# Supplementary material for: Observability and Controllability of Nonlinear Networks: The Role of Symmetry
Source: Phys Rev X. Author manuscript; Available in PMC 2018 Nov 13. (PMC6234006; doi:10.1103/PhysRevX.5.011005)
Supplement: Code Archive [file NIHMS982008-supplement-Code_Archive.zip]

Archive with 499 entries (494 files):
- CtrlbMotif1.m
- __MACOSX/
- __MACOSX/._CtrlbMotif1.m
- MathematicaData/
- MathematicaData/FNCtrlbDELTAHetN1M1ChaosK10IC1
- __MACOSX/MathematicaData/
- __MACOSX/MathematicaData/._FNCtrlbDELTAHetN1M1ChaosK10IC1
- MathematicaData/FNCtrlbDELTAHetN1M1ChaosK11IC1
- __MACOSX/MathematicaData/._FNCtrlbDELTAHetN1M1ChaosK11IC1
- MathematicaData/FNCtrlbDELTAHetN1M1ChaosK12IC1
- __MACOSX/MathematicaData/._FNCtrlbDELTAHetN1M1ChaosK12IC1
- MathematicaData/FNCtrlbDELTAHetN1M1ChaosK13IC1
- __MACOSX/MathematicaData/._FNCtrlbDELTAHetN1M1ChaosK13IC1
- MathematicaData/FNCtrlbDELTAHetN1M1ChaosK14IC1
- __MACOSX/MathematicaData/._FNCtrlbDELTAHetN1M1ChaosK14IC1
- MathematicaData/FNCtrlbDELTAHetN1M1ChaosK15IC1
- __MACOSX/MathematicaData/._FNCtrlbDELTAHetN1M1ChaosK15IC1
- MathematicaData/FNCtrlbDELTAHetN1M1ChaosK16IC1
- __MACOSX/MathematicaData/._FNCtrlbDELTAHetN1M1ChaosK16IC1
- MathematicaData/FNCtrlbDELTAHetN1M1ChaosK17IC1
- __MACOSX/MathematicaData/._FNCtrlbDELTAHetN1M1ChaosK17IC1
- MathematicaData/FNCtrlbDELTAHetN1M1ChaosK18IC1
- __MACOSX/MathematicaData/._FNCtrlbDELTAHetN1M1ChaosK18IC1
- MathematicaData/FNCtrlbDELTAHetN1M1ChaosK19IC1
- __MACOSX/MathematicaData/._FNCtrlbDELTAHetN1M1ChaosK19IC1
- MathematicaData/FNCtrlbDELTAHetN1M1ChaosK1IC1
- __MACOSX/MathematicaData/._FNCtrlbDELTAHetN1M1ChaosK1IC1
- MathematicaData/FNCtrlbDELTAHetN1M1ChaosK20IC1
- __MACOSX/MathematicaData/._FNCtrlbDELTAHetN1M1ChaosK20IC1
- MathematicaData/FNCtrlbDELTAHetN1M1ChaosK2IC1
- __MACOSX/MathematicaData/._FNCtrlbDELTAHetN1M1ChaosK2IC1
- MathematicaData/FNCtrlbDELTAHetN1M1ChaosK3IC1
- __MACOSX/MathematicaData/._FNCtrlbDELTAHetN1M1ChaosK3IC1
- MathematicaData/FNCtrlbDELTAHetN1M1ChaosK4IC1
- __MACOSX/MathematicaData/._FNCtrlbDELTAHetN1M1ChaosK4IC1
- MathematicaData/FNCtrlbDELTAHetN1M1ChaosK5IC1
- __MACOSX/MathematicaData/._FNCtrlbDELTAHetN1M1ChaosK5IC1
- MathematicaData/FNCtrlbDELTAHetN1M1ChaosK6IC1
- __MACOSX/MathematicaData/._FNCtrlbDELTAHetN1M1ChaosK6IC1
- MathematicaData/FNCtrlbDELTAHetN1M1ChaosK7IC1
- __MACOSX/MathematicaData/._FNCtrlbDELTAHetN1M1ChaosK7IC1
- MathematicaData/FNCtrlbDELTAHetN1M1ChaosK8IC1
- __MACOSX/MathematicaData/._FNCtrlbDELTAHetN1M1ChaosK8IC1
- MathematicaData/FNCtrlbDELTAHetN1M1ChaosK9IC1
- __MACOSX/MathematicaData/._FNCtrlbDELTAHetN1M1ChaosK9IC1
- MathematicaData/FNCtrlbDELTAHetN2M1ChaosK10IC1
- __MACOSX/MathematicaData/._FNCtrlbDELTAHetN2M1ChaosK10IC1
- MathematicaData/FNCtrlbDELTAHetN2M1ChaosK11IC1
- __MACOSX/MathematicaData/._FNCtrlbDELTAHetN2M1ChaosK11IC1
- MathematicaData/FNCtrlbDELTAHetN2M1ChaosK12IC1
- __MACOSX/MathematicaData/._FNCtrlbDELTAHetN2M1ChaosK12IC1
- MathematicaData/FNCtrlbDELTAHetN2M1ChaosK13IC1
- __MACOSX/MathematicaData/._FNCtrlbDELTAHetN2M1ChaosK13IC1
- MathematicaData/FNCtrlbDELTAHetN2M1ChaosK14IC1
- __MACOSX/MathematicaData/._FNCtrlbDELTAHetN2M1ChaosK14IC1
- MathematicaData/FNCtrlbDELTAHetN2M1ChaosK15IC1
- __MACOSX/MathematicaData/._FNCtrlbDELTAHetN2M1ChaosK15IC1
- MathematicaData/FNCtrlbDELTAHetN2M1ChaosK16IC1
- __MACOSX/MathematicaData/._FNCtrlbDELTAHetN2M1ChaosK16IC1
- MathematicaData/FNCtrlbDELTAHetN2M1ChaosK17IC1
- __MACOSX/MathematicaData/._FNCtrlbDELTAHetN2M1ChaosK17IC1
- MathematicaData/FNCtrlbDELTAHetN2M1ChaosK18IC1
- __MACOSX/MathematicaData/._FNCtrlbDELTAHetN2M1ChaosK18IC1
- MathematicaData/FNCtrlbDELTAHetN2M1ChaosK19IC1
- __MACOSX/MathematicaData/._FNCtrlbDELTAHetN2M1ChaosK19IC1
- MathematicaData/FNCtrlbDELTAHetN2M1ChaosK1IC1
- __MACOSX/MathematicaData/._FNCtrlbDELTAHetN2M1ChaosK1IC1
- MathematicaData/FNCtrlbDELTAHetN2M1ChaosK20IC1
- __MACOSX/MathematicaData/._FNCtrlbDELTAHetN2M1ChaosK20IC1
- MathematicaData/FNCtrlbDELTAHetN2M1ChaosK2IC1
- __MACOSX/MathematicaData/._FNCtrlbDELTAHetN2M1ChaosK2IC1
- MathematicaData/FNCtrlbDELTAHetN2M1ChaosK3IC1
- __MACOSX/MathematicaData/._FNCtrlbDELTAHetN2M1ChaosK3IC1
- MathematicaData/FNCtrlbDELTAHetN2M1ChaosK4IC1
- __MACOSX/MathematicaData/._FNCtrlbDELTAHetN2M1ChaosK4IC1
- MathematicaData/FNCtrlbDELTAHetN2M1ChaosK5IC1
- __MACOSX/MathematicaData/._FNCtrlbDELTAHetN2M1ChaosK5IC1
- MathematicaData/FNCtrlbDELTAHetN2M1ChaosK6IC1
- __MACOSX/MathematicaData/._FNCtrlbDELTAHetN2M1ChaosK6IC1
- MathematicaData/FNCtrlbDELTAHetN2M1ChaosK7IC1
- __MACOSX/MathematicaData/._FNCtrlbDELTAHetN2M1ChaosK7IC1
- MathematicaData/FNCtrlbDELTAHetN2M1ChaosK8IC1
- __MACOSX/MathematicaData/._FNCtrlbDELTAHetN2M1ChaosK8IC1
- MathematicaData/FNCtrlbDELTAHetN2M1ChaosK9IC1
- __MACOSX/MathematicaData/._FNCtrlbDELTAHetN2M1ChaosK9IC1
- MathematicaData/FNCtrlbDELTAHetN3M1ChaosK10IC1
- __MACOSX/MathematicaData/._FNCtrlbDELTAHetN3M1ChaosK10IC1
- MathematicaData/FNCtrlbDELTAHetN3M1ChaosK11IC1
- __MACOSX/MathematicaData/._FNCtrlbDELTAHetN3M1ChaosK11IC1
- MathematicaData/FNCtrlbDELTAHetN3M1ChaosK12IC1
- __MACOSX/MathematicaData/._FNCtrlbDELTAHetN3M1ChaosK12IC1
- MathematicaData/FNCtrlbDELTAHetN3M1ChaosK13IC1
- __MACOSX/MathematicaData/._FNCtrlbDELTAHetN3M1ChaosK13IC1
- MathematicaData/FNCtrlbDELTAHetN3M1ChaosK14IC1
- __MACOSX/MathematicaData/._FNCtrlbDELTAHetN3M1ChaosK14IC1
- MathematicaData/FNCtrlbDELTAHetN3M1ChaosK15IC1
- __MACOSX/MathematicaData/._FNCtrlbDELTAHetN3M1ChaosK15IC1
- MathematicaData/FNCtrlbDELTAHetN3M1ChaosK16IC1
- __MACOSX/MathematicaData/._FNCtrlbDELTAHetN3M1ChaosK16IC1
- MathematicaData/FNCtrlbDELTAHetN3M1ChaosK17IC1
- __MACOSX/MathematicaData/._FNCtrlbDELTAHetN3M1ChaosK17IC1
- MathematicaData/FNCtrlbDELTAHetN3M1ChaosK18IC1
- __MACOSX/MathematicaData/._FNCtrlbDELTAHetN3M1ChaosK18IC1
- MathematicaData/FNCtrlbDELTAHetN3M1ChaosK19IC1
- __MACOSX/MathematicaData/._FNCtrlbDELTAHetN3M1ChaosK19IC1
- MathematicaData/FNCtrlbDELTAHetN3M1ChaosK1IC1
- __MACOSX/MathematicaData/._FNCtrlbDELTAHetN3M1ChaosK1IC1
- MathematicaData/FNCtrlbDELTAHetN3M1ChaosK20IC1
- __MACOSX/MathematicaData/._FNCtrlbDELTAHetN3M1ChaosK20IC1
- MathematicaData/FNCtrlbDELTAHetN3M1ChaosK2IC1
- __MACOSX/MathematicaData/._FNCtrlbDELTAHetN3M1ChaosK2IC1
- MathematicaData/FNCtrlbDELTAHetN3M1ChaosK3IC1
- __MACOSX/MathematicaData/._FNCtrlbDELTAHetN3M1ChaosK3IC1
- MathematicaData/FNCtrlbDELTAHetN3M1ChaosK4IC1
- __MACOSX/MathematicaData/._FNCtrlbDELTAHetN3M1ChaosK4IC1
- MathematicaData/FNCtrlbDELTAHetN3M1ChaosK5IC1
- __MACOSX/MathematicaData/._FNCtrlbDELTAHetN3M1ChaosK5IC1
- MathematicaData/FNCtrlbDELTAHetN3M1ChaosK6IC1
- __MACOSX/MathematicaData/._FNCtrlbDELTAHetN3M1ChaosK6IC1
- MathematicaData/FNCtrlbDELTAHetN3M1ChaosK7IC1
- __MACOSX/MathematicaData/._FNCtrlbDELTAHetN3M1ChaosK7IC1
- MathematicaData/FNCtrlbDELTAHetN3M1ChaosK8IC1
- __MACOSX/MathematicaData/._FNCtrlbDELTAHetN3M1ChaosK8IC1
- MathematicaData/FNCtrlbDELTAHetN3M1ChaosK9IC1
- __MACOSX/MathematicaData/._FNCtrlbDELTAHetN3M1ChaosK9IC1
- MathematicaData/FNCtrlbDELTAIdN1M1ChaosK10IC1
- __MACOSX/MathematicaData/._FNCtrlbDELTAIdN1M1ChaosK10IC1
- MathematicaData/FNCtrlbDELTAIdN1M1ChaosK11IC1
- __MACOSX/MathematicaData/._FNCtrlbDELTAIdN1M1ChaosK11IC1
- MathematicaData/FNCtrlbDELTAIdN1M1ChaosK12IC1
- __MACOSX/MathematicaData/._FNCtrlbDELTAIdN1M1ChaosK12IC1
- MathematicaData/FNCtrlbDELTAIdN1M1ChaosK13IC1
- __MACOSX/MathematicaData/._FNCtrlbDELTAIdN1M1ChaosK13IC1
- MathematicaData/FNCtrlbDELTAIdN1M1ChaosK14IC1
- __MACOSX/MathematicaData/._FNCtrlbDELTAIdN1M1ChaosK14IC1
- MathematicaData/FNCtrlbDELTAIdN1M1ChaosK15IC1
- __MACOSX/MathematicaData/._FNCtrlbDELTAIdN1M1ChaosK15IC1
- MathematicaData/FNCtrlbDELTAIdN1M1ChaosK16IC1
- __MACOSX/MathematicaData/._FNCtrlbDELTAIdN1M1ChaosK16IC1
- MathematicaData/FNCtrlbDELTAIdN1M1ChaosK17IC1
- __MACOSX/MathematicaData/._FNCtrlbDELTAIdN1M1ChaosK17IC1
- MathematicaData/FNCtrlbDELTAIdN1M1ChaosK18IC1
- __MACOSX/MathematicaData/._FNCtrlbDELTAIdN1M1ChaosK18IC1
- MathematicaData/FNCtrlbDELTAIdN1M1ChaosK19IC1
- __MACOSX/MathematicaData/._FNCtrlbDELTAIdN1M1ChaosK19IC1
- MathematicaData/FNCtrlbDELTAIdN1M1ChaosK1IC1
- __MACOSX/MathematicaData/._FNCtrlbDELTAIdN1M1ChaosK1IC1
- MathematicaData/FNCtrlbDELTAIdN1M1ChaosK20IC1
- __MACOSX/MathematicaData/._FNCtrlbDELTAIdN1M1ChaosK20IC1
- MathematicaData/FNCtrlbDELTAIdN1M1ChaosK2IC1
- __MACOSX/MathematicaData/._FNCtrlbDELTAIdN1M1ChaosK2IC1
- MathematicaData/FNCtrlbDELTAIdN1M1ChaosK3IC1
- __MACOSX/MathematicaData/._FNCtrlbDELTAIdN1M1ChaosK3IC1
- MathematicaData/FNCtrlbDELTAIdN1M1ChaosK4IC1
- __MACOSX/MathematicaData/._FNCtrlbDELTAIdN1M1ChaosK4IC1
- MathematicaData/FNCtrlbDELTAIdN1M1ChaosK5IC1
- __MACOSX/MathematicaData/._FNCtrlbDELTAIdN1M1ChaosK5IC1
- MathematicaData/FNCtrlbDELTAIdN1M1ChaosK6IC1
- __MACOSX/MathematicaData/._FNCtrlbDELTAIdN1M1ChaosK6IC1
- MathematicaData/FNCtrlbDELTAIdN1M1ChaosK7IC1
- __MACOSX/MathematicaData/._FNCtrlbDELTAIdN1M1ChaosK7IC1
- MathematicaData/FNCtrlbDELTAIdN1M1ChaosK8IC1
- __MACOSX/MathematicaData/._FNCtrlbDELTAIdN1M1ChaosK8IC1
- MathematicaData/FNCtrlbDELTAIdN1M1ChaosK9IC1
- __MACOSX/MathematicaData/._FNCtrlbDELTAIdN1M1ChaosK9IC1
- MathematicaData/FNCtrlbDELTAIdN2M1ChaosK10IC1
- __MACOSX/MathematicaData/._FNCtrlbDELTAIdN2M1ChaosK10IC1
- MathematicaData/FNCtrlbDELTAIdN2M1ChaosK11IC1
- __MACOSX/MathematicaData/._FNCtrlbDELTAIdN2M1ChaosK11IC1
- MathematicaData/FNCtrlbDELTAIdN2M1ChaosK12IC1
- __MACOSX/MathematicaData/._FNCtrlbDELTAIdN2M1ChaosK12IC1
- MathematicaData/FNCtrlbDELTAIdN2M1ChaosK13IC1
- __MACOSX/MathematicaData/._FNCtrlbDELTAIdN2M1ChaosK13IC1
- MathematicaData/FNCtrlbDELTAIdN2M1ChaosK14IC1
- __MACOSX/MathematicaData/._FNCtrlbDELTAIdN2M1ChaosK14IC1
- MathematicaData/FNCtrlbDELTAIdN2M1ChaosK15IC1
- __MACOSX/MathematicaData/._FNCtrlbDELTAIdN2M1ChaosK15IC1
- MathematicaData/FNCtrlbDELTAIdN2M1ChaosK16IC1
- __MACOSX/MathematicaData/._FNCtrlbDELTAIdN2M1ChaosK16IC1
- MathematicaData/FNCtrlbDELTAIdN2M1ChaosK17IC1
- __MACOSX/MathematicaData/._FNCtrlbDELTAIdN2M1ChaosK17IC1
- MathematicaData/FNCtrlbDELTAIdN2M1ChaosK18IC1
- __MACOSX/MathematicaData/._FNCtrlbDELTAIdN2M1ChaosK18IC1
- MathematicaData/FNCtrlbDELTAIdN2M1ChaosK19IC1
- __MACOSX/MathematicaData/._FNCtrlbDELTAIdN2M1ChaosK19IC1
- MathematicaData/FNCtrlbDELTAIdN2M1ChaosK1IC1
- __MACOSX/MathematicaData/._FNCtrlbDELTAIdN2M1ChaosK1IC1
- MathematicaData/FNCtrlbDELTAIdN2M1ChaosK20IC1
- __MACOSX/MathematicaData/._FNCtrlbDELTAIdN2M1ChaosK20IC1
- MathematicaData/FNCtrlbDELTAIdN2M1ChaosK2IC1
- __MACOSX/MathematicaData/._FNCtrlbDELTAIdN2M1ChaosK2IC1
- MathematicaData/FNCtrlbDELTAIdN2M1ChaosK3IC1
- __MACOSX/MathematicaData/._FNCtrlbDELTAIdN2M1ChaosK3IC1
- MathematicaData/FNCtrlbDELTAIdN2M1ChaosK4IC1
- __MACOSX/MathematicaData/._FNCtrlbDELTAIdN2M1ChaosK4IC1
- MathematicaData/FNCtrlbDELTAIdN2M1ChaosK5IC1
- __MACOSX/MathematicaData/._FNCtrlbDELTAIdN2M1ChaosK5IC1
- MathematicaData/FNCtrlbDELTAIdN2M1ChaosK6IC1
- __MACOSX/MathematicaData/._FNCtrlbDELTAIdN2M1ChaosK6IC1
- MathematicaData/FNCtrlbDELTAIdN2M1ChaosK7IC1
- __MACOSX/MathematicaData/._FNCtrlbDELTAIdN2M1ChaosK7IC1
- MathematicaData/FNCtrlbDELTAIdN2M1ChaosK8IC1
- __MACOSX/MathematicaData/._FNCtrlbDELTAIdN2M1ChaosK8IC1
- MathematicaData/FNCtrlbDELTAIdN2M1ChaosK9IC1
- __MACOSX/MathematicaData/._FNCtrlbDELTAIdN2M1ChaosK9IC1
- MathematicaData/FNCtrlbDELTAIdN3M1ChaosK10IC1
- __MACOSX/MathematicaData/._FNCtrlbDELTAIdN3M1ChaosK10IC1
- MathematicaData/FNCtrlbDELTAIdN3M1ChaosK11IC1
- __MACOSX/MathematicaData/._FNCtrlbDELTAIdN3M1ChaosK11IC1
- MathematicaData/FNCtrlbDELTAIdN3M1ChaosK12IC1
- __MACOSX/MathematicaData/._FNCtrlbDELTAIdN3M1ChaosK12IC1
- MathematicaData/FNCtrlbDELTAIdN3M1ChaosK13IC1
- __MACOSX/MathematicaData/._FNCtrlbDELTAIdN3M1ChaosK13IC1
- MathematicaData/FNCtrlbDELTAIdN3M1ChaosK14IC1
- __MACOSX/MathematicaData/._FNCtrlbDELTAIdN3M1ChaosK14IC1
- MathematicaData/FNCtrlbDELTAIdN3M1ChaosK15IC1
- __MACOSX/MathematicaData/._FNCtrlbDELTAIdN3M1ChaosK15IC1
- MathematicaData/FNCtrlbDELTAIdN3M1ChaosK16IC1
- __MACOSX/MathematicaData/._FNCtrlbDELTAIdN3M1ChaosK16IC1
- MathematicaData/FNCtrlbDELTAIdN3M1ChaosK17IC1
- __MACOSX/MathematicaData/._FNCtrlbDELTAIdN3M1ChaosK17IC1
- MathematicaData/FNCtrlbDELTAIdN3M1ChaosK18IC1
- __MACOSX/MathematicaData/._FNCtrlbDELTAIdN3M1ChaosK18IC1
- MathematicaData/FNCtrlbDELTAIdN3M1ChaosK19IC1
- __MACOSX/MathematicaData/._FNCtrlbDELTAIdN3M1ChaosK19IC1
- MathematicaData/FNCtrlbDELTAIdN3M1ChaosK1IC1
- __MACOSX/MathematicaData/._FNCtrlbDELTAIdN3M1ChaosK1IC1
- MathematicaData/FNCtrlbDELTAIdN3M1ChaosK20IC1
- __MACOSX/MathematicaData/._FNCtrlbDELTAIdN3M1ChaosK20IC1
- MathematicaData/FNCtrlbDELTAIdN3M1ChaosK2IC1
- __MACOSX/MathematicaData/._FNCtrlbDELTAIdN3M1ChaosK2IC1
- MathematicaData/FNCtrlbDELTAIdN3M1ChaosK3IC1
- __MACOSX/MathematicaData/._FNCtrlbDELTAIdN3M1ChaosK3IC1
- MathematicaData/FNCtrlbDELTAIdN3M1ChaosK4IC1
- __MACOSX/MathematicaData/._FNCtrlbDELTAIdN3M1ChaosK4IC1
- MathematicaData/FNCtrlbDELTAIdN3M1ChaosK5IC1
- __MACOSX/MathematicaData/._FNCtrlbDELTAIdN3M1ChaosK5IC1
- MathematicaData/FNCtrlbDELTAIdN3M1ChaosK6IC1
- __MACOSX/MathematicaData/._FNCtrlbDELTAIdN3M1ChaosK6IC1
- MathematicaData/FNCtrlbDELTAIdN3M1ChaosK7IC1
- __MACOSX/MathematicaData/._FNCtrlbDELTAIdN3M1ChaosK7IC1
- MathematicaData/FNCtrlbDELTAIdN3M1ChaosK8IC1
- __MACOSX/MathematicaData/._FNCtrlbDELTAIdN3M1ChaosK8IC1
- MathematicaData/FNCtrlbDELTAIdN3M1ChaosK9IC1
- __MACOSX/MathematicaData/._FNCtrlbDELTAIdN3M1ChaosK9IC1
- MathematicaData/FNObsDELTAHetN1M1ChaosK10IC1
- __MACOSX/MathematicaData/._FNObsDELTAHetN1M1ChaosK10IC1
- MathematicaData/FNObsDELTAHetN1M1ChaosK11IC1
- __MACOSX/MathematicaData/._FNObsDELTAHetN1M1ChaosK11IC1
- MathematicaData/FNObsDELTAHetN1M1ChaosK12IC1
- __MACOSX/MathematicaData/._FNObsDELTAHetN1M1ChaosK12IC1
- MathematicaData/FNObsDELTAHetN1M1ChaosK13IC1
- __MACOSX/MathematicaData/._FNObsDELTAHetN1M1ChaosK13IC1
- MathematicaData/FNObsDELTAHetN1M1ChaosK14IC1
- __MACOSX/MathematicaData/._FNObsDELTAHetN1M1ChaosK14IC1
- MathematicaData/FNObsDELTAHetN1M1ChaosK15IC1
- __MACOSX/MathematicaData/._FNObsDELTAHetN1M1ChaosK15IC1
- MathematicaData/FNObsDELTAHetN1M1ChaosK16IC1
- __MACOSX/MathematicaData/._FNObsDELTAHetN1M1ChaosK16IC1
- MathematicaData/FNObsDELTAHetN1M1ChaosK17IC1
- __MACOSX/MathematicaData/._FNObsDELTAHetN1M1ChaosK17IC1
- MathematicaData/FNObsDELTAHetN1M1ChaosK18IC1
- __MACOSX/MathematicaData/._FNObsDELTAHetN1M1ChaosK18IC1
- MathematicaData/FNObsDELTAHetN1M1ChaosK19IC1
- __MACOSX/MathematicaData/._FNObsDELTAHetN1M1ChaosK19IC1
- MathematicaData/FNObsDELTAHetN1M1ChaosK1IC1
- __MACOSX/MathematicaData/._FNObsDELTAHetN1M1ChaosK1IC1
- MathematicaData/FNObsDELTAHetN1M1ChaosK20IC1
- __MACOSX/MathematicaData/._FNObsDELTAHetN1M1ChaosK20IC1
- MathematicaData/FNObsDELTAHetN1M1ChaosK2IC1
- __MACOSX/MathematicaData/._FNObsDELTAHetN1M1ChaosK2IC1
- MathematicaData/FNObsDELTAHetN1M1ChaosK3IC1
- __MACOSX/MathematicaData/._FNObsDELTAHetN1M1ChaosK3IC1
- MathematicaData/FNObsDELTAHetN1M1ChaosK4IC1
- __MACOSX/MathematicaData/._FNObsDELTAHetN1M1ChaosK4IC1
- MathematicaData/FNObsDELTAHetN1M1ChaosK5IC1
- __MACOSX/MathematicaData/._FNObsDELTAHetN1M1ChaosK5IC1
- MathematicaData/FNObsDELTAHetN1M1ChaosK6IC1
- __MACOSX/MathematicaData/._FNObsDELTAHetN1M1ChaosK6IC1
- MathematicaData/FNObsDELTAHetN1M1ChaosK7IC1
- __MACOSX/MathematicaData/._FNObsDELTAHetN1M1ChaosK7IC1
- MathematicaData/FNObsDELTAHetN1M1ChaosK8IC1
- __MACOSX/MathematicaData/._FNObsDELTAHetN1M1ChaosK8IC1
- MathematicaData/FNObsDELTAHetN1M1ChaosK9IC1
- __MACOSX/MathematicaData/._FNObsDELTAHetN1M1ChaosK9IC1
- MathematicaData/FNObsDELTAHetN2M1ChaosK10IC1
- __MACOSX/MathematicaData/._FNObsDELTAHetN2M1ChaosK10IC1
- MathematicaData/FNObsDELTAHetN2M1ChaosK11IC1
- __MACOSX/MathematicaData/._FNObsDELTAHetN2M1ChaosK11IC1
- MathematicaData/FNObsDELTAHetN2M1ChaosK12IC1
- __MACOSX/MathematicaData/._FNObsDELTAHetN2M1ChaosK12IC1
- MathematicaData/FNObsDELTAHetN2M1ChaosK13IC1
- __MACOSX/MathematicaData/._FNObsDELTAHetN2M1ChaosK13IC1
- MathematicaData/FNObsDELTAHetN2M1ChaosK14IC1
- __MACOSX/MathematicaData/._FNObsDELTAHetN2M1ChaosK14IC1
- MathematicaData/FNObsDELTAHetN2M1ChaosK15IC1
- __MACOSX/MathematicaData/._FNObsDELTAHetN2M1ChaosK15IC1
- MathematicaData/FNObsDELTAHetN2M1ChaosK16IC1
- __MACOSX/MathematicaData/._FNObsDELTAHetN2M1ChaosK16IC1
- MathematicaData/FNObsDELTAHetN2M1ChaosK17IC1
[truncated: 199 more entries]
