# Supplementary material for: Observability and Controllability of Nonlinear Networks: The Role of Symmetry
Source: Phys Rev X. Author manuscript; Available in PMC 2018 Nov 13. (PMC6234006; doi:10.1103/PhysRevX.5.011005)
Supplement: Code Archive [file NIHMS982008-supplement-Code_Archive.zip › MathematicaData/FNCtrlbDELTAHetN1M1ChaosK10IC1]

1.2238039498894383e-8
4.056996950806824e-9
1.4554780436183932e-9
3.326427681652476e-11
2.4252087042961e-12
6.249935475011526e-13
6.014837495004249e-13
7.636163437465911e-13
6.356046749979493e-13
7.092300720326994e-13
8.511648589341186e-13
1.046724096088851e-12
1.8648391033082958e-12
1.8413691460265912e-12
1.3432574976910364e-12
1.2406575494548566e-12
1.6281581034221069e-12
2.388932580287197e-12
3.589732379744944e-12
5.473720631305781e-12
8.51613915895927e-12
1.3619653736988875e-11
2.2583377981109524e-11
3.9262327607639893e-11
7.274337319055646e-11
1.474198039121662e-10
3.424994275563294e-10
1.0102847970253121e-9
5.256591625912419e-9
3.3105225456604016e-8
3.292732610897158e-8
8.851488624067468e-9
4.851668229863215e-9
3.843644939524142e-9
4.1062520877475615e-9
6.6327914405643485e-9
6.339128996022851e-9
2.7991339139608322e-9
1.8848564558529664e-9
1.7225754123640002e-9
2.1463944437853973e-9
4.321168793231267e-9
3.929170754976841e-9
7.061288205529456e-9
1.5218271449495756e-9
7.293196824215325e-12
3.426599069548796e-14
0.
0.
0.
0.
0.
0.
0.
0.
0.
0.
0.
0.
0.
0.
0.
3.322154236555256e-14
4.2560264460768695e-14
5.561762483770701e-14
7.470285153387295e-14
1.0183950029463098e-13
1.4005894673851485e-13
1.936963500860241e-13
2.689152465783603e-13
3.7446348257897197e-13
5.227453740425167e-13
7.313349721483386e-13
8.366861678987329e-13
4.4540281961675155e-13
3.6390987492933345e-13
4.0905654400779995e-13
5.619447142613457e-13
7.993658004933376e-13
1.1265970498639526e-12
1.599951850600937e-12
2.31838433402023e-12
3.4358387794766305e-12
5.197596615706773e-12
8.006884054352352e-12
1.2544324504661427e-11
1.998912398098954e-11
3.244590611479993e-11
5.3809973594415804e-11
9.163164933964424e-11
1.6145811673844285e-10
2.980139574992209e-10
5.879363238324935e-10
6.209542283323132e-9
1.8963900007770824e-8
1.5843014868506714e-8
4.250036461726059e-9
1.9284661405174258e-8
2.9499650599440065e-8
3.786458255312465e-8
4.497542701440537e-8
5.0207397132722544e-8
5.281312372286268e-8
5.274691879833608e-8
3.4883456195686874e-8
1.7819021028568372e-8
5.554238255965324e-10
1.8068650302694366e-8
1.4558642961881996e-8
1.5049454367211302e-8
1.4396358338594557e-8
3.7966884589993184e-10
1.9548624272207115e-8
1.949668376058335e-8
1.764071129533467e-8
1.61724527155551e-8
1.46659059221002e-8
1.2603153657641015e-8
6.641131303039558e-9
1.5200840511849212e-8
1.3079981107318419e-8
1.222935931575959e-8
1.1974993482150314e-8
1.2385819010587287e-7
1.3323170668535007e-8
4.839147814511668e-7
7.456030226006896e-8
3.123248664823156e-9
3.6418079977153524e-9
1.9877009556421716e-9
2.5385479656770263e-9
1.7405238734303955e-8
2.1464507972418656e-7
5.102670749071139e-8
4.481044340671079e-8
5.104331085439568e-9
9.928836191928079e-9
5.605202125569941e-9
6.569018758199983e-9
9.134943140000796e-9
6.882452269004778e-9
3.0430519431386915e-9
1.132599014294728e-9
2.267425423051323e-9
1.5612056253489756e-9
1.3731819409096513e-9
5.667172514999793e-10
6.775894016278365e-10
1.6815352640803855e-9
3.023178349827445e-9
4.945281671491541e-9
7.531544907249293e-9
1.0566142210625574e-8
6.074253784543438e-9
6.313985465141521e-8
1.3637165119328779e-7
3.523435216674606e-8
4.5763362398976083e-8
6.711968496643472e-8
7.311475234734754e-8
7.375465868961602e-8
6.898203661701963e-8
5.909940590195226e-8
4.7486593428778957e-8
3.851776204339335e-8
4.209788085328626e-8
2.917178229966452e-8
1.3923683959531446e-8
1.158046686463176e-9
1.1664609463283996e-8
8.296658196814183e-9
7.392418129916823e-9
7.098647153765941e-9
2.83606582328266e-9
5.691565915398347e-9
1.527391821519254e-8
1.279408498904917e-8
1.0769437548526606e-8
8.796529785886318e-9
6.52146336335573e-9
3.964781269384918e-9
1.1218731083243399e-9
2.2786605786535673e-9
6.881775390152425e-9
1.388288418909914e-8
1.4130362594989718e-7
6.595014535263701e-10
1.5217343408528358e-6
3.0365653328159455e-7
1.377733962251134e-7
5.754343305704582e-8
1.98688997726161e-8
2.039738027330165e-9
2.4997092463514853e-8
6.718211074889752e-8
4.902780842135862e-8
3.9566891840309485e-8
4.002062669450098e-8
4.748585449375707e-8
4.731751942974227e-8
2.9676855345548466e-8
1.102328488237981e-8
1.203087309139629e-8
1.3554774877141874e-8
1.0370807027413512e-8
9.873288928083681e-9
5.159019760699285e-9
3.9826533006913306e-9
1.3166730252491755e-8
2.8648353858943692e-8
5.292554805999954e-8
4.454485165669365e-8
2.930930777310611e-8
1.7907305955503312e-8
9.057214566673153e-9
1.2146714421008573e-9
2.1010187196790708e-7
8.42985058541041e-7
4.532192319633654e-7
6.635081815053043e-7
5.186042004708168e-7
4.0761052340615746e-7
2.8588380724032957e-7
1.6558297677238335e-7
7.043191848761757e-8
3.1399648797554153e-9
1.6271906427420705e-8
5.510547691512302e-8
1.0365716875230467e-7
1.1427216425280842e-7
7.525021126951612e-8
2.7863496123655083e-8
1.039420303506464e-8
1.6952801826336073e-8
1.3138464175523806e-8
1.1337973845358567e-8
8.564004238963834e-9
3.648996480492834e-10
1.1464204622018656e-8
3.195808448140006e-8
4.826416635824861e-8
3.307177805437139e-8
2.271364787624921e-8
1.3496715990400675e-8
2.526632921280029e-9
1.5727925165008523e-8
2.0494259747695192e-7
2.399506866399723e-7
1.1494811100359134e-6
5.5922428669617e-7
3.62019514560133e-7
2.2457004787069962e-7
1.275513853663604e-7
7.271443313620476e-8
4.4592615738181234e-8
3.542970995384712e-8
5.881991083301155e-8
1.1912390450171675e-7
1.606049117270592e-7
1.0802522858537813e-7
7.028385248132323e-8
3.424629051650738e-8
1.2636545700102724e-8
2.0615655196900257e-8
2.8330890377578894e-8
2.4105915395450974e-8
2.149160530076289e-8
2.1903931881900083e-9
2.5340905272681496e-8
5.6616462898169614e-8
9.502967975815653e-8
9.679927525537694e-8
8.216218681476597e-8
6.438008514083467e-8
4.604233713164641e-8
2.8840960677990943e-8
1.2855490573862213e-8
5.126140975714972e-7
2.128882093047251e-6
8.249872919371257e-7
1.9788826689531035e-6
1.5812891029804992e-6
1.2770553357632628e-6
9.242406006195628e-7
4.487797139436429e-7
1.8820409527220564e-7
9.873277958682947e-7
1.140613798321794e-6
2.5733910384236667e-7
7.74868253799883e-8
2.117021411454766e-7
1.843528024805541e-7
1.0474123965267124e-7
3.396090540698668e-8
1.6395343632463536e-8
2.1488518656971175e-8
1.6618664923012253e-8
1.3539890779996224e-8
6.3824930703741985e-9
5.895982151656848e-9
2.0345599162946948e-8
4.896640814867222e-8
1.0200547393551705e-7
6.92538777796407e-8
4.05571012988792e-8
1.1678251048432394e-8
4.238413683586728e-8
7.671489944471669e-8
3.756271087521596e-7
3.264246634888503e-7
1.978788513014237e-6
9.722738557840574e-7
6.270700754532123e-7
3.800229406383708e-7
2.1658063006603533e-7
1.3070860768623892e-7
9.15781325522991e-8
9.061143510396442e-8
5.45310495171114e-9
5.905737999876487e-9
2.4599155161682162e-8
2.7134198467307545e-8
1.596152031201625e-8
4.228944226754314e-9
8.20946043258433e-8
7.330515519519137e-8
6.309537253353071e-8
6.563417465377051e-9
7.186200303434329e-8
1.2969847891246202e-7
1.312461856699199e-7
1.2780921293750594e-7
1.2886989976550673e-7
1.2787117166899886e-7
1.1872134420106401e-7
9.939131570975586e-8
7.299676404906264e-8
4.341983131604514e-8
1.1542221908934364e-8
1.3777290094877659e-6
4.710857051735793e-6
4.104655868341996e-6
5.115306327384392e-6
3.3616488892259383e-6
2.538903115658593e-6
1.0068464650122084e-6
1.2092420151589807e-6
1.3991676917864026e-6
1.6911339153031888e-6
3.480121314308145e-6
2.2448358368840047e-6
1.875596039872237e-7
6.187769563553535e-9
6.468754289467673e-8
1.6513830623771056e-7
1.5953722327023718e-7
6.895254662517439e-8
1.301888199791848e-8
6.3685012836156586e-9
9.279721341450412e-9
7.021798434098492e-9
4.5646810500257335e-9
5.685502829607267e-10
5.897039408344288e-9
1.2281584916910039e-8
2.3223385303424287e-8
4.412953846214375e-8
8.030198695267721e-8
3.9151184678233776e-8
6.248644701103267e-7
4.917093013072154e-7
1.6519026121328587e-7
4.0158759944290295e-7
4.768976394937583e-7
4.961873869791474e-7
4.4579120783877587e-7
3.559259520908794e-7
2.6423767514981665e-7
1.5857336364566616e-7
1.3368484914417268e-8
3.624657545476961e-8
4.0244370012782884e-8
2.526254658303603e-8
2.2018901645016005e-8
1.8199834786118643e-8
1.1890024485501342e-8
6.608815744160081e-9
2.370381749413549e-9
3.545283228660357e-9
2.886760199544312e-9
7.31701149146983e-10
1.4962214985549447e-9
8.64891311914734e-9
7.484896944529103e-10
2.0851275859775283e-10
7.545719326627773e-11
8.031535445722478e-11
1.2993391877200282e-11
2.322906634063935e-12
4.1318448047013366e-12
4.9132275950356775e-12
7.754723628969849e-14
1.0033820765226692e-12
1.5221680437274622e-12
1.9813112340402647e-12
2.4785721281743545e-12
3.0706531254013945e-12
3.80526362997843e-12
4.734154012350232e-12
5.922389463659686e-12
7.457573054033875e-12
1.2613866735401526e-11
1.2749853830700423e-11
9.656059299800212e-12
1.0740908453374843e-11
1.8468548305532085e-11
3.353868861938759e-11
6.021279318705535e-11
1.0970442931763337e-10
2.0942537524781627e-10
4.3381171548197965e-10
1.02685476817028e-9
3.0831774817740378e-9
1.6049949266281488e-8
7.109852694796993e-8
4.324027588541166e-8
2.3020590590829816e-8
2.300929520268618e-8
5.210315995543339e-8
1.1201987406916089e-7
1.266369505016763e-9
1.9162878371071857e-9
2.006315420694088e-9
7.779953056420956e-12
1.010775324390995e-12
0.
0.
0.
0.
0.
0.
0.
0.
0.
0.
0.
0.
0.
0.
0.
0.
0.
0.
0.
0.
0.
2.6508619597691267e-14
3.869892839677432e-14
5.6633389697187e-14
8.311235435647927e-14
1.2236080560846914e-13
1.807895771544649e-13
2.9583311433965055e-12
4.735857655397114e-12
7.0881858680144205e-12
1.0303848805410438e-11
1.460048944378171e-11
2.025956022882767e-11
2.7539012690498242e-11
3.6536770251571636e-11
4.6964065096930684e-11
5.7816463362723656e-11
6.699386373738391e-11
6.827578304714565e-11
7.062967212800741e-11
8.27548563356467e-11
8.275733917368756e-11
9.977126402464474e-11
1.2776685516535743e-10
1.651713955303273e-10
2.2740906553398178e-10
3.6038247378711826e-10
6.842877184115871e-10
1.5641259066685156e-9
2.5597265511794114e-9
2.1870412497087935e-9
2.202353508228421e-9
2.489967417639882e-9
3.0435786251774537e-9
3.939928583940754e-9
5.345629996242258e-9
7.569651101744945e-9
8.131555559101282e-8
8.814787305890542e-8
9.571117946484792e-7
2.9187228451398103e-7
1.6297968729150046e-7
8.689176632180384e-8
4.1653988790117455e-8
1.650264219809951e-8
2.3454072541323697e-10
1.3064531369971866e-8
6.111542908854737e-9
4.566725808373782e-8
4.030071322625974e-8
3.965545186751016e-8
4.397592893001407e-8
3.9136417621790294e-8
2.0666127632906885e-8
5.6209046857362544e-9
1.729586621792192e-8
1.0479707718825353e-8
8.76302713319786e-9
8.001294900793797e-9
1.193319470982982e-9
6.126938124074597e-9
1.478499211604e-8
3.0055578684229495e-8
5.293523069120879e-8
4.2600173180075416e-8
2.6101204376994283e-8
1.4595210594890195e-8
6.009662843137049e-9
1.9624169745017652e-7
8.550165764370242e-7
1.391213711241582e-7
5.376209393011197e-7
4.913331420311314e-7
4.2901284563801317e-7
3.446369444438666e-7
2.370649465681538e-7
1.3459395751917762e-7
5.428996810667358e-8
5.693566473084789e-9
8.82485100752156e-8
1.2958016107983e-7
1.1013687361440306e-7
5.986427705238038e-8
1.446046960531025e-8
2.3173258724312023e-8
1.9536202235985836e-8
1.571355040932026e-8
1.4140552542766782e-8
7.86887553830747e-9
5.44714652769953e-9
2.4262228439148926e-8
5.69378464923066e-8
4.1510017421689623e-8
3.0561779444579204e-8
2.156616280659847e-8
1.1721419998641823e-8
2.6684876041963532e-9
3.1734258618626113e-8
7.006657377534033e-8
2.7367310643723267e-7
1.2098474469641767e-7
2.414406883339835e-6
6.756505125356064e-7
3.5933519840887073e-7
1.8025861651764792e-7
8.625748716933386e-8
4.073398615545034e-8
1.8103442295228105e-8
1.7476388072514003e-8
9.812529107573112e-8
1.2477971644196764e-7
1.1829746917973686e-7
1.0154407672071814e-7
5.668841669268368e-8
2.2183706695764527e-8
9.920647211835664e-9
3.7855043091146675e-8
2.8019971588828016e-8
2.7626952675303437e-8
1.6842255345752706e-8
1.0276240314746563e-8
3.911633122573637e-8
8.009756358246506e-8
8.851582332148892e-8
7.525698249594328e-8
5.989398490134121e-8
4.395118291378896e-8
2.8518352395813746e-8
1.3695599044916773e-8
1.8965422862693197e-9
5.174680725762732e-7
1.7629153558411414e-6
2.0003481315399436e-6
1.8266423847440782e-6
1.2177636027731366e-6
8.450764707282972e-7
4.82617952790461e-7
1.4400489576435577e-7
2.2305381152869667e-7
7.879696498420354e-7
8.422495143453565e-7
1.1586761871377085e-7
4.274214526597616e-8
1.5377747919233e-7
1.7077163580430296e-7
1.0765114433339412e-7
3.747429228869559e-8
7.83644225956542e-9
1.7627200144405754e-8
1.3800153578339307e-8
1.1251324204989874e-8
6.921148807046421e-9
2.4871811612342154e-9
1.2564477871120897e-8
2.9745563647234273e-8
6.854110637704598e-8
7.065527738434512e-8
4.001988635890489e-8
1.6728547403111994e-8
1.3293164999782432e-8
3.0979638501396704e-7
5.195712742205956e-7
8.093647700134089e-7
6.785941169160683e-7
5.357852859352194e-7
4.0082940247071894e-7
2.686727675043166e-7
1.767765679872628e-7
1.25899096486757e-7
1.0679078965316793e-7
1.3662869679405335e-7
3.2415804165999755e-9
1.3710827061695864e-9
2.3613843540864906e-8
2.0887733816142985e-8
1.0679774801161199e-8
1.0160169706768213e-8
7.292886681389533e-8
5.784334514665456e-8
4.32313300624792e-8
2.5358024795442866e-8
8.03118103823e-8
1.339584600767412e-7
1.3656082746076965e-7
1.3232531568278528e-7
1.3185055047762424e-7
1.2832462357109334e-7
1.1574693299608879e-7
9.32845141296546e-8
6.525042287577839e-8
3.551889693806465e-8
1.1316686896274065e-6
4.421339358548853e-6
1.6839552923927371e-6
4.679884908314288e-6
3.6904052898262305e-6
3.1526231423565873e-6
2.4877281731119197e-6
6.468768616838393e-7
1.4212653806725002e-6
1.7625857359014376e-6
3.0443445778536797e-6
1.4146184433104194e-6
2.2001616150451766e-7
6.731805481314987e-9
1.6188186304621308e-7
1.982174580591274e-7
1.2939378990022154e-7
4.3967636369497626e-8
1.6491095015624533e-9
1.493949310600497e-8
1.2297901856888315e-8
9.19813746988796e-9
3.83344711358617e-9
4.6286994467981904e-9
1.3231144666078537e-8
2.697126006880741e-8
5.523294601477271e-8
1.1218285281910006e-7
8.009683918262053e-8
5.336317675463029e-9
8.698184581582415e-8
5.085249793743465e-7
7.329430967971257e-7
8.507830074358652e-7
8.874825753730358e-7
7.743180640063771e-7
6.095260391277687e-7
4.2202998539150125e-7
2.829183710770899e-7
1.9598083073162773e-7
1.0294724139131254e-7
3.772629901130911e-8
3.7409686955746405e-8
1.73019777932295e-8
5.722266059181657e-9
7.670382367427285e-9
2.7226518499618653e-8
6.492876070454455e-8
2.160240573652665e-7
7.794139905986435e-8
3.285050653490103e-9
8.103365037229055e-8
3.780548180327556e-7
3.748996098066501e-7
2.3487195936367253e-7
2.0526279229401995e-7
2.1166585884423115e-7
2.2599891402168634e-7
2.3690174921722594e-7
2.3013779925527768e-7
1.956744129993021e-7
1.3999217419988468e-7
2.1997391421607865e-6
9.806135457059724e-6
2.092176044013701e-6
7.673161074939239e-6
7.416100517512443e-6
6.504081771601389e-6
1.2285116580209928e-6
2.156683737473681e-6
3.189411947088213e-6
4.071132180103407e-6
1.5764600546275455e-6
4.815511960404985e-7
1.9221298151620154e-6
1.267460274751889e-6
9.824194893576155e-8
8.410654476152762e-7
4.4997895650429984e-7
9.113712004218649e-8
6.960591433997005e-8
3.587327589419628e-8
1.1468907161879555e-8
2.5033042505776222e-9
1.6981159302961106e-10
9.168774858336297e-10
8.739891091319581e-10
4.352294628204883e-10
5.183611574197793e-10
1.5120938749525228e-9
2.6577177418472185e-9
4.336527993243774e-9
1.285007354707663e-8
2.3340497231126206e-8
1.5260323319155916e-8
5.393526343844855e-9
2.924464899504285e-8
5.6582904628415306e-8
7.893945214062518e-8
7.136818040260713e-8
3.876216528264619e-8
8.708420721788158e-9
9.1319343096929e-9
6.598870981583106e-9
5.184848132878349e-10
5.2059977056306506e-11
9.270319056811855e-10
3.1323081195791162e-9
3.902365256757103e-10
1.335864015609014e-9
1.123120117778239e-9
2.9206357067354107e-10
1.3197091553758778e-10
1.143439787337321e-11
2.8248249745382764e-11
9.40532242294759e-13
2.07882655834111e-12
1.749262008728254e-12
1.4791239203738354e-12
1.4341713892393392e-12
1.3906287908904475e-12
2.1374311495214094e-13
1.840599930110583e-13
2.821784856507515e-12
2.8707197046215263e-12
3.3305215196367163e-12
4.0624772325486195e-12
5.067053526275535e-12
6.402784846758194e-12
8.175493033034306e-12
1.0548367719193474e-11
1.3767951113644172e-11
1.8212257382598442e-11
2.4477790045999607e-11
5.380349214614995e-11
9.356768744880073e-11
1.6265101955057212e-10
3.3282834863243725e-10
8.454638291446873e-10
2.9128082081683455e-9
2.159011610104698e-8
6.076371601570646e-8
2.7113206841813288e-8
1.6128892701162595e-8
1.9094908550884918e-8
6.1821223150116e-8
5.898954045544768e-8
3.0804587282019314e-10
7.675103750691281e-10
8.820079659562359e-11
1.5374665832287256e-12
0.
0.
0.
0.
0.
0.
0.
0.
0.
0.
0.
0.
0.
0.
0.
0.
0.
0.
0.
0.
0.
0.
2.5408849936668575e-14
3.6779379072169994e-14
5.37056869924936e-14
7.888651889449029e-14
1.1642753474836126e-13
1.7260347937613158e-13
2.570606227632337e-13
3.8473497783841783e-13
5.789440044682449e-13
8.764333521209413e-13
1.3357319444677045e-12
2.0512127094132096e-12
3.0699785710796526e-11
6.241792513017845e-11
1.0629831497041821e-10
1.5619043783827692e-10
1.909777919050469e-10
1.871207941568974e-10
1.2928064137813902e-10
1.2416505210885137e-11
1.6177434443711545e-10
3.885326781061118e-10
6.622921815823341e-10
8.942903936505644e-11
6.117091754098205e-10
6.643620431731376e-10
7.516422620780874e-10
9.512501479177302e-10
1.3909593436802213e-9
2.411932616669677e-9
4.643526758300028e-9
4.653436960700217e-9
2.805285314197526e-9
1.904463314008378e-9
1.478310396711377e-9
1.3232334167027443e-9
1.3538665874976644e-9
1.5439731594186953e-9
1.9044978343420533e-9
2.4771962636671696e-9
3.3373368888845014e-9
4.6038169126806116e-9
9.629373188820638e-8
1.4061123546519252e-8
9.177198754204203e-7
2.1289156023103283e-7
8.887386067489441e-8
3.3012572026683684e-8
6.536399278830055e-9
1.3747744207171158e-8
5.728935181207802e-8
5.785126447279346e-7
1.1496266277183528e-7
5.3238266543916234e-8
5.728793880111185e-8
3.7738961176831014e-8
3.461546695617058e-8
2.6688226183009336e-8
2.469481165550866e-8
1.684192478068667e-8
7.0586679419386e-9
4.0911781507933667e-10
7.1282844643318974e-9
5.392997283102326e-9
4.327506472226099e-9
1.3907437811077003e-9
5.695415549448839e-9
1.086462126783553e-8
1.9207650135271886e-8
3.1993249438726066e-8
4.734264395776095e-8
4.688653591771168e-8
2.720460400934321e-8
2.318086946554884e-7
6.125218317755432e-7
4.0248958260235866e-7
2.0724864659124784e-7
4.57577991381145e-7
5.539052519439564e-7
6.024252226597534e-7
6.084642466909545e-7
5.492608231005746e-7
4.1988012666458666e-7
2.5082762534715057e-7
2.8280229513668256e-7
1.8048845723861255e-7
8.770805769997854e-8
3.381631260210598e-8
4.5637092058471356e-8
4.262491476585665e-8
3.2960606244430164e-8
3.05462705078703e-8
2.0772885688266038e-8
7.724841351529483e-9
5.164804810732094e-8
7.780555216774517e-8
5.994978307626925e-8
4.7746382430749466e-8
3.6298872837683264e-8
2.1376687726924545e-8
6.344159880006708e-9
6.933330194264122e-8
6.240141054389417e-8
5.3611022185187485e-8
3.9928338291017735e-7
2.3667202863605108e-8
3.733152976815758e-6
7.663995715022514e-7
3.405138199553181e-7
1.434373880848557e-7
5.9217192937231324e-8
2.0561888403358416e-8
6.612321276066659e-11
1.1838325734899264e-8
4.2916506970912476e-8
5.337244012950536e-8
7.790419664713963e-8
8.103145766319052e-8
4.824210379671698e-8
2.354973380419675e-8
7.478435994267039e-9
3.105844964407753e-8
2.7445783122812717e-8
2.4615948891098152e-8
1.1165334370917796e-8
1.797401808739466e-8
4.4138951672295056e-8
8.286059468582812e-8
1.0968530904376854e-7
1.0545278938350507e-7
9.207825826100444e-8
7.403058474451283e-8
5.382812156573786e-8
3.411051973443278e-8
1.5557289427978356e-8
6.391239879580392e-7
2.648144844024374e-6
7.626710252720093e-7
2.610911441142274e-6
2.151845966634146e-6
1.7864382181292497e-6
1.358417206375165e-6
5.792215487079828e-7
7.414427810092776e-7
1.345586326921014e-6
1.4592884315936007e-6
5.206593098831518e-7
1.4820120859278378e-8
2.016161623060385e-7
2.1539922490205213e-7
1.3580089202133704e-7
5.571984719547008e-8
4.299797236780089e-9
2.1977769531132366e-8
1.747866767175073e-8
1.3866449413424808e-8
8.283103831043364e-9
3.2689534022902508e-9
1.5798919616129723e-8
3.6995997752748054e-8
8.567912098298006e-8
9.979977435842703e-8
5.698126725091765e-8
1.9649614594045656e-8
4.552714201667274e-8
3.9033989423165607e-7
5.354175244620163e-7
1.0121589949219517e-6
8.216281769874321e-7
6.45066048013785e-7
4.7053726653982115e-7
3.0864295366953053e-7
2.0244924925059413e-7
1.454061437601406e-7
1.2479820866815694e-7
6.149419734965033e-9
2.5324495038426422e-8
3.292732073459211e-8
2.7615154146969552e-8
7.829609575299372e-9
3.019581854880315e-9
7.908441653324043e-9
1.920710866754285e-8
2.0087916366308968e-8
2.3604641344020393e-8
3.759654984256547e-8
2.734171868691166e-9
1.112857392287204e-8
1.543327696630334e-8
5.773180472437837e-8
2.697839474330443e-7
2.661000654126582e-7
2.463539773847707e-7
1.9685827155939314e-7
1.9282975951658836e-7
1.9568974760024665e-7
5.39536076331465e-7
3.703514570325683e-6
2.5330342983326792e-6
8.254883397408075e-7
2.5396246572022954e-6
3.606734819245171e-6
2.620667093717835e-6
3.414237473309973e-6
5.509152956035238e-6
6.141650870709312e-6
1.8170274819882464e-6
3.3946229021772378e-6
5.230255978188754e-6
4.885542935650118e-7
1.4893237324793144e-7
6.472845816139704e-8
4.3844484728078015e-10
4.2509024702229774e-8
5.60468515883055e-8
1.7784869435526658e-8
3.116264065704308e-9
2.290415500984681e-9
2.8467290113631565e-9
1.943198603934985e-9
6.72632423798542e-10
1.2561573500817582e-9
2.9580505842968656e-9
5.154190828499207e-9
8.34897636296482e-9
1.2493905273530631e-8
1.3279366818630935e-8
6.990888480186246e-8
8.630223563492839e-8
2.238630737758207e-10
8.819748238142101e-8
1.525740427546135e-7
2.0855246899210738e-7
2.358800160210666e-7
2.1384929975965856e-7
1.3839725053197467e-7
3.206604086703335e-8
2.8348180845638623e-8
2.2868730486099375e-8
1.869518980827681e-8
2.9401997801611924e-8
5.943093637605589e-8
1.0314063990008786e-7
1.8426159242689125e-7
5.3897146107760626e-8
1.597240700439071e-8
6.141479792026186e-8
2.1300921791643106e-7
3.753333859869354e-7
2.652503879782792e-7
2.229051849321906e-7
2.2634132902371015e-7
2.4242821588022014e-7
2.5903275002480984e-7
2.6383497746949755e-7
2.437785823459898e-7
1.9636368378463072e-7
1.306314787673063e-7
2.7768469362751322e-6
0.00001457582045744878
2.578377892764778e-6
9.322341623149528e-6
6.46646390126751e-6
1.3380067650046595e-6
2.0871632001042338e-6
2.31595110845046e-6
2.584820741141589e-6
1.3088339468438377e-6
3.833767070778607e-6
2.122572695166979e-6
1.1979032477605075e-6
9.342813046034271e-7
1.137786643230214e-6
1.7878895292839035e-6
6.984997545564672e-8
4.8019411427036104e-8
1.1044020876138023e-9
3.3607496124014336e-8
4.275747014519751e-8
6.748573940072561e-9
1.175782374631808e-8
9.819555920006107e-8
8.587220961992707e-10
6.747776957022779e-11
1.4503234936649888e-11
3.9084021725185045e-13
8.436622137177321e-13
7.323607519784122e-13
5.112456924743732e-13
2.362511181247109e-13
8.82141152914216e-13
1.414475496989666e-12
1.867684388930276e-12
2.319567629487406e-12
2.8364102090274547e-12
3.4692346507177008e-12
4.267411891977642e-12
5.290837677966314e-12
6.6207701037633405e-12
8.372950351445748e-12
1.1687215194741295e-11
1.0595663424295267e-11
1.0011114479441684e-11
1.2399878549012141e-11
1.907757169321159e-11
3.249496145101148e-11
5.89505036631324e-11
1.1509463245263183e-10
2.512318180035522e-10
6.659189222290733e-10
2.7374802234324617e-9
1.3420844027029243e-8
1.114433655287038e-8
3.625706093944651e-8
1.3675213927746728e-8
1.4490937772475999e-8
5.3892267413507376e-8
1.95285013464941e-8
1.1370583802840093e-8
2.6271074690638843e-8
6.367913703639912e-10
1.862860600412927e-12
1.5402315981281991e-13
0.
0.
0.
0.
0.
0.
0.
0.
0.
0.
0.
0.
0.
0.
0.
0.
0.
0.
0.
0.
0.
2.415455840807396e-14
3.513484160335066e-14
5.1209041061154674e-14
7.48133595108796e-14
1.0959530823646336e-13
1.610450006876027e-13
2.570508477046143e-12
4.022296020613857e-12
5.931840405708939e-12
8.5487931813056e-12
1.2094581476617711e-11
1.6877954898979915e-11
2.3255907458860788e-11
3.1569928143355936e-11
4.2015982201868195e-11
5.440884985291601e-11
6.782071484442636e-11
6.084273642246149e-11
6.997038105767694e-11
7.269515784793474e-11
7.295532178114591e-11
8.758228953440999e-11
1.091328134645272e-10
1.3793350971645032e-10
1.883415065140413e-10
2.930945380652279e-10
5.267107166197768e-10
1.1015059389050318e-9
2.6937871829889277e-9
3.908404440258982e-9
3.465288718999484e-9
3.614278203643105e-9
4.230015005120865e-9
5.376493392540365e-9
7.308517752229669e-9
1.0579995787387724e-8
1.6349823559699043e-8
1.1196696884979049e-7
9.122558673406944e-8
1.296675243567812e-6
3.615930190718909e-7
1.9464163581339664e-7
9.959350756141959e-8
4.6591559739185926e-8
1.8545178229013865e-8
9.28380385366071e-10
1.0095603727102938e-8
6.941332570518447e-9
3.6777587709093166e-8
5.173511710057899e-8
6.104385351745662e-8
4.8364082292467336e-8
2.1824938089849826e-8
2.2843417963328413e-9
2.118683758200687e-8
1.4680684776591606e-8
1.3311112389982855e-8
1.1895995626914511e-8
1.105394139014333e-9
1.1077581917912542e-8
2.8902534644729922e-8
5.299506273139684e-8
4.316352758956615e-8
3.156457027913779e-8
2.1713089366347566e-8
1.306791264113488e-8
4.779157200372045e-9
2.0063983368163733e-7
7.168430530831001e-7
5.34284951284081e-7
5.990644394700388e-7
4.4590280250576257e-7
3.364471152060661e-7
2.2375310096251358e-7
1.2298001257234794e-7
4.9741047737813297e-8
4.303271218629693e-9
1.1976391819959532e-8
1.1262552629452554e-7
5.2810653353941175e-8
5.367123701456207e-8
8.28697645655911e-8
7.492502021645229e-8
3.192371976927338e-8
2.714467522997787e-9
8.740864022062144e-9
7.576124491266397e-9
5.9905139272013715e-9
4.870132874289138e-9
1.1370300029705552e-9
3.42306114100198e-9
9.027969626659603e-9
2.0081206185423684e-8
4.174793595216255e-8
2.6759239598307044e-8
1.3503776268615066e-8
3.8029126059833916e-9
6.4496608127978085e-9
1.6740573775693017e-7
3.508289107403034e-7
5.154910117252082e-7
4.2901480672630647e-7
3.3344541328985186e-7
2.5007843001823333e-7
1.676377173254128e-7
1.080123641577794e-7
7.317934055040868e-8
5.704158858216515e-8
6.069713046743108e-8
1.0612835231190292e-7
1.241391515250177e-7
7.646711119311683e-8
2.9009791834303732e-8
2.3963096656910514e-8
4.8331247663289624e-8
3.73798724837385e-8
3.737108496842187e-8
3.122787906904384e-8
2.8370404729650006e-9
4.3521696083391426e-8
6.839984951074873e-8
6.341699024804727e-8
5.6624143719099785e-8
4.835685427655869e-8
3.807464659405117e-8
2.6180352872095044e-8
1.245044381764188e-8
5.514752493785321e-9
3.507184583103902e-8
5.592452462672513e-7
7.123245091350273e-7
3.915701470827424e-6
1.3096211729667673e-6
6.991607091687574e-7
3.5526127839290216e-7
1.238831728771098e-7
3.9500769183199925e-8
2.7458873269154155e-7
5.455228682844391e-7
4.240025435235492e-9
1.4060678787814836e-7
5.602602009695818e-8
5.800755223260236e-8
1.091506649748925e-7
1.035656878295799e-7
4.5888942642348226e-8
6.807930294919543e-9
8.763414024177173e-9
8.675665396335633e-9
6.711253937679805e-9
5.312893888554288e-9
1.2895744998257884e-9
3.613617857007528e-9
9.214530623080481e-9
1.944936017777471e-8
4.078925934230669e-8
4.363954378239847e-8
1.9877471008039757e-8
3.585863926580243e-9
1.4150455605411198e-8
2.3006672288086735e-7
4.7357496477163614e-7
5.639530430261252e-7
5.248060758624315e-7
4.266457640527431e-7
3.3118785426759495e-7
2.295320014237684e-7
1.5318452563457747e-7
1.0844864142111297e-7
8.897571334080406e-8
9.995164216440872e-8
1.5431778984837647e-7
1.372941219096838e-7
6.863504642078764e-8
2.27477085702408e-8
4.7204341697872215e-8
6.561947179892743e-8
5.512756179124734e-8
5.7674611534364655e-8
3.182785802205646e-8
2.6462160741712914e-8
7.994224092725204e-8
8.767800653445004e-8
8.389652419919002e-8
7.825006647010976e-8
6.901344565989547e-8
5.567693039005361e-8
3.935468289939792e-8
2.0541269340061965e-8
2.686796895407418e-9
7.116979255212405e-7
1.5961465576024237e-6
3.841676375456117e-6
2.0549729893279987e-6
1.2055469434037424e-6
7.138099345328992e-7
2.9871038441412285e-7
7.432874274323087e-8
7.502481229455863e-7
1.1740474197401546e-6
9.373266898734262e-7
6.249811266311248e-7
1.9138810409993906e-7
1.4439797476956853e-7
4.124319182101859e-8
3.736655929723783e-8
1.0937379273917868e-7
9.701632120679478e-8
3.2340727028371204e-8
4.084464063960434e-9
4.7003642685525885e-9
4.761494814794522e-9
3.5026948443854912e-9
2.0991048236634997e-9
7.525932927684745e-10
3.2779693955398337e-9
6.349047787675422e-9
1.1048880765559932e-8
1.7932021650813386e-8
2.613729269472222e-8
1.6121173388598677e-8
3.010647371619286e-7
3.4401005458388216e-7
4.9538427955011685e-8
2.306013382649848e-7
2.9324005623449047e-7
3.2584147678534525e-7
3.2389071906444193e-7
2.893402912399355e-7
2.443671548652249e-7
2.0468501336476278e-7
1.6181829977630601e-7
1.1339653291394573e-7
5.599995139951091e-8
1.5291240900915974e-8
8.072363783720682e-8
1.3007895699598103e-7
1.1678067507471338e-7
1.1761768393728704e-7
4.568377785136777e-9
1.0066637343726472e-7
1.1185281098452343e-7
1.1256439041499494e-7
1.1631709205554553e-7
1.195420735492241e-7
1.1723956901809108e-7
1.0598930031238093e-7
8.576174172099285e-8
5.839851355165708e-8
2.3993810315686386e-8
2.181483106855488e-8
9.073235730977924e-8
2.0483653685061593e-6
1.3744469806138984e-6
0.000012814349760744043
3.4434380603080556e-6
1.6801149534183417e-6
6.35154094808936e-7
4.786541804876738e-7
1.5184169808047926e-6
9.799420324986567e-7
1.2059471258763942e-6
1.3542929698867263e-6
1.706937582192499e-6
9.209824739719854e-8
1.8165683710164987e-7
7.770397043624496e-8
4.050626514831381e-8
1.0989950289780707e-7
1.1205406644925589e-7
3.5712333980076425e-8
5.901150847035122e-9
3.189219176043855e-9
4.420382479956771e-9
3.2349389753510547e-9
1.8752996187864416e-9
8.006486538347122e-10
3.2417013679793183e-9
6.159431234061159e-9
1.0561293379120458e-8
1.678307860742334e-8
2.3236198192132716e-8
1.2166624448628168e-8
2.609653299831439e-7
2.8729558998731227e-7
4.154264604028802e-8
2.334464288115583e-7
3.1932819659188413e-7
3.7333464928863743e-7
3.830459045396133e-7
3.454460562122752e-7
2.816632403236652e-7
1.95036409570549e-7
4.413190678979468e-8
2.2088664948153678e-8
1.0164996937386067e-8
9.872975350691192e-9
1.0619915502125251e-7
2.5075922991256303e-7
2.9032261494416023e-7
1.7170518416507753e-7
1.489520148694045e-7
1.9525821706240857e-7
1.6087127251238542e-7
1.5207262840062024e-7
1.590573021047692e-7
1.7178430387878005e-7
1.8187990342441626e-7
1.8073748523765592e-7
1.6243561482042546e-7
1.2787257844873836e-7
8.189017453906848e-8
2.671754567555446e-8
2.5452675968040475e-6
5.7044363305106874e-6
8.577966892819944e-6
6.782201147673331e-6
4.0924354156648915e-6
2.9830740496303243e-6
9.9229045543869e-7
1.3562877014263176e-6
1.5133424013655152e-6
2.5510317201723573e-6
2.461807661400136e-6
7.877058329699965e-6
6.218418179632195e-6
3.3164305325278505e-6
1.4522945717777367e-6
4.1354923161365373e-7
9.356693600174804e-8
2.867135079799081e-8
7.161319469519425e-8
1.5152890608587885e-7
1.4143781630005075e-7
4.3574734247844023e-8
1.66277762702388e-8
2.4923828231779127e-9
1.9166186615831875e-9
2.7437860331854817e-10
5.98455550900235e-11
1.970383345995772e-11
6.375619382352221e-11
3.788763688687707e-11
6.26769280367296e-11
4.506370755420015e-10
1.0459596135684004e-9
1.3014625612655836e-9
1.3968225241883587e-9
1.2906483635582318e-9
9.50588667057347e-10
3.5939704427380546e-10
3.095484354782371e-10
5.715692444523193e-10
2.4506342227972814e-10
4.4130745077152176e-10
2.0919991089410332e-9
3.465035138204323e-9
6.1322945953419635e-9
1.1121869573042568e-8
9.837970478957123e-9
1.895432867899332e-9
2.2485168592917573e-9
2.5365665885541296e-9
3.4516874568546854e-9
3.0144770054212933e-9
5.788350827545223e-9
5.068422713829927e-10
1.3273107588202793e-9
3.2314819697986055e-9
2.7340784645419233e-9
4.0009154893396415e-10
1.2954303851309686e-10
6.692718720997816e-11
3.065822752727773e-11
6.716354450100754e-13
3.0903830852763917e-12
6.0683834798914134e-12
3.740843163906077e-13
8.012785796434756e-13
1.346022685387247e-12
1.7915861866709318e-12
2.2546634633281e-12
2.794771600437109e-12
3.458052810223064e-12
4.291569250958082e-12
5.3524129828568716e-12
8.748404180038037e-12
8.029410501083692e-12
4.788168705585437e-12
4.763703191109658e-12
8.642174858539569e-12
1.5668713057387254e-11
2.696723871893073e-11
4.591229083935335e-11
7.976812959615395e-11
1.4476864542644619e-10
2.8115224416675903e-10
6.04733360795262e-10
1.5333510829357243e-9
5.306906556082945e-9
4.220883548756624e-8
6.287541564637572e-8
3.2189730933820366e-8
2.1797482619964257e-8
2.8189157078531405e-8
1.1132368265879251e-7
9.261651941926937e-8
3.663631270588777e-8
2.0321226064717174e-9
2.1492063264305703e-9
7.535368511075154e-10
1.376220571394077e-10
8.113717745971415e-13
2.6899796930516847e-14
2.3873323168594818e-14
0.
0.
0.
0.
0.
0.
0.
0.
0.
0.
0.
0.
0.
0.
0.
0.
0.
0.
2.439810656713917e-14
3.54663717353945e-14
5.165089173293929e-14
9.084486573925392e-13
1.3048367389574523e-12
1.8239718998173977e-12
2.545729243078954e-12
3.5491565205943474e-12
4.951259539733338e-12
6.91161613529233e-12
9.642372448609255e-12
1.341718630300442e-11
1.8571799939174652e-11
2.5483228847311624e-11
3.450505493808943e-11
2.7409105662418228e-11
3.414067504655036e-11
2.8342847315166936e-11
2.8858698874341225e-11
3.357613825118312e-11
4.059076196649628e-11
5.277612016127687e-11
7.622811302700502e-11
1.2082140419823366e-10
2.0649143993168714e-10
3.7982709797431474e-10
7.640853382812416e-10
1.7350113461077215e-9
4.444099781802759e-9
4.7040585698682215e-9
4.43806289767226e-9
4.854866351578148e-9
5.898223387011266e-9
7.768327572091653e-9
7.704012351225032e-8
2.1901573868207853e-7
3.818043018769123e-7
2.8937283392355116e-7
2.1185739162198403e-7
1.5358377168574114e-7
9.896564519677787e-8
5.9425298904498396e-8
3.484734428456686e-8
2.0563673982593982e-8
1.7128059773153468e-8
4.768485712648687e-8
6.860327804725057e-8
6.403023165255127e-8
3.3027390427938264e-8
2.0249821529023394e-9
2.6138175815938694e-8
1.858533042196975e-8
1.6261232193612455e-8
1.5996729216696208e-8
7.274294266218088e-9
8.572630516829226e-9
3.066710900724822e-8
4.075524393856851e-8
3.314458074755139e-8
2.665122140120996e-8
2.028992068294693e-8
1.34449793272709e-8
5.070748467641592e-9
8.614304759934302e-9
4.3278065452436385e-8
2.389070146738861e-7
2.4399742220212523e-7
1.6115388490880556e-6
5.163492746277634e-7
2.78258869366004e-7
1.447303272586755e-7
6.343642718980975e-8
2.2744539129436105e-8
2.1888663533642506e-8
1.6476582623367782e-7
2.395711647174763e-7
1.3878784215208987e-7
6.372373890492488e-8
5.555437391978115e-8
5.6665300232393105e-8
2.6527568897891776e-8
4.957653170903294e-9
5.75707085639512e-9
6.409080352161771e-9
5.0098822564025e-9
4.381562060650498e-9
2.648383599505981e-9
1.062382565476768e-9
4.956804238131664e-9
1.1842621473264693e-8
2.6491333579696345e-8
1.901259298890433e-8
1.0990465369756891e-8
5.4348865517180076e-9
6.950117145152746e-10
4.496382731511848e-9
1.2086101991026168e-7
2.550878565405761e-7
5.560885237749502e-7
3.7244410396802565e-7
2.6596723455565427e-7
1.8622335330395224e-7
1.1610974404756173e-7
6.838253769661118e-8
4.001014389486437e-8
2.4882888236637986e-8
2.5381542456068408e-8
5.980008897890861e-8
8.408427244529453e-8
7.763779466354222e-8
3.883416726217033e-8
3.2453362835455706e-9
3.2376493864996875e-8
2.3031079598647115e-8
2.0067774412728145e-8
1.9807136700360276e-8
9.121166720669766e-9
1.0297816706600594e-8
3.6751877259876386e-8
5.190470818351506e-8
4.245973553995693e-8
3.408859207176696e-8
2.590038424997277e-8
1.732053612167921e-8
7.529045049046434e-9
6.338769319227275e-9
2.554053003944725e-7
4.907044081085157e-7
1.3267493490800384e-6
6.703329955028917e-7
4.1028170227197447e-7
2.518786661019927e-7
1.3072777874871155e-7
5.451057957165585e-8
1.2177950863590084e-8
1.767381452554084e-8
1.3905681645758307e-7
2.425179493911129e-7
1.0768470668572213e-7
4.78591089401361e-8
5.4376160945942223e-8
6.711492944359683e-8
4.03786525956343e-8
9.744925957703172e-9
5.29004687040152e-9
7.091434260447692e-9
5.380880162564483e-9
4.506191605680928e-9
2.5531672861881337e-9
1.263706487021855e-9
4.821624702642846e-9
1.0264010403869616e-8
2.075777226537318e-8
3.783925368840054e-8
1.9577391315851813e-8
7.665261847930086e-9
7.413930049311067e-10
1.6429558146547697e-7
5.203488134974277e-7
2.6016026335409765e-7
3.536311975377525e-7
3.152992227619785e-7
2.70182798340711e-7
2.0773013634337388e-7
1.465335049981317e-7
1.0263763176235302e-7
7.691117409650012e-8
6.776770233890625e-8
1.1700572111250183e-7
1.2914034759459092e-7
7.495888462754661e-8
2.284449717755054e-8
4.7284208333612385e-8
4.408464685183647e-8
3.635023844764534e-8
3.677828937816292e-8
2.841865687327649e-8
6.011163108537e-9
5.0079289548153233e-8
6.363193505229867e-8
5.649489810481213e-8
4.950725816097226e-8
4.1454541836423184e-8
3.157428086202036e-8
1.9477717062941165e-8
2.973306689144383e-9
2.6374743474445392e-8
9.825816577170933e-8
5.240086743188791e-7
3.182084673231899e-7
4.091638062287028e-6
9.976926347620675e-7
4.954965582701169e-7
2.2544872545904774e-7
7.505298476179131e-8
1.121652793541034e-8
8.278138302983362e-8
5.679337112631967e-8
3.444541230785365e-7
1.8822113959322133e-7
7.756422157215509e-8
6.191474811928794e-8
8.824598948128495e-8
7.483503413052234e-8
2.7753687924917916e-8
1.0400036696475987e-10
1.048647832134181e-8
8.563259044312421e-9
6.8632685608274315e-9
5.519832281054134e-9
8.003299602772998e-10
4.344812260614101e-9
1.0699687180554191e-8
2.2795973989901623e-8
4.692242193391849e-8
3.343672284191485e-8
1.5957032773269836e-8
4.123081001861452e-9
7.2290683156174165e-9
2.1192966377645969e-7
5.260581639987062e-7
5.686757469036359e-7
5.339564703138912e-7
4.264550461450483e-7
3.317263474781729e-7
2.3029588999699363e-7
1.502646075246647e-7
1.005793430959785e-7
7.545839829882667e-8
7.495966081997854e-8
1.3087588441603984e-7
1.5357690483206076e-7
9.461139051878977e-8
3.399604246630967e-8
2.8373486041670075e-8
5.544588539262393e-8
4.2613718083142156e-8
4.178786844899603e-8
3.698725505274409e-8
8.815584088812248e-10
4.5593175554486114e-8
8.248404927042246e-8
7.442857684091579e-8
6.493311515910685e-8
5.4508133777744024e-8
4.2103032626367875e-8
2.7767800508342535e-8
1.0597512105250691e-8
1.3728194436779811e-8
5.170675665713638e-7
8.553596824565416e-7
3.1228960608519346e-6
1.34180470994538e-6
7.786803107958777e-7
4.464104106638119e-7
2.0441376903847957e-7
4.801080640218792e-8
7.170136441511568e-8
1.5419530183149523e-7
9.094128532554328e-8
5.046403905811556e-7
2.14521525240368e-7
7.009885087342088e-8
4.3089099548975875e-8
9.3246859212452e-8
8.546983667273666e-8
3.647740701846496e-8
4.665480123321035e-9
9.550086329993262e-9
8.447079368287187e-9
6.4771484599089786e-9
4.977034034287112e-9
4.917921536685502e-10
4.085385609803239e-9
9.142865202680048e-9
1.7403526650016938e-8
3.190523552206119e-8
5.3034392384970905e-8
2.5164883744246945e-8
2.4150409809216717e-9
3.2391565394481524e-7
9.839573435609166e-7
2.017436366209456e-7
4.306061692912306e-7
4.3831316344840256e-7
4.1586802748828884e-7
3.5704284054941453e-7
2.790404772949884e-7
2.127593126375991e-7
1.703379869127705e-7
1.5287660250484962e-7
2.2150259408006767e-7
1.5934811766485282e-7
6.656153580622961e-8
2.099976499655771e-9
1.1179952759221263e-7
7.752983913264892e-8
7.418953379260447e-8
7.615042511070015e-8
2.2537107497303426e-8
6.187831172800936e-8
1.0239539836747811e-7
9.895772099272318e-8
9.340329690185404e-8
8.568784055687735e-8
7.333341046299993e-8
5.597120611549951e-8
3.3891889929656886e-8
4.701993885582748e-9
4.0889006531494e-8
1.2713903628632086e-7
1.1512601620775397e-6
5.487564182580343e-7
8.94127475333682e-6
2.019165749073305e-6
9.70974106051737e-7
4.0866212191356487e-7
8.108558303399545e-8
1.8266245633081373e-7
9.316466129204816e-7
7.726867936733082e-7
4.811181957192218e-8
3.3478961358591225e-7
1.2260019509622577e-7
4.9327767934998336e-8
9.883021662295425e-8
1.2805547660130935e-7
7.445227866786523e-8
2.2729749770820306e-8
7.346851131891059e-9
1.3448118858046151e-8
1.0210856165149346e-8
8.249465242365307e-9
4.3239250574185185e-9
2.8317730523352175e-9
9.440649005647654e-9
1.9285068138477475e-8
3.75640009923859e-8
7.064681799153846e-8
5.121611588327962e-8
1.529383099527979e-8
1.0938051747907212e-8
3.939555099718274e-7
1.0397205263855231e-6
5.23986579050246e-7
7.019291608758203e-7
6.374876021747063e-7
5.517905386379647e-7
4.2776583812390177e-7
3.076083169522493e-7
2.240711338010368e-7
1.7869700369421114e-7
1.710243274466481e-7
2.390234447453394e-7
1.6848830605314628e-7
7.320219847721778e-8
1.4069492302596689e-8
9.757362193611053e-8
9.483711796619127e-8
8.596237501591107e-8
9.023526031038025e-8
3.135618656286417e-8
6.726948836758198e-8
1.2919351834334947e-7
1.2862164213000592e-7
1.2348729979819726e-7
1.1621539107053622e-7
1.0270934986680441e-7
8.174260963388152e-8
5.508802350032835e-8
2.3473371066025024e-8
1.666845044979017e-8
1.192187697432902e-6
1.907762797494836e-6
6.8410172446182744e-6
3.044806794978231e-6
1.7245963780355461e-6
9.63809459672176e-7
3.5789415420941086e-7
1.640739005914449e-7
9.960845688781762e-7
1.3407727836650337e-6
1.1136774513784756e-6
4.849118931302511e-7
2.7105639380337066e-7
1.7853021758408347e-7
4.460359576567954e-8
2.0253857995963602e-8
9.965672749762759e-8
9.26169683298601e-8
4.2615908686689e-8
7.124041848297451e-9
8.546693848483741e-9
8.278864546624827e-9
6.161528579122423e-9
4.001590191813236e-9
9.617635761869063e-10
5.344173364517773e-9
1.0403864207512059e-8
1.791503796331986e-8
2.838089025187135e-8
4.003406408711887e-8
3.147333282360937e-8
4.5207106820797857e-7
5.836448748977435e-7
4.8603363903194105e-8
3.556945280982013e-7
4.5803088838334924e-7
5.138612862957818e-7
5.23686892632762e-7
4.801807412628945e-7
4.069051044934714e-7
3.2772426896733343e-7
2.3907224006840014e-7
1.623937147185056e-7
7.396851820338717e-8
2.1236903875433673e-8
8.446221980837384e-8
1.794527520004358e-7
1.56516565285907e-7
1.5695959364816393e-7
2.290682388664963e-9
1.6182425296871897e-7
1.7127823946707578e-7
1.669309228547629e-7
1.7046505622856763e-7
1.75963244303039e-7
1.7507957973785669e-7
1.5998906968927171e-7
1.2853373115773546e-7
8.465321895044746e-8
3.1115501508130554e-8
3.55931651339885e-8
1.2608671090774667e-7
3.1679256830306803e-6
1.3353264886722825e-6
0.000016785131611427004
4.9533793312651115e-6
2.4724745411364053e-6
9.723139311744683e-7
5.122095849314892e-7
1.781437018216548e-6
1.4403232122795252e-6
1.7626643543072273e-6
1.3752720464184275e-6
1.2594186238149336e-6
4.886358945562776e-8
1.2038756899103522e-7
3.090494630731854e-8
3.701155394059768e-8
1.1411431730750113e-7
9.582932911337878e-8
4.022783498386713e-8
3.927404924258821e-9
9.922621762626679e-9
8.878167280486254e-9
6.5959905027023935e-9
3.323408406427916e-9
2.638984447893807e-9
7.819882448351867e-9
1.45300854796988e-8
2.4684284629953367e-8
3.849768963941803e-8
5.052736653696969e-8
1.5210679589275097e-8
6.637394768083506e-7
6.899374026973763e-7
1.1392562689793038e-7
4.825741097296895e-7
6.048229267248463e-7
6.676124000013322e-7
6.576462580699836e-7
5.69853992344556e-7
4.4076706071636665e-7
2.938637540268455e-7
1.235149026651091e-7
6.069304064657965e-8
2.6410826573680362e-8
6.6578785846749656e-9
3.7657344358705187e-8
2.2395164542659123e-7
2.566757536632812e-7
2.342017475766994e-7
1.0208097899811031e-7
3.5888964583582717e-7
2.9140547278723155e-7
2.2779248765694536e-7
2.1886583858883228e-7
2.317569617025245e-7
2.507978039455292e-7
2.633804862211678e-7
2.5381799899731403e-7
2.1297651896809954e-7
1.4876264014723522e-7
7.364056044118047e-8
3.424816369994944e-6
6.28635159339614e-6
8.282749103073698e-6
9.062226240203779e-6
6.042720484877334e-6
6.229452457821094e-6
6.174339352078838e-7
1.6073517869831252e-6
2.142585307588772e-6
3.835453192177438e-6
2.9575215049482506e-6
2.237393597523386e-6
6.547529355202822e-7
4.145961911028775e-8
1.4431073509302697e-7
2.7124164741663277e-8
2.9191094001708745e-7
5.810853109238445e-7
3.0424402190963356e-7
1.427281067409399e-7
8.580343209945159e-8
1.1329708935345362e-8
9.524063736427522e-9
1.9315810226240986e-9
1.170032973066467e-10
6.176072718050737e-10
5.192315684311191e-10
1.8444215003147158e-10
5.182795161873002e-10
1.1858774526550604e-9
2.0117966128999364e-9
5.695575983008499e-9
1.4371659682013342e-8
1.310206584861447e-8
6.356601096888765e-9
3.954787866174464e-9
1.5288765312468608e-8
2.6286782569188223e-8
3.1399207845793075e-8
2.566859023402093e-8
1.4881879340719468e-8
7.291385266273569e-9
4.1344138996264e-9
4.53706754736631e-8
1.6080882182463816e-8
8.752386158450501e-9
1.7280278944167445e-11
2.368636232698911e-9
4.1767268190207466e-9
5.541086531796513e-10
1.3867254492118067e-9
3.057948445434702e-9
3.8298980119801853e-10
1.873213160164937e-10
3.725802538728156e-11
3.587844822556483e-11
1.5191457353796634e-13
2.145726758508725e-12
1.9813183089442677e-12
4.4669703288196536e-12
6.945383206059153e-12
5.257125637745323e-12
2.005414027901239e-12
2.135075267953166e-12
2.493577274084796e-12
3.0184407638860666e-12
3.712469271762124e-12
4.6087371751806465e-12
5.763798861681843e-12
7.260813530864025e-12
9.218796014994799e-12
1.1808962236334071e-11
1.5281843372764564e-11
2.856451859411902e-11
3.709569032765826e-11
4.3769654202384686e-11
6.342882961888938e-11
1.1494837038173553e-10
2.3316047475023777e-10
5.193873252140437e-10
1.3441560642372826e-9
4.693424004167053e-9
3.7716610995800514e-8
6.134375370757325e-8
3.1225164093336396e-8
2.046375935005139e-8
2.582585629565895e-8
9.684037324498115e-8
2.886103181619592e-8
9.158805941303507e-10
2.744513185632893e-10
4.7546038200788914e-12
1.7919652435110255e-13
0.
0.
0.
0.
0.
0.
0.
0.
0.
0.
0.
0.
0.
0.
0.
0.
0.
0.
0.
0.
0.
0.
0.
2.89936152377003e-14
4.266153553758059e-14
6.298330012997342e-14
9.332568269189352e-14
1.3884369836365922e-13
2.0748419823460383e-13
3.115922246760534e-13
4.7813529662022655e-12
8.428777154724289e-12
1.3378961340615253e-11
2.0014920785648553e-11
2.820407984221799e-11
3.746015909285692e-11
4.6601911865686404e-11
5.3451085680999374e-11
5.472605187968247e-11
4.626172458198939e-11
2.3539478202167998e-11
1.765259502796091e-11
1.292963554998569e-10
1.2840302264914497e-10
1.5430018326708319e-10
1.9390093221086387e-10
2.429890883440088e-10
3.4746796778362367e-10
5.254278276071505e-10
8.204558152338853e-10
1.3940289091908479e-9
1.7025212547221227e-9
1.1523945251225286e-9
9.906419619094902e-10
1.0111836712917528e-9
1.1519163706727506e-9
1.407370115606477e-9
1.8010887839409512e-9
2.381181389661076e-9
3.2257074213191696e-9
4.4555313919064156e-9
7.967081588445447e-8
2.031722130989313e-8
1.1650476957610925e-6
2.2745554218534299e-7
1.0658930492337548e-7
4.5784352396208126e-8
1.566208699276604e-8
3.0297771591455564e-9
2.513542687044631e-8
8.099015105033475e-8
1.4932880039474352e-7
2.4884853186202323e-8
2.7030648843922814e-8
3.598185976185022e-8
3.86442058650301e-8
2.6632572526195005e-8
1.0540491826656355e-8
8.601163290414604e-9
1.0781061345541185e-8
7.998178899632365e-9
7.453370845280775e-9
4.732413496191602e-9
2.0921409617831647e-9
8.631321860416382e-9
1.917566335051533e-8
3.8262103011404695e-8
3.649331376528599e-8
2.3213857023098118e-8
1.3780144112762442e-8
6.620948911666383e-9
1.7671964581211676e-10
1.569271243537998e-7
5.989473910777767e-7
3.53346929606269e-7
4.593021864707688e-7
3.5536778658751005e-7
2.7659150886842596e-7
1.923271074122189e-7
1.1364453757981495e-7
5.643087320770128e-8
2.364730588626366e-8
3.0073846091745426e-8
5.503051475360124e-8
8.131125976760219e-8
8.450548178567507e-8
5.074417235609229e-8
1.4609536659467274e-8
1.1675356627909547e-8
1.3012280739083837e-8
1.0222418097736607e-8
9.09702778208943e-9
6.409403042746529e-9
1.2857065366185361e-9
1.1009100544458268e-8
3.025943386970448e-8
3.197222918613898e-8
2.2624074178338137e-8
1.5752627807752548e-8
9.348455903435862e-9
2.0306480507417275e-9
8.739382887529444e-9
2.9441874906046983e-8
1.896191075476659e-7
1.3940786800582507e-7
1.5680169083465561e-6
5.177424515232212e-7
2.9399204756866416e-7
1.5852989646895584e-7
7.951016815656512e-8
3.8700123481602954e-8
1.7027834230680032e-8
1.0289048841023352e-8
4.2389553420931624e-8
7.055954174994399e-8
8.699935433172294e-8
8.837832785997733e-8
5.27057273538954e-8
1.932930188303654e-8
1.800892552448914e-8
2.928933521713999e-8
2.2492410682954942e-8
2.2015969338933676e-8
1.5244096627626895e-8
5.374011472968443e-9
2.7947225514737244e-8
6.235345276813731e-8
6.749646886168238e-8
5.4701008376910653e-8
4.198962282177344e-8
2.9756383060242662e-8
1.8135934469952716e-8
6.495153329349952e-9
3.185657080473891e-7
1.1208804611901857e-6
1.0053233694833224e-6
1.0360796864051834e-6
7.391820312990876e-7
5.402990347345603e-7
3.409462610109889e-7
1.6280247592592314e-7
2.0141116989139985e-8
1.0351510844215095e-7
1.4084556455362888e-7
8.705521956775308e-8
5.778442895607921e-8
4.032635209400285e-8
9.384687540051892e-8
1.1293756758027038e-7
6.84190794709486e-8
1.850055423054048e-8
5.816857481896665e-9
9.660645662240265e-9
7.411068766441795e-9
5.974184934707307e-9
3.048920392047315e-9
2.114009791182517e-9
7.201625931610934e-9
1.5384592243155803e-8
3.212834179547628e-8
5.531796352661523e-8
2.8296871330307906e-8
9.109436371950356e-9
8.367010230312973e-9
2.3578209738999506e-7
5.314302352242253e-7
4.5054473064134276e-7
4.843618826002056e-7
4.1446609403934685e-7
3.369434949899146e-7
2.440682384309396e-7
1.6803241839373986e-7
1.210069582683659e-7
9.8991294741659e-8
1.0521068220495823e-7
1.608806620632893e-7
1.333505916121511e-7
6.401706343669022e-8
1.7821803712627092e-8
6.593174564788139e-8
6.665004926543998e-8
5.871254026062782e-8
6.153490127428774e-8
2.6934498954862523e-8
3.606300574083305e-8
8.423036043559959e-8
8.731776956439144e-8
8.391208171003985e-8
7.856739292384721e-8
6.928798460330497e-8
5.569901318863984e-8
3.891755054057784e-8
1.92246953411237e-8
5.797717367435671e-9
4.347862105054606e-8
9.390837466945976e-7
1.163981003066173e-6
6.403524703623704e-6
2.1250680547461112e-6
1.113598171072192e-6
5.431553575204937e-7
1.2741152942708927e-7
3.006379950877774e-7
1.5638653398165649e-6
8.903729779523216e-7
7.870236767861302e-7
2.256968798313972e-8
6.174724871737799e-8
3.0161443083283515e-8
9.403481348833013e-8
1.4199512785064272e-7
9.724717558170738e-8
2.9714068071981825e-8
8.962451194480774e-10
9.399363816809914e-9
7.672959535844994e-9
5.927098308562569e-9
3.310287739671077e-9
1.690684745871077e-9
6.357425709586137e-9
1.303429863409234e-8
2.5372522274180444e-8
4.893431144532578e-8
4.961330674300218e-8
1.2971303767480402e-8
1.813005244932305e-8
3.3132702663455034e-7
7.388670164577775e-7
4.0718954169619857e-7
5.338331129638127e-7
4.957838103617459e-7
4.2874125888171076e-7
3.284949584402739e-7
2.3683776864570968e-7
1.7640399787590233e-7
1.460224361683977e-7
1.442307223294206e-7
1.377824524702036e-7
8.164460968469633e-8
4.013269972937865e-8
2.0028450601885375e-9
1.0801564156841843e-7
9.326995120542404e-8
8.952562069144851e-8
7.596209331050478e-8
2.284280264388664e-8
1.0194075577333539e-7
1.1388764709407416e-7
1.1403767091187049e-7
1.1525573019647019e-7
1.1377499168965015e-7
1.052417375297122e-7
8.830034952026446e-8
6.490669776345134e-8
3.702567203397248e-8
3.697714090604271e-9
1.2406977645755364e-6
2.9018101154960664e-6
5.88213022980655e-6
3.6006203309081546e-6
2.099784341197476e-6
1.262165223180676e-6
3.6718770237934177e-7
1.0805822768793082e-6
1.3665151640514366e-6
1.2459549214474749e-6
2.1140929651609354e-6
1.930557942740984e-6
1.0912415221794184e-6
9.185018621222441e-8
2.7457598870850533e-7
1.23642401854526e-7
3.2956056204324866e-8
7.181813945396427e-8
9.205036236917757e-8
2.6457515921162722e-8
4.694437583433225e-9
1.4906382769083119e-9
2.7688995527827635e-9
2.011928070729918e-9
1.0804835734139853e-9
6.942925945427115e-10
2.2861509566293343e-9
4.169317952479922e-9
6.83496883442252e-9
1.0042359067306836e-8
1.1847368279607177e-8
7.104246399703976e-8
1.1771239323302042e-7
1.724184292109553e-8
8.942200108251836e-8
1.6009892878672395e-7
2.2219534863762862e-7
2.712334707752145e-7
2.867167527711396e-7
2.5327774548193785e-7
1.6374710104503405e-7
4.508616470604235e-8
1.7733470896644946e-8
1.4130762574416593e-9
4.440222172850622e-8
2.1242870352448938e-7
3.1043711368257094e-7
3.437907985922746e-7
3.847023229278029e-8
2.1843056481995575e-7
1.8399119405832527e-7
1.6026479756488952e-7
1.602452300814304e-7
1.7210767543826057e-7
1.8696888936931828e-7
1.962935375823515e-7
1.9143643011303077e-7
1.6771358908323915e-7
1.2723148259205193e-7
7.429260459903537e-8
9.35419176473659e-9
7.314421867274131e-8
4.0270706862452505e-6
3.3719729392882295e-6
0.000015541524200589412
6.6489560489919535e-6
3.7293491579468998e-6
8.311019959180476e-7
1.3557066682157798e-6
1.2991469650817387e-6
1.5387871464440413e-6
2.5128391981083868e-6
2.2781841463048763e-8
1.4904947153926082e-6
1.374217490200391e-6
6.643353183425977e-7
2.3051501394447301e-7
7.049964290266396e-7
3.7059485965017194e-7
7.241891931059947e-8
5.0386704950153866e-8
4.146029147822721e-8
1.1626450773366871e-8
2.4195781013002777e-9
4.04834909111688e-11
9.491908169460298e-10
8.044168731855078e-10
3.8109673131946683e-10
4.970319505814522e-10
1.3556808725160714e-9
2.3780207367349854e-9
3.831318198196563e-9
5.580728540026982e-9
1.913837830122312e-8
3.5885399304338764e-8
1.9415241827644098e-8
1.5298582996511614e-8
5.084613152866847e-8
8.98013736004309e-8
1.2402339221571956e-7
1.2162043512526086e-7
7.504909428931508e-8
2.3446168905101795e-8
8.289254911125921e-9
8.075691345678846e-9
1.2804368877284717e-8
2.539172214879401e-8
2.9739044848175224e-8
3.7252875382529495e-8
4.743945430856364e-8
4.587673625159594e-8
1.991986125151842e-8
4.130478135346982e-8
1.975931654763138e-8
1.6141315972008397e-8
3.4039023499531734e-8
1.9004138366090533e-7
2.5272077452851045e-7
3.685932394792393e-7
4.3490410740468903e-7
3.5935764189923233e-7
3.440153319917621e-7
3.394275479208811e-7
4.1550078601324614e-7
0.000012898953780596582
3.292736721285018e-7
2.9089560935357054e-6
4.035665686413299e-6
1.717072687244348e-6
3.877028323592516e-6
4.4901138398774325e-6
1.8352717867761337e-6
3.7631977893475005e-6
9.225524006955301e-7
7.294577470764148e-7
2.3926777371338954e-7
2.662897611106875e-8
8.302222348745908e-9
2.1711196894072884e-8
3.2154051448781446e-8
4.708874741806074e-10
4.098351663868241e-9
4.016390864471321e-10
3.541253654972943e-10
6.326092160520074e-11
4.108832815320522e-11
3.4820281303836456e-12
8.305524160711743e-13
5.310599377636424e-12
5.866003789277601e-12
5.0876045622155776e-12
2.916110202065826e-12
1.2622995434892654e-12
5.778452077086306e-13
2.3463862576265377e-12
2.0738454744450784e-12
2.215928098867955e-12
2.53631113068752e-12
2.976200987146406e-12
3.471940677148578e-12
1.0510628858521185e-12
6.109329983791642e-12
7.338163948086321e-12
9.197145460973223e-12
1.1807097027895128e-11
1.324959667324184e-11
1.8023201639120486e-12
2.1968655613537036e-11
6.817908210874236e-11
2.483287411608576e-10
8.296235407452346e-9
1.44812191255382e-9
7.153063459108821e-10
9.127340359861658e-10
2.0334921018708683e-9
1.3340765446650384e-8
1.884839238045952e-8
2.6806209585285304e-9
4.0438342352039844e-9
1.6798639411835842e-11
5.6536976449332054e-14
0.
0.
0.
0.
0.
0.
0.
0.
0.
0.
0.
0.
0.
0.
2.5428045596127924e-14
0.
0.
0.
0.
0.
0.
2.89455131901774e-14
3.99064331099156e-14
5.65319878741377e-14
8.139053533650393e-14
1.1829961822326737e-13
1.7301904318049878e-13
2.542774156751117e-13
3.753575334466384e-13
5.565888945942181e-13
8.293034067445197e-13
1.2421865926395175e-12
1.871599450558438e-12
2.838591517422758e-12
4.3374047960560885e-12
6.249629905512526e-11
1.2707988670138533e-10
2.161408270355617e-10
3.1650891702003146e-10
3.8697104893151347e-10
3.8383618255180694e-10
2.799875575322156e-10
6.704617044152023e-11
2.5144941113991574e-10
6.662404564816884e-10
1.1661489187868663e-9
3.5103570988660256e-10
1.4653373337652764e-9
1.5978707655948773e-9
1.678856382041219e-9
1.9328392500134747e-9
2.6759723357992893e-9
4.488213288892537e-9
8.53940303474921e-9
9.526621469566915e-9
5.717680639862129e-9
3.827683578169259e-9
2.8592676085967655e-9
2.4048001480126666e-9
2.29317739896092e-9
2.462854736235782e-9
2.9204306513122164e-9
3.73031770590796e-9
5.022326627363536e-9
7.015293397740479e-9
1.1798616823199681e-7
2.5382675489724832e-8
1.0809680308283997e-6
2.4456990293796753e-7
1.0044062857598268e-7
3.7081491878185007e-8
7.899559500703505e-9
1.3319360091144327e-8
5.459168106405465e-8
4.927608598658596e-7
1.1949789879272403e-7
5.777475581909868e-8
6.379122451041893e-8
4.435665596238201e-8
4.383862749589461e-8
2.9484788729398336e-8
2.5824561539293047e-8
1.6552394879113064e-8
6.95459308551841e-9
8.369214708161647e-10
7.322815993909557e-9
5.7271202707217785e-9
3.904281513846725e-9
2.743244143537181e-9
7.3345592767276806e-9
1.3541724810194769e-8
2.3907216314038305e-8
3.9846066560478193e-8
5.695656833968206e-8
5.0608860624708896e-8
2.983093493242714e-8
2.510622621866745e-7
6.893106710705583e-7
4.907786904776912e-7
2.3718686205054862e-7
5.454660814118995e-7
6.639623350539503e-7
7.248641231120413e-7
7.355877199847419e-7
6.639925791057778e-7
4.958532919135545e-7
2.668905946218121e-7
3.233687069408935e-7
2.0917361667909728e-7
1.0159095119946359e-7
4.1175628546420774e-8
3.113216752614299e-8
4.7274659080611284e-8
3.505704827666222e-8
3.189119199757325e-8
2.3353468225001727e-8
4.463826504874137e-9
4.611820679786893e-8
8.912459836465276e-8
6.749445311937447e-8
5.300091697951702e-8
4.02943511762822e-8
2.4212400927811194e-8
5.964697104539953e-9
7.461804780862373e-8
6.299726154946848e-8
5.461944169605588e-8
4.09979316719943e-7
1.4077338830269627e-8
3.890832852534044e-6
8.062492870467127e-7
3.627452127044272e-7
1.5498258242933509e-7
6.574277511287233e-8
2.544473032636696e-8
5.531746286882111e-9
1.9784557786106307e-8
2.489779965379041e-8
3.286376512265901e-8
4.1501151074404037e-8
6.213759598211723e-8
4.02205053276164e-8
2.0382435877855156e-8
5.63201034360975e-9
3.4858526251834505e-8
2.9264186104612493e-8
2.5861272392930984e-8
5.369262634151594e-9
2.5683444455575637e-8
5.559635923811722e-8
9.602907581407807e-8
1.1347152627474505e-7
1.086119783236853e-7
9.712342076480307e-8
8.009437590451459e-8
5.957950710817214e-8
3.869473741348462e-8
1.8677759865231314e-8
7.027029906160358e-7
2.8880925915291523e-6
7.39439088532332e-7
2.923764649430434e-6
2.4353705399934506e-6
2.045406857626897e-6
1.5950147335475165e-6
5.604654492834035e-7
1.024268075936556e-6
1.4054627781962457e-6
1.6443402971618214e-6
6.57049808196939e-7
7.394400886301703e-8
1.7355060865247477e-7
2.2360277779053204e-7
1.5194908804160643e-7
6.795760158006042e-8
4.5172200307895945e-9
2.030909154054157e-8
1.726219612233044e-8
1.3454947312279301e-8
8.791897749431788e-9
1.6803005734372532e-9
1.2969488813186457e-8
3.0203918447127005e-8
6.85742728503508e-8
1.154645503588571e-7
6.766171280331952e-8
2.5587684683612666e-8
4.2668416885516905e-8
4.046466595470033e-7
5.820612417957607e-7
8.842801433946564e-7
7.926111438306534e-7
6.481976744433525e-7
4.889214940400844e-7
3.2934985174142023e-7
2.1948061952356433e-7
1.5799588653362844e-7
1.3094870705640529e-7
8.8614922586684e-9
2.64129658940278e-8
3.417661868771734e-8
3.0231612577668626e-8
1.1030871484042713e-8
5.973854166158311e-9
1.5543417525004007e-8
5.215410335620373e-8
8.520183396298878e-8
2.714699422981867e-8
1.1868255339336125e-8
1.1323949896059673e-9
1.8943905141490942e-9
3.040722643461438e-9
3.777793361034126e-9
9.854547133283752e-9
2.0314169624752645e-9
2.324381430432785e-9
4.359714782314166e-9
7.523325006626812e-9
1.2163047962631908e-9
1.306473271042733e-10
6.222106506902068e-11
2.3207259412291042e-11
2.226191568268009e-12
9.353032015968414e-13
3.631724687159889e-12
2.3428754843723797e-13
1.0403201979109231e-12
1.5363840414287968e-12
1.988980080520956e-12
2.4847820266805065e-12
3.854291789358382e-12
3.197627208791072e-12
1.3290266583099834e-12
9.43750048514622e-13
1.8549822220109953e-12
3.3448711662967194e-12
5.422710274057239e-12
8.458025637306876e-12
1.3131220730227675e-11
2.06362638350477e-11
3.3171455929141325e-11
5.503192237217567e-11
9.520971475731411e-11
1.7423005490490914e-10
3.4465489456118677e-10
7.649377465978232e-10
2.0508557671497904e-9
8.031825239512419e-9
7.908890387048257e-8
5.7433482198067905e-8
1.242990276515749e-8
7.637068046216185e-9
5.945099093816708e-9
5.423246360626931e-9
5.813516469621507e-9
7.008795937134387e-9
6.481613066420457e-9
4.276162718297402e-9
3.1976587818079553e-9
3.1208999970375534e-9
4.50424755712051e-9
7.943361590524428e-9
1.0450620540460913e-8
8.95758421291335e-10
7.211524006463446e-11
4.2670740370619755e-13
0.
0.
0.
0.
0.
0.
0.
0.
0.
0.
0.
0.
0.
0.
0.
0.
0.
2.457423362673819e-14
3.304133582297562e-14
4.5110082256772244e-14
6.21521642510275e-14
8.613516564539311e-14
1.1986705503212305e-13
1.673496153714439e-13
2.3428324923198875e-13
3.287836488879228e-13
3.729111993871028e-13
1.9866528793244888e-13
1.592172851229098e-13
1.779547125137474e-13
2.4912083316747885e-13
3.6390855762467344e-13
5.248196614082394e-13
7.590343425198439e-13
1.1156804658572107e-12
1.6723956373628844e-12
2.5540164908166417e-12
3.967110145559766e-12
6.262361631143092e-12
1.005087636196999e-11
1.6430243111646092e-11
2.744700948886428e-11
4.7105432842713506e-11
8.375673159490409e-11
1.5639549054779803e-10
1.8437425656740166e-9
5.7688578564919546e-9
6.18904053862547e-9
2.9963556907733056e-10
6.526777010530865e-9
1.128901685926617e-8
1.544372849127443e-8
1.9295545062701558e-8
2.265919040275225e-8
2.5155303154810633e-8
2.651367362596646e-8
2.6770293919102052e-8
1.7277533934550493e-8
8.628592487936123e-9
6.235190947641282e-10
8.411027718682725e-9
6.717051119523868e-9
6.8130581378029115e-9
6.078624791644421e-9
4.0439953834057223e-10
1.0229878098478893e-8
1.1696941054309082e-8
9.987954916151881e-9
8.773746682622398e-9
7.757480885645395e-9
6.583963867967356e-9
6.505028654773681e-9
6.164304560880619e-9
5.8104679721663425e-9
5.7095837143592905e-9
5.843487892393212e-9
5.5659426109403436e-8
4.772821110223705e-8
3.076616856326228e-8
3.584145423401301e-8
2.6026664406229455e-8
1.4279274755162329e-8
4.687185961008944e-9
4.984806165886235e-9
2.6046321427354675e-8
3.2978411742473116e-7
9.392426845893389e-8
8.912040609932372e-10
6.6113971169602255e-9
1.1542601202908195e-8
1.7491373176808874e-8
1.529919671931996e-8
8.008174222198868e-9
5.057990388573465e-10
4.9713078311554e-9
3.3042304684133105e-9
2.7818648911087664e-9
2.3323778559506686e-9
1.1667910025343594e-10
2.0954601174535905e-9
4.854760997807556e-9
9.918860964387375e-9
1.9164960417088586e-8
1.3445358304614712e-8
7.25083035259399e-9
3.1205671873253655e-9
6.288030602970782e-10
6.10988344371397e-8
2.1341827167932102e-7
9.690533434032102e-8
1.2954369354505017e-7
1.0211674023988809e-7
8.054176761716395e-8
5.9087429279626645e-8
4.2130965910401633e-8
4.538403895534834e-8
2.5816742962054277e-8
1.9455965323392757e-8
2.0962751121441215e-8
2.5113640795546122e-8
1.4340889130909523e-8
5.0428814884825e-9
1.5232842495933285e-9
4.8567497642074165e-9
4.09400198358012e-9
3.5290572865303114e-9
3.28801046032161e-9
1.4181060988816168e-9
1.8143627816916502e-9
6.891865352597583e-9
9.033595332093221e-9
6.942753561196557e-9
5.2353018125924844e-9
3.6105366338881467e-9
2.028817019614479e-9
4.615071261486547e-10
1.220947440348136e-9
3.254325882698484e-9
8.190734792534443e-8
6.834953958939599e-8
8.943774331296143e-7
2.5921803023698056e-7
1.43938240768152e-7
7.528811054062898e-8
3.479895181999159e-8
1.157909479605757e-8
5.631603357710677e-9
2.213226857031907e-8
1.8947930947484e-8
2.068898035734662e-8
3.327805426313119e-8
4.481204048221691e-8
4.134365174466906e-8
2.1641316250411424e-8
2.1709869698475197e-9
1.4985387773845574e-8
1.0338577749236897e-8
8.76364512815267e-9
8.166772763132697e-9
2.546907431881976e-9
5.104323016042497e-9
1.4805010246742829e-8
3.339043769936617e-8
3.592600247633753e-8
2.464886837769019e-8
1.618344670631727e-8
9.238919299896255e-9
2.5514876163664197e-9
1.3750541982279446e-7
4.5276636622251767e-7
3.43839440954776e-7
3.6061322739818066e-7
2.7079335533297373e-7
2.0506194434440243e-7
1.383586966201758e-7
8.175983614022498e-8
4.532275474700102e-8
3.217054244322849e-8
6.020159518240426e-8
1.2516403366783115e-7
5.948883282567833e-8
5.34338496974391e-8
6.083192468267364e-8
3.9469958226158097e-8
1.1148436998302336e-8
4.715316106955502e-9
7.718778981170827e-9
5.959381502281564e-9
5.094086729253445e-9
3.795465628183282e-9
2.494904140322811e-10
4.515572227354864e-9
1.1264290963201062e-8
2.5828010612963808e-8
2.3974096576315643e-8
1.4148322659901535e-8
7.537000906189123e-9
2.078665883343541e-9
3.695044923856991e-9
1.276651735801781e-7
2.766289909443419e-7
5.36127705969237e-7
3.8024926366796437e-7
2.7692846203596217e-7
1.9753372141657678e-7
1.2548846825074364e-7
7.534456840451809e-8
4.541579559041486e-8
2.963376693735442e-8
2.9711521779741776e-8
6.575616207417241e-8
9.035145555142109e-8
7.94334853976218e-8
3.781804333753321e-8
1.9111490818190962e-11
3.439476172774067e-8
2.447496344473045e-8
2.1763894908034346e-8
2.1418251654767805e-8
8.504274613198492e-9
1.2994141884043378e-8
4.297907103453528e-8
5.2794232874408547e-8
4.358696202783766e-8
3.529399557883474e-8
2.691036201198657e-8
1.7955805393134387e-8
7.59647168034228e-9
7.234699187983152e-9
3.712155894805841e-8
3.315872336581193e-7
3.86002852066852e-7
2.2712487993426223e-6
7.652545110932338e-7
4.177950974074583e-7
2.2021408647655287e-7
9.442407492911088e-8
2.414730191723412e-8
1.3800101476293826e-8
4.8098918990730545e-8
2.392203475230428e-7
1.1956060710310217e-7
6.277732866710701e-8
7.102918074639597e-8
8.162895377769454e-8
4.749120472056044e-8
1.1679781552469846e-8
7.283798690434687e-9
9.630318957071887e-9
7.442506650125592e-9
6.382681002363969e-9
4.161953902024262e-9
1.1649662778077097e-9
6.628932378437327e-9
1.5765708612076738e-8
3.548786634363732e-8
3.249400505250975e-8
1.8447104570145268e-8
9.02531503787071e-9
8.748369453025481e-10
8.73687006165746e-9
1.768204692786709e-7
3.5029838464647706e-7
7.415534508085286e-7
5.060960163593953e-7
3.6418067253668074e-7
2.5613164736959504e-7
1.6091559095577089e-7
9.67961119015497e-8
6.001452401607901e-8
4.263515479087702e-8
4.824902625787417e-8
9.132237995498397e-8
1.193004098132585e-7
9.525434020332519e-8
4.152046240609558e-8
2.771465797534346e-9
4.595183217445237e-8
3.2657504734120915e-8
2.9688071716511887e-8
2.9132189187678787e-8
9.406123265614537e-9
2.0566023363996856e-8
6.132023438774075e-8
6.745079584709074e-8
5.6985990151615736e-8
4.6862954816394064e-8
3.6071985137894686e-8
2.440812343000751e-8
1.1335850381098375e-8
5.787327174856598e-9
3.80972037674902e-7
7.788413483390337e-7
2.0356674422503576e-6
1.0500588453886696e-6
6.405931645227754e-7
3.926865609593673e-7
1.9882295619657692e-7
6.981184216736977e-8
1.7678239142664497e-8
6.312847821536446e-8
8.07588737457382e-8
3.5105732748406865e-7
1.439797585286491e-7
5.2546107989506566e-8
5.882336202064462e-8
9.351428435168041e-8
6.87462579336334e-8
2.2906693429538996e-8
2.176370286098528e-9
9.45266051516957e-9
7.345842091395307e-9
5.8820770613086375e-9
4.011177932028958e-9
7.157199066287788e-10
5.053563942292031e-9
1.0830571837537025e-8
2.1271489489876515e-8
4.0750867083694266e-8
3.817267485584584e-8
1.4389547031914332e-8
7.811510056440122e-10
2.4729560982071034e-7
7.613910297934916e-7
2.762217552361513e-7
4.313671704542316e-7
4.0523461743684846e-7
3.6108853974079183e-7
2.8917465527950863e-7
2.1261122918843477e-7
1.5564874686770907e-7
1.2260468530779835e-7
1.127704631988332e-7
1.7724115326403443e-7
1.5711324173217805e-7
7.303557889697046e-8
1.2795496448706845e-8
8.516853920522057e-8
6.388890076655843e-8
5.719132083357343e-8
5.987763138306795e-8
3.1584811157233175e-8
3.0291126381964985e-8
8.518611005672884e-8
8.489937728259428e-8
7.869348849425889e-8
7.13275026692285e-8
6.085280048948779e-8
4.6804692366914035e-8
2.938691536813414e-8
6.823446461834831e-9
2.8150216401119936e-8
9.699536522066916e-8
8.70256383110016e-7
5.425409810024329e-7
6.755343721916396e-6
1.6433296708865642e-6
8.101679060943936e-7
3.586785946062324e-7
9.332710241764487e-8
9.664934762654992e-8
4.674408721803926e-7
5.279512094198109e-7
1.8882400142655682e-7
2.6622713711844105e-7
9.67029795546611e-8
5.420987849094382e-8
1.071041419794191e-7
1.1629263118794203e-7
5.988189863582892e-8
1.4029363750929708e-8
9.76590262264336e-9
1.1640502651638851e-8
8.862580805843727e-9
7.225575239531888e-9
2.9235378070522716e-9
3.4471201267545196e-9
9.787745390120078e-9
2.0152358830050667e-8
4.048722455654338e-8
6.966067860128493e-8
3.398617559001005e-8
9.412212622183424e-9
1.1306648265257735e-8
3.169692745887826e-7
7.917212499973581e-7
5.579644179980913e-7
6.435618983379687e-7
5.568471779772102e-7
4.6190059071839077e-7
3.4237476028406814e-7
2.3786250799096516e-7
1.6997683326132202e-7
1.3586759226926384e-7
1.3679030049259434e-7
2.0615677453779415e-7
1.7215730233594315e-7
7.907357305786848e-8
2.0714419092769673e-8
7.169292291495287e-8
8.090039156283421e-8
6.99075391812589e-8
7.359253626831643e-8
3.964070370101067e-8
3.674899073186072e-8
1.0558456258712711e-7
1.1034819657752977e-7
1.0426549220690876e-7
9.648290808296972e-8
8.42529163403478e-8
6.672176313239814e-8
4.510829068293463e-8
1.955557030907388e-8
1.3503187188342304e-8
9.243718647333985e-7
1.5907960623592686e-6
5.433258927739095e-6
2.4285005072478037e-6
1.3862910398682161e-6
7.826217733834097e-7
3.128148706140814e-7
5.990768621511698e-8
5.875445663256075e-7
1.1519529608235623e-6
7.862378528931724e-7
2.2023866837996106e-7
3.5187453222343815e-7
1.4103501901869635e-7
3.08971369081936e-8
4.217144034178906e-8
1.1284309385401023e-7
8.464435745637754e-8
3.1592990166644766e-8
1.5916348709418659e-9
8.71113170455631e-9
7.229136419267063e-9
5.457825892803984e-9
3.056604671146171e-9
1.6165334950804499e-9
5.61374080815889e-9
1.071857280587184e-8
1.8561834667687658e-8
2.9992035101594736e-8
4.301227820033565e-8
1.8700410699030183e-8
5.15521411301908e-7
6.1195802235244e-7
7.900297181086506e-8
3.557410900739253e-7
4.3324747719202877e-7
4.676375009104593e-7
4.5711532507596174e-7
4.032036231115777e-7
3.3534862103394307e-7
2.761351599978117e-7
2.2508097212461878e-7
1.8796452893006013e-7
8.919626350490177e-8
3.00512564505947e-8
6.31392004268364e-8
1.515264656744159e-7
1.2724560797922343e-7
1.3570146613545084e-7
5.0764868346851974e-8
1.0088416480615598e-7
1.4193045538286303e-7
1.4155324118243957e-7
1.4314421099750276e-7
1.4504480669111808e-7
1.4109674533289092e-7
1.2621978046981492e-7
9.981049907442353e-8
6.441364622907513e-8
2.0404888913811325e-8
3.7676621429783514e-8
1.2330647706316332e-7
2.4076408564642833e-6
1.1242524741841233e-6
0.000015016942589695061
3.885363270736172e-6
1.8887268570867425e-6
7.377326092247556e-7
2.064925517171999e-7
1.731600035271314e-6
1.318996695920566e-6
1.3438933207147013e-6
1.1286719853472903e-6
8.104362306202439e-7
1.5180008971307149e-7
8.722256473897643e-8
2.26333950847357e-8
7.50675984531533e-8
1.2851829815219155e-7
8.48722060312491e-8
2.707312438832794e-8
1.991930174263114e-9
9.954745687179338e-9
7.859007989172241e-9
5.851326794292665e-9
2.023854233444471e-9
3.425291122972499e-9
8.412213660762585e-9
1.549811753121397e-8
2.660582982356411e-8
4.262007461456425e-8
5.516506781198979e-8
2.9414778821590564e-12
7.60511310155881e-7
7.637102519037823e-7
1.6512854830184442e-7
4.96890132215914e-7
5.841205399546785e-7
6.145751415638786e-7
5.764776644222943e-7
4.83116065366094e-7
3.7828153191523855e-7
2.7920792645385726e-7
1.4942921067397612e-7
8.568205333759318e-8
4.1073746056077564e-8
1.4043140254817958e-8
4.363339611824767e-8
2.2457935636778802e-7
2.345328491609753e-7
2.0229376268514376e-7
2.428355984055483e-8
2.1701571347744204e-7
2.0108288335698998e-7
1.8131498564624228e-7
1.8298963287485402e-7
1.9374519662290868e-7
2.0360459272083883e-7
2.0173041885257212e-7
1.793825975849356e-7
1.3744698163408424e-7
8.35011928816987e-8
2.1555118624947663e-8
2.741415482958555e-6
4.929211477831733e-6
9.290769165983758e-6
7.012026828454704e-6
4.243738795623871e-6
2.9573909936006083e-6
2.967797318681101e-7
1.5019413661955997e-6
1.688746083306989e-6
2.502676395000663e-6
3.0374523014126594e-6
5.955498012557643e-7
9.183236147156766e-7
5.645611163237279e-7
4.144047938672527e-8
5.998465347194408e-7
3.6889552360498496e-7
1.4394216829045645e-7
4.8976034370440634e-8
2.7691350979320897e-8
4.0948998352357247e-8
9.008977436471044e-9
1.4110894494964786e-9
1.1501058090062999e-9
1.4551170288314817e-9
9.305563233656074e-10
2.1986878953642147e-11
1.2759116326913279e-9
2.463465455748045e-9
4.040909091175446e-9
5.838001691479638e-9
1.9710160782159862e-8
4.385313648032493e-8
2.727096372169837e-8
9.237297074389041e-9
4.638463154489053e-8
8.37809719955023e-8
1.1970716562350616e-7
1.3330971868421567e-7
1.0362937036300664e-7
5.3273592687844494e-8
1.634858743833649e-8
3.658227910082261e-9
6.818426473745865e-9
2.3522607946601513e-8
3.116266408765851e-8
4.2971565150135326e-8
7.370719071946312e-8
1.4031408100925934e-7
6.986628573090897e-9
1.540929632963018e-8
3.149229164665492e-8
1.1239050845549425e-7
7.84620953691017e-7
6.78152778671191e-7
5.102399169624311e-7
4.118390655215782e-7
4.033748179031947e-7
4.06229000991944e-7
3.950141724812545e-7
3.452752937709623e-7
2.5801941912845444e-7
2.561670284153347e-6
4.194051495399595e-6
5.456862444322164e-6
9.326740678563869e-6
8.323394878807575e-6
1.6143524278820608e-6
2.186944406485509e-6
3.522749377500246e-6
3.270327196154234e-6
1.6485282452904961e-6
2.289125925998492e-6
1.129531869987756e-6
6.016952780571154e-7
4.340120289602652e-7
6.774535933854383e-7
9.836821777078826e-7
1.0394186483353437e-7
2.9041929480920684e-8
1.681025498686929e-8
5.4814147483995236e-8
5.207759525586027e-8
7.400838949369441e-9
2.9621713717452993e-8
8.306476132421579e-9
3.537918420564134e-9
9.207015213680996e-11
7.173388678482366e-12
3.2350270014603613e-13
4.2577548730457944e-13
7.75154762417853e-14
6.576825359905056e-13
2.37701809292511e-13
6.345408952775817e-14
4.682382853600174e-14
7.657799423208863e-14
1.3353158820801705e-13
2.1703024307573261e-13
3.3399336647134506e-13
4.96771488651387e-13
7.240322091602118e-13
1.0435813151523597e-12
1.4974421037179625e-12
3.955104707547294e-12
6.932156940772793e-12
9.886858167442161e-12
1.3445091259120666e-11
1.9304068742614436e-11
3.063937319914042e-11
5.455299360300693e-11
1.1111001130997144e-10
2.7443188571404156e-10
9.886787704222933e-10
1.3305107392783703e-8
6.621901693728332e-9
1.9529964831965924e-8
6.41753991810235e-9
6.462135368285624e-9
1.8889466400728208e-8
1.8632915093251536e-8
1.2814490297959644e-8
1.650971133120695e-8
2.388393511413787e-10
2.507868048908188e-13
0.
0.
0.
0.
0.
0.
0.
0.
0.
0.
0.
0.
0.
0.
0.
0.
0.
0.
0.
0.
0.
0.
2.8196102992968924e-14
4.101585777934613e-14
5.979160630348136e-14
8.737605956131557e-14
1.2804380578870711e-13
1.8823432613311508e-13
2.777055640238287e-13
4.361774321081813e-12
7.055160098148106e-12
1.0621149502390354e-11
1.5480709703912326e-11
2.195104833543564e-11
3.0431896256390487e-11
4.126765238905764e-11
5.4534188691719634e-11
6.969744942202983e-11
8.514210337657489e-11
9.76680686721913e-11
1.0482327522587892e-10
1.0987468419584185e-10
1.285400081142135e-10
1.2911713436982938e-10
1.5647594867522764e-10
2.0123934133962433e-10
2.595673479816987e-10
3.5179494968668596e-10
5.431783616466376e-10
1.0055286508495702e-9
2.264984672024643e-9
4.019806261023371e-9
3.4022815952340596e-9
3.4259433447249763e-9
3.918941924375486e-9
4.898771407094255e-9
6.5632545647940945e-9
9.35996667072792e-9
1.42224537744279e-8
2.3068898617321933e-8
1.3383252033544396e-7
5.7610958293989134e-8
1.6876131596122366e-6
3.740626749880198e-7
1.8502409955778148e-7
8.588834811251471e-8
3.6052921056380925e-8
9.843666726593144e-9
9.052615221407823e-9
2.460305067713413e-8
3.5944657400243203e-9
4.0917702252035706e-8
4.98484797019868e-8
5.8711165512882604e-8
5.198350027677579e-8
2.6480054327524672e-8
5.4824791242976765e-9
2.2975539807679957e-8
1.4829856566348182e-8
1.2658911109737313e-8
1.2000986286459042e-8
3.2753926781648243e-9
7.97310617921626e-9
2.2065801663608793e-8
4.710978171471106e-8
5.2679493015181404e-8
3.803676634536518e-8
2.5839510956010798e-8
1.5872648074483418e-8
7.167169547554535e-9
1.7155466121188096e-9
2.3709945348503052e-7
8.103944150577464e-7
8.021172947435542e-7
7.563124100149697e-7
5.331341723071334e-7
3.846014416738462e-7
2.4055080296127426e-7
1.2002145486556626e-7
3.354043993764261e-8
2.3141693632321088e-8
4.585280812822672e-9
4.635166826266491e-8
8.554599198108356e-8
1.1169351387500646e-7
8.654056612179026e-8
3.6392761025840176e-8
1.6252265957219047e-9
1.528444286143575e-8
1.2228186936761245e-8
1.0132364758291429e-8
8.411805209777775e-9
1.7574660272687026e-9
6.9580112657383325e-9
2.0243655829300083e-8
4.899367601568404e-8
3.7981508787689294e-8
2.5012153417098695e-8
1.513662451252441e-8
5.078116123361101e-9
9.145141280891764e-9
1.946342316346945e-7
2.8350985686381414e-7
9.085381508645104e-7
5.279542112059231e-7
3.632220635437223e-7
2.406756321780617e-7
1.4432457424142695e-7
8.570383772059604e-8
5.4540179930016777e-8
4.263954139967074e-8
5.7927164281240355e-8
1.4515755054965563e-7
1.459808150540437e-7
1.0745064077284138e-7
7.149429795280944e-8
3.290796081433685e-8
9.36141188965049e-9
3.878571002591403e-8
2.8994318582141737e-8
2.6028082756769605e-8
2.2672684469268822e-8
2.471442116159864e-9
2.7608048909676374e-8
6.272624242745033e-8
9.650153488536165e-8
9.041688880354916e-8
7.504308985160226e-8
5.779049076212454e-8
4.04528878301794e-8
2.4177865088909204e-8
8.574695492154251e-9
5.106080073619477e-7
2.038600393845916e-6
1.234036657398393e-6
1.9270685999585976e-6
1.4349241018022485e-6
1.1010031739603612e-6
7.348691959386352e-7
3.108591871766688e-7
1.9487326139204512e-7
8.867736634260217e-7
1.0352876284388908e-6
2.0155003633969896e-7
6.477591853736321e-8
1.929522150637367e-7
1.8009048730206168e-7
1.0482825409361392e-7
3.435179487820435e-8
1.3926792721087155e-8
2.020753899236747e-8
1.565488348986207e-8
1.2808166586322223e-8
6.605043894417086e-9
4.753216091168602e-9
1.7684319170945262e-8
4.232275005434868e-8
9.364640502132996e-8
6.856581027114419e-8
3.98697698988093e-8
1.3757609086901167e-8
2.978084439147604e-8
8.218874200546608e-8
3.6131258619801736e-7
3.479644318675862e-7
1.8110516334201378e-6
9.349711603214678e-7
6.15164657092404e-7
3.8156087756270547e-7
2.206480186752787e-7
1.3377128813449517e-7
9.337000647040324e-8
8.987808687177122e-8
2.906252283428863e-8
3.7544991017152685e-8
5.0494979625626495e-8
3.851370635841054e-8
2.0618614033791864e-8
4.238416247750021e-9
8.51528585838839e-8
6.65408128912887e-8
6.137372907873035e-8
1.6481786234548167e-8
5.841334689331315e-8
1.1710284228312573e-7
1.2605007113852926e-7
1.2385161864494092e-7
1.234736015878928e-7
1.197964944354745e-7
1.0799975426777333e-7
8.756368081470655e-8
6.187854289604159e-8
3.3800509577463076e-8
3.106260465770965e-9
1.3014975312371171e-6
4.1369896097110234e-6
4.5999769584827966e-6
4.582941409409063e-6
2.8957030616194382e-6
2.032239555587432e-6
7.973785424220923e-7
1.207302889611594e-6
1.375922541835854e-6
1.517729838420269e-6
2.8756593151260306e-6
1.6073041256844675e-6
1.412918615441856e-7
1.4250874133035238e-9
8.397086858657811e-8
1.7689978469130823e-7
1.5014299769542322e-7
5.917746886675538e-8
8.927753302118487e-9
8.73750799436545e-9
9.717290423790803e-9
7.288141146236622e-9
4.5001638067868174e-9
1.2457403033983884e-9
6.9130929296327605e-9
1.4216311899159689e-8
2.7233296840160064e-8
5.2836293559363705e-8
8.896188430640925e-8
2.725433311824121e-8
6.255652883364713e-7
5.821520765105267e-7
2.0245717930213542e-7
4.392060039634861e-7
4.995235000226243e-7
5.037989940576269e-7
4.4171769026845184e-7
3.484272605537585e-7
2.62435136975041e-7
1.7906332486356854e-7
6.0749189185479375e-9
3.725735643536937e-8
3.635487198871006e-8
1.6901131622635515e-8
8.442682149487595e-9
1.4684807063589267e-8
5.101673092644956e-8
9.944210495515238e-8
3.050366189626677e-8
1.4903995491345635e-8
2.283551328414939e-9
1.853572172116859e-9
3.075897184892718e-9
2.4635759756219234e-9
1.4380116311829172e-9
1.431395207185649e-9
2.1671792351352916e-9
5.2247256203709396e-9
3.3909481928452992e-9
5.422254148252017e-10
1.3360023957968936e-10
1.0358508549783926e-10
2.268038164014415e-11
2.356412629556349e-12
1.1434169899455648e-12
3.4205696070393365e-12
1.6782491444948479e-13
1.0068365883691067e-12
1.5267776896614805e-12
1.9933432867453378e-12
2.4973693309353257e-12
3.0954156269173987e-12
4.861428722290189e-12
4.059082535714085e-12
1.750444549190446e-12
1.3870881468329092e-12
2.7617706687100195e-12
5.0177617208747885e-12
8.247977148816637e-12
1.3098029689001813e-11
2.07900782720886e-11
3.357895431226374e-11
5.5863515322184155e-11
9.685988810525217e-11
1.7765653567638776e-10
3.5247065961489993e-10
7.857326782365319e-10
2.1229898600177266e-9
8.46763572325556e-9
8.126177035865203e-8
5.655152310982501e-8
2.7419896735098066e-8
1.4926028869259267e-8
1.0016601781371509e-8
7.964393475572838e-9
6.433950676349104e-9
4.864807166806128e-9
3.580804170678401e-9
2.8156569219652237e-9
2.5736679582962564e-9
3.020266174657761e-9
5.352784612190725e-9
9.023658850565614e-9
6.877662980708408e-9
4.492508063096251e-9
7.304161287085256e-10
1.1477121852944847e-12
0.
0.
0.
0.
0.
0.
0.
0.
0.
0.
0.
0.
0.
0.
0.
0.
2.498908584387942e-14
3.215654423968297e-14
4.2128986620212445e-14
5.6685068918643393e-14
7.7414096380726e-14
1.0669013913942125e-13
1.479071482739632e-13
2.0589836499840915e-13
2.8753973948420465e-13
4.026050926131481e-13
5.649706725126252e-13
6.390638840786169e-13
3.5775415876790456e-13
2.868859613616673e-13
3.142390082086191e-13
4.272330374549325e-13
6.169782208924871e-13
8.871437009037227e-13
1.2815354303528628e-12
1.882710715019169e-12
2.8234073376741866e-12
4.319307558539214e-12
6.731009909772529e-12
1.067836797245979e-11
1.7258571566851024e-11
2.848202067569332e-11
4.819563063016681e-11
8.418834506054158e-11
1.5347222308308893e-10
2.972513539949241e-10
3.322455343282155e-9
1.030598968346304e-8
9.414931678197491e-9
1.9604447686960584e-9
1.121941441633026e-8
1.782025015139637e-8
2.3398727079240788e-8
2.832492084953185e-8
3.220840115438731e-8
3.451014890202666e-8
3.506205167748614e-8
3.422770708322461e-8
2.4291279092007523e-8
1.248992512844712e-8
1.2650866909716754e-9
1.1963571645786931e-8
8.813445642465726e-9
8.617326201168088e-9
8.326326630892148e-9
1.3771245532189211e-9
1.0148126517496642e-8
1.541228660712925e-8
1.321621130668253e-8
1.158936114011645e-8
1.0180432484380998e-8
8.531099182571722e-9
4.1858052216413925e-9
1.0472334391464128e-8
8.795710556575898e-9
8.215367561027242e-9
8.092018574844071e-9
8.095542755187107e-8
5.4506381481494794e-9
2.6540280000214037e-7
9.196110082247915e-9
1.0036360609420726e-8
8.268482340070358e-9
3.6335286329431982e-9
2.7451822346321432e-9
1.75265003367888e-8
1.7469852078916892e-7
8.0858585058647e-8
5.415838330755364e-9
3.3727939902902553e-9
8.494602935459718e-9
1.322145469280528e-8
1.1142679147163198e-8
5.751277575710599e-9
3.841605048699173e-10
3.671985178974657e-9
2.4186038381733007e-9
2.0466997506529386e-9
1.6878654149302623e-9
2.214307125398971e-11
1.6272274313754112e-9
3.7364811168635225e-9
7.67825872643569e-9
1.4941605480556793e-8
9.656361984081116e-9
5.234862563276749e-9
2.0956253533053772e-9
1.3178658117930853e-9
4.145845613784685e-8
1.3162991038049137e-7
6.453611818464922e-8
7.562822238596141e-8
5.5755435422321835e-8
4.21293613421098e-8
3.3477329550847686e-8
1.0248348838933558e-9
3.791017632691543e-10
1.5667895673174581e-9
2.4983472141165035e-9
1.764823038257142e-9
1.2485761344157763e-9
9.51807493594234e-10
4.2526604393529513e-10
3.176106489144181e-10
1.1629231552080951e-9
1.2733622606148365e-9
1.1143353677302172e-9
1.0316645307812351e-9
5.103823926982132e-10
3.551507733205344e-10
1.7091450717868942e-9
2.3464813600835876e-9
1.8034278460443892e-9
1.2832738467861414e-9
7.691225332237415e-10
2.7889274596294626e-10
1.956669134882047e-10
6.948322239514989e-10
1.2771491829359468e-9
4.295388015417041e-8
5.281105182819204e-8
5.652429075521124e-7
1.7544758777337275e-7
1.013527586352964e-7
5.509314107693947e-8
2.6091341510348506e-8
8.350559559931307e-9
6.035536417163414e-9
2.263472556742198e-8
3.1796792200233463e-8
1.1763950207073421e-8
2.357377701063078e-8
3.4130322547438656e-8
3.259792602655869e-8
1.8112156242950087e-8
2.7875460858202825e-9
1.146671493841111e-8
7.881741053947109e-9
6.583540932033943e-9
6.130141085787919e-9
2.1620757472426637e-9
3.553351884813485e-9
1.0580883808907155e-8
2.416598397130693e-8
2.8546450784643866e-8
1.9303103727027725e-8
1.2567947173188428e-8
7.073822200830841e-9
1.598135157684114e-9
1.0190585612361082e-7
3.2020077774556643e-7
2.472999823068532e-7
2.496723549416114e-7
1.8568950991161443e-7
1.395108134927491e-7
9.404216698170421e-8
5.7089490617450675e-8
3.6556639681587046e-8
4.293248232799108e-8
1.0991364700719252e-7
1.6187488813703715e-7
7.483843063915136e-8
4.742391047368274e-8
4.450942381405384e-8
2.225354432392657e-8
5.115859476526107e-9
3.838715934224338e-9
5.142135976703139e-9
4.0055699577068515e-9
3.488692157515681e-9
2.489337592785607e-9
3.520949964122761e-10
3.343858061064606e-9
8.344926812698004e-9
1.907594940725077e-8
1.436018084520832e-8
8.59108888893252e-9
4.589468102524483e-9
1.3118493180933032e-9
1.9607212782088687e-9
8.902686650364183e-8
2.041512043318696e-7
4.102546117838505e-7
2.869556403203432e-7
2.0809387120405208e-7
1.4809311411261742e-7
9.363971852352952e-8
5.5326719290001386e-8
3.1688755290770004e-8
1.7968643111066413e-8
1.5556797504864164e-8
4.534974655630296e-8
6.625916489498218e-8
6.376043311810714e-8
3.400422482690723e-8
4.212807111749263e-9
2.543744710910078e-8
1.8090890559420512e-8
1.556573191751855e-8
1.5296144077042424e-8
7.601588563673275e-9
7.263699321542586e-9
2.7399732744949924e-8
4.2165518911926736e-8
3.3962005883043906e-8
2.700263376848681e-8
2.041792000368343e-8
1.3532896055745062e-8
5.3731867122875764e-9
7.382120979716514e-9
3.797529326541833e-8
2.3309766342176267e-7
2.5796597741042504e-7
1.5400337851636494e-6
5.175829902653074e-7
2.828256544138423e-7
1.5001299412631523e-7
6.726901511582386e-8
2.5071093788449147e-8
2.0253103934848138e-8
1.4821690057458622e-7
2.406078857535553e-7
1.3242672398777615e-7
6.272238753052765e-8
5.7218004417550646e-8
5.70161706578593e-8
2.5581892084920326e-8
4.273451467787936e-9
6.350770670780177e-9
6.614334014933096e-9
5.19690783839255e-9
4.569677135277693e-9
2.612925601671619e-9
1.300385099371653e-9
5.507451896605836e-9
1.3191609968121736e-8
2.9100677630185293e-8
1.8598255343944588e-8
1.0867730498540955e-8
5.359104799574536e-9
5.330298681051737e-10
4.883619202102468e-9
1.2430276586653082e-7
2.5318707579511203e-7
5.970269282042804e-7
3.8422715532049614e-7
2.7080780412114064e-7
1.87102388182193e-7
1.1514844856867275e-7
6.700801931400015e-8
3.8590159536514267e-8
2.3547634991394992e-8
2.4950608244705814e-8
5.933224600692739e-8
8.39947904628906e-8
7.904164884639045e-8
4.0263330926648996e-8
4.813255634460517e-9
3.245142374883032e-8
2.3187675156204355e-8
2.0000776048288974e-8
1.9750571667483017e-8
9.688545903728847e-9
9.473133823985367e-9
3.5132234544947847e-8
5.341022323790454e-8
4.35966056095215e-8
3.486140502492054e-8
2.6442655163619154e-8
1.7723154917596114e-8
7.910497438216346e-9
5.699563729174266e-9
2.5623938095928673e-7
5.067185896750664e-7
1.3066986000647249e-6
6.785106591150644e-7
4.1858161993933956e-7
2.5943562257996896e-7
1.3619560593630536e-7
5.7799831202297154e-8
1.379296828870414e-8
1.5841165269166532e-8
1.3187547114194713e-7
2.410588715042466e-7
1.059059874121154e-7
4.831294357213889e-8
5.686464889095968e-8
6.863937523012607e-8
4.000257065790121e-8
9.345797299795163e-9
5.820236192196968e-9
7.3310424727554135e-9
5.568609084513461e-9
4.679483680811938e-9
2.559493781389534e-9
1.4232371608662172e-9
5.177689713490975e-9
1.1027312038655687e-8
2.241751376157576e-8
3.908603250118015e-8
1.9506415128859347e-8
7.627598778856556e-9
9.487323701751562e-10
1.6811909196921698e-7
5.248030039815998e-7
2.791762250483664e-7
3.6795073611598934e-7
3.2508759249466423e-7
2.765214881196949e-7
2.109229534052938e-7
1.477843135639928e-7
1.0301200132838001e-7
7.700600870588831e-8
6.814103494913957e-8
1.1822791217063208e-7
1.3160047634839227e-7
7.701365753381705e-8
2.401761769229818e-8
4.581248117809232e-8
4.490766253607285e-8
3.6773940078790154e-8
3.708040752767985e-8
2.9192493058527832e-8
5.216680719141401e-9
4.9433517524304665e-8
6.524834679565567e-8
5.786134495028457e-8
5.06297237592646e-8
4.237477890160897e-8
3.229643565807575e-8
2.0026072379138885e-8
3.4571046364078486e-9
2.5506667674849447e-8
9.516190796483961e-8
5.311467047220818e-7
3.3382716288213335e-7
4.1367898843892e-6
1.022639697631986e-6
5.101806216963779e-7
2.3368420095916227e-7
7.868802319594172e-8
1.031905872292059e-8
8.442038261962694e-8
4.42059302286731e-8
3.4705452461164437e-7
1.8729696800779234e-7
7.769342025145729e-8
6.390669363770534e-8
9.080638759919004e-8
7.574562120400033e-8
2.7910525715524863e-8
2.2798632660812167e-10
1.0909741641141623e-8
8.848459668761197e-9
7.10992971017735e-9
5.698759510731779e-9
7.555564211613564e-10
4.592913588382823e-9
1.1269899464113792e-8
2.406142726060008e-8
4.946714135831652e-8
3.400693007647623e-8
1.626981514714718e-8
4.13066097916447e-9
7.651043684876411e-9
2.1831627257423952e-7
5.364548985885611e-7
5.950474623910473e-7
5.516815199150618e-7
4.3872762781353743e-7
3.3999541700784143e-7
2.3514939332952806e-7
1.5297748921978145e-7
1.0219135210917926e-7
7.66792328888965e-8
7.671119783938096e-8
1.3355547258329767e-7
1.5669218372047576e-7
9.643205501472576e-8
3.4717908255862035e-8
2.7624824957486928e-8
5.672394731160383e-8
4.34358142919673e-8
4.25177674582567e-8
3.78209980004584e-8
1.229991650668204e-9
4.595107790954031e-8
8.451038646576137e-8
7.636414212579675e-8
6.659813434711963e-8
5.59046531413252e-8
4.319279561927134e-8
2.8527744686328745e-8
1.1042512071248039e-8
1.3518023479588867e-8
5.284948512754738e-7
8.830706743344032e-7
3.176570834804447e-6
1.3776934770004217e-6
8.014404363429465e-7
4.6102225991574164e-7
2.119551207761046e-7
5.037318662045062e-8
7.356995798026569e-8
1.6170950103129395e-7
8.103260577088109e-8
5.069736154955784e-7
2.1583340885980286e-7
7.030990419523965e-8
4.418822998312306e-8
9.546428858445028e-8
8.631805449519443e-8
3.6727688335921133e-8
4.609030610654226e-9
9.913081070757038e-9
8.708618209876146e-9
6.685285607972834e-9
5.130640734994091e-9
4.738770038880224e-10
4.260262162371586e-9
9.515238314149116e-9
1.812280655488212e-8
3.3271183212374006e-8
5.514203641759679e-8
2.5722115352411943e-8
2.3886344820000275e-9
3.327591366218959e-7
1.0152063475310508e-6
2.104954969837429e-7
4.4486896885851845e-7
4.517359192535438e-7
4.2790550977036645e-7
3.667917274455928e-7
2.8624111825339497e-7
2.1800050385886554e-7
1.7438843166225902e-7
1.564263777927453e-7
2.2610274385475735e-7
1.6166271082886485e-7
6.734137925943524e-8
1.6697524487629608e-9
1.1446214863647471e-7
7.922642978887183e-8
7.574676131622148e-8
7.781923693715864e-8
2.306714976359031e-8
6.329165009095692e-8
1.0501278657775696e-7
1.0151561247145108e-7
9.586054571835217e-8
8.801203793181537e-8
7.538396011492794e-8
5.757933953651571e-8
3.495251119876617e-8
5.1922558290163675e-9
4.082593653726905e-8
1.266442422112681e-7
1.182431397061591e-6
5.704729616843361e-7
9.14847803295618e-6
2.081428839358925e-6
1.0030502106146969e-6
4.2338691967528185e-7
8.419816475362508e-8
1.8991909678826059e-7
9.618850055452626e-7
8.133760952511065e-7
2.4924899976924124e-8
3.334588225768568e-7
1.228072859229681e-7
4.951840834051794e-8
1.0037769167188753e-7
1.2956701389729922e-7
7.507584435953819e-8
2.3134148172374058e-8
7.57543960997783e-9
1.3861637160104499e-8
1.0518901377529213e-8
8.502778348437054e-9
4.457933312147019e-9
2.929370559596744e-9
9.753734270140701e-9
1.9921536594912895e-8
3.880982138403239e-8
7.300635634854086e-8
5.28748182105996e-8
1.5779085899443193e-8
1.1298633002981082e-8
4.062363350710137e-7
1.0684925773688904e-6
5.399597754465039e-7
7.225330613484101e-7
6.559594367286615e-7
5.677965408818623e-7
4.402598728279231e-7
3.165885944692319e-7
2.3049925448724061e-7
1.83554439562373e-7
1.7500129625663477e-7
2.4239094722687193e-7
1.689085017258355e-7
7.325728183718657e-8
1.4164635810984354e-8
9.759218134887028e-8
9.681086191749925e-8
8.772297811295062e-8
9.204472966064064e-8
3.096992880513008e-8
7.020017365985428e-8
1.3258349410657123e-7
1.318450008604874e-7
1.267410903531671e-7
1.1951494352559488e-7
1.0584545815917814e-7
8.437261721669718e-8
5.696428872731305e-8
2.4529676387170536e-8
1.6353698219841653e-8
1.2291936901337692e-6
1.971841379364131e-6
6.976577257578025e-6
3.1440754410993407e-6
1.7843461064184186e-6
1.0010114929024427e-6
3.7196252942309266e-7
1.756936453359901e-7
1.0389109176922091e-6
1.3600681212480055e-6
1.1615731412356491e-6
5.194327663538657e-7
2.5245781109170643e-7
1.7876982796016263e-7
4.5005476806349675e-8
1.913590888657604e-8
9.853472588363113e-8
9.266565989207617e-8
4.3266113664688325e-8
7.484953066017987e-9
8.738851893594473e-9
8.51322296727515e-9
6.337497230530654e-9
4.138120660045056e-9
9.585230700602152e-10
5.472674519379973e-9
1.066252632698149e-8
1.8358843236582515e-8
2.9065341518208866e-8
4.093382443033897e-8
3.2631872635865956e-8
4.605632862235426e-7
5.957048456168617e-7
4.8612688133969636e-8
3.6357233981774306e-7
4.6884982020825205e-7
5.26582624400454e-7
5.37436748590093e-7
4.933026017669652e-7
4.1754928202932255e-7
3.3428161273129947e-7
2.3992084552404164e-7
1.6015269707939563e-7
7.269071571692315e-8
2.084990026598502e-8
8.433849806880417e-8
1.849358478568324e-7
1.6110261022684797e-7
1.5962953784144388e-7
3.3453689543091813e-9
1.698041474702946e-7
1.7617110109131475e-7
1.7103402329936018e-7
1.7471321464308615e-7
1.8079281793559812e-7
1.806015655258463e-7
1.6577615890435112e-7
1.3372043699293032e-7
8.859058129596516e-8
3.37074347375726e-8
3.396877857532516e-8
1.2452117020467187e-7
3.2805225156072365e-6
1.3860538488269047e-6
0.000016869100835414373
5.1367137505399255e-6
2.582724695155836e-6
1.0264068520041576e-6
5.604327333788954e-7
1.7718943020298355e-6
1.4700917504024815e-6
1.835722532545355e-6
1.4124952262333945e-6
1.3093297861889514e-6
2.7939193872614207e-8
1.222036243731319e-7
3.17018816051889e-8
3.354057313422002e-8
1.1131061711442036e-7
9.600346821598523e-8
4.1606072223559204e-8
4.549590302288631e-9
1.0038188090025107e-8
9.108408821208774e-9
6.7704303740671635e-9
3.4949480804011155e-9
2.6078079227206907e-9
7.906538695750776e-9
1.4707357253976636e-8
2.4968947410139788e-8
3.8851244121806144e-8
5.084718272920978e-8
1.707348697636795e-8
6.625379661399304e-7
6.936534739020862e-7
1.1124318411041693e-7
4.875570807235537e-7
6.138864284809066e-7
6.799721321873441e-7
6.722918096418019e-7
5.834494432997322e-7
4.491162337066196e-7
2.946850408316628e-7
1.2153981729809084e-7
5.8794892722772946e-8
2.5217369097460923e-8
6.3690731737983245e-9
3.361645409219418e-8
2.0370382576830386e-7
2.343960318788856e-7
1.8806250438031383e-7
6.685570211547095e-8
3.8067608704224157e-7
3.2222856002434046e-7
2.4107253487982107e-7
2.2598429076274307e-7
2.3777043227758193e-7
2.576912766117827e-7
2.7291343611223933e-7
2.6716160838245107e-7
2.2870073563851662e-7
1.6393276444021147e-7
8.687890262061217e-8
3.4822866220063105e-6
6.462346485844614e-6
7.952305713395192e-6
9.323417079630219e-6
6.360126662794257e-6
7.178815959673022e-6
6.249262699971919e-7
1.6369229189303832e-6
2.2451382694818806e-6
4.0657536065928466e-6
2.877276303015746e-6
2.2164739883391274e-6
8.718628058318976e-7
9.537401647554921e-8
8.23859115925118e-8
4.318929939032696e-8
1.519843401196583e-7
3.968952097518875e-7
1.927340402373546e-7
1.3883141916493515e-7
9.660275928162022e-8
3.699336661579915e-8
1.296782983393178e-8
2.7734701527910972e-9
4.3566071877843247e-10
3.9002626979407843e-10
5.000269411977079e-10
2.6485383360698643e-10
2.7586353875470313e-10
8.917066138148421e-10
1.5724876447836993e-9
4.469844026626689e-9
1.146326483183094e-8
1.0985861463852055e-8
6.495047486297383e-9
1.061347371217874e-9
9.657511728245711e-9
1.808912621195169e-8
2.2410193493927482e-8
1.896466955982324e-8
1.1563142198548622e-8
6.269201045069476e-9
1.0058368170611133e-8
2.1225752889707765e-8
1.0562508550868417e-8
3.0115766520030826e-9
6.685128669760978e-10
4.719563093125243e-9
1.9860693172800656e-10
8.796516112569926e-10
3.7159854652541397e-9
7.96165709797871e-10
1.57941163309032e-10
9.78749479815514e-11
9.506418747322204e-11
1.2110498811724113e-12
1.6184071160640998e-12
3.017694692124708e-12
2.581208086687255e-12
6.346688899788959e-12
6.6832730776343705e-12
3.0240144921819258e-12
2.287529273373769e-12
2.396491051812328e-12
2.79190089150224e-12
3.3837252542444037e-12
4.172613664694287e-12
5.19715086833007e-12
6.524850108354481e-12
8.256080126111113e-12
1.0536013964652976e-11
1.357604064922667e-11
1.7689882478218666e-11
3.388954629395881e-11
4.64336879087544e-11
5.931676664365727e-11
9.146893774971467e-11
1.730767939664952e-10
3.7169611219552197e-10
9.098977649331035e-10
2.8015930852680297e-9
1.499128099015401e-8
6.763211555980904e-8
4.170170937497271e-8
2.171263288157832e-8
2.1665534282437545e-8
4.9027733145742995e-8
1.1289026802806695e-7
4.5882024468799097e-10
1.8399112334537773e-9
7.58488559528464e-11
4.1139887662716494e-13
0.
0.
0.
0.
0.
0.
0.
0.
0.
0.
0.
0.
0.
0.
0.
0.
0.
0.
0.
0.
0.
0.
0.
2.5048638288266436e-14
3.680351543545822e-14
5.426088230956574e-14
8.028871007667021e-14
1.1926801011673778e-13
1.7793610362743994e-13
2.667292441029307e-13
4.019462828619361e-13
6.114926207793184e-12
1.1032941769790281e-11
1.774514145679287e-11
2.6640169735530935e-11
3.72114733693587e-11
4.8272360293815947e-11
5.7585492621401464e-11
6.170338560304815e-11
5.618537261207941e-11
3.61766618820642e-11
2.8621694063001365e-12
6.454100817575192e-11
1.4419274832337797e-10
1.6376713640749406e-10
1.843446464832459e-10
2.411335538914335e-10
3.057159664828507e-10
4.4391442581273596e-10
6.947240171959239e-10
1.1336025232691648e-9
1.96998174320781e-9
1.7066587743988577e-9
1.1553756662651107e-9
9.85965587053409e-10
9.985321009033746e-10
1.133024424215672e-9
1.3835988425312788e-9
1.7730546442821068e-9
2.3485677178536306e-9
3.1866849804698864e-9
4.405367196989716e-9
8.222371901846856e-8
1.2896565464165388e-8
1.0987632950859505e-6
2.2298024759063324e-7
1.0185739514555287e-7
4.240307989343622e-8
1.3379998006918027e-8
5.317643722066657e-9
3.0189144065376107e-8
1.1291991520649311e-7
1.8206345385055751e-7
2.645221094271214e-8
2.6818341074406787e-8
3.4729939625282856e-8
3.805301644538831e-8
2.7517955001367873e-8
1.1543569588820168e-8
5.6005784192603956e-9
1.098802597147641e-8
7.8945561048045e-9
7.266065136733665e-9
5.017581977649045e-9
1.6185259431801663e-9
7.798314443433223e-9
1.7316059637544755e-8
3.484402696515796e-8
3.936642951113725e-8
2.493587289461623e-8
1.4728919161113705e-8
7.24531446880599e-9
7.95888895315361e-10
1.5738076760206607e-7
6.245241972385809e-7
3.0701323767572534e-7
4.559846762078624e-7
3.632217982724144e-7
2.8907927018178787e-7
2.067821602931477e-7
1.2594499634210043e-7
6.46792760599712e-8
2.7262749420150808e-8
2.5724255249533145e-8
5.7973399312722206e-8
8.635706008790316e-8
8.632223355484632e-8
5.0300972205876505e-8
1.3653619957145346e-8
1.3436533635682916e-8
1.3675995093576651e-8
1.0806871465323225e-8
9.68129747462765e-9
6.5011904458042456e-9
1.9201202904403873e-9
1.2790145874426448e-8
3.4808527544606526e-8
3.2090082327583194e-8
2.2978412353641352e-8
1.608003870044679e-8
9.438803582860184e-9
1.5693502210679877e-9
1.0551076998374068e-8
3.471169725834297e-8
1.9893117370701553e-7
1.3375103546921055e-7
1.6811304625469405e-6
5.335392650917053e-7
2.9867893751234247e-7
1.5849593267740278e-7
7.849233594966527e-8
3.763084866616391e-8
1.598891551768227e-8
9.824869404034489e-9
4.6408347858826567e-8
7.397832236269466e-8
8.892746173831216e-8
8.97947340523844e-8
5.394951525394947e-8
2.0182372761004464e-8
1.5658341311809927e-8
3.01428125038928e-8
2.2870256539344392e-8
2.2327406876591875e-8
1.5701871596885856e-8
5.233620740961936e-9
2.7909119985685276e-8
6.262032151630336e-8
7.014680428400828e-8
5.7067181085141335e-8
4.3870165159512713e-8
3.1171709547932596e-8
1.9172780864312196e-8
7.303653520957133e-9
3.270920859642706e-7
1.179373713116935e-6
9.836516531844641e-7
1.0743134609671763e-6
7.754349896774448e-7
5.730033407940035e-7
3.667617009233365e-7
1.7758146205984731e-7
2.267938151599987e-8
1.1592949662359486e-7
1.7272631524213314e-7
5.172648381649869e-8
5.0993071965444426e-8
4.004211668452504e-8
9.807536615447389e-8
1.16736336401824e-7
7.052108799913472e-8
1.923326029929662e-8
5.994743658376975e-9
9.986168730645948e-9
7.663125414679394e-9
6.167159548929237e-9
3.114020773173424e-9
2.229529107302462e-9
7.517236020156988e-9
1.606150639859905e-8
3.3618247377295546e-8
5.739038501980425e-8
2.9263478772463557e-8
9.252181859277567e-9
9.412925982962221e-9
2.438008223241377e-7
5.381021784646335e-7
4.710047958510609e-7
5.002646273267432e-7
4.2682401687769667e-7
3.4570486984549485e-7
2.494621015364092e-7
1.7145415785095538e-7
1.2357899198167595e-7
1.0148287166788108e-7
1.0934301739592969e-7
1.6388273671602578e-7
1.3144115180244387e-7
6.300682551160441e-8
1.7654463256461568e-8
6.595116244622089e-8
6.872828126730294e-8
6.066124023423954e-8
6.348325978451423e-8
2.5893783707862615e-8
3.9382057563217614e-8
8.702937983831477e-8
8.99346340505106e-8
8.678762927946714e-8
8.162312379999705e-8
7.228844144876448e-8
5.835815067078275e-8
4.1048578015230986e-8
2.0809078667777465e-8
4.577000619036063e-9
4.197677334423114e-8
9.80511226573342e-7
1.2674353423422773e-6
6.569380415108762e-6
2.2482019268857393e-6
1.1837649506389533e-6
5.820497297562585e-7
1.3256671657410308e-7
3.5647571865045905e-7
1.5811461926465805e-6
9.079560350884228e-7
9.152874819696106e-7
9.804950761324507e-8
5.7150641835885605e-8
2.7963459042491187e-8
9.135643159272372e-8
1.453463872398391e-7
1.0266828489001436e-7
3.252578350716114e-8
1.5435099174315953e-10
9.35147121166723e-9
7.802884061766021e-9
5.996791166870535e-9
3.452487628535084e-9
1.556421485037786e-9
6.2256402099709196e-9
1.2773103032798991e-8
2.4747889397325767e-8
4.763494008387098e-8
5.3731426078126954e-8
1.4340372783851022e-8
1.9188475157920097e-8
3.454886656267932e-7
7.658813983210686e-7
3.993147916392797e-7
5.366772898108237e-7
5.038153682730146e-7
4.391040020398272e-7
3.3871113196048885e-7
2.454505747798896e-7
1.8328666342818832e-7
1.5137532101673702e-7
1.4127200139418542e-7
1.2377684351312162e-7
7.328761767734333e-8
3.6477764164529786e-8
4.855689199744099e-10
1.125319291380095e-7
9.771885950910966e-8
9.39823687282886e-8
7.375900968479292e-8
3.4248350845290345e-8
1.1014188076878359e-7
1.175210483770874e-7
1.1767147078078665e-7
1.1965415594337013e-7
1.1899594564600518e-7
1.1093139456813528e-7
9.378425053530629e-8
6.95445607457695e-8
4.049178994846358e-8
5.987950550668577e-9
1.3160236140273192e-6
3.1472054489177835e-6
6.017818355357567e-6
3.853116820199179e-6
2.258237001171703e-6
1.376755427658054e-6
3.7264411806567633e-7
1.2512497282467697e-6
1.3386427179838479e-6
1.3024368279410975e-6
2.363929029973503e-6
2.0492343603988834e-6
1.2526395722290102e-6
3.227243435950714e-8
3.2906888323146657e-7
1.6381242468627865e-7
4.399982529134027e-8
5.1473699793376204e-8
9.339037846556554e-8
3.1119427805940927e-8
5.909447727715792e-9
6.447426017853236e-10
2.5244599123199252e-9
1.9298255750189966e-9
1.135788791121265e-9
4.3270019975862945e-10
1.940500643442507e-9
3.6088621323707146e-9
5.9664486562044065e-9
8.87953921058861e-9
1.0817975301829743e-8
5.915076724199851e-8
1.0109688911941587e-7
1.9763853368130912e-8
7.487833210545097e-8
1.4164541855480277e-7
2.02579777269125e-7
2.5332035338100294e-7
2.7139655820024766e-7
2.3591393958320463e-7
1.42134463288307e-7
3.306346279094974e-8
1.1493236529972622e-8
2.9099488943804206e-9
5.058094671140328e-8
2.1865338844536839e-7
2.750424406605593e-7
2.648474987558204e-7
7.204291256347328e-8
2.3467017277401136e-7
1.9751849967873655e-7
1.6937519304993689e-7
1.680747046081062e-7
1.80546152257956e-7
1.9721423066006278e-7
2.0924652363417686e-7
2.0713234230823736e-7
1.846535623567452e-7
1.4316670837409988e-7
8.773139295360008e-8
2.0081475906260157e-8
6.413527301438035e-8
4.3208667420168215e-6
3.8805662780729766e-6
0.00001525126016890292
7.260109674915987e-6
4.244026543150986e-6
5.728572719679378e-7
1.3492543408882493e-6
1.3491035638877573e-6
1.689823922709206e-6
2.53642085614887e-6
9.325200813485075e-7
9.604929275657084e-8
9.385166295783312e-7
7.32203229044358e-7
1.3470302342979824e-7
5.718303237934041e-7
6.501230910626702e-7
3.1626075544209105e-7
9.079853999895942e-8
2.4722600939690583e-8
1.6608722164418115e-8
3.755194986109057e-9
6.980829677411049e-10
3.63676142657813e-10
6.616066633394656e-10
4.330468699913957e-10
5.642068984139171e-11
7.82146503776785e-10
1.485134496691499e-9
2.467221755506539e-9
3.790094042199215e-9
1.1608531865727303e-8
2.310941333667588e-8
1.5625238551504656e-8
4.330812721983958e-9
2.744836020084828e-8
5.384065331429775e-8
7.772431385499895e-8
7.585585239947205e-8
4.54735842790748e-8
1.3105865781983821e-8
7.214558628556905e-9
7.859589594626806e-9
1.5111880788338614e-8
2.992561869121101e-8
6.455793083119179e-8
7.141910390342402e-8
2.094678572076663e-8
3.6868343739302565e-9
1.5937145759735786e-9
3.2388169330757218e-9
4.7217907384678105e-9
3.0395260615951466e-9
6.90742508294109e-10
1.1430011419882316e-9
2.363956910333199e-9
2.60294957003103e-9
7.85225468199231e-10
2.6573653198076923e-10
5.341289985849681e-11
9.321885530327303e-11
4.4735828712437745e-13
2.8933050635185484e-12
5.332350613270475e-12
1.1530753878022098e-12
4.912200812366638e-13
1.1563280530541597e-12
1.6447097246419033e-12
2.112953726747618e-12
2.635225973716736e-12
3.264044230360214e-12
4.047636401302523e-12
5.0406184816245595e-12
8.190683100303777e-12
7.392339502101555e-12
4.203570189105789e-12
4.0876717745364e-12
7.520068256911518e-12
1.3648329476778406e-11
2.3341027604556087e-11
3.933340181233644e-11
6.74029905606375e-11
1.2009843786257502e-10
2.2736970449861625e-10
4.709320840542518e-10
1.1219835369319023e-9
3.4248196033571415e-9
1.8706859033701626e-8
6.982357622473674e-8
4.146274728572885e-8
2.3152256498976094e-8
2.4168840759257098e-8
1.1086053741729528e-8
6.012166439546455e-9
3.956345543921274e-9
3.5452537031162676e-9
5.214640160907013e-9
1.1159800368843252e-8
8.475388618860009e-9
7.004456463797059e-9
3.962360625778814e-10
1.1826471885631543e-9
3.3213643504227135e-10
1.4705651127774562e-12
0.
0.
0.
0.
0.
0.
0.
0.
0.
0.
0.
0.
0.
0.
0.
0.
0.
0.
0.
1.5498846861791316e-13
2.0615424835784435e-13
2.750539898636119e-13
3.7353664713532306e-13
5.129695434669293e-13
7.101262756342935e-13
9.886837877242859e-13
1.3820193427578441e-12
1.9371260221713137e-12
2.7198718791442327e-12
3.821856648132193e-12
3.853851610776405e-12
3.018675760546033e-12
2.351286652528771e-12
2.4378658030619266e-12
2.9416619355504356e-12
4.005785302956688e-12
5.765381291026533e-12
8.4993056134659e-12
1.2800965020233581e-11
1.9747073913613535e-11
3.125254634828475e-11
5.0820036131545085e-11
8.514578369640098e-11
1.4778859303440174e-10
2.6837102454331926e-10
5.186326023961444e-10
1.0976796618172164e-9
2.637980971224411e-9
5.9975463521375525e-9
5.1394058155545425e-9
6.988239129685705e-8
2.097023400101651e-7
6.143091807776362e-9
8.311692032767543e-8
1.0279264977384042e-7
1.0964505224825301e-7
1.0779752716261867e-7
9.585751607144441e-8
7.865576845181916e-8
6.258016605908097e-8
5.060871321412233e-8
6.903422300499106e-8
5.704188069348577e-8
2.9493261474774446e-8
2.3588349907119807e-9
2.795985518880542e-8
2.0204997285204646e-8
1.907388257817382e-8
1.9271583370575275e-8
7.3118919839532204e-9
1.533036733463023e-8
2.8871835736119607e-8
2.5934573349438066e-8
2.3224136803987375e-8
2.0512226663559752e-8
1.703896038742822e-8
1.1845348722217796e-8
3.7964366657460264e-10
4.593208747751564e-8
3.0658448401868925e-8
1.9305175677963797e-7
5.988017715084554e-8
1.3380056681975147e-6
2.827982168467484e-7
1.3458446954974962e-7
6.221450155221526e-8
4.0054704609594414e-8
1.5813814258205456e-8
2.142726536563964e-8
6.568699700451451e-8
8.421814252784254e-8
3.2753373753254686e-8
9.43479277455643e-8
1.571162258430932e-8
1.4489905471720845e-8
1.6470077356147853e-8
8.351530552502269e-9
2.302725509127445e-9
3.546095554066094e-12
1.1559281859402136e-9
1.0587739325096928e-9
8.364048040977773e-10
6.99388158215782e-10
1.5403523321061947e-10
3.8929128315647487e-10
9.400538687361244e-10
1.7691039777780752e-9
3.0506307556323184e-9
4.812812501128627e-9
2.798282467182413e-9
6.584888201797789e-10
4.4755884386152755e-8
1.6960270264763225e-7
7.630981249270846e-9
7.116302663789857e-8
8.205128611041022e-8
8.452118395566006e-8
8.000085775461975e-8
6.804172622453759e-8
5.33034461418602e-8
4.026808529360312e-8
3.0424117486495434e-8
4.6742174385730154e-8
4.341480546631134e-8
2.5368731879397938e-8
6.7819408114354156e-9
2.035424897031693e-8
1.3443645675261373e-8
1.173557107169998e-8
1.1867896534502756e-8
7.3836542684535325e-9
4.825421101919093e-9
2.140348647151679e-8
1.931517190274008e-8
1.6585944874480487e-8
1.437721235659872e-8
1.1999823115907704e-8
8.538946430323329e-9
1.8033378321124825e-9
2.040558257961646e-8
1.5274924447903633e-8
1.3735848706511188e-8
1.3164562889821352e-7
7.602653371346999e-9
8.225205051951729e-7
1.4068721226372585e-7
7.2635955159147e-8
1.3131258330519735e-9
1.026363886614605e-9
1.3357156328247074e-9
1.2361696967972729e-9
1.8497233393951803e-8
4.6684622750953645e-8
3.888406589908467e-9
8.10178595480897e-10
3.85839662458571e-9
4.731955787019956e-9
3.0368089980829432e-9
1.3722322793743065e-9
4.352976714272671e-10
1.0203244665590884e-9
6.680716431266339e-10
6.059071495588019e-10
4.488228832675938e-10
1.491772703548238e-10
7.099593679937133e-10
1.5166635606369867e-9
3.110580860876158e-9
4.268832248661039e-9
2.813480265312816e-9
1.7640354352475759e-9
1.539923330766894e-9
1.3472027090017985e-9
8.443374034709956e-9
2.183534530911695e-8
7.132272322279387e-9
2.7555564749932623e-8
2.9383318045762508e-8
2.814838611406562e-8
2.320210858397429e-8
1.654412653956312e-8
1.0041674788810828e-8
3.823447643575084e-9
2.1637440472034354e-9
1.0613222128119742e-8
1.7508643196862855e-8
1.605688180582333e-8
9.478125822722907e-9
2.974968804159552e-9
6.378308120147024e-9
4.175673981041949e-9
3.500578707083829e-9
3.3600497592594727e-9
1.8499611315865752e-9
1.4197155651982627e-9
5.897555296665148e-9
1.052502460454043e-8
7.919351291024032e-9
6.247445271962254e-9
4.904925881561451e-9
1.5271251046522687e-9
5.280575744265077e-9
4.517274375191326e-9
2.995341724014047e-8
2.6170866145750008e-8
1.5417353308347004e-8
6.411931428621631e-9
7.147578876509206e-9
1.025903016212004e-8
8.519490930528097e-9
5.131087571155551e-9
1.0384727684437008e-9
4.293991212312361e-9
1.036991004234748e-8
1.0134301467131762e-8
3.3084619781066288e-9
8.746899352267926e-9
1.32024964810806e-8
1.1479508685740505e-8
6.1206856691713175e-9
1.126723148876789e-9
4.47730556175969e-9
2.8004991823456556e-9
2.3989021238821956e-9
2.0828220987539747e-9
1.532591872889205e-10
1.88002588356603e-9
4.490787026966108e-9
9.418005737653977e-9
1.5589387460548905e-8
9.924189459071458e-9
5.902368371712908e-9
2.9624259065263e-9
1.1105463380284629e-10
4.3369715665860656e-8
1.5092515514308328e-7
6.800936714473562e-8
8.846360309934268e-8
6.59464417896504e-8
4.981171470595752e-8
3.723360665241616e-8
2.9466306624564732e-8
3.1668401755789857e-9
4.67215294982161e-9
6.7144512633815254e-9
4.224103099998058e-9
3.3491276423640233e-9
2.7221809029224747e-9
1.3326862309192767e-9
5.987346574452736e-11
1.2979284195976108e-9
1.4499361113557071e-9
1.2213205425650877e-9
1.1054805568589094e-9
6.068105696968015e-10
3.6599830183244344e-10
1.7912356718382264e-9
3.7888923862586735e-9
2.753164273752655e-9
1.9178174554668453e-9
1.1816758212602934e-9
5.225885098144777e-10
8.313227207488528e-11
6.913613350406505e-10
1.3775518299386746e-9
4.4765897234004335e-8
4.8912519766970194e-8
5.570508999521583e-7
1.785174549156792e-7
1.0378873988422387e-7
5.702515292514769e-8
2.8289806114383592e-8
1.1633406985799658e-8
2.6612401966874896e-12
9.681374346346108e-9
9.123581742833962e-9
1.7090735314561784e-8
3.0613247964811535e-8
3.848368106962171e-8
3.160680990125689e-8
1.51366324992137e-8
1.91727849880161e-9
1.3425251767783534e-8
9.335993500140414e-9
8.486328702138053e-9
7.491047721736329e-9
5.344664364576657e-10
7.304412381094811e-9
1.8967848821306716e-8
3.464913680210749e-8
2.7538856297192263e-8
1.9998893116268644e-8
1.369479746732613e-8
8.110506733785954e-9
2.510606754381287e-9
4.646589472533957e-9
1.44135562384699e-7
3.7640340734963453e-7
6.234589848146876e-7
4.0709011520516866e-7
2.607244594898957e-7
1.7092316419280287e-7
9.578900845657546e-8
4.408272548533052e-8
1.658137707080931e-8
3.0412367393307e-8
1.2353773249076227e-7
6.092550107875784e-8
4.8616928186846146e-8
5.7947784248771e-8
4.7704086823103687e-8
1.7663396414763822e-8
4.312929147568081e-10
6.2656525337941535e-9
5.38401985065504e-9
4.390120428950377e-9
3.747680338536195e-9
1.2091178580831998e-9
2.3616181545933064e-9
7.2682908199491944e-9
1.7939197264127623e-8
1.8510365007937528e-8
1.172090187597834e-8
6.982000685535009e-9
2.931836777406285e-9
1.3338325815103553e-9
9.363869902863723e-8
1.7408844278396974e-7
4.172171551155768e-7
2.7908287240785957e-7
2.0229525384462567e-7
1.4172082662179583e-7
8.912073431826236e-8
5.421855735111632e-8
3.405403868321563e-8
2.3912263748625252e-8
2.4583286832848164e-8
4.3755486202466126e-8
5.98885328640432e-8
6.723371020865243e-8
5.535690137985496e-8
2.7023623583766157e-8
6.238244038558164e-9
3.072030360332445e-8
1.8428881030266854e-8
1.6439114010090157e-8
1.5303493005769257e-8
1.9066141831357337e-9
1.3454898275746015e-8
3.447620282329172e-8
5.9432853075096707e-8
5.352736283864104e-8
4.204978092686132e-8
3.0956963463712636e-8
2.0723779750841275e-8
1.127362131816604e-8
1.7312782890394546e-9
2.8374701538604554e-7
1.0388326010999839e-6
9.246828676540825e-7
9.800094661358024e-7
6.868875131837266e-7
4.95890080349936e-7
3.057205559528775e-7
1.3132165199331664e-7
2.2830746603528822e-8
1.977436200778706e-7
2.87821227260804e-7
7.625398290320586e-9
6.702935192706092e-8
1.1940276093869393e-7
1.1038610809594021e-7
6.081884790778022e-8
1.3318497753677762e-8
1.1105504268953428e-8
1.1713523645395025e-8
9.174566087924702e-9
7.631080713544535e-9
3.338140944403034e-9
3.6415646833553917e-9
1.2153624714310865e-8
2.9666964664934028e-8
5.207615223679341e-8
3.265167593843573e-8
1.919971584201588e-8
7.064835170899872e-9
1.0260604600374476e-8
4.595687292978212e-8
2.12747784832065e-7
2.169726027674775e-7
1.209065221518558e-6
5.861156056372168e-7
3.781571551008765e-7
2.3145898937864365e-7
1.318739388104201e-7
7.787642987151794e-8
5.1804029343634965e-8
4.567351011836809e-8
8.538459455963904e-8
1.2908345748838764e-7
1.120354788449818e-7
6.865086450846487e-8
3.237063156641071e-8
3.438131057974188e-9
6.66753079492634e-8
4.150600215057559e-8
4.0094095754955915e-8
3.204699619191803e-8
8.543385135024698e-9
4.9565349215181656e-8
8.180165612683576e-8
8.282899305006679e-8
7.79639134776637e-8
7.018628569948226e-8
5.867465680725145e-8
4.440793126103302e-8
2.8849351702594502e-8
1.214159394942666e-8
7.492233853955934e-9
6.9980875785186e-7
1.9738205583134686e-6
3.393157002478289e-6
2.2794261688126025e-6
1.365616586971145e-6
8.468975883926479e-7
3.535765576971263e-7
2.5164305484442547e-7
1.4526961430828237e-6
9.934871243798024e-7
1.107178324727087e-6
4.40417270701079e-7
4.5881533275579556e-8
3.9004407557204104e-8
1.4010461954686037e-7
1.5244997079997062e-7
8.923394065807605e-8
2.1348137074957507e-8
4.2758350767535895e-9
9.366443448836902e-9
7.35278131873937e-9
5.61227703078698e-9
2.1407047148773493e-9
2.9634486010034934e-9
8.240811071869268e-9
1.7027844903868572e-8
3.522788609862399e-8
6.52865534589519e-8
3.588044130229158e-8
3.4647182696437043e-9
3.150686992792892e-7
6.463041153197786e-7
2.7407552172380726e-7
4.059460251894996e-7
3.998852509796575e-7
3.6002332296715656e-7
2.8536685830165e-7
2.114441052219741e-7
1.6018591586778654e-7
1.3220224939899512e-7
1.0370886615865152e-7
2.5651930274918146e-8
2.321319182541332e-8
3.391770607463829e-9
2.011459646944996e-9
6.995883375500966e-9
6.614435707854511e-8
1.286055847073604e-7
1.2478396174875013e-7
2.840612591064424e-10
1.0748954852759495e-7
1.7036524383538533e-7
1.4582163292040327e-7
1.3172541775695917e-7
1.3342271874305264e-7
1.3965709933405575e-7
1.4225346990984923e-7
1.342705732962935e-7
1.1332464144053786e-7
8.314049648399133e-8
4.842279077637455e-8
1.4448878148398624e-6
5.584994589736836e-6
1.9802813568940535e-6
5.9987991442709365e-6
4.627363568668926e-6
4.4364335740952984e-6
4.954634776415358e-7
1.276208500823814e-6
1.5910264049627776e-6
2.3124315120704465e-6
4.475702455195362e-6
7.107585377238144e-6
5.888670070521092e-7
9.843178355086658e-8
5.728513955546921e-8
7.542369830721026e-8
1.471391504459629e-7
9.831943065165604e-8
2.3098488324636143e-8
2.567002337330296e-9
4.871643032273402e-9
5.085070260496673e-9
3.5937101262522655e-9
1.2347165288137687e-9
2.35396168304937e-9
5.795322678101097e-9
1.0725760673123474e-8
1.9165411097184933e-8
3.412278115865564e-8
5.223267599301221e-8
5.314246865631395e-8
5.211003139088029e-7
3.6061735952709194e-7
1.418151900118161e-7
3.5765010196475885e-7
4.447465004134952e-7
4.6629518142391265e-7
4.0719565778073585e-7
3.062231821159372e-7
1.913915027361528e-7
2.7161344259923384e-8
3.897496011719568e-8
3.622987813484378e-8
2.1349371170127266e-8
1.5964509737141616e-8
2.5938902235269337e-8
3.6043693466127247e-8
3.8163485521701384e-8
4.570079711008377e-8
5.648005703724264e-8
3.496131626059654e-8
2.266578204836741e-8
1.3965025116289106e-8
1.7558332835168048e-8
6.074090031906211e-8
3.9894321170720835e-7
2.2593813968487193e-7
3.9576075750079016e-7
2.8916261071646565e-7
2.7042753741289387e-7
2.6913693264871996e-7
2.6643562255913174e-7
5.881662950516842e-7
0.000013562258076979336
1.064392757428969e-6
2.2277288124270416e-6
3.4394811875941e-6
9.555954948195378e-7
4.602645823829908e-6
4.90089841714496e-6
2.6194370488391945e-6
2.665795445425874e-6
1.3331479450075868e-6
5.777598007514241e-7
3.2650520098277404e-7
3.625713727192047e-7
1.2619087855529257e-6
6.789134177814099e-8
3.0091483456666875e-8
3.6892879675015134e-9
2.4013057415697337e-8
1.589333986960373e-8
8.28255159030222e-9
6.409194594355231e-8
5.196491212229318e-8
2.088771371464436e-9
6.65885475848556e-11
7.40524852865336e-12
5.807944804069812e-12
3.314650004777629e-13
3.166809716888278e-13
1.098538411410594e-12
8.907289436546123e-13
8.769285738167928e-13
1.0491605386417007e-12
1.2873026763342029e-12
1.5796693272415551e-12
1.942574524936527e-12
2.4013573947323518e-12
2.989378730457691e-12
3.752085847565897e-12
4.753600278403653e-12
6.086800510321957e-12
7.889598312479534e-12
1.1926675906590322e-11
1.3186970258682922e-11
1.5177154134784213e-11
2.089608358001428e-11
3.375676245111903e-11
6.09597436207871e-11
1.2199206093132682e-10
2.806139731741943e-10
8.279132973233256e-10
4.7720547869695816e-9
9.150486018182504e-9
1.3611235943708996e-8
1.8347774889869853e-8
1.0154080756982532e-8
1.5375281015965017e-8
4.551681260949112e-8
1.4396336171728563e-8
1.3479768529381991e-8
3.639630967312006e-10
1.5730515825942244e-12
3.927614620333724e-14
0.
0.
0.
0.
0.
0.
0.
0.
0.
0.
0.
0.
0.
0.
0.
0.
0.
0.
0.
0.
0.
2.4259272569085113e-14
3.527982424508685e-14
5.141258394678203e-14
7.5100881627987e-14
1.1000253105232516e-13
1.6162214399258268e-13
2.382911004141235e-13
3.5269933533196534e-13
5.434935136472759e-12
9.013764467917761e-12
1.3779881310223494e-11
2.024607482453225e-11
2.8722189253936605e-11
3.953048145930547e-11
5.2760699546862464e-11
6.791973720984654e-11
8.346226039014425e-11
9.629457776285107e-11
1.0146774110583442e-10
1.3356875585208192e-10
1.3209708451783438e-10
1.6354606702111374e-10
1.6650687472148577e-10
2.025825422998977e-10
2.6656118155273717e-10
3.523627168632967e-10
4.81519992892546e-10
7.434412591322549e-10
1.3998247389383696e-9
3.2023644565809454e-9
3.188002870065254e-9
2.8853211224510827e-9
3.0688902151560224e-9
3.6362091570566405e-9
4.65030851075402e-9
6.322190492361864e-9
9.08844932051832e-9
1.3821405768863015e-8
2.221590805157064e-8
1.3569666273103183e-7
3.311599370048751e-8
1.7827397182231425e-6
3.5119539674156474e-7
1.6552964980294962e-7
7.278970836763942e-8
2.830242513314889e-8
4.336921540047668e-9
1.546782849046945e-8
3.765660068554661e-8
8.818375624191478e-9
4.1274891236765123e-8
4.646574715149972e-8
5.4403910476914535e-8
5.086105262861385e-8
2.815955775787532e-8
8.521618865782984e-9
2.083848571987333e-8
1.4438148551283462e-8
1.1824612384088212e-8
1.1344727897444066e-8
4.206174713457191e-9
6.278798754804458e-9
1.823278389427664e-8
3.94232949628269e-8
5.611303048650161e-8
4.1204609506589477e-8
2.7780043128835407e-8
1.719019455892049e-8
8.391903995551839e-9
2.0143086865708178e-7
8.386284948906094e-7
2.619292850616275e-7
5.810276412465446e-7
4.941568434414522e-7
4.1207746942578334e-7
3.120788264885584e-7
1.9890017702562888e-7
1.0023019694525489e-7
2.6322550551110783e-8
1.08113494505809e-8
3.343346644611095e-8
4.149767603998152e-8
7.81012002058577e-8
1.029466983586883e-7
7.527860444637406e-8
2.841737621601277e-8
3.060847576604988e-9
1.1675843201576902e-8
9.157700571784178e-9
7.506635746158674e-9
5.57213244200377e-9
1.232278348815549e-10
6.3404298537643134e-9
1.5784792245133226e-8
3.6530668935302474e-8
4.3730081605001175e-8
2.5181183586034506e-8
1.2775379777853707e-8
1.3802293550698056e-9
1.4198056468619839e-8
1.9536412892323702e-7
3.175649974483541e-7
7.929373541108754e-7
5.238404668719657e-7
3.767967178647829e-7
2.6072748804267873e-7
1.6271250318411853e-7
1.0034147923659399e-7
6.680789421154154e-8
5.383067424835026e-8
6.818178913760067e-8
1.1389770932136543e-7
1.303742368787652e-7
8.222511275007979e-8
3.364664750333289e-8
9.998588979990564e-9
5.583331312081384e-8
4.028277352481707e-8
3.952871522086765e-8
3.461100033325424e-8
1.0447066346387934e-9
4.268206197493314e-8
7.668961674062358e-8
7.376757368439726e-8
6.650471322513665e-8
5.74034443663994e-8
4.58799874533947e-8
3.2620397311187095e-8
1.8034417015290078e-8
7.950245838204886e-10
2.344620576802662e-8
6.211826533441614e-7
1.0862453837355821e-6
3.947429953950608e-6
1.6399728654639292e-6
9.135340136772722e-7
4.984299431235529e-7
1.8715936053744836e-7
5.9087958137416894e-8
4.7578440818756316e-7
9.823327939396962e-7
5.066279701206156e-7
4.6406459303776425e-8
3.549177279111969e-8
6.22068535682257e-8
1.2997316808123996e-7
1.2184517091129482e-7
5.723167007680736e-8
9.945337356759675e-9
9.278741170056489e-9
9.879842753594032e-9
7.610479948047147e-9
5.9493138573393684e-9
1.476141580075435e-9
4.07637930824903e-9
1.0398044659504891e-8
2.1942706860290583e-8
4.636120543480459e-8
5.3170315845280254e-8
2.411993646472514e-8
3.044390317121133e-9
2.2719832741253435e-8
2.66755003142667e-7
4.98978373092064e-7
6.490643101839306e-7
5.907445018673109e-7
4.792394685631427e-7
3.685136374729481e-7
2.5311892984399915e-7
1.690616836986298e-7
1.2110544385798346e-7
1.017363197252848e-7
1.2358596929336515e-7
1.6056190044376015e-7
1.1527080604602233e-7
5.789484532665452e-8
1.9484633055587977e-8
4.9948931881419686e-8
7.566544122246781e-8
6.486342523056536e-8
6.721914857629658e-8
2.1617406873157443e-8
4.871874767301356e-8
9.601887125903742e-8
9.95891784138453e-8
9.765889052116562e-8
9.37405916905155e-8
8.49573036710644e-8
7.036275467298472e-8
5.1492600116081175e-8
2.9749090148969166e-8
4.17777800165563e-9
8.862711280632364e-7
2.2941296598108357e-6
4.239166770189689e-6
2.7319762579931012e-6
1.635822200408048e-6
1.010990122050716e-6
4.1527538173520826e-7
2.99745171245399e-7
1.471185350005235e-6
1.163722304305941e-6
1.3512905934331654e-6
1.5184281045682018e-6
3.667229054082095e-7
1.9402939217165778e-7
9.38276711480251e-8
3.285981510949919e-8
8.185772553797375e-8
1.1566177578793936e-7
5.36633200742416e-8
1.0501258829192778e-8
1.4718394809219703e-9
4.3048496942578234e-9
3.299008805964546e-9
2.235133782060074e-9
8.028414860329541e-11
2.2415188113171972e-9
4.609944910245954e-9
8.0624595851229e-9
1.3028504810753147e-8
1.8878991605821942e-8
1.848897099303113e-8
1.8217731431812533e-7
2.3187518163831235e-7
1.808527459089363e-8
1.7918044033276237e-7
2.548724741041646e-7
3.065649328428241e-7
3.273083078576712e-7
3.0982782102581693e-7
2.6752680162754776e-7
2.0873413185479383e-7
9.760229115778027e-8
4.9694567777376875e-8
2.3371814993718466e-8
8.411763771403415e-9
1.308855863420103e-7
1.820047694293948e-7
1.748234892445021e-7
1.0779137660697873e-7
1.0244464645919506e-7
1.4540981511309184e-7
1.326952164166678e-7
1.32143112051943e-7
1.3959308863397174e-7
1.4810799962634417e-7
1.5078462693209234e-7
1.4191947335719396e-7
1.199088151807605e-7
8.71931392910015e-8
4.5889899155443344e-8
5.917297854359982e-9
7.594073205863808e-8
2.822644139104789e-6
2.434103514990637e-6
0.000014100930915031312
4.887407861962516e-6
2.5283191368237387e-6
9.517384130915984e-7
1.398993443540965e-6
1.2300026741966e-6
1.1610493281442594e-6
1.9336295901295164e-6
1.5678371725070415e-6
2.9820170200352144e-6
1.1575810122765356e-6
2.2248778508424702e-7
3.2185348246410096e-7
1.414705084725488e-7
2.9631463712609313e-8
7.728903252272773e-8
7.4583894432007e-8
1.7104711180575586e-8
2.9633566445053194e-9
1.5493795711057354e-9
2.408413804456764e-9
1.7091433245952824e-9
6.908964924127598e-10
1.0528495033390642e-9
2.617773096469505e-9
4.635975921221783e-9
7.549063191841943e-9
1.1086450605506902e-8
1.231808824066569e-8
7.853538638175933e-8
1.149279677493835e-7
1.3033880754761773e-8
9.90367230991094e-8
1.778569376601195e-7
2.4866856039543054e-7
2.9681421706541415e-7
2.9099093486147765e-7
2.14808938866669e-7
9.055016244870138e-8
6.343798629452708e-9
6.582718518657561e-9
8.974167854099105e-9
2.8185680974655698e-8
9.566274502869752e-8
2.4231680067106344e-7
1.1519362577998672e-7
3.645354583632695e-8
8.546581789088484e-8
2.485371541156744e-7
2.872400025908301e-7
2.264503083249903e-7
2.1290610367516736e-7
2.2573124098251065e-7
2.469915836000096e-7
2.658338277417131e-7
2.692810549751258e-7
2.4525400822790134e-7
1.9336237783841973e-7
1.2313529561573555e-7
3.290672622997269e-6
0.000010341587510005824
6.095599929241062e-6
9.994379229873337e-6
7.106122744428616e-6
1.747661243523343e-6
1.4479416169319547e-6
1.8371104528215349e-6
2.6145072556905405e-6
2.878496461790122e-6
3.2165214241222555e-6
2.175730900245153e-6
1.0378679822936557e-6
7.562498453093533e-7
1.8697592297355229e-6
3.487873708772219e-7
7.631513260360498e-8
6.890479698063565e-9
2.3123375784508954e-8
3.142950464958641e-8
1.3403126115821248e-8
7.448928397730477e-9
2.9186197386549515e-9
9.250919379974985e-9
5.080119597785642e-10
4.053184459588186e-11
5.8639438777439455e-12
8.408954454949366e-13
3.37696845234843e-13
3.260139202833423e-14
4.0432320207585924e-13
5.346740685541975e-13
8.115687201090577e-13
1.0576902611210942e-12
1.3257475143690421e-12
1.6408886161310578e-12
2.0307612763123346e-12
2.5261399144725248e-12
3.165484292516996e-12
4.001207407941848e-12
5.108025015903881e-12
6.5955720695043525e-12
1.0124909024673969e-11
1.1072302674109211e-11
1.241085508767713e-11
1.6515309736767078e-11
2.5727064358746506e-11
4.460711746961419e-11
8.472222807916249e-11
1.8017248591291467e-10
4.5922994964675956e-10
1.7149611029810818e-9
1.5332739094383103e-8
9.204564363445109e-9
2.9504747298757547e-8
1.1220987132630628e-8
1.0758470590892267e-8
3.2335211961916134e-8
2.0689575541523558e-8
1.1045323667144242e-8
7.729833074012234e-9
2.036387456208678e-11
2.950611272699933e-14
0.
0.
0.
0.
0.
0.
0.
0.
0.
0.
0.
0.
0.
0.
0.
0.
0.
0.
0.
0.
0.
0.
3.0431339164791296e-14
4.430487852206575e-14
6.46511814026782e-14
9.458655939830329e-14
1.3879115997888415e-13
2.04331506001247e-13
3.019426771031458e-13
4.4804348036982784e-13
6.837308574039604e-12
1.1558026999641387e-11
1.7874370406847215e-11
2.6402576434353077e-11
3.7403807277300476e-11
5.103434250277527e-11
6.696856733778206e-11
8.391006021529492e-11
9.905140845391025e-11
1.0768246925806838e-10
1.0322073176018049e-10
1.6911346339096243e-10
1.6127186900341736e-10
2.0465775873835677e-10
2.1235418684480506e-10
2.586064924258848e-10
3.461532860797203e-10
4.686672356672141e-10
6.507646977138509e-10
1.0125256839608458e-9
1.928900123111584e-9
3.6848028528743645e-9
2.873870957125738e-9
2.7226581152398383e-9
2.990825118999845e-9
3.6228091987267597e-9
4.708073495411896e-9
6.479335678464641e-9
9.401726117298634e-9
1.4387668641783359e-8
1.1199654273281626e-7
5.913696612933871e-8
1.4296695910721968e-6
3.3404430047785647e-7
1.6930630992859876e-7
8.069147899342042e-8
3.473751278403723e-8
1.023123235007346e-8
7.378521130673591e-9
2.2357237374533954e-8
3.952415976785861e-9
7.867556447292232e-8
5.7956247888298535e-8
5.23941954843208e-8
4.7652271605274517e-8
4.20577450665372e-8
2.4218294030181283e-8
9.214018578947153e-9
8.247751499886526e-9
1.2089894638496991e-8
9.5996850959582e-9
8.820636406710865e-9
9.792265427114745e-10
7.266979146065584e-9
1.664871657348067e-8
3.270552627361653e-8
5.763066393503657e-8
6.012165790021097e-8
3.9724636249767904e-8
2.3688897321889674e-8
1.2097815329287533e-8
2.460716593464333e-7
1.0345904300784702e-6
1.226139704935739e-7
6.473503761904298e-7
6.939558152837668e-7
6.574346654399036e-7
5.829536932278113e-7
4.4841225396216314e-7
2.7430451841255507e-7
9.787420885681285e-8
5.682478965118706e-8
1.311124056999768e-7
1.8544537283601517e-7
1.3935524882762977e-7
7.404295449168712e-8
2.1997011254395164e-8
3.0846524612543084e-8
2.5486884723445048e-8
2.027559756663852e-8
1.7911088183698506e-8
9.349662186680416e-9
7.763566705727505e-9
3.2507898872651865e-8
7.478557463552485e-8
5.470241548151381e-8
4.0114701114573395e-8
2.8127177771984195e-8
1.3575351531440078e-8
1.3491029467181804e-8
7.241285813338781e-8
5.824510996932551e-8
3.3142653295692157e-7
1.0415023310488613e-7
2.9444715122282376e-6
7.903862887337673e-7
4.094135778062248e-7
2.0005647795971484e-7
9.586334122117901e-8
4.7609778057848436e-8
2.5822245842333784e-8
3.210062674225962e-8
5.7465378474591985e-8
9.86091081305025e-8
1.1637230203882145e-7
8.063444968917602e-8
4.3377317524247296e-8
1.898691434802599e-8
8.73910862027228e-9
4.349038314272766e-8
3.3116010861918744e-8
3.1992238754817955e-8
4.9200641879636405e-9
2.914028171828683e-8
6.790567313846506e-8
1.0287794282875525e-7
1.0320421793176437e-7
9.399285301552634e-8
8.037830957116119e-8
6.296620128424563e-8
4.4045141811568614e-8
2.5271875276307775e-8
6.292715152088475e-9
7.074531147583032e-7
2.710412185766887e-6
2.011495684155632e-6
2.7784060284969646e-6
1.946631172705718e-6
1.4437005371282924e-6
8.868772005697435e-7
9.397520240791332e-8
1.1342356829417907e-6
1.3332314803325325e-6
1.399932319904694e-6
5.37676049673481e-7
7.215641967836137e-8
1.199584123589603e-7
2.0349959092421812e-7
1.561828755901248e-7
7.281370505936634e-8
1.0539043919238785e-8
1.524648996490551e-8
1.4623563368722086e-8
1.131054874874204e-8
8.102423578246285e-9
2.0667237386138452e-10
8.611535866447146e-9
2.0446469025200984e-8
4.483500677305239e-8
9.4888934104005e-8
6.885358887584188e-8
2.971003991139927e-8
1.692879931072468e-8
3.742837064300226e-7
6.353762294302788e-7
6.439303201165235e-7
6.681392559380773e-7
5.775870679650765e-7
4.619343093960104e-7
3.276266158649478e-7
2.2513120686187173e-7
1.6438162001899743e-7
1.3679843749829223e-7
4.18185787125061e-8
2.8635510119879678e-8
3.3796075648436055e-8
1.8059873267062378e-8
3.007359864099681e-9
2.7878142608226713e-9
1.468362756721352e-8
4.5254923102664194e-8
1.3001504404140696e-7
6.783819114090905e-8
1.2998458732751698e-8
1.4668828924702928e-7
2.769933988063928e-7
2.7048827653891024e-7
1.809896737878999e-7
1.6445545774824655e-7
1.6946797811836692e-7
1.7905550817103358e-7
1.834675414990879e-7
1.7132495511182132e-7
1.3856667478211587e-7
1.3289793441503769e-6
5.653995940130045e-6
1.0362063310807243e-6
4.398165064608493e-6
5.993795197011002e-6
6.694217565092546e-6
1.2792292546485386e-6
1.7092426776468462e-6
2.568671112648126e-6
4.373391419692446e-6
4.773085271253415e-6
9.062575638142043e-6
1.8821330609871955e-6
1.1859962019450682e-7
1.0226929965411999e-7
3.2987408136909086e-8
9.39359767799671e-8
1.1496868887023638e-7
3.93620466558659e-8
7.800511008591486e-9
2.7252047358261567e-9
5.286445944678517e-9
3.942639062216455e-9
2.104654119239921e-9
1.3172130149260467e-9
4.619676983558626e-9
8.658018657014767e-9
1.5102145393204296e-8
2.576406485854862e-8
4.036902814588842e-8
1.348996478653997e-8
3.3408310397433503e-7
2.671561619859576e-7
7.869454238562855e-8
2.901509837958383e-7
4.0262134510080327e-7
4.597328550713719e-7
4.285209100090596e-7
3.2446116682559357e-7
1.7534911589456943e-7
1.0419894281449152e-8
3.745640823668366e-8
3.536081534689815e-8
2.5309549063806553e-8
3.2973236000701286e-8
4.640275452901769e-8
1.8493936765273538e-8
1.0114270840136852e-8
4.5947031831444146e-9
1.2754152479902055e-9
4.8110118215522625e-9
2.2183702492402164e-10
9.888317124143164e-10
2.6574581126939876e-9
1.9271649288382824e-9
2.7581505274196467e-10
8.610202933965854e-11
1.212880048755982e-10
2.7172438857586066e-13
2.1434600085858576e-13
3.2392275824588846e-12
2.8570960372571548e-12
1.573595821652794e-12
6.61714273890422e-13
1.2840673404015217e-12
1.7369700616520709e-12
2.1936617472191375e-12
2.7212034402103414e-12
3.3670666330453838e-12
4.177932541413909e-12
5.209621269313299e-12
6.535542929986453e-12
8.256513890540479e-12
1.413466718184591e-11
1.4778640726122642e-11
1.200012180192623e-11
1.3814381322633461e-11
2.3574224483047264e-11
4.299428473676498e-11
7.8503938380851e-11
1.4692633124469666e-10
2.915980954599953e-10
6.402596389842876e-10
1.6695524088698025e-9
6.109460678791501e-9
5.671149716938678e-8
6.078633960742155e-8
2.9474225568104563e-8
2.1208994128011947e-8
2.9535614883247308e-8
1.3288516411343164e-7
1.0567664615101843e-8
1.909914745438066e-9
2.3939356845118177e-9
2.3389040864011312e-9
4.041061767612197e-12
3.4580893894352787e-13
0.
0.
0.
0.
0.
0.
0.
0.
0.
0.
0.
0.
0.
0.
0.
0.
0.
0.
0.
0.
0.
3.223912156029995e-14
4.704586457137956e-14
6.882148104434464e-14
1.0096022553559403e-13
1.4858156480482279e-13
2.470821519899525e-12
3.854218597261333e-12
5.675505949018153e-12
8.173557157048134e-12
1.155270119054629e-11
1.609737618608735e-11
2.2129975687079133e-11
2.9943396186307154e-11
3.9668209555575106e-11
5.1038356298219226e-11
6.304117425019699e-11
5.6100985440316504e-11
6.248414911155853e-11
6.661042317774181e-11
6.628446185409336e-11
7.929786054034566e-11
9.91506080558058e-11
1.2631419507808448e-10
1.7475586315637529e-10
2.7724483826487924e-10
5.110555708282752e-10
1.1024629982867758e-9
2.7425081183237786e-9
2.9731015756356623e-9
2.7464616137944015e-9
2.9376275029417503e-9
3.4733306464883315e-9
4.412240864141681e-9
5.938070438229752e-9
8.423207236424912e-9
1.2600536245352474e-8
1.0445796921717553e-7
8.352710702346057e-8
1.2627895451240038e-6
3.3693141985158787e-7
1.7919243848957203e-7
9.025343227238372e-8
4.094607190506883e-8
1.4296149631428731e-8
3.897688417294309e-9
1.818157579000366e-8
3.756712619042078e-9
3.115765934654348e-8
4.427863647047262e-8
5.508315649462607e-8
4.783316445039673e-8
2.3413808150600763e-8
1.35541477814908e-9
1.9349843149540743e-8
1.3137685190282721e-8
1.1435093892934393e-8
1.0639059592186008e-8
2.497820432057294e-9
7.676262392366504e-9
2.1262252491353224e-8
4.562342446255939e-8
4.263690423178711e-8
3.0269759182175054e-8
2.0385234675260345e-8
1.2083886994132227e-8
4.3028092821319055e-9
4.700055027088854e-9
2.0478492053014788e-7
5.777937932643441e-7
8.337523138078192e-7
6.063043522347906e-7
4.0510840519643604e-7
2.7639211134555295e-7
1.6237474592498833e-7
7.863657147662406e-8
2.657332728132844e-8
7.621587595834985e-9
6.808776092319144e-8
5.6623224837530074e-8
7.066654092689021e-8
8.899694345686753e-8
6.895771551118935e-8
2.629424556636681e-8
2.8497649918776913e-9
1.256643765038352e-8
9.99618517576976e-9
8.371617453622514e-9
7.055073856630538e-9
1.514419940883208e-9
5.688023219927769e-9
1.6622051710568453e-8
4.020604594628296e-8
3.001226932356762e-8
1.9823816562368007e-8
1.2090843993676557e-8
4.703210374089893e-9
4.410131807662727e-9
1.6095511680752373e-7
2.688146634445152e-7
7.492909208171177e-7
4.538178208976538e-7
3.1583949801511936e-7
2.1325841138207004e-7
1.2929484607642963e-7
7.603084588427452e-8
4.632942318893667e-8
3.2891734865715743e-8
4.0352545782707804e-8
8.80276340176904e-8
9.286829087585901e-8
9.338741077378488e-8
7.620558684267913e-8
3.635773501393901e-8
9.702642820182298e-9
3.467531799160373e-8
2.4788590486207764e-8
2.124101712584982e-8
2.045755515057048e-8
5.038900420873839e-9
1.4711082194220089e-8
3.982289046521931e-8
7.783979049488676e-8
7.752071602760175e-8
6.043722758578249e-8
4.403155628349967e-8
2.9231773895678268e-8
1.5947934608806367e-8
3.0480392512317244e-9
3.865905887131744e-7
1.4422208482192288e-6
1.1673674228353503e-6
1.3365150023376583e-6
9.643043232478318e-7
7.149351031254723e-7
4.585126159303049e-7
2.1575290073910408e-7
5.465084856205249e-9
2.0604200514677184e-7
3.26014450941148e-7
2.998065804076476e-9
1.0701079533914217e-7
1.696432741175237e-7
1.3880827764777716e-7
6.922228884978588e-8
1.1722778003212087e-8
2.053239209748896e-8
1.8320494900213137e-8
1.4562582625852242e-8
1.219093924179156e-8
4.296891348758355e-9
7.4152689592811214e-9
2.287722171282232e-8
5.63527522221947e-8
7.198501359007281e-8
4.564002617731071e-8
2.7332289628027062e-8
8.831505607749253e-9
2.0750284606410787e-8
7.873108801938204e-8
3.2385554167981436e-7
3.0139939090928844e-7
1.9244661832833874e-6
8.609376474386246e-7
5.390816350400399e-7
3.210868534657992e-7
1.7843852243240597e-7
1.0303311760292754e-7
6.771983491632006e-8
6.397484238056276e-8
1.374224780404166e-7
1.7251939844043077e-7
1.372633471442026e-7
8.284545154408164e-8
3.830590335979225e-8
7.222962066072174e-9
6.84696422115313e-8
5.14509005560774e-8
4.802507790162608e-8
4.214360000585594e-8
6.137163644137756e-9
5.655563907570475e-8
1.049431414425258e-7
1.0991086790058134e-7
1.0333587270111927e-7
9.335069226008462e-8
7.84112213838057e-8
5.9432207840213044e-8
3.8693457243486315e-8
1.6909164210532883e-8
7.702397324707851e-9
9.056666386325839e-7
2.5693332691079823e-6
4.124689942836962e-6
2.9901789088075925e-6
1.832155957233414e-6
1.1745778162842716e-6
5.323469301873667e-7
2.1138979102700373e-7
1.373115732348887e-6
1.2978497391028105e-6
1.4344943454575372e-6
4.3449264080055124e-7
5.4595609165971625e-8
5.7396718706500874e-8
1.7609743483472546e-7
1.677785843864254e-7
9.046210701203178e-8
2.249806156770212e-8
1.0215482846753755e-8
1.4240493164336249e-8
1.0959134780216421e-8
8.42511919912564e-9
2.4801250164489016e-9
5.4741179616413705e-9
1.4205401006655106e-8
2.9681690887499233e-8
6.289350905765512e-8
9.356610672399375e-8
4.3452070980809215e-8
7.829405443709781e-10
4.257309223459503e-7
8.834481331627628e-7
4.531549059990247e-7
6.075968915910392e-7
5.744471919743234e-7
5.02416301955315e-7
3.883158265696264e-7
2.816908925357654e-7
2.0977242411661694e-7
1.707158761190151e-7
1.253617365165396e-7
2.4843386048063148e-8
2.1617105291820457e-8
1.0455839192501124e-10
3.8615253956602095e-9
2.171048341276329e-9
3.28923701754086e-8
1.2964311642408615e-7
1.5926425982102848e-7
1.1552860845936411e-7
1.5342686425606653e-7
1.9823279325819562e-7
2.1982920253067649e-7
1.6879921743886354e-7
1.5960527909914067e-7
1.6559144181742872e-7
1.742311657889285e-7
1.7551458827216554e-7
1.6002533276066107e-7
1.2677477432275486e-7
8.363827002252802e-8
1.6838213298506939e-6
6.58540044280374e-6
1.6146398230051816e-6
6.505541098298085e-6
5.847091901865432e-6
6.143096581930939e-6
1.176360219339436e-6
1.3454095449934694e-6
1.9520052056033334e-6
3.140186684680722e-6
5.287277806891012e-6
7.150330357921659e-6
5.860306666529426e-7
6.929100354393958e-8
4.4490967518259243e-8
8.161578145955337e-8
1.5141502869579996e-7
1.1062269906595178e-7
3.140797736007326e-8
2.667629854113992e-9
7.52751487577659e-9
7.199227282515779e-9
5.0812015480885145e-9
1.6062021705835547e-9
3.512648516572218e-9
8.444553859518355e-9
1.5597588459149968e-8
2.7839141036646044e-8
4.907127124423012e-8
6.869532039012013e-8
6.032997241599436e-8
7.393215040891343e-7
5.157966883524079e-7
2.0086780085153947e-7
4.86000783293691e-7
5.903382993448293e-7
6.113361531788495e-7
5.2860769912789e-7
3.900399324519712e-7
2.3552285282830696e-7
4.384675589678145e-8
3.985611827209959e-8
3.3854314438143794e-8
1.8987861641227678e-8
1.6991157322880678e-8
5.4733405313391e-8
3.4698618979066586e-8
1.5394601998857824e-8
1.0304643650326103e-8
9.963709387102106e-10
1.5423794814577976e-9
8.110996219240492e-9
5.960682512401e-10
1.3213088118981536e-9
4.508016543806716e-9
1.400835496449069e-9
2.454657404442304e-10
8.441102992129583e-11
1.3884638824557366e-10
3.3645143566372196e-11
1.5904858477984368e-12
3.585859630239158e-12
5.679715090581831e-12
2.2858770078352525e-13
8.720357333971952e-13
1.4138072794326859e-12
1.8683935771472138e-12
2.347031795233639e-12
2.909059718386394e-12
3.6017497606679306e-12
4.4742755359475525e-12
5.5870211996299866e-12
7.0203233666665185e-12
1.1781688598351244e-11
1.165776502700259e-11
8.416174888079919e-12
9.149169105179363e-12
1.585805647981219e-11
2.8758193626495326e-11
5.111665374148972e-11
9.164057650908291e-11
1.7096574453846318e-10
3.4250227047538296e-10
7.691048307992182e-10
2.0959926323426043e-9
8.510350734521633e-9
8.136715285664211e-8
5.598569926238002e-8
2.6657833831703927e-8
2.1690827892361588e-8
3.5318115200840405e-8
1.5157728458769441e-7
7.683228288124673e-8
6.812167933457667e-10
2.2827060099202652e-9
2.6437283649309234e-9
1.6785939156687386e-9
2.852464022974421e-12
0.
0.
0.
0.
0.
0.
0.
0.
0.
0.
0.
0.
0.
0.
0.
0.
0.
0.
0.
0.
0.
3.027560566439887e-14
4.4078274452922824e-14
6.431059833248065e-14
9.406444597247894e-14
1.6075631493793634e-12
2.398681903991263e-12
3.434365714621273e-12
4.86361240518672e-12
6.828760012824876e-12
9.53810841607087e-12
1.3262678502555577e-11
1.8333492723594464e-11
2.5119846813588476e-11
3.396442849513563e-11
4.504157956640636e-11
3.5999276075083657e-11
4.42466416349778e-11
3.917844583471974e-11
3.947926040309148e-11
4.63290574645216e-11
5.6218090301322216e-11
7.205001405633108e-11
1.0264128982334099e-10
1.6329266512470318e-10
2.8581013179752745e-10
5.499078272603908e-10
1.1877304154596135e-9
2.939731749375378e-9
4.476802760093172e-9
3.9840721262120195e-9
4.161303639252916e-9
4.87977207935547e-9
6.226130160339039e-9
8.523010428911717e-9
1.24887578905985e-8
9.959931848271394e-8
1.5061039638810444e-7
9.085349346547439e-7
3.6361128216851064e-7
2.1943724351062515e-7
1.2875388589726636e-7
6.797881733895237e-8
3.322965130271081e-8
1.2725199416161374e-8
9.86875526042156e-10
8.94365879179294e-9
3.755049475772193e-8
5.783267030508174e-8
6.61933026044092e-8
4.5544869541421954e-8
1.696285321216205e-8
1.5923983371319023e-8
1.9627599262458952e-8
1.497797868246122e-8
1.4179062954272785e-8
1.1207983490085663e-8
1.2138892614483162e-9
1.5276918169914947e-8
3.867854986155113e-8
4.6203661067941945e-8
3.534026288657146e-8
2.6148242136687055e-8
1.7862977804556196e-8
9.82978470903977e-9
7.6240169427348e-10
1.2729761595634674e-8
2.3304017661581085e-7
4.560979702670567e-7
1.2622138145516426e-6
6.274213301568994e-7
3.7993009865025033e-7
2.31225838471945e-7
1.187076729129067e-7
4.862794363032767e-8
1.0700211322831824e-8
2.2999321825053457e-8
1.481306226961706e-7
7.687915124088946e-8
6.134020087217097e-8
7.747996407182721e-8
7.150428684382192e-8
3.0503324689961556e-8
2.563585496227432e-9
1.0303231639841463e-8
9.019253110879348e-9
7.2628293634513105e-9
6.3519314252953924e-9
2.635505767574065e-9
3.1478295401958304e-9
1.0342828369290002e-8
2.5236568650472047e-8
3.4083429324317225e-8
2.1383780388738205e-8
1.2877190107378398e-8
5.8801035317786085e-9
1.446475827106795e-9
1.470606632802441e-7
3.1001136279838157e-7
5.453791178094449e-7
4.0672527343473876e-7
3.0252723534897e-7
2.1941343036160425e-7
1.4191819447159666e-7
8.723241515007666e-8
5.481454497075036e-8
3.8424811274803426e-8
3.9361246975517783e-8
6.886317901849422e-8
8.263656676284015e-8
9.242238397078313e-8
7.4400169667875e-8
3.383765873681014e-8
4.8218972327729236e-9
3.599708171068051e-8
2.3704609867848895e-8
2.0860482951760502e-8
1.984683102125248e-8
4.521785257772868e-9
1.4850507363362962e-8
4.085329547841426e-8
7.696306184940933e-8
6.792125503721109e-8
5.1791010565809664e-8
3.713435759226401e-8
2.393168146453365e-8
1.1678039230143738e-8
1.1454482654351e-9
3.597324824826981e-7
1.1611256350419109e-6
1.3736615525757344e-6
1.1698416979331308e-6
7.983743652692986e-7
5.599944729459014e-7
3.3465927298110875e-7
1.4899159328973148e-7
7.364761519771196e-9
1.093105743213845e-7
1.0899955012850958e-7
3.4520221076406066e-8
9.709248599615076e-8
1.4781645361493566e-7
1.2467906540661483e-7
5.974637609757158e-8
8.006388722540163e-9
1.9256876625364506e-8
1.675430314815524e-8
1.3407786114775446e-8
1.1385826570041018e-8
4.106699014030496e-9
6.732636355291746e-9
2.0954519769106333e-8
5.155007689953174e-8
6.398645243184432e-8
4.05842350683607e-8
2.442781779453357e-8
9.08524381759838e-9
1.2407816861801778e-8
5.495274103372372e-8
2.9909376587497494e-7
3.144502624577541e-7
1.7612473607788794e-6
8.080824471091337e-7
5.109843076868352e-7
3.092392107871708e-7
1.7274785074872555e-7
9.848817200205219e-8
6.237619078046303e-8
5.530293417477079e-8
1.1696991958375235e-7
1.5435343454551478e-7
1.5231524335220263e-7
1.018662294599371e-7
4.483637572199975e-8
8.283336814375498e-9
6.660390678306638e-8
4.743225434754593e-8
4.321510124682057e-8
4.1968836523944046e-8
6.5278439828842274e-9
3.7846362466212185e-8
9.012405852900149e-8
1.029198293782685e-7
9.363328481568053e-8
8.151709011629037e-8
6.618490784500478e-8
4.847576461034407e-8
2.983352862897675e-8
1.0057496923469382e-8
1.344791645161378e-8
7.657954476771823e-7
1.8918579609544422e-6
3.9791183517296985e-6
2.3682672076166256e-6
1.4207224875832973e-6
8.722546703126814e-7
3.9515530147663375e-7
2.7327682385389214e-8
6.482314853558683e-7
1.2429545261439806e-6
1.0291645318694946e-6
1.3330898487955762e-7
3.907288289028023e-9
9.693452183796994e-8
1.7821268864183934e-7
1.4164607608700953e-7
6.390266244101525e-8
8.825216487346444e-9
1.566624312175061e-8
1.4507854504352798e-8
1.1302077389082601e-8
8.573409975484483e-9
1.0019814455871252e-9
7.630774754877764e-9
1.85383624902597e-8
4.0043361278624595e-8
8.527667846622057e-8
6.740477244986708e-8
3.037617811275129e-8
1.6180431660876948e-9
3.748040598581122e-7
7.890855174114173e-7
5.653530175290061e-7
6.530196840250384e-7
5.788146488330273e-7
4.829994107217048e-7
3.583700189858934e-7
2.5195295730239067e-7
1.8453288341151786e-7
1.5214794769587218e-7
1.5920471634481584e-7
1.2309457824777851e-8
2.0287557895469207e-8
3.000153865619415e-8
1.9510120336810127e-8
6.888956420370372e-9
3.0374598925264854e-8
9.330605313913606e-8
7.508314168819211e-8
4.629913497762262e-8
4.8309761208563063e-8
1.215921919547512e-7
1.592630318600067e-7
1.479267652899687e-7
1.4541468240138307e-7
1.469624917147047e-7
1.4389239208876947e-7
1.293511506178852e-7
1.0284782158472109e-7
6.97744347626705e-8
3.4420388125070395e-8
1.4219515263565382e-6
5.226918932060838e-6
3.0015707053737348e-6
5.5379205244608125e-6
4.054460219485285e-6
3.3922314586740395e-6
2.161778064837074e-6
9.577463110173334e-7
1.5199356866710226e-6
1.9418208303717286e-6
3.7999578037027794e-6
1.7524762939449513e-6
2.0985674437060383e-7
1.3702507451040282e-8
1.1101994963046144e-7
1.9251133961009873e-7
1.461016151106703e-7
5.982782277976244e-8
6.39078556882115e-9
1.3686984694817699e-8
1.2859167592294957e-8
9.648999319063764e-9
5.3297863771489935e-9
2.9259710403143837e-9
1.0974301451311355e-8
2.2286930863217696e-8
4.3607744776447e-8
8.761386174935571e-8
1.1488722295112247e-7
1.6614217371315248e-8
8.189509985079095e-8
6.117107018891066e-7
9.831932175658985e-7
7.001346425397751e-7
8.761712467540734e-7
8.231778515393048e-7
6.965093835972025e-7
5.122277848983376e-7
3.532942935378837e-7
2.418676957631771e-7
1.241487150133034e-7
3.615845438627355e-8
3.030552130428798e-8
1.0694732400315005e-8
3.590249760971179e-9
7.162558917362423e-9
2.4575388648276264e-8
4.446186328647178e-8
1.0138639655286593e-7
1.253574076490496e-7
1.1470037838870755e-8
2.860888594731837e-8
1.181917905018191e-7
5.320007698325974e-7
4.218315892847911e-7
2.6089860902654564e-7
2.4023099918993454e-7
2.4896834598904704e-7
2.6190994387943566e-7
2.649659923578384e-7
2.408391752103835e-7
1.865530454751279e-7
2.0711913655241915e-6
0.000010273803741855356
2.0894991823089085e-6
6.936524990464652e-6
7.5434317177400334e-6
6.522946087452809e-6
1.2941599357845207e-6
2.482726000860195e-6
3.944441545010531e-6
3.5795568098697253e-6
3.141869753544395e-6
2.1545116148160805e-6
1.761767505371896e-7
7.198435109963654e-7
4.581047015220746e-7
3.56766372690867e-7
7.8456115101178e-7
5.881513528713411e-7
1.1408127084708158e-8
4.939369390948586e-8
1.6296112347762362e-8
5.993437151979614e-9
1.3108305552601653e-9
4.592520513613792e-11
5.686146344761035e-10
5.067053806807483e-10
1.796960383011064e-10
5.383807224865488e-10
1.2396335495544002e-9
2.1135266812973053e-9
6.139246470889399e-9
1.257714291642368e-8
1.0547770967398777e-8
2.5764851775572113e-9
8.509671436629726e-9
2.1693457918635287e-8
3.3913535364313836e-8
3.369495855924481e-8
2.0275202917929455e-8
6.037922892028893e-9
3.806318400639513e-9
2.2130730916431922e-9
6.580147185130086e-11
2.2448285276640553e-10
1.8077331217812995e-9
7.011556518942727e-10
6.368343119874909e-10
2.5439784110855466e-9
9.681743458836684e-10
1.8820018404556135e-10
3.309420763812409e-11
9.23650073455937e-11
3.5487215100515577e-13
1.2101983410068014e-12
1.152024568865461e-12
1.6005126777626679e-12
1.382824926372246e-12
1.412114881355179e-12
9.338817391692326e-13
0.
2.5383366589200635e-13
3.056019035761041e-12
3.1070729060518832e-12
3.606122178102781e-12
4.4038406434578474e-12
5.502368389694823e-12
6.9681093026041805e-12
8.92081979733089e-12
1.1546049068873092e-11
1.5126167593384217e-11
2.009809790272667e-11
2.715903336454881e-11
6.066367620192367e-11
1.0889055748994062e-10
1.9823458507111124e-10
4.2886114941991003e-10
1.1784911409106058e-9
4.770588451607129e-9
6.29933700376978e-8
5.394258489294887e-8
2.1089027987476992e-8
1.585168548699429e-8
2.390782399009045e-8
1.4096633731855575e-7
1.210931766446912e-8
1.5402802740726844e-10
4.912427663069326e-9
1.6471145233071438e-12
0.
0.
0.
0.
0.
0.
0.
0.
0.
0.
0.
0.
0.
0.
0.
0.
0.
0.
0.
0.
0.
0.
0.
2.828926072488336e-14
4.096005225457308e-14
5.984956062715899e-14
8.799241537048247e-14
1.3001416075916248e-13
1.929985460282842e-13
2.8786172015364243e-13
4.3154868851952743e-13
6.505899031429183e-13
9.869300051063183e-13
1.5076249342899768e-12
2.3212505164757615e-12
3.454094666293455e-11
7.123550389448728e-11
1.2200642489137306e-10
1.7803618861008728e-10
2.1218791061653598e-10
1.9701487296625074e-10
1.1805414834393163e-10
2.6389458988784862e-11
2.3140162483919523e-10
4.900995354732471e-10
7.958276848353355e-10
2.1701543605244337e-11
6.694883105425983e-10
7.832809153985337e-10
8.481043649700929e-10
1.0532023142069757e-9
1.5285821755276107e-9
2.6687744313067797e-9
5.2109437520534715e-9
4.788041953384629e-9
2.9385266952387905e-9
2.001449529625418e-9
1.5359854888393983e-9
1.347469083969792e-9
1.3494639587010684e-9
1.512279761656852e-9
1.8429857758001752e-9
2.378917893317521e-9
3.189532764080691e-9
4.385168794277846e-9
9.473227585975652e-8
1.545167502163776e-8
8.857351558644129e-7
2.080739758922583e-7
8.635132305488933e-8
3.177556459631986e-8
5.84805318528373e-9
1.4491091503401186e-8
6.066345981362976e-8
5.564706466113178e-7
1.1111075478172288e-7
5.2796729303729394e-8
5.7522827800160076e-8
3.7416131932692616e-8
3.42755151800916e-8
2.6467780445074993e-8
2.4113916234513155e-8
1.699922374130593e-8
7.2506990192741726e-9
2.0516957708711839e-10
7.130497719614572e-9
5.290527148673648e-9
4.283401051414966e-9
1.3152583327829272e-9
5.545023484796452e-9
1.0547914673463572e-8
1.861127686046176e-8
3.0986065404836057e-8
4.6117341687048145e-8
4.766205488144322e-8
2.8251243422889422e-8
2.3038749997186397e-7
5.945426941511634e-7
4.05853531470653e-7
1.923404049017485e-7
4.490662304207499e-7
5.504087777863375e-7
6.030534533295228e-7
6.141466852390821e-7
5.607712897008082e-7
4.3516266156294647e-7
2.6575663477770297e-7
2.8766232078868664e-7
1.7927837643180608e-7
8.61735168332425e-8
3.2662324308234604e-8
4.8852123525420753e-8
4.284173567828207e-8
3.337425821002512e-8
3.102850206817613e-8
2.0561008656371582e-8
8.847536644207929e-9
5.454570938495385e-8
7.748172450511907e-8
5.990103804533036e-8
4.7776246236016204e-8
3.622204522149008e-8
2.09882773174852e-8
7.576184725897525e-9
7.193646235547217e-8
6.204925056578664e-8
5.349668130029072e-8
4.0023714316554724e-7
2.7777580273292154e-8
3.6990771129438957e-6
7.623869115249536e-7
3.3708515449179104e-7
1.4136235066936923e-7
5.804833636313994e-8
1.975926081725384e-8
7.425130547787076e-10
1.0820400052958687e-8
4.174288042735039e-8
5.129080251203802e-8
7.438253588016732e-8
8.023137527186791e-8
4.801183094053082e-8
2.3535168674626378e-8
7.696829079307987e-9
2.9788640142643363e-8
2.729157788775812e-8
2.4357962288920523e-8
1.110624664324063e-8
1.7896261022820355e-8
4.373485022156028e-8
8.209587073992594e-8
1.094888903581827e-7
1.0565990114420243e-7
9.242531004325556e-8
7.44453233724874e-8
5.424256511132143e-8
3.449648473509895e-8
1.593902665815998e-8
6.370541672311839e-7
2.6409439197137673e-6
7.175684192324399e-7
2.603613787413269e-6
2.1609133397305106e-6
1.8013339302096104e-6
1.3796202617802378e-6
5.987491666798082e-7
7.373300890619086e-7
1.3449913799413926e-6
1.4640037972450837e-6
5.237886640861982e-7
1.3795390284301686e-8
2.0319114241455219e-7
2.1543728543668916e-7
1.354230952873652e-7
5.548673672322241e-8
4.551589312356945e-9
2.2060051245525553e-8
1.7518041818229957e-8
1.389882649170214e-8
8.255932074343643e-9
3.3504678687270573e-9
1.5955015308588073e-8
3.7368471887103954e-8
8.657274047014196e-8
9.942308926686118e-8
5.6795063516096874e-8
1.935743518320984e-8
4.6587615362847454e-8
3.9009052366540226e-7
5.317545419269144e-7
1.0187524481137542e-6
8.23076879825336e-7
6.450145324120931e-7
4.6952659546495156e-7
3.0746422827346084e-7
2.015030919759445e-7
1.446930562381556e-7
1.2424764875375025e-7
4.591062750547345e-9
2.524509210983921e-8
3.2852229223526356e-8
2.800218149616419e-8
8.186381491130022e-9
3.1711794554886726e-9
8.01653049019959e-9
1.9374262383986637e-8
2.0047289979629265e-8
2.255400349195567e-8
3.213065539326479e-8
2.2812322674340373e-9
1.3339490592390908e-8
1.2215801180866367e-8
3.6034673140859756e-8
4.2255318791420187e-7
1.9396313651018864e-7
2.949962133479516e-7
2.040104131874384e-7
1.9394083150888088e-7
1.9511156793189233e-7
4.743865837332007e-7
3.5759145936900195e-6
2.5628301815132875e-6
6.621646181519917e-7
2.259671038905403e-6
3.2734816158852972e-6
2.3958060637942125e-6
3.647155388691938e-6
5.911868447438969e-6
5.973742706146585e-6
1.532798801722195e-6
2.9704284868097086e-6
4.3398068059377844e-6
7.055263449086249e-7
1.4748562242608286e-7
6.955813800268743e-8
3.4503047283653324e-9
3.2071744569512266e-8
5.3343999716612215e-8
1.908565642541619e-8
3.692346247212291e-9
1.8533599526043882e-9
2.7038342973105892e-9
1.866760074546278e-9
7.690915077897176e-10
1.0043092861667259e-9
2.5493791475135644e-9
4.468267054401334e-9
7.223056779744091e-9
1.0761234108811899e-8
1.1975166927309469e-8
5.723572276716826e-8
7.393283383747199e-8
2.4453783671912975e-9
7.3810721346186e-8
1.3115192064278946e-7
1.8283085593962528e-7
2.1164289342631927e-7
1.9699455770442188e-7
1.3205154369431553e-7
3.470541578285313e-8
2.594130720414781e-8
2.139230915419121e-8
1.911164397740423e-8
3.435773183846403e-8
7.811155743771179e-8
1.808903570476395e-7
1.1316259884317339e-7
3.649767055728025e-8
3.8274735085612924e-8
1.1837545627912085e-7
2.883737302421333e-7
2.571899510373344e-7
2.0456721735430157e-7
1.9991858438882632e-7
2.138078090721148e-7
2.3233836987480458e-7
2.4564687795819727e-7
2.418075253004377e-7
2.128583346182156e-7
1.6168983849819443e-7
9.627635880387426e-8
3.0092729855751967e-6
0.000013455838014284985
3.82084890133833e-6
9.677831241862937e-6
6.5497602418527145e-6
1.1638416273904308e-6
1.8156760566271754e-6
1.9797911708641282e-6
2.391930093085451e-6
8.006173622833009e-7
4.571496078733578e-6
2.968410438465502e-6
1.6760760832937016e-6
1.2348120416707812e-6
1.2595065301775982e-6
1.47867741613672e-6
2.543256421121109e-7
2.798836001089004e-8
7.438366642322133e-9
2.255114171202283e-9
3.2579186760554586e-8
3.1573763265006125e-8
1.2676251700439277e-8
1.738622635446891e-8
2.3080508782716675e-8
4.464736135809476e-10
4.766651774819419e-11
3.5313890755300913e-12
9.407675273768536e-13
8.071186018982294e-13
7.602960372107052e-13
2.1436445961283642e-13
5.053540129750739e-13
1.1759244865251178e-12
1.7247029394790072e-12
2.2086650731034854e-12
2.71562863586599e-12
3.3119898754432184e-12
4.050926924933406e-12
4.988297665590558e-12
6.1952204412708314e-12
7.770228656633443e-12
1.072702808088752e-11
9.129705867718264e-12
8.0273954204775e-12
9.496199784364346e-12
1.4246753585864985e-11
2.3632540880294816e-11
4.1320809090959036e-11
7.649988332898463e-11
1.53963266397993e-10
3.5420840177034535e-10
1.044058313570746e-9
5.92918237309633e-9
1.0347559372257869e-8
1.506311922534624e-8
2.4752357689145755e-8
1.3054606320386356e-8
1.93841205271465e-8
4.755575322237801e-8
1.525033307919453e-8
1.2351614408267754e-8
1.6207440763653832e-8
4.900166331591388e-9
5.4691662955927595e-11
5.710317437280825e-13
0.
0.
0.
0.
0.
0.
0.
0.
0.
0.
0.
0.
0.
0.
0.
0.
0.
0.
0.
0.
0.
0.
3.026453950057981e-14
4.4069364281160726e-14
6.431200163221874e-14
9.409305850389008e-14
1.5436816940290225e-12
2.326951041521404e-12
3.351996939693781e-12
4.76423166475238e-12
6.7036954647910225e-12
9.374134357098833e-12
1.3038909805694402e-11
1.8015799079378902e-11
2.465087043501711e-11
3.324682912234222e-11
4.3912849584219976e-11
3.586437741884506e-11
4.443349563834324e-11
3.994082231427663e-11
4.0512379983953156e-11
4.780368321765383e-11
5.8034252864529605e-11
7.371226424825894e-11
1.035753482669767e-10
1.6296610363857936e-10
2.835081289872876e-10
5.44500214679326e-10
1.1784336935182884e-9
2.9321164315258703e-9
4.409484637224489e-9
3.920646156786513e-9
4.0986805107630565e-9
4.8151671026464725e-9
6.1581276717039866e-9
8.45316475830171e-9
1.2423276288254522e-8
9.603011774376212e-8
1.3567852683201885e-7
8.99022276324678e-7
3.4978731233050707e-7
2.0966614592937923e-7
1.2178074389567328e-7
6.411205481683173e-8
3.167153870170414e-8
1.2838457048317443e-8
2.5427636782340846e-9
1.0793181992732889e-8
3.835526841998275e-8
5.782749692009476e-8
6.487165597624493e-8
4.3292059605779525e-8
1.5993920276111385e-8
1.7286130947636515e-8
1.9852932778292416e-8
1.5304624958435703e-8
1.4691592052324052e-8
1.1142522963942548e-8
2.05502314249222e-9
1.692401973411304e-8
4.13056269326114e-8
4.548065708991213e-8
3.538800191817725e-8
2.649530895804284e-8
1.8299612142739157e-8
1.0352645185525679e-8
1.589709301083381e-9
2.0248351670104835e-7
5.869514004432603e-7
7.548947457568254e-7
5.855694594023207e-7
3.9827445215341157e-7
2.76367099270802e-7
1.654016544419307e-7
8.102789128769022e-8
2.6821247020645133e-8
3.707852361996327e-9
5.551384407037436e-8
1.7461612793216436e-7
7.163888483752365e-8
4.4002460640218326e-8
6.532431322373804e-8
6.93427642958637e-8
3.333146264940201e-8
5.551529760536055e-9
6.444398803099881e-9
6.509140428156608e-9
5.032784118127377e-9
4.193756774233896e-9
1.650900738577953e-9
2.0399401301302738e-9
5.971008398235438e-9
1.2932541947938454e-8
2.7395934589283956e-8
2.840274510214052e-8
1.3964864379697703e-8
4.851717877853501e-9
3.1196387930240648e-9
1.4815309710556577e-7
3.739160007058211e-7
3.5535647853584015e-7
3.588887137963571e-7
2.9641873032640844e-7
2.3611269705832783e-7
1.6779869858386253e-7
1.122530345193928e-7
7.71748380479668e-8
5.904261816980169e-8
5.699039730495868e-8
1.0084257388458914e-7
1.1689950862561526e-7
7.09864730816877e-8
2.504079391910725e-8
3.426342531003277e-8
4.297369144730843e-8
3.4489681748842037e-8
3.481114482151972e-8
2.7927994979728138e-8
4.191157531821543e-9
4.338821814093323e-8
6.11784479173844e-8
5.563049732849408e-8
4.9331033820840876e-8
4.180542564593652e-8
3.252290672979202e-8
2.1605799085619662e-8
8.244185121725234e-9
1.1330854005530932e-8
4.955239885672294e-8
5.046318357802657e-7
4.829360939723962e-7
3.7299227552032326e-6
1.0735351084618528e-6
5.545005945104337e-7
2.6735563431001435e-7
8.961197288401373e-8
2.5332734714534916e-8
1.6309347552923047e-7
1.7517166788996186e-7
2.7904265437743733e-7
1.6943761480957772e-7
6.485140077493527e-8
5.484566733566476e-8
9.279373993036325e-8
8.754950386545007e-8
3.6191384563947356e-8
4.1683524932720474e-9
8.313335233040981e-9
7.690309466497578e-9
5.994172380798535e-9
4.788746793520179e-9
1.0728622764565907e-9
3.324114586765791e-9
8.420212264834891e-9
1.780301054796899e-8
3.7120764500399566e-8
3.581454888375531e-8
1.6453211245732337e-8
3.5551133291075903e-9
9.446179549048247e-9
2.003200388571853e-7
4.4650803850089867e-7
5.025613656654289e-7
4.738613962877326e-7
3.8468017742049684e-7
3.000720721822379e-7
2.089411968633218e-7
1.388963538075694e-7
9.685084974490505e-8
7.729978713217526e-8
8.176382052322093e-8
1.3496668497928855e-7
1.4018649287283862e-7
7.491713339354093e-8
2.5302424366065567e-8
4.126563480031803e-8
5.711331701539711e-8
4.668652446995491e-8
4.817116844221471e-8
3.3932351651743954e-8
1.2915938536606254e-8
6.430740195900723e-8
7.826680925406642e-8
7.318032937221452e-8
6.661816241910851e-8
5.758938072652695e-8
4.5615806943350705e-8
3.1371581345090904e-8
1.4734632904071161e-8
6.966188816672957e-9
5.806362146797332e-7
1.1508749446630494e-6
3.354057507559693e-6
1.594375370158778e-6
9.251617347374584e-7
5.352350906785121e-7
2.3005164573633682e-7
2.229955598533858e-9
2.878843056508682e-7
7.872496054768336e-7
4.517090295354064e-7
1.2014817880137475e-8
3.057038489104169e-7
1.0241142987985994e-7
2.6142566616055892e-8
5.9192694780606216e-8
1.0603122575617311e-7
7.105584641984731e-8
1.908492096591421e-8
1.0528042018102333e-9
6.094594859114028e-9
4.802934896999082e-9
3.6360151488049917e-9
1.665858705673288e-9
1.508037773717427e-9
4.308903903364116e-9
8.173770005986171e-9
1.4323312982511065e-8
2.37673762157724e-8
3.323739509502138e-8
7.339572936963464e-9
3.7870851265122687e-7
4.7061096932973333e-7
8.313186026274802e-8
2.6994706979853545e-7
3.147288451525568e-7
3.285914486018928e-7
3.083121427966552e-7
2.6189580710395706e-7
2.1418388696860353e-7
1.7992130805953757e-7
1.6228975667538357e-7
1.719292843731662e-7
8.879809407380941e-8
3.3065617104983983e-8
4.567438121565059e-8
1.1090789251852792e-7
9.097986610233741e-8
9.747503387988571e-8
5.698677383652557e-8
4.600845781890244e-8
9.460761931848393e-8
9.819751938237868e-8
9.900574327356111e-8
9.883004939682715e-8
9.429049260480212e-8
8.306194653801406e-8
6.538182354923947e-8
4.233168137108859e-8
1.2796206372766146e-8
2.93419460722721e-8
1.0026919650023973e-7
1.5163500220778323e-6
8.548674725329397e-7
0.000010778257248941903
2.543134855489013e-6
1.2133642009365942e-6
4.719369538465409e-7
7.740525207571813e-8
1.2341544031600033e-6
1.0324428026097349e-6
8.586372412389006e-7
8.105633810708927e-7
4.540722702563501e-7
1.8016217835252747e-7
7.562101485575625e-8
2.9627535227084712e-8
9.414299510209814e-8
1.27255323336024e-7
7.109093080885837e-8
1.6218713480808812e-8
2.482479054180859e-9
6.629736273185106e-9
5.126006638613946e-9
3.750475429036359e-9
9.612452751111482e-10
2.5537068481639962e-9
5.94589807871073e-9
1.0969967161831487e-8
1.9045419933258956e-8
3.126180263836922e-8
3.849203471767885e-8
4.53846135205729e-9
4.894923388284703e-7
5.549160637111679e-7
1.3811637651065256e-7
3.577284757477939e-7
4.1021408933134015e-7
4.213904412780599e-7
3.836102109948694e-7
3.157087653471294e-7
2.5138582149247757e-7
2.029326968126877e-7
1.410842051227155e-7
9.314661510344394e-8
4.946020080579385e-8
1.8864606398816094e-8
4.487686707063234e-8
1.549518843539022e-7
1.2752654389024776e-7
1.2717604489855127e-7
1.77012418927843e-8
1.140599946960751e-7
1.3056161464574068e-7
1.2763255602805928e-7
1.3105781465036529e-7
1.364631221534776e-7
1.3752722838503504e-7
1.2877002900767775e-7
1.0848999447219774e-7
7.907321934418679e-8
4.28494833664695e-8
1.5661837681222129e-9
1.7667466088114013e-6
3.372864392846724e-6
8.247916422892932e-6
4.525735283207122e-6
2.557642367209316e-6
1.4591981138430756e-6
6.216280967757177e-8
1.4737867765378173e-6
1.2668753773247523e-6
1.4966069735150418e-6
2.563138258791925e-6
1.3525185105973511e-6
1.237889583469121e-6
5.697124084682922e-7
1.6242071245716206e-7
5.477674622228204e-7
2.8198684138235356e-7
7.059083004245008e-8
1.2249335196157295e-8
5.7814060548693375e-8
1.7351628611618502e-8
3.428211547951183e-9
3.698414512063796e-11
1.1859216007818173e-9
9.659232033830923e-10
5.143062166560412e-10
3.9381997095691796e-10
1.2714765995349218e-9
2.2664305291611083e-9
3.628358172415296e-9
5.117358097121498e-9
1.894008432163453e-8
3.993571365882838e-8
2.055054991647609e-8
1.6015302133235373e-8
5.0947000085608653e-8
8.771197131853349e-8
1.2580382624488843e-7
1.4673654751446033e-7
1.2348176676852442e-7
6.573782280678886e-8
1.3011003829732876e-8
5.291136069261894e-10
1.6198606487711895e-8
7.835608049281154e-8
2.355137479738598e-7
1.6929188652929518e-7
8.302033260449156e-8
9.371473627055125e-8
2.2343789894427068e-7
2.3733634941073628e-7
2.0429289328697839e-7
1.9930782843413558e-7
2.134003909463668e-7
2.3448648765833094e-7
2.5283723689908546e-7
2.5706058456295075e-7
2.36945905531375e-7
1.9108402444789848e-7
1.258359182502694e-7
4.598791775642002e-8
5.029832189071231e-8
5.497728200320447e-6
4.592219137503176e-6
0.00001528905776509451
8.928369393972243e-6
5.929273113426372e-6
3.657203467062985e-7
1.4260094349395644e-6
1.5445366811635275e-6
2.2145175517623737e-6
1.9805098590144027e-6
5.3981828826742575e-6
0.00001156261901264456
5.5652220441227414e-6
8.495891328484305e-7
8.031461358253729e-8
5.570406395709247e-10
1.8397273691677768e-10
4.016837350083463e-9
5.798636219735594e-8
1.0465472904463816e-7
5.052809150510395e-8
2.2229432960487934e-8
4.361072548348516e-9
3.6067620680521278e-9
4.756853348862849e-10
1.0409930889913236e-10
2.8943727324402386e-11
1.038467005305241e-10
6.701535641979512e-11
7.373304540493086e-11
2.965632440116856e-10
9.31399217997744e-10
2.2226278104653985e-9
2.5547373544708833e-9
2.396874792220195e-9
1.5939323891721554e-9
2.4762927645572205e-10
1.4418901395002856e-9
2.4892205481970515e-9
2.015793047054995e-9
6.274930240000513e-10
1.3259672297503943e-9
1.0750817337532496e-8
9.289225790362675e-9
4.326066940137973e-9
1.9145357115033036e-9
1.6673062320261364e-9
2.7094955527180655e-9
3.4620149879798706e-10
8.828319288843912e-10
6.085470561503452e-9
5.413264993366134e-10
1.4480848962792417e-10
8.699365016371621e-11
1.9837002114894292e-11
2.0902244429743064e-12
1.7607260311106048e-12
3.074346000718031e-12
3.32545433766264e-12
6.581392083950157e-12
6.313512051547849e-12
1.8330733922946356e-12
1.947455746821033e-12
2.26980973094932e-12
2.7444315018557493e-12
3.3732393626060636e-12
4.1855512187842704e-12
5.232002739131903e-12
6.587242914830042e-12
8.358072540439666e-12
1.0697887331824979e-11
1.3830623947175155e-11
1.809069928310381e-11
3.541987811985759e-11
5.036730028085426e-11
6.736301999773593e-11
1.0746614791960215e-10
2.0854182098082755e-10
4.637849410982109e-10
1.206428314524989e-9
4.204969834764078e-9
3.3179162451234086e-8
6.186996638888272e-8
3.0143745964232426e-8
1.9342392080508e-8
2.4015701242763936e-8
8.7206351198314e-8
3.446975663385314e-8
8.550087420355597e-10
3.5611113402750274e-10
7.340470016453547e-12
2.865674442530325e-13
0.
0.
0.
0.
0.
0.
0.
0.
0.
0.
0.
0.
0.
0.
0.
0.
0.
0.
0.
0.
0.
0.
0.
3.1547373219660794e-14
4.63833322790983e-14
6.842276984617945e-14
1.013010701196578e-13
1.505790129025829e-13
2.2482194351450766e-13
3.3732316558406555e-13
5.088918937141523e-13
7.77957985027541e-12
1.4177924478403815e-11
2.2922930291118832e-11
3.440565939546295e-11
4.770200072781689e-11
6.08835520782741e-11
7.066378470853987e-11
7.241882030724847e-11
6.069632943110071e-11
3.004834187257807e-11
2.414027629470351e-11
1.6111209036058225e-10
1.6244544007869256e-10
1.8938611689890502e-10
2.355146270818933e-10
2.9181909526270034e-10
4.1685673033763544e-10
6.371298933189174e-10
1.0140139975437061e-9
1.749632844504552e-9
1.8169542413601131e-9
1.2452764827506273e-9
1.0801650166678846e-9
1.1091127531575097e-9
1.2697712095576334e-9
1.5587564203370596e-9
2.004350672701904e-9
2.662962759761905e-9
3.6263394329724845e-9
5.0376856555136485e-9
7.119142718922785e-9
1.1297882972965958e-7
1.6938195127401758e-8
1.0359714170707564e-6
2.3673699915898094e-7
9.764500104402716e-8
3.614595582840233e-8
7.697131921899565e-9
1.310677187347366e-8
5.40485276672486e-8
5.233736881626032e-7
1.202594654428166e-7
3.824903511163022e-8
3.2208192605687705e-8
3.527387467108022e-8
3.8789725675698094e-8
3.1408432291884256e-8
1.4906087282034803e-8
1.4046612509648696e-9
1.3314933139090364e-8
8.489407809093294e-9
7.509134685489653e-9
6.065497937606196e-9
6.888644483408523e-10
6.807616979585343e-9
1.5096803550174316e-8
2.9962162875309196e-8
4.895754112179272e-8
3.460737178273199e-8
2.037554136598817e-8
1.0674002726301408e-8
1.6694911304825068e-7
7.034979883799754e-7
1.1871081789973356e-8
3.575379455492232e-7
3.7195081222114434e-7
3.494000752875852e-7
3.0581098128883063e-7
2.35340012291308e-7
1.5552775401258685e-7
8.674013334127182e-8
3.890527941918845e-8
2.4869803167153982e-8
6.72393488447505e-8
1.0162205784500304e-7
8.911483729433282e-8
4.6718598706658485e-8
8.652680655700022e-9
1.4986806689019598e-8
1.2854060373717406e-8
1.0226060848263914e-8
8.873229274130957e-9
3.90863321317797e-9
4.423505976101191e-9
1.5200351028952847e-8
3.815076926716888e-8
4.319485062488084e-8
2.8108428082654765e-8
1.7580602269347705e-8
7.975748759716164e-9
3.9154041323824745e-9
2.468118855026652e-8
2.047694852627796e-7
2.308642291888423e-7
1.2495323191155955e-6
5.730865617321181e-7
3.631742192881865e-7
2.2058981662118737e-7
1.2309362229526834e-7
6.907369391740405e-8
4.1580139954598337e-8
3.306343415239429e-8
5.926008950109434e-8
9.690676054040105e-8
1.1619216723908934e-7
9.446031991390409e-8
4.417908140366532e-8
9.427507008477736e-9
5.096962384243704e-8
3.512407396179021e-8
3.102947423626779e-8
3.09720914550592e-8
1.044103088609589e-8
2.031182709812742e-8
5.889565051265994e-8
7.768400509544056e-8
6.880897114702753e-8
5.80314665071877e-8
4.594054707796336e-8
3.29361397337329e-8
1.9530407905764575e-8
4.9730512299057786e-9
1.350809532269821e-8
5.159079331569933e-7
1.180898114120775e-6
2.8878882812785155e-6
1.5311179671666983e-6
9.076647716671853e-7
5.436844084887754e-7
2.491672383084342e-7
2.3746411372967422e-8
2.262755640239273e-7
6.628447247790955e-7
4.4032683350680006e-7
1.45001486732055e-8
3.767063474268451e-8
9.840390400125724e-8
1.425145754473001e-7
1.0595812099196162e-7
3.992754335524536e-8
1.6706909780776403e-10
1.3121806732789815e-8
1.0825951033691787e-8
8.646532732185834e-9
6.2577390257474806e-9
2.0325062834157942e-10
7.050506867666422e-9
1.6805435968785946e-8
3.737835360288417e-8
6.810514767109905e-8
3.8993581110053846e-8
1.7796111422786842e-8
1.747253241042361e-9
3.170245628651361e-8
2.7093800076159285e-7
4.2502453010539657e-7
9.401242533112562e-7
6.750666897724032e-7
5.015813655339236e-7
3.5551680038692924e-7
2.272581471582576e-7
1.4452828631593293e-7
1.007456177248682e-7
8.594918160860341e-8
1.210163557533856e-7
1.6192697885937725e-7
1.3050811817784007e-7
6.864962663582547e-8
2.747774915836316e-8
2.2412059454141044e-8
7.514521315590962e-8
5.7788347262041086e-8
5.957368117390842e-8
3.454722371855865e-8
2.7353616289610486e-8
8.561503045559235e-8
1.0107904196936014e-7
9.814747795325289e-8
9.303202926838827e-8
8.386080822089627e-8
6.944678786584029e-8
5.117498985036795e-8
3.061020858530073e-8
7.221335944552959e-9
7.996102464186462e-7
2.2822972647659833e-6
3.552061286150594e-6
2.5952104661049277e-6
1.6079358783528706e-6
1.0380844464739505e-6
4.890403482073128e-7
1.1151455838178145e-7
1.1769905096031968e-6
1.2578670611412871e-6
1.247366208355291e-6
1.4346865916874229e-6
1.1296416693749152e-7
1.2847475321246272e-7
4.6458095959746204e-8
4.094464507399924e-8
1.1833347748127745e-7
1.0976414708597995e-7
3.810596204786628e-8
5.629970893529126e-9
4.564536701451096e-9
5.189403032201799e-9
3.809198505685186e-9
2.2922213665404568e-9
7.841661027076423e-10
3.5811734822565625e-9
6.9566789889083435e-9
1.2181396238707075e-8
2.0023022216775653e-8
2.9639405713387273e-8
1.8594989473014477e-8
3.262938208367407e-7
3.470613511226265e-7
5.893344203474991e-8
2.5277222484894547e-7
3.246481585784826e-7
3.6312794341258774e-7
3.6020083747727684e-7
3.190744302928285e-7
2.649575557903532e-7
2.1082874421102694e-7
1.1744304519555142e-7
6.613783055505153e-8
3.372427521665208e-8
5.168179105249018e-9
8.654308000610566e-8
1.6635307616855476e-7
1.5044998527037178e-7
1.3058002818840495e-7
4.604761043219831e-8
1.3918554241359393e-7
1.3215960076347536e-7
1.2990190711731406e-7
1.3559253208460272e-7
1.4287180086043245e-7
1.4501863175425742e-7
1.3637411061442036e-7
1.1524141623415002e-7
8.405041731218228e-8
4.5081464935265445e-8
3.2595169006781187e-9
6.810945280558736e-8
2.5631212030309074e-6
2.4701466122434986e-6
0.000013142112130692625
4.724126298077396e-6
2.456486618700417e-6
1.0235092330284315e-6
1.2001209698274448e-6
1.3069399850118898e-6
1.1572791711100224e-6
1.7675263710309394e-6
1.7846166745245721e-6
2.9151518499288633e-6
8.137922205309973e-7
2.7586780726177456e-7
1.94337942612442e-7
6.728462538566219e-8
5.162084656145257e-8
1.1394128822946055e-7
5.917315253149748e-8
1.2289726265601206e-8
6.90149418491711e-10
3.294683853936817e-9
2.957726294801605e-9
1.980422369953215e-9
2.063820232268999e-10
1.9873942612934587e-9
4.117188917874219e-9
7.150051976897232e-9
1.1508611968899479e-8
1.6480007182988463e-8
1.5137867509927496e-8
1.3856696752041324e-7
1.7774260643241615e-7
3.6490611720355408e-9
1.5906765325406104e-7
2.5210391218041314e-7
3.260430726667057e-7
3.635509620125502e-7
3.4210854857104305e-7
2.6073265170529486e-7
1.2507626281641313e-7
2.1418466778285083e-9
3.5356258160718542e-9
5.40040972028063e-9
2.0814625628098384e-8
9.352170725815182e-8
2.433216141473854e-7
1.3122407057825388e-7
6.68997746445608e-8
1.1856162876387788e-7
2.819053249952063e-7
2.531955960621797e-7
2.044727836059116e-7
1.9900487440057593e-7
2.1342780247633313e-7
2.3379815765845504e-7
2.497741577642556e-7
2.4875419894816136e-7
2.210896265242324e-7
1.6896795489574147e-7
1.0151759101976082e-7
3.170822673233537e-6
9.335117513373415e-6
6.520488560944918e-6
9.534083318791494e-6
6.606388763524339e-6
3.0522525723398795e-6
1.292778067180242e-6
1.7038377712892147e-6
2.338149020027126e-6
3.417721005593884e-6
1.4334378578319123e-6
3.839872828972544e-6
1.7949565718421035e-6
1.0057281743063956e-6
8.902154679160353e-7
2.3155515764638712e-6
4.807828885193142e-7
7.258928564705607e-8
8.549085021194334e-9
1.417776684118156e-8
6.17472577312135e-8
2.4041444987351015e-8
2.7655048681887232e-8
1.0245188451746456e-7
1.0249100385953943e-7
1.3005080439259607e-9
1.2299646066559438e-10
8.766857062196995e-12
7.707890710780852e-12
8.315031197816797e-13
4.367311614436854e-13
1.102774442280514e-12
1.1315054901443662e-13
8.904188284265844e-13
1.4466191970133155e-12
1.9047487781125026e-12
2.367010472422085e-12
2.9035735144084033e-12
3.567014445042402e-12
4.409951065446981e-12
5.498133664534553e-12
6.922337713271629e-12
9.817678117436884e-12
8.741337440257189e-12
8.000514671710352e-12
9.552339960837265e-12
1.4196670809029141e-11
2.3361214333888178e-11
4.0735865645608436e-11
7.554495444362837e-11
1.529332953807938e-10
3.5605726140808e-10
1.077733854634256e-9
6.754626982352207e-9
9.780131899563819e-9
1.6045345903926165e-8
2.0526070428011976e-8
1.2047555237254731e-8
1.9488366425401426e-8
4.0784329568739484e-8
1.4283987845513324e-8
1.656549149802139e-8
1.540071748811725e-9
1.1306074521984667e-11
3.7339480424825756e-14
0.
0.
0.
0.
0.
0.
0.
0.
0.
0.
0.
0.
0.
0.
0.
0.
0.
0.
0.
0.
0.
0.
3.143924619872088e-14
4.5794666509244764e-14
6.685587643362608e-14
9.785929266623817e-14
1.4366816404579426e-13
2.1163247305112256e-13
3.3318687795400362e-12
5.3204194101182644e-12
7.946124358217089e-12
1.1533899376010795e-11
1.634997192726348e-11
2.2748285123649156e-11
3.108910632281381e-11
4.160888064723869e-11
5.41911020831161e-11
6.801023181484827e-11
8.107925530451164e-11
8.000288763172344e-11
8.720782173766539e-11
9.753129660819638e-11
9.77767816479503e-11
1.181659094611149e-10
1.499758699446968e-10
1.913314111019218e-10
2.592789462464028e-10
4.0095427019730754e-10
7.326029768913445e-10
1.603931322023482e-9
3.900838998562115e-9
3.3806304867768854e-9
3.2401100789885825e-9
3.577482546262184e-9
4.351622712686316e-9
5.690512306785848e-9
7.916764770028863e-9
1.1698650889795591e-8
9.528710512717925e-8
1.0734546941445693e-7
1.0152095712436439e-6
3.3569464534315134e-7
1.9149359471245333e-7
1.048651246083465e-7
5.2268219316354215e-8
2.354810409516094e-8
6.195306604061138e-9
4.158900528098606e-9
6.247120380486148e-9
5.503489475426778e-8
4.95766313465386e-8
5.186342395698211e-8
5.216102783188973e-8
4.0971314078555785e-8
1.9103911409973524e-8
3.1094006885706216e-9
1.9729444656976575e-8
1.2132690811598406e-8
1.0867690519126231e-8
8.935143256199567e-9
1.0200465906140157e-9
1.0311452287990597e-8
2.3384867434174386e-8
4.6540017121848694e-8
6.079801086380797e-8
4.3159029169217194e-8
2.7664019481548985e-8
1.6019353194459564e-8
6.726515907662303e-9
2.3290754821651553e-7
1.0086793250791163e-6
2.2046481439400632e-7
7.133505692358731e-7
6.281350028744446e-7
5.356530468459755e-7
4.1780875558062514e-7
2.722792453711184e-7
1.333131373339553e-7
1.6923967191965746e-8
6.256718569674609e-8
7.256689602298147e-8
1.3931518020639913e-7
1.3317359996339e-7
8.02689006043751e-8
2.927375670370092e-8
1.7252588468565765e-8
2.090936840973623e-8
1.6203483976195636e-8
1.412841538660731e-8
9.647169095429089e-9
2.3340777959673526e-9
1.765799135384162e-8
4.833671232752626e-8
5.361709514671057e-8
3.759442592690131e-8
2.6177936307833433e-8
1.4835362334141542e-8
1.3155425456683452e-9
3.455605117823898e-8
6.824091492544293e-8
2.8157792789551093e-7
1.4849760411346833e-7
2.2971336718465623e-6
7.184561443269724e-7
3.962984963030889e-7
2.0657710007374065e-7
1.0330719131729905e-7
5.3309972833907176e-8
2.992409914596501e-8
3.034087010059773e-8
1.0853427556828105e-7
1.5585336904170258e-7
1.3077429327272521e-7
9.407061812303871e-8
4.75877309145753e-8
1.8056377903330993e-8
2.088528393866687e-8
4.0380740433107917e-8
3.2741374526221636e-8
3.256665140715652e-8
1.0045597079614117e-8
2.285240319320041e-8
6.111858628396127e-8
9.466527929105831e-8
9.130585357126395e-8
8.01909635960335e-8
6.606448695305142e-8
4.9822987045607935e-8
3.3125038892797846e-8
1.6546450575469555e-8
1.0999196855348831e-9
6.26422418915161e-7
2.1386820821336092e-6
2.4231166381447056e-6
2.260396386398277e-6
1.4809146068271674e-6
1.0185504178605134e-6
5.569660586912059e-7
6.688365227829068e-8
6.803269124169822e-7
1.277340611146936e-6
1.1127347101440666e-6
2.9760116365376613e-7
1.8797323078987003e-8
1.2168649301807924e-7
1.847222743834854e-7
1.3772788345482773e-7
5.91213695038757e-8
4.943803107405361e-9
1.518521868172898e-8
1.338196180131942e-8
1.0478030453692551e-8
7.463150368215661e-9
1.6880504197358073e-10
8.466044593883193e-9
2.0074623270923377e-8
4.45526744211574e-8
8.827027934403147e-8
5.516844805912962e-8
2.416519980789097e-8
1.0117273371020586e-8
3.31874057615246e-7
5.974075468365686e-7
6.193646550828827e-7
6.259589781558241e-7
5.327477949397041e-7
4.238717474733047e-7
2.999447317124849e-7
2.053795501361324e-7
1.4978540772420958e-7
1.261055620200638e-7
1.233856322426154e-7
1.9345779725421243e-8
2.2225992598281282e-8
7.015601000435073e-10
6.8782832515356895e-9
1.948520832049263e-9
2.291403027371694e-8
1.0212079042982995e-7
1.2135860032091762e-7
6.312806717186681e-8
6.969866938969111e-8
1.335909494162008e-7
1.71641283674412e-7
1.4570828578781195e-7
1.3991339339425142e-7
1.4375564455875644e-7
1.4741489764442854e-7
1.4244979960159665e-7
1.2371815385135437e-7
9.367562020896128e-8
5.844715260695734e-8
1.3610955210105624e-6
5.324127510999493e-6
1.2160915196469942e-6
5.601186209074636e-6
4.8265025787878365e-6
4.62608343826553e-6
2.491393613608894e-6
1.099350907668291e-6
1.6509503289811375e-6
2.3359823702586156e-6
5.006816894661342e-6
3.5440022422725165e-6
3.390459060512154e-7
6.110928117701283e-9
5.5995819811492476e-8
1.5540278449065656e-7
1.6263131727593695e-7
7.629624841981177e-8
1.6177939108657454e-8
5.4082695225188e-9
9.748122712758608e-9
7.449141481858267e-9
4.827285702195467e-9
4.844303625594503e-10
6.166709199003078e-9
1.2834882577314161e-8
2.4155254826115427e-8
4.596169308283383e-8
8.62489122599091e-8
4.523458926841481e-8
8.455677690633377e-8
6.154326397623593e-7
7.456244365049376e-7
3.853126351259569e-7
6.216592725020083e-7
6.53050644171945e-7
5.967518370762376e-7
4.6373921470065004e-7
3.2694893495315267e-7
2.1307401597380609e-7
4.835525716511037e-8
4.0782125967632285e-8
3.91702741279345e-8
2.1027692865483723e-8
1.1548541495349697e-8
1.576828806129466e-8
3.163740808081781e-8
3.574465096571873e-8
4.061084798895414e-8
4.6455564878907984e-8
3.8422365696802984e-8
4.0473716550565286e-9
8.216696203765435e-8
1.8212972714204887e-8
1.2983011555098127e-8
3.877989008167689e-8
5.041716634947548e-7
1.59279325525448e-7
3.655298513341351e-7
2.987323038307946e-7
2.685286111869591e-7
2.6182611387414763e-7
2.5734889926218183e-7
0.000010896735184766328
8.382435382390942e-7
1.520071679473819e-6
2.5697263059666486e-6
2.108842685543724e-6
2.076777256026612e-6
4.93901618438419e-6
3.000964960323762e-6
1.3794695147120475e-6
1.5289018172201066e-6
7.007599866121187e-7
3.6019437449035196e-7
2.665016708316967e-7
4.0154293063590387e-7
8.280426930772004e-7
5.905549090325102e-8
1.8210671552256298e-8
3.848074354616961e-9
2.768621280284386e-8
1.7370708566588607e-8
7.594705688637314e-9
3.5227182177125085e-8
3.191195223691102e-8
2.148590160576473e-9
2.5522571273489692e-11
1.7839283292566732e-11
6.986672912282941e-12
5.939539862123217e-13
3.2446382553447813e-13
7.07495489126019e-13
7.244120384962516e-13
9.363214170087582e-13
1.2061166444733044e-12
1.5025730973730716e-12
1.84436331668688e-12
2.2605784794052994e-12
2.783005332018548e-12
3.449983211474077e-12
4.312562708502715e-12
5.442316340611274e-12
6.942674414438663e-12
1.0142133547780735e-11
1.006946262440657e-11
1.0354995002911666e-11
1.3156898869625947e-11
2.0027451406612433e-11
3.382919036934406e-11
6.163009091914057e-11
1.22508480368456e-10
2.774207172787145e-10
7.941501471994628e-10
4.151135895623683e-9
9.753909396690192e-9
1.2529377703333896e-8
2.2504001957173387e-8
1.0953130730052925e-8
1.5112021012518714e-8
5.3396046145302115e-8
1.5236510948886424e-8
1.251410757569174e-8
5.7328916713133716e-9
4.072185279609861e-11
2.400463724496165e-13
0.
0.
0.
0.
0.
0.
0.
0.
0.
0.
0.
0.
0.
0.
0.
0.
0.
0.
0.
0.
0.
0.
2.8832848813072536e-14
4.197239568002189e-14
6.123171871488168e-14
8.955317361358519e-14
1.313516197325632e-13
1.9328743745335996e-13
3.062093805911046e-12
4.849301442682068e-12
7.20519579456049e-12
1.042801392091719e-11
1.477095820257405e-11
2.0578248727228975e-11
2.8222269511855765e-11
3.800197666386431e-11
4.9953978281842085e-11
6.354013302363921e-11
7.721711168091528e-11
7.300200818256267e-11
8.133081544619458e-11
8.840683778980427e-11
8.860643981920469e-11
1.0681893230128535e-10
1.345514571702653e-10
1.708559905102025e-10
2.3203015106863633e-10
3.596486675435018e-10
6.528426983394674e-10
1.404340153700976e-9
3.4981417479690274e-9
3.6279866179846007e-9
3.377510154345259e-9
3.6555433736766887e-9
4.388776474095168e-9
5.687284682502274e-9
7.86045257726378e-9
1.1561352339517233e-8
1.8148580727034727e-8
1.1845770704743007e-7
7.873013733941134e-8
1.4280129661748966e-6
3.646901203645851e-7
1.90337589056869e-7
9.395400529226882e-8
4.2353074625357165e-8
1.5232117703951322e-8
2.5281067977644014e-9
1.4567376138342013e-8
5.741006957420365e-9
3.760939748969176e-8
5.0675965571552675e-8
5.999290675063708e-8
4.9645385293766166e-8
2.343384679162106e-8
9.88317899749179e-10
2.1866416971077328e-8
1.4654545880925426e-8
1.302225312123491e-8
1.1963696716486239e-8
1.898017066826444e-9
9.84354466212138e-9
2.6137464434468775e-8
5.233385730212533e-8
4.622058855366866e-8
3.359197978500247e-8
2.3028299227517658e-8
1.4001044654996714e-8
5.647722178640825e-9
2.0180744884560206e-7
7.553455906973739e-7
4.7426489207807513e-7
6.029060059179555e-7
4.617344713775575e-7
3.5667422189218837e-7
2.4451702680531825e-7
1.3899060852627648e-7
5.9288326068262265e-8
6.98955999154763e-9
3.202645686738394e-9
9.316060746798235e-8
4.869480135724754e-8
5.837658556297983e-8
8.841806779405103e-8
7.610619223525862e-8
3.1521930306191955e-8
1.6542165791564743e-9
9.490937460730344e-9
7.972645664077873e-9
6.352912183018101e-9
5.095665574091598e-9
9.274050325239787e-10
3.978367196366343e-9
1.0292053674542914e-8
2.3108438959764686e-8
4.505942129028567e-8
2.6562605258966563e-8
1.3474141359405222e-8
3.4098191404953476e-9
7.865631239829465e-9
1.7469671226127812e-7
3.459646441978031e-7
5.745075681396752e-7
4.53136918873439e-7
3.4602841504741876e-7
2.5488334770265743e-7
1.6804315621128888e-7
1.0716329989940677e-7
7.232348664884228e-8
5.6769028029688306e-8
6.256798162850888e-8
1.0844402351180746e-7
1.2652346466964439e-7
7.816555062231365e-8
3.0180968112292164e-8
2.0799137467208e-8
5.022833223137753e-8
3.833708446208489e-8
3.819818765035085e-8
3.226177339087492e-8
2.4755059778741877e-9
4.3714238361996524e-8
7.080642283982041e-8
6.610696085002841e-8
5.9158496599919064e-8
5.064556370885368e-8
4.001569053344584e-8
2.774898320935852e-8
1.3777801795894912e-8
4.011436705019492e-9
3.20731010234278e-8
5.778059484702389e-7
7.948588568022525e-7
3.967453406114929e-6
1.3914890949561922e-6
7.501322981787309e-7
3.8730476966008205e-7
1.3702001393280555e-7
4.443868626801591e-8
3.1748873245784087e-7
6.706410055498627e-7
1.0875193618041065e-7
1.251376466274029e-7
5.2304431803379104e-8
5.908070222956497e-8
1.1444554348212724e-7
1.0842766924266558e-7
4.8892555651307264e-8
7.63540596420252e-9
8.932635529632668e-9
9.014575397620514e-9
6.9631347918035095e-9
5.497457630957001e-9
1.3541056967684664e-9
3.729575206801361e-9
9.520961430936245e-9
2.0088980088022462e-8
4.219744679947715e-8
4.624609398966464e-8
2.1036021253747692e-8
3.5573471463703818e-9
1.5955215934224747e-8
2.401779750457438e-7
4.834138523565774e-7
5.856351005902296e-7
5.428247282233699e-7
4.4133076991844426e-7
3.420234724471087e-7
2.3666737518177125e-7
1.580555431626095e-7
1.1228510472080993e-7
9.272617639820972e-8
1.0618683418143559e-7
1.5911847097465854e-7
1.340658646990301e-7
6.64690826642598e-8
2.201362026636191e-8
4.840715270069671e-8
6.832721653542032e-8
5.7770852162845844e-8
6.049178277969307e-8
3.0306724767411876e-8
3.1394547198805696e-8
8.438411045051034e-8
9.088605781526327e-8
8.751227032470237e-8
8.219446015497679e-8
7.294750112091986e-8
5.9196710420142e-8
4.218061101286435e-8
2.260143962509897e-8
1.2469436746488459e-9
7.557264263460132e-7
1.7541985543743446e-6
3.9778509261836915e-6
2.215056814881491e-6
1.304864247527769e-6
7.793742544231826e-7
3.241295359640047e-7
1.1002343973653793e-7
9.667954518394343e-7
1.1761860095085036e-6
1.0361853629689576e-6
8.312622173945775e-7
9.121178393208055e-8
1.5769167489740763e-7
5.0132455463185625e-8
3.301191647634873e-8
1.061988953968158e-7
1.032544944599118e-7
3.7048604828517054e-8
5.6410001818679776e-9
4.074834121316178e-9
4.736006736798263e-9
3.4770059598268975e-9
2.1788342176087757e-9
5.472026339716923e-10
3.0292561675820365e-9
5.926542121233805e-9
1.0314022437733176e-8
1.6686829089384615e-8
2.4267823910403627e-8
1.820098528797667e-8
2.6958773342884564e-7
3.151433774269706e-7
4.124456197647588e-8
2.196209375354931e-7
2.8662733713082794e-7
3.244624201697546e-7
3.2806018749593094e-7
2.972935530812517e-7
2.529276494474086e-7
2.1004107322326007e-7
1.5238712611387175e-7
9.599830073035333e-8
4.737594462317675e-8
9.80154966161197e-9
9.210446669840794e-8
1.387917035106379e-7
1.269403671457051e-7
1.2024630351117776e-7
1.7979961266823422e-8
1.1358128297774231e-7
1.1720708335930968e-7
1.1752187260824384e-7
1.221828630975147e-7
1.265879489811043e-7
1.2523911421011175e-7
1.1423182924481309e-7
9.330272678221654e-8
6.451208546878954e-8
2.839918849169432e-8
1.8856306313700484e-8
8.789454655819769e-8
2.2318469726393008e-6
1.5827560813076618e-6
0.00001329805633699011
3.7674368551765116e-6
1.8581949013435437e-6
6.997928022160963e-7
7.240281367969543e-7
1.396149424227168e-6
1.0096814329866765e-6
1.354387355115352e-6
1.47670101703057e-6
2.0776396011133836e-6
3.050526861650573e-7
2.2395267377579353e-7
1.1310434436904333e-7
4.072144843861431e-8
8.856160434220221e-8
1.1717637678911971e-7
4.380180863273025e-8
8.272351724605506e-9
1.6617239479855908e-9
4.064200453000583e-9
3.083203409513092e-9
1.9420775102182113e-9
3.6449848439660856e-10
2.651434743102372e-9
5.1617082691534546e-9
8.876062995037364e-9
1.4118421980831085e-8
1.968506945521197e-8
1.4076851387099284e-8
1.981458581906578e-7
2.350880934678412e-7
2.2858966035762812e-8
1.9938291719927164e-7
2.8875494690206366e-7
3.514975927392091e-7
3.7396224826893396e-7
3.4587983621406133e-7
2.804485695842865e-7
1.762830482259757e-7
2.5015650818026643e-8
1.1123542806111573e-8
3.2524317440133306e-9
1.6530614655129775e-8
1.1936011875525286e-7
2.7122235331866907e-7
2.73591355809234e-7
1.7330994774079413e-7
2.0577368398933013e-7
2.1998094485824838e-7
1.7468706527233364e-7
1.622097620116314e-7
1.6925109611690793e-7
1.8396284353999256e-7
1.9748491804033022e-7
2.003650847576136e-7
1.8465053955259725e-7
1.4957715019693514e-7
1.0052571254957714e-7
4.142224144245102e-8
2.7958841686950066e-6
6.6416686829693995e-6
8.32794599053606e-6
7.607953883323245e-6
4.7413221373256104e-6
3.832471251521118e-6
1.0800921365245077e-6
1.4110980012330376e-6
1.681647466012514e-6
2.975115489106137e-6
1.7390596911555034e-6
8.276936395905687e-6
6.192115505639242e-6
3.3878958908240334e-6
2.4254716842665076e-6
2.007605950196712e-6
1.7478251233039338e-6
1.5759572407697864e-6
1.3270455472586285e-6
6.332301938174167e-7
3.113349292715647e-7
1.5845714001561688e-7
6.210814865048367e-8
1.0278289381771609e-7
2.372793427637493e-8
2.715941911861407e-8
1.5483335071782823e-7
2.172467958663177e-7
1.7995709126106723e-8
5.6708951714842196e-8
2.4948854992650087e-8
1.5306943560585956e-9
9.878948215784e-12
2.9459632477965626e-11
1.215849383549665e-12
1.8342902038141564e-12
1.1015332770590825e-12
8.699615093972087e-14
1.1436705634350891e-12
2.1845820370778595e-12
2.9812637430508616e-12
3.701064985024073e-12
6.365923363395701e-12
3.896641620000273e-12
2.0107798493778814e-12
1.468266021250915e-12
1.7052798156600344e-12
2.4081856840564515e-12
3.5667193383476347e-12
5.373899876826076e-12
8.23695419743429e-12
1.2916592705932137e-11
2.0872789228519306e-11
3.508316571221029e-11
6.214015419308212e-11
1.1834713768758448e-10
2.5095103251281106e-10
6.362275128630266e-10
2.349998838249856e-9
1.4157727136639658e-8
1.0335161959481e-8
2.8499377853637015e-8
2.1843073996038403e-8
1.83237086837673e-8
1.9263518331633054e-8
1.8335091694434298e-8
1.3103098032425505e-8
7.847098094646903e-9
5.058658749856777e-9
3.979418742253884e-9
4.0352761492754e-9
5.946895036247009e-9
1.0430991195524294e-8
3.29329812835106e-9
6.08260663204412e-9
2.3170281942470468e-10
4.651915899524376e-13
0.
0.
0.
0.
0.
0.
0.
0.
0.
0.
0.
0.
0.
0.
0.
0.
2.8118863851279225e-14
3.6177493040726926e-14
4.738317879097437e-14
6.369923279352614e-14
8.686180944759058e-14
1.1945918596608465e-13
1.651890430668656e-13
2.293072340633554e-13
3.1927455891317237e-13
4.4567527210439795e-13
6.235168008494876e-13
7.296063402173072e-13
3.925037064232708e-13
3.263874398710319e-13
3.685130065149844e-13
5.049682980319044e-13
7.144653921200497e-13
1.0013022222440764e-12
1.4147314107390163e-12
2.040819562444532e-12
3.0126260024318843e-12
4.5409522115844246e-12
6.9703975099189195e-12
1.0878988713496604e-11
1.7260700712301447e-11
2.7873107421346333e-11
4.593077717860861e-11
7.756868060623591e-11
1.351603846927271e-10
2.4557259165635273e-10
2.7287283474909542e-9
8.445433488735712e-9
9.452088394853432e-9
5.981759662089548e-10
8.450475185011063e-9
1.548374287567037e-8
2.157465429217219e-8
2.7257007468434276e-8
3.242784627014532e-8
3.6677267284503994e-8
3.962094894302819e-8
4.1166824100678704e-8
2.4841688363669313e-8
1.1514075222569844e-8
1.0983561859299483e-8
1.3423314869237198e-8
1.1594716676306543e-8
1.2098481252425413e-8
8.501995492803518e-9
5.186547951516544e-9
2.202822332951894e-8
1.990825864909756e-8
1.7427468274715206e-8
1.5508168960707157e-8
1.3492876513240939e-8
1.0744183792067684e-8
3.728632451603346e-9
1.8206703944691757e-8
1.4053138444321303e-8
1.268204704069211e-8
1.2232448927659827e-8
1.2857790972311532e-7
1.281799106550111e-8
5.618906938619269e-7
9.709807736429757e-8
3.737964039630251e-9
2.913760270856383e-9
2.0222562106264986e-9
1.9904972039655978e-9
1.6672122727254903e-8
1.5511627315289253e-7
4.868146128387726e-8
1.315373051385237e-8
1.1013537516968075e-9
4.100368080499852e-9
8.666928281932729e-9
8.025979519580042e-9
4.448488481218436e-9
1.3965927603313937e-9
2.8118386155491696e-9
1.6403033676860635e-9
1.3105041065671933e-9
1.140817688735869e-9
2.1988479581461603e-10
8.3643705442208e-10
1.989729521600044e-9
3.985705989266724e-9
7.795210829395794e-9
8.436474439791696e-9
4.413393868563911e-9
1.7564817233512732e-9
1.3854852817583918e-9
2.5329014763864988e-8
8.026000810602152e-8
2.1756247444142648e-8
3.01258753186423e-8
1.8588863518636336e-8
3.1212476106225494e-9
4.117565025856269e-9
1.028169271989071e-10
1.8047527073418628e-9
2.017590871145505e-9
1.0210621399154597e-9
4.172413839081075e-9
4.73390971911675e-9
3.1139638716245223e-9
1.5813495197678582e-9
8.140368628021012e-10
3.787935514151342e-10
6.331879944863902e-10
6.550770327351917e-10
7.260170698280566e-10
4.742081560018468e-10
1.0563224861657508e-10
1.1899832316674474e-9
6.295053992042531e-9
2.4590875965086544e-9
1.4867871283191936e-9
1.1345957056677957e-9
1.0132449750519476e-9
1.0282159014250853e-9
1.1532784764875254e-9
1.3911391022078246e-9
1.8596724555642707e-8
4.22830870052216e-8
3.9309478386344333e-7
1.223964865654134e-7
7.243206905009094e-8
3.972675150579179e-8
1.8403576494284655e-8
4.286006441685362e-9
9.212336047699373e-9
3.0093520241774236e-8
6.120761860398041e-8
6.307085283954969e-9
1.6074317791911548e-8
2.632363153938618e-8
2.71770738713803e-8
1.6801804794180104e-8
4.726360784343695e-9
9.011635728224959e-9
6.357358162849857e-9
5.08299273558943e-9
4.722162408183934e-9
2.2557121608069597e-9
2.066562711735969e-9
6.842255509245242e-9
1.569222208830557e-8
2.6517668299443636e-8
1.7442645067321744e-8
1.1083501791775952e-8
6.210864143388136e-9
1.5147945073329674e-9
8.005815286230164e-8
2.5595733660908413e-7
1.630337582171781e-7
1.800121198361654e-7
1.3702025590693018e-7
1.0502212390043767e-7
7.332508852499032e-8
4.764265238790363e-8
3.7401662884342894e-8
7.17959809344141e-8
5.616698685900999e-8
6.264690614192614e-8
5.341023971316788e-8
4.648219221209826e-8
2.954912896515753e-8
1.0860875476391384e-8
1.6422813129267893e-9
3.556164829292518e-9
3.817787875055934e-9
3.031224739796616e-9
2.712219662967576e-9
1.7028470449520931e-9
5.859729532685442e-10
3.1025600111463056e-9
7.755390487193245e-9
1.4147819959349439e-8
8.947139492764073e-9
5.482780829703285e-9
2.913209596419222e-9
7.491150668211101e-10
1.3868660595964312e-9
6.984567606226546e-8
1.5988359240561034e-7
3.7635496751291606e-7
2.438363622215105e-7
1.7268321190080205e-7
1.2013646021547196e-7
7.405614014172055e-8
4.2136572961284514e-8
2.1957500208410167e-8
9.220049497981107e-9
6.068418225103311e-9
3.2831826963562555e-8
5.208738277680898e-8
5.458233322247841e-8
3.283402805385639e-8
8.250847872578139e-9
1.971241208639761e-8
1.4663181778856028e-8
1.2064986956419698e-8
1.1699969504831174e-8
7.266383595655591e-9
3.6524089916062438e-9
1.742705772142936e-8
3.763973921545676e-8
3.004824095535014e-8
2.3274451155045072e-8
1.7393925661177848e-8
1.1521580404482582e-8
4.6243054568441324e-9
6.581378910306957e-9
3.633857971552025e-8
1.7913802517090394e-7
2.04774004761869e-7
1.1129540208566508e-6
3.9262334801286696e-7
2.1782325183191583e-7
1.187023115101924e-7
5.676223188611499e-8
2.855288991534027e-8
6.206866545358841e-8
1.158158643689785e-7
2.99327169526527e-7
1.25287770662336e-7
7.339236843687532e-8
5.293638273068494e-8
3.910907901260524e-8
1.3446346333220658e-8
6.683058539099959e-10
5.612135212364314e-9
5.083539099407418e-9
4.10837111487844e-9
3.6729439407976454e-9
1.7117053387966877e-9
1.4977865551525957e-9
5.2801781709342874e-9
1.2766357141854824e-8
1.9237904533907163e-8
1.1998617809236925e-8
7.195155803458361e-9
3.53579286908619e-9
2.5453565010366144e-10
3.3476580533188593e-9
9.890482192300353e-8
2.0106268688343972e-7
5.456606240729769e-7
3.2571663471504827e-7
2.239115028166156e-7
1.5111345271133338e-7
9.053892947256161e-8
5.050846572282455e-8
2.6200522316679692e-8
1.20041845942956e-8
1.1844161229739226e-8
4.223753199050025e-8
6.479985145929945e-8
6.77469971824412e-8
3.980546280542603e-8
9.83330828668067e-9
2.4041622830883665e-8
1.841181740004527e-8
1.5104822474582027e-8
1.4676049761537428e-8
9.264371946557793e-9
4.366539946212972e-9
2.1335293367390346e-8
4.668129645680913e-8
3.799127527521029e-8
2.9467327379642374e-8
2.2010881186270148e-8
1.4672501509872498e-8
6.507929689095756e-9
5.185011401909745e-9
1.9420535877973987e-7
3.84208994591317e-7
9.190485999728694e-7
4.978984874792937e-7
3.127902856433154e-7
1.9787516910388356e-7
1.0803180807442675e-7
5.1863569949875246e-8
2.5125307422021884e-8
4.525869969571984e-8
1.5525714023705594e-7
2.0508478924536487e-7
9.667828695829134e-8
4.885273589697165e-8
5.2026002803825253e-8
5.213038220381102e-8
2.291650443357529e-8
2.7253333524405294e-9
6.644196885328451e-9
6.007533817573397e-9
4.704499474028198e-9
4.052287967082677e-9
1.5777210794152344e-9
1.929568905457327e-9
5.636618050801435e-9
1.215294107648998e-8
2.5272239773648702e-8
2.4108830046493023e-8
1.219159816420686e-8
4.860641183214693e-9
9.548606703911396e-10
1.3163642546099885e-7
4.104479906775307e-7
2.9358571812156077e-7
3.374561409108333e-7
2.835967908192451e-7
2.3216374112562536e-7
1.6993065920443666e-7
1.1397354986559924e-7
7.53311817840959e-8
5.240659438510463e-8
4.3689058177206195e-8
8.609824631586253e-8
1.0709683362528406e-7
7.677464245768434e-8
3.030871052049253e-8
2.1605365656693594e-8
3.5273572492799856e-8
2.6997120699160462e-8
2.573209142329775e-8
2.350216875387763e-8
3.1308849799275796e-9
2.5268783423450742e-8
5.6312614500963315e-8
4.87095756388164e-8
4.109767137197957e-8
3.3774950290338324e-8
2.5591401929053387e-8
1.5856442910740193e-8
2.3549024586456055e-9
2.3631408493313318e-8
9.522368973976705e-8
3.729944083904532e-7
2.449992727156734e-7
2.821418449677561e-6
7.309623348211308e-7
3.713852066114754e-7
1.7621952581692473e-7
6.813175752074062e-8
1.350987309449137e-8
2.4065432939906955e-9
1.5563302249392826e-7
2.75827284038153e-7
1.6199148980570874e-7
7.359347240528158e-8
6.333464953377021e-8
7.248464450018388e-8
4.604301983329789e-8
1.244847068733442e-8
6.0353622101661966e-9
9.44449137878129e-9
7.247119889786251e-9
6.192940471295946e-9
4.45995260168069e-9
5.53286776314056e-10
5.5310677815381966e-9
1.313026382953301e-8
2.894700291455258e-8
3.555391502265198e-8
1.9838296674945555e-8
9.970691181860776e-9
2.310322545072729e-9
5.561908923331284e-9
1.7172012803202128e-7
4.1729005992121e-7
6.169558025402608e-7
4.923329473927043e-7
3.6944874230046716e-7
2.7293404719999307e-7
1.7932274144441385e-7
1.1004392513194105e-7
6.755779546645261e-8
4.494792738743671e-8
4.364116392584113e-8
8.99190116375696e-8
1.201417145192387e-7
9.840194124940592e-8
4.3198501160744286e-8
4.529478603434358e-9
4.253014557646629e-8
3.0833758194347255e-8
2.7698759920555776e-8
2.7043371351967493e-8
9.805784160868207e-9
1.800746284778889e-8
5.790444622744938e-8
6.483446147040707e-8
5.339952165523522e-8
4.3240499372322615e-8
3.2814966951956535e-8
2.1454390426126463e-8
7.902504957045656e-9
1.2357300541224601e-8
3.5338041254090546e-7
5.859544711356608e-7
2.004129780869465e-6
9.067657241053874e-7
5.41867303506704e-7
3.2138305296874834e-7
1.6045006845992702e-7
6.260926397849003e-8
6.604119532085521e-9
6.951608024207228e-9
1.6100626624732946e-7
3.069085362301033e-7
1.3598898310386454e-7
5.979784636132925e-8
6.57358087170367e-8
8.13221716401483e-8
4.9962978991665525e-8
1.3891748336404214e-8
7.205861459508686e-9
1.0315844029577958e-8
7.745096248596572e-9
6.509701008930985e-9
3.937123978861019e-9
1.5885952931191428e-9
6.620349058949572e-9
1.4043371693277286e-8
2.8032322227842085e-8
5.2850854022551016e-8
3.051103261716599e-8
1.2309771138725147e-8
1.2155907271111451e-11
2.3453316570636382e-7
7.826524228115561e-7
3.187749928350614e-7
4.797600921686369e-7
4.351613097854171e-7
3.794672787593683e-7
2.984024761391262e-7
2.1374411477054098e-7
1.5016062767399218e-7
1.115619510162441e-7
9.621579068421515e-8
1.6241827948720972e-7
1.7087182365545897e-7
9.236009645936316e-8
2.605890084665386e-8
5.861036480421624e-8
5.745984365258278e-8
4.73463381308461e-8
4.779985055458464e-8
3.694479432973449e-8
8.180182689547087e-9
6.71259327498619e-8
8.470028778999827e-8
7.460275943014542e-8
6.512274797139021e-8
5.430932829186429e-8
4.0976940126933364e-8
2.449987288032602e-8
1.7970925713943719e-9
3.840944580148305e-8
1.2842568601845572e-7
6.988677924446735e-7
3.6992588132267473e-7
5.551123765480334e-6
1.3206301616196704e-6
6.534440762207714e-7
2.953464959021265e-7
9.938568941560799e-8
1.1724328246303825e-8
1.052773872719648e-7
1.6630060929838756e-8
4.1724238752811485e-7
2.1984634476583814e-7
9.57013796078596e-8
8.351603315155408e-8
1.1150964098916618e-7
8.289263079237331e-8
3.0355920950407275e-8
2.632961851067172e-9
1.6398643944348148e-8
1.2698276538067582e-8
1.0371586302002256e-8
8.331596238690023e-9
7.6145849629961e-10
7.2151191339143426e-9
1.7460533785854765e-8
3.732237343640139e-8
7.601149681570578e-8
4.659077063226526e-8
2.284585283553644e-8
6.27634254085869e-9
9.672294587251593e-9
3.06780327957885e-7
7.78851566444848e-7
8.371357756000954e-7
7.793719003313672e-7
6.148740647332868e-7
4.765717757418242e-7
3.2983736908783396e-7
2.1276245548452454e-7
1.3918337396267667e-7
1.0127721839979965e-7
9.972399190484917e-8
1.737361187384178e-7
2.0288752069467294e-7
1.2176632958342744e-7
4.321891143151482e-8
2.42774500583441e-8
7.198866112405049e-8
5.363881603212126e-8
5.136626809017285e-8
4.764046314773513e-8
5.764451321726286e-9
5.113714487017187e-8
1.1191271760865004e-7
1.0110365022220286e-7
8.695168007023236e-8
7.241458237691974e-8
5.550523818872177e-8
3.6091452987372265e-8
1.310796076140364e-8
1.866812008117592e-8
6.713641932846746e-7
1.0539367783335093e-6
4.006811076755167e-6
1.7380318186924712e-6
1.0197331779866322e-6
5.916415139127182e-7
2.794345405636394e-7
8.118541025303605e-8
5.9213887313607904e-8
1.408855554091248e-7
1.0579501210813356e-7
5.38613192334131e-7
2.218645539887704e-7
7.967588472155119e-8
7.091345642316672e-8
1.1567540278745758e-7
7.909448364361298e-8
2.9761712580179244e-8
1.6734999182205235e-9
1.710417654119628e-8
1.292131450870263e-8
1.036822666130441e-8
7.673935008225486e-9
6.181113568517507e-10
8.314790877695495e-9
1.7877256624758496e-8
3.4483345688875855e-8
6.460090266566668e-8
7.812205548656058e-8
3.0683395591355286e-8
3.0465360689872267e-9
4.46680881284953e-7
1.4592740512377697e-6
3.730134165500712e-7
7.091812281898129e-7
6.876136949025564e-7
6.329120032008612e-7
5.301614797386309e-7
4.0333265496697545e-7
2.9746152037875684e-7
2.28537877545508e-7
1.9540286541490096e-7
2.9065101084226477e-7
2.1962782987933826e-7
9.157606440367563e-8
1.3588952604901255e-8
1.1748038859475707e-7
9.627973485306512e-8
8.650171883224883e-8
9.078232878066569e-8
4.514097255877255e-8
5.525716059963976e-8
1.4177813955938102e-7
1.375402477262179e-7
1.2698908426099797e-7
1.1549357313382247e-7
9.862089700894993e-8
7.483701496661229e-8
4.4750131891616605e-8
6.336445310572112e-9
4.9608138422783606e-8
1.4217118877354525e-7
1.4486266287232298e-6
6.801497440336965e-7
0.000010904783845042587
2.6376696546895886e-6
1.300536113447828e-6
5.739277054940307e-7
1.527395182996062e-7
1.3997587711139498e-7
6.147063129322188e-7
7.318646220313473e-7
1.9862168724783418e-7
3.15677612730421e-7
1.2146308925746965e-7
8.072127085169789e-8
1.4427973348758065e-7
1.223111810543118e-7
5.489466317677028e-8
1.1794557148104596e-8
2.3462135258794948e-8
2.1517539519500434e-8
1.6542305401467526e-8
1.3973463499689901e-8
4.690992289220236e-9
8.213448046818632e-9
2.1629040559035847e-8
4.4524216964382247e-8
8.989989368168161e-8
1.2394181941743779e-7
5.776050285103399e-8
1.7800457435956824e-8
1.4268752992707375e-8
5.749690058627301e-7
1.4660213305349135e-6
1.0613760589776047e-6
1.2105711875356237e-6
1.0260611892171218e-6
8.51056982765908e-7
6.35326934991302e-7
4.3762579767725587e-7
3.0188659577676944e-7
2.2490024518361342e-7
1.9941005957826205e-7
2.9740545653071246e-7
2.3867871485169476e-7
1.045828461805144e-7
3.157269457006025e-8
5.470519921595166e-8
1.1648526030485776e-7
9.353015120397519e-8
9.761891999879718e-8
6.139136165467848e-8
4.8806309475741365e-8
1.6327045633113855e-7
1.7998795227089445e-7
1.6814730385604772e-7
1.5648358276918655e-7
1.3866549728915914e-7
1.1037115081224388e-7
7.381392542957974e-8
3.2014413172338396e-8
1.713140455169549e-8
1.4785488115265363e-6
2.2347778957320395e-6
7.63268338757281e-6
3.7999901762503215e-6
2.233232461636354e-6
1.3247813245637384e-6
5.79807698408147e-7
6.120211414420363e-9
6.300682300292245e-7
1.1135183894602137e-6
8.151912555169295e-7
9.433282622401435e-8
2.677740056802891e-7
9.444896102420437e-8
2.2023127062178507e-8
7.26517162742218e-8
9.624471565698153e-8
5.141295982723478e-8
1.6875829004859776e-8
1.5411320653998077e-8
2.012907032655365e-8
1.4813806103397875e-8
1.2216108977806825e-8
4.306179821554929e-9
7.520173851062794e-9
1.8337581248834633e-8
3.43077095404441e-8
6.055196099181581e-8
9.985923228346616e-8
1.0957682928057853e-7
2.4015969566916642e-8
9.855828949869896e-7
1.8182409673946257e-6
2.700458100040488e-7
8.806084419139684e-7
9.666220747040856e-7
9.808012467630766e-7
9.230956037321742e-7
7.845703435155045e-7
6.135094910928123e-7
4.52543877972106e-7
3.0849929832985224e-7
2.8727612285022015e-7
1.3598362243514757e-7
5.456863345468568e-8
1.0534728877289241e-8
1.9171567701991416e-7
1.626215532500256e-7
1.532972143298699e-7
9.554763460741521e-8
1.2387216698209543e-7
2.5017036014690236e-7
2.3229443000284405e-7
2.241993232679289e-7
2.2696683096770353e-7
2.290452327032494e-7
2.1591014036225554e-7
1.7730059902208597e-7
1.1871172337549387e-7
5.103090926804239e-8
2.3741175876758265e-8
1.120790570766023e-7
3.7285036383253994e-6
1.4713374292762549e-6
0.000015707433285999094
6.271912533173656e-6
3.3765159184837474e-6
1.6507892097830335e-6
1.9930304916947885e-8
1.607587382953064e-6
1.8617319256829794e-6
2.1621104549910582e-6
1.2902465386540327e-6
5.956151772062413e-7
3.8788344988104445e-8
1.1860444901829485e-8
1.2219241949936809e-8
8.62305189159243e-8
7.810716673794965e-8
3.707016029397449e-8
5.327197484316473e-9
3.024005168267116e-8
2.256616790365892e-8
1.7898348080965965e-8
1.3649022282421809e-8
2.1440080361365283e-9
1.7818337058970976e-8
3.6114427162813565e-8
6.677717028139167e-8
1.1870487476966577e-7
1.859543147623732e-7
8.839201223643172e-8
5.5814618911681865e-9
1.2290460446280387e-6
2.435684386642969e-6
7.088448392456077e-7
1.40959985230427e-6
1.4175758793391982e-6
1.3678882319182138e-6
1.2231308831449694e-6
9.696726876215622e-7
6.796484282878547e-7
4.145495328456497e-7
2.1573730328506307e-7
1.7162193675349823e-7
7.125931289230786e-8
2.707606322785162e-8
8.349046216581203e-9
1.6430651342867407e-8
8.225252968191336e-8
2.7760835169656465e-7
1.0383961325069271e-7
4.292779559548941e-9
1.859952166639871e-7
7.082053923566988e-7
4.812741213294535e-7
3.1756573602291165e-7
3.004076198552389e-7
3.1608982825551414e-7
3.337100877955959e-7
3.3219363970255843e-7
2.899570975657884e-7
2.117158323294198e-7
2.8178250889550228e-6
4.446109518429935e-6
4.8440217898552634e-6
7.79522110295112e-6
7.317587214811986e-6
8.099355710771463e-6
1.930503772654962e-6
1.3189426106021074e-6
2.4826222988132282e-6
4.8378842991754195e-6
3.468896062945534e-6
3.689469250225165e-7
6.960884355904547e-7
3.694123215480667e-7
4.1915077435654035e-8
1.6899784083382333e-7
7.289231194406175e-8
3.0410002596175113e-8
1.2518194885554996e-7
2.2592414414840814e-7
7.79807632290912e-8
3.2394803168421834e-8
9.66250385804459e-9
1.5892993080497462e-8
3.2219909209485995e-9
4.061766295183171e-9
1.1133925330089858e-9
8.196408159109581e-10
1.7620679296001673e-10
1.0194007160045664e-10
1.728775313681322e-12
3.1864058341235557e-12
4.177705305121245e-12
2.728360334602442e-13
1.0904878986462023e-12
1.4160170285358469e-12
1.735677386291127e-12
2.1138798295199554e-12
2.581192752335635e-12
3.166384766755725e-12
3.905041089690942e-12
4.844799993756984e-12
7.1746113355025045e-12
4.395756267302454e-12
3.4320105333250065e-13
1.1166335039234272e-12
1.6474872630553111e-12
6.600261798119421e-12
1.4324970957947285e-11
2.7328275601458268e-11
5.13528330082193e-11
1.0006416086611873e-10
2.1039792486507074e-10
5.034026482560431e-10
1.5273797491871944e-9
8.472483530581577e-9
3.371521045081287e-8
3.987528112358407e-8
1.3819865636612613e-8
1.1276046884030113e-8
1.9599387849605376e-8
4.425994164610976e-8
1.3818236486919114e-8
5.452725358830921e-9
9.74536576506637e-10
1.0922851171083593e-9
4.094521750298133e-10
2.7222046672440784e-12
2.8721685347731696e-13
0.
0.
0.
0.
0.
0.
0.
0.
0.
0.
0.
0.
0.
0.
0.
0.
0.
0.
0.
0.
2.7458047297654715e-14
3.9937448526612014e-14
5.820244718165017e-14
8.501828618185136e-14
1.4701030546471228e-12
2.1696678768734865e-12
3.085121870824275e-12
4.350686719276904e-12
6.096136597128347e-12
8.512359016173672e-12
1.185176040753077e-11
1.6431901504854145e-11
2.2626616307649927e-11
3.082509735200367e-11
4.132939254188109e-11
3.2776871198078975e-11
4.0580802561884954e-11
3.4583495847712424e-11
3.496385085006104e-11
4.08077234019304e-11
4.938595919959159e-11
6.3803551295488e-11
9.173143619627554e-11
1.4596457975532862e-10
2.5271854093799494e-10
4.754369841619922e-10
9.9040767356442e-10
2.35467564256122e-9
5.2334854723513545e-9
4.456732941089621e-9
4.44956334577526e-9
5.065403241903797e-9
6.3344617829565265e-9
8.545604385118383e-9
8.159582489912483e-8
2.0830427765318184e-7
4.708972436046561e-7
3.1114761784493047e-7
2.1843407893855465e-7
1.5183544944855199e-7
9.383780398435361e-8
5.426685852596337e-8
3.0256101196289244e-8
1.6455023015091783e-8
1.4786118976909969e-8
3.5029766608305395e-8
4.5645061725348445e-8
5.922346034489222e-8
5.961126394721842e-8
3.5040420120336405e-8
1.0575974062892641e-8
2.0221241996260605e-8
1.6295593849408512e-8
1.2968445378493908e-8
1.2429136059911173e-8
6.869346678407782e-9
4.5713132395364546e-9
1.7065911040172827e-8
3.926425390966155e-8
5.486019111536397e-8
3.962720781081367e-8
2.7089200131025167e-8
1.695287885224017e-8
8.075363790673335e-9
1.0936622231505666e-9
2.213871783804812e-7
7.065275306319296e-7
7.516729411506441e-7
6.642521556283689e-7
4.690442932064253e-7
3.376003878219059e-7
2.1186919338654459e-7
1.1080894445570595e-7
4.3436363246632045e-8
8.094836581194646e-9
3.8047252528673587e-8
5.8533005886319166e-8
8.81961794531519e-8
1.0521575253455418e-7
7.351217349462557e-8
2.6564274297115686e-8
7.76728840661434e-9
1.5956502120332235e-8
1.2397173198830223e-8
1.064219561206763e-8
8.60370051566957e-9
7.448035513335398e-10
9.014987156513207e-9
2.5520647954630077e-8
4.894306362122897e-8
3.3188667541912426e-8
2.253388132655089e-8
1.3747556121237863e-8
4.560695583296442e-9
8.105899984044769e-9
3.187471653912709e-8
2.2631007860712054e-7
2.1598804593679715e-7
1.6239769154916821e-6
6.261962531318742e-7
3.7395675831892547e-7
2.13707870042772e-7
1.1237634949497867e-7
5.827697065660337e-8
3.0291960999435024e-8
2.2110960423010854e-8
5.828257537149785e-8
8.933924076688027e-8
1.0908138898285354e-7
1.0384921837729327e-7
5.4788453417948975e-8
1.6940656713362895e-8
3.196516731941598e-8
3.400363169371128e-8
2.744159712562998e-8
2.7285551297556682e-8
1.6500255461896798e-8
9.389466465190265e-9
3.935157274777815e-8
7.930740709287301e-8
7.40720174309876e-8
6.022260554770617e-8
4.6445261052458217e-8
3.2753929258964915e-8
1.932277211018347e-8
5.2859320276984364e-9
1.2047035400719195e-8
4.623724694974113e-7
1.1103674555797574e-6
2.4489907769947226e-6
1.3976002389594471e-6
8.567701046785247e-7
5.337170218290411e-7
2.684032152479141e-7
7.567854543782215e-8
8.33906853724532e-8
2.5051867575132485e-7
1.3748566279253226e-7
4.244339879256006e-8
6.548561056397734e-8
1.2710190886903252e-7
1.4048488258863917e-7
8.331780673843333e-8
2.458695568295965e-8
1.10031875468709e-8
1.609886176162514e-8
1.2453834942929711e-8
1.044554368806538e-8
6.359289673496712e-9
2.5237335404776716e-9
1.1994742290990861e-8
2.856239719203104e-8
6.517858064472464e-8
5.6129350142003146e-8
3.205921009490562e-8
1.4424209014278475e-8
4.6710288423212735e-9
2.716223607271164e-7
5.346272168478756e-7
7.306969760749436e-7
6.264734058133897e-7
4.935918402794056e-7
3.7406655087127455e-7
2.534379984701045e-7
1.6542175397842582e-7
1.1447744290856476e-7
9.251795399188811e-8
1.0507762679749779e-7
1.7437409613885456e-7
1.6160188978382194e-7
1.1096591442855404e-7
5.859594943009828e-8
2.4739009886145696e-8
5.743974879948543e-9
6.027329305380101e-8
4.211890043990901e-8
4.1592494587259e-8
1.9251592926683636e-8
2.5675272395191322e-8
7.26984143121361e-8
1.1879917739093236e-7
1.1999431273458043e-7
1.0966660018379828e-7
9.492255286028413e-8
7.538025204834336e-8
5.3305927937810435e-8
3.094000625562683e-8
8.139025677071234e-9
8.18856897801404e-7
2.9290674903862628e-6
2.625672288570608e-6
3.031368015740964e-6
2.0785058013441705e-6
1.5111383987492027e-6
9.012497215816706e-7
1.480142779464273e-7
8.98284275578586e-7
1.3885862787667837e-6
1.4278047213078732e-6
4.086782003017995e-7
3.898487041687419e-8
1.4642637135930729e-7
2.1646377599263161e-7
1.5129662592260546e-7
6.715069411208776e-8
5.255555249623169e-9
2.13025929692611e-8
1.816816270684597e-8
1.4291854731275643e-8
1.0076727339849407e-8
6.50143501152157e-10
1.22786885291578e-8
2.890456035082911e-8
6.446600189483166e-8
1.229339769870769e-7
7.407070863133082e-8
3.1634315665212403e-8
1.7901825700740217e-8
8.805267948855754e-8
4.58272477222361e-7
5.697614680998899e-7
1.5787071501999401e-6
1.0819291411403994e-6
7.930340079596539e-7
5.466826758680794e-7
3.4236801837907215e-7
2.176357464292096e-7
1.540856918813194e-7
1.363784431797152e-7
1.698894774870867e-8
2.0943672408158337e-8
3.142018104073379e-8
2.3374276348264386e-8
1.0266416119450597e-8
2.2726060226189832e-8
1.2861564568105573e-7
1.1265542286690633e-7
8.90971869986987e-8
2.7977116842574692e-8
1.3228735314734322e-7
1.690174404006653e-7
1.526579772640041e-7
1.504483935202031e-7
1.5502804782828497e-7
1.5727584987529335e-7
1.4882988802913508e-7
1.2582189150332095e-7
9.199968974355951e-8
5.308644587513193e-8
1.077729041213616e-8
1.923887839107358e-6
5.628530987062766e-6
5.899212912448492e-6
6.386861219886043e-6
4.098850384175914e-6
3.16477522376468e-6
4.4399915470184785e-7
1.3493065705664339e-6
1.5666943453355084e-6
2.1524405226329947e-6
3.866542262081002e-6
3.580130844339149e-6
2.3184991536310628e-7
4.6525926878784333e-8
3.6305780374042315e-8
1.1346921601444769e-7
1.6055322788679476e-7
9.961935573223549e-8
2.6078413517609396e-8
1.419094379248024e-9
9.459065995571948e-9
7.765339993780515e-9
5.4844638238341235e-9
1.121522027164658e-9
4.489165136068944e-9
1.0143465259222434e-8
1.8808308414928292e-8
3.382239828587865e-8
5.925643448349322e-8
7.133909511863444e-8
4.731251848132752e-7
4.222927051991551e-7
9.865339562828721e-8
3.6365202945545613e-7
4.74495475008516e-7
5.342775232020252e-7
5.205316462113516e-7
4.3811949243148257e-7
3.2067230570731536e-7
1.6957435497112655e-7
1.0642258819857596e-9
3.7117996837456665e-8
4.318303752487735e-8
2.2551611907834905e-8
5.832327742265254e-9
4.592761226597723e-9
3.93805260782723e-9
4.053756960900226e-9
1.5011645562295693e-8
4.797313251537028e-10
1.2472850722422086e-9
8.416923052507613e-9
6.63666395215061e-10
1.811855021192732e-10
8.130857860502766e-11
1.0578501044014852e-10
8.018964785175437e-13
2.146372204138436e-12
3.792363470270108e-12
2.1436620188243723e-12
5.600039168704921e-12
1.2556589686870678e-12
1.6237797302160996e-12
1.966469236685432e-12
2.3972185040294857e-12
2.9434623194702497e-12
3.636792153352824e-12
4.520271628005674e-12
5.653345485818292e-12
7.118660249886714e-12
9.032463977429483e-12
1.1560923931362639e-11
2.0781338266704942e-11
2.4589531122081884e-11
2.5014549259859673e-11
3.270627203209659e-11
5.642759944852928e-11
1.0709822769131647e-10
2.1342217873426913e-10
4.5892718683640993e-10
1.1314300248074283e-9
3.623970048399746e-9
2.251461225790933e-8
6.525984563870295e-8
3.664139136005186e-8
2.1175190663666282e-8
2.3394781133748132e-8
6.466555312750228e-8
7.446058526252556e-8
1.0494997078928561e-9
1.080352391794166e-9
1.638828318217523e-10
5.847848132280673e-13
0.
0.
0.
0.
0.
0.
0.
0.
0.
0.
0.
0.
0.
0.
0.
0.
0.
0.
0.
0.
0.
0.
0.
3.050134283214441e-14
4.4818274641517396e-14
6.606325617252006e-14
9.772128704237492e-14
1.451153328178564e-13
2.1643137165727502e-13
3.2435259878628276e-13
5.030847989395085e-12
8.785098427608288e-12
1.386427208841967e-11
2.068164699648491e-11
2.916591222446866e-11
3.893582181500997e-11
4.894786597916839e-11
5.715209808161836e-11
6.030724600641381e-11
5.4117703795667346e-11
3.3731953398972085e-11
1.179136311252815e-10
1.0726052847585463e-10
1.3656756135057818e-10
1.5473699037548714e-10
1.8958070443032251e-10
2.625369353563828e-10
3.763236477660644e-10
5.557683429784684e-10
9.189713459988706e-10
1.7935704087138984e-9
1.3624593801717142e-9
1.1609546396176056e-9
1.1787305260255487e-9
1.3361690136509414e-9
1.6246438631283993e-9
2.0714123015368113e-9
2.7339180825392436e-9
3.7074359352861734e-9
5.143410594453462e-9
8.051020920326735e-8
3.240815740309216e-8
1.1934143839125512e-6
2.4304388842072635e-7
1.1821487087578661e-7
5.320151015297995e-8
2.0188413019618227e-8
7.7469746111325e-10
1.8432973274635178e-8
5.177125029948651e-8
7.603680978901646e-8
5.088685281787434e-8
4.43842293985681e-8
3.48382754559352e-8
3.5241304394947755e-8
3.3655479383367254e-8
2.5341237720840117e-8
1.1283888371275845e-8
9.109745151978852e-10
1.1175611712685922e-8
7.295649629078661e-9
6.694071440032464e-9
3.5014880202972477e-9
2.964856239305245e-9
8.494827964066066e-9
1.6742075535537566e-8
3.067275393602816e-8
4.932299857466198e-8
4.176572334123747e-8
2.3828802800768945e-8
1.1954844525734013e-8
2.0223224233025318e-7
7.992905064425549e-7
1.7119715770850448e-7
4.01514547665061e-7
4.843068501240146e-7
4.856865348391729e-7
4.5609367541980805e-7
3.822427608212355e-7
2.7202162184330333e-7
1.5519175136109896e-7
5.458470930604308e-8
1.5475683974410313e-7
1.5846898392124956e-7
1.0049531269088375e-7
4.7615834899131185e-8
3.1432826946513277e-9
3.2444482244222274e-8
2.354593551251817e-8
2.0256341210279472e-8
1.7579416344751338e-8
4.26691561090013e-9
1.654496438210278e-8
5.364345549753883e-8
5.446429453958674e-8
4.122579098376824e-8
3.1567796088012014e-8
2.17038281069567e-8
8.00756562393227e-9
1.8982904787876568e-8
7.175510803363362e-8
5.511808768761453e-8
3.214807690246263e-7
5.335829015326932e-8
3.1203987888724135e-6
7.118491433304516e-7
3.472703556864141e-7
1.5960470182503882e-7
7.145963369929321e-8
3.0461475009836627e-8
1.0002505360051243e-8
1.4834742432898357e-8
9.107066521295169e-8
1.482536881811747e-7
1.4291984698672904e-7
9.578544464645347e-8
5.4863850414145986e-8
2.408226465164668e-8
1.4509099335566928e-9
4.2286368799768546e-8
2.7750038956439984e-8
2.6737248295983712e-8
1.489047995012638e-8
1.307107996622776e-8
4.0902731898734623e-8
8.107522621499262e-8
9.911845398070502e-8
8.884973014816748e-8
7.341245051502818e-8
5.592107326415381e-8
3.8331990173882363e-8
2.1728111245586605e-8
5.492617260337896e-9
5.699225708350324e-7
2.2499670194791813e-6
1.5008476442204148e-6
2.2085787796710615e-6
1.6009824188186438e-6
1.2081209467931338e-6
7.803597237110921e-7
2.629360359820937e-7
4.553367959973375e-7
1.2193587855238844e-6
1.172860287384133e-6
3.176439108915185e-7
1.4098865091691544e-8
1.7502986582336847e-7
1.931233017824297e-7
1.2395078463646856e-7
4.747508332019337e-8
5.337380809005903e-9
1.9108263707969423e-8
1.5162806662207065e-8
1.2157372010260651e-8
7.455872277066993e-9
2.616487178257829e-9
1.3457000882832036e-8
3.167778215550457e-8
7.320672493600589e-8
8.387306174450663e-8
4.7588397577116654e-8
1.858262618178626e-8
2.5111995834560998e-8
3.433150379558381e-7
5.202544350019274e-7
8.800266336821298e-7
7.311935918779066e-7
5.779591158130512e-7
4.282340116318485e-7
2.846932601775252e-7
1.8765212567548196e-7
1.3492308987404697e-7
1.1622574975742679e-7
8.675982813636538e-8
2.1198224964766422e-8
2.824694306744908e-8
1.3030753624423062e-8
2.260695167087684e-9
1.3325980197365442e-9
1.08398593135186e-8
6.586650669534654e-8
1.5184727574596068e-7
1.310358806000439e-7
1.0108344535598875e-7
1.2854761726000344e-7
1.9733653326458524e-7
1.6995505330355596e-7
1.4678553739325955e-7
1.4643351842242353e-7
1.526394359626456e-7
1.559906128790762e-7
1.4740994805590096e-7
1.2285575451915677e-7
8.744984835054966e-8
1.2918065797971794e-6
5.109074817193686e-6
2.1015606509477895e-7
4.9695776963960965e-6
5.389486223128276e-6
5.636322113858367e-6
3.2960748651769785e-6
1.119095299671857e-6
1.872475042783289e-6
2.82442494520284e-6
5.869990952680734e-6
4.507817111359392e-6
4.412884757402112e-7
1.3827123691480862e-8
4.530139552847937e-8
1.4045215775436511e-7
1.5836877061534582e-7
8.068541489014087e-8
1.8740146077803852e-8
4.391354357415507e-9
9.803988797441561e-9
7.569297190295026e-9
4.965533475430441e-9
2.1330955038737723e-10
5.916909059425984e-9
1.2403903920573064e-8
2.3200016171803303e-8
4.371560868784698e-8
8.239388578764114e-8
5.123881004766959e-8
9.045230508588947e-8
6.388720585438122e-7
6.961280092526997e-7
3.576997892106236e-7
6.015627610727287e-7
6.442667665962707e-7
5.951332624035893e-7
4.6457202272456195e-7
3.2584194666307976e-7
2.050360297826932e-7
2.8628804424272885e-8
3.999870076742144e-8
4.0578150723848346e-8
2.4161024339473118e-8
1.491858614391004e-8
2.3364491382103972e-8
7.265394516344593e-8
7.508472264487257e-8
2.646802697161889e-8
1.3158984254081777e-8
1.1408559705998666e-9
2.2951845566524393e-9
2.8122802482475672e-9
1.4242812727941824e-9
5.384311474563977e-10
1.3871291836075605e-9
2.707577584084285e-9
3.36233914999355e-9
8.881569283063652e-10
3.0372443679911284e-10
5.5825405910059605e-11
1.1566876325623088e-10
3.5933294402782735e-13
3.1568032451132503e-12
4.444100069635165e-12
1.4501680411594332e-12
3.8892252876806953e-13
1.1268551031643002e-12
1.6568415228140824e-12
2.1515485747787264e-12
2.693566173415607e-12
3.3409601428538227e-12
4.145479229032634e-12
6.6292783860466e-12
5.7252142691383575e-12
2.8269666739793255e-12
2.5416866272090197e-12
4.8864386971948734e-12
8.894970068598102e-12
1.4939563157347888e-11
2.447086899841061e-11
4.039559404092434e-11
6.855178661907518e-11
1.215495510154081e-10
2.2944986798668066e-10
4.741244128381214e-10
1.126459995261545e-9
3.4224204691221927e-9
1.844935746729054e-8
7.016586412065929e-8
4.213054845228419e-8
2.351965263359262e-8
1.1407920777913495e-8
6.938286983154994e-9
4.8895925396660726e-9
3.6433175335726387e-9
2.8096501898430817e-9
2.317425844705796e-9
2.1801945578050785e-9
2.5730926237897143e-9
4.404416680105579e-9
9.369305662664458e-9
6.015346334242065e-9
4.899099327759879e-9
4.200092993248349e-9
5.570454290986391e-10
8.595053408620127e-13
0.
0.
0.
0.
0.
0.
0.
0.
0.
0.
0.
0.
0.
0.
0.
0.
3.059898579027772e-14
3.9361637832371845e-14
5.1554099865105687e-14
6.934163232082543e-14
9.465554659759552e-14
1.3037921860718182e-13
1.8063172683680157e-13
2.5127294434980125e-13
3.5063008512934266e-13
4.905256506059415e-13
6.877230953347719e-13
7.807688577084823e-13
4.3545175397819897e-13
3.511522465434571e-13
3.858013999321551e-13
5.228039070501212e-13
7.497490576599213e-13
1.0709241854693094e-12
1.5387275033215856e-12
2.2509627485066105e-12
3.3640585538100033e-12
5.1313805978911e-12
7.97549088732335e-12
1.262101486556162e-11
2.03472375668515e-11
3.34909598412284e-11
5.650630795051722e-11
9.836522370981879e-11
1.7852370795443095e-10
3.4363431064264386e-10
7.215694671833665e-10
7.262323046352619e-9
2.19209239880915e-8
1.4491683607670206e-8
7.611435339828704e-9
2.1673552508008085e-8
3.081616561494823e-8
3.816244678900492e-8
4.3892006151629196e-8
4.7137669485917615e-8
4.7417739883906986e-8
4.531989484615198e-8
3.388005526591725e-8
1.8246262769669564e-8
4.94344273360066e-9
1.7560345115217574e-8
1.2693259904000983e-8
1.2469573939772606e-8
1.2980500943607063e-8
4.519943282780763e-9
1.2574041991999262e-8
1.6360672694580594e-8
1.482904904554257e-8
1.3555865916261756e-8
1.2371838290806972e-8
1.0896674971325462e-8
7.369101275106953e-9
1.2276026370544516e-8
1.0620453881269505e-8
9.980084483137923e-9
9.814907523693958e-9
1.0017914406690948e-8
1.1068216582438331e-7
6.848863520163495e-9
2.64774533164064e-7
1.559637730388004e-8
1.2481230613264644e-8
7.597349869574119e-9
1.5305969185075852e-9
7.466084056924094e-9
4.4853645011513046e-8
1.0201588604368088e-7
5.987495629095976e-8
1.1254640074578362e-8
6.099981676258305e-9
6.597396336827855e-9
1.2505131212985797e-8
1.3141873699508035e-8
8.193555475455484e-9
2.8809573831774975e-9
4.537921531122428e-9
2.8417227830561908e-9
2.1919784799968203e-9
1.9585053669417226e-9
6.287603978195649e-10
1.126099826632314e-9
2.8489614871399708e-9
5.613564139058914e-9
1.056582443324333e-8
1.661934619692085e-8
8.695854774953812e-9
3.9875397001581325e-9
5.4233898347961256e-8
2.0572830443094442e-7
7.496323497300397e-10
6.93566492308187e-8
7.202560160037003e-8
6.71821551812653e-8
5.8981654946530063e-8
4.771566294257273e-8
3.776256609239887e-8
3.8114764996445104e-8
4.814132980921645e-8
2.6735678155487742e-8
3.424717122401039e-8
2.520408205520451e-8
1.1179866035644311e-8
2.721667271012603e-9
2.9951108991987464e-9
3.991972811326997e-9
3.173889057086083e-9
2.845891232423206e-9
2.2740348595708103e-9
3.443901462233503e-11
2.797563142462513e-9
8.031760132242819e-9
9.04961798507971e-9
6.504923492669261e-9
4.521452637238707e-9
2.7901278793628296e-9
1.2135561396904745e-9
3.2733873271359873e-10
2.027568678704988e-9
6.75558501512144e-8
8.997648350140919e-8
6.155555060685392e-7
2.384613826565197e-7
1.4522188551665117e-7
8.484353984962894e-8
4.425221928857823e-8
2.0197684548349663e-8
4.440974094702927e-9
7.176868290078301e-9
5.5935750943531446e-9
2.1438075729347626e-8
3.7964934166586825e-8
4.694515284589247e-8
3.6910187460282555e-8
1.6131098261386293e-8
6.996833764020498e-9
1.4119262267997042e-8
1.032520852871257e-8
9.413685903540111e-9
8.083508107035371e-9
4.2387296756975913e-10
8.364574552936822e-9
2.2177990088407785e-8
3.742154718804622e-8
2.7831995239830704e-8
1.9998295683208477e-8
1.3446215749955774e-8
7.320938759327597e-9
3.7242392915957537e-10
1.0646839140425952e-8
1.5728161941276552e-7
3.104441594161683e-7
7.816902872134127e-7
4.063699086504887e-7
2.496835003295374e-7
1.5510699847923155e-7
8.318439761295175e-8
3.995630964648204e-8
2.4531559941544075e-8
7.61240619111617e-8
1.960763974874776e-7
8.98397259951551e-8
5.646757910483878e-8
5.894609409615984e-8
4.2681817452634266e-8
1.4072851243921026e-8
1.553351106945491e-9
7.386122902120032e-9
6.033726083562345e-9
5.039369804396271e-9
4.37687321191232e-9
1.2531757003535944e-9
2.934167708834504e-9
8.874845557747152e-9
2.172163410604777e-8
1.863779083298487e-8
1.212841841069842e-8
7.389616038013062e-9
3.314842432640735e-9
8.600049866587283e-10
6.1872551884547835e-9
1.1752161133158855e-7
1.7471294793932664e-7
7.755140736622348e-7
3.7055167286284787e-7
2.3830406344019024e-7
1.4865847653446563e-7
8.333843673501988e-8
4.438063762644047e-8
2.198125594241605e-8
1.0327241224062111e-8
1.696575292214959e-8
4.628257871376334e-8
6.823362334971588e-8
7.221076686802088e-8
4.314316390150074e-8
1.2776533337514152e-8
2.560232771078095e-8
2.106509781415276e-8
1.701705685053778e-8
1.661996251736088e-8
1.0990410544897724e-8
4.3639487161546624e-9
2.2591603427090854e-8
5.0837956204630886e-8
4.524122748247464e-8
3.538782958385685e-8
2.65894566048167e-8
1.8152987569045882e-8
9.5308243212303e-9
8.084999989257817e-10
2.2426615910819996e-7
5.623650809005937e-7
9.626024019453155e-7
6.291829108979001e-7
4.1114142002882467e-7
2.7305952489780797e-7
1.5517990503213454e-7
7.227677094202443e-8
2.2088315811935757e-8
7.745041037406686e-9
8.31248414961813e-8
2.041245156904657e-7
8.519430610531079e-8
4.581368038810964e-8
6.331198125459488e-8
7.016606365850393e-8
3.570470084547867e-8
6.7206882996282396e-9
6.6180296424660824e-9
7.001929068719326e-9
5.381698999807938e-9
4.522335250692558e-9
2.02036776514535e-9
1.904053495575526e-9
5.892684060903929e-9
1.2665294150483209e-8
2.647694449932673e-8
3.2692632489785826e-8
1.601661754043449e-8
5.918917448864844e-9
2.315291742945522e-9
1.5858094304060537e-7
4.3727336568111696e-7
3.371313275408183e-7
3.7279458631735477e-7
3.149317323632305e-7
2.5695828850877926e-7
1.8726316355106644e-7
1.2707430742523774e-7
8.744370018301188e-8
6.597492703369449e-8
6.137992491306284e-8
1.0817271277869879e-7
1.2440900440375575e-7
7.522399849998145e-8
2.5572518503429485e-8
3.781256839975215e-8
4.411250023962691e-8
3.5498533439955675e-8
3.567097850431269e-8
2.897483093474331e-8
3.6463475247234652e-9
4.4665715467462855e-8
6.381741098312901e-8
5.7263845414723957e-8
5.034873273549213e-8
4.237350975775171e-8
3.266128148538957e-8
2.113871898831181e-8
6.5409933535510235e-9
1.630814783175075e-8
6.512113984355208e-8
5.162099276477649e-7
4.1876306709047157e-7
3.907653893645784e-6
1.0559416488215925e-6
5.386909204493811e-7
2.5491736399787863e-7
8.665815433320576e-8
1.567352623445696e-8
1.1739117182004372e-7
5.676770721342521e-8
3.273302602334652e-7
1.7578231191421557e-7
7.037091643456374e-8
6.052622466081306e-8
9.354172451838413e-8
8.221144232818334e-8
3.1723845724056694e-8
1.7559243195035873e-9
9.813455226921823e-9
8.353620455930038e-9
6.61398186245712e-9
5.284111711420063e-9
8.856442231202801e-10
4.040943422472941e-9
1.0024127091249852e-8
2.1351450202408887e-8
4.431951887307229e-8
3.4634900941853885e-8
1.623086286101563e-8
3.688588000410742e-9
8.876266667346407e-9
2.1096661690936874e-7
4.868144717449765e-7
5.633754683237821e-7
5.180780671471667e-7
4.1420864216477236e-7
3.205636184374606e-7
2.2148163349246637e-7
1.453026897133563e-7
9.922269053228583e-8
7.718564521732062e-8
8.016882658123332e-8
1.3501967313135753e-7
1.5036395181098748e-7
8.586072383680656e-8
3.002412019521719e-8
3.359990911461018e-8
5.7424921755200525e-8
4.521332184242042e-8
4.553279538375539e-8
3.717978925851023e-8
4.962358547976943e-9
5.568936438935009e-8
8.182761793183317e-8
7.515394903831924e-8
6.704323384390747e-8
5.714536965796542e-8
4.472187902275905e-8
3.019735556893595e-8
1.3151060822536337e-8
9.699346210671046e-9
5.574121315237273e-7
1.0260090863341445e-6
3.2828475597087912e-6
1.4968543002133249e-6
8.708104131221418e-7
5.033565799330447e-7
2.2496664111441528e-7
3.059387999997703e-8
1.5266159906259115e-7
3.845352422668512e-7
1.2771819844991948e-7
3.7805178328726554e-7
2.6019685525293313e-7
7.956795941144289e-8
2.958917469857166e-8
8.260371516964997e-8
1.0008675704176454e-7
5.2622828692501446e-8
1.1929062003232626e-8
5.71910717283805e-9
7.601093317549689e-9
5.696671977246112e-9
4.411888550812404e-9
1.2557984395004522e-9
2.6789823515984315e-9
6.493317201529754e-9
1.227074039146519e-8
2.1920604518344715e-8
3.734115695599405e-8
3.373444142109678e-8
3.963477840058114e-9
3.5561546592083897e-7
7.150377114055004e-7
1.3975482536179673e-7
3.538954471227804e-7
3.8326901915348073e-7
3.797755039689692e-7
3.3941972306226603e-7
2.757571052411936e-7
2.1776873271692324e-7
1.7930167564344901e-7
1.6310655992914228e-7
2.1039689370196123e-7
1.232003761325991e-7
4.897583065154668e-8
2.1417738767782804e-8
1.1473500479447277e-7
8.471987981283398e-8
8.713357632717487e-8
7.733193358884161e-8
7.509039725140662e-9
8.90607125244072e-8
1.015179366894053e-7
1.0006374221589037e-7
9.753242479630763e-8
9.150229019372811e-8
7.955044724022208e-8
6.169121947831162e-8
3.8742999611622084e-8
9.112577423768864e-9
3.451142524198639e-8
1.11377143561176e-7
1.3562834046894592e-6
7.067335379168847e-7
0.000010092116039601616
2.3281790071927082e-6
1.1149134603949298e-6
4.531571174844962e-7
2.771570814862397e-8
4.834542856896542e-7
1.540650118476004e-6
8.573371637526426e-7
4.4335191959418407e-7
1.8074376553618166e-7
1.5369237370420916e-7
4.255374901390525e-8
5.247831341141398e-8
1.29502848696161e-7
1.0807385011568812e-7
4.3982802277194815e-8
5.453450429590584e-9
9.347365267178851e-9
8.715050520578957e-9
6.6184829489655554e-9
4.558629972055999e-9
4.532742263321822e-10
5.210107106298141e-9
1.0911105264140347e-8
2.038572911620068e-8
3.694423259419326e-8
6.029406625106362e-8
2.667727492627102e-8
9.576399883689945e-9
4.3130318374112515e-7
1.0149107979123065e-6
2.9493715940112763e-7
5.271964774396539e-7
5.341247814035016e-7
5.009501850001325e-7
4.1902585624594196e-7
3.2175399634919883e-7
2.4590344637104385e-7
1.9984914320760457e-7
1.8040976212160865e-7
1.813843730953579e-7
9.82765009141813e-8
4.29665065841722e-8
1.0061902714492636e-8
1.5008792029557788e-7
1.0680920652013021e-7
1.0747256676001314e-7
8.457192185966072e-8
3.6145093975999064e-8
1.2219552703942133e-7
1.299095410377399e-7
1.2978658923070196e-7
1.3072844976395256e-7
1.280489043465885e-7
1.1681193059725395e-7
9.5723019797846e-8
6.713700666061084e-8
3.2776851737297855e-8
9.696205178972758e-9
1.4975822162890571e-6
2.603882125696185e-6
7.80325295090558e-6
3.824728098893212e-6
2.152900728903642e-6
1.2022901013153121e-6
2.9459928912927953e-7
9.55542900803233e-7
1.5203696016647485e-6
1.3551776717833845e-6
2.0942194292283638e-6
1.4470166812733535e-6
7.275798790648961e-7
2.0505842591080822e-7
2.2991160264127325e-7
8.682928703359199e-8
2.1068114476778865e-8
7.761889883520203e-8
9.04078230680846e-8
3.1646992323625504e-8
5.2421227855943065e-9
2.857931662769548e-9
3.827966295293391e-9
2.736698342420274e-9
1.4204903019735037e-9
1.0269376570553608e-9
3.1316932821358106e-9
5.657443209327318e-9
9.132469518149161e-9
1.3003332137357075e-8
1.4543461768833381e-8
9.703498079765618e-8
1.683917595203387e-7
2.4641195488695174e-8
1.1878858747680631e-7
2.0625975072208464e-7
2.7876004712823894e-7
3.3517174512110325e-7
3.539403801954925e-7
3.192053629600162e-7
2.2649205312669108e-7
9.473869136841418e-8
4.039532460495122e-8
1.3416359667017101e-8
3.321394450813466e-8
2.1033127797349966e-7
3.2345175081151675e-7
3.556175133253591e-7
2.1332264842269625e-8
2.3266801571135262e-7
2.0468466497739593e-7
1.7829101802352558e-7
1.7755006017723434e-7
1.895117814264678e-7
2.0453643881362449e-7
2.1308013340648225e-7
2.0509982983706537e-7
1.7548558407440577e-7
1.2761094951247626e-7
6.687580766475153e-8
6.551547768044614e-9
9.939736152634908e-8
4.458206601828482e-6
2.3604785225198376e-6
0.000017262834837216113
6.7462490486706e-6
3.674628551322644e-6
1.1073489705672134e-6
1.4652152657760842e-6
1.4298048072493102e-6
1.6152767372284558e-6
2.5455758814636064e-6
1.0112099261268702e-6
2.346560874459722e-6
1.2679953011125982e-6
1.635354573903689e-7
5.095120223460595e-7
2.796042568639558e-7
9.04072173330146e-8
3.775730163582811e-9
7.851761145517161e-8
4.242308164233956e-8
8.879815454268484e-9
8.027457752057589e-10
2.193394753840407e-9
2.0786971567267128e-9
1.2993535833635582e-9
1.939290785302729e-10
1.908996993528085e-9
3.6398117544747086e-9
6.047434472605988e-9
9.07250811589729e-9
1.1116435786992932e-8
5.3534725832392186e-8
9.232407552101899e-8
2.996305839357354e-8
6.230080739620847e-8
1.3662506044758833e-7
2.0783874380427515e-7
2.635339457609224e-7
2.593150081317814e-7
1.7555726212329942e-7
7.067155015851995e-8
4.576962065611301e-9
9.1795366327569e-10
5.4084532960850055e-9
1.8528354427493068e-8
3.122615859295401e-8
3.74476033361866e-8
5.182842508413563e-8
8.338131640966778e-8
5.367237825933081e-8
1.110902641722976e-8
1.5236267676132864e-8
3.435200628138315e-8
1.6090891554724587e-7
4.0608471314163713e-7
5.44202206673885e-7
4.4199529086924927e-7
3.7320414441238485e-7
3.656443441273767e-7
3.6577238725047394e-7
3.492262602729868e-7
1.1073789430068992e-6
9.90608411421815e-6
1.952844018665599e-6
5.007288735027206e-6
6.3653627752479615e-6
4.218689362512226e-6
2.3364772862164224e-6
4.046312123590923e-6
3.7157220108832972e-6
8.874474222402476e-7
2.5377533388269045e-6
5.092858267390939e-7
8.936468466691853e-7
1.9663900473530362e-7
3.170530185163322e-8
1.1022986173293042e-8
2.5069078318347188e-8
3.227787829813584e-8
8.089489016714457e-10
4.406484875645761e-9
1.9524679898834216e-9
4.102098272683061e-10
7.920262782260799e-11
1.0203294522791925e-13
3.4413856354702212e-12
3.403915589554361e-12
5.585147098205276e-12
5.8614856386321144e-12
4.589394815976008e-12
2.364674645661546e-12
9.987782311820857e-13
2.5918188316470403e-12
2.3886427700435845e-12
2.6099605300572084e-12
3.0332824683228276e-12
3.6199266288109596e-12
4.384194497595037e-12
5.368875747242625e-12
6.6438201018613906e-12
8.313975541930975e-12
1.0536334182840211e-11
1.3550227655201803e-11
1.681564318724654e-11
9.422563524966852e-12
5.430890891496466e-12
2.2212529679721955e-11
3.6607637814226114e-11
3.095277041047831e-11
3.9451787729962786e-10
3.1177022268609316e-10
5.087612072828186e-10
1.1264773511405195e-9
4.397991282624337e-9
5.0172748268555887e-8
5.072057122622001e-9
1.8605405951194332e-9
1.7487164158078157e-9
3.187344100460086e-12
7.021081410591525e-13
0.
0.
0.
0.
0.
0.
0.
0.
0.
0.
0.
0.
0.
0.
0.
0.
0.
0.
0.
0.
2.2589818175731795e-14
3.122406843638744e-14
4.428302036320849e-14
6.374419045094029e-14
9.254567859220825e-14
1.3510822789853907e-13
1.981043695696787e-13
2.9164143451522123e-13
4.311095464167286e-13
6.400939777391225e-13
9.550119875071937e-13
1.4325788159136127e-12
2.1619842919899946e-12
3.2850478274410665e-12
4.79522453002025e-11
9.448132101399535e-11
1.5855512058016108e-10
2.3496272527971425e-10
3.012943119476553e-10
3.286129483423342e-10
2.910735153197868e-10
1.717889575793959e-10
3.673936940015219e-11
3.346022993219578e-10
7.168863208156373e-10
5.170085219510825e-10
1.1246495900208802e-9
1.1284100547412004e-9
1.2972709831835856e-9
1.5531208914809885e-9
2.2016132156931957e-9
3.6344813664256717e-9
6.640639389461602e-9
9.646480018706403e-9
5.509245609872251e-9
3.6323542921151377e-9
2.795968844249111e-9
2.506879616165593e-9
2.5862201410910607e-9
2.9950542887466884e-9
3.78318696516784e-9
5.087069885301997e-9
7.159526080289835e-9
1.0431457467785904e-8
1.3001323512724883e-7
2.170770183843831e-8
1.2425108971017763e-6
2.70612389191217e-7
1.1273862021103385e-7
4.259083719452165e-8
1.0564965793172593e-8
1.11756102443169e-8
4.7221189416829546e-8
2.7348704707889946e-7
1.2152506186880115e-7
6.30872946392006e-8
6.656221039752855e-8
4.840599476447316e-8
4.777758105765853e-8
3.118025424101646e-8
2.7475227151730774e-8
1.608144249493926e-8
6.4626303159291214e-9
3.32797105508553e-9
7.564832608678989e-9
6.188453627438055e-9
3.7743809549084015e-9
3.3078326294719925e-9
8.349134166815826e-9
1.5497530075797696e-8
2.7510164071788298e-8
4.571338551166682e-8
6.192793629143376e-8
4.8628782725643526e-8
2.801541756352131e-8
2.6045237179020503e-7
7.627834699608236e-7
5.018875800423624e-7
2.9619943091971194e-7
5.980131015627643e-7
7.057146588598753e-7
7.562018694040312e-7
7.510328310347143e-7
6.561568185226067e-7
4.6490597957813633e-7
2.2142985139076976e-7
3.1660233386203253e-7
2.2010824722747636e-7
1.1042897125833648e-7
4.647175039403371e-8
2.1322756271699225e-8
4.8217130221700884e-8
3.482782358521903e-8
3.117307395632118e-8
2.4175174362177682e-8
1.3927458162447962e-9
3.9203447302427056e-8
9.325012590549003e-8
7.059066882163869e-8
5.487575690855424e-8
4.189197990699308e-8
2.615694306086408e-8
2.6116694060592342e-9
6.952675249278607e-8
6.455588016288277e-8
5.5622061032992446e-8
4.143108130189831e-7
3.9722787256584096e-10
3.993569890891221e-6
8.339469465487891e-7
3.811334812744731e-7
1.6524916928564823e-7
7.135727615490715e-8
2.916531905640633e-8
9.05302442033447e-9
2.471792228829544e-8
2.4801520490303736e-8
3.289190199082143e-8
4.122492250439794e-8
6.091311172841929e-8
3.913775531159249e-8
1.97672012502542e-8
4.476806909561478e-9
3.864187679939843e-8
3.035775866953844e-8
2.697425238356081e-8
3.838732850724581e-9
2.820966458402915e-8
6.027845487858273e-8
1.0117230028084099e-7
1.1504129205630944e-7
1.096495416762746e-7
9.823659717459844e-8
8.111937191948646e-8
6.032996850169702e-8
3.904887313934476e-8
1.852590122426598e-8
7.29998137570499e-7
2.9902890308466753e-6
8.694808873082864e-7
3.041398990723122e-6
2.494313463951764e-6
2.0801990264400837e-6
1.6022739697534623e-6
4.905730369889401e-7
1.0843930358089806e-6
1.4202279115718344e-6
1.6882107055102005e-6
6.81258526096083e-7
8.80096245702037e-8
1.6172107743428018e-7
2.2474013230480133e-7
1.5677542472782206e-7
7.17383495753675e-8
7.173802144048333e-9
1.968929874553579e-8
1.7253860747158715e-8
1.3395782587368568e-8
8.981866892732148e-9
1.1802606452056901e-9
1.2194719977916358e-8
2.843681007736783e-8
6.39516254603471e-8
1.1840231893088551e-7
7.182042960043325e-8
2.8080441343550587e-8
3.9472683607360297e-8
4.1305341689616484e-7
6.094593116941719e-7
8.480502901942082e-7
7.873908714800285e-7
6.532097476214585e-7
4.992877954672397e-7
3.3999396793886705e-7
2.2793103653684348e-7
1.642139152271978e-7
1.347351967920268e-7
8.792110480691845e-9
2.6916671994718124e-8
3.4808747906259555e-8
2.9853917693202705e-8
1.0804761690273668e-8
6.262554164041786e-9
1.7694264826869835e-8
7.047463960116938e-8
4.7576387946873935e-8
1.8820682906453987e-8
7.65187602490937e-9
4.0801406484021836e-10
2.248145099361924e-9
2.664699987318954e-9
2.314967115517621e-9
1.6911272901189199e-9
1.8331652847032386e-9
3.271630122910039e-9
2.408185088192882e-9
1.373129556219774e-9
4.228241056702603e-10
5.075280501856403e-11
1.7573660331497093e-11
9.797215895425102e-13
3.019668278995095e-12
6.446318249671045e-12
5.300424999480963e-13
7.611204024532838e-13
1.3488786606381419e-12
1.8190920216419032e-12
2.2998922044061398e-12
2.8560765286497173e-12
4.464740968246814e-12
3.713290305807818e-12
1.568618233145128e-12
1.1947827157569916e-12
2.379646978155572e-12
4.314940354552656e-12
7.055443903830866e-12
1.1125082458173029e-11
1.750383603433327e-11
2.796437893569669e-11
4.588672239238181e-11
7.815762898238118e-11
1.3997939799114254e-10
2.6857542529554864e-10
5.69114806241909e-10
1.4097863921055607e-9
4.652845129144896e-9
3.197820175989762e-8
6.53397693726785e-8
3.495116244507691e-8
1.575955626915621e-8
9.966419146975664e-9
8.31371038730537e-9
7.888636756860859e-9
7.320158404755916e-9
5.552092285090071e-9
3.868813613884128e-9
3.0001913795324847e-9
2.8593423489687052e-9
3.7533086932468716e-9
7.933199399152864e-9
6.781169229678088e-9
4.260439846140664e-9
5.466796477085322e-10
9.274767033116252e-13
0.
0.
0.
0.
0.
0.
0.
0.
0.
0.
0.
0.
0.
0.
0.
0.
0.
2.5586465171712824e-14
3.348778268702422e-14
4.5040427561296264e-14
6.149847226072764e-14
8.473925291101726e-14
1.1745060980506517e-13
1.6346332472697172e-13
2.282311950960031e-13
3.1951297076759026e-13
4.483368685013087e-13
5.082237650349187e-13
2.7797979050878675e-13
2.229805876131273e-13
2.4638351054305144e-13
3.392235676239064e-13
4.921144572717296e-13
7.080846384992704e-13
1.02281502065109e-12
1.5022385819215174e-12
2.2514666705540383e-12
3.44040082836719e-12
5.351663064899876e-12
8.468146595825624e-12
1.3638195964088823e-11
2.2401399761943267e-11
3.7667357096894454e-11
6.523104666940386e-11
1.1747115150048528e-10
2.234764004457917e-10
2.562910098504326e-9
7.983121085804196e-9
7.87758529090233e-9
1.0424157085593602e-9
8.860980118981324e-9
1.4608875514568375e-8
1.953481438853798e-8
2.3989313174305134e-8
2.7688966419164885e-8
3.016351535192785e-8
3.117192922757858e-8
3.0900512649745305e-8
2.0957289999417076e-8
1.061366357219916e-8
2.8199697460333926e-10
1.0250562405002449e-8
7.844482637690493e-9
7.806291635510911e-9
7.30815115109133e-9
4.668319726391586e-10
1.0354733223522669e-8
1.3709250726463236e-8
1.1734387111823555e-8
1.0302752638258523e-8
9.071658848755227e-9
7.626166614227707e-9
3.9775273326128903e-10
8.08010165900881e-9
7.278135299441233e-9
6.979208382734205e-9
6.997220142750545e-9
6.869384369208818e-8
1.4626656677485924e-8
6.893964177435064e-8
1.693671924844349e-8
1.7152110050130324e-8
1.1081898953599943e-8
4.154775953119706e-9
3.761132953204395e-9
2.1398035362844412e-8
2.3466858927286485e-7
8.732006920765214e-8
3.6119890239232976e-9
4.754888310475426e-9
9.86496771103942e-9
1.519978981920538e-8
1.3071364270298302e-8
6.801469668884073e-9
4.1625148084064433e-10
4.264974482141219e-9
2.825117692470726e-9
2.3844081671304178e-9
1.982331137994112e-9
6.342962276524067e-11
1.844181044851105e-9
4.254393278740654e-9
8.719409455555718e-9
1.6915886706397917e-8
1.136568536696868e-8
6.14259098600551e-9
2.56239521901735e-9
9.464557290775638e-10
5.047387107103655e-8
1.6836947385543256e-7
8.038901969118175e-8
1.0047742525711898e-7
7.697770912834559e-8
5.958463898767003e-8
4.4566658938157924e-8
4.046668378425662e-8
8.312953076069646e-9
4.839076800578166e-9
6.844327854600777e-9
3.99512611032385e-9
4.315234177224448e-9
3.997251425444573e-9
1.6714192173031243e-9
9.766824403129517e-10
2.8493821605002553e-9
2.577352508549598e-9
2.2270978562958388e-9
2.070768083451754e-9
9.198761318903442e-10
1.0454736141779363e-9
4.134337064353859e-9
5.459698356873585e-9
4.196634703252869e-9
3.1153503793340415e-9
2.081139234554556e-9
1.1002294259615777e-9
1.6553720416635098e-10
7.910131849525022e-10
1.881607899789438e-9
6.097612857411159e-8
6.009264802950839e-8
7.176217278518681e-7
2.1441711390984922e-7
1.211887275146714e-7
6.45161703018058e-8
3.013671887480431e-8
9.807608943157595e-9
5.953674674393749e-9
2.2655389723963452e-8
2.6209865035677413e-8
1.5703390651545707e-8
2.7925716009161614e-8
3.902386720563062e-8
3.673287582657398e-8
1.986972370075205e-8
2.546154498323131e-9
1.3064371152181087e-8
9.004141813882995e-9
7.571263397794012e-9
7.054590930851532e-9
2.3612627006822166e-9
4.2261528349361345e-9
1.2437811296838759e-8
2.8266737640123474e-8
3.19798120096588e-8
2.176571076944744e-8
1.4221852030479183e-8
8.057637497072234e-9
2.028602736435663e-9
1.1812157310522417e-7
3.798161522255043e-7
2.9142585771253504e-7
2.9958367603123776e-7
2.23995276353074e-7
1.689864243083514e-7
1.1391618133775383e-7
6.809065065847634e-8
4.013777152790829e-8
3.538520406151038e-8
7.735224329648444e-8
1.4290472256248998e-7
6.368242016015699e-8
4.923977079896265e-8
5.2061588326048605e-8
3.031421286109717e-8
7.718700063419029e-9
4.4023281630648586e-9
6.36386767044804e-9
4.929982520903704e-9
4.258079548534366e-9
3.1022841882972797e-9
3.3327120123890263e-10
3.947378319483488e-9
9.84184454156586e-9
2.2544129304701688e-8
1.8651438681612975e-8
1.1099721530094527e-8
5.930039157193111e-9
1.670160029660521e-9
2.71256761741669e-9
1.0714329973243463e-7
2.3839928125450701e-7
4.7177827059738145e-7
3.3144977264574953e-7
2.4058561175150857e-7
1.7124322941974787e-7
1.0841946605953173e-7
6.450800566201662e-8
3.7881696412182806e-8
2.3144820180060238e-8
2.183906264634256e-8
5.453146486477364e-8
7.729151426699771e-8
7.156317151504498e-8
3.618015451322731e-8
2.5029336532520474e-9
2.953834766988985e-8
2.0994132818870546e-8
1.8337513542377042e-8
1.8056057117209515e-8
8.16967506114075e-9
9.618748084941035e-9
3.4130498518821215e-8
4.717579745263695e-8
3.8427102512689015e-8
3.081457878712954e-8
2.3386272976813482e-8
1.55450214146185e-8
6.3759764220896145e-9
7.300010980516571e-9
3.7229888552858643e-8
2.7724167330729746e-7
3.1462502881543144e-7
1.8683771698475796e-6
6.287377617251076e-7
3.435702968356253e-7
1.8168542587345512e-7
7.971424359476473e-8
2.5035428286736144e-8
3.982798180917066e-9
9.333894003448601e-8
2.3561437826324575e-7
1.2129024569548193e-7
6.158863336847152e-8
6.365353730199113e-8
6.872542659346728e-8
3.549453131120834e-8
7.319873505078452e-9
7.094639591828965e-9
8.072866239615724e-9
6.282890544968664e-9
5.465896796328633e-9
3.335498054553893e-9
1.3026573559114286e-9
6.1613278783846556e-9
1.4699763256484662e-8
3.298334296559323e-8
2.461955784308914e-8
1.421312470916728e-8
6.991036043196337e-9
6.757692081895586e-10
6.614289398450734e-9
1.4917921793782742e-7
2.9891064564977595e-7
6.723968928116476e-7
4.436415711061263e-7
3.153419938240565e-7
2.1946226893107095e-7
1.3624989937636283e-7
8.051770270623303e-8
4.814170374275601e-8
3.1974358480164714e-8
3.531603393055011e-8
7.367016865981953e-8
1.0032022470107331e-7
8.802983028852689e-8
4.152128017215615e-8
1.7074032389120808e-9
3.870155164032383e-8
2.7473418912957583e-8
2.4273578782734892e-8
2.3994689314214992e-8
9.997707087603505e-9
1.3833593562241989e-8
4.647089615292521e-8
6.007755717880699e-8
4.9798369423651955e-8
4.035521026788897e-8
3.08172601390095e-8
2.0739857116388114e-8
9.433930601617679e-9
5.780362749141047e-9
3.115537641762636e-7
6.261628582732109e-7
1.6300715750307485e-6
8.426971517093229e-7
5.172749121850712e-7
3.189428183771895e-7
1.6472706691933893e-7
6.462296286090756e-8
3.019368004688249e-9
1.2764911712639193e-8
1.14468592600056e-7
2.869082229791837e-7
1.207271661179589e-7
5.0202603000134935e-8
6.017127265816412e-8
8.11201289417547e-8
5.31691575134951e-8
1.4974313270109946e-8
4.798912858559917e-9
8.516755172817883e-9
6.463707084536641e-9
5.320712053317339e-9
3.275931285546179e-9
1.1754120690388042e-9
5.255522980079677e-9
1.1188063910029153e-8
2.2385907072525773e-8
4.26566226101018e-8
2.6966970045166734e-8
1.0366572542820618e-8
9.836559946454143e-10
2.0404097588911014e-7
6.324058804449097e-7
2.851396177520049e-7
4.0436406653225643e-7
3.669353633922073e-7
3.185146093648732e-7
2.4823239866130616e-7
1.7775874949869074e-7
1.2687881697684909e-7
9.752537688951636e-8
8.833556077473701e-8
1.4582493174300688e-7
1.4829566056451374e-7
7.707163691051917e-8
1.9716102629957245e-8
6.320912345034775e-8
5.363701879866011e-8
4.5711130623465926e-8
4.7172587933515566e-8
3.220954198820879e-8
1.411460237932948e-8
6.842177988733705e-8
7.450007771668798e-8
6.74441807317905e-8
6.003296310710062e-8
5.0695440404639054e-8
3.878347487549772e-8
2.41665100338965e-8
4.854029214404924e-9
2.686526471731127e-8
9.578352270003262e-8
6.775048693838364e-7
4.242969966390727e-7
5.300048217177525e-6
1.2962327024222108e-6
6.428703305637722e-7
2.8991084385239384e-7
8.834504274787975e-8
