# Supplementary material for: Observability and Controllability of Nonlinear Networks: The Role of Symmetry
Source: Phys Rev X. Author manuscript; Available in PMC 2018 Nov 13. (PMC6234006; doi:10.1103/PhysRevX.5.011005)
Supplement: Code Archive [file NIHMS982008-supplement-Code_Archive.zip › MathematicaData/FNCtrlbDELTAHetN1M1ChaosK11IC1]

1.0746366855168101e-8
3.2642756974964073e-9
1.0778051365720898e-9
2.02955812924921e-11
1.1482512148242814e-12
3.7245023985718073e-13
1.7529388550308096e-13
4.524794075055122e-13
4.1575316348169216e-13
4.691621788902955e-13
5.557848397420701e-13
6.695403679122788e-13
1.2054612580439178e-12
1.1547893418943134e-12
7.32454506816066e-13
5.361613819257376e-13
6.118249251311385e-13
8.317917330043904e-13
1.1703568297324193e-12
1.6619284033999489e-12
2.382237742075269e-12
3.4594637389364605e-12
5.109407094561987e-12
7.707403239252995e-12
1.1935603923428702e-11
1.9102024747312488e-11
3.1887688702513045e-11
5.6278256781386776e-11
1.0725382062483362e-10
2.288825454968959e-10
5.878596940727625e-10
7.063504955497643e-10
7.222551419548459e-10
1.0433107004568942e-9
2.9672015378077233e-9
2.1381861681634226e-9
1.1272047228929884e-9
9.608283650350432e-10
1.0813713632820852e-9
1.6446344256829454e-9
4.649914168413484e-9
3.1443316919307445e-9
2.1177399506536726e-9
9.414683991332749e-9
4.053512478499006e-9
2.125759561456915e-8
9.131751936124661e-12
1.0577673362990373e-13
0.
0.
0.
0.
0.
0.
0.
0.
0.
0.
0.
0.
0.
0.
0.
0.
2.7496090423662182e-14
3.683931830620842e-14
5.0101961537657846e-14
6.869843054758316e-14
9.46642891037978e-14
1.3089426785769285e-13
1.814893260879763e-13
2.5225352910071863e-13
3.5140178281388776e-13
3.8572212391447126e-13
1.8563600183964432e-13
1.5451919663912205e-13
1.8780037217181012e-13
2.695933251379101e-13
3.7989304824383993e-13
5.257986513015287e-13
7.365647416059945e-13
1.0561664190336243e-12
1.54908155728345e-12
2.31472515705656e-12
3.5116355989361347e-12
5.398202168882158e-12
8.403570764686953e-12
1.325505664589286e-11
2.1214939937561372e-11
3.453819383686726e-11
5.740084194522764e-11
9.789950509668693e-11
1.726996494825021e-10
2.0874204151463155e-9
6.156219238467583e-9
8.074949158204423e-9
2.1494337981346768e-9
5.456718445511953e-9
1.1823487277905843e-8
1.736982028411521e-8
2.2575163524588708e-8
2.749101811841751e-8
3.188598160073968e-8
3.542909670497691e-8
1.8526995878839487e-8
8.426276011130843e-9
9.879403383306769e-9
1.08406728033654e-8
1.0836354788381288e-8
1.1491207682257937e-8
3.762154036322273e-9
1.1922275674945673e-8
1.841828704966651e-8
1.6389038733239938e-8
1.4730826450409448e-8
1.3381565130748741e-8
1.2117494242536467e-8
4.610805631973944e-9
9.042573647182447e-9
8.718257016452849e-9
8.395339507758976e-9
8.323225082044889e-9
8.541910798146946e-9
7.679727350275743e-8
5.714674625353137e-8
4.657448947726864e-8
3.93690553145261e-8
2.6891104921102202e-8
1.3959773732433455e-8
3.9837976516670646e-9
6.481615062197179e-9
3.053858475953452e-8
3.5038156837313015e-7
8.977846303424337e-8
4.0700055879412676e-8
2.5275879663392547e-8
1.6396124182709755e-8
1.066501406928546e-8
1.3794795526816578e-8
1.667963417257892e-8
1.117951008602718e-8
4.231333250196761e-9
5.774658470645407e-9
3.980729913015504e-9
3.013872514838797e-9
2.6611570270189438e-9
4.239049127943767e-10
1.8755648100659546e-9
4.0452812641450005e-9
7.133799368961824e-9
1.1515905974420824e-8
1.6959735542819816e-8
1.8809981178309192e-8
9.065158012784149e-9
1.1382690263986492e-7
2.936376794848144e-7
7.688411433925936e-8
1.1159034908881043e-7
1.6227024956159845e-7
1.779262094360854e-7
1.808054922538661e-7
1.6931962324553478e-7
1.4325249947328945e-7
1.103535500269047e-7
7.988748906340876e-8
9.569267471932121e-8
6.951520800099926e-8
3.523421310362764e-8
5.8487332884360954e-9
2.6981700673891052e-8
1.8210012896249826e-8
1.5623116764234343e-8
1.49479269691741e-8
7.555858528462145e-9
8.543637355038347e-9
3.321295885951307e-8
2.9698151551424584e-8
2.4752970924384102e-8
2.0413250701722985e-8
1.5550404454806053e-8
9.586249043388674e-9
1.5498206058289897e-9
1.1482943293142227e-8
3.6672921666294504e-8
6.047211168538765e-8
2.4922259403674184e-7
6.166980925615865e-9
2.2537210399151123e-6
4.7297620195355134e-7
2.2095175713140104e-7
9.717900013644668e-8
3.948102265641619e-8
9.624850878309474e-9
1.0687501284334441e-8
1.3506068174370335e-8
5.625611079477028e-8
5.887351774557076e-8
6.536352628306314e-8
7.543664513891195e-8
6.632080133778948e-8
3.279171147585994e-8
7.5738026401557e-9
3.033761680852682e-8
1.907469081181758e-8
1.644007677091612e-8
1.525123539340924e-8
2.622253720619838e-9
1.1742589024218536e-8
2.951213487537973e-8
5.760809128448965e-8
6.688081182278417e-8
5.139975086648629e-8
3.577697756685894e-8
2.239236994808171e-8
1.0715071777179414e-8
7.802219448651099e-10
3.2687381835140845e-7
1.1636420002025864e-6
8.561975477104565e-7
1.0560113554102828e-6
7.880374386405099e-7
5.967366469671948e-7
3.9815554945002597e-7
2.1269321556859386e-7
6.562902720664386e-8
4.5811414983882064e-8
7.30087576900538e-8
4.465289641068779e-8
1.2459554151425913e-7
1.6290022955958577e-7
1.1735578755154712e-7
4.913771670220171e-8
4.112043445156227e-9
2.19495390741583e-8
1.7274143727035314e-8
1.4345950847514466e-8
1.1500563621803046e-8
1.5189856488719653e-9
1.09783850649767e-8
3.0473512087082784e-8
7.231871164064573e-8
5.3560859140871436e-8
3.576544372210487e-8
2.1393728522538677e-8
4.957333955904936e-9
2.3063393542231555e-8
2.756685939002607e-7
3.447983274933014e-7
1.2126285417204751e-6
6.967144695425906e-7
4.771749300543996e-7
3.1661523983478366e-7
1.9309792773812677e-7
1.1906914441527783e-7
8.099901591423193e-8
6.904611547437334e-8
9.421348319478886e-8
1.6496368632910782e-7
1.8876887825495824e-7
1.2574121270980238e-7
7.610909837711565e-8
3.409848411421381e-8
7.198679465144454e-9
5.703528034399e-8
3.702417447472594e-8
3.5061962109678936e-8
2.1256354720294907e-8
1.6723043067450485e-8
5.115226288903153e-8
9.309697360487594e-8
1.1241815456762526e-7
1.0750047663744929e-7
9.420597403829881e-8
7.55455458251553e-8
5.437119170205402e-8
3.313376036427106e-8
1.2011106335803279e-8
7.230742809171534e-7
2.72608658951102e-6
1.516722063548056e-6
2.7020186290110443e-6
2.071080717888575e-6
1.6220061081004893e-6
1.1110061918730442e-6
4.2780219823031417e-7
5.405491753621203e-7
1.3971519760654358e-6
1.3727194717770026e-6
3.578473570504128e-7
2.1104555866946807e-8
2.234236064189645e-7
2.3508102456017015e-7
1.4292319185646735e-7
5.342085721516628e-8
9.748443965861356e-9
2.4388393659602224e-8
1.9083351530262556e-8
1.5308664138086094e-8
8.751243522220925e-9
4.287138503056737e-9
1.8332881338047452e-8
4.2398729913130314e-8
9.657183588691791e-8
1.0471061194534534e-7
5.968118697929193e-8
2.0785601585227742e-8
4.38167370457896e-8
9.390199795651524e-8
4.5993994564285707e-7
4.516034175513975e-7
1.8920975474070228e-6
1.1059645730133505e-6
7.63457888274174e-7
5.006300145414077e-7
3.063708495288261e-7
1.9613912480545475e-7
1.4401362890909233e-7
1.404779163246789e-7
2.7170736665056323e-8
3.772966081238632e-8
5.268276591995818e-8
3.686692785066656e-8
1.7523739913894983e-8
2.3205554790252576e-8
1.168831816159734e-7
9.321302230505111e-8
7.917350003305532e-8
2.3313563738047682e-8
1.1177638564893763e-7
1.4455205472628419e-7
1.4192186855387e-7
1.4417145070743812e-7
1.4870190414381275e-7
1.481224929268678e-7
1.3615058687357506e-7
1.1174718467722964e-7
7.912864987388202e-8
4.2104204007918113e-8
5.146897927791313e-10
1.8079757387726253e-6
5.0926370522674594e-6
5.4754715714074786e-6
5.855478405694543e-6
3.784362897198798e-6
2.7509107522887703e-6
7.865251023201025e-7
1.4995387204471816e-6
1.6836194523834881e-6
2.102263683573327e-6
4.640754369368487e-6
2.0275993212530535e-6
1.4048751553536585e-7
1.4643952431338432e-8
5.9420280149533994e-8
1.7552790374671428e-7
1.8276165975487448e-7
8.323272162585708e-8
1.6681820702615285e-8
6.452758584308127e-9
1.0533189172441667e-8
8.013464278642543e-9
5.300142780070409e-9
3.6369403432684527e-10
6.355212232779989e-9
1.3251049723046251e-8
2.467865837363546e-8
4.553726313469181e-8
8.133291472216032e-8
5.38701950061137e-8
6.603669168495446e-7
5.13971072781678e-7
1.589958236052771e-7
4.3113945913723636e-7
5.27153685272903e-7
5.648632490931798e-7
5.277943394950426e-7
4.375745852936991e-7
3.324776803216796e-7
2.0404207901958464e-7
7.686617071918896e-9
4.278650580202466e-8
3.4684953980113454e-8
1.4070616734387156e-8
9.801578616841786e-9
3.042612814537296e-8
7.688273078868605e-8
2.5092271470054073e-8
1.4164982161039989e-8
3.030670411380727e-9
1.7755794774377935e-9
7.311851748047865e-10
5.7156067847995554e-9
7.773363986604606e-10
1.4776766952248757e-9
3.945027019039324e-9
1.6440164476975777e-9
2.700416771498829e-10
9.799298472872153e-11
1.7840701227122437e-10
7.602105867875114e-12
1.801063923428592e-12
6.141774263983044e-13
3.2821599009921173e-12
3.267580752552601e-13
4.488025157440727e-13
9.002116962691989e-13
1.261285215810593e-12
1.6051734858111812e-12
1.975736878720354e-12
2.406186501620346e-12
2.925671182419276e-12
4.487122242126478e-12
3.490780090664822e-12
1.1697664152135712e-12
6.400737442276996e-13
1.5282757977418965e-12
2.964317938236534e-12
4.884218168137749e-12
7.584212253280802e-12
1.1616301277527072e-11
1.7922087451936562e-11
2.818511893983032e-11
4.560041859817336e-11
7.665017696707017e-11
1.3560338381281388e-10
2.574086590542276e-10
5.413892315740362e-10
1.3410461586440958e-9
4.520675469676761e-9
3.5251819687799616e-8
6.602654906749655e-8
1.5746627484480253e-8
9.66111001465544e-9
6.637181358516714e-9
5.007373511914472e-9
4.248969607728679e-9
4.159310062057931e-9
4.874435925203679e-9
6.9822535450870565e-9
6.908261452212218e-9
3.925208535841845e-9
2.735074821363142e-9
9.184882108782902e-9
7.258512061345058e-9
8.000927607121784e-9
3.55184262871048e-10
1.0316323999478893e-12
0.
0.
0.
0.
0.
0.
0.
0.
0.
0.
0.
0.
0.
0.
0.
0.
0.
0.
0.
2.5166836797236068e-14
3.460369070320638e-14
4.783917978696847e-14
6.63923917558768e-14
9.242697514036519e-14
1.2902300358362377e-13
1.8056631856788352e-13
2.014705379129947e-13
9.853210194152031e-14
7.975567991258634e-14
9.456095955721314e-14
1.3820819319452433e-13
2.0175367255715352e-13
2.8792679751018387e-13
4.128093452592273e-13
6.025553487864888e-13
8.968308303382915e-13
1.3579152507157784e-12
2.0865588572931562e-12
3.2493672878627845e-12
5.1274977246891675e-12
8.206165165227055e-12
1.3345460032150254e-11
2.2121472713177014e-11
3.75471832951086e-11
6.570958824787759e-11
8.228658213876602e-10
2.480520167646435e-9
3.4507671736905305e-9
1.0845522982077786e-9
2.3397878168306505e-9
5.416970015812514e-9
8.238083624703158e-9
1.0995916882517878e-8
1.370257214901908e-8
1.6229079576794138e-8
1.838231866110925e-8
1.9995751800804082e-8
1.0679829318507206e-8
4.9200791464073e-9
5.2390660699517976e-9
5.605729704460341e-9
5.262834301395711e-9
5.514340122306173e-9
2.667354763411157e-9
3.998692815139984e-9
1.0367874949159713e-8
9.059293469527627e-9
7.765406191496807e-9
6.815302055347725e-9
6.159817596897889e-9
4.805906419348678e-9
4.643847701862323e-9
4.408902346445981e-9
4.342257323210575e-9
4.471021725265804e-9
4.8173543742719035e-9
5.397870040681769e-9
6.470760221490701e-8
2.625110599983567e-7
8.398070338484754e-8
4.662936421957022e-8
2.223722115968212e-8
7.000443874941952e-9
6.036152359137516e-9
2.9442765686006676e-8
1.4717240795771208e-7
1.4484066294990024e-7
9.828926882864761e-9
1.078578936356711e-8
1.8031479898542895e-8
2.544866763110767e-8
2.097460846028778e-8
9.999130988938613e-9
1.8128076955785717e-9
6.745045395148111e-9
4.658715121335769e-9
4.043412209114518e-9
3.1504602225658618e-9
3.1083649785941085e-10
3.521113557132986e-9
7.819977301220431e-9
1.5555891723122637e-8
2.5780761796687335e-8
1.689421659880652e-8
9.397479766553402e-9
4.014109215696067e-9
9.794540825053683e-10
9.051978733759585e-8
3.04793867276178e-7
1.5010944927735548e-7
2.0547536445091789e-7
1.646840122858886e-7
1.3145505187909313e-7
9.629153025013863e-8
6.432123246974562e-8
4.4888487199903056e-8
4.885775099571252e-8
1.004926577794078e-7
6.098503851195008e-8
5.745660742983918e-8
3.754859878322603e-8
1.3318037058624478e-8
2.2571195299463866e-9
8.874204165264335e-9
7.156873910019629e-9
6.128277388560235e-9
5.654386608657841e-9
2.333449529979923e-9
3.2583349035842143e-9
1.1580895182555237e-8
1.641566543367198e-8
1.277792132643129e-8
9.75097534627046e-9
6.841579517239081e-9
3.8861045699777405e-9
7.218684646497225e-10
3.0876459815124212e-9
8.446699349834133e-9
1.277576400708242e-7
8.878587708836732e-8
1.1653928454001865e-6
3.515713907042214e-7
1.969287897060176e-7
1.0535850537144536e-7
5.144694553457138e-8
2.1537272572132114e-8
2.3842442368301267e-9
8.077418625067033e-9
1.0626066939078183e-8
3.088022081050403e-8
4.943244689551797e-8
6.31166869678453e-8
5.1559141240809846e-8
2.2945273299137e-8
5.473227088512029e-9
1.9256168532372457e-8
1.3763597248124335e-8
1.2311508013815915e-8
1.0778464089966592e-8
1.0628116628081048e-9
9.847216602749616e-9
2.5269427472286626e-8
4.743016050296775e-8
4.006729733067503e-8
2.89758123539724e-8
1.9482743481938732e-8
1.0924660594806139e-8
2.010081508681436e-9
1.8859294565956953e-7
5.60981452019053e-7
5.062044636874372e-7
5.015340546251491e-7
3.691757488339854e-7
2.7491922853002005e-7
1.8216798338419494e-7
1.0549593535784136e-7
5.561748204248817e-8
3.407048975261981e-8
5.6217723386808284e-8
1.1272698797134614e-7
5.519798298258049e-8
6.0926579446812e-8
8.016422177165127e-8
5.649345052092736e-8
1.70360367840081e-8
4.9691830353034855e-9
9.949700235391925e-9
7.679435475318309e-9
6.457027565828819e-9
4.877014284771447e-9
1.3148246691852744e-10
5.36187361238701e-9
1.3093884336589118e-8
2.9025792217148335e-8
3.430630792651757e-8
2.0108622329111247e-8
1.0596955071474198e-8
2.750174310614954e-9
5.7839749188821835e-9
1.6725508248840794e-7
3.4836653224022506e-7
5.922287412611365e-7
4.588314666781718e-7
3.432205282453617e-7
2.5244698173613407e-7
1.6717733330252785e-7
1.0580190228967677e-7
6.893285178031691e-8
5.005974445548395e-8
4.884052007991481e-8
9.325420811380744e-8
1.2139988731025022e-7
9.286125506367207e-8
3.866846046274163e-8
1.4055173630692234e-8
4.269633972830627e-8
3.1548358045165955e-8
2.9493643443757465e-8
2.7528239819876323e-8
5.149317743219629e-9
2.442274155821585e-8
5.895617341057251e-8
5.9628683322011e-8
5.162197467936003e-8
4.2876276379505934e-8
3.2937874936528476e-8
2.1645296715450635e-8
7.878403957409364e-9
1.2960493471869131e-8
5.6984347929486215e-8
4.491664957885473e-7
4.4887298779911577e-7
2.8241151076944743e-6
9.637501176324973e-7
5.249070788921694e-7
2.760754386774716e-7
1.1816325108097421e-7
2.8091301604842253e-8
2.3763473023706293e-8
2.834918043202658e-8
2.32592858423902e-7
1.0715293222132513e-7
6.016968773356209e-8
8.517946056772455e-8
1.057071530805965e-7
6.16724442513956e-8
1.5325668284269774e-8
8.868016015633196e-9
1.1961103433044365e-8
9.222467146316167e-9
7.844176700873699e-9
5.01100619292046e-9
1.5435797957342636e-9
8.180895808136435e-9
1.89877192736252e-8
4.1582451878561535e-8
4.232949819843636e-8
2.404876984063121e-8
1.1537760706396391e-8
3.761920592757104e-10
1.3560913889767943e-8
2.240942291868092e-7
4.14733101673781e-7
8.392120997144727e-7
6.011374616735635e-7
4.3894900232620507e-7
3.147938398392342e-7
2.039324254462673e-7
1.2804924128707734e-7
8.454299838445737e-8
6.464263145027347e-8
6.962290202101412e-8
1.2142584413452292e-7
1.5250644888441575e-7
1.0772134774767822e-7
4.250700243755858e-8
1.6279354378639252e-8
5.523282671547069e-8
4.0749030849759056e-8
3.8640076705455174e-8
3.557353007813532e-8
4.596319684182761e-9
3.421059154027298e-8
7.508417450827188e-8
7.55186238500837e-8
6.656646879739468e-8
5.5972975656980866e-8
4.341537629424585e-8
2.9132402538676818e-8
1.2488449566698605e-8
1.0173420125335716e-8
4.943774860601088e-7
9.213015801213019e-7
2.4187715482593545e-6
1.3010162523038902e-6
7.933383449800842e-7
4.869423370039075e-7
2.477252293737002e-7
8.62011154915245e-8
2.585064470194427e-8
8.347377202181742e-8
6.942813927976594e-8
3.4540197921903276e-7
1.3365457187243173e-7
4.4242734320506794e-8
6.393595964110845e-8
1.1761212171770057e-7
8.471742278347031e-8
2.7830055325838675e-8
2.4055267292378955e-9
1.1137196079430705e-8
8.68097338449095e-9
6.909333441233751e-9
4.594038932474198e-9
9.877180392772097e-10
6.080605924234171e-9
1.2836074508224699e-8
2.4804212695213428e-8
4.649299750561137e-8
4.734158128852813e-8
1.736541901679977e-8
2.4220936118214877e-9
3.039707334422689e-7
8.497759015202421e-7
3.145305457688918e-7
4.970652957795296e-7
4.724780621098265e-7
4.2550683338474455e-7
3.466404734768514e-7
2.611749431709748e-7
1.9674459732376082e-7
1.591077375409344e-7
1.4715903750693874e-7
2.2120155349966518e-7
1.7729834934881224e-7
7.721771672486668e-8
5.2214472624881214e-9
1.1015708413480196e-7
7.639799027107976e-8
7.138562200847211e-8
7.29377581491633e-8
2.4896426753731388e-8
4.955395275489236e-8
9.508988700681054e-8
9.681808446032166e-8
9.259497117592155e-8
8.536837371315004e-8
7.336259814729256e-8
5.641967677867084e-8
3.489765830224515e-8
6.513315233098811e-9
3.7909763599599424e-8
1.2442606812560327e-7
1.1044419915339803e-6
6.318900186840949e-7
7.429006992314649e-6
1.966203308736191e-6
9.8684352741203e-7
4.4901642074842107e-7
1.2285995098134668e-7
1.1519976979882998e-7
5.182712817568759e-7
6.262317723666202e-7
1.4362695048007233e-7
2.2805732591959329e-7
7.558786449280268e-8
5.257000856073427e-8
1.3369323659776175e-7
1.4248669607552363e-7
6.964170073184138e-8
1.5196480194882148e-8
1.207715295929676e-8
1.3633883097290322e-8
1.0399463213960406e-8
8.37653975816024e-9
2.925499272191236e-9
4.5572601924142675e-9
1.2200820198484301e-8
2.4832853108605603e-8
4.930572638699761e-8
8.35050359875338e-8
3.9374112472728587e-8
9.291312842942027e-9
1.8530597275421266e-8
3.8127584085914333e-7
8.547831672907217e-7
6.585729142611441e-7
7.468050969653233e-7
6.455772009530168e-7
5.360606380625292e-7
4.009385408478642e-7
2.840359117263153e-7
2.0853035128114173e-7
1.710814273160864e-7
1.7239831370360793e-7
2.462892096094479e-7
1.9037377616840104e-7
8.41612446860444e-8
1.7982575212668334e-8
1.0288447537049905e-7
9.342191248436422e-8
8.447537309434359e-8
8.742934423522448e-8
3.0206740777769346e-8
5.846501532434519e-8
1.1595148044365371e-7
1.2211330628432445e-7
1.1937126448005735e-7
1.1279711250995941e-7
9.963129476048278e-8
7.932061461250565e-8
5.3545644086266985e-8
2.255091080489177e-8
1.7913272313609863e-8
1.1411717730420357e-6
1.8852137734015127e-6
5.69882747978015e-6
2.888524893549749e-6
1.6769453836472013e-6
9.701109748907824e-7
4.008749877119697e-7
7.216093326670225e-8
7.244313654294719e-7
1.2797445459633118e-6
9.018740135848285e-7
3.17314797753762e-7
3.0337046557579636e-7
1.202805130634383e-7
2.07172335401921e-8
5.090762527380376e-8
1.377881070287393e-7
1.0019574844304391e-7
3.534275785267182e-8
1.2247460521628289e-9
9.805783756077403e-9
8.098991636060278e-9
6.081580239575536e-9
3.160778568323326e-9
2.1288012948618584e-9
6.688610352525758e-9
1.2631017954121441e-8
2.1767683954034766e-8
3.495082586398133e-8
4.901898450448021e-8
1.7769630018079697e-8
5.90196587901016e-7
6.505642681585275e-7
1.013731785848668e-7
4.037832098230377e-7
4.917039433146146e-7
5.317066480906752e-7
5.20875955811045e-7
4.621560810463005e-7
3.876277866100185e-7
3.1994931347672226e-7
2.536746134394757e-7
1.9343419419608985e-7
9.084488214200657e-8
2.835436387995079e-8
8.740213554689764e-8
1.717055310185832e-7
1.5023947784215553e-7
1.5388800080741376e-7
1.868693314596622e-8
1.2763516919095402e-7
1.5431905758086646e-7
1.5689537291612344e-7
1.6223602461893164e-7
1.671411279439903e-7
1.64555457432178e-7
1.4855682848029892e-7
1.1835543545905642e-7
7.69464223134669e-8
2.4989286247664306e-8
4.3434874452135445e-8
1.4307703516652387e-7
2.900648517250461e-6
1.3765493838943029e-6
0.000014686985878697925
4.543144083647309e-6
2.2885739458518507e-6
9.529426686793149e-7
2.376374675787267e-7
1.9519571261606714e-6
1.5984943133334456e-6
1.7278390976452827e-6
1.6946788315323524e-6
8.716443378960205e-7
1.1916246737834434e-7
7.0716822651202e-8
2.065434666404584e-8
9.756768681270804e-8
1.5544448632086322e-7
9.711024481671658e-8
2.81551891311685e-8
3.2266459364186933e-9
1.1133099647849379e-8
8.711357383178186e-9
6.3854934010725785e-9
1.7390520850116018e-9
4.350306155649067e-9
1.0121613746178242e-8
1.8508816824326705e-8
3.174377357279893e-8
5.0777469517742986e-8
6.293494379919693e-8
1.0364803322435941e-8
8.802901025422801e-7
8.168044244099178e-7
2.0718327152164094e-7
5.660870994162482e-7
6.618506069316354e-7
6.932713229175051e-7
6.470927769324189e-7
5.417226871453525e-7
4.239775888523941e-7
3.076126323940536e-7
1.440001203671635e-7
8.063980637736176e-8
3.92056667686552e-8
1.1783618284998155e-8
5.7730771491062433e-8
2.613221269292152e-7
2.976642082030432e-7
2.4283228952865815e-7
7.939944985458141e-8
2.411595974239089e-7
2.1480062637528712e-7
1.9719840360803196e-7
2.0199302215184649e-7
2.163549593005092e-7
2.2963770611213425e-7
2.2980331394228184e-7
2.0662327445105322e-7
1.6030730272531317e-7
9.904426941792155e-8
2.7622099294567304e-8
3.1601165697780496e-6
5.67497721405827e-6
8.87192827112679e-6
8.003156936924505e-6
5.078501876307305e-6
3.829711081931257e-6
3.554926486289239e-7
1.7244096851866181e-6
2.0424041779366346e-6
3.2248424997523276e-6
4.324210152257877e-6
7.600137105778014e-7
9.803035509518902e-7
6.1877673711947e-7
1.4461955112547312e-8
7.155357293361699e-7
4.404352912597365e-7
1.8185551113290814e-7
6.254441484382867e-8
2.9310675009431784e-8
3.996996744196308e-8
8.607982364284332e-9
1.3675633256141996e-9
1.1411369871858539e-9
1.472016948039188e-9
9.313390260448328e-10
8.37778523865754e-11
1.4187259603863348e-9
2.7065483989707233e-9
4.4428623149732144e-9
6.494403469176131e-9
2.1274534783688522e-8
4.511053048170754e-8
2.7980103462970447e-8
1.0013783106280532e-8
4.897248969496061e-8
8.867886372063926e-8
1.2534307264094108e-7
1.3396359395056007e-7
9.721373366659087e-8
4.5525142339652626e-8
1.0665562339067488e-8
1.15662877393701e-9
9.065607885616758e-9
2.4900575541559107e-8
3.088997671005049e-8
3.9872104360367e-8
5.53424215413335e-8
5.874209243033366e-8
9.731388576702959e-9
1.5336246642114394e-8
1.8144506191501016e-8
4.6212333808765634e-8
2.6675357054253435e-7
3.8644062199338223e-7
5.813944251471315e-7
4.838008761801609e-7
4.206552918454109e-7
4.081605999387757e-7
3.9976126819859653e-7
3.6833973094016475e-7
2.975291530473421e-7
1.4999999289487754e-6
4.296373538075275e-6
4.201000037207911e-6
7.386427382641141e-6
8.214433403462171e-6
2.5170536373955854e-6
3.0258964775782676e-6
4.839089053183674e-6
3.2665221602885523e-6
2.9473462071152187e-6
1.4804226451786222e-6
6.862108435977327e-7
3.9473082249747797e-7
4.0226782202055564e-7
2.296084165339781e-6
1.2049829270889725e-7
4.731971782734833e-8
9.19621175657174e-9
4.063848673455703e-8
5.8063817731796875e-8
2.2606147980761458e-8
4.386522205150887e-9
3.126299879087862e-9
2.1459294737317952e-10
1.4117393719225004e-11
5.970680502295139e-12
8.230911071391181e-13
0.
1.6417571605200538e-12
1.864341387017922e-12
1.848195712483093e-12
0.
1.7849510504885481e-13
2.3984930255866924e-13
2.7382650751727393e-13
2.9609698121209514e-13
3.1179456413188567e-13
3.2154554827248437e-13
3.2341510391199626e-13
3.1346890224674654e-13
2.854835230717362e-13
2.299961640510628e-13
1.1584670337198635e-12
3.6179204376908354e-12
5.616588998389106e-12
6.992252978969762e-12
8.537082710331447e-12
1.1231505030911933e-11
1.6333030656759067e-11
2.6237641090716174e-11
4.674376931501159e-11
9.468697012719775e-11
2.3317637225705766e-10
8.464665192335e-10
1.504087660284485e-8
8.666022109200672e-9
7.762265232995544e-9
3.7659754579006825e-9
4.670997086178319e-9
1.9703630214939097e-8
1.5782879304082754e-8
1.4568850054013074e-8
1.0243420997243935e-8
7.797502994377063e-9
1.490620634203636e-10
1.3243679938569658e-13
0.
0.
0.
0.
0.
0.
0.
0.
0.
0.
0.
0.
0.
0.
0.
0.
0.
0.
0.
0.
0.
0.
2.5260237529815755e-14
3.67227725346408e-14
5.348669178279696e-14
7.807706604317766e-14
1.3156248285244213e-12
1.9388353914879064e-12
2.7533539572159125e-12
3.878858871314316e-12
5.432720888332497e-12
7.587483944371669e-12
1.0572928669950257e-11
1.4682025823679665e-11
2.0267671448801745e-11
2.7713924738428977e-11
3.735623805002816e-11
2.994606448773804e-11
3.747151833886067e-11
3.1438807350604587e-11
3.2029139916932215e-11
3.732377017602841e-11
4.502496864544779e-11
5.8098588054749467e-11
8.323881822558914e-11
1.3122626674928033e-10
2.2353707301385995e-10
4.0994387568794976e-10
8.203567844862883e-10
1.8394277734798336e-9
4.6138457204148345e-9
4.9669195472455075e-9
4.760382237075248e-9
5.245186757587271e-9
6.395792028361436e-9
8.441505808802204e-9
1.196679019696623e-8
9.866162522877382e-8
1.8447498598136283e-7
6.719673794269674e-7
3.5766795314864246e-7
2.352180745769867e-7
1.5322476435067316e-7
9.04320185619527e-8
5.1303506837680925e-8
2.8516999822553255e-8
1.6538202787406282e-8
1.920953174001814e-8
4.7897756477900043e-8
7.23669180536631e-8
7.343636588087227e-8
4.114669494693979e-8
8.59883693513204e-9
2.9073250119493845e-8
2.0744890890528472e-8
1.746144709069032e-8
1.710732176429228e-8
9.177818468230199e-9
6.939652635844739e-9
2.6420280406771216e-8
4.636079368901234e-8
4.0394005898040744e-8
3.26060489111907e-8
2.486446429518839e-8
1.6862844282916502e-8
7.947523414243537e-9
4.286464861979837e-9
2.823007451025489e-8
2.6823757297119665e-7
3.678641068590615e-7
1.4753025372157237e-6
6.236324918177428e-7
3.5920151846822355e-7
2.0552107276599622e-7
9.972390611904305e-8
3.921123602938671e-8
1.3517270870932862e-8
6.306682165818468e-8
1.8274735523105336e-7
8.376847564131408e-8
5.6067668922416606e-8
7.329473287681864e-8
7.305835256854377e-8
3.042862843650155e-8
3.4573211198950194e-9
8.848872210697877e-9
8.208131141378857e-9
6.528799090346952e-9
5.686654287694133e-9
2.606201391489911e-9
2.428130085445272e-9
8.235026173778994e-9
1.936909255040198e-8
3.431662655413734e-8
2.133171154690592e-8
1.2675416466846521e-8
5.873877106568339e-9
8.246923617632714e-10
1.396848706267019e-7
3.106456930700298e-7
4.3343378278994107e-7
3.705619636786306e-7
2.876063459014934e-7
2.1858566895358814e-7
1.4944643325463124e-7
9.698376538521392e-8
6.435286318176843e-8
4.678555892892537e-8
4.305856185264948e-8
5.587908474545556e-8
7.941116179341749e-8
9.53573920770887e-8
7.332047284196109e-8
3.1464391088162086e-8
4.000493958877017e-9
3.344930130042103e-8
2.3402919063436374e-8
2.1469618230083285e-8
1.9036929061901228e-8
1.2890338831534786e-9
1.850299378531999e-8
4.587465011542968e-8
6.838816648508437e-8
5.8572008803389316e-8
4.5515547674211756e-8
3.2754770058977214e-8
2.0584218682728266e-8
8.406921640252801e-9
5.851137556596684e-9
3.5617840177677397e-7
9.466117185494834e-7
1.3980068161475715e-6
1.0587836804064102e-6
7.018696022138926e-7
4.759625129486732e-7
2.755282482159229e-7
1.231306035093366e-7
1.6649157247596266e-8
4.818031235349784e-8
1.0962925324118254e-8
4.801659577156177e-8
9.023800391699862e-8
1.3996536038555307e-7
1.1967599143072495e-7
5.331589729945695e-8
4.085716411176374e-9
1.806277610242717e-8
1.5265461912093084e-8
1.231198127983228e-8
1.0409383108153659e-8
3.340127592035269e-9
6.5990883822628994e-9
1.9681347279371736e-8
4.715746931093074e-8
5.689828962647351e-8
3.644614383331822e-8
2.192255665273372e-8
8.202319117616074e-9
1.0211786999523176e-8
4.556605910531643e-8
2.8046317685280573e-7
3.0469142327395707e-7
1.5346018194083987e-6
7.415958463330319e-7
4.777996627054176e-7
2.9869640695487266e-7
1.7309102948947156e-7
1.0222654751235176e-7
6.678766569304919e-8
5.755170528172588e-8
8.995705170946163e-8
1.3186436345009935e-7
1.560461845140574e-7
1.150453162335427e-7
4.930691459208605e-8
3.2411104400291797e-9
6.739397613626103e-8
4.5078634835520875e-8
4.177857688654378e-8
3.9677096420590997e-8
6.264753298205365e-9
3.4321855432776646e-8
7.862547239067942e-8
8.989808411360055e-8
8.229984509790892e-8
7.096818144404249e-8
5.663666189652338e-8
4.035613275388451e-8
2.2883781493959573e-8
3.0221542057361953e-9
2.3523697634617544e-8
6.985141274151695e-7
1.3635393367141057e-6
3.561806814017843e-6
1.9165763538057974e-6
1.1340906435035587e-6
6.75308378969908e-7
3.0977203341125706e-7
3.3217980400581886e-8
2.553914212574276e-7
6.343269217578354e-7
3.714543551295138e-7
1.6123891588242668e-8
3.6583009029591404e-8
1.2006552912767764e-7
1.7941321744965997e-7
1.2582663911011936e-7
4.59376749326746e-8
2.179575559018896e-9
1.7170085649325248e-8
1.3858198183434756e-8
1.1118979656646904e-8
7.837888020992394e-9
7.146690443606828e-10
9.583198707169311e-9
2.234786597402962e-8
4.880647994527059e-8
8.864257421454847e-8
4.998385280837559e-8
2.249548195996045e-8
3.999046482427246e-9
3.3774035464462343e-7
6.834693200440186e-7
6.118323391202162e-7
6.487955722566111e-7
5.537703738955885e-7
4.517530589578727e-7
3.315803460001728e-7
2.3294894458352464e-7
1.7173985712994252e-7
1.4337353531087232e-7
1.5153089132736194e-7
1.7275482314986094e-7
1.5358979288500983e-7
1.0041376246573447e-7
5.016158772759123e-8
1.8679512085073527e-8
3.766534332455672e-8
6.785236345241088e-8
5.7582770336263444e-8
5.187016013624658e-8
1.012107479044931e-8
6.870875633105303e-8
1.1812378565507734e-7
1.3098687092278796e-7
1.3047271443976892e-7
1.2530487926279717e-7
1.125417021520099e-7
9.148461441162198e-8
6.534187688518644e-8
3.7099263272292374e-8
6.635851009101409e-9
1.1536813682415721e-6
3.668228462588223e-6
3.505425006738293e-6
4.025081808589133e-6
2.724834422054259e-6
1.96216961658175e-6
1.0968343002064744e-6
2.1294630735854956e-7
1.5923707088672906e-6
1.6814872349967072e-6
2.0112539036986907e-6
5.887928959849381e-7
1.0556857265008509e-7
7.916352336970844e-8
2.3095652745581019e-7
2.0324637630907418e-7
1.0512860701561168e-7
2.4858398342000082e-8
1.5342193219050805e-8
1.869785505805865e-8
1.4345821400999736e-8
1.0734557561490394e-8
2.0620702148235586e-9
8.592855634624761e-9
2.095861151809424e-8
4.360894643374272e-8
9.25446201673476e-8
1.2137270549109139e-7
5.371075265452091e-8
1.268698313311188e-8
9.770228932711154e-8
5.330666844276759e-7
7.329234026739113e-7
1.2123565143159698e-6
1.063928617869152e-6
8.604240129031938e-7
6.52438216326482e-7
4.4648122862491006e-7
3.0327264063803094e-7
2.2269630966149865e-7
1.8853282801627714e-7
9.48238089875405e-9
1.963303226346308e-8
2.8364585334432953e-8
1.876941167798458e-8
1.649620845929537e-9
7.258457745140085e-8
1.8786953921006782e-7
1.8015113967944744e-7
8.698434339325709e-8
1.1032988853700662e-7
1.9607198819035043e-7
1.7619850883183767e-7
1.6573564911513745e-7
1.7102974426369797e-7
1.8129236717518993e-7
1.8684634351618077e-7
1.781635616955239e-7
1.510011533026358e-7
1.098145318457476e-7
6.094244997612881e-8
5.899136052499898e-9
2.5726853534438826e-6
6.445024137739057e-6
6.935329907968628e-6
7.667964969633748e-6
5.02435812179148e-6
4.094945731700279e-6
3.296288797416346e-7
1.6391280518080217e-6
1.9375549633902e-6
3.0503508067352256e-6
4.914951332410565e-6
4.6040486722596375e-6
3.765463765887784e-7
1.406661207426394e-7
6.959612690023626e-8
6.48323677084954e-8
1.5644208223819922e-7
1.3628475931112339e-7
4.0449238522338805e-8
5.734233625551267e-9
6.299788821896946e-9
7.219493308106854e-9
5.199539884631177e-9
2.3129033474234713e-9
2.5863782691741907e-9
7.115948692792703e-9
1.3162949332039121e-8
2.2903681405734422e-8
3.8208186753710345e-8
5.4118272018187044e-8
2.69332933108716e-7
2.869328959403882e-7
3.508982227246962e-8
2.6742409934392093e-7
3.9436408328746173e-7
4.857710702088591e-7
5.151175297552701e-7
4.5938133669981243e-7
3.2868417330182256e-7
1.4574125880297095e-7
2.502807709373147e-9
4.2885513290071526e-8
4.142297213101067e-8
1.7919284844547198e-8
6.945938228413512e-9
6.235235862638885e-9
4.168590270252139e-9
5.5645806366299655e-9
4.781224572219734e-9
5.143888677586247e-10
1.3602353815955736e-9
1.2307301979760156e-9
2.725711928983887e-10
1.0259982287681548e-10
1.7627383897452565e-11
3.312365383819887e-11
9.857786170386456e-13
2.011900353683735e-12
1.9445849932791798e-13
3.772518699701051e-12
5.1253600735399676e-12
9.435332899244482e-13
1.1729941962121518e-12
1.3952737370831665e-12
1.6685222191335393e-12
2.0069459799442174e-12
2.4261202657897166e-12
2.945954028647862e-12
3.5927269236298375e-12
4.401445626490728e-12
5.418989728804963e-12
6.7086567049018314e-12
1.0787954587123728e-11
1.0019411875022955e-11
6.466068510119154e-12
6.291712010090598e-12
1.0866812241088976e-11
1.9802946881628006e-11
3.472401570785831e-11
6.046674695599142e-11
1.0808707998706236e-10
2.0422937471732567e-10
4.2230349310119733e-10
1.0111332432551027e-9
3.1685849984546858e-9
1.9592364766249355e-8
6.730145561545445e-8
3.120967982217001e-8
1.6737524719879466e-8
1.8453590687520473e-8
5.798573936629719e-8
5.02793348226081e-8
2.2432631984449064e-9
7.398582867414103e-10
2.184991829243158e-10
4.148064970865096e-12
3.8380062704426127e-13
0.
0.
0.
0.
0.
0.
0.
0.
0.
0.
0.
0.
0.
0.
0.
0.
0.
0.
0.
0.
0.
0.
2.6180236203996054e-14
3.824429849712201e-14
5.600522885438081e-14
8.224669798206355e-14
1.3880817764836828e-12
2.1058940107291706e-12
3.047686255202614e-12
4.346236856448348e-12
6.1239767323600564e-12
8.558324114606909e-12
1.1872282134445695e-11
1.632035179370019e-11
2.2149473524871656e-11
2.9511012040982404e-11
3.829603689634369e-11
3.116753116866228e-11
3.694888822528735e-11
3.5245016781735594e-11
3.5143901587665384e-11
4.143006006471469e-11
5.0643146039575784e-11
6.466934916756601e-11
9.168353832546919e-11
1.4695134691106395e-10
2.6297649441527105e-10
5.243739183672252e-10
1.1810877224723776e-9
2.9046812417800444e-9
2.5337491747639657e-9
2.4661986793531654e-9
2.709752526380328e-9
3.238611229183737e-9
4.115146211122193e-9
5.492244252919418e-9
6.548542905304064e-8
1.3452314715865157e-7
4.972261797575319e-7
2.630875440278262e-7
1.7339344262395055e-7
1.1323045930410035e-7
6.669785454536427e-8
3.7002579447354593e-8
1.871528461627238e-8
7.679410822467328e-9
7.792914979758052e-9
2.52018099458407e-8
3.051802122495926e-8
4.57713004874216e-8
5.116273676413979e-8
3.487038766217136e-8
1.3052460441034853e-8
1.34133914072835e-8
1.3896219167716265e-8
1.052881474035768e-8
9.85036977100217e-9
6.357152059879963e-9
2.5923346429339834e-9
1.1437745630102674e-8
2.5567538183980012e-8
4.522985369801435e-8
3.7182192940833875e-8
2.5300234204175403e-8
1.5759888900377938e-8
7.686466856269462e-9
3.757998504262299e-10
1.8350611796782602e-7
5.99374571594359e-7
4.6245232946261694e-7
5.13272039527058e-7
3.849170186077297e-7
2.916318935355833e-7
1.9703496244645435e-7
1.1481292948799419e-7
5.843272497043151e-8
2.9972394780859867e-8
4.448483394669556e-8
5.8977326737028134e-8
8.787677645007918e-8
9.419226484391497e-8
5.476202992656693e-8
1.4370243537818557e-8
1.289778607537034e-8
1.402435942585581e-8
1.1025729415014169e-8
9.814537443876017e-9
6.826885084117232e-9
1.4743932605530486e-9
1.162350931658995e-8
3.084719500641336e-8
3.488861603145692e-8
2.4946946605684145e-8
1.7392461293197456e-8
1.0332326275621456e-8
2.363126589686764e-9
9.126475079035643e-9
3.081444454810834e-8
2.0879790117988775e-7
1.6243007959119046e-7
1.5440603744774447e-6
5.51126405452267e-7
3.2246280214914973e-7
1.817739799749979e-7
9.576229307463392e-8
4.9991151032590095e-8
2.59654203125626e-8
1.9298466740397476e-8
4.5546760720150456e-8
7.038678264562904e-8
9.574361325895856e-8
9.904155490500194e-8
5.671307910089909e-8
1.7996395530281305e-8
3.2379897682579204e-8
3.0250089367125985e-8
2.4360075646576832e-8
2.3924111363548376e-8
1.4462586918811405e-8
7.814596880090196e-9
3.22904478972147e-8
6.429489400672755e-8
6.496590359100561e-8
5.3464722961332586e-8
4.116764256211319e-8
2.882755955929942e-8
1.6571756993653473e-8
3.3384796908587573e-9
1.4007278813045297e-8
4.061908434394249e-7
9.034855117012384e-7
1.893509765063781e-6
1.1556623910704707e-6
7.201063291235439e-7
4.562519682713622e-7
2.405952529407683e-7
8.807148693110269e-8
2.0350423845146935e-8
8.515478725426553e-8
3.38526699045906e-8
5.0730478180839395e-8
7.146610564764417e-8
1.2844517066085383e-7
1.2987590454813655e-7
6.622122679472033e-8
1.3147098987262936e-8
1.4383919958615185e-8
1.4629709067336157e-8
1.1452890326817738e-8
9.734187559527778e-9
4.662268747810347e-9
4.017625392668732e-9
1.3920093675130433e-8
3.2840382926774724e-8
6.747878677601402e-8
4.228099079640468e-8
2.4879823490956266e-8
1.055352750554579e-8
6.35036452192832e-9
2.448334813901441e-7
4.425030343669323e-7
7.348683966645638e-7
5.862119860375555e-7
4.4883962821134257e-7
3.338195211856287e-7
2.2442184693622374e-7
1.468974606107322e-7
1.0236761147897941e-7
8.288028800450421e-8
8.966681300813727e-8
1.5533051256938005e-7
1.535924472607403e-7
1.3620855719750752e-7
7.74039922597599e-8
3.084143358093401e-8
8.157335277977702e-9
5.3622606940768965e-8
3.896053327373183e-8
3.8474833495400807e-8
2.3010518615656996e-8
1.5363059770833363e-8
5.360283115759085e-8
9.577014600467981e-8
1.0380366887784099e-7
9.411231559084552e-8
7.913865210184598e-8
6.085289909054458e-8
4.1414053492827436e-8
2.185501613372772e-8
1.0247603971039716e-9
6.884383909112286e-7
2.2281611111597413e-6
2.2576316849508724e-6
2.3494465848733176e-6
1.6095169584168166e-6
1.1433932366085758e-6
6.755360711125415e-7
2.1102423964405272e-7
3.120360474735521e-7
9.888825185008202e-7
9.858106923218458e-7
1.674333811134359e-7
3.914215623839008e-8
1.9256657147299393e-7
2.143306828662427e-7
1.3057376345996992e-7
4.5654191466744414e-8
1.0255064996974991e-8
2.2210991294168716e-8
1.733109831188287e-8
1.406863589025846e-8
8.357461890940016e-9
3.5269250362760384e-9
1.6159159741545913e-8
3.746375009799581e-8
8.484993178661776e-8
9.268897010417194e-8
5.2548312250245636e-8
2.0760241518789386e-8
2.348665255198761e-8
9.661076996376462e-8
4.2352508360421315e-7
4.729226302466991e-7
1.6952449122536726e-6
1.026676080522915e-6
7.178346498599076e-7
4.805534645567567e-7
2.9774438413947386e-7
1.9036745977174437e-7
1.380700658900984e-7
1.29338446330423e-7
1.4721021370820923e-7
1.550748564916882e-7
1.14292824792773e-7
6.337700380461237e-8
2.7676423737967968e-8
2.2208878533936626e-8
1.0076957233349601e-7
7.78097863981044e-8
7.704058089002767e-8
1.416179179109629e-8
6.911062771622413e-8
1.216197146993825e-7
1.3100962595806102e-7
1.3285569808230092e-7
1.3282410745929402e-7
1.262763521495195e-7
1.0988146087492098e-7
8.502220266036303e-8
5.532155995900502e-8
2.218501894739414e-8
1.679096726367158e-8
1.5337795267548028e-6
3.611864761687529e-6
5.960653207909623e-6
4.518877207977684e-6
2.7402957732802524e-6
1.7445506966673454e-6
6.080128930665363e-7
1.1732582297418787e-6
1.6905910870088406e-6
1.6626484249269754e-6
2.741171468506478e-6
8.610218902865935e-7
8.142917821087415e-8
2.8066096162029747e-9
1.1996727234832632e-7
2.0777753170612466e-7
1.5189856489492296e-7
5.399217183528914e-8
3.623568088313892e-9
1.312441121446166e-8
1.1767258246995103e-8
8.870974283818738e-9
4.897239003803546e-9
2.6326385203608345e-9
9.806504214637848e-9
1.982328725182566e-8
3.818391077875128e-8
7.406937607487059e-8
9.926374595416556e-8
1.9829575426805565e-8
6.770985526416652e-7
7.830396236012483e-7
2.7729625003533364e-7
5.481853822403051e-7
5.99057046089194e-7
5.910619734890803e-7
5.15617141185921e-7
4.1075349721069534e-7
3.1863797774912575e-7
2.4322920800870356e-7
9.161915090083191e-8
3.74621015706552e-8
2.305020994920776e-8
2.8602956224438824e-9
8.075058748103099e-10
9.523184862077529e-9
3.943192468628152e-8
9.518114716137493e-8
1.203138318875728e-7
3.6439557569449056e-8
4.574470050601101e-8
2.3694500469097774e-7
3.955231769220876e-7
2.907646894434367e-7
2.1855454125630716e-7
2.1324777619448193e-7
2.237422413699645e-7
2.355362553617526e-7
2.3564506702009003e-7
2.1053194926695847e-7
1.605285079174801e-7
1.9476809539718965e-6
8.578504137759616e-6
1.124174691480644e-6
6.376886326687985e-6
7.802532423953529e-6
8.981598920754407e-6
3.6234308160960274e-7
2.348056401532103e-6
3.5925529510193435e-6
6.5464202417845505e-6
3.051833696281646e-6
5.808309779558799e-6
3.3508736435886584e-6
1.520395690535288e-7
3.7426574298218234e-7
1.753379745775123e-7
1.370952216678828e-8
7.629926570374708e-8
8.581356273904788e-8
2.1265140385775598e-8
3.912918674432805e-9
2.136540535780238e-9
3.5449774326135427e-9
2.5165010024695213e-9
8.469105814818302e-10
1.9341371072382493e-9
4.512191406005118e-9
7.903891507697762e-9
1.3042301720651296e-8
2.0242365383175802e-8
2.280790410633681e-8
1.217138003655718e-7
1.4382991769889364e-7
6.3088756450756165e-9
1.4713448103092938e-7
2.6207016714858296e-7
3.589100658712324e-7
3.878474344624788e-7
3.00254919438398e-7
1.413945976582544e-7
1.6959510656649045e-8
3.25617692860248e-8
2.4990183612291804e-8
2.8374230589741108e-8
2.806366371140466e-8
1.6156625297699933e-8
1.035500444249638e-8
3.2289437449308984e-9
3.5255826843917464e-9
6.3269074903937535e-9
4.82339081459813e-10
1.2634468722446984e-9
3.8561412966425264e-11
3.1295854104048514e-10
1.0753987902841115e-10
3.803376057994299e-11
2.6281094298993144e-11
7.927254029979786e-13
1.9517782267381276e-12
7.203707862176383e-13
3.4828516347861682e-12
4.7585333439249415e-12
8.684068194486006e-13
1.1385110963943738e-12
1.369970763498902e-12
1.6441139298720221e-12
1.9793880615074485e-12
2.392665617580333e-12
2.9040860030653695e-12
3.5395567713215327e-12
4.333253832643348e-12
5.330747076638595e-12
6.593397030384736e-12
1.056846209030823e-11
9.711387833541936e-12
6.0882653914931135e-12
5.82912502169632e-12
1.0172152717636564e-11
1.8597943655984687e-11
3.252386501694529e-11
5.629929357507439e-11
9.975737191090778e-11
1.8615317394719215e-10
3.778633722837785e-10
8.777710214771025e-10
2.5922764179117638e-9
1.3407821259684743e-8
7.311359619940736e-8
3.775533958065225e-8
1.7825782532609672e-8
1.7545736677432307e-8
4.2772897850597367e-8
4.7165696208652236e-8
6.264183515934454e-8
3.446021011258853e-8
3.768490753555344e-9
1.1771287471832234e-9
9.036315880750141e-10
4.987032682643527e-11
2.43349531401554e-13
0.
0.
0.
0.
0.
0.
0.
0.
0.
0.
0.
0.
0.
0.
0.
0.
0.
0.
0.
0.
0.
0.
3.127460419375824e-14
5.611072061541119e-13
7.91318520978324e-13
1.0937151199685912e-12
1.5163794360581193e-12
2.1069111943917936e-12
2.9359148278960604e-12
4.100866329590994e-12
5.734127632562026e-12
8.012145135060518e-12
1.1162985515979972e-11
1.5466696075133886e-11
1.2715179507219854e-11
1.4717248711936914e-11
1.1253305766322393e-11
1.1485381119081658e-11
1.3151141886759625e-11
1.623833990388563e-11
2.2224062291909797e-11
3.3136034649738015e-11
5.229571958475454e-11
8.626696940862746e-11
1.4874228145299423e-10
2.7024956396435814e-10
5.260635368487083e-10
1.1268224246766377e-9
2.7108112874168955e-9
4.460516746786368e-9
4.0155875732296505e-9
4.189248647151713e-9
4.880846149672038e-9
6.167615091458222e-9
6.81413674842635e-8
2.174873095252473e-7
2.554922747236556e-7
2.4588036233818136e-7
1.9296041632386162e-7
1.4993252360209038e-7
1.0463321515465929e-7
6.78690457046169e-8
4.336046709093982e-8
2.8314937562921393e-8
2.1721699161868735e-8
5.208733653712116e-8
7.087212530144357e-8
5.9351939251336954e-8
2.7889199689457806e-8
7.53737266708072e-9
2.4126748587739652e-8
1.7712495227345938e-8
1.621285592835252e-8
1.5318560358895763e-8
4.059264755718063e-9
1.2232626818400492e-8
3.3667248686140196e-8
3.435651283820881e-8
2.8985363597432168e-8
2.380445127042141e-8
1.818369769401283e-8
1.1477458302396171e-8
1.5942918180481362e-9
2.1094616953783393e-8
7.578460419589267e-8
2.2980289089285826e-7
1.6147286742586344e-7
1.415919368829946e-6
4.199940654532165e-7
2.2093178351833984e-7
1.1259510061615997e-7
5.154594182591121e-8
3.0163170842513436e-8
1.1136539003770419e-7
1.3248328530362522e-7
2.5606707194931493e-7
1.2524089854417582e-7
7.431093509070393e-8
5.40856106682011e-8
4.449722941837347e-8
1.5266616838079518e-8
1.8929437314096263e-9
4.6804018709322656e-9
4.788143432687343e-9
3.791870743053057e-9
3.342736230119581e-9
1.815010207359426e-9
1.019531251049753e-9
4.040282048458275e-9
9.421723138763855e-9
1.9946595415112203e-8
1.310869852294515e-8
7.675953927399313e-9
3.752356154971036e-9
4.2213475457596106e-10
8.598727323300415e-8
2.4237084671335274e-7
2.3383691828333294e-7
2.422647609636882e-7
1.985830019671737e-7
1.593353442235174e-7
1.1483709491192353e-7
7.661494613585064e-8
5.0312777447479857e-8
3.395436725208394e-8
2.6254180264799406e-8
2.9053280034830788e-8
5.109083840695468e-8
6.772913704635482e-8
5.7650939120190364e-8
2.6884266882354846e-8
3.1766228944534118e-9
2.1955069370379105e-8
1.5548825896952076e-8
1.378737833180731e-8
1.2596018203548433e-8
2.5170415124548894e-9
9.986697150898747e-9
2.7187992766661547e-8
4.833633148608794e-8
4.002725502013379e-8
2.992891111836402e-8
2.0892506130825905e-8
1.2356976196139315e-8
3.140679681119586e-9
9.84651104065952e-9
2.2287701363832346e-7
4.6809396960096723e-7
9.434240778406046e-7
5.837358443711169e-7
3.7483341228652374e-7
2.445956967752639e-7
1.3872520081298842e-7
6.853032519185134e-8
3.1069657844442965e-8
3.487943731163495e-8
1.117900714339651e-7
6.453521059580496e-8
7.023289688926471e-8
8.803192694479816e-8
6.345665597493489e-8
2.0785461282406534e-8
5.204274819855852e-9
1.2440976332504303e-8
9.769028145128978e-9
8.311096112784268e-9
6.923122234709018e-9
1.0967442483206203e-9
6.054480158220909e-9
1.691803661541554e-8
3.961600121653301e-8
2.8065570492223855e-8
1.8858451498262748e-8
1.1554402104187618e-8
4.635943200712022e-9
3.474050973950525e-9
1.590462820846963e-8
1.8651546242826e-7
2.260503060982884e-7
1.1524832697134757e-6
5.278404864445476e-7
3.3356722188295087e-7
2.057573939770688e-7
1.1606718352050335e-7
6.403488258634798e-8
3.5514167069260494e-8
2.3788273058544094e-8
3.809741295878112e-8
6.933311090313205e-8
9.88005411316856e-8
9.90358447597352e-8
5.3343359644674945e-8
1.244399788535545e-8
3.806408657120072e-8
2.867994833945957e-8
2.38647401720201e-8
2.3433691457935072e-8
1.297279329496781e-8
8.947544896304206e-9
3.457494222701038e-8
6.413045692522364e-8
5.826645298756926e-8
4.718864651804906e-8
3.597629193856615e-8
2.4607103888884822e-8
1.270052106124199e-8
1.6547679981989404e-9
2.4097635850793897e-8
3.8585597681068e-7
6.450539547896264e-7
2.0451746256428303e-6
9.879318612812028e-7
5.87683198211798e-7
3.49989596693417e-7
1.744222548099739e-7
6.386279588908664e-8
3.530008972643483e-9
1.0388345799787302e-8
1.3625539088607196e-7
7.492376834942868e-8
7.05086992950523e-8
1.1082688359579682e-7
1.1194513679674654e-7
5.304515490659777e-8
8.339416106176797e-9
1.4311699739732173e-8
1.3502601214077266e-8
1.0652911554621526e-8
9.21034279516295e-9
4.32312249333763e-9
3.886254530139039e-9
1.3279025762153642e-8
3.1233795055326006e-8
5.932470132902101e-8
3.679401473487634e-8
2.187317731991506e-8
9.842812078866398e-9
3.1081164587623473e-9
2.2348400518123544e-7
4.529401086861076e-7
6.685750726458273e-7
5.539549896384266e-7
4.261693612524021e-7
3.206585389613537e-7
2.174223268296048e-7
1.4130966624280522e-7
9.572941766885079e-8
7.350416133016022e-8
7.393954324176883e-8
1.0568214159785547e-7
1.2662098162670768e-7
1.3570025960650562e-7
8.853805113400832e-8
3.453234397832625e-8
6.841704916979701e-9
4.865828403943602e-8
3.4238681663283444e-8
3.2507792118965436e-8
2.6517124347094264e-8
3.2237936698709177e-9
3.4157267001575285e-8
7.603598973875203e-8
9.629583030160377e-8
8.406279940981437e-8
6.74402205927353e-8
4.972659435798068e-8
3.215928019836793e-8
1.4729051422183812e-8
4.531883284903367e-9
5.591881894860627e-7
1.607230233984926e-6
2.087575604121963e-6
1.7646768083979665e-6
1.183893283575723e-6
8.17090990094017e-7
4.759329725489429e-7
1.9253389716423955e-7
3.9522130993042346e-8
2.5125397977736794e-7
2.464470152776654e-7
6.342496702988099e-9
1.0150302992028287e-7
1.9674497255762673e-7
1.7677064788390493e-7
8.902675753440484e-8
1.9455134077091408e-8
2.2835683955452584e-8
2.2392132417105733e-8
1.753788306301582e-8
1.478346576657009e-8
6.456624235612946e-9
7.1009772609938974e-9
2.314986550021313e-8
5.485506587699085e-8
1.023728844019229e-7
6.421698360335622e-8
3.804405709969254e-8
1.4276669232301075e-8
1.9184287794144005e-8
8.333999880325248e-8
4.0767385387339955e-7
4.3951442985145273e-7
1.9770362649505642e-6
1.0314381573855252e-6
6.821079014098179e-7
4.3662335204891556e-7
2.592841834035275e-7
1.5845119686147263e-7
1.095440005952783e-7
1.0058939105375062e-7
1.7446024546844033e-7
2.0681802969685098e-7
1.9003116887199015e-7
1.0834076220008709e-7
4.429228582925385e-8
4.575561407463629e-9
9.50902028926759e-8
6.387163254134727e-8
6.296179229939817e-8
4.940763055088873e-8
1.3841325952352699e-8
7.556445531935687e-8
1.1842372476037246e-7
1.216408924737535e-7
1.1564246465828329e-7
1.0413574660994087e-7
8.608298390191898e-8
6.323228658364039e-8
3.787521736132678e-8
9.771010446806876e-9
2.4890043887019186e-8
1.1342886291684611e-6
2.360222197931081e-6
5.224583142614436e-6
3.2039167745630385e-6
1.9112812765214844e-6
1.1612419177391583e-6
5.00237994554817e-7
1.2857068233294327e-7
1.0965990536549859e-6
1.4893618620919687e-6
1.313805208879612e-6
1.8278364601718338e-7
2.1511114908533478e-8
8.339119825634256e-8
2.1086982596268826e-7
1.8010369009026086e-7
8.626249183506301e-8
1.711071565765216e-8
1.735942943719051e-8
1.7982721594542206e-8
1.3848090243177074e-8
1.0612877340783182e-8
2.0007229183326254e-9
8.334100522365904e-9
2.0385982353770423e-8
4.251860320715102e-8
8.916747182804991e-8
1.0256149925972936e-7
4.5655818402599356e-8
1.158841695914831e-9
5.079269916083357e-7
1.042727122005156e-6
5.897662392997534e-7
7.640627828545134e-7
7.073296769709352e-7
6.157927977385523e-7
4.803139156503296e-7
3.5321587039156357e-7
2.6677229864224084e-7
2.2030164029182842e-7
2.095240268930454e-7
1.9479771436842118e-8
3.664170920893501e-8
3.486067626393022e-8
1.938698954818631e-8
3.073610183615573e-9
5.965558092659925e-8
1.3704642268738216e-7
1.1801066894858304e-7
3.376997507926131e-8
9.38759067411512e-8
1.7813078345418569e-7
1.7981429875245462e-7
1.6790011734334024e-7
1.7021687572974005e-7
1.7664665373534238e-7
1.7699341512332958e-7
1.6214720505498218e-7
1.3046156192001062e-7
8.862394997750117e-8
4.258611406080454e-8
1.8978355431872067e-6
6.335689562045828e-6
3.673708304949239e-6
6.774043518211746e-6
5.22017733618022e-6
4.616367897418925e-6
2.4379492707421705e-6
1.266896671505102e-6
1.9301925410515505e-6
2.6926413310647277e-6
5.991662249683735e-6
1.9934794286645244e-6
1.9784468908582997e-7
1.6050300801345424e-8
8.66291186669424e-8
2.03207876641695e-7
1.7521512369516597e-7
7.98946310457796e-8
1.3691012981913417e-8
1.3682168079418731e-8
1.4901520074363126e-8
1.1157936034786555e-8
6.735149051273284e-9
2.31169791157067e-9
1.1220238436409247e-8
2.2701928323434522e-8
4.29958964319129e-8
8.233264250774377e-8
1.3937675547360775e-7
3.497808349667514e-8
9.51292442545576e-8
8.188904761659792e-7
1.2333476046567078e-6
6.542633802529225e-7
9.457643270096103e-7
9.41815884228632e-7
8.448820500201265e-7
6.596617624131086e-7
4.7292386379057144e-7
3.230965170445023e-7
1.567990246484051e-7
3.421077204935343e-8
2.0860742709180292e-8
4.005568516959342e-9
1.6804021014180963e-9
8.923455859107054e-9
2.972714008686007e-8
4.667174100478977e-8
1.0873165175741304e-7
1.2347918200261385e-7
6.752551538494234e-9
2.544825356846977e-8
1.0074973226411477e-7
5.906199278771109e-7
5.136332955931335e-7
3.245303601915877e-7
2.81541968129525e-7
2.8459597933058867e-7
2.9462435325070025e-7
2.956730914240958e-7
2.683278254247863e-7
2.0817659927771145e-7
2.1874936607523873e-6
0.000010597609812532475
2.599160328989924e-6
6.997740175603823e-6
8.494486185027063e-6
7.113901333870155e-6
1.6663985953857305e-6
3.221001159960386e-6
5.399675753181782e-6
3.99117582108402e-6
5.061632078243258e-6
4.279150519574655e-6
9.190263413875716e-7
2.2251929206056546e-7
3.559668047318903e-7
4.2241378691688033e-8
5.269567325777565e-7
5.027930877954096e-7
1.5553499251777874e-7
5.9128490046996494e-8
2.4250982426552932e-8
1.0090594721064332e-8
2.650396759871945e-9
5.386651956075902e-10
1.6290561128164131e-10
4.680293945042749e-10
3.1775385513592917e-10
9.275752122518938e-11
7.658580667983631e-10
1.421278284769996e-9
4.170927390187425e-9
8.932752019976698e-9
8.391419055677822e-9
4.377022314459495e-9
2.104848768602899e-9
9.968484748684637e-9
1.7420142362008603e-8
1.839848585788636e-8
1.1744014241805034e-8
3.833826714008165e-9
2.6742341875653246e-9
6.789337007380313e-10
4.3008094295259155e-10
3.4324519823580816e-10
3.4668009055977644e-9
5.749427473449268e-11
7.537571320078907e-10
5.747791506581224e-9
3.6049818034849445e-10
1.2436855275167898e-10
5.1951693688750834e-12
2.0434917370085158e-11
6.795811970280195e-13
1.3589440107793738e-12
9.31511575266008e-13
6.586399565857624e-13
5.074838738562845e-13
3.93797050727351e-13
2.1166507121097847e-13
6.977876016906653e-14
1.245319833736868e-13
2.117828860959356e-12
2.1215305188310934e-12
2.415619495612697e-12
2.8823454423529555e-12
3.5075915715767454e-12
4.3130974450726665e-12
5.3436080715930246e-12
6.666874437699495e-12
8.37987987301216e-12
1.0621035083617576e-11
1.3590676186715548e-11
2.5003983610479625e-11
3.293267887092559e-11
4.002991058788327e-11
5.838202905955459e-11
1.0522740658492464e-10
2.1550324859103207e-10
4.957188863453729e-10
1.376441690108322e-9
5.750139600439056e-9
8.893733622411416e-8
4.982104911505792e-8
1.6653464211299697e-8
1.3185080468881576e-8
2.2332187119471864e-8
1.343657006431059e-7
4.557609188539619e-9
5.642315858549958e-10
1.3749146303156767e-10
2.1632476960847472e-13
0.
0.
0.
0.
0.
0.
0.
0.
0.
0.
0.
0.
0.
0.
0.
0.
0.
0.
0.
0.
0.
0.
0.
0.
3.2449895547228036e-14
4.7658297716346785e-14
7.02166259439085e-14
1.03813465712993e-13
1.5407725122375423e-13
2.2965537712133084e-13
3.439297942758166e-13
5.177813849230628e-13
8.03512751326419e-12
1.442272718196785e-11
2.311145881508296e-11
3.4574301203538367e-11
4.811811115440729e-11
6.218536284582571e-11
7.389851086841531e-11
7.88833666931338e-11
7.157555707040448e-11
4.598338301157042e-11
3.3709684064452734e-12
1.6803660342513964e-10
1.604806890873191e-10
1.929908792470406e-10
2.357593138861055e-10
2.9042033610549883e-10
4.094880655623361e-10
6.09546716057047e-10
9.337144207407848e-10
1.5435055613040559e-9
2.0218627588701062e-9
1.4218670600789133e-9
1.2462008445093084e-9
1.2859612660567808e-9
1.4744626146968502e-9
1.8091842670464461e-9
2.323376868205298e-9
3.0826992167921786e-9
4.194129628856141e-9
5.825533183243997e-9
9.406883961890088e-8
2.4146756961103555e-8
1.298218263702301e-6
2.5197810942340925e-7
1.2284506810221064e-7
5.582799735057364e-8
2.171239480986039e-8
1.3774502783485064e-9
1.7929283032980457e-8
4.089249177816405e-8
1.8250174959374087e-8
5.722230879666321e-8
3.8901196581512426e-8
2.998101616487567e-8
3.404649057856576e-8
3.683452398975722e-8
2.7386077810326406e-8
1.1639550550824294e-8
1.888973141759942e-9
1.109485595976339e-8
7.730278863580187e-9
7.108893240884948e-9
3.405412835231031e-9
3.2448014763359627e-9
9.010093228154474e-9
1.7506190845109447e-8
3.120937999814784e-8
4.711837080401125e-8
3.834843174975235e-8
2.180558358749755e-8
1.0376034787395141e-8
2.0512629196970031e-7
7.864775972417932e-7
9.493606633746988e-8
4.1056974634058055e-7
4.75334134641893e-7
4.70819001824535e-7
4.3605812597225955e-7
3.6032574563685683e-7
2.5676050800924507e-7
1.5407368755430615e-7
7.137516090778132e-8
1.5722264923039606e-7
1.6178347656307232e-7
1.0205582042405848e-7
4.6109725998215526e-8
1.215233904610361e-8
3.3031653062594087e-8
2.4405782872926483e-8
2.1371139741886236e-8
1.819699373430994e-8
3.0623618027346818e-9
1.9282265402470896e-8
5.894380967613603e-8
5.4542481618129e-8
4.227735519940463e-8
3.2626126808265954e-8
2.2383661145797324e-8
8.24210133113821e-9
1.872365660505459e-8
7.779723674340879e-8
6.35621353355083e-8
3.4922175473345224e-7
6.037827987419125e-8
3.0761208268983352e-6
7.341422952179681e-7
3.6964096164937094e-7
1.7697847587885977e-7
8.283816012991975e-8
3.8201061834863925e-8
1.7015466305694922e-8
2.5723022452286555e-8
1.2455000566465538e-7
1.2694082540546988e-7
1.2439940871469908e-7
1.1460350366308215e-7
6.869059728695921e-8
2.7362626210094897e-8
6.786304474741683e-9
4.1024279228123784e-8
2.977548800584426e-8
2.9037456497233235e-8
1.7674136253899235e-8
1.0658869252955227e-8
3.880662418276237e-8
7.677407759716311e-8
9.316712364322295e-8
8.267999008900766e-8
6.662827779993727e-8
4.909812746270844e-8
3.193032416133789e-8
1.5432435823954534e-8
1.8449941001892282e-9
5.634570689679312e-7
1.9035851026392232e-6
1.7704034483468886e-6
1.9429184181771368e-6
1.3590120284813579e-6
9.807405154481532e-7
5.998179981014028e-7
2.3192427844458897e-7
1.3637179273409967e-7
5.996985337263779e-7
7.22220540326872e-7
9.456306394037382e-8
7.326104169954676e-8
1.9713882061933647e-7
1.918063862412223e-7
1.0830675469672507e-7
3.175590948459657e-8
1.6088086414396476e-8
2.096118593301355e-8
1.6240656391553003e-8
1.337634834782485e-8
6.775999791115153e-9
5.076938864205338e-9
1.8361850144900515e-8
4.310655316943721e-8
9.597399739216621e-8
7.107491384448803e-8
4.1254424506820076e-8
1.5038092629765964e-8
2.4939456819108533e-8
3.564599637769558e-7
5.277584614949238e-7
1.0173851917098214e-6
7.887968925273282e-7
6.04163024337277e-7
4.432357281484184e-7
2.9543694152132763e-7
1.9614938617968792e-7
1.425607961807937e-7
1.2437739234736842e-7
1.641475042346932e-7
2.1994888315231755e-8
3.341462156394148e-8
5.3461712808864246e-8
3.413532390586653e-8
1.6469299265653725e-8
1.2463193908372707e-8
7.500909741527615e-8
5.7479010859576795e-8
4.454699170268016e-8
2.654096742219758e-8
8.232257002968546e-8
1.2846773345171104e-7
1.368474389921981e-7
1.374852762463272e-7
1.3791012025325306e-7
1.3253652007449803e-7
1.1671513302881556e-7
9.142375990497586e-8
6.142021660514982e-8
2.9689490389833917e-8
1.2136836810895667e-6
4.480623777430441e-6
2.04300202886946e-6
4.734797598860054e-6
3.760526347989853e-6
3.1436725586911715e-6
2.350406772026246e-6
4.928641637106606e-7
1.6252848032612696e-6
1.9590254476870783e-6
3.028392932873047e-6
1.0322350588195632e-6
1.8646284787124477e-7
4.2667903906306395e-8
2.174349358279515e-7
2.2166341898263233e-7
1.2861281760114178e-7
3.7710980261820153e-8
9.030855871113689e-9
1.828043533058032e-8
1.423732362245024e-8
1.0576880055446958e-8
3.029295748352917e-9
7.192442567250055e-9
1.826947531939319e-8
3.732633470814417e-8
7.784302347301711e-8
1.4151403355763556e-7
7.204900518805912e-8
2.036123108986185e-8
9.989968493249073e-8
5.613477954123151e-7
7.424031097103542e-7
1.086332644731023e-6
1.0345029642080425e-6
8.683128880792613e-7
6.704145996441176e-7
4.637328620094973e-7
3.1610657227764723e-7
2.2830620248183554e-7
1.591851111618889e-7
3.434590360383486e-8
2.9449385115184528e-8
5.476266985332213e-9
8.659928590147297e-10
7.411930410949902e-9
5.7081533018342586e-8
1.963137614775708e-7
1.2417890774292852e-7
7.8811489754128e-8
2.1041998105762255e-7
3.0382616428748107e-7
2.534387405569947e-7
1.9697129386091947e-7
1.8946265810428927e-7
2.0025443013172512e-7
2.1539131163674864e-7
2.2414954269805199e-7
2.1425213570205594e-7
1.799019874524849e-7
1.2760238618532975e-7
6.630052471071717e-8
2.7941947493222645e-6
9.202214332303959e-6
4.678192402887615e-6
9.264738515155383e-6
7.3743247968366445e-6
8.76551957889236e-6
1.019536996323675e-6
1.9646532008251724e-6
2.6986709868926136e-6
5.103982287588745e-6
3.0564540284609456e-6
5.717816746575238e-6
2.5638726112304573e-6
1.990866843005174e-7
4.3128781667059637e-7
2.0305976449992947e-7
1.8759695334034916e-8
7.237633897030751e-8
8.408326664869102e-8
2.0301535176067924e-8
3.876196733026846e-9
1.6331130328702896e-9
3.156423600924413e-9
2.2898390157464568e-9
8.592910079160123e-10
1.6345343632701727e-9
3.955335327975103e-9
6.96574261945785e-9
1.1522189759300803e-8
1.7923335151737418e-8
6.187929117487693e-8
8.892635074369271e-8
2.2072531361529095e-8
7.191304310800431e-8
1.5056909145692503e-7
2.2720158188559864e-7
2.761333951724212e-7
2.4449757957661154e-7
1.3789612186795987e-7
3.610927489139234e-8
1.6966323410690348e-8
2.0424676424484787e-9
1.2447773226489574e-9
1.444602089352303e-9
1.2249925205260817e-9
2.096475102467074e-9
2.352369169661826e-9
4.692835308132169e-10
1.543925427571069e-9
1.4408578296077294e-9
1.6493910986123062e-10
6.734002661201645e-11
3.701198245807685e-11
1.3607180969754008e-12
1.0968591693167087e-12
1.8165303635044129e-12
2.2389799101501194e-12
2.092746448798581e-12
2.270589938772115e-12
2.6602365266262302e-12
9.604802418464838e-13
1.6556640440027705e-12
1.68624628517518e-12
1.924268196017777e-12
2.2866232602922805e-12
2.7638326584371557e-12
3.3706246314871335e-12
4.136665916889381e-12
5.106077460285752e-12
6.3406114068543594e-12
7.925985498203157e-12
9.982257267766463e-12
1.7201250163386828e-11
1.9472277131022357e-11
1.8683127850814784e-11
2.291570973417486e-11
3.8030077365110785e-11
7.020842442130584e-11
1.3520747499670145e-10
2.7687635452705863e-10
6.340464071340734e-10
1.7854353889703189e-9
7.970827295483255e-9
8.905453150439288e-8
4.419175079176961e-8
1.701876422119818e-8
1.4628242895037644e-8
2.785308084493648e-8
1.1419680186924053e-7
2.5701260200140374e-9
9.493025391876517e-10
4.191594923306378e-11
3.082632638277465e-13
0.
0.
0.
0.
0.
0.
0.
0.
0.
0.
0.
0.
0.
0.
0.
0.
0.
0.
0.
0.
0.
0.
0.
0.
3.2332548966207466e-14
4.752528488083769e-14
7.007503755462988e-14
1.0368526472118884e-13
1.5401296611932441e-13
2.2975827101200165e-13
3.6360835075292625e-12
6.122320226607478e-12
9.454606221183966e-12
1.397606406648893e-11
1.9819018576507836e-11
2.7053027878026725e-11
3.547363810977625e-11
4.432364850344813e-11
5.197876631535474e-11
5.5709742947626653e-11
5.168055816245863e-11
8.578796623933231e-11
7.884143310883487e-11
1.0206723473899294e-10
1.0810466366762511e-10
1.3144406791108988e-10
1.7594529401594875e-10
2.388931726613673e-10
3.35773519014919e-10
5.357519912133108e-10
1.0381627518556731e-9
1.6305948376768563e-9
1.3561779306053633e-9
1.3318067071939074e-9
1.4695291879384408e-9
1.7490568449340235e-9
2.1919912562611753e-9
2.852733266544456e-9
3.824404865384742e-9
5.256598114620877e-9
7.887728184076132e-8
5.521564369379631e-8
1.0264274353103706e-6
2.5631688203331293e-7
1.3661761944498845e-7
6.909684717107615e-8
3.145154470567179e-8
9.983342723650223e-9
6.13659283324232e-9
1.8949813962361986e-8
4.775582457194809e-9
4.278926601623167e-8
3.289345952887639e-8
2.9901354311238244e-8
3.8650987990407474e-8
3.885795937890712e-8
2.320353619659582e-8
7.822634896633986e-9
1.452139631643553e-8
1.000756004000038e-8
7.956901078703078e-9
7.345253167015054e-9
1.8965853541877955e-9
4.6785603739591935e-9
1.1512817688058925e-8
2.2608652867786038e-8
4.0020617016070166e-8
4.386453209054396e-8
2.7655830695430284e-8
1.532674847840159e-8
6.3952457195229804e-9
1.8804144665639499e-7
7.702500269356601e-7
6.161369203271169e-8
4.515134927794095e-7
4.4595230666349403e-7
4.07290662549662e-7
3.4531521554133577e-7
2.562291831133257e-7
1.6350916957863784e-7
8.769770885401003e-8
3.842927851877268e-8
1.0873669577042933e-7
1.3688537031640843e-7
1.016327099467684e-7
4.9298396679107127e-8
8.841703971443768e-10
2.661974144406859e-8
2.007647692246267e-8
1.692356784671656e-8
1.5110679739458286e-8
5.524032313355038e-9
1.0316715647744327e-8
3.5227969850940935e-8
5.056053631319961e-8
3.805667333523711e-8
2.8975606936284926e-8
2.03340159264485e-8
9.932273793943578e-9
6.447484729988732e-9
4.0876000315278205e-8
7.120617945799717e-8
2.9446818200622303e-7
9.5800462885289e-8
2.514573791272753e-6
6.674546239230976e-7
3.5170159815999736e-7
1.764707359064182e-7
8.544223196397729e-8
4.103946799737309e-8
1.9211022010736096e-8
2.1571840495980263e-8
8.563670872188821e-8
9.782305969283281e-8
1.1058625000065468e-7
1.0990189993391212e-7
6.542449179791975e-8
2.4862964007941917e-8
1.4767437202033324e-8
3.6976055914476166e-8
2.79771565256035e-8
2.7364415223127364e-8
1.7168099556919713e-8
8.888366988600238e-9
3.554149128829254e-8
7.162151343798473e-8
8.340339849772753e-8
7.186046415164036e-8
5.6798354352667095e-8
4.1085055312394725e-8
2.5863023441735337e-8
1.0916340972309468e-8
5.595463427460153e-9
5.027930051918619e-7
1.5322907092962385e-6
1.8351708990828597e-6
1.6421279508033196e-6
1.103454798025437e-6
7.641376464429469e-7
4.4392370139613857e-7
1.6760121036203495e-7
7.749963593038853e-8
3.4523703143672814e-7
3.8127046316047326e-7
2.4060608770588343e-8
7.611825768642504e-8
1.7374431174643223e-7
1.7073350214580758e-7
9.408292820693734e-8
2.462278018246823e-8
1.589899862225413e-8
1.87047693818738e-8
1.4525347561362661e-8
1.2079554766956459e-8
5.981140586025228e-9
4.765544344345579e-9
1.6907666822778934e-8
3.981611660684724e-8
8.705264186207081e-8
5.982910711690541e-8
3.4874840440858145e-8
1.3382680986795338e-8
1.682304623624591e-8
3.1603494125899703e-7
4.942717543903801e-7
9.238261065525863e-7
7.16839439285224e-7
5.477221692174184e-7
4.0269021834822897e-7
2.6866627453786854e-7
1.775548027333143e-7
1.2767023659849105e-7
1.093997963294182e-7
1.3493606002214254e-7
8.3523284118414e-8
1.1662266766205306e-7
9.19456552966043e-8
5.067468864951368e-8
2.303574481156938e-8
9.806528334855376e-9
6.389356468700875e-8
4.8558153900752395e-8
4.506528726347458e-8
3.304372931832882e-9
5.3327932827939115e-8
1.0103937883874356e-7
1.2439985894386876e-7
1.2640702946701125e-7
1.2278878838018267e-7
1.1237943700416084e-7
9.376235720886248e-8
6.958028914121913e-8
4.3369847031327273e-8
1.6088658106752177e-8
1.020009654617049e-6
3.6797372186679564e-6
2.3191910469059586e-6
3.8591081463960105e-6
2.850361572826641e-6
2.2116985462414446e-6
1.450068946215509e-6
1.3234271655469344e-8
1.5093993201148926e-6
1.6926969133345734e-6
2.037494303655231e-6
6.703167974917207e-7
1.1972173245683176e-7
1.108594800617036e-7
2.45761077521776e-7
1.9846698430281446e-7
9.822070512080767e-8
1.9626981926151957e-8
1.732974842000148e-8
1.8598747753706293e-8
1.4267452711035926e-8
1.0335826178821804e-8
9.052716468792499e-10
9.944273202638419e-9
2.3501398666864286e-8
4.971949810450262e-8
1.071665069704587e-7
1.0744665012186915e-7
4.580617963517947e-8
2.6280635170605636e-8
9.833942059087729e-8
5.065221752111587e-7
6.246274635227653e-7
1.3259591722660139e-6
1.0636120208060834e-6
8.308462786039255e-7
6.06769066394388e-7
4.0285405648174457e-7
2.697486818322774e-7
1.9816658144039323e-7
1.7084310310197342e-7
1.420524605365724e-8
7.469003502762495e-9
1.3543270730729916e-8
1.2898760024200308e-8
5.471837391710564e-10
5.9959516498866e-8
1.8714792019593881e-7
2.0641468966742718e-7
1.0115507528832451e-7
1.164940159766984e-7
2.013322478494926e-7
1.7838414043211425e-7
1.629712276295743e-7
1.666167176437828e-7
1.7712828534225504e-7
1.8488309881289205e-7
1.8020893607389182e-7
1.5726986406317305e-7
1.1897577685324795e-7
7.201668129406101e-8
1.9236575300402616e-8
2.4599697716096476e-6
7.0381922561561426e-6
5.91513788745396e-6
7.878384197638865e-6
5.389271965084927e-6
4.878083430305796e-6
4.2748504997850184e-7
1.6381226690186671e-6
1.9957564819637113e-6
3.2763465067798143e-6
5.1490254180052286e-6
5.6109447214595084e-6
6.20381560893862e-7
1.8700332155680264e-7
1.0474964119240561e-7
5.2562090115830564e-8
1.3536365220318333e-7
1.4091450092119023e-7
4.275532340367524e-8
7.605137974538248e-9
4.00750945046846e-9
6.220605659543123e-9
4.577230577445138e-9
2.351883632772555e-9
1.7525451071674034e-9
5.620401476287375e-9
1.0483479190328403e-8
1.820666176967383e-8
3.041061153267237e-8
4.4827162605164185e-8
2.0255333396323246e-7
2.242852082272792e-7
1.8911273561037504e-8
2.1638097652470118e-7
3.3522624101122397e-7
4.267047920939595e-7
4.625006521329442e-7
4.1361685789325485e-7
2.8324554756186066e-7
1.0685516715619633e-7
1.535557233015654e-8
4.359864387285214e-8
4.996570468922681e-8
1.220880973289354e-8
5.4431576324217835e-9
5.19136304823382e-9
3.0726841643782394e-9
6.730958639306251e-9
2.4188472893482766e-10
7.600650991281136e-10
2.6149914798019517e-9
8.979803763859855e-10
1.485396756211734e-10
8.17373472848016e-11
5.808506958049965e-11
1.9842632980801968e-12
1.4487743156159586e-12
2.380549081612343e-12
2.3949930128931974e-12
4.532417698564432e-12
5.334580142134689e-12
1.1208035473107783e-12
1.2791252559218517e-12
1.4957037323296707e-12
1.7812899641516985e-12
2.1424628082268295e-12
2.5933451741631623e-12
3.1548265555878096e-12
3.85573104386903e-12
4.735069448969895e-12
5.84551953320143e-12
7.25870667622102e-12
1.1806502084035952e-11
1.1380565823446265e-11
8.010792707716311e-12
8.174454687190947e-12
1.379933198172705e-11
2.5014092793466566e-11
4.437609617926645e-11
7.899588262504415e-11
1.4579442502074366e-10
2.883991787820728e-10
6.394926482023224e-10
1.7264397484548818e-9
7.04058449223502e-9
8.6214824247054e-8
5.392703604661798e-8
1.9907129200512825e-8
1.5803700146717466e-8
2.678772621159542e-8
1.2871227395891073e-7
3.583615929120375e-9
1.0100465688767837e-9
2.810118611373331e-10
5.328468933052237e-12
4.938744082693663e-13
0.
0.
0.
0.
0.
0.
0.
0.
0.
0.
0.
0.
0.
0.
0.
0.
0.
0.
0.
0.
0.
0.
2.2414151035751103e-14
3.275929711601948e-14
4.799740210190469e-14
7.052306161808832e-14
1.0395245501445462e-13
1.722990535045426e-12
2.6798319879167187e-12
3.939880144106492e-12
5.6722681460999514e-12
8.022881493847323e-12
1.1196544791125412e-11
1.5429893900718428e-11
2.0947521045314543e-11
2.7872713940695198e-11
3.60651094155719e-11
4.486979861690259e-11
3.925086484896159e-11
4.375149081609975e-11
4.630092748993145e-11
4.598239890908515e-11
5.477109654713186e-11
6.813189971952137e-11
8.684416931682686e-11
1.2114004222791632e-10
1.9366883562432033e-10
3.5596394121766927e-10
7.515988926470951e-10
1.7984926356560319e-9
2.1848572514452105e-9
2.0164584672375124e-9
2.126866324084269e-9
2.4625983221739457e-9
3.0425466994316138e-9
3.947051081325072e-9
5.330284241551671e-9
6.722896312285515e-8
1.0894386787596928e-7
6.303729724813504e-7
2.641914105240914e-7
1.6324786920954807e-7
9.89661992843334e-8
5.440026965209671e-8
2.7666469646072486e-8
1.0976820260605148e-8
6.877732677195633e-10
4.2276397545368326e-9
2.831632190724095e-8
2.853916013032201e-8
4.007488996559204e-8
4.786813418398674e-8
3.6979158112241514e-8
1.6190722345718757e-8
4.668818770206478e-9
1.4269448530950962e-8
1.0055320107526378e-8
9.111587907687347e-9
7.006663104426851e-9
1.0845866682236966e-9
8.739603765049637e-9
1.978363358190901e-8
3.8606769441923484e-8
4.2474489673784985e-8
2.887796949658277e-8
1.793242431721331e-8
9.335218335313438e-9
1.6106060314811808e-9
1.801721255163716e-7
6.583937738554912e-7
3.380603298084433e-7
4.987259982104966e-7
4.0066167938488223e-7
3.203497778804753e-7
2.3125177424758647e-7
1.4389990357225687e-7
7.764286874958868e-8
3.738265616046278e-8
3.311351414543745e-8
6.586899133979595e-8
9.964590845519021e-8
9.729735020882889e-8
5.331205853342378e-8
1.1919342360341882e-8
1.6578273206686666e-8
1.5335917387465033e-8
1.2231452146583502e-8
1.1006941719949338e-8
6.810933315505344e-9
3.021731436013912e-9
1.5664417259516894e-8
4.094906079114176e-8
3.492062015691664e-8
2.5497473639569265e-8
1.7918475937014714e-8
1.034884768005911e-8
1.0962169951492225e-9
1.366294066219537e-8
4.3789770747949524e-8
2.2793956769669882e-7
1.4474822531628162e-7
1.772149454995185e-6
5.788048980113656e-7
3.288230827479023e-7
1.7921283007813445e-7
9.210353766381513e-8
4.7022543803361384e-8
2.3768779089251e-8
1.915901297107858e-8
5.2702078425559804e-8
7.495298094132447e-8
9.829969524683824e-8
1.017209229194196e-7
5.9071495541094185e-8
2.0039497662354405e-8
2.8372855686240377e-8
3.18045088685905e-8
2.52396710798985e-8
2.4767869770516817e-8
1.5297147471929054e-8
7.82453934291634e-9
3.269365295304526e-8
6.585645796564154e-8
6.951936545752785e-8
5.777349428091732e-8
4.4726175497931666e-8
3.158422651934886e-8
1.8699681031733285e-8
5.240382327267608e-9
1.1442943814457817e-8
4.279834168574225e-7
1.0498762821317423e-6
1.8818664119210515e-6
1.267652542763206e-6
8.054987718457371e-7
5.229929713790266e-7
2.827175402012934e-7
1.0403502686897987e-7
3.065350903167941e-8
1.3168853711142398e-7
3.670633470941181e-8
3.7356709011325576e-8
7.332121331252845e-8
1.396269251347055e-7
1.4021177758216963e-7
7.330248353613774e-8
1.577930686549665e-8
1.485648846085e-8
1.5615228674292388e-8
1.2193165214232303e-8
1.030009431206826e-8
4.970565696290867e-9
4.214565328524476e-9
1.4675412089697394e-8
3.462765391471046e-8
7.268887182416568e-8
4.627782370067467e-8
2.715580038168966e-8
1.1227696665564445e-8
8.430462851993219e-9
2.619439670671928e-7
4.536320646525812e-7
7.830043547446402e-7
6.178013293756511e-7
4.72356632444882e-7
3.4992185180133975e-7
2.3459384514568806e-7
1.539491499681253e-7
1.083156289769926e-7
8.927802919648609e-8
9.972592363287251e-8
1.9041736071037145e-7
1.6837587965724593e-7
1.3229769331286073e-7
7.198598812410562e-8
2.9393197860446727e-8
8.376277227316926e-9
5.624053748166473e-8
4.14703118617081e-8
4.117059658130275e-8
1.916117436517827e-8
2.2819031567059138e-8
6.457132827008024e-8
1.0408849119730373e-7
1.0948826586883735e-7
1.0104803468693523e-7
8.674990899591126e-8
6.798888978184076e-8
4.7268859984459863e-8
2.6180228025242925e-8
3.9682746819987154e-9
7.658242285627092e-7
2.5737600832470405e-6
2.3302248913192216e-6
2.694157358869761e-6
1.8714593110901845e-6
1.3529208844958903e-6
8.113858270078038e-7
2.1162074182527836e-7
5.813942414105574e-7
1.3651077448306545e-6
1.2507239644334308e-6
2.843345302169283e-7
1.1095863796602472e-9
1.8295655752074577e-7
2.2929729774784225e-7
1.4938551704337715e-7
5.8195730700383023e-8
3.5231221746236308e-9
2.2061118777618865e-8
1.7725349764790704e-8
1.4130322932374658e-8
9.069728369338453e-9
2.3405936258877187e-9
1.4339325769383951e-8
3.3098383786096705e-8
7.414680416956939e-8
1.1081790292946187e-7
6.252322938511832e-8
2.5242804688700546e-8
2.5330934781955352e-8
9.826556447622937e-8
4.4261988603184324e-7
5.045357561327563e-7
1.6109188926633573e-6
1.0438646016931087e-6
7.48957793788639e-7
5.117859229636995e-7
3.226412547260018e-7
2.092451928937756e-7
1.5322247748183308e-7
1.4318451600426112e-7
7.862472122203755e-8
9.12602093455066e-8
7.870075169253168e-8
4.6950782942558495e-8
2.0402755341775692e-8
3.167555007418573e-8
1.1046181833212449e-7
8.8154727728144e-8
8.060334042321366e-8
1.292599358794824e-8
1.0079119417241604e-7
1.3662192495098415e-7
1.381663945611444e-7
1.4094486476831405e-7
1.437163958462675e-7
1.399927981311258e-7
1.2497287412685137e-7
9.92266520082996e-8
6.694247121239026e-8
3.06030105339135e-8
1.1363454348701e-8
1.7591215265115958e-6
4.353472160608952e-6
6.179141980426773e-6
5.288375230129878e-6
3.264735605208505e-6
2.1765080871003192e-6
6.161468789390865e-7
1.527793716935088e-6
1.6508271880502988e-6
1.8809617296645635e-6
3.858598581519229e-6
1.4702089285360305e-6
1.0035796127156123e-7
6.606657244944038e-9
7.202084515559569e-8
1.8919745561922093e-7
1.744883181489137e-7
7.37704513848502e-8
1.2907156943841237e-8
8.850651514133025e-9
1.1019138342266283e-8
8.277125460095289e-9
5.314618614304469e-9
9.350992730555744e-10
7.202789734145033e-9
1.4819773489072402e-8
2.7789127881477134e-8
5.184262062684105e-8
9.077928580400657e-8
4.144079037187539e-8
7.388122972376938e-7
5.91361839542515e-7
1.867434745887487e-7
4.6420008223245916e-7
5.487043207648867e-7
5.744925893828289e-7
5.281835599656455e-7
4.354589458894187e-7
3.370180053343826e-7
2.3200898263262867e-7
3.987794816683225e-8
4.18153855758008e-8
2.8871555203116488e-8
8.442712219192907e-9
4.5864398869898305e-9
1.2184760683902282e-8
2.620924764269314e-8
2.8398258070700758e-8
3.431313112467115e-8
5.2150759816108364e-8
3.390412124472381e-8
1.1726895306683114e-8
1.331555840496733e-8
3.8963620425374317e-8
3.7537315538527015e-7
2.299060686994253e-7
4.0016043698587573e-7
2.810752790761182e-7
2.5893012394076114e-7
2.56597887051785e-7
2.5457388531173e-7
6.857069852098356e-7
7.862204945715667e-6
7.727366596682829e-7
2.2841752008109717e-6
4.088465510862275e-6
4.662219849723455e-6
6.768196064205831e-7
5.102323861309274e-6
6.646165182658751e-6
3.0643034396285975e-6
6.430516113168699e-6
7.195162773806675e-6
2.4744917015750672e-6
1.8809523497563157e-7
1.8711729655106228e-7
1.698234374815187e-7
2.4540283522878193e-7
3.362021599640032e-7
1.2199733894829607e-7
2.7099277194733218e-8
1.860140917487674e-8
7.733833901642521e-9
2.833386025557481e-9
6.570107971091071e-10
6.547071730126939e-11
2.283502322824851e-10
2.336835932160779e-10
8.053709358338912e-11
2.9521485689334764e-10
6.652388823164268e-10
1.1186023497792031e-9
2.8537514983945885e-9
6.199439206508751e-9
5.908090363229835e-9
2.976198963120717e-9
1.939063424243346e-9
8.294009861631917e-9
1.462298754072779e-8
1.4975732015850807e-8
8.519809207469403e-9
8.256345055178808e-10
4.9728305122445385e-9
7.2203718235595015e-9
2.043165684739796e-8
2.8008457658975362e-8
9.697265422417001e-9
2.9986127206557644e-9
1.0819330098951918e-9
1.7934585802896482e-10
4.663807737516985e-9
2.484317298398821e-10
8.891559342700348e-10
3.24052264934346e-9
7.18033452442871e-10
1.5194311126360978e-10
6.034744799815458e-11
7.123981054394344e-11
1.6014947984215585e-12
1.6286315161958613e-12
2.5040617883079082e-12
2.2971474840299247e-12
4.149113648388879e-12
5.901014861572976e-13
9.968135035658719e-13
1.251882962748029e-12
1.5216504008994346e-12
1.8384869023299004e-12
2.2231058595947416e-12
2.6960317166575838e-12
3.281631975194243e-12
4.011062460570029e-12
4.925333206427992e-12
6.079265496765303e-12
9.683183185315117e-12
8.694381333786482e-12
5.105485725680101e-12
4.712785719725205e-12
8.413778053896987e-12
1.5460477272097513e-11
2.6824912831069382e-11
4.5756949925820494e-11
7.941916438378396e-11
1.4403325703370307e-10
2.8056705524237685e-10
6.108211745899967e-10
1.601470896474297e-9
6.1083926609095935e-9
7.030255142233292e-8
5.999402848999334e-8
2.1997276919265118e-8
1.631204568581168e-8
2.5223725808004584e-8
1.6685220468583746e-8
1.4499315195462781e-8
1.9653783775574365e-8
2.9313686712889054e-8
1.71892080034902e-8
4.278377681193997e-9
2.09295644657504e-9
7.86905392311797e-10
4.087012100984333e-11
2.8232240248147254e-13
0.
0.
0.
0.
0.
0.
0.
0.
0.
0.
0.
0.
0.
0.
0.
0.
0.
0.
0.
0.
0.
2.917101904395605e-13
3.9764185671569645e-13
5.382808639573984e-13
7.371119079226619e-13
1.0171688314243282e-12
1.4125202043209733e-12
1.970896818676297e-12
2.758820973008662e-12
3.868492605069189e-12
5.4262663857364966e-12
7.602114088105966e-12
6.881041387645372e-12
6.646089123298331e-12
5.038656961168069e-12
5.1691788060219905e-12
5.991999040181288e-12
7.787796250418507e-12
1.1085319832492618e-11
1.6573820111824937e-11
2.5573574317545626e-11
4.061543811644701e-11
6.651381093428763e-11
1.1276845242631123e-10
1.9933804301615783e-10
3.719479435278084e-10
7.480303864251685e-10
1.6702631158583228e-9
4.160403570519157e-9
4.835510747779573e-9
4.591783532943051e-9
5.010230754594722e-9
6.236914088783958e-8
2.742565378652286e-7
6.579460349240616e-8
1.5626340994189323e-7
1.536913182419123e-7
1.426494605094654e-7
1.2070926835974767e-7
9.246079853311026e-8
6.758266432405207e-8
4.974088517989829e-8
3.850566629400905e-8
6.686293733932543e-8
7.138762860760323e-8
4.454575171793471e-8
1.3961531993305653e-8
3.088112949463427e-8
2.193918362631385e-8
1.839306342138128e-8
1.8391897707686787e-8
1.3229321215745499e-8
4.176093891606445e-9
2.6071677964970996e-8
3.135425681722063e-8
2.769795320427836e-8
2.41688593874393e-8
2.0193483159169673e-8
1.5072141881250682e-8
7.0650725387611176e-9
1.3492811953602379e-8
5.2742305359006376e-8
3.498882518003433e-8
2.3420054948749038e-7
5.69143643967845e-8
1.5290919692056965e-6
3.2739624774203016e-7
1.5677655483099679e-7
7.276290566242385e-8
4.2256952541406516e-8
2.587058236780164e-8
2.839849337792543e-8
7.581187603549239e-8
1.39535655054274e-7
4.08101505782922e-8
2.489578164071988e-8
2.878410830040376e-8
2.1413300811494754e-8
7.55579660363503e-9
1.4877835912278393e-9
1.9349152567825786e-9
2.7351106003705482e-9
2.173910389784288e-9
1.886900964790537e-9
1.2951139182804007e-9
2.0012421343017975e-10
1.6468257536717196e-9
3.8808576159566675e-9
8.233586531720755e-9
9.018348942440785e-9
5.064388546914536e-9
2.4717908388284494e-9
5.472936932916341e-10
5.5169154850846824e-8
1.9179911413925915e-7
1.1289425910225589e-7
1.5574025585666767e-7
1.387702476168827e-7
1.1961776151929897e-7
9.299237183029302e-8
6.580583377132282e-8
4.472101481431889e-8
3.0175841117217036e-8
2.1207064798098252e-8
1.876657037742825e-8
3.9722976736226125e-8
5.290630402565692e-8
4.376569168553222e-8
2.0223479245562742e-8
5.650259777218019e-9
1.575141769982922e-8
1.1411435632904547e-8
1.021060170115653e-8
9.074249286893853e-9
1.36251457199869e-9
8.077047625566224e-9
2.184332868196166e-8
3.57008081637248e-8
2.7978543764708566e-8
2.082039262493581e-8
1.4418861431910436e-8
7.949153337612084e-9
3.440237802123147e-10
1.6621993877415813e-8
1.576588422026324e-7
2.561599927017626e-7
7.077334596169985e-7
3.6366996744492826e-7
2.229498909514855e-7
1.386819963696532e-7
7.680924506976497e-8
4.2571596617804215e-8
4.4465025656057107e-8
1.2860647448665672e-7
1.6255216462421203e-7
1.0581086603026103e-7
6.379408452725777e-8
5.8095353980423095e-8
2.992890267776549e-8
7.894708134685584e-9
3.922996482300564e-9
7.110241555318976e-9
5.6446305143983995e-9
4.889915293307316e-9
4.072442411443169e-9
5.48040656323011e-10
3.6469656617929884e-9
1.0140622232733755e-8
2.1105922417219924e-8
1.492011667808741e-8
1.0093034655851812e-8
6.192582970970564e-9
2.68541116467158e-9
9.227888889587831e-10
5.388070471630503e-9
1.1546262690684112e-7
1.6911249605101712e-7
7.49925173009646e-7
3.609845036857853e-7
2.319169734984118e-7
1.4611876602197655e-7
8.31178173022953e-8
4.454580699482677e-8
2.1463305695157283e-8
8.782143854437105e-9
1.3893517667138092e-8
4.023321322939813e-8
6.533998183495985e-8
7.255740435066779e-8
4.603843909822524e-8
1.3941739598008925e-8
2.300533524391972e-8
1.932090526576815e-8
1.5377359548623132e-8
1.4691985128467975e-8
1.0032555579389354e-8
3.238190623025093e-9
1.832922270143655e-8
4.20778179919257e-8
4.246072472997219e-8
3.314754320708231e-8
2.468925144299065e-8
1.6539110955445222e-8
7.837828598288542e-9
3.8303255106337084e-9
2.6673984581588683e-8
2.4044019420589986e-7
3.4872341937654514e-7
1.2541169952849748e-6
5.681735969165621e-7
3.3630015091219856e-7
1.991025451798137e-7
1.0226379491224084e-7
4.7037180551482675e-8
2.6178130195797767e-8
7.395423855014225e-8
1.851508446271208e-7
8.559239454677744e-8
6.315695192856174e-8
7.630023523908144e-8
6.171602176880827e-8
2.1284206030257347e-8
1.7047225212271505e-9
1.0626358135478344e-8
8.634754264883695e-9
7.157952886621296e-9
6.238548489744933e-9
1.8970754807528836e-9
3.928265108424825e-9
1.1653383370645555e-8
2.7365475812919433e-8
2.8324766222851737e-8
1.855458474224522e-8
1.136103555140893e-8
5.177565597949732e-9
1.250095172969139e-9
1.4358047611880947e-7
3.089407453790385e-7
5.260713320867745e-7
4.0403956594891647e-7
3.0040026292326254e-7
2.2025757092327554e-7
1.4496866384566663e-7
9.012613149201844e-8
5.624514375248455e-8
3.75726499997013e-8
3.4300337200454054e-8
5.0401215615857686e-8
6.781623968427419e-8
8.846581496577678e-8
7.94108360455819e-8
3.832214795953489e-8
4.39814906799305e-9
3.108218281971061e-8
2.1466233592097785e-8
1.8357867358844256e-8
1.7368209480223686e-8
5.529031048043229e-9
1.0794700817686537e-8
3.098889580458564e-8
6.274719846495379e-8
6.162922856290274e-8
4.617615917226766e-8
3.22651820890571e-8
1.986000303811263e-8
7.9457133490994e-9
5.767184174773333e-9
3.151656850250666e-7
8.372786627645818e-7
1.1521880393094638e-6
9.072690727026531e-7
6.198255174000397e-7
4.3179913435993683e-7
2.618651202565739e-7
1.3331492023159824e-7
5.007099222039104e-8
9.590697838717328e-9
5.243176119514321e-8
6.76878321404558e-8
1.0896398109964754e-7
1.3855286002273953e-7
9.723510105434356e-8
3.49037815475596e-8
9.382032515103122e-9
2.108362339353313e-8
1.6325964197312055e-8
1.3926225171745597e-8
1.132743811045438e-8
1.1979906895824317e-9
1.1154913408136107e-8
3.071994485695555e-8
6.801194448090484e-8
4.6316940584970394e-8
3.145119247141634e-8
1.922279766782793e-8
6.4808342763753896e-9
1.1251255558653766e-8
4.5203498410166637e-8
3.0009657799368645e-7
2.9875595957042435e-7
1.8594254271258602e-6
7.887081906756455e-7
4.85619692192629e-7
2.904813444437427e-7
1.606648694519181e-7
8.903727679854461e-8
5.247184982569504e-8
4.293501382447447e-8
7.88762157317298e-8
1.125102600830706e-7
1.4417484784119451e-7
1.3047414356854672e-7
6.19673598104425e-8
1.3507205954533038e-8
5.3630159383614186e-8
4.1451012248909236e-8
3.5183361187522206e-8
3.491241770462569e-8
1.635763590778787e-8
1.6933168838172576e-8
5.576948421153358e-8
9.096253163136296e-8
8.34304122210615e-8
6.937395547274623e-8
5.387211465578329e-8
3.756366964808044e-8
2.0736453040546484e-8
1.885533034195181e-9
2.3626470206686985e-8
5.955609451080915e-7
1.1489413507573681e-6
3.0118141850204535e-6
1.6340283821144094e-6
9.891972030850105e-7
6.042049175785479e-7
3.018714720216754e-7
9.284963390074768e-8
6.436283513838472e-8
1.7362952185944736e-7
4.690574008293296e-9
6.014499490570646e-8
7.87159897290597e-8
1.5587290500971328e-7
1.6587618803256383e-7
8.891432473163611e-8
2.2937655740646267e-8
1.729314881343e-8
2.0237314350010103e-8
1.5648290808529263e-8
1.3281052997867689e-8
7.377507547056543e-9
4.209366998033518e-9
1.6662266557556575e-8
3.888060845781005e-8
8.6615781909856e-8
6.594106839200815e-8
3.831953811444485e-8
1.696701161165494e-8
6.779260739570754e-9
3.408907535163383e-7
6.555867639837003e-7
8.857037095513847e-7
7.707405499196093e-7
6.065962980601149e-7
4.6435915358324546e-7
3.207534873404204e-7
2.135649935185026e-7
1.5018126419556907e-7
1.216237478785028e-7
1.2933257391677158e-7
2.1451715251332074e-7
1.9334435121644994e-7
1.5743578826451204e-7
8.066991325543856e-8
3.050616481141964e-8
1.3807016556234705e-8
6.672667292868894e-8
4.936063659936557e-8
4.930102273023948e-8
2.479704672859696e-8
2.6067017349206842e-8
7.725751087720958e-8
1.2583237244525588e-7
1.308524461795538e-7
1.198982380353031e-7
1.0236097104102165e-7
7.941207013593862e-8
5.403610563928087e-8
2.817885831426762e-8
7.757967388318959e-10
9.343058176426083e-7
2.8627829965216263e-6
3.0839204026881413e-6
3.1305446194699594e-6
2.130694394924827e-6
1.5139146096851323e-6
8.876661009533593e-7
2.449918325051597e-7
4.902312863795881e-7
1.2067369460484774e-6
1.1559817706629356e-6
2.103889841756951e-7
2.6607652088096073e-8
2.1174027000517356e-7
2.4479947769099103e-7
1.4616423713044114e-7
5.5313220836424996e-8
1.0997741108344852e-8
2.9197966678575022e-8
2.2680229809410552e-8
1.8447022899250646e-8
1.1538436617537588e-8
3.976988688742322e-9
2.030537367713128e-8
4.6844018369851085e-8
1.0533042525930853e-7
1.304098583894461e-7
7.353834332987208e-8
2.9682108033895832e-8
2.610262540383543e-8
1.0648575462310968e-7
5.642440170004256e-7
6.530690208548205e-7
2.111626395061181e-6
1.3320220808424399e-6
9.446429870559573e-7
6.439924698052645e-7
4.040142840976932e-7
2.589711690045219e-7
1.863525202044244e-7
1.7015583181470834e-7
1.5914158656203864e-7
1.5670341551634733e-7
1.0948541710506428e-7
5.839480582476434e-8
2.488756966068738e-8
2.3749598061385614e-8
1.2570712807285313e-7
9.556772135755026e-8
8.962436960085685e-8
2.7915251614815216e-9
1.005307947603164e-7
1.5690371133207786e-7
1.602089581195815e-7
1.616286030818993e-7
1.6408529755725508e-7
1.6016025885057014e-7
1.431992398957478e-7
1.130453552471247e-7
7.508512725545721e-8
3.300843551280047e-8
1.4519127263873398e-8
1.9979102067767186e-6
4.488769587662053e-6
6.860239562837574e-6
5.803764680928229e-6
3.615913546548202e-6
2.4346541515559683e-6
8.489326464844949e-7
1.357887680739431e-6
1.8162476000734369e-6
2.0622522675743306e-6
3.792813329573012e-6
1.0377750411487426e-6
9.090309046223224e-8
6.672914472458558e-9
1.0391979442020656e-7
2.0726421456137477e-7
1.5696640258947938e-7
6.558466679699342e-8
6.31669627150355e-9
1.6753899587107937e-8
1.5169006994425525e-8
1.1492412209525802e-8
6.667300906575673e-9
3.052097758621236e-9
1.2311941757391956e-8
2.487617487033814e-8
4.751821910839449e-8
9.095340568965102e-8
1.3194084843454948e-7
2.9188393881834404e-8
9.044546413668128e-7
9.709114636085062e-7
3.289322731302091e-7
6.806449054350922e-7
7.508136331746587e-7
7.493451313994109e-7
6.621279074515537e-7
5.281712069299933e-7
3.994081036330057e-7
2.8034053645128986e-7
9.604835192202033e-8
3.228150535443547e-8
1.6967676968831613e-8
8.106175994939435e-10
1.9455566913931508e-10
7.099080598779357e-9
3.09451312736848e-8
6.343568820243331e-8
1.6501286472083052e-7
5.9310521760896893e-8
2.0142139823909666e-8
4.903253643935291e-9
1.6710067716896717e-10
2.6894510698909884e-9
5.129958239860527e-9
9.043286522748288e-9
1.9075930829086565e-8
7.170861635587351e-8
8.297129977095412e-9
4.337929422358689e-9
4.693680078754565e-9
1.3552219509037165e-8
7.183780760807335e-10
8.657839652624679e-11
6.830557854179457e-11
9.837089698648273e-13
1.651102323268504e-12
2.486388562839196e-12
1.1414370579124815e-12
5.896477226913498e-13
9.50975158526882e-13
1.2090924049510934e-12
1.8643851709392576e-12
1.6524996936559655e-12
8.136905491796927e-13
3.0362034615585665e-13
3.1710806429987195e-13
5.349749325842969e-13
8.537961479317956e-13
1.2866212157431293e-12
1.8900722387064138e-12
2.7543836611544986e-12
4.018340456224652e-12
5.901847094964049e-12
8.764942730881727e-12
1.3217049866014542e-11
2.0328612316248185e-11
3.2063630547373696e-11
5.22215722404859e-11
8.86553626193584e-11
1.5903845229292152e-10
3.079532738086266e-10
4.548531503073766e-10
4.333806240227821e-10
4.976142383626952e-10
6.889317147147652e-10
1.2017333017378818e-9
3.1197644835570575e-9
4.1233250464942424e-9
2.3273897274248925e-9
1.9871710537294846e-9
2.175031201679736e-9
3.0113866017025983e-9
4.800167622849107e-9
9.022293174392452e-9
1.259517300291825e-8
4.03049714348849e-9
3.7801157128107187e-10
9.207067719371095e-13
0.
0.
0.
0.
0.
0.
0.
0.
0.
0.
0.
0.
0.
0.
0.
0.
0.
0.
0.
0.
0.
0.
0.
0.
0.
0.
0.
0.
0.
0.
2.6141424214667586e-14
4.224232742986949e-14
6.600657321861524e-14
1.0254899948929924e-13
1.5992844032160906e-13
2.5108825363248913e-13
3.97231035896809e-13
6.336427467630366e-13
1.0199698763756434e-12
1.6587829412802978e-12
2.7301195559437845e-12
4.558046324804374e-12
7.744651639978415e-12
1.3455195519522635e-11
1.5184370368600517e-10
5.007591486668862e-10
8.27056647304518e-10
4.3975051716519336e-10
4.52439089939319e-10
1.4498735267957692e-9
2.4908736954555463e-9
3.6069102500479037e-9
4.804523175309347e-9
6.049286182347288e-9
7.273557335908179e-9
8.394598153746822e-9
4.2716728031601675e-9
2.0357735856017078e-9
1.9303984957060523e-9
2.222922536453312e-9
2.3198166737298445e-9
2.4376637371487917e-9
6.837416582988619e-10
2.1672515450969854e-9
3.55917525517346e-9
2.3310474396629763e-9
2.9823332611764445e-10
4.7352473524170475e-9
2.9671565429133676e-9
2.4080175377358374e-9
2.187404370781437e-9
2.172979104540329e-9
2.3354488621893983e-9
2.6830538538766024e-9
3.249992195883761e-9
3.849848698171447e-8
1.8218044665889772e-8
5.256722724241009e-7
1.3965006493654686e-7
6.748870284046472e-8
2.889642828818222e-8
7.900885133631128e-9
8.83482764628495e-9
3.8886374274679505e-8
1.979555069436781e-7
1.373756353089328e-7
1.8323898307413164e-8
1.598660311567958e-8
2.2800990468537824e-8
3.131597502651062e-8
2.6161598171700355e-8
1.2430556078301532e-8
1.6522967435490605e-9
8.646738344866795e-9
5.929238037391802e-9
5.143813741870546e-9
4.070379847835577e-9
3.2391633803246327e-10
4.379491482669738e-9
9.724283911446988e-9
1.9199476950764733e-8
3.206486577898969e-8
2.202322996102971e-8
1.233521504991596e-8
5.543870571699774e-9
3.071086263683003e-10
1.1923147784209535e-7
4.2873181686455824e-7
1.8353698183544217e-7
2.857851320911621e-7
2.3657337572228733e-7
1.933324805646457e-7
1.4433395828650366e-7
9.591894194277966e-8
6.064876074709085e-8
4.367651027903188e-8
5.2593548384629074e-8
6.050583417928886e-8
7.391461184491658e-8
5.851603726993187e-8
2.4306236424601813e-8
2.1201527016299263e-9
1.3811739158422663e-8
1.087723041721579e-8
9.259966216637379e-9
8.522641743742928e-9
3.566412545207939e-9
4.925966222673665e-9
1.7551495750000097e-8
2.5797661418894336e-8
1.9916973747788933e-8
1.5240987572729324e-8
1.0790932194525315e-8
6.095357896335007e-9
6.058882254098808e-10
7.037325501692938e-9
2.01363134083852e-8
1.7846432966110096e-7
1.0557345125317437e-7
1.5484875245500934e-6
4.543429789324277e-7
2.506094473745471e-7
1.3193107325036162e-7
6.410576164113802e-8
2.783407690738144e-8
6.226442535382047e-9
2.1754510502525208e-9
2.6619100151730475e-8
4.4239299448777196e-8
6.474981070683364e-8
7.836158755339944e-8
5.981314241638858e-8
2.4812105890251044e-8
8.71575456759549e-9
2.4066599627488315e-8
1.7382621735874344e-8
1.5861212765329417e-8
1.349744591668674e-8
3.146124808204802e-10
1.394451827890264e-8
3.4646725249291154e-8
5.8589178316840734e-8
4.850205130568468e-8
3.564175377355672e-8
2.4238745236324804e-8
1.3854839429402202e-8
3.2683022010719577e-9
2.426992350261287e-7
7.524374721205315e-7
6.590076092099011e-7
6.788422405214609e-7
5.014937837207826e-7
3.7495245990032046e-7
2.4846846978945896e-7
1.4088627949348975e-7
6.688784178577931e-8
2.6666209766525505e-8
3.9937901012875895e-8
1.1444302737286155e-7
5.6168513770591663e-8
6.887738571898365e-8
1.0153313571906222e-7
7.92455755147694e-8
2.8041493219769446e-8
2.8938737121387026e-9
1.2475361869707781e-8
9.78595643155019e-9
8.020731225234213e-9
6.2912355826011894e-9
4.540477511363721e-10
5.867392711627111e-9
1.4520453090750581e-8
3.2031639134289576e-8
5.091911436292799e-8
2.912916480550883e-8
1.5132164806515562e-8
3.848315998212566e-9
8.757966173178264e-9
2.1321024481677587e-7
4.324244671099059e-7
6.819808301690191e-7
5.498024117232442e-7
4.183006348848572e-7
3.1173126029851587e-7
2.0945612358094736e-7
1.352610645131049e-7
9.127661429903803e-8
7.009392741966416e-8
7.128409405904892e-8
1.2451952501236388e-7
1.5194895284842708e-7
1.0034537192332605e-7
3.7597811799945426e-8
2.642076121347049e-8
5.366975998713051e-8
4.095402965506878e-8
3.9758026163683095e-8
3.477854714255396e-8
7.817954974662694e-10
3.992968530829377e-8
7.483636241699143e-8
7.191235143437184e-8
6.370805948768987e-8
5.376325929789133e-8
4.167641440754069e-8
2.7654699156095932e-8
1.0829013155360581e-8
1.3122332468643232e-8
5.7960363486740546e-8
6.080683077586898e-7
6.300957510944552e-7
3.837457559762647e-6
1.3223249502460962e-6
7.174084223804053e-7
3.741314169670346e-7
1.5149037557897484e-7
1.476626801540758e-8
9.263200580566164e-8
9.781391175017472e-8
2.3421538343375755e-7
1.1892610208850695e-7
5.936552294771413e-8
9.243749690485832e-8
1.336711085744446e-7
9.19905944713399e-8
2.934424469264025e-8
5.443061052215312e-9
1.4557406145848786e-8
1.1354750154427652e-8
9.3308255952761e-9
6.677056447168667e-9
6.502600618232567e-10
8.04610676846567e-9
1.876588203325432e-8
4.060535979786849e-8
6.689410101561877e-8
3.673583683715276e-8
1.7358689747997908e-8
1.0019198775642098e-9
1.9551536191428552e-8
2.828022336883431e-7
5.24157232955808e-7
9.024783117577646e-7
7.05836568814749e-7
5.335950388418268e-7
3.9396617108019455e-7
2.6291607949403503e-7
1.7059799872231253e-7
1.177963468820908e-7
9.497861723389578e-8
1.0430938302854919e-7
1.6688250112784977e-7
1.8651591777056984e-7
1.0640195725145936e-7
3.7453218652328416e-8
3.457357842494873e-8
6.984129007021861e-8
5.4357507622929795e-8
5.4349721296487585e-8
4.332109473183553e-8
7.012883569976977e-9
6.202983496984571e-8
9.500872802573198e-8
9.172304346896022e-8
8.338577576641061e-8
7.176398378696241e-8
5.649123788632627e-8
3.841069438349893e-8
1.7362722762314795e-8
1.0080479317623103e-8
6.923928391357043e-7
1.3259526705963067e-6
3.3867583766690477e-6
1.8588625838777332e-6
1.1216543996979383e-6
6.820115315181335e-7
3.309442038012581e-7
7.622388559974197e-8
1.4517995775768215e-7
3.6234692283360945e-7
1.6251319584401337e-7
3.7002059875443173e-7
1.9516085117475732e-7
5.0392135640990646e-8
3.786427937841994e-8
1.246624836785404e-7
1.1984083886668413e-7
5.289611746226785e-8
8.764331260925008e-9
1.0018378334158414e-8
9.895228932329526e-9
7.486180505314109e-9
5.601647675271573e-9
5.57980413742541e-10
4.715159227701613e-9
1.0468110648932763e-8
1.9738511172921623e-8
3.575004310800216e-8
6.018178311199923e-8
3.355179822276171e-8
4.942434581823421e-10
4.219072242100378e-7
9.62242169592834e-7
2.447220201711369e-7
4.92839817759442e-7
5.096608777892286e-7
4.887811283501178e-7
4.2393381742162763e-7
3.378747671281084e-7
2.6560150677615493e-7
2.1994079011470563e-7
2.0190233938560835e-7
2.558220756211442e-7
1.4899592059558737e-7
5.9151720690931905e-8
2.0796179075303417e-8
1.3872164937863057e-7
1.0116449539385713e-7
1.0355901446261627e-7
8.789644915338958e-8
1.4382750210449397e-8
1.0029592566341447e-7
1.1902776970452359e-7
1.2041501951333344e-7
1.1926275496648858e-7
1.1320429064493607e-7
9.929071774790573e-8
7.75217369098267e-8
4.9195638385715904e-8
1.2946680706355848e-8
3.891601766768003e-8
1.2604525862256696e-7
1.6775645352840589e-6
9.54197497266959e-7
0.000010391526220608696
2.8800955767275164e-6
1.4400476591493118e-6
6.3379978923729e-7
9.027357047649917e-8
4.937130664291064e-7
1.8071029661961754e-6
1.220228319211213e-6
6.955349219277722e-7
1.4226129088886184e-7
9.495477089407201e-8
2.4685085659043116e-8
8.52294742480196e-8
1.6952051927629474e-7
1.1911507030734448e-7
4.290026200026061e-8
6.851294797674552e-10
1.3502364849940928e-8
1.1153609790595423e-8
8.604237658692807e-9
5.214442145394466e-9
1.9202469586528044e-9
8.430123164871944e-9
1.711537675629885e-8
3.220382043880283e-8
5.922267762263865e-8
8.230310869052631e-8
2.4112448220118288e-8
2.1112261265279682e-8
5.1771580072783e-7
1.1910741324643518e-6
4.6557832402193913e-7
7.112833599301972e-7
6.90586194503163e-7
6.274558425247798e-7
5.114313841961264e-7
3.879290188323832e-7
2.9672513793350334e-7
2.4290242163765893e-7
2.202718757555244e-7
2.127550080877372e-7
1.1591642843242125e-7
5.069178087195484e-8
8.803497686281447e-9
1.6782597821894254e-7
1.249092021963139e-7
1.2453901219999715e-7
8.845657580572661e-8
5.3160194046756315e-8
1.3731940516741664e-7
1.484477509617304e-7
1.5142748632169092e-7
1.5503694652734292e-7
1.5400894935575478e-7
1.4219983091907986e-7
1.1758654913578267e-7
8.304712642170087e-8
4.11906436810018e-8
1.0118136800010843e-8
1.8235334618393198e-6
3.1497453994493537e-6
7.689396666420036e-6
4.6080086239865454e-6
2.693870599982195e-6
1.5972436283388178e-6
4.876738033189003e-7
9.957926800049985e-7
1.8071651221239518e-6
1.7276655545741352e-6
2.6019029832488044e-6
1.7234318339049213e-6
5.873236610084834e-7
2.6106108833923575e-7
1.7298082749693598e-7
5.191232030077973e-8
3.29931840014797e-8
1.1461600992758408e-7
9.565544435088425e-8
2.784207907995443e-8
2.7424237670283786e-9
5.314307267216401e-9
4.989567662784618e-9
3.5140635014969207e-9
1.2299539807939226e-9
2.177946263949992e-9
5.156332879736218e-9
9.071387875143832e-9
1.4464511612241126e-8
2.028242820295496e-8
2.1122465253257466e-8
1.6373448177853194e-7
2.4973921900484496e-7
1.516346384418839e-8
1.8696755936194094e-7
2.9981017405327454e-7
3.8857213295627563e-7
4.4875965548689357e-7
4.546132909186468e-7
3.9482288812773186e-7
2.713314229232348e-7
1.0995899680399697e-7
4.862932872835047e-8
1.819814032443743e-8
2.648473252624001e-8
2.1056162404145428e-7
3.316381365714036e-7
3.7951249054258233e-7
4.612316485748385e-8
2.541818348083006e-7
2.387047479867349e-7
2.063743788928495e-7
2.0413672511418566e-7
2.1792906219073917e-7
2.3656143073710194e-7
2.491536273136875e-7
2.433363005588721e-7
2.113581143525986e-7
1.5625219927969787e-7
8.52094579921769e-8
1.4593581750252018e-10
1.0616842982230994e-7
5.1679487772971115e-6
2.8770174449453946e-6
0.000016009430226179445
8.008950231874416e-6
4.6146278912688604e-6
1.8500375043508639e-6
1.5919543065598968e-6
1.7482095738795958e-6
2.066939606428018e-6
3.6316710576725156e-6
2.062073613987812e-6
2.66865672495419e-6
1.145941891818185e-6
2.048180036163974e-7
3.872321093126107e-7
1.7807975823459103e-7
3.071439773906321e-8
5.692250385495597e-8
1.0401385947156731e-7
3.435959558528869e-8
6.595491137743692e-9
1.5339813357312409e-9
3.78759920311619e-9
2.806275485106919e-9
1.3900505541705923e-9
1.2777669547019335e-9
3.7222431310931823e-9
6.656573881573978e-9
1.0803981975410008e-8
1.5660139010681156e-8
1.7056668268243825e-8
1.0217228086424846e-7
1.5388243720117964e-7
2.9217301833052605e-8
1.2269950795979044e-7
2.316697579769299e-7
3.285676744693308e-7
3.911302620642888e-7
3.6439247055129617e-7
2.3788754820225015e-7
9.261349042973532e-8
5.748626140985277e-9
6.277937454131176e-10
3.5090467354196817e-9
1.5637546003312582e-8
3.184645789287477e-8
3.726246764899867e-8
4.651967214598688e-8
6.157346267779153e-8
5.747850178340228e-8
1.5898761225021673e-8
1.4602056188238387e-8
1.6990801495524256e-8
5.1344317348785653e-8
4.786229980408328e-7
2.7874805958461693e-7
5.138365991868501e-7
4.214336226827071e-7
3.778423257330442e-7
3.675137799705424e-7
3.571838283155189e-7
5.878541611377113e-7
8.83145352459917e-6
1.509175307162971e-6
3.781517312403473e-6
5.489099315012097e-6
4.59626795429926e-6
2.4427851494094006e-6
5.393642613179934e-6
4.266742344725012e-6
9.819657260635028e-7
2.1623826564653523e-6
4.334137370500667e-7
7.284873946304869e-7
2.0813084962998828e-7
3.3117771640907905e-8
1.4363981551133656e-8
2.414886168840884e-8
2.5000612416995913e-8
2.3411102084529927e-9
1.1859121869203757e-10
3.010527510389583e-10
1.7831692661690215e-11
2.961041699153146e-11
2.366990800750098e-12
3.868234759372151e-14
3.1383994953034314e-12
3.514779525106862e-12
3.558065159895472e-12
2.8317843012387498e-12
1.5756038052346954e-12
7.24138154951656e-13
1.29606797502465e-12
1.2585564526725598e-12
1.3828728634448252e-12
1.5812081374392895e-12
1.835974446411584e-12
2.1484135279268107e-12
2.5260922340904523e-12
2.9771128492137617e-12
3.4924263636846763e-12
3.834835792930081e-12
6.295982232990561e-12
4.525210177287471e-12
1.8829648508094373e-12
8.530353709050764e-12
1.3764194683439548e-11
1.795605828471856e-11
2.311966233154263e-11
3.411722833900385e-11
7.171056968991625e-11
3.390279688674448e-10
3.2322350958862514e-8
1.3947506643096025e-9
8.568860645864719e-10
1.1302254459081045e-9
2.8225203989011576e-9
4.222227087306951e-8
5.11595410415737e-9
1.7596000461408637e-9
1.2476839244051842e-10
1.916004117427218e-13
0.
0.
0.
0.
0.
0.
0.
0.
0.
0.
0.
0.
0.
0.
0.
0.
0.
0.
0.
0.
0.
0.
2.8402964009075343e-14
4.122626087125948e-14
5.998407436167243e-14
8.748867610794764e-14
1.2794209920599924e-13
1.8765252418302314e-13
2.761402644326523e-13
4.0786074799072025e-13
6.049099112983488e-13
9.013151740009149e-13
1.395901708584745e-11
2.420521993491343e-11
3.7983575818081726e-11
5.6323134951461506e-11
7.905025115245797e-11
1.0526356808064101e-10
1.3246117081994482e-10
1.5570231369728407e-10
1.6716332132467782e-10
1.564876564395651e-10
1.1204820544191068e-10
3.194836897618084e-10
2.9419409324052365e-10
3.740922560136008e-10
4.103323951895897e-10
4.97480777271356e-10
6.798808160127685e-10
9.580207198531172e-10
1.3789875436182896e-9
2.1792812424717514e-9
4.058314382402801e-9
4.040117562296015e-9
3.3805918523805993e-9
3.423439371931444e-9
3.946904271232312e-9
4.974469912836989e-9
6.709272392891905e-9
9.598889655863365e-9
1.455252579854935e-8
2.3382124862701515e-8
1.4985140810360365e-7
4.5428264689295044e-8
1.7727275673056266e-6
3.773717059196554e-7
1.8727905128668004e-7
8.77918100777353e-8
3.740801019170982e-8
1.0284086321523015e-8
9.22350262228642e-9
2.023156435733925e-8
1.7762711134431767e-8
7.753758059832028e-8
5.171205869205472e-8
4.531040649004349e-8
4.9305657681351574e-8
4.8473024537575536e-8
2.862001443495083e-8
1.0311583514391157e-8
1.2032306413628105e-8
1.3220766414642478e-8
1.0459824296315042e-8
9.646992035195663e-9
1.7214493962546522e-9
7.054480160252695e-9
1.6424626539182224e-8
3.164511025079473e-8
5.445651245575001e-8
6.070239728784285e-8
4.075155059215061e-8
2.374501581915338e-8
1.1304239575451222e-8
2.630402457945297e-7
1.0569357781981356e-6
4.453909333544449e-8
6.46752712423331e-7
6.905376739035781e-7
6.56109734560266e-7
5.820772173088237e-7
4.5217288366060966e-7
2.922618647971001e-7
1.4078259840588071e-7
2.199635941829184e-8
1.6245675303980355e-7
2.0376934750899056e-7
1.4434492834770323e-7
7.144729146424335e-8
1.0063725343405052e-8
3.833436136391011e-8
2.8672734113316557e-8
2.3682237412611377e-8
2.0984964378480136e-8
8.387966962649127e-9
1.3149706500012104e-8
4.6183165703259805e-8
7.758619058545953e-8
5.716277059820699e-8
4.3162761173466704e-8
3.025339696372008e-8
1.3585836416505626e-8
1.796511068634918e-8
8.645625624789997e-8
6.978555146735559e-8
3.9373762699153883e-7
1.0877357281721931e-7
3.2589103619354437e-6
8.673668358739579e-7
4.5405873920593267e-7
2.265469960430245e-7
1.110412045116318e-7
5.66612218247344e-8
3.280491660400317e-8
4.4069804352149124e-8
1.660600327154736e-7
1.7951264912935193e-7
1.5176961841002182e-7
1.2155804384152912e-7
6.294778889475501e-8
2.3912498331164365e-8
1.8345612677529508e-8
4.594542289061109e-8
3.637548707544007e-8
3.606406559082219e-8
1.2935339755254478e-8
2.269769796260697e-8
6.060527383367682e-8
9.923256301424796e-8
1.0348131047226678e-7
9.263909756766247e-8
7.6546547437919e-8
5.7537481108290236e-8
3.7919080558918326e-8
1.8445439747142512e-8
2.3005097112833075e-9
7.140872084150595e-7
2.3457404686778823e-6
2.3289810821456433e-6
2.481791915753138e-6
1.6981420361899587e-6
1.2075530495132578e-6
7.104812143818681e-7
1.993656432876383e-7
4.2037595817114683e-7
1.1784239330468239e-6
1.1030256483076101e-6
2.133246422792022e-7
2.107769749003961e-8
1.8501788513815507e-7
2.199955312845236e-7
1.3942930557066724e-7
5.151576403535848e-8
6.6594142300336475e-9
2.179149507236233e-8
1.7228392119174905e-8
1.3855552301904484e-8
8.63350904953995e-9
2.786462529807373e-9
1.481380178279247e-8
3.42618317741571e-8
7.721755847290246e-8
1.002788109084981e-7
5.6491713515763806e-8
2.275649591240563e-8
2.310274789149702e-8
4.050795218483968e-7
6.441006268170275e-7
9.094979138367998e-7
8.135084427750767e-7
6.59067180934987e-7
5.074839546559277e-7
3.528006659505537e-7
2.4118858282085e-7
1.7804523679311585e-7
1.540860998871495e-7
1.8374341564951503e-7
3.913965329944176e-9
8.738084137413669e-10
2.6370807430325758e-8
1.9952590302910515e-8
8.34152334611292e-9
2.478612169257094e-8
1.0372106275080728e-7
9.05488003275295e-8
4.7189478687282064e-8
6.066738356280122e-8
1.2829927121963014e-7
1.6129515252726484e-7
1.5107861419090971e-7
1.5037126947072375e-7
1.5473710668533712e-7
1.553320801580061e-7
1.4421718313093343e-7
1.1904911770918394e-7
8.472219166901577e-8
4.6664034499162555e-8
1.4867235254050698e-6
5.467662519473612e-6
2.0285482577251396e-6
5.746129054622487e-6
4.851090922418732e-6
4.397649044826733e-6
3.408089518203603e-6
1.0250252956717555e-6
1.8180714869173726e-6
2.456795005777207e-6
4.987069886427017e-6
1.766066809674222e-6
2.3251338049181908e-7
1.3650643080532152e-8
1.3193734223230415e-7
2.2053065637510616e-7
1.6522078696250946e-7
6.313809521415547e-8
5.976053280355658e-9
1.4600286255518242e-8
1.3641274196678975e-8
1.0138948408371608e-8
5.224910334466817e-9
3.601040318434528e-9
1.2208195137592907e-8
2.4484130687775772e-8
4.7612821940275436e-8
9.532424494898673e-8
1.2692494821102667e-7
6.820470418831712e-9
1.0381366692145175e-7
6.577608113335169e-7
9.711306401973128e-7
7.348757008640469e-7
9.167024528115369e-7
8.633922031572197e-7
7.317286189126924e-7
5.432173641171473e-7
3.8095221273684705e-7
2.6496208657362427e-7
1.216481617464761e-7
4.214188138498143e-8
3.49670224428516e-8
1.1826427332610651e-8
4.678078762514329e-9
1.1115756764713996e-8
3.8537892665519e-8
7.963138934828797e-8
1.9601516719529482e-7
6.802694314648605e-8
1.2956074167460736e-8
8.358503727507358e-8
4.2352368844699904e-7
4.3377601148996197e-7
2.7857847567764597e-7
2.4103112215437565e-7
2.4628795816020296e-7
2.6042053641623653e-7
2.70559244795856e-7
2.605538227807333e-7
2.1952071682706325e-7
1.551942043021972e-7
2.530027375326468e-6
0.0000111298320820135
2.730885267552854e-6
8.210815722457037e-6
8.660996459836382e-6
6.132699475585244e-6
1.6964394739753414e-6
2.765404733368423e-6
4.328404904154783e-6
4.721443284607897e-6
3.5070392325027387e-6
1.7594843193502014e-6
5.954323353432342e-7
9.30607771578337e-7
4.5059584917348654e-7
5.70690772729165e-7
8.349590111220343e-7
5.276122401563199e-7
6.636517967410735e-8
4.0707892634528536e-8
1.8558059684559278e-8
4.775946265184212e-9
1.010961932209248e-9
1.6168698890630998e-10
7.04662887003765e-10
5.330895737558706e-10
6.729406493921752e-11
8.082208739544169e-10
1.633366413213069e-9
2.7377500058752744e-9
7.873323451885644e-9
1.523100435790537e-8
1.2218989268021088e-8
1.6217683973292129e-9
1.2359824045350835e-8
2.8690428740150503e-8
4.244823681640625e-8
3.9309620691260283e-8
2.163857974414003e-8
4.667559366855231e-9
6.573473823023104e-9
3.143229787656672e-9
1.315015233001047e-10
2.2345886158710114e-10
1.3072928350455068e-9
9.27464175224579e-10
5.197827799127404e-10
2.057956529026573e-9
8.132916790207893e-10
1.4962971493614755e-10
3.653509766305613e-11
5.3270023683487366e-11
5.269916098330292e-13
1.168107816233852e-12
7.306619261166523e-13
6.766621809407956e-13
4.988409822411777e-13
3.7061869232330206e-13
2.2942842967720065e-13
6.051759106850618e-14
1.2579825512836546e-13
1.9489594587806513e-12
1.952739063065988e-12
2.222505642522721e-12
2.6497565244243645e-12
3.2212135877670503e-12
3.956090454113122e-12
4.894253592710948e-12
6.096006302940945e-12
7.647360550970353e-12
9.670457315719868e-12
1.234101594825409e-11
2.256271561042346e-11
2.9167139773728645e-11
3.4318618033233326e-11
4.859429916212497e-11
8.565528037363838e-11
1.7066805959528163e-10
3.759491842380913e-10
9.665703199638207e-10
3.3852774175943667e-9
2.9843730689567404e-8
6.629740933344056e-8
2.0733801411690846e-8
1.2971471392752586e-8
1.674236317116757e-8
8.164300459312222e-8
1.9538112952260617e-8
1.325440902716835e-9
2.29665971114712e-9
3.088314828217732e-12
0.
0.
0.
0.
0.
0.
0.
0.
0.
0.
0.
0.
0.
0.
0.
0.
0.
0.
0.
0.
0.
0.
0.
0.
2.988715988908986e-14
4.384840270771371e-14
6.452722275877847e-14
9.527698379914089e-14
1.4120424576628424e-13
2.1013563176938219e-13
3.1415271405049137e-13
4.720540186008412e-13
7.380765557115852e-12
1.3089939040135001e-11
2.0832885428080994e-11
3.110714657102532e-11
4.3485185651100765e-11
5.68792905480729e-11
6.906910030021323e-11
7.63915413298719e-11
7.381964859984847e-11
5.5522556731474796e-11
1.5747073773692924e-11
1.588779407934125e-10
1.4708531859374686e-10
1.814418493238829e-10
2.162613006782502e-10
2.6543490583645767e-10
3.712906907255388e-10
5.438377975069321e-10
8.180768770889979e-10
1.3413089366831636e-9
2.091034276016519e-9
1.476510786504651e-9
1.292413575192434e-9
1.332284042584248e-9
1.5255126368686174e-9
1.8690066996398887e-9
2.3972036182617523e-9
3.1785572714252552e-9
4.325280499687572e-9
6.014799185404943e-9
9.366773633264277e-8
2.8987795944735195e-8
1.2845740611417355e-6
2.56611465843554e-7
1.2663264826681637e-7
5.840069075329537e-8
2.3321542439946446e-8
2.670316645116133e-9
1.6091565875316687e-8
3.664255102736269e-8
1.4469416984860427e-8
5.593965235099116e-8
3.8455558864903425e-8
3.00166991056154e-8
3.493253610135555e-8
3.76624408053439e-8
2.7014589240813213e-8
1.1172811077811354e-8
3.4860022225827632e-9
1.09305636140811e-8
7.80227933744826e-9
7.203013315185137e-9
3.2363353453721447e-9
3.4367375297356453e-9
9.353406989102076e-9
1.8200766060241615e-8
3.2496834315730065e-8
4.7986550258427714e-8
3.679717119152921e-8
2.0768056652893693e-8
9.73071499738978e-9
2.0363498977646893e-7
7.939072121227815e-7
7.14209999769041e-8
4.206500500174592e-7
4.742319892873332e-7
4.639565137035761e-7
4.2427734080997e-7
3.450926834112989e-7
2.4189297543513384e-7
1.4285179753178295e-7
6.53008294007994e-8
1.4998661833867797e-7
1.5929167007196518e-7
1.0273657933819928e-7
4.685820471878742e-8
1.0050383144226324e-8
3.234846956459477e-8
2.3897499280852143e-8
2.0822396054050218e-8
1.7904125251282716e-8
3.5582521817130075e-9
1.78476190665025e-8
5.526741841368129e-8
5.421815755290341e-8
4.187929396290198e-8
3.228919961970183e-8
2.2264775907774106e-8
8.705986464389292e-9
1.645875409086941e-8
7.264356236491519e-8
6.470871723965603e-8
3.4360221448853215e-7
6.649765255263071e-8
3.0150601425770795e-6
7.294453108579274e-7
3.6964217806493453e-7
1.781123823206282e-7
8.372737226937538e-8
3.880605574981239e-8
1.7375913988684644e-8
2.5205149112909122e-8
1.190643033120148e-7
1.2225933354618818e-7
1.2253786285955255e-7
1.1460737583825481e-7
6.867669519257079e-8
2.714802897936396e-8
7.824134805419528e-9
4.060361226667459e-8
2.9636361797309586e-8
2.8905848706871843e-8
1.7818635959924984e-8
1.0262775196545722e-8
3.826092850964236e-8
7.613728040157206e-8
9.21942757277602e-8
8.14352329050787e-8
6.538865811616948e-8
4.802036383695424e-8
3.1065605066960275e-8
1.4741467977615668e-8
2.4708409233253683e-9
5.562171867437289e-7
1.8520396483157782e-6
1.7914578864935998e-6
1.9019646979688097e-6
1.3222098188262045e-6
9.483986357128829e-7
5.756395231255963e-7
2.2245205844110465e-7
1.231616853197148e-7
5.48400453193046e-7
6.630726725797132e-7
8.068949077627727e-8
7.520494214041763e-8
1.9482426580537648e-7
1.8903345092839672e-7
1.0601704304208275e-7
3.045179535654364e-8
1.6392982814191327e-8
2.0781042102239957e-8
1.610540603118127e-8
1.3291524742977178e-8
6.6781193164570894e-9
5.124487705858048e-9
1.8392649811467376e-8
4.321612668473876e-8
9.580134051599164e-8
6.947146570592415e-8
4.037765086812642e-8
1.4805748099850624e-8
2.376576339476815e-8
3.525714608164466e-7
5.255576687656269e-7
1.013631667158822e-6
7.838138201868459e-7
5.994644506475843e-7
4.395637218768958e-7
2.928156230234258e-7
1.941614287991067e-7
1.4084289158177027e-7
1.2257757642109105e-7
1.604549579044447e-7
2.940262729324684e-8
4.439196094555084e-8
5.986143778645594e-8
3.6890204559723925e-8
1.767290706503883e-8
1.1743561190532804e-8
7.287097748224738e-8
5.554142652051169e-8
4.481548414974695e-8
2.2374518403335512e-8
7.730249285804977e-8
1.2434074388141217e-7
1.3545383643581616e-7
1.3634522315242123e-7
1.3612571513607114e-7
1.298199966740244e-7
1.1329488250689099e-7
8.792657227320538e-8
5.836957478964163e-8
2.726471342950687e-8
1.1869023988141662e-6
4.368591635613061e-6
2.1105457139148363e-6
4.610735012917265e-6
3.6142427195221976e-6
2.9822749648613034e-6
2.175829098881774e-6
3.9454819763788306e-7
1.6091684700137985e-6
1.907532789022952e-6
2.8307234953912086e-6
9.576579931426958e-7
1.763185220848664e-7
5.427047006043358e-8
2.2581527330705958e-7
2.1888107118691643e-7
1.232854741587391e-7
3.4568117797909804e-8
1.0943670607501874e-8
1.860705890001627e-8
1.4378919353108585e-8
1.066274558799739e-8
2.683357778132112e-9
7.756909299413167e-9
1.9339551578123e-8
3.9721809678604646e-8
8.359109758542969e-8
1.406432231092861e-7
6.672039177644214e-8
2.2176882202344858e-8
9.990978499678596e-8
5.552155897228846e-7
7.241888955908628e-7
1.1411123925747835e-6
1.0514800632836874e-6
8.70308590075785e-7
6.647979935033603e-7
4.5623586021901316e-7
3.0995009825911583e-7
2.246481520455316e-7
1.6458360579705327e-7
3.195184144078275e-8
2.6867105674289417e-8
3.095342519606299e-9
2.4378769612546907e-9
6.340769452625562e-9
5.8516998658689685e-8
1.9886050653780454e-7
1.3727280220233194e-7
9.60685186128902e-8
2.35692317682606e-7
2.8366457149288545e-7
2.3497133203113538e-7
1.894965777987768e-7
1.8550933978321114e-7
1.9694832736163187e-7
2.113892133883567e-7
2.1805388863109894e-7
2.0534842111471503e-7
1.6933940572539758e-7
1.1726844469033308e-7
5.709639551455185e-8
2.770504310657508e-6
8.865010001329511e-6
4.937585421281687e-6
9.148710891432343e-6
7.072777676828284e-6
9.017325465646926e-6
9.244870834474384e-7
1.8941714199311173e-6
2.555741155180067e-6
4.838454432152133e-6
3.735006029722506e-6
6.070182063817773e-6
2.279386569052534e-6
2.9601786321197646e-7
3.46256069995727e-7
1.40752644510247e-7
2.350403413794207e-8
1.0405400632170697e-7
7.690204021046112e-8
1.748433308897797e-8
2.752207949146805e-9
2.74928445154124e-9
3.534729778162081e-9
2.429599153890708e-9
5.637335671968475e-10
2.242999031742775e-9
4.883423293420562e-9
8.52181282145761e-9
1.4069064515676172e-8
2.1696729578515832e-8
7.810431367193539e-8
1.0760394417821176e-7
1.9344142210844874e-8
9.316036075591017e-8
1.8219418046617844e-7
2.659958593484521e-7
3.170216582200685e-7
2.823604138621732e-7
1.6397628874508755e-7
4.527112681539085e-8
1.749625483380793e-8
1.436398493517695e-8
2.84831444593959e-9
1.8810937478581164e-9
1.8291655342418882e-9
1.7938918082432248e-9
7.356322340253931e-9
3.078354370161023e-10
1.177310182969948e-9
1.2456479638142398e-9
2.2447359731502484e-10
1.073613440544916e-10
1.437674269325987e-10
2.0811295006533998e-11
9.9545149197116e-13
1.939714028063922e-12
1.7369406719286015e-12
2.473086187571157e-12
2.727968411980792e-12
3.4035793667184074e-12
1.504305811280778e-12
1.6038187289653031e-12
1.6411599329427698e-12
1.8745133969199407e-12
2.2265770346913505e-12
2.688860188866975e-12
3.275589215789931e-12
4.015020890638675e-12
4.949009364857861e-12
6.135951734227653e-12
7.656625258405285e-12
9.623707442586133e-12
1.6437741608611627e-11
1.8205784673688594e-11
1.6836262946709097e-11
2.0170729848793712e-11
3.334203242860741e-11
6.115079246713793e-11
1.16041671183138e-10
2.3189605444835462e-10
5.104698204604438e-10
1.338388370518587e-9
5.028214654798347e-9
5.9117242000825325e-8
6.185650507674752e-8
2.035683166638206e-8
1.44763930508473e-8
2.1327925909185548e-8
1.3634876568699295e-7
8.591091242607074e-9
5.999509854755333e-10
6.727797542167137e-10
6.360246747096663e-13
0.
0.
0.
0.
0.
0.
0.
0.
0.
0.
0.
0.
0.
0.
0.
0.
0.
0.
0.
0.
0.
0.
0.
0.
2.920078615466831e-14
4.288537273262586e-14
6.317325005521218e-14
9.337340856919573e-14
1.38531685286984e-13
2.063926598668508e-13
3.277847992813385e-12
5.469544410420036e-12
8.400654871132613e-12
1.2387230859604418e-11
1.7581175544464346e-11
2.4108532618197144e-11
3.1895213139852574e-11
4.042548974102634e-11
4.844228399822355e-11
5.367095329555839e-11
5.271420535260057e-11
7.751109767425757e-11
7.229549008605844e-11
9.290405224432048e-11
9.69127801273493e-11
1.176483732451542e-10
1.561420722334305e-10
2.0961802285531316e-10
2.9266545824126024e-10
4.66087652953929e-10
9.028646466672567e-10
1.7151145207944809e-9
1.4078088657107255e-9
1.3598902770138417e-9
1.4830738386109204e-9
1.7509423863903183e-9
2.1817445465838696e-9
2.827598627829216e-9
3.77946087660815e-9
5.184461774932419e-9
7.682555861837141e-8
6.009718902184386e-8
9.81075113685167e-7
2.5667508869165393e-7
1.3881399397656084e-7
7.146753794403813e-8
3.323470115821388e-8
1.1464190348417077e-8
4.418542097629956e-9
1.6494106196350674e-8
3.5920129329929226e-9
4.0761881902631326e-8
3.199748911031872e-8
3.035244067917588e-8
3.948534971004645e-8
3.887357736460839e-8
2.2477872358741905e-8
7.081408916624332e-9
1.5679612702503058e-8
9.91877175771224e-9
8.01775360075805e-9
7.359338084121474e-9
1.6249792545630257e-9
4.965858207137297e-9
1.2049984648709085e-8
2.3711744854133286e-8
4.162602888166843e-8
4.2114779880807065e-8
2.626907650282442e-8
1.4518554256912888e-8
5.86000436186584e-9
1.859328309650505e-7
7.622060764477767e-7
8.751370214521842e-8
4.5664403887411786e-7
4.407353521486806e-7
3.972621192676753e-7
3.3170703456481087e-7
2.4177457911451294e-7
1.5158343575271848e-7
7.988456213324382e-8
3.545905952022504e-8
1.0243697868211921e-7
1.3269371437444553e-7
1.013212762467263e-7
4.97155935905683e-8
2.472900399001976e-9
2.5557480410354918e-8
1.945923355360862e-8
1.630034687283953e-8
1.4612586459313726e-8
5.767476000803264e-9
9.245101255401644e-9
3.2340517937033334e-8
5.006510810216529e-8
3.749246485128802e-8
2.8453407774722003e-8
2.0003372630842802e-8
1.003936267627847e-8
5.195616326750729e-9
3.644677726820163e-8
7.284074877051348e-8
2.8614907052009725e-7
1.0099964937068745e-7
2.426371307366122e-6
6.566205884143929e-7
3.486191211849719e-7
1.7633666247842741e-7
8.587659625646088e-8
4.152078638386383e-8
1.9600129755020514e-8
2.1089814669354008e-8
8.079786192529222e-8
9.439138907117743e-8
1.0879747796601927e-7
1.089648153516046e-7
6.474713192363555e-8
2.4393330750574044e-8
1.618624389999192e-8
3.634923365361586e-8
2.766552279255395e-8
2.7072110665983577e-8
1.6996842803078524e-8
8.705011780078e-9
3.51259082291992e-8
7.087468532659212e-8
8.180967043014895e-8
7.018386425210572e-8
5.5331085256058085e-8
3.9918955485277845e-8
2.499205206900648e-8
1.0264447181265192e-8
6.168243733379841e-9
4.936492690205307e-7
1.4759913911386196e-6
1.8409901540485999e-6
1.597380699078566e-6
1.0668500970363102e-6
7.339070585074451e-7
4.229997641366404e-7
1.5908431283751425e-7
7.097318262942228e-8
3.1516112276740874e-7
3.340362377513826e-7
1.5515345007801092e-8
7.597259367086642e-8
1.6986381511846352e-7
1.6736858278586906e-7
9.186417283142295e-8
2.3608941044661368e-8
1.5781695492326896e-8
1.8336852782815826e-8
1.4245909893757227e-8
1.1864815357132518e-8
5.860733805037443e-9
4.697455309084789e-9
1.663600714072845e-8
3.918884404641088e-8
8.543365642329437e-8
5.819341725411552e-8
3.394005623735771e-8
1.3132191351612579e-8
1.5711168534745043e-8
3.0960796058044493e-7
4.889566169307357e-7
9.074034690647287e-7
7.049529658691429e-7
5.386303390521641e-7
3.9626930997133447e-7
2.6449280054950066e-7
1.7468520563714105e-7
1.2537138149581169e-7
1.0706792468599038e-7
1.305625191942218e-7
9.883098057381088e-8
1.315467503845829e-7
9.769172520643111e-8
5.3181951236158874e-8
2.3888288001576564e-8
9.559919855548293e-9
6.280574071291894e-8
4.7689128943411114e-8
4.496405921707075e-8
1.892772588194192e-10
4.940463080638637e-8
9.689230975199278e-8
1.2232617015384198e-7
1.2452907191194387e-7
1.203196304424576e-7
1.093250244956413e-7
9.053793516988329e-8
6.668728322436607e-8
4.108228415903951e-8
1.4437630547165964e-8
9.903659563394803e-7
3.5544552226709865e-6
2.3387218381070133e-6
3.7231389151797753e-6
2.7262859652678787e-6
2.0955456066825766e-6
1.3544501451472544e-6
6.177831356271505e-8
1.4686678814489337e-6
1.6661720531078825e-6
1.9279208370697403e-6
6.260210618106667e-7
1.079902165064879e-7
1.2082607133005027e-7
2.4660696539758256e-7
1.938799946172426e-7
9.373045605090131e-8
1.7006643885296327e-8
1.8179060523162875e-8
1.8526979305747876e-8
1.4240102665654746e-8
1.0241521059241252e-8
5.730763264779292e-10
1.0354291044294883e-8
2.4328210006014747e-8
5.178463470899346e-8
1.1143706292531397e-7
1.0120244778663959e-7
4.287006572881849e-8
2.6561907975542477e-8
9.821013219887499e-8
4.984626987331301e-7
6.089462694240679e-7
1.3572836086352346e-6
1.0630384204558577e-6
8.223187633442045e-7
5.959935260225709e-7
3.9345194533447386e-7
2.626982172626815e-7
1.9322978256381035e-7
1.6949987887239228e-7
9.290718162074154e-9
2.0009669140936904e-9
1.793984867449669e-8
1.5506360242248126e-8
2.3067470511754667e-9
5.799175223580125e-8
1.7718312677829015e-7
1.7905845678884912e-7
9.269641360851817e-8
1.030510988914826e-7
1.8951223115755776e-7
1.7261341054718145e-7
1.5965734405326738e-7
1.6360996599691278e-7
1.734618709592751e-7
1.7981664695962595e-7
1.734539037459933e-7
1.4955536994103611e-7
1.1160454115364278e-7
6.582782186928982e-8
1.4368923807368666e-8
2.3865806697270734e-6
6.7153044047778585e-6
6.0202481864365875e-6
7.591705099640885e-6
5.110393814556453e-6
4.392844794831257e-6
3.0572337184968777e-7
1.6115384611089782e-6
1.926551316956899e-6
3.052602278542828e-6
5.172046140152716e-6
5.291264405491758e-6
4.6593949112366174e-7
1.5591931771464844e-7
8.193451285026834e-8
6.187640282067027e-8
1.5162521592146623e-7
1.3589567287064859e-7
3.856436765792174e-8
5.97817245460616e-9
5.225564419023368e-9
6.536193166764238e-9
4.7238656002907035e-9
2.1767832419331103e-9
2.240305264133979e-9
6.3465916778456666e-9
1.1758185291356563e-8
2.048635336865422e-8
3.4414827684537414e-8
5.0100781944559453e-8
2.3722056300087314e-7
2.516403524137808e-7
3.0369454444471425e-8
2.4140980115532833e-7
3.617106564796412e-7
4.5011684756312366e-7
4.792691391762515e-7
4.264687366529926e-7
2.995376971213851e-7
1.212287317481985e-7
1.3469006760928041e-8
4.334885408629325e-8
4.718106422274531e-8
1.9017093863855853e-8
7.018958734722492e-9
6.136748369864358e-9
3.792221507259132e-9
5.8871851315040665e-9
2.8350849247876938e-9
5.456442253285701e-10
1.4412161475478608e-9
1.923796256777452e-9
2.3554119225689243e-10
8.665142568974589e-11
5.2671396032658035e-12
3.187361671308477e-11
1.1004921062303206e-12
2.1220607180492938e-12
1.9465768612857453e-13
3.881319950632238e-12
5.1481425775267954e-12
9.62935641617004e-13
1.1824371638921102e-12
1.4030989080022978e-12
1.6768784826564156e-12
2.017017801862893e-12
2.4388551123312026e-12
2.9623583221497195e-12
3.6140589571876287e-12
4.429390812964262e-12
5.4558698904998914e-12
6.7577249230524085e-12
1.0890673531327904e-11
1.0184432140766186e-11
6.675770961957893e-12
6.549795279893013e-12
1.1258659877878551e-11
2.0487363090627392e-11
3.597901354378578e-11
6.285430874964143e-11
1.1288782351424552e-10
2.1474344809168793e-10
4.4854619383550503e-10
1.0920763320126094e-9
3.5398961962201785e-9
2.4435189202081373e-8
6.63450611632095e-8
2.8466220932471743e-8
1.6318704026928548e-8
1.9130263332630915e-8
7.038537358276286e-8
3.262697376120087e-8
1.3589399928669067e-9
4.3876032216378834e-11
4.307544929009406e-9
1.3739417504267318e-12
7.116946778167219e-14
0.
0.
0.
0.
0.
0.
0.
0.
0.
0.
0.
0.
0.
0.
0.
0.
0.
0.
0.
0.
0.
0.
2.734822669553247e-14
3.996915115980149e-14
5.856239429606026e-14
8.605341728410715e-14
1.4483099688881318e-12
2.206410585499752e-12
3.2015693120515264e-12
4.572975729674381e-12
6.4477824875487415e-12
9.009516468962e-12
1.2486328435935639e-11
1.7132908280575158e-11
2.31842124692977e-11
3.075570630574688e-11
3.9662762467254256e-11
3.257172824099886e-11
3.8257222954145345e-11
3.7146709219685725e-11
3.6997760244849016e-11
4.369735305315571e-11
5.354979771263289e-11
6.829952452450969e-11
9.652694270163572e-11
1.546678493146189e-10
2.7805706618529127e-10
5.598690891377276e-10
1.2770466250936445e-9
2.8430532809280827e-9
2.4333934479541204e-9
2.4067784320288388e-9
2.6731853734444394e-9
3.217263991234252e-9
4.10673853433933e-9
5.497192112468272e-9
6.59478529830688e-8
1.300733006369386e-7
5.213394222062391e-7
2.6431683065413947e-7
1.7211837108941526e-7
1.1089599919320755e-7
6.450907779601969e-8
3.5288343704333675e-8
1.7293923133176047e-8
6.418517759927275e-9
7.1331028926374265e-9
2.573786213878659e-8
3.0039258334640064e-8
4.4793811334387e-8
5.0703200521079044e-8
3.535696011271353e-8
1.3674610249369007e-8
1.1888407270515004e-8
1.3949544381804853e-8
1.044213594996875e-8
9.722933292340747e-9
6.511293663601708e-9
2.3014727781792968e-9
1.0902154582877984e-8
2.442405884028521e-8
4.454533774947085e-8
3.8123977532787006e-8
2.5894602108005188e-8
1.6127808275336264e-8
7.97903962119074e-9
4.3535307038716705e-13
1.8296570195675717e-7
6.111054530466395e-7
4.4015339039534775e-7
5.11688761207557e-7
3.883023402514731e-7
2.970636549064286e-7
2.030972778816609e-7
1.1971983052202377e-7
6.153771986139786e-8
3.093087111496257e-8
4.187408573459178e-8
5.993571713999609e-8
8.999178064988121e-8
9.496060592427773e-8
5.458464760346049e-8
1.3997023467682871e-8
1.3572229516732518e-8
1.4273942207440209e-8
1.1245884439138335e-8
1.003437011076975e-8
6.851519499088876e-9
1.7222935343130823e-9
1.2280377411355032e-8
3.250518647423696e-8
3.4916465996773006e-8
2.5064646496798875e-8
1.750599302728529e-8
1.035754651832118e-8
2.1756089489443283e-9
9.83227102045508e-9
3.286505766332363e-8
2.1239524203077212e-7
1.5959661352180728e-7
1.585319359950752e-6
5.567677655793437e-7
3.240381618520479e-7
1.8154995415747216e-7
9.520937772975186e-8
4.950255581048211e-8
2.558737548451507e-8
1.9269904421745118e-8
4.678794757757659e-8
7.118611290946413e-8
9.625099284705762e-8
9.961832025774544e-8
5.719201621969898e-8
1.8386127939081792e-8
3.1763640928847916e-8
3.054504088346576e-8
2.453315330241703e-8
2.409002883241573e-8
1.4635388931519087e-8
7.801432436097582e-9
3.2355056172132704e-8
6.461980995851134e-8
6.582763448223871e-8
5.4256239353670606e-8
4.1811342570528894e-8
2.9320227431192118e-8
1.6947743813368666e-8
3.672980284994957e-9
1.3544798054565626e-8
4.1027175553412764e-7
9.289217485183128e-7
1.8936915952998737e-6
1.1757419681206071e-6
7.35156384644876e-7
4.6782943121723634e-7
2.477858267018289e-7
9.0809774277609e-8
2.1924773128103658e-8
9.250172969060711e-8
2.3037088205144995e-8
4.86737971192749e-8
7.192502741216338e-8
1.3052699839719956e-7
1.3176474075324337e-7
6.746287716042024e-8
1.3578260034060397e-8
1.4505819092414427e-8
1.4822792490699939e-8
1.159921192818603e-8
9.848498873134823e-9
4.719872221285928e-9
4.063685053299256e-9
1.4084349774232452e-8
3.32307493415165e-8
6.849205862300597e-8
4.3000718433880886e-8
2.529332054257681e-8
1.0680569976414105e-8
6.69963478316703e-9
2.4812347336715027e-7
4.4496385144114643e-7
7.445654569698511e-7
5.925273791278207e-7
4.534859072401372e-7
3.3699625034634554e-7
2.26418104698909e-7
1.482563154524915e-7
1.034850017855068e-7
8.405708625776141e-8
9.145680804501712e-8
1.6157399325164585e-7
1.5644661423328434e-7
1.3604228457926462e-7
7.663658881106826e-8
3.0636733812713325e-8
8.174917726929087e-9
5.415705121414974e-8
3.943287465777207e-8
3.899931606086358e-8
2.2528509700262365e-8
1.6533975818472713e-8
5.5429826702176316e-8
9.735108686697638e-8
1.0488891938674154e-7
9.538669011399927e-8
8.049317596761032e-8
6.209240902515862e-8
4.2411205237955435e-8
2.2576423101462482e-8
1.5006374658285189e-9
7.020346114092625e-7
2.2879591418166277e-6
2.2742179268931376e-6
2.408624242999102e-6
1.6537983519542675e-6
1.1782490984304007e-6
6.977616733867421e-7
2.1252803060652875e-7
3.488904638667986e-7
1.062534469798995e-6
1.0365804748687151e-6
1.8596233416207666e-7
3.328359947778794e-8
1.9175032598181166e-7
2.172329343625414e-7
1.3381867745828538e-7
4.774466753678296e-8
9.220200314634619e-9
2.2262755675668147e-8
1.7427105415462026e-8
1.4104235214914459e-8
8.501270266053435e-9
3.332871199156712e-9
1.5870750233828256e-8
3.675580351038518e-8
8.316209348234497e-8
9.576522153987504e-8
5.416409312413531e-8
2.1473990683283887e-8
2.3884766051633368e-8
9.717291832015111e-8
4.273541598508189e-7
4.78625239205084e-7
1.684506835905789e-6
1.0314745406819284e-6
7.24205769872416e-7
4.864387461919944e-7
3.022595985059638e-7
1.937400244869583e-7
1.4078930512082115e-7
1.3190946698845417e-7
1.351464314022778e-7
1.4421080269608023e-7
1.0796916834342725e-7
6.046565401869261e-8
2.646770176138402e-8
2.368033508225532e-8
1.021252606914851e-7
7.936579448349059e-8
7.788284886779092e-8
1.001141832794779e-8
7.431995013338241e-8
1.245226001468182e-7
1.3234384295630331e-7
1.3433097646031953e-7
1.3477118525906973e-7
1.2866617698246451e-7
1.124419131338629e-7
8.737632358952946e-8
5.720612772630167e-8
2.3512002862393473e-8
1.5978735987506677e-8
1.572550708384432e-6
3.73471149171887e-6
6.0101296349875235e-6
4.6488109328134054e-6
2.826748274876091e-6
1.8118391135206312e-6
6.162193453993729e-7
1.2690217421036505e-6
1.678931354777562e-6
1.6940667949429404e-6
2.9083470859821434e-6
9.436531552892617e-7
8.428508585163597e-8
1.4952630370119502e-9
1.1124443105964563e-7
2.064386698024999e-7
1.563107345600035e-7
5.714102939340784e-8
5.214011029680015e-9
1.2551412785448818e-8
1.1679856694492661e-8
8.784521583832297e-9
5.0104950753686025e-9
2.334986931980953e-9
9.343166648857115e-9
1.8911299782783727e-8
3.623455266598888e-8
6.987654945153465e-8
1.021783548119326e-7
2.2672359126336756e-8
6.988680524499986e-7
7.495117279013775e-7
2.6121165025634266e-7
5.350739979750818e-7
5.922664912449372e-7
5.900690903693071e-7
5.192129653645905e-7
4.159967050658454e-7
3.227711018714595e-7
2.430185008152704e-7
8.133399110343028e-8
3.853738445953244e-8
2.435918334217952e-8
3.9908771349023595e-9
1.494921122584934e-9
9.722492891670583e-9
3.5182904311429657e-8
7.135433051486281e-8
1.6107154543347953e-7
4.185513948628894e-8
2.6638680751686278e-8
1.239486895377353e-7
4.3670631476296283e-7
3.641276326119869e-7
2.4000627704915564e-7
2.2011842726986094e-7
2.271296670848906e-7
2.388829580414148e-7
2.429903779168298e-7
2.241638222855272e-7
1.7785813129547741e-7
1.8364733998032361e-6
8.609264681543354e-6
7.994475418155601e-7
5.874557871274969e-6
7.69421191704499e-6
8.69929079522167e-6
4.925859628017825e-7
2.536690440439418e-6
3.947877166790609e-6
6.635865491791805e-6
1.890070079211585e-6
4.537317553232224e-6
3.460613883785771e-6
1.817725714796836e-7
4.911105176964188e-7
2.579108185297013e-7
3.383088715790969e-8
2.8864837159227383e-8
9.002970320949573e-8
2.6246390733360184e-8
5.456172977693647e-9
6.093157169895974e-10
2.8962031158002554e-9
2.2909518954671983e-9
1.1290270139271346e-9
1.1182965705154884e-9
3.3030564941429104e-9
5.8986210556927616e-9
9.763278252720959e-9
1.5265705120470175e-8
1.9655744226115272e-8
8.459346840794422e-8
1.0871024027752628e-7
1.6289928121733897e-8
1.0356162675899165e-7
2.0104939337742574e-7
2.893597649157958e-7
3.231135552126124e-7
2.497730322501639e-7
1.1511082958618013e-7
1.2981237767381152e-8
2.9550981558628676e-8
2.37266137782664e-8
3.211395424040031e-8
2.417864511033247e-8
1.4143313474062912e-8
9.235248294368072e-9
2.264742355998388e-9
5.4024674186954195e-9
1.370163567800083e-9
6.030801867398251e-10
1.5958102999032043e-9
1.899316777487633e-9
1.9878137303696783e-10
6.940006949859419e-11
8.550642177252851e-11
2.1006809105004708e-11
1.2507832914223212e-12
2.2769306261855045e-12
7.359676980597479e-13
3.885580541838716e-12
4.805857972373833e-12
9.655996410572042e-13
1.1957761270138485e-12
1.4237882320039623e-12
1.70405715175876e-12
2.050874144927025e-12
2.480266219761471e-12
3.012774544077657e-12
3.675489358700469e-12
4.5044739203518725e-12
5.548026460660121e-12
6.871398645562038e-12
1.1065767226875311e-11
1.033409057007914e-11
6.747213741346925e-12
6.606041069545126e-12
1.1386332240357631e-11
2.0757603110764787e-11
3.648331153562446e-11
6.375657613528849e-11
1.1451820609694471e-10
2.1782705485236294e-10
4.5487162712737603e-10
1.10689944984209e-9
3.583756285274952e-9
2.461007075183778e-8
6.641328159074243e-8
2.8846101172036694e-8
1.6566986022090954e-8
1.9427556821858818e-8
7.156911104205058e-8
9.370815630843611e-8
5.062171850186696e-8
5.328343129271004e-9
8.022678449994609e-10
1.1514187024315695e-9
9.372287354014025e-11
2.5797578143690593e-13
0.
0.
0.
0.
0.
0.
0.
0.
0.
0.
0.
0.
0.
0.
0.
0.
0.
0.
0.
0.
0.
0.
2.88640914103585e-14
4.20832635877382e-14
7.425237808860803e-13
1.0662000402148113e-12
1.490301685905904e-12
2.0804166784993797e-12
2.9011456842414827e-12
4.048273139925271e-12
5.652402674380907e-12
7.886968039018776e-12
1.0975225361575786e-11
1.5190065093240167e-11
2.083573711833099e-11
1.6631493396757518e-11
2.020386891518737e-11
1.5925854612051328e-11
1.618010453405245e-11
1.8603886157160096e-11
2.2638550716136855e-11
3.0275437760292385e-11
4.474736050474237e-11
7.11922579065649e-11
1.1984897881443657e-10
2.1320382556411896e-10
4.052614465786715e-10
8.421639865161589e-10
1.9632856218541622e-9
4.265916431686336e-9
3.6924443799790887e-9
3.7117575239359033e-9
4.202674308579977e-9
5.182535422422215e-9
6.832921365778617e-9
7.246098146615307e-8
1.8729389025255545e-7
3.8910239524550225e-7
2.773080898680731e-7
1.9886401656618486e-7
1.41984772375457e-7
9.104352569684265e-8
5.49979849854606e-8
3.248817530639919e-8
1.916519500112913e-8
1.5807631697003646e-8
4.444762459817541e-8
6.593011310821363e-8
6.274953814709738e-8
3.3269879563006254e-8
2.583296173937273e-9
2.462988914454442e-8
1.7428465825543495e-8
1.5141020308359614e-8
1.473225793093982e-8
6.545088166608335e-9
7.81323578590961e-9
2.6465980765315527e-8
3.785900900779915e-8
3.170654976547405e-8
2.5648710083021644e-8
1.954873040149659e-8
1.2872285830987729e-8
4.3865201925095395e-9
1.0719475552340182e-8
5.4307239780043055e-8
2.2283860876548134e-7
2.17924774294383e-7
1.2957269965852382e-6
4.531589422669432e-7
2.4920154699799823e-7
1.3460062616548443e-7
6.371752034129385e-8
3.050301409349962e-8
5.2645200696533255e-8
1.8870462987285292e-7
2.50082927856561e-7
1.279681526982768e-7
6.236629074302683e-8
5.760348252908709e-8
4.934674276083899e-8
1.7035090596800802e-8
1.3027231604747856e-9
6.056426823457741e-9
5.6190365029534366e-9
4.500800896221924e-9
3.969480778881034e-9
1.8503576193258538e-9
1.6065306374629734e-9
5.549185828346014e-9
1.2995438033812949e-8
2.2509298244437994e-8
1.4113159792299384e-8
8.393289679500961e-9
4.024712423338877e-9
6.419720268173155e-11
9.859761277702709e-8
2.511569265306006e-7
3.032357415133833e-7
2.7960662852676396e-7
2.212452924326033e-7
1.7183629470404954e-7
1.1981244015780882e-7
7.803696415469298e-8
5.0556513910964064e-8
3.420205368221918e-8
2.788163077892085e-8
3.39360423801966e-8
5.516321493119772e-8
7.258970882960039e-8
6.254455021340825e-8
2.94944509550736e-8
1.0841143199367826e-9
2.4588818179232986e-8
1.7157361628791595e-8
1.5128891259786157e-8
1.3978893725211098e-8
3.0913835388888117e-9
1.0546330403856387e-8
2.8798772513439803e-8
5.2774183706516126e-8
4.536107197566711e-8
3.40645658626805e-8
2.3884751729784723e-8
1.444826671723199e-8
4.741770811881541e-9
7.756263072782919e-9
2.486244875846211e-7
5.796381813239524e-7
1.003721410351656e-6
6.804477410367904e-7
4.460824819349507e-7
2.978690838980996e-7
1.7238270090793317e-7
8.458701968947348e-8
3.2794657066302976e-8
2.0534083755953857e-8
8.573366577597664e-8
6.10043385562387e-8
7.82309353363224e-8
1.0187119578168583e-7
7.601009127434255e-8
2.6717548899578957e-8
5.105113516079627e-9
1.4462821827544906e-8
1.1363855051214618e-8
9.5983870272233e-9
7.977134426749392e-9
1.3339818783841489e-9
6.9108850105690475e-9
1.9361797247735753e-8
4.589202853334455e-8
3.359522133406961e-8
2.248622007274537e-8
1.3730092196343106e-8
5.24712198631072e-9
5.269078223958051e-9
2.2824131093523064e-8
2.1396638717344024e-7
2.4161834791879294e-7
1.3102378033917847e-6
5.899357752615128e-7
3.709359344804566e-7
2.2713870017511795e-7
1.2790648112725149e-7
7.141512302317378e-8
4.140038303014098e-8
3.064437208878583e-8
4.9523349965570664e-8
8.27533070905877e-8
1.1272108804839611e-7
1.0724355340130323e-7
5.4227048239482805e-8
1.141932397901013e-8
4.4817744374015884e-8
3.262652533572004e-8
2.770250759201332e-8
2.7385553204502295e-8
1.3293424508294777e-8
1.2626563858069091e-8
4.323993046739854e-8
7.166910699666547e-8
6.468974749724703e-8
5.321459494506157e-8
4.1015629055572554e-8
2.8355642139044827e-8
1.512536985473159e-8
3.6563046524526304e-10
2.3109706754072844e-8
4.530222265060137e-7
8.06080786406193e-7
2.37734059408e-6
1.1931637565755065e-6
7.115170668130486e-7
4.2570011802944367e-7
2.0983075822418364e-7
6.808929515409843e-8
2.8956775044686017e-8
6.88916649651596e-8
1.0188746914562393e-7
6.970928027187889e-8
6.916101000837537e-8
1.2214192638577343e-7
1.3168667207834018e-7
6.926195818731336e-8
1.531023212416343e-8
1.3861966264546641e-8
1.511630497070271e-8
1.1756535198367412e-8
1.0032219980786633e-8
5.3598161322578095e-9
3.4047450778258338e-9
1.2947787366143778e-8
3.0308887226657994e-8
6.703764210711307e-8
4.6466411018230613e-8
2.711843945806407e-8
1.2159458073800753e-8
3.951445342260943e-9
2.538913441666266e-7
5.063075293590484e-7
6.910690699248982e-7
5.975166376303755e-7
4.6851732140117994e-7
3.5762173997401367e-7
2.461598513371173e-7
1.6294028920282357e-7
1.133024097472782e-7
8.999101400279313e-8
9.268675641720396e-8
1.404275292688063e-7
1.525345884926489e-7
1.4600079997190953e-7
8.293466585939992e-8
3.142586089887411e-8
1.2492086424961887e-8
5.430084913531005e-8
3.9904256634116816e-8
3.9282437732531044e-8
2.6107264138226637e-8
1.2292625898253207e-8
5.1293168343271076e-8
9.700056178864758e-8
1.0560634577940698e-7
9.395036008627106e-8
7.759952585923945e-8
5.859329264345926e-8
3.882332173065255e-8
1.8892482716540533e-8
2.867797736875423e-9
6.859355722544377e-7
2.040788227120046e-6
2.486360078939439e-6
2.2366157094718766e-6
1.4969121448718313e-6
1.0362642302455258e-6
5.954047077959722e-7
1.9924734285933534e-7
1.8652050955064352e-7
6.456779285482539e-7
6.787651086011471e-7
7.914879996691409e-8
6.626736389710579e-8
2.004315120224333e-7
2.0742672024430297e-7
1.1791957422806395e-7
3.734559726703139e-8
1.6106757529724425e-8
2.3747746348180596e-8
1.8348304830078105e-8
1.5159563059778418e-8
8.442770088475426e-9
4.748711339613736e-9
1.902468881420243e-8
4.433293430853685e-8
1.0009521958287998e-7
8.667437474891369e-8
4.98234143042103e-8
1.973228987970098e-8
2.0977588039284788e-8
9.318002272551198e-8
4.4224545446208364e-7
5.006141789379437e-7
1.8663144960958658e-6
1.0869487098660725e-6
7.482891387473703e-7
4.962903234160803e-7
3.043726269190975e-7
1.919571247835576e-7
1.3702089156387517e-7
1.268244162193626e-7
2.0379276643352957e-7
2.0948792130575852e-7
1.548987740273616e-7
8.195653898350941e-8
3.439305852017862e-8
1.5928241914764626e-8
1.0147861503670286e-7
7.459505179758819e-8
7.549129150606533e-8
3.467398194082861e-8
4.68872312046694e-8
1.1177325664399718e-7
1.3234951862363726e-7
1.335280853752416e-7
1.310179949294187e-7
1.220682162670005e-7
1.0402880698979487e-7
7.862372963619083e-8
4.9204887149268424e-8
1.6554434746533537e-8
2.2445386324457477e-8
1.4401713268928421e-6
3.125529551765192e-6
6.032663628819541e-6
4.1133975406590715e-6
2.467146990844844e-6
1.5279857349900214e-6
5.898829743582661e-7
6.129419672486211e-7
1.7606511015064968e-6
1.6213804575690503e-6
2.11069703604679e-6
4.925208271468513e-7
6.21814490093791e-8
2.280720879082258e-8
1.6936106640514155e-7
2.068635521218352e-7
1.2496999790408777e-7
3.921229827761244e-8
6.301699899935699e-9
1.7002597582726954e-8
1.33749019018957e-8
1.028365293582016e-8
4.3607127714076505e-9
4.961055164449927e-9
1.4202930680438212e-8
2.8777069565092762e-8
5.7414682929768756e-8
1.1145058755464922e-7
7.635977601493018e-8
8.854113527772398e-9
6.212468832549455e-7
1.0911046777306487e-6
4.1258320367918826e-7
6.764290261200977e-7
6.87226838502672e-7
6.426632318339791e-7
5.350464219759275e-7
4.1222978366472593e-7
3.1646630993315325e-7
2.5177076555291744e-7
1.6483359665241516e-7
2.385579131605989e-8
6.9798023784385135e-9
7.913238469054493e-9
5.144561566438958e-9
5.446704509524315e-9
5.204985530671486e-8
1.806332776366878e-7
1.1391158456522558e-7
4.276655277801603e-8
2.7489686284087095e-7
2.8554800216326255e-7
2.630556925956187e-7
2.008602763640667e-7
1.9211377141177314e-7
2.0113360302180853e-7
2.1340022832549118e-7
2.172544170754981e-7
2.0017639994604331e-7
1.5949320066010495e-7
1.0493331765020068e-7
2.1599777431239954e-6
8.036958177416614e-6
2.483021425442963e-6
7.456893590895543e-6
7.281549341910288e-6
8.323395047076768e-6
6.844610931069377e-7
1.763651471812824e-6
2.642354793647126e-6
4.8303002415481596e-6
6.576718963149951e-6
7.067157775246107e-6
7.114096075108798e-7
1.3629255517517387e-7
7.705749072571258e-8
5.455119183904155e-8
1.4259990938052554e-7
1.395850653981764e-7
4.818808064104653e-8
7.927570203941402e-9
6.453317780827121e-9
8.154893590686305e-9
5.890510654400187e-9
2.712609216541684e-9
2.8266887801415143e-9
8.00175815002931e-9
1.478121844103318e-8
2.5717886481405206e-8
4.321941795826074e-8
6.131208928867909e-8
3.065894779544784e-8
6.10100479529504e-7
4.673262638039706e-7
1.4312724667039714e-7
4.674489220100842e-7
6.155439055985986e-7
6.849006684930058e-7
6.357963207528299e-7
4.854278061923683e-7
2.8018493687538364e-7
6.263051843881313e-8
3.782864561139072e-8
2.492441124256552e-8
1.3399061615336082e-8
1.9438289988117466e-8
5.2175068551061574e-8
2.5265785092807422e-8
1.4746602728468177e-8
6.209536843448502e-9
5.248602114609491e-10
5.397206263687965e-9
4.4149900934491593e-10
8.591869189858455e-10
2.123445989513852e-9
2.2529324377066836e-9
2.480514312560162e-10
7.88523195441557e-11
3.383298816546155e-11
2.485355613444395e-11
1.3070534137221385e-12
2.349158392741295e-12
4.296274047194806e-13
1.3260163249245666e-12
4.436199635221864e-13
8.798638444960301e-13
1.1822944583684814e-12
1.4735969684126694e-12
1.7965209136545004e-12
2.178059659256738e-12
2.641650010024938e-12
3.212479327322669e-12
3.921132949937227e-12
4.80695216110381e-12
7.500835431543168e-12
6.2245835990353985e-12
2.8579937696708265e-12
2.281260000850961e-12
4.554993695281675e-12
8.58626529181386e-12
1.45974506543843e-11
2.3908983075522478e-11
3.923255529090509e-11
6.601308615854365e-11
1.1599941306051367e-10
2.1728328430218907e-10
4.471303490847813e-10
1.0669094358613046e-9
3.3298665876976244e-9
2.031970763949251e-8
6.805589560157916e-8
3.24574253079548e-8
1.762065216449298e-8
9.79484384571515e-9
6.8483403280288765e-9
5.53659820226835e-9
4.638127617007739e-9
3.806300415882648e-9
3.05539341071437e-9
2.4732612309480876e-9
2.1097366843042412e-9
2.0020047079517e-9
2.277800297817578e-9
3.5187351713595482e-9
8.810464076059436e-9
6.338100755630271e-9
8.921644529933937e-9
3.277985650953402e-11
1.60196336294254e-13
0.
0.
0.
0.
0.
0.
0.
0.
0.
0.
0.
0.
0.
0.
0.
0.
0.
2.7012814853086355e-14
3.623781330456467e-14
4.9361368618027835e-14
6.782483328039773e-14
9.369851922745012e-14
1.2993070655198134e-13
1.8070928819846872e-13
2.5197803485185627e-13
3.521709351115029e-13
3.968989413125057e-13
1.9885731414980114e-13
1.6235991043763833e-13
1.8901031341858515e-13
2.6873186042891016e-13
3.855231355872405e-13
5.436420892112909e-13
7.721495762319938e-13
1.118822472621313e-12
1.6561517777222243e-12
2.4979693557538293e-12
3.828722269161023e-12
5.95438726316646e-12
9.39376211309168e-12
1.5048044283864887e-11
2.4528747907566094e-11
4.082342021331792e-11
6.973182321860791e-11
1.2321307624440375e-10
2.2799419945989935e-10
2.642687780013372e-9
8.082407038492704e-9
8.722114739980093e-9
9.934578880192592e-11
8.609864992798384e-9
1.5067523872865808e-8
2.0631198937458176e-8
2.5765920542480764e-8
3.029616323464752e-8
3.377504040412107e-8
3.584469436209616e-8
2.0580538704807522e-8
1.0083126763329322e-8
3.887398395601385e-9
1.05508119741118e-8
9.576474602947211e-9
1.0287226906815888e-8
7.53327817619101e-9
4.273762762028322e-9
1.426094698906465e-8
1.3347548498939991e-8
1.2028008839600142e-8
1.0974865019253511e-8
1.0030090709112004e-8
8.819952556776395e-9
7.723025886042876e-9
7.455551161039148e-9
7.189820509688072e-9
7.149169518010934e-9
7.369456442880598e-9
7.879421067968702e-9
9.326356106343503e-8
1.5223435415417773e-7
1.352750060519537e-7
6.161473347377251e-8
3.396118193833073e-8
1.4894715810243327e-8
2.279637588943099e-9
1.1718071026055229e-8
5.618515037256619e-8
2.5681393658164526e-7
7.91201090155785e-8
1.2145690832008168e-8
1.1904496925534385e-8
1.2575213988029738e-8
2.129110480676072e-8
2.0869014070558193e-8
1.193223179071155e-8
2.9063617287166338e-9
7.164917365716579e-9
4.50400470268444e-9
3.6445743345625703e-9
3.1943562357648224e-9
5.227691815043736e-10
2.3272480017440495e-9
5.4179320845574015e-9
1.0499007705207664e-8
1.8991314058770265e-8
2.2067380761898354e-8
1.2197816792647581e-8
5.708098711268649e-9
8.857417528037742e-8
3.267755018090587e-7
7.378717280306121e-9
1.3464163855923948e-7
1.4166844769975412e-7
1.3429768083750653e-7
1.1913577917799196e-7
9.555586916414e-8
7.038567201125811e-8
5.147907082872739e-8
4.3620651719074124e-8
5.0675653466863817e-8
5.1179972318824283e-8
5.485973138455005e-8
3.354858319788973e-8
1.0143832844009239e-8
6.226921544826138e-9
8.615240279602464e-9
6.672238993364406e-9
5.9023637750077096e-9
4.746014666098933e-9
1.5210435326561043e-10
5.5247125076261635e-9
1.5260187526668148e-8
2.063648990037827e-8
1.495755293414727e-8
1.055830174179444e-8
6.664436796096556e-9
2.8791057785481977e-9
1.294896658764621e-9
6.814741321191488e-9
1.2378479487618275e-7
1.3899768137410964e-7
9.041146925149769e-7
3.679474809923535e-7
2.2541751994637256e-7
1.3409031203146823e-7
7.282121746455574e-8
3.7443356978851074e-8
1.669318209134104e-8
6.272101127554038e-9
1.6099494188587316e-8
3.9777665418188745e-8
6.349616595179519e-8
7.193749795266193e-8
4.746665687055608e-8
1.623501731385401e-8
2.1332753333677023e-8
2.022667755532053e-8
1.5806733066583164e-8
1.5076291663098756e-8
1.0801373272562912e-8
2.7357890247085853e-9
1.7636619887079913e-8
4.0799407158614206e-8
4.580814673068058e-8
3.610070737849351e-8
2.6955975108299997e-8
1.8311476911112923e-8
9.596356056749425e-9
8.197509686003761e-10
1.7699524244936322e-8
2.511436090299083e-7
4.4402430781608176e-7
1.229767706439459e-6
6.363274894653677e-7
3.8740395949925414e-7
2.3787877863313778e-7
1.2529517492669879e-7
5.562701057794055e-8
2.047136489961344e-8
3.7925044824743306e-8
1.411892169444242e-7
7.034824116231736e-8
6.353143403794959e-8
8.476137070169164e-8
7.27969820831971e-8
2.724989931317062e-8
3.7134377808011656e-10
1.1354282534394123e-8
9.385415068189012e-9
7.692619308805386e-9
6.645619608537582e-9
2.1227760659518824e-9
4.1024491049754196e-9
1.228049634855027e-8
2.9112471113280503e-8
3.238758400281751e-8
2.0951925022864338e-8
1.2715025825700495e-8
5.555264954112905e-9
2.240020647672325e-9
1.3448349831719218e-8
1.7857695556488182e-7
2.4860654749652936e-7
9.84806496885638e-7
5.110783979689735e-7
3.361961653577311e-7
2.1657358506850662e-7
1.271421461812484e-7
7.320306430435287e-8
4.3487166631330704e-8
3.0669702505089876e-8
4.0555137995248376e-8
7.577045183729397e-8
1.0530910299617941e-7
9.794785950140632e-8
4.853918736726552e-8
6.723741990688486e-9
4.1936409588878614e-8
2.9508504693615515e-8
2.5565384324796667e-8
2.51698957162628e-8
1.1022065803433945e-8
1.3082861915131406e-8
4.260573170227857e-8
6.40212970743541e-8
5.60798069550545e-8
4.5995304272788006e-8
3.534406050668387e-8
2.4136657840440046e-8
1.1977852192033325e-8
3.326015916784314e-9
3.3883315109723273e-7
7.649452518485795e-7
1.425015117486408e-6
9.296261246627131e-7
5.996132764636355e-7
3.9322239315708773e-7
2.1998023765220822e-7
9.760188052632902e-8
1.892669250401042e-8
1.4486969870551104e-8
6.66172258021672e-8
2.203396771092714e-7
8.473375912919589e-8
4.32840881369655e-8
7.999956494359744e-8
1.0094764343022887e-7
5.556653629232636e-8
1.2637536699201036e-8
7.70873793192595e-9
9.542049746854107e-9
7.263070577747915e-9
6.003404434103173e-9
2.9364171687869625e-9
2.240031449720858e-9
7.258171723724592e-9
1.524762458798492e-8
3.0771420865046585e-8
5.208432856813821e-8
2.5544680970965612e-8
9.096660243289999e-9
4.270610690756138e-9
2.268184790853597e-7
5.861499117026638e-7
3.8772112366368544e-7
4.691806112677947e-7
4.0992589374605126e-7
3.4476243691797394e-7
2.6138998482448655e-7
1.8562414023322433e-7
1.3434285248722883e-7
1.0659417067127765e-7
1.002872378903982e-7
1.626462345575274e-7
1.634724963035452e-7
8.30681943238188e-8
2.0429100893853202e-8
7.409231430897538e-8
5.945178755024463e-8
5.1448593431395666e-8
5.301962887668271e-8
3.161343678629562e-8
2.0065141262541515e-8
7.018987157464433e-8
7.887929805044635e-8
7.422023111622245e-8
6.73934523779132e-8
5.755475808864133e-8
4.444377030272564e-8
2.82500953147681e-8
7.237519763277194e-9
2.579228510705752e-8
9.380534865028072e-8
7.76672564583681e-7
5.529694305786263e-7
5.20742985099166e-6
1.4798807714034196e-6
7.603154165751735e-7
3.6255791171754843e-7
1.203799370055357e-7
3.723677697848306e-8
2.1427879346577233e-7
2.2834622077816292e-7
2.993309371516247e-7
1.7102445543712503e-7
6.216575663043769e-8
6.52260045099842e-8
1.284525441702568e-7
1.1535795758171949e-7
4.6690328572215114e-8
4.646674923609192e-9
1.2601135825628956e-8
1.1171851606433417e-8
8.73399365683646e-9
6.911949144343691e-9
1.2567399187937852e-9
5.17916583501963e-9
1.2711456096952192e-8
2.641582712440101e-8
5.384594981274974e-8
5.241083635253753e-8
2.4096662078087086e-8
4.504952566443213e-9
1.6233061766158814e-8
2.9420456441786254e-7
6.228718493443753e-7
6.76140704855463e-7
6.566166697696338e-7
5.366619214131283e-7
4.2460165492589716e-7
3.027783557700816e-7
2.067880098144714e-7
1.4823643388141284e-7
1.2088526039965376e-7
1.2532122192713076e-7
1.9443892475338641e-7
1.8726931774612908e-7
9.184102265203496e-8
2.671587442437145e-8
6.78212495316351e-8
7.4984922302318e-8
6.36605278559196e-8
6.592706422229003e-8
3.8607777339009183e-8
2.605073331902564e-8
8.560507594030972e-8
9.939977366251376e-8
9.566411504956934e-8
8.854240399040072e-8
7.702738199359825e-8
6.082783769978524e-8
4.098310206616755e-8
1.7186975653725932e-8
1.4729590440377293e-8
8.199211379573618e-7
1.421620651295052e-6
4.196522912159819e-6
2.1143679926049035e-6
1.238816334785191e-6
7.245208861512847e-7
3.2230216137235767e-7
2.0331457514377614e-8
3.031784367326633e-7
7.0748533100432e-7
3.8900109620194674e-7
1.6371872624854098e-7
2.7048810167003464e-7
7.778698105461233e-8
1.9537187657711324e-8
9.033232315352644e-8
1.3242044415829544e-7
7.484941317267974e-8
1.9371730220579757e-8
4.939265558702138e-9
9.279891996675883e-9
7.00830648213898e-9
5.347736504275463e-9
1.798416194022792e-9
2.994808698514443e-9
7.455661975957941e-9
1.3955344958814511e-8
2.4444225628741637e-8
4.052756823309927e-8
4.959982255259448e-8
5.262838820662155e-9
5.080347866520364e-7
7.257663109296324e-7
1.487936649153141e-7
4.0912492596106796e-7
4.6043037884568457e-7
4.7002583260388844e-7
4.342516322637429e-7
3.6598405590427114e-7
2.9863894160401184e-7
2.503061756683224e-7
2.2289514696339316e-7
2.3403719606185854e-7
1.1913778803863487e-7
4.3874028041513834e-8
5.158224133203311e-8
1.4075892369524351e-7
1.1464291152385145e-7
1.2190898487802864e-7
6.911704666428348e-8
5.7300587175969244e-8
1.1798141943590788e-7
1.25986278687587e-7
1.2860639010062367e-7
1.2940838940049504e-7
1.2421305994159087e-7
1.0966760956728062e-7
8.587579678210189e-8
5.4397726977155956e-8
1.3933651320318233e-8
4.336281723641393e-8
1.3684568192063525e-7
2.0061590042054105e-6
1.0104878330809242e-6
0.000011908769405812286
3.2528616603145762e-6
1.60731124520494e-6
6.758975703047746e-7
1.0275310699871476e-9
9.951569587427358e-7
1.6579871787867546e-6
1.2573881203728903e-6
1.0516344827928124e-6
1.2534951491174595e-7
1.2469710094237377e-7
3.312714984762576e-8
4.276768293155659e-8
1.5205220963251916e-7
1.4277302622464803e-7
6.371344760767927e-8
1.1335571706959562e-8
9.494426316618175e-9
1.0481770806204922e-8
7.872175185084556e-9
5.485627359021882e-9
1.6714438575383882e-10
5.796558624663714e-9
1.2174943390295856e-8
2.2420110667728292e-8
3.96566071306884e-8
6.54183650192542e-8
4.212606424621671e-8
1.7576173823460054e-8
6.034113382297814e-7
9.968360325599565e-7
3.083652729335358e-7
6.002340533545149e-7
6.345192250041504e-7
6.152045646653339e-7
5.334075065407045e-7
4.24336503162816e-7
3.320304639955047e-7
2.6727133069673636e-7
2.042354464568154e-7
1.5073500598195119e-7
7.817581982556475e-8
3.288790014588407e-8
3.283286925768978e-8
1.8540872124211503e-7
1.484920450238281e-7
1.4681027703831593e-7
4.027236606856831e-8
1.1856168922334498e-7
1.5778110593262612e-7
1.573173749997627e-7
1.619281710105564e-7
1.6917406370416903e-7
1.716024235935758e-7
1.6167721377884762e-7
1.3628711827454205e-7
9.844513036033838e-8
5.1809041272571617e-8
4.7272487260812915e-9
2.1868879069061285e-6
3.8012030573002436e-6
8.415426571553406e-6
5.455591138722985e-6
3.209794013861059e-6
1.9464350334602985e-6
3.399966040238338e-7
1.6368932009470483e-6
1.7330130914218844e-6
1.9657333843573755e-6
3.505229577434448e-6
2.0855524190707394e-6
1.1038265596876447e-6
7.183574661964851e-8
3.98038929671482e-7
2.0432599851062893e-7
5.617616473637431e-8
3.1381562333394446e-8
1.0237499288244381e-7
5.232208699966027e-8
1.073185647919642e-8
1.0000960125388191e-10
3.3421665664285713e-9
2.7442566109250077e-9
1.7167089212314462e-9
2.789362611269374e-10
2.3829952526122516e-9
4.532930152700103e-9
7.495078411641596e-9
1.1090102813999628e-8
1.3379202756769495e-8
6.915931433238653e-8
1.2326918141378683e-7
3.251733971126311e-8
8.274367611856332e-8
1.66785347721835e-7
2.4374066660090753e-7
3.0946052391556285e-7
3.31357710121872e-7
2.7603002077411096e-7
1.5657844350470896e-7
4.4173690894500154e-8
1.5958289931617412e-8
1.3895619342377201e-9
5.090594349465184e-8
2.1877120184290878e-7
2.0597601132159798e-7
1.5412078126457882e-7
5.61695126108933e-8
2.7336182065934166e-7
2.979016881829827e-7
2.4586480114544043e-7
2.329627413248427e-7
2.463626632222444e-7
2.696611639727539e-7
2.911309008798289e-7
2.9690989984172595e-7
2.734627999598793e-7
2.1851729463637125e-7
1.4092993599481146e-7
4.7662928181032135e-8
6.290864346828463e-8
6.185824562264103e-6
4.0972498275935905e-6
0.000014744581422870266
0.000010111076121538645
6.661807329834287e-6
8.178943192979577e-7
1.6428139238060444e-6
1.9150171521634217e-6
2.738020324811403e-6
3.7452741089979412e-6
1.3135443285260596e-6
4.0914075624442614e-7
9.757353057785051e-7
6.764206016033967e-7
1.0274935751150748e-8
8.252688186941786e-7
6.034657083556329e-7
2.8056810655721775e-7
1.3003696865753617e-7
3.7246143815091e-10
2.4074012435153338e-8
5.29282552853085e-9
8.917324876147475e-10
7.419890769742965e-10
1.0551158788743592e-9
6.525335843411174e-10
1.949684205287789e-10
1.3176854717146777e-9
2.4473259555422747e-9
4.024368728810806e-9
6.041757548173757e-9
1.85299355619167e-8
3.5831759675042496e-8
2.352510990542591e-8
7.575403070489572e-9
4.1617619665814884e-8
7.758176675582182e-8
1.0540418470149554e-7
9.649965155704353e-8
5.5385208376751734e-8
1.7663379070993592e-8
3.849079006591537e-9
8.338120660416991e-9
4.3118795559400214e-8
2.361999989323689e-8
1.314597506481511e-8
6.441818609583942e-9
8.51385455235687e-10
6.207654865355559e-9
5.106673835122812e-11
8.016361674703966e-10
2.749975338237994e-9
8.114877138111079e-10
1.4759486821832194e-10
7.897484021451946e-11
3.6946377333596036e-11
1.4034446369064918e-12
1.4442070185002416e-12
2.1659548199341606e-12
2.632312018018543e-12
4.485809079824474e-12
6.907189237227073e-13
1.023987806406024e-12
1.2530198445221801e-12
1.5090148302597303e-12
1.8165835053465062e-12
2.1932930972487448e-12
2.657963312484728e-12
3.233863038614066e-12
3.951259929810688e-12
4.850239132488683e-12
5.9844792091832015e-12
7.426702844690365e-12
1.203372468969591e-11
1.1489758559694411e-11
7.925570370011812e-12
8.003919207263485e-12
1.3611268662564099e-11
2.4766040494671885e-11
4.39179793588491e-11
7.795748238895291e-11
1.4317566691945738e-10
2.8110517484752656e-10
6.159518881614256e-10
1.6278009044853693e-9
6.310324620497837e-9
7.445274652011737e-8
5.8828531362999447e-8
2.1560069030601786e-8
1.6219356055170242e-8
2.5581262587870535e-8
1.3713316690773835e-7
7.525835734209269e-8
4.226784593314611e-9
7.374494227734622e-10
7.992457912855457e-10
4.5456961577954475e-11
2.8461258915533473e-13
0.
0.
0.
0.
0.
0.
0.
0.
0.
0.
0.
0.
0.
0.
0.
0.
0.
0.
0.
0.
0.
0.
2.7585237582875475e-14
4.024609095295671e-14
5.885519474525175e-14
1.0169839313703774e-12
1.4966022128142248e-12
2.1245091803593086e-12
2.9940456835140687e-12
4.195443830686013e-12
5.8618269790540325e-12
8.17011600351307e-12
1.1344652188110617e-11
1.5652878287861092e-11
2.1379801377047328e-11
2.8760683281237194e-11
2.2663658234871842e-11
2.7982268758739544e-11
2.3677784003536917e-11
2.385802127016482e-11
2.7720973146523644e-11
3.353781982165021e-11
4.365827901360781e-11
6.341185091011737e-11
1.0151584018699795e-10
1.756503989606152e-10
3.2762737625166016e-10
6.690646310947703e-10
1.5324215730629532e-9
3.718148478822446e-9
3.175756535243945e-9
3.130558477889349e-9
3.4845767091946996e-9
4.225864776884446e-9
5.46761658724839e-9
7.47293427428343e-9
7.762404006006773e-8
1.4921482741471195e-7
5.842183291115514e-7
2.984733305490472e-7
1.9421315114153525e-7
1.251410078221276e-7
7.2854179433016e-8
4.013097520125533e-8
2.036011582135776e-8
8.93660962055951e-9
1.0428413941314142e-8
3.562491741264857e-8
5.790883474336509e-8
6.27163492879321e-8
3.882842288888469e-8
1.1091359461052646e-8
2.25447512481223e-8
1.7122008061546524e-8
1.3906395946177994e-8
1.3442961293504577e-8
8.53414282335947e-9
3.842767118424979e-9
1.8260439782253148e-8
3.8762856454281565e-8
3.5576070630762324e-8
2.8176056647127545e-8
2.125287203295298e-8
1.435055313061065e-8
6.7107455477154e-9
4.08861384097716e-9
1.7863032191949e-7
3.691492694460605e-7
7.024360224201748e-7
4.4298176813744213e-7
2.864943512754632e-7
1.8845817473064853e-7
1.0852216946237049e-7
5.602652572838463e-8
3.131077909188558e-8
4.9871847418957344e-8
1.329685554299814e-7
1.6097414542191915e-7
7.181665536346284e-8
4.213912607842568e-8
5.3361887354718564e-8
4.9454081646090286e-8
1.7054541959907987e-8
4.757659225647753e-10
5.970586101619213e-9
5.06580086586736e-9
4.0440756646348605e-9
3.39109224113984e-9
8.932676332762186e-10
2.1212058232119617e-9
5.618371124453676e-9
1.2032932315036014e-8
2.451076091643087e-8
1.78065921374848e-8
9.123757511060821e-9
3.2899055034538795e-9
1.7383651686198618e-9
1.1642620396303594e-7
3.148538518355286e-7
2.9425317690261134e-7
3.068040695290133e-7
2.524607019453184e-7
2.0284997102709224e-7
1.4662169686437818e-7
9.891640935107574e-8
6.699682465856387e-8
4.8400405867738333e-8
4.1260663562158446e-8
7.986942009423563e-8
9.917873616375398e-8
7.067801358437203e-8
2.7618986716311758e-8
2.502860876940924e-8
3.263057407306794e-8
2.5337869078295474e-8
2.4449813319822608e-8
2.127738465751534e-8
7.781613567928526e-10
2.5099381790559306e-8
4.7973757913991996e-8
4.404936403049645e-8
3.815969133939106e-8
3.174501175935018e-8
2.422173268025206e-8
1.509921125385974e-8
2.265948927274405e-9
2.3009499821291472e-8
9.675470602729872e-8
3.5232234505640615e-7
2.396138703282083e-7
2.3117969264943798e-6
6.589270534460412e-7
3.422030524746431e-7
1.6872903485370107e-7
6.89334929578343e-8
1.859222860361302e-8
1.2644413385033191e-8
1.5074190622701874e-7
2.328390542028961e-7
1.2201321794889074e-7
5.679130574907395e-8
5.949617487566114e-8
7.312150371205238e-8
4.1106052750641135e-8
9.411974032412642e-9
5.5959304829905315e-9
7.783847907736713e-9
6.021034386225326e-9
5.136280662104527e-9
3.4050446458484954e-9
8.222071344037246e-10
5.029807501734796e-9
1.168419374799845e-8
2.5303297470694078e-8
2.7891187995275113e-8
1.5725330085410712e-8
7.67750539591319e-9
1.0712231728793795e-9
6.116709499431317e-9
1.5009462520049067e-7
3.1860073367910964e-7
5.4659653697251e-7
4.230574811936731e-7
3.161531630152122e-7
2.3247510598253213e-7
1.5388139735665033e-7
9.722422844696967e-8
6.301717452596463e-8
4.5204949678331116e-8
4.3393875687192934e-8
8.506271867280775e-8
1.1194590985295691e-7
8.776951491331287e-8
3.742271687824359e-8
1.2284913612879125e-8
3.950849329536123e-8
2.9097687870125216e-8
2.7076259067659923e-8
2.5404486623611646e-8
5.2254176259069986e-9
2.1831730675546634e-8
5.4192153283823964e-8
5.540568158373865e-8
4.782362420638993e-8
3.9648659313455435e-8
3.043975874020668e-8
1.9985885830716665e-8
7.144281793535869e-9
1.2693519030396153e-8
3.3883530079938494e-7
5.55914936487247e-7
1.7031101206932892e-6
8.356799542396164e-7
5.020043384350019e-7
3.0189056480276806e-7
1.53268312068265e-7
6.037734860692766e-8
7.1237094556739195e-9
1.1056383687539553e-8
1.375890139810424e-7
2.4296505339873204e-7
1.0143512390523605e-7
4.1675379930398115e-8
5.684194060346148e-8
8.390630062934171e-8
5.3690621293231764e-8
1.3802826682161566e-8
4.977380599906486e-9
8.128493286990155e-9
6.16666268595495e-9
5.071878935955296e-9
2.996825116932123e-9
1.2578065769430125e-9
5.1331268446615205e-9
1.0754030612318488e-8
2.106267431346458e-8
3.925166631461626e-8
2.57400742075678e-8
9.766575580479445e-9
1.3176289908633908e-9
2.002490986616704e-7
5.929923841341751e-7
2.6096432976375665e-7
3.85189335367046e-7
3.546206422334414e-7
3.1203853347582e-7
2.4836026077053144e-7
1.8254355650864837e-7
1.3370818851590613e-7
1.0463475920696625e-7
9.338527543062115e-8
1.5103354737647888e-7
1.5024012608303764e-7
7.712976537663588e-8
1.5742028612057794e-8
7.18404782091471e-8
5.238048221461033e-8
4.587061510291748e-8
4.7119006134384035e-8
2.747477763157895e-8
1.8879638571107797e-8
6.45916592805212e-8
6.978811496958384e-8
6.472330541087343e-8
5.81711778047211e-8
4.918965127212983e-8
3.738884191864486e-8
2.2386870833184024e-8
1.170817851963031e-9
3.7789724192619184e-8
1.3314624391146426e-7
6.737593032588883e-7
3.506971163772642e-7
4.691465012970956e-6
1.1856841057131716e-6
5.929600210245984e-7
2.725197025648967e-7
9.07669738633584e-8
1.7318342214935037e-8
1.0820101240901574e-7
1.5356937611514698e-8
3.527029637176001e-7
1.6836451242961756e-7
6.578334047001639e-8
6.354920589542329e-8
1.0934854219712177e-7
9.378094283735321e-8
3.424988061487584e-8
6.49366817134567e-10
1.1872930387118448e-8
9.81359339986389e-9
7.811231823451696e-9
6.162006056311401e-9
7.623311050454985e-10
5.045788296549462e-9
1.2165170202300033e-8
2.5397167220765128e-8
5.139433645967107e-8
4.0397032134704256e-8
1.899391811665637e-8
4.044258814941859e-9
1.1153221658954117e-8
2.518924814869792e-7
5.68671088542646e-7
6.182523898907324e-7
5.950050057947197e-7
4.809821131140529e-7
3.7869890267254867e-7
2.686647936479795e-7
1.8129730035967757e-7
1.2706360127196212e-7
1.0017367340597576e-7
9.917533956774765e-8
1.6367207671366144e-7
1.7902956088879207e-7
9.839531534189713e-8
3.11895601277743e-8
5.232955692464384e-8
6.39287370761456e-8
5.199855800851332e-8
5.2611192303141156e-8
3.907575531404209e-8
1.0342538154213072e-8
6.442579719881562e-8
8.759051197570126e-8
8.263238849225287e-8
7.459355705059823e-8
6.368320792418812e-8
4.950032241411891e-8
3.2473846073602585e-8
1.1564035666819208e-8
1.8553713981885135e-8
6.475106558155695e-7
1.016763747159051e-6
3.466212941156472e-6
1.6112140311574813e-6
9.40386895959506e-7
5.449249541968449e-7
2.5162839431551674e-7
5.4509295448193726e-8
1.0416013429436314e-7
2.1672712069058174e-7
4.248863658023723e-8
4.864631615852844e-7
2.0374332095104202e-7
5.7612285138438113e-8
3.6566638325958166e-8
1.1100082798689979e-7
1.0787568523875508e-7
4.629950275374482e-8
6.907478254289704e-9
9.751566649394564e-9
9.188498292175334e-9
6.975090097586551e-9
5.271542828377336e-9
5.301416677326342e-10
4.358973616647723e-9
9.676524386150694e-9
1.819001489643879e-8
3.269182426874076e-8
5.450892840761466e-8
3.0071637915392986e-8
1.1339713031027211e-9
3.8028519757670055e-7
9.26781977295805e-7
2.1280393540480833e-7
4.5521261766298023e-7
4.7244213497317227e-7
4.5489477390504557e-7
3.974919243705877e-7
3.1846281148096795e-7
2.5023063247973373e-7
2.0621938131042062e-7
1.8778299378903627e-7
2.546164684491708e-7
1.611990205660434e-7
6.390206152142307e-8
1.8768405981150268e-8
1.2503728521321276e-7
9.115226687469681e-8
9.165820817862957e-8
8.43784849665007e-8
9.535361218601004e-10
8.525016841505198e-8
1.0933801408126059e-7
1.095968283376043e-7
1.0680217986347635e-7
9.978235877314457e-8
8.621736099014618e-8
6.611942874209477e-8
4.004057511165493e-8
5.334290637747977e-9
4.8385500277885576e-8
1.4788436214481653e-7
1.4358168059897948e-6
6.681634219751007e-7
9.474556652712595e-6
2.3821668314325042e-6
1.1708957252408402e-6
5.071719931161496e-7
9.712748682606706e-8
2.6286782660858573e-7
1.230112008111372e-6
1.0356877430007943e-6
1.7906155766384627e-7
2.7262440886925233e-7
9.594441228029478e-8
3.4732240546896054e-8
1.0780603170616145e-7
1.5911551814855646e-7
9.552018917904256e-8
2.9326454996404097e-8
5.934058946815861e-9
1.4120456646268516e-8
1.0871205229899399e-8
8.609559303200533e-9
4.475383024948847e-9
2.965723920334509e-9
9.820190326443266e-9
1.982168033114759e-8
3.793615883548871e-8
7.050391526235013e-8
6.156641506936805e-8
1.660100751345373e-8
1.822071332520681e-8
4.5042561732390034e-7
1.0592665973918932e-6
5.34467026056248e-7
7.311394776705795e-7
6.773055415835211e-7
5.946704473363416e-7
4.6987948982162775e-7
3.475440633840028e-7
2.6190740292416736e-7
2.1526198443362886e-7
2.073243958537182e-7
2.57764810422148e-7
1.5937945001045758e-7
6.812014274810932e-8
3.897046575815284e-9
1.4861885880249503e-7
1.0848288466358459e-7
1.0512876405024383e-7
9.944020932760995e-8
1.7343035056890118e-9
1.022234891608562e-7
1.348220127563129e-7
1.3760120379829249e-7
1.3745810663452972e-7
1.3283345618243064e-7
1.19388091653829e-7
9.619477576349419e-8
6.557384974201093e-8
2.8563045372608116e-8
1.8655050672886924e-8
1.4715539372246328e-6
2.355551884077177e-6
6.9885417575153355e-6
3.6465566379898098e-6
2.101873995738138e-6
1.2066147552380115e-6
4.3940256003331015e-7
3.284633162163402e-7
1.5167372182063117e-6
1.5579147113235611e-6
1.5503390970607827e-6
9.271957892751336e-7
8.26327831269533e-8
1.9789608319512087e-7
6.075963814513712e-8
1.6005752658480387e-8
1.0095974640890827e-7
1.2244265269517097e-7
6.044939909786928e-8
1.2594564602850228e-8
5.615835189282781e-9
7.831378389768456e-9
5.777460506447679e-9
3.8619818868431275e-9
3.9158270814422483e-10
4.461017522770961e-9
8.834560523897742e-9
1.5187727593098282e-8
2.3899738318994657e-8
3.308594635950114e-8
2.8721201734570934e-8
3.426585516935158e-7
4.4305576799287174e-7
3.173453115087962e-8
3.080724606351826e-7
4.2163360528627347e-7
4.940717534394902e-7
5.227319534737552e-7
4.959230729423544e-7
4.296075771732825e-7
3.4030280497443756e-7
2.1369615899941018e-7
1.1798132998232688e-7
5.33353033526779e-8
3.8069605646785975e-9
1.4761634190717656e-7
2.2075946520499358e-7
2.0707282548356652e-7
1.5009355388838757e-7
1.0145669121758313e-7
1.878212254629998e-7
1.793596591916206e-7
1.796292442815008e-7
1.8914595515080936e-7
1.9995303552906362e-7
2.026611866654547e-7
1.8842791754051413e-7
1.545283306283825e-7
1.0506060533303354e-7
4.3354877527112485e-8
3.3828882221078266e-8
1.3759328625655e-7
3.918704165782762e-6
1.8304716417242454e-6
0.000016199255954193643
5.936569123775835e-6
3.1016032944725313e-6
1.2779205033714282e-6
1.051493403616652e-6
1.84805876372209e-6
1.6803391668465927e-6
2.4659475544609916e-6
2.2553045365213617e-6
1.879761637530254e-6
1.4278707660552575e-7
1.880233858519456e-7
7.572752881387187e-8
2.9809617151024486e-8
1.1222985138119759e-7
1.3079967586298808e-7
5.7962527433367784e-8
1.0847599045910777e-8
5.48790590488721e-9
7.767589347830015e-9
5.716735599376893e-9
3.3748630644367268e-9
1.3586266281070228e-9
5.698302136760345e-9
1.0774677733270512e-8
1.8305011258735228e-8
2.8561738458295068e-8
3.772755924927693e-8
1.8547693207540648e-8
4.1300336415111405e-7
4.524305708815844e-7
5.7971808134175786e-8
3.7076861051141644e-7
5.115289315723983e-7
6.027378887610639e-7
6.250092037116177e-7
5.599635113306997e-7
4.2756419508861116e-7
2.4748414928428613e-7
5.855418858263644e-8
2.7174602706975456e-8
1.1166189708746689e-8
5.150058001971152e-9
6.372463289557791e-8
2.4430568320029143e-7
1.583679516391544e-7
1.0817100521184092e-7
9.927710519514013e-8
3.5867007117075127e-7
3.4591742816400586e-7
2.6389805204449845e-7
2.47442126521156e-7
2.612119426224688e-7
2.840376468437506e-7
3.0270557228389794e-7
3.006496156222764e-7
2.6415301257653034e-7
1.9675434136892664e-7
1.1217189551883064e-7
3.857437804266892e-6
8.136632301990089e-6
7.335330968716026e-6
0.000010463157873512548
7.82104831764213e-6
7.574103795458336e-6
1.1202380274449696e-6
2.04850178733964e-6
2.9724212952604478e-6
5.5140667583099626e-6
2.6688109629301933e-6
0.00001055009714573243
6.483740649677624e-6
4.039637788876438e-6
2.9353213001110975e-6
2.437515567547173e-6
2.1812713699434075e-6
2.0057750059891263e-6
1.8177909326690763e-6
1.3110517924681776e-6
4.258916184818784e-7
7.190039456781433e-8
2.0382132709626493e-7
1.432089338343986e-7
2.0217082934982355e-7
3.3674939179307177e-7
2.0544419816898085e-7
1.5922043174786547e-7
1.5590674106298675e-7
1.500596839345539e-7
1.0428278784531149e-8
1.9778360210983638e-8
1.5434745397480792e-8
1.1472198763209642e-8
1.0549471585355716e-8
9.810570440479107e-10
3.255311985910136e-10
1.4461947989105705e-10
5.414993479153234e-11
1.3939453111427497e-11
7.714931984484832e-12
9.845947899192326e-13
1.0407101800807892e-11
1.329434100612372e-11
3.6794570102261856e-11
9.745404873696525e-11
1.422421681084067e-10
2.1877586839452223e-10
3.76225529273296e-10
6.33723931511183e-10
9.573580215522792e-10
1.3603304865244196e-9
1.8793813346024984e-9
2.5111449111904984e-9
3.2591378028807046e-9
4.108201125834256e-9
4.910769452603058e-9
5.374404730950559e-9
5.2140201157946624e-9
4.218469920307793e-9
1.987337681558821e-9
2.6345913252501333e-9
9.445137216154591e-8
2.2184352114948027e-7
9.66843679837664e-8
9.321623010566469e-8
2.2089091459303622e-7
3.119913369011347e-7
3.7832125365950595e-7
3.9368161615276504e-7
3.286863483530868e-7
2.0900663165926787e-7
1.1336224108802806e-7
4.07474513072636e-8
1.3994907235311423e-8
6.8160607913208835e-9
3.0487110114075217e-8
3.996451031445018e-8
5.2419371851639017e-8
7.670630486431594e-8
8.024181995156183e-8
1.9107404312794732e-8
1.7408374189985774e-8
2.479066898603043e-8
8.507345043921356e-8
8.156299289747757e-7
3.8993184060185386e-7
5.572615833033583e-7
4.2283353201188364e-7
3.9787777847864593e-7
3.918345334157889e-7
3.778038427676339e-7
3.2775691555978353e-7
9.939925563589861e-7
6.960318846685732e-7
3.732408643012532e-6
5.561371926800898e-6
7.073072392300716e-6
6.596480354140239e-6
9.862693002436063e-7
4.409881483956096e-6
5.705813309124383e-6
9.537087657187015e-7
4.702545437817979e-6
4.665971352564617e-6
4.1981598113783416e-6
3.3672245927840713e-6
2.3571826866238183e-6
1.3369803776482785e-6
5.689460284615394e-7
2.8043595467158117e-7
3.635791016338254e-7
7.070285851835529e-7
5.048918527253854e-7
1.0834854648222308e-7
2.2287088600374714e-8
1.493755523966494e-8
3.3954659632860518e-9
1.243487448482436e-9
1.6257142514114332e-9
5.323748263973566e-10
7.801956491128605e-10
1.050297130358992e-9
1.6893420801191238e-9
2.081855440631126e-9
2.2617833214121246e-9
2.262429668937468e-9
2.122470598218821e-9
1.850667163882816e-9
1.4149704810514373e-9
8.017651355200851e-10
1.1454372890911288e-10
3.6271208812322044e-10
3.0567917589418423e-10
1.4705150255414895e-10
6.803492614454157e-9
3.4592096158040333e-10
7.456888119486462e-10
6.240628857321508e-9
3.412145693392056e-10
9.11427610755182e-11
3.449536995407231e-11
2.389217925551963e-10
2.064465973454036e-11
8.030761951898863e-13
3.054636942018734e-12
1.072706042582569e-12
3.176630446290878e-12
3.866723961598074e-12
3.3916321815662617e-12
2.105103865015824e-12
9.740088727447908e-13
4.2543442673725545e-13
2.2018155243463492e-13
1.9196549475593974e-12
1.884627810649086e-12
2.110719877060987e-12
2.4838038845079724e-12
2.9848152818694526e-12
3.6271074153361168e-12
4.4432064095056106e-12
5.483739667524215e-12
6.821900127700398e-12
8.562899817717681e-12
1.0860339899394818e-11
1.7192145257755116e-11
1.6506944167182792e-11
1.186060603419566e-11
1.3792200222365912e-11
3.496855383919138e-11
1.0223917301594572e-10
3.1867817978395225e-10
1.3435047718808339e-9
3.259833352348527e-8
1.0890498436423244e-8
1.050235879189951e-8
5.036685442971438e-9
5.717664868323322e-9
2.8745953397431994e-8
4.188389376695762e-9
3.996978384192263e-9
6.703647183561125e-10
1.8260444927904585e-13
0.
0.
0.
0.
0.
0.
0.
0.
0.
0.
0.
0.
0.
0.
0.
0.
0.
0.
0.
0.
2.223224471429472e-14
3.1694747030433205e-14
4.567640420427263e-14
6.622214965216295e-14
9.638783721754623e-14
1.4074705592523922e-13
2.0616445629421794e-13
3.0298835385811246e-13
4.4690526460961864e-13
6.618452547960204e-13
9.845809940777045e-13
1.472078281813625e-12
2.213397527881518e-12
3.533164426083559e-11
6.42555813683748e-11
1.0348346759571699e-10
1.5381935197182365e-10
2.096121761685619e-10
2.6067531868724784e-10
2.917522657497479e-10
2.8390900213273533e-10
2.1764623855841358e-10
7.648022487594339e-11
1.5035140415638944e-10
6.057590984305045e-10
6.370781446354543e-10
7.151459750815977e-10
8.990698411150821e-10
1.0976689088744257e-9
1.5468611818813514e-9
2.3626230011127866e-9
3.77477773182155e-9
6.369825705103302e-9
6.0043155038530685e-9
4.161462149493623e-9
3.6172388024924046e-9
3.770221498024238e-9
4.473707606730363e-9
5.8209012496646995e-9
8.129486827455606e-9
1.207910752402347e-8
1.9055776934509865e-8
3.1596083044239396e-8
1.8270916229127746e-7
1.8007503331539624e-9
1.93324296333596e-6
3.7881073914264715e-7
1.7319546865342428e-7
7.368422409398304e-8
2.648454622562679e-8
6.717873122403752e-10
2.6320006426723422e-8
5.11406686634616e-8
1.849014208382608e-8
9.815568445074031e-8
5.7857755800101306e-8
4.3152110773439856e-8
4.3615064735318894e-8
4.4986690119447585e-8
3.475178148767689e-8
1.4641038331580302e-8
5.615446718576378e-10
1.4657818779772373e-8
9.662583372736099e-9
8.836165032865454e-9
4.468355394113439e-9
4.00319891506284e-9
1.1130653224698664e-8
2.149070279738785e-8
3.816239460379463e-8
5.8670316458713747e-8
5.296312484926315e-8
3.10317942321271e-8
1.5304903132259565e-8
2.7182393983949356e-7
1.0008873749760506e-6
1.8873491293807988e-7
5.201473271834303e-7
6.397864850557827e-7
6.518471162464673e-7
6.216565058541907e-7
5.325245054063613e-7
3.926515037684463e-7
2.403139877953919e-7
1.0769205219700683e-7
2.282492143293701e-7
2.1831111288213858e-7
1.291530597888732e-7
5.657428758895619e-8
1.8216478517673443e-8
4.585597723613296e-8
3.361374218516212e-8
2.9637014512886384e-8
2.4918781935756098e-8
3.1146685143247477e-9
2.874561543334191e-8
8.62041229838211e-8
7.418287564741165e-8
5.780951766190446e-8
4.483408499807145e-8
3.0577426761130816e-8
9.046690991797092e-9
3.7471652650722276e-8
9.148204707367806e-8
7.225729956879493e-8
4.667238841557058e-7
6.189608373930336e-8
4.021097481325033e-6
9.402714103872795e-7
4.67064090423046e-7
2.205851554583192e-7
1.025320694330333e-7
4.771411348913449e-8
2.354889263105912e-8
4.391706265144853e-8
2.0082723869567276e-7
1.930368625442937e-7
1.586216438159785e-7
1.2963305925874576e-7
7.288511632029368e-8
2.880213467928601e-8
5.345734377442815e-9
4.9427332249275824e-8
3.526535694870881e-8
3.4557152555585115e-8
1.8582363246735672e-8
1.6217185004840064e-8
5.065584382414762e-8
9.530710108648115e-8
1.1274083445393983e-7
1.0201591892708976e-7
8.401079151672695e-8
6.300515892267311e-8
4.173796652996496e-8
2.1262369405903562e-8
3.3797439811544075e-10
7.140238657793969e-7
2.471902878528479e-6
2.0618673327060737e-6
2.518157692561558e-6
1.7971009942375613e-6
1.3266222208608822e-6
8.339195110326157e-7
3.14095178342815e-7
2.5914367395195107e-7
9.372872537510248e-7
1.0129501170419297e-6
1.7738870463627187e-7
6.429012157014521e-8
2.270518595511474e-7
2.234412142262607e-7
1.2658869284777076e-7
4.19597278451783e-8
1.726039945890514e-8
2.5940115562321046e-8
2.0039818166815176e-8
1.6438304789649154e-8
8.8109124390741e-9
5.646857566651783e-9
2.1534610929628015e-8
5.0219315445181266e-8
1.1352213587240042e-7
9.515487099576995e-8
5.489894936668322e-8
1.9866095664249485e-8
3.3503205740836206e-8
4.472600033866132e-7
6.544992511456235e-7
1.1998507880776375e-6
9.554410412482132e-7
7.396963440312823e-7
5.478422045362024e-7
3.6815674013617554e-7
2.4587329324258176e-7
1.793116731813995e-7
1.5641214739126685e-7
1.9814493574951741e-7
4.7837992342822735e-9
5.983796509404888e-9
3.104633888512687e-8
2.2227980419218145e-8
1.0164183469320682e-8
1.387082768212495e-8
9.992982761993369e-8
9.829140302721277e-8
6.011846033322793e-8
5.097746644177959e-8
1.1668016859299044e-7
1.7007658518533896e-7
1.6026797898073505e-7
1.564430999672565e-7
1.6015764650544688e-7
1.6206953825356803e-7
1.530355981108703e-7
1.287102142246185e-7
9.346227946742159e-8
5.395686760672319e-8
1.49388556421773e-6
5.5203859345101024e-6
1.7527189001089108e-6
5.681480467348753e-6
5.0633317726754935e-6
4.707319010891195e-6
4.25303576212548e-6
7.960252750460343e-7
1.8213504094331187e-6
2.512143896315068e-6
4.859069581609117e-6
1.5304052212325554e-6
2.3419422178469664e-7
6.238414356576061e-9
1.6422613300904751e-7
2.2679836225797922e-7
1.528120754685659e-7
5.79454697501572e-8
1.6262003454090396e-10
1.889128346851447e-8
1.5787852338016443e-8
1.1790195945788261e-8
5.192287182531251e-9
5.605003413819945e-9
1.6342594237211784e-8
3.279007977208921e-8
6.5216656613565e-8
1.3201186270391266e-7
1.1884078839822232e-7
6.609784401100837e-9
1.0855699598178593e-7
6.955717003169469e-7
9.87749872804185e-7
9.638491254505468e-7
1.0828050394641417e-6
9.749719386335093e-7
7.983376521967346e-7
5.764707922223158e-7
3.973940583999418e-7
2.7547689944376485e-7
1.3867492566050293e-7
3.975984766571293e-8
3.254559825120803e-8
9.199141648135432e-9
2.3749745215760777e-9
7.233349343417384e-9
2.7956378283607986e-8
5.292534106743514e-8
1.4929652708207293e-7
1.0464311770081398e-7
4.994010120569785e-9
4.0681770277370685e-8
1.9347633433949136e-7
4.97292199714688e-7
3.7921799316100334e-7
2.6488543687880653e-7
2.534268660435594e-7
2.630740542520442e-7
2.745324223154302e-7
2.7248367515364384e-7
2.406799493023637e-7
1.804073195340345e-7
2.2663884743227347e-6
0.000010714188256562592
2.3279503503234146e-6
7.252704543226589e-6
8.504619293654415e-6
7.500534227115058e-6
1.5210813776400535e-6
2.915947430104435e-6
4.7475518412493e-6
4.965626319961782e-6
3.0552907921433055e-6
9.533240182909548e-7
8.955483643804683e-7
9.60280909881533e-7
3.1299581704717405e-7
7.66288512664864e-7
7.83817044401467e-7
4.124915480740222e-7
9.287193629126758e-8
3.523178364003676e-8
2.0587670703856413e-8
4.785749182861012e-9
9.386817832931565e-10
4.025792198565372e-10
8.770755968384642e-10
5.933086989036359e-10
5.283292986418596e-11
1.075094126496357e-9
2.0562627909542876e-9
3.4154200775813898e-9
9.776995799236473e-9
1.8917954013573888e-8
1.4511199157927719e-8
6.239309043071745e-10
1.6863024808049524e-8
3.67790366910463e-8
5.343710645630237e-8
4.981220703625349e-8
2.813697114187152e-8
7.440289749521017e-9
5.769515969507327e-9
2.9057735707326483e-9
1.92287671347695e-10
2.79191196468876e-10
1.5259553233830848e-9
1.0197608772322413e-9
5.343679200426952e-10
2.0937381997419384e-9
8.032856534527424e-10
1.5435642910108933e-10
6.156031464789391e-11
5.157742941356369e-11
5.290053222607263e-13
1.178130549742477e-12
4.795212298835644e-13
8.724694010826097e-13
6.873490010590389e-13
5.783185916540157e-13
4.936968162863962e-13
7.940484072521881e-14
8.353453855655433e-14
1.9839433449951296e-12
1.991685553692165e-12
2.2680903894658546e-12
2.7037889226637955e-12
3.285543302447006e-12
4.032891943988788e-12
4.986157336924308e-12
6.206209951098683e-12
7.779745137758024e-12
9.829697963943472e-12
1.2532651048632287e-11
2.2751180656417526e-11
2.9060890173463973e-11
3.370876761071203e-11
4.7310598087075047e-11
8.307846379741462e-11
1.6471291825514969e-10
3.5944345801751686e-10
9.082217173963071e-10
3.064076564140493e-9
2.342798519601249e-8
6.573089681918665e-8
2.299565105808106e-8
1.3443273358535672e-8
1.6277727953072265e-8
6.533741969029709e-8
3.023391391686086e-8
1.4127404317505273e-9
4.720668160632716e-11
1.0381323519663708e-12
0.
0.
0.
0.
0.
0.
0.
0.
0.
0.
0.
0.
0.
0.
0.
0.
0.
0.
0.
0.
0.
0.
0.
0.
2.789184705944362e-14
4.092083090908228e-14
6.0217159213473e-14
8.890806407455777e-14
1.3175404455556896e-13
1.9604918706090512e-13
2.9304770360668926e-13
4.402529616830636e-13
6.867703418698291e-12
1.2153856406263486e-11
1.9321392970960048e-11
2.8851429235893645e-11
4.039486112828065e-11
5.301614140049143e-11
6.474173481018137e-11
7.223699964588707e-11
7.082728046699657e-11
5.4974929214667386e-11
1.9091832087510206e-11
1.5004511083149428e-10
1.3821304127685905e-10
1.7154917122321263e-10
2.0304156182914376e-10
2.4913203440665747e-10
3.4785560890310325e-10
5.073257411665432e-10
7.594444306277944e-10
1.2427049088384461e-9
2.0347099343803856e-9
1.441041701558049e-9
1.2607721055841251e-9
1.2988585427861036e-9
1.4858814287447797e-9
1.8182947038141546e-9
2.3289267782168934e-9
3.083228421922948e-9
4.188303017395826e-9
5.8130076541919574e-9
9.163798955912489e-8
3.0344533646571924e-8
1.2603672099713026e-6
2.545723713146881e-7
1.2620491103666849e-7
5.8511533566951175e-8
2.355894406942066e-8
3.0185836913938864e-9
1.5450329255568013e-8
3.533991752070937e-8
1.4083080317473769e-8
5.4594555065015206e-8
3.7897433323663426e-8
2.9783797520252476e-8
3.496326973843583e-8
3.762588771287371e-8
2.6715360947722828e-8
1.0975636730789067e-8
3.970200636968498e-9
1.0821496218256329e-8
7.779632310943988e-9
7.1903679150092435e-9
3.1498996761288207e-9
3.493193892412358e-9
9.430995893617917e-9
1.835494824277973e-8
3.277410266803635e-8
4.794397777865938e-8
3.613135779743251e-8
2.0372035109405578e-8
9.513323591278346e-9
2.0195917157623085e-7
7.907172572102553e-7
6.504224068328465e-8
4.2129000853202257e-7
4.7162501693439076e-7
4.59803978610584e-7
4.1895170950739516e-7
3.391989163714337e-7
2.365509831292667e-7
1.3886354345217372e-7
6.295980701659391e-8
1.469773496336882e-7
1.5766656809354206e-7
1.0245968055161848e-7
4.694028067043445e-8
9.183811066811298e-9
3.191232541610604e-8
2.3574485735889353e-8
2.049758894721917e-8
1.7675168935787417e-8
3.6989369694539806e-9
1.7242653576137986e-8
5.3655955183466784e-8
5.38248275096099e-8
4.1505599535987284e-8
3.197833294645008e-8
2.207661366990511e-8
8.778028793805741e-9
1.5674139885206505e-8
7.037058231729772e-8
6.470871052017884e-8
3.393453018318655e-7
6.78866908204124e-8
2.9757056869356117e-6
7.234573801541871e-7
3.6740591570686364e-7
1.7743458214790216e-7
8.356747933495794e-8
3.884225423085514e-8
1.7472809172893972e-8
2.4889925118698875e-8
1.1638224755975285e-7
1.2043528484745485e-7
1.2157462816068641e-7
1.1409698332885102e-7
6.830939744582557e-8
2.6966975061622538e-8
8.209040141277433e-9
4.0304563404034735e-8
2.9507578252665696e-8
2.8794015418903944e-8
1.7703312750929916e-8
1.0238760782778394e-8
3.814888090553964e-8
7.585117793734919e-8
9.149481532981419e-8
8.071106549005234e-8
6.476790520976554e-8
4.7538976744161185e-8
3.072354871752991e-8
1.4515658686285115e-8
2.6142185164954183e-9
5.524159910930361e-7
1.8328955955743748e-6
1.7912457480457136e-6
1.8856389615629675e-6
1.3083171680901002e-6
9.366455036394809e-7
5.670064475759911e-7
2.1827599932653738e-7
1.2199641751076905e-7
5.407142748541656e-7
6.527185140858368e-7
7.837747898328685e-8
7.459080658163543e-8
1.9312243268139346e-7
1.8796786378950973e-7
1.0558054514300296e-7
3.0287026607626305e-8
1.6193289369028046e-8
2.0585271445491323e-8
1.5954596350185228e-8
1.3167224319564749e-8
6.631738088204753e-9
5.050984265968122e-9
1.8172220839396012e-8
4.269403895709807e-8
9.471882550700902e-8
6.889668326264338e-8
4.0030774558030365e-8
1.4733381946504595e-8
2.32685469142767e-8
3.4946339688152015e-7
5.224683204330842e-7
1.003227305987613e-6
7.770991819872605e-7
5.946863646997815e-7
4.363283511700577e-7
2.908108469611903e-7
1.9287970414818127e-7
1.3990549976251255e-7
1.216867926207435e-7
1.5881875956857117e-7
3.055999974126362e-8
4.63047173551304e-8
6.091864721805715e-8
3.736703651146741e-8
1.7879010378141068e-8
1.1793302077760214e-8
7.217519745828516e-8
5.5019177329994757e-8
4.470804280695799e-8
2.1648809845040934e-8
7.62429779648761e-8
1.2313883077181816e-7
1.3466327603716899e-7
1.3562181437707742e-7
1.35253385916521e-7
1.2872913147160347e-7
1.1208087774856412e-7
8.678868139758447e-8
5.744868165213087e-8
2.6592185638657426e-8
1.1773957307641598e-6
4.331387357939589e-6
2.122188796912693e-6
4.5722172531229306e-6
3.5707325825186427e-6
2.936013370136667e-6
2.1271017112242684e-6
3.8245944074238783e-7
1.60564232037747e-6
1.8930329015144306e-6
2.7874943563218817e-6
9.4537785410215e-7
1.743428010437164e-7
5.5959311171251045e-8
2.2657232861892885e-7
2.1825675876027148e-7
1.2243474829065479e-7
3.3987260302420695e-8
1.1102701945346888e-8
1.8525410224532344e-8
1.4306081335750192e-8
1.0603997583692428e-8
2.621145018715186e-9
7.776508292905108e-9
1.934847277017755e-8
3.97711096981257e-8
8.379079739695493e-8
1.3934103593650197e-7
6.566872766899244e-8
2.2243767863315586e-8
9.959145146236035e-8
5.510077707855264e-7
7.177226591019111e-7
1.1414613147664253e-6
1.0474646472916026e-6
8.654665185842667e-7
6.60168612742962e-7
4.5261165683093027e-7
3.0741631771043916e-7
2.2303797394244e-7
1.6489425456401988e-7
3.154471056953501e-8
2.6455570588219774e-8
2.7315296896940243e-9
2.685545501121151e-9
6.267240335147792e-9
5.96744166775614e-8
1.9950859065069202e-7
1.411475009160943e-7
1.005571027992515e-7
2.3412413096911745e-7
2.784588243177155e-7
2.297639000972005e-7
1.8728747066688605e-7
1.8423044730369197e-7
1.9583154924797105e-7
2.1003980319567882e-7
2.160879839938485e-7
2.0264531077136158e-7
1.6630341004180585e-7
1.1441916284433755e-7
5.463193577834004e-8
2.760472903131642e-6
8.781137211133915e-6
4.999669924428992e-6
9.10966951350748e-6
6.985402509756399e-6
8.917263813255598e-6
9.107210942026836e-7
1.8770003883140497e-6
2.5185233666460565e-6
4.755604368637825e-6
3.84133282154403e-6
6.118902891797321e-6
2.2172063089344613e-6
3.0335564881252713e-7
3.3318008414087615e-7
1.3124562893178858e-7
2.6023286820047797e-8
1.0872308269970145e-7
7.504218711364005e-8
1.6908379402567053e-8
2.517434685133238e-9
2.9306287022463076e-9
3.5742213943809726e-9
2.437578831958245e-9
4.945817602386368e-10
2.34730212715051e-9
5.038451041074968e-9
8.78187539941855e-9
1.449784420705115e-8
2.2334216037538124e-8
8.102079485295183e-8
1.1072019375909677e-7
1.8541391521972023e-8
9.690680776814892e-8
1.8740535864554933e-7
2.7208634411947645e-7
3.232255020391396e-7
2.883173563642537e-7
1.6847966742638981e-7
4.687616384845094e-8
1.7729064051142407e-8
1.8984517670378385e-8
3.4857792224286815e-9
2.0393576079287205e-9
1.998606287906115e-9
1.7196642096206086e-9
1.1035060832937037e-8
2.524086625809489e-10
1.0982825882595775e-9
1.6809280513584625e-11
2.5305675902097916e-10
1.2360906567946363e-10
9.665049544761938e-11
2.939180284364905e-11
9.62922362992485e-13
1.8852339868377098e-12
1.3409014075581585e-12
2.522305128887628e-12
2.772561597598629e-12
3.4922929818240284e-12
1.6719130114227988e-12
1.5878072668428544e-12
1.626623316596669e-12
1.8582505615225254e-12
2.2069502768351892e-12
2.6644873224823665e-12
3.2449220578620737e-12
3.976086720995486e-12
4.899166646931475e-12
6.071579966459275e-12
7.572673843620667e-12
9.513008633673464e-12
1.621215170668791e-11
1.7851410477792852e-11
1.634044170561741e-11
1.9449574865405295e-11
3.2121994943042956e-11
5.881666250692424e-11
1.1118073052432339e-10
2.2076441246550257e-10
4.810392570501234e-10
1.238914211334831e-9
4.4719924251480545e-9
4.543162702730289e-8
6.463355203292942e-8
2.1620742328439327e-8
1.454669395540331e-8
2.012910078288071e-8
1.1708891846463559e-7
1.2345679768247904e-8
1.154603627829467e-9
1.2424756869296357e-9
3.757278918775555e-12
0.
0.
0.
0.
0.
0.
0.
0.
0.
0.
0.
0.
0.
0.
0.
0.
0.
0.
0.
0.
0.
0.
0.
0.
2.843032197709079e-14
4.174337147833666e-14
6.147358901189075e-14
9.083279634069965e-14
1.347159631002875e-13
2.0063116402359928e-13
3.1902668892256677e-12
5.309671388276437e-12
8.142318807198056e-12
1.1997283664710856e-11
1.703047192933152e-11
2.338049192203781e-11
3.100372280346827e-11
3.944294137114941e-11
4.753319708268966e-11
5.31184470375625e-11
5.29215027414728e-11
7.543379352301192e-11
7.06911406059085e-11
9.057590992174342e-11
9.411469289145205e-11
1.1419630334255e-10
1.5119147498110851e-10
2.023537373604875e-10
2.820739839182552e-10
4.490454308944772e-10
8.693901159526954e-10
1.7422183966462197e-9
1.4265074587944102e-9
1.3709630200189974e-9
1.4897725391319137e-9
1.75454456397081e-9
2.182509901534282e-9
2.825213746823315e-9
3.7732038360594976e-9
5.173303567197438e-9
7.632133053174408e-8
6.152763964604356e-8
9.686584785641992e-7
2.5689949873959196e-7
1.395143780861816e-7
7.219582526852803e-8
3.377445898194418e-8
1.1900679461084718e-8
3.932392842499615e-9
1.5827707144126064e-8
3.271415216969341e-9
4.022656685572635e-8
3.176315729086293e-8
3.051663449434481e-8
3.973806329434255e-8
3.887592276548243e-8
2.2275824495938635e-8
6.8589169436532644e-9
1.5872555192228482e-8
9.899011140495575e-9
8.038190404953333e-9
7.363101200914025e-9
1.5474392063946202e-9
5.0514098001670326e-9
1.2212762338095458e-8
2.4046358468418445e-8
4.2083274309682626e-8
4.160818625399103e-8
2.5894736474229947e-8
1.4298873202047842e-8
5.710355150040353e-9
1.8540627366126642e-7
7.598179730028362e-7
9.504674569144114e-8
4.581184340731105e-7
4.392796892763104e-7
3.94451831362862e-7
3.27901839926209e-7
2.3777718488231984e-7
1.4833211948607472e-7
7.779721962338244e-8
3.4743444844364103e-8
1.0073824128444543e-7
1.3151882332934814e-7
1.0123326026566247e-7
4.98320278426569e-8
2.8937789439874508e-9
2.526062979497255e-8
1.9292474758239788e-8
1.6132326891843316e-8
1.447632946320742e-8
5.831137305666139e-9
8.960111960650662e-9
3.1572709861222414e-8
4.9938414457304605e-8
3.734488047473756e-8
2.831440670066875e-8
1.991450970617114e-8
1.0066674258776811e-8
4.8664805935821915e-9
3.5273412774024994e-8
7.33069092413735e-8
2.8389413750613846e-7
1.0249259487837647e-7
2.402132196050863e-6
6.537003470984788e-7
3.478185600440864e-7
1.7633778139096587e-7
8.601881658557355e-8
4.166417903557745e-8
1.9710507909085858e-8
2.096035536611354e-8
7.950422173745332e-8
9.346720048868598e-8
1.083147322496625e-7
1.0871058707651263e-7
6.456642076786632e-8
2.4262568124959368e-8
1.6589239048896602e-8
3.61768648268719e-8
2.7577505843980838e-8
2.6988572837670646e-8
1.695182656254119e-8
8.649463145039317e-9
3.500336338904789e-8
7.066211470337804e-8
8.136956482864397e-8
6.972050615314561e-8
5.49247916259355e-8
3.959532622940845e-8
2.4749166506384075e-8
1.008042818015195e-8
6.334523448059725e-9
4.910933964874469e-7
1.4600624309805318e-6
1.8426103148617462e-6
1.5847745829825643e-6
1.0566091918377848e-6
7.2548791533464e-7
4.1722139114459254e-7
1.5678187623533054e-7
6.907961601208618e-8
3.066549645098273e-7
3.205867987026586e-7
1.3105753683730985e-8
7.59687788236385e-8
1.6879457551919185e-7
1.6640708781053937e-7
9.120883130606768e-8
2.3307520160237695e-8
1.5759947325279693e-8
1.8237533066087328e-8
1.4170800073937091e-8
1.1807714009448186e-8
5.8266617687920235e-9
4.682235837129668e-9
1.6569155592383616e-8
3.903555443130787e-8
8.500818248270292e-8
5.773029299940443e-8
3.3676860614934716e-8
1.3059875680918546e-8
1.5407784860758844e-8
3.0784996431855715e-7
4.875326068588131e-7
9.031161622979911e-7
7.017794065503515e-7
5.361728592977107e-7
3.945204104978137e-7
2.633466885663078e-7
1.7388896693236507e-7
1.247263810154872e-7
1.0640949306128915e-7
1.2934243013315227e-7
1.0373118643275156e-7
1.3576868356601348e-7
9.935560247315778e-8
5.3918333264386376e-8
2.4133298560828258e-8
9.48167523568272e-9
6.252169336836804e-8
4.7450035527340544e-8
4.492464949241902e-8
7.024857296258946e-10
4.828477868105769e-8
9.569307605561029e-8
1.2173786312836224e-7
1.2400398717979668e-7
1.19624766383331e-7
1.0846745763119802e-7
8.963756796594151e-8
6.588289678110787e-8
4.0447905585422254e-8
1.398070674397348e-8
9.819378780739598e-7
3.518606362759999e-6
2.3434590656527373e-6
3.684283514791822e-6
2.691474832473947e-6
2.063379936406677e-6
1.3285884058101913e-6
7.451587724385825e-8
1.4535772972003983e-6
1.6591540575456565e-6
1.897696226356454e-6
6.132814263825903e-7
1.0445048437757524e-7
1.2373720115423465e-7
2.4674518945331216e-7
1.9249371553934066e-7
9.241535821584453e-8
1.6238427906330217e-8
1.842106091870397e-8
1.850995593552821e-8
1.4237276980114938e-8
1.0215287829398836e-8
4.737712368544017e-10
1.0482088839441321e-8
2.4590130542743116e-8
5.243912263918056e-8
1.1272055190752306e-7
9.944874669340387e-8
4.205306367862049e-8
2.6637770607383162e-8
9.819707865314232e-8
4.96295573491913e-7
6.046050720554353e-7
1.3669900046755574e-6
1.0631110907225712e-6
8.200132482659459e-7
5.929944657795485e-7
3.908123694951263e-7
2.607059024278078e-7
1.918187869052209e-7
1.690242109956301e-7
7.708016031737926e-9
2.400048632776813e-10
1.9330068399225974e-8
1.631757598205033e-8
2.851995246304804e-9
5.728711293773841e-8
1.740590764086084e-7
1.7185384760883045e-7
9.099467142355717e-8
9.933376690944832e-8
1.8619527653814645e-7
1.7108527705150318e-7
1.587594242962819e-7
1.6276656143536717e-7
1.7241124327291802e-7
1.7836306097082552e-7
1.715401132045135e-7
1.47403984601233e-7
1.0957426069759541e-7
6.413944247200668e-8
1.305478166548379e-8
2.3649971684431673e-6
6.622993960425039e-6
6.046810171317637e-6
7.508078949861783e-6
5.03219619156288e-6
4.266029363554357e-6
2.66702395836448e-7
1.6049496224026084e-6
1.9081918505638657e-6
2.9918907750043633e-6
5.17069337764845e-6
5.173705607891025e-6
4.2914003965461583e-7
1.471988000769892e-7
7.631727180685744e-8
6.538748135943822e-8
1.557483501094849e-7
1.3412846617459868e-7
3.742870133277082e-8
5.492186585312492e-9
5.568663625381834e-9
6.620805968036453e-9
4.766742570049803e-9
2.115773685489248e-9
2.387234771374177e-9
6.5705012888141925e-9
1.2155013865261256e-8
2.1201882801644636e-8
3.5684528308572826e-8
5.1716781901956786e-8
2.4844254196829696e-7
2.6018775978797424e-7
3.402277388017775e-8
2.489380106207782e-7
3.694495154703832e-7
4.567369582948478e-7
4.83764888413182e-7
4.297043185730436e-7
3.0386844118742355e-7
1.2560433449613376e-7
1.2789801085801703e-8
4.3304305000096505e-8
4.5674480914578084e-8
2.1478562344920464e-8
7.631084900009013e-9
6.476815288210804e-9
4.249821756373435e-9
5.139972911262884e-9
6.464126930894806e-9
4.776356465852924e-10
1.2654448297808974e-9
2.2424555965142552e-10
3.02773806778513e-10
1.1488326872938395e-10
2.93387031357571e-11
2.945028020278298e-11
8.270902670639587e-13
1.9460124415044273e-12
6.379468654446003e-13
3.6246500607995913e-12
5.028079483172068e-12
9.06345218655833e-13
1.1506512071113873e-12
1.3739095737138205e-12
1.6446373332484268e-12
1.97864227596912e-12
2.391816057942359e-12
2.903939957061705e-12
3.5409105472943863e-12
4.337132437360131e-12
5.3386274716188544e-12
6.6074884640687e-12
1.0620065931631982e-11
9.84135860966934e-12
6.3071534704796415e-12
6.112200156363261e-12
1.0576447735781366e-11
1.9275895659863823e-11
3.375547253740836e-11
5.865368716387812e-11
1.0453440440981943e-10
1.967004273249582e-10
4.042570524318686e-10
9.582752038729982e-10
2.9437132792936917e-9
1.7106542896285202e-8
6.878039742970361e-8
3.2924042759772603e-8
1.6921018058954134e-8
1.7969966279842617e-8
5.160580566753757e-8
6.518453751796599e-8
3.1452719507211754e-9
8.24963922524911e-10
4.2083689468109457e-10
2.7110293637630513e-11
2.0454401565016953e-12
0.
0.
0.
0.
0.
0.
0.
0.
0.
0.
0.
0.
0.
0.
0.
0.
0.
0.
0.
0.
0.
0.
2.5591981125365543e-14
3.737280748642363e-14
5.47091276747575e-14
8.031057450137731e-14
1.358652573228503e-12
2.0555276984689817e-12
2.9695582892348223e-12
4.230242445566854e-12
5.957634671949357e-12
8.326119009716195e-12
1.1556320949594971e-11
1.5903292041969695e-11
2.1621573627878984e-11
2.888393265621809e-11
3.762591062967864e-11
3.045755026267301e-11
3.630725388672923e-11
3.4239106591692603e-11
3.4166355161989855e-11
4.02271741646932e-11
4.9098612562165545e-11
6.275787535495383e-11
8.915793698632789e-11
1.4292231799541232e-10
2.5500895617915416e-10
5.053368461232982e-10
1.1287018224563036e-9
2.782822066137626e-9
2.6177449015803476e-9
2.5210430492645466e-9
2.750161990424147e-9
3.272083937185766e-9
4.146072475602537e-9
5.524770036344798e-9
6.546160262523617e-8
1.3795527247761816e-7
4.832396217181409e-7
2.6297566903400774e-7
1.746876100598995e-7
1.1507541963050406e-7
6.83363771088838e-8
3.824502500855075e-8
1.9706991802069824e-8
8.531523535001031e-9
8.271671641234597e-9
2.497313758123046e-8
3.0940210831095836e-8
4.6499010436447135e-8
5.154894621724112e-8
3.4613524636826636e-8
1.2655750235449463e-8
1.4362255674788983e-8
1.389028779960808e-8
1.0604535815383666e-8
9.948127314453676e-9
6.263208405232957e-9
2.7855691637582876e-9
1.1811070246412111e-8
2.6367112058375793e-8
4.557237947061037e-8
3.665366620823444e-8
2.496986210096607e-8
1.555062926612934e-8
7.505346893422486e-9
6.345891693019564e-10
1.841981599078393e-7
5.924295367043687e-7
4.780431069019171e-7
5.149776917865158e-7
3.832722049318724e-7
2.8855325101846644e-7
1.934589317137665e-7
1.1190655364866722e-7
5.662284495856266e-8
2.952438963418091e-8
4.638031330835742e-8
5.855476216832645e-8
8.670183187406675e-8
9.381746895469576e-8
5.4924240794509566e-8
1.459714643808561e-8
1.2515991181597422e-8
1.389978814470628e-8
1.0914795503257679e-8
9.70183751558771e-9
6.8238245751353105e-9
1.330197570408624e-9
1.1258330591927796e-8
2.992454603867084e-8
3.493698730097821e-8
2.492391021330377e-8
1.7357583107554392e-8
1.0337664072587225e-8
2.481462840820247e-9
8.722161639273466e-9
2.965854934922616e-8
2.069871527217625e-7
1.6460846252905386e-7
1.5211654458007247e-6
5.485718639283943e-7
3.220395248513858e-7
1.822373456248459e-7
9.627477649421346e-8
5.037252359951684e-8
2.6225844323719428e-8
1.932904557537794e-8
4.487329058955799e-8
6.99673563217356e-8
9.552777192729281e-8
9.880855097843432e-8
5.650281837857403e-8
1.777770052794866e-8
3.271575666350692e-8
3.009290690260903e-8
2.4265706826916586e-8
2.3830296242137726e-8
1.4382991873771791e-8
7.80112751322558e-9
3.2231592116898226e-8
6.412602861686598e-8
6.450796086980416e-8
5.302836332916575e-8
4.0804133225230864e-8
2.8542408520201505e-8
1.6344603075205846e-8
3.119350886421586e-9
1.4337716415121285e-8
4.038994514488989e-7
8.876902482755049e-7
1.8947929977064724e-6
1.1436275177021688e-6
7.110867170818191e-7
4.492987506445564e-7
2.3631879126879955e-7
8.656109821322163e-8
1.9099805207341793e-8
8.012285429450885e-8
4.0836385920595545e-8
5.214037467238073e-8
7.13740751599928e-8
1.2732123357370823e-7
1.2871503916761856e-7
6.536498959076937e-8
1.2816568270019823e-8
1.4365387751119214e-8
1.4536327394121954e-8
1.1384783691856158e-8
9.684339570122915e-9
4.627826183501466e-9
4.009711283370884e-9
1.387102264740522e-8
3.272513637527919e-8
6.69091171700846e-8
4.1843700594155533e-8
2.463569622530885e-8
1.0478233380971896e-8
6.148707517894468e-9
2.4314608431049807e-7
4.4161516680094254e-7
7.307005879021186e-7
5.833800015638892e-7
4.4665169301507564e-7
3.322918416059744e-7
2.234315932094438e-7
1.4617880426516727e-7
1.0172803798298991e-7
8.21693084375897e-8
8.858542830439069e-8
1.5146075742029441e-7
1.5182361856061187e-7
1.3643177169383788e-7
7.804830874633291e-8
3.103033481842876e-8
8.075888878301952e-9
5.333704227219107e-8
3.866625029297104e-8
3.813335096127559e-8
2.3378955660846707e-8
1.4541474462387363e-8
5.234520889493145e-8
9.474478412793774e-8
1.0323064458842888e-7
9.339745283357593e-8
7.834355340773077e-8
6.010654895860505e-8
4.0801678873080455e-8
2.1401485158259226e-8
7.120407091511107e-10
6.799318486479168e-7
2.189967886868806e-6
2.247161276943003e-6
2.3117243072168476e-6
1.5816117368558282e-6
1.1216154501887947e-6
6.619196383275434e-7
2.107101700478558e-7
2.874319237539781e-7
9.351574396517621e-7
9.482148125101227e-7
1.5466953823125094e-7
4.341314224170136e-8
1.9344096341589296e-7
2.124324649007367e-7
1.2826432123797233e-7
4.416428974752871e-8
1.1050722569457737e-8
2.2226725277562618e-8
1.7306841301665824e-8
1.4081022246716217e-8
8.268196868094135e-9
3.6876329565456863e-9
1.643293540281586e-8
3.8131320410435144e-8
8.640451712404842e-8
9.067360021024681e-8
5.1510608726186324e-8
2.0287625728397578e-8
2.3284779294951277e-8
9.629772650825504e-8
4.2181459955663135e-7
4.697534620818606e-7
1.7078595409001118e-6
1.0256134223265542e-6
7.148061588839773e-7
4.77301047773331e-7
2.9507115595084506e-7
1.8828706338226103e-7
1.3634732623434e-7
1.2770984251721455e-7
1.5559635576008377e-7
1.626919610377124e-7
1.1893182085790265e-7
6.552170696151758e-8
2.855346842952784e-8
2.110645899121575e-8
1.0003522825832525e-7
7.681974782469243e-8
7.645917623144601e-8
1.704988054044305e-8
6.553365449277243e-8
1.1965941857677296e-7
1.3025984377395033e-7
1.3200931309649553e-7
1.3165084750643226e-7
1.2480318211371476e-7
1.0828626159676326e-7
8.354402741490035e-8
5.412805129528656e-8
2.1334602693802752e-8
1.732446664323486e-8
1.5087384209232916e-6
3.531633006627894e-6
5.9274252781289385e-6
4.435107593199272e-6
2.6852407207937123e-6
1.7024468328331067e-6
6.035345743352871e-7
1.0984498804992957e-6
1.7011132694124378e-6
1.6445747771244088e-6
2.6325046279119247e-6
8.059958042855077e-7
7.949322522345373e-8
4.172547417415626e-9
1.2638026674035403e-7
2.084340116240506e-7
1.4861305855846495e-7
5.182060375967043e-8
2.463067604156572e-9
1.3541863722560358e-8
1.1854498665343392e-8
8.95431447032162e-9
4.816243328700501e-9
2.8615274373080746e-9
1.0181266046390594e-8
2.0568374494480546e-8
3.978066702097865e-8
7.746049501382521e-8
9.639061402808462e-8
1.7951735761523445e-8
6.629909704595134e-7
8.098268537417715e-7
2.8998608431432726e-7
5.588571512892484e-7
6.050515815695523e-7
5.927774129643075e-7
5.138795191770802e-7
4.076316861911252e-7
3.160576540326925e-7
2.433456262594048e-7
9.942137491950517e-8
3.655963245639173e-8
2.195886495224215e-8
1.9558544710191505e-9
2.604341828335543e-10
9.306207957323784e-9
4.2429300736355214e-8
1.1400194179928092e-7
1.0752166032245353e-7
3.407738680122368e-8
6.362119997397451e-8
3.280379179735923e-7
3.7393892698205206e-7
2.592084864081234e-7
2.0990222580505192e-7
2.0987654421396964e-7
2.216765314580026e-7
2.32850936761725e-7
2.300615901298446e-7
2.013939441706195e-7
1.4980329662782508e-7
2.0044287265666782e-6
8.52971002285902e-6
1.337008583695445e-6
6.655949466780089e-6
7.80403998062598e-6
9.084413599561112e-6
2.6227267509888744e-7
2.2393577268991956e-6
3.3926307345163024e-6
6.3795744749124114e-6
3.774809204859716e-6
6.5694254966061015e-6
3.0661290200489695e-6
2.3907846994426587e-7
3.1306724042096884e-7
1.2797639151524267e-7
2.0970517438422855e-8
1.0158694956041043e-7
7.959335659929586e-8
1.8725052836969164e-8
2.8324420464470335e-9
3.1805232462961858e-9
3.890402134732551e-9
2.6489405883633277e-9
5.456017927115297e-10
2.5346559739063957e-9
5.444385341903963e-9
9.46960843732195e-9
1.5620835338464974e-8
2.411252397099263e-8
2.3755912360059657e-8
1.537750658518919e-7
1.7155233106376912e-7
3.588789043273078e-9
1.8044497758150542e-7
3.055533690474393e-7
4.0544195544523573e-7
4.2882216991485565e-7
3.3250252376918574e-7
1.5997891823824334e-7
2.0300717939870567e-8
3.4252709999183416e-8
2.561578382289714e-8
2.566641410415286e-8
3.213571054499186e-8
1.8138438941906276e-8
1.1347323287181526e-8
4.575446265245145e-9
2.3919937711563197e-9
1.0933732626562081e-8
3.5213181384472287e-10
1.0730786758533313e-9
4.775028115970754e-9
4.973449265808023e-10
1.603274011424041e-10
4.085109053193691e-11
1.140534386013646e-11
1.6707849289925973e-13
1.7392461530119176e-12
1.8863906675105383e-12
2.9763695485436507e-12
4.5119724144203426e-12
7.496171737928578e-13
1.078458892240799e-12
1.3198079368464403e-12
1.5917977445291725e-12
1.9188102267603576e-12
2.3193216700371393e-12
2.8135663287528635e-12
3.4266898127896656e-12
4.191430944943353e-12
5.15119997445164e-12
6.3642529489403765e-12
1.0163086742188289e-11
9.215856775037446e-12
5.580054487965026e-12
5.2411161020252e-12
9.253214340598165e-12
1.6965200119783952e-11
2.955152659761239e-11
5.076782302023244e-11
8.899272702887412e-11
1.6359800191690335e-10
3.2492189420486976e-10
7.290560228008476e-10
2.0177884483823787e-9
8.7717826210461e-9
8.579809430871617e-8
4.864530039336411e-8
1.9601959467948248e-8
1.671351338229356e-8
3.1515240599931247e-8
2.559954309234144e-8
3.20483628400332e-8
4.181022231967833e-8
2.400893450867595e-8
3.1215371293754954e-9
1.671116003932545e-9
7.08905704622957e-10
4.105877478282974e-11
4.137328435169253e-13
0.
0.
0.
0.
0.
0.
0.
0.
0.
0.
0.
0.
0.
0.
0.
0.
0.
0.
0.
0.
0.
2.277761331952116e-14
4.159320683230064e-13
5.768708324147218e-13
7.89148989564641e-13
1.0873641010591782e-12
1.505716338515001e-12
2.094878635446469e-12
2.925392593253438e-12
4.094480460735186e-12
5.7346991205195755e-12
8.02336500315822e-12
1.119039950359633e-11
9.585445720101737e-12
1.0298018935977917e-11
7.786047888504037e-12
7.969355416233074e-12
9.140235433011898e-12
1.1533486632266627e-11
1.6119484936520223e-11
2.4125595100314977e-11
3.7697552743335956e-11
6.103073190930159e-11
1.0248463581764933e-10
1.795580721450455e-10
3.3196306710457026e-10
6.603656086165195e-10
1.4548369953953471e-9
3.587015659395494e-9
4.61732178661723e-9
4.312624040445175e-9
4.640756208982955e-9
5.53871153593314e-9
6.452293059810933e-8
2.4666692331051066e-7
1.49983042593868e-7
2.0559553970512468e-7
1.784394464649352e-7
1.5088536904614186e-7
1.1517947811091862e-7
8.050695531090775e-8
5.485705753324319e-8
3.8196833683480485e-8
2.9051717379497882e-8
5.95722809194928e-8
7.32264198952576e-8
5.328730767431505e-8
2.1831920327837052e-8
2.022860368235414e-8
2.3145474050123726e-8
1.8021337367432832e-8
1.7300370593463763e-8
1.5063375089308104e-8
7.314182126576628e-10
1.8082511710818727e-8
3.477658344070821e-8
3.098258329106474e-8
2.657876755668096e-8
2.206752109533812e-8
1.6773687052604218e-8
9.754743880654039e-9
2.9537924891075227e-9
4.2819128623726034e-8
4.97652797849243e-8
2.3391266112884454e-7
1.0879441692331292e-7
1.4979047730730474e-6
3.792706273717075e-7
1.9078042246600194e-7
9.214208099335219e-8
4.264191245917863e-8
5.16907169367928e-8
4.9134338751226384e-8
1.0016275437164006e-7
2.237586990656302e-7
8.103496713180437e-8
6.534720235693474e-8
5.352612222618208e-8
3.7020571861017504e-8
1.2315811721496962e-8
1.972917676643064e-9
3.318928705722396e-9
3.866439167212998e-9
3.0462095421162866e-9
2.6708852366157667e-9
1.6400621594929564e-9
5.643322151163849e-10
2.789506553755452e-9
6.505020384103212e-9
1.3880476397092009e-8
1.1568504830668044e-8
6.6503257787570056e-9
3.275050751960492e-9
5.901102310810739e-10
7.21120765692811e-8
2.244664035970577e-7
1.7201038683014958e-7
2.0231696784889378e-7
1.72184236779581e-7
1.4280559259039556e-7
1.065505885906073e-7
7.297317457692021e-8
4.8642447261786286e-8
3.279326949254905e-8
2.418033255202616e-8
2.417828679829837e-8
4.6219456850187084e-8
6.152086750229878e-8
5.170708311924295e-8
2.3933493472986088e-8
4.755049152509503e-9
1.9126610467617272e-8
1.3712942958690349e-8
1.2217907394286181e-8
1.1022949573837074e-8
1.949370841321184e-9
9.220183789509684e-9
2.5018997320076965e-8
4.285203372187634e-8
3.443903052297661e-8
2.567380464259638e-8
1.7850192838061402e-8
1.0267079816912287e-8
1.53233132889304e-9
1.237833569769341e-8
1.938310374046723e-7
3.6316792010912433e-7
8.508628954868282e-7
4.819039859107848e-7
3.0298418576536925e-7
1.9319353732604698e-7
1.0774707546581576e-7
5.44935864652666e-8
3.13462392103328e-8
5.840009842321259e-8
1.529738604146634e-7
7.325812621131713e-8
6.342855635409698e-8
7.393955207482688e-8
4.910217483726244e-8
1.4678275469795976e-8
4.887313370516575e-9
1.0104690715999565e-8
7.950670227056286e-9
6.818652131640887e-9
5.685337806143597e-9
8.389518498350739e-10
5.031715545347984e-9
1.4018819629634998e-8
3.1497714809152406e-8
2.2084211011311207e-8
1.4896061271022405e-8
9.148638316778778e-9
3.828996165473441e-9
2.053638399119914e-9
1.0258816932153328e-8
1.5517242683136693e-7
2.0368261259702226e-7
9.741098077964814e-7
4.5530677242437156e-7
2.895482241218396e-7
1.801433144158773e-7
1.0189564056137431e-7
5.548256304776895e-8
2.9096425994694905e-8
1.6688753954350667e-8
2.66135742961188e-8
5.562609952656931e-8
8.357889053321606e-8
8.802214001619655e-8
5.1027525499448315e-8
1.3369405361048833e-8
3.1040294786561015e-8
2.4406816166500432e-8
1.989435074825909e-8
1.932429431722379e-8
1.192705180658328e-8
5.898006834836252e-9
2.6458582674318163e-8
5.4847842483523515e-8
5.119167646225514e-8
4.0776457958135523e-8
3.074941608116713e-8
2.0818438941901715e-8
1.0358407501193145e-8
2.7619794121164037e-9
2.50716789175706e-8
3.1743969514465557e-7
4.974742997175283e-7
1.6830065522838728e-6
7.866666629428235e-7
4.669426805180966e-7
2.7711316868411037e-7
1.398247923446269e-7
5.690853320140129e-8
1.3054704342362571e-8
2.9391469017634877e-8
1.5438858023102774e-7
7.755412646132298e-8
6.819637231908068e-8
9.586039843557908e-8
8.980600069100501e-8
3.744616617223129e-8
2.6092245824519527e-9
1.3321071652710837e-8
1.1452776778714754e-8
9.224104541958927e-9
8.040452751598382e-9
3.183117620553492e-9
4.1255545540830804e-9
1.303512009794743e-8
3.074211305098389e-8
4.384703235849085e-8
2.787079085257864e-8
1.6833754857666468e-8
7.614591073614427e-9
2.216071741368969e-9
1.8859729691129188e-7
3.9090133046307915e-7
6.195476032124537e-7
4.937714674988258e-7
3.732842469913717e-7
2.7716624467527576e-7
1.852002279390564e-7
1.1798832981300753e-7
7.733909782382173e-8
5.65205853849097e-8
5.502250783006686e-8
7.731831677526452e-8
9.892801985018838e-8
1.1609478750321762e-7
8.845379241941868e-8
3.708114356717411e-8
1.3269209415594289e-9
4.126632013815793e-8
2.829172829212457e-8
2.564597711218292e-8
2.3231826754137716e-8
2.5107061191311448e-9
2.1026490759874594e-8
5.291161929112873e-8
8.425951725074233e-8
7.38083024045763e-8
5.740646197438765e-8
4.130951296211815e-8
2.6094044682669466e-8
1.1225341233735351e-8
5.465933254807363e-9
4.3952697831257667e-7
1.218539015801846e-6
1.6508230461537662e-6
1.3352786507172372e-6
9.016571286907592e-7
6.235159206620309e-7
3.6952474767855894e-7
1.695891497844736e-7
2.545315772930155e-8
7.220265333949088e-8
3.131650101563485e-8
5.0299030858447764e-8
1.156605325479946e-7
1.75734340048047e-7
1.410046139907441e-7
6.1974616529342e-8
3.5693716643423516e-9
2.4343313000079977e-8
2.000788402973714e-8
1.622822783445687e-8
1.3698594768162532e-8
4.023034091208037e-9
9.306751881390594e-9
2.7266366843951496e-8
6.534013469807495e-8
7.25300119655506e-8
4.698318115160895e-8
2.8395631985206494e-8
1.0075768976660354e-8
1.600078644300517e-8
6.759770493833974e-8
3.6371592938685464e-7
3.756843531161732e-7
1.9929336607122375e-6
9.386882192561952e-7
5.987982372286357e-7
3.707516511035577e-7
2.1306244585643637e-7
1.251962880389927e-7
8.209435057427044e-8
7.329329224796517e-8
1.2523170464648618e-7
1.6532436034620845e-7
1.8452817549109175e-7
1.2868424284058162e-7
5.349581162826964e-8
4.676936509157001e-9
8.050301918127848e-8
5.3465885505924524e-8
4.9474782472020374e-8
4.706276326812163e-8
6.590610250685248e-9
4.206114879558365e-8
9.4686848148344e-8
1.0883758476857739e-7
1.0040771672650133e-7
8.72512103007497e-8
7.005689421403943e-8
5.015983570422024e-8
2.8847883260187048e-8
5.151197813979401e-9
2.5223692465819862e-8
8.612275855183987e-7
1.7256136181323107e-6
4.231287436031747e-6
2.4051126183065496e-6
1.4389059520872415e-6
8.710364889652129e-7
4.0558130489590206e-7
4.0996760903012716e-8
3.512588093570471e-7
8.362001126768558e-7
5.769605481876672e-7
1.450591637144214e-8
3.3556653808364734e-8
1.3889278514258732e-7
2.058433865357962e-7
1.3911883507660717e-7
5.311157100205727e-8
2.455805166838808e-9
2.1668899536924714e-8
1.7378209354710755e-8
1.3959742265383756e-8
9.88834760389259e-9
9.044204759641842e-10
1.2130282216738551e-8
2.8232208597666875e-8
6.158385582129132e-8
1.129269426778469e-7
6.385718401351835e-8
2.862821592236591e-8
5.676974089004005e-9
4.2478026192508747e-7
8.446364923718267e-7
7.571233929907977e-7
8.019167196483556e-7
6.838781521435412e-7
5.583711420989153e-7
4.103333809765848e-7
2.882691573593868e-7
2.1215101402915355e-7
1.7634250950998583e-7
1.851704367481932e-7
1.4701970030553685e-7
1.3848697569790182e-7
8.949914663750716e-8
4.472154105518042e-8
1.681092274236064e-8
3.562755813967844e-8
8.118844282003807e-8
6.594183044130857e-8
5.500445507948394e-8
2.392738566372232e-8
9.256610356858324e-8
1.438414897445547e-7
1.5206266181694593e-7
1.5213236610488413e-7
1.4963453335509067e-7
1.3875234061974684e-7
1.1623984680229797e-7
8.528669262034559e-8
5.086738500451259e-8
1.4393174541216985e-8
1.4238171143273616e-6
4.540615776783368e-6
3.8038915404566913e-6
4.985472810142486e-6
3.494591465810661e-6
2.6443132353672147e-6
1.579776650202425e-6
4.013501518416914e-7
1.6687776240510237e-6
1.8979491908249061e-6
2.603431533188993e-6
7.15164165168651e-7
1.312086745753656e-7
5.760328593610186e-8
2.2871955128178548e-7
2.1447430033644127e-7
1.1666087414678584e-7
3.35404750742309e-8
1.625084221769008e-8
2.2268411042546243e-8
1.7089777566086817e-8
1.2945826993390559e-8
3.167963014768144e-9
9.551313112517313e-9
2.3726847800041285e-8
4.886038861142915e-8
1.024736907998267e-7
1.586023981415799e-7
7.156190281567404e-8
1.1760318936183846e-8
1.0293824930556059e-7
6.561221786624673e-7
9.136421252530958e-7
1.3571349468432025e-6
1.2480658283848593e-6
1.0287446707133411e-6
7.949116312647919e-7
5.515761124608987e-7
3.751897904044685e-7
2.703509074296868e-7
2.1071347994562515e-7
1.818657899475053e-9
1.10598695100111e-8
1.9654710703351175e-8
1.252790971468828e-8
5.069764427240955e-10
5.480056985571934e-8
2.1627233399460335e-7
1.9965077259588533e-7
1.8471567766487474e-7
1.846547929203936e-7
2.7346745847523357e-7
2.3421220971553426e-7
1.9717347599222672e-7
1.9613327287444675e-7
2.0840999055826177e-7
2.2184535136287375e-7
2.2423391543013151e-7
2.0389760789147565e-7
1.6010251341430403e-7
1.026104247179807e-7
3.861034555540041e-8
3.0157289830846008e-6
7.871018702877591e-6
6.3090548027079396e-6
9.15524556032111e-6
6.669708854307285e-6
7.233287864199831e-6
5.067274795531721e-7
1.798610933257429e-6
2.40873498665968e-6
4.429095918255805e-6
4.927437419041793e-6
5.047088200179445e-6
8.498416951218578e-7
2.1244116273026016e-7
1.2458596234951784e-7
4.137528151794088e-8
1.0553227918152532e-7
1.459778136962369e-7
6.3107959788984e-8
1.2894788251075383e-8
3.265556645008323e-9
7.423667661007071e-9
5.654493904470196e-9
3.2967286793111066e-9
1.3492295563420514e-9
5.9269398125348375e-9
1.1239467278635937e-8
1.9381272597488446e-8
3.164632896792292e-8
4.4837182323509495e-8
2.0197628528725715e-7
2.429473043124102e-7
3.016470620295783e-9
2.2337720382788857e-7
3.588131821553702e-7
4.662980364596201e-7
5.144256784709361e-7
4.5706913032523124e-7
2.9874229633181426e-7
1.1456272776753035e-7
2.932790480260351e-10
2.2952547103200527e-8
3.7321444834266395e-9
1.9038661531826547e-9
2.0517359625617316e-9
2.584269082203426e-9
1.8446966130876648e-8
5.152856528350129e-11
1.0211833160662858e-9
3.925508904063345e-9
3.602790175637123e-10
1.6074683168256039e-10
1.7436929131840012e-11
3.569614436303683e-11
8.506136408182049e-13
1.7141994998018254e-12
1.6033515764314596e-13
3.087494777221518e-12
3.6275855789653715e-12
5.000743090594943e-12
2.304263402580159e-12
1.5856666654306722e-12
1.6408620761872886e-12
1.880104752556295e-12
2.2337435220208922e-12
2.6950337106717315e-12
3.2785320463573144e-12
4.012021600281451e-12
4.936223969066331e-12
6.10764504623083e-12
7.604084645887625e-12
9.53353706455753e-12
1.6048689772097468e-11
1.7196412658632293e-11
1.509026681875712e-11
1.7545267577617018e-11
2.900380293593089e-11
5.298642073270502e-11
9.909576723046885e-11
1.9303008227143915e-10
4.0782482406933933e-10
9.960558822878002e-10
3.2128844333172605e-9
2.1653268880495905e-8
6.54241169923399e-8
2.8127482034289905e-8
1.5600756574176494e-8
1.785464157614883e-8
6.1602629846041e-8
4.3669592872858236e-8
1.5895737812847128e-9
1.43916372998546e-10
1.5925194196572568e-12
1.3445406937163572e-13
0.
0.
0.
0.
0.
0.
0.
0.
0.
0.
0.
0.
0.
0.
0.
0.
0.
0.
0.
0.
0.
0.
0.
2.4851261171908025e-14
3.64679388430935e-14
5.366947750421181e-14
7.924182888023546e-14
1.1742441387903813e-13
1.7470892743502662e-13
2.776971994867371e-12
4.586120181570545e-12
7.000019468951657e-12
1.0292969431287069e-11
1.4623885226653747e-11
2.015817858119815e-11
2.693750479433845e-11
3.468967017598572e-11
4.2568052792248615e-11
4.88661257841462e-11
5.0823252646563556e-11
6.608422093625417e-11
6.306297683677972e-11
7.977991196277441e-11
8.193724211642685e-11
9.92828138942888e-11
1.3037101050406395e-10
1.727781376244946e-10
2.3982997367601867e-10
3.8171630384897997e-10
7.374635745447399e-10
1.6587777295565199e-9
1.4457230869707967e-9
1.3632589219616186e-9
1.4609958962501801e-9
1.7039243242893302e-9
2.1042011652423903e-9
2.7082472392506705e-9
3.599644591755886e-9
4.9144578227146225e-9
7.293513432420433e-8
6.561925980739691e-8
9.108980030699164e-7
2.537451672212449e-7
1.3995336960638138e-7
7.379555715462973e-8
3.5266097978688735e-8
1.3293326479906961e-8
2.236287017152138e-9
1.3526142150347647e-8
2.4934860136708936e-9
3.7633308342465164e-8
3.057663576256824e-8
3.0918919672747036e-8
4.029288127584253e-8
3.850503903565999e-8
2.1389133356244412e-8
6.003123009896317e-9
1.6087266379387042e-8
9.771586170663036e-9
8.063121129880386e-9
7.31934151525439e-9
1.2419575060916882e-9
5.3528962564887844e-9
1.277037119243204e-8
2.5184840164464856e-8
4.3383169841338785e-8
3.952242301605146e-8
2.448193489761159e-8
1.3488081203111494e-8
5.186317084348833e-9
1.8238123622696333e-7
7.454453514946899e-7
1.198142052839435e-7
4.602208851341606e-7
4.316241057434608e-7
3.8248792229787916e-7
3.13043305500503e-7
2.229358143032472e-7
1.3654745055289758e-7
7.02459512453053e-8
3.204409582380718e-8
9.422672357058906e-8
1.264845667273643e-7
1.0029054270557598e-7
5.003920766955913e-8
4.456523625172474e-9
2.3957069115999342e-8
1.854545621808075e-8
1.5401288881312793e-8
1.385690495174349e-8
5.995347250506054e-9
7.886122198503196e-9
2.8618647629867437e-8
4.919869759225917e-8
3.657862279383862e-8
2.7617793233508643e-8
1.9442474108222814e-8
1.0060749562324694e-8
3.743510646391977e-9
3.10482729363931e-8
7.40834867505701e-8
2.73531171784552e-7
1.0676148707690304e-7
2.2978561336421264e-6
6.385400697885315e-7
3.4247623433762075e-7
1.7513103229162002e-7
8.599733053831102e-8
4.1983386284822985e-8
2.0086874641816302e-8
2.0444321451283538e-8
7.434423005887957e-8
8.992942538617662e-8
1.062162922275103e-7
1.0722073191078251e-7
6.349004032981298e-8
2.365239530342921e-8
1.8145404458358553e-8
3.541045490886735e-8
2.718097184196638e-8
2.6626398164351812e-8
1.66177009266059e-8
8.581582928172602e-9
3.467316109414702e-8
6.98264491743012e-8
7.937803787940352e-8
6.775423175559535e-8
5.327586426600875e-8
3.832880946197457e-8
2.383860939893834e-8
9.439237089018455e-9
6.847079239570946e-9
4.806700418506941e-7
1.4022970904976273e-6
1.8408669055775206e-6
1.5374297595741206e-6
1.0186617071335534e-6
6.94675268779593e-7
3.9615830316254806e-7
1.476815516628226e-7
6.49130854162859e-8
2.8349154944948583e-7
2.818507963775619e-7
6.385548996264104e-9
7.470237934038918e-8
1.639787710367425e-7
1.6278812840613001e-7
8.922088163716365e-8
2.254084872302546e-8
1.536305989379906e-8
1.7740529063106243e-8
1.3787576240629889e-8
1.1498625070664614e-8
5.693843888607622e-9
4.527070293081374e-9
1.6071343142008408e-8
3.7859730350698596e-8
8.252308779541893e-8
5.6045073015997465e-8
3.268380649967928e-8
1.2797688201656965e-8
1.4245969644477643e-8
2.9967520737385993e-7
4.797807518404843e-7
8.778536360121752e-7
6.849633959058465e-7
5.239380777962884e-7
3.8612330925739516e-7
2.5806529262530275e-7
1.7042132514048065e-7
1.220858131635675e-7
1.0381863883235249e-7
1.247380361078574e-7
1.1851089496090617e-7
1.4651489878189308e-7
1.0366115213273071e-7
5.584083071812465e-8
2.4734206390634305e-8
9.532043069409626e-9
6.133094163139512e-8
4.660315581170552e-8
4.460186203170686e-8
3.0671017544712256e-9
4.500372082522448e-8
9.186948249076566e-8
1.1928858017674355e-7
1.2167234310084558e-7
1.1679748906953943e-7
1.0521087322817883e-7
8.63758579626119e-8
6.3071503838747e-8
3.8305907427861606e-8
1.2509373381833487e-8
9.517557485385645e-7
3.39321483421721e-6
2.349960215064197e-6
3.550776088855261e-6
2.5733163998304555e-6
1.955691705599511e-6
1.2429411976798113e-6
1.0041834722641644e-7
1.404477316425726e-6
1.634848143771975e-6
1.8061355692697954e-6
5.773631109954876e-7
9.427583350277346e-8
1.306411433164365e-7
2.4576858984806016e-7
1.8833885976125905e-7
8.869990914172598e-8
1.4153049876536604e-8
1.8785680214753624e-8
1.8268089849044284e-8
1.4080199610711458e-8
1.0036344788445945e-8
2.213350278350697e-10
1.0686254059547259e-8
2.498369596374052e-8
5.353510093248835e-8
1.1456159152335601e-7
9.40672314975481e-8
3.9644841116549564e-8
2.6417563992757563e-8
9.770020345214647e-8
4.857512963561407e-7
5.882873422388604e-7
1.3775909595453953e-6
1.0526547228877623e-6
8.061543246416827e-7
5.797067563709422e-7
3.8045657666362456e-7
2.532718755809143e-7
1.8654831583641813e-7
1.6638470807353246e-7
2.9458657471496355e-9
5.092739022762944e-9
2.3490125761653476e-8
1.8757912747720822e-8
4.414694824639035e-9
5.577200517748503e-8
1.6367871609070227e-7
1.5154995680675907e-7
8.588546861859933e-8
8.882188213326279e-8
1.755798690011163e-7
1.6562961091799657e-7
1.5537777939915342e-7
1.5958362296929973e-7
1.685361198659745e-7
1.7316642868275662e-7
1.6492375508744253e-7
1.4019567507569876e-7
1.0295066002061206e-7
5.876398859720115e-8
8.98124567946553e-9
2.2897926363703203e-6
6.325312259600282e-6
6.115907514187241e-6
7.224601106561682e-6
4.774753745918727e-6
3.8823360656394615e-6
1.5517079498764666e-7
1.585461773933283e-6
1.8483169023953353e-6
2.8038989790595563e-6
5.130350496561229e-6
4.757214791746249e-6
3.4165628115978394e-7
1.2419428768178734e-7
6.33557705500676e-8
7.687344832987464e-8
1.657259209905923e-7
1.2821975683943518e-7
3.4102776301939213e-8
4.063021461061222e-9
6.419475139399686e-9
6.777330327417878e-9
4.837813167522519e-9
1.901957523561998e-9
2.7825880493064515e-9
7.156815455160432e-9
1.3199017407797137e-8
2.310989424908332e-8
3.9137672441834326e-8
5.592444210202413e-8
2.8019231141272214e-7
2.8297010714026295e-7
4.465683073538548e-8
2.682389433536133e-7
3.8792219533650424e-7
4.7101102159894375e-7
4.916974206608682e-7
4.3466908750012005e-7
3.134318770916791e-7
1.378819907771065e-7
1.0774756912309242e-8
4.31946549859736e-8
4.1179548217295096e-8
2.8236390439897635e-8
1.0731179618396051e-8
8.13737321746237e-9
6.300195759226013e-9
2.8333339284728655e-9
6.915584718455792e-9
8.78533427175642e-11
8.674867723528326e-10
3.0078054524064934e-9
8.946681004969172e-10
1.5761827362896032e-10
8.030127855959407e-11
8.609517517267029e-11
1.7849766531820946e-12
1.5519771659032048e-12
2.56343832685312e-12
2.08107409599776e-12
4.275831680210249e-12
5.8686090282546e-13
9.994118609123677e-13
1.2534318783705095e-12
1.5223774130343649e-12
1.8387439288706496e-12
2.223126643480606e-12
2.6959615733389768e-12
3.281579820320313e-12
4.011147493597125e-12
4.925727977715952e-12
6.080246189381378e-12
9.68470816802915e-12
8.693491986499083e-12
5.12514108121722e-12
4.744301053261686e-12
8.443837043162123e-12
1.5494231291179553e-11
2.6880466090224437e-11
4.587379702624548e-11
7.969241596493666e-11
1.447193822681512e-10
2.824537943586832e-10
6.168199364626926e-10
1.626138089203814e-9
6.284311235143255e-9
7.403107065893223e-8
5.9027268980041064e-8
2.1599685810065207e-8
1.6216139899578122e-8
2.5495834327703335e-8
1.3805664164272391e-7
7.564401823838318e-8
4.2755091078638576e-9
6.995959356216623e-10
8.197519844337445e-10
4.673123123943221e-11
2.7436563769399236e-13
0.
0.
0.
0.
0.
0.
0.
0.
0.
0.
0.
0.
0.
0.
0.
0.
0.
0.
0.
0.
0.
0.
2.7552091067540096e-14
4.0196952277188735e-14
5.878213020728903e-14
1.015981435277275e-12
1.494870780384654e-12
2.1218230882884995e-12
2.9900615945796733e-12
4.1897149334695345e-12
5.853762017164866e-12
8.158965139780845e-12
1.1329543732774511e-11
1.5632959550655126e-11
2.1354582485900695e-11
2.873072955738568e-11
2.2638351625031158e-11
2.7951461604722867e-11
2.363909451237991e-11
2.381975865551289e-11
2.7674290689293163e-11
3.348125716067976e-11
4.3591484293514725e-11
6.332376873636196e-11
1.0137468675023606e-10
1.753803213796609e-10
3.27030093560433e-10
6.67547737805344e-10
1.5281105908484954e-9
3.7239519804357053e-9
3.1818243613057204e-9
3.1345660917254785e-9
3.48755472492981e-9
4.228328708797536e-9
5.4698634556382995e-9
6.327857090813193e-8
1.7420247846182687e-7
3.281771172858205e-7
2.476457153186678e-7
1.8092041581847312e-7
1.3152005746626416e-7
8.58084995812114e-8
5.252647707797396e-8
3.1332940532001655e-8
1.844434695398592e-8
1.4249782506988778e-8
2.300196839810184e-8
3.6919996942135856e-8
5.393948854754037e-8
5.375811442705374e-8
3.050779022341507e-8
6.959200876343561e-9
2.0076629912037167e-8
1.3872791583660677e-8
1.1449663793817151e-8
1.0887455404367798e-8
4.740537788855639e-9
5.315087590638258e-9
1.6876733061022716e-8
3.650804359346139e-8
4.2081746605801714e-8
3.1160789834334334e-8
2.158877398925967e-8
1.330296826357952e-8
5.3783743799168055e-9
4.030944206401075e-9
1.906005774161165e-7
5.03492043461377e-7
6.509835933549077e-7
5.20031537301475e-7
3.573766258554975e-7
2.5041678851194315e-7
1.5415478440832491e-7
8.243281859887572e-8
3.9753118458020344e-8
2.938161285205883e-8
7.601780447378373e-8
5.728207732082857e-8
7.372350939551704e-8
8.70317523771139e-8
5.555186110601537e-8
1.644071527935359e-8
8.176691475481222e-9
1.2248644273522258e-8
9.557136419381528e-9
8.327096576164395e-9
6.484548723612656e-9
2.5532657229460716e-11
7.673581682398545e-9
2.0811839163794023e-8
3.5008058076183483e-8
2.4326341972173434e-8
1.6667061542812544e-8
1.0116730059205995e-8
3.438723934906064e-9
5.020646628795536e-9
1.898931848017375e-8
1.8388454315489609e-7
1.8426599865997793e-7
1.2557854447903307e-6
5.100208122620421e-7
3.1098352320330513e-7
1.8390851177325077e-7
1.0042034730133775e-7
5.395348095083096e-8
2.888087879575984e-8
1.964143346752133e-8
3.742431352818527e-8
6.513573621301444e-8
9.219518361805507e-8
9.480872054403479e-8
5.333799716138866e-8
1.5020959638695823e-8
3.504407084417657e-8
2.8061761607013704e-8
2.2981815635524182e-8
2.2566054255640306e-8
1.3184162227525035e-8
7.820567510353992e-9
3.161628301877822e-8
6.151518501386399e-8
5.869857751976986e-8
4.7781105353782944e-8
3.655598964202166e-8
2.5288066260288472e-8
1.3816037406577118e-8
7.086300353301566e-10
1.8159404349453256e-8
3.7520418462779383e-7
7.194761381935407e-7
1.8773714211709058e-6
1.0063827155949336e-6
6.111385058519486e-7
3.744256330549953e-7
1.914261087869092e-7
7.039523184688376e-8
8.172468904428703e-9
3.36012811936995e-8
1.0161164947364593e-7
6.444902664710179e-8
6.863930441463244e-8
1.1347060179194225e-7
1.1507311913748248e-7
5.61003844769732e-8
9.641999398277699e-9
1.3626295648969674e-8
1.3237837210076149e-8
1.0413128088662472e-8
8.930902963650593e-9
4.202121663147385e-9
3.764360938764291e-9
1.2896803022214382e-8
3.040812533349281e-8
5.939562234154831e-8
3.680466827577092e-8
2.1767100498920767e-8
9.53858947054388e-9
4.093932037030835e-9
2.207779156128637e-7
4.2454502532629766e-7
6.682254731834895e-7
5.417631982795365e-7
4.1552451333072726e-7
3.1068192417645567e-7
2.0962739772404147e-7
1.3661228885094438e-7
9.372083461646383e-8
7.368440522992357e-8
7.631563548408209e-8
1.1567082631305453e-7
1.3173973212743965e-7
1.3318695819142309e-7
8.25631426991621e-8
3.250472004689605e-8
7.357778666555182e-9
4.9219252465247365e-8
3.506789024235087e-8
3.394520479437757e-8
2.5164522992868238e-8
7.246586335205835e-9
4.0040330692118945e-8
8.200345984471604e-8
9.578422251235638e-8
8.483420465165126e-8
6.936963175184e-8
5.203339708079609e-8
3.440456194007046e-8
1.68455444243538e-8
2.243024683369716e-9
5.868859065859004e-7
1.7877543660667112e-6
2.089263261843682e-6
1.9167503062664913e-6
1.295006096717864e-6
9.027967121338557e-7
5.274136040302442e-7
1.9514985401186362e-7
1.1067735901406931e-7
4.5768355911428295e-7
5.127444462392772e-7
4.698926749518644e-8
7.807453698905243e-8
1.928273363220461e-7
1.891722382068785e-7
1.0434665493020796e-7
2.941698861857198e-8
1.750004177190842e-8
2.15323980827724e-8
1.6679113574938972e-8
1.3855899990393412e-8
7.0677177149289575e-9
5.22314371668188e-9
1.8949374606325242e-8
4.44728670855679e-8
9.871388277467799e-8
7.133085602678289e-8
4.147254646271984e-8
1.5884148460816925e-8
2.0273686677415777e-8
8.837588694179847e-8
3.962251048048327e-7
4.3221466109790404e-7
1.7874077598038894e-6
9.902638204397483e-7
6.697364989563701e-7
4.3641009547368497e-7
2.638927855928787e-7
1.647905206933805e-7
1.1688246492708294e-7
1.086113535896822e-7
1.8882424336386935e-7
2.0637549790823888e-7
1.62872331486898e-7
8.814628536154244e-8
3.711280298233891e-8
1.1375563726567348e-8
9.37466991144975e-8
6.738892512426381e-8
6.808087996189485e-8
3.930589918751893e-8
3.250694651944671e-8
9.426752615842785e-8
1.2059126614613177e-7
1.2202704384323364e-7
1.1844337291126738e-7
1.0894194662161072e-7
9.180918366780495e-8
6.881324090319656e-8
4.264537973015468e-8
1.3557983233766708e-8
2.172430777651056e-8
1.2474365266610106e-6
2.7449844694611098e-6
5.445924369303554e-6
3.5848615291155186e-6
2.1421841146965886e-6
1.3134434524904146e-6
5.260662979533302e-7
3.979927183037971e-7
1.6813460972434654e-6
1.5208900513985732e-6
1.747521304951427e-6
3.8582342673033106e-7
5.2774820461612684e-8
3.820090125295406e-8
1.8258337028398334e-7
1.9885219532747718e-7
1.1263186577558173e-7
3.124855518658789e-8
8.808009918608644e-9
1.6038450809006203e-8
1.242121581431456e-8
9.554172657542405e-9
3.466693902784642e-9
5.325763143770125e-9
1.4369291193730043e-8
2.9287376037996452e-8
5.940799567355613e-8
1.1086879743339014e-7
6.082753213224551e-8
4.638085860281134e-9
5.384790891420811e-7
1.0815329441366785e-6
4.255499558711452e-7
6.499117753976394e-7
6.435137225311445e-7
5.89085057049043e-7
4.806183051572064e-7
3.655844561106128e-7
2.8078422626308693e-7
2.2924435227206674e-7
1.7794950693268276e-7
1.8949377232838644e-8
1.9633946120079737e-9
1.2630582912111969e-8
8.153408842999298e-9
5.14642124213828e-9
7.258038133275501e-8
1.8760681329129265e-7
1.9741301944554207e-7
1.269995242727452e-8
1.574556994404139e-7
2.3091836914790457e-7
1.9745541594751063e-7
1.746007605955182e-7
1.7645959833143203e-7
1.8647023010730893e-7
1.9400907632237787e-7
1.8807802423331928e-7
1.6184773668673376e-7
1.1940026592741701e-7
6.91953116400181e-8
2.070146941347557e-6
7.325961685171879e-6
3.055824320533068e-6
7.448754217318518e-6
6.331091246686818e-6
6.5345310273802245e-6
1.0360678062027278e-6
1.5695011756502576e-6
2.2347717270221895e-6
3.6325913255953193e-6
6.89155651611722e-6
5.386329393952791e-6
3.629363183270386e-7
6.555710776370328e-8
4.282396989150386e-8
1.0496127720562641e-7
1.78591295816169e-7
1.204508154152488e-7
3.28969631718998e-8
1.0655704083878356e-9
9.688089340679792e-9
8.570167770977856e-9
5.992742972048948e-9
1.4555347757149164e-9
4.73543043816527e-9
1.0827795163656586e-8
1.9876668695714892e-8
3.5363458439427614e-8
6.16731634803815e-8
7.954645789892457e-8
7.79210365194758e-8
9.205101238314728e-7
6.354763327269326e-7
2.538879915738256e-7
5.877000143599958e-7
7.01589142325802e-7
7.228130287842923e-7
6.303650761605675e-7
4.736241558113805e-7
2.966985328211134e-7
7.882453912270137e-8
4.151781645980253e-8
2.7990891422916126e-8
1.182117478717308e-8
9.345125996621373e-9
2.2558448601199577e-8
4.673186208915487e-8
7.836580017121276e-8
2.1709655572441564e-7
9.582549931701184e-8
3.448284206530692e-8
1.2929031681253291e-8
5.705736427105903e-9
2.680405845201497e-9
5.872919693544852e-10
1.9219337538828852e-9
6.020683589051207e-9
1.4146128828184625e-8
3.562726590498579e-8
1.282073162148298e-7
7.461618084439833e-8
4.6219907205954684e-8
7.218420263805297e-9
2.8569322628511446e-8
4.595271880723363e-9
2.6365080368243444e-10
7.873108129635473e-11
1.6737440838086526e-12
1.5081436409742696e-12
2.534148400863694e-12
4.292859874573197e-12
2.3627443939936e-13
7.725331510719361e-13
1.1176374196752968e-12
9.404804040887835e-13
4.565251278085312e-13
1.5103965146166162e-13
1.517340623915299e-13
2.8304720257415026e-13
4.764904956672468e-13
7.364061374850689e-13
1.093884046783309e-12
1.5977440235266309e-12
2.3207025194649385e-12
3.374089633124923e-12
4.933398698208174e-12
7.283059587237438e-12
1.0897838148201213e-11
1.6597395971692214e-11
2.5854266912148534e-11
4.144426579827864e-11
6.892024853148697e-11
1.556994214985761e-10
1.4625890224528598e-10
1.6281188969974153e-10
2.0696545178923662e-10
2.952934479656198e-10
4.774462146361461e-10
9.269126791723836e-10
2.5924938670808636e-9
3.791466548084625e-9
2.1897298458172115e-9
1.920087024546822e-9
2.159822139784908e-9
7.079463778716474e-9
6.499646489601739e-9
2.4909691600713692e-8
1.665803989987946e-8
2.5873336392475646e-11
4.9969713136282044e-11
7.321948387400759e-13
0.
0.
0.
0.
0.
0.
0.
0.
0.
0.
0.
0.
0.
0.
0.
0.
0.
0.
0.
0.
0.
0.
0.
0.
0.
0.
0.
0.
0.
0.
0.
0.
0.
0.
3.462367859165084e-13
5.749912902118787e-13
5.426747172307451e-13
7.41378878806882e-13
1.1250115831312712e-12
1.7943884500650317e-12
2.955598264606785e-12
4.9990003780787915e-12
8.68193323413469e-12
5.710063129419039e-11
2.4111287836061293e-10
4.3313601550911384e-10
2.4180662465705167e-10
2.794503411875247e-10
9.214866575783591e-10
1.6435214744049651e-9
2.4604548952854502e-9
3.3741190874618916e-9
4.359358892382303e-9
5.365914814188582e-9
2.7518323678621207e-9
1.3993933961815783e-9
9.493398419122853e-10
1.4389615934119914e-9
1.7225184715502328e-9
2.0595677130539637e-9
1.1451147781527866e-9
6.438296021426973e-10
3.012922719168174e-9
9.333909224100761e-9
4.0069673470669154e-9
2.604319245179559e-9
2.004373709668923e-9
1.7459210924574204e-9
1.7025010257661467e-9
1.834125937243138e-9
2.1406754630317974e-9
2.65018437137002e-9
3.4173031124801925e-9
4.526975114571107e-9
9.002182156864973e-8
2.6236189638941058e-8
5.713418313680753e-7
1.6412420677969568e-7
6.669939469401422e-8
2.3115807388516888e-8
7.309895347059354e-10
2.235744273092505e-8
1.0812085462603071e-7
2.362317523509283e-7
8.569379776919155e-8
3.518548507445615e-8
2.4931848953655882e-8
2.2081444156932332e-8
3.138143648599424e-8
3.1147260103225316e-8
1.787044386272809e-8
4.9486464991500305e-9
1.1696702691672908e-8
7.261792559378629e-9
5.854807497920566e-9
5.223732706653856e-9
8.964740494635568e-10
3.710892173480674e-9
8.609770453570491e-9
1.649469748542921e-8
2.9186134604674484e-8
3.619829202701968e-8
2.1247956109943714e-8
1.053195331124556e-8
1.5006498199356162e-7
5.441914404049123e-7
3.251293558074533e-8
2.3691524440287871e-7
2.7069565612614044e-7
2.6827391809657587e-7
2.4850458628721516e-7
2.0735754065644706e-7
1.5434445421616262e-7
1.0531366175718162e-7
6.917647055225505e-8
5.0023274564834146e-8
8.510953524655179e-8
9.915572144757172e-8
6.708226187326582e-8
2.5946915325562437e-8
1.0349139732652523e-8
1.724131317786672e-8
1.3077301223306643e-8
1.1383756960520944e-8
9.18471078445362e-9
4.992681307498013e-10
1.0405193911066132e-8
2.8935505735579415e-8
4.388641712793561e-8
3.123524937930249e-8
2.204032623492744e-8
1.3892313083633352e-8
5.199775027213843e-9
6.5282560063331226e-9
2.7598553038796244e-8
2.2052252804807214e-7
1.997675422981661e-7
1.5081794812014994e-6
5.860428106434716e-7
3.5197452111765514e-7
2.044593418287966e-7
1.1013923660756621e-7
5.8735762992998457e-8
3.16345520983846e-8
2.325980115959696e-8
4.817548072526271e-8
7.573560851669872e-8
1.0357585912186561e-7
1.0502822427969451e-7
5.7763608314397674e-8
1.652934314509146e-8
3.7253210925704167e-8
3.156991021239379e-8
2.578101884535391e-8
2.53589884015966e-8
1.4752425213458507e-8
8.909828234958247e-9
3.5483189267864566e-8
6.874880970539628e-8
6.65551909595329e-8
5.448892228672194e-8
4.1834026459092014e-8
2.9079723525807124e-8
1.6223022088610406e-8
1.935894995926509e-9
1.7627813977783118e-8
4.2779137716440593e-7
8.695751888509638e-7
2.0932882025453682e-6
1.1803301109545175e-6
7.241959099048973e-7
4.496422451984449e-7
2.3223042396610893e-7
8.385673908455746e-8
1.811057774705229e-8
6.955369506030076e-8
6.636524397054427e-8
6.028296912913993e-8
7.436091474697703e-8
1.2988241943604537e-7
1.3121964929586017e-7
6.578367855668121e-8
1.2675115515163486e-8
1.5427572773862678e-8
1.537204459088183e-8
1.2045850485828382e-8
1.0296451279628896e-8
4.95822569563882e-9
4.217965908404394e-9
1.4647022961506167e-8
3.449907789505091e-8
7.054891055987749e-8
4.397419600618819e-8
2.5954571916712063e-8
1.12399252600535e-8
5.655986600185186e-9
3.4051095845309214e-8
2.8336369604247254e-7
3.7762246359063237e-7
1.3222597440793347e-6
7.489635842713494e-7
5.082943923902661e-7
3.362734380200228e-7
2.0384189258168334e-7
1.2402938005696178e-7
8.25235847035061e-8
6.881503024036263e-8
9.309306791329797e-8
1.422114903235643e-7
1.686974965902851e-7
1.147380484725341e-7
4.641600506208528e-8
6.1125023491685256e-9
6.843101889459955e-8
4.8043552247727073e-8
4.57081503004363e-8
4.1912530393590636e-8
3.364477604473102e-9
4.1688909103102615e-8
8.657200134072151e-8
9.12815141202339e-8
8.296086417929074e-8
7.138934456504068e-8
5.6678446097911115e-8
3.9795618163417714e-8
2.1234373507073683e-8
8.111464875763811e-10
6.10446605018765e-7
1.4884030774176964e-6
2.5794666023153315e-6
1.7939733128711222e-6
1.143473523751446e-6
7.456434779169488e-7
3.983187502166415e-7
1.2517158111624505e-7
1.1068754429433601e-7
3.544558798167686e-7
2.813584378628997e-7
2.066489220883444e-7
1.3363993209166942e-7
3.2996356455382046e-8
5.554047055085438e-8
1.4180973245198166e-7
1.1793050905019143e-7
4.6833563380944e-8
4.810555864782547e-9
1.0867771138633413e-8
9.679087968995441e-9
7.411513637552565e-9
5.251435532213249e-9
2.337839214018092e-10
5.576229553998162e-9
1.2005011988426995e-8
2.2968773751685184e-8
4.2908410989349135e-8
6.716989993882277e-8
2.6114957623903666e-8
4.994600117048837e-9
3.860661473292716e-7
9.689830399029447e-7
3.127379587463007e-7
5.205905466741255e-7
5.144440614804359e-7
4.7501525025167414e-7
3.9477643449480883e-7
3.041319725881195e-7
2.3520577143640737e-7
1.95386565905586e-7
1.856877265177593e-7
2.3675458666165525e-7
1.424646830085899e-7
5.938059563317182e-8
1.0032279401943886e-8
1.405978910674131e-7
9.741363142132026e-8
9.832878556579716e-8
8.555407584478893e-8
1.1036211871559415e-8
9.383327350273755e-8
1.1441183073562091e-7
1.1660827591041944e-7
1.162286086208878e-7
1.1120359285806917e-7
9.856812385842457e-8
7.825890110809346e-8
5.1858397020521376e-8
1.892319321568838e-8
2.6095814367573982e-8
9.814301624774292e-8
1.607851875767027e-6
1.1973179390164518e-6
9.596109868536368e-6
2.958022992142114e-6
1.5114931456878503e-6
6.910807844440875e-7
1.0019002044395468e-7
5.961860391179804e-7
1.8081058727245361e-6
1.2147238666285397e-6
1.0034910342800775e-6
1.3515665627923574e-8
7.775698784889658e-8
2.106558177895637e-8
8.048778428322418e-8
1.7208053477917917e-7
1.2831816653101183e-7
4.672254612790228e-8
3.044257889907613e-9
1.1898165516382696e-8
1.0359658798573272e-8
7.901941688684743e-9
4.89291905804152e-9
1.5283233815577392e-9
7.457166997903382e-9
1.5195785995039107e-8
2.8554175806463366e-8
5.257318020803805e-8
7.939628917748165e-8
2.4801084325953996e-8
2.3659667349337108e-8
5.035166320908009e-7
1.1230183736356884e-6
4.2415510533030885e-7
6.572255818266174e-7
6.463733914230106e-7
5.908830615190641e-7
4.828693804056156e-7
3.6751072991939305e-7
2.824162183680512e-7
2.3200942659620236e-7
2.0249763378452095e-7
1.7014399380283074e-7
9.281230989532851e-8
4.181355925856019e-8
1.388085927568005e-8
1.6631629948848823e-7
1.2798277776265208e-7
1.2738807717466697e-7
7.048270775125333e-8
7.492211143263263e-8
1.3971581825308758e-7
1.448585381201556e-7
1.4844414674165017e-7
1.5359156505246062e-7
1.5428152272322076e-7
1.4418915062342926e-7
1.2102076563448933e-7
8.751906199477746e-8
4.6618369314230314e-8
3.065943448916429e-9
1.8558478175726087e-6
3.5221666268513166e-6
7.418379190472345e-6
4.841196013159431e-6
2.8587946732902686e-6
1.7368891232220064e-6
4.613343487790276e-7
1.392834871149244e-6
1.7198627020880843e-6
1.7632959935468454e-6
3.1848059712350116e-6
2.1196029463839832e-6
9.639328669347165e-7
1.545296154538618e-7
2.822688454355982e-7
1.2147855152162987e-7
2.8666458911942823e-8
7.935801134354553e-8
1.0776797337004924e-7
3.5574611677068975e-8
6.334531036444433e-9
2.263840372915899e-9
3.903389262744402e-9
2.82081008035711e-9
1.485170535554176e-9
1.0348570100194112e-9
3.273123954377538e-9
5.925879079878869e-9
9.638055467615356e-9
1.3963160740329332e-8
1.5919953769694354e-8
9.74915131872054e-8
1.592753209402992e-7
2.4339566929492126e-8
1.1885914562659081e-7
2.126164771934109e-7
2.9400461690835594e-7
3.5757669977765697e-7
3.7420630703885087e-7
3.200037452717592e-7
1.9628083895774135e-7
5.8984792269161105e-8
2.3955674646161352e-8
4.115346319123907e-9
4.5342880032927876e-8
2.308794921623126e-7
2.62159533426765e-7
2.486273042964381e-7
6.086143908331649e-8
2.7718771757993465e-7
2.4631845264336863e-7
2.0996044187171138e-7
2.0694583211457003e-7
2.2174774599698042e-7
2.424587791960654e-7
2.583893929416433e-7
2.570711898340879e-7
2.292552763645213e-7
1.7619735887967342e-7
1.0518154037105399e-7
1.9336907360842997e-8
8.598406315788302e-8
5.453319794896622e-6
3.6902457868375984e-6
0.00001538937154870506
8.730749229225723e-6
5.304542163497069e-6
1.3876931549673063e-6
1.5900649575606734e-6
1.741364431171911e-6
2.251542754091169e-6
3.7411986583268894e-6
6.259708311794743e-7
2.098438401407433e-6
1.4169602551174041e-6
4.751057067978818e-7
6.043814039349502e-7
5.394480820123088e-7
2.5137582191979546e-7
8.336486423202782e-9
2.2049614848047502e-8
5.333065546631497e-8
1.2325070419356232e-8
2.330758390944607e-9
8.593540910726334e-10
1.7632227369141376e-9
1.2342498143283521e-9
2.9878429106194053e-10
1.2586907903366064e-9
2.6902620075517934e-9
4.583408621536589e-9
7.18852710316985e-9
9.859422461862634e-9
3.701308626196573e-8
6.424467446029668e-8
2.890381220781438e-8
3.5456957697682166e-8
9.486706924209705e-8
1.5508315904580008e-7
2.0010988106043583e-7
1.8447693775048048e-7
1.087191019490793e-7
3.4852994083048456e-8
6.022309142036144e-9
6.2215316965553724e-9
1.1619831142525722e-8
3.5016029082171116e-8
9.251011886033709e-8
6.433590613781168e-8
2.4786945743960815e-8
5.447569997491831e-9
1.603196600579114e-9
3.761347776731331e-9
2.8428185889074454e-9
1.3977295616404166e-8
3.8009329495130757e-10
1.36336955177082e-9
3.4048443487776907e-9
1.6188877875851327e-9
2.6089065951203334e-10
1.0702468659065102e-10
1.078158367058316e-10
1.5847066649755837e-12
1.6715050490164927e-12
1.3198514645809898e-12
3.084023848722777e-12
1.8919956044147642e-13
5.180627441052672e-13
9.267846249532623e-13
1.258813873394707e-12
1.583157606263186e-12
1.93955956940724e-12
2.357788980402033e-12
2.864610724464598e-12
3.4885753240746496e-12
5.364870630226086e-12
4.207270125148698e-12
1.4988132975154877e-12
9.505061072355505e-13
2.2088008150876052e-12
4.2731008103532834e-12
7.1167198109607105e-12
1.1228216185268242e-11
1.754255362997219e-11
2.7735931863220148e-11
4.4974241311572144e-11
7.566447263438884e-11
1.3389491287627816e-10
2.5415062884042695e-10
5.343789183973395e-10
1.3228818076979207e-9
4.45361065395352e-9
3.463669269067772e-8
6.60844895351406e-8
1.567948515904541e-8
9.600290899399737e-9
6.5808955395228966e-9
4.9578886200470246e-9
4.204925064009802e-9
4.1180566613417975e-9
4.8349348269787255e-9
6.960536488230139e-9
6.882039664404484e-9
3.892285612821548e-9
2.712081139185892e-9
9.125547834525665e-9
7.2053369039338515e-9
8.071519569719287e-9
3.537466815426626e-10
1.0071273862796682e-12
0.
0.
0.
0.
0.
0.
0.
0.
0.
0.
0.
0.
0.
0.
0.
0.
0.
0.
0.
2.5843039867472967e-14
3.553072576208158e-14
4.911649818926927e-14
6.815844645153786e-14
9.487526600071646e-14
1.3242475143551086e-13
1.8530239593884897e-13
2.0674484595298016e-13
1.0113363426280238e-13
8.191334128443544e-14
9.709985634770025e-14
1.417505222197785e-13
2.066844062652692e-13
2.946975933213102e-13
4.2222736122452567e-13
6.159789609259945e-13
9.164329331365496e-13
1.387127118479843e-12
2.130829461661979e-12
3.3174571001834554e-12
5.233719278106339e-12
8.374356981376746e-12
1.3616269287675757e-11
2.2566215066722545e-11
3.8295568801910355e-11
6.700877683073765e-11
1.2219709857942468e-10
1.4700009023207726e-9
4.562383805493079e-9
5.333056628864065e-9
3.009238252991917e-10
5.092098337695135e-9
9.422485484291836e-9
1.327867923518864e-8
1.6949759893965894e-8
2.033368287466424e-8
2.312872849974728e-8
2.5045390462073763e-8
1.4003350830019657e-8
6.916615233469136e-9
2.7679341461713665e-9
7.036091585321025e-9
6.629908919525476e-9
7.212942329933319e-9
4.88373702889273e-9
3.5914311450513997e-9
9.856993803223734e-9
8.980002267820607e-9
7.93849444962253e-9
7.0956904032920325e-9
6.329288831676274e-9
5.321503079586248e-9
5.1105322471292896e-9
4.8330962924304796e-9
4.735878614849349e-9
4.845908369725285e-9
5.186313820255332e-9
7.24484691755508e-9
6.062071819780592e-8
2.5916238171151266e-7
8.482704440781519e-8
4.610027284451227e-8
2.141193252185107e-8
6.17153954838969e-9
7.253345300530661e-9
3.3344761916512034e-8
2.074773897073705e-7
1.2435869108110843e-7
2.9196362064499268e-8
3.159666347084666e-8
1.993921771137985e-8
1.3294921487998015e-8
1.783090986622008e-8
2.0335516949085113e-8
1.2797322889495947e-8
4.359285912148232e-9
7.614423875238293e-9
4.667985525485076e-9
3.6211825488912182e-9
3.1608915097276116e-9
3.4566417080768297e-10
2.370630140402242e-9
5.046768863128592e-9
8.920865456521792e-9
1.4473858255554355e-8
2.1336705299300498e-8
2.1147325564390882e-8
9.602233958897767e-9
1.36172314886228e-7
3.748126383818032e-7
8.165074616459174e-8
1.4504000225115637e-7
2.0080039331136163e-7
2.1664698545141768e-7
2.173438510597706e-7
2.0026004095447032e-7
1.6633150208242547e-7
1.2604011937359486e-7
9.007911498657472e-8
1.129427646608099e-7
8.519724797506052e-8
4.386117389923479e-8
8.826447632090978e-9
3.247942311953854e-8
2.1953013871553382e-8
1.8645181135336917e-8
1.7899506539383324e-8
9.851022202813212e-9
8.851896977290096e-9
3.7338487446292686e-8
3.587295425738175e-8
2.9860039194455173e-8
2.472773228842794e-8
1.9054717349024707e-8
1.1999983110796717e-8
2.121389781693974e-9
1.5021888394916397e-8
5.0377618554233735e-8
6.28721992218757e-8
2.90858379849964e-7
1.897151586452069e-9
2.6288260382090443e-6
5.438997201444816e-7
2.5499381229236014e-7
1.1245070828334686e-7
4.591359388266098e-8
1.1901278038977752e-8
1.0356893642975549e-8
1.0401131051594954e-8
7.264935621810118e-8
6.834369612042453e-8
7.329685257850506e-8
8.37189855482145e-8
7.250015148095004e-8
3.4831484541976286e-8
7.3004928803771335e-9
3.240856356818155e-8
2.0802154464019216e-8
1.7934705426293584e-8
1.6651333022896874e-8
2.9734732655906575e-9
1.270752306973926e-8
3.211863959083285e-8
6.294873805446096e-8
7.266374178695065e-8
5.5562580566501906e-8
3.853368491051369e-8
2.396343652438326e-8
1.1223087477089867e-8
1.3866329906627502e-9
3.578233338144456e-7
1.249617627835422e-6
9.699537702851016e-7
1.1492732350543293e-6
8.524664453158813e-7
6.425546881049556e-7
4.263061213386084e-7
2.2726344899911157e-7
7.156094389858327e-8
4.423811227822469e-8
6.925987695910422e-8
5.0835760125149564e-8
1.357560685067521e-7
1.7554416931587786e-7
1.2399980454524588e-7
5.1077192968065845e-8
5.6279038963472084e-9
2.457242564028505e-8
1.9205581347035982e-8
1.6019440914558236e-8
1.2857585924686395e-8
1.5884627812197362e-9
1.2470786785053355e-8
3.4524880546915074e-8
8.149503191077347e-8
5.8780433613364486e-8
3.9433430927973706e-8
2.3657522249688808e-8
5.536877127393125e-9
2.5308184172179024e-8
3.054204939514743e-7
3.8489784570107957e-7
1.3384487793471207e-6
7.676462518938093e-7
5.247991362751822e-7
3.4819825257931735e-7
2.1207336607948224e-7
1.3029010293452553e-7
8.817841479632384e-8
7.508727157711313e-8
1.0356239530175115e-7
1.9107066352286648e-7
1.9920095429168295e-7
1.339580107745106e-7
8.126103113145918e-8
3.575099518447218e-8
7.626388298340292e-9
5.881667024709749e-8
3.896916142075505e-8
3.6691740813708334e-8
2.394623735029909e-8
1.588771991311106e-8
5.192198907274671e-8
9.679534972984456e-8
1.1963239269986228e-7
1.1459535187887681e-7
1.002591482644706e-7
8.019172699427195e-8
5.74520168382755e-8
3.472671387207939e-8
1.2233087411778561e-8
7.659146987283354e-7
2.861928563649769e-6
1.6376043325085836e-6
2.8268928551278228e-6
2.1651388897160285e-6
1.6966845824762148e-6
1.1649810045313222e-6
4.682121624790038e-7
4.6322563576405204e-7
1.3243669908312426e-6
1.3468240075947142e-6
3.2440194917565144e-7
3.887605644795594e-8
2.401718888023104e-7
2.4016344257698677e-7
1.4014169598202032e-7
5.108439240594192e-8
1.4104885448163618e-8
2.712188758824143e-8
2.1012691622132063e-8
1.700052300911811e-8
9.350962015129658e-9
5.4355392461483305e-9
2.1552126573757458e-8
4.998160673487886e-8
1.1375137775834168e-7
1.0864750953396647e-7
6.227925994006092e-8
2.101813977434315e-8
4.674817284376562e-8
1.00819462456237e-7
5.035078555760982e-7
4.866469836750555e-7
2.1314378503428602e-6
1.212108381346423e-6
8.282190437819882e-7
5.391956740844614e-7
3.278090101683691e-7
