# Supplementary material for: Observability and Controllability of Nonlinear Networks: The Role of Symmetry
Source: Phys Rev X. Author manuscript; Available in PMC 2018 Nov 13. (PMC6234006; doi:10.1103/PhysRevX.5.011005)
Supplement: Code Archive [file NIHMS982008-supplement-Code_Archive.zip › MathematicaData/FNCtrlbDELTAHetN1M1ChaosK12IC1]

9.11582708269015e-9
2.5971665448980486e-9
8.177054705347874e-10
1.1923668305787912e-11
5.590153559057822e-13
2.4864363161772315e-13
3.641926840775257e-13
2.5357119942480734e-13
2.741189985354716e-13
3.1632571530064375e-13
3.709571130850885e-13
4.384481321407076e-13
8.440814923453568e-13
8.421104724597482e-13
5.046722986153468e-13
2.8498284002910956e-13
2.580040595748201e-13
3.1637702537955363e-13
4.2084409703125524e-13
5.689591781113073e-13
7.734643437917989e-13
1.0575377739822676e-12
1.457034358348814e-12
2.02709320776326e-12
2.8542284784946983e-12
4.0779136872385035e-12
5.930264830316838e-12
8.812446192801168e-12
1.3449925822978423e-11
2.1229588913199672e-11
3.4993860034670156e-11
8.947035180157518e-11
7.54461957587018e-11
7.688908532847563e-11
9.193423406750319e-11
1.257944808649982e-10
1.9745459048268023e-10
3.7562099572176144e-10
1.092538002213934e-9
2.093555770426452e-9
9.619796255075916e-10
8.070144599483335e-10
8.289768227337412e-9
1.9312746980457684e-9
4.64797255627894e-9
5.941930310953824e-9
7.667162192133531e-9
2.3855509868373106e-10
4.397780110434597e-13
0.
0.
0.
0.
0.
0.
0.
0.
0.
0.
0.
0.
0.
0.
0.
0.
0.
2.5358329737199474e-14
3.4675370907193055e-14
4.76164905873013e-14
6.558202089206847e-14
9.054895506882489e-14
1.253052212772453e-13
1.7378418891991539e-13
1.7288402719716702e-13
7.911964421530616e-14
6.772326363681912e-14
8.987700976345551e-14
1.3138141430353576e-13
1.8168794262401638e-13
2.4752173799380803e-13
3.437154016744794e-13
4.899532152568579e-13
7.140029556264577e-13
1.057846208325766e-12
1.5870963641915507e-12
2.4061127758464397e-12
3.683186765123435e-12
5.6936541658667875e-12
8.895524932219823e-12
1.4065802569037817e-11
2.2554177918863654e-11
3.6773809281963435e-11
6.119698191405451e-11
7.998568782914679e-10
2.1672470117913593e-9
3.484508143352469e-9
2.465344568753182e-9
4.36096079383541e-10
3.655493140605712e-9
6.743310388131907e-9
9.744897025890284e-9
1.2726825188999341e-8
1.5680987698954557e-8
1.853381791528376e-8
9.033031662069017e-9
2.6672157581234605e-9
6.527373231522603e-9
6.925821862597074e-9
7.777728195918303e-9
5.4830733404229595e-9
4.392991349505517e-9
1.5492968603014284e-8
1.5619248669877944e-8
1.3479036011177216e-8
1.1958002357533369e-8
1.1278982915531134e-8
4.1125271172379815e-9
5.978628099507957e-9
5.726302768549812e-9
5.463768789578473e-9
5.3891806646227905e-9
5.551628744404864e-9
5.985954155346271e-9
1.0849184095929364e-8
3.915931007972879e-8
2.9707011625922347e-7
1.0000651738220174e-7
5.183275424850689e-8
2.3582082580963337e-8
7.0186817073322135e-9
7.042132581347554e-9
3.072187291023412e-8
1.0008416933233052e-7
8.78457023922383e-8
1.4523207324251023e-8
2.8556503615970336e-8
1.847407549931426e-8
1.433121908610153e-8
2.0984142112629108e-8
2.3075660946680562e-8
1.2986331151466371e-8
3.5921381457553705e-9
9.295092244596e-9
5.223250822317359e-9
4.3049786748452524e-9
3.461068445633874e-9
4.148910680956183e-10
3.556198647128773e-9
7.082302454969023e-9
1.227461156413367e-8
1.9370667093339065e-8
2.6165723837647943e-8
2.031855551646139e-8
9.507344779016173e-9
1.4573623571398774e-7
4.2800061365495417e-7
8.858216824035476e-8
1.8528174054850798e-7
2.518087530938163e-7
2.702871541997762e-7
2.6984739050840856e-7
2.4668189367685865e-7
2.0213927458802663e-7
1.4938592015509646e-7
1.0148106870012394e-7
1.3410142042361227e-7
1.0431455624701346e-7
5.447256191992148e-8
1.4217237259365289e-8
3.615341099835922e-8
2.4730290756006535e-8
2.0456271717464314e-8
1.9339216287812175e-8
1.1507137876084615e-8
7.568295610541262e-9
3.4625653053496345e-8
4.2350010880332104e-8
3.520624593711393e-8
2.904959769507369e-8
2.2414586349474336e-8
1.4157726640201964e-8
2.251178021537055e-9
1.9548229575175547e-8
6.538044752865587e-8
6.341862682912997e-8
3.168095774264576e-7
4.902337332545075e-9
2.575094143746623e-6
5.829589020608031e-7
2.8595262808241026e-7
1.3399819681344002e-7
6.067119887621177e-8
2.4166861238207882e-8
4.679366381888333e-9
1.1994402297306833e-8
6.859233910524024e-8
6.452849755496349e-8
8.372039513594727e-8
9.884879636135203e-8
7.587921492412128e-8
3.233366496710467e-8
2.2903264863091343e-9
3.3838909622079774e-8
2.3332487049838647e-8
2.1459450070435526e-8
1.75583216202198e-8
1.4756577717963487e-9
2.009258128835661e-8
4.495279662034264e-8
7.169098390780369e-8
6.818747548277616e-8
5.3202757181181885e-8
3.762496440187394e-8
2.3180997662677722e-8
9.453843277616131e-9
5.5140521382777934e-9
4.1064945350333563e-7
1.236558188428017e-6
1.199620457992566e-6
1.2640897893910264e-6
9.073927532004805e-7
6.62796312463615e-7
4.230989712289113e-7
2.151733785603024e-7
5.6851662315167424e-8
5.376675890314443e-8
4.8356698140864217e-8
4.204139999924865e-8
1.2653532913957228e-7
1.8727237307523073e-7
1.4067452647350003e-7
5.868081781630169e-8
1.8805783388541007e-9
2.419240183998016e-8
1.9298007329701405e-8
1.584513629095873e-8
1.283931884684556e-8
2.2761693114211782e-9
1.098316832369727e-8
3.009849834548407e-8
7.048649641102885e-8
6.515818317352968e-8
4.320915959099945e-8
2.5866565334246533e-8
6.699494192456152e-9
2.512879565490122e-8
3.160251618216583e-7
4.124633973589065e-7
1.1891228912353823e-6
7.607888352987662e-7
5.392183460995845e-7
3.741603995921512e-7
2.395437714463848e-7
1.5445121683111963e-7
1.0923153032611844e-7
9.285193424458212e-8
1.0835621214826996e-7
2.0309789894178206e-7
1.8001179038975005e-7
1.5321432126933632e-7
9.067621296969863e-8
3.718017140432404e-8
2.0008142888977977e-9
6.086980587183067e-8
4.318228631109121e-8
4.234909820660787e-8
2.1428973872105252e-8
2.1393428219578775e-8
6.059931493979914e-8
1.0052461228558191e-7
1.1419749483065016e-7
1.0879800001326884e-7
9.456626328726694e-8
7.454156771267683e-8
5.2029919358325384e-8
2.9048783791462846e-8
4.934563312014155e-9
8.109976508146172e-7
2.688920036285131e-6
2.00425859765746e-6
2.7868689240834707e-6
2.0615959493789197e-6
1.555871768410541e-6
1.0066971230884644e-6
3.8140890444191146e-7
3.7200665379310844e-7
1.2000198923936013e-6
1.1405133467615678e-6
2.3705330448361597e-7
4.7907501705160035e-8
2.4639200423742004e-7
2.552348578451616e-7
1.479243867261966e-7
5.000278769115588e-8
1.5582768570294406e-8
2.69046440271853e-8
2.0847283256826463e-8
1.6861737822600022e-8
9.023446086040643e-9
5.633235256765585e-9
2.141855543274205e-8
4.881197609129445e-8
1.0901957399691688e-7
1.0882065262465276e-7
6.233552323909167e-8
2.112766642796645e-8
4.6663995945785715e-8
1.0961413016288809e-7
5.112078364920464e-7
5.02114959322095e-7
1.991383065149688e-6
1.188566999406121e-6
8.272137679533993e-7
5.557489380022266e-7
3.502515101672977e-7
2.3042715744434866e-7
1.7316224856532188e-7
1.672107181038087e-7
1.62197496992509e-7
1.730506966285044e-7
1.2704754451998593e-7
6.822048655770067e-8
2.8474670223655456e-8
3.722703206212081e-8
1.1195247380192886e-7
9.18853174163745e-8
8.636792293786636e-8
8.057844461737274e-9
9.408043077011705e-8
1.328398135105185e-7
1.412585330131888e-7
1.467737749562664e-7
1.4971613898895783e-7
1.4431246580775306e-7
1.267149049536301e-7
9.850314818586489e-8
6.384130156593714e-8
2.432528631886668e-8
2.2935496050737276e-8
1.8532587479436225e-6
4.058991662876806e-6
6.140804149250677e-6
5.233456909661464e-6
3.2678365196613094e-6
2.1432271184143096e-6
7.677030047080292e-7
1.4297796876562421e-6
1.965654238065909e-6
2.0294820585903724e-6
3.269005020482386e-6
7.969280022464864e-7
9.155966418080464e-8
1.6318898278270485e-9
1.3091125588758825e-7
2.3686740671729647e-7
1.736957193025927e-7
6.070307142771052e-8
4.162477487935532e-9
1.4598353976268956e-8
1.3166493327680731e-8
9.875025008184423e-9
5.306464274838068e-9
3.136349139008813e-9
1.1157388776232208e-8
2.2305513856362302e-8
4.2453473276978945e-8
8.10665039401095e-8
1.1664215015512447e-7
2.034245815904382e-8
7.940221265222211e-7
8.084942497758036e-7
2.9848283015095695e-7
6.013063979902063e-7
6.659492671569983e-7
6.654348607630558e-7
5.908480627449431e-7
4.80038899142454e-7
3.7736365928577915e-7
2.854742564304656e-7
1.0531310665518327e-7
3.980224050683625e-8
1.7571299257004995e-8
6.251229399927456e-10
1.714451767032823e-10
1.3588206842154481e-8
5.595802753271969e-8
1.6334584914223758e-7
9.073970114478856e-8
1.778498569635995e-8
8.230928743503489e-8
3.808874201191977e-7
3.795469452404857e-7
2.668023576133223e-7
2.2683818542249616e-7
2.2930124848462545e-7
2.417904856961836e-7
2.519940916715571e-7
2.454553123821286e-7
2.1096959834105412e-7
1.534742264006427e-7
2.2315608747371653e-6
9.361773976601018e-6
1.6989208943051503e-6
7.019829794951595e-6
8.765604203761186e-6
0.000010557224883135121
6.559604341706452e-7
2.7806231566342827e-6
4.318490304660005e-6
8.471214483315593e-6
4.218445155424641e-6
5.968423485963938e-6
2.8836843381232587e-6
2.612364482621282e-7
3.8818917519141373e-7
1.810588092616156e-7
1.4733644825229233e-8
8.970297666592928e-8
9.097892993349704e-8
2.1961114450818067e-8
3.913506362779867e-9
2.578501261891129e-9
3.9490575636251764e-9
2.76630621701447e-9
8.094293102113701e-10
2.337758179461892e-9
5.265889174862216e-9
9.167940703667149e-9
1.5084393938428597e-8
2.33834298909275e-8
2.5286378858360018e-8
1.3943238205258837e-7
1.6017145236420665e-7
5.702255665589259e-9
1.6480458620272715e-7
2.921252258432157e-7
3.9815182897080083e-7
4.2692705613212606e-7
3.2589058341631734e-7
1.5111085980266954e-7
1.856354400302876e-8
3.475893200389993e-8
2.3233286089525065e-8
2.280088403080584e-8
5.053492553371781e-8
2.6645284165841387e-8
1.54812557867057e-8
7.460521019584797e-9
7.78443813245818e-10
6.443692435339774e-9
3.474679789623101e-10
7.415485183323918e-10
2.088867063899175e-9
9.572332917780671e-10
1.5052685082405883e-10
6.292180139297397e-11
2.8453275366473025e-11
5.387209782028066e-13
1.1495080843858992e-12
1.5314922932165051e-12
2.052959149485173e-12
3.1386183584504687e-12
5.5835246454541486e-14
5.951830086767234e-13
8.254453915973789e-13
1.0207565042797983e-12
1.2251632796833386e-12
1.4587061881306923e-12
1.7353173581401935e-12
2.067621952093283e-12
2.46946964297987e-12
2.9576310011025416e-12
3.5532373871045713e-12
5.3125749641786785e-12
3.936566130583398e-12
1.1456313944863794e-12
4.422981060238255e-13
1.4262482975943135e-12
3.0685747249344775e-12
5.2249195517948136e-12
8.183587445279383e-12
1.2519242670472663e-11
1.921704105423633e-11
3.003989765851295e-11
4.835166033672551e-11
8.105858540815589e-11
1.4367788895565746e-10
2.7550880308753047e-10
5.946135320799036e-10
1.5651261652147439e-9
6.23087507911589e-9
8.330259802177662e-8
2.6836383014368394e-8
1.9751651777985655e-8
1.82389706303206e-8
1.0277072360330635e-8
5.354132042296928e-9
3.44262224136954e-9
2.6756860881997907e-9
2.4484859205953563e-9
2.639622726224015e-9
3.506783696812326e-9
6.3584818421861495e-9
5.738241936833216e-9
2.9196819996092533e-9
1.497369870393465e-8
4.966975036066001e-9
4.638128460206738e-9
8.335182172296299e-11
5.080715823082827e-14
0.
0.
0.
0.
0.
0.
0.
0.
0.
0.
0.
0.
0.
0.
0.
0.
0.
0.
0.
2.562407324623226e-14
3.5372058164493e-14
4.8960065127805244e-14
6.793632387649372e-14
9.449455767324179e-14
9.616889440381563e-14
4.37642309489154e-14
3.665308124026852e-14
4.825655001296315e-14
7.212359685958462e-14
1.0231313220100927e-13
1.4216345685655194e-13
2.0027588741532302e-13
2.886355916561944e-13
4.2449110605200356e-13
6.341839997964871e-13
9.592175784246215e-13
1.4661442658155854e-12
2.2632321053544635e-12
3.5292953873378266e-12
5.564862205092982e-12
8.885633108057245e-12
1.4399177961959719e-11
2.3753378197644962e-11
4.00605892961296e-11
5.193091745595399e-10
1.4716220277681353e-9
2.318829846727428e-9
1.3908490433817185e-9
7.266115145641184e-10
2.9569320679229362e-9
5.097406873066892e-9
7.221430690227279e-9
9.370738614508807e-9
1.151465141850469e-8
1.3566805772059886e-8
6.70650491569789e-9
2.6934648498616824e-9
4.011215767105186e-9
4.3972586622375194e-9
4.898114544794733e-9
4.444870850489297e-9
9.554735123170172e-10
7.3685519092980675e-9
7.979467786308478e-9
6.4977822695244095e-9
4.730894105284192e-9
4.369389357314792e-9
4.79816877175098e-9
4.103039140504287e-9
3.7112910549045923e-9
3.560639059952215e-9
3.6330197272864073e-9
3.936465130542956e-9
4.5032657370967254e-9
5.392123130952588e-9
5.816708254525563e-8
2.228160395632933e-9
4.2580569737947805e-7
1.363704862173605e-7
6.097728374250923e-8
2.3848389510378178e-8
3.847563549844334e-9
1.4926533587946935e-8
5.863786895549464e-8
3.255586020705737e-7
7.091115862029343e-8
2.480111495510305e-8
1.7595343633984474e-8
2.1029502720039214e-8
3.277781565679729e-8
2.982672345715062e-8
1.518960089313101e-8
1.183039351924591e-9
1.0110302326034436e-8
6.601774184740375e-9
5.595659214159522e-9
4.605620497866394e-9
8.52016866653353e-11
4.388726369632389e-9
9.565100117989776e-9
1.8047075451740184e-8
3.002602930694869e-8
2.7446249064389006e-8
1.5900060736649717e-8
7.552137195852877e-9
1.3026747931367277e-7
4.63788057765277e-7
2.0941706769277125e-8
2.2571019285883808e-7
2.387326731231328e-7
2.276714179411594e-7
2.027030219683075e-7
1.6229573518702162e-7
1.1754954198313038e-7
8.053131960776655e-8
5.6393545066392996e-8
4.672922190297136e-8
6.945634093188695e-8
8.605688279254014e-8
5.928081811379461e-8
2.079691002604732e-8
8.515331297136456e-9
1.4030399261183829e-8
1.0721175323300869e-8
9.310169343626063e-9
7.556631177826157e-9
5.559373022055037e-10
7.986604642462981e-9
2.1543022073125784e-8
3.558527677323835e-8
2.6098639727356213e-8
1.8473497049608512e-8
1.1697327565961317e-8
4.78892445340939e-9
3.704088570261805e-9
1.711166415351393e-8
1.892725014887595e-7
1.9411667044549837e-7
1.1598342546799267e-6
5.08341169803095e-7
3.170795166305225e-7
1.941987898890954e-7
1.1035625900882496e-7
6.203471017826833e-8
3.5394602571654846e-8
2.4601112568393858e-8
3.5769829861578095e-8
6.421361617935771e-8
9.703800509851193e-8
9.924130912554101e-8
5.4381490962244694e-8
1.1977832111035447e-8
3.7752231746941615e-8
2.7486954482718106e-8
2.2950894822131473e-8
2.232755417147763e-8
1.1561192879170368e-8
9.128200836601252e-9
3.2270733116796734e-8
5.743210984351423e-8
5.493219168383744e-8
4.524806962260395e-8
3.464674453377933e-8
2.3593206360262188e-8
1.1703883872366706e-8
3.269350892667516e-9
2.8357302010546736e-8
3.7281857561065257e-7
5.818785004176258e-7
1.737868950347364e-6
9.086799456924895e-7
5.493921346405949e-7
3.345482440624499e-7
1.742608612196574e-7
7.31346501721607e-8
1.5911738594614012e-8
1.7744640560726363e-8
1.2041225500863008e-7
6.285721173049608e-8
7.08813889935387e-8
1.1480570327221045e-7
1.0694803161263519e-7
4.344798972554945e-8
2.3155177729110037e-9
1.5230796663700538e-8
1.2923353633458036e-8
1.0417684452478091e-8
8.931260379486582e-9
3.1275152299808797e-9
5.0923357033891654e-9
1.520335899965802e-8
3.4882438687274766e-8
4.921776788230019e-8
3.181700079190679e-8
1.919392663810867e-8
8.12851998667169e-9
4.5688052026129215e-9
2.4801958766173702e-8
2.453735512521374e-7
3.2434565456674845e-7
1.1526075784981299e-6
6.513856068292957e-7
4.393361518088365e-7
2.9254726695370276e-7
1.795116165668912e-7
1.0989707943088951e-7
7.208512325542952e-8
5.658501583670105e-8
6.502221376439475e-8
1.1224037019535222e-7
1.4892567681363336e-7
1.1865138532957242e-7
5.053992284797244e-8
6.319203118352014e-9
5.490126547969359e-8
3.924962205668141e-8
3.608586461738916e-8
3.3886225423753774e-8
6.9480952031186894e-9
2.6838231301810223e-8
6.382278726928307e-8
7.478380057458029e-8
6.774456812335682e-8
5.730874599396824e-8
4.463547805378702e-8
3.0314777629872753e-8
1.3973714838840823e-8
7.537840865667683e-9
4.7651646956537965e-7
9.644161085575974e-7
1.8951956152593972e-6
1.2632736757650327e-6
8.09686624996232e-7
5.274140100815358e-7
2.925831366567425e-7
1.2479975682927614e-7
1.1551087978224992e-8
4.34137455530553e-8
4.869855647022127e-8
2.3201311097879745e-7
8.185643564694678e-8
3.6421787076102676e-8
9.175370003657148e-8
1.3426428642687893e-7
7.711017664703257e-8
1.9520200342650066e-8
8.099711441942685e-9
1.1947979626208158e-8
9.072212601895863e-9
7.383199895139467e-9
3.8130378353428555e-9
2.514401444490639e-9
8.470529967115603e-9
1.748980100101018e-8
3.425617463066387e-8
6.330344825896633e-8
3.687013403248572e-8
1.2643749270481129e-8
7.15927664763032e-9
3.001330433927493e-7
7.195051172006227e-7
4.2485762219248915e-7
5.55043522501859e-7
5.002768718791564e-7
4.323405168438491e-7
3.3943694340209745e-7
2.5067332160235756e-7
1.8864653235229064e-7
1.5442467157877606e-7
1.4506986574218226e-7
2.2252104740549576e-7
1.932210300451958e-7
8.69312043502061e-8
1.0426307334066516e-8
1.0841622465684458e-7
7.547041187382704e-8
6.943246141028548e-8
7.018488483422529e-8
2.506327745809209e-8
4.2496361429322744e-8
8.736671359929997e-8
9.409472441964095e-8
9.160000899696186e-8
8.502313369726226e-8
7.333438746290063e-8
5.6623393064534983e-8
3.5285093228738185e-8
6.966591330604445e-9
3.789427481295671e-8
1.2792477846472231e-7
1.0743403813317069e-6
6.722791577802628e-7
6.236604883433979e-6
1.9180546253865824e-6
9.970944802601923e-7
4.826185911264165e-7
1.597371001271449e-7
6.253461589019689e-8
3.227148173200795e-7
3.8576094052614167e-7
2.2447493743471908e-7
1.5381675202390137e-7
4.770481585586021e-8
6.654185150481479e-8
1.635929069926478e-7
1.4866772447193039e-7
6.127306181362067e-8
7.507081174462738e-9
1.5129063326541034e-8
1.3827727166324173e-8
1.0729596962202322e-8
8.383883432114581e-9
1.4903792787970177e-9
6.3593772999224175e-9
1.5374853173865847e-8
3.133468248151699e-8
6.245645254291548e-8
7.106034588060242e-8
3.223732344675581e-8
4.467878122542024e-9
2.6958339034815772e-8
3.788868768906832e-7
7.345822884078175e-7
7.735614382790927e-7
7.83302019396125e-7
6.518803387837315e-7
5.253179277737564e-7
3.847961778331831e-7
2.71719974097854e-7
2.019101224801576e-7
1.6913174649461466e-7
1.7291599789772604e-7
2.526192110279757e-7
2.1273847282614498e-7
9.529615936621021e-8
2.1210427309266787e-8
1.1051607888064525e-7
9.163639174702962e-8
8.287405386394282e-8
8.441887923569472e-8
2.8432245558927314e-8
5.2144032530998056e-8
1.0462321062159546e-7
1.1558866234233543e-7
1.1507345184972181e-7
1.0923818017045508e-7
9.642093494753396e-8
7.661653616931764e-8
5.140171937060908e-8
2.0519162524151547e-8
2.1199205733701857e-8
1.0992355748600282e-6
1.7809666348580334e-6
4.8311973333622175e-6
2.7226525644769156e-6
1.6166513202220225e-6
9.617891788281854e-7
4.315703520041911e-7
5.982051130293106e-9
4.847945385887736e-7
9.857472554139136e-7
5.731829010831141e-7
4.809770688389397e-9
2.5146138949849187e-7
6.866055058261329e-8
1.0205309546985186e-8
9.539368204698923e-8
1.6238201873904087e-7
9.537777947107788e-8
2.5895139422478146e-8
4.157822488837458e-9
1.0640008656550885e-8
8.141980371619178e-9
6.130304905537834e-9
2.166047600054665e-9
3.3647926108449176e-9
8.434645733384075e-9
1.566766175911402e-8
2.711155209311855e-8
4.4044976736210585e-8
5.793549491115638e-8
5.309007443378068e-9
6.553814147488243e-7
7.322779529634347e-7
1.5903947275745566e-7
4.562693165339444e-7
5.276774409691826e-7
5.504398276355282e-7
5.208563222734444e-7
4.5080748410279505e-7
3.7618755364667567e-7
3.1733328681424325e-7
2.7190769217166943e-7
2.4072051307909367e-7
1.1546993055958272e-7
3.8675375937070125e-8
8.69530842695752e-8
1.640239331670685e-7
1.4359347438749924e-7
1.487102684940695e-7
3.4118255340703876e-8
9.9758853788355e-8
1.3868293101726948e-7
1.4716293612485672e-7
1.539421244206175e-7
1.5828217177311e-7
1.544210802481054e-7
1.37928766126072e-7
1.0880423646271877e-7
6.920546090204958e-8
1.805994172953542e-8
5.3156130005122436e-8
1.6478384283850892e-7
2.6527312172164145e-6
1.2761912549166654e-6
0.00001256762916604686
4.117825714212169e-6
2.1030317764527185e-6
9.246503900933172e-7
2.5123977879091056e-8
1.522559094171047e-6
1.899487951409858e-6
1.669578129247685e-6
1.6561360010743572e-6
2.9499887023942547e-7
9.057045083258156e-8
2.3847059077456502e-8
3.969348498894966e-8
1.7162502663433452e-7
1.7328987563046585e-7
7.941881366783774e-8
1.5292200403843306e-8
9.77738723318608e-9
1.1963011225922164e-8
8.967938823220912e-9
6.185485396866214e-9
1.636293514278372e-10
6.593886674047451e-9
1.376228311977318e-8
2.5114078361167372e-8
4.386966973792915e-8
7.141883326317854e-8
5.4992528607354536e-8
2.993298196061599e-8
7.589333528414746e-7
9.967433182701454e-7
3.313684406698217e-7
6.680577893666073e-7
7.23864880824146e-7
7.155920644652595e-7
6.339924303452947e-7
5.155207139546896e-7
4.082086072054919e-7
3.2206540029444434e-7
2.0458653880561846e-7
1.3371065133835642e-7
6.851198049281038e-8
2.627271808964265e-8
5.668596646653085e-8
2.2359241118059628e-7
1.9636670039011992e-7
1.764018012386895e-7
2.53254526099774e-8
1.694041790667454e-7
1.8035787847560425e-7
1.792540232984386e-7
1.8801245900089788e-7
2.0048454665946767e-7
2.075349315296218e-7
1.9945388958470626e-7
1.7122858572272867e-7
1.2591716963491518e-7
6.856805687884993e-8
1.004181660010868e-9
2.7911555043219704e-6
4.706362330916662e-6
8.486203661231078e-6
6.812405902531148e-6
4.211533253347853e-6
2.767874341887219e-6
3.3284176983195874e-7
1.9069450071331108e-6
2.0864664854537756e-6
2.6813793735207634e-6
4.955503043248383e-6
2.250622190105362e-6
1.234693997174714e-6
2.2382331869101156e-7
5.192560962607008e-7
3.0937564075389135e-7
1.1008392031313879e-7
1.1260586214751419e-8
9.524111324347272e-8
6.55794543805099e-8
1.4071538676408535e-8
1.6206237029629935e-9
2.7548628869902103e-9
2.7821831042172358e-9
1.804897908180176e-9
6.380097690762708e-11
2.12704043896745e-9
4.2105164378003434e-9
7.047190046916203e-9
1.0671834403582703e-8
1.3519866737093002e-8
6.08765453728683e-8
1.073101869415867e-7
3.502410111576687e-8
6.793100106859881e-8
1.4952900576623033e-7
2.273233387285708e-7
2.938191269443176e-7
3.0839999465387716e-7
2.3677079186365282e-7
1.1747854024614146e-7
2.5595544168973547e-8
7.795248845207402e-9
6.787909299814877e-9
5.356346366880869e-8
1.7871951530993845e-7
1.776560915292401e-7
1.0907078164851907e-7
3.1187496661235654e-8
1.782120074941039e-7
3.753594311294273e-7
3.401100587896338e-7
2.9185451215106146e-7
2.9338784050235016e-7
3.15468164624791e-7
3.4102312443826075e-7
3.5549583419200347e-7
3.411160977569848e-7
2.8818258837412984e-7
2.0385356206443667e-7
9.956272678322361e-8
2.201016361785632e-8
7.0182927714704585e-6
5.323860805352403e-6
0.00001259364979575247
0.000012583723383511074
9.436755821002006e-6
5.073729258832956e-7
1.9953238213603017e-6
2.5534864011443584e-6
4.163298196510259e-6
4.8499616503760764e-6
4.324104622622178e-6
2.1106362623215106e-6
9.882223715224312e-8
4.147727252179403e-7
3.392193776185591e-7
1.742911801994253e-7
6.702268007446833e-7
6.473002225281929e-7
1.2236587366248314e-7
6.406127274173769e-8
2.5841254070387705e-8
1.0468977884422077e-8
2.4462901283716625e-9
4.0847214494694523e-10
4.088383862561563e-10
5.906462065350177e-10
3.268545408456974e-10
3.3182258090973553e-10
1.1511901595387582e-9
2.0368546125717712e-9
3.2981904199415865e-9
8.763203976132014e-9
1.80241991397811e-8
1.5357833943309962e-8
3.968909708862944e-9
1.1515889132013944e-8
2.853449426400684e-8
4.126571130328646e-8
3.706612945673157e-8
2.028851622947126e-8
5.2750527302202135e-9
5.745740505446443e-9
2.024228829958122e-8
1.2258009428892571e-8
8.353347313387617e-9
3.113373893152716e-9
3.908916056914498e-9
2.3760996518739905e-9
4.054509412487456e-10
1.2439686714098018e-9
1.1409305037314674e-9
1.2281675868551856e-10
6.54866677605158e-11
2.4589444577950385e-11
2.1474190094593077e-13
9.317255864621634e-13
1.1692974962549822e-12
1.6613103285323727e-12
1.6404977142721585e-12
1.7355551762749743e-12
2.0057118454207538e-12
9.435381610945543e-13
1.0017722468634468e-12
1.1393002348746401e-12
1.3272118981211237e-12
1.5641360716143598e-12
1.8561956312457023e-12
2.2131823834825456e-12
2.6486426243134096e-12
3.1806711112780517e-12
3.833033595169506e-12
4.636793694318547e-12
5.632694776612977e-12
8.56764345516488e-12
7.212152337644083e-12
3.693944011026454e-12
2.823025999234465e-12
5.130387566024916e-12
9.683280017791896e-12
1.6696913743825625e-11
2.7687510931945523e-11
4.596019001718034e-11
7.84448864151118e-11
1.4086538665812137e-10
2.735888962979867e-10
6.005033051974898e-10
1.62686294278003e-9
6.952962926836444e-9
8.668916929482911e-8
4.31603416237447e-8
1.4651834956965483e-8
1.2155993733155448e-8
6.4206872020635845e-9
3.651788873893595e-9
2.276526744829295e-9
1.5943155027293039e-9
1.2655283851627356e-9
1.1195222758808284e-9
1.0766548211147919e-9
1.113299396320871e-9
1.2509228524137601e-9
1.5773941879043335e-9
2.371841662985257e-9
1.1639554637523112e-8
1.842423482721707e-8
2.431950135263772e-10
2.4802452536089003e-13
0.
0.
0.
0.
0.
0.
0.
0.
0.
0.
0.
0.
0.
0.
0.
0.
0.
2.6231409506263847e-14
3.4174848913398925e-14
4.5840831925744585e-14
6.243852839282346e-14
8.579423436885233e-14
1.1852863664645543e-13
1.643716862856399e-13
2.2861846140733537e-13
3.1877913775035374e-13
4.455008194783636e-13
5.024900775426545e-13
2.5395077657771453e-13
2.0668132145405111e-13
2.3862017433316605e-13
3.3735954544227974e-13
4.838732173182058e-13
6.829152682799066e-13
9.704884979932243e-13
1.4065768207615056e-12
2.082565331874373e-12
3.142208695905258e-12
4.8187881466974645e-12
7.499968201815288e-12
1.1844450810719237e-11
1.8999393666666946e-11
3.1022430834398765e-11
5.174196500896444e-11
8.862092283564555e-11
1.571151487730689e-10
2.9188373400403357e-10
3.329903851989834e-9
1.0088269566479347e-8
1.047001635455829e-8
4.859017443113245e-10
1.0627916353791538e-8
1.8217336002802152e-8
2.473704795785232e-8
3.073138467927849e-8
3.5977101742281204e-8
3.994789791474853e-8
4.224327722654653e-8
2.4078319538130333e-8
1.1646364669577064e-8
4.713650076368603e-9
1.2131057045116773e-8
1.0848293718035633e-8
1.1492425720525648e-8
8.351255462996828e-9
4.387286181197329e-9
1.5494091890277733e-8
1.5251123640101235e-8
1.3922379982572541e-8
1.2762399202059111e-8
1.1650269138327126e-8
1.0127057382539707e-8
9.132277617902309e-9
8.828358691146582e-9
8.47608176802407e-9
8.383501938395265e-9
8.585520419238483e-9
7.739227834390214e-8
5.398678908107763e-8
2.3544658762408162e-8
3.6518482711848446e-8
2.7858802580279466e-8
1.6329279196030794e-8
6.67706471226791e-9
2.6616288584380397e-9
1.7872501014026227e-8
5.7062801155567394e-8
1.1184641455654919e-7
1.4702259954571183e-8
1.8863872915008607e-8
1.1502888774337855e-8
9.835730793599708e-9
1.7838943689778184e-8
1.750435772658019e-8
9.299454106870086e-9
1.6023011395401118e-9
5.831668276817701e-9
3.5937099175304536e-9
2.979157139468233e-9
2.318168704507249e-9
3.0418779103291546e-10
2.455191886064168e-9
4.918479239612126e-9
8.608248375899049e-9
1.3819729839587399e-8
1.8804364532334963e-8
1.2412497366906547e-8
5.111408704294599e-9
9.780171451504344e-8
3.046010852683666e-7
2.413382159425213e-8
1.2572333849546393e-7
1.508977421738848e-7
1.534290348661365e-7
1.4601445029398313e-7
1.26995102356898e-7
1.0045517450059255e-7
7.49170071989244e-8
5.6149115654555777e-8
7.534777656056061e-8
6.29813531891618e-8
3.259595878254136e-8
5.468322031451388e-9
1.9889853079915875e-8
1.4520271954051077e-8
1.2142399341185488e-8
1.1584057125228391e-8
6.928677672030051e-9
4.445632303832104e-9
2.0081680774615162e-8
2.3737729772693614e-8
2.01369794798739e-8
1.672296204706346e-8
1.289613094106847e-8
8.382451995602437e-9
2.875129799035918e-9
4.687742683713032e-9
1.7060318502961306e-8
3.980040369117479e-8
2.1319636183957663e-7
2.189920625870124e-8
1.8726486053240783e-6
4.265592739570642e-7
2.1466664185209796e-7
1.0273147138967204e-7
4.603205387802263e-8
1.592328596625727e-8
3.1549852715347487e-9
4.874859700138372e-9
3.604794841790579e-8
3.9477644434838985e-8
5.533498993197582e-8
7.411072087633152e-8
6.443508582050843e-8
3.0462192602199854e-8
4.93093221818211e-10
2.4942257771114365e-8
1.6999041128430966e-8
1.490634211022121e-8
1.3317035294027987e-8
1.7504508930165667e-9
1.0937617712349986e-8
2.696428712212568e-8
5.04890485014176e-8
5.319914907202424e-8
4.013612988392811e-8
2.7433957943793077e-8
1.6200513900952452e-8
5.525227471831169e-9
6.761916474610297e-9
2.829243870685207e-7
7.759872643361789e-7
8.569439947526203e-7
8.036083982027319e-7
5.707547407551116e-7
4.123646094769689e-7
2.629938589646594e-7
1.4290644205029328e-7
6.23127795150871e-8
2.1131985567284705e-8
4.347319418566992e-8
6.066512804202002e-8
1.0773187121084612e-7
1.3490724611548428e-7
8.838656570032636e-8
2.8426694515985322e-8
1.2183888133511648e-8
1.8947033673606056e-8
1.4686002143981829e-8
1.2667273217237218e-8
9.646816180500348e-9
2.1366613564185576e-10
1.176171148785531e-8
3.08413234385846e-8
5.5760674140459636e-8
3.930824391797966e-8
2.7068732241660402e-8
1.6265264002815364e-8
4.245953233166219e-9
1.3746456787867048e-8
2.4041061300009997e-7
3.1963784772303023e-7
1.048056286562653e-6
6.168240471477809e-7
4.228052128365006e-7
2.85452750184823e-7
1.7738579952131088e-7
1.0980299891187901e-7
7.27801288468247e-8
5.7170514720440366e-8
6.379922161486023e-8
9.382173592560045e-8
1.1021470822141756e-7
1.2594182791954321e-7
1.0004913188459134e-7
4.349086863733576e-8
5.463871961965688e-9
4.942606957714794e-8
3.197093105037542e-8
2.9080115742830153e-8
2.5432428632282953e-8
8.564635935327122e-11
2.5634771916926884e-8
5.775769298914015e-8
8.809501306660951e-8
8.55391051317125e-8
7.022452592570041e-8
5.233558671022018e-8
3.4568796567375356e-8
1.7432112570090224e-8
5.740877743297836e-10
5.248419971850776e-7
1.6589000245575685e-6
1.4198126359087348e-6
1.6691319827755067e-6
1.2223550278024199e-6
9.093205835589102e-7
5.903487302054256e-7
2.934097902788304e-7
4.505426242910853e-8
1.6147450623222196e-7
2.020747081381865e-7
1.3098333747482634e-8
1.4048677194161275e-7
2.2873427478742827e-7
1.764195245488886e-7
8.004862177451304e-8
6.714365197034612e-9
2.830736989776757e-8
2.3525171186929576e-8
1.8921788412053498e-8
1.5491731588950946e-8
3.897970107503808e-9
1.1479396916522227e-8
3.226117972886626e-8
7.571898566561185e-8
8.953994949822677e-8
5.821770596116261e-8
3.469956805707763e-8
8.664938824364773e-9
3.7105456976171875e-8
1.1006504010833799e-7
4.29868834114201e-7
3.6706914589653746e-7
2.205915144704792e-6
1.043295795639498e-6
6.681336146861047e-7
4.170651128846522e-7
2.4670060531508014e-7
1.5336867756098346e-7
1.0973522426695256e-7
1.0466154683084404e-7
1.7505101720259398e-7
2.0939972864711629e-7
2.0691544221867245e-7
1.2306482186478476e-7
4.981010345977349e-8
5.92358513912998e-9
9.189305107908097e-8
6.44204555456575e-8
6.377662469651624e-8
4.6640628025225344e-8
1.622041950802004e-8
7.227460354876605e-8
1.097756231624647e-7
1.1677009996163831e-7
1.130942878936214e-7
1.0241530039943378e-7
8.470103066388445e-8
6.209877012431607e-8
3.672585476377656e-8
7.972769452535593e-9
2.8593938584417242e-8
1.1317695028254252e-6
2.285606918548054e-6
4.588339159541474e-6
3.117364846609561e-6
1.9017573103237208e-6
1.181383118380208e-6
5.441136738028441e-7
4.6613185013799574e-8
8.82258622114289e-7
1.4817820585949867e-6
1.089919588537266e-6
1.5046742055934854e-7
2.2628732299824677e-8
1.1111729581304574e-7
2.406435890780225e-7
1.8979808001083055e-7
8.24691856711797e-8
1.0574649651433619e-8
1.9644784806994347e-8
1.8155832124684825e-8
1.4080097488116373e-8
1.0364279819063816e-8
6.633611651352352e-10
9.991411910868724e-9
2.3357008262705096e-8
4.870067062729778e-8
1.0114151731563256e-7
9.245942761022576e-8
4.043599496380992e-8
8.581729164230556e-9
4.998023567703686e-7
9.331262702318087e-7
6.418991221413918e-7
7.840031279981267e-7
7.121514402818807e-7
6.118454957177737e-7
4.75052299771519e-7
3.5214585330098096e-7
2.7096053275978825e-7
2.2985689545742967e-7
2.31539729403867e-7
5.0567671039794135e-8
7.835978469742608e-8
5.8336435912455916e-8
3.04886020189613e-8
5.48020558137863e-9
8.510172465075369e-8
1.1064661619860746e-7
9.168926989517881e-8
1.9378277197544507e-8
8.973508774732053e-8
1.532683930012881e-7
1.604483722124754e-7
1.609988843260108e-7
1.6702685885449956e-7
1.7156557945179369e-7
1.6593448484188668e-7
1.447888811786025e-7
1.1053678521769678e-7
6.922149687970088e-8
2.354631408706484e-8
1.8751851835526532e-6
5.753335220670777e-6
4.013826856222384e-6
6.378807543180707e-6
4.774567648139471e-6
3.902684938826886e-6
2.2501767873639182e-6
1.3324395590279163e-6
2.081604711868432e-6
2.6271197970985933e-6
4.803865808272665e-6
1.2014828146382526e-6
1.6634433269576902e-7
7.761098933529297e-9
1.486268167096309e-7
2.490065890278753e-7
1.804981165509465e-7
6.676115905094961e-8
4.179170963109221e-9
1.739495577373861e-8
1.5516615081212095e-8
1.1580323308063685e-8
5.795161108866467e-9
4.40330324981106e-9
1.4246105150821814e-8
2.8341799578946826e-8
5.4499595802463825e-8
1.0643719533776688e-7
1.4046976840150576e-7
9.721310155065917e-9
1.1640104214637354e-7
7.689983344326232e-7
1.147511029476372e-6
8.07091887201178e-7
1.0316992476164995e-6
9.781393487206838e-7
8.478881331238841e-7
6.51662901086861e-7
4.7343032493703404e-7
3.430370214500032e-7
2.1375352962750806e-7
2.7610717474648148e-8
8.963325872142834e-9
5.47857238324534e-9
2.440833172753532e-9
1.6405919410251007e-8
1.0760580574346824e-7
1.8645144748809153e-7
1.0878101296303942e-7
2.2833625867036528e-8
2.5751268145877154e-7
3.548210656585622e-7
2.767123974556904e-7
2.2836202161005818e-7
2.2731218312904377e-7
2.4284495969172656e-7
2.609949079162425e-7
2.689771730713859e-7
2.522328330463053e-7
2.059284507089872e-7
1.3930823266474395e-7
6.199199067147072e-8
3.6852718744689097e-6
9.572012648088185e-6
6.195045580312883e-6
0.00001062782417070483
8.771046185607408e-6
8.005459777981623e-6
1.3894113403159817e-6
2.4240085813714008e-6
3.548631239851625e-6
7.129928611485424e-6
3.1928136618770065e-6
4.372500634163647e-6
2.1806572191323977e-6
1.303693656825023e-7
5.434568323254194e-7
2.8166383022334895e-7
4.16569157881075e-8
4.042316034495521e-8
1.035196018566032e-7
2.956267260226701e-8
6.076344538132111e-9
7.718823592674603e-10
3.3214814116157297e-9
2.610507634832501e-9
1.261178305376797e-9
1.3426030359021402e-9
3.864021108036768e-9
6.886781308993635e-9
1.1362283484045222e-8
1.7546827370672162e-8
5.846276961839859e-8
8.801259372345731e-8
2.9229392517389945e-8
6.17080596089836e-8
1.4043205725632738e-7
2.1756356747083218e-7
2.6774037029480183e-7
2.3553722573371235e-7
1.3210788895306236e-7
3.8378274416358194e-8
1.0413030847754479e-8
8.659207516838122e-10
1.663428218554592e-9
1.9176493739505958e-9
1.3067032555705846e-9
3.334869522572937e-9
9.591843917098364e-10
5.721151934940892e-10
2.2171283711095e-9
5.173804377321897e-10
1.5723346448161143e-10
4.490282870741399e-11
2.4832111790861545e-11
6.334604502898408e-13
1.1786863350104675e-12
5.448178441384853e-13
1.1383214072555802e-12
1.0115897287946981e-12
9.39495227946006e-13
9.356948435062243e-13
8.646561896165102e-13
1.1773606572416948e-12
1.1961142385726819e-12
1.3484877934034113e-12
1.5732247926133672e-12
1.862083954822004e-12
2.2205275899021606e-12
2.660782686139476e-12
3.2009137559120045e-12
3.865450867750254e-12
4.686918802758108e-12
5.7083394779700316e-12
8.770828646503882e-12
7.692407569829878e-12
4.442144555917753e-12
3.7133668118990805e-12
6.308182631452126e-12
1.1537488711627598e-11
1.9859139886474367e-11
3.329945989450921e-11
5.6346770948282395e-11
9.884513820630112e-11
1.8453398173538846e-10
3.7977550325796605e-10
9.166777141580626e-10
2.994281465075751e-9
2.286576315402102e-8
6.541706506101552e-8
2.0089856633294808e-8
1.141029404896793e-8
1.4041313570725622e-8
7.434664818091561e-8
7.062209023603022e-8
3.087818575754253e-8
3.4772697645393696e-9
9.30016505636948e-10
4.6259003020525865e-10
3.2694053869983974e-13
0.
0.
0.
0.
0.
0.
0.
0.
0.
0.
0.
0.
0.
0.
0.
0.
0.
0.
0.
0.
0.
0.
0.
2.429817310609932e-14
3.545769788258754e-14
6.275127852042071e-13
8.995041380675822e-13
1.256074399412049e-12
1.7527732104434725e-12
2.44412948945865e-12
3.411124106231861e-12
4.764297763193878e-12
6.65064150579968e-12
9.259726422151432e-12
1.2823915851740101e-11
1.7603495546958902e-11
1.3967611284288729e-11
1.690983852118948e-11
1.3288521122420405e-11
1.3439647205848714e-11
1.5408056176232504e-11
1.878561290217272e-11
2.5297918353557078e-11
3.7667198317890895e-11
6.020489836873188e-11
1.0147488386812817e-10
1.8008052745977282e-10
3.398254607979193e-10
6.951428061662403e-10
1.5687614607478974e-9
3.3580096343047355e-9
3.0779298640880198e-9
3.1081940502874654e-9
3.49556407419425e-9
4.252870038046128e-9
5.4251348499097553e-8
1.896025674949544e-7
1.59533813348134e-7
1.924298153355609e-7
1.6141601569750937e-7
1.330788295490559e-7
9.9478663683992e-8
6.882579319392985e-8
4.6569518143086667e-8
3.1742498659505935e-8
2.2979864236554125e-8
2.103979641806412e-8
4.3425133360825315e-8
5.94600329524719e-8
4.960775836818607e-8
2.2889013063440983e-8
6.050512031474111e-9
1.7988905317980552e-8
1.296647769527581e-8
1.1611930815111345e-8
1.024847170595585e-8
1.3370074964364418e-9
9.12255103873073e-9
2.3344342855776084e-8
3.717821346254251e-8
3.140391343369252e-8
2.3936304347983648e-8
1.6808000211513435e-8
9.581425887239083e-9
7.477701509646397e-10
1.4789741907332603e-8
1.8170423505827396e-7
3.155346169520657e-7
7.042691542662695e-7
4.240201087213649e-7
2.6891735368942996e-7
1.7401960602100278e-7
1.0008323296823267e-7
5.423879253544216e-8
3.8011119858654924e-8
7.682249920901296e-8
1.5431556755080015e-7
6.969725684606751e-8
6.142845105930104e-8
7.055200016907614e-8
3.8677365087857463e-8
9.72717363791911e-9
5.619704591430091e-9
8.677026630734838e-9
6.825560721018103e-9
5.935573271638782e-9
4.697595633111721e-9
1.931112996672678e-10
4.989411484052538e-9
1.315089699640889e-8
2.4381986262672717e-8
1.7758677750290495e-8
1.2156494057856953e-8
7.398484032194946e-9
2.88477741390556e-9
2.1123391310166805e-9
8.91337877174665e-9
1.4050020542571682e-7
1.7237468780467914e-7
8.534316364178691e-7
4.0673271431260226e-7
2.603665034682677e-7
1.6435249088693404e-7
9.548787500006444e-8
5.4059659910898566e-8
3.014148005264052e-8
1.8550215654108504e-8
2.4117098646298432e-8
5.087823377640522e-8
8.027293100941483e-8
8.368491876136076e-8
4.7714452162622244e-8
1.058561188625081e-8
3.082920324349671e-8
2.2413174343069698e-8
1.8607273082741643e-8
1.8005187588343035e-8
9.745414562645955e-9
6.910743829379652e-9
2.5737875232223044e-8
4.757094906113426e-8
4.508673479686888e-8
3.6726033801266375e-8
2.793211322880703e-8
1.8806849965801865e-8
8.68241930919433e-9
5.139471805548916e-9
3.1995130479238415e-8
2.957074679011883e-7
4.112315821628547e-7
1.4032183585048783e-6
6.809920201585831e-7
4.0577448098853934e-7
2.429511083114478e-7
1.2603823285132632e-7
5.650669584910944e-8
2.4423208186075437e-8
5.115161138243095e-8
1.4031792586480777e-7
6.614269617698118e-8
6.240220396721771e-8
9.075650354368456e-8
7.888436688305429e-8
2.80240182276361e-8
9.12429460353704e-10
1.1993322882182975e-8
9.860926220773873e-9
8.080643366893378e-9
6.9349723109152404e-9
2.0907542152054596e-9
4.367535260624403e-9
1.2644596395221153e-8
2.8821975133794883e-8
3.425677705675336e-8
2.249655932801684e-8
1.3660707864237085e-8
5.909943724584418e-9
2.5438332957171778e-9
1.6784795845679257e-7
3.271650774306951e-7
5.517980724051704e-7
4.4147782569179045e-7
3.3329179684007377e-7
2.4836567520761564e-7
1.6810089249587094e-7
1.0924645474007265e-7
7.308530029121714e-8
5.356979772853471e-8
4.861061539530241e-8
5.787603310279155e-8
8.554476361386412e-8
1.0782483534742147e-7
8.475693091442106e-8
3.603358411270972e-8
5.464049547551844e-9
3.6111474059357856e-8
2.5467817403019767e-8
2.3206480665078753e-8
2.0299212116333087e-8
1.2036453557201132e-9
1.9442681780085288e-8
4.636077586924911e-8
7.016093592027874e-8
6.310936270169905e-8
4.9601964653378125e-8
3.5672151214518123e-8
2.21276880822199e-8
8.314011526429224e-9
8.325435854817964e-9
3.9182048753955394e-7
9.721540365562894e-7
1.361431525503024e-6
1.1140800609917245e-6
7.559041920858279e-7
5.233586865263581e-7
3.146005981340946e-7
1.5428409734490294e-7
4.525247569546748e-8
1.3398916789395907e-8
3.181015697635078e-8
5.495940879468169e-8
1.1059661943227435e-7
1.6343586739140392e-7
1.2472495803927385e-7
4.867164779379048e-8
4.091636776883061e-9
2.220863797305957e-8
1.7558763350436747e-8
1.454647096519184e-8
1.193881711884865e-8
2.1606925187642074e-9
1.0021660763249942e-8
2.7465543222555573e-8
6.360082404032704e-8
5.7343237648616577e-8
3.823198389914697e-8
2.31020086095635e-8
7.411667363256345e-9
1.5470708535785658e-8
6.194042904839439e-8
3.274166176273284e-7
3.1955747347605584e-7
1.7523423537563118e-6
8.258529481262502e-7
5.268658815975509e-7
3.296723901231593e-7
1.9320486468170694e-7
1.1610789475901534e-7
7.740270378770423e-8
6.693586458176799e-8
9.260725611616734e-8
1.3841091255692843e-7
1.7432278156961377e-7
1.34342151286588e-7
5.655396327173315e-8
6.124549563420944e-10
6.946032685664708e-8
4.7839861976508434e-8
4.4153557158987344e-8
4.1370279794832714e-8
6.67873143670847e-9
3.4303311247300106e-8
7.695966074268355e-8
9.173821305621614e-8
8.548952340194012e-8
7.379891341666744e-8
5.8528562993644894e-8
4.102307548891999e-8
2.1836623975397576e-8
9.483839246822576e-10
3.352634502347043e-8
7.381209268033588e-7
1.2518250560142876e-6
3.414299316012014e-6
1.8945750618654029e-6
1.1345264929248063e-6
6.83360542992462e-7
3.312350442349767e-7
8.003486425741166e-8
1.2815943054971104e-7
2.82554600725534e-7
4.4954102611873823e-8
3.795709702740629e-8
5.559142813161297e-8
1.5445097276728402e-7
1.9601928679061064e-7
1.156501253123171e-7
3.432855481691758e-8
1.2412176632287843e-8
2.0399387308431017e-8
1.576221461500249e-8
1.303010505180907e-8
7.937731087744644e-9
3.007683001695511e-9
1.4222967596715031e-8
3.2356761578560306e-8
7.037355438146177e-8
8.16393976941811e-8
4.6226139437530655e-8
2.0183505669909575e-8
8.452406783023194e-9
3.6791921729979666e-7
6.851181601271001e-7
7.67853524497074e-7
7.50571091985908e-7
6.183452390651242e-7
4.935134442670945e-7
3.5816129268815424e-7
2.511566460380404e-7
1.8570522067033649e-7
1.5513514195166632e-7
1.583913925057424e-7
2.3549485855097836e-7
2.0923061373563316e-7
1.583804794531876e-7
7.434793047096127e-8
2.5699870156634825e-8
4.449004665006634e-8
6.918056546265931e-8
5.9208699214597323e-8
5.728052558962645e-8
5.49109596762633e-9
5.184503159795216e-8
1.0378525707485253e-7
1.2873377991715808e-7
1.3062210511287132e-7
1.2340377759421312e-7
1.0766644839935233e-7
8.459026881555335e-8
5.76375704956934e-8
2.876035156926e-8
3.521794944683831e-9
1.1174572590056728e-6
3.107740511305172e-6
3.452020087667024e-6
3.5757452436237773e-6
2.424234847774237e-6
1.7051689968339516e-6
9.660295037087348e-7
1.5346426493849735e-7
9.127476608273611e-7
1.609474381791557e-6
1.3683359660449649e-6
2.893799925730091e-7
2.828303088788643e-8
1.8009935567394073e-7
2.768543680142858e-7
1.8669490021686428e-7
7.688800120526702e-8
1.6513885617210707e-9
2.6615429286419637e-8
2.201536901292889e-8
1.7362988636456137e-8
1.1754256246645295e-8
1.7256989732830785e-9
1.579318542214535e-8
3.591287132863351e-8
7.720586519499847e-8
1.5274418912879226e-7
9.188390517667121e-8
3.7794593531972274e-8
2.8023497697246577e-8
1.1732293465604004e-7
5.791740962563132e-7
6.950227184554555e-7
1.715589215718223e-6
1.2592258444190063e-6
9.459412633386564e-7
6.837244869575312e-7
4.5570853409985144e-7
3.083753604988766e-7
2.3130780763985076e-7
2.101793640852264e-7
1.7397167105751413e-7
1.6183627920716719e-7
1.0997527976539465e-7
5.68309047793066e-8
1.9576763065009588e-8
6.821288152197109e-8
1.332721770033583e-7
1.1351320244018714e-7
9.293524639600893e-8
4.185569801679868e-8
1.3331338564284085e-7
1.5598314786537582e-7
1.6005915905538691e-7
1.668558527557243e-7
1.7215134533895937e-7
1.6807590436548807e-7
1.4901686000317549e-7
1.1617015135150875e-7
7.471270112772021e-8
2.7051560555191473e-8
2.9789910440573777e-8
2.3203765431889307e-6
4.4784117147602046e-6
7.424472406075984e-6
6.14650295335501e-6
3.814764907592416e-6
2.5024935694391515e-6
6.687034542198551e-7
1.7500795010148452e-6
2.0367909618331533e-6
2.3469378772441598e-6
4.470435866479626e-6
1.0618473387663244e-6
7.603832462143633e-8
2.2533556251140165e-9
8.365022180065786e-8
2.1898371384870553e-7
1.904469264345184e-7
8.034298226826388e-8
1.258299215958884e-8
1.3075246358067558e-8
1.4115745578722114e-8
1.0573944758030756e-8
6.543679861442201e-9
1.8410772511616273e-9
9.974806100268319e-9
2.0166099426581352e-8
3.7568506064772456e-8
6.931131390044894e-8
1.1688783480827707e-7
4.2972739583354995e-8
9.600018990449621e-7
7.557136982326496e-7
2.4272512464024324e-7
5.883016707546837e-7
6.882520605256985e-7
7.189134038355913e-7
6.660683556577302e-7
5.557101474043093e-7
4.33733534837353e-7
3.036367429751548e-7
9.529610811118337e-8
3.853055381969163e-8
1.4552823593923964e-8
1.8740189247103862e-11
8.922801945316076e-10
1.1191999231185768e-8
2.83490621987237e-8
3.712658563283333e-8
7.673877185919655e-8
1.0553941265404324e-7
2.145292646908641e-9
2.1243848193603412e-8
8.113837383277156e-8
5.216487290366112e-7
4.150466871992953e-7
3.383253896890383e-7
2.7705680565689335e-7
2.719894258174606e-7
2.75758261413665e-7
2.7258952329309595e-7
2.4382535123333085e-7
1.3781762442578567e-6
9.378723573844678e-6
5.914801571345838e-7
4.231105070355338e-6
6.825521558941952e-6
8.208433246576186e-6
6.185473603028657e-7
4.119556929285758e-6
7.17934614633345e-6
6.9325483577752445e-6
1.750627684933317e-6
7.381468429368883e-7
1.4663066929592396e-6
1.0424799230045495e-6
2.610821376101665e-7
8.42522812626733e-7
4.14726143356616e-7
8.650436855208986e-8
5.981963947051631e-8
5.394043159255016e-8
1.6739644819288547e-8
3.561741545070325e-9
1.1395828524596748e-10
1.4162325607363802e-9
1.2442895494059196e-9
5.822118543138232e-10
7.989834954971654e-10
2.1803606499460946e-9
3.792636760913056e-9
6.1062220501664435e-9
9.127355699661247e-9
2.7164698284584877e-8
4.523658658951642e-8
2.4410880165898673e-8
2.0306211505003863e-8
6.635451503298031e-8
1.1468138388284066e-7
1.4397521678174776e-7
1.1644447651805526e-7
5.623711226214158e-8
9.226823978292298e-9
1.567900263933937e-8
1.528764700587892e-8
4.1775118934566245e-8
2.7033058078461535e-8
1.4500646701348131e-8
8.283977935171903e-9
8.150210287622866e-10
5.691835810252081e-9
5.373208082453835e-10
6.336178578251889e-10
1.8770996451620265e-9
8.516309115314304e-10
1.3357407045860911e-10
5.915207502538264e-11
4.622207427623912e-12
1.2167339311802166e-13
1.111441141657093e-12
1.3154363889284689e-12
2.125713750896043e-12
2.875890847828135e-12
3.814958172705516e-12
6.478600327600466e-13
8.527399982252678e-13
1.017057747517812e-12
1.201727241690062e-12
1.4207400377952183e-12
1.6848982361574324e-12
2.0049511163937897e-12
2.3934173634168564e-12
2.8660266613620367e-12
3.4429840930031642e-12
4.150402149784957e-12
6.217320751983028e-12
4.748020443800512e-12
1.6459804611527555e-12
8.56795461894484e-13
2.157841722275084e-12
4.448134987467194e-12
7.602427735032702e-12
1.2097987879034438e-11
1.8917478260752777e-11
2.985065307868577e-11
4.8315047235526035e-11
8.134189852881743e-11
1.448041457228941e-10
2.792030754315915e-10
6.076130291640768e-10
1.6233717181735324e-9
6.704803010352618e-9
8.73844424303601e-8
4.7501434074513365e-8
1.7466894853735237e-8
1.1619711459475391e-8
8.600747170334758e-9
6.361130046327676e-9
4.821432325492594e-9
3.89619415787159e-9
3.463569673779328e-9
3.4868151678243458e-9
4.159869052325539e-9
6.373266646456436e-9
7.624691193398683e-9
3.717494697006313e-9
3.1132703935683234e-9
1.1844313341383418e-8
5.371050662270126e-9
2.530205720088835e-10
1.0830922776395944e-12
0.
0.
0.
0.
0.
0.
0.
0.
0.
0.
0.
0.
0.
0.
0.
0.
0.
0.
0.
2.3492818976598186e-14
3.232267914616314e-14
4.461501062406039e-14
6.174672906125584e-14
8.566610191025589e-14
1.1913179149644365e-13
1.223403715676951e-13
5.603259062317545e-14
4.69671261173881e-14
6.115500816331764e-14
9.069466595299532e-14
1.281507417472938e-13
1.775108376768061e-13
2.493946219882028e-13
3.586434065505169e-13
5.265994238045958e-13
7.858424310097662e-13
1.1877173084846601e-12
1.8146233487945108e-12
2.8007705833188786e-12
4.368201384203865e-12
6.890946863150014e-12
1.101276483275014e-11
1.7871019197505665e-11
2.954134977703015e-11
4.997013978291823e-11
6.449025704209798e-10
1.8268798584830893e-9
2.8324620101948263e-9
1.6103397172119233e-9
9.790331191940787e-10
3.62897524886737e-9
6.132711780702933e-9
8.592585308803397e-9
1.1059536622993261e-8
1.349507577374272e-8
1.5796127106000263e-8
7.810335236790632e-9
3.1539125616978272e-9
4.733507000263932e-9
5.093933079764352e-9
5.6047182781571444e-9
5.137395951062686e-9
1.0039012474150831e-9
8.554185648045252e-9
9.57193060320077e-9
8.082127407824103e-9
6.7017930464138945e-9
2.770851857317689e-9
5.183328887165795e-9
4.645247558793818e-9
4.232811289485842e-9
4.0377639051143605e-9
4.063776964269444e-9
4.322217733600351e-9
4.84313407534575e-9
5.68037982155586e-9
4.9477236679984533e-8
5.7280170481770475e-9
3.9194873586383435e-7
1.2798893860202746e-7
5.811605289064305e-8
2.299465511287149e-8
3.7974693331160574e-9
1.4387021640889497e-8
5.69368199205371e-8
3.319904082054223e-7
7.425480725236022e-8
2.3537181656737724e-8
1.6806381212028153e-8
2.0271001212054235e-8
3.185153827803451e-8
2.899497637100935e-8
1.4805842088157874e-8
1.1594233766133303e-9
9.789307367181169e-9
6.392644872401149e-9
5.414199681138024e-9
4.457772357716624e-9
7.282980498138579e-11
4.237536362476648e-9
9.242085999185227e-9
1.7448762945711505e-8
2.908857686817204e-8
2.6606883875855262e-8
1.538656131353059e-8
7.284469736788611e-9
1.2584881708804095e-7
4.474831094530624e-7
2.1446999103620233e-8
2.169200229152665e-7
2.2877322606751536e-7
2.177967003421228e-7
1.936010703962826e-7
1.5482609550463204e-7
1.1218320749626428e-7
7.719213118668321e-8
5.4771629640556305e-8
4.638013410561977e-8
6.719361278621304e-8
8.282432642506361e-8
5.670433106678849e-8
1.9594050595640033e-8
8.30796069585067e-9
1.3425855544191134e-8
1.0271018239446504e-8
8.930359389564375e-9
7.2385512391732815e-9
5.036478681918536e-10
7.700398867331126e-9
2.0745232170427346e-8
3.388117081165855e-8
2.4876161520122374e-8
1.7611144099021977e-8
1.1148658115742593e-8
4.589905949655416e-9
3.383263607678947e-9
1.5743310302920416e-8
1.8235163927234272e-7
1.8867324321838936e-7
1.1232628228466451e-6
4.928708462784646e-7
3.0761740622122707e-7
1.885376907083224e-7
1.0715566392803905e-7
6.013084117319507e-8
3.406473075645385e-8
2.328923879468961e-8
3.387134857655846e-8
6.175562621078897e-8
9.404372538432757e-8
9.682312780603783e-8
5.362986150773052e-8
1.209252921265358e-8
3.656241631327993e-8
2.669711615842783e-8
2.2231406787813816e-8
2.1609913770621008e-8
1.137289196252392e-8
8.629628248321912e-9
3.097558009394363e-8
5.581907587572771e-8
5.356560064058812e-8
4.4054175324200674e-8
3.36961462187843e-8
2.292528781674482e-8
1.1332250724301067e-8
3.3391169632835626e-9
2.818887897238487e-8
3.6039442706214393e-7
5.593732068955696e-7
1.6783158095702443e-6
8.748410300575727e-7
5.288089863114737e-7
3.219617800029655e-7
1.6795362803288007e-7
7.12298587709506e-8
1.7398439040333703e-8
2.1775494965418484e-8
1.2162386026350292e-7
6.281129284828733e-8
6.987634763503714e-8
1.1163111464075278e-7
1.030320123181631e-7
4.11527776283735e-8
1.6990370401360007e-9
1.4822929950931076e-8
1.249669972101062e-8
1.009905946489462e-8
8.65643891899536e-9
2.9541035389739697e-9
5.034567236707183e-9
1.493800665682613e-8
3.426266608863195e-8
4.6892437786860856e-8
3.038867900719366e-8
1.835120335407138e-8
7.772909320760293e-9
4.3213097839408614e-9
2.3410542901200178e-8
2.3785033303590514e-7
3.149817970003157e-7
1.127278002593804e-6
6.34364886322066e-7
4.272166746025116e-7
2.840945643978975e-7
1.7405773506295263e-7
1.062945398721877e-7
6.937962661044523e-8
5.4068328348307065e-8
6.19872839232701e-8
1.0803997818093106e-7
1.4441902222811454e-7
1.1689299178707982e-7
5.040268161899937e-8
5.350763902421588e-9
5.3333382854549995e-8
3.8051852196092986e-8
3.483278800309185e-8
3.2854324744089256e-8
7.285853361039984e-9
2.5298703222992423e-8
6.14165175115434e-8
7.297111062818325e-8
6.601292358574688e-8
5.573920164609368e-8
4.33602712341426e-8
2.9419062054235556e-8
1.3507700698351075e-8
7.52700364542919e-9
4.598642245540618e-7
9.279952942398954e-7
1.8270463625390489e-6
1.2151910852407899e-6
7.79309600731014e-7
5.07872457195329e-7
2.8237953288586476e-7
1.2191609927649499e-7
1.486000752294589e-8
3.488316201137181e-8
5.417457991971212e-8
2.2449309731989182e-7
7.967531608402744e-8
3.7112631620385335e-8
9.168878462924953e-8
1.3069427687388076e-7
7.357316392670798e-8
1.7991791340286433e-8
8.411110263381757e-9
1.1676708128139026e-8
8.864347839969244e-9
7.23423660121142e-9
3.6373061795591546e-9
2.5800887039848987e-9
8.473182700690091e-9
1.74967794067228e-8
3.433915272342656e-8
6.325300919484483e-8
3.484609333730422e-8
1.1946987283697405e-8
6.953443423470404e-9
2.905851157357334e-7
6.973312878880241e-7
4.2384585115536126e-7
5.466623066955669e-7
4.901882131994394e-7
4.219517996475341e-7
3.2997928929477346e-7
2.428252358173295e-7
1.8217472793613178e-7
1.4872831934739256e-7
1.3942407024731767e-7
2.1551942974137126e-7
1.9161307448106674e-7
8.749144380592697e-8
1.1867370113102313e-8
1.0457159642138852e-7
7.318989286911954e-8
6.684609937642317e-8
6.778533607665145e-8
2.6134736090790233e-8
3.911174130904356e-8
8.45450060552452e-8
9.164742021539644e-8
8.902844201394586e-8
8.245827076262303e-8
7.10203043876828e-8
5.478646916938111e-8
3.408756169792952e-8
6.53045138140002e-9
3.752307712647028e-8
1.273503382645142e-7
1.030262087959386e-6
6.445699337924049e-7
6.006309569849323e-6
1.841999653461175e-6
9.5797682156219e-7
4.6456958628128717e-7
1.5644725970393797e-7
5.199721625852376e-8
2.8327244598537873e-7
3.212055573365626e-7
2.505536349600523e-7
1.5034657024422617e-7
4.8148299023968155e-8
6.886873661089274e-8
1.617574654433426e-7
1.4358189324737404e-7
5.75813060151132e-8
5.941755976020622e-9
1.5181773265318877e-8
1.3521353890744752e-8
1.0536076747219136e-8
8.198676564751525e-9
1.2657725734030452e-9
6.472081424662543e-9
1.5524258713089652e-8
3.171977998984819e-8
6.331376294610825e-8
6.655306911383765e-8
3.030447805699944e-8
4.0144927591385635e-9
2.6046066076225572e-8
3.674557897883462e-7
7.107322253547196e-7
7.754869663079538e-7
7.722029499997363e-7
6.382255087043324e-7
5.11493281650723e-7
3.7271154988975757e-7
2.6204128019433516e-7
1.9404782478773928e-7
1.6220441840160637e-7
1.6566717330139027e-7
2.4541034083306446e-7
2.1381027654983082e-7
9.707661688872352e-8
2.2715229603134967e-8
1.0469631325150891e-7
8.89729403297353e-8
7.967893488099224e-8
8.148193475984026e-8
3.087780455273836e-8
4.698808733956409e-8
1.0073004452568222e-7
1.1252665265762331e-7
1.1175933844358456e-7
1.0574083672830983e-7
9.308235724994065e-8
7.381261555376136e-8
4.940189660836402e-8
1.9479165343029575e-8
2.1207796890158728e-8
1.0504932967261103e-6
1.6978714962228012e-6
4.651422034888004e-6
2.6004516360784554e-6
1.5446339085505862e-6
9.190826419605828e-7
4.1650411385000836e-7
2.121895539613714e-8
4.1315228694142376e-7
8.631430129474249e-7
4.7638416335420853e-7
1.0060223824628969e-7
2.4446231839906046e-7
6.253919620600822e-8
1.171323906488269e-8
1.0368662035180799e-7
1.5992272867472052e-7
8.946982944783406e-8
2.3081935582273427e-8
5.36498836299346e-9
1.0668473555308168e-8
8.080267933261104e-9
6.093509053792825e-9
1.9237332231189877e-9
3.5984391629630596e-9
8.765370656828537e-9
1.6268773773579655e-8
2.823427182614649e-8
4.607131343566865e-8
5.831298930391202e-8
3.665366662375384e-9
6.190247610984e-7
7.597043561850928e-7
1.707679932022771e-7
4.641809886816042e-7
5.290348688776369e-7
5.459902066376845e-7
5.113820688948949e-7
4.387607986141141e-7
3.643427488481236e-7
3.0785021483889463e-7
2.684225448520849e-7
2.520572173690989e-7
1.2244035666198306e-7
4.2211759524118815e-8
7.916327749648778e-8
1.5967968039319986e-7
1.3777537510063888e-7
1.4420316610714687e-7
4.5400253471131743e-8
8.873660159978348e-8
1.3358024930120922e-7
1.4294038447353784e-7
1.4920414171552364e-7
1.5281715740315586e-7
1.4848977200918363e-7
1.3214629871085813e-7
1.0388459430245359e-7
6.565918722659288e-8
1.61043159060359e-8
5.368809440018236e-8
1.65013171011257e-7
2.510738370387844e-6
1.2051504205161188e-6
0.000012188450432503822
3.914213279795698e-6
1.9936895280974873e-6
8.786475568766259e-7
1.2225284111167736e-8
1.2818333617350314e-6
1.940063255942257e-6
1.5988131742208083e-6
1.4870316084854733e-6
1.8008812323087968e-7
8.68116082501336e-8
1.8431921378457574e-8
4.850813062637612e-8
1.812621593618087e-7
1.67605116949789e-7
7.22725594949029e-8
1.2167176146836186e-8
1.1060226568067161e-8
1.2003976798739915e-8
9.001436980454036e-9
6.077320162365396e-9
5.905061149275879e-10
7.09615486465553e-9
1.4632607199260227e-8
2.6776029989532202e-8
4.7092143649010056e-8
7.66909197562884e-8
4.728876452939156e-8
3.051773659334979e-8
7.135084459211863e-7
1.0545474680535793e-6
3.6166712605320477e-7
6.873821364029309e-7
7.295457122261071e-7
7.100509167208042e-7
6.20243575436327e-7
4.994095866875033e-7
3.9487325038272e-7
3.16300052822465e-7
2.2132476212613474e-7
1.5233334083683272e-7
7.828122109283114e-8
3.137041915086505e-8
4.912607865217628e-8
2.1173637953590976e-7
1.7951633421041672e-7
1.6871639902904085e-7
1.7284203930939911e-9
1.5174117291451566e-7
1.7293158626064682e-7
1.7385121709302127e-7
1.8224257981120725e-7
1.9344348508177762e-7
1.9884745094479182e-7
1.8947670093609914e-7
1.6120471805665015e-7
1.1725208725327419e-7
6.202943884423458e-8
5.390804244572811e-9
2.633729550180894e-6
4.394148135400173e-6
8.361006977255323e-6
6.410818044640303e-6
3.922289892541869e-6
2.513786526548077e-6
4.4585021279405746e-7
1.8723832870289538e-6
2.0552577913867996e-6
2.483284434487746e-6
4.674624865798707e-6
2.269143571718562e-6
1.141014584066767e-6
4.289724208301137e-8
4.3653785378209565e-7
2.288199036627578e-7
6.301934157726972e-8
3.3684621247413085e-8
1.1487930518886712e-7
5.519628897258132e-8
1.1249723685182988e-8
1.1954371163610115e-10
3.5953493196628663e-9
2.973456196632306e-9
1.8266544735003466e-9
3.981626113175984e-10
2.7370131801892907e-9
5.159298573885221e-9
8.52015733234453e-9
1.2659708324687096e-8
1.5346972026577273e-8
7.693548798322454e-8
1.3067002134818365e-7
3.3875282956260236e-8
9.019695942043204e-8
1.8232430263091947e-7
2.6761177643247875e-7
3.384673547845413e-7
3.5483893048477337e-7
2.8137809486264717e-7
1.47712197703882e-7
3.611436183539826e-8
1.2785447564036917e-8
3.768569420707416e-9
5.5920315110455556e-8
2.1668902117150642e-7
1.7967582001198407e-7
1.255987059629573e-7
5.324282537439709e-8
2.5724939739944257e-7
3.4505323460698795e-7
2.8791812526826267e-7
2.653979006628902e-7
2.7696398378371364e-7
3.0160734560285406e-7
3.2594065125250465e-7
3.351678344388414e-7
3.1334398763574977e-7
2.555078913567609e-7
1.7045562965958062e-7
6.682046219852224e-8
5.5960767249646996e-8
6.916706737595098e-6
4.777533427832558e-6
0.000013618733871039265
0.000011699267647903248
8.287547239695349e-6
9.304732719690223e-7
1.898618639379377e-6
2.3529328698351657e-6
3.6084682416932488e-6
5.2064267512398314e-6
1.9070812828829787e-6
3.205965205944304e-7
9.737034017179428e-7
7.174664208211359e-7
4.197606170815707e-9
8.843412825007155e-7
7.029568699644712e-7
3.552018440462049e-7
1.3393250928745498e-7
1.3898673198612741e-8
2.4675614536601677e-8
5.540967700373677e-9
9.72005003420775e-10
7.185786782688941e-10
1.1106622170313699e-9
6.94442007584087e-10
2.0419578618683165e-10
1.4399371942444196e-9
2.6764906209890826e-9
4.407414884997802e-9
6.693070844456103e-9
1.9769925056950638e-8
3.687320285172691e-8
2.4626183287949552e-8
7.183279971844851e-9
4.2251096709980035e-8
7.886334503775737e-8
1.0429374219816207e-7
9.043295802941558e-8
4.862236498944803e-8
1.3427414955714517e-8
6.568631734918954e-9
1.219129581217366e-8
3.4138956532831937e-8
1.8427869108763348e-8
1.1469199485739794e-8
2.91846075446924e-9
2.4105623362707514e-9
8.790109036612914e-9
3.62590780991139e-10
1.1082640548730584e-9
2.076875296852597e-9
1.7707364935267719e-10
6.883809075177559e-11
1.1250004802929437e-10
2.4003664304137256e-12
9.078917968641366e-13
1.5644531245810181e-12
1.4653073088053144e-12
2.5501955334044883e-12
3.2830570980045567e-12
5.211982030809476e-13
7.783758902818997e-13
9.454821737643913e-13
1.1219372797832923e-12
1.326980066411214e-12
1.5726492918861088e-12
1.8696083240539477e-12
2.2295716852693527e-12
2.6669454051824544e-12
3.2001092007336992e-12
3.852744317113496e-12
4.6555363518322916e-12
6.996412334295694e-12
5.487374812800043e-12
2.161810030303514e-12
1.3064612554401572e-12
2.885600570882349e-12
5.780844044220787e-12
9.913505990083616e-12
1.5976928325307016e-11
2.5427757601420755e-11
4.1037769556576714e-11
6.837307598255743e-11
1.1961256324049222e-10
2.2457151002920104e-10
4.685554735666153e-10
1.1611611500372011e-9
4.021750948492533e-9
3.8165625861725067e-8
6.743426678834244e-8
1.9446857582370147e-8
2.40013649611173e-8
1.4748130806540426e-8
1.0299519776179732e-8
8.026003244942716e-9
6.640913579993779e-9
5.855577116579305e-9
5.6443142337113025e-9
6.192800012008207e-9
8.058034208035457e-9
8.871354335229964e-9
4.8822093219076014e-9
2.9667744012263786e-9
1.8473755853064634e-8
5.740433016332218e-9
1.1651583953455957e-8
3.714992606422038e-11
9.469800918080269e-14
0.
0.
0.
0.
0.
0.
0.
0.
0.
0.
0.
0.
0.
0.
0.
0.
0.
0.
2.5208864691971655e-14
3.4567322818113206e-14
4.7633054659536355e-14
6.586341507574215e-14
9.132557637050872e-14
1.2694888388251203e-13
1.7688598006496246e-13
1.8977076297486361e-13
8.901383759564331e-14
7.361573618805606e-14
9.175674811644665e-14
1.3475563833780873e-13
1.9204251794394447e-13
2.679675114851302e-13
3.7801454135810974e-13
5.450688122688185e-13
8.026056701122311e-13
1.2021648857317572e-12
1.8256817755975554e-12
2.8060434854076204e-12
4.3624747549563325e-12
6.863250800109817e-12
1.0940270529005774e-11
1.7705821142862028e-11
2.9180552861855635e-11
4.9184181550025795e-11
8.5316219697553e-11
1.0680051825551005e-9
3.130225605776867e-9
4.406664572869274e-9
1.6041019852376433e-9
2.618844577443959e-9
6.437052764197829e-9
9.902130794655669e-9
1.3255220606585437e-8
1.6539325291834443e-8
1.963393704212296e-8
2.233573886841612e-8
1.130896109468766e-8
5.0934654353810286e-9
5.979121147538741e-9
6.563686716124938e-9
6.8066030870323195e-9
7.01246571483716e-9
1.2462521598431854e-9
7.980985228145354e-9
1.1283784266326777e-8
9.971051495224199e-9
8.771744709048804e-9
7.776032906967271e-9
1.5230192196530256e-10
5.656893858535095e-9
5.291908593101677e-9
5.026128452303319e-9
4.966167917237014e-9
5.137857449200393e-9
5.568744648473547e-9
9.944974427324705e-9
4.6802686990319686e-8
2.936018488268359e-7
9.773972279364819e-8
5.22908267025536e-8
2.4598698723197214e-8
8.018413537880682e-9
5.745586814461209e-9
2.747954219326431e-8
8.263233921492566e-8
8.454964056012177e-8
1.3841314334638432e-8
2.7659350030655855e-8
1.7512579968681153e-8
1.3807478818201694e-8
2.177682833720625e-8
2.278702735027708e-8
1.2428920939568068e-8
2.8667003069582418e-9
8.415263774137427e-9
4.972346645000252e-9
4.114125991701511e-9
3.26935124493436e-9
3.929836954678691e-10
3.373585460816173e-9
6.743225403065892e-9
1.173169844948511e-8
1.8618453713283603e-8
2.517587010625624e-8
1.8339542422114608e-8
8.161862530648186e-9
1.3863357048110227e-7
4.18962021664301e-7
6.371668916008761e-8
1.7977187786425785e-7
2.3226347941505396e-7
2.444620394700236e-7
2.3995915849077137e-7
2.1526330331519253e-7
1.736685396213979e-7
1.2796667528652336e-7
8.876837070076933e-8
1.1993373782427306e-7
9.646229553475685e-8
5.070266415032353e-8
1.2083673706286529e-8
3.277383613148736e-8
2.28605747679717e-8
1.8978025886742306e-8
1.801711896347917e-8
1.0816462466719962e-8
6.904688408169241e-9
3.1734370713235593e-8
3.84636707330405e-8
3.222114083894472e-8
2.6700409324740953e-8
2.068027008605125e-8
1.3266170467335049e-8
2.9870519563451707e-9
1.4673000315572842e-8
5.123999874923246e-8
6.785423713828103e-8
3.0167784084601146e-7
1.1983881809527324e-8
2.48919954661038e-6
5.615417284121393e-7
2.771890284173363e-7
1.3045339154065856e-7
5.87209571048248e-8
2.2436329279893874e-8
2.1705397216376685e-9
7.402495120151815e-9
6.194310212272684e-8
5.8423908325946574e-8
7.698108134609427e-8
9.44382940777767e-8
7.54421962638772e-8
3.282407229899266e-8
1.5649610592034492e-9
3.202490149774818e-8
2.1959143988309606e-8
1.9860803979513458e-8
1.6946296835026e-8
4.6935408163907926e-11
1.705043822189595e-8
3.956007446676891e-8
6.722989287069053e-8
6.556206843939095e-8
5.051532693603678e-8
3.527182606054486e-8
2.1382011557001358e-8
8.211902814413164e-9
6.351241832079283e-9
3.798891066255777e-7
1.1064799730637958e-6
1.132687037108248e-6
1.139643985699882e-6
8.148103001005109e-7
5.927804927917131e-7
3.7817589640155657e-7
1.9732882258433309e-7
6.582145019519082e-8
1.7414958598070185e-8
3.318274247932597e-9
5.4768282118892875e-8
1.2799151374833032e-7
1.7649793636661069e-7
1.2612713845194978e-7
4.867291171992671e-8
7.3195512393258194e-9
2.3971725350489048e-8
1.8715797917233733e-8
1.564996401368179e-8
1.2486062277342157e-8
1.3539505824751518e-9
1.2143152906644824e-8
3.26602292430335e-8
7.577326972203121e-8
5.783103201800005e-8
3.899252682003441e-8
2.3404904501680068e-8
5.954771370599789e-9
2.234212900473609e-8
3.0517188934393174e-7
3.9884358937240845e-7
1.2090324526071921e-6
7.482321014370142e-7
5.23077022521434e-7
3.590048480234783e-7
2.2720294194584656e-7
1.4439416267530924e-7
1.0009431859162182e-7
8.335567164908122e-8
9.593530719963301e-8
1.6038367269302234e-7
1.6021882943604174e-7
1.533407364295607e-7
9.962725560945186e-8
4.0510923608036205e-8
9.943735808462045e-10
6.003465393187932e-8
4.044234192760314e-8
3.893312578540651e-8
2.6543586793284657e-8
1.2025612830579198e-8
4.748838392880243e-8
8.898767955020445e-8
1.0961685941538018e-7
1.0396384023375316e-7
8.858193012793803e-8
6.846258822651154e-8
4.683052549343905e-8
2.5219576575338263e-8
2.6061663006699923e-9
7.279350007191909e-7
2.372212747106735e-6
1.8737944916891138e-6
2.4378502793049163e-6
1.7939338442993519e-6
1.3449364120669198e-6
8.700168560584015e-7
3.7575094970542525e-7
1.3149544006448836e-7
6.890213624849781e-7
7.772835927601315e-7
1.2198133110832304e-7
9.88347460203452e-8
2.594309424551249e-7
2.3413189600911533e-7
1.2372396171421365e-7
3.383176295632374e-8
2.4412101342162922e-8
2.73755198111687e-8
2.12122588833791e-8
1.7417307539980806e-8
7.688371639525539e-9
8.184523097031266e-9
2.641985422115123e-8
6.094313484297566e-8
1.3234324473052004e-7
8.995923348476696e-8
5.2607006668418505e-8
1.6032096102875462e-8
4.642238508767545e-8
1.1300652154927363e-7
5.053948390311825e-7
4.697506376807169e-7
2.198257181718798e-6
1.1981417493378198e-6
8.064681562603696e-7
5.266343046870821e-7
3.241262943465705e-7
2.0927093885944228e-7
1.553508505548467e-7
1.5036891497892272e-7
2.3763852298298726e-7
2.3150186364436378e-7
1.7022911778173786e-7
8.903269957914891e-8
3.698691997664191e-8
2.3359870599566075e-8
1.0567084636789947e-7
8.250388914038416e-8
8.280806898169131e-8
2.136358965604523e-8
6.318837593702818e-8
1.1785201960475379e-7
1.3495704789045736e-7
1.398826591893686e-7
1.4022881240572665e-7
1.324094897175293e-7
1.1384548608904455e-7
8.660078406873812e-8
5.4314113376080536e-8
1.777701370273203e-8
2.654421141867564e-8
1.6232851513876739e-6
3.4363358923922e-6
5.792340150620381e-6
4.540400302479544e-6
2.8051971087077654e-6
1.79308234822074e-6
7.343109578363253e-7
7.163114545960746e-7
1.9887910927642797e-6
1.858687638438889e-6
2.263479448398339e-6
4.780577178206848e-7
8.230671334134263e-8
2.335193058309488e-8
1.9459814126023617e-7
2.3687017691751748e-7
1.403094589670992e-7
4.1453232454867177e-8
7.181300476596424e-9
1.8086826006092942e-8
1.4213426904485248e-8
1.0810120126822105e-8
4.191166006540051e-9
5.709510374163373e-9
1.561890598700268e-8
3.130591543333979e-8
6.180894505775364e-8
1.1919616872880891e-7
8.373743073714875e-8
4.147719590870438e-9
6.783002799880035e-7
1.0703391584564225e-6
4.366419602529424e-7
7.13957442751851e-7
7.302656769480647e-7
6.872607420991111e-7
5.7889993248614e-7
4.539064101820624e-7
3.549986782765946e-7
2.8599349581206235e-7
1.8310454371109158e-7
2.6279172660274473e-8
1.0035211847620901e-9
1.184979743822574e-8
6.28962419384098e-9
1.0387860669291261e-8
9.161739933735964e-8
1.7379833341616406e-7
1.1647405632194055e-7
3.363989983526694e-8
2.553520013475034e-7
2.802921894424476e-7
2.2879760942472674e-7
1.9835540762755392e-7
2.002608000776575e-7
2.127814254612209e-7
2.2438307275590954e-7
2.2264352101710546e-7
1.972466024445341e-7
1.5012711016352281e-7
9.13137684706282e-8
2.414632128245106e-6
8.394192364455473e-6
3.0095872691724625e-6
8.021410263889801e-6
7.859833478046169e-6
9.191385432209556e-6
4.7340274012263087e-7
2.067314550925194e-6
3.0568456300364138e-6
5.645276608436239e-6
8.768160430034728e-6
6.460133066097631e-6
5.194254529905458e-7
1.471566243193763e-7
7.924338868082548e-8
6.543375615499036e-8
1.6534466968938664e-7
1.5194305073420958e-7
4.6726671317844776e-8
7.068039748004035e-9
7.165856310529189e-9
8.547389725247837e-9
6.11620659828853e-9
2.5645734618836227e-9
3.3454899625850457e-9
8.86736148933041e-9
1.624302335560021e-8
2.8188111453323033e-8
4.742664052897049e-8
6.661564954886982e-8
5.417248398067705e-8
6.587090318408271e-7
4.866828834476808e-7
1.578803578646181e-7
4.987951257858526e-7
6.566849371217118e-7
7.311079688948292e-7
6.821041800033003e-7
5.259284192896131e-7
3.0517951375818715e-7
6.782807003032124e-8
4.201193684845542e-8
2.3895804698639883e-8
1.0799002034781069e-8
1.2518131048001654e-8
3.569737056532701e-8
7.335301727329495e-8
1.6127855318104328e-7
5.892182216939056e-8
2.252335571606916e-8
4.258425385870844e-9
1.4755042365887003e-9
3.851300402494191e-9
6.52745421207266e-9
1.0988568177472735e-8
4.3724727029200596e-9
1.1869970826608233e-9
1.9865173477547934e-9
2.5171988567679905e-9
3.227768012491779e-9
4.5048658582967834e-10
1.441206788618413e-10
3.6988082730225814e-11
1.8914463121811736e-13
1.2978439745232866e-12
2.013285715006895e-12
3.5064408908883804e-12
5.589804583112539e-13
2.8638874859055006e-13
6.460524015386704e-13
9.017819064260485e-13
1.1335220646996873e-12
1.3748851503556267e-12
2.1658446675757538e-12
1.8865035602496165e-12
8.467314909768166e-13
2.3316234276112494e-13
2.1463076583636532e-13
3.998765498385763e-13
6.635750788319762e-13
1.0057935483709404e-12
1.465307850129308e-12
2.102889487901512e-12
3.0077239610465854e-12
4.315060834690869e-12
6.23719438992492e-12
9.117942081729444e-12
1.353243022876639e-11
2.047869747864373e-11
3.176581357415717e-11
5.085188850592032e-11
8.48018399986187e-11
2.138834265736484e-10
1.843810815435602e-10
1.868748221520065e-10
2.1722100351931843e-10
2.8369094070031063e-10
4.1499764562046763e-10
6.986363766330675e-10
1.4913603989422623e-9
4.576515510111498e-9
2.8195192781928944e-9
1.948336455377224e-9
1.825998342221611e-9
9.623602714118538e-9
4.338574513715133e-9
1.675003313511933e-8
8.529796207888542e-9
6.2805529726929605e-9
6.957799869058585e-11
2.4045557176702373e-13
0.
0.
0.
0.
0.
0.
0.
0.
0.
0.
0.
0.
0.
0.
0.
0.
0.
0.
0.
0.
0.
0.
0.
0.
0.
0.
0.
0.
0.
0.
0.
2.937373130261784e-14
4.6668968456301894e-14
7.414350659174942e-14
1.1810684753886183e-13
1.8891437459822287e-13
3.0373860514344674e-13
4.913746363068286e-13
8.007403950594866e-13
1.3162136988601532e-12
2.1860854900205702e-12
3.677015124668285e-12
6.282585307885443e-12
6.147178573457682e-11
2.0411482063619373e-10
3.736013333706815e-10
3.0171569450113277e-10
6.239536016373117e-11
5.646445920971083e-10
1.1412876041251567e-9
1.7921017099706068e-9
2.5234989470227337e-9
3.3290940541439182e-9
4.186146074080925e-9
2.114123722284754e-9
8.739527508043042e-10
1.0325343851694876e-9
1.3627027407544787e-9
1.7606767767784976e-9
2.18863123509132e-9
1.8284876078299294e-9
5.102826682993937e-9
1.2141992291254636e-8
5.447408729881259e-9
3.299776262956471e-9
2.3546921889273605e-9
1.894014237294084e-9
1.7127421615926696e-9
1.733250676701025e-9
1.931958415241311e-9
2.319212518331461e-9
2.9334025649903613e-9
3.841685478176787e-9
5.145450246043662e-9
1.03140163643209e-7
3.399401345296827e-8
5.724452436171102e-7
1.7320338946916784e-7
7.315757531499188e-8
2.733993094243541e-8
3.9305734324007434e-9
1.7399417791711756e-8
6.646294759020386e-8
3.022602512786402e-7
4.9419242510166414e-8
3.055725371441566e-8
2.1286112804444745e-8
2.4541100508530083e-8
3.681724563280086e-8
3.343163530451891e-8
1.6823642293956075e-8
1.4145626633173367e-9
1.1637566828991167e-8
7.567846752497474e-9
6.440911904090722e-9
5.289821256523815e-9
1.694726707073438e-10
5.124977160156432e-9
1.111732602741191e-8
2.089498242291721e-8
3.438968856436185e-8
3.138406676703818e-8
1.837834298310613e-8
8.893137414225844e-9
1.5069817407142387e-7
5.38938482547119e-7
1.5181295292123797e-8
2.669908301437726e-7
2.8677545729369127e-7
2.758392725685953e-7
2.476267606599156e-7
1.995848389239393e-7
1.4445319653009045e-7
9.712936509977681e-8
6.42500257557394e-8
4.840285534857881e-8
8.017167997879899e-8
1.0144462382773063e-7
7.134032853506132e-8
2.6689171247672665e-8
9.016776522815958e-9
1.677290584156335e-8
1.2756099702434223e-8
1.0999556296685347e-8
8.983648957722008e-9
8.521873862742372e-10
9.168403089472753e-9
2.4903241148240638e-8
4.3789962380129565e-8
3.190259221348183e-8
2.2527921046170012e-8
1.4258767583441013e-8
5.668741258281341e-9
5.430937009449423e-9
2.4395005528815003e-8
2.2038159012549557e-7
2.1719604118587934e-7
1.3225493502753057e-6
5.773095561666417e-7
3.5942603384261037e-7
2.1958396913919735e-7
1.2484988043083582e-7
7.088028057225842e-8
4.186182826126924e-8
3.1202584040061956e-8
4.515154228553709e-8
7.635366745138378e-8
1.1123250769485022e-7
1.0965468886754155e-7
5.697163762809567e-8
1.1075271950098246e-8
4.3642402283733826e-8
3.1236905898916286e-8
2.647463911094496e-8
2.583999905561467e-8
1.2125408902839219e-8
1.1964658126254795e-8
3.906040853937281e-8
6.48281123828537e-8
6.117910850543024e-8
5.082476152586035e-8
3.9157479384862305e-8
2.6809382439294558e-8
1.3550663483063009e-8
2.7944910297405227e-9
2.8895730098521892e-8
4.337558769712288e-7
6.968078594526145e-7
2.0244916939469465e-6
1.0766960988331438e-6
6.51373193535459e-7
3.9687446208476557e-7
2.0500401381075362e-7
8.115621438982003e-8
5.698657960013138e-9
6.207343048477359e-9
1.1287310046042979e-7
6.218767999414641e-8
7.385911995171061e-8
1.2874913347242835e-7
1.2569460461055501e-7
5.536032627754258e-8
6.2258066377127335e-9
1.6650787412266142e-8
1.4794633605060456e-8
1.177063599532916e-8
1.0081155960757716e-8
4.017791412077888e-9
5.128571607366776e-9
1.592386483757069e-8
3.655667826073415e-8
6.127095408881454e-8
3.9035742484698865e-8
2.3379396287567607e-8
9.908020649495967e-9
5.7315169165269614e-9
3.163206284271934e-8
2.787107806442371e-7
3.664050428024034e-7
1.2502751809412648e-6
7.247555501494568e-7
4.93434487207353e-7
3.313132419718261e-7
2.051810814759128e-7
1.2732559958883535e-7
8.556797635587333e-8
6.935403347060599e-8
8.043818562102624e-8
1.3310578515859658e-7
1.6985561993852056e-7
1.2414370683629296e-7
5.0020237234514055e-8
1.1877511866898517e-8
6.226167580075746e-8
4.512575783773485e-8
4.247871756620977e-8
3.8609968587648565e-8
4.165322070523425e-9
3.568360972978507e-8
7.537605342718335e-8
8.302651753855714e-8
7.583861818171204e-8
6.48050071570935e-8
5.081908848548986e-8
3.472163271751168e-8
1.6344218668557845e-8
7.400544340624572e-9
5.605816786967509e-7
1.1521417985044623e-6
2.2340592614874944e-6
1.5084187799090926e-6
9.63550193863508e-7
6.259013722225503e-7
3.4271260261899325e-7
1.3565326932153882e-7
1.3430598524331935e-8
1.0228116673938191e-7
6.6393669258488675e-9
2.6931257792420585e-7
9.39554913305897e-8
3.151393925172588e-8
8.639959454259725e-8
1.4971571388765962e-7
9.581511302127301e-8
2.834490521787414e-8
5.307974252552226e-9
1.2855523764433937e-8
9.881894427500756e-9
7.898403453131576e-9
4.628980898126116e-9
1.989672468530476e-9
8.068325393597764e-9
1.6694183742322972e-8
3.2310441995437475e-8
6.01777532129536e-8
4.863724608808038e-8
1.6685139746401342e-8
7.881786020529149e-9
3.457761598462495e-7
8.244288317559581e-7
4.1135654389452424e-7
5.792435041087124e-7
5.380148788205491e-7
4.7567688162515674e-7
3.819348528208193e-7
2.8773090532626915e-7
2.2011654602289512e-7
1.824329355057303e-7
1.7266511731646275e-7
2.5318081239464057e-7
1.9242600158050634e-7
8.145443823155326e-8
1.5010587326492479e-9
1.2573825191205019e-7
8.659781168354083e-8
8.286962405079005e-8
8.084817188339955e-8
1.5295166417431312e-8
6.185901793969858e-8
1.0018765229431051e-7
1.0545497442000602e-7
1.0386497087615596e-7
9.750820846264903e-8
8.47677754619279e-8
6.581598883999716e-8
4.1398599953229816e-8
9.436449953633784e-9
3.9142579241910416e-8
1.2986757844527983e-7
1.3061426714062683e-6
8.18364027292887e-7
7.374708201677219e-6
2.308291288062367e-6
1.1971526973737465e-6
5.731765711444358e-7
1.6937274578717058e-7
1.401136410401936e-7
6.303442742994065e-7
8.1711260665741e-7
3.835464363467605e-8
1.6492352312544562e-7
4.5145368948995415e-8
4.9504598089131063e-8
1.6274424177813591e-7
1.727155826143905e-7
8.231910066354581e-8
1.7114015642273517e-8
1.3140318930605067e-8
1.489537851319744e-8
1.1369617718295747e-8
8.976454211664029e-9
2.7231378133894926e-9
5.415585515291282e-9
1.3906303189095041e-8
2.800224968462635e-8
5.50189454852398e-8
9.44419041792572e-8
4.404624313278199e-8
7.58763421129366e-9
3.077787447860049e-8
4.3251982960926887e-7
8.514061126923388e-7
7.253303661898535e-7
8.101068646637197e-7
7.020709750643821e-7
5.840524715900851e-7
4.408276029132105e-7
3.1890659136121054e-7
2.410833903847357e-7
2.0339215209010725e-7
2.0740673860014095e-7
2.758733796002217e-7
1.9325617339748346e-7
8.319920436890407e-8
1.1793619001291972e-8
1.4396276728425262e-7
1.0463751185158501e-7
9.961720870189046e-8
9.571842672397022e-8
7.536984500867428e-9
8.196347494059753e-8
1.2197909893136248e-7
1.2981180808894128e-7
1.310434998689904e-7
1.266022076331879e-7
1.1341684837433072e-7
9.120724845609645e-8
6.20887257678912e-8
2.648622039180946e-8
2.019282192151352e-8
1.3610426554135761e-6
2.238203915537962e-6
5.704955040648744e-6
3.3765632195395863e-6
2.003506049931934e-6
1.1933702161211827e-6
5.023268487047467e-7
1.3405448115850045e-7
1.0755970193810947e-6
1.535114760939642e-6
1.1319072687944316e-6
5.810748766487431e-7
2.3017917858906692e-7
1.1591313200534486e-7
1.9516871396266322e-8
4.7258808886913394e-8
1.5845354090610415e-7
1.2664907271926756e-7
4.3727787653731566e-8
3.994093087913845e-9
8.989432814746883e-9
8.107719220907184e-9
5.97942709804947e-9
3.209788757583647e-9
1.9278078219869813e-9
6.391819155785937e-9
1.2050107420342237e-8
2.0654039741835406e-8
3.2843993483598314e-8
4.5467239267779057e-8
2.020648138398576e-8
5.243246500174755e-7
5.581362023327041e-7
9.254794899711748e-8
3.8717923720529605e-7
4.885105464912076e-7
5.425474150573926e-7
5.446503107129455e-7
4.954514246560312e-7
4.2396148783408016e-7
3.497800295540662e-7
2.5582323005995637e-7
1.6654759550925217e-7
7.76542027197153e-8
1.7140360949159586e-8
1.3593917909391165e-7
1.930755057434122e-7
1.7999668568903765e-7
1.5439605354128477e-7
4.921298074189793e-8
1.514855056175277e-7
1.6185795909622972e-7
1.6738415793415171e-7
1.7729491523798244e-7
1.860234822814485e-7
1.8555150241362896e-7
1.6935844075428984e-7
1.365346803260474e-7
9.023220773375282e-8
3.116722796482661e-8
4.699755157269993e-8
1.6029229019070535e-7
3.4531232460562843e-6
1.706960096209754e-6
0.000014176057151791584
5.255285877883952e-6
2.7412021355289085e-6
1.1950655173355864e-6
4.4408656649850863e-7
2.208391543376599e-6
1.8069496137527022e-6
2.192604338047332e-6
2.5407999370288897e-6
1.1851019684202838e-6
7.799374292414259e-8
8.918550148335032e-8
2.857250127691297e-8
9.063148923432716e-8
1.8105006270835948e-7
1.2335658627236486e-7
3.451989861986701e-8
3.9619677394796956e-10
9.939960945026825e-9
8.369226098533839e-9
6.032104524477879e-9
1.998033076189505e-9
3.7543191653870095e-9
9.054979503076084e-9
1.6504626153703718e-8
2.8121283097423352e-8
4.4608162415716005e-8
5.6557182132570146e-8
1.6505359687471193e-8
7.636837570504557e-7
6.550504558355356e-7
1.6880123743585477e-7
5.156324683881692e-7
6.343924288714376e-7
6.890693732760066e-7
6.63915150865759e-7
5.708664834808128e-7
4.501985288012809e-7
3.078958075701114e-7
9.731134276816882e-8
5.52031584070795e-8
2.7373580699773287e-8
1.2911684270070581e-9
9.712589138830298e-8
2.7643385437965303e-7
3.0245000367624524e-7
2.443301616744085e-7
1.8299970005343532e-7
2.6062932889631155e-7
2.2249922749089658e-7
2.0907898891454613e-7
2.1824413164563525e-7
2.3678352731190116e-7
2.5369235508148564e-7
2.562128559871961e-7
2.3321557609660552e-7
1.8406202642344107e-7
1.1663866536484063e-7
3.592975266351241e-8
3.619894555108314e-6
6.655981803812863e-6
8.504108819995953e-6
9.094040715133125e-6
6.118081251900643e-6
5.165127749530407e-6
7.973413510821926e-7
2.004699552893316e-6
2.5001448097660246e-6
4.441638793271166e-6
5.825915593663469e-6
9.206450767345078e-7
3.110516019989926e-7
5.495071339756671e-7
3.283098581409211e-7
2.622565092391713e-7
8.354916222295248e-7
6.653375609366895e-7
2.0358743182208265e-7
8.851021527450825e-8
5.474094007424528e-9
1.3283832212280602e-8
2.8466922885813946e-9
3.5515180419968485e-10
6.689025817732872e-10
7.108813295193593e-10
3.6226171339419954e-10
4.2631142911693745e-10
1.2813163455538202e-9
2.244620693688958e-9
3.5835369800699174e-9
1.0167900741264008e-8
2.21549036587132e-8
1.7381620398623837e-8
2.277508676930179e-9
1.6666266752539603e-8
3.751821288469013e-8
5.704353583189981e-8
6.026382904725388e-8
4.089286228444385e-8
1.6422876881633675e-8
5.948084812525352e-11
4.532816442593026e-9
1.5852023946150145e-8
2.432774686718204e-8
3.261666226609747e-8
4.913591102765496e-8
6.556985551639496e-8
6.328564288822793e-8
4.917118217037084e-8
2.8893794659397816e-8
6.389485142757032e-9
2.8129581741284897e-8
9.232397014412333e-8
1.151936124900388e-7
1.7755226820271664e-8
1.1848890425209843e-8
1.268003637885851e-7
2.7282684368047315e-7
1.7223006355578317e-7
3.9879312018240016e-7
3.5976224513894514e-7
3.83228197681042e-7
2.256830269465266e-6
8.321311357938598e-7
1.408518838363259e-6
1.7434770228629584e-6
1.47518242398479e-6
3.2644941969545357e-7
1.8275426441823513e-6
1.9115637188746926e-8
2.256324531115687e-6
2.905649586958733e-7
1.7818655391127928e-7
4.905591316576837e-7
8.222544598837363e-8
2.3287082659855122e-8
1.6013272576202742e-8
3.020397004230729e-8
6.477696026021337e-9
2.901608525011525e-9
2.4531136733077125e-10
1.5388860931977039e-10
3.008505980438513e-11
6.995290859551289e-13
1.6085467569343017e-12
1.533556391330469e-12
2.185799210803197e-12
2.4127403671171177e-12
2.5765364500898842e-12
2.426058110327347e-12
1.7572404322631403e-12
9.6047878507923e-13
4.967700323494681e-13
5.187738303158814e-13
6.037842686547661e-13
6.711144898404388e-13
7.550430693191641e-13
8.516324585007376e-13
9.622191124475142e-13
1.0887525373583736e-12
1.2335127813367213e-12
1.3991038301796438e-12
1.5884305727865005e-12
7.389004122826588e-13
2.2229977590264174e-12
4.965222103382228e-12
6.4923280553682904e-12
7.407748354488238e-12
8.606328401359105e-12
1.088520755333724e-11
1.5318882065513092e-11
2.4167770378917232e-11
4.345741993760623e-11
9.325573212563372e-11
2.684194134984666e-10
1.5555839206167519e-9
1.0215140821384764e-8
5.0658632400555775e-9
2.0824825815351103e-9
2.255423581412239e-9
6.157560933989473e-9
2.8471131369019935e-8
2.1840300563229538e-8
1.0099201312185217e-8
1.4177046255054447e-8
6.483744684843374e-11
1.1607694103867537e-13
0.
0.
0.
0.
0.
0.
0.
0.
0.
0.
0.
0.
0.
0.
0.
0.
0.
0.
0.
0.
0.
0.
0.
3.0575077198049195e-14
4.447477922606454e-14
6.482017081615132e-14
1.122893964826537e-12
1.6245668828444484e-12
2.28058941130541e-12
3.1900409680250618e-12
4.450584479426192e-12
6.206469920480238e-12
8.652832766448818e-12
1.2045670249955036e-11
1.670859123587156e-11
2.30259273426416e-11
3.1404506279094616e-11
2.5142747396600684e-11
3.102118790462047e-11
2.4891088813554384e-11
2.538291645312754e-11
2.929747669724334e-11
3.542315439957626e-11
4.659592679675445e-11
6.782100073650957e-11
1.0693519754223747e-10
1.7934905878072263e-10
3.1891039809085196e-10
6.068914925125652e-10
1.2609746875379712e-9
2.9096806533146182e-9
5.785196658520959e-9
5.2839742347016565e-9
5.488414734057897e-9
6.386377901054941e-9
8.106864218829163e-9
1.1080785525952168e-8
9.832350504986301e-8
2.2478514250112806e-7
4.813236464725048e-7
3.456278310772313e-7
2.471113760174461e-7
1.7680896744717523e-7
1.1489735801326982e-7
7.141407584883267e-8
4.460361263683516e-8
2.929386244576009e-8
2.535622000508703e-8
5.8972870723685706e-8
8.495079897780623e-8
7.607538609885284e-8
3.707954660484704e-8
2.9799668059740355e-9
2.962148314459573e-8
2.1284942706845315e-8
1.894547167586715e-8
1.80696377411126e-8
6.016812217398405e-9
1.1802657728846822e-8
3.3587688504140507e-8
4.25613919730691e-8
3.705536648479773e-8
3.0555987094749005e-8
2.3401893910064145e-8
1.522184761418688e-8
4.5044175874712595e-9
1.4970048365270028e-8
7.064696878578058e-8
2.836138295148072e-7
2.576699748352644e-7
1.5046817279709001e-6
5.600843836333388e-7
3.1226838862748815e-7
1.7170684180556105e-7
8.272200554134094e-8
3.7262362761037487e-8
3.4078332101822e-8
1.3107471971501692e-7
1.943000098314641e-7
8.843358314100807e-8
5.420586711073739e-8
6.928951484029232e-8
6.443875310272256e-8
2.238471520427716e-8
8.647325282645234e-10
8.452694059001549e-9
7.403270607209933e-9
5.965526956836833e-9
5.21115914744114e-9
2.088396056001694e-9
2.530195471429357e-9
7.923039336722978e-9
1.7967586566003667e-8
2.8057524625246614e-8
1.8259728082583633e-8
1.0990338193114844e-8
5.1156428859991364e-9
5.727841515913885e-10
1.2937030396511213e-7
2.9522257563657193e-7
3.7652581298080385e-7
3.463627154695657e-7
2.7307809919550515e-7
2.1208111047246403e-7
1.4923308336471376e-7
9.924715974475558e-8
6.659784495728785e-8
4.7392289520268343e-8
3.9458497596422194e-8
4.285679340383236e-8
7.052640055710106e-8
9.183889801750701e-8
7.370024434132129e-8
3.1803976859936e-8
7.760716011397933e-9
2.9143055085364066e-8
2.089450942894594e-8
1.892234917223366e-8
1.6596745611242987e-8
1.4611593323431887e-9
1.542658968544501e-8
3.7907978064389324e-8
5.848942742784143e-8
5.114949394768814e-8
3.9527799201207965e-8
2.8023031529385324e-8
1.6797643984898466e-8
4.800053374715899e-9
1.1168959790426826e-8
3.128915846808916e-7
6.789690446346179e-7
1.1662991433605916e-6
8.345519468091468e-7
5.513105173834671e-7
3.711257332391546e-7
2.179268852410384e-7
1.0890201432268807e-7
4.2269650777811094e-8
1.984994739724927e-8
7.272106803717776e-8
5.9135498283703885e-8
9.205403766898183e-8
1.2767237470152234e-7
9.333169123109368e-8
3.209215015759622e-8
7.234268592885432e-9
1.7804969945345034e-8
1.3897095782344213e-8
1.1746864712692063e-8
9.551025918554325e-9
1.1827418541154557e-9
8.856220580754294e-9
2.3846649779773167e-8
5.3668925862477026e-8
4.136983563652772e-8
2.799552676807225e-8
1.70305986497511e-8
5.932800482268874e-9
8.819403157131149e-9
3.575506061573574e-8
2.635747677477015e-7
2.7584047139435877e-7
1.4625141265312931e-6
6.859101765985253e-7
4.362076702203369e-7
2.7278243096698225e-7
1.5872375146147674e-7
9.312878514322391e-8
5.869701681632627e-8
4.68429481432622e-8
6.289332966426277e-8
1.0228858617370374e-7
1.399347789845247e-7
1.2410510560926166e-7
5.739619982777612e-8
5.417212246507098e-9
5.467918505299521e-8
3.8107511986111475e-8
3.3638703274451376e-8
3.263510558847141e-8
1.1038029049133564e-8
2.004802850702188e-8
5.5277290889719436e-8
7.664114668632885e-8
7.063335143712722e-8
5.952992860194313e-8
4.634338159599094e-8
3.1875349697977166e-8
1.6069798301400878e-8
3.407279702307155e-9
3.370947080090231e-8
5.530469499566739e-7
8.667882469388782e-7
2.6423284750991026e-6
1.3723259117883074e-6
8.20127379322456e-7
4.919425209311276e-7
2.4553826748636275e-7
8.332139076627753e-8
2.5856123713797652e-8
6.210617103142157e-8
1.0293391262199853e-7
6.187968771459748e-8
7.160526073164968e-8
1.434851865510029e-7
1.5488505338856044e-7
7.74704630976499e-8
1.5597083375338137e-8
1.6923692175100005e-8
1.744091027388291e-8
1.3589606432805637e-8
1.1557525895577554e-8
5.721211628829442e-9
4.464410069821304e-9
1.5589690899082443e-8
3.562956933441945e-8
7.692790966744513e-8
5.3386488816978527e-8
3.138770758327696e-8
1.3597444252112483e-8
6.583319387349115e-9
2.9767270248639236e-7
5.572339130645713e-7
7.594451702509717e-7
6.739445108415139e-7
5.321321612018026e-7
4.109420307540066e-7
2.8878707307543136e-7
1.9628001940786177e-7
1.404240099599306e-7
1.1350326754855174e-7
1.1233950595449938e-7
1.4549379956245132e-7
1.7147041101730083e-7
1.700262351826183e-7
9.161953847868426e-8
3.2434269129785016e-8
2.690246563846229e-8
5.8582422273519224e-8
4.588684826216926e-8
4.5579321406821276e-8
2.4717759364262604e-8
1.9222775659623686e-8
6.23126971730027e-8
1.0332181686553318e-7
1.099100299810839e-7
9.984977709254697e-8
8.331695748473588e-8
6.292487902427708e-8
4.1044643287878636e-8
1.8206124971474314e-8
7.890103591483393e-9
7.912580113409219e-7
2.1008996506018917e-6
2.68112335492064e-6
2.4342886922712972e-6
1.6362134135676226e-6
1.1302303275953864e-6
6.521254458190692e-7
2.3153749592206862e-7
1.580248785875373e-7
5.51901006605876e-7
5.058723452663841e-7
6.035635565051228e-8
7.708413660283733e-8
2.2920226724953072e-7
2.3267210597570045e-7
1.258973175762912e-7
3.645949479014893e-8
2.093832263146463e-8
2.6574848084564063e-8
2.052082650953328e-8
1.6975198015653736e-8
8.709692834220912e-9
6.293188170026074e-9
2.2622722633371372e-8
5.1740463948434495e-8
1.1446806331175347e-7
9.418931934293486e-8
5.457165898749792e-8
2.0458882969547022e-8
2.8082193323864515e-8
1.119662057730417e-7
5.005679736859778e-7
5.427325932117491e-7
1.992391618725015e-6
1.185621222065442e-6
8.215624126151053e-7
5.547038883575395e-7
3.491920209602871e-7
2.2665974344105703e-7
1.6622888935694794e-7
1.5348171083534646e-7
2.32894793255051e-7
2.506748315785284e-7
2.029468372439061e-7
1.0228903542034225e-7
3.9261453690382904e-8
3.1351327220745656e-8
1.0504012703326742e-7
8.296228046947903e-8
8.477374941026514e-8
3.3842238542282275e-8
5.1734130049656294e-8
1.1324001356954803e-7
1.3469880537379984e-7
1.387639554852537e-7
1.3683539571820543e-7
1.2658709752559498e-7
1.0635867879775253e-7
7.855960099240565e-8
4.6208786416694694e-8
8.999025118869761e-9
3.8085421076158564e-8
1.5710010730875869e-6
2.8407629100166665e-6
6.204040534995903e-6
4.10335910786086e-6
2.4609835209916754e-6
1.4986012687671568e-6
6.046296999400681e-7
3.8108809418147014e-7
1.7604044305114873e-6
1.762559195028252e-6
1.715702593724638e-6
2.7120738493281075e-7
5.3228613280168104e-8
4.8414969908336904e-8
2.1892467723740314e-7
2.2413825117097622e-7
1.1846798433101171e-7
3.0852214720172015e-8
1.4035741604077983e-8
1.9780307635985802e-8
1.5166978481088637e-8
1.1634654187628826e-8
3.4338509789284383e-9
7.497382267713707e-9
1.907059213582344e-8
3.8528770897801065e-8
7.741546073784944e-8
1.3866719440814145e-7
6.822225505914009e-8
1.0054188829607255e-9
6.443654420421455e-7
1.2330200756717841e-6
5.262530089255196e-7
7.895246186128512e-7
7.759922316901057e-7
7.10649801591315e-7
5.85700029204509e-7
4.5219823215216204e-7
3.520764950098776e-7
2.8924169605078293e-7
2.418137337673373e-7
9.358605030774707e-9
3.513791350795805e-8
3.0136585850766176e-8
1.528454967160081e-8
5.711672823942927e-9
1.064303631851049e-7
1.979978124237136e-7
2.0564003093836225e-7
2.700644508644798e-8
1.6134174237388027e-7
2.237909161780027e-7
1.9627283228660845e-7
1.86382783011251e-7
1.9327762770426572e-7
2.0457165895236535e-7
2.0907301267316374e-7
1.955165449393598e-7
1.6034212661223086e-7
1.1068862393702476e-7
5.4110628515836985e-8
2.383099205663363e-6
7.418957324801285e-6
4.037704741208896e-6
7.896481870829494e-6
6.612110095425126e-6
6.447964088830088e-6
1.7959360237557935e-6
1.7070800688760051e-6
2.5112919131264038e-6
3.920014365774995e-6
8.627283851988164e-6
2.7425310535796e-6
1.9233441299341304e-7
1.3313155525796216e-8
4.966813779754594e-8
1.742281743210431e-7
2.0783198933893877e-7
1.1184898743155328e-7
2.6866810914534377e-8
7.244500729990097e-9
1.4568482169693656e-8
1.1211827442229429e-8
7.456866048580672e-9
2.6960850532650186e-10
8.735475077384438e-9
1.8145591821849464e-8
3.331617530581441e-8
6.029878249884934e-8
1.0535322061045191e-7
8.259813901884272e-8
1.093607465724344e-7
1.0883782420327218e-6
9.896001908884961e-7
4.5635804872216764e-7
8.464079879719856e-7
9.31956766813144e-7
9.088820655377316e-7
7.664906460571216e-7
5.744280484387123e-7
3.821345537436309e-7
1.5082475769430967e-7
3.5743623148857644e-8
1.6413542821783203e-8
2.9574460384887436e-9
3.3985595559794154e-9
1.5495069142401624e-8
3.5469400496170764e-8
4.771099311207692e-8
1.0314374355072574e-7
1.210070784201212e-7
1.958314464891141e-9
1.9741572522265052e-8
7.07893104389467e-8
6.105062078336263e-7
4.517770117703796e-7
4.230068060285548e-7
3.264785715653171e-7
3.157726127742041e-7
3.196664172294602e-7
3.1916945158425123e-7
2.9321684272175943e-7
2.3270762407964323e-7
2.0292908239018746e-6
0.000010648893998362496
2.605426884788304e-6
6.554893384497581e-6
8.886205678845887e-6
6.502142487854513e-6
2.558301580192386e-6
4.547237472142859e-6
7.151522357520255e-6
2.888004526474634e-6
7.511961488429162e-6
8.801638804343038e-6
7.025341876377515e-6
4.608590093566724e-6
3.0857973698285997e-6
1.8353573230545651e-6
6.534187213279849e-7
1.647745492675173e-7
1.380123573392022e-7
2.2955862692673583e-7
2.410732430953248e-7
8.08591408765818e-8
2.0384119063614613e-8
3.5200600197480193e-9
1.4417692040873807e-9
3.4757421956914463e-10
1.1912635986355071e-10
7.778112226330424e-12
6.824010240686934e-11
6.883526468051963e-11
3.6714484272829177e-10
6.651172965553309e-10
8.889555581970337e-10
1.0730430519533638e-9
1.197947116606297e-9
1.195395908108921e-9
9.83851965594658e-10
5.908932559863654e-10
2.160428269509659e-10
6.178679018438144e-11
1.5159980472962273e-9
6.144337896121752e-10
1.844565763633686e-10
4.590316291278378e-10
5.131831807703952e-10
3.8722402607474246e-10
1.752203289140556e-9
7.429444878722495e-10
5.4572626055874075e-11
4.74272439175939e-12
1.5417998538423453e-12
4.4357179120259973e-13
5.111718795085142e-13
2.0763862883781441e-13
7.30793439251047e-14
2.8853479365814274e-14
1.3888767986328078e-13
2.8547735744961096e-13
5.527750393523988e-13
5.385056685641431e-13
2.0806304740200454e-13
1.5039602545826421e-12
1.484603125965531e-12
1.663211023726063e-12
1.9479706599175383e-12
2.3229654472220815e-12
2.7946848429042455e-12
3.3814124790289234e-12
4.111262859797221e-12
5.023236145333354e-12
6.17028060091151e-12
7.624482305297931e-12
1.2430158072701607e-11
1.325899127459171e-11
1.1745728090905476e-11
1.3142951972906795e-11
2.0484931470799345e-11
3.597885502287655e-11
6.520455802201801e-11
1.2274558363562547e-10
2.484152639950757e-10
5.714533925077541e-10
1.6680845487127462e-9
8.62018792174435e-9
6.948396882353032e-8
2.5744685153729868e-8
1.0678277040720141e-8
1.0342048472837944e-8
2.7117969445138053e-8
6.856869432627115e-8
3.1791226026571933e-9
1.3329792794563455e-10
4.624780532738394e-13
0.
0.
0.
0.
0.
0.
0.
0.
0.
0.
0.
0.
0.
0.
0.
0.
0.
0.
0.
0.
0.
0.
0.
0.
2.3380910679997016e-14
3.420512928630216e-14
5.016785448670963e-14
7.379383915998206e-14
1.0890185265497811e-13
1.6130189962286286e-13
2.6495417918668164e-12
4.248358602437108e-12
6.365453483417722e-12
9.259839866510611e-12
1.3118616348433443e-11
1.8180368979479457e-11
2.4651082262366298e-11
3.257410463519898e-11
4.1619512335020456e-11
5.07871363937738e-11
5.807717241098779e-11
5.998066504105943e-11
6.059060573155732e-11
7.24447891449943e-11
7.254288120130746e-11
8.710295767108678e-11
1.1131548245897e-10
1.4372865424401656e-10
1.9779594517093174e-10
3.126449116969141e-10
5.83952116670587e-10
1.2634355718794905e-9
1.9851443457200114e-9
1.8128411631689305e-9
1.867327957624704e-9
2.1170066221962275e-9
2.5661009304469653e-9
3.2658097884634334e-9
4.318177217727134e-9
5.897444946733444e-9
7.783867115485849e-8
9.173359939569902e-8
7.725380053222849e-7
2.748175259248945e-7
1.6264531813741214e-7
9.430672279719219e-8
5.03083363938003e-8
2.4484754462061504e-8
7.934913147577247e-9
1.3547454809325672e-9
6.877117478464732e-9
3.078026201039886e-8
2.563064700651453e-8
3.6426758996679404e-8
4.893720230032733e-8
4.072847853011229e-8
1.8825564977045155e-8
2.221491005731049e-9
1.468653468666997e-8
1.0075995617937642e-8
8.899425410040068e-9
7.133145388840678e-9
5.529949792177811e-10
7.727164377373189e-9
1.7218960890360165e-8
3.284218065733672e-8
4.320931766391657e-8
3.1119208243925526e-8
1.9282275771105802e-8
9.957281913872067e-9
1.7058695255676253e-9
1.841457969808635e-7
6.480443883467308e-7
2.7178935860629594e-7
4.7337492435452985e-7
4.009672689629416e-7
3.3249189058609164e-7
2.5179116854696036e-7
1.6713728877605578e-7
9.932523801026044e-8
5.55878653151252e-8
4.107695616872324e-8
7.851781854482977e-8
1.1336749637430447e-7
9.872033257667599e-8
4.74220227181558e-8
3.5727699818408675e-9
2.086902314826505e-8
1.6702819595554162e-8
1.3782559826056651e-8
1.2475774630661835e-8
5.9171525513929705e-9
6.013344918444405e-9
2.2278155816347275e-8
4.426942756134169e-8
3.4108141880775344e-8
2.583797960337461e-8
1.8278824405039126e-8
1.0072497100391217e-8
6.810457952263031e-10
1.9035591132427643e-8
5.7515885905801394e-8
2.5740438643656427e-7
1.346814653386543e-7
1.9086216284119023e-6
6.060668056270605e-7
3.4245326464002e-7
1.8730125121054664e-7
9.763592260755222e-8
5.0942068359855544e-8
2.6880882040780275e-8
2.3208429966818543e-8
5.2507787925643684e-8
7.046523441283668e-8
1.0193921557602123e-7
1.1017843076804058e-7
6.529339262461625e-8
2.1110574984657877e-8
3.350493893951023e-8
3.222004415413125e-8
2.5688578755917597e-8
2.4944414250494626e-8
1.5147972701720685e-8
7.788638455497963e-9
3.159522240196595e-8
6.19667245126779e-8
6.840105719691441e-8
5.7742402795665856e-8
4.468320385287067e-8
3.1230630582932863e-8
1.776005174357625e-8
3.1057197431879057e-9
1.631719497830946e-8
4.3558583357583446e-7
9.439290634219558e-7
1.7430815362074308e-6
1.2060683620080493e-6
7.754827616664154e-7
5.083221863703985e-7
2.8393608148180485e-7
1.2172655000716378e-7
1.1476353706702373e-8
4.3678209063298983e-8
4.260468204525807e-8
4.7947053210603525e-8
8.783633839161193e-8
1.5393723882249755e-7
1.3850467124567257e-7
6.118925455885745e-8
5.8534726204765596e-9
1.9236055475881244e-8
1.6609829103312e-8
1.3289986831279409e-8
1.1217927298412414e-8
3.8370612128193485e-9
6.644901326082775e-9
1.9705019602186847e-8
4.565225268413665e-8
6.610215705877229e-8
4.2347165239021916e-8
2.5380336787363957e-8
9.637467625891184e-9
1.116523801202768e-8
2.780630492077627e-7
4.4831631201993227e-7
8.804479153809325e-7
6.639742377936203e-7
4.964608712669645e-7
3.6398253037910286e-7
2.4391747852254917e-7
1.6086477797396665e-7
1.1356937465330599e-7
9.271585849069976e-8
9.680074452488529e-8
1.3878497198028413e-7
1.5560979423828145e-7
1.561997880203761e-7
9.240668160524294e-8
3.549609114890535e-8
1.2365565171947106e-8
5.56773391206784e-8
4.142882508067527e-8
4.07170956926621e-8
2.4555764328180784e-8
1.4915717754078184e-8
5.257695187719583e-8
9.274739663675303e-8
1.0446080693457479e-7
9.622920044200345e-8
8.086599693037465e-8
6.167324119687961e-8
4.11836724940045e-8
2.0247707368618915e-8
2.786428806690647e-9
7.201225647457524e-7
2.1253652257529415e-6
2.1954794357409057e-6
2.313015582691836e-6
1.6115353815258729e-6
1.1518637740048019e-6
6.964204829282469e-7
2.680354449912931e-7
1.4679952114888044e-7
5.963629404281518e-7
6.179303710455687e-7
8.648381107849257e-8
7.981320537995903e-8
2.3140331902946093e-7
2.2694114021019355e-7
1.2333210351468328e-7
3.4908109085232004e-8
2.037646423317803e-8
2.5128609540863846e-8
1.9437685612342833e-8
1.5998642896175593e-8
7.805121361500534e-9
6.445974760492502e-9
2.2249954643990636e-8
5.106515550736204e-8
1.130624078502643e-7
8.709329408958024e-8
5.058960833780555e-8
1.7743570960439107e-8
3.309322713934526e-8
1.1270566244288189e-7
4.703902054803509e-7
4.787927530548518e-7
1.9456214193975404e-6
1.118222363752776e-6
7.664834998802826e-7
5.104799660956149e-7
3.1852901893551387e-7
2.066267554215832e-7
1.526509300327492e-7
1.438559784510498e-7
2.3275719848758578e-7
2.3774856453922732e-7
1.8493528467900994e-7
9.501058094057813e-8
3.78454347526351e-8
2.8754304789502567e-8
1.0085096055548883e-7
8.009018987158675e-8
8.14046909229471e-8
2.7375676203939592e-8
5.418785225776951e-8
1.1004744966922275e-7
1.287568091252112e-7
1.3308194144611505e-7
1.3198522071584015e-7
1.228489557458124e-7
1.0400698499558639e-7
7.773718269122463e-8
4.7027066855875014e-8
1.1834950484357557e-8
3.2225123935846795e-8
1.5176029535744712e-6
2.9646536558461697e-6
5.825280661841303e-6
4.085071826143443e-6
2.470195621019664e-6
1.5251963154371885e-6
6.11121271551136e-7
4.97626200243784e-7
1.912084373068333e-6
1.7547981268600534e-6
1.8850877976662342e-6
3.5587962142096943e-7
6.521815051256322e-8
3.5216415956728716e-8
2.0377193789288548e-7
2.2851498270779433e-7
1.2800122993124914e-7
3.4943932388212375e-8
9.729413764601489e-9
1.783266087740664e-8
1.380737525986524e-8
1.0537754798240252e-8
3.6478813261711046e-9
6.094113597886977e-9
1.608019755799835e-8
3.234848072119468e-8
6.441738248237034e-8
1.2182052642687686e-7
7.156374401861714e-8
2.5167848326910012e-9
6.232799697728876e-7
1.0994905632144952e-6
4.505257411803858e-7
7.078744041226678e-7
7.109465865283587e-7
6.604995145272656e-7
5.506768195365654e-7
4.292023972400909e-7
3.364013032917223e-7
2.7680235846615153e-7
2.154407070299241e-7
1.2594861259500963e-8
1.499545215984647e-8
2.1057032282799368e-8
1.1112507036096456e-8
9.80270303097859e-9
1.1519221822262038e-7
1.9357145697353694e-7
2.1304943142470512e-7
5.740169768192052e-8
1.7924203148523287e-7
2.2781591054848763e-7
1.936111101234448e-7
1.8319448838793091e-7
1.9035362360176873e-7
2.02308636085092e-7
2.0825537778108397e-7
1.9704164382190026e-7
1.6424228835295676e-7
1.1607018814096755e-7
6.016508833104119e-8
2.3641427251711716e-6
7.657326809036658e-6
3.733933508500697e-6
7.970066535920518e-6
6.841110252083036e-6
7.003320947678344e-6
1.0771212346375077e-6
1.8250805875616295e-6
2.6042752614168187e-6
4.26910861778531e-6
8.850076620285822e-6
3.999326803476158e-6
2.5196563203886535e-7
5.918441442421613e-8
4.4550718167751926e-8
1.2889404056064672e-7
2.0444228894160548e-7
1.2684679802538455e-7
3.2684787620700946e-8
6.952693145363411e-10
1.1342778659377694e-8
9.568401483575847e-9
6.594785039883003e-9
1.0987688833764738e-9
5.895722006061932e-9
1.2958862569161557e-8
2.364570763116263e-8
4.1965456921960375e-8
7.275648650279785e-8
8.666558870441816e-8
1.0372831400027815e-7
1.0580678274922536e-6
7.145649552004978e-7
2.98781771798532e-7
6.659671638458381e-7
7.870544709028703e-7
8.08126431844013e-7
7.092493152140848e-7
5.409465418479809e-7
3.475453581458019e-7
1.0644617526521921e-7
4.216002348158138e-8
2.296658905180876e-8
7.694216788401608e-9
7.324512514916005e-9
2.1229781836426045e-8
3.618829559661623e-8
4.3644677710168276e-8
7.376880631448463e-8
2.200479565230752e-7
1.8403392320871894e-9
1.2874033863778328e-8
3.6622341738968896e-8
1.9634849630193342e-7
3.5301743105800176e-7
4.789463279207607e-7
3.6376437960077905e-7
3.2174111455124315e-7
3.173078589976832e-7
3.17913433973197e-7
3.034041780079816e-7
2.558895945160967e-7
1.5328893296725824e-6
0.000011487899196830919
1.8865098339267763e-6
5.469789435686281e-6
7.769001159586991e-6
4.8511266659802395e-6
3.3789959174553726e-6
5.402724664204048e-6
6.4407882248475605e-6
4.0697310406225563e-7
4.182432805570741e-6
2.5024093418064434e-6
1.5433570271062785e-6
1.1566298537800844e-6
1.1093043934079345e-6
1.1869417886808967e-6
1.2212775358853612e-6
2.1103741184704994e-6
9.825177642827138e-8
3.462463713768893e-8
8.182484587809426e-9
1.6002062729877623e-8
6.855957968110606e-8
1.2700742363383022e-7
3.346147167203315e-8
6.303512214210498e-9
9.032514628924215e-10
7.272998045645751e-11
3.636975864512552e-11
3.6127751811197186e-13
1.2472784478194581e-13
6.09866904280274e-13
5.205037619204865e-13
4.058201666768146e-13
1.5079937149349585e-13
2.191876967995394e-13
5.85686724392437e-13
8.853443636208874e-13
1.1345525975302585e-12
1.3713817297853834e-12
1.6263076032046922e-12
1.9206370732016586e-12
3.5743135845266197e-12
2.5984545265055243e-12
1.394020589271507e-12
9.158582987513153e-13
9.259151266321313e-13
1.1805164948078502e-12
1.6099612497345942e-12
2.2388247965428034e-12
3.150191276848586e-12
4.490922815256848e-12
6.507679212782539e-12
9.62472489600693e-12
1.4603779884648644e-11
2.2889386319010012e-11
3.7416472177836456e-11
6.470451959667858e-11
1.2109211220818567e-10
2.553207534210538e-10
6.601401793307993e-10
3.510219661778312e-9
2.2930539656350504e-9
1.943316307667274e-9
2.697076670405213e-9
6.106786243161449e-9
2.3456763688373897e-9
1.442481268090988e-9
1.2283546952525266e-9
1.297249852839685e-9
1.7021725614501903e-9
3.1810301709172865e-9
2.0141127252913084e-9
4.72080742067971e-9
3.7016703823313504e-9
3.6534645614207377e-9
1.9721941772615127e-11
4.192495112538974e-14
0.
0.
0.
0.
0.
0.
0.
0.
0.
0.
0.
0.
0.
0.
0.
0.
0.
2.2713163671816843e-14
3.0857406603081184e-14
4.2235157556581846e-14
5.806554436023015e-14
8.00798690635991e-14
1.1072536194685492e-13
1.534578129172518e-13
2.1315977223298202e-13
2.242409104627784e-13
1.0630177093355748e-13
9.091386451787182e-14
1.1658523366663654e-13
1.6900283248440645e-13
2.3449332682029535e-13
3.1991962692234205e-13
4.4387371695689097e-13
6.319991383711121e-13
9.207516387685986e-13
1.3654045921883628e-12
2.0526891059647393e-12
3.121323858321795e-12
4.7965616758726276e-12
7.449992423125982e-12
1.170581726200506e-11
1.8635426433569276e-11
3.0126380457220446e-11
4.9612804302055386e-11
8.360008691290391e-11
1.0312095334121988e-9
2.9133974931586525e-9
4.438457928133632e-9
2.4908804299442865e-9
1.3999859179992053e-9
5.303664234608875e-9
8.940310763555288e-9
1.2474017931361825e-8
1.599333343412854e-8
1.9463841390720348e-8
2.276640169142706e-8
1.123133727328558e-8
3.7068106049155002e-9
8.142065947142577e-9
8.130402062868334e-9
8.848908086040251e-9
6.962821822935522e-9
3.896961472936643e-9
1.653107869749471e-8
1.7309220816117674e-8
1.5189666271017544e-8
1.3594283463766887e-8
1.2445710656564096e-8
1.2421002434119154e-8
7.0693068228152035e-9
7.298483637978984e-9
6.997648049251643e-9
6.842738656370157e-9
6.930624092380766e-9
7.3003057422309525e-9
9.081827541972084e-8
9.147516087138205e-8
1.877325750153753e-7
7.493791587261284e-8
4.2301239658126054e-8
2.0310204365537886e-8
6.221426454312212e-9
6.586424933488973e-9
2.972576216580587e-8
1.120535436240106e-7
1.104129495398064e-7
1.4931300778730067e-9
2.714578590465936e-8
1.6935883581262502e-8
1.1641860956770513e-8
1.8712964861220113e-8
2.125889018348433e-8
1.2445595135895762e-8
3.588750602697195e-9
7.988906204083157e-9
4.597779989852772e-9
3.687995047083743e-9
3.076134275475461e-9
4.109739419965328e-11
2.726574988183324e-9
5.5591649630579956e-9
9.666961950011152e-9
1.5336449608984515e-8
2.144004663571521e-8
1.8290593088430012e-8
8.256492571715083e-9
1.2881033241261808e-7
3.635416025971129e-7
6.40474089600927e-8
1.507951248536405e-7
2.0165170079989962e-7
2.155651626622617e-7
2.146026118130669e-7
1.9604163315533864e-7
1.6175613976521164e-7
1.22339558896819e-7
8.757831624109967e-8
1.1202527122614838e-7
8.582207436513476e-8
4.371404487730291e-8
7.241144067738944e-9
3.096138919133262e-8
2.1291002524426545e-8
1.8074868618823993e-8
1.7225787851854437e-8
9.178170095134473e-9
8.514590819304724e-9
3.322553787327132e-8
3.4870348986586296e-8
2.9478403533843955e-8
2.4509994309014617e-8
1.8889369854841317e-8
1.1907158624220773e-8
2.2919732676070775e-9
1.3890354720835036e-8
4.660862055491405e-8
6.794595062972824e-8
2.9063764169330434e-7
3.9485025853432394e-9
2.3832699840142624e-6
5.329251914012851e-7
2.6069138349996504e-7
1.2138246636760067e-7
5.365773771707413e-8
1.8990506189787545e-8
1.2087785660337698e-9
3.3276151153562088e-9
5.821261067552677e-8
5.425311201655854e-8
7.057217585637739e-8
8.903923836531538e-8
7.432058910848638e-8
3.355009335396087e-8
7.57615185735287e-10
3.079083838320334e-8
2.0798659441139527e-8
1.8512507923988475e-8
1.6260515392082303e-8
1.0851309764648757e-9
1.4744896264303084e-8
3.506539676413911e-8
6.261500668482494e-8
6.41638699025923e-8
4.9290678463817095e-8
3.42182779177712e-8
2.0686673452663794e-8
8.016456829406387e-9
5.868544069002124e-9
3.5680881885165974e-7
1.0495962686062915e-6
1.0349534440664145e-6
1.062495963749642e-6
7.667027075474556e-7
5.621552511018289e-7
3.628700366996861e-7
1.9404502221261357e-7
7.231516973172647e-8
2.84820997488031e-9
8.337729928541261e-9
5.959222867083418e-8
1.2939769174258976e-7
1.701929128058503e-7
1.1713099660439283e-7
4.308493405689573e-8
1.0348876500546992e-8
2.3576399786753633e-8
1.827891672769139e-8
1.5458849673564955e-8
1.2108138328141337e-8
6.617523056473692e-10
1.2985340556234542e-8
3.4536201741106726e-8
7.70911100640929e-8
5.347581185902468e-8
3.640073043481157e-8
2.182053176159943e-8
5.189275315306243e-9
2.1917619374613922e-8
2.9716061673552647e-7
3.810798129862179e-7
1.2246969911541025e-6
7.352772452191897e-7
5.084220371854715e-7
3.4541321873174625e-7
2.165307941970215e-7
1.363523863892413e-7
9.351398644919399e-8
7.72667236772219e-8
8.934715510186952e-8
1.4540776040811056e-7
1.503867896613689e-7
1.4938530636368557e-7
1.022867453153254e-7
4.201278698435523e-8
3.010198618303951e-9
5.911476639663664e-8
3.8783232937550645e-8
3.683934616471531e-8
2.7443782236614214e-8
8.437467795868739e-9
4.1706639675221563e-8
8.209089013653425e-8
1.0640115170082613e-7
1.0134680333258639e-7
8.575040896444226e-8
6.581292418091595e-8
4.474651158594831e-8
2.391480195040743e-8
2.211783036071015e-9
6.861387098150137e-7
2.2394077978109467e-6
1.7612618941953993e-6
2.28071367345819e-6
1.6842428181103358e-6
1.2651794452879601e-6
8.235300767162701e-7
3.732137691830848e-7
6.700011217572695e-8
5.281844480303216e-7
6.34900766431569e-7
8.505564110574496e-8
1.1636171463196502e-7
2.603161587803181e-7
2.2332618745755022e-7
1.1384419713873465e-7
2.7200254229073678e-8
2.6982759092494717e-8
2.7127518773032243e-8
2.1148518236968235e-8
1.7408143241160433e-8
6.897513703307399e-9
9.281961011801344e-9
2.856133156034777e-8
6.626195359893672e-8
1.3032793520166447e-7
8.263694639972539e-8
4.864899131748861e-8
1.3916357999097166e-8
4.661088568392858e-8
1.1304171514686535e-7
4.97514748767151e-7
4.4902516187183943e-7
2.2626792615631062e-6
1.186247964511316e-6
7.8746839901694e-7
5.078022205472158e-7
3.0930030013949846e-7
1.9805494165242086e-7
1.4618870143471278e-7
1.4177151821049603e-7
2.429301079225636e-7
2.398243578333432e-7
1.8401706155798262e-7
9.703307824337939e-8
4.0125463073845843e-8
1.835129175554387e-8
1.0347990351268407e-7
7.880409249760077e-8
7.964686026612778e-8
3.009568930938992e-8
5.171588697135209e-8
1.0975007692289045e-7
1.3125211422717387e-7
1.362363801206078e-7
1.356637945811501e-7
1.270955781131717e-7
1.0845921784844637e-7
8.191495980688752e-8
5.0845877107991e-8
1.5764664167612287e-8
2.7035725806344177e-8
1.5247358971389728e-6
3.2134311055410263e-6
5.5748599572468534e-6
4.2648099722129e-6
2.629797396251874e-6
1.6715160364837877e-6
7.097565696870371e-7
4.968666714530364e-7
1.914139254199159e-6
1.807890192575228e-6
1.9776911738312042e-6
3.963166034077222e-7
7.553076534958848e-8
3.9943276118973544e-8
2.1388841726879923e-7
2.3105178009049384e-7
1.277207670270358e-7
3.4610162696209846e-8
1.0980292002810522e-8
1.866664528594219e-8
1.4412858045217736e-8
1.0976489751264766e-8
3.548895536176766e-9
6.701679042989655e-9
1.7370214652097365e-8
3.5005541385308953e-8
7.015089499158086e-8
1.3120171949713838e-7
7.194010449430458e-8
5.5192313053558196e-11
6.394545677368742e-7
1.1527239354067244e-6
4.885493103385643e-7
7.452123379838033e-7
7.416132787159057e-7
6.834697529060356e-7
5.650512070195642e-7
4.374587174476431e-7
3.411762736278497e-7
2.7919750835927456e-7
2.0701123310410786e-7
1.8445590005800495e-8
7.98772471559495e-9
1.767419105751971e-8
9.56013088308344e-9
8.400087594822209e-9
9.912112091127387e-8
1.842804328049711e-7
1.699239877064457e-7
5.348438781583029e-8
1.9542116838026084e-7
2.4786771786606905e-7
2.0680260783601538e-7
1.8880682604731336e-7
1.938201933374658e-7
2.0617451058864414e-7
2.1488894935480602e-7
2.0795239680598757e-7
1.7817786265463918e-7
1.303179004545961e-7
7.335740869577389e-8
2.370029855493148e-6
7.928206672960903e-6
3.3481283633745116e-6
7.972264099745068e-6
7.2770746531701245e-6
7.880624114841e-6
9.9147085221754e-7
1.8908089932024293e-6
2.767073533693344e-6
4.733609479358916e-6
9.091413790374288e-6
4.819131898037822e-6
3.020628632755751e-7
7.848980057033913e-8
4.688465704091281e-8
1.0932598263862793e-7
1.972612248465211e-7
1.3493669465536542e-7
3.676857933653049e-8
1.4789532051202e-9
1.0616626450422462e-8
9.493528337680222e-9
6.610445939484182e-9
1.5812939788036418e-9
5.2813691724816595e-9
1.1997755783823893e-8
2.1866726609196606e-8
3.852289130403049e-8
6.618147167614081e-8
8.382522961573604e-8
9.930323136173441e-8
9.916308358432132e-7
6.57038167104165e-7
2.610227446767759e-7
6.302233003112928e-7
7.654236719826961e-7
8.020744824379037e-7
7.143581782235805e-7
5.452263554521263e-7
3.3948271427555895e-7
9.356189167584194e-8
4.23692868749231e-8
2.3431348108869212e-8
8.570739848576426e-9
8.32160349888562e-9
2.2776099106039803e-8
3.57470188130737e-8
3.925179122765117e-8
4.6138107210166315e-8
5.32321723939904e-8
2.6372551393686352e-8
3.645178346281019e-8
1.4671978896494627e-8
1.4638386446111917e-8
5.2667929021310164e-8
6.40176933415449e-7
2.0742190199986125e-7
4.1290807100205755e-7
3.4958007072385453e-7
3.1790206454495964e-7
3.0821730238445946e-7
2.9703690592461393e-7
3.987540549182872e-7
9.86216042358803e-6
8.148881304472816e-7
2.9125073065987194e-6
4.385581899039658e-6
3.5291193224671037e-6
3.790071952852134e-6
6.678204313658532e-6
4.046465188923767e-6
2.1983976153499397e-6
1.422039769953189e-6
6.600690326977811e-7
3.578707002187996e-7
2.929159800740441e-7
6.102560698523952e-7
3.827673160761195e-7
5.657193969419077e-8
1.1028306557691986e-8
2.820991929029648e-8
5.882815146482358e-8
4.416786471596513e-8
9.633163799659827e-8
3.502288033360959e-9
9.929614140871328e-10
4.6742038965404424e-11
1.9886279577519455e-12
1.2729242790410478e-13
5.809791406611837e-14
1.0204671853076907e-13
0.
4.886762781383207e-14
1.3401453005298647e-13
2.4620004203522806e-13
3.6569758231655056e-13
4.809867000140294e-13
5.961147887779781e-13
7.209246352781838e-13
8.650306573325721e-13
1.0371495451064363e-12
1.2461892903736202e-12
1.5024933461094868e-12
1.8190066090319475e-12
3.059198500601081e-12
2.8246926000796796e-12
2.2551001443436756e-12
2.0479105026826685e-12
2.2961927759775305e-12
2.9523748895798235e-12
4.0571880481123444e-12
5.783691772848105e-12
8.484186292051989e-12
1.281888521361814e-11
2.0059764706990626e-11
3.2821636225567594e-11
5.699502018176318e-11
1.0763449318665569e-10
2.3099540523817165e-10
6.194268036219588e-10
2.8093053822288996e-9
1.59637812741547e-8
2.02478808905449e-8
2.770420808751665e-8
1.8817068421748465e-8
9.399691135171358e-9
5.208137096618321e-9
3.445060213819195e-9
2.734903118652009e-9
2.6308056228540294e-9
3.215105452552432e-9
5.925724556524936e-9
6.419603906510233e-9
2.6182389167956822e-9
1.8764045613285736e-9
8.58004925747932e-9
2.6668138205030043e-9
1.881176338401934e-9
8.93505607692558e-13
0.
0.
0.
0.
0.
0.
0.
0.
0.
0.
0.
0.
0.
0.
0.
0.
0.
2.2428319952423412e-14
3.004365869674538e-14
4.083099984402529e-14
5.592178889652337e-14
7.694569483338939e-14
1.0621792350785048e-13
1.470133828922516e-13
2.0396002622148415e-13
2.835998253871818e-13
3.0508103342482846e-13
1.455994727361245e-13
1.2332962661671721e-13
1.5457896353467637e-13
2.230840288125285e-13
3.1114571411153074e-13
4.263949695162874e-13
5.931198091842666e-13
8.459338918061746e-13
1.2345593219268196e-12
1.834778932834968e-12
2.7661331505236557e-12
4.221030572170951e-12
6.51431163041757e-12
1.0170142345135367e-11
1.6078784646436253e-11
2.578888446471889e-11
4.2074165973091605e-11
7.008632481902041e-11
1.1984542500520348e-10
1.459421461525564e-9
4.193711112382555e-9
6.058156102210876e-9
2.7156605064977914e-9
2.77095147483025e-9
7.874816032443955e-9
1.249352751838496e-8
1.692533775634571e-8
2.1273309562829842e-8
2.5451540489024904e-8
2.926577628073457e-8
1.458767503635446e-8
5.629670607183433e-9
1.0028526552998891e-8
9.742220233232095e-9
1.0319926598625216e-8
9.445094196259431e-9
1.7867642234342553e-9
1.640617429769373e-8
1.914914835915098e-8
1.7030658354808753e-8
1.53314091446141e-8
1.392540817269204e-8
1.285854491305339e-8
6.7336286809329335e-9
8.803994910684302e-9
8.453105404522218e-9
8.197200391621119e-9
8.198482640949924e-9
8.499033959148855e-9
7.54550720494058e-8
1.5951768160706882e-7
1.0064314769191508e-7
5.493908042042863e-8
3.4480347863171416e-8
1.7685142481990008e-8
5.833617770007421e-9
5.460923598865815e-9
2.6076606468635463e-8
9.9970574204675e-8
1.1942584311199714e-7
1.0872372105259697e-8
2.412303667124901e-8
1.4979906851218887e-8
1.0395583022264483e-8
1.7533369044049006e-8
1.9574862352184392e-8
1.1359570342219547e-8
3.1939884129349024e-9
7.221730843360201e-9
4.169577689882251e-9
3.3524362173122046e-9
2.7803026670862763e-9
5.6507243327142706e-11
2.493957984713325e-9
5.07992486360835e-9
8.840733122311034e-9
1.4053333959163477e-8
1.9680861258000725e-8
1.639070244159075e-8
7.271999535527596e-9
1.1624042828798676e-7
3.3107212997534537e-7
5.247479120049108e-8
1.362456374841716e-7
1.788138820119649e-7
1.8953327191734657e-7
1.872949231397379e-7
1.6978625195132742e-7
1.3924087541159278e-7
1.0524084067981508e-7
7.615279604954953e-8
9.799572046141804e-8
7.602769875836645e-8
3.873504468261998e-8
5.897793970918127e-9
2.690331365695258e-8
1.869593789453103e-8
1.587510109647201e-8
1.5137683570463853e-8
8.099956230750673e-9
7.4135520113559694e-9
2.8982237800520648e-8
3.051119914620784e-8
2.5839502165865272e-8
2.1475540441527027e-8
1.652389131627192e-8
1.046539297162417e-8
2.4436902640927315e-9
1.0189611462265988e-8
3.4292691505845924e-8
6.839715774590107e-8
2.6208702285493003e-7
7.400024692191459e-9
2.1908439332436442e-6
4.907607428441829e-7
2.413791786758752e-7
1.1295361705274107e-7
4.995212213471412e-8
1.731140380903678e-8
2.3349328251159273e-9
2.027257812480079e-11
5.000750720625653e-8
4.8624912090756436e-8
6.456252133483038e-8
8.311930800261582e-8
7.064860042252725e-8
3.256232016790081e-8
1.0327467965684873e-9
2.8721264215495377e-8
1.9395097523793988e-8
1.7162590900369677e-8
1.5196673472929453e-8
1.387991728018096e-9
1.325681079266008e-8
3.190724817446537e-8
5.7982256579154435e-8
6.028248436464455e-8
4.610449972665157e-8
3.186756581906658e-8
1.9165192101879778e-8
7.260371463493871e-9
5.906472417199614e-9
3.2946368645904317e-7
9.570951805767289e-7
9.607318439494267e-7
9.694307452843918e-7
6.979060864228321e-7
5.105378266782913e-7
3.291447246077061e-7
1.7721034833116045e-7
6.959038548732465e-8
6.004009855169106e-9
2.033877561885046e-8
6.001025610046157e-8
1.2221031713957607e-7
1.5808714020842562e-7
1.0750273097004333e-7
3.8168299669100105e-8
1.1075148516796027e-8
2.1934080618319267e-8
1.699271893434944e-8
1.4454397981174838e-8
1.1220604563275541e-8
3.3810587940644366e-10
1.2552331868859943e-8
3.3239362916282517e-8
6.959224305082863e-8
4.835129250716339e-8
3.303007013550209e-8
1.97986145123634e-8
4.777665330308692e-9
1.9189616144812014e-8
2.7675745297058506e-7
3.567732459388467e-7
1.163660139340698e-6
6.922106223551167e-7
4.769883736382167e-7
3.231078551737492e-7
2.0189168426401695e-7
1.2651964378267573e-7
8.60231184900904e-8
7.021885975156161e-8
8.03918755066888e-8
1.2609483338723342e-7
1.3686251004728053e-7
1.419708289710387e-7
1.0174525309879794e-7
4.237471240475886e-8
3.793513070776325e-9
5.6057939487309035e-8
3.651231238678456e-8
3.430057108739154e-8
2.7054489725732127e-8
5.534183076303761e-9
3.62705594859102e-8
7.427200833766255e-8
1.0037553228799852e-7
9.577877629753117e-8
8.034288673702138e-8
6.116244220396355e-8
4.126824146860074e-8
2.1742799267651238e-8
1.3611189637722801e-9
6.3094320240388e-7
2.0477679908515695e-6
1.6443168838449965e-6
2.075603822320957e-6
1.5289131651284147e-6
1.144915309679708e-6
7.442423845757858e-7
3.4704369420073963e-7
2.335141510710484e-8
3.914733597007758e-7
4.89864449967353e-7
5.143322578505666e-8
1.248991465562233e-7
2.5119710390495544e-7
2.0929976702800318e-7
1.0386220811824812e-7
2.1148849891731903e-8
2.7471582382740204e-8
2.5822958579344697e-8
2.0269682499561533e-8
1.6691345647889742e-8
5.993004525105627e-9
9.755658177928962e-9
2.9127298235569947e-8
6.788074825920973e-8
1.1713349517375955e-7
7.410175930124902e-8
4.3810997699364926e-8
1.206396479401738e-8
4.379516572487888e-8
1.113158878986364e-7
4.7226766706834337e-7
4.192493727975303e-7
2.2260568564968106e-6
1.13342212239436e-6
7.447294402501055e-7
4.757814644413385e-7
2.875018923616074e-7
1.827984445433669e-7
1.3407737563506502e-7
1.2967047411949893e-7
2.2942681256388263e-7
2.3710968873814368e-7
1.9422286550635645e-7
1.0437823367806649e-7
4.2846476237018055e-8
1.4741139759052293e-8
9.930195623017636e-8
7.414464980936983e-8
7.504348543231965e-8
3.663098290109712e-8
4.006016282129556e-8
9.870637227786647e-8
1.2443840144840833e-7
1.2954691121902624e-7
1.2797076378165652e-7
1.1870090302739125e-7
1.0034936559876827e-7
7.513498483675153e-8
4.601099468487766e-8
1.3088003451701477e-8
2.757725251670418e-8
1.394488253524172e-6
2.911783074704168e-6
5.275948094300754e-6
3.886690818234853e-6
2.385044234264566e-6
1.5015017493839213e-6
6.525341188022656e-7
3.172513995565161e-7
1.7287867666207332e-6
1.737304315211805e-6
1.6880905901893059e-6
3.1821304480452515e-7
6.417707603593088e-8
5.846535615847043e-8
2.2632633963194349e-7
2.2155980628081926e-7
1.1471052492697369e-7
2.7553113571658713e-8
1.3791641720647929e-8
1.8446108287253966e-8
1.414394449620302e-8
1.074210811837592e-8
2.7792075343593125e-9
7.438595781407589e-9
1.8552316292785764e-8
3.7658412486711654e-8
7.65063774839664e-8
1.2943989334284056e-7
6.056018148155967e-8
3.1462040655926207e-9
5.883161330395395e-7
1.1137014808353658e-6
5.234683560601541e-7
7.500654363175953e-7
7.279266842876992e-7
6.579417852320085e-7
5.345812982027469e-7
4.091632960182348e-7
3.185819188154809e-7
2.6492975093606894e-7
2.2408297003185549e-7
7.632053665840224e-9
2.0424529176002053e-8
2.5724939394685342e-8
1.4065792460331596e-8
6.001048679358778e-9
1.0503774174629093e-7
1.881549863542082e-7
1.9083726395246553e-7
3.1701972073242554e-8
1.562214223002775e-7
2.123316261541255e-7
1.868227246776379e-7
1.781829559566992e-7
1.8510637544118495e-7
1.9594712806820793e-7
2.0009387980645758e-7
1.8717471972727085e-7
1.540740599320639e-7
1.0728596425351723e-7
5.36524378287046e-8
2.2549670443903864e-6
7.293829058773299e-6
3.6785003649443016e-6
7.679777415353711e-6
6.4734448725692755e-6
6.335717948251847e-6
1.6105959621484883e-6
1.7239315101343825e-6
2.4798535492251788e-6
3.869197800130146e-6
8.787151428009555e-6
3.065220169994299e-6
2.1392452719940162e-7
2.6021578416289103e-8
4.924475948271663e-8
1.6427387138649667e-7
2.0959135543777943e-7
1.1280734125274539e-7
2.678237043961645e-8
4.796100651209404e-9
1.281613004254449e-8
1.0062736819368384e-8
6.741640269099669e-9
1.1339235526359513e-10
7.404111967152382e-9
1.5554557663693973e-8
2.851390231717379e-8
5.14623165593722e-8
9.073056146679314e-8
8.406005978141313e-8
1.1178121766473741e-7
1.032813700296939e-6
8.493047272386419e-7
3.887426925402748e-7
7.524512704015142e-7
8.452439816395036e-7
8.343197331982223e-7
7.094609972994945e-7
5.350053260836297e-7
3.5510060808555417e-7
1.2464175144534775e-7
4.1926985325641764e-8
2.2775020349586697e-8
6.479534093122605e-9
5.832800248621198e-9
1.945008250151311e-8
4.137189659552872e-8
6.22539177156055e-8
2.1032733397445952e-7
6.188217981733264e-8
5.234685551591501e-9
3.53910255681927e-8
1.521194068297692e-7
5.255285598448084e-7
5.015881670522302e-7
3.4013474635115416e-7
3.055893118486372e-7
3.0783570357544153e-7
3.154526413856399e-7
3.1120236104304857e-7
2.759788017484844e-7
2.0894246851943014e-7
2.3657715229765003e-6
0.000011762814017138518
2.7966145849084496e-6
7.400340190463567e-6
9.395026108437063e-6
5.067021565723107e-6
2.6727505768159883e-6
4.249561663258655e-6
6.719284624830655e-6
2.9657357848152036e-6
7.892933450247413e-6
9.580157929408539e-6
7.238989234663116e-6
4.760170045565243e-6
3.3766177711261187e-6
2.197434625138321e-6
8.026107497157295e-7
1.7552625509892834e-7
1.2084849984213724e-7
1.9504316923960237e-7
2.1624761963394912e-7
7.679599223197893e-8
1.8382245652719437e-8
3.529791673740384e-9
1.2434581892032908e-9
2.83934290094589e-10
1.1555072824780646e-10
1.1745757804530517e-11
5.756265129703075e-11
6.582375257078394e-11
3.2634708212736537e-10
5.83570988991397e-10
7.852570353542375e-10
9.58617857074589e-10
1.0841972988279455e-9
1.0957276823502746e-9
9.092493083532935e-10
5.452243800063089e-10
1.9216123928487719e-10
3.601278758958018e-11
1.3622670156962002e-9
5.490434709628545e-10
1.5945417215633086e-10
4.159998720024909e-10
5.033038918286255e-10
3.8237707128395595e-10
2.020661827790464e-9
9.193885408331552e-10
3.3372029159529354e-11
5.69547534752043e-12
6.995333832230937e-14
4.641296555960255e-13
3.5005778198810265e-13
1.38565027618638e-13
2.4951997570357457e-14
6.919780203395608e-14
1.7552158293597225e-13
3.2276067646599716e-13
6.013739203492396e-13
5.387494468844651e-13
2.0864623941692253e-13
1.4743406169477961e-12
1.4522125595385627e-12
1.62589839059926e-12
1.904584560456821e-12
2.2723916562938023e-12
2.735658827067107e-12
3.312474500155964e-12
4.030731354209462e-12
4.9291897241621995e-12
6.060559219574681e-12
7.496731135327787e-12
1.2305709814177513e-11
1.3332302172954857e-11
1.2103468990470349e-11
1.3746879094476759e-11
2.1400607067630038e-11
3.7538681163006035e-11
6.825986236979203e-11
1.2952902074600774e-10
2.6574584499777187e-10
6.257262437800595e-10
1.9127695955737595e-9
1.1384796063591277e-8
6.395319740287706e-8
2.085645482083225e-8
9.913786643574988e-9
1.0580967221710002e-8
3.513321395673444e-8
3.872550878572477e-8
3.103543428098687e-9
2.187189127633143e-10
1.185948724523054e-12
0.
0.
0.
0.
0.
0.
0.
0.
0.
0.
0.
0.
0.
0.
0.
0.
0.
0.
0.
0.
0.
0.
0.
0.
2.5496709858162684e-14
3.730648242769377e-14
5.472792324802861e-14
8.052185874428441e-14
1.1886639919376666e-13
1.7612350609399453e-13
2.895185391954739e-12
4.658934878776169e-12
6.995866787963478e-12
1.0187257161061583e-11
1.4429541175236906e-11
1.9967923633917898e-11
2.6998187729584203e-11
3.55166428146547e-11
4.508388107688013e-11
5.450407837472686e-11
6.149004923101188e-11
6.531738543459982e-11
6.523233963233427e-11
7.89380146869999e-11
7.926585220564046e-11
9.526662737605291e-11
1.222300299532343e-10
1.5830369369579617e-10
2.1767214819907258e-10
3.4340652011992466e-10
6.4223065159791e-10
1.3909026780000785e-9
2.0005775710839485e-9
1.8416931952156953e-9
1.915274163716323e-9
2.187042270795267e-9
2.665834803279755e-9
3.408808805518424e-9
4.527076995474557e-9
6.210188090666235e-9
8.062139102095109e-8
9.01067295648976e-8
8.093030304680396e-7
2.793150734252916e-7
1.638852760426217e-7
9.404906715076383e-8
4.967714372007365e-8
2.3784049617673957e-8
7.139468603377059e-9
2.0931685532937654e-9
7.097348577153566e-9
3.207951857444364e-8
2.611749521546881e-8
3.6032720331519874e-8
4.8941749286970096e-8
4.137466375019173e-8
1.9404645418399094e-8
1.322999867902304e-9
1.4946653699364757e-8
1.0159888395047778e-8
8.924407233590716e-9
7.256853617795218e-9
3.8894221986039054e-10
7.559014651372808e-9
1.6901228073997573e-8
3.231597950532251e-8
4.3961150464847705e-8
3.2051510576145025e-8
1.985581842694266e-8
1.0308180281583902e-8
1.9675886733868988e-9
1.8631958896188122e-7
6.622529387619173e-7
2.624382201647184e-7
4.770496707749935e-7
4.080091064905709e-7
3.4062314570122397e-7
2.600042995085022e-7
1.73966162070459e-7
1.04020190343068e-7
5.808665542440288e-8
4.12479282749233e-8
8.126384546489522e-8
1.1652095020479661e-7
1.0005316037264338e-7
4.7835447397495805e-8
3.044465441971197e-9
2.162497942076984e-8
1.7166464963565466e-8
1.4207063297251115e-8
1.2853091527329846e-8
5.932119492511303e-9
6.449624827332054e-9
2.348982737102352e-8
4.514584430108383e-8
3.476100361897254e-8
2.6382592691821708e-8
1.866837045539743e-8
1.0216442714211576e-8
1.0126985407174066e-9
2.053405158048255e-8
6.17100074367861e-8
2.640808742735237e-7
1.3387379172138896e-7
1.964079778417514e-6
6.170488233078692e-7
3.4738595684344066e-7
1.892149705294101e-7
9.832651892535028e-8
5.116441860440767e-8
2.6962738349088582e-8
2.368480825733744e-8
5.4343111979385675e-8
7.176295221938323e-8
1.0325551900869228e-7
1.1161296261287082e-7
6.615329747463707e-8
2.150666648723969e-8
3.3263206399887574e-8
3.2716980456250546e-8
2.603892167609898e-8
2.5281468350906043e-8
1.5409659091634434e-8
7.843332352700227e-9
3.192030610601128e-8
6.269984779648733e-8
6.956790552830639e-8
5.8811723034782526e-8
4.5538640683273916e-8
3.185585084177077e-8
1.8178923695498576e-8
3.367634863213572e-9
1.611141582992415e-8
4.4266296847898034e-7
9.696194435900615e-7
1.7603387255892743e-6
1.2315648422475464e-6
7.938715992312841e-7
5.218465681721273e-7
2.9231878226500145e-7
1.2544144878969012e-7
1.1232644306422238e-8
4.7709662310235247e-8
3.758220759005889e-8
4.730599099551678e-8
8.932565322241055e-8
1.5701518694512158e-7
1.4087508471336724e-7
6.243786544707035e-8
6.102296778517746e-9
1.962207891297823e-8
1.6951717984617665e-8
1.3559150095327828e-8
1.1440192098134147e-8
3.912965614491607e-9
6.782549619471353e-9
2.0109709342983416e-8
4.659935361152997e-8
6.760370547389058e-8
4.330330113360217e-8
2.595112431794936e-8
9.802990503884065e-9
1.16880181640492e-8
2.8360479411075993e-7
4.548197085255573e-7
8.974959344258349e-7
6.755716190022131e-7
5.04887351446099e-7
3.699402793024581e-7
2.4780282066684124e-7
1.6345099360044104e-7
1.155130591621301e-7
9.451871411533314e-8
9.908920739946129e-8
1.4365537703120344e-7
1.586885669668714e-7
1.577017475031396e-7
9.255129633480901e-8
3.5529964169932944e-8
1.2381555840396706e-8
5.64784370516756e-8
4.2063544891404966e-8
4.1391904315232913e-8
2.4499621589416104e-8
1.5733583183051837e-8
5.4066999510314746e-8
9.448759989767128e-8
1.0602940769375765e-7
9.78391562303283e-8
8.239617787075383e-8
6.29595192234701e-8
4.213386678784756e-8
2.08445070072506e-8
2.524719467329645e-9
7.352667455689517e-7
2.1786137037760753e-6
2.2264009922732602e-6
2.3687743215316085e-6
1.653071493692814e-6
1.1837024820261827e-6
7.167089282980755e-7
2.7351900900035934e-7
1.614288378120068e-7
6.375121660287792e-7
6.566527769223575e-7
9.530076812763552e-8
7.760647749160378e-8
2.333332990398236e-7
2.3033965042851382e-7
1.258520378550961e-7
3.63578488467413e-8
2.015304117731207e-8
2.5480885404363485e-8
1.970073869424767e-8
1.6198857967467873e-8
8.006218204467956e-9
6.3874264705147565e-9
2.2278434256277133e-8
5.108626483040285e-8
1.1326923070691743e-7
8.960832657032176e-8
5.197510754119832e-8
1.8274630409076313e-8
3.383364286041468e-8
1.1345880110839272e-7
4.776734463074451e-7
4.86849592409597e-7
1.9597411872328338e-6
1.1327639065335398e-6
7.780748787244669e-7
5.191282284976151e-7
3.244298297473695e-7
2.1074774977000368e-7
1.55890785075966e-7
1.470436942138007e-7
2.3677100939361148e-7
2.3794037553910337e-7
1.8209582756347443e-7
9.333630777325023e-8
3.723069285011262e-8
2.962480861979204e-8
1.0213413512746334e-7
8.137111564686923e-8
8.254545729598373e-8
2.5456779828705153e-8
5.731228043409483e-8
1.1269138274512645e-7
1.3057599426082029e-7
1.349718864297279e-7
1.341474508199841e-7
1.25183833791481e-7
1.0624259070318758e-7
7.959412850514356e-8
4.8348740442033846e-8
1.2578376232690707e-8
3.202556153268505e-8
1.5532477484040788e-6
3.0459088735343366e-6
5.90339386589906e-6
4.187409647653317e-6
2.53631918273378e-6
1.5708743806168758e-6
6.253106750545751e-7
5.498171852308616e-7
1.9425379573112914e-6
1.7749327074600737e-6
1.966312589014074e-6
3.7792611649645447e-7
6.764156066783287e-8
3.130816638419874e-8
2.0018781046739386e-7
2.3058068474124106e-7
1.3131325458498486e-7
3.676575086881046e-8
8.991710249040048e-9
1.7890092835306163e-8
1.3900639373543666e-8
1.0606808917110816e-8
3.8280572567207495e-9
5.939929265873355e-9
1.58617583947634e-8
3.1867374463437835e-8
6.324756502585268e-8
1.20483184731181e-7
7.48492830052556e-8
3.3785424220818145e-9
6.38057593138754e-7
1.0910551704804826e-6
4.4345813925932554e-7
7.076686445814076e-7
7.151154900740439e-7
6.675204336505438e-7
5.588867285643446e-7
4.36809457864817e-7
3.424472439975067e-7
2.805009602538118e-7
2.1081042571774464e-7
1.531602676275598e-8
1.192758859166873e-8
1.9089148380865616e-8
9.998284423024982e-9
1.028273372454659e-8
1.129987867517902e-7
1.8938332677620618e-7
1.9738714608769093e-7
6.55820905383118e-8
1.8947322290753927e-7
2.3768056528362012e-7
1.989417340868183e-7
1.860810937652921e-7
1.9273971710956826e-7
2.051158080943576e-7
2.1232301295438067e-7
2.027441190260344e-7
1.7083122505433597e-7
1.2235255975548592e-7
6.55534975447669e-8
2.3945659099835016e-6
7.830297388910259e-6
3.6397437884904915e-6
8.04861479813145e-6
7.059766511849034e-6
7.434741942766077e-6
9.316400395530522e-7
1.8680030704468695e-6
2.682848805266184e-6
4.5072639214202324e-6
8.899708008378766e-6
4.495964360049021e-6
2.803613901228495e-7
7.419418792285147e-8
4.620849729946928e-8
1.1473966334610874e-7
1.9988681188162447e-7
1.3262566532296174e-7
3.5353273627631075e-8
8.957678736253397e-10
1.072055173941623e-8
9.43040477689294e-9
6.551951223714044e-9
1.450949179248882e-9
5.38361976779872e-9
1.2121808398256971e-8
2.210069884194185e-8
3.900480088672225e-8
6.715477265538717e-8
8.419008790669452e-8
9.93551791154946e-8
1.0072339015064788e-6
6.681516140455196e-7
2.684204849672879e-7
6.353088847501772e-7
7.662856943183291e-7
7.991408962853263e-7
7.098271003566026e-7
5.428912715317047e-7
3.426020969283557e-7
9.864441156293854e-8
4.2162096149905365e-8
2.305830384564423e-8
8.192431773902573e-9
7.968994829310791e-9
2.2137300863214954e-8
3.507998504514882e-8
3.92289208830534e-8
5.205671623645081e-8
8.316870844174709e-8
1.5036406865276578e-8
1.1041683954442474e-8
1.5732217601715792e-8
5.084051544534636e-8
5.123805197923935e-7
2.666883447837232e-7
4.5670404302137065e-7
3.525981329029041e-7
3.221525682079223e-7
3.161373175414023e-7
3.1030270725291487e-7
2.819182766368778e-7
9.549291519078109e-7
0.00001088119750299647
1.3412640299464317e-6
4.188116252639363e-6
6.230366190689262e-6
4.3869467911235545e-6
3.925158320766705e-6
6.298621676456547e-6
5.483820112138597e-6
9.83376879426665e-7
2.4356292822385755e-6
1.2439152731524988e-6
6.924006503450944e-7
4.999362747050016e-7
5.478840007903326e-7
1.2094152242666642e-6
3.5123731780178844e-7
5.02686313134724e-8
1.1009014781786625e-8
9.781222811545921e-9
1.4308565862468727e-7
8.313456365230174e-8
3.608091274331548e-8
1.0407072067625137e-8
2.835799789923424e-10
3.043576199983436e-11
3.489221510765807e-11
2.0759950261554564e-13
3.5201110878923265e-13
2.932332323928882e-13
3.5533084506542356e-13
2.129264460390641e-13
2.997905127669503e-14
2.0866068001018953e-13
4.469887290090468e-13
6.508882278916224e-13
8.294056927835973e-13
1.0054684646750846e-12
1.1987281053107934e-12
1.4239650032873785e-12
1.6938723201170323e-12
2.021724975219221e-12
3.390733849429083e-12
2.7135706620530055e-12
1.7941345720402447e-12
1.4439765943727256e-12
1.5873972832205414e-12
2.061178479333456e-12
2.8397787568736826e-12
4.0131005478491404e-12
5.781162693161679e-12
8.504022696401272e-12
1.2830522916452179e-11
1.9984594114468466e-11
3.2432360354190644e-11
5.559224251243327e-11
1.0284166486301304e-10
2.1320210019378218e-10
5.350136049534198e-10
2.0193355990767523e-9
2.5753925005941125e-8
6.649092094195589e-8
4.109586559463407e-8
1.4023408734103711e-8
5.201605543004991e-9
2.723249817824734e-9
1.8793452355826202e-9
1.6116364600577924e-9
1.684626959042961e-9
2.2279537790156417e-9
4.503486041311373e-9
6.0607155510511836e-9
1.8080767379906151e-9
9.063135932004566e-9
2.7900843451215846e-9
5.984914620812339e-9
4.934996639603262e-13
3.7348288956940096e-14
0.
0.
0.
0.
0.
0.
0.
0.
0.
0.
0.
0.
0.
0.
0.
0.
0.
2.67543338169194e-14
3.6355815464819746e-14
4.978082489071928e-14
6.847490075241991e-14
9.449147086518057e-14
1.3073434153288744e-13
1.8130616413567463e-13
2.5200535818121495e-13
2.689041160397576e-13
1.2796327635132278e-13
1.0877822787569334e-13
1.3754280216496793e-13
1.9889751141193222e-13
2.769029200705491e-13
3.788443621636006e-13
5.264761234907816e-13
7.504112965342792e-13
1.0944470842010163e-12
1.6251987559899693e-12
2.447528790143955e-12
3.729799670442552e-12
5.746681281409118e-12
8.953807009119371e-12
1.4121681060804478e-11
2.2583526751761264e-11
3.671162456440402e-11
6.087586397092649e-11
1.0348627384459876e-10
1.2669044484400732e-9
3.6186875921643138e-9
5.3424584123909055e-9
2.6272074257874384e-9
2.1606138680547455e-9
6.743143751399625e-9
1.0935415057062007e-8
1.4978308659417653e-8
1.8970163724313556e-8
2.2848670714059418e-8
2.64523416153794e-8
1.3125700415826337e-8
4.8253250687540585e-9
9.20608038958405e-9
9.028678734631233e-9
9.674091900356305e-9
8.431582637251376e-9
2.6655471160798452e-9
1.641953974710046e-8
1.8301670652482616e-8
1.6189196214170603e-8
1.4539399928312581e-8
1.3232084794034767e-8
1.2573313848531597e-8
7.215932759641777e-9
8.126005160767807e-9
7.798292994564302e-9
7.58924017224455e-9
7.629679911977077e-9
7.960587602651096e-9
7.928372509998174e-8
1.4704367359506074e-7
1.3761988271349408e-7
6.348615413604071e-8
3.787458430445824e-8
1.8842825327377975e-8
6.017242432878066e-9
5.934020867005659e-9
2.762620202662782e-8
1.0507714347712815e-7
1.1582609521844614e-7
6.969685163422053e-9
2.5436359929485797e-8
1.5819167086303725e-8
1.0915519467638895e-8
1.8054879756827554e-8
2.0308575277920335e-8
1.1831223703657848e-8
3.360096656415784e-9
7.54151698959613e-9
4.350891962256653e-9
3.494091879042392e-9
2.9054195014860047e-9
4.768079693472853e-11
2.5893281742107535e-9
5.277847465511349e-9
9.182516183832763e-9
1.4585066024240987e-8
2.0415218268565925e-8
1.7187589034092913e-8
7.675935217620904e-9
1.2159866921316235e-7
3.4494193864266333e-7
5.704820599904048e-8
1.424166671690288e-7
1.8833081013951685e-7
2.0032977649248328e-7
1.9857896954920329e-7
1.8059218064594367e-7
1.484808297250648e-7
1.1226021722226295e-7
8.086727637548936e-8
1.0382584740109216e-7
8.013441127218282e-8
4.0825547072804026e-8
6.418576083543928e-9
2.8610623834293025e-8
1.9794205716433216e-8
1.6810160060130304e-8
1.602728629708039e-8
8.553452620678396e-9
7.891669155819442e-9
3.078818245982332e-8
3.2334790662611253e-8
2.736814015361912e-8
2.275350358068107e-8
1.7521929141317852e-8
1.1077805725227507e-8
2.4006407428522284e-9
1.1660398147529404e-8
3.922529927080741e-8
6.88000014010022e-8
2.743235155699818e-7
5.98835840970683e-9
2.2737616846927138e-6
5.087929473970407e-7
2.496420851792975e-7
1.1655393770755207e-7
5.1517914849316526e-8
1.7991796798218737e-8
1.9229184260066347e-9
1.3301008627161343e-9
5.344816474453949e-8
5.09523172040876e-8
6.702819274997731e-8
8.561071239668087e-8
7.226822059546327e-8
3.302894359321855e-8
9.401997674627965e-10
2.9586985004445408e-8
1.9981254283166688e-8
1.7718487370970394e-8
1.5646044600080856e-8
1.2918189316778724e-9
1.383847813174302e-8
3.316197084051178e-8
5.988707198768166e-8
6.193973758185651e-8
4.745197105156976e-8
3.2851530649126384e-8
1.9795604219158473e-8
7.566851028901713e-9
5.905077415638551e-9
3.4076406219568897e-7
9.948915346858896e-7
9.915759424763503e-7
1.0074696294320268e-6
7.260520335480146e-7
5.316647406304307e-7
3.429802968876979e-7
1.8422141079285648e-7
7.097227721396383e-8
2.8396887526873086e-9
1.591357775764729e-8
6.010853219640794e-8
1.2541893425842405e-7
1.63174754684399e-7
1.1142157708512716e-7
4.0111443590132606e-8
1.0895566912231859e-8
2.2649925936324984e-8
1.7548666079058654e-8
1.4896031342522488e-8
1.1602577408202896e-8
4.537215439211602e-10
1.2782019448550338e-8
3.3899615421265535e-8
7.270197914857493e-8
5.044426936681095e-8
3.4418770810904e-8
2.0632323392183308e-8
4.941419933390748e-9
2.0327022586534983e-8
2.8552368742528096e-7
3.6715683566554255e-7
1.1913616214988003e-6
7.109506281080324e-7
4.904743564422399e-7
3.3257268457536e-7
2.080377491944071e-7
1.306011189956873e-7
8.909415243373659e-8
7.308703028980417e-8
8.404018435828686e-8
1.3365307341001658e-7
1.423484855031664e-7
1.452223706094973e-7
1.0224778164418296e-7
4.231621338995787e-8
3.516101011475777e-9
5.739168552573166e-8
3.745845929470562e-8
3.53399888815524e-8
2.7320411127431433e-8
6.5978906696952254e-9
3.8360104019426324e-8
7.739899696758836e-8
1.029328791178826e-7
9.813949143293994e-8
8.259827408895775e-8
6.307608558592513e-8
4.268315025637515e-8
2.2612745080828056e-8
1.682564884509245e-9
6.533416607601599e-7
2.1250643048337454e-6
1.6927132828564253e-6
2.1579787809943583e-6
1.5912418599238197e-6
1.1930991509693248e-6
7.760483134273801e-7
3.581973093905086e-7
3.8364954593963555e-8
4.4084337326033026e-7
5.443923086347745e-7
6.371014300353167e-8
1.2235152462481762e-7
2.5547036021652574e-7
2.1499232813253836e-7
1.0775011598632904e-7
2.3434737022382743e-8
2.7449681206204852e-8
2.6405885005186755e-8
2.0671177917349798e-8
1.7023331775748877e-8
6.351416789247413e-9
9.619738013388362e-9
2.9027640158784543e-8
6.753639470746948e-8
1.2260327694617492e-7
7.746962601160607e-8
4.573494103127883e-8
1.276772136828384e-8
4.5051642493954487e-8
1.1217406950725133e-7
4.83333257866315e-7
4.316265401811738e-7
2.247751226168637e-6
1.1569618598054952e-6
7.630747286390564e-7
4.891947911957055e-7
2.964831018193802e-7
1.8901481012424634e-7
1.3898537198534627e-7
1.3460006961763563e-7
2.3669424127970692e-7
2.3949037419804325e-7
1.9093549593157388e-7
1.01705984051704e-7
4.185766991567621e-8
1.6057870918474094e-8
1.0107725792264019e-7
7.602203916252881e-8
7.695622946085059e-8
3.4429270370603335e-8
4.444550088712983e-8
1.0315616254792376e-7
1.2731804114919693e-7
1.323663145737066e-7
1.3116592632341332e-7
1.2213938151025867e-7
1.0363224040109592e-7
7.785087391232838e-8
4.792316092694243e-8
1.4115125328003496e-8
2.7429341651032097e-8
1.4466055308781423e-6
3.0310277327587332e-6
5.400640204771658e-6
4.0376348931111506e-6
2.4823906705527267e-6
1.5685464149382835e-6
6.761431222087953e-7
3.7996143683873646e-7
1.814828022672059e-6
1.765323165070902e-6
1.7961821342712011e-6
3.470908857018026e-7
6.890685166567373e-8
5.1316447555816946e-8
2.2242491211504392e-7
2.255396792870252e-7
1.1969355695949533e-7
3.0231623097648484e-8
1.284384399536156e-8
1.860480298787036e-8
1.4289782114875858e-8
1.0869894605793356e-8
3.0804560543234265e-9
7.185576186604067e-9
1.8160331432412862e-8
3.675485437053133e-8
7.429611488337689e-8
1.3222261936144675e-7
6.478005527388997e-8
2.082680673102067e-9
6.086624342533091e-7
1.1475009719331182e-6
5.119479793161364e-7
7.508002904879481e-7
7.354895035683453e-7
6.696321096116135e-7
5.476365294454025e-7
4.209523969556522e-7
3.279610248255809e-7
2.7111975597589744e-7
2.1880813280534004e-7
1.2116558955375697e-8
1.527403320607695e-8
2.2391288496479737e-8
1.2198901114082878e-8
7.033999837562961e-9
1.0360776204097785e-7
1.9144272550906596e-7
2.1199524069439272e-7
4.0129413640419196e-8
1.6916242230199052e-7
2.2544594700998687e-7
1.9388951337516154e-7
1.8222432986549541e-7
1.8862802104185082e-7
2.0021787856326575e-7
2.0622272293963141e-7
1.9549854086201026e-7
1.6339498821061445e-7
1.1595835281527384e-7
6.091785179896166e-8
2.3076442722450985e-6
7.550688913823982e-6
3.564346605198667e-6
7.825920811135266e-6
6.793800144194423e-6
6.914476280560495e-6
1.3678388830866836e-6
1.7841758965320733e-6
2.5838678852040424e-6
4.177837253173517e-6
8.987809947441947e-6
3.6382974004187064e-6
2.3733996382967891e-7
4.317794670688535e-8
4.459456098139913e-8
1.4357217791805533e-7
2.07204651726391e-7
1.213410172372455e-7
3.0501022636793384e-8
2.452627485690702e-9
1.2154804317928375e-8
9.888353325869164e-9
6.743602098340087e-9
7.018655045997469e-10
6.5980072449609725e-9
1.4185662458929126e-8
2.591861754921489e-8
4.630767603352861e-8
8.087834353258285e-8
8.84364982858129e-8
1.0894514711664167e-7
1.0792741441806954e-6
7.762794318131047e-7
3.3876662708571614e-7
7.089901611360087e-7
8.196480936808843e-7
8.271449530714269e-7
7.155256120385775e-7
5.420935867573963e-7
3.517121930841106e-7
1.1238517259588524e-7
4.225302290177857e-8
2.3099219176130914e-8
7.28829759378146e-9
6.642142848210154e-9
1.996306233516435e-8
3.63462364798469e-8
4.5041561692059994e-8
8.22546885474142e-8
1.746349515354727e-7
1.5228902892328846e-9
1.4679364885585049e-8
4.566898349445974e-8
2.9822217141874045e-7
3.651635317852215e-7
4.826386186765866e-7
3.4515176916937366e-7
3.170214487618537e-7
3.1603028497873797e-7
3.169605725158111e-7
2.993067467295675e-7
2.477361281865358e-7
1.6849689381323279e-6
0.000011521663682988697
2.028554571480603e-6
5.789074204126923e-6
8.118431256387471e-6
5.128562328377562e-6
3.1798811439613415e-6
5.1437018702271325e-6
6.683578891057743e-6
1.0140358460321097e-6
5.096939099803093e-6
3.3722181944851193e-6
2.2170086571291053e-6
1.7367720179872568e-6
1.6751836965100293e-6
1.6736557148260346e-6
1.4432711806051467e-6
1.1248789400126998e-6
1.1914119025849662e-6
1.0684603289372003e-7
3.6030852408516644e-8
2.1449922150512175e-8
1.3700812223648881e-8
9.635363681172898e-8
1.0967182756419247e-7
2.96723149043946e-8
1.6632224154354048e-8
1.2103911058080687e-9
8.83522417854868e-11
6.379817503681696e-11
2.5905926928530096e-13
3.689598493306362e-13
7.119884903446469e-13
6.22338269714453e-13
5.440331716159957e-13
3.139558635617886e-13
8.915168630986073e-14
5.349589648490945e-13
9.094257366697738e-13
1.2086557163048612e-12
1.4765864963141505e-12
1.7532921562818993e-12
3.679770307679506e-12
2.6507337631599012e-12
1.2740949965481821e-12
7.223029009706742e-13
6.62109468686577e-13
8.15700003181846e-13
1.098501519292282e-12
1.5124371259604855e-12
2.1025791382495743e-12
2.9516301395992237e-12
4.1947134061105075e-12
6.0542234603740424e-12
8.908094699117408e-12
1.3426188724240046e-11
2.0858956702429124e-11
3.369631587403719e-11
5.7324492338556014e-11
1.047571740282838e-10
2.127647481303491e-10
1.5700373297668128e-9
9.336317973230295e-10
7.512494232910226e-10
8.718326576819825e-10
1.523109699179599e-9
4.48634170330339e-9
1.9314894223927504e-9
1.2639098646164946e-9
1.1415341714059019e-9
1.2732480929314393e-9
1.7786311228422589e-9
2.652378948262143e-9
3.2777594023355667e-9
5.502495974981433e-9
2.7018439249168624e-9
1.7381711996309755e-10
2.222404783120165e-13
0.
0.
0.
0.
0.
0.
0.
0.
0.
0.
0.
0.
0.
0.
0.
0.
0.
0.
2.764864824183475e-14
3.78312238258588e-14
5.198964022060129e-14
7.166693958849523e-14
9.904334737369821e-14
1.3719643643870965e-13
1.9047260698087065e-13
1.9800557216485213e-13
9.363302337047384e-14
8.046532704530621e-14
1.0429734252729364e-13
1.5138475702611844e-13
2.0945671312391218e-13
2.851297332854307e-13
3.9511414299693893e-13
5.621138643239236e-13
8.182572908303751e-13
1.2121470955415197e-12
1.8198701925408553e-12
2.762777960913798e-12
4.237255860796318e-12
6.5659618017559734e-12
1.0288300939471452e-11
1.632476577662496e-11
2.6285636971072637e-11
4.307493396427451e-11
7.213289906774936e-11
8.945755721400954e-10
2.503879248011698e-9
3.896299942071313e-9
2.3908754450883993e-9
9.529835245614194e-10
4.4351622370577015e-9
7.726806243700812e-9
1.0943077534962897e-8
1.4163660405660564e-8
1.7369054201471305e-8
2.046544812580246e-8
1.0060739811711198e-8
2.9561557315259928e-9
7.489464724589854e-9
7.592098943796942e-9
8.342432172987042e-9
5.934476173572048e-9
4.70831585322455e-9
1.665296810083194e-8
1.677213100524299e-8
1.4636068451292323e-8
1.3069498264379152e-8
1.206173545513672e-8
5.077073861894463e-9
6.795593203358651e-9
6.805166999366215e-9
6.520876170214426e-9
6.396979399304876e-9
6.512986937979417e-9
6.9067455818546e-9
2.7325800194784105e-8
7.004417578656058e-8
2.2001081520216515e-7
8.233375141322788e-8
4.5095739058837484e-8
2.1213995244133668e-8
6.3343351149029805e-9
7.0076978458283175e-9
3.105384332661491e-8
1.1624655681261123e-7
1.0654451812481723e-7
2.232543454050603e-9
2.8190243305675908e-8
1.764084101833322e-8
1.2145542479013599e-8
1.9129864151524863e-8
2.1853953478620338e-8
1.2823397663973498e-8
3.733399333433491e-9
8.296381347650562e-9
4.761739447548408e-9
3.8190735803011375e-9
3.1894825708787563e-9
4.5231922520148094e-11
2.8285325647054055e-9
5.7637574374641464e-9
1.0018372056204794e-8
1.5880553525742843e-8
2.2167900931249163e-8
1.902280921817233e-8
8.656936128369359e-9
1.3352835008975008e-7
3.7598158771889306e-7
6.924755082458956e-8
1.5651882930849958e-7
2.1093482441374568e-7
2.262213611390078e-7
2.258387633303945e-7
2.069032855806182e-7
1.710890103783324e-7
1.293775670133448e-7
9.217633674622102e-8
1.1764845896125009e-7
8.971301633788078e-8
4.57040718949813e-8
7.925811859723222e-9
3.2533614661711106e-8
2.2280736175494028e-8
1.889798243724721e-8
1.8001504730304484e-8
9.60936080005437e-9
8.874395931863232e-9
3.476989854909272e-8
3.659863188738496e-8
3.090142646821847e-8
2.568704768918359e-8
1.9803079202960235e-8
1.245684093974745e-8
2.1918196437377256e-9
1.551174044283421e-8
5.189177059023154e-8
6.718955817498431e-8
3.010462567084479e-7
2.616374624104876e-9
2.4527792036692065e-6
5.485428485959436e-7
2.6787011503215175e-7
1.2455031048218846e-7
5.5105162204555844e-8
1.973267081476154e-8
5.885157583118568e-10
4.825724849877495e-9
6.139497967170133e-8
5.654606051979238e-8
7.309181699090356e-8
9.135052901701273e-8
7.554363650041649e-8
3.379536920192397e-8
5.704181991470958e-10
3.1604849781025806e-8
2.1357978081715447e-8
1.9073369998978495e-8
1.6666976138836557e-8
8.759152492080304e-10
1.545406553372005e-8
3.651106064819239e-8
6.453837722119635e-8
6.559789858890198e-8
5.0501972689401183e-8
3.513984917480149e-8
2.1300227311643404e-8
8.337681501275793e-9
5.820917050431379e-9
3.6801730171514424e-7
1.0884441065388944e-6
1.0652605745019175e-6
1.1017524776306193e-6
7.955636944330696e-7
5.837285480041854e-7
3.7683034932574596e-7
2.0068266607848295e-7
7.263551217401817e-8
7.930695168596663e-9
1.875113636907508e-9
5.863660442027113e-8
1.3162813050296707e-7
1.748962666479686e-7
1.2126160334515868e-7
4.5356810924260176e-8
9.70929701868438e-9
2.4139820596861318e-8
1.8736086796080257e-8
1.5795034541326274e-8
1.2427475890335345e-8
8.449438563844111e-10
1.302027925927998e-8
3.471824904653455e-8
7.946725478034397e-8
5.5646804629714256e-8
3.7792845743145494e-8
2.2654010608481558e-8
5.3805678398877285e-9
2.2985936516911155e-8
3.045544443538896e-7
3.9013876647707246e-7
1.2425612726799755e-6
7.502199029106793e-7
5.198837615325236e-7
3.538526634689522e-7
2.2225857361095204e-7
1.403292418751784e-7
9.664654839323966e-8
8.026669105837913e-8
9.314248445084939e-8
1.5450880375249697e-7
1.561813541899524e-7
1.5188129044017314e-7
1.0176784921710885e-7
4.162822873574359e-8
2.5531092750430385e-9
6.015251721195899e-8
3.969541147422729e-8
3.790465366402552e-8
2.7292764453237238e-8
1.0002235077572849e-8
4.436462518749251e-8
8.554320250732705e-8
1.0867401559355651e-7
1.0346028749374897e-7
8.79002075359817e-8
6.773049990416326e-8
4.622462376527837e-8
2.487367030981133e-8
2.636446393193633e-9
7.098045633510831e-7
2.3227376961135034e-6
1.8090881651289192e-6
2.3709702682670394e-6
1.7526726936234954e-6
1.3183261690999396e-6
8.584079143633569e-7
3.8270931011651383e-7
9.395833158324874e-8
6.047485228346395e-7
7.083152072399939e-7
1.0330302550330456e-7
1.1014629433825925e-7
2.62582347895396e-7
2.293403922562369e-7
1.1859965501387804e-7
3.025061643115701e-8
2.6267476514143423e-8
2.7536812430752173e-8
2.1404062494451963e-8
1.760253606479468e-8
7.303216645212033e-9
8.931300267068714e-9
2.798025814357092e-8
6.475799034907421e-8
1.3451649104194565e-7
8.658581071902609e-8
5.0840750292401224e-8
1.4849740298569736e-8
4.74997636797024e-8
1.1337382792706303e-7
5.060935184836382e-7
4.6101085656357343e-7
2.259775463178658e-6
1.203052702219467e-6
8.029959429046457e-7
5.203535908218529e-7
3.182608113481294e-7
2.0451572190185077e-7
1.5138645451872526e-7
1.468894303825622e-7
2.4272217629862056e-7
2.371353847205895e-7
1.7744634904999732e-7
9.312321373675843e-8
3.865903056095219e-8
2.0333532390758402e-8
1.0510939408902849e-7
8.086476806062053e-8
8.147851982636796e-8
2.6038923663498557e-8
5.76387784899178e-8
1.1449470360816963e-7
1.338622365513624e-7
1.3882988239747175e-7
1.3876774602180985e-7
1.3060652933048413e-7
1.119541312732809e-7
8.491475056945571e-8
5.305217229222406e-8
1.7070110628703775e-8
2.661561285821582e-8
1.5825184553430801e-6
3.351393798952101e-6
5.694116542027793e-6
4.433524137875158e-6
2.740004027308685e-6
1.7497570615828435e-6
7.327434054380525e-7
6.041228083333416e-7
1.9627407083495817e-6
1.8407024629495547e-6
2.1298946666810747e-6
4.3835362072184577e-7
7.992401240884664e-8
3.135485855347213e-8
2.0539661372684352e-7
2.3463493186822748e-7
1.3411845231538854e-7
3.8136109238995464e-8
9.253841070308172e-9
1.8559315264105722e-8
1.4430082527636987e-8
1.0987882833973305e-8
3.899657255597519e-9
6.269544923870299e-9
1.6644836160481312e-8
3.344519866157768e-8
6.654424306000523e-8
1.2697475655122374e-7
7.802212752828343e-8
1.8321249890199874e-9
6.627928779773397e-7
1.122421226340219e-6
4.668180184517992e-7
7.358529591398365e-7
7.419436423881901e-7
6.906653871382644e-7
5.761130674076029e-7
4.4866460619390943e-7
3.502166091930886e-7
2.841168557204186e-7
1.9534081729360425e-7
2.2768312075427532e-8
2.9890244881311194e-9
1.4427219602207354e-8
7.746695099783123e-9
9.261674351347745e-9
9.376807348185545e-8
1.7775037073874458e-7
1.3459916401531207e-7
4.467762910951952e-8
2.2559663412982916e-7
2.666782093095953e-7
2.1937499096852511e-7
1.9445410126633873e-7
1.9773401179342723e-7
2.1027269316477762e-7
2.2081588638676733e-7
2.1699635363284746e-7
1.896721431297876e-7
1.4205388688541592e-7
8.388383412357855e-8
2.4000191483367014e-6
8.198826712014894e-6
3.152074383374077e-6
8.011362935683336e-6
7.628396789495719e-6
8.64791980832695e-6
7.199300350969396e-7
1.9846911951751505e-6
2.9285993824202527e-6
5.234626350367865e-6
8.998551906183818e-6
5.842361095765692e-6
3.937219096811585e-7
1.1279826373565436e-7
5.925413306173768e-8
8.38151660636471e-8
1.828155573473149e-7
1.4493071796653643e-7
4.214272877214762e-8
4.5762937268277975e-9
8.961562761726342e-9
9.076957403652507e-9
6.406172908421394e-9
2.177863998515741e-9
4.2459171513810695e-9
1.0322908842038147e-8
1.883552569749915e-8
3.2883620454267836e-8
5.5802097146215105e-8
7.53573685369903e-8
8.134383591407054e-8
8.145447489476479e-7
5.65318054800298e-7
2.0382507197444587e-7
5.625523839685203e-7
7.12535707964747e-7
7.707471646204897e-7
7.034236265480765e-7
5.397975841498551e-7
3.239201654872124e-7
7.970066140676953e-8
4.21321420366728e-8
2.356598367840023e-8
9.645735633282465e-9
1.0227381581503226e-8
2.8010327494295717e-8
4.6299659613236294e-8
6.595004463832971e-8
1.1501093681486405e-7
1.9567592562549582e-7
1.9152023264404127e-7
9.737519412588462e-8
3.05923171482459e-8
5.385825572947741e-10
4.1221596192519194e-8
8.59066175531487e-8
5.988206875886673e-8
6.040959044059297e-9
8.62303014359514e-9
4.2453184999665463e-7
1.3827938436625592e-7
2.199655783656544e-7
2.7323487342124935e-7
1.4980455952469262e-6
5.690929649013413e-7
5.615616003492651e-7
8.702606766585303e-7
9.164794348615563e-7
3.5327090963378e-7
9.61239161977729e-7
1.1156125923586758e-6
2.1000674267898974e-6
5.509718967336511e-7
2.2461137125917342e-7
1.1464514303067143e-7
1.0941188716304773e-7
6.026710471712476e-7
5.122651819298183e-8
2.5156178427509722e-8
1.4328419154505343e-8
3.761948669433624e-8
5.344129423939586e-8
3.6486880703817526e-8
8.74481525901504e-9
1.2759053543827145e-9
3.3926849985722743e-10
1.078689830640865e-11
0.
6.604641935313573e-13
4.450029193589237e-13
1.3519266369317212e-12
1.4987358789133295e-12
5.566141746170306e-13
3.173907943501362e-13
2.5284672801904677e-13
2.5185008888931157e-13
2.8565582309479285e-13
3.4237443703519323e-13
4.183006536737187e-13
5.144312038384788e-13
6.345876668471204e-13
7.847345667305893e-13
9.730469041822036e-13
1.210453802318824e-12
2.320394248025341e-12
2.7193384697979855e-12
2.6720021879915173e-12
2.6531740800451483e-12
2.94837593599384e-12
3.6740686319582634e-12
4.954840704709079e-12
7.040518066329674e-12
1.0420206734807422e-11
1.6047766448933768e-11
2.58751158689344e-11
4.4244286686308794e-11
8.204185103145898e-11
1.717495969196115e-10
4.414834144284548e-10
1.7801715173426536e-9
2.1158045205580238e-8
1.619214665513674e-8
7.84216622512857e-9
8.941126779803503e-9
1.1324076236602044e-8
1.6190607678237485e-8
1.4369445154232409e-8
9.155247712273396e-9
7.50552488669603e-9
8.37868410248784e-9
1.1896373735967564e-8
5.10509384560458e-9
2.6909026772913696e-9
1.7824752167941168e-9
2.0156046075697008e-9
7.242643962323411e-9
2.823399174131508e-9
6.689800343303258e-10
2.525205192270326e-12
0.
0.
0.
0.
0.
0.
0.
0.
0.
0.
0.
0.
0.
0.
0.
0.
0.
2.499125872272031e-14
3.347751167539705e-14
4.55026084902908e-14
6.233188689377052e-14
8.578707092151192e-14
1.184563861162969e-13
1.640016074153024e-13
2.2759815362498777e-13
3.165625488943867e-13
3.42736043761325e-13
1.6403772213350916e-13
1.3855446173122372e-13
1.7238152555332849e-13
2.4827105511683896e-13
3.46741903228526e-13
4.757876885000493e-13
6.623155550724108e-13
9.45083483947056e-13
1.3799607630262225e-12
2.0522523569943153e-12
3.096757193480456e-12
4.730908339705783e-12
7.311422268720644e-12
1.1434044032972642e-11
1.8114456410156127e-11
2.912770049714643e-11
4.767135205751935e-11
7.972768373859489e-11
1.370415950404873e-10
1.660423182116455e-9
4.793103745905218e-9
6.788762683818354e-9
2.7937731690629307e-9
3.397461866827523e-9
9.022514834749209e-9
1.4067301384154204e-8
1.8886164221903763e-8
2.3585165449550877e-8
2.805371266134413e-8
3.20652457084011e-8
1.6054707812651923e-8
6.400136636226536e-9
1.0852806947265897e-8
1.0474932202142793e-8
1.0979250060440572e-8
1.0391623420544073e-8
9.661424184809055e-10
1.6459274320844348e-8
2.0058923000672256e-8
1.7926976921625628e-8
1.6171958177849553e-8
1.4674563360334333e-8
1.3328318673101131e-8
4.9587061837144215e-9
9.529867664813119e-9
9.15095043672871e-9
8.841770906640176e-9
8.80063894060796e-9
9.069785688289767e-9
7.875520873476261e-8
9.89657180747935e-8
6.599078763987757e-8
4.6579500816290333e-8
3.107056171565224e-8
1.6493649846031138e-8
5.625027628282452e-9
5.011869094466083e-9
2.4586110096589656e-8
9.522013669965327e-8
1.2248378635754896e-7
1.455006611864494e-8
2.28187342657233e-8
1.4156724490785232e-8
9.890430459475022e-9
1.6985717898039557e-8
1.883281338773632e-8
1.0889579969479863e-8
3.0383818350199677e-9
6.914438103136738e-9
3.9919910718591335e-9
3.2132985652858457e-9
2.6581296771174915e-9
6.525193169283502e-11
2.4011062345050206e-9
4.8866684210711146e-9
8.506294206020199e-9
1.3531416852415836e-8
1.895699689922481e-8
1.5628364873597525e-8
6.896263171927548e-9
1.109605408285959e-7
3.171726155336006e-7
4.84010897063834e-8
1.300880459481812e-7
1.695821848566991e-7
1.7915136232603267e-7
1.7651971070736738e-7
1.5954696137026736e-7
1.305440836910108e-7
9.865642214305361e-8
7.172885822851197e-8
9.24310632371845e-8
7.20309720198342e-8
3.668438289246035e-8
5.411604892283938e-9
2.525030145911795e-8
1.7624595075019446e-8
1.4961547936990337e-8
1.4266626915620942e-8
7.65331709568241e-9
6.950412372463554e-9
2.723521729704152e-8
2.874910495931361e-8
2.435725632861314e-8
2.023351780809311e-8
1.5551556053809538e-8
9.862472103530083e-9
2.455452634392757e-9
8.881712266215038e-9
2.987491419782257e-8
6.518135129312078e-8
2.500350685206829e-7
8.660859982089353e-9
2.108432625244877e-6
4.7295717030970984e-7
2.3319635168035883e-7
1.0938308805971878e-7
4.841066900861345e-8
1.6665540635361393e-8
2.6828293897851455e-9
1.1649370217845713e-9
4.670677824048635e-8
4.641308750838887e-8
6.222384374055123e-8
8.069246050233714e-8
6.900098428186352e-8
3.205828237898147e-8
1.1108441173974985e-9
2.7887718226612128e-8
1.882938794875713e-8
1.6633036100793313e-8
1.4759174525073362e-8
1.453535566555554e-9
1.2731285297940198e-8
3.075357619222376e-8
5.617223204429065e-8
5.865585514071016e-8
4.479554219012084e-8
3.092163695223432e-8
1.8565923010724576e-8
6.977312439436263e-9
5.889071108049231e-9
3.1868858893875107e-7
9.21637760167273e-7
9.309159413573959e-7
9.336095961403818e-7
6.714274244666101e-7
4.906874821131021e-7
3.1614133225569917e-7
1.705376388985112e-7
6.806299929124587e-8
8.561427290111157e-9
2.4037077226743974e-8
5.966316869898401e-8
1.1894380973853008e-7
1.5316092039323492e-7
1.038079269652917e-7
3.639437010270685e-8
1.1131623434185948e-8
2.1218084238788417e-8
1.6439985975653146e-8
1.4008447547744593e-8
1.0842429867337271e-8
2.450526857135007e-10
1.2285539143151445e-8
3.249282154187005e-8
6.666905509461508e-8
4.638058075969076e-8
3.171151633902773e-8
1.900607827761244e-8
4.625048402958451e-9
1.810831067269932e-8
2.680955129028939e-7
3.4651967367360585e-7
1.1349893931133613e-6
6.734709751545979e-7
4.6366866727021373e-7
3.138501069624748e-7
1.9593913257969627e-7
1.2261140010026425e-7
8.312140421151639e-8
6.753330977792464e-8
7.697832055218901e-8
1.1932692409675256e-7
1.3174786976396845e-7
1.3868264550512112e-7
1.0096744696596352e-7
4.2331183464419694e-8
4.017799279222364e-9
5.472586156014097e-8
3.560033018428354e-8
3.331866700087558e-8
2.670132581647563e-8
4.658128827071107e-9
3.44374769225318e-8
7.140787260329846e-8
9.787382330062271e-8
9.347198452604931e-8
7.817865745722667e-8
5.935361256592057e-8
3.9948132585918025e-8
2.0946141558782788e-8
1.0895426421700322e-9
6.100504440662585e-7
1.976227098140752e-6
1.5979683687410706e-6
1.999670904775619e-6
1.4715760546028568e-6
1.100707221743588e-6
7.150610237667788e-7
3.36216581358493e-7
1.1850828035999007e-8
3.512922555531717e-7
4.436347494620143e-7
4.136508468337996e-8
1.263443442989474e-7
2.466342629128031e-7
2.0396662760421363e-7
1.0037729698266548e-7
1.9191878180338385e-8
2.7319479518200535e-8
2.522541591894155e-8
1.9848636995160505e-8
1.6339693973467518e-8
5.669405864068722e-9
9.822797009900255e-9
2.9081718458413174e-8
6.786749878869776e-8
1.1209829604117631e-7
7.105099527289934e-8
4.2054280479290924e-8
1.1453726715440134e-8
4.250730005202723e-8
1.103396580688928e-7
4.611116812897874e-7
4.073912708308605e-7
2.198814258658405e-6
1.109348842100387e-6
7.266148591104299e-7
4.6285409272307636e-7
2.789931400266026e-7
1.769791473546323e-7
1.2951108204147386e-7
1.2505846242892477e-7
2.2123606906159552e-7
2.3366490715358714e-7
1.9631744840398732e-7
1.0651102348682243e-7
4.364158200969732e-8
1.3649609997843174e-8
9.753938918112711e-8
7.239360253524936e-8
7.321350594662577e-8
3.8221174072680825e-8
3.633581901921093e-8
9.46173626169668e-8
1.216304956484382e-7
1.2680218770079773e-7
1.2491171203594656e-7
1.1546244501969769e-7
9.730020057222214e-8
7.264313521853529e-8
4.428312070094662e-8
1.2195700943700027e-8
2.7633034387222645e-8
1.346682179075656e-6
2.8038885389303396e-6
5.155561417401151e-6
3.748635321950779e-6
2.296434500063472e-6
1.4410956438124465e-6
6.303424145694337e-7
2.683919451418879e-7
1.6382992663151565e-6
1.7113971668968973e-6
1.5962803843953938e-6
2.938851353524075e-7
5.967730079566207e-8
6.461897118094737e-8
2.2876807313885747e-7
2.177362813331194e-7
1.1034844592683969e-7
2.5248424025639183e-8
1.4474544871128625e-8
1.823077438451262e-8
1.3969169661303408e-8
1.0589174516330707e-8
2.5131548819645324e-9
7.62366353728054e-9
1.8819937353032803e-8
3.830498107420074e-8
7.814102222018639e-8
1.2500614460742606e-7
5.699838494027507e-8
3.952344017435053e-9
5.696709909812649e-7
1.0791292485216524e-6
5.31307746637791e-7
7.465506649886855e-7
7.188182118096645e-7
6.457074361299797e-7
5.217375628428462e-7
3.978850395343146e-7
3.0963982493811076e-7
2.5876340704679433e-7
2.271924485565557e-7
3.32928316558054e-9
2.5354977689698804e-8
2.891459476051819e-8
1.5850103551889736e-8
4.968364142899553e-9
1.0539135845195503e-7
1.7800955915707774e-7
1.6170487809464332e-7
2.495577512210097e-8
1.4592969107170317e-7
2.0138076130831875e-7
1.809986527198584e-7
1.7458775020750298e-7
1.817808874656199e-7
1.9181246543002837e-7
1.9427044787015632e-7
1.7958766011165495e-7
1.4591081017278044e-7
9.991479600394768e-8
4.7634965126022874e-8
2.2004368386016595e-6
7.055451947136931e-6
3.7630716385199866e-6
7.517857034951504e-6
6.183719460627945e-6
5.852153945112611e-6
1.8126417248409904e-6
1.6749164397080307e-6
2.3948822210621145e-6
3.6204978085782423e-6
8.483268897791344e-6
2.6550639714987195e-6
1.9990378818171365e-7
1.4087207762113794e-8
5.6369080723455624e-8
1.8115579879507247e-7
2.0975443564697782e-7
1.0547086980450129e-7
2.3619663482894864e-8
6.707859745821107e-9
1.3227151218215788e-8
1.01694792989655e-8
6.681517037039075e-9
4.095401299222213e-10
8.087841419995634e-9
1.67328040886386e-8
3.079111994179376e-8
5.610703598261732e-8
9.955081461959462e-8
7.450588082008075e-8
1.1324080065058331e-7
9.789490020848978e-7
9.103035600170967e-7
4.323855564740576e-7
7.859978401120895e-7
8.620482110320589e-7
8.353105503837036e-7
7.001867904153307e-7
5.259034094195743e-7
3.554773152292071e-7
1.3553411414513737e-7
4.1456821656330445e-8
2.2387998242014794e-8
5.730692902259151e-9
5.200598171617823e-9
1.9546921074608886e-8
4.8714052393262884e-8
9.207198003728717e-8
1.910459947614033e-7
4.4290092282408e-8
1.6321325119054056e-8
7.322744413943549e-8
4.3545083735305743e-7
5.23268299836428e-7
3.64326287235759e-7
2.9509399945501094e-7
2.930087731298655e-7
3.0408345462244046e-7
3.122094191029606e-7
2.9897146483703865e-7
2.512682789782639e-7
1.773539252479027e-7
2.837508357362828e-6
0.000011727785334676548
3.4564790387747834e-6
8.598477058553676e-6
9.954680956266323e-6
4.924342918514936e-6
2.3685102167064374e-6
3.7188994324439907e-6
6.195048429371379e-6
4.455400290363609e-6
9.20508689875758e-6
7.809065222806203e-6
2.231743091006871e-6
3.85547846834027e-7
9.234206519351264e-8
1.6158848340340803e-7
1.1627303453854416e-7
2.530381430468153e-7
9.238099942197617e-8
2.749490783388692e-8
2.7143140783134726e-8
9.675690269593452e-9
3.4083301092376673e-9
9.999915892740566e-10
1.8659442982071215e-10
1.5022140890231786e-10
2.79101935847952e-10
1.535304524941437e-10
2.2691424385189705e-10
7.252478840084103e-10
2.2975143197948626e-9
4.861925944487467e-9
5.069606989249153e-9
3.816761225410829e-9
1.2022968391424987e-9
2.2775691182568474e-9
5.744723521593625e-9
6.595185752438687e-9
4.150741651696397e-9
7.860132427631233e-10
3.2463737638145012e-9
2.3848778073218544e-10
4.5830964955135066e-10
3.362085332778913e-10
6.271053896341525e-9
1.7928286950060983e-10
8.86828640418305e-10
1.5145100379902304e-9
1.474086115070658e-10
4.387179054751364e-12
4.0854055802755e-11
3.585376533272024e-13
7.846111832211736e-13
4.4552503230482616e-13
2.1119577763268197e-13
8.767468093070727e-14
2.299270467449266e-14
1.5010645776500068e-13
3.399257535639039e-13
6.09012776877704e-13
2.811127761846601e-13
1.4069969007208776e-12
1.3931660939149e-12
1.5613730532082228e-12
1.8267322490448523e-12
2.1748751851698086e-12
2.6116349533550675e-12
3.153349825184195e-12
3.8250798477586835e-12
4.661452832247861e-12
5.709219602244267e-12
7.03158868927609e-12
1.1321665200303022e-11
1.1617100157814324e-11
9.542794686885096e-12
1.0121236772669812e-11
1.573028955264562e-11
2.7510087644017925e-11
4.888024263801533e-11
8.883373912381849e-11
1.702468381490823e-10
3.5893103495736724e-10
8.934364408904518e-10
3.091119862591037e-9
2.9551504958890692e-8
6.890244552068065e-8
1.579726078705143e-8
9.869293761409986e-9
1.3354144994417348e-8
9.915672274337754e-8
9.531848811740595e-9
8.937878507280085e-10
1.5814445338996803e-10
1.8409255583535665e-13
0.
0.
0.
0.
0.
0.
0.
0.
0.
0.
0.
0.
0.
0.
0.
0.
0.
0.
0.
0.
0.
0.
0.
0.
2.695505778380455e-14
3.9463598361076945e-14
5.793040297488154e-14
8.529616314599247e-14
1.260165237414797e-13
2.0902564688846085e-12
3.2891575308199134e-12
4.871018262467593e-12
7.0408261345346534e-12
9.964176763948754e-12
1.3866995867145876e-11
1.8989423056935524e-11
2.5512379912900445e-11
3.3423113476382465e-11
4.2294940978185676e-11
5.0985658319011474e-11
4.703512502157983e-11
5.0116864889382517e-11
5.618876889909586e-11
5.577377638218957e-11
6.657846764157053e-11
8.360836485886606e-11
1.0685825262661258e-10
1.4802810584040334e-10
2.355794955266572e-10
4.351375917548705e-10
9.233255082146539e-10
2.0516272429494614e-9
1.971629342627241e-9
1.937886867234916e-9
2.1232902195781137e-9
2.5137206693993475e-9
3.145972707055546e-9
4.1089529918300385e-9
5.560696442362866e-9
7.262413873902514e-8
1.0476257551603205e-7
6.5783357952787e-7
2.7037517025665524e-7
1.6622193204666957e-7
1.0091492915178322e-7
5.619540897426682e-8
2.922339383681029e-8
1.2219976005943771e-8
2.375840262966666e-9
7.215875988816306e-9
2.723393916198626e-8
2.5202672274647328e-8
3.976986598170161e-8
5.0598966382658335e-8
3.907368655735394e-8
1.6686214704057793e-8
7.038652200765667e-9
1.4058001172582776e-8
1.0069723589536603e-8
9.097146968946944e-9
6.738702425919679e-9
1.3241721021485386e-9
8.823326379122579e-9
1.9425081483412204e-8
3.636325538405353e-8
4.0380583109671416e-8
2.8100237806658642e-8
1.7407166704128717e-8
8.68273520192294e-9
4.5635956582582547e-10
1.8127067637270498e-7
6.024162862293906e-7
3.274443502899589e-7
4.723371023580209e-7
3.8264232286802094e-7
3.073308789971977e-7
2.241281064942924e-7
1.4348560113898003e-7
8.315757139975372e-8
4.772975683892253e-8
4.305059337081499e-8
7.010200859655901e-8
1.0340810790518626e-7
9.568597796370132e-8
4.684353201102302e-8
5.550222511969523e-9
1.8449882610736644e-8
1.5388130871055857e-8
1.2546766555420967e-8
1.1374277073554906e-8
6.01390027961305e-9
4.5378057270464965e-9
1.833895411958858e-8
4.1392847302539026e-8
3.2584770074038114e-8
2.449923584715709e-8
1.7323007518906126e-8
9.815618820505448e-9
4.902698670581639e-10
1.4335605760396442e-8
4.423809128182305e-8
2.3815888063758075e-7
1.4298171779435823e-7
1.7309543842221392e-6
5.774174852432976e-7
3.3154072582137293e-7
1.8468076252224022e-7
9.752412454876858e-8
5.1390120917208394e-8
2.7217697814742045e-8
2.198045210810392e-8
4.6991272279660905e-8
6.676468310525829e-8
9.855863013056608e-8
1.0649470176625081e-7
6.299133851895737e-8
1.973897660694029e-8
3.4332534682132564e-8
3.0721356462043875e-8
2.4625080382694025e-8
2.389852440202144e-8
1.4432930910516634e-8
7.507107219572907e-9
3.0509838052203026e-8
5.983339669260179e-8
6.490119007146608e-8
5.4406653254757643e-8
4.194516249725243e-8
2.916620577378103e-8
1.6271498142213223e-8
1.942796735674101e-9
1.7761182124526477e-8
4.13590162799309e-7
8.490298194319036e-7
1.703127012040562e-6
1.1191889604642441e-6
7.119991185986483e-7
4.610235053499829e-7
2.546695885095576e-7
1.0948924703414963e-7
1.4268324786759823e-8
2.583985352785026e-8
6.341945275757705e-8
5.1839721934168246e-8
8.426350854774268e-8
1.4417515186012723e-7
1.2970530934306345e-7
5.58882899484552e-8
4.329769867505247e-9
1.832117889903534e-8
1.563708218131247e-8
1.2557287839077354e-8
1.0624185069844948e-8
3.5496484827254765e-9
6.3880355686350255e-9
1.8846932544307724e-8
4.360617913411122e-8
6.082938302527298e-8
3.912512445547707e-8
2.349959510427865e-8
9.101730565308372e-9
9.402334032290292e-9
2.618636150859414e-7
4.3204968944172397e-7
8.357611288455705e-7
6.328032457599085e-7
4.7312814698745677e-7
3.4725608783272587e-7
2.3277360870464327e-7
1.5310101110834865e-7
1.0731910054591083e-7
8.651978567415884e-8
8.875774515022371e-8
1.2144818505675356e-7
1.4442735505587928e-7
1.5157195660762128e-7
9.345664604979404e-8
3.596600657176439e-8
1.1598933406125599e-8
5.31333137608952e-8
3.909996889288372e-8
3.8104110738434546e-8
2.5347297899956685e-8
1.1115623249781232e-8
4.61560073261121e-8
8.596547476079138e-8
9.95960272356836e-8
9.109203429659858e-8
7.574788932295629e-8
5.7220880804886376e-8
3.778140574362135e-8
1.798817821458249e-8
3.984448419968979e-9
6.648526333488041e-7
1.92024489269843e-6
2.0842888491136174e-6
2.101257209630283e-6
1.4558922742413358e-6
1.0339324416809296e-6
6.232917711982414e-7
2.5239584197398446e-7
8.261138504551359e-8
4.149526997964816e-7
4.302258645442665e-7
4.585173246571379e-8
9.338336193027709e-8
2.270402497171261e-7
2.1267307631318508e-7
1.1096774200913401e-7
2.756110228301192e-8
2.249492394124385e-8
2.4278793382130783e-8
1.886379348544017e-8
1.5619612770787775e-8
6.98067341923055e-9
7.170100212464563e-9
2.334922879126741e-8
5.385194423056036e-8
1.1661817350028894e-7
7.736315697283224e-8
4.533876930642053e-8
1.5564816049915518e-8
3.070892493120642e-8
1.1051987113752041e-7
4.5112139117093945e-7
4.537060688750367e-7
1.9524327020976836e-6
1.0838721900523047e-6
7.334802947477856e-7
4.832419840332478e-7
2.986148305104671e-7
1.919244152179173e-7
1.40536685790046e-7
1.3172859694361492e-7
2.1122206808584564e-7
2.3427333244756875e-7
1.9960655538683952e-7
1.0466527861887861e-7
4.1358799946362256e-8
2.3422503217395795e-8
9.69349925372431e-8
7.498100913403225e-8
7.643061124295182e-8
3.6594641478570153e-8
4.002945690771085e-8
9.85835444291806e-8
1.2259414903294257e-7
1.2682513470036798e-7
1.244869266541681e-7
1.1452080789072607e-7
9.589407536858765e-8
7.088229266232594e-8
4.2033129342987736e-8
8.885789969867662e-9
3.328238213302636e-8
1.378961965299608e-6
2.63639069296666e-6
5.509468803089472e-6
3.6862963190314512e-6
2.218175176935144e-6
1.3562120789843558e-6
5.652692533496358e-7
2.8219083464783957e-7
1.6143077280697578e-6
1.6853478396590765e-6
1.5370061570541223e-6
2.5328421882112364e-7
5.0920457962414874e-8
5.884522669035041e-8
2.2174399531185454e-7
2.1673339405524705e-7
1.1082461136311898e-7
2.6018496335861214e-8
1.3923572475351924e-8
1.807194926106635e-8
1.3847175870911965e-8
1.0551909684351071e-8
2.7306129351885652e-9
7.270961462387975e-9
1.8145302258166638e-8
3.6835021056643114e-8
7.468707911857168e-8
1.2497494426077397e-7
5.807701815225893e-8
1.5085246476493013e-9
5.712369381589768e-7
1.1019124091434713e-6
5.088946599608838e-7
7.342176120482484e-7
7.123841662479754e-7
6.447144064240715e-7
5.250870525053385e-7
4.026354269536298e-7
3.1406510831976457e-7
2.6233079135667986e-7
2.3384019685032929e-7
7.579654938740943e-9
3.6263317518011546e-8
3.353587148153598e-8
1.783947383370352e-8
5.037407389253189e-9
1.1148150087858853e-7
1.682871978446512e-7
1.4103972714964853e-7
2.2030735193364743e-8
1.4094067800470856e-7
1.944240323771242e-7
1.779051788858375e-7
1.737465439635378e-7
1.8138175875840908e-7
1.9064297206201798e-7
1.9118690758129815e-7
1.7419876256774251e-7
1.391358618734652e-7
9.293113430526518e-8
4.084348517378973e-8
2.201619265045398e-6
6.8688608822449185e-6
4.054204425306344e-6
7.444708062664067e-6
5.921591295994941e-6
5.39832277619153e-6
1.911026300933871e-6
1.6422618577318718e-6
2.3269928867971687e-6
3.413774431223017e-6
8.00383670646619e-6
2.294572303344061e-6
1.8372889815383594e-7
4.912263263145628e-9
6.41092548532369e-8
1.953940129869897e-7
2.0820985616154431e-7
9.988766465022005e-8
2.11416655604412e-8
8.662458280414073e-9
1.382149766743728e-8
1.0478736954250567e-8
6.751179732531596e-9
9.054012202604548e-10
8.90126623245306e-9
1.8218286575165186e-8
3.3658101638402424e-8
6.182422964395756e-8
1.0955027665253043e-7
6.423647739485376e-8
1.1239955614246917e-7
9.48964265526329e-7
9.904769969630283e-7
4.815446267052346e-7
8.301880638644474e-7
8.907477116202493e-7
8.496878094474718e-7
7.04196032017874e-7
5.272810160617979e-7
3.620775052212174e-7
1.5370279570122648e-7
3.891467719437933e-8
1.962485069787011e-8
3.799144345813745e-9
3.963330150677606e-9
1.9053766982941026e-8
5.6398505565436796e-8
1.326798940461299e-7
1.338460482933421e-7
3.86159313972182e-8
3.076001129715449e-8
1.3363383868470918e-7
5.372618199030721e-7
4.4408552848821526e-7
3.043029334414626e-7
2.797589130514483e-7
2.8835253835524017e-7
3.027217368665509e-7
3.0818844463620314e-7
2.8645539002040523e-7
2.305892641087213e-7
1.5307024845050816e-7
3.1711563325290735e-6
0.00001135938381328191
4.09329602828797e-6
9.444716172651413e-6
0.000010150410646057122
5.203158105501712e-6
2.1201884129996e-6
3.3660194534810438e-6
5.64430263217278e-6
5.626322960481228e-6
5.427591413988899e-6
3.111358521327285e-6
1.8507203031248523e-7
5.616444443746664e-7
4.848981780021712e-7
2.135875269277246e-7
7.109171528728846e-7
6.335489217095399e-7
5.999081102150008e-8
4.8198742060502125e-8
1.6495551385475182e-8
7.794765048596036e-9
1.8153223326914225e-9
2.527970284870701e-10
4.67868478329952e-10
5.661995139180851e-10
2.7821483719800205e-10
4.40687687854828e-10
1.2526943102419401e-9
2.171735038135167e-9
6.195751604739413e-9
1.2444167600686883e-8
1.1009252299535671e-8
4.1129312575217566e-9
5.864095118002831e-9
1.745795400077569e-8
2.7196328805038698e-8
2.587850578000758e-8
1.4653086069186003e-8
3.420217386099438e-9
5.030031380809169e-9
1.3346710997665014e-9
4.5476549647654274e-10
3.015132840432825e-10
2.8664869551997036e-9
1.7855162037581578e-10
6.695520499254747e-10
3.056933505530021e-9
2.6453465535319746e-10
4.0599667866007245e-11
4.7673765694992295e-11
6.544896866907852e-14
6.549760190564871e-13
6.700703559404821e-13
4.840890915078753e-13
3.082065245409677e-13
1.8138217439430401e-13
5.599439558533161e-14
9.943081141658029e-14
3.3807847061023543e-13
2.1827379241344815e-13
1.3704219210728757e-12
1.3643964688124147e-12
1.5312020402138143e-12
1.7904245316778403e-12
2.128883750806797e-12
2.552321206081447e-12
3.0762236116132778e-12
3.724185141282684e-12
4.528673351227956e-12
5.533326754863723e-12
6.7968368995560615e-12
1.0806884582460778e-11
1.0691618536466585e-11
8.185002515585813e-12
8.285834361513511e-12
1.2969043457519219e-11
2.2772983546732046e-11
4.00498067597345e-11
7.120450551008292e-11
1.3184764233656688e-10
2.636117186984729e-10
6.002272776468612e-10
1.7305678124346923e-9
8.695153404873447e-9
7.2482481380276e-8
2.8149874154076517e-8
1.1442486385706404e-8
1.0878935776954969e-8
2.7481550192105266e-8
7.06017492547285e-8
3.267882882458834e-9
2.993850431191001e-10
5.160566228825123e-11
6.301835842479936e-13
0.
0.
0.
0.
0.
0.
0.
0.
0.
0.
0.
0.
0.
0.
0.
0.
0.
0.
0.
0.
0.
0.
0.
0.
3.1656969532620516e-14
4.639590364738479e-14
6.818829990347411e-14
1.0053531859445116e-13
1.679575589937214e-12
2.6021854004725362e-12
3.816397515343642e-12
5.486237625060554e-12
7.75314853555542e-12
1.0816715268480175e-11
1.490951277405556e-11
2.0256890170520502e-11
2.6994046906120437e-11
3.501307207923826e-11
4.372257077171383e-11
3.766240865503165e-11
4.198017237144001e-11
4.417997039491932e-11
4.377127010027607e-11
5.1942241422715664e-11
6.435626153987515e-11
8.19876027571218e-11
1.1471854448606476e-10
1.8360498476244822e-10
3.3504872556706933e-10
6.921386764681731e-10
1.5838755625822554e-9
2.1405222710787034e-9
2.00954877420048e-9
2.120983912431933e-9
2.446628595282779e-9
3.0060607985612634e-9
3.872683820302616e-9
5.185259756855721e-9
6.771027969060024e-8
1.153639661555991e-7
5.566743017868369e-7
2.6250390036451453e-7
1.6741789645310216e-7
1.0608708305351554e-7
6.145334088040107e-8
3.362758196719967e-8
1.6181676636317555e-8
5.80955633491264e-9
7.85810791522928e-9
2.4224555219890303e-8
2.54656612304896e-8
4.263921673213374e-8
5.151337184300778e-8
3.7077467878370395e-8
1.4553017732036884e-8
1.1619580147612578e-8
1.3564101672277825e-8
1.0080142708359117e-8
9.267872338301764e-9
6.241535094975327e-9
2.0854687308800372e-9
9.979676394766523e-9
2.1755314718213714e-8
3.9119279480160525e-8
3.7161775126925243e-8
2.561406148918161e-8
1.5862880784396663e-8
7.581299612427528e-9
7.4053449770786e-10
1.7862148924211311e-7
5.573304386579272e-7
3.7653175887448277e-7
4.677823551407896e-7
3.644168172011749e-7
2.8417344001248116e-7
2.001675570306836e-7
1.2410394037187677e-7
7.05650179680526e-8
4.255838357221833e-8
4.719123750495581e-8
6.38517727799842e-8
9.445512683066401e-8
9.223910203597355e-8
4.600841318837605e-8
6.984576995004721e-9
1.6162596211801115e-8
1.417553338199088e-8
1.1437679557425732e-8
1.0353986325158983e-8
5.969901434402714e-9
3.384791396945836e-9
1.519462737180329e-8
3.663204695280404e-8
3.114222578532628e-8
2.3232358229970104e-8
1.6394263125402826e-8
9.475355390957594e-9
1.2701480622160984e-9
1.0976419404790936e-8
3.440920702522008e-8
2.20298986779785e-7
1.488297841384994e-7
1.5699664749745198e-6
5.490250371865617e-7
3.20029784763197e-7
1.813821499168589e-7
9.700822004193474e-8
5.164008320290889e-8
2.7522239783510184e-8
2.1025607100180588e-8
4.228739328427923e-8
6.358981989442495e-8
9.536682105838026e-8
1.0279287070940814e-7
6.059121709551097e-8
1.8369358490029887e-8
3.472219356164298e-8
2.932207276131799e-8
2.363599747301539e-8
2.2936424820068458e-8
1.3690057206320762e-8
7.356951182411902e-9
2.9644220800410015e-8
5.787653623955612e-8
6.157389563907643e-8
5.1333198325754476e-8
3.947158410840815e-8
2.7329480238472912e-8
1.496693283604448e-8
9.291919406472849e-10
1.9095596708797112e-8
3.936135907181654e-7
7.68333073358021e-7
1.6610052869206185e-6
1.0427378679011715e-6
6.569015935633961e-7
4.2053435098240774e-7
2.299044746920732e-7
9.893873151438402e-8
1.5802708327921962e-8
1.2505190779108306e-8
7.858962706843543e-8
5.4334717235369104e-8
8.04034815477482e-8
1.350421514375435e-7
1.2178685728741346e-7
5.137579275851246e-8
3.283620856623912e-9
1.7325696543291133e-8
1.4689291161506886e-8
1.1826872435771973e-8
1.002718420465157e-8
3.3080322659411564e-9
6.067209203982338e-9
1.78562827281482e-8
4.125638963204173e-8
5.625504829768541e-8
3.627779580666359e-8
2.18208171540705e-8
8.607937401802223e-9
7.939472805848846e-9
2.4632935930234477e-7
4.1555110085746686e-7
7.896296973219921e-7
6.016026384263783e-7
4.502439025743614e-7
3.310611526609384e-7
2.221533328696235e-7
1.458647056041091e-7
1.0164380036464891e-7
8.101551346502078e-8
8.177652265411631e-8
1.0817258085536867e-7
1.345340162701986e-7
1.4595973833923722e-7
9.329061941664915e-8
3.611050769962991e-8
1.1025740281612325e-8
5.0597979004564215e-8
3.695944447254727e-8
3.5730983361941065e-8
2.5341332114636445e-8
8.38263514833444e-9
4.1074456928849296e-8
7.979711719482504e-8
9.495096122958273e-8
8.634973898128096e-8
7.118320650091865e-8
5.335703970142263e-8
3.490073453106018e-8
1.6139715551151762e-8
4.8809994566483176e-9
6.172087423950619e-7
1.7477539372693856e-6
1.97853412115294e-6
1.9230885991017067e-6
1.3263079600713526e-6
9.368869075037954e-7
5.634083156707843e-7
2.3636397066432694e-7
4.3933428789718725e-8
2.994228384946876e-7
2.9730400107203735e-7
1.837889212870572e-8
1.0109681046789068e-7
2.2005779725916683e-7
1.996816519991821e-7
1.007213347447066e-7
2.1759698128693462e-8
2.346415950578823e-8
2.3308309300528744e-8
1.8215901273092998e-8
1.513688808535788e-8
6.241192864753848e-9
7.655122434375456e-9
2.399144831600285e-8
5.5544108622161726e-8
1.106796287526148e-7
6.968734518006331e-8
4.109911447183857e-8
1.3904520870429167e-8
2.8301512115829444e-8
1.0662572496386745e-7
4.316176724388844e-7
4.3087329271639423e-7
1.9347985661329877e-6
1.045802096864774e-6
7.00848478744434e-7
4.5791716877597436e-7
2.80788457782134e-7
1.7903330727080627e-7
1.2996359088288548e-7
1.2102857524635626e-7
1.8845836788972117e-7
2.2383796607186662e-7
2.067168777735306e-7
1.1191348600250164e-7
4.3999657271282415e-8
1.942009009538643e-8
9.328123628896477e-8
7.058165593034321e-8
7.159261611050485e-8
4.179302729319279e-8
2.95003301668566e-8
8.810357958805356e-8
1.1666640362706859e-7
1.2105285172137744e-7
1.1778932057004513e-7
1.0730386047914528e-7
8.905132610207591e-8
6.524040075273842e-8
3.804577562731498e-8
6.688603695904079e-9
3.381225488625506e-8
1.263158282973055e-6
2.371771105075025e-6
5.208572679670383e-6
3.3565560460744036e-6
2.012918900683383e-6
1.2225315271546899e-6
5.237229505271776e-7
1.600429498762649e-7
1.2428241163798433e-6
1.602385529950677e-6
1.2767609663964797e-6
1.806729537117228e-7
3.578398915824191e-8
7.928912801243352e-8
2.2979950457500848e-7
2.043398539794877e-7
9.710382841605796e-8
1.8962471295865342e-8
1.6554180008392424e-8
1.7930641752674895e-8
1.3758297477787235e-8
1.0407602597433156e-8
1.908901498451398e-9
8.202544928532169e-9
1.981852917648505e-8
4.061763369687223e-8
8.336616269659037e-8
1.1056097513616814e-7
4.8939980982573274e-8
3.912130579421309e-9
5.30563947247987e-7
1.0239733356410655e-6
5.524715304769023e-7
7.463769397836549e-7
7.048551781838609e-7
6.248736455254496e-7
4.995798465045411e-7
3.7806465058636567e-7
2.9349102319158077e-7
2.4726056569827076e-7
2.3649699034993077e-7
3.267562350146859e-8
6.037737334112923e-8
4.698590469051348e-8
2.469560830771889e-8
1.0858473509573424e-10
1.0228509650910264e-7
1.297393130416064e-7
1.0537229691109147e-7
6.432013313383678e-10
1.1276202264781298e-7
1.707761123728425e-7
1.672239183400594e-7
1.663725620454346e-7
1.7340243122434478e-7
1.7980819132362672e-7
1.7611860357474047e-7
1.557996384375615e-7
1.2054882967529134e-7
7.68723708968595e-8
2.823167236902019e-8
2.0324477556722417e-6
6.194731595213581e-6
4.192939210622268e-6
6.857622205682033e-6
5.192772904318702e-6
4.3798565651823205e-6
2.206823993870177e-6
1.5008783722929934e-6
2.1625579230076417e-6
2.8954832860657427e-6
6.04883771448991e-6
1.5448374059079446e-6
1.6744007478471006e-7
1.0864762925236125e-8
1.0561981654382732e-7
2.3281763377108986e-7
1.9581883224592867e-7
8.033719079402745e-8
1.1774576599780845e-8
1.4061812032237058e-8
1.486245977056239e-8
1.107558182152244e-8
6.395510976668718e-9
2.747350598550412e-9
1.1622636089198996e-8
2.3256546585274374e-8
4.3792290717384376e-8
8.32305747758404e-8
1.4029395643615505e-7
2.960881004901236e-8
1.1425609299870497e-7
8.323307952828931e-7
1.2008559618098783e-6
6.506144043107282e-7
9.444789967453725e-7
9.444305459508351e-7
8.536021566218932e-7
6.783001450676278e-7
5.000616671770471e-7
3.56158301438173e-7
1.9266969806354352e-7
3.298254872555832e-8
1.3977463000918106e-8
1.032136638945527e-9
6.954415606906127e-10
1.8511629674937976e-8
8.996499317341357e-8
2.045566014184087e-7
9.740189660432903e-8
2.605609764314363e-8
1.3123787833138492e-7
4.021293182912674e-7
3.559625741903271e-7
2.616738598552419e-7
2.4360291438584613e-7
2.5483369933512905e-7
2.732173548646802e-7
2.860954525980258e-7
2.7752798847074966e-7
2.3692045667218686e-7
1.7064396707593527e-7
9.126840201020821e-8
3.6691584603726297e-6
0.000010339723568521426
5.56221474485051e-6
0.00001067412335563413
9.568293844619932e-6
6.449864155412573e-6
1.6418451648947275e-6
2.694299234340558e-6
4.179323243610893e-6
7.19568582399172e-6
2.727588408509939e-7
2.7362685678622147e-6
2.1499897927893208e-6
7.008203814841954e-7
7.883140071992645e-7
5.790169024860274e-7
2.745678066756946e-7
4.363714538827895e-8
3.576335277466446e-8
4.653114752246329e-8
1.0511695953154764e-8
1.932219890512532e-9
1.1919952859537142e-9
2.004922389758212e-9
1.356884858990354e-9
1.0422084030450848e-10
1.816556857814347e-9
3.6427874727265814e-9
6.1481488604673885e-9
9.765543231700634e-9
2.968732028049417e-8
4.968937076917559e-8
2.6258965764675854e-8
2.142436736228862e-8
6.918728290798316e-8
1.1885354098657892e-7
1.5353491978039965e-7
1.3401840670732616e-7
7.25782852020685e-8
1.9552694720739152e-8
9.043284595761876e-9
4.442621391514039e-9
6.056612457811852e-10
1.1750120119287585e-9
9.762463608412757e-10
1.001444567320408e-8
1.4380201210662703e-10
9.920183369374725e-10
1.8131036728067955e-9
1.619433534336045e-10
7.698917107460389e-12
5.125284075510708e-11
1.3315002695698236e-13
8.182560129655981e-13
7.758565090094267e-13
8.777863796917501e-13
6.842230884114073e-13
5.555892519805813e-13
4.4764514024236463e-13
3.535597335608682e-13
1.205329045104366e-13
1.2600380719609344e-12
1.26797300105739e-12
1.426529066213663e-12
1.6656654385430197e-12
1.974982887851741e-12
2.3599626130036927e-12
2.834046862826597e-12
3.41739063089349e-12
4.137506513781923e-12
5.031052328442814e-12
6.146812954013492e-12
9.554624363150189e-12
8.76737635019611e-12
5.6875976983761205e-12
5.153951036809452e-12
8.375695306000561e-12
1.500450911226971e-11
2.597927754369142e-11
4.4426320898495825e-11
7.74711235992568e-11
1.417966357291984e-10
2.815078729412435e-10
6.377755649238993e-10
1.8296715420017895e-9
9.108097216721205e-9
7.25166830866895e-8
3.0109023346336174e-8
1.2209385910440357e-8
1.1537683032002262e-8
2.89039349036012e-8
7.022374565421959e-8
6.3420035645449116e-9
3.043080320197449e-9
1.705001280018859e-10
7.027301767605606e-13
4.1260224716087915e-14
0.
0.
0.
0.
0.
0.
0.
0.
0.
0.
0.
0.
0.
0.
0.
0.
0.
0.
0.
0.
0.
0.
0.
2.733659876179487e-14
3.9973708516284005e-14
5.860147463156038e-14
1.0063792884801325e-12
1.4954798286268563e-12
2.1362595254027886e-12
3.022876334429032e-12
4.2447477700677235e-12
5.93341984342739e-12
8.261059708465667e-12
1.1439783159340054e-11
1.570967876400493e-11
2.1300390359957695e-11
2.8344554967832757e-11
2.230057796603931e-11
2.7174213587756535e-11
2.3967217673346495e-11
2.3955903024664594e-11
2.7889527176498547e-11
3.3779560464841955e-11
4.3750268258432533e-11
6.34025909501751e-11
1.0211147417752422e-10
1.789588018246243e-10
3.397543565092398e-10
7.074307311757185e-10
1.6237625371594956e-9
2.687865399839296e-9
2.4776225162832166e-9
2.5705576211872375e-9
2.9378719922824344e-9
3.5996237548725057e-9
4.650386068443508e-9
5.915702715965988e-8
1.507761070600539e-7
3.243055149263456e-7
2.36366867618646e-7
1.703293372611975e-7
1.2280836740161102e-7
8.024762416288812e-8
4.9597958082330324e-8
2.9796412171301276e-8
1.736983520965148e-8
1.29954901560534e-8
1.9425697189923296e-8
3.187486015866618e-8
5.166344544825052e-8
5.292255918424431e-8
3.062190933084697e-8
6.931177218582523e-9
1.8694162860834076e-8
1.2936199511680885e-8
1.061386472163175e-8
9.979115854545089e-9
4.263457558418608e-9
4.879702522665681e-9
1.5013076416841637e-8
3.1283445141848e-8
3.848435246963143e-8
2.934329249388966e-8
2.0396622916186986e-8
1.2428584896350507e-8
4.555367860958659e-9
5.383404460349946e-9
1.7802786515118175e-7
4.336878169876281e-7
5.352110704863665e-7
4.5417508227272365e-7
3.1758941563296794e-7
2.26236482127662e-7
1.4370024105213453e-7
8.182208131303751e-8
4.616199202706788e-8
4.0757695718601675e-8
7.784484385374276e-8
5.641537259464659e-8
7.392115156698974e-8
8.223893662747222e-8
4.344980998157016e-8
9.478281620655326e-9
1.0329635506700036e-8
1.1289389837558383e-8
8.90293378474667e-9
7.939980846781786e-9
5.5546979014191735e-9
1.0819570584226836e-9
8.84383712103931e-9
2.2472636114612698e-8
2.7988986184625702e-8
2.0411469425682258e-8
1.4239103707035104e-8
8.540875033138063e-9
2.539844350811356e-9
5.0861173531124286e-9
1.7357712176877198e-8
1.7762823571879807e-7
1.642748801172271e-7
1.1780974082654164e-6
4.777281358184888e-7
2.9141979337847474e-7
1.7407289202162293e-7
9.684451578339688e-8
5.3143063389244546e-8
2.8965556996803546e-8
1.9495542177916863e-8
3.198304478955835e-8
5.6730995176190485e-8
8.787372174446458e-8
9.342556224273447e-8
5.4204768442354136e-8
1.443305152206765e-8
3.394963078038682e-8
2.5805266350278995e-8
2.1127574399494135e-8
2.0486979765354142e-8
1.1703905810259681e-8
7.13029896736486e-9
2.7707693340781042e-8
5.294550172229714e-8
5.3097561251171897e-8
4.367805764203116e-8
3.337483084559732e-8
2.2807890336682017e-8
1.1667315373414624e-8
1.9946488069505273e-9
2.4165959420769615e-8
3.438442376231363e-7
5.720207559555519e-7
1.5481149423241852e-6
8.527616955155566e-7
5.223746090955401e-7
3.234180212283958e-7
1.7185741444543292e-7
7.47001275986136e-8
1.9698344256675473e-8
1.947877923913314e-8
1.1190619874550995e-7
6.008342203746055e-8
7.073193524224847e-8
1.1182065915901924e-7
1.0046551944434116e-7
3.9407465132368594e-8
8.370206322674277e-10
1.4710375446741705e-8
1.2258120753582803e-8
9.949889696373668e-9
8.489048935996536e-9
2.692428978690488e-9
5.231187941795899e-9
1.5280292343445052e-8
3.511055581006788e-8
4.482043025989848e-8
2.9150732190465898e-8
1.7615546981972785e-8
7.299165504095728e-9
4.7356753056630274e-9
2.0660964404066311e-7
3.7330322204864333e-7
6.696975329923014e-7
5.215091710043186e-7
3.9174917836709543e-7
2.898211148316158e-7
1.9522025385472177e-7
1.2753213464247205e-7
8.721147176743915e-8
6.696608459783271e-8
6.437420882247831e-8
7.955479126755588e-8
1.0916764504420399e-7
1.2813164815394476e-7
9.08516621375149e-8
3.634783647065401e-8
8.745124234504812e-9
4.351292928639895e-8
3.11645220031625e-8
2.9317732804139012e-8
2.3720922663793886e-8
2.4808423160342144e-9
2.8926041649016083e-8
6.275214058044838e-8
8.270924905120463e-8
7.433828104379825e-8
5.982578674616206e-8
4.3903054440964145e-8
2.7960152194736523e-8
1.1772309747184356e-8
6.9386435079400205e-9
4.98020442895222e-7
1.3242934332627225e-6
1.6790281050981376e-6
1.4856314813244646e-6
1.014343912603418e-6
7.079657442396155e-7
4.246222426589442e-7
1.9412326172183525e-7
2.025460513619295e-8
1.0187193023232254e-7
6.22754799868383e-8
3.241813587633437e-8
1.1266208529595093e-7
1.9513896760362818e-7
1.626626602533483e-7
7.327569965854734e-8
7.095151700757775e-9
2.4229391865028556e-8
2.058442881247783e-8
1.649570221256207e-8
1.3740972326845654e-8
4.1732242538089805e-9
9.003077271338707e-9
2.600633551993107e-8
6.062660499277472e-8
8.084255253091143e-8
5.208011285014711e-8
3.116584742313566e-8
1.0182088925537444e-8
2.1717493622604266e-8
8.727682290423757e-8
3.80732309418592e-7
3.7399807984328187e-7
1.8728665990688699e-6
9.41918546005262e-7
6.149765819223954e-7
3.928443410134278e-7
2.3555347100121415e-7
1.4626992033433875e-7
1.0264616238168568e-7
9.29835693801105e-8
1.3321479388254238e-7
1.8244797368717803e-7
2.0348463906127125e-7
1.2849438746710306e-7
5.08700032691953e-8
8.83366221272614e-9
8.276679425264148e-8
5.8923038220398744e-8
5.7551306871347e-8
4.68269501718659e-8
6.755547778274914e-9
5.8886769451967846e-8
9.915618708478443e-8
1.0616135390784176e-7
1.0087072505028546e-7
8.94569228437907e-8
7.25200002967195e-8
5.1904475062800176e-8
2.8892870542980585e-8
2.027252434540144e-9
3.431533690762827e-8
9.783434145770295e-7
1.7440190502390613e-6
4.329385052572068e-6
2.5562312607867925e-6
1.526987315989976e-6
9.189776776304471e-7
4.211791917674153e-7
1.9903876780292602e-8
4.3800414097231993e-7
9.431361396144297e-7
5.67942018881459e-7
3.2491160959610847e-8
1.4237034045514332e-8
1.3016665884066287e-7
2.265598413139264e-7
1.6207316442182472e-7
6.237561124167394e-8
9.823635097444281e-10
2.0641212340289892e-8
1.71157764153844e-8
1.3547122367387698e-8
9.621550067227922e-9
5.498655323479462e-10
1.1121640926824751e-8
2.5564144845393094e-8
5.4173198757513875e-8
1.1018727467995671e-7
7.06465591981243e-8
3.111981412531655e-8
7.73266170866735e-9
4.4079958430238717e-7
8.368592214946677e-7
6.742946518265723e-7
7.667708163266473e-7
6.736103011732653e-7
5.650533104885319e-7
4.2960486831409216e-7
3.130628490147816e-7
2.3826673602526071e-7
2.0202033970860473e-7
2.0714326465440974e-7
1.828781695121116e-7
1.6032255429548275e-7
1.0051334351216438e-7
4.850849232695299e-8
1.4500393266758002e-8
7.059818652358466e-8
8.356274206586005e-8
7.455395718838035e-8
4.818677194167118e-8
4.279683351169649e-8
1.0825482926320796e-7
1.4063573173705495e-7
1.4808074874389893e-7
1.516821353122767e-7
1.5025035533660772e-7
1.383292066346585e-7
1.1441371462602345e-7
8.241883007137842e-8
4.6418884996061787e-8
6.592152097277656e-9
1.545801498060073e-6
4.483483159735127e-6
4.0730215889454994e-6
5.104781676091961e-6
3.5678976415587597e-6
2.643773397149217e-6
1.4909844015862974e-6
5.807139015163662e-7
1.935933663324059e-6
2.0843586234674705e-6
2.65411646283088e-6
6.54401175177861e-7
1.3119548851154837e-7
5.071526665102062e-8
2.416811929187252e-7
2.43675015560516e-7
1.3458536852950327e-7
3.740120311286177e-8
1.3330131760847687e-8
2.1308011760093838e-8
1.6422819180351654e-8
1.2317030137012575e-8
3.2833703337155084e-9
8.611378292093273e-9
2.1475857824280707e-8
4.344648547473868e-8
8.866308944168092e-8
1.599673293353508e-7
7.88987288509218e-8
1.4341073699547452e-8
1.160888871150336e-7
6.645257697244673e-7
9.144073173981951e-7
1.1895148835635127e-6
1.1759616983763863e-6
9.984560897451498e-7
7.956436061884754e-7
5.730419773164595e-7
4.0467165124348453e-7
3.0212870411733463e-7
2.450182139807669e-7
1.544591951764442e-8
3.199683463561296e-8
3.272839714364625e-8
1.8375795699169204e-8
5.634235478792481e-9
1.2072510726199288e-7
2.3066349940361407e-7
2.5327727271492324e-7
4.454491488630494e-8
1.769278181491015e-7
2.2452186800486141e-7
1.949489895512346e-7
1.8836446006685213e-7
1.9810245734672918e-7
2.1260386234906825e-7
2.2108870597126694e-7
2.1211290541391566e-7
1.8017465474991146e-7
1.303282044193682e-7
7.005096728832685e-8
1.035672932648702e-9
3.2617650310773004e-6
7.024463410207009e-6
7.571879831847394e-6
8.933610858281363e-6
6.144794209687263e-6
5.387133598560271e-6
6.361546386423311e-7
1.973327688080412e-6
2.4681557253875897e-6
4.289231351149275e-6
6.289161777562816e-6
4.222683530775096e-6
3.881554612969698e-7
1.841808847160095e-7
9.359655077776422e-8
5.567478159315423e-8
1.5376109261792998e-7
1.5848470082044175e-7
5.0953065611364126e-8
8.625762409925384e-9
5.729235314720373e-9
7.890119564904512e-9
5.744284883162534e-9
2.8297682263103125e-9
2.420585657980332e-9
7.297232322141575e-9
1.3495401792119556e-8
2.3242332792951062e-8
3.814203773871592e-8
5.3374438512306106e-8
2.5412803398819514e-7
2.8140108041768753e-7
2.2140359694355917e-8
2.6501087214067275e-7
4.07562240874754e-7
5.168075985151575e-7
5.621661481222261e-7
5.059797811917817e-7
3.503303455514956e-7
1.4638186425748553e-7
1.9663037750805075e-9
4.564220297036622e-8
3.6758256893263476e-8
1.3212809124982768e-8
7.1517162673847894e-9
7.02477294719736e-9
4.375996893935718e-9
7.812679760800658e-9
1.3823773294048645e-9
5.804367987887899e-10
1.6752193621484486e-9
1.1836964026182992e-9
1.4094023100159206e-10
7.94080808088711e-11
2.2353406589272583e-11
8.825304146006131e-13
1.0464083911130537e-12
1.52819505114113e-12
2.012302047393914e-12
2.7860550128576222e-12
3.661345008404174e-12
6.326054965127933e-13
8.416994045776154e-13
1.0046676000392035e-12
1.186984899627843e-12
1.4030705725283053e-12
1.663728244244216e-12
1.9795896485717328e-12
2.3630007976850393e-12
2.829473672070532e-12
3.398942184034426e-12
4.097175106231504e-12
6.1394675274739515e-12
4.690446947979327e-12
1.6418325641205956e-12
8.682564080192567e-13
2.1462938485080274e-12
4.397101190963498e-12
7.49873029102198e-12
1.1920285837205304e-11
1.8627095861982548e-11
2.937674913836007e-11
4.752377624773845e-11
7.996548341847896e-11
1.422596920407212e-10
2.740594420295218e-10
5.956655757408074e-10
1.5880144598904492e-9
6.5262848443990854e-9
8.683566346536566e-8
4.8027795536478735e-8
1.5617626363894577e-8
1.5970732749419572e-8
1.737246981445617e-8
1.3903267500230135e-8
1.0963695570623113e-8
9.249583769706032e-9
8.427600517173295e-9
8.456943336227579e-9
9.48024655535306e-9
9.98782330681228e-9
6.529244613816082e-9
3.8381344365466675e-9
3.1414825630277375e-9
1.7544446530532805e-8
6.1062665621814786e-9
4.9502303920905125e-9
9.873122405366984e-11
4.8421111684474084e-14
0.
0.
0.
0.
0.
0.
0.
0.
0.
0.
0.
0.
0.
0.
0.
0.
0.
0.
2.750090946642289e-14
3.771316609180607e-14
5.1973508178637626e-14
7.187387186977e-14
9.96721885639418e-14
1.3856805053572074e-13
1.9309677689049088e-13
2.0815047823751582e-13
9.804033597873012e-14
8.10329681894093e-14
1.0043205808203794e-13
1.4706525407691336e-13
2.0952064037720126e-13
2.9233929499115204e-13
4.1230758986590584e-13
5.94386588894377e-13
8.751472741787258e-13
1.3109410552690356e-12
1.9914370152123835e-12
3.0622377471639297e-12
4.763909587283925e-12
7.501340748031877e-12
1.1970863789760557e-11
1.9401756631562632e-11
3.2035412948910665e-11
5.4128849113080565e-11
6.982302295720288e-10
1.9683111716717496e-9
3.0514189236534247e-9
1.754999341034059e-9
1.0099440486427205e-9
3.8388820968463674e-9
6.502650757433853e-9
9.109018384506325e-9
1.1714332024966026e-8
1.4281447941108214e-8
1.6705667491590223e-8
1.8854218577359032e-8
9.267913710606578e-9
3.641149553879945e-9
6.377846275734779e-9
5.674539668457539e-9
5.766326708912529e-9
5.440138331654565e-9
4.1344611499322945e-11
7.694136915471263e-9
1.2193976036601877e-8
1.053554392337564e-8
9.102810224059163e-9
8.059758248251816e-9
5.354676089370452e-9
5.405648697329391e-9
5.139761322333028e-9
4.900996335209918e-9
4.851836375003235e-9
5.022977839618488e-9
5.4410992609830675e-9
7.4103224942799825e-9
5.895360948570981e-8
2.708362715881122e-7
9.117139788955429e-8
5.06048311886707e-8
2.46649792337514e-8
8.69493405662014e-9
4.37403785365476e-9
2.386713720402162e-8
6.779388790336565e-8
7.807212964296847e-8
1.127625632198786e-8
1.1141898862912117e-8
2.173508155849645e-8
2.9145144742028897e-8
2.2062509442644035e-8
9.471930784058616e-9
5.340919486855497e-9
7.076700118343843e-9
5.0981548590997594e-9
4.540779897351233e-9
3.099809536448001e-9
9.467773536360526e-10
4.617258557986822e-9
9.866616474099304e-9
1.8883984111177555e-8
2.4876111074829133e-8
1.6314749876491152e-8
9.259707966090205e-9
3.6740152276798446e-9
2.072642762924083e-9
9.942053884751554e-8
3.0187331075796503e-7
1.7415054366157073e-7
2.2440226303659069e-7
1.7752677137349223e-7
1.4033619629653916e-7
1.0210187990549023e-7
6.834512150498612e-8
4.848399563324302e-8
5.361433369600952e-8
1.019249502663976e-7
6.243869565159545e-8
6.207597236655914e-8
4.016560789957046e-8
1.3618992917923371e-8
2.47624105602721e-9
9.095193064498493e-9
7.350920225032987e-9
6.272676373879493e-9
5.73113481671963e-9
2.2787600345526694e-9
3.3097697588314424e-9
1.11903263335429e-8
1.678465767739836e-8
1.3390906171817643e-8
1.0261367635390014e-8
7.187181639261408e-9
4.047321797022323e-9
6.769974624697029e-10
3.3882602269551093e-9
9.110282163535338e-9
1.338138109541099e-7
9.310321901441327e-8
1.09622526068644e-6
3.579944096067378e-7
2.0604505386244683e-7
1.1483082708194117e-7
5.9386132637081136e-8
2.8228236042200272e-8
9.194452231108148e-9
9.54033502523791e-10
1.6588322040238075e-8
3.162741589133782e-8
5.5744781508538584e-8
6.982632840709223e-8
5.229017716044359e-8
2.0824535202299523e-8
1.3788024051857933e-8
1.947665834770095e-8
1.4519808250864182e-8
1.3359130711652296e-8
1.06178216417224e-8
7.875696914108861e-10
1.2751077773732765e-8
3.00077261707444e-8
4.536973821654554e-8
3.767514252579937e-8
2.798125311043104e-8
1.892793333369529e-8
1.0108869799340133e-8
2.8687406761406786e-11
1.9981202616547443e-7
5.1686351459929e-7
5.434046633156522e-7
5.091708475390029e-7
3.683343011979764e-7
2.7001781391757416e-7
1.7682693574314663e-7
1.0277726236020942e-7
5.632352918676826e-8
3.9071810910578755e-8
6.182870579975786e-8
1.005622504548927e-7
4.878597428225738e-8
5.866019926231782e-8
8.2142889907615e-8
5.5288133799730264e-8
1.5136294491065904e-8
5.6610894680581235e-9
9.741925134731982e-9
7.503055744132483e-9
6.336200500897072e-9
4.6430050282947226e-9
3.661298474689533e-10
5.471108672184865e-9
1.2999325183938613e-8
2.7813047678345205e-8
3.255587772758237e-8
1.9461430658011394e-8
1.0244287021046874e-8
2.504943967446744e-9
5.941115394776674e-9
1.6756921419067097e-7
3.4097516198586355e-7
5.479798611326674e-7
4.492419120021145e-7
3.409984234055223e-7
2.5572276600998355e-7
1.7415455080939734e-7
1.1371020524768488e-7
7.641257019314268e-8
5.6245830073917976e-8
5.0885065782589304e-8
9.776689073190652e-8
1.2617151779117014e-7
9.345902141696665e-8
3.7332491810491344e-8
2.290602207896434e-8
4.136189989626515e-8
3.133699202065668e-8
2.962855321520941e-8
2.6303129643990976e-8
2.4477026705921867e-9
2.6340545936227397e-8
5.5284529362667394e-8
5.628223275855724e-8
4.970167758283386e-8
4.158947560252466e-8
3.1894185195956166e-8
2.0416525117844376e-8
5.430040170212152e-9
2.006612584082252e-8
8.3034051533118e-8
4.4854331438138174e-7
3.7705437942843965e-7
2.5305445034030584e-6
8.877175044251717e-7
4.859885098205172e-7
2.58523281160839e-7
1.1565164576266102e-7
3.658445746256852e-8
7.816580975460244e-10
6.284525039236171e-8
1.972159655827059e-7
8.608330040274542e-8
5.532458392779492e-8
8.781696542692623e-8
1.0489500106992153e-7
5.1617185653288826e-8
9.541918082207688e-9
1.0852457905202454e-8
1.1498152526477066e-8
8.944604075752419e-9
7.705769289708823e-9
4.2093016236558344e-9
2.415412381458973e-9
9.314210092430443e-9
2.111541927167907e-8
4.445917036103635e-8
3.5648438908567366e-8
2.0886373786492696e-8
9.84824540677039e-9
6.459548650860023e-10
1.4301768596469383e-8
2.1947563759866256e-7
3.781885585886251e-7
8.271589452204188e-7
5.851096424756603e-7
4.234170612985342e-7
3.0323959463711115e-7
1.980626841179377e-7
1.2614983188687266e-7
8.438375903767373e-8
6.414818090739468e-8
6.396063755408376e-8
1.1619137683526287e-7
1.504378398790369e-7
1.1093404396478077e-7
4.417834472201428e-8
1.9769487245089797e-8
5.130719683674859e-8
3.824491038732401e-8
3.601114182937633e-8
3.248919564260192e-8
3.7647747003818384e-9
3.0657593738485524e-8
6.57387088323926e-8
6.951794824757684e-8
6.210328853232968e-8
5.22995766015448e-8
4.040764130774191e-8
2.6621170223951066e-8
9.849479600339723e-9
1.4921805347711654e-8
4.6207666366556163e-7
7.726127568675039e-7
2.0255958781381454e-6
1.1429527872979306e-6
7.055510317095936e-7
4.393477613431071e-7
2.328340993453976e-7
9.61124615263681e-8
1.0871895446325085e-8
1.2263320859085453e-8
9.783069477303886e-8
2.3617686756741502e-7
8.90731129404876e-8
3.78738733362203e-8
7.976525802170743e-8
1.1975125364258428e-7
6.918789630834418e-8
1.707284061483307e-8
7.956405864504112e-9
1.1219096703502445e-8
8.494121108292941e-9
6.971084984299038e-9
3.6868370637110765e-9
2.261949357646972e-9
7.786560945459938e-9
1.6047688054699775e-8
3.1151970222819796e-8
5.690265812363553e-8
3.409956821857714e-8
1.22867464236725e-8
4.57321809333739e-9
2.777461280256935e-7
7.135087566446617e-7
3.738247337958905e-7
5.185627361779444e-7
4.7252419867202274e-7
4.128757744722542e-7
3.282036607691239e-7
2.4372803451499745e-7
1.8247730850478037e-7
1.469146898096462e-7
1.3378085923344389e-7
2.0883834137972836e-7
1.9107671544760388e-7
8.910358221764577e-8
1.1775943067831324e-8
9.780676034617412e-8
6.908319681804166e-8
6.236342326098929e-8
6.337657340398012e-8
2.7978140355164107e-8
3.3521728640268e-8
8.078955838712322e-8
8.789262118618799e-8
8.43794130236148e-8
7.736496788599776e-8
6.606353479981852e-8
5.0389988336324675e-8
3.022884844258341e-8
2.26387009199964e-9
4.6025345228303435e-8
1.5313287519703204e-7
9.477721642097563e-7
5.059655754951771e-7
5.696107278994749e-6
1.6395930737470669e-6
8.441976142453576e-7
4.047092892865804e-7
1.4154136597353235e-7
2.3647685355298362e-8
1.7065164649653294e-7
1.1319447255165225e-7
3.2405705453343225e-7
1.482320970501708e-7
5.4416964850528816e-8
7.794623300507664e-8
1.5554190341140025e-7
1.252749716111932e-7
4.5385810003806373e-8
3.6999796811076163e-10
1.6232941636669964e-8
1.3299423552401768e-8
1.057735412889218e-8
8.096423686246157e-9
5.390262271142551e-10
7.367181717553035e-9
1.7249889625803175e-8
3.5502843774286896e-8
7.054807941981699e-8
5.5692708478348e-8
2.5906715231318355e-8
3.3955973067406196e-9
2.2361847367579006e-8
3.4988028853598227e-7
6.897873418938496e-7
8.163411309414061e-7
7.781551922880872e-7
6.291081672363847e-7
4.96486002063841e-7
3.5643311767836227e-7
2.465433790167355e-7
1.7915432578829394e-7
1.4676292748830063e-7
1.4633550906568662e-7
2.2795403346520743e-7
2.244615820261812e-7
1.0857659064190081e-7
2.9236241467445126e-8
8.444640697645993e-8
8.275865394792751e-8
7.077923997434636e-8
7.250810055438436e-8
4.049104651961023e-8
2.897114804106339e-8
8.899487040553893e-8
1.0711045771318197e-7
1.0513142058793078e-7
9.784661546288252e-8
8.501467806632494e-8
6.664557729410309e-8
4.380097019442668e-8
1.5582753942433744e-8
2.411554319752947e-8
9.19209611641001e-7
1.4129224677067293e-6
4.207143710618194e-6
2.2422185563172493e-6
1.3333393015201743e-6
7.931419906225608e-7
3.7451050051573687e-7
7.321315680353506e-8
1.9052214775635814e-7
3.990100594748815e-7
1.0348940237824865e-7
4.283402193970619e-7
2.0124270150633133e-7
4.391356005513556e-8
2.988163500166541e-8
1.3929530968973052e-7
1.415298609579136e-7
6.288286319835533e-8
1.1248943339327474e-8
1.138903259730749e-8
1.1582913533611702e-8
8.72473404522006e-9
6.5127316356088455e-9
6.978020338061039e-10
5.418073438465741e-9
1.1946701800891122e-8
2.2210383210466056e-8
3.926828937850219e-8
6.467993312359982e-8
4.292111874329432e-8
1.1462421958628252e-9
5.203971249772629e-7
1.0000302213263046e-6
2.5548594081141125e-7
5.524276981170631e-7
5.855421215238341e-7
5.734453808808849e-7
5.113354444960425e-7
4.2019950108022107e-7
3.3878151526355537e-7
2.839086056115692e-7
2.5605074806320336e-7
3.050852104140416e-7
1.6505685206712512e-7
6.148413205107451e-8
4.329192196134493e-8
1.530246122557504e-7
1.1992691245720812e-7
1.2509770213118696e-7
8.718815938376211e-8
3.81760970652327e-8
1.1663453191839345e-7
1.3431381656876475e-7
1.3865402451185063e-7
1.3929625811891934e-7
1.3306112542578862e-7
1.1668801033511128e-7
9.031671867962814e-8
5.527616202072416e-8
9.229006095890042e-9
5.8497827436221385e-8
1.7331561121353482e-7
2.06688064311989e-6
9.55908254550015e-7
0.0000109261821993721
3.298748656105207e-6
1.6753190166465083e-6
7.564174596149637e-7
1.3239332607021758e-7
4.987628894510548e-7
1.8079423128841961e-6
1.4199306348935748e-6
6.866830132229057e-7
1.5668013633079473e-7
6.522660922283718e-8
1.6427814985421988e-8
1.1421289014138768e-7
2.0116423254487844e-7
1.2732802003485867e-7
4.2511110213887126e-8
3.69023856699907e-9
1.689003776596235e-8
1.3334804556591799e-8
1.0370371419876431e-8
5.567041323257384e-9
3.365453448549062e-9
1.1533947743022058e-8
2.3024567258904303e-8
4.3230999098335597e-8
7.887592130079346e-8
9.113980782945754e-8
2.2553331176788074e-8
3.263235293018709e-8
6.051575493409393e-7
1.2582421804801184e-6
5.985805202755595e-7
8.631971764649251e-7
8.24058397055466e-7
7.413894550806757e-7
6.030750211186567e-7
4.6038049117325136e-7
3.5590652472418665e-7
2.9355620462253066e-7
2.657843052144192e-7
2.623053878435937e-7
1.4189080258865307e-7
5.980432127822962e-8
1.2435733535389371e-8
1.906174713028485e-7
1.3985723851731057e-7
1.4048519706829063e-7
8.907341545105231e-8
6.600672918097728e-8
1.462515003559526e-7
1.6142319174945126e-7
1.6800958297053022e-7
1.739564641651033e-7
1.736954657734552e-7
1.6046229747268784e-7
1.321298563298955e-7
9.199737911952627e-8
4.2749180029358346e-8
1.8638388254566408e-8
2.101962074312648e-6
3.2977449522065848e-6
7.714165784406008e-6
5.082517384537671e-6
3.042007433210296e-6
1.8478183408493093e-6
6.498377253829097e-7
8.634111381762363e-7
2.0503079801010483e-6
1.9851787843585124e-6
2.4262898546728527e-6
1.539804738641323e-6
2.7037518455494276e-7
2.3715259141227482e-7
1.090200094864825e-7
2.2409371100325214e-8
7.122153824682999e-8
1.4560767941589738e-7
9.00419163752972e-8
2.2478875599839543e-8
1.6453233157491198e-9
7.978693661985151e-9
6.236217650288252e-9
4.293195987627742e-9
4.4470123890452834e-10
3.950657460129282e-9
8.195131422009156e-9
1.4139457827124416e-8
2.2266144539644683e-8
3.0613575511132733e-8
2.8098749659509794e-8
2.7379119309978313e-7
3.675233517765928e-7
8.439069874676738e-9
2.812197727123887e-7
4.177296973029144e-7
5.177928618501144e-7
5.747462009077146e-7
5.636396188003108e-7
4.829971232028321e-7
3.4033233120157686e-7
1.5293243065129335e-7
7.169318786609198e-8
2.9649254129106705e-8
1.8890871687232064e-8
2.116247652480088e-7
3.294403849762453e-7
3.728442228911671e-7
7.098684612219112e-8
2.4077145582449487e-7
2.4729052483007644e-7
2.2073201078256805e-7
2.207590716737279e-7
2.3636211051619992e-7
2.563718960497214e-7
2.6896117482256944e-7
2.606966464370961e-7
2.2379094578669043e-7
1.6206591263434773e-7
8.282462084837616e-8
1.3298425955887654e-8
1.3448372400744032e-7
5.5634246661436994e-6
2.800109990030006e-6
0.000015510338159598
8.469001962493132e-6
4.935947885486925e-6
2.356854767040165e-6
1.674014591818122e-6
2.0639230110105976e-6
2.3877712547729925e-6
4.477110613802215e-6
3.4122171136052294e-6
2.473576938523865e-6
6.443504861382064e-7
3.2444635467982857e-7
2.0021363256931687e-7
5.912298207439202e-8
5.029788826669406e-8
1.3993630706512857e-7
9.44009238948978e-8
2.254162752294003e-8
1.0224705295969699e-9
6.338235049591517e-9
5.593656217780052e-9
3.723323414060505e-9
2.646508212368918e-10
3.929265152692692e-9
8.005603921523147e-9
1.3730311420845727e-8
2.1686934116786795e-8
2.9631713940749872e-8
2.309585269306719e-8
2.4160672101755774e-7
2.9847719344561984e-7
1.2981773991941989e-9
2.6533107221017215e-7
4.214815750476202e-7
5.433420654819686e-7
5.999650506191892e-7
5.401432006695425e-7
3.6547886586542306e-7
1.5561873105443133e-7
1.7707354841322686e-8
7.788023835491174e-9
1.302540897705246e-9
1.0679124072621926e-8
3.6477225345751456e-8
5.777819902973419e-8
1.4247853799664705e-7
1.3485539910054862e-7
1.0218354069123756e-8
2.3733426428101994e-8
8.531172189941181e-8
5.807337237333009e-7
6.497981030006488e-7
4.6541016057677876e-7
3.7362920983902047e-7
3.678819322839421e-7
3.7668154862795413e-7
3.787732120672561e-7
3.5132622295577437e-7
2.834803155235896e-7
2.6023010825409923e-6
9.694369229909492e-6
3.6943378336851534e-6
7.988186116105448e-6
9.878353902114554e-6
7.095912233963734e-6
2.113554282488161e-6
3.962455626490186e-6
7.002063819333096e-6
4.4778501608478465e-6
7.5634416411971e-6
1.1446079503412944e-6
5.720073087478699e-7
4.5902456553401587e-7
1.6486035733542255e-6
1.9694438322498244e-7
5.9559396567153884e-8
9.773419347736266e-9
3.823604690921681e-8
5.668466418358985e-8
2.5505405757426774e-8
9.001187050540614e-10
1.2360784871769842e-9
1.1827284762156517e-10
3.596537493515375e-11
1.3939522538924959e-12
6.22307695664711e-13
8.01301042334316e-13
1.0963732373949648e-12
1.2281075807190532e-12
1.30918429955311e-12
1.289118903725468e-13
4.00328954159435e-14
1.0429144045648833e-13
1.3525254792893865e-13
1.4941382746247188e-13
1.5411834377162462e-13
1.5211531155303318e-13
1.434569294860066e-13
1.265655237135155e-13
9.861656141543565e-14
5.5469726947162546e-14
7.533079819653848e-13
1.983242410613899e-12
2.6319929813720983e-12
2.7658848494921437e-12
2.890688436151906e-12
3.304009780707154e-12
4.1603382948348135e-12
5.646043351670773e-12
8.107301467459163e-12
1.222755721705774e-11
1.9421036647175503e-11
3.286437430158342e-11
6.062270210757317e-11
1.2721861864557186e-10
3.3235123331902606e-10
1.410623339840078e-9
1.6332681765947763e-8
1.6299355137823616e-8
4.759508005105515e-9
3.36867829204475e-9
3.3763045338107306e-9
3.1671425262927884e-9
2.9279676881677027e-9
2.7247835468076996e-9
2.5487840824957763e-9
2.3668472744170274e-9
2.158603308889111e-9
1.9328509985148203e-9
1.7189672850806593e-9
1.5477732821830014e-9
1.4423777325015494e-9
3.4724640776232886e-9
5.436181713048012e-9
4.468396636309116e-9
4.703367336490554e-11
0.
0.
0.
0.
0.
0.
0.
0.
0.
0.
0.
0.
0.
0.
0.
0.
0.
2.3959928806979794e-14
3.1171715290305864e-14
4.17652823936325e-14
5.6788094302798774e-14
7.783572929506758e-14
1.0720280449902033e-13
1.4814979034600053e-13
2.052918887165952e-13
2.851556815931869e-13
3.969712458946718e-13
4.373129682321343e-13
2.117242568847721e-13
1.7770714540817295e-13
2.1684172388696437e-13
3.104788177398606e-13
4.3526700140416333e-13
5.995456590682575e-13
8.365246414323198e-13
1.195534991073875e-12
1.7484141135627302e-12
2.60541204150198e-12
3.941614120819294e-12
6.041102092179417e-12
9.373255726735529e-12
1.4728688546269636e-11
2.346929218216864e-11
3.800538170394911e-11
6.274763751837937e-11
1.0611374919460328e-10
1.3182067517171762e-9
3.707552583518552e-9
5.592109028926635e-9
3.0337186398360957e-9
1.8868203719758823e-9
6.719559851396492e-9
1.1153391395863068e-8
1.540980676104401e-8
1.9600128227315077e-8
2.3679205736711722e-8
2.7499407913776395e-8
3.0877940204199084e-8
1.5169671647758577e-8
5.25709078208377e-9
1.1918965053766822e-8
9.928028966133175e-9
1.0001109485570107e-8
9.088482083741856e-9
9.15105601229074e-10
1.457726731225058e-8
2.2072850671975275e-8
1.9410180333967036e-8
1.7062447761923743e-8
1.499001550012055e-8
1.2708211993026436e-8
3.5940330373382326e-9
1.1306148746120085e-8
1.0412895664356328e-8
9.855725353432565e-9
9.68114242215634e-9
9.867422553259067e-9
9.248311475731899e-8
2.4975030725433572e-8
1.7922889471506097e-8
2.591213976629468e-8
2.244988143966938e-8
1.3796280910096764e-8
5.576444844601935e-9
3.090265933529415e-9
1.8629508120221756e-8
6.774620134071334e-8
1.3792714117353063e-7
5.0096749338750185e-9
6.3996876191656845e-9
1.4462488638846229e-8
2.0681720838027905e-8
1.5840161003929422e-8
7.21383281637508e-9
2.755953738593796e-9
5.037927782281851e-9
3.5458721149014128e-9
3.120339116297456e-9
2.2216191228519143e-9
5.489885733431621e-10
3.063753984040672e-9
6.564920895182442e-9
1.2663102485840913e-8
1.8250455828469255e-8
1.209614744686736e-8
6.819303722182331e-9
2.574362263901121e-9
2.223553594897611e-9
6.559328916610538e-8
1.8962272922756077e-7
1.0395174803966906e-7
1.3012750192944126e-7
1.0046495836263226e-7
7.833513432499005e-8
5.882310778703995e-8
4.977221073455128e-8
2.784809189553002e-8
1.0090026413101315e-8
1.1120389879634396e-8
8.949715790635546e-9
1.1244195039532891e-8
7.633667527170553e-9
2.6112689289289486e-9
1.6230606978033179e-9
3.9379566930131955e-9
3.389634364716207e-9
2.9314755737361476e-9
2.6522897458553657e-9
9.559677232806049e-10
1.6114395915654577e-9
5.330311769548807e-9
7.113951352199138e-9
5.702160306734203e-9
4.289408054967259e-9
2.875494715310565e-9
1.5055290015660408e-9
1.738375539848801e-10
1.2184131208158633e-9
2.8400367868035326e-9
7.935979000966254e-8
6.778311765815452e-8
7.435980530265469e-7
2.4737340539005554e-7
1.4505475303113262e-7
8.223097949180417e-8
4.2837527896347835e-8
1.9630123333925558e-8
4.124808610251633e-9
4.6795306071134866e-9
5.317886186049061e-9
2.0353709999760622e-8
3.984395957690518e-8
5.2781407980858246e-8
4.215715464658687e-8
1.8462775330344705e-8
8.048388325695418e-9
1.4874164911880611e-8
1.0853520045096554e-8
9.794699184620273e-9
8.139746889912045e-9
9.117184719171292e-11
8.550692217217299e-9
2.077260195292182e-8
3.5273343050645074e-8
2.9904584846869736e-8
2.197678579175341e-8
1.4776632568862762e-8
7.799141689737233e-9
4.983175736564513e-10
1.4623500472135478e-7
3.687704700856263e-7
3.766650402571347e-7
3.51117895246785e-7
2.5396850555437e-7
1.8642045838441015e-7
1.2323936535003296e-7
7.410125518634302e-8
4.62926205191282e-8
4.6088831483140346e-8
8.607064215795371e-8
1.1463907294130138e-7
5.201537128904888e-8
5.023733900160871e-8
6.085196709716521e-8
3.196640618709664e-8
7.021710821106109e-9
5.026771173623347e-9
6.651185565519369e-9
5.154083828039005e-9
4.4435999520304015e-9
3.0578838010370923e-9
5.757848645106416e-10
4.267955756484531e-9
1.0068525367593055e-8
2.1298406898700002e-8
1.9523449262538037e-8
1.184902630957669e-8
6.253397013216497e-9
1.5359166280158116e-9
3.3754633268542218e-9
1.1849045361534953e-7
2.4811460876214934e-7
4.318301105537004e-7
3.430514231563785e-7
2.574317605600214e-7
1.9123802180806875e-7
1.2887476139487636e-7
8.288144999944626e-8
5.399170371264937e-8
3.743631818035315e-8
3.198976846397302e-8
6.877574056244321e-8
9.370601204861126e-8
7.714222684389039e-8
3.45519184442827e-8
1.101745758520232e-8
3.122246385097562e-8
2.2994077947998684e-8
2.109834006899199e-8
1.9547458228505286e-8
4.190419924861213e-9
1.606089347032466e-8
3.99660179186946e-8
4.4111035570708755e-8
3.841251033058476e-8
3.181646890661742e-8
2.431374394781001e-8
1.5515012059148156e-8
3.637108872657917e-9
1.8726009265002766e-8
8.363283804381086e-8
3.159122273457363e-7
2.6083866250662e-7
1.732563648392546e-6
6.091081454446301e-7
3.3431976863971237e-7
1.7958312933096157e-7
8.374714924173502e-8
3.4744467117744994e-8
2.8620325128722213e-8
1.2407906937262546e-7
1.9287969533231964e-7
8.810834741808618e-8
5.2729099557759917e-8
6.986408111193208e-8
7.21346648803276e-8
2.7667367074220812e-8
2.7072795366484017e-9
8.526425298546274e-9
7.890945234785949e-9
6.27066527397921e-9
5.4733265787811765e-9
2.515045798292807e-9
2.264645061685888e-9
7.569994812212492e-9
1.716995581323813e-8
3.2127851619634515e-8
2.101772120339335e-8
1.2538129863980405e-8
5.906705120167285e-9
3.801433809751103e-10
8.056976893214452e-9
1.5529657829795943e-7
2.718839712286951e-7
6.576241139979244e-7
4.4282785683052185e-7
3.1477001037544565e-7
2.2190300145813469e-7
1.4249159934661663e-7
8.865563026801153e-8
5.6726271492471975e-8
4.0037631442638423e-8
3.833589442711529e-8
7.812609096018909e-8
1.0852553120295879e-7
9.251283018952522e-8
4.209943189435388e-8
6.656281006215096e-9
3.781157433455863e-8
2.735397374027533e-8
2.4734137871561306e-8
2.3387155854344515e-8
6.366959519438573e-9
1.694226248379204e-8
4.4644224230223004e-8
5.369093393452065e-8
4.7226934840029125e-8
3.916913069457492e-8
3.003468002619511e-8
1.969149027676083e-8
6.917347829752028e-9
1.327950676912236e-8
3.176900958569912e-7
5.217250327469704e-7
1.349328354220537e-6
7.616586577289583e-7
4.7376967311014797e-7
2.978354532936974e-7
1.622680458477035e-7
7.540926922902782e-8
2.820092393472909e-8
3.09233438441061e-8
1.0949855047289168e-7
1.6595918365985512e-7
6.784694649362282e-8
3.886256088243287e-8
7.115837228472051e-8
8.585690678284215e-8
3.923485809335977e-8
5.9476518547663375e-9
8.477151811063115e-9
8.242647397893058e-9
6.353077151696014e-9
5.321653879873202e-9
2.0735616893624393e-9
2.5431124575745705e-9
7.226539443779563e-9
1.4939038966341483e-8
2.93549563643043e-8
3.799600058688277e-8
1.9005092771454212e-8
6.8823282990341744e-9
3.2228172722596857e-9
1.933630088018448e-7
5.043511169020107e-7
3.4102581404451136e-7
4.2287394961971583e-7
3.686941575285693e-7
3.114685968356224e-7
2.391132147647534e-7
1.7170204183678462e-7
1.2427243996149314e-7
9.636302530388088e-8
8.446904248162261e-8
1.424434083881541e-7
1.5380108182346343e-7
8.635737644442037e-8
2.2591198688215137e-8
6.322493539833184e-8
4.914147122803474e-8
4.150953301918198e-8
4.176632934221201e-8
2.749375787415642e-8
1.1724000073123821e-8
5.2180322562096554e-8
6.587360240215763e-8
6.214089572770574e-8
5.58336706024853e-8
4.7154400319396313e-8
3.5815671022261666e-8
2.1303726544547624e-8
2.0703697175435067e-10
4.1007209306122235e-8
1.4944143849514208e-7
6.07565243764715e-7
3.2959225135264913e-7
3.682782289568744e-6
1.0600846333282529e-6
5.49982869326917e-7
2.6938483828317113e-7
1.0601895023151e-7
1.5467943845276467e-8
3.101102273448976e-8
6.918405485332414e-8
2.5490759724688693e-7
1.1089537170550639e-7
5.311348275203128e-8
7.868162077655091e-8
1.1721680885703853e-7
7.584414879557537e-8
2.043709310504869e-8
7.244556661303523e-9
1.2672345217422952e-8
9.760662042681139e-9
8.150238442880538e-9
5.5845071287201394e-9
1.007272638083293e-9
7.462302478379585e-9
1.6971927564024143e-8
3.558435303129322e-8
5.255526205838118e-8
2.9499055137375634e-8
1.412994663952604e-8
1.2375287747352648e-9
1.400162830909848e-8
2.46322535831181e-7
4.805847419080587e-7
7.373259607860728e-7
6.183618188532312e-7
4.7442917800773106e-7
3.586970709191394e-7
2.466993693677284e-7
1.6375127525990546e-7
1.1370788794438684e-7
8.868858864826618e-8
8.543006914210271e-8
1.4795546206105957e-7
1.7711782324978483e-7
1.109250680983451e-7
3.844286793130812e-8
4.202046089777845e-8
5.8653734642467984e-8
4.6120181407375295e-8
4.5206584436152705e-8
3.654312006947622e-8
3.472718321491107e-9
4.715830872213715e-8
7.806943223729275e-8
7.684077149978918e-8
6.93153459252177e-8
5.887192069320941e-8
4.552185286093479e-8
2.951687339580416e-8
9.415670645557102e-9
2.1193363066117105e-8
5.682468350896288e-7
8.601925014226447e-7
2.6362900432372387e-6
1.3682139016352339e-6
8.231611101408792e-7
4.96373714424022e-7
2.5058202306523646e-7
8.951910989434145e-8
1.647864225492253e-8
4.904941955643044e-8
1.0641424273907376e-7
3.048595378596695e-7
1.1504684598002618e-7
3.677196652430221e-8
6.726207842505208e-8
1.3029723698512764e-7
8.868389909723665e-8
2.6779457788846784e-8
4.393830092477301e-9
1.2086820052435629e-8
9.2709471924813e-9
7.4312896675854985e-9
4.670287397203044e-9
1.4602112820744879e-9
6.977605120063749e-9
1.4459885066716164e-8
2.7549495061714883e-8
5.027423792326948e-8
4.797112356314397e-8
1.744778708804255e-8
3.6449850576265175e-9
3.250904780224325e-7
8.497188654765623e-7
3.314598291131779e-7
5.291137154502446e-7
5.050273109133573e-7
4.574473204710946e-7
3.7744240924928976e-7
2.8938081492684484e-7
2.2168188024624225e-7
1.8094548775175495e-7
1.649883227806185e-7
2.459880892517779e-7
1.9650247247591784e-7
8.404356827512272e-8
4.873961333194297e-10
1.1390099388675737e-7
7.996047043075366e-8
7.541600868681334e-8
7.49207760161058e-8
2.0850572142202106e-8
5.2540845634044654e-8
9.46648808795803e-8
9.897729084013259e-8
9.584688150640912e-8
8.860548290939648e-8
7.592914911200023e-8
5.7807635134909105e-8
3.421584429971651e-8
1.4907445488780796e-9
5.386690435655679e-8
1.699012582157391e-7
1.1603628817997078e-6
5.566592509460095e-7
6.924901819630921e-6
1.941074740870575e-6
9.883823147246874e-7
4.62957540293581e-7
1.4701217910712114e-7
6.504737783432886e-8
3.033761662035138e-7
2.884909390981065e-7
3.21003124053905e-7
1.765620271228991e-7
5.633159559280264e-8
6.71577660338601e-8
1.6283779466471664e-7
1.470776310839971e-7
6.0347187998393e-8
7.114844251515862e-9
1.6445556747479118e-8
1.473291495196778e-8
1.1455096179984396e-8
9.031341769141373e-9
1.6588740767297473e-9
6.7396936250209e-9
1.6312436977105905e-8
3.3135959887810784e-8
6.556075055450038e-8
7.488332773177042e-8
3.420953915410825e-8
5.750994964988738e-9
2.4797117673258637e-8
4.0057369543056125e-7
8.106892877759828e-7
7.971191739636082e-7
8.288564570055176e-7
6.93155260624112e-7
5.625639994883593e-7
4.1503867470408544e-7
2.935047571460986e-7
2.169013863498466e-7
1.7936651433749576e-7
1.7833478027535547e-7
2.650814644566901e-7
2.2859086151423858e-7
1.0184962279825564e-7
2.2469387750097433e-8
1.1027497399715909e-7
9.426662395160527e-8
8.42149162074026e-8
8.631416064781045e-8
3.4399583166198856e-8
4.8997435744671347e-8
1.0812870772772215e-7
1.2067717863587293e-7
1.1930714669926212e-7
1.1249619723578902e-7
9.869885309634748e-8
7.7824713881662e-8
5.1348626972661544e-8
1.8697402339318713e-8
2.616896810861104e-8
1.1211657553133386e-6
1.6978271075631014e-6
5.045948373571789e-6
2.71779554804711e-6
1.6069612305965469e-6
9.492953948753719e-7
4.305188927561407e-7
3.5179171290352285e-8
3.703003300015798e-7
7.495343746631253e-7
3.6125332218219463e-7
2.3161237158727398e-7
2.464781625388293e-7
5.94812467076884e-8
1.3636365391370828e-8
1.156557402528772e-7
1.5767703571391313e-7
8.30117303903688e-8
2.1144950192125038e-8
8.151877910983893e-9
1.2232722729993652e-8
9.170773315530062e-9
6.963782012683087e-9
1.8550045613006482e-9
4.499453498424605e-9
1.0606272087049377e-8
1.965126099952763e-8
3.416776445777741e-8
5.5764824315410135e-8
6.346008153786217e-8
3.0564497593153276e-9
6.497870476563244e-7
9.143337145391033e-7
2.066342174427006e-7
5.364360959355077e-7
5.996683538601617e-7
6.108327955361589e-7
5.662120859769674e-7
4.811812248480534e-7
3.958595630800384e-7
3.314638466838617e-7
2.8710939561622977e-7
2.8423278815787275e-7
1.3881710658240702e-7
4.890718348656741e-8
6.872544403137721e-8
1.6834894703970384e-7
1.4065961960865573e-7
1.4834254062930124e-7
6.381614597249874e-8
8.294609009203589e-8
1.415045575775807e-7
1.5255272408364705e-7
1.584066697924744e-7
1.6160908265525993e-7
1.5675272093829372e-7
1.3920818873539742e-7
1.0884916242664937e-7
6.785571213703901e-8
1.495666552174474e-8
5.9074231560520725e-8
1.7548152549360274e-7
2.6032472256106066e-6
1.1725778085714651e-6
0.000012628629990580951
4.0581135095314775e-6
2.0729164536355135e-6
9.252205696356834e-7
6.839537475283357e-8
1.041402240027013e-6
2.0645221777977456e-6
1.6594302305800328e-6
1.2896126111679052e-6
3.97707852887743e-8
7.831408019060775e-8
1.1205536919034874e-8
6.666226534306086e-8
1.9551052453307032e-7
1.55372413062538e-7
6.350193195428866e-8
7.180660785656163e-9
1.5306790778629927e-8
1.392939200703846e-8
1.0563039099501305e-8
6.789383834238757e-9
1.64693984048934e-9
9.487734908661794e-9
1.9218286181098998e-8
3.536935818075976e-8
6.289408532677516e-8
1.0034576185915066e-7
4.040680018306077e-8
3.297619694146084e-8
7.407695062162614e-7
1.3362463305605143e-6
4.812875819329636e-7
8.287209285894808e-7
8.459655636542393e-7
8.01228674892554e-7
6.836283197275308e-7
5.398552345995399e-7
4.210674314093603e-7
3.3577028795041684e-7
2.5425386263228227e-7
1.9067501523286035e-7
9.627259951807908e-8
3.998236888239714e-8
3.3184462061125044e-8
2.1520807239444786e-7
1.7624472507899075e-7
1.6902234711153982e-7
3.25003446042098e-8
1.4159494308284466e-7
1.8200649931897483e-7
1.834332390041232e-7
1.9072454609182793e-7
2.013737489179153e-7
2.066725544118816e-7
1.968534983700299e-7
1.6697821605881327e-7
1.2050932793441258e-7
6.267662871507543e-8
7.005335197664088e-9
2.6812932511188737e-6
4.284925395675855e-6
8.480382302875597e-6
6.4936242604386075e-6
3.994693259906704e-6
2.571163385692401e-6
6.683292052891502e-7
1.7191008123670164e-6
2.134614755208071e-6
2.465924398834022e-6
4.218684807968185e-6
2.1285802110192443e-6
8.918990796558771e-7
2.0958499483102539e-7
2.802713306958596e-7
1.1174833161737784e-7
2.1000043578574348e-8
8.677848866752124e-8
1.2117785518094305e-7
4.533085739170742e-8
8.062137955219642e-9
3.5691806510219205e-9
5.480255932202858e-9
3.933713951183285e-9
1.9856653406396664e-9
1.6125471173447488e-9
4.774424035848671e-9
8.561808599138451e-9
1.3803376584124815e-8
1.9666022774350436e-8
2.1408040090533418e-8
1.3625615961942696e-7
2.1522717104215202e-7
3.2003050294097696e-8
1.604602689844667e-7
2.839396019024905e-7
3.8885167563501174e-7
4.667582758154226e-7
4.7568308191953806e-7
3.851074166235183e-7
2.2006101656582368e-7
6.925917380647987e-8
2.7472545634578447e-8
6.269805282729345e-9
3.5383615444936277e-8
1.940398354966643e-7
2.1115409180984748e-7
1.5153522772065859e-7
1.2879558913054512e-8
2.776137545718937e-7
3.646667946403872e-7
2.971672223653839e-7
2.7043019978345487e-7
2.807864743313736e-7
3.054550405649282e-7
3.303182625183289e-7
3.39681083966075e-7
3.163469744374063e-7
2.5537220226326704e-7
1.6722705687489878e-7
6.173834899405179e-8
6.149018945943638e-8
6.893089381718117e-6
4.094882062086904e-6
0.000013668805676372668
0.000011561268158857012
8.018751412675735e-6
2.033387374970363e-6
1.8339259490175341e-6
2.3617090732378413e-6
3.5166144853221472e-6
5.585303567124526e-6
7.649458492368759e-7
1.9592757146637924e-6
1.3182890890108641e-6
3.573796666044848e-7
7.190840843578215e-7
4.899360405265161e-7
2.2094053562187984e-7
1.9615934656293453e-8
3.8903800504813284e-8
6.786435591660556e-8
1.6117905877057485e-8
2.917388652690009e-9
1.484509612959516e-9
2.539296041773326e-9
1.7303704497933753e-9
3.063500094522472e-10
1.9159182527228296e-9
3.980958871070247e-9
6.731111061396723e-9
1.0418552178330073e-8
1.3738902295660659e-8
5.270272194872944e-8
8.791877389099004e-8
3.857129774941596e-8
4.919092725878564e-8
1.266907710440031e-7
2.0018175042763923e-7
2.45881302425125e-7
2.1240325595573372e-7
1.184330851051769e-7
3.959885976123126e-8
3.04176212013376e-10
4.601252557331309e-9
2.815917291398871e-8
2.5275388237133055e-8
1.588406459483027e-8
8.750896808526082e-9
9.985947708174967e-10
7.906707210221636e-9
2.9682349640774314e-10
7.312921551614503e-10
2.3879502395562114e-9
6.268439275736972e-10
1.4377253793473223e-10
3.209042064111074e-11
3.3303901847896595e-11
5.456994974085611e-13
1.1783501593828832e-12
6.767527009366764e-13
2.1169532504796953e-12
2.51619219908213e-12
3.3176269804255734e-13
7.065580972395977e-13
8.834750743498822e-13
1.053930692921166e-12
1.2463611554960182e-12
1.4749744442489836e-12
1.750657540127782e-12
2.084403363404954e-12
2.4892984740234994e-12
2.9818891906340006e-12
3.5834237209960438e-12
4.321342846322879e-12
6.474910501928672e-12
4.956391127166071e-12
1.7482712111248174e-12
9.291552209903261e-13
2.2979493707411422e-12
4.728205783245686e-12
8.09781745256951e-12
1.2926266006370991e-11
2.0288425960106457e-11
3.215911395991766e-11
5.23461620333116e-11
8.877626082489965e-11
1.59618320258838e-10
3.1221998808592385e-10
6.950921101777159e-10
1.9368788228875057e-9
8.921962771965883e-9
7.838298467113563e-8
3.819371496143477e-8
1.8283415793681147e-8
1.1564331558622134e-8
8.587803654744496e-9
6.498119366127896e-9
5.0482033849339195e-9
4.160501966656541e-9
3.7533555542076186e-9
3.827703373515291e-9
4.63821835322533e-9
7.155530068545495e-9
7.192184542574646e-9
2.8546376226987137e-9
1.621514197097192e-8
5.56660043760606e-9
1.8824604779593317e-8
1.4327715142253712e-11
3.482254587677998e-13
0.
0.
0.
0.
0.
0.
0.
0.
0.
0.
0.
0.
0.
0.
0.
0.
0.
0.
0.
2.96550498448534e-14
4.0862229288495387e-14
5.6498281221812376e-14
7.83363566558361e-14
1.0888998882084179e-13
1.5172371514678601e-13
1.617521884121663e-13
7.544647593871608e-14
6.239710015703117e-14
7.839594697402434e-14
1.1573788530601123e-13
1.6522778693887602e-13
2.3081854600949215e-13
3.259736476400594e-13
4.704690856596363e-13
6.93198348827589e-13
1.0386188524732682e-12
1.5773448506218433e-12
2.4237494258677174e-12
3.766191622540953e-12
5.920394827249053e-12
9.426562591463253e-12
1.5232206098580027e-11
2.5050819972441148e-11
4.210253891041945e-11
7.274511478963252e-11
9.165028024056906e-10
2.6831673324787624e-9
3.849208928830928e-9
1.515836437168735e-9
2.177199277446704e-9
5.587670564166302e-9
8.712409095367251e-9
1.1754832173922143e-8
1.4756949101329901e-8
1.7617433685505492e-8
2.015696435685804e-8
1.0164802497552214e-8
4.561928944234276e-9
5.4009749793809195e-9
5.9442710983427855e-9
6.232367839314278e-9
6.37374748688072e-9
8.7772205338228e-10
7.544629402320027e-9
1.0264308078654185e-8
8.975000044967236e-9
7.789092186084057e-9
6.642295484662796e-9
4.620575938154164e-9
5.248257115001238e-9
4.824507065504774e-9
4.5805990591739295e-9
4.552364894016879e-9
4.7551304837556506e-9
5.215774883047631e-9
1.4000657908701944e-8
3.820927565165159e-8
3.287162755680401e-7
1.0571692573370736e-7
5.538389160143464e-8
2.566216321480306e-8
8.234258659724428e-9
6.04930617776178e-9
2.8454814120892423e-8
8.432680834843394e-8
7.968172501180685e-8
1.777257466801487e-8
2.8640497182094293e-8
1.8191478500691238e-8
1.4344926792843088e-8
2.2304996905799847e-8
2.340603207682683e-8
1.2756612185394861e-8
2.968272593907409e-9
8.711994457465445e-9
5.134470940268477e-9
4.251264191911362e-9
3.376958249444283e-9
4.1717681352253246e-10
3.4986454152722885e-9
6.987184356260294e-9
1.2151321454121005e-8
1.9268691732724663e-8
2.60027968591917e-8
1.8995570632802356e-8
8.502241583222193e-9
1.433706645884103e-7
4.3292007280883175e-7
6.833048245502662e-8
1.8649424959202717e-7
2.422134592456466e-7
2.5551512730655637e-7
2.513129044182478e-7
2.2590502324349483e-7
1.8248447005080543e-7
1.3434286405671345e-7
9.270524090186729e-8
1.252712031474843e-7
1.0046099726773242e-7
5.281210386515258e-8
1.2914803267932987e-8
3.422912338744726e-8
2.3813324149274155e-8
1.9743792474041438e-8
1.8733649474301358e-8
1.128579800187877e-8
7.1163316733428546e-9
3.292474501840703e-8
4.0184380795831175e-8
3.3620690552474686e-8
2.7851697436420157e-8
2.1581368201394165e-8
1.3831464716757449e-8
2.95600798333447e-9
1.6123754973351666e-8
5.613660592737787e-8
6.740840740842047e-8
3.1145765348543995e-7
1.1305062374261004e-8
2.5572837708084653e-6
5.768957057255412e-7
2.8443371722401215e-7
1.3373759608715817e-7
6.025412012960156e-8
2.323975911409845e-8
2.822845920788674e-9
8.821293452881436e-9
6.500191003586058e-8
6.071885504909912e-8
7.945935611326168e-8
9.670207241310214e-8
7.65378458650862e-8
3.303250244732345e-8
1.7992248995037791e-9
3.278242100563033e-8
2.250461157578433e-8
2.0413383230615475e-8
1.731249315437831e-8
1.877042864843499e-10
1.7785985540091252e-8
4.102664044184581e-8
6.8997759130211e-8
6.692292657881596e-8
5.166504270458179e-8
3.6144129816312254e-8
2.195868078078188e-8
8.503787075169947e-9
6.334310908393472e-9
3.9085501581726113e-7
1.1431664740042719e-6
1.1637108283711813e-6
1.1776907556766933e-6
8.423777933681382e-7
6.131485281395022e-7
3.9113249570486634e-7
2.0324594451319572e-7
6.56128526327331e-8
2.3008336350754578e-8
1.0159003337303857e-8
5.363013192501663e-8
1.2981696604027031e-7
1.808007505607156e-7
1.299728328197855e-7
5.082429262682785e-8
6.639344077561066e-9
2.4477786335389145e-8
1.9148124208552724e-8
1.5967127708127664e-8
1.2780346277476086e-8
1.5291635424968496e-9
1.2178772710451243e-8
3.2840646507472436e-8
7.634178420849546e-8
5.998574864838857e-8
4.0357687850619496e-8
2.4221991351764366e-8
6.167097895894066e-9
2.3281185294641428e-8
3.1221604835928235e-7
4.0785257071795576e-7
1.2252990580636743e-6
7.623369348192353e-7
5.340221380001093e-7
3.671558792430255e-7
2.3277662963882415e-7
1.4826373184941431e-7
1.0311810907958985e-7
8.621675613760157e-8
9.956363335803595e-8
1.6956756461797103e-7
1.6548611802152928e-7
1.5527328642839755e-7
9.90153352095841e-8
4.017181492497885e-8
5.569169485509019e-10
6.093881087881054e-8
4.1297192282085765e-8
3.9910124773344043e-8
2.6220103253497882e-8
1.3577026539048354e-8
5.006330186464772e-8
9.204450900305221e-8
1.1168423423572327e-7
1.0598706851451238e-7
9.063758220231603e-8
7.029322879169352e-8
4.824024534620788e-8
2.6132366792374572e-8
3.00726960674399e-9
7.504978219018949e-7
2.450572122746958e-6
1.9186744666337677e-6
2.5232065626632714e-6
1.8587472751362065e-6
1.3954764349985306e-6
9.032119366721868e-7
3.8369565370997e-7
1.6201109653577072e-7
7.677195875671592e-7
8.419932290886104e-7
1.3958754748206132e-7
9.254431619565915e-8
2.6075966959822e-7
2.393519360805357e-7
1.2799679776563253e-7
3.655892083230022e-8
2.3617823525232567e-8
2.7748849026707856e-8
2.1466886954824897e-8
1.7601476628242838e-8
8.038523554079469e-9
7.900766328085663e-9
2.599816610247558e-8
5.984268954941637e-8
1.315539506028135e-7
9.389588042606362e-8
5.4759849551391254e-8
1.696263873100995e-8
4.714278281344657e-8
1.1344736870648154e-7
5.137450963149279e-7
4.813668210820209e-7
2.197218957222415e-6
1.2139722842191577e-6
8.211297032527417e-7
5.385459933412182e-7
3.3265343064902915e-7
2.1539233946938523e-7
1.602124610031197e-7
1.5506893981115132e-7
2.3173845508438692e-7
2.2608263696833633e-7
1.639198041196973e-7
8.568152402355324e-8
3.5680004311222226e-8
2.5211545978673684e-8
1.0742561111817007e-7
8.448607603097183e-8
8.42762930615757e-8
1.718808661947573e-8
6.880065847166655e-8
1.2188391412099886e-7
1.3734391769265786e-7
1.4233309141329426e-7
1.4315974688753848e-7
1.3573929168835254e-7
1.1718528886033552e-7
8.948741827508063e-8
5.645314143311183e-8
1.9064067979554093e-8
2.6091836478418645e-8
1.6777771013494137e-6
3.5660536601014873e-6
5.895973611726338e-6
4.69918378017229e-6
2.9105175196779597e-6
1.869900990941747e-6
7.55115322425462e-7
8.3034328721468e-7
2.0016041621626766e-6
1.8944300493356242e-6
2.420085141414311e-6
5.206334493481749e-7
8.511896067381468e-8
1.7206309610862567e-8
1.8583468975295292e-7
2.3896659050092035e-7
1.4590280034196797e-7
4.4681785545481294e-8
5.5604252344215286e-9
1.792855769271655e-8
1.4246814903791871e-8
1.0821940078207315e-8
4.473432556139533e-9
5.359266590342835e-9
1.5066924209511383e-8
3.0148496947478e-8
5.915733628937199e-8
1.1451754829888554e-7
9.008410549667786e-8
6.168553270843548e-9
7.022699797966038e-7
1.0420156670468476e-6
4.190045025346916e-7
7.059010631253272e-7
7.304620812148435e-7
6.935970624965843e-7
5.888749099242983e-7
4.6409851655603673e-7
3.6305532027630033e-7
2.8964361065336136e-7
1.7144880124371648e-7
2.9060850498102353e-8
4.286074096875973e-9
9.602849431240537e-9
5.020709698467145e-9
1.0684060910465123e-8
8.328271096762775e-8
1.7543491598626353e-7
1.0084233565693466e-7
1.1758367542256015e-8
2.9649067656590355e-7
3.0018060816244526e-7
2.481245779589344e-7
2.0586731538899848e-7
2.04465396504436e-7
2.1640888251911347e-7
2.29209389218037e-7
2.3048679489524255e-7
2.0827266185439746e-7
1.6226902621740045e-7
1.0272696721135803e-7
2.4155824892030902e-6
8.614632757007714e-6
2.7918724825465453e-6
7.942341354170583e-6
8.144810627785812e-6
9.817430369268764e-6
2.8434780436065107e-7
2.1692499035478467e-6
3.2430918807212516e-6
6.222764378539064e-6
8.395018858129622e-6
6.817424409629982e-6
7.241581920914167e-7
1.8479090927297997e-7
1.0835379890264144e-7
5.149066226065633e-8
1.4148737792271107e-7
1.5731568530533883e-7
5.2899100470859264e-8
9.648471120266206e-9
5.228526972570667e-9
8.030130895877833e-9
5.876844248341255e-9
2.8954652333460008e-9
2.4928154988287775e-9
7.57782654376708e-9
1.3988798634979632e-8
2.4155162966646416e-8
4.029216484802147e-8
5.806305480469953e-8
2.3280028718969354e-8
5.243786688844906e-7
4.1773265066252233e-7
1.1695770218040916e-7
4.383849832080368e-7
6.019035695667153e-7
6.912682676447944e-7
6.60133353860713e-7
5.103347365054435e-7
2.8476788686777317e-7
5.7913558856997936e-8
4.111992239822352e-8
2.365999647328827e-8
1.1902125064387151e-8
1.600069781578882e-8
5.546768697248895e-8
1.0586918424525789e-7
3.61040821429077e-8
1.8837251659510307e-8
2.4432257156236653e-9
2.4019224166013783e-9
3.804961818485201e-9
4.0328375931226284e-9
2.2555527849567622e-10
1.0605818868374104e-9
2.282248558414087e-9
2.754824380610987e-9
2.7767165784067374e-10
8.900783114937045e-11
1.1843000333356863e-10
1.3870545810543482e-12
1.120058133708871e-12
1.0658222842827926e-12
3.2891855530478216e-12
1.1386579576079843e-12
3.3731957460433163e-14
4.220994371807574e-13
7.296862419659737e-13
9.872682155971206e-13
1.2345720286660756e-12
1.4971179836560762e-12
1.7947052649194411e-12
2.144514980756014e-12
3.2699522664223478e-12
2.5024481034807447e-12
7.428042571361299e-13
1.4958049206942876e-13
4.589623219272941e-13
1.0167393291415693e-12
1.7017297892751491e-12
2.5783283550962e-12
3.777743004507883e-12
5.496035931903684e-12
8.036573789101545e-12
1.1894336503675187e-11
1.7915195248720033e-11
2.761253280535741e-11
4.3838650599948486e-11
7.232147422037032e-11
1.2553132867349872e-10
2.336880115800567e-10
4.818679308872374e-10
7.200554814392356e-10
6.135948398550956e-10
6.157773924137839e-10
7.367348393267185e-10
1.0774236211435832e-9
2.1206223651458933e-9
5.613896133110405e-9
2.9197339704490626e-9
2.007152763363213e-9
1.843529239073376e-9
2.0715365340301444e-9
2.9121967125006186e-9
3.4703659150260487e-9
6.438844371115316e-9
8.269382948174553e-9
1.1801365424345214e-8
2.3376723982328824e-10
4.55102879337417e-13
0.
0.
0.
0.
0.
0.
0.
0.
0.
0.
0.
0.
0.
0.
0.
0.
0.
0.
0.
0.
0.
0.
2.505634493229114e-14
3.4950552217598244e-14
3.444776514758718e-14
0.
0.
0.
2.761205257756659e-14
4.048415263477281e-14
5.767130208458004e-14
8.286133882370282e-14
1.212495193005117e-13
1.8041179588861972e-13
2.719970850303545e-13
4.144159388684722e-13
6.372195205200713e-13
9.88454855739429e-13
1.5473104229011112e-12
2.446344852631383e-12
3.911605737274259e-12
6.337260825386361e-12
1.0429792102573631e-11
1.7499883019389044e-11
2.2412127757896525e-10
6.476123187473223e-10
1.0800690208236671e-9
7.58823877289788e-10
2.319419796521698e-10
1.3977421133999597e-9
2.594112288319592e-9
3.837008237962167e-9
5.144734626091857e-9
6.5026484158460665e-9
7.864204740277963e-9
3.906935918171274e-9
1.5609969433990044e-9
2.1835899047880327e-9
2.5777205790152073e-9
3.023208465687408e-9
2.806184815360763e-9
2.66748687607131e-10
3.205114225488573e-9
2.4475725968827033e-9
1.1711467030711355e-9
7.081471781693283e-9
4.213884273605574e-9
3.1644243488999472e-9
2.6639951013685376e-9
2.462591726006418e-9
2.4859618909235156e-9
2.7179825249875246e-9
3.1768345252698167e-9
3.910047671162887e-9
4.996348391182118e-9
8.405464219954457e-8
2.1543941607320848e-8
5.140726563757197e-7
1.5841316095921833e-7
6.836611786210253e-8
2.6004533038899902e-8
3.9328663506434265e-9
1.6380410964503897e-8
6.323433944903134e-8
3.1078773260583393e-7
5.929958497414173e-8
2.819916928826666e-8
1.974527654548842e-8
2.3072868688887798e-8
3.519599239159647e-8
3.199262158075804e-8
1.6178036789365124e-8
1.2902855837457156e-9
1.0989366086964544e-8
7.1649894127094265e-9
6.086165837543725e-9
5.00452575341903e-9
1.2575399206106253e-10
4.80616940807594e-9
1.045087153770698e-8
1.967912582123667e-8
3.255471498144539e-8
2.9732216267139885e-8
1.7320087938851494e-8
8.307466950753923e-9
1.4218311525952808e-7
5.076525601914746e-7
1.8459607176068466e-8
2.4956699471067814e-7
2.661857158850272e-7
2.55072038356586e-7
2.2813860873459598e-7
1.8331703126771906e-7
1.3270212583642605e-7
8.993492145446381e-8
6.093532621719003e-8
4.7785483476155454e-8
7.568597786293116e-8
9.492629393147214e-8
6.623439632021435e-8
2.412486406857313e-8
8.934336010775699e-9
1.5644708434125484e-8
1.1920604731481529e-8
1.0313835704768699e-8
8.400517896205111e-9
7.126608302126472e-10
8.716540756061668e-9
2.3597114630318247e-8
4.0277990070330094e-8
2.943980866405255e-8
2.0818584306592832e-8
1.3183598622668147e-8
5.3105150824390835e-9
4.655261781606275e-9
2.114055733909552e-8
2.0766607512961606e-7
2.081206513519608e-7
1.2566070352208037e-6
5.49265317944094e-7
3.4215138030719265e-7
2.0920837448398617e-7
1.1888309080205105e-7
6.71747423169478e-8
3.907379889080057e-8
2.8303289356160915e-8
4.1088518186782435e-8
7.107976183736882e-8
1.0521296170005672e-7
1.0550749956776973e-7
5.6115375649154735e-8
1.155652618097653e-8
4.107088544516433e-8
2.9644114713675277e-8
2.4948286430623293e-8
2.4319766662740452e-8
1.197567051289844e-8
1.0632416804087718e-8
3.600341709368932e-8
6.175348167498598e-8
5.8595070256528506e-8
4.848501443722419e-8
3.724575519951577e-8
2.543381696490194e-8
1.2745912151125912e-8
3.0341328219335656e-9
2.8743963234226504e-8
4.073687022303282e-7
6.459235800066515e-7
1.9016065522841797e-6
1.0034500478995532e-6
6.069903451280003e-7
3.69775880338831e-7
1.9177522015824853e-7
7.804937832885802e-8
1.0911874675059962e-8
5.355938791341042e-9
1.1667494089530873e-7
6.275407405440081e-8
7.30892569586297e-8
1.2314178951159737e-7
1.1763630740191438e-7
5.000143609549197e-8
4.308108217512426e-9
1.6186937386629245e-8
1.4041316782066509e-8
1.1238384785854546e-8
9.633853064850363e-9
3.6226409474853227e-9
5.175877804311718e-9
1.5759995039763798e-8
3.617853503464989e-8
5.588368458979779e-8
3.585481992286129e-8
2.155398854450031e-8
9.127966128063919e-9
5.2452083421271375e-9
2.86904960257721e-8
2.651991407569892e-7
3.491824674315187e-7
1.2148641162152807e-6
6.956085706546721e-7
4.713967444007601e-7
3.1522775638051257e-7
1.943483000907554e-7
1.198427757679053e-7
7.967529027893582e-8
6.37164166919361e-8
7.363684973198081e-8
1.2400305067942146e-7
1.6108948582270236e-7
1.2251403038973358e-7
5.053227647740114e-8
9.237883480043914e-9
5.915741503765274e-8
4.257564437323476e-8
3.9642150957141725e-8
3.665354221236249e-8
5.6613189667831035e-9
3.151938827270687e-8
7.0435999893092e-8
7.962100153308462e-8
7.243703439230137e-8
6.16121826242155e-8
4.816104057102282e-8
3.281087286067687e-8
1.5296779717260433e-8
7.507873319273405e-9
5.235600418725354e-7
1.0685002743363023e-6
2.08590928873522e-6
1.3998659441815643e-6
8.9569010235218e-7
5.826074078918891e-7
3.2101694970946436e-7
1.3183170793472712e-7
3.021517647301211e-10
7.225688628912044e-8
2.891086995260746e-8
2.5312513003704716e-7
8.831794068920256e-8
3.399363805963042e-8
9.011810648704682e-8
1.4350520008491817e-7
8.728393414130582e-8
2.416335616430066e-8
6.834049066179928e-9
1.2573726367906894e-8
9.58459610473925e-9
7.729605207709469e-9
4.288183307439279e-9
2.2683261797986974e-9
8.341610068935683e-9
1.723273377848471e-8
3.354273257712165e-8
6.235150663954567e-8
4.305581242435172e-8
1.4769728320891262e-8
7.642852009576244e-9
3.2629377894812833e-7
7.799648156080084e-7
4.2191070990869613e-7
5.730979938992722e-7
5.246921515943837e-7
4.588767196390804e-7
3.645436766686142e-7
2.7206255776338143e-7
2.0656348532806423e-7
1.7028413095510984e-7
1.6072974477761996e-7
2.408578507493633e-7
1.9480719528654362e-7
8.448475904215437e-8
5.875896418329245e-9
1.1867010030147852e-7
8.177187648574118e-8
7.68403766076516e-8
7.654187659180589e-8
2.0672280033418866e-8
5.282010892768678e-8
9.486007360402697e-8
1.0069277559336092e-7
9.863836868704412e-8
9.212408748711697e-8
7.979557494318019e-8
6.178919215622226e-8
3.869055548985746e-8
8.284572708647287e-9
3.874252430429004e-8
1.292594534586245e-7
1.2017419351948947e-6
7.524476177837836e-7
6.878185466795581e-6
2.1348830867987914e-6
1.1084530134121137e-6
5.33489985633868e-7
1.669396872464575e-7
9.95685858166823e-8
4.6546202291582676e-7
6.05993261485158e-7
1.0618458695644684e-7
1.6175908943192192e-7
4.6269141427278906e-8
5.819169020836967e-8
1.6557081304118065e-7
1.6240695483187262e-7
7.236938059705041e-8
1.2459773697325756e-8
1.444449806718247e-8
1.4546517720582553e-8
1.1169845643796848e-8
8.79796907663401e-9
2.158263914782786e-9
5.923174860872799e-9
1.472880786619962e-8
2.981123982222049e-8
5.903527097540277e-8
8.49527375648131e-8
3.830535458306235e-8
6.000265454233798e-9
2.9279680978286005e-8
4.098640122635879e-7
8.007478690237462e-7
7.559741078110883e-7
8.055205286551268e-7
6.846254781645489e-7
5.609559646136607e-7
4.1741596783543857e-7
2.985611440009968e-7
2.23968082322427e-7
1.8847549544461664e-7
1.9274592470288947e-7
2.689643235554051e-7
2.048595714438189e-7
8.925253248729145e-8
1.643429692486915e-8
1.2808876172787639e-7
9.896415719710985e-8
9.20538788724534e-8
9.171825472487801e-8
1.8807328676746575e-8
6.80460159636596e-8
1.1481897103466918e-7
1.238304952444838e-7
1.241848695646015e-7
1.1902015514927582e-7
1.0589568793639392e-7
8.467475545127948e-8
5.723686206274936e-8
2.3684255949499572e-8
2.0861763880650963e-8
1.241818171579986e-6
2.027142741299727e-6
5.326638195374595e-6
3.0792808881761473e-6
1.8273526769838666e-6
1.0874587365685368e-6
4.7272390821599065e-7
5.5228475419893594e-8
7.568769793785645e-7
1.3242878733985567e-6
8.703537140685139e-7
3.003727878708016e-7
2.565028543505451e-7
9.090799934961088e-8
1.1123582566081089e-8
6.901363933475495e-8
1.6451817579949552e-7
1.1258301161612562e-7
3.4881991404694205e-8
5.0664811644048455e-11
1.0116141092098319e-8
8.21286363978221e-9
6.123792425565419e-9
2.8011184895190764e-9
2.6247126812141064e-9
7.385945072459345e-9
1.3794464868518648e-8
2.371542933873968e-8
3.8043882719155406e-8
5.220297227947609e-8
1.2006829423184203e-8
6.350428733682155e-7
6.431073131202745e-7
1.235459913728173e-7
4.2461222881157384e-7
5.136296270278711e-7
5.535176582490613e-7
5.402149341996324e-7
4.799547519041522e-7
4.0607699700731546e-7
3.395260354060722e-7
2.7119118253288307e-7
2.0214256472696877e-7
9.49385190440915e-8
2.7618247825540557e-8
1.1178242825554292e-7
1.7810177667302215e-7
1.618403828892354e-7
1.5680815429112593e-7
6.774267730098997e-9
1.2978184791280367e-7
1.5215264195132027e-7
1.5869244940644327e-7
1.671023004398778e-7
1.7373255501300737e-7
1.7153035581198645e-7
1.5495719726679815e-7
1.2360011369876198e-7
8.019219290939216e-8
2.4598480046003634e-8
5.053849540548813e-8
1.6306496860780977e-7
3.0800704665051355e-6
1.4982254986981558e-6
0.000013531016926883662
4.72668567903217e-6
2.4382346419859688e-6
1.0663489339534936e-6
1.9342919946999353e-7
2.112070431526078e-6
1.8227585614325106e-6
1.920526357614291e-6
2.1435052108824215e-6
7.229555085330493e-7
9.529169634106997e-8
5.076191590914314e-8
2.4618441981185225e-8
1.3175164165358878e-7
1.8354787987286092e-7
1.0229708677973511e-7
2.508112389868289e-8
4.8415299553580305e-9
1.1351438032111642e-8
8.742959838787142e-9
6.251543683072573e-9
1.0642454277246115e-9
5.085104028405053e-9
1.12188435165209e-8
2.0393352740406778e-8
3.505116070865017e-8
5.632188212139528e-8
6.551644084021478e-8
2.575645098247089e-8
9.024209695806079e-7
8.153781386159978e-7
2.4235053870197394e-7
5.955534035094785e-7
6.885007106168597e-7
7.143755737699746e-7
6.610355650432178e-7
5.536060023585408e-7
4.3872822592473015e-7
3.253204144885384e-7
1.4614646193354116e-7
8.644038155096755e-8
4.386387531902142e-8
1.2104965319696595e-8
7.932094720493194e-8
2.644406546963894e-7
2.7630336741379057e-7
2.0716610258840111e-7
1.0386185182063109e-7
2.1845941835037557e-7
2.019096981683792e-7
1.9497356054065367e-7
2.0446174226636043e-7
2.2050489977282008e-7
2.3279997909515102e-7
2.297110498320343e-7
2.0312210799441986e-7
1.5479886210067467e-7
9.158089761969264e-8
1.5832788721641937e-8
3.251446004886011e-6
5.7007353382005244e-6
8.63901941325803e-6
8.032963337520721e-6
5.16423484853e-6
3.772674717383454e-6
2.774971674886792e-7
1.9401526984684505e-6
2.2562025413115687e-6
3.459504480126521e-6
5.601814895398516e-6
1.4338836033089265e-6
1.2080539717369055e-6
6.47255090401603e-7
1.9947249050755197e-7
7.497214786695607e-7
3.9654629937790074e-7
1.2439874034820596e-7
4.3846185433895476e-8
6.790410379082368e-8
2.828750351309561e-8
5.804560304114014e-9
4.710781077124185e-10
1.6048601894782161e-9
1.4761428619800956e-9
8.223302915002885e-10
5.085822534179131e-10
1.912066620704584e-9
3.4374310812646918e-9
5.544718646227092e-9
7.982314828353468e-9
2.700920802766138e-8
5.307903340040903e-8
2.932683412808845e-8
1.8408396551529882e-8
6.503957909880831e-8
1.1298542694355493e-7
1.562155739583175e-7
1.6287479766973388e-7
1.1439302189681609e-7
4.976131321445879e-8
6.632001132395257e-9
1.0160750373865711e-9
1.2287285352477206e-8
3.5208296926936254e-8
5.398767896595138e-8
1.3090894863662088e-7
1.3064394689100002e-7
5.838637482413121e-9
2.5300084161126785e-8
7.404710242678261e-8
3.353430129561908e-7
7.349271109428469e-7
4.987878233824576e-7
3.92907312477775e-7
3.838682717694876e-7
3.949723593108417e-7
4.0347597583233107e-7
3.880269401622181e-7
3.3192849718331014e-7
2.4140277210417206e-7
1.3371733110069288e-7
5.237612024134461e-6
6.642643899678542e-6
7.935640337627062e-6
0.000012949244242328328
0.000011285466666171683
1.1714021550471414e-7
2.6256256769513716e-6
