# Supplementary material for: Observability and Controllability of Nonlinear Networks: The Role of Symmetry
Source: Phys Rev X. Author manuscript; Available in PMC 2018 Nov 13. (PMC6234006; doi:10.1103/PhysRevX.5.011005)
Supplement: Code Archive [file NIHMS982008-supplement-Code_Archive.zip › MathematicaData/FNCtrlbDELTAHetN1M1ChaosK13IC1]

7.512283280607709e-9
2.0461820505614367e-9
6.338100970227963e-10
6.8332052916620584e-12
2.7687507181276325e-13
2.0251275920054132e-13
3.652698412127694e-13
2.638578692345509e-14
1.6716227473205128e-13
2.1459247353772245e-13
2.536651570942539e-13
2.9471102875720767e-13
6.452626262159284e-13
7.082489085191741e-13
4.350563808823115e-13
2.0207082395636314e-13
1.2955134349170554e-13
1.2967967658114519e-13
1.597449854717373e-13
2.076302630413637e-13
2.7269030962019927e-13
3.5896690858807166e-13
4.734943205279535e-13
6.265423941868039e-13
8.32820983108615e-13
1.1136084508586953e-12
1.5001468156003143e-12
2.039228797333004e-12
2.8024641644398275e-12
3.902286735634713e-12
5.520555473808896e-12
2.488674816524712e-11
1.9786101598803207e-11
1.9151395883418313e-11
2.1130461921842348e-11
2.5328706938350486e-11
3.211061014890777e-11
4.253243179088404e-11
5.872392252506425e-11
8.499872464865258e-11
1.309896595558519e-10
2.2232477011237472e-10
4.786051447645448e-9
2.413260215806061e-9
4.223238960289353e-9
2.1838782847992894e-9
5.3883042311018986e-9
6.523910754207293e-9
6.359773353471839e-9
9.563075784637061e-12
0.
0.
0.
0.
0.
0.
0.
0.
0.
0.
0.
0.
0.
0.
0.
0.
0.
0.
0.
2.923456381736099e-14
4.0174187404647846e-14
5.5320063848385067e-14
7.633179095272204e-14
6.47281249349318e-14
2.8604971516577934e-14
2.580402486497611e-14
3.7861608690959654e-14
5.52232573554239e-14
7.459884521605048e-14
1.0038354985926853e-13
1.388041519717598e-13
1.9733003162078964e-13
2.862757966666366e-13
4.2106543083323964e-13
6.254302027768987e-13
9.363345427032935e-13
1.4118952332485101e-12
2.1444037918235666e-12
3.282126458757655e-12
5.066467642423937e-12
7.896706503749217e-12
1.2445588228211438e-11
1.9871957092276282e-11
2.767126158840391e-10
6.689555549550303e-10
1.160582762549037e-9
1.307828235086154e-9
7.58225290398558e-10
2.78452131928928e-10
1.533395662107431e-9
2.8824237194137735e-9
4.289794075131016e-9
5.745030228663079e-9
7.235705630657107e-9
3.3024625747823226e-9
9.493609134357154e-10
3.772728503363553e-9
4.905308390228256e-9
6.906963949311561e-9
2.090434477730176e-9
4.470490009016149e-9
9.71953418912053e-9
4.836446182414312e-9
3.0317978396483106e-9
5.166903004814194e-9
4.708185752190892e-9
3.974431003374926e-9
3.4174817116270573e-9
3.097327572089897e-9
3.007608080380247e-9
3.1465199103328345e-9
3.53407603644267e-9
4.217735203147293e-9
6.034770790992189e-8
3.820562381764383e-9
5.234211959096299e-7
1.5769758688923795e-7
7.694128318524655e-8
3.469231390776008e-8
1.212933694728073e-8
4.284816045258841e-9
2.3449278523526646e-8
3.7082733541755774e-8
4.369707454618744e-9
4.3005872062807196e-8
2.7709703818365924e-8
1.8328481869829342e-8
2.004195082163256e-8
3.021798534826883e-8
2.7626395467532447e-8
1.2866644745957061e-8
2.60762096268313e-10
9.566207073426961e-9
6.297081649006162e-9
5.528720210585817e-9
3.433434702348086e-9
1.7080413731636603e-9
5.7382541330436335e-9
1.0921163244428785e-8
1.8557587407672402e-8
2.784967568150277e-8
3.030906273318425e-8
1.873515978634321e-8
8.326466035866001e-9
1.6737982034126385e-7
5.319331286435342e-7
5.707540244208122e-8
2.644296940682255e-7
3.288037903152966e-7
3.411302412251816e-7
3.298871795800067e-7
2.895168471976609e-7
2.2642963303272969e-7
1.5901518007976826e-7
1.0129864466118454e-7
1.5193270233288481e-7
1.3180743078443328e-7
7.178668418684003e-8
2.2200006291569296e-8
3.787450112368126e-8
2.8481103635935914e-8
2.2834029521120478e-8
2.12492574312919e-8
1.4260643243550966e-8
5.157462645067522e-9
3.059214045972438e-8
4.986942703715816e-8
4.22618228081912e-8
3.4943787989201095e-8
2.724869908255914e-8
1.7773564083109196e-8
3.99606294455221e-9
2.20597037711379e-8
7.874226480960229e-8
6.936319099629032e-8
3.555713786192113e-7
2.7603823292217903e-8
2.618736488637308e-6
6.508031307805542e-7
3.360102437696284e-7
1.6785640064805775e-7
8.246812271435179e-8
3.994336100013726e-8
1.9198795095400063e-8
2.5674812247714874e-8
6.425354023901003e-8
6.49704645030296e-8
9.892085666114471e-8
1.1802024434323001e-7
7.958145543730577e-8
2.9735871659126408e-8
2.05559788655466e-8
3.490254194667164e-8
2.6311423760362037e-8
2.4924097151334433e-8
1.719667423116398e-8
5.413886404570382e-9
2.6963170990921808e-8
5.468225641069661e-8
7.299281404359952e-8
6.6131725227924e-8
5.198115814505329e-8
3.6678929397020536e-8
2.1633409478371923e-8
6.106298205349547e-9
1.2852234511144763e-8
4.619608022391966e-7
1.1318345334396378e-6
1.419056294426524e-6
1.3148350733564757e-6
9.154194711035168e-7
6.481571998010444e-7
4.0092516795523587e-7
2.0165047375251776e-7
5.903815717816064e-8
2.4459373166566313e-8
7.4396034008430626e-9
4.707956021894477e-8
1.2434001100495935e-7
1.967482349160033e-7
1.4812872020691022e-7
5.778912138394597e-8
4.601144618391718e-9
2.5391109201788762e-8
2.0067147313033077e-8
1.65491835353299e-8
1.3315778169277301e-8
2.028561966606629e-9
1.1677858659425525e-8
3.1002592613549565e-8
6.9514197593036e-8
6.732643991161535e-8
4.526447899417987e-8
2.7152140091973662e-8
7.2033966169816556e-9
2.5156624447352958e-8
3.352120603598553e-7
4.4461099502458044e-7
1.1409076995646227e-6
7.849048293171498e-7
5.672262113665146e-7
4.0519271821869994e-7
2.683686858347902e-7
1.7814640568188164e-7
1.281979037582976e-7
1.0667133274951458e-7
1.0927502391536062e-7
1.426027077362838e-7
1.6817562904947547e-7
1.771569856238068e-7
1.0521291486346533e-7
3.9756449885652246e-8
1.5395816549966894e-8
6.015750396436952e-8
4.572030321821159e-8
4.4897290593002785e-8
2.3862874565162898e-8
1.906099620599042e-8
5.7804421497625614e-8
9.564743121267202e-8
1.0925291389170455e-7
1.0351475338324926e-7
8.838630186171587e-8
6.794120173468616e-8
4.542917381851856e-8
2.1993996717855996e-8
4.160614648266975e-9
8.072757187569095e-7
2.280089090002434e-6
2.143956266788575e-6
2.5225956003358654e-6
1.8257785278675272e-6
1.339721191201994e-6
8.430679783766404e-7
3.5925126110685396e-7
1.041101368651704e-7
5.470126917517596e-7
5.368672418236381e-7
8.607952822958182e-8
1.0077109306454477e-7
2.7317641630110733e-7
2.5274976370045466e-7
1.2995416632407821e-7
3.23455491555966e-8
2.665431783824854e-8
2.8514540359131987e-8
2.212007567122973e-8
1.812161452176011e-8
7.595485826834861e-9
8.93088949887755e-9
2.775549552428942e-8
6.258984732902417e-8
1.355426895755209e-7
9.436636271334178e-8
5.5294247179672954e-8
1.6369852047667103e-8
5.08253021659266e-8
1.2391961424668635e-7
5.369582444948616e-7
4.990516983455582e-7
2.142187646538432e-6
1.2307274062597183e-6
8.430226632902114e-7
5.668690992300647e-7
3.608846068793001e-7
2.403350076911136e-7
1.8223533660188175e-7
1.7168246830609615e-7
2.539466622802432e-7
2.7072401511214233e-7
2.2590765404037637e-7
1.1088745606854654e-7
4.118682668707422e-8
4.6924005361005345e-8
1.0607974960593439e-7
8.882635442077919e-8
8.941580749184171e-8
2.2435005106177304e-8
6.099889452505382e-8
1.1256879345736413e-7
1.321959395248143e-7
1.3907281573085413e-7
1.3895015398683842e-7
1.2915507354386526e-7
1.0859228806555706e-7
7.996953159246077e-8
4.6047612027184495e-8
5.922008900450708e-9
4.6567386825948636e-8
1.6673024775750893e-6
2.8347242107651906e-6
5.846154336759509e-6
4.205907744183288e-6
2.572672442726776e-6
1.5929774892638686e-6
6.732391499937552e-7
3.481083479640467e-7
1.8347521674624783e-6
1.8602993922941226e-6
1.506986462707446e-6
2.4979059829178534e-7
6.718627344927848e-8
5.872198726887644e-8
2.4870841071666416e-7
2.470053406450281e-7
1.2462215923698747e-7
2.8788775194247768e-8
1.5644173493669423e-8
2.0184097784492768e-8
1.5444399954517247e-8
1.1651138148018843e-8
2.7514841389748953e-9
8.376278056378158e-9
2.0462438538380116e-8
4.097431072096494e-8
8.151853997816202e-8
1.437188886164206e-7
6.763366215621601e-8
6.220442890088311e-9
6.587705554618455e-7
1.1445896779845714e-6
5.428863537572317e-7
8.040812578336299e-7
7.910717022312234e-7
7.26232700112351e-7
6.038525082701916e-7
4.7384987178025656e-7
3.765324965642214e-7
3.1603682389521174e-7
2.7573763605109716e-7
2.9006386839325446e-8
6.275304167884881e-8
4.40376458014188e-8
2.1480521905332337e-8
1.1188965248434638e-8
1.4720366134728045e-7
1.7913217441113448e-7
1.4029492858998677e-7
5.445508430728131e-8
1.6366390002277567e-7
1.9453621906030296e-7
1.8263804326445694e-7
1.8456811853045173e-7
1.9561163593688937e-7
2.0591951808367754e-7
2.046351964702627e-7
1.834434373055824e-7
1.4338210181727853e-7
9.179148389864956e-8
3.2954643206740065e-8
2.4950300994196564e-6
7.049545769218533e-6
4.5277804102964395e-6
7.875951301764232e-6
6.420072302529133e-6
5.835796016314292e-6
2.1221652478702226e-6
1.8970420732278475e-6
2.7208267796659336e-6
3.933253287941328e-6
8.27685887806923e-6
1.7450488197335784e-6
1.535374117292675e-7
4.3506243227204776e-10
7.787698744480995e-8
2.2528025954924653e-7
2.2915307016556027e-7
1.0326103598853202e-7
2.0155042258929562e-8
1.1189272573636936e-8
1.548418155917507e-8
1.162128204213849e-8
7.222335579271196e-9
1.6702221100346813e-9
1.0641647871877097e-8
2.1399220378887796e-8
3.933826968528872e-8
7.19009255020527e-8
1.2515320318207704e-7
5.861625214098968e-8
1.3623696248155758e-7
1.0456388896853485e-6
1.075243981906691e-6
5.440483327264737e-7
9.233347002015744e-7
9.86914238891823e-7
9.437988407078788e-7
7.915119061096601e-7
6.033979396734187e-7
4.2388085623339256e-7
1.9949480059742196e-7
3.2241763723187114e-8
7.76854509915607e-9
2.744085995422795e-9
2.346819123264729e-9
2.9363215650885308e-8
1.1742957365028375e-7
1.77016749417594e-7
9.001062333990464e-8
6.056334266386754e-10
1.4481158863594596e-7
4.387015911046425e-7
3.867933830155841e-7
2.904789091136895e-7
2.72615950699397e-7
2.845763603451133e-7
3.03191643642932e-7
3.148248551968481e-7
3.0225666754926306e-7
2.550588797232497e-7
1.8080954696171505e-7
9.234827085275092e-8
4.182326308317119e-6
0.00001047998943721605
5.950056191181988e-6
0.000011300701079205659
0.000011035770869821269
5.737200554556671e-6
2.0941601626554492e-6
3.3579078006662477e-6
5.546720846149324e-6
9.327177499974702e-6
8.021785954980861e-7
1.819163216913335e-6
1.8161910300359573e-6
8.648885833600947e-7
6.517437469442988e-7
8.252751444927537e-7
4.324742065432774e-7
4.874362144145112e-9
3.642393718638517e-8
5.396890442904091e-8
1.3784408973743515e-8
2.8831504780652005e-9
3.960783488818919e-10
1.7844216736247463e-9
1.3802074277766364e-9
4.3895896171990725e-10
1.36227302830482e-9
3.0731775772849652e-9
5.2527477881432425e-9
8.426097302905737e-9
2.461628415985144e-8
4.204654911598767e-8
2.5506328802095337e-8
1.2224944009636158e-8
5.2109778662033e-8
9.369641347600044e-8
1.2179515151303097e-7
1.0447723003217602e-7
5.533926830524592e-8
1.4088735912937389e-8
8.663469447385768e-9
3.0272292994936483e-9
1.0955671824121757e-9
1.5011671614078716e-9
1.06749840904609e-9
4.185998666528622e-9
2.3075749466982364e-10
1.0916319876430904e-9
9.090086292491984e-10
1.3126660298366066e-10
5.1511047888344656e-11
1.971017388507043e-11
4.285732358850197e-13
7.840216514952716e-13
2.949532915578683e-13
4.571688216098653e-13
3.198497704130835e-13
2.0861436238865558e-13
9.923860083521321e-14
0.
1.7224815987349322e-13
9.188055890068148e-13
8.914077302105628e-13
9.829443555879487e-13
1.1234874668524556e-12
1.3036777572036305e-12
1.5248776253375037e-12
1.7920680447442896e-12
2.112925736121907e-12
2.4979383716524162e-12
2.960782567584517e-12
3.5189605598749344e-12
5.106141801947998e-12
3.813201160619065e-12
1.2706890935772574e-12
4.476871596232894e-13
1.218515417226338e-12
2.690604394595115e-12
4.646035502154207e-12
7.278416935515077e-12
1.1042872274756461e-11
1.6730286831420996e-11
2.5744842685861038e-11
4.0740766871443075e-11
6.712883281118752e-11
1.1702061749475514e-10
2.2112002707938347e-10
4.724765192406774e-10
1.2459141713442914e-9
5.1803920422399175e-9
8.897628722291165e-8
3.4152656250214324e-8
1.938685346349756e-8
1.7936861418718766e-8
2.0773727933636415e-8
2.030446836374203e-8
1.5044791279540665e-8
9.100908599887102e-9
5.282495501835451e-9
3.368081357722895e-9
2.442283329250741e-9
2.0057282547770695e-9
1.854230315886601e-9
5.053537936876733e-9
2.3407811593989586e-9
9.911036087933132e-9
4.422676967485534e-9
5.139876847414666e-9
5.750698231678303e-12
3.924129485419392e-14
0.
0.
0.
0.
0.
0.
0.
0.
0.
0.
0.
0.
0.
0.
0.
0.
0.
0.
0.
2.9494290455107147e-14
4.0621405147021686e-14
5.608533503993458e-14
7.761479742496883e-14
1.0765028473969483e-13
1.0482205327834411e-13
4.71720906466853e-14
4.0227574948947614e-14
5.442890873015134e-14
8.059515419564337e-14
1.1227465433074755e-13
1.539227325374534e-13
2.149204762884919e-13
3.0768484189249215e-13
4.497761616543274e-13
6.677726229734433e-13
1.003190464241054e-12
1.5219546850170391e-12
2.330107372863786e-12
3.60054324638068e-12
5.619541682099673e-12
8.869851829856665e-12
1.4183471541506592e-11
2.303279233215783e-11
3.1321687049603193e-10
8.017483405255939e-10
1.3711220890559941e-9
1.3189677810864638e-9
3.9440035744919627e-10
9.408986308613618e-10
2.386657145307281e-9
3.8706805246553534e-9
5.39422862770638e-9
6.957405931713836e-9
8.541313289465785e-9
1.0108866357077046e-8
4.773901775060283e-9
6.48297120928202e-10
3.794716480576095e-9
3.922559905583925e-9
4.319488348004903e-9
2.1181144376908643e-9
3.0551583486091623e-9
8.631939596224508e-9
9.788665106476144e-9
7.952074817639788e-9
5.6864669571408885e-9
4.41338634845559e-9
4.470868017797818e-9
3.953830445081491e-9
3.6238035241593013e-9
3.507276747306987e-9
3.605141117583352e-9
3.931666464794753e-9
4.5225856410743494e-9
3.2573937787664554e-8
2.128362571913983e-8
4.171840054712825e-7
1.295927273359193e-7
6.736719060018661e-8
3.2097084816585574e-8
1.2132843835352206e-8
2.6461392792627904e-9
1.9864556909462078e-8
3.438090332141011e-8
3.401720397509797e-9
1.3966873134802562e-8
1.385368801633351e-8
2.9073465635304626e-8
3.646991517295391e-8
2.5137901298209372e-8
9.253642288398282e-9
9.879263632461626e-9
8.231186617139153e-9
6.20236170961782e-9
5.6242653349032844e-9
3.154082599588656e-9
1.9013535459495953e-9
6.583396921645696e-9
1.3543810050489142e-8
2.4185399324163952e-8
2.6041434287337247e-8
1.7454013191123432e-8
1.001688164544718e-8
3.6128679902259048e-9
3.4891222354657595e-9
1.2260749402905728e-7
3.397491941366538e-7
2.246603212725102e-7
2.8189834377640583e-7
2.2267234196579034e-7
1.755919605310617e-7
1.2716544343390928e-7
8.418955753867368e-8
5.634319751693824e-8
4.8627198542779275e-8
6.665239016491744e-8
5.820550690767585e-8
7.23528110864625e-8
5.3948112415378185e-8
1.8950436903037572e-8
2.8024696027756377e-9
1.143657982882629e-8
9.149774788047409e-9
7.759199345195186e-9
7.028608658356859e-9
2.7447050316908094e-9
4.0183854739134826e-9
1.3025108334938118e-8
2.0799387066667284e-8
1.7171980516420195e-8
1.3284443486537304e-8
9.365548254800834e-9
5.2534977447906595e-9
6.327400990681557e-10
5.352993192984977e-9
1.4631842778811384e-8
1.6156532021562137e-7
1.0621261486426472e-7
1.1520093685177733e-6
4.057263886240686e-7
2.382947316292427e-7
1.3729616219150218e-7
7.453152366468001e-8
3.9096764019510736e-8
1.8385415866795095e-8
1.0536392239267065e-8
2.2845966053992663e-8
3.765611312704158e-8
6.89793200258757e-8
8.25071856236751e-8
5.531414280481817e-8
1.844324213320827e-8
2.359449650692923e-8
2.1339835921656383e-8
1.6622058313685133e-8
1.562246927849628e-8
1.0677208110725148e-8
3.2078097934578267e-9
1.7360173570889152e-8
3.6695825823264766e-8
4.5955416134445586e-8
3.863661311191283e-8
2.9300206195359097e-8
1.9833857369347113e-8
9.91590036289947e-9
2.5418137403582776e-9
2.3037466544944283e-7
5.225650768156522e-7
6.240539490027461e-7
5.69612272943838e-7
4.080844641841013e-7
2.9631276072895363e-7
1.9286272673643883e-7
1.1235458308934375e-7
6.190288004027198e-8
4.19232865722591e-8
5.7928205123821444e-8
8.476635912871106e-8
4.2170624795855726e-8
5.972379226515094e-8
9.201954546532672e-8
6.106963824056686e-8
1.594644403206559e-8
6.6546053766062104e-9
1.0665743257690511e-8
8.190850317388341e-9
6.916326774108154e-9
4.940306135366409e-9
5.863697953161977e-10
6.1105662535670245e-9
1.413789334580698e-8
2.9152738791627337e-8
3.5082892143044194e-8
2.148372830530803e-8
1.1291182894992204e-8
2.487333629458703e-9
7.4124194417262866e-9
1.8568283883248296e-7
3.6061436977072837e-7
5.492029697374464e-7
4.776771774361596e-7
3.68440297393199e-7
2.815752844473184e-7
1.9704207371874494e-7
1.3271529925809457e-7
9.206365951352265e-8
6.894047804527123e-8
5.9107014817178224e-8
1.1269879117836403e-7
1.4170364763922358e-7
9.82243341322231e-8
3.601724494644968e-8
3.5599212708130656e-8
4.3429752789973366e-8
3.383795406422014e-8
3.241029120619498e-8
2.6675258701231702e-8
8.434832277822373e-10
3.0901457787150553e-8
5.60843825314254e-8
5.7432524476300784e-8
5.176150745423833e-8
4.369009249370987e-8
3.345116964703463e-8
2.0796650360975967e-8
3.2412840007237365e-9
2.9467320576381053e-8
1.1747653887802864e-7
4.918352984475909e-7
3.5530715220496023e-7
2.496555882383515e-6
9.157935706508764e-7
5.059960612770568e-7
2.733563249132818e-7
1.268075977801493e-7
4.568291722533131e-8
1.1004350706200789e-8
6.274999846154322e-8
1.6135568673078377e-7
6.871806687274442e-8
5.322135953566961e-8
9.734885935750612e-8
1.131564904977083e-7
4.9426628671939766e-8
6.6293960884119704e-9
1.294744996206215e-8
1.2247914547944688e-8
9.623599030598885e-9
8.294141541188632e-9
3.8742684173236634e-9
3.370432198185163e-9
1.1141742104213868e-8
2.458453317866002e-8
4.7780765104706015e-8
3.532622843861098e-8
2.1122545680627346e-8
9.675459234928793e-9
1.9258009963933234e-9
1.801421524639006e-8
2.376584179827691e-7
3.762096879380294e-7
8.631474020281969e-7
6.1596788518137e-7
4.4497446551733447e-7
3.201379914607416e-7
2.120705107431377e-7
1.3794759591960916e-7
9.436935212472243e-8
7.200311911053112e-8
6.682770972490899e-8
1.2453836301068497e-7
1.6220768768084653e-7
1.172621332826188e-7
4.505867837248419e-8
2.790222283815894e-8
5.1997778078669855e-8
3.9413159278771624e-8
3.7245723817818055e-8
3.2197553942146834e-8
1.634851460198693e-9
3.2277156950814457e-8
6.377697162383077e-8
6.891060005176202e-8
6.277820675748918e-8
5.325456943660139e-8
4.111993563924634e-8
2.662286234535459e-8
8.231430773764965e-9
2.0779237023684517e-8
4.812162508380325e-7
7.303078158239938e-7
1.8992503127236646e-6
1.1362004774370488e-6
7.106204880674433e-7
4.4938659885550595e-7
2.459779075650997e-7
1.1081116868145117e-7
2.904794759968711e-8
9.619476549586193e-9
8.865855694004486e-8
1.7873784066288467e-7
6.521717814386163e-8
3.624340902476837e-8
9.45926206548129e-8
1.278419415773675e-7
6.219992237644333e-8
1.170179143930775e-8
1.1169736123356783e-8
1.1796487186639324e-8
8.993899914813758e-9
7.425886965257887e-9
3.0622686644828324e-9
3.389201616268254e-9
9.71785352063351e-9
1.9718896638923496e-8
3.779848542254379e-8
5.995295296227016e-8
3.050973765943463e-8
1.0442358254897196e-8
6.993900532449911e-9
2.8569072121440324e-7
6.678134062734718e-7
4.275928968471404e-7
5.583834321412153e-7
4.990387420341758e-7
4.3043459555715203e-7
3.3985425725851636e-7
2.5272947112375977e-7
1.9030690528108723e-7
1.5339133391389976e-7
1.3681047500610948e-7
2.1682839630445357e-7
2.049363564552995e-7
9.723992116313637e-8
1.268260719696844e-8
9.69056436251841e-8
6.861386589724979e-8
6.138098585516307e-8
6.148107373065453e-8
2.7090542267987024e-8
3.060083501397564e-8
7.514187756692037e-8
8.592289982978874e-8
8.383493276545235e-8
7.719695052130667e-8
6.590900594770235e-8
5.0030453385935045e-8
2.9182568218147236e-8
9.429788609542925e-10
5.661698280201985e-8
1.8799426957829232e-7
9.329020816468728e-7
4.6423635478205534e-7
4.954878668386055e-6
1.567163035633785e-6
8.268357579287922e-7
4.136147990143295e-7
1.629922285064916e-7
1.274063050778858e-8
8.711418253692706e-8
1.5616233126119024e-8
2.5614286347896036e-7
1.0345398395763582e-7
4.699954054634356e-8
9.87934987100572e-8
1.7235368035846626e-7
1.1439990586725928e-7
3.3906228095085754e-8
7.972978759283427e-9
1.7885139285700682e-8
1.3830296224236523e-8
1.1349925311910147e-8
7.80773649389497e-9
1.2592296143125977e-9
1.0104144248948742e-8
2.259122514385166e-8
4.622078516036015e-8
8.125254414960179e-8
4.674020457258532e-8
2.181785398975163e-8
1.0379793758037489e-10
2.8833688007026223e-8
3.5913222800049795e-7
6.277636830075594e-7
9.332636646201687e-7
8.232710985757464e-7
6.446264489827496e-7
4.975139489527773e-7
3.5270211922671513e-7
2.437177100669895e-7
1.7785315823825035e-7
1.4526946014280843e-7
1.3910345120665562e-7
2.2598107570101365e-7
2.4087174506256655e-7
1.23082025805782e-7
3.4088088980621924e-8
8.388845362303717e-8
7.996377736971278e-8
6.728005817530283e-8
6.776168891743972e-8
4.049858259323461e-8
2.232004053520431e-8
7.694151936896926e-8
1.004707319957598e-7
1.0091850030429147e-7
9.418812018902444e-8
8.160180997575661e-8
6.359121350473511e-8
4.101710268208552e-8
1.231012343751526e-8
3.0404307922468094e-8
8.667874486027474e-7
1.2418024700915314e-6
3.538764779720172e-6
2.041053499623652e-6
1.242086075909505e-6
7.59631235823294e-7
3.850173692825569e-7
1.2323839084894877e-7
7.015076887153843e-8
1.6142550440167163e-7
4.2831691084766875e-8
3.5829531297250003e-7
1.2463117410398202e-7
2.280403172939605e-8
6.402519989815593e-8
1.763454815122018e-7
1.2974257425446528e-7
4.4461924297914385e-8
5.60398076657544e-10
1.5211052576535774e-8
1.216454874771034e-8
9.491526089707042e-9
6.271646998093846e-9
1.3089739108135738e-9
8.202399466735406e-9
1.693216048745415e-8
3.157244805769352e-8
5.626518694866718e-8
8.008449314054604e-8
2.8035193169731067e-8
7.912047645066888e-9
4.7098517773819587e-7
1.0376695557703591e-6
3.7226229788791107e-7
6.445182927235733e-7
6.412864167966271e-7
6.000513341331372e-7
5.13876281889836e-7
4.105228807944712e-7
3.269357670699052e-7
2.7441196146618533e-7
2.506397887532234e-7
3.386372811942167e-7
2.113202937791792e-7
8.031005162459398e-8
2.982428237973971e-8
1.4798698947562226e-7
1.1135290727964692e-7
1.1206533860787732e-7
9.262163268966625e-8
1.1079699712458608e-8
9.36146596143169e-8
1.2317209043210925e-7
1.299645177555117e-7
1.3025147651619561e-7
1.2341503689302561e-7
1.0727028756877883e-7
8.211965757237129e-8
4.854010152929593e-8
2.6321885690498017e-9
7.014562256043653e-8
2.056433037233678e-7
1.80611684756215e-6
8.079670535394057e-7
8.816148370291303e-6
2.8750841011758483e-6
1.4979654243372483e-6
7.189473059660192e-7
2.1309380868800233e-7
1.79489028998783e-7
7.272084307597953e-7
8.12891075241182e-7
1.9477311917931057e-8
1.535110318887587e-7
3.035868134999782e-8
4.978146978377571e-8
1.978190925576504e-7
2.050664055358853e-7
9.445887400674891e-8
1.92912885804618e-8
1.761731265686686e-8
1.8919110496617704e-8
1.4439432035102475e-8
1.1322660850697495e-8
3.0000276730230695e-9
7.3956490418182866e-9
1.8341555912293584e-8
3.640128289762571e-8
7.005296175889064e-8
1.2272164243137705e-7
5.611103951711332e-8
7.597457502985327e-9
4.5547872787874854e-8
5.598722402260022e-7
1.025825547822332e-6
8.747914265115961e-7
1.0044043040186762e-6
8.790869478453385e-7
7.412379126709037e-7
5.716041776837235e-7
4.2327532600785226e-7
3.257929324753478e-7
2.750390070559467e-7
2.6712038858096344e-7
3.444315854538554e-7
2.2576973547330984e-7
9.174247229610429e-8
4.876405103714429e-9
1.9412624146149275e-7
1.254493511528609e-7
1.2253031320038962e-7
1.079525913234028e-7
9.69279310225918e-9
1.0421670007089564e-7
1.4198958870046878e-7
1.530846793130425e-7
1.5720266617685525e-7
1.536230797024931e-7
1.3835161500114987e-7
1.1097354205717535e-7
7.411323359067756e-8
2.816717985072404e-8
3.2979594171785856e-8
1.7321811403085837e-6
2.5050455029956362e-6
6.29169152525261e-6
4.072773916967889e-6
2.4675221412290862e-6
1.5022986142933022e-6
6.643331613657265e-7
1.0642600136138378e-7
1.097152517084504e-6
1.5476518862783598e-6
9.694437950096114e-7
3.838021535245637e-7
2.2250325248690056e-7
7.964640717755447e-8
1.9866926423018733e-9
7.164909393417649e-8
1.9019507788015194e-7
1.3203020866917827e-7
4.338209803210858e-8
2.547853612079332e-10
1.2759617358117756e-8
1.0407329569461464e-8
7.72865285264968e-9
3.448131853606289e-9
3.4781348115708027e-9
9.56042204233254e-9
1.7706396934080836e-8
3.018353240076004e-8
4.7700155534384394e-8
6.353530051748083e-8
1.2936143004914972e-8
7.588492252492352e-7
7.464427834194604e-7
1.4994974125994714e-7
5.221021263146458e-7
6.406370838836661e-7
6.992726334333413e-7
6.930257308398117e-7
6.252865824345853e-7
5.317014239172347e-7
4.339536937199787e-7
3.1593527631214887e-7
2.1034486526982508e-7
9.462479872323761e-8
2.2567860676813592e-8
1.4925874845667243e-7
2.2114678227208526e-7
2.053755290085027e-7
1.6959791056477872e-7
6.283243427204511e-8
1.705957443895632e-7
1.8491981309655948e-7
1.9339399721589753e-7
2.0653389664123823e-7
2.183492922204788e-7
2.193143029261387e-7
2.0097709893514563e-7
1.6165139271546423e-7
1.0523395992653052e-7
3.300684922953613e-8
6.20838186856919e-8
1.9749167345969292e-7
4.1263430897346695e-6
1.8063708752798994e-6
0.00001409108462657811
6.1404323177029305e-6
3.3254486172974755e-6
1.5718256233272624e-6
2.5751609523361747e-7
2.420246797798224e-6
2.3008496428497633e-6
2.6067376498401674e-6
2.7424078034031977e-6
7.218391469406368e-7
6.771022356134373e-8
3.589856414453346e-8
2.2697548470106377e-8
1.5244739670115134e-7
2.0857128478382946e-7
1.1505663549723518e-7
2.867022610766912e-8
7.429504632111254e-9
1.4573286194456496e-8
1.1128357356555462e-8
7.842111965192587e-9
8.08519639711201e-10
7.151565564820679e-9
1.530580020940113e-8
2.7611874380769575e-8
4.7205773160893786e-8
7.477789876184879e-8
8.117815393443785e-8
4.5946834982208706e-8
1.1636492585327561e-6
9.821477769619274e-7
3.1931145028071184e-7
7.55838031713563e-7
8.723697080663991e-7
9.057112410530937e-7
8.406351182299727e-7
7.04521563632827e-7
5.495306943539182e-7
3.8362420889706846e-7
1.5637903776712706e-7
8.951038396932615e-8
4.2792481245073725e-8
1.0126255527513956e-8
8.559376291779673e-8
2.780571756275214e-7
3.0605934009660603e-7
2.6079508492188087e-7
1.7476896450712016e-7
2.746851901889516e-7
2.4426565718914126e-7
2.3131852689867375e-7
2.4174777384936083e-7
2.6234643487010326e-7
2.811736927127068e-7
2.8372885102640734e-7
2.5706836083313593e-7
2.0059010161878806e-7
1.2359323345084902e-7
3.1663231282685707e-8
4.016510455329165e-6
6.549890933797914e-6
8.418184944310434e-6
9.698106557449892e-6
6.885143871591551e-6
5.8790083837094405e-6
2.9069669855042897e-7
2.306954769758998e-6
2.9953823120268564e-6
5.016804724270962e-6
6.742768084804822e-6
1.38409690869834e-6
1.188964786287092e-6
6.159729893485382e-7
3.2099548575909045e-7
7.705035662895064e-7
3.906269898758684e-7
1.1071818206209504e-7
4.2121930027437934e-8
7.936432758769027e-8
3.305564811812488e-8
6.7992652030455255e-9
4.215097811327114e-10
2.0826015867081443e-9
1.8502508314371869e-9
9.945368330058163e-10
7.423041818408009e-10
2.530841680673699e-9
4.5123911256430075e-9
7.239648952991149e-9
1.0329187821898546e-8
3.4520289344388684e-8
6.526366228518357e-8
3.566427161931831e-8
2.3166450075905354e-8
7.944895419076197e-8
1.353617181475123e-7
1.8088570865882897e-7
1.7837113463870415e-7
1.1777472708479425e-7
4.921117581107121e-8
7.926883315385552e-9
1.8489199075025994e-10
1.0258388318468256e-8
2.7817972051239245e-8
3.3767899482354035e-8
4.2922814295164036e-8
5.975389324027388e-8
6.12541430986356e-8
1.1613584401978261e-8
1.4480957874153285e-8
1.8922318348420522e-8
5.645058595556607e-8
4.1514048474479057e-7
3.512485076480744e-7
5.400852679722131e-7
4.816215761038027e-7
4.2888095250464055e-7
4.1319578974067223e-7
3.985978539558632e-7
3.592995342746189e-7
2.835953022388618e-7
1.347162986508652e-6
4.239024615763909e-6
4.027086089751061e-6
7.053312922392798e-6
9.214026704595568e-6
2.6668311160905506e-6
4.46747434048626e-6
7.246271976469645e-6
5.055200619902521e-6
3.6437601758683572e-6
1.4728588666798087e-6
6.875203525333054e-7
3.9240427536243935e-7
3.64467696213137e-7
1.533028778251504e-6
1.8411011885333816e-7
6.466358704531403e-8
9.02591407385904e-9
5.1526557989239896e-8
6.281929576412727e-8
7.199391199331286e-8
2.326320258379666e-9
1.1653940206879983e-9
8.676527714808713e-11
1.368122452280587e-12
1.669455890097257e-13
1.862767935064002e-13
3.4146155015941203e-13
3.549740362864789e-13
3.8931700002021956e-13
4.264991875447232e-13
1.4625974045879254e-13
7.812226598679754e-14
5.821586664715294e-14
5.832985482765964e-14
7.132088323132593e-14
9.362507318257927e-14
1.2394725806326512e-13
1.6266733524576522e-13
2.1126341015162147e-13
2.7201585636279935e-13
3.479688580036868e-13
9.881614061531935e-13
1.38766425143096e-12
1.324981855136578e-12
1.1337468697298317e-12
1.0693325527225532e-12
1.1602668182667058e-12
1.3924474472552e-12
1.7722393181955621e-12
2.335303517986523e-12
3.152788372001446e-12
4.347286072248308e-12
6.126909724352165e-12
8.85481833760708e-12
1.3195707413232748e-11
2.0446894611287977e-11
3.336047168880009e-11
5.845579084757698e-11
1.1373806575221825e-10
2.6193719169147e-10
5.593661834222318e-10
3.787506171057115e-10
2.936190696255945e-10
2.877874679816955e-10
3.5422496570216755e-10
5.662050106178522e-10
1.4489883868283896e-9
2.0620147643966553e-9
9.549230281981003e-10
7.464517784983043e-10
7.450587510746612e-10
9.017359616511632e-10
1.6358377500612731e-9
1.3408023500455736e-9
8.425200281343779e-9
2.0235207282417774e-9
2.7017042676307813e-10
6.254373474194306e-13
0.
0.
0.
0.
0.
0.
0.
0.
0.
0.
0.
0.
0.
0.
0.
0.
0.
0.
2.469809645512712e-14
3.3833251617083554e-14
4.646953347958604e-14
6.396889829734624e-14
8.824525175124817e-14
1.2199026090619466e-13
1.121420316234769e-13
5.108653238859879e-14
4.525930273357042e-14
6.345707104350243e-14
9.234546647892995e-14
1.2534229611101955e-13
1.686756015282233e-13
2.326767006960914e-13
3.3012427904739136e-13
4.786937855748401e-13
7.04840754031823e-13
1.0494370912712085e-12
1.576553854535484e-12
2.3877397275524366e-12
3.645795991995037e-12
5.615178300861599e-12
8.732119277206003e-12
1.3729352623670675e-11
2.186448910771645e-11
3.5352983354266595e-11
4.703705193209769e-10
1.193851859386091e-9
2.0322149076283703e-9
1.9706142226359747e-9
6.700814152611788e-10
1.211496515658345e-9
3.243142280884761e-9
5.314621597556375e-9
7.424816562263792e-9
9.576657474972857e-9
1.1751597894873015e-8
5.554789650732216e-9
5.385265840246701e-10
5.2477793927463e-9
6.032196439024321e-9
6.949272011530493e-9
1.179149720426707e-9
7.720223447312088e-9
1.707392803604617e-8
1.6461512897022283e-8
1.4105753956217547e-8
1.1119140832444454e-8
2.6165243774772592e-9
5.208340585591254e-9
5.040514244179804e-9
4.682316079967864e-9
4.466203226115878e-9
4.4619352677661006e-9
4.700284178018286e-9
5.219251853987745e-9
6.0785206745951555e-9
5.474529549930982e-8
4.710211950789281e-9
3.898646630854091e-7
1.3243700321778373e-7
6.151777611592129e-8
2.5654992527463117e-8
6.15360447455351e-9
1.0827969588949128e-8
3.907772125145896e-8
8.318403309520695e-8
9.20589947714352e-9
2.072951630557766e-8
1.4863144974950273e-8
2.3668307762943724e-8
3.615238506553077e-8
2.9845990440130686e-8
1.3603652460688452e-8
3.371310675279794e-9
9.54971407221506e-9
6.619640700727197e-9
5.798996752360513e-9
4.2224601773727125e-9
9.087683875203932e-10
5.369920679680502e-9
1.119751382210398e-8
2.0488830638278287e-8
3.0092288554693424e-8
2.3541361453109573e-8
1.3796443544298267e-8
6.1910751570528014e-9
1.2647591085815895e-7
4.2380445710397053e-7
5.107978176651713e-8
2.3122670754743375e-7
2.357487845785924e-7
2.2033390958963597e-7
1.9199664761362808e-7
1.5057557517196755e-7
1.0773353934844786e-7
7.378952211304935e-8
5.2376916245014596e-8
4.37134137223947e-8
6.345404532667566e-8
8.378468693649115e-8
5.7790316256689e-8
1.884110338749119e-8
7.90214943179867e-9
1.2939850366646093e-8
9.918021989285027e-9
8.581015513155058e-9
6.938461167724463e-9
5.241531462427811e-10
7.086787083103949e-9
1.848464504276634e-8
3.179149336470912e-8
2.4550411963691126e-8
1.7501932530199067e-8
1.109942282216373e-8
4.6291031723306284e-9
3.1134428212518714e-9
1.4836659884834098e-8
1.8024849086191237e-7
1.9304412394239953e-7
9.852892153145432e-7
4.792938530126142e-7
3.077321478695926e-7
1.963095572119663e-7
1.1681136763015783e-7
6.907444483161227e-8
4.191700799388347e-8
2.9115401477092815e-8
3.270889766055755e-8
6.371052278446784e-8
9.977677923429477e-8
9.839131305330902e-8
5.123346273237416e-8
6.113702083375682e-9
3.677382639600441e-8
2.6039736103425068e-8
2.227435102435047e-8
2.136953749010182e-8
9.00750811027326e-9
1.0805554144617326e-8
3.2646832803453056e-8
5.174893070456597e-8
4.931067985746477e-8
4.119112989803106e-8
3.165684116687565e-8
2.1191903180059095e-8
9.083153944350351e-9
8.164111004712182e-9
4.301084680293483e-8
3.5895299903940736e-7
4.551452895347322e-7
1.5529584310073729e-6
7.976544015069346e-7
4.797468499967932e-7
2.907292286345605e-7
1.5382210178210799e-7
7.040317306141676e-8
2.8455252727483114e-8
4.1832086104807285e-8
1.1149531203310116e-7
5.538965623133395e-8
6.661454208261913e-8
1.0930115782156449e-7
9.404337720237451e-8
3.250665004896014e-8
2.255356810116698e-9
1.4498283591500634e-8
1.1702474963530982e-8
9.624826030514259e-9
8.118185416690346e-9
2.040415827129621e-9
5.635045384608127e-9
1.5512370084062275e-8
3.401572205225363e-8
3.9803763972134695e-8
2.6766229774368856e-8
1.6296456608965174e-8
6.65456370990533e-9
4.5718029956442766e-9
2.2240964281396576e-8
2.2897059384488762e-7
2.9252414683178554e-7
1.0315253422795427e-6
6.003162254445858e-7
4.065784231130975e-7
2.7439630148401675e-7
1.7187591210570505e-7
1.0735238938056263e-7
7.10260842206443e-8
5.3756668940623626e-8
5.394436232978501e-8
1.0131834243478904e-7
1.409866587597587e-7
1.16386159857324e-7
5.030480850696472e-8
9.918655335404687e-9
4.832751777938741e-8
3.50700273284429e-8
3.1985777238480655e-8
2.9530104309509085e-8
5.9579246588244805e-9
2.2871737310595878e-8
5.344169637019067e-8
6.51030205621869e-8
5.987510284820897e-8
5.069593195347457e-8
3.926851592632408e-8
2.6072175146502917e-8
1.0204034554305118e-8
1.2930278507511639e-8
4.2251147858449445e-7
7.386693615285591e-7
1.540393937373382e-6
1.0395630693495385e-6
6.717292940347069e-7
4.4074392269409136e-7
2.5182771763359523e-7
1.2064618218940814e-7
3.950687917511598e-8
1.2953668563100145e-8
7.199483814146137e-8
1.5327933524870013e-7
5.523314073930961e-8
4.004760004880969e-8
1.0180900594287132e-7
1.2137486938847595e-7
5.360670440557757e-8
7.839785852963005e-9
1.175103701437635e-8
1.1156105995987148e-8
8.60240811960058e-9
7.07596707172972e-9
2.3809995754821067e-9
3.858611507965195e-9
1.0349492832167822e-8
2.1096480000133232e-8
4.080938361637662e-8
5.12791078367969e-8
2.5869147458388005e-8
8.32347256302544e-9
8.081920634207606e-9
2.662490051315081e-7
5.937443988594105e-7
4.604190053209709e-7
5.491846681439897e-7
4.7681111707196833e-7
4.01630464886348e-7
3.0957240485973397e-7
2.26199059305577e-7
1.6880844096188174e-7
1.359152888354331e-7
1.2212410893828768e-7
1.9742702369271439e-7
1.9599352505288606e-7
9.712258885990712e-8
1.761991881367496e-8
8.969474946676661e-8
6.435372193002796e-8
5.668872939533962e-8
5.695079301862785e-8
2.788428268026845e-8
2.521968153600671e-8
6.846233187452113e-8
8.076852212571492e-8
7.908236645685059e-8
7.286822207056119e-8
6.232679291018677e-8
4.758426409625834e-8
2.8448461849579624e-8
1.344509790866221e-9
4.751309405492682e-8
1.6357779339670028e-7
8.59819215168693e-7
4.789893793842153e-7
4.513217801708076e-6
1.4835098085382277e-6
7.895425975077529e-7
4.0041493688786225e-7
1.607466193797196e-7
1.656016951402193e-8
7.866436679232286e-8
1.6313810470085622e-8
2.385326814719586e-7
9.55745028917396e-8
4.5035111366460346e-8
9.704378718869055e-8
1.6626142019077765e-7
1.0937566350979593e-7
3.161318018588608e-8
7.873796090633727e-9
1.6706317914773507e-8
1.2927983209950513e-8
1.0618879594410723e-8
7.201391171042204e-9
1.3221746451991898e-9
9.647034152150847e-9
2.1558629904873094e-8
4.425649693090013e-8
7.533343941128505e-8
4.289751904864115e-8
1.992349443465205e-8
6.085915165435034e-10
2.8096066864569458e-8
3.35936052599154e-7
5.757228705775235e-7
8.977139696701476e-7
7.759660454371231e-7
6.04099464660721e-7
4.6349877457124753e-7
3.268637452068103e-7
2.2535640748624288e-7
1.6458923314599954e-7
1.3495033328355825e-7
1.301742256828184e-7
2.1210623549302557e-7
2.285923972419534e-7
1.1887169152362992e-7
3.3769979617314006e-8
8.023443212731925e-8
7.59495743037224e-8
6.38940466502664e-8
6.433901566952764e-8
3.839329764772008e-8
2.1060899834533418e-8
7.256484860419734e-8
9.492668205673719e-8
9.551912607220005e-8
8.922709888697946e-8
7.736608619542102e-8
6.040232924020456e-8
3.9179191303262856e-8
1.2250997934684544e-8
2.774488298951576e-8
8.180421090279661e-7
1.1993602854411563e-6
3.3206977156640002e-6
1.9378344833588567e-6
1.1809610035560258e-6
7.236944012963537e-7
3.6700408857158794e-7
1.1631632739151884e-7
7.042637534162616e-8
1.612020283440315e-7
3.71847859478974e-8
3.492437347165141e-7
1.2143530514631798e-7
2.1459332900395908e-8
5.9502195760619266e-8
1.7024095599005162e-7
1.2959987238493405e-7
4.430445008501869e-8
3.2356582890534597e-10
1.3899759779673171e-8
1.1269539635007046e-8
8.753797254477096e-9
5.824536917050647e-9
1.0977089193107057e-9
7.422624953336208e-9
1.536272264314495e-8
2.864147731796168e-8
5.10809864128832e-8
7.628742077461968e-8
2.6703901055282625e-8
7.560958000911904e-9
4.4230044221483604e-7
9.658846538917134e-7
3.425103630985716e-7
5.964046244796391e-7
5.959408456061079e-7
5.590592696372044e-7
4.79640498647118e-7
3.8401269559680104e-7
3.067858023561934e-7
2.5865830805451305e-7
2.3795117171100191e-7
3.217307712697616e-7
2.008039988680971e-7
7.677141919478678e-8
3.181942096681689e-8
1.4032848069220785e-7
1.0685169663248861e-7
1.0796237419758379e-7
8.713208642115333e-8
1.2942997590612886e-8
8.976372524522179e-8
1.1659168270035354e-7
1.2305444483506396e-7
1.234329688984605e-7
1.1696040028616148e-7
1.0167464888935023e-7
7.794400140854878e-8
4.626086078888944e-8
2.7807169394669726e-9
6.675764977309387e-8
1.9899236644625766e-7
1.720361442104947e-6
7.813804119461214e-7
8.426618573151867e-6
2.7334197663979715e-6
1.4208570237742536e-6
6.789963477387777e-7
1.9606143361064546e-7
1.8532010225444435e-7
7.488696966646259e-7
8.379866308370632e-7
7.786475773564079e-9
1.527751022556486e-7
2.945877850707178e-8
4.3603281943720564e-8
1.8611883141893924e-7
2.0427947926549564e-7
9.652672839382775e-8
2.051502268068282e-8
1.5178846674643164e-8
1.742323408278811e-8
1.327239230379091e-8
1.039274806588484e-8
3.0199122289585577e-9
6.446201558986434e-9
1.6243449830794283e-8
3.2209186171080995e-8
6.186847903387855e-8
1.1010438514186548e-7
5.446098919836561e-8
7.749151355429185e-9
4.326385076720267e-8
5.235927166327918e-7
9.64447304444697e-7
7.893192313592561e-7
9.227645424034978e-7
8.146334342852702e-7
6.908278996898392e-7
5.354108712580228e-7
3.9841699513358847e-7
3.082236392022731e-7
2.6180052167223977e-7
2.569893364578407e-7
3.2994557487078237e-7
2.1411727018897843e-7
8.751070528054127e-8
1.917535592486081e-9
1.837109092449978e-7
1.2125850765098918e-7
1.195114897913822e-7
1.0209117227892191e-7
1.3313547038461856e-8
1.013006057352801e-7
1.3513408969549357e-7
1.4555028487698247e-7
1.4956329777774834e-7
1.4605912481108442e-7
1.3140212285611904e-7
1.0541111185184242e-7
7.050285654243217e-8
2.6787297959171708e-8
3.195839635794584e-8
1.6580535730193446e-6
2.42199811335175e-6
6.08068793131353e-6
3.897944863909122e-6
2.351234526465603e-6
1.4227587372815869e-6
6.175295352973924e-7
1.3511872012724756e-7
1.1597591526333519e-6
1.5919418895871772e-6
1.0167113393321077e-6
4.5378108880055356e-7
2.2217454617584228e-7
9.043633241686494e-8
6.836177093159895e-9
6.134882701834579e-8
1.8597853764423813e-7
1.381989774580718e-7
4.525615792410197e-8
2.406984251092327e-9
1.1026242746699494e-8
9.42411145550489e-9
6.950068387063227e-9
3.355600801183997e-9
2.7804325268400873e-9
8.130651673769863e-9
1.5124620242001187e-8
2.5774671636284607e-8
4.070302886083986e-8
5.481433331711395e-8
1.5932827316478418e-8
6.382585631282556e-7
6.422027401124004e-7
1.220516703466631e-7
4.5949948344862617e-7
5.750658217441457e-7
6.364400938390009e-7
6.384934073435724e-7
5.826444034708563e-7
5.004935028889851e-7
4.118891446604795e-7
2.9830931232207345e-7
1.9352255947502412e-7
8.763828901290237e-8
1.762846279472262e-8
1.6255884902538203e-7
2.136257824680207e-7
2.022051866518367e-7
1.5634953638852142e-7
7.144329458722836e-8
1.6386024570518013e-7
1.760299161780515e-7
1.8486937752517179e-7
1.9794204684193727e-7
2.0912920010488484e-7
2.0941733306154837e-7
1.9133092147617128e-7
1.5373851790806336e-7
1.0005480684857308e-7
3.077071853157239e-8
6.180842261769821e-8
1.9623843637981056e-7
3.976494409049055e-6
1.7707828028582004e-6
0.000013869780546291739
5.877823318396934e-6
3.1586285457106782e-6
1.464187371880145e-6
3.3207874786939726e-7
2.4559537301598126e-6
2.2048645791375114e-6
2.53659477111321e-6
2.8155098642102795e-6
8.288707910259601e-7
7.117061794896034e-8
5.0465086315693596e-8
2.3673909442721617e-8
1.3698599343648453e-7
2.105369691324746e-7
1.2134367934099443e-7
3.0445522952533204e-8
4.360054006170133e-9
1.2771824813176602e-8
9.969218540527724e-9
7.059445018993251e-9
1.2058537587748317e-9
5.836627423827046e-9
1.2805381722421465e-8
2.3118397769661566e-8
3.943813653067083e-8
6.257941214399393e-8
7.224300374219742e-8
4.2200900531397954e-8
1.0664960689244954e-6
8.327299512954976e-7
2.5892707575306113e-7
6.594225399947651e-7
7.80400966489947e-7
8.247312527428955e-7
7.772516153198976e-7
6.600701475406356e-7
5.20102284240352e-7
3.625668953963065e-7
1.332658817626055e-7
7.81591578508896e-8
3.834059376680762e-8
6.131318845805316e-9
1.0251751042132839e-7
2.7548591677319237e-7
3.0966858982489496e-7
2.2306138414127525e-7
1.8263871492377794e-7
2.585432006728332e-7
2.303362198795185e-7
2.2196284836397672e-7
2.3402045265639368e-7
2.545378387011538e-7
2.7202829929811224e-7
2.7274392160648187e-7
2.4544903088476826e-7
1.9046820491200628e-7
1.1601621322733113e-7
2.620565272566365e-8
3.921225995000689e-6
6.546016834163495e-6
8.465581980100052e-6
9.479474152713837e-6
6.61068428255809e-6
5.504904004584696e-6
5.131381106136313e-7
2.292751665143487e-6
2.908333268890677e-6
4.921969978318153e-6
6.844916699190524e-6
9.807309337254743e-7
1.1030830637018766e-6
7.001814483826716e-7
7.483339642472003e-8
9.082033021399996e-7
5.570593939336076e-7
2.454539173762633e-7
8.546425859974022e-8
3.801097086407006e-8
3.504600804137526e-8
7.49619001381771e-9
1.1419406024229868e-9
1.2274226843160603e-9
1.5074856551787086e-9
9.194795806307024e-10
2.607561339287266e-10
1.75056089351528e-9
3.2459181943020926e-9
5.311645055551259e-9
7.885770636608931e-9
2.467689072897207e-8
4.7946470928067314e-8
2.922325208342188e-8
1.2143515648958773e-8
5.4643513014946475e-8
9.84798343861431e-8
1.356974632840155e-7
1.353411257636038e-7
8.884755612082493e-8
3.557203933497884e-8
2.636616641404279e-9
2.730187736186201e-9
1.3800918338039834e-8
2.900307624684053e-8
3.507210041960652e-8
4.896823344961887e-8
7.943217115230762e-8
5.806945387319348e-8
1.1457289622224197e-8
1.6627956108123065e-8
3.8398173103510453e-8
1.6189012822547423e-7
5.443594608750484e-7
5.306029955407834e-7
5.178493226028335e-7
4.3360293015276626e-7
4.1551193337997984e-7
4.084318292070322e-7
3.878271737393839e-7
3.3191818222225276e-7
2.4375569795735874e-7
2.3124220258973986e-6
5.657121326119452e-6
4.737026886751586e-6
8.678996332014669e-6
0.000010424732011796553
7.528793324192031e-7
4.187831568414194e-6
6.578435968293064e-6
5.766631104270895e-6
3.195344766261131e-6
1.8575859000707591e-6
8.645744136859693e-7
4.810873048905768e-7
4.087229553552749e-7
1.0800145084883354e-6
3.1731945175039327e-7
6.971769528216275e-8
1.1125937368745343e-8
4.306167359649221e-8
7.027771133555249e-8
7.832101681693144e-8
1.3116446160410858e-8
1.3087994108230051e-9
1.3779808341518306e-11
2.1186131015970638e-12
3.308171446705299e-14
0.
5.0987563911706285e-14
0.
2.526292139214724e-14
5.995210517778597e-14
0.
5.319081787540588e-14
1.0481777009414078e-13
1.6146228631486804e-13
2.1838819852524515e-13
2.7623772985809337e-13
3.386798959117303e-13
4.0991988437807226e-13
4.939690028804477e-13
5.948400616879648e-13
7.169728029174127e-13
1.5187987458057254e-12
1.5964033058114168e-12
1.2515525799667199e-12
9.863090798295224e-13
9.380132635244331e-13
1.056283898820941e-12
1.3068584552063223e-12
1.6942781134593496e-12
2.255054743312583e-12
3.0594063985244977e-12
4.225166783062571e-12
5.948478595079089e-12
8.565133219400504e-12
1.2676255198778485e-11
1.942248087595339e-11
3.1135321075967404e-11
5.3065702270912046e-11
9.870577156389849e-11
2.100605382258709e-10
6.620881903903203e-10
4.2262093319425874e-10
3.1365486866469266e-10
2.9768581222011097e-10
3.542703166499101e-10
5.358797207230193e-10
1.1871396955361064e-9
3.0681365443949942e-9
1.1815244440698736e-9
8.493104883865209e-10
8.031467063067366e-10
9.193000975682331e-10
2.14138085815774e-9
1.4144058187022767e-9
8.71762595989557e-9
2.078709261376944e-9
4.6209037179704145e-10
8.276093016805221e-13
0.
0.
0.
0.
0.
0.
0.
0.
0.
0.
0.
0.
0.
0.
0.
0.
0.
0.
2.3238272915599973e-14
3.183164459544958e-14
4.371750986214267e-14
6.017638994823016e-14
8.300774482088182e-14
1.1474214960508942e-13
1.0516144954870784e-13
4.791136841852003e-14
4.250533384542705e-14
5.974422010641787e-14
8.696764655749569e-14
1.1801720670732654e-13
1.58812151991547e-13
2.190912604976128e-13
3.108790834831995e-13
4.5080465186883114e-13
6.637552346658886e-13
9.881677407078906e-13
1.484274146410957e-12
2.2474878906751596e-12
3.430681707711312e-12
5.281993252382771e-12
8.210364765104561e-12
1.2901926962554386e-11
2.0532695541920073e-11
3.3170870896801896e-11
4.41187949661498e-10
1.1182864609736545e-9
1.9074119792057336e-9
1.8668240409487763e-9
6.614979270947343e-10
1.1046727081961113e-9
3.0244828140100713e-9
4.989639834910866e-9
6.996946845200001e-9
9.048772616879893e-9
1.1127876566060446e-8
5.255318398495201e-9
5.976163451810435e-10
5.012079228737818e-9
5.7893000155267495e-9
6.6885129417252315e-9
1.0599398381586936e-9
7.443999422156792e-9
1.6366862776636144e-8
1.568653218171822e-8
1.3308419650912797e-8
9.141957689559468e-9
3.4513740235090478e-9
5.117399872351571e-9
4.845447447181444e-9
4.4819185984746125e-9
4.279265650045306e-9
4.291723167887323e-9
4.5468596209852115e-9
5.0829052489431605e-9
5.961091325259838e-9
5.7906205853693966e-8
7.200877979491757e-9
4.0054727929818307e-7
1.3521144776285083e-7
6.253474645193079e-8
2.599755117651574e-8
6.217566617461468e-9
1.0944229466970346e-8
3.9386058942923117e-8
8.290279040516601e-8
7.940127124095896e-9
2.103815031415863e-8
1.5062611373970683e-8
2.3916699718437002e-8
3.649193977050622e-8
3.01249621627719e-8
1.3715889248397714e-8
3.4130285624197386e-9
9.640773986634501e-9
6.68434166036989e-9
5.85634563252374e-9
4.263480290877973e-9
9.184267406292361e-10
5.42303862937857e-9
1.130806375008779e-8
2.0688907774199464e-8
3.037248587396648e-8
2.3758008537347388e-8
1.3924999991206237e-8
6.251652125812916e-9
1.2780016464042452e-7
4.2843641756428394e-7
5.156520390607221e-8
2.3397639635845702e-7
2.386596435600284e-7
2.231283219105842e-7
1.9448248161973108e-7
1.525446868181488e-7
1.091185091578459e-7
7.464795889379729e-8
5.280232210451164e-8
4.383359054350986e-8
6.407240984758198e-8
8.471826723833745e-8
5.855325502147262e-8
1.9163300141219858e-8
7.991032162654475e-9
1.3120349407355803e-8
1.0053277949822258e-8
8.696767515751634e-9
7.034081660078266e-9
5.357553392211881e-10
7.177165447347984e-9
1.8723608101008014e-8
3.224765648920917e-8
2.4905521066374892e-8
1.7757520150351874e-8
1.1264116259296738e-8
4.6931052156346175e-9
3.193953939114518e-9
1.5195992502491354e-8
1.8237849167050575e-7
1.9494857930783087e-7
9.953246332355966e-7
4.84017796598097e-7
3.1069632379700204e-7
1.9815692223601594e-7
1.1788964860414377e-7
6.971763874476202e-8
4.234323527124565e-8
2.948078646994678e-8
3.3157874692529516e-8
6.436276560270431e-8
1.0066556768775126e-7
9.915733636644678e-8
5.1523293366289586e-8
6.076657068188818e-9
3.707509567860563e-8
2.6258764500981294e-8
2.246935966533444e-8
2.155648498300678e-8
9.062758051864379e-9
1.0925100422385315e-8
3.2958606593550176e-8
5.2165607536548265e-8
4.9696986424549537e-8
4.1519946191512594e-8
3.1911788823015705e-8
2.1363715757483387e-8
9.164910027569069e-9
8.1827933900961e-9
4.311700705357695e-8
3.623122035485563e-7
4.598255974273941e-7
1.5682810429509058e-6
8.05936673416068e-7
4.847973526079051e-7
2.9381372584113974e-7
1.55427486315663e-7
7.10234889501199e-8
2.8371129413448876e-8
4.125532070895822e-8
1.1138774064665314e-7
5.549052026065625e-8
6.705282784152364e-8
1.1026820853571465e-7
9.505748895920934e-8
3.297877260593497e-8
2.220847378237647e-9
1.4658370605728789e-8
1.1833765635771692e-8
9.729727543859223e-9
8.208400539208735e-9
2.0723430084415986e-9
5.6854768851084626e-9
1.5659112589020343e-8
3.434516658510522e-8
4.0318913997848355e-8
2.7110079140150516e-8
1.6506572302614458e-8
6.738680203490978e-9
4.652647536871484e-9
2.263643011635205e-8
2.3131022795111548e-7
2.95285948896221e-7
1.0403591663806135e-6
6.056543555859601e-7
4.1021831975483364e-7
2.768704651902762e-7
1.734386908372312e-7
1.0835162038845242e-7
7.173322089741117e-8
5.436242048243012e-8
5.460508121534848e-8
1.0232505631935824e-7
1.4221678289870642e-7
1.1712970241511951e-7
5.049602983157491e-8
1.0109056970873036e-8
4.872012605509377e-8
3.536689161211165e-8
3.227264311859534e-8
2.977880393130774e-8
5.950820202781375e-9
2.313720445309235e-8
5.393836914799266e-8
6.560447024775894e-8
6.034198224851728e-8
5.110101693380736e-8
3.9586057965576e-8
2.6284802474513293e-8
1.0296949099526766e-8
1.2979339866077443e-8
4.264413083347164e-7
7.458827666839915e-7
1.55530255400283e-6
1.050017287904123e-6
6.785037844547514e-7
4.45192222530182e-7
2.5432142539390663e-7
1.217021727109916e-7
3.952264448190535e-8
1.2333267153076386e-8
7.179645634369855e-8
1.5441662084504768e-7
5.5534012934495356e-8
4.014264247395347e-8
1.0247501480483522e-7
1.223782841986924e-7
5.4222391316300925e-8
8.018151469456784e-9
1.1833183216969193e-8
1.126257247371195e-8
8.681255449303054e-9
7.140973306350623e-9
2.4159494274757958e-9
3.8797956122754885e-9
1.0419841569035816e-8
2.1238028630434358e-8
4.1084468308208564e-8
5.1949598480258446e-8
2.620051169080567e-8
8.431402538889035e-9
8.179591243787648e-9
2.688437382163013e-7
5.99288909236344e-7
4.6340164296680045e-7
5.533918964891897e-7
4.806866254091785e-7
4.0504610843882046e-7
3.123264291923517e-7
2.2829270755605449e-7
1.7043258186463068e-7
1.3728435629541044e-7
1.2342622932113094e-7
1.9928423106770238e-7
1.9730288111807686e-7
9.744866411066749e-8
1.7501544304715054e-8
9.049834144191592e-8
6.490405246775622e-8
5.721995094854578e-8
5.748452265488816e-8
2.7978444771781554e-8
2.563066855065776e-8
6.912578929108272e-8
8.142688399251148e-8
7.973975635105701e-8
7.349266604768765e-8
6.287041669735145e-8
4.800180801697528e-8
2.8703015716538357e-8
1.396379451888823e-9
4.770130122008161e-8
1.6385871809793286e-7
8.686551422558576e-7
4.840012689351988e-7
4.558256288169725e-6
1.4990896477097067e-6
7.978615500023041e-7
4.0459171315173475e-7
1.6223580754219898e-7
1.6177002163641254e-8
8.094104198780072e-8
1.919586550377413e-8
2.3967680709670543e-7
9.611309610340941e-8
4.5087003660027604e-8
9.747720341189911e-8
1.675388180187892e-7
1.1045389354787088e-7
3.208592519904714e-8
7.832574081852059e-9
1.6857575091871203e-8
1.3048766125169006e-8
1.0712533598340475e-8
7.278851146597348e-9
1.3111698659298824e-9
9.702727205211893e-9
2.168725106540805e-8
4.4514603122588485e-8
7.632154466130533e-8
4.347344011721946e-8
2.0188142169309827e-8
6.057150805912389e-10
2.8450198156043077e-8
3.391849022116179e-7
5.8125100550576e-7
9.035182059224149e-7
7.821411119044255e-7
6.092660112415914e-7
4.6769884191713855e-7
3.2998815185579807e-7
2.2761130511759007e-7
1.6631578602374218e-7
1.364444548068618e-7
1.317090167323495e-7
2.1420751766519337e-7
2.3011703990068187e-7
1.1914850103025469e-7
3.370130987428417e-8
8.10440670315819e-8
7.659480756915076e-8
6.450368249083392e-8
6.497764735977231e-8
3.853513265829099e-8
2.1537961531837087e-8
7.339609794546308e-8
9.572849856176244e-8
9.632597195655313e-8
9.001556753205945e-8
7.807391044960578e-8
6.096610175021487e-8
3.95527376528293e-8
1.2397376128229308e-8
2.7865880941573045e-8
8.267978292619326e-7
1.2124674886811712e-6
3.354323203601017e-6
1.959245039521266e-6
1.1940167862352679e-6
7.316950244616488e-7
3.708266906689237e-7
1.1683111295330212e-7
7.30766428521202e-8
1.6645281034906541e-7
3.451519433565734e-8
3.5219594666803784e-7
1.2260980203879655e-7
2.1387155829803518e-8
5.911695284185288e-8
1.7096919022463849e-7
1.3064334002873485e-7
4.492916539973499e-8
5.214064237194885e-10
1.397925202438184e-8
1.1360567937691808e-8
8.818156894857126e-9
5.883465069886455e-9
1.0764528775820249e-9
7.44328012819863e-9
1.5413536412109652e-8
2.8727661712429028e-8
5.121957170063914e-8
7.741093369956104e-8
2.714972347228644e-8
7.596281573560827e-9
4.4709102635513294e-7
9.733511934958475e-7
3.4326414080665346e-7
5.997798999209383e-7
6.00053000472691e-7
5.634502496625224e-7
4.838653461039661e-7
3.877059683690293e-7
3.098940220604842e-7
2.6130926410471824e-7
2.402841454498246e-7
3.23753209550679e-7
2.008196333773765e-7
7.660883203866652e-8
3.246419737894517e-8
1.4140281190340028e-7
1.0781447467071346e-7
1.0906049808263019e-7
8.749649513579123e-8
1.3874484841527886e-8
9.09464084523452e-8
1.1763297233912045e-7
1.2413302504620268e-7
1.2457097704667012e-7
1.1809549569113482e-7
1.0269895764747466e-7
7.87487811698201e-8
4.6765321819415175e-8
2.926767628318756e-9
6.69798572589642e-8
1.9928954676056174e-7
1.7410241438564225e-6
7.905106106803326e-7
8.50770401205971e-6
2.7652904426575016e-6
1.437689586176469e-6
6.869371994286159e-7
1.9728246155791811e-7
1.9140766520279882e-7
7.714715752101212e-7
8.611264421724895e-7
2.3836639593700505e-8
1.5276160143448323e-7
2.9275401374985e-8
4.280455442566722e-8
1.8605284662228567e-7
2.0554865376111238e-7
9.766426512261658e-8
2.1053762966188392e-8
1.5127229489659454e-8
1.755252436710482e-8
1.3367412543222444e-8
1.0469483480030632e-8
3.0902075603626042e-9
6.438637528716265e-9
1.6268822260675956e-8
3.2249455247120065e-8
6.190924890120787e-8
1.1034694755004699e-7
5.541395543904237e-8
7.967341917576401e-9
4.363001173326101e-8
5.289245803413501e-7
9.744371569507024e-7
7.908500922764143e-7
9.280720919337739e-7
8.206080675574529e-7
6.967673725205237e-7
5.406454163318381e-7
4.0264835994551037e-7
3.116061066054896e-7
2.645828027827415e-7
2.593738492924447e-7
3.309520951466436e-7
2.1316345765306336e-7
8.705016073563884e-8
1.4505275714620065e-9
1.8494044151501623e-7
1.2227297054627402e-7
1.2068019872060563e-7
1.0234480955421578e-7
1.482579510067208e-8
1.0294772661829009e-7
1.363884479178314e-7
1.4679653394987015e-7
1.5092975901522122e-7
1.475163654474635e-7
1.3281869867369865e-7
1.0661571745540986e-7
7.136628809920849e-8
2.7243785467527975e-8
3.1920411734087846e-8
1.6789223250911625e-6
2.4529582614303475e-6
6.134700237627068e-6
3.947229604539417e-6
2.3821453778356706e-6
1.4425139278654493e-6
6.247285978346193e-7
1.4518467434215075e-7
1.197225684637144e-6
1.6140064164874898e-6
1.0433552653376217e-6
4.806223149875088e-7
2.1960617321206815e-7
9.265806046476842e-8
7.550502173713194e-9
5.928093760519587e-8
1.8522576272501995e-7
1.3951444653648138e-7
4.622818372425046e-8
2.7859522499029897e-9
1.0986456518976885e-8
9.469349465763956e-9
6.979294336125171e-9
3.415408539460377e-9
2.7325451798362646e-9
8.088422168308539e-9
1.505684906696887e-8
2.565421342654455e-8
4.048886426124696e-8
5.4552071739681246e-8
1.6850080403743685e-8
6.322291684240461e-7
6.388952008228587e-7
1.1991166094231887e-7
4.585801525432472e-7
5.757740231497726e-7
6.38706365928183e-7
6.421426280776284e-7
5.869140926860535e-7
5.042513205371416e-7
4.138247732249734e-7
2.965492378148954e-7
1.9021773134956925e-7
8.606501799853665e-8
1.6669896517197067e-8
1.6451497800772337e-7
2.1630547792048525e-7
2.0485557149629074e-7
1.5549999964102086e-7
7.58419217246301e-8
1.6650694084241978e-7
1.7776087873270926e-7
1.8648472033516795e-7
1.997336789723758e-7
2.1121852183120636e-7
2.1178133967865325e-7
1.937533692452354e-7
1.558918653193389e-7
1.0169000994056668e-7
3.1802968968303124e-8
6.12828993648877e-8
1.9582552081621228e-7
4.0337781648799014e-6
1.797839540129191e-6
0.00001394347052400845
5.961799840800957e-6
3.2103323413521077e-6
1.4908069023224608e-6
3.609964966120649e-7
2.4638405646205963e-6
2.212801911670124e-6
2.5826791522817257e-6
2.865857736819423e-6
8.691645530352168e-7
7.094674676458116e-8
5.3667150075028334e-8
2.3378967583294975e-8
1.3282067008588423e-7
2.1037071432070345e-7
1.23476940608314e-7
3.14422020710634e-8
3.904054938926455e-9
1.273033187662929e-8
9.992935829003692e-9
7.087763069434359e-9
1.3118634320383327e-9
5.738408092335915e-9
1.2663450847585052e-8
2.2863183281269277e-8
3.8970908846537025e-8
6.177011084923935e-8
7.186517176587991e-8
4.156207851255531e-8
1.0546631958283868e-6
8.231525970403961e-7
2.530653511662665e-7
6.553331960333445e-7
7.793989668747529e-7
8.26686234967612e-7
7.815074480843934e-7
6.647035941943304e-7
5.227631142466533e-7
3.608941247017182e-7
1.2883646714604397e-7
7.519304741437351e-8
3.675044392656743e-8
5.205082312628051e-9
1.030843539664829e-7
2.7365075623420367e-7
3.0278101326451625e-7
2.2608734822721817e-7
1.9073514879246372e-7
2.6443410364118663e-7
2.3380753998971408e-7
2.2429413019496854e-7
2.3612836148928874e-7
2.5687221342819403e-7
2.7494341816846925e-7
2.764412358521403e-7
2.4966745816487076e-7
1.9457404901507276e-7
1.1955088543535743e-7
2.9121243655781942e-8
3.967289954444772e-6
6.649533037959562e-6
8.442684320288725e-6
9.60777618058295e-6
6.7497310026630484e-6
5.728493117961221e-6
5.663645992182877e-7
2.307343326711283e-6
2.9525504379398017e-6
5.082452880911503e-6
6.884169952457827e-6
7.973444763402298e-7
1.0445207098044716e-6
7.06616215491805e-7
8.76949735924127e-9
8.959164440115355e-7
6.126930110443919e-7
2.8897031118106874e-7
9.28295389956541e-8
1.743463259091017e-8
3.723579909373083e-8
8.113984706201974e-9
1.3707326779771526e-9
1.020426605247947e-9
1.461509158548599e-9
9.235779958761531e-10
1.3983943855448274e-10
1.5948698277144373e-9
3.0130975720209615e-9
4.9591261376991076e-9
7.4281680822584294e-9
2.2838187015877728e-8
4.481527569752222e-8
2.8250466618434552e-8
9.658730944222653e-9
4.9367956182549154e-8
9.048062418842597e-8
1.253871755415297e-7
1.2490372610326695e-7
8.159983713303744e-8
3.2443268498238624e-8
2.1332888993196343e-9
2.998679372414044e-9
1.4076183436832333e-8
2.7903799350355262e-8
3.2979566148995625e-8
4.310046798545003e-8
5.748790577189806e-8
4.669202368250159e-8
1.6842702673631712e-8
1.502869990846812e-8
2.1040387880391897e-8
6.573139465098709e-8
5.668772204013935e-7
3.528716611124375e-7
5.543786780283883e-7
4.663558484335697e-7
4.2049422420635305e-7
4.0645801696577543e-7
3.923162343930849e-7
3.524837002717526e-7
2.7669594486193775e-7
1.4198607622701615e-6
5.104712237334669e-6
3.960238463225157e-6
7.174096631151614e-6
9.164856135291203e-6
1.4843134888218898e-6
4.68156546143693e-6
7.132278330940884e-6
4.586430444901643e-6
4.602444654247786e-6
1.2970093586777768e-6
5.980578522586063e-7
3.5970149505404975e-7
4.2567605150276885e-7
1.1862862720260585e-6
8.908663051393437e-8
3.846283241180749e-8
1.241067683900632e-8
4.848348711257225e-8
7.119524988727183e-8
2.3950756608889722e-8
2.4023443565872743e-9
3.985714105279083e-11
9.812318706896922e-13
6.910023953671456e-14
2.241796069702045e-13
0.
3.7684624372974433e-13
3.9745790540836433e-13
4.3863418612611315e-13
4.746484416467906e-13
1.4060121371284678e-13
7.736781018463491e-14
6.450526694506612e-14
7.08599140242773e-14
8.892198548439207e-14
1.1570493325628126e-13
1.5060531301305877e-13
1.945164414903324e-13
2.492932907658008e-13
3.1755366177367993e-13
4.027140267543119e-13
1.0700248460314997e-12
1.4758802225777178e-12
1.4228819914494997e-12
1.238259725765041e-12
1.1821272920413106e-12
1.2918937629532399e-12
1.5582596864091876e-12
1.9928634512341882e-12
2.6402814426369606e-12
3.5872736234216453e-12
4.984045985673942e-12
7.089079628154806e-12
1.0361875746864666e-11
1.56636132453261e-11
2.47262611651675e-11
4.137001162359362e-11
7.51368350913585e-11
1.544971339622961e-10
3.9215533178053553e-10
7.499826888322345e-10
5.034262563495426e-10
3.8304371222069874e-10
3.700889879224407e-10
4.5588527677050044e-10
7.55525041338082e-10
2.237525396816714e-9
1.7021856636613876e-9
9.222566827147872e-10
7.589117959119935e-10
7.788336614358341e-10
9.678121796406558e-10
1.5337343460900818e-9
1.3906443341975006e-9
7.990051524955305e-9
2.0040191906816847e-9
1.7546257545338049e-10
9.098877551895504e-14
0.
0.
0.
0.
0.
0.
0.
0.
0.
0.
0.
0.
0.
0.
0.
0.
0.
0.
2.5015334533009194e-14
3.42704123347848e-14
4.7074056386072917e-14
6.480713647660988e-14
8.941039090293029e-14
1.2361346639428928e-13
1.139568362023386e-13
5.191575023464125e-14
4.5936103438818203e-14
6.42926206382468e-14
9.358564237260841e-14
1.2710285602027082e-13
1.7110658136730454e-13
2.3607131191739345e-13
3.349806623284265e-13
4.858012919412673e-13
7.154322823885646e-13
1.0654436668876255e-12
1.6010278669161399e-12
2.425560691831484e-12
3.704870282586275e-12
5.708508194748762e-12
8.881458448469932e-12
1.3971840654717328e-11
2.2265080907234643e-11
3.6028645182314734e-11
4.790752037142012e-10
1.218433684371443e-9
2.0713750440605074e-9
1.992334507292916e-9
6.512042039896562e-10
1.2694795128933737e-9
3.333676987276557e-9
5.433922685722392e-9
7.571266578757219e-9
9.749057306987393e-9
1.194798666983347e-8
5.655107546165156e-9
4.594594808511656e-10
5.286114926628291e-9
6.055174874016044e-9
6.968014541884566e-9
1.285341474741231e-9
7.652741027294605e-9
1.7014904833037038e-8
1.6439880742964502e-8
1.4110550612144974e-8
1.1456315196459056e-8
2.3576765413091167e-9
5.228447238990915e-9
5.0824920233470836e-9
4.725328094963192e-9
4.507178618321035e-9
4.500530875666645e-9
4.736613684078296e-9
5.253300073619006e-9
6.109901954213724e-9
5.396647789464867e-8
3.877339094736582e-9
3.868496585532547e-7
1.316599661848808e-7
6.124532771257721e-8
2.5567907969680116e-8
6.139691959383405e-9
1.0796694988824444e-8
3.9006979390337336e-8
8.334734794682668e-8
9.626622282916865e-9
2.0640848115362897e-8
1.47996419401211e-8
2.3582842422704327e-8
3.6052512713663846e-8
2.9769729537184097e-8
1.3574509035390843e-8
3.3546506629877592e-9
9.520091539908e-9
6.598378629943863e-9
5.7794368283840115e-9
4.209861306126043e-9
9.031476201729708e-10
5.349100668641192e-9
1.1155433522155745e-8
2.0414773304779142e-8
3.000096656365968e-8
2.3475320948758778e-8
1.3754921454746081e-8
6.169247930737207e-9
1.26053765178066e-7
4.22262325840511e-7
5.0978178028074535e-8
2.302690590973004e-7
2.3471981995736296e-7
2.19342709913782e-7
1.9111248022318155e-7
1.498781078218385e-7
1.0725456738547836e-7
7.351202984189003e-8
5.226526108512679e-8
4.371331275492463e-8
6.328267198280446e-8
8.347985464390161e-8
5.750452925281049e-8
1.870734731294525e-8
7.894129040505322e-9
1.2885369806137526e-8
9.877366915979625e-9
8.547675218072514e-9
6.9095120210571666e-9
5.164181428970056e-10
7.066696417519518e-9
1.8426637002082037e-8
3.1635625281553734e-8
2.442898060272558e-8
1.7416577891187425e-8
1.104510716786323e-8
4.608220846807896e-9
3.086560372908527e-9
1.4717176598886375e-8
1.7961689513279725e-7
1.925113356353551e-7
9.82456765330868e-7
4.7791411696235e-7
3.0684794181856377e-7
1.9574798764305272e-7
1.164723014635442e-7
6.885808044383643e-8
4.175617522054411e-8
2.896532120021463e-8
3.254185574869817e-8
6.345395499475414e-8
9.946324850705676e-8
9.816718385473202e-8
5.117739066404614e-8
6.160163597859939e-9
3.665922752723678e-8
2.596166129780985e-8
2.2199238181217626e-8
2.129781208339774e-8
9.003326365732517e-9
1.0740675642489144e-8
3.250553305555603e-8
5.1609007855249684e-8
4.9191128480918144e-8
4.108502057364017e-8
3.1571916273123345e-8
2.1133058342249648e-8
9.052840950329117e-9
8.1658522900212e-9
4.300718262479763e-8
3.5769228252032947e-7
4.5332381607819693e-7
1.5472112867790885e-6
7.945386296839397e-7
4.778808731824967e-7
2.8961288995145835e-7
1.5327050413603076e-7
7.023544668047375e-8
2.857164045500691e-8
4.212475271504215e-8
1.1153822357471272e-7
5.539438219871069e-8
6.654142740918981e-8
1.0900147634964028e-7
9.361114838377146e-8
3.22835288790967e-8
2.3073523204531956e-9
1.4456978478540597e-8
1.1663497004608623e-8
9.596116152944889e-9
8.092468154978598e-9
2.0238273509301903e-9
5.63117726786569e-9
1.5491881405992208e-8
3.396069402356741e-8
3.9602307189152365e-8
2.6637045780680903e-8
1.621938841443327e-8
6.622814675353807e-9
4.54637555752234e-9
2.210653064823069e-8
2.282764772961892e-7
2.9167625963224123e-7
1.0294278470765042e-6
5.98794432234669e-7
4.0547086937753335e-7
2.736019130502631e-7
1.7134463699327102e-7
1.0698757500258846e-7
7.07427538700712e-8
5.349658628279679e-8
5.367452462871313e-8
1.0090184507662446e-7
1.4053396105052964e-7
1.1620140227232435e-7
5.029752171964073e-8
9.77310709538129e-9
4.818414072883936e-8
3.4954965120580854e-8
3.186457184927792e-8
2.943502773888623e-8
5.996538143987547e-9
2.2724678234501048e-8
5.3220926958048414e-8
6.49411594743607e-8
5.97228421367685e-8
5.055796707838514e-8
3.915720437962508e-8
2.599587140709295e-8
1.0168581267165513e-8
1.291995572705097e-8
4.2094594354069027e-7
7.357340037569009e-7
1.5342897267457688e-6
1.0353402240467847e-6
6.690663596000152e-7
4.390445270961349e-7
2.509303392755342e-7
1.203469741149744e-7
3.9661066772368444e-8
1.3375698162825482e-8
7.212327038305137e-8
1.526887341698441e-7
5.5107095384956164e-8
4.013560778604477e-8
1.0171486124542037e-7
1.2093196539208008e-7
5.3258857333781054e-8
7.711355347457508e-9
1.1755457077918483e-8
1.1127696726301855e-8
8.583745328654005e-9
7.060818997957018e-9
2.3623066714936145e-9
3.865846215914958e-9
1.0354139144807318e-8
2.110721847040398e-8
4.082816185015929e-8
5.096788630663591e-8
2.5722575228988526e-8
8.273864490951173e-9
8.05299371810744e-9
2.654198173298149e-7
5.919516664724231e-7
4.603185637372893e-7
5.48374658602832e-7
4.7584690671940336e-7
4.0065101468088437e-7
3.086882463798101e-7
2.25463022638541e-7
1.6819120664150197e-7
1.353568963657679e-7
1.2155989425723355e-7
1.9669535683958713e-7
1.9565057440605256e-7
9.715360261197152e-8
1.7777832332531104e-8
8.931781908236123e-8
6.414331685473037e-8
5.6456692651545394e-8
5.6719174220011834e-8
2.7933103845841786e-8
2.495351489184682e-8
6.817123897528861e-8
8.054899106655319e-8
7.885779476880396e-8
7.264601591787395e-8
6.21287720858646e-8
4.7429994147905254e-8
2.8352740522127516e-8
1.3200908044014266e-9
4.746682279995431e-8
1.635613507633636e-7
8.560161594973302e-7
4.769608882634672e-7
4.494325221160913e-6
1.4772008600283887e-6
7.862682553206863e-7
3.988570189925493e-7
1.6031777304740816e-7
1.6989950482727692e-8
7.723053459398085e-8
1.4652155823088068e-8
2.3788513604766615e-7
9.53029303770569e-8
4.514016827936049e-8
9.714491750177592e-8
1.6581049063246894e-7
1.0875139053380946e-7
3.1317663969095945e-8
7.971758337504631e-9
1.6674053842895474e-8
1.2897579885826589e-8
1.0599984702937772e-8
7.174929932601591e-9
1.3433629102034334e-9
9.661390613929736e-9
2.1585445725554497e-8
4.431587282472954e-8
7.487013099950809e-8
4.2631320195003034e-8
1.980331834169392e-8
6.225392579296213e-10
2.7975119599922095e-8
3.349552436184005e-7
5.738970048820758e-7
8.975525469201511e-7
7.746615072613704e-7
6.026958485470395e-7
4.621819885587891e-7
3.2577005857856224e-7
2.2449515952545048e-7
1.6387716866586378e-7
1.3429338699397635e-7
1.2947078853158274e-7
2.1121937090060426e-7
2.281587750699269e-7
1.1897881357252618e-7
3.3912595796036535e-8
7.966157082312718e-8
7.570185958680311e-8
6.361789877480358e-8
6.40403539163282e-8
3.843717442632296e-8
2.0727064603968133e-8
7.214355692357117e-8
9.464348987601265e-8
9.523928697320633e-8
8.893971824817935e-8
7.709920296073665e-8
6.018467519315512e-8
3.9031231085153226e-8
1.2187531978069456e-8
2.7714119130756662e-8
8.141613097944119e-7
1.193453790885667e-6
3.305717656059463e-6
1.9284366596128022e-6
1.1754004474116284e-6
7.204136895610091e-7
3.656187929071082e-7
1.1651980227229608e-7
6.849653233760113e-8
1.5770663785881293e-7
3.892960380927704e-8
3.4732870715273327e-7
1.2063076693710361e-7
2.154695304378857e-8
6.010422835113636e-8
1.7013416228266602e-7
1.2887126114173112e-7
4.38625066695986e-8
1.2742340504193817e-10
1.391511206613673e-8
1.1253510735690429e-8
8.748264272115839e-9
5.805388882439054e-9
1.12666583371485e-9
7.453454997639356e-9
1.541792977190981e-8
2.875242490929137e-8
5.129224455316424e-8
7.565053021533954e-8
2.64450635678851e-8
7.575889843729478e-9
4.4042133366734696e-7
9.642990886383097e-7
3.43854217244405e-7
5.967296184119012e-7
5.955124523715213e-7
5.581335579072214e-7
4.784127615941714e-7
3.8272665294490815e-7
3.0558230496504524e-7
2.575636709480771e-7
2.369461317233202e-7
3.211490114100661e-7
2.013422884843197e-7
7.708240108909071e-8
3.121157286402797e-8
1.3999211920132923e-7
1.0641647343063268e-7
1.0741015150978528e-7
8.716406145851219e-8
1.2194177410862753e-8
8.91299558981303e-8
1.1620309103767941e-7
1.2266180572471331e-7
1.229981768343815e-7
1.1651232792981765e-7
1.0126209545876845e-7
7.761348767990902e-8
4.604611585181789e-8
2.70230936205935e-9
6.671344095138798e-8
1.989846309522177e-7
1.7104825715061657e-6
7.772084420928636e-7
8.389555843768186e-6
2.719259947082472e-6
1.4135853179614814e-6
6.758170784488654e-7
1.9616100478381755e-7
1.8099650680238523e-7
7.329001906083563e-7
8.215744674006807e-7
3.768436679635653e-9
1.5267653805934083e-7
2.958651418188449e-8
4.4447082438141504e-8
1.867673164860051e-7
2.034878957085457e-7
9.566487276645975e-8
2.0096298777772167e-8
1.532937196436441e-8
1.7408753710147742e-8
1.3264896258377587e-8
1.038578887223111e-8
2.9716453732037607e-9
6.4969572974089864e-9
1.632742815187593e-8
3.2384327056952823e-8
6.223753387633566e-8
1.105718021867081e-7
5.390279290022932e-8
7.590653732600993e-9
4.3149731238118064e-8
5.2176934135507e-7
9.606047405680055e-7
7.92491451593153e-7
9.231468059665052e-7
8.137234957875208e-7
6.892497091903556e-7
5.336130303451984e-7
3.967504380865853e-7
3.067840136265718e-7
2.605642624936575e-7
2.5588467002364713e-7
3.2991760597381914e-7
2.153003137814402e-7
8.802313079600464e-8
2.3836871412214295e-9
1.834204077749936e-7
1.207861041380423e-7
1.1887924774801196e-7
1.0219458885004129e-7
1.2145340041360883e-8
1.0034450794244741e-7
1.3462517348529693e-7
1.4508082302083613e-7
1.4902076593317068e-7
1.4545449807463907e-7
1.307968369270575e-7
1.0488195669876545e-7
7.010880391294874e-8
2.65595385674461e-8
3.2018043391111666e-8
1.647752203195057e-6
2.4058811052275114e-6
6.054499865139665e-6
3.873882365192085e-6
2.3365157331195326e-6
1.4136492152585858e-6
6.150627731779975e-7
1.2727759641110715e-7
1.1321202396351955e-6
1.5750482294253555e-6
9.971171308113433e-7
4.328313950798669e-7
2.237677697992988e-7
8.843356268662853e-8
6.134611776482861e-9
6.321910325011217e-8
1.8668861502374553e-7
1.3703318961731187e-7
4.453481163227642e-8
2.0628284709702134e-9
1.113134265020581e-8
9.43945473137623e-9
6.966342350988761e-9
3.3207747687266653e-9
2.8432036164352435e-9
8.222896294902422e-9
1.528575018953484e-8
2.6053156263435957e-8
4.116121117481473e-8
5.538557937936332e-8
1.5187114762290304e-8
6.477220825576449e-7
6.491071424484746e-7
1.2473339569363106e-7
4.6296129142491067e-7
5.775997012117504e-7
6.378260328169486e-7
6.385861677587163e-7
5.817794930250292e-7
4.994343422049508e-7
4.115964567024352e-7
3.0025490851322284e-7
1.9650785876850642e-7
8.901483896806905e-8
1.85026601710339e-8
1.6063758073777393e-7
2.122530935965552e-7
2.0064664613739245e-7
1.5752708545707552e-7
6.816124147974814e-8
1.6242752808162844e-7
1.753025316477045e-7
1.842040836954055e-7
1.9716566781558348e-7
2.0818801308599966e-7
2.0832887671497507e-7
1.9019428185468595e-7
1.527001260141036e-7
9.923129910844266e-8
3.0207063269680994e-8
6.215676389564505e-8
1.9656126610859322e-7
3.94594330311856e-6
1.7550100190497138e-6
0.000013831311660306236
5.835283376472866e-6
3.132762792130417e-6
1.4519273310171731e-6
3.1025049544324293e-7
2.4477883352901725e-6
2.2047820975240265e-6
2.5103571303702778e-6
2.778886820936621e-6
7.97553838097155e-7
7.11106525597507e-8
4.768713733679387e-8
2.385709550148843e-8
1.4048129970353675e-7
2.1054007502095929e-7
1.1964845376151853e-7
2.9721863604609093e-8
4.7919616303308355e-9
1.28793172765534e-8
1.000598841337435e-8
7.075934711137219e-9
1.1192031791153592e-9
5.959059408196614e-9
1.3009403864140862e-8
2.3485484525486436e-8
4.009073344992395e-8
6.365823931105098e-8
7.289156353846277e-8
4.278963871366549e-8
1.0785884332507927e-6
8.457221114381654e-7
2.654780966236277e-7
6.664236768223693e-7
7.851842093244929e-7
8.270820680778375e-7
7.77298956117443e-7
6.590106682229814e-7
5.196407360587919e-7
3.6457294840765386e-7
1.3732677927363253e-7
8.069852096981754e-8
3.9630828000746075e-8
6.958471833099807e-9
1.0126787126080177e-7
2.765729679713326e-7
3.1278539842438486e-7
2.2241928876420717e-7
1.7703328752771686e-7
2.5549088723243644e-7
2.2873556348118705e-7
2.2088169915385075e-7
2.3300304553340824e-7
2.5337073714016397e-7
2.705400101268878e-7
2.7083173117727466e-7
2.4323501657319034e-7
1.8826948020686818e-7
1.1407997563283968e-7
2.457909610048938e-8
3.8951200760180085e-6
6.478866814615255e-6
8.477430474800095e-6
9.40532318402247e-6
6.533262605782769e-6
5.381317447642087e-6
4.665896212632356e-7
2.2845949604941464e-6
2.8844449242893085e-6
4.824725471965567e-6
6.812436631658013e-6
1.115138320064997e-6
1.1423710317753773e-6
6.89773656432655e-7
1.311843058205866e-7
8.979587725258814e-7
5.156503675919417e-7
2.1092910132662736e-7
7.671357289860717e-8
5.128941382861928e-8
3.353294650184696e-8
7.0889054103981015e-9
9.600645297544279e-10
1.3970772136276075e-9
1.5497210667186592e-9
9.179110382065639e-10
3.6391993354401565e-10
1.8879961391369246e-9
3.457267535906243e-9
5.631747887973122e-9
8.297432668263476e-9
2.6353458387980482e-8
5.080922655000408e-8
3.012319513592312e-8
1.433925826804534e-8
5.930699410438308e-8
1.0549487797821049e-7
1.4463471363617846e-7
1.44317042706345e-7
9.509404843549628e-8
3.8339863789939886e-8
3.2168021308349822e-9
2.4161711924020527e-9
1.3475401531056237e-8
2.9850320842506154e-8
3.689965787837148e-8
5.425722601387778e-8
1.0422734280681002e-7
3.218919642143795e-8
1.0939661969263079e-8
2.009092785537868e-8
5.448957567125955e-8
2.906265924673602e-7
5.069187146447435e-7
6.153597960699895e-7
4.76521281808053e-7
4.249995249621025e-7
4.152429239823882e-7
4.09420916165932e-7
3.831935983700361e-7
3.189553024423098e-7
2.2560416345575396e-7
2.838207341802226e-6
5.872148217190615e-6
5.1961695555356544e-6
9.507616803849665e-6
0.000011003521262382304
5.091917771101431e-7
3.946727510321862e-6
6.219986785631724e-6
6.344654292350375e-6
2.4089011670210717e-6
2.2964421876767954e-6
1.0860046940804621e-6
5.92394445067566e-7
4.5055624591515855e-7
7.186994794981241e-7
9.081016826920287e-7
1.0012576197475509e-7
4.099498397637262e-8
8.135044366353546e-9
1.2203615075836827e-7
1.2521556034786367e-7
4.2029599277799153e-8
2.017110505710864e-9
4.554995245125514e-11
1.159393429437635e-12
6.682045376845074e-13
7.68760896781063e-14
9.399709878710944e-14
1.6763262827160637e-13
2.2461439823999766e-13
2.945721193575017e-13
1.1134262010968394e-13
0.
7.703944115880542e-14
1.7229774991886965e-13
2.604931157833903e-13
3.41161923161011e-13
4.205180630609607e-13
5.057858180350249e-13
6.031214665032795e-13
7.178047577815835e-13
8.549920197499472e-13
1.746680904091852e-12
1.6640491173929079e-12
1.1723370810583822e-12
8.658381664397249e-13
8.161831336674029e-13
9.309581999163284e-13
1.1647532553550767e-12
1.5183154808613444e-12
2.0231483063810237e-12
2.7399030026273807e-12
3.7687279499949774e-12
5.2733629390285e-12
7.528450767745415e-12
1.1013746711181044e-11
1.6612216049328232e-11
2.6059489715505495e-11
4.306780862319023e-11
7.651869525513445e-11
1.512786632504163e-10
5.969649633787085e-10
3.707260779307305e-10
2.737309193161738e-10
2.591720928968186e-10
3.047652278185946e-10
4.4412106081725484e-10
8.772516132388399e-10
3.2622494150896457e-9
1.4482724577893613e-9
9.263992622518957e-10
8.266505052375025e-10
9.006555314766543e-10
2.8104965937329144e-9
1.4341785008350283e-9
7.826841409999883e-9
2.19987270157519e-9
9.247594004526207e-10
1.2783427114117824e-12
0.
0.
0.
0.
0.
0.
0.
0.
0.
0.
0.
0.
0.
0.
0.
0.
0.
0.
0.
3.040448271435193e-14
4.1752947526883415e-14
5.74655815166452e-14
7.925891768458066e-14
1.0954688346965313e-13
9.998516748393922e-14
4.5550667935296346e-14
4.04849750834827e-14
5.706903675477082e-14
8.307040372992608e-14
1.1266094101560445e-13
1.5156058816936004e-13
2.090731431828284e-13
2.966561836118813e-13
4.3014744719000423e-13
6.332430201185552e-13
9.425267951127007e-13
1.4152943992226128e-12
2.1422460555122175e-12
3.2685836120288135e-12
5.029769424515159e-12
7.813413582512489e-12
1.2268970292247533e-11
1.9507759642400582e-11
3.148026657118365e-11
4.188425564878487e-10
1.0590252931960645e-9
1.810152837987138e-9
1.7924572011111486e-9
6.685113794709067e-10
1.005054803989103e-9
2.8384929239053446e-9
4.722926008856074e-9
6.6524645302883784e-9
8.628801754937747e-9
1.0635907785048856e-8
5.013936053159485e-9
6.837772088257955e-10
4.851901948455232e-9
5.637109369603984e-9
6.532885602525506e-9
9.27318371760126e-10
7.323008229769791e-9
1.599186284492025e-8
1.5241608256690197e-8
1.278880845926324e-8
7.268528089210127e-9
3.91139133354334e-9
5.03478416296106e-9
4.702906959006796e-9
4.338116682048111e-9
4.145314825002964e-9
4.169407626292587e-9
4.436161321993391e-9
4.9841706602351995e-9
5.875925473132113e-9
6.036550487073714e-8
9.216820939197409e-9
4.089828050302306e-7
1.3739813208733325e-7
6.332742033216427e-8
2.6262188204654298e-8
6.26755373797173e-9
1.1028837704930409e-8
3.959669885563975e-8
8.254499850001571e-8
6.886246143352096e-9
2.1279755489416048e-8
1.522647251593143e-8
2.4131917742561264e-8
3.6764942607140193e-8
3.0339757476190724e-8
1.3799032078284248e-8
3.454732772995126e-9
9.715909451382857e-9
6.738261436033856e-9
5.905039091407543e-9
4.296378378940206e-9
9.296636382489739e-10
5.471690740664938e-9
1.1407846339394641e-8
2.08672085648164e-8
3.060618965543932e-8
2.3930587624987563e-8
1.4029707104266424e-8
6.303004212959946e-9
1.2888672577890303e-7
4.323058568748194e-7
5.193831776287066e-8
2.363339819294766e-7
2.4115785266031815e-7
2.2552297582038065e-7
1.9660890479162755e-7
1.5422093022096493e-7
1.1028257378164664e-7
7.534878297490467e-8
5.31255369857172e-8
4.390061200572902e-8
6.454928671928375e-8
8.548894731108272e-8
5.922152790148694e-8
1.9460315824642347e-8
8.03927418520231e-9
1.326424167231182e-8
1.0160921060416563e-8
8.787210771793633e-9
7.110574332311835e-9
5.502102329558361e-10
7.240456991135458e-9
1.889669829373448e-8
3.263130286989899e-8
2.520514447022265e-8
1.797092319292857e-8
1.140098423861155e-8
4.746309795235926e-9
3.2607564797883074e-9
1.5495892974710955e-8
1.840637551635225e-7
1.964416003186439e-7
1.0030569833670028e-6
4.877395214191587e-7
3.13057129271659e-7
1.996437330799704e-7
1.1877141965970639e-7
7.025918461319975e-8
4.272053771812489e-8
2.9816255111258154e-8
3.3550240625221226e-8
6.494834681176456e-8
1.0142466899655277e-7
9.975998552343329e-8
5.171934400652336e-8
6.008304045082356e-9
3.7339903365761546e-8
2.6446005145377624e-8
2.2642107888831525e-8
2.1721648286571464e-8
9.09315129777303e-9
1.1051385076854138e-8
3.325775428490826e-8
5.2512697470723566e-8
5.000784434516611e-8
4.1789009753548625e-8
3.21231371967537e-8
2.1507677633080478e-8
9.235290241775248e-9
8.192079543759312e-9
4.318049289183916e-8
3.6525258655067203e-7
4.639603525939119e-7
1.581714582830417e-6
8.131758797160766e-7
4.891721414576232e-7
2.9645829444390355e-7
1.567717380630031e-7
7.14949382459122e-8
2.8210490580036112e-8
4.0685386306404905e-8
1.11309723818746e-7
5.5540400110092884e-8
6.734036921575915e-8
1.1104473463320685e-7
9.598968982558166e-8
3.343734048131023e-8
2.1491471108914727e-9
1.4778256575188657e-8
1.1937580443737548e-8
9.810122815568854e-9
8.278604602293155e-9
2.105107693262827e-9
5.713645445479633e-9
1.5750818790327362e-8
3.455996209565358e-8
4.0777807603934165e-8
2.741086460349699e-8
1.668841166578432e-8
6.812523811530376e-9
4.7179345617936e-9
2.2967430391845867e-8
2.3316045437108184e-7
2.9750883215516825e-7
1.046782240664922e-6
6.098129839930795e-7
4.1312896445536184e-7
2.788939378924107e-7
1.7474822584420636e-7
1.0921497631026266e-7
7.236983616373431e-8
5.492518069850551e-8
5.5204785908235324e-8
1.0324314258151228e-7
1.4327975244832723e-7
1.176767803888632e-7
5.059496497879618e-8
1.0350394921596748e-8
4.9057861388714345e-8
3.56293093114429e-8
3.253660498472733e-8
2.999676179885659e-8
5.907008486334065e-9
2.3417943331061243e-8
5.440555377315091e-8
6.601446111688589e-8
6.072548760194959e-8
5.14397508442749e-8
3.985481136223261e-8
2.6466503837138426e-8
1.0378278515852964e-8
1.3014756923355057e-8
4.2996229409297714e-7
7.523955647971691e-7
1.5688276919243805e-6
1.0594370122973318e-6
6.845310808423473e-7
4.4909867317093127e-7
2.5645371911130673e-7
1.2252057647510768e-7
3.936812242323475e-8
1.1592882849507199e-8
7.156563239651144e-8
1.5557767798064793e-7
5.581125654995255e-8
4.009837459607448e-8
1.0288947651454856e-7
1.2331153112419806e-7
5.487399998475539e-8
8.23658521649419e-9
1.1867823955232745e-8
1.1343403627222094e-8
8.738746805348073e-9
7.188059400623966e-9
2.4520452249149834e-9
3.882749036963825e-9
1.0449497838713867e-8
2.1296306876846693e-8
4.1199272099964954e-8
5.2597121664225674e-8
2.6513175722296176e-8
8.53525725171858e-9
8.256421806949298e-9
2.7095799476643656e-7
6.038305219628846e-7
4.649547168971001e-7
5.56268814650905e-7
4.835606963354551e-7
4.0771300233018035e-7
3.145745243407353e-7
2.3006757379046658e-7
1.7185644091791876e-7
1.3852261292218213e-7
1.246365749165834e-7
2.0093453392201748e-7
1.9827878258763543e-7
9.757276770998769e-8
1.7283390940215765e-8
9.127096961500567e-8
6.538661550019774e-8
5.771564655665112e-8
5.797984064148645e-8
2.7971153657759586e-8
2.610423329818931e-8
6.974360781750495e-8
8.197204086237942e-8
8.028990518780171e-8
7.402437501107775e-8
6.333805805500164e-8
4.83632485734259e-8
2.89250661860586e-8
1.4465527877048535e-9
4.7841529170805926e-8
1.6401899788645547e-7
8.768561238272173e-7
4.885151912429588e-7
4.599454307971451e-6
1.5131364061368986e-6
8.052672120746372e-7
4.08222347886881e-7
1.6339825032758695e-7
1.5541144875939137e-8
8.354790840042414e-8
2.2358026202524763e-8
2.408603822568649e-7
9.665098051908985e-8
4.500416520089634e-8
9.757911386648968e-8
1.686097684911854e-7
1.1160348658388013e-7
3.261626757632685e-8
7.710938947021164e-9
1.6963595245862717e-8
1.3138612859121623e-8
1.0777416880318452e-8
7.343308832877536e-9
1.2842569635989623e-9
9.71548504457884e-9
2.1723251556342035e-8
4.458077073214581e-8
7.72622750275496e-8
4.40286938826176e-8
2.0440947157247664e-8
5.895096704776279e-10
2.8745283166406364e-8
3.41771736710108e-7
5.858152649542575e-7
9.065084248349025e-7
7.864783801332966e-7
6.132152955211956e-7
4.7109071327128984e-7
3.3262936615298126e-7
2.2959127223706484e-7
1.678848728476353e-7
1.378424758550203e-7
1.3317357414676237e-7
2.161296007401392e-7
2.3127688045493152e-7
1.1916897302120139e-7
3.35233138551699e-8
8.20154964390878e-8
7.71604302743697e-8
6.508177121659283e-8
6.559158668191529e-8
3.855225030645175e-8
2.2114692310857936e-8
7.422640407140144e-8
9.640700711757553e-8
9.700504564416372e-8
9.069368806275423e-8
7.86920528024648e-8
6.146383706330076e-8
3.988651480920057e-8
1.2534138166334827e-8
2.7955492523157994e-8
8.350379409805477e-7
1.2248970125203288e-6
3.3859171574898188e-6
1.979294996276577e-6
1.206075532712656e-6
7.389602399151835e-7
3.741092354546848e-7
1.1685727059359037e-7
7.640242845456022e-8
1.7271504363882404e-7
3.130539661520991e-8
3.554737554650906e-7
1.2399687049257232e-7
2.127349861512879e-8
5.831541276869694e-8
1.7139830037202482e-7
1.3187178107269605e-7
4.5681525901496705e-8
8.18593735974841e-10
1.4000328311943888e-8
1.1421199630591759e-8
8.855216784119075e-9
5.931109085679125e-9
1.0368131663868554e-9
7.422532471471164e-9
1.538342602970812e-8
2.8659595614726637e-8
5.107669896802343e-8
7.8411428694635e-8
2.7637277396946797e-8
7.596348963650889e-9
4.513649233774289e-7
9.783937171250782e-7
3.4227725733814277e-7
6.010911303267107e-7
6.024860105107438e-7
5.665263640900984e-7
4.871715421134287e-7
3.908154950458287e-7
3.126339545183465e-7
2.6371055264036804e-7
2.424267686508426e-7
3.2525946437841277e-7
2.002619079269268e-7
7.621444775291106e-8
3.339022344182996e-8
1.422628306228433e-7
1.0872468715138091e-7
1.1015398069817568e-7
8.76099253927436e-8
1.5103962105683624e-8
9.215818291099857e-8
1.185341215975845e-7
1.250587194053773e-7
1.255693374081206e-7
1.191070455250574e-7
1.0362116199843658e-7
7.948053839156847e-8
4.723254099483589e-8
3.0805622171336115e-9
6.712976234862147e-8
1.994418321760875e-7
1.7612297115962022e-6
7.992415967099476e-7
8.58448636599558e-6
2.7953395137892757e-6
1.4533706678608243e-6
6.940850840063161e-7
1.9774713123393817e-7
1.9898748103930546e-7
7.995672350350328e-7
8.888533828212987e-7
4.3879696683371434e-8
1.527440562886559e-7
2.9068705191874673e-8
4.1567395493701585e-8
1.8530844613842936e-7
2.0693111327818852e-7
9.908478110854574e-8
2.1742278485081015e-8
1.4942918860981615e-8
1.762909602547099e-8
1.3421446191583338e-8
1.0513420324984695e-8
3.172880687844553e-9
6.383987835279632e-9
1.6197646023484558e-8
3.209550080221781e-8
6.156274349592877e-8
1.0994363900928692e-7
5.646444724904614e-8
8.24085968194379e-9
4.3919334535513246e-8
5.334066735632855e-7
9.832516522146186e-7
7.883830551134282e-7
9.302431309148714e-7
8.244227240346107e-7
7.01255179553058e-7
5.450242404310985e-7
4.0640902416985536e-7
3.1471812115384735e-7
2.6718239195181207e-7
2.61608096783074e-7
3.3131956902093045e-7
2.114728537413195e-7
8.630740666341535e-8
7.51473593726191e-10
1.857132852020561e-7
1.2324710859406787e-7
1.2188573910042477e-7
1.0229817576132238e-7
1.6781279811707276e-8
1.0470779877726024e-7
1.375106570118635e-7
1.4788009452261652e-7
1.5214795224902316e-7
1.4884482327374612e-7
1.3413114888767187e-7
1.0774895805774597e-7
7.219573484685538e-8
2.7705494019617995e-8
3.1832768157067354e-8
1.6996704040375517e-6
2.484604107346427e-6
6.187021160319675e-6
3.995960111074398e-6
2.4124190228551074e-6
1.4616420024735977e-6
6.307773077030006e-7
1.5870444201152368e-7
1.244228600343048e-6
1.6402997414907861e-6
1.0763487257854359e-6
5.148674054501376e-7
2.1616980617642512e-7
9.58306503342912e-8
8.733821071470261e-9
5.6484622351355776e-8
1.8397716100728637e-7
1.412798179888675e-7
4.744809818723816e-8
3.3210769431502734e-9
1.0851889737076318e-8
9.47534595690816e-9
6.976875380279986e-9
3.4774593659793046e-9
2.6462982773057264e-9
7.9765232944738e-9
1.4864987990166856e-8
2.532204924400034e-8
3.9936941598856615e-8
5.385703095982993e-8
1.806185143252537e-8
6.199838102458452e-7
6.304428151257032e-7
1.1622535170508874e-7
4.546236582598075e-7
5.734980394907514e-7
6.383223124535978e-7
6.437315697331888e-7
5.89776595441409e-7
5.070430230199422e-7
4.14884068364431e-7
2.935035321889409e-7
1.856664736122417e-7
8.394563818463152e-8
1.5322328064938047e-8
1.6738079614684024e-7
2.1913679723969472e-7
2.078351580608618e-7
1.5367988870251483e-7
8.13197147038006e-8
1.6921466864385376e-7
1.7933942311444886e-7
1.8794717741283657e-7
2.0139424020567435e-7
2.1319474230760993e-7
2.140501442277302e-7
1.961112608687112e-7
1.5802655583556763e-7
1.0335642108628434e-7
3.291255506593324e-8
6.063720221349072e-8
1.9526264054140682e-7
4.093122968261351e-6
1.8274568612814627e-6
0.000014015058697575116
6.046855165385048e-6
3.2628530082656367e-6
1.5170449612619324e-6
3.99830927552024e-7
2.470470672339628e-6
2.218003079242317e-6
2.633775428466265e-6
2.926514523087396e-6
9.21881675725897e-7
7.052954984946876e-8
5.8270057708247406e-8
2.336781640069064e-8
1.2727232630979324e-7
2.1002100611569093e-7
1.2621854718958204e-7
3.267857339688173e-8
3.236276111879805e-9
1.2587797509370631e-8
9.966960828728932e-9
7.0821208344071316e-9
1.4481472194671613e-9
5.568839103132704e-9
1.2393898384378829e-8
2.2380328221577726e-8
3.811049602340088e-8
6.033431767493794e-8
7.092464981942546e-8
4.052103371476466e-8
1.0280378853995074e-6
8.056263891321929e-7
2.4378124261060136e-7
6.461826450420794e-7
7.738571735200756e-7
8.249909538570217e-7
7.83271604388571e-7
6.677865418626725e-7
5.242188623141118e-7
3.5767939569514473e-7
1.2282782119286358e-7
7.139683252556254e-8
3.4776814085809296e-8
3.977333683404843e-9
1.0443133075262776e-7
2.70798955601218e-7
2.9257705270559315e-7
2.2586575661293314e-7
2.0046685170156743e-7
2.706522961273358e-7
2.3732746685620426e-7
2.2660523190286547e-7
2.3821083952317735e-7
2.5918666301557953e-7
2.778565876351084e-7
2.8019359221119705e-7
2.540422535529853e-7
1.9893369818737045e-7
1.2339413922181638e-7
3.2364485797472974e-8
4.014708337659913e-6
6.769025748210974e-6
8.413476252637403e-6
9.74359849161153e-6
6.900048206017047e-6
5.985411859177959e-6
6.345833324825528e-7
2.324366354448676e-6
3.0015643882232675e-6
5.271793825582914e-6
6.926370560240764e-6
5.398382875277548e-7
9.561901657823735e-7
7.084801309455065e-7
7.4062312361479e-8
8.383899353489473e-7
6.99367324300374e-7
3.493040292738778e-7
9.269218768870216e-8
1.5889532517039166e-8
3.971268401691366e-8
8.958576411041265e-9
1.655395509012703e-9
7.377375985556887e-10
1.3809576748489742e-9
9.160348561775241e-10
5.789273236932418e-12
1.3886467603338226e-9
2.70660437907108e-9
4.490423365011757e-9
6.80593296785061e-9
2.0469463781287502e-8
4.068908998838618e-8
2.6767798852022832e-8
6.675065435360163e-9
4.266143430743304e-8
8.015148527511389e-8
1.1205169035826171e-7
1.1158508564634703e-7
7.253188830713488e-8
2.8555881403684507e-8
1.432102230769483e-9
3.4086874432955867e-9
1.461895331850203e-8
2.7103529249790378e-8
3.1938185838652285e-8
4.0356639114981853e-8
4.718089767037222e-8
3.141060974926588e-8
1.8974348113008903e-8
2.8311808341962918e-8
1.5768296681627703e-8
2.207297242278972e-8
8.555000263519536e-8
6.830439000399317e-7
2.833820937874053e-7
5.119764217623969e-7
4.454048651803568e-7
4.077077327263199e-7
3.9133294342816206e-7
3.691694334267438e-7
3.167700763458512e-7
4.621970907187171e-7
4.294883163704618e-6
3.0277039141786247e-6
5.3111511360784326e-6
7.129739304655616e-6
2.4628676755989238e-6
5.341557572068418e-6
7.1919695236376434e-6
2.8961764133751295e-6
7.673356736148023e-6
8.219632089337432e-7
3.9037687016424187e-7
2.9343404809583995e-7
9.405418640235869e-7
1.423309108278885e-7
4.3110395895988206e-8
1.0795593555225566e-8
3.196917762451705e-8
5.2701450253677184e-8
4.111099032774517e-9
1.4292693847131185e-9
6.962796432600255e-12
1.028330453698328e-11
3.018440255171578e-12
4.936203718790275e-13
1.4375244628622009e-13
8.286767164908522e-13
9.076753661365448e-13
1.0292091456016827e-12
1.1470179805400296e-12
1.1931469214713487e-12
1.1057900924288925e-13
2.4074967897239246e-14
7.889172741004163e-14
1.0745127276681657e-13
1.2152374125844333e-13
1.2708285102280573e-13
1.269848991263329e-13
1.2198573626222848e-13
1.1154633675318029e-13
9.42704134692229e-14
6.803410326336477e-14
4.800290755252355e-13
1.3508225784472988e-12
1.719639014965896e-12
1.6595015924385377e-12
1.5830450310579456e-12
1.6618633031925943e-12
1.93106209557831e-12
2.4150442104023606e-12
3.170452674578382e-12
4.309168122596902e-12
6.033617531492402e-12
8.709695575902959e-12
1.3026650504128366e-11
2.0373951278925758e-11
3.382517251608046e-11
6.109394288467687e-11
1.2536287692466434e-10
3.193459898464197e-10
1.2974943728579153e-9
8.764979924753618e-10
6.123300188132183e-10
5.031767063986741e-10
5.181692470130162e-10
6.984441186844946e-10
1.4510723289997177e-9
2.6757924325546797e-9
1.0639768775913225e-9
7.56037046684552e-10
7.008145749351997e-10
7.856735430435193e-10
1.0860251119755496e-9
1.1587090308954803e-9
1.3822222456044835e-9
6.306276586868861e-9
2.105458446494282e-9
7.182419429543196e-11
0.
0.
0.
0.
0.
0.
0.
0.
0.
0.
0.
0.
0.
0.
0.
0.
0.
0.
0.
2.712132959539574e-14
3.716066508057017e-14
5.1052118573815205e-14
7.029548245614132e-14
9.69989786515141e-14
1.3412817293797514e-13
1.243728205925332e-13
5.6642487934563804e-14
4.997720434634919e-14
6.96413359628157e-14
1.0136708440622817e-13
1.377932088918054e-13
1.8558179936713886e-13
2.5607346199919845e-13
3.633809763824576e-13
5.270504739125872e-13
7.763578561186539e-13
1.156574243469077e-12
1.7387582719733722e-12
2.6357098957274116e-12
4.028607157444085e-12
6.212403020889794e-12
9.674901376793966e-12
1.523801179983931e-11
2.4317710028458118e-11
3.941993920732141e-11
5.242151685888799e-10
1.3376788096543598e-9
2.265747231951008e-9
2.1390612575896467e-9
6.363782390980838e-10
1.4661882029410383e-9
3.6995463234216813e-9
5.9576534414201e-9
8.2465194385006e-9
1.0570494069277834e-8
1.290770037394955e-8
6.1210898788864915e-9
2.889711001018055e-10
5.606220575966751e-9
6.368429049888809e-9
7.304863669987429e-9
1.5729082635532313e-9
7.866344978922013e-9
1.773359412747262e-8
1.7278064309332506e-8
1.494700680137919e-8
1.3091483692316045e-8
4.86861745917952e-10
5.30760325583618e-9
5.351798014704305e-9
5.008599477253564e-9
4.77426160557678e-9
4.746419969865067e-9
4.9614251724413285e-9
5.457075178455641e-9
6.290717695972724e-9
4.9693283345233644e-8
5.043872864680492e-11
3.715223799746479e-7
1.2768717734168396e-7
5.980244910870728e-8
2.508916649965381e-8
6.057968071127047e-9
1.0617634197501215e-8
3.853315467222626e-8
8.365560858377593e-8
1.1483689080983714e-8
2.0189135321476356e-8
1.4508541073829493e-8
2.3228763233110346e-8
3.556565405610414e-8
2.936360612825305e-8
1.340769839139796e-8
3.3017966756683538e-9
9.386218269103782e-9
6.503902652064729e-9
5.695827462565883e-9
4.149411163040691e-9
8.897328810379428e-10
5.2724848567864626e-9
1.0995988344490759e-8
2.012669172704088e-8
2.9594590177064088e-8
2.315470286431858e-8
1.3563608619421753e-8
6.077576816748011e-9
1.2411675526105752e-7
4.154675159923934e-7
5.0354874095124926e-8
2.2625896154208124e-7
2.304389460078801e-7
2.152155704885639e-7
1.8742583831590776e-7
1.469470927434116e-7
1.051905711634296e-7
7.223839811973389e-8
5.164991793998286e-8
4.3570339455447126e-8
6.23790986749202e-8
8.210593564823047e-8
5.6370329883020674e-8
1.8226449808847105e-8
7.763241582290686e-9
1.2620089368076523e-8
9.67860823012936e-9
8.377691592232723e-9
6.7693611444460896e-9
4.997617129189948e-10
6.933373188893907e-9
1.8074034800066093e-8
3.096172873574303e-8
2.3906038491161833e-8
1.7040629731843975e-8
1.0803240800411815e-8
4.514844351076065e-9
2.967275797038679e-9
1.4189929578890163e-8
1.7648768549830298e-7
1.8976768658305892e-7
9.67626988559667e-7
4.709941943298779e-7
3.025140806062722e-7
1.9305392672308823e-7
1.1490118662413172e-7
6.7918435020359e-8
4.1128613493994396e-8
2.8422014792251934e-8
3.1875633211510777e-8
6.24840219980124e-8
9.815026734972307e-8
9.704257388004176e-8
5.075597939754346e-8
6.2210003323269545e-9
3.620899784390286e-8
2.5636221850382456e-8
2.190814192076042e-8
2.1018613544359786e-8
8.924869922958886e-9
1.0557807104974875e-8
3.2035499659916876e-8
5.0992837138020204e-8
4.8621799507407076e-8
4.059889410885806e-8
3.119407998183089e-8
2.0877565224543336e-8
8.929293291262312e-9
8.145506983168033e-9
4.2879135771300674e-8
3.5268687316037934e-7
4.46259668710348e-7
1.5244413218490553e-6
7.821530166791588e-7
4.7032939928679736e-7
2.850015773524477e-7
1.508767250077468e-7
6.932434872654259e-8
2.8729556155989975e-8
4.3045787957391595e-8
1.1174341172405319e-7
5.527216072844255e-8
6.59167158494039e-8
1.0757278304650536e-7
9.206372019764832e-8
3.155891820152404e-8
2.3699777094418376e-9
1.422324294496498e-8
1.1470367007902704e-8
9.442548197581397e-9
7.960112631677789e-9
1.974837886547672e-9
5.5602384666779875e-9
1.528276553373145e-8
3.3487653970149e-8
3.8830487745846415e-8
2.612362987074691e-8
1.590627994876953e-8
6.4974072721552495e-9
4.42675579608796e-9
2.1520510892488494e-8
2.2483650094612368e-7
2.87626464022159e-7
1.0165688764884533e-6
5.909699051967388e-7
4.0011780487467157e-7
2.699536551366967e-7
1.690322805316584e-7
1.0550077641984432e-7
6.968134344190474e-8
5.258034673517258e-8
5.267982386416686e-8
9.938233925089667e-8
1.3869490376545693e-7
1.1511259211968175e-7
5.002987269319907e-8
9.460212857855623e-9
4.7596722362495105e-8
3.450864758687716e-8
3.1429904170832636e-8
2.9060928061927017e-8
6.018838587834104e-9
2.2311212793476528e-8
5.24636263032203e-8
6.419920447962336e-8
5.903164496202347e-8
4.995615103296585e-8
3.8684277662109445e-8
2.567838731127296e-8
1.0028526095932867e-8
1.2851512011293953e-8
4.150308407738194e-7
7.248219362725823e-7
1.51179218931813e-6
1.019568575095927e-6
6.588692063626983e-7
4.3236457224322244e-7
2.472037220266776e-7
1.1879548701721529e-7
3.968957807434178e-8
1.4367818261041307e-8
7.243978788347389e-8
1.5092756648045975e-7
5.465401577084411e-8
4.003683033920831e-8
1.0076254956726428e-7
1.1938597454338682e-7
5.228284827909577e-8
7.421522208376173e-9
1.1643991082810243e-8
1.0972145499702714e-8
8.469472444303446e-9
6.9666216535926255e-9
2.3078619254990175e-9
3.839612340126307e-9
1.0260068955178157e-8
2.0918455519161593e-8
4.0459704822087176e-8
4.994450149736914e-8
2.521958751489282e-8
8.10957030702401e-9
7.90870291238951e-9
2.615854666134011e-7
5.837565010160576e-7
4.56210451736098e-7
5.423458190887222e-7
4.702162450394256e-7
3.9564380375750537e-7
3.0461889595995737e-7
2.2234704581971246e-7
1.657565304759931e-7
1.3328887869975912e-7
1.1957834190981244e-7
1.9389322043155048e-7
1.9371838039269728e-7
9.671267133558993e-8
1.7998572215201072e-8
8.807898976437138e-8
6.331488817135676e-8
5.564687543158987e-8
5.5904665786299374e-8
2.781799747375661e-8
2.4297996330662355e-8
6.715679144772497e-8
7.957157585484786e-8
7.788030400091445e-8
7.171441965300944e-8
6.131625347942839e-8
4.6805165018065655e-8
2.7971116942313735e-8
1.240204282497356e-9
4.7195993103584945e-8
1.6318549013193909e-7
8.425987415282008e-7
4.6938205039558356e-7
4.425924172113264e-6
1.4536738397062533e-6
7.737442310046544e-7
3.926019056634811e-7
1.5813075870147314e-7
1.7656170564026995e-8
7.364684666189565e-8
1.0200188738520581e-8
2.360264084106566e-7
9.446463344935734e-8
4.5106171139952467e-8
9.65817034128109e-8
1.63882099057284e-7
1.0702386857719602e-7
3.0559611773979474e-8
8.06175183305145e-9
1.6455350087523312e-8
1.2721742552934831e-8
1.0465363446055201e-8
7.059289459159143e-9
1.366242738024635e-9
9.591162803675675e-9
2.1420994025012646e-8
4.398731569338791e-8
7.334007994601825e-8
4.1752646700077955e-8
1.940017468006662e-8
6.307145210039094e-10
2.7446104072175336e-8
3.301725661069837e-7
5.657045309828417e-7
8.895818974454024e-7
7.657670330554493e-7
5.951416557440901e-7
4.559794042883022e-7
3.211163620148254e-7
2.2111047205421767e-7
1.6126480281215282e-7
1.3201491611476314e-7
1.2711756485593793e-7
2.0801663026483505e-7
2.258765520992566e-7
1.1862856968839659e-7
3.405997907822735e-8
7.832955112635343e-8
7.472776465110042e-8
6.268293644525376e-8
6.305608448491111e-8
3.8249477727631494e-8
1.995923777534434e-8
7.08490852971568e-8
9.344450152792676e-8
9.40369342671115e-8
8.776033011667895e-8
7.603782606099922e-8
5.9337809130830764e-8
3.846897458878975e-8
1.1965812879292371e-8
2.7536394149523814e-8
8.0082026768576e-7
1.173429796459628e-6
3.254209322774291e-6
1.8958363871797038e-6
1.1555974429506846e-6
7.083361239567265e-7
3.59913697657967e-7
1.1587172591438475e-7
6.4265241671387e-8
1.4945387562504288e-7
4.302018886236194e-8
3.4240164990220364e-7
1.1871237316886066e-7
2.169077120087193e-8
6.084875919709478e-8
1.690458088284274e-7
1.2713405287804386e-7
4.2838081022603344e-8
2.1382868573024832e-10
1.3810034592599766e-8
1.1123480090292133e-8
8.65861981563544e-9
5.7172631422842225e-9
1.166665692973167e-9
7.437611801881262e-9
1.5371137467457658e-8
2.8680339321082455e-8
5.118847898265881e-8
7.377262216259989e-8
2.575024611739946e-8
7.530267827288309e-9
4.332308352416256e-7
9.532649749316039e-7
3.4334802902204664e-7
5.92252322030782e-7
5.897446132938247e-7
5.518018322455838e-7
4.721997086010069e-7
3.772193875399189e-7
3.009003997232398e-7
2.5353529497166845e-7
2.3336105476900785e-7
3.1805588338388774e-7
2.0148495923778398e-7
7.74199698287747e-8
3.008742546844286e-8
1.3839100223171255e-7
1.0493548779636933e-7
1.0569894174179847e-7
8.663319021848858e-8
1.0667072852300983e-8
8.726934699413906e-8
1.1463592250094462e-7
1.2104530673069039e-7
1.2128657516151392e-7
1.1480207231446411e-7
9.971773782374734e-8
7.639897895411634e-8
4.528338399257236e-8
2.4791428840001782e-9
6.638677517381079e-8
1.9857248725939183e-7
1.6787683922594875e-6
7.632570187529487e-7
8.264264704563427e-6
2.6707205101584013e-6
1.3880687968096218e-6
6.638899309865328e-7
1.9450019642234232e-7
1.7139373984716721e-7
6.97271885163868e-7
7.834907790583828e-7
2.925380027247805e-8
1.5247589763043068e-7
2.989746869400011e-8
4.586048582030464e-8
1.8701404918009639e-7
2.0138862082655386e-7
9.376348389977678e-8
1.920374245919776e-8
1.5447664281722645e-8
1.7225701016383257e-8
1.3132734378355941e-8
1.0277903518867153e-8
2.857036419405377e-9
6.527099943900667e-9
1.6326773695957158e-8
3.240104486093615e-8
6.233178045719959e-8
1.102964266532634e-7
5.242046417020469e-8
7.242461040129076e-9
4.2597396981300264e-8
5.138654258341597e-7
9.456060194953593e-7
7.916077954973789e-7
9.160244073773872e-7
8.052158447497958e-7
6.805557729463453e-7
5.258130851080874e-7
3.903705472845323e-7
3.0163640421346233e-7
2.5628612828077163e-7
2.5213091936147027e-7
3.282814215312915e-7
2.1699222164733047e-7
8.884349228607328e-8
3.204190137830982e-9
1.8141635914413305e-7
1.1921959357891034e-7
1.1703295945578262e-7
1.0179026842951149e-7
9.698365195527142e-9
9.77238878824359e-8
1.327139176733731e-7
1.4320227907841343e-7
1.4695416737920435e-7
1.4324675819319996e-7
1.286505308898559e-7
1.0305598429296945e-7
6.879817529126511e-8
2.5865563442160103e-8
3.2075955767842716e-8
1.6156156119776768e-6
2.3578695861359428e-6
5.969809231601827e-6
3.7980814754616854e-6
2.2892837775073136e-6
1.3837293873974782e-6
6.044218930154968e-7
1.1154156894165565e-7
1.0716691241725227e-6
1.5360315883258953e-6
9.534785648780908e-7
3.880979882197097e-7
2.2708064094275022e-7
8.4710850084144e-8
5.062078763239221e-9
6.689063848898861e-8
1.8775029527511988e-7
1.346996502788097e-7
4.295266227263128e-8
1.4195311275701762e-9
1.121380322236223e-8
9.383109201960212e-9
6.932448831601594e-9
3.223043048034132e-9
2.93303351851272e-9
8.318213155511549e-9
1.5445049103438525e-8
2.6334512123997676e-8
4.1649152829739684e-8
5.597247111894527e-8
1.3693074264615206e-8
6.598887648891969e-7
6.56433547467658e-7
1.2876173106402378e-7
4.655178393984255e-7
5.775147737764638e-7
6.351415046177392e-7
6.335119752608544e-7
5.754951354484969e-7
4.937380075434149e-7
4.085601654850712e-7
3.03041820002577e-7
2.0226431502276753e-7
9.174474346043415e-8
2.0157044991057338e-8
1.5716990032038323e-7
2.0828321928284144e-7
1.965997542814623e-7
1.588363339956612e-7
6.095356583112785e-8
1.5823276814480035e-7
1.7266196652027307e-7
1.817462129305134e-7
1.9442387489253827e-7
2.0498467759362128e-7
2.0471325170406202e-7
1.865027099668089e-7
1.4942629650498558e-7
9.67490962532684e-8
2.864734750661965e-8
6.293866244304274e-8
1.9718012144562524e-7
3.856996589985103e-6
1.7127307789931914e-6
0.000013709779007301283
5.706303946901698e-6
3.0543200492204004e-6
1.412459118088787e-6
2.6639080702335636e-7
2.424229693672156e-6
2.195989080173592e-6
2.440760279713364e-6
2.6945811250147892e-6
7.32702099316335e-7
7.092346113228488e-8
4.257165005817981e-8
2.4773948580517833e-8
1.474901726266001e-7
2.1038981709377657e-7
1.16061476369277e-7
2.8114073223613793e-8
5.5615971054987785e-9
1.2958623663202731e-8
9.987278442938576e-9
7.039521370371426e-9
9.38325135927527e-10
6.142000644204319e-9
1.3288163103348121e-8
2.3989909429231864e-8
4.10128308327314e-8
6.523875964787258e-8
7.346053976748988e-8
4.371109177212234e-8
1.0748871779976416e-6
8.640561534531442e-7
2.7621104767056157e-7
6.745165180138562e-7
7.880365834447454e-7
8.249096748424684e-7
7.711327055401377e-7
6.519256347883063e-7
5.153654786876169e-7
3.6703273383827906e-7
1.4531969811863916e-7
8.606530471670187e-8
4.2467231400979425e-8
8.642048066493002e-9
9.967881864763916e-8
2.7782323071493736e-7
3.1536542991701707e-7
2.1632123183230748e-7
1.6414293466706977e-7
2.467303489389933e-7
2.237171750916128e-7
2.174093472788504e-7
2.297694761012086e-7
2.4972222754086063e-7
2.6596500875475484e-7
2.6508413838224465e-7
2.3677318030754685e-7
1.8206040492208548e-7
1.0879576367309929e-7
2.028378584867368e-8
3.819936237263636e-6
6.313121556542807e-6
8.502404822850195e-6
9.19903385724369e-6
6.321050168389909e-6
5.0646493125710695e-6
3.688025564591596e-7
2.264310993147858e-6
2.8202890662365647e-6
4.588647779853647e-6
6.732810257601113e-6
1.37068711290252e-6
1.2109434522005973e-6
6.616534613887059e-7
2.468764288322998e-7
8.34189964683409e-7
4.438213137757086e-7
1.4677996239212659e-7
5.419152962130945e-8
6.993130886054313e-8
3.0156590928304804e-8
6.254533011801935e-9
5.540799522994439e-10
1.7101318003534252e-9
1.612183677433813e-9
8.917424609319168e-10
5.85194317841488e-10
2.1655325567769527e-9
3.883412335808893e-9
6.269310527317959e-9
9.095558591926658e-9
2.982480288418022e-8
5.65831185690663e-8
3.161461232699679e-8
1.9208267388646643e-8
6.906682456177228e-8
1.1993417301938336e-7
1.6301116994029321e-7
1.6309662039595634e-7
1.0850604243938398e-7
4.434227317138867e-8
4.330323931453398e-9
1.8616084677647633e-9
1.3072947875582633e-8
3.251204020996928e-8
4.3361955132697773e-8
7.609134745082498e-8
2.610932116785403e-7
1.3012994097237545e-8
1.412177391896925e-8
3.65916425307772e-8
1.269874976499522e-7
8.213166669094045e-7
6.625193791915254e-7
5.096396225867906e-7
4.2571647404765185e-7
4.1453297439575045e-7
4.159167548253293e-7
4.073037819054925e-7
3.656315910063631e-7
2.853870152972859e-7
1.8307457918333978e-7
4.065751815529488e-6
6.312812818700167e-6
6.305275641441554e-6
0.000011321571473095956
0.000011988143286614371
1.3032896311364416e-7
3.5003301358114494e-6
5.415682336403761e-6
7.257048396543954e-6
6.61343205919098e-7
3.766463097251365e-6
1.8881555801846568e-6
1.0359172382074087e-6
7.077827791368412e-7
6.944122568716235e-7
1.2386742814582695e-6
9.061082977710576e-7
9.20025803625731e-8
7.400254998067101e-8
6.783800115130431e-9
1.366425428814281e-7
1.4663041708947547e-7
6.491017414647475e-8
7.282029030268208e-9
5.562675990273071e-10
4.984551477616367e-11
1.4113100568753259e-11
1.9904487564311212e-13
3.099944244672741e-13
4.937511628191127e-13
6.110636357383493e-13
4.171929458981646e-13
3.1199583410646564e-13
1.8762390671669536e-13
0.
1.8605755974232123e-13
3.6225140334024805e-13
5.083311591513031e-13
6.365381170179299e-13
7.629237019878288e-13
9.001833389331229e-13
1.057645025751095e-12
2.206426936011199e-12
1.841295849220892e-12
1.0488422634391064e-12
6.513116685548473e-13
5.825725930870075e-13
6.717263587591892e-13
8.537889494603815e-13
1.1210953724246025e-12
1.4935669528498043e-12
2.011387743421709e-12
2.739074020085316e-12
3.778141452065056e-12
5.2914825305877155e-12
7.549020366740705e-12
1.1016545487186075e-11
1.6538781543111257e-11
2.574501873037479e-11
4.203344623390939e-11
7.325860267743954e-11
4.4063117567495836e-10
2.5799956769110434e-10
1.9101620995829203e-10
1.8194544161342047e-10
2.1061065984220426e-10
2.8849725702938973e-10
4.786033217967401e-10
1.1091101111533387e-9
3.2894228966817866e-9
1.2994912677043894e-9
9.387854964136476e-10
8.92168796471901e-10
8.783566777638855e-9
1.5352219396790681e-9
4.672356115875506e-9
2.826636690914965e-9
3.76180468224843e-9
5.257622907668406e-14
0.
0.
0.
0.
0.
0.
0.
0.
0.
0.
0.
0.
0.
0.
0.
0.
0.
0.
0.
2.7034194616366126e-14
3.7112736613698335e-14
5.106148670407271e-14
7.04008327541758e-14
9.726808557551343e-14
8.769111367861422e-14
3.9935430544498044e-14
3.5684317608165807e-14
5.0716752374076473e-14
7.379898460703909e-14
9.990285764666481e-14
1.3427780270904352e-13
1.8518903845627538e-13
2.6273851370778255e-13
3.808707337076968e-13
5.604350399424124e-13
8.335831243167579e-13
1.2505896168841122e-12
1.890885095063339e-12
2.8813376092137683e-12
4.427119389689439e-12
6.86490096235994e-12
1.075663632916108e-11
1.7059518790291146e-11
2.744414279832156e-11
3.6563722328555396e-10
9.175023909061359e-10
1.5768481973280375e-9
1.6129447293269432e-9
6.861241286168104e-10
7.617954644062056e-10
2.38481953158444e-9
4.072837591365015e-9
5.813022511163811e-9
7.6050859591414e-9
9.435769917255623e-9
4.419115846841235e-9
9.009589381607534e-10
4.475589573702656e-9
5.291854262729364e-9
6.200961098148737e-9
6.236194030165741e-10
7.02900427334347e-9
1.5100604198542683e-8
1.4134291842083341e-8
1.1174507758796576e-8
1.9696113462007824e-9
4.573092270002552e-9
4.7917719235918355e-9
4.3541339034393816e-9
3.993676138295128e-9
3.8267747728399335e-9
3.88003262013395e-9
4.175992352845165e-9
4.7546342653798935e-9
5.681907981869721e-9
6.667604184302756e-8
1.4220442539260349e-8
4.303933309667288e-7
1.429444283285083e-7
6.533715654761857e-8
2.6936980156878193e-8
6.4043520753886475e-9
1.121754678321794e-8
4.004086806580515e-8
8.132901491309565e-8
4.1682929945516115e-9
2.187863285420644e-8
1.5647726778558626e-8
2.4713698034264708e-8
3.746668267010575e-8
3.086907229937032e-8
1.3994592475398657e-8
3.5837996940066975e-9
9.908704474683179e-9
6.878287973797265e-9
6.033164342740168e-9
4.378947763288639e-9
9.650095649757491e-10
5.6065253297333845e-9
1.1682156913270515e-8
2.1354223787108128e-8
3.121550877921413e-8
2.4360319989107835e-8
1.4293395433125114e-8
6.4342121262970615e-9
1.3167485924577154e-7
4.423315983318713e-7
5.2949883482985e-8
2.425746289551292e-7
2.477343842834638e-7
2.318008578415174e-7
2.021595186956993e-7
1.585696817400168e-7
1.1327288326226899e-7
7.711705945694081e-8
5.391089457430276e-8
4.40435564436502e-8
6.571546275315696e-8
8.746231608114422e-8
6.099079810271196e-8
2.026969614213498e-8
8.118060361610877e-9
1.362456145059576e-8
1.043026807978898e-8
9.010597724773452e-9
7.302989912290624e-9
5.962675117051735e-10
7.382615039396336e-9
1.9297065129286584e-8
3.362360981246308e-8
2.5984721471733835e-8
1.8522706434736267e-8
1.1754201815403663e-8
4.884532032251365e-9
3.4308912660760194e-9
1.6269160822286962e-8
1.8826334373001944e-7
2.0019987285566958e-7
1.0218530316009664e-6
4.970090679788268e-7
3.1899262181705143e-7
2.0341722875366753e-7
1.21035229616159e-7
7.167332554452497e-8
4.373078589974247e-8
3.0727273559962906e-8
3.4586303254850744e-8
6.651908224242743e-8
1.0340843814177731e-7
1.0125624238531523e-7
5.215516111612865e-8
5.775236645077039e-9
3.80381735675896e-8
2.693385625474685e-8
2.3100943953377022e-8
2.2159094106586795e-8
9.147428839299136e-9
1.1415524337967999e-8
3.4084047290865345e-8
5.3403351964517265e-8
5.0790428054503974e-8
4.2472513214686694e-8
3.2663725870822856e-8
2.1877601482598525e-8
9.417217021127007e-9
8.21312380708102e-9
4.333234249718508e-8
3.7301257921117364e-7
4.7483656275232233e-7
1.6172692379170793e-6
8.322140948647891e-7
5.006122890118473e-7
3.033282563897114e-7
1.6021517873128578e-7
7.263255831085384e-8
2.7671125490694012e-8
3.912220695618693e-8
1.1116755202686158e-7
5.5634472051256034e-8
6.796848245086368e-8
1.1298846607623232e-7
9.848329045086045e-8
3.470152240829625e-8
1.9030890134569733e-9
1.5065791322944338e-8
1.2195935490021722e-8
1.0006456055508425e-8
8.45151988325537e-9
2.197820539653611e-9
5.766419353127012e-9
1.594309311606124e-8
3.5024491004546626e-8
4.1998560529755286e-8
2.820379428638011e-8
1.7165097038445833e-8
7.007892535351708e-9
4.88166810043275e-9
2.3818081660702972e-8
2.377670092492625e-7
3.031267618215042e-7
1.0619040343641579e-6
6.200789803990843e-7
4.204313927677939e-7
2.840401538412189e-7
1.7812468626225034e-7
1.114760867301075e-7
7.406913720172947e-8
5.6447325466688105e-8
5.681066933246458e-8
1.0570320080361685e-7
1.4605312019541167e-7
1.1897007001763791e-7
5.076540009932073e-8
1.1078563988232296e-8
4.9935785306746456e-8
3.63218944387855e-8
3.3246691705034277e-8
3.056709424049078e-8
5.7411896118352506e-9
2.4219482518745256e-8
5.5668855001005154e-8
6.70542574627263e-8
6.170138430692819e-8
5.230965266179739e-8
4.0549182896936224e-8
2.6938057102664338e-8
1.0591207086636376e-8
1.310094754312407e-8
4.3932223351302657e-7
7.697336910341158e-7
1.6049851942213993e-6
1.0845241692030408e-6
7.004834426199264e-7
4.593705469169777e-7
2.6198344230761146e-7
1.2452543308757735e-7
3.873021064142484e-8
9.369704717523795e-9
7.087103324003009e-8
1.588489663829761e-7
5.656415077611066e-8
3.9820662468444585e-8
1.037409497768589e-7
1.2580564299599084e-7
5.671997327086424e-8
8.889780774644001e-9
1.1907944848653527e-8
1.1539515998983009e-8
8.875101875789743e-9
7.298916729729361e-9
2.5533521262587203e-9
3.871104090552493e-9
1.0487889065071874e-8
2.1368328919636845e-8
4.134280950798847e-8
5.438362902332723e-8
2.7367700737401097e-8
8.821757017578827e-9
8.445941159961255e-9
2.7631616217820856e-7
6.153801732815988e-7
4.6769007969918297e-7
5.627944529613932e-7
4.904445489035716e-7
4.143040841695675e-7
3.2027279521715084e-7
2.3465706465280954e-7
1.7559857525601126e-7
1.4182180383872362e-7
1.2789774104409557e-7
2.0528699794995732e-7
2.0058441294189413e-7
9.769071657638963e-8
1.656891593360024e-8
9.336685230434231e-8
6.665289439600514e-8
5.905537041429489e-8
5.930963756567091e-8
2.7825252084762835e-8
2.749533220806351e-8
7.139846541683876e-8
8.336337932818124e-8
8.170293793969262e-8
7.540198737203816e-8
6.455593158704607e-8
4.930754996437043e-8
2.950742009461719e-8
1.5841622053579079e-9
4.818246065165542e-8
1.6435215932825723e-7
8.989952948086795e-7
5.005205155894492e-7
4.709656651190437e-6
1.5505353723529036e-6
8.248722471533376e-7
4.1772425369755247e-7
1.6626095855126309e-7
1.3450875054343287e-8
9.130071613650737e-8
3.1709536403564204e-8
2.4407609021230643e-7
9.814358496095418e-8
4.46249848429141e-8
9.747650140600436e-8
1.7132022020753713e-7
1.1484567772462851e-7
3.41527986125138e-8
7.278567128235373e-9
1.7205496356368172e-8
1.3354143908341022e-8
1.0925976776064065e-8
7.506711894004942e-9
1.1924573022174965e-9
9.705083546322207e-9
2.1724871392509816e-8
4.455897737106634e-8
7.971114383739117e-8
4.5561133587695916e-8
2.1135258894762605e-8
5.275966799625825e-10
2.9497742114379558e-8
3.4823993346927385e-7
5.974625669534618e-7
9.117126104944744e-7
7.964878656876032e-7
6.228391534413782e-7
4.796247284808107e-7
3.394410671620603e-7
2.347951949598743e-7
1.7207328618661357e-7
1.4161854627298844e-7
1.3716239708698158e-7
2.212509097050682e-7
2.340133201446822e-7
1.1893578089783443e-7
3.2912769709907797e-8
8.487647013869509e-8
7.864120665430295e-8
6.665324663746596e-8
6.726394634322747e-8
3.843347082723071e-8
2.384075267162836e-8
7.651195636001452e-8
9.815267990120755e-8
9.875347898101255e-8
9.245919597744116e-8
8.03140175230031e-8
6.277722740480799e-8
4.077281640505535e-8
1.2905805911035808e-8
2.8168093943037565e-8
8.574166280175373e-7
1.2587638662632019e-6
3.4712746586311483e-6
2.0336107172171086e-6
1.2385620592331757e-6
7.58396919121663e-7
3.8264747974260455e-7
1.1631523847206787e-7
8.666082549992187e-8
1.9181159597966402e-7
2.127184789332261e-8
3.64523746942257e-7
1.2808998374173825e-7
2.0965799717729532e-8
5.5644438734903665e-8
1.7213165556353792e-7
1.3542081573457963e-7
4.791396434321802e-8
1.7559126744553942e-9
1.398535735688897e-8
1.155587558268351e-8
8.928463795462153e-9
6.048311230433448e-9
9.077853833135967e-10
7.32229322184767e-9
1.5217364375474274e-8
2.8315063331281206e-8
5.039423306334105e-8
7.927049163308933e-8
2.9065666420586484e-8
7.550382003369063e-9
4.627688352566626e-7
9.88737912976798e-7
3.3769992432707934e-7
6.024547568233363e-7
6.073612697676133e-7
5.735863659918949e-7
4.953173951089082e-7
3.9879654622554144e-7
3.198277751474942e-7
2.700808885098895e-7
2.4810538525881066e-7
3.286205912150242e-7
1.980464254520406e-7
7.487656999769421e-8
3.626161146700425e-8
1.4439943484065874e-7
1.1119351804147402e-7
1.1317431155713165e-7
8.751967840171206e-8
1.888770230646363e-8
9.550804976648905e-8
1.2087517717973778e-7
1.2746356960296216e-7
1.2819237542066938e-7
1.2178690575066773e-7
1.060785871970102e-7
8.144148255207362e-8
4.849762971585544e-8
3.5246974543934115e-9
6.745841582519968e-8
1.9971126837322037e-7
1.8170843660894248e-6
8.231796035032738e-7
8.791647895382727e-6
2.877084371262681e-6
1.495870416401764e-6
7.131737219629374e-7
1.9806863321980163e-7
2.2254417838533286e-7
8.871205764430558e-7
9.696559573334413e-7
1.0553932496766428e-7
1.5227528287993956e-7
2.8537056636480932e-8
3.7720965346034554e-8
1.823130902429511e-7
2.1074816977416784e-7
1.033228074032065e-7
2.3819516985912855e-8
1.4262096771097269e-8
1.7778325728353195e-8
1.3527119744065959e-8
1.0597255897234799e-8
3.412070401707912e-9
6.184321131988352e-9
1.5903626412376205e-8
3.1477631146110474e-8
6.022172185354399e-8
1.0805469661659133e-7
5.956416536067454e-8
9.085285360413126e-9
4.462366942799919e-8
5.4502675559257e-7
1.0065722968654378e-6
7.77262197405095e-7
9.327259922952779e-7
8.325376733837853e-7
7.120493576725673e-7
5.562122555256211e-7
4.163255301844373e-7
3.230456061509796e-7
2.741440727901739e-7
2.67464077153671e-7
3.311060057347101e-7
2.059371680365108e-7
8.395793998084474e-8
1.4456221016088236e-9
1.8711451959597023e-7
1.259172763908822e-7
1.2525547517070704e-7
1.0157690126638719e-7
2.279054199391726e-8
1.0963927789812946e-7
1.404560336574345e-7
1.507087291745067e-7
1.553711352051125e-7
1.5240275712686072e-7
1.37680319573664e-7
1.1084131472085796e-7
7.448595809694269e-8
2.9016992773987663e-8
3.151005572014116e-8
1.7574513628516752e-6
2.5738511570424543e-6
6.328513351396251e-6
4.1314000480159455e-6
2.4965204156121666e-6
1.5147983193368873e-6
6.462987658375889e-7
2.0270840292735983e-7
1.3868262901973412e-6
1.7119235862589169e-6
1.1754542388229806e-6
6.17544731928345e-7
2.031489226465923e-7
1.0594145795303567e-7
1.3062905520887727e-8
4.845259537491163e-8
1.7930533091352285e-7
1.4644032714884365e-7
5.1169181310223555e-8
4.971542384787754e-9
1.0339049227798596e-8
9.446533295852265e-9
6.935457427077079e-9
3.6403621628754843e-9
2.3700312015578804e-9
7.601745958262097e-9
1.4220463612910248e-8
2.4213651328462525e-8
3.8119384879534166e-8
5.153001306330389e-8
2.1524525934876418e-8
5.80738039598364e-7
6.022418412874894e-7
1.0470465192347387e-7
4.4043490748006243e-7
5.637778352536681e-7
6.340531881302331e-7
6.454971092384778e-7
5.957728952457506e-7
5.132646095753255e-7
4.1617117204327715e-7
2.829202462988046e-7
1.7208755453795321e-7
7.765741259197218e-8
1.1173213643116747e-8
1.761937284063562e-7
2.2767273406125133e-7
2.1689944323263025e-7
1.4667055786125777e-7
9.759902062035209e-8
1.7662541214311788e-7
1.8353978613851803e-7
1.9184419410860092e-7
2.058628893337042e-7
2.1856648529860793e-7
2.202791127860299e-7
2.0265651688389797e-7
1.6402855362206982e-7
1.0812334830439043e-7
3.6187368499910133e-8
5.860171864458184e-8
1.9343713870961814e-7
4.261275924667661e-6
1.9141851798901054e-6
0.000014201272243347683
6.28713091752847e-6
3.4130498773269824e-6
1.5921024349800577e-6
5.287272910711746e-7
2.471833307844412e-6
2.2338361137342117e-6
2.7885679802066173e-6
3.1021191351627146e-6
1.0860587407726938e-6
6.72410133565615e-8
7.35398275545611e-8
2.501756657078643e-8
1.1069886492941479e-7
2.0768966763642896e-7
1.3439720878741845e-7
3.643451030535844e-8
1.1462840756461934e-9
1.2023213655739522e-8
9.839661341662434e-9
7.019710677660653e-9
1.8408050111742103e-9
5.034543763275774e-9
1.1539954982223865e-8
2.0859700822452382e-8
3.543067777331075e-8
5.5913338911408405e-8
6.74856097360162e-8
3.6496443577678664e-8
9.347278349486308e-7
7.501257234994091e-7
2.154119102139246e-7
6.152991228986183e-7
7.528689011139253e-7
8.152985668937654e-7
7.843680780278882e-7
6.735955234643129e-7
5.256959060774522e-7
3.4575916975054435e-7
1.0551893325194335e-7
6.079062187398268e-8
2.928118613096271e-8
4.6320033043946176e-10
1.0831467979102352e-7
2.5992239934955836e-7
2.560331098905779e-7
2.0705404949696618e-7
2.2865839797776845e-7
2.891508806466957e-7
2.479870780682531e-7
2.3332913644335004e-7
2.440751104935069e-7
2.655815617255739e-7
2.8587783323001e-7
2.9067762631705954e-7
2.665681514314477e-7
2.1172435815949543e-7
1.3492204020271884e-7
4.230961970398583e-8
4.141655329049484e-6
7.122452529001379e-6
8.305571636334902e-6
0.000010120327145964815
7.342910791698614e-6
6.82650263407588e-6
8.222512432759927e-7
2.380189295733765e-6
3.154911598161926e-6
5.876254695390092e-6
6.998731736288145e-6
3.8277533453876283e-7
5.798859623752172e-7
6.463813480560206e-7
2.727423297521904e-7
5.061117441353974e-7
9.822756998561243e-7
5.679946693714057e-7
5.358432764201464e-8
8.464304678095279e-8
3.851799934349576e-8
1.2244746435925281e-8
2.552589286992743e-9
5.95397797300852e-11
1.013772977913806e-9
8.525164798519081e-10
3.2212765284401133e-10
7.922249194012821e-10
1.868506522622571e-9
3.1935574551503957e-9
5.01217762513799e-9
1.4227424451822396e-8
2.9439874394763898e-8
2.1876949994581975e-8
2.9857342682828835e-10
2.5142072303707165e-8
5.2221295369295684e-8
7.551044820201577e-8
7.553737437449659e-8
4.8649886992355266e-8
1.860367726906192e-8
2.4992990131883547e-10
4.607920963608816e-9
1.6977747814660328e-8
2.913264460984431e-8
4.5575285927896295e-8
1.1377305104403339e-7
9.674173660213115e-8
1.807126408532056e-8
3.4549037912685678e-9
7.119152701114821e-10
2.9916483568147924e-9
5.213991370072099e-9
8.814543786738238e-9
1.9437503517233194e-8
4.8852399033790114e-8
9.846402318685084e-10
1.5929930569494994e-9
2.0822284349544264e-9
7.995383878705229e-9
6.600804873296901e-10
1.392221315626551e-10
3.827662594440883e-11
1.6134530584419042e-13
8.660181525687567e-13
1.1888910954960696e-12
1.201469864999931e-12
1.6990615044443424e-12
1.2152459184092635e-12
2.521079336257476e-13
5.895353503638344e-13
7.753864698971997e-13
9.298864424324503e-13
1.6133903189174892e-12
1.616853571671543e-12
9.761225567471672e-13
3.2362399375431763e-13
8.259787043843252e-14
5.778068299525845e-14
1.0928474227924652e-13
1.955141246767192e-13
3.121770046765374e-13
4.675989705236045e-13
6.764776080178742e-13
9.599599998795066e-13
1.3482135073848154e-12
1.8850003732332294e-12
2.6349423924864724e-12
3.695303129357671e-12
5.215572840303572e-12
7.431008731833803e-12
1.0722131436934563e-11
1.5724527296321642e-11
7.829353405047037e-11
6.382202063810037e-11
6.137425218640245e-11
6.651117887207228e-11
7.816985491758642e-11
9.7289888646521e-11
1.2673505360334613e-10
1.7236506101844515e-10
2.4613858734120583e-10
3.7496916071312386e-10
6.312196265751678e-10
7.215897062926087e-9
5.606656894607633e-9
7.69688294276093e-9
5.0322713874714295e-9
1.6850395457088994e-8
1.0775492093784929e-8
4.7049861986508076e-9
4.420986266233325e-11
1.5094008090103266e-13
0.
0.
0.
0.
0.
0.
0.
0.
0.
0.
0.
0.
0.
0.
0.
0.
0.
0.
0.
0.
0.
0.
0.
0.
0.
0.
0.
0.
0.
0.
0.
0.
0.
2.3975160105944325e-14
3.2521604603511925e-14
4.527636399863867e-14
6.593225856941605e-14
1.0351854131974606e-13
1.8204584706984765e-13
3.7164534282021453e-13
9.074690221160744e-13
4.47577129707357e-12
1.8047612930340516e-12
1.2653756819369767e-11
5.307395202626463e-11
1.9696236622560184e-11
4.77175493761907e-11
1.1350237778141525e-10
2.192161031675208e-10
3.686073436624786e-10
5.649955902495702e-10
8.100037807108375e-10
4.2114193113252314e-10
4.5185454626160454e-11
2.681712821004823e-10
4.69805882450854e-10
6.858481937149621e-10
8.874849508418812e-10
1.3527820710779306e-9
2.0159450838342545e-9
1.5464964742430283e-9
1.0804750860815797e-9
8.558263276981081e-10
7.992094539018644e-10
8.646295469884004e-10
1.0357310937664693e-9
1.3194177583569783e-9
1.7419567033546302e-9
2.3490599607003837e-9
3.209661061372907e-9
4.423255903824289e-9
6.131403518285479e-9
1.2400881014215702e-7
4.4610274136500877e-8
6.067040155477822e-7
1.891588869886417e-7
8.281446759863481e-8
3.325872086599873e-8
8.281209093137599e-9
1.155459281121269e-8
4.0285919731734146e-8
6.416355246998975e-8
1.588335809270261e-8
2.6071775232003275e-8
1.914989996230886e-8
3.064050859316434e-8
4.35513368847645e-8
3.45536753588826e-8
1.4970327134550528e-8
5.617386046065137e-9
1.1454037069402713e-8
8.08207080443393e-9
7.189363834500447e-9
4.95357569737939e-9
1.4955191678645671e-9
7.080842819407083e-9
1.4611508644525666e-8
2.643396743189085e-8
3.640697341222569e-8
2.737193365707602e-8
1.619708691269408e-8
7.387418673081234e-9
4.963510948503497e-10
1.7044997856153278e-7
5.666817920709108e-7
2.1346201502949748e-7
4.084522895546811e-7
3.596918559928804e-7
3.060692700218123e-7
2.396626745802297e-7
1.6680601855093903e-7
1.06220868809184e-7
6.554048450972251e-8
4.708874213462469e-8
8.330391034706939e-8
1.1361305793398093e-7
8.827962021895453e-8
3.670155446643838e-8
5.8572719222883185e-9
2.1216379795534907e-8
1.6264483867239253e-8
1.3916428296029086e-8
1.2382686551091997e-8
3.959043770635448e-9
8.655136058912357e-9
2.6380775398174347e-8
3.765604011489778e-8
3.0438342586944063e-8
2.36537318193256e-8
1.6723745953513184e-8
8.768425666273522e-9
1.9912067677050698e-9
2.0614463906052946e-8
2.2207718966627732e-7
1.8918310982815018e-7
1.2557071063385913e-6
5.468896794208187e-7
3.402909947757815e-7
2.092608058467583e-7
1.2098782370571798e-7
7.017157009023598e-8
4.218664427678978e-8
3.086096866724218e-8
3.912262110773154e-8
5.6963996252540774e-8
6.010920132540515e-8
9.000124282474152e-8
9.490624973163512e-8
5.279213999286131e-8
1.5398677407887026e-8
3.3693264614068785e-8
2.489938274601833e-8
2.0290325893165865e-8
1.9185225614424487e-8
7.002841597406681e-9
1.0360710542125787e-8
2.8278686572350992e-8
5.370753347105469e-8
7.06234793247436e-8
6.07217786293537e-8
4.435089396310181e-8
2.862374705155853e-8
1.4202134007798409e-8
4.351923077358104e-10
3.768656246106779e-7
1.1787655425157723e-6
7.672698656562174e-7
1.090029818628633e-6
8.690492452338287e-7
6.87391068214519e-7
4.888789848680365e-7
2.950082935251488e-7
1.4062701293728536e-7
3.4651348744144195e-8
3.3411649578880535e-9
8.278753893959197e-8
1.7752781440584182e-7
1.988924137370759e-7
1.1670968655117898e-7
3.606232480873939e-8
2.432862376534117e-8
2.8519469053513334e-8
2.2098190542398373e-8
1.9209784249493477e-8
1.3048715967319385e-8
2.997998527366195e-9
2.1629164836943912e-8
5.382501055282241e-8
7.759714917511943e-8
5.637520650764291e-8
3.948828856673863e-8
2.2731809503940075e-8
8.360070387189562e-11
4.5349115048142155e-8
1.0951090025821733e-7
4.086038932957478e-7
2.589643204396395e-7
2.359303609465886e-6
9.359572200946015e-7
5.663527279798976e-7
3.3738917549624463e-7
1.9353676398830881e-7
1.1696271113518653e-7
8.044203131591693e-8
7.414159858349735e-8
1.0238516463258289e-7
1.4647208924414464e-7
1.8952615486662244e-7
1.5352197920494422e-7
6.530459454090797e-8
4.885778545635969e-9
7.567644013908971e-8
5.145806690208063e-8
4.717983953055599e-8
4.351744129756338e-8
5.840894609299066e-9
3.56615080839038e-8
7.617389911579636e-8
9.546614764443976e-8
9.271873178604414e-8
8.158774876516204e-8
6.538750900347317e-8
4.6249755745312415e-8
2.5188137352135972e-8
4.777160847640031e-10
3.393179080091878e-8
8.104628738090506e-7
1.4480841843534319e-6
3.126000834079939e-6
2.1080314161708944e-6
1.317669314153324e-6
8.352268801485149e-7
4.368476201048326e-7
1.3770361345217406e-7
1.036004355683441e-7
2.6495367078846657e-7
7.479759623139287e-8
1.059302120428791e-8
6.417363205191864e-8
1.94298340615035e-7
2.2520896345755196e-7
1.2132226721847486e-7
3.171479732992816e-8
1.854417168275383e-8
2.333271092306027e-8
1.80104302791522e-8
1.492665220876274e-8
7.840889080113691e-9
5.1343072667592295e-9
1.8781345065415433e-8
4.1943429564939856e-8
8.948690073705547e-8
8.480291737325284e-8
4.913739521928678e-8
1.970171548738591e-8
1.8165484194948365e-8
4.179344844918803e-7
6.828166729636883e-7
9.082292475796378e-7
8.484175767233821e-7
6.879251540036686e-7
5.435891708667007e-7
3.9446459805015314e-7
2.800249059726519e-7
2.1119264298216168e-7
1.7931260443664557e-7
1.808859489278467e-7
2.513812238213996e-7
2.2978353843023112e-7
1.8010247631739038e-7
8.18771123754345e-8
2.7067207804153142e-8
6.086314734633014e-8
7.410059771374124e-8
6.578980792486844e-8
6.047503121440316e-8
2.6002625882132113e-9
6.137391293606018e-8
1.0877107620074832e-7
1.313031230844053e-7
1.3597865321532955e-7
1.3054555850219752e-7
1.148550070437381e-7
9.053384246326816e-8
6.144346768995725e-8
2.9571450461521358e-8
6.94287777364079e-9
1.2411313534199108e-6
3.240415048951292e-6
3.419975148777219e-6
3.8309061863440676e-6
2.676363396935064e-6
1.91656096298006e-6
1.119498567962151e-6
2.2493072354975905e-7
9.271069145348178e-7
1.665014508030582e-6
1.2566599540047669e-6
2.8352473581431864e-7
2.71807557798402e-8
2.0800842813680547e-7
3.108370402402178e-7
2.0322575540049243e-7
8.024653223632342e-8
1.8446113665479503e-9
2.943733963426722e-8
2.3910971729886582e-8
1.887850270580884e-8
1.2203169385338802e-8
2.8530075176538705e-9
1.8302951488958636e-8
4.082090762826424e-8
8.653175705317641e-8
1.6916507187494045e-7
9.867856673592314e-8
3.8655574158017426e-8
4.195064353155202e-8
1.323843299826631e-7
6.361472239367396e-7
7.143964458742434e-7
1.8069042240457272e-6
1.3424446520543694e-6
1.012232943260127e-6
7.405222752395966e-7
5.042955163242282e-7
3.5019413755820494e-7
2.6917004380029464e-7
2.4635962049559235e-7
2.591335297869459e-7
2.2246057495976823e-7
1.4456499451567877e-7
6.956488045701431e-8
2.07335293860101e-8
1.0010607145806655e-7
1.3644824089061417e-7
1.2297340477148405e-7
9.194337440174532e-8
5.19107458376784e-8
1.328408421625285e-7
1.547111279854565e-7
1.6377325267966832e-7
1.7336448709007066e-7
1.7898427448902857e-7
1.7302055673221335e-7
1.5100142060028415e-7
1.151821848182551e-7
7.032310512940914e-8
1.7411122121549362e-8
4.8566077296667825e-8
2.5031041209386797e-6
4.1505340643164255e-6
7.5388586331872215e-6
6.165300978735246e-6
3.847751032892316e-6
2.475951320966735e-6
7.520268800883076e-7
1.78685217354414e-6
2.3311929773835167e-6
2.45659885251982e-6
3.581899090442287e-6
6.781500390115801e-7
7.662828634452048e-8
8.086013365096988e-9
1.2202046742631322e-7
2.5923980740664794e-7
1.9858533267376753e-7
7.361371888511148e-8
6.704700802081411e-9
1.669093542591579e-8
1.5461679954418246e-8
1.1572043417292743e-8
6.40835994092481e-9
3.3830503078136625e-9
1.2609384728258812e-8
2.499547262289748e-8
4.663908799082246e-8
8.629838606115233e-8
1.3688541037508578e-7
2.861839193640919e-8
1.0085660837316068e-6
8.604913641447065e-7
3.0567987898405297e-7
6.7060749500126e-7
7.64501507535869e-7
7.850649700021908e-7
7.209638754576756e-7
6.03730835341818e-7
4.809699897877862e-7
3.5768555038401745e-7
1.575826701010058e-7
3.076730392460973e-8
7.957729380983342e-10
7.912748592502556e-9
1.6939585055236734e-9
1.880769524150863e-8
8.17429376752249e-8
1.8354000200030787e-7
8.029122047310314e-8
5.8720924594110895e-9
1.5508705009112612e-7
4.1699627047334314e-7
3.5919902793311035e-7
2.640877002182e-7
2.4516280542337673e-7
2.5358062081262525e-7
2.6760348757695547e-7
2.7430078526427757e-7
2.5775724658230457e-7
2.108624073447084e-7
1.433414418329042e-7
2.6753213914282546e-6
9.978233352450525e-6
2.755605949303789e-6
7.909490884966129e-6
9.819855601084145e-6
0.000012554688887028982
6.444456396459245e-7
3.163766304490211e-6
5.104898426894021e-6
0.000011196972082580003
6.50081461880128e-6
5.67231134511225e-6
1.9594279749066394e-6
3.658877639291751e-7
3.0624398491443604e-7
1.1624186932810205e-7
3.613333696270237e-8
1.382151411732812e-7
9.355879036718046e-8
2.1700439684644075e-8
2.514684213045231e-9
4.96808383212744e-9
5.244699728696021e-9
3.453641183965396e-9
2.62395478122275e-10
3.9668207609357785e-9
8.080423689667561e-9
1.3890229052556567e-8
2.2685867599761097e-8
3.4213736297405384e-8
2.6549634911726216e-8
2.2004023730028132e-7
2.3343491105217998e-7
9.143850309249783e-9
2.4474833945196315e-7
4.0669252655349156e-7
5.324797087113761e-7
5.571683560636543e-7
4.2654530370333203e-7
2.0674806987347076e-7
3.729342074479823e-8
3.376471075386299e-8
1.81215691470648e-8
1.4926065568046253e-8
4.592126088749511e-8
5.213350100564015e-8
2.4405437646604345e-8
1.3717787065663267e-8
5.690176642160452e-10
1.6039236146773988e-12
1.1851633785671541e-8
1.244883521893702e-10
9.471807733833916e-10
1.7650148350463364e-9
3.9814282794855845e-10
9.899406209980131e-11
5.254067759751739e-12
2.423902925459729e-11
6.964235984958484e-13
1.1613175322590803e-12
1.1390902944383065e-13
1.7943219220699949e-12
2.7459769328078505e-12
2.767081847450685e-13
2.480672217088544e-13
5.125573940222772e-13
7.04856929812362e-13
8.754322013702548e-13
1.0480128218646546e-12
1.2373346159529134e-12
1.4541532448494223e-12
1.707653322087333e-12
2.0069879191813613e-12
3.0551936841959185e-12
2.270711663349116e-12
5.837436392965061e-13
3.1371640253768574e-14
1.5750803310687376e-13
5.344182501713491e-13
9.661582721144794e-13
1.4773465785888511e-12
2.1331285216067324e-12
3.022761236490203e-12
4.271741459880095e-12
6.068459836905105e-12
8.710051201326989e-12
1.2684292177988523e-11
1.8824234830858724e-11
2.8617395758134825e-11
4.486599862941805e-11
7.321318027975291e-11
1.2604367203915753e-10
3.250147331627408e-10
2.5060442638830397e-10
2.2252871505925213e-10
2.2742506237694444e-10
2.627140430740215e-10
3.386788129565496e-10
4.889141465569971e-10
8.186798603760918e-10
1.78886584538538e-9
5.023527523314047e-9
2.4727560206590674e-9
1.7239285539372077e-9
5.651096461224193e-9
3.0895584262492335e-9
5.35259970327789e-9
7.773304368084259e-9
1.1153098525224458e-8
5.6469583992189016e-11
4.4194601429707003e-14
0.
0.
0.
0.
0.
0.
0.
0.
0.
0.
0.
0.
0.
0.
0.
0.
0.
0.
0.
0.
0.
0.
2.4032130461560772e-14
0.
0.
0.
0.
0.
2.6181061429477877e-14
3.656063101296877e-14
5.191694266611366e-14
7.532609919419376e-14
1.1117325053343916e-13
1.6612160656279685e-13
2.505612489349906e-13
3.8090492271345725e-13
5.833432436348399e-13
9.001125850391989e-13
1.4001613462551338e-12
2.197636775993963e-12
3.484682396207832e-12
5.591214205310421e-12
9.097499882876696e-12
1.2006811077190738e-10
3.1592216454753087e-10
5.578563263889814e-10
5.695241446584655e-10
2.0059626408222907e-10
3.899596302140882e-10
1.075210245252531e-9
1.818806838666831e-9
2.6191528650144077e-9
3.4755811349228335e-9
4.377758153644879e-9
2.1290686301168693e-9
2.2176952590880623e-10
1.6301050009195636e-9
2.065939031735023e-9
2.8732446222569224e-9
2.7662614992544803e-9
1.5661891262263075e-9
5.359735010144689e-9
9.828142700759826e-9
6.1537601096222145e-9
4.085500452164299e-9
2.981039658893152e-9
2.380664144017234e-9
2.0993946407383994e-9
2.052767131160963e-9
2.209575638783819e-9
2.575254843820402e-9
3.185931602158687e-9
4.10868049583434e-9
5.446664346904198e-9
1.046903988034506e-7
3.5561826732279467e-8
5.434426970462702e-7
1.7272387297162913e-7
7.656112520164855e-8
3.09392637818092e-8
7.482066980188237e-9
1.1727271719990673e-8
4.1029935639034544e-8
7.166438218440697e-8
9.19717389432617e-9
2.4743450177359094e-8
1.7833210961915343e-8
2.817996292860711e-8
4.1310330138766e-8
3.3422100381122275e-8
1.4774153075039318e-8
4.652859854153455e-9
1.0881424782417483e-8
7.617300321909458e-9
6.727613996643515e-9
4.766826438067602e-9
1.230253803843935e-9
6.425763665348362e-9
1.3327129011161213e-8
2.424906150614008e-8
3.448301980460175e-8
2.6382663450210426e-8
1.5534823209483238e-8
7.033024777095755e-9
1.461168528130532e-7
4.946604918493579e-7
6.084898474658293e-8
2.7695357599452383e-7
2.8274347282275116e-7
2.645382627051677e-7
2.3048297489091423e-7
1.8021038059029723e-7
1.2775701501168945e-7
8.541461286063207e-8
5.749237262259621e-8
4.490983757214983e-8
7.106791078557485e-8
9.733021047417878e-8
7.025264600284537e-8
2.467835256424166e-8
8.079111113891375e-9
1.5378081885415213e-8
1.1744417848902658e-8
1.007584163229855e-8
8.25502597208152e-9
9.203658948595972e-10
7.917297876071157e-9
2.0914448093392237e-8
3.860700082689113e-8
3.0051810293218205e-8
2.1376915471716238e-8
1.3584490040094157e-8
5.631803233103549e-9
4.230502397147165e-9
2.0147869911212737e-8
2.0862015129868038e-7
2.2009882776140482e-7
1.1066477332440871e-6
5.423934721959195e-7
3.487542409628603e-7
2.2281698191027916e-7
1.3292625811085493e-7
7.923521730808468e-8
4.921296294329498e-8
3.5639761264602194e-8
3.995701055565351e-8
7.484446301164836e-8
1.1367153609701865e-7
1.0845893763654281e-7
5.394908528382074e-8
4.23907716513727e-9
4.156971523092995e-8
2.941077376889944e-8
2.547898416987417e-8
2.4401242002301738e-8
9.269736284359465e-9
1.3467042497180723e-8
3.852590078931967e-8
5.783124689774515e-8
5.4630332720740117e-8
4.5843428145619204e-8
3.533972424028132e-8
2.3703752743010362e-8
1.0281664550457468e-8
8.449253149125442e-9
4.45783964610427e-8
4.129465283897968e-7
5.283254009900821e-7
1.8026292803526057e-6
9.284799127592456e-7
5.578708821417385e-7
3.3728193910118307e-7
1.7689742269949664e-7
7.775001466886248e-8
2.4405722784975112e-8
3.1376162112827966e-8
1.1154862180708213e-7
5.625602332319124e-8
7.060021742577009e-8
1.2223147201538206e-7
1.1080214593076295e-7
4.123565036945018e-8
3.8653250186306187e-10
1.6384061235592443e-8
1.3443793801494939e-8
1.0940137155224091e-8
9.276142666696796e-9
2.693589660127042e-9
5.949012247347694e-9
1.6723864172844045e-8
3.692520362285669e-8
4.8290456662018225e-8
3.226570893271255e-8
1.9594510633752622e-8
8.021175592113373e-9
5.652202181346916e-9
2.8007767943216454e-8
2.600762709309353e-7
3.313502212402615e-7
1.130510523231811e-6
6.695341276177291e-7
4.562283723934592e-7
3.0965682641488453e-7
1.9515039573384396e-7
1.2298956379971593e-7
8.278461202662762e-8
6.426758531260343e-8
6.503144822454525e-8
1.1820303976107874e-7
1.5984713430935859e-7
1.2473627517334093e-7
5.1301656443281056e-8
1.4975573049474146e-8
5.4265248082214205e-8
3.979990092038706e-8
3.685897170372549e-8
3.334943855689395e-8
4.692683100000319e-9
2.8480672454759092e-8
6.196809965105538e-8
7.21516511704917e-8
6.651326041699585e-8
5.661768496726082e-8
4.399720069595161e-8
2.928008064175205e-8
1.163695690555e-8
1.3580299058537629e-8
4.867337440247953e-7
8.565518337099493e-7
1.7886123745606137e-6
1.211151839340879e-6
7.805889234491561e-7
5.10673980804442e-7
2.8927867541060496e-7
1.3389131839619646e-7
3.442226539592344e-8
3.256944367851854e-9
6.671249835182572e-8
1.760537274898675e-7
6.05728212688937e-8
3.801067874908281e-8
1.0678800074271074e-7
1.3773324864136986e-7
6.606927494780453e-8
1.2373537222294867e-8
1.1885000880903388e-8
1.246445606338244e-8
9.517839726465407e-9
7.811497541701458e-9
3.0659140778228612e-9
3.769762313524103e-9
1.0598080090446566e-8
2.1565174854024447e-8
4.1693681022782166e-8
6.372781930815366e-8
3.185591823300571e-8
1.0340603085113885e-8
9.32528279545493e-9
3.0273445925357026e-7
6.725992704552957e-7
4.777298018597048e-7
5.924890781505971e-7
5.229387041557896e-7
4.4609911836164594e-7
3.48252925696386e-7
2.574785839424272e-7
1.9434022694909468e-7
1.5838090993643093e-7
1.4425458478923466e-7
2.267511370504416e-7
2.1038470426101193e-7
9.763803430444334e-8
1.2707958273671214e-8
1.035297243675733e-7
7.292737403154418e-8
6.582781778047319e-8
6.585416357961032e-8
2.6438910590194406e-8
3.491119041588405e-8
7.943393292270475e-8
9.019600243143027e-8
8.869148753889009e-8
8.224593231217217e-8
7.062612801563184e-8
5.4024684744387504e-8
3.242305492197594e-8
2.2840353106181805e-9
4.989184465505165e-8
1.6623679104278063e-7
1.0116413163896973e-6
5.606494608649449e-7
5.259932829396012e-6
1.7387509994958533e-6
9.233604060475798e-7
4.6516736317111796e-7
1.797935323849883e-7
8.443799225799144e-10
1.3594783066845854e-7
8.773093762516401e-8
2.5656027168116277e-7
1.0564110449789718e-7
4.232966852863675e-8
9.556809456447705e-8
1.8352411164853986e-7
1.30667127949233e-7
4.20887532066507e-8
4.727423179780916e-9
1.8240458549178738e-8
1.4371006865975906e-8
1.1608525699987765e-8
8.27086423827409e-9
6.965123968356762e-10
9.578086455895186e-9
2.158684681787804e-8
4.411233986142372e-8
8.469410829156932e-8
5.366880522837509e-8
2.4781778960561354e-8
1.1496219502014503e-10
3.3099345508916855e-8
3.7977669817358925e-7
6.550790706442125e-7
9.308556578135467e-7
8.422912681651785e-7
6.685163594149773e-7
5.210337286597168e-7
3.730627178699377e-7
2.607646897335195e-7
1.9307955169397573e-7
1.6054492892927782e-7
1.5717837532907848e-7
2.4618188201728826e-7
2.446663928409467e-7
1.1689088485330662e-7
2.963115589594645e-8
9.94267796227175e-8
8.588753353478243e-8
7.456612994238648e-8
7.551038327884371e-8
3.6719540262755476e-8
3.3251140236348896e-8
8.760905624702909e-8
1.0664654299200024e-7
1.0738969509162459e-7
1.0124633180031604e-7
8.843733627548006e-8
6.938923579575439e-8
4.526351429359658e-8
1.4840482224480512e-8
2.911010426640121e-8
9.71565104950306e-7
1.4316570870221762e-6
3.8952377542902265e-6
2.3098153256661392e-6
1.403802178951829e-6
8.573093240977143e-7
4.251573881006968e-7
1.100518293150755e-7
1.4889930127015303e-7
3.090578107908723e-7
4.6811415247371054e-8
3.947924865135577e-7
1.4928153165431966e-7
2.0818431182142954e-8
4.1584037702670884e-8
1.7155648465049837e-7
1.520757070897427e-7
5.96098870828637e-8
6.817827607981212e-9
1.3504828852816313e-8
1.2151420016481965e-8
9.241696847975372e-9
6.549401995545789e-9
2.379093216286592e-10
6.779709551607452e-9
1.4329755406257479e-8
2.6521108125943047e-8
4.682991278492304e-8
7.536195676771757e-8
3.7274599189672954e-8
7.009517167633957e-9
5.223920391280456e-7
1.0081935842795007e-6
3.1207102563666774e-7
6.039717816631449e-7
6.269580560351362e-7
6.05137988100765e-7
5.336786397623025e-7
4.375169082173656e-7
3.5514235097315053e-7
3.0110392281749305e-7
2.7457145638309446e-7
3.372255607573853e-7
1.8465425189350768e-7
6.77827480861905e-8
5.1282893064805365e-8
1.5438561401445818e-7
1.2355930332395205e-7
1.2807405714835105e-7
8.282463743840736e-8
3.9805016922967e-8
1.1142917687910768e-7
1.322481805888715e-7
1.3934058912120189e-7
1.4126658193100952e-7
1.3527120476619458e-7
1.1855478215599047e-7
9.148417382629547e-8
5.508008861274099e-8
6.052373017078603e-9
6.868254517046327e-8
2.0075786769894165e-7
2.1065890152473505e-6
9.474181372282875e-7
9.79321588526755e-6
3.2964170017819716e-6
1.7153562050082215e-6
8.115431026894974e-7
1.9360850542946503e-7
3.7357195517303795e-7
1.4246166152326358e-6
1.3270330668578555e-6
4.540137648642268e-7
1.3650061843715265e-7
2.7694650183884333e-8
1.9570244014842437e-8
1.6115508397226732e-7
2.26276994254686e-7
1.2486225401690018e-7
3.4781500804901634e-8
9.921945994729948e-9
1.8228953649890015e-8
1.3976549906948275e-8
1.0895839696891135e-8
4.548609137837936e-9
5.144098761848568e-9
1.4403796366605323e-8
2.8410325489071707e-8
5.361611444114267e-8
9.711199893403114e-8
7.782245303985303e-8
1.4244907271515122e-8
4.759116180161958e-8
6.05180285037328e-7
1.1253384812877407e-6
7.141322033055319e-7
9.349078735241012e-7
8.655161671215791e-7
7.612181478880734e-7
6.099979892448425e-7
4.652211878638158e-7
3.641269536148881e-7
3.073157887492452e-7
2.9083687137680214e-7
3.1469189281691526e-7
1.759893051267847e-7
7.187525460514438e-8
1.32559085648739e-8
1.9262158059457298e-7
1.3981267671795455e-7
1.4181037173024658e-7
8.969762406426935e-8
5.646218286732021e-8
1.3284957143822627e-7
1.545194802385021e-7
1.6460305809879036e-7
1.7142656443775864e-7
1.7042492897984594e-7
1.559898760084694e-7
1.2707284939867736e-7
8.675910019621561e-8
3.640352506375448e-8
2.8994820900575e-8
2.058739825349173e-6
3.0458478380459264e-6
6.985559872650461e-6
4.83839327601565e-6
2.9440770572362633e-6
1.8062750964617656e-6
7.213793116965938e-7
5.239978431821744e-7
2.0344737238675255e-6
1.9780687648549166e-6
1.7278800661002587e-6
1.1308617552252173e-6
5.278487234919842e-8
1.6553205642530122e-7
4.988784593065015e-8
2.2393305659816794e-8
1.3847733246496771e-7
1.6578320593980256e-7
7.253161940845317e-8
1.3537953776286213e-8
6.610768381642511e-9
9.071103587830192e-9
6.661129088141838e-9
4.171762114542949e-9
1.0001591352069337e-9
5.8182314616075994e-9
1.121502864338718e-8
1.9128732898671328e-8
3.00013729913451e-8
4.08399989546967e-8
2.8771119239152217e-8
4.076076480724021e-7
4.6982221599839275e-7
5.286063545997831e-8
3.6479195798096953e-7
5.0415183750251e-7
5.980051470449955e-7
6.384163227137744e-7
6.103895163935182e-7
5.276978949763646e-7
4.003262707471756e-7
2.1474066769378509e-7
1.1229377631321864e-7
4.946449570116996e-8
1.0008822686092158e-8
2.1688282965417857e-7
2.859078779878674e-7
2.818110804380462e-7
8.63837452524623e-8
1.780171594261981e-7
2.1144957590617448e-7
2.045556294879859e-7
2.114619114769163e-7
2.282468270019665e-7
2.457013499953592e-7
2.5251858925241355e-7
2.376916134122377e-7
1.9732442726582262e-7
1.356837273895635e-7
5.644461993523468e-8
4.441864251648381e-8
1.8044541472139826e-7
5.144407487608351e-6
2.4099983501850313e-6
0.000014843614525217104
7.596247781824726e-6
4.291529345847078e-6
2.0659097665651553e-6
1.3737970095009852e-6
2.359093431377041e-6
2.4177799030262813e-6
3.8288948117048405e-6
3.875359134872116e-6
1.917738210257903e-6
4.97327730080743e-8
1.8104328713479889e-7
7.337013972368036e-8
4.712651565245199e-8
1.5989210316036617e-7
1.6859955503432256e-7
5.909001017581501e-8
9.52575909614155e-9
7.13896582352981e-9
8.913202314323579e-9
6.460681546738953e-9
3.3000924820566918e-9
2.4722337052928944e-9
7.684317312802623e-9
1.4164499647278498e-8
2.394757911593581e-8
3.753446776056982e-8
4.8783553767581404e-8
4.625093739299516e-9
5.225776495663959e-7
5.000525587478581e-7
9.336702641387832e-8
4.505939382560871e-7
6.197871675115841e-7
7.293273818714937e-7
7.50530862191508e-7
6.640884057091662e-7
4.905144321111589e-7
2.556881996677313e-7
4.196587123103137e-8
2.3720063300372925e-8
9.725731015663356e-9
1.1601133384592277e-8
1.0109064735007672e-7
2.2485139442359907e-7
1.3392528549923204e-7
7.357572587914443e-8
1.5726236848490493e-7
3.9312404855357556e-7
3.5766667968510235e-7
2.9017388047113487e-7
2.8105864954035326e-7
2.986369518907663e-7
3.2330096408276305e-7
3.4086749267186983e-7
3.3345146632122124e-7
2.884080905560789e-7
2.1079081065901723e-7
1.1334035269244565e-7
4.4789333870669526e-6
9.004645269937494e-6
7.126691893946612e-6
0.000011452928920177661
9.889716899690216e-6
9.096372539571034e-6
1.5443935066621089e-6
2.876162346170934e-6
4.409123165739099e-6
9.68207896409661e-6
4.790690991075239e-6
8.783122921063902e-6
5.248175625105916e-6
3.6797959248385715e-6
2.9389637475783613e-6
2.620272619305e-6
2.4333413110676094e-6
2.2346156971767023e-6
1.6571104364817842e-6
6.056120536520356e-7
3.064075404596598e-7
2.800360028695447e-7
3.320390945849945e-7
1.283234620471222e-7
1.6629749336298087e-8
6.793867011777948e-9
4.6091821754033955e-10
6.349332897031175e-10
7.521099236988462e-11
1.53456206530463e-11
2.0384984786227236e-11
6.66127717185546e-11
1.418604082496507e-10
2.5294197065814945e-10
4.001630914179436e-10
5.70452405352156e-10
7.194934972665593e-10
7.691350714247452e-10
6.65586200359337e-10
4.306036488443838e-10
1.8655728205975485e-10
1.1277388531594589e-9
1.3941520244642783e-8
2.1577670164449e-9
5.786910317668327e-10
6.310190745105171e-10
4.3684723931406353e-10
3.5711145147703476e-10
9.656210603956835e-10
6.113220047694132e-10
1.1299758811468276e-10
2.1652203291480763e-11
3.5273422338426197e-11
3.847591492248662e-13
6.821772519523772e-13
3.420971141495233e-13
2.686134510340847e-13
1.4148266734812543e-13
3.6722060750188074e-14
7.106391456588382e-14
1.9638175599358398e-13
3.681391873862145e-13
1.0250287064341143e-12
9.756890464071698e-13
1.0718200449916615e-12
1.2241855659436162e-12
1.4204369789428093e-12
1.6614315122003298e-12
1.952427660032634e-12
2.3017745038501788e-12
2.720925413428154e-12
3.224817474860574e-12
3.8325646837765966e-12
5.54549199596452e-12
4.10936250055864e-12
1.3345197848210846e-12
4.3325599137391735e-13
1.2727319888216132e-12
2.8892894322697267e-12
5.045527697832999e-12
7.957863020900104e-12
1.2138332321471775e-11
1.848404153702638e-11
2.86016070783232e-11
4.555853232101553e-11
7.56863698931835e-11
1.3339100292772585e-10
2.5603145670180635e-10
5.60777187151445e-10
1.5486149414042708e-9
7.288555461807329e-9
7.032233064076377e-8
2.687105361658707e-8
2.063185607525559e-8
1.593817507403148e-8
1.6388414404487512e-8
1.5930058931066225e-8
1.2666824860521653e-8
8.445017745692085e-9
5.334196262519076e-9
3.5570092150887422e-9
2.621443632147633e-9
2.1551436306155414e-9
1.9784859532733185e-9
5.267402721634937e-9
2.425243658163307e-9
1.0090398568562846e-8
4.517372987794663e-9
5.1141331552367065e-9
5.420486814926586e-12
4.256186882920167e-14
0.
0.
0.
0.
0.
0.
0.
0.
0.
0.
0.
0.
0.
0.
0.
0.
0.
0.
0.
2.8105127949512936e-14
3.8726573835098183e-14
5.348026238067287e-14
7.401660686649065e-14
1.0266461591213332e-13
9.980826544482383e-14
4.490268610434766e-14
3.831203113945013e-14
5.194006162971512e-14
7.697621302468434e-14
1.072667242540846e-13
1.470997914057835e-13
2.0545355435758994e-13
2.9420300278476393e-13
4.301429414609352e-13
6.38691767203834e-13
9.595497448351347e-13
1.4557438219771838e-12
2.2286259194972788e-12
3.4433755500105894e-12
5.3733646848638294e-12
8.47927459357689e-12
1.3554434400899814e-11
2.200135359073337e-11
2.989977335824893e-10
7.651633661578139e-10
1.3105860318641576e-9
1.2680955220753741e-9
3.900067123188653e-10
8.883334964524991e-10
2.278610320952716e-9
3.7097875750300353e-9
5.182259900512933e-9
6.696013332034884e-9
8.232992464986268e-9
3.943207973223444e-9
2.627930283766817e-10
3.2759553685635597e-9
3.878191341943739e-9
4.779961959679246e-9
2.2544437051551156e-9
3.0512645293554185e-9
7.682864103521862e-9
6.436066327120196e-9
1.0838754732238951e-9
5.472153763387873e-9
4.8138313480162564e-9
3.9542096104768116e-9
3.389036172575411e-9
3.0921455510246768e-9
3.031598415553011e-9
3.1985341088555365e-9
3.61060943190931e-9
4.313527562115258e-9
5.384393479994875e-9
8.224168104704108e-8
2.2813268884083876e-8
4.765935837009389e-7
1.551377059452776e-7
7.005723338312563e-8
2.8693735514962637e-8
6.965059058348755e-9
1.1222530156522393e-8
3.980514996302376e-8
7.504342237806354e-8
1.995747408420064e-9
2.2895587556737607e-8
1.6526350422002486e-8
2.6355868634160176e-8
3.9112109209678306e-8
3.181434828649993e-8
1.4210466274899184e-8
4.230442518614108e-9
1.0297902673096964e-8
7.1897134839858634e-9
6.3355548126847005e-9
4.522153361879718e-9
1.115281933619665e-9
6.004145764323354e-9
1.2471130450882657e-8
2.2733487928588345e-8
3.262788790531713e-8
2.5082200597361876e-8
1.4743675201386262e-8
6.648914730318705e-9
5.917090690181473e-10
1.508518654834713e-7
4.966753391878723e-7
1.8427165580525775e-7
3.506753592475138e-7
3.088930315391956e-7
2.629593354206794e-7
2.0633971640792634e-7
1.4453923376055485e-7
9.367180628493879e-8
6.048995099427769e-8
4.683845224807429e-8
7.615571382686585e-8
1.0068107662305205e-7
7.550623941161708e-8
2.9662825624966964e-8
7.195728467766569e-9
1.8590957407852714e-8
1.4265977870804271e-8
1.2330795861014954e-8
1.0911762974186427e-8
3.094861934093334e-9
8.234650472454242e-9
2.4299470370022147e-8
3.197803968817644e-8
2.5981869226739158e-8
2.0238629153103717e-8
1.4271606823960849e-8
7.47452502953489e-9
1.4132342125621235e-9
1.5896525395357936e-8
1.988975986922104e-7
1.7099616673095709e-7
1.153360931856993e-6
4.975316234898573e-7
3.0887950798870234e-7
1.8947788574916735e-7
1.0910563955114423e-7
6.25867148623199e-8
3.650667860398317e-8
2.550807349218642e-8
3.3170535520419525e-8
5.027935145978621e-8
5.164088702276914e-8
8.060743355301959e-8
8.785316372728885e-8
5.151242966276788e-8
1.586893926483528e-8
2.9154680296554e-8
2.276222337440215e-8
1.8200444438639552e-8
1.7192699197506613e-8
7.371315141400327e-9
8.178338595408884e-9
2.3757487151285162e-8
4.6353325284604936e-8
6.477837529164399e-8
5.64580223752593e-8
4.092495655988903e-8
2.619914697909779e-8
1.284736918734851e-8
6.751546653656107e-10
3.3729941532817056e-7
1.047972069185501e-6
6.775773795354997e-7
9.55140444632522e-7
7.635369264231388e-7
6.05311998924637e-7
4.324858077704997e-7
2.6485289909242895e-7
1.33375866217247e-7
4.5404670775382294e-8
1.9350928222259972e-8
8.492408533025239e-8
1.6707211999000667e-7
1.796121753444059e-7
1.0160616894231092e-7
2.7907949437801748e-8
2.5412692660356867e-8
2.6272277836638577e-8
2.052840938047845e-8
1.8035830582356415e-8
1.166643830437402e-8
3.802880400424142e-9
2.195928183899545e-8
5.394132241255936e-8
6.728390174650757e-8
4.946033269804089e-8
3.4819884249167685e-8
1.992969890626743e-8
2.7568624100171185e-10
3.947204943890052e-8
1.0726959073320575e-7
3.809579008443873e-7
2.3612167989095e-7
2.2571694058670217e-6
8.725556078032282e-7
5.237277638550904e-7
3.093786311787993e-7
1.758409298301509e-7
1.047652379109963e-7
7.036888660712374e-8
6.389162714505775e-8
8.86394922332848e-8
1.286328242710845e-7
1.7305457615134304e-7
1.4973781203156253e-7
6.648006136583342e-8
7.871777551080029e-9
6.926251309067843e-8
4.719288436660907e-8
4.234125069210846e-8
4.005437933941627e-8
8.911701168298574e-9
2.8605824497251e-8
6.673708746532067e-8
8.880520943453607e-8
8.651747019735861e-8
7.555741054492602e-8
6.014385904555148e-8
4.2293552558639905e-8
2.280155571917289e-8
1.3677007631451048e-10
3.259108883480026e-8
7.239235599818548e-7
1.2850537769950414e-6
2.81177697580298e-6
1.874129091097205e-6
1.174338502366808e-6
7.463408864438569e-7
3.9607385181389714e-7
1.3955922774840836e-7
5.4001552170604816e-8
1.652246624884204e-7
8.215086342875015e-9
2.5686866159091105e-8
7.48355327850861e-8
1.9228544597007264e-7
2.0702822354319866e-7
1.0474126310654109e-7
2.3158339274226973e-8
2.0682409449885192e-8
2.2153406375971704e-8
1.7192567360637974e-8
1.4364446513342907e-8
6.796140697691959e-9
5.9308977959198795e-9
1.9774257101330586e-8
4.424825875458179e-8
9.377440162225642e-8
7.247270376079573e-8
4.2531237009313403e-8
1.672176300226213e-8
1.714107902119996e-8
3.8857998765635816e-7
6.290287563458773e-7
9.164878895614136e-7
8.195478525678959e-7
6.522153319749338e-7
5.07762440504806e-7
3.6335914281214753e-7
2.5490934953600183e-7
1.9030803323491712e-7
1.6025438981649702e-7
1.60096401035697e-7
2.1069949733388096e-7
2.175919631208271e-7
1.8941838076882638e-7
8.91215539251938e-8
2.9990131682151325e-8
5.180106419100349e-8
6.970534148676831e-8
6.008647018559515e-8
5.803680962417381e-8
8.540106294944856e-9
4.647612032192625e-8
9.449366275901494e-8
1.2225270004543368e-7
1.2733731821389283e-7
1.2081009680539772e-7
1.0480077724693386e-7
8.153635203073323e-8
5.453616257744401e-8
2.5245827972927637e-8
8.509561751811992e-9
1.0990004246970016e-6
2.8430901127833476e-6
3.1297917417447957e-6
3.3623054665629437e-6
2.3364928921258776e-6
1.6603466509402068e-6
9.753860839924177e-7
2.753054568655608e-7
5.285734980130055e-7
1.2650041416493715e-6
9.70634087174058e-7
2.0139515871705341e-7
1.668203563615439e-8
2.366190948074728e-7
2.9719836870613494e-7
1.7884686152496438e-7
6.36154929845535e-8
1.1675778746251396e-8
2.9852725393547665e-8
2.3344343953655288e-8
1.8741646114753727e-8
1.1093831267661777e-8
4.626313973033034e-9
2.0807942541763793e-8
4.633205440434235e-8
9.963321989085593e-8
1.439881864350404e-7
8.13382362055273e-8
3.049039675874217e-8
4.284085617860595e-8
1.315415213632471e-7
6.028961264909292e-7
6.498722289906525e-7
1.9150095380381368e-6
1.317739890097452e-6
9.640698403265673e-7
6.879853968498298e-7
4.5920435315803713e-7
3.149011181334017e-7
2.4121709613656716e-7
2.2283209119842737e-7
2.9426762318607313e-7
2.640057067662075e-7
1.8037115197748916e-7
8.51627839861095e-8
2.8509440904646463e-8
8.239460438076742e-8
1.2345617673520143e-7
1.1022956367483866e-7
9.860500281846116e-8
1.9161114023846633e-8
1.066925489391736e-7
1.4151427736536804e-7
1.534429837309079e-7
1.6165722771817354e-7
1.6468186897654067e-7
1.5655639888004275e-7
1.343145275740235e-7
1.0063538166006532e-7
5.944984566053329e-8
1.0738998660527652e-8
5.1324076459705005e-8
2.192241469912269e-6
3.5722622064846337e-6
7.094435255747914e-6
5.385500167048004e-6
3.310044644416337e-6
2.071153087645615e-6
7.396707807758386e-7
1.158960701377624e-6
2.3079139531668258e-6
2.1694038449706806e-6
2.5309681142660896e-6
4.4689155167170646e-7
7.89871530378461e-8
3.737202870644537e-9
1.7771751719557938e-7
2.6771052810526684e-7
1.7095493169183475e-7
5.488286307274758e-8
3.2834427807514832e-9
1.9451080063192627e-8
1.57810964945042e-8
1.193077898419245e-8
5.346452341602748e-9
5.344748525895531e-9
1.5606308098451483e-8
3.081966122392139e-8
5.8789360202413015e-8
1.1101903042454183e-7
1.1764519525131786e-7
1.0732712613685976e-8
8.539512750653087e-7
1.02233396723803e-6
3.992896537255657e-7
7.428383287821414e-7
7.97915573174231e-7
7.836064629484596e-7
6.921801424968051e-7
5.65478952241303e-7
4.517596841994376e-7
3.580752454639165e-7
2.21685114170492e-7
1.4691773950645957e-8
1.8042408534309698e-8
1.7900784636144332e-8
7.072129035042786e-9
2.0187184881714847e-8
1.4201603168118257e-7
1.510046129627762e-7
1.1502774567494278e-7
1.3096660534047448e-7
2.806309810924381e-7
2.9015786442655127e-7
2.3322091213722563e-7
2.1512733567780753e-7
2.226588250463439e-7
2.3795789568009309e-7
2.4923530208619553e-7
2.4268579294905287e-7
2.09103983393943e-7
1.532405008137375e-7
8.552580786897078e-8
2.8660151402300326e-6
8.948294437672761e-6
3.8644991520772565e-6
8.78202636654557e-6
8.79498823184253e-6
0.000010726454070620358
2.5899603595244916e-7
2.4728864367628108e-6
3.733473871466471e-6
7.202910271993962e-6
9.973146529581457e-6
5.284663391195912e-6
3.79264621884702e-7
1.6029557484667432e-7
8.224174113760125e-8
6.928730365625948e-8
1.8034439387927535e-7
1.6848639184388207e-7
5.2011665829039173e-8
7.741111029067685e-9
8.193727886302597e-9
9.653030190192623e-9
6.886068861006684e-9
2.809843445945359e-9
3.89862420404601e-9
1.0150832061258947e-8
1.8480436502685114e-8
3.18403218366916e-8
5.2916286296801305e-8
7.186479377497127e-8
6.369244551229811e-8
7.110048374641559e-7
5.279488945028026e-7
1.6745229840541258e-7
5.477448934395451e-7
7.285995903548198e-7
8.205225534056876e-7
7.772473226745895e-7
6.054974162844405e-7
3.519749222428623e-7
9.017606975498908e-8
3.861345901627751e-8
1.6702134053593855e-8
6.651451108766565e-9
1.0542612993149674e-8
3.035454733996419e-8
4.040446751610602e-8
4.678486770256681e-8
5.488896578779076e-8
5.278358277344393e-8
2.2458061178896506e-8
2.7966164486995214e-8
5.0541490660269964e-8
1.4380191394404433e-8
1.5170633389728292e-8
8.625791039383266e-8
3.5426704085333087e-7
1.897055912182578e-7
3.948905621478789e-7
3.4596505945208074e-7
3.2144764743625114e-7
3.083705297739128e-7
2.8449839497407858e-8
7.671192603538604e-6
7.755371452395288e-7
2.2012163400379634e-6
3.1536836322776094e-6
2.6445636680667263e-6
2.84276576037696e-6
5.980226512357254e-6
2.603225574684846e-6
4.759480559503808e-6
7.41251921676242e-7
3.3181978919383734e-7
2.07953600498731e-7
3.255437220235813e-7
3.705381351239054e-7
4.4378153323447546e-8
1.3677346409328544e-8
2.705970360995011e-8
4.2402061097453345e-8
4.777853334063206e-8
5.166269506614483e-10
1.563963798801205e-9
8.02011129895444e-11
3.8539633403306866e-11
5.260214866439776e-14
3.306637273223328e-13
4.770038765279054e-13
6.118662576381629e-13
6.614058514833668e-13
7.379720807751377e-13
2.9630725794638245e-13
1.8088682096751818e-13
1.431903091670809e-13
1.3683174190377016e-13
1.506654087615611e-13
1.7869306179768516e-13
2.179197650627646e-13
2.6783479897722967e-13
3.296160855804877e-13
4.055803745337145e-13
4.989881111596678e-13
6.140985082452249e-13
1.360528689182505e-12
1.654456581346762e-12
1.5094619226746505e-12
1.3077269427934296e-12
1.2730974153780516e-12
1.4231915747279388e-12
1.746985240185729e-12
2.2630920995027576e-12
3.029606647886413e-12
4.15598626649163e-12
5.831500447765289e-12
8.385153298031766e-12
1.2411302071068286e-11
1.904748392538069e-11
3.06432437921012e-11
5.256450545575294e-11
9.887342230755338e-11
2.1468324667095124e-10
6.031644184195021e-10
1.146381612956514e-9
7.45774666912457e-10
5.452056322895616e-10
5.108606077860302e-10
6.22092410285404e-10
1.0604095872397466e-9
3.4570235149392677e-9
1.6051937937210654e-9
9.558129027467795e-10
8.08649462337838e-10
8.397348882360598e-10
2.8646501058105675e-9
1.2981733582703787e-9
5.744264110469121e-9
2.47675613533372e-9
2.36093954621579e-9
4.786685177722238e-13
0.
0.
0.
0.
0.
0.
0.
0.
0.
0.
0.
0.
0.
0.
0.
0.
0.
0.
2.3399988019185065e-14
3.1970285460666976e-14
4.385415247225183e-14
6.032556830109012e-14
8.318025752489813e-14
1.149464435072762e-13
1.591857359242816e-13
1.5444927671477419e-13
7.100214275305474e-14
6.176360124803603e-14
8.36853645584084e-14
1.2196008844550224e-13
1.670886769419698e-13
2.2605426188660904e-13
3.125032977362586e-13
4.4397648289818623e-13
6.449467917550931e-13
9.521956580731483e-13
1.4228585943859222e-12
2.147153014496572e-12
3.269327903366018e-12
5.023028150667545e-12
7.792360756245427e-12
1.2219877656959972e-11
1.9402987862868807e-11
3.126331931516737e-11
5.12700979130684e-11
6.671764758139915e-10
1.759581634195938e-9
2.9062665100743607e-9
2.3839070809662802e-9
1.8673777720189291e-10
2.5053610516571373e-9
5.2054786067052225e-9
7.878335834158808e-9
1.056593603025758e-8
1.3274332050199896e-8
1.5963962986247118e-8
7.655686110125114e-9
9.021949393318862e-10
6.286958850784764e-9
6.795924804571185e-9
7.638055526975673e-9
3.146659281565587e-9
6.831861429857722e-9
1.696982669678608e-8
1.707062859338358e-8
1.4910441880145478e-8
1.3409072304514346e-8
1.139002778180318e-8
5.110395554372614e-9
6.0558254490575075e-9
5.77192865235065e-9
5.511025384764768e-9
5.4463175492547995e-9
5.626618542528754e-9
6.08920215290758e-9
1.3018704700881966e-8
3.376445070780359e-8
3.0605518105325896e-7
1.0515967395479956e-7
5.5963403118791615e-8
2.6811764190671758e-8
9.648392502247719e-9
4.01673074730666e-9
2.1858901271487763e-8
4.154830199568072e-8
1.143944869974074e-8
3.3058919751832574e-8
2.3946571445888064e-8
1.504863426903182e-8
1.518873647445413e-8
2.542202044481305e-8
2.407176951917694e-8
1.1704214636506562e-8
3.5467362817499355e-10
7.985495050081846e-9
5.159263418117531e-9
4.4366914887511605e-9
3.0308462721625713e-9
1.0480102265909792e-9
4.233878531785176e-9
8.158886590824012e-9
1.3937533978508838e-8
2.130971647105495e-8
2.5043968806898848e-8
1.5827528875110024e-8
6.777719444372523e-9
1.3762842856991546e-7
4.262619481253779e-7
3.788691682605526e-8
2.014634768022753e-7
2.480286152596052e-7
2.5647089965539936e-7
2.474764675934938e-7
2.1742808018518862e-7
1.7177675379310876e-7
1.2414994581690282e-7
8.425338733293152e-8
1.2056746532584141e-7
1.0225310882943887e-7
5.4221052521952035e-8
1.3022028846350647e-8
3.155891021593447e-8
2.2762453179917432e-8
1.8684226172325097e-8
1.757753980670016e-8
1.087013056365863e-8
5.812004962490165e-9
2.7556769471906797e-8
3.833884949916204e-8
3.2835077678186396e-8
2.735318947032353e-8
2.1277935887335224e-8
1.3801489255249811e-8
3.5231729342924664e-9
1.39034189877875e-8
4.992275751217725e-8
7.164010267130746e-8
3.036073979499352e-7
2.318258696998087e-8
2.278472194183496e-6
5.599236781188795e-7
2.8860434818652605e-7
1.4361876147136305e-7
6.948807898708209e-8
3.164384389906116e-8
1.1773320656602496e-8
1.593576456982194e-8
5.119230278077635e-8
5.1107797222131824e-8
8.09267499191177e-8
1.0232278645832189e-7
7.557878839084286e-8
3.006365886901712e-8
1.397403180888964e-8
3.039787568990713e-8
2.2273362628649993e-8
2.0619397763103098e-8
1.5850196661099732e-8
2.303550227084368e-9
1.985215399654098e-8
4.286442621776745e-8
6.372349503159603e-8
5.897625047626536e-8
4.5780465152260224e-8
3.190161419386955e-8
1.854139437714491e-8
4.813232421400841e-9
1.2233300942175246e-8
3.8412919354939316e-7
9.222520848139391e-7
1.1706343460454185e-6
1.0653381837138064e-6
7.447051610871478e-7
5.291986748119468e-7
3.3112807932330617e-7
1.745857910406444e-7
6.767035930375004e-8
1.1164451133064368e-8
3.605645457773369e-8
5.6539439153819627e-8
1.2085310529279964e-7
1.717589524916376e-7
1.1907304152673407e-7
4.105352536288737e-8
1.1064501379796347e-8
2.301139320159734e-8
1.7839317838897914e-8
1.50873530079687e-8
1.1736482050873072e-8
5.166730668443395e-10
1.2498004896206378e-8
3.223201465831362e-8
6.843232666357681e-8
5.290446353997383e-8
3.627143426684178e-8
2.1772118373081117e-8
5.464819865890874e-9
2.0313582555870174e-8
2.9674165741858814e-7
3.8952939149807457e-7
1.0957266362252703e-6
7.168017570153781e-7
5.075953806615217e-7
3.5636379969196733e-7
2.3198683622590076e-7
1.5109711900441196e-7
1.0601741397098373e-7
8.565711847076425e-8
8.588898138060592e-8
1.0519863091394108e-7
1.380025748155192e-7
1.5959548176879388e-7
1.089460505717083e-7
4.2552886568070065e-8
8.063477801776514e-9
5.4385052849137325e-8
3.914820003334576e-8
3.741623398573539e-8
2.6670047933945683e-8
8.329084336668996e-9
4.051550815351273e-8
7.721098251491187e-8
9.723298653785451e-8
9.216182362108788e-8
7.717728723486989e-8
5.820343582941997e-8
3.8157651994876647e-8
1.766484306301011e-8
5.289826554849381e-9
6.616952525127608e-7
1.8394740047870277e-6
1.7897919697872362e-6
2.0160773079369802e-6
1.4599115948218317e-6
1.0705313451534934e-6
6.813015476862966e-7
3.252152953401812e-7
2.4653533990378434e-8
2.1513298079564158e-7
2.1637570632759309e-7
4.90613603130053e-9
1.3620782507793643e-7
2.620409429420684e-7
2.1276925085193724e-7
9.789441712710318e-8
1.2526176695862668e-8
3.072418290786534e-8
2.6527142490931252e-8
2.1079311086442723e-8
1.724787874596613e-8
4.973301797577531e-9
1.1643217421690535e-8
3.267426834776982e-8
7.427644272804575e-8
1.1117861219731597e-7
7.20254002874708e-8
4.277476274140435e-8
1.0784755033024302e-8
4.617178894008037e-8
1.2318057963080717e-7
4.941035434897614e-7
4.3123990104060957e-7
2.2061643995797486e-6
1.1514754968920483e-6
7.620008641986437e-7
4.968581885737338e-7
3.0797712283468154e-7
2.0037829070450053e-7
1.4883855448128676e-7
1.3858031612266172e-7
1.9031818348888516e-7
2.407403994710451e-7
2.442900978955372e-7
1.3216185690699269e-7
4.946850967794781e-8
2.8940443669322118e-8
9.67390096019316e-8
7.569734925395536e-8
7.655241870267719e-8
4.234849316532868e-8
3.0960455240191945e-8
8.760356958404758e-8
1.1708766938519804e-7
1.2427057113285534e-7
1.2197655155854834e-7
1.1103592344061176e-7
9.1574334235137e-8
6.613159341634728e-8
3.6642068001881174e-8
1.5356033561043193e-9
4.5925293054714795e-8
1.3410801879581041e-6
2.2322887196510135e-6
5.023324570095547e-6
3.37465126801605e-6
2.054752149707574e-6
1.2622665542747408e-6
5.772367362079281e-7
3.979330448723674e-8
8.461284795121685e-7
1.409580659997552e-6
8.542455371707511e-7
1.1488648796811707e-7
2.5154321508955123e-8
1.2075015247629193e-7
2.702496907413376e-7
2.0860655650710588e-7
8.689177052624098e-8
8.95551074241333e-9
2.2424669188929654e-8
2.004842731281377e-8
1.557606931703027e-8
1.1258182853788276e-8
1.959469532164938e-10
1.1598410885296957e-8
2.65340748496645e-8
5.4478277961097625e-8
1.1064531189313958e-7
1.0169324033091606e-7
4.3969525281750455e-8
1.2938077723586641e-8
5.592765066127601e-7
9.88068632527357e-7
6.827077002030779e-7
8.536831172744084e-7
7.821208905231933e-7
6.803019839008908e-7
5.39075319316052e-7
4.087970627013606e-7
3.2058145922631733e-7
2.7382838178222414e-7
2.6854895571217797e-7
1.4944567697294433e-7
1.453213111492254e-7
8.752546862905925e-8
4.151434953784189e-8
4.634725408101923e-9
1.1560383321011617e-7
1.0859073712067976e-7
9.562954886993987e-8
1.3280432738030493e-8
9.382978406196263e-8
1.4826388219377166e-7
1.5997732843378768e-7
1.66720475790487e-7
1.7503664263219972e-7
1.7833312913387788e-7
1.6858701068692782e-7
1.4260992308444827e-7
1.045132579061254e-7
5.962737358477971e-8
8.79101558130797e-9
2.0352080337959766e-6
5.456884022517073e-6
4.534100195153011e-6
6.38226376877615e-6
4.7227663820101815e-6
3.696709192177282e-6
2.095277180221968e-6
1.2819265681693674e-6
2.340937210980235e-6
2.6906940686815176e-6
3.6671105628879052e-6
7.843510628230698e-7
1.495881398876743e-7
1.0152161555486558e-8
2.102417181110766e-7
2.822337556551583e-7
1.7834380372340386e-7
5.807160878039856e-8
4.751776940782819e-9
2.184880627905591e-8
1.7638272273709707e-8
1.3173794104177565e-8
5.131206201873223e-9
7.06702655448529e-9
1.9180924378643342e-8
3.7856809952706595e-8
7.35154934345085e-8
1.4271149746199828e-7
1.280266838850514e-7
9.081402138701901e-9
1.3482032064891613e-7
8.172634965729438e-7
1.1345240023614626e-6
1.0179084189392614e-6
1.1972567851054135e-6
1.0947720174899485e-6
9.311557894528104e-7
7.136375089510996e-7
5.255524129824935e-7
3.944465176363866e-7
2.8905820535585254e-7
8.101242489296457e-9
3.0738580852837194e-8
2.7859615872812473e-8
1.2962368767236364e-8
2.1120001513343186e-8
1.7471250340726756e-7
2.0285899200112761e-7
2.1726839076453717e-7
7.38031918824893e-8
2.5713926226970673e-7
2.5710410851471304e-7
2.1972312592581886e-7
2.1506266243311388e-7
2.2862327794873256e-7
2.4748626488287515e-7
2.598360137939281e-7
2.520973101227854e-7
2.1652807833671252e-7
1.580072651212489e-7
8.53553703128128e-8
9.996554545958782e-10
4.064394297173557e-6
7.749418814774026e-6
7.930596722958322e-6
0.00001038921106547581
7.743494105887406e-6
7.891397969454726e-6
1.1309083321992164e-6
2.4367988157212635e-6
3.2920631220465877e-6
6.597930004800635e-6
7.024957260903326e-6
4.074643501897591e-6
6.598702788437087e-7
2.953120333108468e-7
1.8019160707732302e-7
5.383413482753922e-8
1.0558192275082566e-7
1.7727489091804295e-7
7.035949147242262e-8
1.4507178129765669e-8
2.0116037952865044e-9
7.2166441524270034e-9
5.693515643692038e-9
3.3553632767228994e-9
1.1948814939293868e-9
5.8404225835336e-9
1.1048133077954815e-8
1.8895196509477504e-8
3.069056484584779e-8
4.402023766831534e-8
1.8460221829641642e-7
2.2226462321078658e-7
5.7569218196394355e-9
2.066421526492544e-7
3.4930405786215856e-7
4.6977742968959605e-7
5.328114044038055e-7
4.79908411834583e-7
3.086390169756789e-7
1.1438990371332177e-7
1.1782383023373474e-9
4.8596155365642193e-8
2.8892790719378162e-8
8.960548382022583e-9
6.789365891731862e-9
7.326672590506709e-9
5.076744015735869e-9
1.3940914419512838e-8
1.1584054709733944e-10
8.67804818016697e-10
8.510354882911843e-10
1.8349117519298715e-10
6.724642420441965e-11
6.062748136737964e-11
2.029919965066585e-12
6.790125656185944e-13
1.1178087754000498e-12
1.1136332844141923e-12
1.4151016902344901e-12
1.5506570357254782e-12
1.729978770255805e-12
4.470003009708188e-13
6.43171579308446e-13
7.660351429974583e-13
8.911820256740655e-13
1.0333216960734694e-12
1.2015774528984794e-12
1.4027652981325541e-12
1.6432113578046288e-12
1.9301214008316153e-12
2.2724586247096113e-12
2.6815545209420904e-12
3.9390892335717406e-12
2.7610239708009135e-12
5.739679250388215e-13
8.076081227908168e-14
3.7323034896867245e-13
1.127527353696202e-12
2.0130045563992576e-12
3.0998389230419266e-12
4.542877065946114e-12
6.572596826096299e-12
9.543363037083534e-12
1.4034336417832868e-11
2.104495001663033e-11
3.2394872205047966e-11
5.1605267182979064e-11
8.602202405359967e-11
1.525463526048773e-10
2.956482604957977e-10
6.578635916154484e-10
1.8725140923692546e-9
1.799589635605004e-9
1.2749359664090046e-9
1.0269090421509612e-9
9.646071977934802e-10
1.0751432109459463e-9
1.4732225494800134e-9
2.771918947847931e-9
6.213884211220052e-9
2.8137845570080615e-9
1.8563763524907447e-9
1.5902265874567911e-9
1.0420058438583102e-8
2.5742526111359966e-9
7.2549667487384135e-9
5.146731812638173e-9
1.0631383789864157e-8
7.215499836818411e-12
2.1299659963587113e-13
0.
0.
0.
0.
0.
0.
0.
0.
0.
0.
0.
0.
0.
0.
0.
0.
0.
0.
0.
0.
2.5451011718317905e-14
3.515677240394186e-14
4.86798380534246e-14
6.756288268835647e-14
6.496548133491247e-14
2.895238306509662e-14
2.4621257260629973e-14
3.392070110524668e-14
5.095808777384966e-14
7.165677671274621e-14
9.898727940558387e-14
1.390829572614617e-13
2.0009760826098018e-13
2.936192461849315e-13
4.37229265926403e-13
6.584187549194736e-13
1.0008503308795157e-12
1.534734014801546e-12
2.3744377461208893e-12
3.709029562861608e-12
5.8565586407649585e-12
9.363283046163497e-12
1.5191353510272537e-11
2.056843783716513e-10
5.29215664874213e-10
9.166477738529793e-10
9.114714373486749e-10
3.072397836171817e-10
6.115096940528487e-10
1.6381332603805538e-9
2.716663519049049e-9
3.845099520328218e-9
5.022693156985897e-9
6.23532605891977e-9
7.454642347003067e-9
3.5442714565427623e-9
5.172641569621568e-10
2.7190221846831238e-9
2.8972796246396462e-9
3.264390391581513e-9
1.6977695069759306e-9
1.985264548726425e-9
5.639320462910791e-9
5.828304032271055e-9
3.2419385431615986e-9
5.342874884761672e-9
4.525577632936909e-9
3.5682082477548104e-9
3.0479140841703523e-9
2.80630770113014e-9
2.787717741305871e-9
2.9789239149718073e-9
3.396207208083783e-9
4.083019052179469e-9
4.7383850198852526e-8
1.2694230230752029e-8
4.841298278586088e-7
1.4552582090891912e-7
7.394136818951724e-8
3.462749458655954e-8
1.292800355902205e-8
2.7932084892655664e-9
2.068092687757639e-8
3.4324308111091384e-8
7.977301044925912e-11
1.5325688229072792e-8
1.492231209378376e-8
3.0773343399880344e-8
3.848541524714378e-8
2.64865271856556e-8
9.642510623358216e-9
1.0416253363908338e-8
8.697522204625514e-9
6.5618803028643165e-9
5.9546892083676735e-9
3.327062350642103e-9
2.0208148320816554e-9
6.975960292391116e-9
1.4344795477948817e-8
2.5562021002167125e-8
2.7420723482852765e-8
1.8389118754088893e-8
1.0563434709980748e-8
3.8503114029956194e-9
3.5026080639076846e-9
1.3048952361692712e-7
3.64422847146663e-7
2.401649620332212e-7
3.037154568230051e-7
2.4068928332541e-7
1.9021471191764344e-7
1.3784016207932726e-7
9.091924396510352e-8
5.965922102685802e-8
4.8131154647400476e-8
6.026098796861324e-8
5.910991538414819e-8
7.63664942638553e-8
5.931388403589898e-8
2.1574254380477823e-8
2.814515670256758e-9
1.2578140159152356e-8
1.0023831481730692e-8
8.488959230167242e-9
7.693604025826035e-9
3.035756015166306e-9
4.365401630156345e-9
1.4202852645353971e-8
2.2917084489566637e-8
1.891672924647924e-8
1.4647491005663834e-8
1.0352712282237029e-8
5.812629570997364e-9
6.189499688030126e-10
6.3162409030238886e-9
1.7529637217858954e-8
1.7376788314593792e-7
1.1188852095164277e-7
1.2237815850119386e-6
4.298015047550292e-7
2.5190349403463634e-7
1.4482723813021535e-7
7.852086647034207e-8
4.1289190873904116e-8
1.9760141719885687e-8
1.192671195570861e-8
2.5064183663431215e-8
4.016767045952545e-8
7.265898096909468e-8
8.637528417639475e-8
5.72770909513185e-8
1.875700493991097e-8
2.489411638417037e-8
2.2347110704431348e-8
1.7451467063578682e-8
1.642984424419098e-8
1.1123492336361491e-8
3.5031928825112812e-9
1.8411277326385264e-8
3.8679693191672595e-8
4.7931366695694456e-8
4.030656573891447e-8
3.0594957621151316e-8
2.0721876955997663e-8
1.0387836954975071e-8
2.505016415986604e-9
2.4256225255519715e-7
5.525965446322649e-7
6.602165995167752e-7
6.041640337908221e-7
4.3307369649139887e-7
3.1455013870108424e-7
2.0462232131987682e-7
1.1880347988221138e-7
6.44995960199486e-8
4.180711951704082e-8
5.689772970441358e-8
8.580456455115386e-8
4.275381319282757e-8
6.185485693176187e-8
9.675422730267674e-8
6.556432427323873e-8
1.7602438114032752e-8
6.79088805008397e-9
1.1325356263698557e-8
8.693506016362746e-9
7.322176160141458e-9
5.268106585474871e-9
5.563619715854937e-10
6.386817730325205e-9
1.4795864261615314e-8
3.0552002682479217e-8
3.7838758621817436e-8
2.3148388722435097e-8
1.216022314889036e-8
2.6665736828885293e-9
8.09153646213699e-9
1.964695619878058e-7
3.800495094799611e-7
5.733245174098656e-7
5.003785936734494e-7
3.864779868766091e-7
2.956949398896324e-7
2.071784818480628e-7
1.3976793590087464e-7
9.725229811824234e-8
7.32396711954488e-8
6.321687606604478e-8
1.191346222746688e-7
1.4865178890999902e-7
1.0131312070460936e-7
3.64530330546407e-8
3.819901084686841e-8
4.553705939844858e-8
3.56198692620363e-8
3.4226193474632884e-8
2.78826266610143e-8
1.3990492498953033e-9
3.308507101443125e-8
5.882793471680353e-8
6.00087801014067e-8
5.4162234950372205e-8
4.576141287428861e-8
3.5046761118878456e-8
2.1802536321286976e-8
3.539197938707834e-9
2.995067075375768e-8
1.1795546702903625e-7
5.205485408604927e-7
3.7723002591789634e-7
2.648347688767622e-6
9.727356300067114e-7
5.37474921110497e-7
2.901547782463547e-7
1.3401399003601556e-7
4.681852359189118e-8
7.345079768644488e-9
5.703352469349468e-8
1.6445270964980326e-7
6.985942990210736e-8
5.4305736567326063e-8
1.0154512324480389e-7
1.1969647488337663e-7
5.374033346651535e-8
7.828153750961878e-9
1.3532492120041426e-8
1.3004445138353337e-8
1.0189736543911716e-8
8.771328534252643e-9
4.1957659649176265e-9
3.451976742570763e-9
1.158966122878189e-8
2.5581845864116385e-8
5.0355501044655e-8
3.8215387002327973e-8
2.2810186105039596e-8
1.0450496759538279e-8
2.0990091119030106e-9
1.9683369389658e-8
2.5143076096145844e-7
3.9718669702156573e-7
8.999424290656701e-7
6.460268894679221e-7
4.677233712422335e-7
3.371674924477282e-7
2.2380986680177072e-7
1.4595988171609545e-7
1.0030330141154753e-7
7.709014128009233e-8
7.19707305438928e-8
1.3238579159543784e-7
1.707278352525868e-7
1.2067983958730228e-7
4.5472526634134175e-8
3.0555219898973006e-8
5.463442140629035e-8
4.1600646038493686e-8
3.9494543564008806e-8
3.377144933998726e-8
9.518813841230298e-10
3.495594517812746e-8
6.731238552987603e-8
7.212010225094476e-8
6.581100398097356e-8
5.59166372928557e-8
4.3209011485063714e-8
2.7993140038765753e-8
8.749807452657888e-9
2.1278988588925753e-8
5.106714605947532e-7
7.76793176369394e-7
2.0200958380978106e-6
1.2104531533571187e-6
7.566406344240284e-7
4.781146189897301e-7
2.6092041331736233e-7
1.1592298690970567e-7
2.6872978300456362e-8
3.3600621126213186e-9
8.78166980242158e-8
1.8944970434467555e-7
6.822670182186144e-8
3.59867338518529e-8
9.679851883043014e-8
1.3436319903161694e-7
6.71117515797874e-8
1.3495980630465283e-8
1.129683552224373e-8
1.2421865161615179e-8
9.445474842046972e-9
7.785337661839382e-9
3.3498898610837916e-9
3.4028831818843892e-9
9.949252587228791e-9
2.0183057801136614e-8
3.866099686946434e-8
6.449693487095122e-8
3.323818953653906e-8
1.1389335944616777e-8
7.439206046765297e-9
3.0273666299423217e-7
7.057198406560255e-7
4.3847827236983224e-7
5.802405657570423e-7
5.213775191506481e-7
4.515832084494958e-7
3.580819255532217e-7
2.6734505330496354e-7
2.0206644416734825e-7
1.6351235081246867e-7
1.4647499788433234e-7
2.298662919871182e-7
2.118080493033107e-7
9.806980577252693e-8
1.0847895689963204e-8
1.0257470620990282e-7
7.240720523845542e-8
6.530147590080487e-8
6.528443911228275e-8
2.6817683620087182e-8
3.445748187503635e-8
7.984512840972154e-8
9.025414322039474e-8
8.82132875055295e-8
8.141030766852397e-8
6.959744663620407e-8
5.2857478145935096e-8
3.087634839810145e-8
6.54239499986002e-10
5.7867049065860064e-8
1.8939211622709287e-7
9.982691592293738e-7
4.958357858550847e-7
5.283020644149392e-6
1.6757139533869657e-6
8.837207469020135e-7
4.412034795719934e-7
1.716727479716549e-7
7.67431587728521e-9
1.0738456404977044e-7
3.963426121486524e-8
2.655666993235086e-7
1.0793615350948105e-7
4.663760064622054e-8
9.961306967362599e-8
1.8014432095084996e-7
1.2240280108192035e-7
3.7738580269712294e-8
7.0673606588527025e-9
1.873658802635339e-8
1.4553036650649521e-8
1.1877695527642665e-8
8.312520643758777e-9
1.0653413711201736e-9
1.0250631178294425e-8
2.29781350101382e-8
4.694869058380376e-8
8.690365579247613e-8
5.114752159502016e-8
2.3828656558917464e-8
6.696046162758165e-11
3.097053106350835e-8
3.798974889806306e-7
6.648300065169402e-7
9.587323885606937e-7
8.585019565302379e-7
6.764273600385359e-7
5.247653137058894e-7
3.7391435010370065e-7
2.5956765170810746e-7
1.9030856551693976e-7
1.5621102923780542e-7
1.5032980525634891e-7
2.4072716217049634e-7
2.493656845032347e-7
1.2324436349630718e-7
3.283244494612863e-8
9.081083824360689e-8
8.430877897729733e-8
7.167652371286662e-8
7.241434367139545e-8
4.067075814595878e-8
2.6686209801120485e-8
8.32596567104576e-8
1.0578919483069609e-7
1.062685205456509e-7
9.952131568293421e-8
8.645757380829705e-8
6.749045570211368e-8
4.361405933528791e-8
1.3349606886231249e-8
3.1135163833217135e-8
9.308943455959139e-7
1.3354351099858635e-6
3.781698387124337e-6
2.1954797938153296e-6
1.3352084700202997e-6
8.15927531935618e-7
4.106971046866714e-7
1.2399607855870255e-7
9.468840436032147e-8
2.073160841686698e-7
1.9334843563796022e-8
3.8047459896677346e-7
1.3426036862670535e-7
2.2017210287897958e-8
5.8376949243074065e-8
1.7940916350521873e-7
1.3793110923056869e-7
4.959082521124023e-8
1.5463678098038747e-9
1.5475258155149127e-8
1.2673077162835912e-8
9.815015576553998e-9
6.656454889372914e-9
1.030498553370099e-9
8.104961430080118e-9
1.6821968204482267e-8
3.128019802818583e-8
5.559057468737254e-8
8.729883512470933e-8
3.16962022780543e-8
7.91196977852659e-9
5.044134855191572e-7
1.0795362004790535e-6
3.6732279383078797e-7
6.577018353838954e-7
6.624631735757594e-7
6.256195471098543e-7
5.406680029283302e-7
4.3531753761759377e-7
3.4848950574245077e-7
2.929840821703893e-7
2.6668896399675027e-7
3.4946581026443163e-7
2.0731178057593602e-7
7.756671502243641e-8
3.5885968388288014e-8
1.545954755018977e-7
1.1807139883178256e-7
1.201096441733543e-7
9.371612903073885e-8
2.0138594305909098e-8
1.0285611458776124e-7
1.301781137215865e-7
1.3715540885848172e-7
1.380058982030429e-7
1.3129873989587922e-7
1.1447971042613408e-7
8.783872712697377e-8
5.21824357899596e-8
3.846938150981604e-9
7.121317562072728e-8
2.0667184009151835e-7
1.961220246227729e-6
8.732331580456081e-7
9.382980970968506e-6
3.1066905741311988e-6
1.619960242743004e-6
7.755017849629132e-7
2.1816822696381444e-7
2.3492671895000233e-7
9.244152119617006e-7
1.0035984103890094e-6
1.2123136455498078e-7
1.520378092038156e-7
2.8588887694490045e-8
4.0843276786923055e-8
1.9273614622822105e-7
2.1446247018039127e-7
1.037984362420119e-7
2.412091444455847e-8
1.6467811632335e-8
1.9597687280099592e-8
1.491072228271697e-8
1.1713631478178848e-8
3.625418822223151e-9
7.042616597735613e-9
1.79288552504766e-8
3.5480432258750105e-8
6.791537540337056e-8
1.213654819457053e-7
6.384031693259535e-8
9.578589312308804e-9
4.7616103019845e-8
5.953421038704948e-7
1.0942406920956434e-6
8.619768745550137e-7
1.0261198689547153e-6
9.118321246114041e-7
7.78033147539357e-7
6.066336355445689e-7
4.528681910407294e-7
3.4989176494493864e-7
2.9466509067205194e-7
2.8285569375016226e-7
3.460232867902379e-7
2.1327222789117364e-7
8.637394247478718e-8
3.5091492896890595e-10
1.9928522059851436e-7
1.324921927766971e-7
1.3108460188580548e-7
1.0780941723135596e-7
2.4230611249915402e-8
1.1763255082134395e-7
1.5059690863273882e-7
1.6133405198258414e-7
1.6648621932244368e-7
1.6383432446043697e-7
1.4853876575286165e-7
1.1981898051847504e-7
8.060561105980456e-8
3.183521291448273e-8
3.209892161205848e-8
1.890227857928422e-6
2.7401750053593405e-6
6.663319932343871e-6
4.443419670409273e-6
2.701610165958791e-6
1.6536966003164406e-6
7.155739597184023e-7
2.0428337360008217e-7
1.4167465174455965e-6
1.7362208951603782e-6
1.204526941316075e-6
6.203128546187852e-7
1.9999518510894095e-7
1.0021232474452615e-7
8.702208024727106e-9
5.1184037493625495e-8
1.8220565691380768e-7
1.4354580716290063e-7
5.1777045278263954e-8
4.148182042842896e-9
1.1972235631320124e-8
1.0524198331471894e-8
7.763814171484473e-9
3.956660718103273e-9
2.8559031937581863e-9
8.776398168164094e-9
1.6363298123530552e-8
2.7842149545789494e-8
4.376815653610247e-8
5.8688003151770225e-8
2.158020912136983e-8
6.712303860441191e-7
6.876576189651592e-7
1.2308295828689053e-7
4.961032229430252e-7
6.27836528860528e-7
7.005677452812905e-7
7.084288033337673e-7
6.49017630391498e-7
5.534011892621136e-7
4.414608686046324e-7
2.946081315151443e-7
1.7811179000579355e-7
7.957215395358667e-8
1.3691802240048908e-8
1.6745857788098175e-7
2.437828328226667e-7
2.289410438322346e-7
1.5942346311473588e-7
1.035904539425606e-7
1.9186810383765215e-7
1.9706948925918465e-7
2.043308945210411e-7
2.1882053940189362e-7
2.3306833049660627e-7
2.3651679200813836e-7
2.1921627787675056e-7
1.7841154081813258e-7
1.184949872769923e-7
4.211718344802304e-8
5.6289853987652506e-8
1.921506433280602e-7
4.572414634201258e-6
2.019407119326991e-6
0.000014513735148032269
6.791768748094222e-6
3.7420831100605676e-6
1.7958813896113185e-6
5.407101435607215e-7
2.4794586529837196e-6
2.3574404093387276e-6
3.006045271460201e-6
3.1575951881741317e-6
1.0816755877028563e-6
6.618317532119318e-8
6.588903812712175e-8
2.0190452296171303e-8
1.1358690596017933e-7
2.065870089409566e-7
1.3317599244612823e-7
3.782118598658677e-8
2.5062386858812787e-9
1.3712697945735744e-8
1.1002023955361932e-8
7.86957701116595e-9
1.8745651082633215e-9
5.887686356480953e-9
1.3306311046760626e-8
2.401723620188416e-8
4.0758852497588526e-8
6.400995491820806e-8
7.52970306499185e-8
3.89138845518716e-8
1.0783644199760807e-6
8.541687281802072e-7
2.497951017081682e-7
6.910805915762691e-7
8.354829538028715e-7
8.973359238756589e-7
8.569583363325055e-7
7.287503820276642e-7
5.596653593997104e-7
3.602797030935479e-7
1.1577097293823143e-7
6.351467559132753e-8
2.952157539133984e-8
2.6799309899585123e-9
8.892251893856985e-8
2.54621486172024e-7
2.171953970708202e-7
1.9829841820178056e-7
2.4279200629691823e-7
3.3046575476197927e-7
2.7875486085226717e-7
2.511361027122789e-7
2.576019360618222e-7
2.788346534369408e-7
3.0158553489383394e-7
3.1094163831834295e-7
2.9066640282483557e-7
2.3577682525556756e-7
1.5584413713498587e-7
6.001659851564261e-8
4.310409223179959e-6
7.353416141642403e-6
8.058329260081092e-6
0.000010577253005805277
8.047910946886299e-6
8.278361267890279e-6
7.591936243753816e-7
2.462757224355413e-6
3.4128349561895786e-6
6.612308191775901e-6
6.964191789092758e-6
4.334231020900069e-7
5.63926012705312e-7
6.087075717745709e-7
2.366799508051212e-7
5.510206647184924e-7
9.79062140564644e-7
5.287970242092153e-7
4.0845981494316237e-8
9.922786294314864e-8
4.433527150343883e-8
1.421453925978952e-8
2.940973793107014e-9
6.504208104309044e-11
1.1546907518452268e-9
9.6308567469456e-10
3.6778261461050403e-10
8.697310190646472e-10
2.0639066772125687e-9
3.5302222705941376e-9
5.515868499226507e-9
1.562694560866973e-8
3.251045190589201e-8
2.4155738586684077e-8
4.871186575684032e-10
2.7143556277326454e-8
5.582370943537929e-8
7.95876536691496e-8
7.870101605677663e-8
5.0658829402239726e-8
2.0395535234843283e-8
1.9969413088247854e-9
3.7204708907731696e-9
2.0973608116092507e-8
7.660671885423871e-8
5.3283315942955305e-8
2.0404135190508644e-8
1.974109347011793e-9
2.4534649985599045e-9
3.611007219226871e-9
7.846470258801139e-9
3.8169492825312927e-10
8.198525326467074e-10
2.0601903410861245e-9
7.198959593568835e-10
1.6524449304134452e-10
1.8551400762797588e-11
3.5942210986706145e-11
6.061500974143566e-13
9.844602485312059e-13
3.6616811596281823e-13
1.4623285219976775e-12
2.048063793190133e-12
3.9624639996024307e-13
3.2850937072928086e-13
5.796042626313501e-13
7.434590808234425e-13
8.893014996224961e-13
1.0431492222929634e-12
1.2186674062711824e-12
1.424794100609427e-12
1.6690004936279498e-12
1.9590851306554677e-12
2.996205138706098e-12
2.2499445129295323e-12
6.023638841380756e-13
0.
1.471206774941445e-13
4.983855410051051e-13
9.025478421855156e-13
1.3807496059302637e-12
1.9930948669742493e-12
2.821813426582983e-12
3.981873399820719e-12
5.644763389562982e-12
8.079201972406514e-12
1.1723031447507974e-11
1.7317496339060674e-11
2.617225279826399e-11
4.072245871147299e-11
6.579157544776245e-11
1.1173888652527856e-10
2.0333778515086983e-10
4.491078140928063e-10
3.428204914697878e-10
2.9936952558015e-10
3.014980856090903e-10
3.460840825439491e-10
4.4954525189795004e-10
6.690233076484045e-10
1.2111330151856944e-9
3.214065642529611e-9
3.7312102781845925e-9
2.0411645670725734e-9
4.09211783956105e-9
3.540996060869591e-9
4.398899354714916e-9
1.21786464670517e-8
7.4359667692622684e-9
1.476059577283888e-10
6.847761944322835e-13
0.
0.
0.
0.
0.
0.
0.
0.
0.
0.
0.
0.
0.
0.
0.
0.
0.
0.
0.
0.
0.
0.
0.
3.08473858467196e-14
2.88844882081689e-14
0.
0.
0.
2.3918843057250697e-14
3.4447294495570564e-14
4.847837541487134e-14
6.912842637336996e-14
1.0059542499287029e-13
1.4891746962771455e-13
2.233103019543968e-13
3.3822538768713596e-13
5.1664988925603e-13
7.955672751272354e-13
1.2351884970393637e-12
1.9348896860477716e-12
3.0613150728868093e-12
4.8992751293373835e-12
7.946832811419236e-12
1.049460676658403e-10
2.7336312548654385e-10
4.854947392677407e-10
5.155739185995968e-10
2.1619641194267244e-10
2.9310851639773055e-10
9.001789058930764e-10
1.5674938233146107e-9
2.290816538638414e-9
3.069297482510238e-9
3.894826242514318e-9
1.886050085083165e-9
9.144466073045363e-11
1.5227687909611993e-9
1.9782203260497066e-9
2.9148840631461865e-9
3.279788646063468e-9
3.131616743367575e-9
9.44245826969518e-9
8.8679624983149e-9
5.544758667761519e-9
3.76330802931199e-9
2.7701788329938483e-9
2.2296932461933237e-9
1.9878309414157368e-9
1.9703568538069363e-9
2.1512158301116042e-9
2.5394184774994816e-9
3.1742106314441573e-9
4.125972006499907e-9
5.501948720868727e-9
1.0757546719113898e-7
3.7434135452390586e-8
5.52528630072148e-7
1.7510918296804066e-7
7.739555234062939e-8
3.121417529597793e-8
7.547094758250319e-9
1.1768550140955927e-8
4.107812362655921e-8
7.083176415406388e-8
1.0304974665937485e-8
2.4989821935674452e-8
1.8045905636755266e-8
2.851082688920075e-8
4.16285028114524e-8
3.361712442397257e-8
1.483102306193384e-8
4.7411993011275124e-9
1.0978341377072218e-8
7.69013300792733e-9
6.798097489482737e-9
4.802530368870943e-9
1.2632531486735248e-9
6.51622822892465e-9
1.3504932717323319e-8
2.4552124613782997e-8
3.478758387684385e-8
2.6576827540711193e-8
1.5664811479212405e-8
7.106889263190636e-9
5.219566342130947e-10
1.6209098092371397e-7
5.370503513035061e-7
1.9880556887785834e-7
3.820240543612876e-7
3.372055072391839e-7
2.874579854830301e-7
2.2571628121762221e-7
1.578981294241691e-7
1.0160295910249947e-7
6.412611134025129e-8
4.7479705511550084e-8
8.105504955176929e-8
1.0851795729079273e-7
8.255030123173801e-8
3.332515470649922e-8
7.0072499648929e-9
2.026393884164585e-8
1.5521840090806594e-8
1.3368684652417606e-8
1.1855330293985008e-8
3.5115200007986883e-9
8.72007426189378e-9
2.602214606150811e-8
3.521344478208291e-8
2.8554356712266098e-8
2.2236450324330268e-8
1.5706964681192818e-8
8.212399090306261e-9
1.8095282754456925e-9
1.8775577950085804e-8
2.1377773044230612e-7
1.817902360802492e-7
1.2243469821122736e-6
5.287907059763284e-7
3.282101575246946e-7
2.0129404471922243e-7
1.1597817751588947e-7
6.679302343642982e-8
3.949099076299539e-8
2.829257064724424e-8
3.6550363569699616e-8
5.429492273671038e-8
5.608696119942352e-8
8.579388912973117e-8
9.219789148800135e-8
5.2755605678562246e-8
1.5857330223751006e-8
3.128866460115517e-8
2.4006613246581816e-8
1.9341177711564934e-8
1.8287983340802733e-8
7.368228562717054e-9
9.176725888349014e-9
2.594646220274797e-8
5.00817354636055e-8
6.826691138845953e-8
5.915835580027724e-8
4.3028554110062116e-8
2.764460183070059e-8
1.3635651082021625e-8
5.452371589193034e-10
3.5932477730984744e-7
1.1207649401998324e-6
7.247966936755972e-7
1.0277159628073929e-6
8.213135883869396e-7
6.509210752287388e-7
4.6452139087216536e-7
2.829142049149644e-7
1.3934250828729737e-7
4.1986038269642253e-8
1.2715328056447007e-8
8.565748834170977e-8
1.7465945766259954e-7
1.9059116283603147e-7
1.0933548301807744e-7
3.1730563062782344e-8
2.5588057663880157e-8
2.773809557182519e-8
2.158840701109499e-8
1.8887256196857933e-8
1.2479892335126511e-8
3.553923555215393e-9
2.227535136806062e-8
5.502661485160201e-8
7.281518071513913e-8
5.327620363842108e-8
3.744344571344781e-8
2.1478212799104634e-8
2.9986169803680403e-10
4.316156010745606e-8
1.0941048533692277e-7
3.995724138940089e-7
2.4931509546993664e-7
2.3392271900229175e-6
9.135599157565414e-7
5.50015998069679e-7
3.2594780984096133e-7
1.859301960824852e-7
1.1145757065441577e-7
7.570519883307445e-8
6.935874070635246e-8
9.619888352412478e-8
1.381415419048894e-7
1.8241407090702419e-7
1.5314469041093017e-7
6.648220627930098e-8
6.677523548317769e-9
7.292416728894643e-8
4.9585358718318805e-8
4.490953066923164e-8
4.208445454298951e-8
7.769383348936127e-9
3.193455250357907e-8
7.16727890409498e-8
9.28131569114064e-8
9.028627594789732e-8
7.912916189463748e-8
6.318498773608439e-8
4.454854270018912e-8
2.413358479849655e-8
1.6850409529664468e-10
3.3427990051978134e-8
7.706459014401931e-7
1.3728512059817069e-6
2.9820735279509012e-6
2.0008588516970477e-6
1.252940476508555e-6
7.957729867834857e-7
4.199083690234574e-7
1.414526705010303e-7
7.494516331749725e-8
2.0845080862353776e-7
3.652425773936137e-8
1.9282109322401815e-8
7.127723729350857e-8
1.9591469924674997e-7
2.1703233526050771e-7
1.1272702911401066e-7
2.7075597156985104e-8
2.019387795557007e-8
2.302082432004411e-8
1.781114088227041e-8
1.4836225679324216e-8
7.361980464316032e-9
5.682585485242701e-9
1.9651549026910956e-8
4.3930044095827753e-8
9.346413110826932e-8
7.874046271317403e-8
4.597439298532743e-8
1.822057237953964e-8
1.7951079719562044e-8
4.0701672014395353e-7
6.609037974898692e-7
9.263918501077165e-7
8.439279217841289e-7
6.76925443357598e-7
5.303574539532154e-7
3.818070518240716e-7
2.6921772439604156e-7
2.0189038272335454e-7
1.7065713897908045e-7
1.7129152607759978e-7
2.312938396739698e-7
2.2558004403438974e-7
1.8698279860727488e-7
8.625736145672543e-8
2.8809460012448993e-8
5.562312820665333e-8
7.224662973437544e-8
6.309983748385579e-8
5.987629363813439e-8
3.820777775228526e-9
5.34837679523413e-8
1.0197816334475454e-7
1.2757315768561797e-7
1.3246710874421504e-7
1.264093704194044e-7
1.1041846273428328e-7
8.644396777728898e-8
5.8214644923332174e-8
2.7465180837031952e-8
7.830619211701752e-9
1.1739350537131034e-6
3.048490583237882e-6
3.2880269320181553e-6
3.6063576115039397e-6
2.5136448685811083e-6
1.7935509358486623e-6
1.0520535854345776e-6
2.620077625528642e-7
6.958770462217976e-7
1.4656336916448332e-6
1.105242037441596e-6
2.3940003321936735e-7
2.9785728441203014e-9
2.266910770532062e-7
3.057699662594218e-7
1.9033445444196524e-7
7.125442203985839e-8
7.625451934742162e-9
3.0176132927960104e-8
2.3895458210158966e-8
1.9049066520380268e-8
1.1766410424273922e-8
3.895709739167785e-9
1.994314882503274e-8
4.439935625348266e-8
9.491892195126768e-8
1.5917794653368525e-7
8.963002598514216e-8
3.4279515479510355e-8
4.304928246811574e-8
1.3271449418286464e-7
6.251589665738518e-7
6.858166379052065e-7
1.8911280799246107e-6
1.3458150192562963e-6
9.975773797599065e-7
7.19737094366487e-7
4.846641468387635e-7
3.341915660241861e-7
2.5635778940698326e-7
2.3581772040697441e-7
2.86497253453906e-7
2.4803422426799344e-7
1.6407611259914661e-7
7.795351749658435e-8
2.507999385712928e-8
8.98823534622748e-8
1.2978685875647137e-7
1.1639511456668902e-7
9.726039370968245e-8
3.398999696963259e-8
1.1991246374392281e-7
1.4891578999139085e-7
1.5938678298652797e-7
1.6826919761265478e-7
1.7256452998002593e-7
1.6542970669917348e-7
1.4312058959256413e-7
1.0814990594949839e-7
6.491620558633398e-8
1.3915194054380367e-8
5.0278722822972196e-8
2.3524200798219966e-6
3.8595537054939654e-6
7.34319360588306e-6
5.786057384017602e-6
3.5836967802806888e-6
2.2727357458076627e-6
7.647014406230378e-7
1.4736729122841412e-6
2.327329283660998e-6
2.303451254144421e-6
2.9834383092602454e-6
5.41558376030155e-7
7.912573996134651e-8
4.343855645275823e-9
1.525542954441599e-7
2.6674948041206686e-7
1.8404260187336464e-7
6.342909297757902e-8
1.11101654790739e-9
1.8649012901475177e-8
1.5838213314657776e-8
1.1921867153112337e-8
5.947062409553556e-9
4.508079620958126e-9
1.4389278500863934e-8
2.8421744245102687e-8
5.364441225198425e-8
1.00526158476404e-7
1.3492158422188208e-7
1.786550752465461e-8
9.289098447522138e-7
9.60198569894235e-7
3.6022279996797064e-7
7.193958979942131e-7
7.931713950358978e-7
7.944425383358059e-7
7.139460206177461e-7
5.895857062696288e-7
4.702753246190237e-7
3.6247087581263413e-7
1.9319818154502258e-7
2.2976915539261336e-8
9.142507928606638e-9
1.268611341299158e-8
4.268666458538037e-9
1.9277254805511352e-8
1.1381191172930176e-7
1.506854391488887e-7
8.569730931156234e-8
4.540943576439276e-8
3.314034695374259e-7
3.4543244692354937e-7
2.757808310943103e-7
2.3218455411300543e-7
2.3232837676558658e-7
2.460687388064108e-7
2.6008547312752567e-7
2.606280336786836e-7
2.3426449479905412e-7
1.80959884656507e-7
1.1224203323491541e-7
2.829875501792624e-6
9.485334292081931e-6
3.369839835134648e-6
8.521450718121927e-6
9.449978704901892e-6
0.000012252062043070089
1.6873028953889262e-7
2.76081075149306e-6
4.30181670950691e-6
9.127029499184585e-6
8.979235019634818e-6
5.840652345199826e-6
8.460955839628832e-7
2.551103230878928e-7
1.6070248657399979e-7
4.8866181871885956e-8
1.1589210150059151e-7
1.7550872601653575e-7
6.86280154720171e-8
1.4098158886459786e-8
3.2281730504039873e-9
8.191832692145622e-9
6.276911610683761e-9
3.495896360314061e-9
1.8219000666892623e-9
7.0828310818952005e-9
1.321159346466822e-8
2.260422942402314e-8
3.7086144229172385e-8
5.344630157556638e-8
1.0153547350382415e-9
4.2981647968898163e-7
3.768368657947743e-7
7.852699306717094e-8
4.0363001254320356e-7
5.892760813454341e-7
7.089723883248388e-7
7.030310836323779e-7
5.456743011792707e-7
2.904595855106975e-7
6.302110960376121e-8
3.6850506563128347e-8
1.7329835342754212e-8
9.459546667080171e-9
1.8162847541193662e-8
6.420168495403783e-8
1.1217744871884008e-7
4.0199086174038135e-8
1.8943581175388117e-8
1.684465427325071e-9
2.6160854414380595e-9
4.908804323959122e-9
1.4103630034346628e-9
9.590916393206975e-10
9.059259276659884e-10
1.8898046897553707e-9
2.9780256681931628e-9
2.6361896889162604e-10
9.898511552797888e-11
5.304973357409534e-11
1.6954794664289862e-12
8.083793003679004e-13
2.950512708211086e-13
1.725419191951353e-12
2.9720981611051873e-12
9.128800333972062e-13
5.495525203792053e-14
3.311164045923214e-13
5.86550788186181e-13
7.938669867260955e-13
9.866178566984507e-13
1.1846228623433548e-12
1.4022030270357967e-12
2.249070984763401e-12
1.921083399938053e-12
7.960103298350086e-13
1.4594589651093603e-13
9.319454316128299e-14
2.2512258667875234e-13
4.098294154575534e-13
6.363614935041717e-13
9.257524401626659e-13
1.3110314879818658e-12
1.8374707446641417e-12
2.569499053609196e-12
3.602583989759073e-12
5.082643845126094e-12
7.238961956480494e-12
1.0442364308204836e-11
1.5312601796446053e-11
2.2926248269859995e-11
3.524269813143078e-11
1.3720099413802806e-10
1.0906452188454173e-10
1.0159524047892434e-10
1.0777418878942878e-10
1.26012757587391e-10
1.5884096888556582e-10
2.1378061793293276e-10
3.0819078758481134e-10
4.855563160421381e-10
8.824393556025558e-10
2.149363287905893e-9
4.511434757176432e-9
2.874066600704738e-9
6.900209383686298e-9
3.854627972840742e-9
1.572170549147778e-8
6.698939927404826e-9
4.670606419741487e-9
7.210222264377946e-11
5.185958764063636e-14
0.
0.
0.
0.
0.
0.
0.
0.
0.
0.
0.
0.
0.
0.
0.
0.
0.
0.
0.
0.
0.
0.
0.
0.
0.
0.
0.
0.
0.
0.
2.546688430593832e-14
3.873500809627897e-14
5.935197997019968e-14
9.152846376585552e-14
1.420023876506971e-13
2.2165281260515652e-13
3.482141617356975e-13
5.509057978811642e-13
8.784720073296551e-13
1.4134176765958583e-12
2.297835550506376e-12
3.7816052886888405e-12
4.348004567008496e-11
1.218852815613395e-10
2.2659241075226118e-10
2.526500897407387e-10
1.1222287685559766e-10
1.533555609379625e-10
4.942572747323716e-10
8.928866318841003e-10
1.3480276774144244e-9
1.860120716932441e-9
2.4249211106078708e-9
1.194704690473315e-9
9.582301579336336e-11
8.931124252076475e-10
1.2516706805972072e-9
2.1882538251990512e-9
5.805465033278854e-9
6.605831879215365e-9
7.687385561949103e-9
5.268807154179224e-9
3.4372464268697024e-9
2.3993471888413293e-9
1.8293913960489615e-9
1.5618212434978104e-9
1.5084352209790586e-9
1.6299943584030648e-9
1.9228109097434272e-9
2.411871456094688e-9
3.1495036584320817e-9
4.218880342093014e-9
5.7421279184304555e-9
1.1595325652012484e-7
4.161163498778625e-8
5.772545074383743e-7
1.816353743206847e-7
7.982047269899917e-8
3.206667533085907e-8
7.773129494775164e-9
1.1880521640326404e-8
4.130708789167054e-8
6.908895067194862e-8
1.2875211778340594e-8
2.5635610604983866e-8
1.855000197429902e-8
2.9281578189080255e-8
4.2464842689966807e-8
3.416584914298964e-8
1.4998656635097383e-8
4.955602453497036e-9
1.1201773782245297e-8
7.858474406484445e-9
6.956980525447131e-9
4.8894513728562815e-9
1.3261433752432926e-9
6.706892918441019e-9
1.3885719146905033e-8
2.521414336645035e-8
3.55079574951699e-8
2.704224152855411e-8
1.5957285210343407e-8
7.255241771359234e-9
1.5075448575949976e-7
5.118138535207002e-7
6.266167010359238e-8
2.8839056330059477e-7
2.94667515514748e-7
2.75812121658814e-7
2.403504371583454e-7
1.878152194578241e-7
1.3282337133464513e-7
8.82186988140858e-8
5.856206041962085e-8
4.503085866700607e-8
7.269008019075641e-8
1.0057268896070649e-7
7.338981366406962e-8
2.6271633971934494e-8
7.909731936995069e-9
1.5918736487261474e-8
1.2151443503888806e-8
1.0395832622312317e-8
8.546256977280523e-9
1.0455592937714775e-9
8.041136704476944e-9
2.1329836997769108e-8
4.0223489520135897e-8
3.142313555715493e-8
2.2324054174483853e-8
1.4186196577992362e-8
5.871056991195733e-9
4.520803617847544e-9
2.1533633270573748e-8
2.148771340171345e-7
2.2589947022721732e-7
1.1320035389778477e-6
5.561591081511986e-7
3.57886495162946e-7
2.2882042494855825e-7
1.366681206542566e-7
8.169583585088852e-8
5.109419715246349e-8
3.740087151918277e-8
4.1850682706209564e-8
7.780023661157967e-8
1.1711516548178812e-7
1.1055128589623128e-7
5.4287207540937605e-8
3.56307078305238e-9
4.278845901343902e-8
3.0257361013862214e-8
2.6324771784388633e-8
2.5185105106661754e-8
9.20455368855076e-9
1.4307132992434204e-8
4.018927980742656e-8
5.9252607644513105e-8
5.585673870573191e-8
4.69478601217958e-8
3.6232682654142616e-8
2.432490491212172e-8
1.0595340824651277e-8
8.467201696140394e-9
4.4807453438646845e-8
4.2701525185511226e-7
5.480495851204444e-7
1.8669141975721432e-6
9.627106222665078e-7
5.781249979226678e-7
3.4922487753918333e-7
1.8260914362936846e-7
7.918932877725427e-8
2.2644770553939283e-8
2.8020781345864347e-8
1.1171751853762139e-7
5.6260830951039635e-8
7.098835887266554e-8
1.2506450537003227e-7
1.1523137779944657e-7
4.380593207755614e-8
4.058717202243671e-10
1.671476056035441e-8
1.3822496773545362e-8
1.1207536695983459e-8
9.513941924508223e-9
2.8899889954511464e-9
5.932262398104301e-9
1.6813372049190498e-8
3.7192502557464266e-8
5.060474571931413e-8
3.3728793865360637e-8
2.04543939768802e-8
8.384714787061159e-9
5.902632817204775e-9
2.945100631826937e-8
2.6688693084608767e-7
3.4016351699288116e-7
1.1477491625593726e-6
6.841145917214561e-7
4.6730550693781e-7
3.1787802845433283e-7
2.00809949275212e-7
1.2696759248395493e-7
8.59329907494023e-8
6.718848180629125e-8
6.809224667148686e-8
1.227815365175518e-7
1.645488751006138e-7
1.2605096016267374e-7
5.112950758060809e-8
1.672260106781798e-8
5.5740393130950014e-8
4.1048323244384806e-8
3.821549584248701e-8
3.4282051210206627e-8
4.063721045705567e-9
3.029002866456999e-8
6.424728046385737e-8
7.379297721797316e-8
6.809599378429203e-8
5.807066985994481e-8
4.5180092051272646e-8
3.009664392190353e-8
1.2019825587678243e-8
1.3692318775388356e-8
5.040855355668881e-7
8.889789032319249e-7
1.8557296556800393e-6
1.2579203700894995e-6
8.09833314562297e-7
5.291770963104234e-7
2.9878887810067516e-7
1.365348957376382e-7
3.156537881563861e-8
9.602260236279287e-9
6.432666382877225e-8
1.8327880940629768e-7
6.217919008122709e-8
3.66864583584098e-8
1.0657547436248934e-7
1.419626243308212e-7
7.000823829420079e-8
1.3980201322168981e-8
1.159627221082461e-8
1.2711589148726971e-8
9.681331024753597e-9
7.931872244115254e-9
3.2667269191966797e-9
3.6549093263237904e-9
1.0479474423566193e-8
2.131558212201519e-8
4.1177527377545936e-8
6.738565514124612e-8
3.3676018115118146e-8
1.0965400363908116e-8
9.579517243240117e-9
3.113364983082523e-7
6.912164145465178e-7
4.7552500775952387e-7
5.983075969448994e-7
5.313397152587601e-7
4.553896054945623e-7
3.5715507747064394e-7
2.651876420220249e-7
2.009480182573567e-7
1.6440307338362738e-7
1.5034491718621617e-7
2.3426807749092656e-7
2.1226462967951498e-7
9.672101074302344e-8
1.0715358805775912e-8
1.0714970272395275e-7
7.515656893444203e-8
6.84269703068209e-8
6.821438852227834e-8
2.5176039794406247e-8
3.825620012302299e-8
8.226739274426115e-8
9.244266493261716e-8
9.104750964384711e-8
8.460825156040141e-8
7.27522219838227e-8
5.5694806203862203e-8
3.347330287088578e-8
2.582083326692917e-9
5.034653169861316e-8
1.6649923581738025e-7
1.0548339147847612e-6
5.832131210982925e-7
5.462991630105313e-6
1.8085622554085938e-6
9.594566890769364e-7
4.820608732993264e-7
1.8359730900292444e-7
6.313871976140007e-9
1.5861677250981726e-7
1.1719929714587148e-7
2.5900032234462105e-7
1.0863249388669082e-7
4.081438269173098e-8
9.302330593424857e-8
1.8692663368103422e-7
1.3712143785404773e-7
4.562816513886274e-8
3.2520314516476652e-9
1.8385099792577415e-8
1.4636668298295598e-8
1.175133302408781e-8
8.493840800519012e-9
4.3424851980287505e-10
9.35502864298076e-9
2.116961541804086e-8
4.317087270237251e-8
8.350006399872128e-8
5.708488692684941e-8
2.6289445200439317e-8
1.486440541588745e-10
3.425882026316609e-8
3.895750440638553e-7
6.741756198241413e-7
9.255982563079661e-7
8.518236657511564e-7
6.810096280612415e-7
5.338439687950166e-7
3.843553853234459e-7
2.699772697750489e-7
2.0081348786994781e-7
1.6767181173705906e-7
1.648618855098983e-7
2.5500862652793033e-7
2.460682117798404e-7
1.14910848914666e-7
2.7852089122587143e-8
1.0599255131191296e-7
8.843423417686135e-8
7.765339482661841e-8
7.859450246001731e-8
3.4945021885605004e-8
3.7720916011640076e-8
9.172536402300149e-8
1.0947055299634544e-7
1.103276653571394e-7
1.0433075506487372e-7
9.135263937385062e-8
7.180373413028345e-8
4.6938924502844514e-8
1.561922415982409e-8
2.9307323675617595e-8
1.0161616936176062e-6
1.5001901765985213e-6
4.054925941970591e-6
2.4170466141196407e-6
1.4673154648912543e-6
8.948419247682239e-7
4.3990972568796395e-7
1.0354676185177674e-7
1.8332894143807065e-7
3.741010479209581e-7
8.792934632160322e-8
3.946679849758383e-7
1.5906298578207645e-7
2.1735316324386392e-8
3.466129560377076e-8
1.677929408934284e-7
1.5880898120645805e-7
6.516417392238466e-8
9.343836661763447e-9
1.2851193712824247e-8
1.22364853402021e-8
9.248092097444132e-9
6.655562183217037e-9
9.314036816647768e-11
6.415457822543473e-9
1.370038148241653e-8
2.5306378228728217e-8
4.450555003176485e-8
7.196008862460092e-8
4.142427641169746e-8
6.479367669672208e-9
5.462018635059596e-7
9.88981965119247e-7
2.9508433591680297e-7
5.948149217469595e-7
6.2632164602043e-7
6.109260988069805e-7
5.442225999109848e-7
4.5002032918902004e-7
3.673766526486953e-7
3.1199444980906085e-7
2.832638663971768e-7
3.343320576394918e-7
1.7662485893284625e-7
6.402777084020391e-8
5.8858669164675766e-8
1.5743593717281141e-7
1.2843037334914939e-7
1.3381576907902248e-7
7.741350845122472e-8
4.997488707145225e-8
1.1725768943589519e-7
1.36125314637145e-7
1.4348439755992195e-7
1.4597511140515207e-7
1.4024790428205074e-7
1.2325135774951372e-7
9.534338703235016e-8
5.7704659087588805e-8
7.243125286129648e-9
6.873297572238023e-8
2.00573073513839e-7
2.22540551690901e-6
9.984878198218183e-7
0.000010162400243106224
3.4622468366984288e-6
1.8021482941103363e-6
8.491771780273723e-7
1.8485195854016337e-7
4.629601791542304e-7
1.6929948125980111e-6
1.4451644233909645e-6
6.236500046211384e-7
1.2054728699994117e-7
2.8718925054022583e-8
1.2394295084892974e-8
1.4756564555996355e-7
2.305907293526466e-7
1.348252255047659e-7
4.004616402003709e-8
7.259750755573043e-9
1.801534347017569e-8
1.3977050134631884e-8
1.0841466847818953e-8
4.9795416393840964e-9
4.568307350525618e-9
1.3505014478436623e-8
2.6633045203148152e-8
4.994158282711894e-8
9.040676772844885e-8
8.730819250478047e-8
1.715218265655023e-8
4.826503281434111e-8
6.279226052689462e-7
1.1693382513477482e-6
6.727886797747899e-7
9.195889893480827e-7
8.667720435899399e-7
7.727246333302268e-7
6.268567939795718e-7
4.823736827843872e-7
3.7902181282006995e-7
3.188131637950587e-7
2.956915223246075e-7
2.984733304922812e-7
1.6131920787653325e-7
6.605840644733252e-8
1.9477358242240595e-8
1.9450419915558482e-7
1.4588867152966247e-7
1.4840398561727887e-7
7.875483717332707e-8
7.277595791517973e-8
1.413716187242205e-7
1.5936836800622923e-7
1.6952371276562505e-7
1.7733733492913065e-7
1.7730608517255157e-7
1.6322108606495985e-7
1.33698360078683e-7
9.197528292712317e-8
3.980974833876382e-8
2.7374263609304394e-8
2.184692073790257e-6
3.252531224997428e-6
7.218704968133364e-6
5.134335277502324e-6
3.135023652711048e-6
1.9348766598959305e-6
7.424825051855596e-7
7.384849041139727e-7
2.2080322365961735e-6
2.0728305314705846e-6
2.0201570108952273e-6
1.3547453079938842e-6
7.406014720721839e-8
1.9773133607381817e-7
7.680453298072772e-8
2.0722015858498365e-8
1.1215157613364236e-7
1.6950334257793617e-7
8.380336137593477e-8
1.758948562990314e-8
4.206989687939303e-9
8.573233225772999e-9
6.420045463496269e-9
4.208183833756224e-9
3.665120377117388e-10
4.9636816429511424e-9
9.793286556580665e-9
1.6756823458861966e-8
2.6323379728920875e-8
3.601756463694867e-8
2.8706365339990558e-8
3.3660649204189205e-7
4.0842703341886906e-7
3.184763905876117e-8
3.2379274091940593e-7
4.653111895998448e-7
5.66596929248032e-7
6.187897950155482e-7
6.011067783066673e-7
5.187356761564586e-7
3.776501725809341e-7
1.7982993332543163e-7
8.974683514500826e-8
3.839771738440744e-8
2.0121332459987633e-8
2.320248923935283e-7
3.1134720535023856e-7
3.2266735030810065e-7
4.366398710091804e-8
2.1103347653129844e-7
2.248565948470963e-7
2.1280269842803983e-7
2.191159832745765e-7
2.3696146353577067e-7
2.56402617173452e-7
2.6565846115311956e-7
2.5268296434141756e-7
2.1238040048586357e-7
1.4894342232544412e-7
6.705561847292125e-8
3.6060412572215674e-8
1.7254176718144736e-7
5.521158896402807e-6
2.6614733188124027e-6
0.000014956300798257717
8.185045552038814e-6
4.726726333919817e-6
2.31414185280972e-6
1.6721554190480594e-6
2.3255056023010675e-6
2.5394039650001907e-6
4.446031515607995e-6
4.119106052431006e-6
2.21537473276727e-6
2.188139630399549e-7
2.5015835970209813e-7
1.2370706324478053e-7
4.044901982283273e-8
1.1832959809236876e-7
1.7412041451175618e-7
7.231184523652835e-8
1.4252755783837167e-8
3.752071113348654e-9
8.019133483680263e-9
6.0344781455294816e-9
3.5564322236974207e-9
1.3275630114000897e-9
6.0391681280085905e-9
1.1386360654340425e-8
1.9302090561480484e-8
3.035727154679581e-8
4.056787055475389e-8
1.6839958665516186e-8
3.8006689300097477e-7
3.982177884564339e-7
4.918812856999915e-8
3.682993465439809e-7
5.38902964238041e-7
6.611343674975946e-7
7.022514398620256e-7
6.269631791811578e-7
4.446184692599802e-7
2.056775097218611e-7
2.3171915256513727e-8
1.3344903134188745e-8
4.133386032380302e-9
1.4773660030604926e-8
8.3704897794347e-8
2.3474002252707144e-7
1.266399903534827e-7
6.080035683960908e-8
7.364168624753961e-8
3.027136237971975e-7
4.6882604775746605e-7
3.56239274958484e-7
3.0932676604336195e-7
3.1528339199345696e-7
3.3672376937286605e-7
3.570895692379487e-7
3.590139772723358e-7
3.2464462132282946e-7
2.5248243515333365e-7
1.5636016946439763e-7
4.323306120116195e-6
9.845066726426923e-6
6.250492786335149e-6
0.000011348019571129799
0.000010917867311569185
7.225577922675058e-6
1.8806137571274557e-6
3.2601106707090236e-6
5.376157284546155e-6
9.876533334617257e-6
1.3773911818942233e-6
5.529826887146186e-6
2.741836051928637e-6
1.5878769715151318e-6
1.1512970527736312e-6
1.0945298535093123e-6
1.302739431476859e-6
2.595387268879887e-6
2.777028949545822e-7
4.898784596179312e-8
2.5337246943442674e-8
1.3950920980547895e-8
1.4582441218376918e-7
1.851139503521734e-7
4.991318696762761e-8
5.559279538796254e-9
1.012995765423545e-9
7.283896825793031e-11
1.8827603705075694e-11
3.068479931790839e-13
3.996648648021657e-13
5.570514244241972e-13
4.935814926300181e-13
4.995376815735455e-13
4.666694484744247e-13
3.3067910671014446e-13
8.33637911482902e-14
2.0756762713917998e-13
4.670163203160803e-13
6.746014345066282e-13
8.487832346770976e-13
1.0145523473166736e-12
2.5075109128283796e-12
2.091436396678774e-12
9.91819328346063e-13
4.893877746860079e-13
3.751650076928041e-13
4.113303821178944e-13
5.182703513319286e-13
6.78657151501155e-13
8.991887279768786e-13
1.1994772753714268e-12
1.6112564586074927e-12
2.1826740407657276e-12
2.9872598916262163e-12
4.139789772156287e-12
5.824717398334365e-12
8.348862515626026e-12
1.2244284949702326e-11
1.8481417191759127e-11
2.894478482715008e-11
4.7598034784205476e-11
3.7451242141033546e-10
2.0922194342940312e-10
1.54912691512503e-10
1.4810303378709003e-10
1.70105262556056e-10
2.2619619119052912e-10
3.4899435165350064e-10
6.677078360879618e-10
2.066095332464345e-9
2.06798156079651e-9
1.134908090363447e-9
1.9014890418666907e-9
2.268094775845702e-9
2.3537021133414196e-9
8.385545934210725e-9
2.1963033066623643e-9
9.288270700512821e-11
5.820652625284262e-14
0.
0.
0.
0.
0.
0.
0.
0.
0.
0.
0.
0.
0.
0.
0.
0.
0.
0.
2.2556806963713848e-14
3.091370576846523e-14
4.248106037140482e-14
5.851081224748605e-14
8.076363777206714e-14
1.117177444272908e-13
1.0461365696192852e-13
4.802363972493249e-14
4.2404859785032756e-14
5.897508138530958e-14
8.596482119328659e-14
1.170516451733626e-13
1.5779320573033316e-13
2.1783454390968131e-13
3.0923578708036366e-13
4.487164077319169e-13
6.613255456695575e-13
9.858136189442227e-13
1.4830330988197928e-12
2.2496299468630677e-12
3.440904055668312e-12
5.309772050850204e-12
8.274631250787003e-12
1.3040550449211807e-11
2.082223038419649e-11
2.796259486720725e-10
6.859062748155345e-10
1.190591575484048e-9
1.3132989025325105e-9
7.24999955740248e-10
3.3167707325807776e-10
1.592399703568339e-9
2.9452659328155218e-9
4.3628405551384505e-9
5.8390988273897304e-9
7.364169833005535e-9
8.918612680619358e-9
4.1233725010742e-9
1.1919321496167723e-9
4.1482083835818326e-9
4.530772681636393e-9
4.768450605998424e-9
1.6898745039506282e-11
6.185916399849306e-9
1.3757773559022914e-8
1.4193011263961844e-8
1.1864430911204192e-8
9.838535587572015e-9
3.030369301645644e-9
4.725493578730316e-9
4.431521338747616e-9
4.108580587001717e-9
3.954750902549506e-9
4.0081910569543315e-9
4.292015955518529e-9
4.842906381613494e-9
2.8001850433967216e-8
2.1472133316807992e-8
3.9698015924990245e-7
1.2526914304689052e-7
6.49990283756004e-8
3.0805012814966114e-8
1.1370179825054902e-8
3.301247914926832e-9
2.105338573645284e-8
3.735779760897919e-8
5.317620939680948e-9
1.4037979396034327e-8
1.3343562781053128e-8
2.7943328788360956e-8
3.592173201568636e-8
2.5255766083650363e-8
9.580575544093917e-9
9.20182679190848e-9
8.15249969124695e-9
6.088837176310499e-9
5.501068531368793e-9
3.2121431003925933e-9
1.727307683067845e-9
6.2511423663754794e-9
1.28945170085068e-8
2.3230166409112874e-8
2.6119577941985118e-8
1.7578064034124735e-8
1.0085657082281502e-8
3.707678447098819e-9
3.259192505508073e-9
1.2070527922411666e-7
3.3813892957051546e-7
2.1423695062854685e-7
2.755725090912268e-7
2.1937479426358473e-7
1.7401180120428765e-7
1.2690362762663726e-7
8.459755386621232e-8
5.6880149983348165e-8
4.882078440356107e-8
6.607420976778911e-8
5.858504476136991e-8
7.22629223785689e-8
5.2648313130896435e-8
1.8236961802187354e-8
3.289805438841207e-9
1.1481864691485256e-8
9.13719878488417e-9
7.784731188863411e-9
7.037649243634166e-9
2.6188805995683798e-9
4.2157551847256964e-9
1.3394196079580374e-8
2.0546059322763062e-8
1.6941052319882204e-8
1.3125781999619078e-8
9.250527790708571e-9
5.1660394758699826e-9
5.619560768801224e-10
5.415332790721244e-9
1.468716803658298e-8
1.6195178813110473e-7
1.0423376028347086e-7
1.1622743461433004e-6
4.048635644365608e-7
2.370447158469018e-7
1.3606672854835366e-7
7.358089022630391e-8
3.833783941467191e-8
1.7684339934690333e-8
9.950157092473375e-9
2.2702154356683857e-8
3.699777551592031e-8
6.810134552295984e-8
8.212655691346269e-8
5.5649611365117685e-8
1.885710664672894e-8
2.2877327844967436e-8
2.125154742113563e-8
1.648524605062085e-8
1.54570318764575e-8
1.072196438471322e-8
2.9737436901034727e-9
1.69120414440425e-8
3.6042109641676014e-8
4.596923508575889e-8
3.8708631539227346e-8
2.932484382800761e-8
1.9844362021826648e-8
9.952638275608184e-9
2.4158323310383604e-9
2.287292657551689e-7
5.214442734383213e-7
6.142807346338789e-7
5.649515034797939e-7
4.05935019884845e-7
2.9551724463231406e-7
1.92968984334888e-7
1.128765822445916e-7
6.257683164610585e-8
4.245581462847518e-8
5.779726570794048e-8
8.407425931534701e-8
4.2392906669476595e-8
6.055898764328105e-8
9.206625175400325e-8
6.007649132633938e-8
1.545131494946771e-8
6.955382429971342e-9
1.0709122359023477e-8
8.220513458544e-9
6.959608742876064e-9
4.928318363911155e-9
6.645723079980612e-10
6.250393593364237e-9
1.4436011248839253e-8
2.97280978840792e-8
3.468198691791351e-8
2.1273867737288533e-8
1.118709446901722e-8
2.4234766948845627e-9
7.47426861643507e-9
1.8601045279876558e-7
3.597438598873109e-7
5.562881889711828e-7
4.801396148517615e-7
3.6921167037119274e-7
2.8144307457673705e-7
1.9644506874911633e-7
1.3199552462118064e-7
9.132134463740566e-8
6.81806708300559e-8
5.839407889853992e-8
1.1183627151743336e-7
1.413467113889448e-7
9.882105281193857e-8
3.6550133683943006e-8
3.444122968404061e-8
4.3328385479680326e-8
3.364639538438719e-8
3.214466934687874e-8
2.6673379112444532e-8
4.4950569877991527e-10
3.02775633179411e-8
5.5865909247447625e-8
5.7452492826937456e-8
5.1742197801556325e-8
4.36461846044747e-8
3.3411455042443494e-8
2.078661767700323e-8
3.2963862281528163e-9
2.927118168666697e-8
1.169344336073958e-7
4.885307743770906e-7
3.5510710977470814e-7
2.47727758031872e-6
9.118297245449206e-7
5.044637174999001e-7
2.7305545823492557e-7
1.27130556194221e-7
4.643112178957985e-8
1.2131026083602537e-8
6.327412080570126e-8
1.6041013246438335e-7
6.858542116240965e-8
5.385400589372354e-8
9.795400820601744e-8
1.125016586948719e-7
4.855204927562196e-8
6.188044974713941e-9
1.3136167914468188e-8
1.2279418786699586e-8
9.665285162276125e-9
8.337012296810642e-9
3.827901136498919e-9
3.46852470914478e-9
1.134012208462059e-8
2.5011078710179627e-8
4.810077488737106e-8
3.500766089765177e-8
2.096884688403286e-8
9.597197179703924e-9
1.9695576112576436e-9
1.8037236417527736e-8
2.3811761014001256e-7
3.7591436321169056e-7
8.709635597324762e-7
6.182193283139263e-7
4.456207279634012e-7
3.1999395089822664e-7
2.115648596639563e-7
1.373338001929659e-7
9.369754864310594e-8
7.12795116110321e-8
6.614990241420126e-8
1.2361990834348078e-7
1.6173617012919896e-7
1.1790648349354593e-7
4.558140284285581e-8
2.6831232864536425e-8
5.186798059812894e-8
3.9201618393488884e-8
3.694528809317758e-8
3.213832261656118e-8
2.048016286837541e-9
3.161443592405093e-8
6.340999561470723e-8
6.891415040280487e-8
6.27405122450088e-8
5.318041727770397e-8
4.10439528516089e-8
2.6569969135164163e-8
8.220336337160195e-9
2.074017226572311e-8
4.781956084185598e-7
7.263672284895146e-7
1.8844519932060026e-6
1.1291107174267269e-6
7.069879942891242e-7
4.476610091715562e-7
2.456204599637496e-7
1.1144558088447158e-7
3.057050029175316e-8
1.1462937670023765e-8
8.877539376497927e-8
1.76402880494482e-7
6.467345801497472e-8
3.7110946790587787e-8
9.589934869049816e-8
1.2708042935714744e-7
6.088991379973971e-8
1.1085089547292912e-8
1.1476476035938641e-8
1.1848972728654974e-8
9.047856988753009e-9
7.47835925834607e-9
3.0056369372064895e-9
3.50154722941507e-9
9.92976140085405e-9
2.014995974449825e-8
3.8635662603330485e-8
5.924171202206885e-8
3.0096578051476256e-8
1.0288514096464052e-8
7.037758315720684e-9
2.8559785996287527e-7
6.673835461938125e-7
4.3466834715658765e-7
5.631591867408621e-7
5.016011028794606e-7
4.3155186946909884e-7
3.39883055793077e-7
2.5215079440607094e-7
1.894419558705018e-7
1.5234400040022344e-7
1.3555917048246138e-7
2.1572006641877526e-7
2.0578820603325716e-7
9.837259117292116e-8
1.3773888975492687e-8
9.61722497479426e-8
6.832766563742634e-8
6.085705236875715e-8
6.100913714511577e-8
2.7821136108239076e-8
2.9444271915443963e-8
7.45760126293696e-8
8.58612883716918e-8
8.372053666538351e-8
7.702026235984904e-8
6.572323958531658e-8
4.987661369236117e-8
2.908705802978143e-8
9.721653054175267e-10
5.6659280624330444e-8
1.8830360291958095e-7
9.247686438833516e-7
4.6187802554422543e-7
4.916969819923724e-6
1.5571301330093475e-6
8.22358912382289e-7
4.121554537238814e-7
1.6354441607662114e-7
1.5270810226717534e-8
8.147512998966105e-8
9.997548785073049e-9
2.537080224501892e-7
1.0255541766151625e-7
4.793217098022112e-8
1.0079129234828037e-7
1.7211351218984126e-7
1.122655136680023e-7
3.2769683897829874e-8
8.673317632000355e-9
1.8020811640939775e-8
1.3899725956717467e-8
1.1442757308787198e-8
7.797140419691331e-9
1.4042419466432303e-9
1.0367546614580933e-8
2.3145228276715625e-8
4.737454569157772e-8
8.03015031584352e-8
4.6067118090530566e-8
2.1527449131802736e-8
2.1631060899717904e-10
2.8801790743677174e-8
3.596630807296389e-7
6.273112358537799e-7
9.471396299840249e-7
8.289503195557453e-7
6.468133648681991e-7
4.978338695674824e-7
3.5198027293501186e-7
2.4259320281108696e-7
1.765585635475573e-7
1.4382292552289045e-7
1.3741231185603715e-7
2.243047726501672e-7
2.414390514195138e-7
1.2467637717831866e-7
3.505635422449509e-8
8.143005569840994e-8
7.965508234338717e-8
6.665131989994684e-8
6.702185208047653e-8
4.119936715582668e-8
2.087942000503613e-8
7.569473677737492e-8
1.0027887656783341e-7
1.007692354804911e-7
9.392977747091901e-8
8.12991273106178e-8
6.331172325370505e-8
4.080635140146181e-8
1.2192552301733089e-8
3.0450590429640887e-8
8.583012949994753e-7
1.2291023492697283e-6
3.5052537597071194e-6
2.021485962876266e-6
1.2315620551567084e-6
7.542344164313936e-7
3.838925935684201e-7
1.261241157582254e-7
6.195419908495687e-8
1.4805007759868738e-7
4.9164497606175726e-8
3.510053222004927e-7
1.215115539289815e-7
2.3435182756928973e-8
6.791366741914135e-8
1.7717536841767428e-7
1.2675122125980536e-7
4.265582504390374e-8
1.6255159796276451e-9
1.551969501605127e-8
1.227178488284712e-8
9.616378801264691e-9
6.263560354744188e-9
1.493830819281891e-9
8.516605523337006e-9
1.7533666304007638e-8
3.2739744107095754e-8
5.840374673213549e-8
7.761302445704434e-8
2.7159979554726205e-8
8.116133334132439e-9
4.6851170835492767e-7
1.0427494712525926e-6
3.8522873232864277e-7
6.559675975373408e-7
6.485219101186983e-7
6.039986532578211e-7
5.149627047631014e-7
4.0976083671197047e-7
3.253198207062968e-7
2.724876966787e-7
2.4862970326708707e-7
3.392133571220065e-7
2.1566499470063098e-7
8.235263995952939e-8
2.686822679147553e-8
1.4811037482629928e-7
1.1042216457756868e-7
1.1053341834954146e-7
9.358659387605551e-8
7.566622286220372e-9
9.14957076097699e-8
1.2275724839628465e-7
1.2964040819242337e-7
1.2974055840377924e-7
1.2278397659769886e-7
1.0663309734678477e-7
8.157018482556766e-8
4.813985219450485e-8
2.3945996892392726e-9
7.034993308473388e-8
2.062509809241843e-7
1.7808387854788207e-6
7.989566219524011e-7
8.7320267205011e-6
2.8448112801061113e-6
1.4835692690234587e-6
7.140817680555579e-7
2.167705207242905e-7
1.6205842409165085e-7
6.671004864356403e-7
7.473664778685328e-7
6.408284384703794e-8
1.5273600208476744e-7
3.1168427354059135e-8
5.4653728652193406e-8
2.0239080111317143e-7
2.019021580705576e-7
9.08722964196851e-8
1.737230747746057e-8
1.8638446689491924e-8
1.912444577173512e-8
1.4631337559035806e-8
1.1461289170085988e-8
2.776702763888851e-9
7.806550896772221e-9
1.913157776044816e-8
3.8022128901457834e-8
7.332896191744346e-8
1.210605340043216e-7
5.4273266238280405e-8
6.945796764020779e-9
4.558779710153264e-8
5.593765254473618e-7
1.0214277702523805e-6
9.048299506981995e-7
1.0212141822633926e-6
8.871668186420651e-7
7.438947212139126e-7
5.707202148768723e-7
4.208761975064483e-7
3.230230245111203e-7
2.7234890493776195e-7
2.6450204925245413e-7
3.4658999756987765e-7
2.3268563416516792e-7
9.462024596000346e-8
7.159102223859632e-9
1.8805825306792552e-7
1.2441717339828203e-7
1.2062021214256116e-7
1.0898593111944364e-7
4.420842502570994e-9
1.0066102116548246e-7
1.411457837075088e-7
1.5261710280139865e-7
1.564654048162747e-7
1.526110737258929e-7
1.3721458696692573e-7
1.0988693562439494e-7
7.321707444190101e-8
2.7538331590048102e-8
3.3360245464043914e-8
1.7044819934835416e-6
2.4587219512751374e-6
6.225650154327429e-6
4.009620368781784e-6
2.430538926120774e-6
1.4807093910563302e-6
6.625370461027783e-7
7.36632581575544e-8
9.904197134214333e-7
1.4662124724411023e-6
8.868907252929863e-7
2.93597028637891e-7
2.2445891635435194e-7
7.110322482031347e-8
1.9911898916148504e-11
8.182469444259561e-8
1.9213198391108267e-7
1.2641248427208092e-7
4.035230596049206e-8
1.585066134081315e-9
1.3404381929283689e-8
1.0647270462853118e-8
7.937509677968169e-9
3.282072914741693e-9
3.8903230692203886e-9
1.0254892147477355e-8
1.8943802161748658e-8
3.2327929065744974e-8
5.120299488360305e-8
6.769410255210846e-8
9.835010553050711e-9
8.245179901615294e-7
7.967800326033084e-7
1.674620057669772e-7
5.483418223375426e-7
6.628981450000329e-7
7.15948449022538e-7
7.027604745167293e-7
6.290216857671896e-7
5.32664580729994e-7
4.361646162350234e-7
3.2526630889646976e-7
2.254750930362506e-7
1.0151292613881075e-7
2.6643406069594112e-8
1.397017021114765e-7
2.1744046513300957e-7
2.000134038905233e-7
1.7426428460580252e-7
4.794021567685463e-8
1.6549962781218256e-7
1.836274288258566e-7
1.9240018787091678e-7
2.0512772746493138e-7
2.1639193136739454e-7
2.1686722179490796e-7
1.9826133428708757e-7
1.589926793635859e-7
1.029248021896164e-7
3.11837032209392e-8
6.352396251582569e-8
1.9897794877512283e-7
4.033718103839189e-6
1.7558094905293123e-6
0.0000139899002279278
6.021749656712828e-6
3.253694659932161e-6
1.5410910565806312e-6
1.7156420743319213e-7
2.344246941501743e-6
2.3163950027358644e-6
2.5194061841081843e-6
2.5899356201007868e-6
5.979302369150824e-7
6.442361175423869e-8
2.516094594727226e-8
2.630986369700062e-8
1.6797086637378043e-7
2.0623274334291685e-7
1.0779351306227495e-7
2.541478749060639e-8
9.735191178839175e-9
1.5221835380920566e-8
1.1497503030393005e-8
8.020502191650589e-9
3.2284256840778885e-10
7.962319627885499e-9
1.673912735057437e-8
3.0213982666361285e-8
5.184094776283416e-8
8.226955263421154e-8
8.28677411910384e-8
4.8097072203984294e-8
1.1254712833201988e-6
1.0677374420196055e-6
3.607623977832242e-7
8.028838149972061e-7
9.078787866340062e-7
9.286539368996432e-7
8.510258758051101e-7
7.073090023204855e-7
5.519829541087848e-7
3.933853679653468e-7
1.7662231815203283e-7
1.0233205700687935e-7
4.888009783728204e-8
1.384317266420261e-8
7.876842576133133e-8
2.8156878195789466e-7
3.179053870970005e-7
2.5753086753136635e-7
1.5010308775366136e-7
2.642099986935522e-7
2.401060530200473e-7
2.2880839116504223e-7
2.393315648275996e-7
2.5942874300655935e-7
2.772753236216394e-7
2.784485400758664e-7
2.50570992386319e-7
1.937474739921255e-7
1.172451358797311e-7
2.6090223043480096e-8
3.936960496320356e-6
6.3114883087918445e-6
8.463157750267969e-6
9.464730851836501e-6
6.636920614445287e-6
5.462812998577667e-6
5.160897489651092e-8
2.272717474377394e-6
2.918306881212211e-6
4.665841419594022e-6
6.570475449179395e-6
1.7646251726120906e-6
1.249849280842586e-6
5.07075801703894e-7
5.378646192877745e-7
5.755938472540545e-7
2.742795500227738e-7
2.812932539551458e-8
1.2367317843332167e-8
9.269902905791564e-8
2.7335871859506367e-8
5.338077701463387e-9
7.736843621690555e-10
2.7695718269949216e-9
2.055062547275532e-9
8.618739709472573e-10
1.361383983817322e-9
3.3980742521197795e-9
5.884260217457965e-9
9.245739932174817e-9
1.2647762610796193e-8
4.5958698352121117e-8
8.395608116313733e-8
3.9873081213112495e-8
3.863067931008849e-8
1.0883066460512157e-7
1.769951780763922e-7
2.316300033207165e-7
2.2870131122979582e-7
1.5373731778378977e-7
6.612778598995075e-8
1.2733267954483948e-8
2.4998313091334335e-9
7.994286719514373e-9
2.860532354428238e-8
3.858374036332108e-8
5.605394100911208e-8
1.2408372191771584e-7
5.794969178579298e-8
7.516359506469048e-9
2.0543463834199187e-8
6.005305334226494e-8
3.499508971357781e-7
5.34931626656772e-7
6.298515341463246e-7
4.7224728940959715e-7
4.301423613194756e-7
4.2341453979879374e-7
4.1728522587036367e-7
3.8707919330618116e-7
3.1729780889597033e-7
2.19863637096644e-7
3.1566006445823553e-6
4.88039837175246e-6
5.585294754071888e-6
9.850368033570844e-6
0.000011482887771820893
1.5455058751821905e-6
3.607001912506315e-6
5.986685142102104e-6
7.335629644302191e-6
6.46135129752751e-7
3.425454188000268e-6
1.750360273509251e-6
9.66541678489454e-7
6.433638184611138e-7
6.00739817886281e-7
1.0602351969948995e-6
1.163942757180255e-6
1.1796570322320064e-7
9.139391513159013e-8
7.201765449361677e-9
1.5126220636743943e-7
1.6701315740484676e-7
8.089376563674405e-8
1.061183860200693e-8
5.781454965122632e-10
5.038021076414537e-11
1.4424941983449717e-11
1.5376757116636968e-13
3.1511852998303565e-13
4.944581003644877e-13
6.21986966072704e-13
4.2638482761996727e-13
3.276092672553941e-13
2.132428892405856e-13
4.740785206712512e-14
1.3961913722547178e-13
3.077159570940282e-13
4.459832090416022e-13
5.656970313466207e-13
6.823996665713545e-13
8.084590417039871e-13
9.528909196075445e-13
2.03169930033872e-12
1.7470994469363657e-12
1.0272367386456646e-12
6.512140427035134e-13
5.817032200941982e-13
6.64082283489067e-13
8.37405033867371e-13
1.0939558293541038e-12
1.452320180575682e-12
1.95060479002333e-12
2.6502521672489396e-12
3.647981872906148e-12
5.098868742444628e-12
7.259482380336601e-12
1.0571767836289869e-11
1.5835514716502595e-11
2.4589584976673964e-11
4.003419562608623e-11
6.953867171718722e-11
4.036209073414118e-10
2.381018530846605e-10
1.7768232223199553e-10
1.7026795404971918e-10
1.9791123968885713e-10
2.717302380336046e-10
4.5073721130104867e-10
1.038551824953503e-9
3.265753353245893e-9
1.2709322866105593e-9
9.129399383573543e-10
8.671711299574542e-10
8.51826948327108e-9
1.4956742667324764e-9
4.5187017592655866e-9
2.824252956756965e-9
3.774122031689576e-9
1.989672319817914e-13
0.
0.
0.
0.
0.
0.
0.
0.
0.
0.
0.
0.
0.
0.
0.
0.
0.
0.
0.
2.7375293592663317e-14
3.75802103448389e-14
5.17034222101916e-14
7.128406322286252e-14
9.848563189722835e-14
8.875033078258194e-14
4.041594261422989e-14
3.612017370503783e-14
5.133876261228549e-14
7.468679163314514e-14
1.0108140000857096e-13
1.3583990835708105e-13
1.873220035972498e-13
2.657413127598644e-13
3.8519353776375966e-13
5.667524656003671e-13
8.429144684735022e-13
1.2644885123191935e-12
1.9117437640486823e-12
2.912875745521757e-12
4.475188764156231e-12
6.93881960282009e-12
1.087146284817699e-11
1.7239997531276017e-11
2.7731754691621887e-11
3.6962028907957965e-10
9.269654529900059e-10
1.5930146356416173e-9
1.6308573749425646e-9
6.964326461560259e-10
7.649670120475898e-10
2.4035020999478745e-9
4.107388570446989e-9
5.8633530389614924e-9
7.67101106936503e-9
9.517030896886087e-9
4.454981185006125e-9
9.199021460905442e-10
4.52301946077985e-9
5.349213992155983e-9
6.2660049218380856e-9
6.076951319199384e-10
7.138221019521927e-9
1.5332340115969e-8
1.4374493737079907e-8
1.1436424621558539e-8
2.336445312302948e-9
4.530677533185462e-9
4.8158107239358615e-9
4.387784053427589e-9
4.026308393473371e-9
3.856020156195136e-9
3.905464114027255e-9
4.197559437026406e-9
4.772172238302614e-9
5.694930854778641e-9
6.616317251146038e-8
1.394648934032815e-8
4.2891039069967603e-7
1.425547873384919e-7
6.51897826092777e-8
2.6885868837639088e-8
6.394468478551916e-9
1.1199262340402758e-8
3.9986483975943206e-8
8.131641053571387e-8
4.309963223452927e-9
2.183494507441414e-8
1.56227300218449e-8
2.4687165221813475e-8
3.7421672223995504e-8
3.082857571416558e-8
1.3977283841679698e-8
3.581736933655447e-9
9.897576936239244e-9
6.870602638023626e-9
6.026727304366135e-9
4.373540486567049e-9
9.651810630454705e-10
5.6020254711897726e-9
1.1672173019971385e-8
2.1335157988503522e-8
3.118206765214268e-8
2.433129202623024e-8
1.4277172053398705e-8
6.4274713228190965e-9
1.3151037467586974e-7
4.4178614716669475e-7
5.287630879847921e-8
2.4227564849039635e-7
2.4741997592818086e-7
2.314979721875042e-7
2.0188878067629062e-7
1.5835182470448652e-7
1.1311300498919569e-7
7.700821948848076e-8
5.384437983405137e-8
4.4009596260459116e-8
6.562373239803935e-8
8.73477144552101e-8
6.091634968319892e-8
2.0244500593194722e-8
8.096804313050592e-9
1.360042147610614e-8
1.0412128400679766e-8
8.994367273958034e-9
7.290303309816748e-9
5.968740142334017e-10
7.366903594099707e-9
1.9257912068881313e-8
3.35710983020358e-8
2.594426360476354e-8
1.8492607947561454e-8
1.1734520358076738e-8
4.8769395995916724e-9
3.420823759585671e-9
1.6224749492407696e-8
1.8797314785228893e-7
1.9993254071597235e-7
1.0204023148175923e-6
4.963581080673987e-7
3.185944875027248e-7
2.0317525766760908e-7
1.2089975443258598e-7
7.159911904661648e-8
4.368948551445258e-8
3.0696972105748634e-8
3.454043054176117e-8
6.645978176468193e-8
1.0331115166311252e-7
1.011512077313061e-7
5.210259203097988e-8
5.763435256187511e-9
3.800854891482109e-8
2.6910133838126088e-8
2.308243533093519e-8
2.2141128240102594e-8
9.134143134040267e-9
1.1412957636523398e-8
3.406423854788224e-8
5.335405201183994e-8
5.0740128769053987e-8
4.243161894939405e-8
3.2633193294018765e-8
2.185770510683754e-8
9.408630919950708e-9
8.207886866414662e-9
4.330731438585829e-8
3.72677142393154e-7
4.7438865973144303e-7
1.6157502224362555e-6
8.313840660107896e-7
5.000889837706912e-7
3.029967362895099e-7
1.600284872314498e-7
7.253914770827146e-8
2.7639688498211476e-8
3.9143460853781765e-8
1.1117676092385379e-7
5.560463555531935e-8
6.788222455840295e-8
1.128614864858605e-7
9.840524500540935e-8
3.46756093495716e-8
1.8887976406176894e-9
1.5041069264867965e-8
1.2178086024653062e-8
9.991104625222272e-9
8.438752945035525e-9
2.1966798357685224e-9
5.754562340233409e-9
1.5912755393488308e-8
3.49601237831853e-8
4.195069943284421e-8
2.8169431575445826e-8
1.7143235825574796e-8
6.999606485470994e-9
4.871086289588625e-9
2.3771271525317514e-8
2.374484733622849e-7
3.027665903787922e-7
1.0604607894036982e-6
6.193246009599124e-7
4.199491092348005e-7
2.8373147026540284e-7
1.7794315066538566e-7
1.1137125578785186e-7
7.400606375161855e-8
5.640084384001761e-8
5.675370208836904e-8
1.0561890621682902e-7
1.4592515589636193e-7
1.1885348988009837e-7
5.0718065509823065e-8
1.1093266272999272e-8
4.989422888374179e-8
3.6293713981065375e-8
3.322395904224997e-8
3.0542551446616495e-8
5.725563229364383e-9
2.4214165427430256e-8
5.5633472254383864e-8
6.699190751172651e-8
6.164409987555122e-8
5.226250421031596e-8
4.051360543693213e-8
2.6914999506859552e-8
1.058199654022799e-8
1.3092683843012815e-8
4.389667442674206e-7
7.691053567764926e-7
1.6037156098280621e-6
1.0836022336874272e-6
6.998520977900337e-7
4.589332004452592e-7
2.6171287548376596e-7
1.2437393624245096e-7
3.865514489001923e-8
9.344928426922179e-9
7.086557249442985e-8
1.5881006523817095e-7
5.6540940585178e-8
3.975652348199979e-8
1.0360247765335082e-7
1.2573386285614695e-7
5.6711921190280575e-8
8.899393636039003e-9
1.1883567200060173e-8
1.1523589985655597e-8
8.86230754232023e-9
7.288211201569485e-9
2.5522230905304015e-9
3.862288248816105e-9
1.0467161085498446e-8
2.1326037397840338e-8
4.12612340030152e-8
5.434353000733006e-8
2.734463870558703e-8
8.8151027351681e-9
8.43252967502238e-9
2.7599038764603695e-7
6.146949789403805e-7
4.6693640446069895e-7
5.620267358885371e-7
4.898341713868965e-7
4.138238936673716e-7
3.1992775174276306e-7
2.34423228210001e-7
1.7543766770009324e-7
1.4170293681285749e-7
1.277993848733574e-7
2.0511460110670204e-7
2.0038558272907723e-7
9.759146929436792e-8
1.653024832816307e-8
9.331653144723991e-8
6.659937331901162e-8
5.901667112121852e-8
5.926931242804239e-8
2.7777014430649238e-8
2.7503902885955942e-8
7.134850955992752e-8
8.328474003116928e-8
8.16268946512573e-8
7.533359018449775e-8
6.449835399744712e-8
4.9264279293633735e-8
2.9481779054242208e-8
1.5810296375957182e-9
4.8153182381213874e-8
1.6428609096051477e-7
8.98320412059304e-7
5.000793603128919e-7
4.706005728603266e-6
1.5491654521001017e-6
8.240979908740866e-7
4.1729636867104657e-7
1.6605070822626615e-7
1.3358349670029996e-8
9.134108580907409e-8
3.169679201236076e-8
2.4405651308366084e-7
9.812201329130673e-8
4.4565555562529394e-8
9.731488931014608e-8
1.711772021751838e-7
1.1483663633466857e-7
3.4158930640986716e-8
7.245773498027741e-9
1.7178985752188272e-8
1.333534837064041e-8
1.0909337928292815e-8
7.497529971872181e-9
1.1861325138180332e-9
9.684094721614788e-9
2.1679229488564784e-8
4.446475651449794e-8
7.963945359589045e-8
4.5526274941734614e-8
2.111818486461559e-8
5.220014704209347e-10
2.94567385121011e-8
3.4780620602856094e-7
5.967957800832292e-7
9.102339852685275e-7
7.954119604326876e-7
6.220773246638585e-7
4.790834835296803e-7
3.390892261619237e-7
2.3457322375854284e-7
1.719265523405884e-7
1.415095459159187e-7
1.3706381002596856e-7
2.2108185533430114e-7
2.337953888662612e-7
1.1881689729431951e-7
3.286846941962463e-8
8.491588083316477e-8
7.857900830087825e-8
6.661340994664985e-8
6.722547011055472e-8
3.837350606375946e-8
2.386208213480148e-8
7.647382450112904e-8
9.806356998449186e-8
9.866220140789125e-8
9.237599397643682e-8
8.024313523643212e-8
6.272299516948618e-8
4.073856547742206e-8
1.2894805892048887e-8
2.8149650997528168e-8
8.567975499629235e-7
1.2578847485308008e-6
3.4689362432008364e-6
2.0320546275696884e-6
1.237536249898502e-6
7.577105897573328e-7
3.822360428844501e-7
1.1607898475886756e-7
8.683200454994701e-8
1.920123156821807e-7
2.116997554918129e-8
3.645745477016735e-7
1.2814243588913382e-7
2.0953913797592563e-8
5.5485126419616546e-8
1.7197471008366286e-7
1.3546485865852954e-7
4.794655655529754e-8
1.7899998660274755e-9
1.3956181645647634e-8
1.1538637059642482e-8
8.913789123898424e-9
6.040671973710317e-9
9.008850872351605e-10
7.303582297995911e-9
1.5180337819491376e-8
2.8245032223710725e-8
5.026730421427328e-8
7.91040765977098e-8
2.906419779893229e-8
7.533787817252073e-9
4.6233128504850374e-7
9.873259872436969e-7
3.369163287833734e-7
6.014095877240718e-7
6.064482258224508e-7
5.728177643607998e-7
4.947273189208518e-7
3.983757486683518e-7
3.195279385919768e-7
2.698555818970008e-7
2.479254274229876e-7
3.2832586278010554e-7
1.9780734274250595e-7
7.47848743065424e-8
3.6363445077297546e-8
1.4426205559423222e-7
1.1113132890572754e-7
1.1312647888072832e-7
8.739604763082736e-8
1.89723680870998e-8
9.546636443613752e-8
1.2076867104678852e-7
1.2735017377338727e-7
1.2808157528757538e-7
1.2168242517760954e-7
1.0598777740908956e-7
8.137298690704403e-8
4.845814050340239e-8
3.5203954221205377e-9
6.741962200842452e-8
1.9963842893550649e-7
1.8159490140967468e-6
8.226006350266036e-7
8.786467983760443e-6
2.8748470019192054e-6
1.4945944954759308e-6
7.124558062825843e-7
1.9768151129666512e-7
2.229066120977958e-7
8.885567361344156e-7
9.707468437369653e-7
1.0656774794435167e-7
1.5230024547427913e-7
2.8539952372981238e-8
3.7571659635415974e-8
1.8203076889964733e-7
2.1075213992242873e-7
1.034077126800366e-7
2.386189477562288e-8
1.4206991636472023e-8
1.7749591150928435e-8
1.3505226084833797e-8
1.0579626300642247e-8
3.414015389737671e-9
6.16454478525898e-9
1.5861210254766592e-8
3.139288290185924e-8
6.005462331303703e-8
1.077719194226651e-7
5.956439523580309e-8
9.09948153335388e-9
4.4576936172492485e-8
5.444197064444972e-7
1.0056211632136352e-6
7.754759424102576e-7
9.311326536872466e-7
8.313337527663298e-7
7.111515884469872e-7
5.55603123304025e-7
4.1592916806016517e-7
3.2277687045065087e-7
2.739457664992927e-7
2.6731158893167623e-7
3.308208106447006e-7
2.0567397903786512e-7
8.385858167884304e-8
1.5312591695384779e-9
1.869000396447013e-7
1.258597549314678e-7
1.2522584107539109e-7
1.01440980920678e-7
2.2907556325238357e-8
1.096117596774264e-7
1.403446047160056e-7
1.5058549021215057e-7
1.5524818326592583e-7
1.5228251266082233e-7
1.3757074712612545e-7
1.1075446674489966e-7
7.443039147543306e-8
2.8996268580385837e-8
3.1494269124048326e-8
1.7564541851900536e-6
2.5727877615451992e-6
6.325736986130004e-6
4.128932244599413e-6
2.494802432041969e-6
1.5135638986544442e-6
6.454333330686718e-7
2.0371566308642554e-7
1.389474365922355e-6
1.7129235940960188e-6
1.1770725414231588e-6
6.196938564020308e-7
2.0286773050243648e-7
1.0627793043547685e-7
1.3248935949276015e-8
4.823352814549186e-8
1.7912100882356165e-7
1.4659247245338708e-7
5.1237897351999115e-8
5.020466992423683e-9
1.0299406750167099e-8
9.427454621757858e-9
6.920518479472413e-9
3.638252241566235e-9
2.3559893233550898e-9
7.574104240391673e-9
1.417089047339402e-8
2.4129351187314682e-8
3.798602469304176e-8
5.135863544087832e-8
2.1589944860764452e-8
5.783789993938035e-7
6.002029310048425e-7
1.0414776803647928e-7
4.3917882958665765e-7
5.62467052651001e-7
6.328138470007586e-7
6.444491718551776e-7
5.94981931867894e-7
5.126971427923894e-7
4.1573889158984165e-7
2.8246257250460015e-7
1.7168725850387976e-7
7.748606862647574e-8
1.1036968588284844e-8
1.765234343806569e-7
2.2759558380715897e-7
2.1690334322115598e-7
1.462727747515166e-7
9.785387088040367e-8
1.7652756599619493e-7
1.8339841959271143e-7
1.9171106086549048e-7
2.0573251858538278e-7
2.184293759024268e-7
2.2013332795342497e-7
2.025159373518532e-7
1.639161819667238e-7
1.0805408409426279e-7
3.616326445028975e-8
5.8587860086109664e-8
1.934074353822543e-7
4.259584881170695e-6
1.9141433505182405e-6
0.000014198780266680325
6.283688211515423e-6
3.4108026623967644e-6
1.5904257412202577e-6
5.315295840558127e-7
2.471472374125746e-6
2.232044259242397e-6
2.7883248653145473e-6
3.104749418937951e-6
1.0897587353768384e-6
6.713806540545297e-8
7.402838110449334e-8
2.516423163368942e-8
1.1028428835785924e-7
2.0761950325594368e-7
1.3458466235457554e-7
3.649096576210371e-8
1.0792890871381532e-9
1.1981264260558774e-8
9.817244655075083e-9
7.0039134201319035e-9
1.8482218996660693e-9
5.009135855677666e-9
1.149280442195813e-8
2.0775634395682676e-8
3.5286575781968115e-8
5.5686409805501533e-8
6.727386043669253e-8
3.634186254175601e-8
9.303072609622106e-7
7.472104046563258e-7
2.1424206998501398e-7
6.133487508961221e-7
7.509954292082468e-7
8.136682547985633e-7
7.831287022280729e-7
6.72750475170173e-7
5.251058562087454e-7
3.4520977263673883e-7
1.0498925636964942e-7
6.052737307117712e-8
2.916334946985876e-8
3.5061651897654957e-10
1.0870859023244324e-7
2.5975359948902035e-7
2.5590062505557717e-7
2.061510817262438e-7
2.289203325528142e-7
2.8891552870684195e-7
2.4777481368243633e-7
2.3319507813630982e-7
2.4397210230924493e-7
2.65483499133187e-7
2.85766927389124e-7
2.9054654191307136e-7
2.6643289917328983e-7
2.116136320980499e-7
1.348480534143701e-7
4.2263251268009625e-8
4.1409208013593325e-6
7.125535485392966e-6
8.306020237636014e-6
0.000010119323108700518
7.34078056379847e-6
6.8245769393077814e-6
8.270859577820945e-7
2.3801212912500273e-6
3.1542303661037332e-6
5.8785906256217655e-6
6.999363761649073e-6
4.050914078036052e-7
5.694534105042683e-7
6.441415924492738e-7
2.765893255374867e-7
4.966668899472245e-7
9.82876792294693e-7
5.745542609392674e-7
6.02560652148764e-8
8.47922149781496e-8
3.7892806999780144e-8
1.2302075094893327e-8
2.5688803271978905e-9
7.516038663816689e-11
1.0008348420135836e-9
8.487813761015494e-10
3.260652717025677e-10
7.780534197649473e-10
1.8482046346381039e-9
3.1614462368919456e-9
4.965916408123367e-9
1.4080822290002515e-8
2.9160921365233937e-8
2.172629223143959e-8
4.1684614025605596e-10
2.4767241067365033e-8
5.159865488525022e-8
7.469654181555028e-8
7.475548868461533e-8
4.814420504024449e-8
1.838326018395886e-8
3.142499718943715e-10
4.6527341478677956e-9
1.7029793927914222e-8
2.9098301053881804e-8
4.5638394269045624e-8
1.1485746837001121e-7
9.43467412319363e-8
1.7598109668617936e-8
3.2949534167781303e-9
7.974040695392237e-10
3.0505217152844912e-9
5.266370408520255e-9
8.937163208134183e-9
1.9924209892233938e-8
4.540537295399393e-8
9.096254545276907e-10
1.6131632349471143e-9
2.0314196558507303e-9
7.013127032973748e-9
6.092966949799516e-10
1.4177733661868895e-10
2.485471004356696e-11
8.567453926448469e-14
8.814774923404198e-13
1.2135116891880564e-12
1.173698043398756e-12
1.6265104475811358e-12
1.1320173829055973e-12
3.002479414322538e-13
6.180425293867179e-13
7.939883355037845e-13
9.43122729427892e-13
1.6399325542125741e-12
1.6451479413349112e-12
9.906941763493389e-13
3.276980049776245e-13
8.465835645215357e-14
5.999798217170073e-14
1.1219673829363662e-13
1.994403193575066e-13
3.174716321325325e-13
4.747513600242158e-13
6.861767340679366e-13
9.731929639842915e-13
1.3664136644285055e-12
1.910276187338389e-12
2.6704390178639386e-12
3.745811804017276e-12
5.288533943781821e-12
7.538306395540684e-12
1.0883275057140445e-11
1.5972708097097517e-11
7.915930607358241e-11
6.449602441729126e-11
6.198586416389693e-11
6.714857326954041e-11
7.891231523495285e-11
9.823547309574638e-11
1.2803519034064947e-10
1.7429103249936141e-10
2.492437088721003e-10
3.8057093831713797e-10
6.43250189528285e-10
7.0888165033351675e-9
5.650454978961572e-9
7.533067533300642e-9
5.0375859989961515e-9
1.7502536612601044e-8
1.0696493338236945e-8
3.90087964910908e-9
7.60233872241896e-11
1.289448551975171e-13
0.
0.
0.
0.
0.
0.
0.
0.
0.
0.
0.
0.
0.
0.
0.
0.
0.
0.
0.
0.
0.
0.
0.
0.
0.
0.
0.
0.
0.
0.
0.
0.
0.
2.2847257908691408e-14
3.087016471842969e-14
4.288964939623403e-14
6.259024989348022e-14
9.919674716869588e-14
1.777533911621411e-13
3.7297991618767976e-13
9.426128580327027e-13
4.051046896244522e-12
8.616199810771864e-13
1.493300955179887e-11
3.712777837724897e-11
1.6604044897368514e-11
4.760459917002243e-11
1.1597680911809403e-10
2.2437392584753226e-10
3.7659717706854e-10
5.759602460201192e-10
8.240424424506633e-10
4.2767537522861353e-10
4.4611366262452875e-11
2.74370642743201e-10
4.792795412218767e-10
7.044234121166657e-10
9.097854377174939e-10
1.3845495663138382e-9
2.0622271816289904e-9
1.581308744800975e-9
1.1031700566171472e-9
8.705114431487106e-10
8.087816730133072e-10
8.709504001399462e-10
1.0399155149216834e-9
1.3220980461253551e-9
1.743464323429029e-9
2.3495287481390242e-9
3.2090745932610747e-9
4.4214558819713364e-9
6.128065908954144e-9
1.2396279525612369e-7
4.4613417681963386e-8
6.064529964013371e-7
1.8909821203950114e-7
8.27865912852348e-8
3.324563802164383e-8
8.273677692841731e-9
1.156270623566909e-8
4.03085506003558e-8
6.423300239949863e-8
1.5861373744770883e-8
2.6072251736607963e-8
1.9145504117162493e-8
3.062504238776607e-8
4.354140458461784e-8
3.4553364167310026e-8
1.4973116918472237e-8
5.607049140326638e-9
1.1452458877373104e-8
8.080189401557805e-9
7.187204480006956e-9
4.953609737183497e-9
1.4932296877019282e-9
7.076469896786055e-9
1.46031205846058e-8
2.642010676880323e-8
3.6400185912879076e-8
2.7372444747440085e-8
1.6196956969207287e-8
7.387356139399045e-9
4.955533092464981e-10
1.704151378084674e-7
5.665777182123204e-7
2.133408266285062e-7
4.083122791108379e-7
3.595923514417383e-7
3.059991102520125e-7
2.396216211405837e-7
1.667897867542792e-7
1.0622134603654749e-7
6.555050338292234e-8
4.7098949317208595e-8
8.331117142455371e-8
1.1360224556746439e-7
8.825183395671645e-8
3.668194676920851e-8
5.8715016639363575e-9
2.1215668734599686e-8
1.6263472221984154e-8
1.3916488540431734e-8
1.2382306852122523e-8
3.9558513197814236e-9
8.659703940501174e-9
2.6388841790486918e-8
3.764646919266298e-8
3.043136163045265e-8
2.3648910778631956e-8
1.6720261120604373e-8
8.766009097248521e-9
1.992346365902484e-9
2.06129872631706e-8
2.2207194824281393e-7
1.8915307564576946e-7
1.2558094381509676e-6
5.468667930236043e-7
3.402633426965427e-7
2.092349092205105e-7
1.209673975394574e-7
7.015506532993598e-8
4.217142238792138e-8
3.0846752569120887e-8
3.9113076199124177e-8
5.6957832033766696e-8
6.008824944737233e-8
8.998184978924602e-8
9.490011745660969e-8
5.279934961870786e-8
1.5404723986385576e-8
3.367684599308995e-8
2.4896394279478097e-8
2.028594959417327e-8
1.9181239216540077e-8
7.0072452878297826e-9
1.0352645549052429e-8
2.826410153161342e-8
5.3686873047276746e-8
7.061707635287698e-8
6.072043535620674e-8
4.4348737264464784e-8
2.8621527801430587e-8
1.4200741975050532e-8
4.3509608936010976e-10
3.767931136126031e-7
1.1785443415184191e-6
7.670297566059137e-7
1.0897423876565412e-6
8.688511748960134e-7
6.872540753446306e-7
4.8880192981615e-7
2.94986733181369e-7
1.4065352250537853e-7
3.471643790774453e-8
3.40582218986095e-9
8.282602581553748e-8
1.7754280139788156e-7
1.988625111118076e-7
1.1666956377458482e-7
3.603469877692204e-8
2.4344545017292675e-8
2.8519383010232173e-8
2.2098751740832524e-8
1.9211246896540734e-8
1.3047009011078626e-8
3.0030686496062637e-9
2.1638837681982305e-8
5.384612513815531e-8
7.757518920215548e-8
5.6362357399592237e-8
3.948047389812748e-8
2.2726573542271563e-8
8.676883380759089e-11
4.534806862355215e-8
1.0951883626041736e-7
4.0861264819121147e-7
2.589276737031363e-7
2.3595845812382616e-6
9.35945455878495e-7
5.663210294866839e-7
3.37355112465414e-7
1.935084048808618e-7
1.1693866531386306e-7
8.041908994135898e-8
7.411939417779637e-8
1.0236077923784512e-7
1.4643350495092239e-7
1.8949934999606267e-7
1.5353634704558948e-7
6.531780327268896e-8
4.8999905278876295e-9
7.566714476197097e-8
5.1450746041134746e-8
4.7169057209528044e-8
4.35130325626449e-8
5.855847461962926e-9
3.5638921512154697e-8
7.615179490972809e-8
9.545959710107131e-8
9.271351704532614e-8
8.158119594105568e-8
6.538077846924967e-8
4.624407505256602e-8
2.5184365124701447e-8
4.764645641932894e-10
3.393016675392187e-8
8.102880069069447e-7
1.4477682426754968e-6
3.1253472105201294e-6
2.107576922149818e-6
1.3174110833926118e-6
8.350817607783438e-7
4.368029682184754e-7
1.3775865163695765e-7
1.0340452997404762e-7
2.645815406314004e-7
7.454698628223512e-8
1.0649985703434063e-8
6.423158587928476e-8
1.9433722167930654e-7
2.2517465144526064e-7
1.2127114425817918e-7
3.1685433248620255e-8
1.855961881498892e-8
2.333427989256337e-8
1.8011792662829886e-8
1.4928366723120395e-8
7.838817678002018e-9
5.138997347921436e-9
1.8790376782419228e-8
4.196382078806158e-8
8.952931933368343e-8
8.477175791287403e-8
4.9122153475678556e-8
1.9693864043118683e-8
1.8168042450350608e-8
4.1791996981554145e-7
6.827549127868487e-7
9.084917540802779e-7
8.48509396751094e-7
6.879458416349059e-7
5.435724117143038e-7
3.9443008998611875e-7
2.799870676250449e-7
2.111558195427423e-7
1.792761254392473e-7
1.8084362129228132e-7
2.512786599699516e-7
2.2977848201939704e-7
1.8015997579925564e-7
8.190847599031271e-8
2.7079843279118642e-8
6.082491269751619e-8
7.409424768763001e-8
6.577674186154808e-8
6.047812783686097e-8
2.55746942261543e-9
6.132751933184454e-8
1.0873848957727215e-7
1.312917325065189e-7
1.359689272664358e-7
1.3053193215571463e-7
1.1483849399666954e-7
9.051727902131631e-8
6.14294172154144e-8
2.9561458826511562e-8
6.948121389527777e-9
1.240819491883141e-6
3.2394834759624953e-6
3.419382228863874e-6
3.829831678431617e-6
2.6755996808970074e-6
1.9159893931735163e-6
1.1192140501825038e-6
2.252627253850831e-7
9.255515078984592e-7
1.663908046202308e-6
1.2557427474938306e-6
2.832510659829003e-7
2.7026667353151793e-8
2.081531849804854e-7
3.108270944947765e-7
2.0314694201117897e-7
8.018990857160568e-8
1.8845407142701853e-9
2.944727396871866e-8
2.3913938777990814e-8
1.888209875503235e-8
1.2202151322517265e-8
2.860295707240447e-9
1.8316095305212914e-8
4.084938437524363e-8
8.659725604876044e-8
1.6918322260753946e-7
9.862691651509073e-8
3.8629256791354775e-8
4.1963622125999827e-8
1.3239442830800564e-7
6.361536730265515e-7
7.142873233335877e-7
1.8076914620537604e-6
1.3426399935426449e-6
1.0122623454961319e-6
7.404750238166866e-7
5.042253299635128e-7
3.501284433972189e-7
2.6911518061824136e-7
2.4631614594292834e-7
2.59360991364899e-7
2.2264000269129506e-7
1.4468690210673427e-7
6.961656028772882e-8
2.0762062854670724e-8
1.0003435325584795e-7
1.364128794396151e-7
1.2293641059009878e-7
9.199175754292659e-8
5.1800294822494484e-8
1.3277436648700392e-7
1.5468883908149035e-7
1.6375827927408658e-7
1.733455161797471e-7
1.7895823263029347e-7
1.7298786611430858e-7
1.5096576452080125e-7
1.1514880853934892e-7
7.029601190084467e-8
1.7392088923611435e-8
4.857736687991378e-8
2.502363073159258e-6
4.148983268502248e-6
7.538008949123681e-6
6.163431476003436e-6
3.846446912594901e-6
2.474924772974876e-6
7.523222763852353e-7
1.7851967677582687e-6
2.331242954842995e-6
2.455730932611227e-6
3.5780015032958304e-6
6.771943232251521e-7
7.665228149179055e-8
8.085066537356188e-9
1.222100326000138e-7
2.5931117439906526e-7
1.9849741911526503e-7
7.355037080704224e-8
6.669022777823742e-9
1.6707451352335114e-8
1.5466134276487893e-8
1.1575763419299348e-8
6.406635638189109e-9
3.3906026532210556e-9
1.2622031941923766e-8
2.501962506977563e-8
4.6687339969471155e-8
8.63952158550273e-8
1.369611634337092e-7
2.8541732092782668e-8
1.0081586186492458e-6
8.612239914677504e-7
3.060554201272644e-7
6.710035207387554e-7
7.647828273787062e-7
7.852242532933748e-7
7.210070923316296e-7
6.037098222217344e-7
4.809533654665321e-7
3.5775409922671676e-7
1.5780915225140094e-7
3.072253661264681e-8
8.435846326342428e-10
7.939624606427388e-9
1.7090702267185488e-9
1.8803997134107937e-8
8.188895732242296e-8
1.832868734051979e-7
8.027062443131315e-8
5.995536471169345e-9
1.5591587349119435e-7
4.1655294264664654e-7
3.586497750910856e-7
2.6384576934293593e-7
2.4507973883220725e-7
2.5354053103326155e-7
2.6757300293336677e-7
2.742444399126192e-7
2.5764511138641705e-7
2.107045554793867e-7
1.4316896552182138e-7
2.676471026046536e-6
9.975529158768009e-6
2.759195631933863e-6
7.913550924232562e-6
9.818940998330214e-6
0.000012556747498596972
6.413615213190498e-7
3.1611498014884795e-6
5.099728047820617e-6
0.000011188730750363947
6.51918016404359e-6
5.676745215451402e-6
1.9524643793336653e-6
3.655246839515674e-7
3.051413777077964e-7
1.1541106473351916e-7
3.6509383672193627e-8
1.3865694788818643e-7
9.340314780673309e-8
2.1650626146267492e-8
2.484510197399468e-9
4.992983454047293e-9
5.252400501919075e-9
3.4561956536591835e-9
2.520386392255589e-10
3.983924993476266e-9
8.107803872950702e-9
1.393611288397108e-8
2.2760597523946065e-8
3.431855362020686e-8
2.6503244830447077e-8
2.209903853883142e-7
2.3418717332080271e-7
9.444984140328171e-9
2.45632761980357e-7
4.078046663419762e-7
5.336492046224959e-7
5.582139744505697e-7
