# Supplementary material for: Observability and Controllability of Nonlinear Networks: The Role of Symmetry
Source: Phys Rev X. Author manuscript; Available in PMC 2018 Nov 13. (PMC6234006; doi:10.1103/PhysRevX.5.011005)
Supplement: Code Archive [file NIHMS982008-supplement-Code_Archive.zip › MathematicaData/FNCtrlbDELTAHetN1M1ChaosK14IC1]

6.023677181219646e-9
1.5964010573752312e-9
4.978606041752248e-10
3.852138560530752e-12
1.3831203004971277e-13
2.0007131308751028e-13
3.003115750971636e-13
3.095625820623057e-13
3.2107585159147305e-14
1.2240865839682373e-13
1.7630170235107014e-13
2.0830587249734167e-13
5.938982022768459e-13
8.048454900717452e-13
5.104740075576386e-13
2.1442810498679142e-13
9.927281001646525e-14
6.559285956999924e-14
6.449708429269586e-14
7.757402965495895e-14
9.88764836026686e-14
1.273472676898376e-13
1.6393591693851687e-13
2.106832052426344e-13
2.7053226414943773e-13
3.475044189921992e-13
4.4703689128448666e-13
5.765423420898116e-13
7.462382485362043e-13
9.703705753691016e-13
1.2691049185007471e-12
9.114094072229467e-12
7.063215104699456e-12
6.755927224850535e-12
7.268007150426547e-12
8.328301471351068e-12
9.88432361135983e-12
1.198664436046307e-11
1.4762377381949964e-11
1.842227614123341e-11
2.3291776473796394e-11
2.9873030532454474e-11
6.169976593335406e-11
1.511096018051573e-10
6.341259521006461e-10
1.1104102464355758e-8
1.2960758386642545e-8
2.9478046663608503e-9
2.4872262962245483e-9
8.501347825097692e-9
5.0335733051551346e-9
1.1556721949248653e-9
2.027215344946118e-11
0.
0.
0.
0.
0.
0.
0.
0.
0.
0.
0.
0.
0.
0.
0.
0.
0.
0.
0.
2.5333883521135183e-14
0.
0.
0.
0.
0.
0.
2.9065345344409276e-14
4.0318985723918756e-14
5.738774645678329e-14
8.30006836551725e-14
1.212244531798264e-13
1.7822675531024412e-13
2.6341615576102585e-13
3.912221453015685e-13
5.839135019300389e-13
8.761214774505876e-13
1.3221795545438013e-12
2.008195572709002e-12
3.072210010637205e-12
4.738466653687677e-12
7.031276174170938e-11
1.4658436318751323e-10
2.506143763006705e-10
3.5636765671420596e-10
4.0030098100016127e-10
3.3249940158170086e-10
1.408416372934769e-10
1.624429426071527e-10
5.584553035705608e-10
1.0299242679122312e-9
1.563073697918353e-9
1.3224802524268008e-10
1.143947727001378e-9
1.513753404572812e-9
1.5289141704239903e-9
1.7453808235644895e-9
2.337108594283065e-9
3.713690694260967e-9
6.1733215703817824e-9
6.68746712722395e-9
4.721228420042973e-9
3.3399783022362193e-9
2.5267196434602274e-9
2.1142177661274365e-9
1.991509477853341e-9
2.1060292761395164e-9
2.4526382012950226e-9
3.0667302333715987e-9
4.024739045911245e-9
5.452477082085266e-9
1.101392656995494e-7
1.458660723067564e-8
7.844176909777321e-7
2.1757549547678332e-7
1.0878072952172535e-7
5.200664434661031e-8
2.2336768308255098e-8
3.7123580658744666e-9
1.0876777118975866e-8
9.534426552477157e-9
1.8806940017432026e-8
3.836721059583913e-8
2.4241882001432874e-8
1.7631505348985773e-8
3.13681174542136e-8
4.202487423113494e-8
2.8178200626797562e-8
9.962981595097187e-9
1.2801176387219219e-8
9.634306919741473e-9
7.31968519055394e-9
6.58772476505522e-9
2.1778113717140436e-9
3.6124628804177367e-9
8.868849618859602e-9
1.634790936655153e-8
2.675357422757473e-8
3.447217526931765e-8
2.6766439773479376e-8
1.4930241266880464e-8
5.445498407035528e-9
1.8018467368592244e-7
5.894377936185919e-7
3.3852466098987004e-8
3.446785033100581e-7
3.809474683692893e-7
3.7328501910648757e-7
3.4037032118673405e-7
2.7860026020034167e-7
2.0324218264345185e-7
1.3359970677849604e-7
8.005344710191023e-8
1.4023838330839167e-7
1.4541803039784e-7
8.57681462506599e-8
2.912424462101772e-8
3.073157352777809e-8
2.868165428418882e-8
2.233015418810541e-8
2.0335197645962555e-8
1.5265509461838707e-8
1.723153872821939e-9
2.2749084981673024e-8
4.751627915140518e-8
4.418896397618314e-8
3.681996977103119e-8
2.90121308259621e-8
1.9665605498705056e-8
6.68556187422768e-9
1.655663000656454e-8
6.84166835427842e-8
7.74411704822785e-8
3.5618992578787416e-7
6.33162272203156e-8
2.358772678786091e-6
6.672047045081621e-7
3.641208785770917e-7
1.9492633238211532e-7
1.0284297706543693e-7
5.553284150343686e-8
3.1853001864796463e-8
3.1474299699942374e-8
5.2955255656155626e-8
6.274680001594577e-8
1.0951447659366905e-7
1.2833475502460882e-7
7.785459449064726e-8
2.4017340040954352e-8
3.863832339967742e-8
3.394543925508251e-8
2.700535602800078e-8
2.5736573304662465e-8
1.488998703599453e-8
8.22197656337471e-9
3.034316718904233e-8
5.634023938256014e-8
6.75697979343026e-8
6.02147610292227e-8
4.729703318880386e-8
3.2894112395832445e-8
1.787070619834355e-8
7.25887191219072e-10
2.356913214983784e-8
4.680710022379769e-7
8.931274329205376e-7
1.4672837756922278e-6
1.2083388021917791e-6
8.192214761588309e-7
5.642836083040781e-7
3.422990528332655e-7
1.7582814579909107e-7
6.521137283058036e-8
1.3509591071302675e-8
4.5772954582276495e-8
5.118782832480029e-8
1.1771903960970949e-7
1.896262816944237e-7
1.3667184211182892e-7
4.665734312060879e-8
1.0504222911599265e-8
2.4834779652368285e-8
1.9282563833822014e-8
1.6167351589996387e-8
1.2669637041785598e-8
9.040919786621557e-10
1.2554374755921158e-8
3.170237242801239e-8
6.57766497948328e-8
6.001255834253999e-8
4.1473408230021175e-8
2.4980928958601573e-8
6.520714879831408e-9
2.2690897301703648e-8
3.267234055900362e-7
4.342423779994714e-7
1.04247209881605e-6
7.591075447698403e-7
5.545331483373998e-7
4.038405729081066e-7
2.740086274224586e-7
1.852427080446621e-7
1.3349691822002138e-7
1.0658729239988947e-7
9.64073765191276e-8
9.917409762852082e-8
1.5187155348589885e-7
1.831620871539426e-7
1.1441026059931355e-7
4.108149838342282e-8
2.7668409881905272e-8
5.558711244464277e-8
4.2757320755372944e-8
4.124979298416902e-8
2.5435288008377875e-8
1.2466546847127563e-8
4.639714635376114e-8
8.12135019333752e-8
9.676047426525795e-8
9.15138952685297e-8
7.668367017667663e-8
5.7396413529038815e-8
3.642547584420773e-8
1.3907932097858619e-8
1.3262957743288172e-8
7.151640428091533e-7
1.6858941383959717e-6
1.928139549883861e-6
2.029714129819282e-6
1.4561515993695042e-6
1.053554450601104e-6
6.638716442819191e-7
3.249677891492098e-7
5.6582852670804246e-8
1.2079995844717683e-7
8.822205827898164e-8
1.7103638700006764e-8
1.4478614816583327e-7
2.77752496695833e-7
2.1934023202236993e-7
9.363291837008747e-8
4.93382456820094e-9
3.392108071666282e-8
2.7861349154387437e-8
2.239317451758128e-8
1.8096098197323082e-8
4.0081366975115164e-9
1.3784380933092942e-8
3.6732475872462686e-8
8.074794762249508e-8
1.0870223905542067e-7
7.274435716636605e-8
4.334096407669895e-8
9.628256111325306e-9
5.192800989305336e-8
1.3519580644410816e-7
5.276036836016087e-7
4.489364296042031e-7
2.201321900601005e-6
1.1941276034335246e-6
7.978542295707199e-7
5.313906052895395e-7
3.3810085819166135e-7
2.251297911283435e-7
1.6884575421055027e-7
1.5071933513084135e-7
1.686364119368109e-7
2.4829726052832503e-7
2.798501750569242e-7
1.5124693362645485e-7
5.2549780610909934e-8
4.835507999533089e-8
9.634702525333936e-8
7.763879701889774e-8
7.774469236752576e-8
4.387828294741445e-8
2.7455236329429294e-8
8.185078012693953e-8
1.1247233954710373e-7
1.2125987681477009e-7
1.189244165339779e-7
1.0718258178622645e-7
8.700495766332224e-8
6.09150607097962e-8
2.994285307547088e-8
9.208067407537757e-9
6.713966774407143e-8
1.3291138299270108e-6
1.7979248678210429e-6
4.74201706147776e-6
3.078537897736617e-6
1.8787837287609498e-6
1.1497505168829663e-6
5.533482438557158e-7
7.697927554563952e-8
3.867206796220582e-7
6.858928748178546e-7
2.484068835213839e-7
3.797959383470652e-8
1.0225514476852815e-8
1.724688342763894e-7
2.9379414901951564e-7
1.8931706243736476e-7
6.53522203537423e-8
6.929662378471802e-9
2.7123086793916843e-8
2.148150544265745e-8
1.7166219492203358e-8
1.1124166603828633e-8
2.646402331831714e-9
1.6358217432218142e-8
3.596010864673112e-8
7.37641462967595e-8
1.4263244446034758e-7
8.357820192082889e-8
3.500087912490519e-8
2.1473887049731582e-8
5.589908742365938e-7
9.147547523115939e-7
8.202955332283388e-7
9.443969013272045e-7
8.333871294923287e-7
7.081150613285799e-7
5.540169820934147e-7
4.1903030179210365e-7
3.2985558829221705e-7
2.827515340839074e-7
2.722932196413018e-7
3.2299954184931204e-7
2.633637075230001e-7
1.6254570819287422e-7
6.820636936611364e-8
1.2179280145150722e-8
1.2591609284470627e-7
9.601643821195254e-8
9.257044130906481e-8
4.670185961666162e-8
5.316980253641658e-8
1.1401630056772334e-7
1.4427356515660424e-7
1.584396106916363e-7
1.659509319896698e-7
1.6396576123124598e-7
1.4799964760074707e-7
1.1869744809348796e-7
8.082920758629499e-8
3.723539901767281e-8
1.4320412604235465e-8
1.833221774438578e-6
4.166290160779891e-6
4.465157982499092e-6
5.291422782598566e-6
3.7844922164439267e-6
2.759609307715053e-6
1.5719469545898405e-6
1.1060026143028873e-7
2.044546999559675e-6
2.176387672628621e-6
1.650751275223792e-6
3.9223686420743247e-7
1.0475442257614813e-7
1.3122424720503383e-7
3.3901260413738254e-7
2.73454805939076e-7
1.2625183679846008e-7
2.136558174885665e-8
2.7550708043992862e-8
2.7018936579672263e-8
2.0724057059235518e-8
1.4728497308872911e-8
3.350985384284051e-10
1.5336004257281417e-8
3.457164605953759e-8
6.961459253709163e-8
1.4035919470079714e-7
1.6851580062937474e-7
6.908452113423802e-8
4.544411308559349e-8
1.5076870122867305e-7
7.958835012943442e-7
9.425395897212379e-7
1.5905332011868355e-6
1.4594051018257095e-6
1.1968695429623541e-6
9.457198584864809e-7
6.921972348280037e-7
5.053811226274462e-7
3.944864624923894e-7
3.4278651224366413e-7
2.3699566110437982e-7
1.962248699506864e-7
1.1598881948042924e-7
5.326359559395917e-8
7.863253843767468e-10
1.8131353559391993e-7
1.8655308750897939e-7
1.6961094783829857e-7
3.254341264577693e-8
1.3373536474705706e-7
1.7780643357730227e-7
1.837081537365636e-7
1.9435418657588154e-7
2.0954034632721697e-7
2.208258009353879e-7
2.1767029328863648e-7
1.9299071255091404e-7
1.4854551534328956e-7
9.035526649001464e-8
2.0185789227825428e-8
6.764044807741251e-8
3.491359326765052e-6
4.867897121324816e-6
8.55707690292302e-6
7.922836100760425e-6
5.190202603089223e-6
3.54410442831417e-6
6.211837367437956e-7
2.432922720799031e-6
2.816546226692917e-6
3.3580682180158185e-6
5.017200258000807e-6
9.41414689510421e-7
6.00717760760142e-8
1.4191328025763933e-9
6.970607173651239e-8
2.383953061009349e-7
2.457098151594083e-7
1.088557257474428e-7
2.043319151187572e-8
1.254215379242822e-8
1.636093879948911e-8
1.2249401794197237e-8
7.741482398955739e-9
1.5613256767559345e-9
1.0812010774664644e-8
2.1692538971935184e-8
3.9363924250218386e-8
6.97094161826511e-8
1.1522193429108317e-7
7.051589456163465e-8
9.303179068491063e-7
7.131876091502329e-7
2.191078539517045e-7
6.238256560020624e-7
7.768245750688397e-7
8.541081928183058e-7
8.358898884390798e-7
7.311180200008592e-7
5.778630184347967e-7
3.8024706887560807e-7
1.2466901960510025e-7
3.196674557570963e-8
7.773061108382888e-10
5.1390612108052265e-9
1.4221486321556134e-9
2.1540882105211828e-8
4.547384602162969e-8
9.32865579536178e-8
1.5803234652393655e-7
1.6179250335419163e-8
2.5623284363984962e-8
1.0366271375649279e-7
5.686524783774188e-7
4.586325769065542e-7
3.515522989091864e-7
3.011156381282096e-7
2.981275779339714e-7
3.0329629064957327e-7
3.010502480669602e-7
2.72984857912518e-7
2.1368382047604255e-7
2.12797593989417e-6
0.000010917955336846912
1.84943002657473e-6
5.968226030901942e-6
9.405742307168494e-6
0.000011863107910878634
1.897917091501911e-6
5.463318802433143e-6
0.000010135510877476294
0.000012666730964158207
3.2328613112618877e-7
1.8996697933019704e-6
1.8343477219767937e-6
8.608049663781733e-7
8.491449430355644e-7
6.787346034125078e-7
3.600254611712789e-7
4.122804319253322e-8
2.689305931249909e-9
5.9602593903890954e-8
1.4151860727429776e-8
2.8104868767495827e-9
9.786045624491215e-10
2.2754673906110573e-9
1.6147109597842608e-9
3.0466396616277884e-10
1.9210553300423277e-9
4.002451401506381e-9
6.747451447065622e-9
1.0712185404702619e-8
1.572446215993342e-8
4.855299627703108e-8
7.201094392770954e-8
3.227975288703528e-8
4.2260142395837735e-8
1.1320930233024904e-7
1.817700533696405e-7
2.1070801780170008e-7
1.5729941149130525e-7
7.053934787627447e-8
1.0114090662082171e-8
1.982890599590287e-8
1.6460198362094598e-8
4.05260389221996e-8
3.277026094719184e-8
1.8823768881961938e-8
8.986591279470871e-9
5.158565535918737e-10
5.919580708812274e-9
7.402874511959069e-10
5.476138686157723e-10
1.577608323887536e-9
3.9429845809960847e-10
9.945472816569864e-11
3.625932391363579e-11
1.4962198943663396e-11
4.882648440199385e-13
8.461449252173125e-13
6.134050980479429e-14
1.0798748729635392e-12
1.298946366255067e-12
1.5409242179616683e-12
2.2044888521999133e-12
6.276865452255447e-14
3.3424550596794226e-13
5.262006137429789e-13
6.620829942630829e-13
7.830594027071294e-13
9.080027573034229e-13
1.047489683248546e-12
1.2082512963763176e-12
1.3954268939120269e-12
1.6139066404230335e-12
2.5240658527348697e-12
1.937633346607277e-12
5.547171411622544e-13
5.813366872125182e-14
2.369268254496394e-14
1.587087874187071e-13
3.6137917212130913e-13
5.810851603263484e-13
8.405889315437338e-13
1.1689067631530834e-12
1.601257344434893e-12
2.1840932307156933e-12
2.9828818371096783e-12
4.093888978862612e-12
5.663057587597463e-12
7.917998061409281e-12
1.122452969945491e-11
1.61912591057434e-11
2.3873095290596725e-11
1.2296500808255506e-10
8.88871226250724e-11
7.485671718094889e-11
7.221923286412335e-11
7.706413504605343e-11
8.835400751875154e-11
1.0681121734661413e-10
1.3483374670855197e-10
1.7729735226572316e-10
2.438715161621184e-10
3.553546636521084e-10
5.639946246706242e-10
4.331640827154766e-9
4.440461348936432e-9
3.570820096299288e-9
3.094780415677089e-9
2.203038524459941e-8
3.826184889079233e-9
1.1599007320313822e-10
2.1266632075900745e-13
0.
0.
0.
0.
0.
0.
0.
0.
0.
0.
0.
0.
0.
0.
0.
0.
0.
0.
0.
0.
0.
0.
0.
0.
0.
0.
0.
0.
0.
2.5495920844539757e-14
3.6848123031846554e-14
5.4108199706290366e-14
8.030578742299683e-14
1.201136969552832e-13
1.8080774073405592e-13
2.738010658416501e-13
4.171418059468604e-13
6.396377974735672e-13
9.877595845408656e-13
1.53740085353553e-12
2.4142767093783648e-12
3.830158718499595e-12
5.1913086931342416e-11
1.232627671706903e-10
2.2015435599474491e-10
2.850242822377817e-10
2.330837092714164e-10
5.4574426837554654e-11
2.163246251473039e-10
5.513980784701193e-10
9.371091001356895e-10
1.368221566763779e-9
1.8415057910847546e-9
7.673237879384145e-10
4.2668286051465657e-10
1.1968037282201808e-9
1.845400016883667e-9
2.2952527844615073e-9
2.52771172960654e-9
3.6224143587628837e-9
5.507360650396606e-9
4.847160240049811e-9
3.4170739626061487e-9
2.4448190194360494e-9
1.8756540766124628e-9
1.6013172124133693e-9
1.5443429317742165e-9
1.6676116565773154e-9
1.9687455123124987e-9
2.474809633326942e-9
3.241583279766209e-9
4.3577445145296455e-9
5.954038523047459e-9
1.1870661511639037e-7
4.216291805309584e-8
5.699611452726049e-7
1.8405709833744806e-7
8.513130922498281e-8
3.6977418337595154e-8
1.2308118627762001e-8
5.643732938017715e-9
2.3816051478861133e-8
2.018585137242236e-8
2.3789275672229673e-8
2.0276437289108686e-8
1.6715816133528954e-8
3.460996706815385e-8
4.6517003872981e-8
3.253986440615303e-8
1.1928266619772603e-8
1.1941208365293567e-8
1.0513102380464291e-8
7.872017868058407e-9
7.119699411946869e-9
3.92441064875012e-9
2.4479678018692267e-9
8.15157261591983e-9
1.623115604199678e-8
2.7736120309700203e-8
3.1792326295692984e-8
2.2657521829585617e-8
1.3298495816341913e-8
5.234173547757112e-9
1.4531026621226496e-7
4.5055577147545345e-7
1.0560109814257092e-7
2.8953629321989143e-7
2.8215968643776384e-7
2.5664862332269027e-7
2.1676116653610805e-7
1.6445063673705784e-7
1.1416824172775199e-7
7.546590538366197e-8
5.090796627412896e-8
4.0145785711532255e-8
6.166550729377853e-8
9.308491193597843e-8
6.965224040163984e-8
2.3092371523847273e-8
7.103181634540687e-9
1.4224993571747444e-8
1.0904013528214516e-8
9.294267988938056e-9
7.647403870390263e-9
1.0093455044372566e-9
6.844036638177715e-9
1.7651181983113653e-8
3.294504966010049e-8
2.8430656909367407e-8
2.049016853522159e-8
1.3098086085151089e-8
5.614731082075457e-9
3.4118505806589346e-9
1.7416011925673526e-8
1.9802115855816095e-7
2.2091851936626954e-7
9.18241241689601e-7
5.106733073895354e-7
3.3928915096278757e-7
2.2626568105128602e-7
1.4137148561389246e-7
8.80604853231987e-8
5.6758763412844235e-8
3.9818246571501254e-8
3.6513039808466234e-8
7.522368417497098e-8
1.1621409877304039e-7
1.056617950604791e-7
4.968731001318023e-8
3.998115887987064e-9
3.843782537129006e-8
2.7635197488797775e-8
2.436862890580523e-8
2.2688743818752972e-8
6.563329536500741e-9
1.4658913240466403e-8
3.722873360055379e-8
5.168538264397524e-8
4.90958547966671e-8
4.15847552891449e-8
3.2059157115642586e-8
2.094638624859823e-8
6.993990361554645e-9
1.554182464879113e-8
6.925496909869826e-8
3.921382705327054e-7
4.026170810360261e-7
1.5874750228377589e-6
8.072450841948448e-7
4.840205371224324e-7
2.925036762333425e-7
1.566765863438662e-7
7.505384595670326e-8
3.519009675269061e-8
4.6197041529699204e-8
9.366937534170842e-8
4.7921675937560874e-8
6.63155660110868e-8
1.1553298233340411e-7
9.438922276586691e-8
2.9665599939099017e-8
4.9670625992631045e-9
1.5412386663735193e-8
1.2167307529158698e-8
1.0123889714986294e-8
8.358358810870903e-9
1.5051371821539164e-9
6.565970925385683e-9
1.7074243377424116e-8
3.538359832376162e-8
3.885698587433859e-8
2.6969367027567415e-8
1.6526580893927353e-8
6.459933657640091e-9
5.6906123228539175e-9
2.5492651168034727e-8
2.4167788175751074e-7
2.9488385254400194e-7
1.0028317755030716e-6
6.148053027860231e-7
4.206402029249031e-7
2.890266263300186e-7
1.856034033352175e-7
1.1895957307919243e-7
8.014658188244067e-8
5.923150448225042e-8
5.282426868947925e-8
1.0508200871299262e-7
1.4936909945459703e-7
1.206183078522132e-7
5.023819688242801e-8
1.7198908102422977e-8
4.7240028147175456e-8
3.4873830857513164e-8
3.189691394667091e-8
2.8522445449145555e-8
4.2958377829846736e-9
2.33952188611784e-8
5.110815122726775e-8
6.223362764034331e-8
5.824680119815899e-8
4.9645330012323044e-8
3.838131426503287e-8
2.4900806794454006e-8
7.745240685987767e-9
1.9760570687332362e-8
4.2412144748307355e-7
6.484966686429262e-7
1.422060211078779e-6
9.869914660504893e-7
6.441657225831001e-7
4.2688078450950367e-7
2.501667919142598e-7
1.2803650615028138e-7
5.403410182564426e-8
3.008968753294713e-8
6.568594045011707e-8
1.1186891016256399e-7
4.141191793294271e-8
4.432457644271027e-8
1.1289843006315936e-7
1.1696263293527405e-7
4.2694376825776866e-8
1.4847729530520985e-9
1.3761778224392196e-8
1.139029569099868e-8
9.006827217791994e-9
7.257893177900675e-9
1.3874969664584874e-9
5.223940041199392e-9
1.2735419369075794e-8
2.5508995312658613e-8
4.7038326992563225e-8
4.342288925676633e-8
2.2668299289988272e-8
6.566842180389153e-9
1.000023888476154e-8
2.6846951244974633e-7
5.523556343319511e-7
4.983270074723731e-7
5.75356479904649e-7
4.915480511656128e-7
4.100420321305309e-7
3.1508481122083035e-7
2.3070669606341536e-7
1.7219251741661753e-7
1.365483675579886e-7
1.1654185303725583e-7
1.9628965300035838e-7
2.031116975062717e-7
1.0462078649038133e-7
1.995377913176032e-8
8.408136984920548e-8
6.108416223167108e-8
5.2788892076488705e-8
5.226326667820558e-8
2.741948056244935e-8
2.0162481573406077e-8
5.998389510121892e-8
7.575646032474353e-8
7.553548219643232e-8
6.97879824317242e-8
5.9591370537148405e-8
4.51740637286661e-8
2.5967705147673028e-8
2.873937091701417e-9
6.045242420178062e-8
2.068354883177459e-7
7.994403288272507e-7
4.023824714626272e-7
3.755920400890301e-6
1.3403271437336722e-6
7.308373132799414e-7
3.8612650330566835e-7
1.7202416770587734e-7
4.805955659736941e-8
1.688695057728374e-8
3.358974105020842e-8
1.69060350080025e-7
6.604181625600545e-8
4.853088940859532e-8
1.184865095867857e-7
1.673971040651901e-7
8.496909342648913e-8
1.7262456151650875e-8
1.5480258768261517e-8
1.7198753715832588e-8
1.325665296952323e-8
1.1215417158954365e-8
6.031722381323669e-9
3.5742931595579304e-9
1.3186656814160247e-8
2.8488273491686642e-8
5.620869360416706e-8
5.841524690619521e-8
3.481873703319367e-8
1.577091263691744e-8
3.844089267916813e-9
3.3142827712545935e-8
3.370696816265148e-7
5.136793235766985e-7
9.878399542389793e-7
7.980315642939601e-7
6.013860684419548e-7
4.514833129528121e-7
3.1449174719282333e-7
2.1585162859094044e-7
1.5649787806327612e-7
1.2461611879163401e-7
1.1094772955756732e-7
1.9636117052734506e-7
2.3059110671129244e-7
1.3231442708939444e-7
3.9934375844916876e-8
6.990705920337354e-8
6.969090711011396e-8
5.6774408790094665e-8
5.5791271591714814e-8
3.7885235208535935e-8
1.2053812421429435e-8
5.70924488184945e-8
8.435908079921953e-8
8.779121228108809e-8
8.216003970820418e-8
7.091711106531065e-8
5.4935175767552816e-8
3.4756246386733435e-8
8.1527314343019e-9
3.458790648138496e-8
7.219692644106221e-7
9.689493240817185e-7
2.6313736190212174e-6
1.6458758919461602e-6
1.0301407012088258e-6
6.509424037879458e-7
3.542384185981967e-7
1.5056922896089277e-7
1.7614918473175686e-8
2.562359942256583e-8
7.390210400281521e-8
2.1045892319282735e-7
6.57569687055257e-8
2.567166074655931e-8
1.0684368969042096e-7
1.7864654036119274e-7
9.479987043560522e-8
2.2419983799336475e-8
1.183261038217497e-8
1.5522166085707616e-8
1.1728798451037963e-8
9.512556047347957e-9
4.469297495243003e-9
3.741982214416747e-9
1.1413950877530947e-8
2.28176299789139e-8
4.267983970672106e-8
7.303972725763584e-8
4.8326445869027863e-8
1.5884398800707898e-8
1.2637884335223622e-8
3.9969781933613967e-7
8.395875091167461e-7
4.764075800103733e-7
6.813794453010027e-7
6.348994670057083e-7
5.662529905859183e-7
4.650118262237969e-7
3.6065669223129825e-7
2.8244495948039465e-7
2.3448080097032244e-7
2.1058732323176138e-7
3.134950166009668e-7
2.4317026440365533e-7
9.886726235102765e-8
1.0714284555936587e-8
1.2854600645820794e-7
9.290487959806976e-8
8.836606006288902e-8
8.211014994924027e-8
1.2675375368269328e-8
5.993766741114859e-8
9.932912770259508e-8
1.096822555707174e-7
1.0989689424468095e-7
1.0324221143701339e-7
8.89635643836732e-8
6.741025730590948e-8
3.830300905724259e-8
3.857658005210262e-9
7.878932692064716e-8
2.3904358444908986e-7
1.3876116661295095e-6
6.05444534121332e-7
6.312020316047205e-6
2.219202928897198e-6
1.1898521409210834e-6
6.06242449567087e-7
2.3659008069504334e-7
3.769646534245308e-9
1.886871404896178e-7
1.3523745270031303e-7
2.4511672195277287e-7
9.321891209009948e-8
3.1773631285170055e-8
1.0822501899564876e-7
2.3195052126847873e-7
1.6187309555562427e-7
5.313870036774615e-8
5.356504708626826e-9
2.288191105479405e-8
1.8030361774902615e-8
1.4485391443798038e-8
1.0162558562429082e-8
1.078160315736405e-9
1.2108049402731684e-8
2.67879606937399e-8
5.353725820962005e-8
9.9567066830472e-8
7.092192740484537e-8
3.231406674919556e-8
2.8397309321283153e-9
5.2737057824850385e-8
4.884079653197899e-7
7.781588175802291e-7
1.0754113685990681e-6
1.0216959410113224e-6
8.255002044804224e-7
6.559407111750074e-7
4.824953009205733e-7
3.4750735752952573e-7
2.6426240009551475e-7
2.217954342970617e-7
2.0971077317417212e-7
3.2129696640350755e-7
2.887949318080315e-7
1.2434868475838355e-7
2.261231783811976e-8
1.4200560083769942e-7
1.0387662760884177e-7
9.412389638631288e-8
9.272537973217425e-8
2.8253068721206746e-8
5.361556067228835e-8
1.0606661370925186e-7
1.246797690982257e-7
1.2804403957454895e-7
1.227428891892147e-7
1.0815218939928982e-7
8.488003266386562e-8
5.441515004304132e-8
1.506763530741638e-8
4.261499064377064e-8
1.2586563971433368e-6
1.6767362396546422e-6
4.436115078172855e-6
2.8781400405212793e-6
1.7803696382433705e-6
1.1070970398367757e-6
5.621901983513522e-7
1.5042709943794747e-7
1.9087364459960724e-7
3.7080212976474476e-7
7.27608733111325e-8
3.7799551418799754e-7
1.28961491797992e-7
2.5965093665792327e-9
4.444905672849076e-8
2.0677396264220798e-7
1.7758754665902844e-7
6.895575954101216e-8
7.363149598663004e-9
1.6643162199229773e-8
1.4740532661336815e-8
1.1208161772798527e-8
7.745902247844678e-9
6.839166028093672e-10
8.66827543073354e-9
1.7997922521467256e-8
3.297418207514211e-8
5.739363881134151e-8
9.007325470101365e-8
4.4753383877695325e-8
1.3861057873404306e-8
6.459583551488586e-7
1.0997452838602796e-6
3.7387812255645933e-7
7.21515107005703e-7
7.562215150343289e-7
7.36598270013571e-7
6.58343432478335e-7
5.489715135879935e-7
4.5227644893103157e-7
3.8487810360148317e-7
3.4339287264334884e-7
3.9688330049220375e-7
1.9967373559073813e-7
6.918925472713285e-8
7.694168325915885e-8
1.7623557069823482e-7
1.4734922810628668e-7
1.5231196629109066e-7
7.289148366465514e-8
6.49465071099553e-8
1.3053715716787895e-7
1.5245996781034556e-7
1.6325667008802812e-7
1.680075490072354e-7
1.6256401904206285e-7
1.4326171784946868e-7
1.1042817734683211e-7
6.535120857368157e-8
4.1653986278145164e-9
8.834363244222547e-8
2.460239678601881e-7
2.636155258006246e-6
1.0770849237229552e-6
0.000010286464089431253
4.0025841709709195e-6
2.145421069636407e-6
1.0604656968905837e-6
2.8387641495234004e-7
4.356224837847967e-7
1.5249273453822912e-6
1.3810606329998651e-6
4.5391229729950904e-7
8.284252555530995e-8
4.591109124886518e-9
1.8586741981857597e-8
2.0080032657386457e-7
2.620843517842582e-7
1.3697279552128646e-7
3.6606523495598476e-8
1.4522656376862205e-8
2.2152381101907203e-8
1.6888466372452697e-8
1.3081090265294164e-8
4.611476434222647e-9
7.264905889572153e-9
1.8918541537532642e-8
3.6894815046132536e-8
6.906077165925171e-8
1.226093470881199e-7
8.93693752279685e-8
1.0737830209084847e-8
7.364734671989143e-8
7.346695842111797e-7
1.2212655299957193e-6
8.733739857748696e-7
1.124537729008538e-6
1.0388191050395338e-6
9.148271539120865e-7
7.390648069886847e-7
5.711973558969292e-7
4.5217256117722484e-7
3.806722489878573e-7
3.467113232785726e-7
3.6320171927255213e-7
1.9342482920133046e-7
7.575687530322756e-8
2.335228393244691e-8
2.1036717859930064e-7
1.6059577764690744e-7
1.629728818829667e-7
7.769813017844456e-8
8.14769264251404e-8
1.5003757072864457e-7
1.7205829128478014e-7
1.8582516430265742e-7
1.9622604836718374e-7
1.9720488256905388e-7
1.817904090496387e-7
1.483927025953405e-7
1.0057656578193973e-7
4.003238304016798e-8
3.899433977162281e-8
2.467279368977306e-6
3.359616091606555e-6
7.167407435374005e-6
5.61910849270651e-6
3.5458829613355484e-6
2.2586305488253986e-6
9.699412713565904e-7
5.53897792068762e-7
2.2043030554574782e-6
2.1008616106077457e-6
1.5464698790144358e-6
1.0180817557913374e-6
9.266757004618245e-8
1.3081410850684672e-7
2.8261142531691766e-8
3.0363817017915115e-8
1.7273458055362055e-7
1.8132058668454717e-7
7.322013335373734e-8
1.1850962231224937e-8
9.645582208627831e-9
1.0893574001660229e-8
7.948074127271175e-9
4.5984272487164686e-9
2.0072954811586096e-9
7.916143599732284e-9
1.4910609393791353e-8
2.5269149952661656e-8
3.942539795279387e-8
5.255195855789232e-8
2.7665432978331626e-8
5.374228193958762e-7
5.716198959851145e-7
8.530109248842836e-8
4.560727231158618e-7
6.180602542538333e-7
7.25139267541653e-7
7.667892396906882e-7
7.270224750352912e-7
6.222197144725146e-7
4.6416090369281105e-7
2.490858834772909e-7
1.2999085324004992e-7
5.569447194041459e-8
9.645126722486022e-9
2.2951234782262356e-7
3.063913333761277e-7
3.0986998607232635e-7
6.868796533892094e-8
1.9832537947850548e-7
2.2964738985995973e-7
2.2439758202699405e-7
2.3370717070033062e-7
2.536823146682059e-7
2.74513250749138e-7
2.8356999433373905e-7
2.6795210969889577e-7
2.2261430042956216e-7
1.5222278178156344e-7
6.113398787410654e-8
5.491205544079446e-8
2.1048828854368367e-7
5.861790899675043e-6
2.5176304353774246e-6
0.000014370017653018847
8.584543852939684e-6
5.066801057188697e-6
2.6699561219046924e-6
1.2721630547256289e-6
2.747813495159325e-6
2.9420384800757046e-6
4.3482913717757006e-6
4.024667757812611e-6
1.591458878838654e-6
3.2562485989453904e-8
1.2903887993597687e-7
4.2989730626836465e-8
7.386080937682659e-8
2.069204656391778e-7
1.7422812807612153e-7
5.427643268924343e-8
5.369065518321483e-9
1.1341387128676593e-8
1.0956923422929849e-8
7.820065699032282e-9
3.022261674114586e-9
4.486699190040312e-9
1.1286534701400954e-8
2.0400976328375163e-8
3.435700689508521e-8
5.361128828084727e-8
6.573164632400778e-8
3.07756912561817e-8
7.798189955427367e-7
6.604799928399119e-7
1.656370768651213e-7
6.017996269409648e-7
7.921375127441305e-7
9.043804329925921e-7
9.068624952970123e-7
7.88146307507365e-7
5.794264939689748e-7
3.109516295443654e-7
6.548384973443958e-8
3.692195895058092e-8
1.592665356595918e-8
8.713585380773478e-9
1.0781956058336615e-7
2.1542678212295341e-7
1.3729658471554618e-7
7.4860204105294e-8
1.98463423085213e-7
4.116222713039993e-7
3.6160160175810184e-7
3.0243847420254196e-7
2.9781185213892784e-7
3.175367925840629e-7
3.430003107474862e-7
3.590577879817072e-7
3.4676973902323584e-7
2.9459727008332173e-7
2.0951826679423299e-7
1.0417896725237907e-7
4.817137097782785e-6
8.645587677213746e-6
7.237499294928554e-6
0.000011659571360257527
0.000010733094223793854
0.00001213840589387908
1.501487473333294e-6
3.329976912717073e-6
5.211337164571358e-6
0.000012014773120677274
6.327592928222843e-6
2.6562956265543135e-6
5.673469814568378e-7
3.7411678452434844e-7
8.374564710594131e-8
3.860436431073575e-8
4.0303200887787505e-9
1.258172924631531e-7
5.509335164249703e-8
7.284534419354592e-8
5.7499722816480664e-8
2.0274546095469688e-8
7.86680697530448e-9
3.086746621558193e-9
7.826276229449385e-10
1.0352287878881167e-10
2.2399040875976872e-10
2.66774783042848e-10
8.396532385717694e-11
4.222116299671505e-10
9.556015954339913e-10
2.6453824140020206e-9
6.112884048805757e-9
6.518484174844319e-9
5.287423872235637e-9
2.4540683465340072e-9
1.2155038181897399e-9
4.746929468355262e-9
5.949280162329811e-9
4.117835798657954e-9
1.248312774725351e-9
2.9499957094498315e-9
3.386758912244644e-8
1.5117620304322588e-8
7.676963902359789e-9
5.305009556790495e-10
3.447365882223503e-9
1.2834690936804527e-9
3.732068190506745e-10
1.2343875364763664e-9
4.299588199268194e-10
1.1858458079930297e-10
4.585501849172268e-11
1.0494296849775567e-11
4.081971330461547e-13
6.800447581767632e-13
3.6233170615192354e-14
6.430466022193906e-13
5.31383445420701e-13
4.363390947779315e-13
3.401482577524046e-13
2.384512907751463e-13
1.1788136172673383e-12
7.958462015291389e-13
7.75965162925478e-13
8.198623807732845e-13
8.972019304494993e-13
1.004305116779187e-12
1.1411797873942225e-12
1.3087674374595815e-12
1.5090869503793108e-12
1.7456033756427237e-12
2.023409308805786e-12
3.013387877726746e-12
2.1111342243360382e-12
3.9421747966171464e-13
2.1474127737274452e-13
3.4869450516611696e-14
3.0783019072449015e-13
6.685223550001018e-13
1.0587837678463191e-12
1.5236048578803317e-12
2.119274037068047e-12
2.9172042919624433e-12
4.016244576233755e-12
5.5625019956153285e-12
7.781808981972581e-12
1.1036452983729825e-11
1.5929841028246524e-11
2.351065911825258e-11
3.569679115384856e-11
5.622451587050317e-11
9.298479095328069e-11
2.9745657094195807e-10
2.0518249104784793e-10
1.5922209985326903e-10
1.416938268504123e-10
1.420643316612106e-10
1.567701522059394e-10
1.8698520276277145e-10
2.3885087105931107e-10
3.272358141508951e-10
4.887434174552763e-10
8.329939658666904e-10
2.5534236725955535e-9
6.890443139081438e-9
2.623623114189758e-9
3.3522243403468084e-9
9.851398790274717e-9
3.971517228545152e-9
2.7417721674287206e-10
2.5579358814388247e-14
0.
0.
0.
0.
0.
0.
0.
0.
0.
0.
0.
0.
0.
0.
0.
0.
0.
0.
0.
0.
0.
0.
2.9945604865155655e-14
2.51203630514203e-14
0.
0.
0.
0.
3.0248804152259796e-14
4.144488538440378e-14
5.810519248032875e-14
8.348379341060601e-14
1.221417643537551e-13
1.809499219783183e-13
2.7052555681466246e-13
4.074733356083225e-13
6.179938021735325e-13
9.438281016110346e-13
1.452204862941217e-12
2.2527842539039876e-12
3.5271076835496687e-12
5.580972973804004e-12
7.770759883086167e-11
1.8216992899070772e-10
3.217751763659853e-10
4.0968407498658725e-10
3.268441697543368e-10
6.889319128796626e-11
3.0876816356085975e-10
7.633502771988258e-10
1.274526838979507e-9
1.8340189358372697e-9
2.4365464277716398e-9
1.0146005110203316e-9
5.757770655462819e-10
1.5916426603884657e-9
2.4632350174022955e-9
3.3719324529371607e-9
3.3674248611347695e-9
4.4600974109947965e-9
6.721886915856996e-9
6.001079206710725e-9
4.3170856442406564e-9
3.106774740038112e-9
2.3472429877671435e-9
1.9331566471465145e-9
1.7755396057608898e-9
1.8238874758643111e-9
2.0650570531178156e-9
2.518048341487498e-9
3.232180214829902e-9
4.290095328030192e-9
5.815792280061419e-9
1.1647739905195489e-7
4.206656843423596e-8
5.632214057579245e-7
1.8224847947113534e-7
8.430693785103786e-8
3.660839234632421e-8
1.2135914285333619e-8
5.740607161662674e-9
2.3950484894220946e-8
2.0471571262172167e-8
2.3598042701936568e-8
2.0200287293452038e-8
1.6579081998920813e-8
3.430430220287488e-8
4.626756019133289e-8
3.2458704312459434e-8
1.194704780985781e-8
1.1793225684463547e-8
1.0463996829125492e-8
7.826180455594549e-9
7.074782710378351e-9
3.921132147082419e-9
2.4111933062665475e-9
8.070966347962543e-9
1.6078304101755306e-8
2.7510003495501615e-8
3.1675987886637995e-8
2.2598775756509124e-8
1.3262903674245522e-8
5.225730842277335e-9
3.0435326537081607e-9
1.6212305093871576e-7
4.6106478933807264e-7
2.4453845875678657e-7
3.792503440060798e-7
3.2154912795296784e-7
2.6624194104334493e-7
2.0269946569203396e-7
1.3872746826349448e-7
8.893824417742149e-8
5.750668511893412e-8
4.477433340863058e-8
7.12052496367458e-8
1.0190825377964746e-7
7.962723652204514e-8
3.012493293437609e-8
6.48225272776237e-9
1.823889612989928e-8
1.407228192053332e-8
1.2055718890306593e-8
1.0661390012251047e-8
3.234103968235955e-9
7.386794632025328e-9
2.1337196277564055e-8
3.112786426032607e-8
2.6285767124815188e-8
2.0650669859115102e-8
1.4642137118872007e-8
7.798870034536436e-9
1.0704834537508388e-9
1.5366244646390306e-8
1.9906680337233394e-7
1.8039612584190204e-7
1.0100369052825344e-6
4.912675991692259e-7
3.146220604793797e-7
2.0146415314619273e-7
1.2156936032214424e-7
7.333509404018656e-8
4.527334953593329e-8
3.104175387405029e-8
3.158319882067974e-8
4.0692895745428396e-8
4.903272819786609e-8
8.565272542051796e-8
9.099079963208326e-8
4.953887415537822e-8
1.100352530389578e-8
3.180141724300141e-8
2.1888535277485054e-8
1.8059257511718424e-8
1.678163543659058e-8
5.620337554365387e-9
9.383349441103638e-9
2.4882542025920407e-8
4.6019884131273094e-8
5.869115487778667e-8
5.022094395613205e-8
3.642556896296476e-8
2.285444137259564e-8
9.753996510674216e-9
4.861905572098777e-9
3.2917853718898674e-7
8.705915958972324e-7
6.988240595224757e-7
8.778669453062269e-7
6.886259758657197e-7
5.368298106247635e-7
3.777668414148491e-7
2.3230081851619883e-7
1.2330439349560395e-7
5.474413314929732e-8
3.649561900264918e-8
8.073302591287473e-8
1.566763843832813e-7
1.7029915154012816e-7
9.024613816073072e-8
1.8968360638857865e-8
2.6596536808757127e-8
2.4616236131103524e-8
1.9454983696690908e-8
1.722915118158785e-8
1.0288146529573971e-8
4.79218956093042e-9
2.217604481952496e-8
5.095853479787926e-8
5.899021554341608e-8
4.492667933539261e-8
3.1946716189890305e-8
1.820539357047659e-8
3.6425174222115097e-10
3.547490398838696e-8
1.0840854413986964e-7
3.6862687905289604e-7
2.308610181232595e-7
2.003152186105059e-6
8.245473564486163e-7
5.037092426302299e-7
3.065014954057776e-7
1.7966378108398545e-7
1.096794693526365e-7
7.367341860612734e-8
6.110960995752226e-8
6.932531514530993e-8
1.1416834783244432e-7
1.6927518209149984e-7
1.5086438576484032e-7
6.72574506453967e-8
1.7714987942187832e-9
6.158615825179828e-8
4.329942126564765e-8
3.858267826029854e-8
3.5979870168369365e-8
8.554361759574502e-9
2.4476722255741933e-8
5.731627707285658e-8
7.798861915466514e-8
7.690380452962626e-8
6.696887699235934e-8
5.277260077925534e-8
3.616676375524262e-8
1.7286277857538937e-8
6.919551672793038e-9
4.619175541416923e-8
6.508435607774062e-7
9.379999649041593e-7
2.39301275017473e-6
1.5441250194368024e-6
9.694395646613004e-7
6.160887754717917e-7
3.372379624959469e-7
1.443947724195109e-7
1.8228235232426765e-8
2.4177595008968223e-8
6.814544170346371e-8
4.2104967186531245e-8
8.997499392392646e-8
1.940408109472765e-7
1.815344090617088e-7
7.527304919228043e-8
5.452021602557348e-9
2.474345642059651e-8
2.097369394944058e-8
1.6756023517426936e-8
1.3977989674548585e-8
4.3284929401808904e-9
8.645923270011504e-9
2.413791810391096e-8
5.238379301864265e-8
8.26256944460144e-8
5.61633299307411e-8
3.385712713950534e-8
1.2137522853648722e-8
1.816653569346375e-8
3.628527004244535e-7
5.530090883396371e-7
9.242810445096389e-7
7.975008359632982e-7
6.200443093712292e-7
4.769752268327829e-7
3.4008699054533e-7
2.3838292737420438e-7
1.7653543974455661e-7
1.4381844125508358e-7
1.3070318307633866e-7
1.3331352752056769e-7
1.9289484716526768e-7
2.0932027290353391e-7
1.0829439814129994e-7
3.446655475836563e-8
5.515857233820424e-8
6.294002551221148e-8
5.2060913373708734e-8
5.0935940563632255e-8
2.11836429747624e-8
2.530095970968708e-8
6.677701230235555e-8
1.0043956061982575e-7
1.0939886390755077e-7
1.023232180773525e-7
8.620950754826015e-8
6.477527577026021e-8
4.077349378377789e-8
1.4230182046291592e-8
1.8645805801261508e-8
8.850154984514683e-7
1.9447423078053996e-6
2.5231906996476317e-6
2.477218347954737e-6
1.7245378018240275e-6
1.2152102786938068e-6
7.336599130690015e-7
3.184017573486861e-7
2.5208387161332192e-8
2.6299762012479935e-7
1.754954047408645e-7
1.8696469801327785e-8
1.154156618945798e-7
2.8575511744652857e-7
2.5869440403280504e-7
1.2156956235049982e-7
2.1925003850801533e-8
3.241771187104984e-8
3.012371264068049e-8
2.3600336055001288e-8
1.938971879538071e-8
6.852710176336656e-9
1.1129555778245934e-8
3.204931333031922e-8
7.047917007339841e-8
1.3722549545273922e-7
9.217511696081007e-8
5.4678182642800387e-8
1.5722000795744034e-8
5.048250326473104e-8
1.426363311845123e-7
5.757873206992621e-7
5.373261730933289e-7
2.1608337920775754e-6
1.2904203722460071e-6
8.911201977645632e-7
6.122595213768164e-7
3.996662366244544e-7
2.711536955464598e-7
2.0618176483651786e-7
1.8514777281969973e-7
2.1053578181628036e-7
2.8907459800387823e-7
2.9204743419679745e-7
1.4087857883954113e-7
4.642648813798018e-8
7.016072982118448e-8
1.0655109823553843e-7
9.022179124172962e-8
9.078257603387299e-8
3.529500422834284e-8
4.643349755112973e-8
1.016572584598381e-7
1.2741448791830066e-7
1.3558731264809273e-7
1.339255682289872e-7
1.2181900413551707e-7
9.960298539126193e-8
7.006292351920789e-8
3.4611262140192485e-8
1.0048346597497365e-8
7.477266228997075e-8
1.5977257298578432e-6
2.087832231989559e-6
5.5641755479578625e-6
3.6380700962823833e-6
2.209827230805633e-6
1.3422744748260003e-6
6.163312950918084e-7
5.5455712025326156e-9
7.114801533210575e-7
1.1246215653882113e-6
5.029369716855612e-7
7.61111620024274e-8
2.0962048015098834e-8
1.415692213101847e-7
3.0580959235947974e-7
2.2163962004606545e-7
8.65997576706077e-8
3.874600672204863e-9
2.7120459180107836e-8
2.286291098654605e-8
1.790270268225646e-8
1.252253071574644e-8
8.660162048720356e-10
1.4575524864602978e-8
3.247345253359093e-8
6.575838340719162e-8
1.2972171867447954e-7
1.0879355782410115e-7
4.642150918843537e-8
1.9452912423598848e-8
6.332267742280636e-7
1.0494397461839032e-6
7.688037596028113e-7
9.68178061551851e-7
8.878591233995236e-7
7.771376858114259e-7
6.246847514376584e-7
4.81793383631599e-7
3.827906312028386e-7
3.270976128466616e-7
3.093629479791867e-7
3.112521216645559e-7
2.290279416377615e-7
1.2776960481632748e-7
5.498063820905634e-8
3.2349059620578725e-9
1.3756102681189123e-7
1.1042004916806846e-7
1.0319949974221857e-7
1.893659835697385e-8
8.929052148374652e-8
1.4344213892648807e-7
1.625750090483875e-7
1.7431884009148548e-7
1.8398096612629684e-7
1.8539601868284055e-7
1.713729037014799e-7
1.4068047506110005e-7
9.84611942133463e-8
4.906765253738122e-8
8.590930887775927e-9
2.1826416718958713e-6
4.993548592716929e-6
4.911941805540543e-6
6.298311393123472e-6
4.6357687758250944e-6
3.5079056296894017e-6
1.994729356646271e-6
7.631820561699248e-7
2.5078477496878948e-6
2.5420853841450134e-6
2.3597239739288064e-6
5.109389835644144e-7
1.3638943317628084e-7
5.9311430614925775e-8
2.9629754466268195e-7
3.0212313487162257e-7
1.6098733592832265e-7
4.277516399699583e-8
1.92291872928048e-8
2.7326492905359508e-8
2.0929239144161092e-8
1.54605595702304e-8
3.2163675051317493e-9
1.2006627195505952e-8
2.856177480632473e-8
5.637548132591148e-8
1.1104489174869541e-7
2.0559806703317094e-7
1.0318707818206494e-7
3.436557662076751e-8
1.5470799975871031e-7
8.872620307751494e-7
1.1146097627850413e-6
1.3757849706106724e-6
1.4482615868075296e-6
1.260091149620376e-6
1.0417469671748809e-6
7.8966532663561e-7
5.855147349916887e-7
4.513899333830116e-7
3.6609848873352603e-7
1.2839632065054267e-7
1.212681655210009e-7
7.235445736513966e-8
3.3144494449145845e-8
1.6706743021984263e-8
2.0243853245987933e-7
2.469459800886278e-7
2.2805761346555074e-7
3.7477160732462646e-8
1.9969541719216604e-7
2.1584106166697552e-7
2.074704771201769e-7
2.1522966785654967e-7
2.3261687628016814e-7
2.4934888026914234e-7
2.5291898426969146e-7
2.32148461858028e-7
1.857549003248801e-7
1.2109856760280294e-7
4.3160801478726476e-8
5.101080399348953e-8
4.1553408136221664e-6
5.9883792466463315e-6
8.813903609661463e-6
9.521463747640416e-6
6.656369070970534e-6
5.188308405209069e-6
2.3378360003654897e-7
2.5900581961120243e-6
3.2138358826510676e-6
4.814389009743897e-6
6.516706328965886e-6
1.959561828374779e-6
5.4714735413548566e-8
7.406347009505175e-8
4.076024093988882e-8
1.366919356363384e-7
2.440634577503677e-7
1.5507427492377156e-7
3.998968033041935e-8
9.760645007017484e-10
1.3695238016619979e-8
1.1468294126526336e-8
7.940558175989827e-9
1.4347708179600954e-9
6.849127213171525e-9
1.501057795794025e-8
2.7003103866953935e-8
4.649882005904287e-8
7.587469148343265e-8
8.724147056814931e-8
5.516686269836927e-7
5.030801699799244e-7
1.0318782287527451e-7
4.721742889024412e-7
6.554370147844541e-7
7.785556793492024e-7
8.097535285740322e-7
7.240873547013055e-7
5.372035981471289e-7
2.8159229960924787e-7
5.5482848740795196e-8
3.93834495816931e-8
9.757928205786275e-9
1.913500183709918e-9
1.0602170302005798e-8
7.084873222462146e-8
4.972703284937838e-8
2.4984853992995403e-8
9.839152474586969e-9
9.865582184597323e-10
3.1428655626001893e-9
2.6090471579509727e-9
4.076325693944101e-10
8.668397946014455e-10
1.7923917759439262e-9
1.3609284392839813e-9
1.9921195385842156e-10
5.3542514201112785e-11
3.70483750850568e-11
4.5134599923386375e-13
7.295229541749812e-13
6.903753583307611e-13
9.404237597820728e-13
1.0838596001372366e-12
1.3917411904105915e-12
2.3260476676810607e-12
4.918039889734332e-13
3.0010155817814346e-13
5.694853437582304e-13
7.281119052444084e-13
8.58913106795406e-13
9.914145183263188e-13
1.7698979842640131e-12
1.7477998518516004e-12
9.891118754614215e-13
2.871638871958492e-13
4.639172885520025e-14
0.
5.153945515737535e-14
1.1172837851696325e-13
1.9018901742115882e-13
2.9098212024543526e-13
4.220838253518118e-13
5.945180648794024e-13
8.232596360620625e-13
1.1290257790452202e-12
1.5410035453693458e-12
2.1009953556334887e-12
2.8698901596545767e-12
3.938001802486295e-12
5.442076247303844e-12
7.59408621430952e-12
5.809902620179529e-11
4.404144202839619e-11
3.9672506008857976e-11
4.0479241834954695e-11
4.475793959929657e-11
5.2090568544103693e-11
6.275862434819146e-11
7.762085448015871e-11
9.824424648147035e-11
1.273036089101964e-10
1.694631600924673e-10
5.289936834400049e-10
5.668698684778707e-9
6.467325773905182e-9
7.377944668312376e-9
3.915789362202439e-9
9.004336526531261e-9
8.153767873964153e-9
7.496163823444673e-9
7.796673714377825e-12
5.6490691154766946e-14
0.
0.
0.
0.
0.
0.
0.
0.
0.
0.
0.
0.
0.
0.
0.
0.
0.
0.
0.
0.
0.
0.
0.
0.
0.
0.
0.
0.
0.
0.
0.
0.
2.990942570145279e-14
4.7217893265340655e-14
7.479536514902445e-14
1.1894424739645352e-13
1.9001051072246824e-13
3.0512355258319074e-13
4.929391617997998e-13
8.019850288959164e-13
7.138681851326084e-12
1.924031773978356e-11
3.724728562969068e-11
5.487207058981744e-11
5.6168225718436245e-11
3.0446255642751866e-11
2.4557174016684024e-11
1.0836410591304284e-10
2.2100623314094864e-10
3.6349864503125926e-10
5.372294753735325e-10
7.431525515857125e-10
3.167036406750577e-10
1.6411049432785208e-10
4.5193530803938765e-10
6.608869552762569e-10
7.616315362894994e-10
9.974292928657284e-10
1.5457954815952247e-9
2.4069654445663554e-9
2.2709097749707123e-9
1.5656903160488502e-9
1.1622956623892977e-9
9.955012481642417e-10
9.900296560032294e-10
1.1105682797099983e-9
1.3528734304865957e-9
1.7360233510041966e-9
2.3001921942970115e-9
3.1090732600115346e-9
4.256296215373068e-9
8.626930090288625e-8
1.7712467217492144e-9
6.347657398364331e-7
1.847602323452657e-7
9.3960894159696e-8
4.5364752363780266e-8
1.931174195527544e-8
2.2549691249362097e-9
1.2112278828126784e-8
1.2274108049868318e-8
1.5341232148134782e-8
1.526065063276703e-8
1.8953707284868438e-8
4.044274313370554e-8
4.5323439889940975e-8
2.7027659751756934e-8
6.661206849035006e-9
1.385209233587618e-8
9.566933259301851e-9
7.641785954017142e-9
6.948476077179919e-9
2.630897108121907e-9
3.5779844364461935e-9
9.82278675899648e-9
1.922999800517075e-8
2.971266804793737e-8
2.6461151173141832e-8
1.797915417658024e-8
1.0239659352582067e-8
2.8050745100413182e-9
6.536668479885637e-9
1.5044643146943336e-7
3.608800575734626e-7
3.0324526849681045e-7
3.491279664699898e-7
2.701090549780417e-7
2.0928136681754816e-7
1.4855829651499231e-7
9.654414288985816e-8
6.232389753885479e-8
4.782121269430945e-8
5.244900930226972e-8
5.6268485138488316e-8
8.122751903637335e-8
6.822798442497786e-8
2.486899602789578e-8
2.2754638789964163e-9
1.3413016138814295e-8
1.0763531488137435e-8
9.02092666203672e-9
8.133559272426176e-9
3.344542522945789e-9
4.266323865810385e-9
1.372976772512292e-8
2.3870721211025136e-8
2.094186910939634e-8
1.6386215184663874e-8
1.1644658895073223e-8
6.565346194535453e-9
6.459602442604578e-10
7.511891298697688e-9
2.131531958595042e-8
1.8551447747578125e-7
1.2286615551685865e-7
1.1422237832009103e-6
4.469346955980998e-7
2.6962191686417977e-7
1.61699670112109e-7
9.223045866456869e-8
5.2246340534220384e-8
2.902412614926209e-8
1.9142244818523544e-8
2.575455072154003e-8
4.4257773222992324e-8
8.271942014724583e-8
9.350573067905104e-8
5.601212517759907e-8
1.3779486075739355e-8
3.014740986131883e-8
2.2725211322363724e-8
1.84097806708872e-8
1.7423338359082156e-8
9.74109673474298e-9
5.905470610949824e-9
2.1760876120582494e-8
4.069570528683953e-8
4.553828953684682e-8
3.881638876951335e-8
2.981178839969141e-8
2.000962143157097e-8
8.926990470945456e-9
6.5410751251152345e-9
2.5577112597804435e-7
4.987353618577939e-7
6.83252787454759e-7
6.073992818767276e-7
4.316511663707599e-7
3.108194159242343e-7
2.0158321846321607e-7
1.1827548883849042e-7
6.604901690494643e-8
4.3932925139990154e-8
5.259912721687525e-8
6.933330523538246e-8
3.5975007301357423e-8
5.974509224315844e-8
9.917886270174716e-8
6.323373385614482e-8
1.5267962983891554e-8
7.998596677363668e-9
1.1337235722066097e-8
8.681796627075371e-9
7.3602235742183e-9
5.050278108501367e-9
9.298487126282906e-10
6.787692312983142e-9
1.5247851897159418e-8
3.0144248424724066e-8
3.550877832323478e-8
2.247540941277991e-8
1.1832626471557394e-8
2.28152478052862e-9
8.825652996428728e-9
1.9881126947630946e-7
3.6768969193323175e-7
5.381655124023485e-7
4.957309145122672e-7
3.880929600493291e-7
3.016181719623382e-7
2.1617214064864887e-7
1.4935509128980768e-7
1.0573741947189341e-7
7.90111591074637e-8
6.372852436541807e-8
1.2356890911458156e-7
1.528001111608745e-7
1.0107407324408842e-7
3.4092715068578684e-8
4.468315245416189e-8
4.3902747841152244e-8
3.481903831380541e-8
3.342774708165334e-8
2.5645654356429306e-8
3.2535359830311283e-9
3.252251322873149e-8
5.478010616666553e-8
5.702122011803578e-8
5.216303415574306e-8
4.426931878281693e-8
3.376379246821425e-8
2.0219322144214e-8
1.008030053179962e-10
4.161976403866419e-8
1.6018793063417634e-7
5.110326269208781e-7
3.173623890859317e-7
2.3358958411647776e-6
9.033398521427747e-7
5.057548516994831e-7
2.790319070102215e-7
1.3532211289651913e-7
5.563971058233895e-8
2.2738742924627276e-8
6.020129589201115e-8
1.2416618062108465e-7
5.369323381644864e-8
5.315335749752262e-8
1.0609107713868428e-7
1.1431283952577141e-7
4.3135888609831085e-8
2.1309807214487207e-9
1.4783477276214892e-8
1.2651314731339803e-8
1.0118084718276823e-8
8.66591356210075e-9
3.1436279881376572e-9
4.580238640683538e-9
1.328006808425587e-8
2.829065117773096e-8
4.626385973968849e-8
3.329628746655871e-8
2.0304535140398487e-8
8.919066800680791e-9
3.464109945582927e-9
2.181349149798287e-8
2.494116857939269e-7
3.6031451553010556e-7
8.800434063906925e-7
6.319725382579254e-7
4.5462798094586985e-7
3.27814553189378e-7
2.1954487484615073e-7
1.4506032063632146e-7
1.0029610103738206e-7
7.512063690907446e-8
6.418413544553345e-8
1.2601206060207656e-7
1.6780833958540827e-7
1.2160137117577522e-7
4.575988348119377e-8
3.252035161904275e-8
5.057564577764177e-8
3.857898146871441e-8
3.624495204275301e-8
3.0512567657102975e-8
7.727859070443989e-10
3.06762287464842e-8
5.9089679605830974e-8
6.602279858346359e-8
6.11601104332532e-8
5.2144698521227095e-8
4.018196902424286e-8
2.5477964386732612e-8
5.9380660270884275e-9
2.7396087518553518e-8
4.742356625992789e-7
6.526819204616545e-7
1.6838558096407806e-6
1.072427979625529e-6
6.828007341209004e-7
4.405519941810149e-7
2.5046535170973374e-7
1.232072357797619e-7
4.754820003975989e-8
2.7770939216829448e-8
7.441174557343856e-8
1.268156635090764e-7
4.5962011495166877e-8
3.997526393135679e-8
1.0968499211005468e-7
1.260220925297756e-7
4.9757934539224873e-8
4.4218375932052284e-9
1.3848291179379418e-8
1.1991214698987515e-8
9.359148290012994e-9
7.646045002321347e-9
1.974299596256142e-9
4.838008975471694e-9
1.217321658274511e-8
2.430761602315307e-8
4.511633493744848e-8
4.9533248009108996e-8
2.591124234425339e-8
8.059826403697697e-9
9.442372505142131e-9
2.84861703603851e-7
6.057473838009429e-7
4.77755482566442e-7
5.878777153930014e-7
5.135402452933267e-7
4.360739597097761e-7
3.410390240234343e-7
2.530024473364698e-7
1.903335619084482e-7
1.5161025932102155e-7
1.2968097304254757e-7
2.1375383944494447e-7
2.1252359062862076e-7
1.050273423960209e-7
1.5829440199098797e-8
9.065182302980063e-8
6.491523001926248e-8
5.6883641393693386e-8
5.626077235420277e-8
2.697976748398965e-8
2.439608569013107e-8
6.576140341010717e-8
8.038930086109094e-8
7.983261900525387e-8
7.375728159513016e-8
6.292887265390668e-8
4.751991610840078e-8
2.6814489018190917e-8
4.663296263388205e-9
6.81979837956328e-8
2.244387506670155e-7
8.640393442565064e-7
4.032253263467062e-7
4.090413659959605e-6
1.423483420725956e-6
7.714573466003136e-7
4.0371499575682406e-7
1.773443269427473e-7
4.6156893588424163e-8
2.3623588076198698e-8
3.1706340422028656e-8
1.801781877058366e-7
7.019504037880438e-8
4.894157429449497e-8
1.2101020192156543e-7
1.7554437297258475e-7
9.141358709464506e-8
1.9657099816606575e-8
1.582336580310984e-8
1.8271837232752697e-8
1.404798021269041e-8
1.1864792216866145e-8
6.582344784005264e-9
3.537844355316903e-9
1.3565990360692e-8
2.9314623446316377e-8
5.796224469031371e-8
6.367887879823299e-8
3.7942467392451815e-8
1.7291052797630418e-8
3.7150867916685095e-9
3.47782958687212e-8
3.578182902182201e-7
5.528173653713286e-7
1.020425944602042e-6
8.399574217007878e-7
6.369595877340909e-7
4.809268922737228e-7
3.3672455024703753e-7
2.3188722840345105e-7
1.6849131480396389e-7
1.3437486737904513e-7
1.1967229400669193e-7
2.0988747104179654e-7
2.4301024325850253e-7
1.358379178119533e-7
3.977258035832663e-8
7.497819011641576e-8
7.350520557777353e-8
6.017385559828901e-8
5.926713184276012e-8
3.942170082305704e-8
1.3826058003127783e-8
6.138704983345914e-8
8.924476858147332e-8
9.258355005700188e-8
8.668119066913649e-8
7.484991674859076e-8
5.7950587034849256e-8
3.6558225642316556e-8
8.343954492868984e-9
3.6818379929559113e-8
7.692851297597214e-7
1.020265415495352e-6
2.8143450062577084e-6
1.7502716374339654e-6
1.0937012559987262e-6
6.897022125368109e-7
3.741137693355457e-7
1.5739291307791564e-7
1.504164663644192e-8
3.20242942408551e-8
7.4938855396279e-8
2.2268985189312174e-7
6.942182925820718e-8
2.57017530746803e-8
1.0977476358542584e-7
1.8558849149640693e-7
9.906618470416718e-8
2.4187167604389838e-8
1.2257862263753429e-8
1.6487640148724655e-8
1.2448230158990768e-8
1.0094186404439759e-8
4.828556845704552e-9
3.8826996860703845e-9
1.1982024835918252e-8
2.39483912004812e-8
4.474499268596677e-8
7.669077430711403e-8
5.221633356472721e-8
1.7249936689317194e-8
1.3267537336800999e-8
4.2568668876769523e-7
8.934848655321324e-7
4.968089096548324e-7
7.177132022324036e-7
6.708813759426968e-7
5.999391701202039e-7
4.940693549508207e-7
3.8399432228461074e-7
3.0099559451815955e-7
2.4980435742367985e-7
2.239641758211304e-7
3.3122437734088795e-7
2.5151039708115123e-7
1.0070308048857241e-7
1.2195441499240992e-8
1.3542169470747708e-7
9.7884946114844e-8
9.338508528047339e-8
8.638679803766689e-8
1.2040349553560824e-8
6.439903703846939e-8
1.0514496728007477e-7
1.1584045139609527e-7
1.1614653055583417e-7
1.0923198707016155e-7
9.418604703168523e-8
7.135172548729793e-8
4.050983551913989e-8
3.9181430490507945e-9
8.177540509270955e-8
2.438565986998845e-7
1.4777296612037199e-6
6.393030535628718e-7
6.688124526067119e-6
2.3618678063489396e-6
1.267213757051505e-6
6.457768236275125e-7
2.5106015951854914e-7
7.36665143745023e-9
2.0991294087924474e-7
1.5904900017451752e-7
2.490930827094279e-7
9.619032025535629e-8
3.190689559849931e-8
1.1187978612718888e-7
2.410997112551498e-7
1.6747233348229394e-7
5.5939201120915075e-8
5.264705250395498e-9
2.432844744939546e-8
1.917354825858444e-8
1.539343575509268e-8
1.0850603693724363e-8
1.0732634139518247e-9
1.2795911276396837e-8
2.8318739977320005e-8
5.654678331686958e-8
1.0526163061173512e-7
7.62796125641608e-8
3.4764913741460974e-8
2.918161490179106e-9
5.595552630679779e-8
5.201712992508717e-7
8.28281791647027e-7
1.1322961128792162e-6
1.0814932987163779e-6
8.753812320384586e-7
6.96813421908652e-7
5.134194690850276e-7
3.701148923970415e-7
2.8146080515952223e-7
2.3598053399151607e-7
2.226431177562335e-7
3.3834891989939505e-7
2.9802058960817816e-7
1.2627753426661878e-7
2.2464101904300862e-8
1.4816046024389612e-7
1.090500551469724e-7
9.908049251162028e-8
9.750330246391824e-8
2.819845125610729e-8
5.8022311740609794e-8
1.123886849882791e-7
1.3153532247433694e-7
1.351936110787715e-7
1.2985495782730915e-7
1.1462771824691779e-7
9.005104291349925e-8
5.778209509015701e-8
1.6270074921606366e-8
4.3902117619245677e-8
1.3396806350140578e-6
1.7801664788183135e-6
4.682211487148902e-6
3.065112934488526e-6
1.8994123556000765e-6
1.183585913260505e-6
6.010378375630729e-7
1.571676546467147e-7
2.1528346387138975e-7
4.136958257767682e-7
9.5524040317037e-8
3.7866994610135846e-7
1.323602984866426e-7
2.193511723089296e-9
4.320788006367078e-8
2.1016800159331438e-7
1.8115296883671865e-7
7.17574285128365e-8
8.25781793268009e-9
1.756453399260123e-8
1.5634564072275618e-8
1.1882560879354398e-8
8.255585731571724e-9
6.519761844089928e-10
9.129396313608657e-9
1.8975474898538706e-8
3.4741284376221493e-8
6.0399036849458e-8
9.473427851438894e-8
4.834922447359313e-8
1.4374762525855749e-8
6.891164134823607e-7
1.15794301240311e-6
3.906908890353306e-7
7.603893685972465e-7
7.989334415442107e-7
7.798734829943044e-7
6.986334881379181e-7
5.834128585881005e-7
4.803448403242306e-7
4.070278739771151e-7
3.591754886372242e-7
4.0520180801629903e-7
2.0025967398399058e-7
6.895850982659418e-8
7.836870222348296e-8
1.8428407997872575e-7
1.5416596283133213e-7
1.5944465043060978e-7
7.246131112418909e-8
7.22515176336207e-8
1.3883788202267508e-7
1.6084732261924653e-7
1.72178153541179e-7
1.775975478856304e-7
1.7241205082844162e-7
1.5237908647885484e-7
1.1767867156927401e-7
6.992969722581772e-8
5.664246993795845e-9
8.973445642674102e-8
2.478993084284694e-7
2.815989019021645e-6
1.1462628197690918e-6
0.000010758459010600494
4.276637160682804e-6
2.3014962988258146e-6
1.1423383651856207e-6
3.00916503675105e-7
4.947970906914818e-7
1.66375114662212e-6
1.4665669647602666e-6
5.412109406871189e-7
7.333976995980475e-8
5.783307404486317e-9
1.556660456943005e-8
2.0026357172775123e-7
2.66105412905295e-7
1.4091724556543981e-7
3.9225597103735606e-8
1.4838786900280055e-8
2.3436500812647035e-8
1.787470406729363e-8
1.386288614353344e-8
5.0261191246777025e-9
7.568856224082148e-9
1.9850860157351185e-8
3.868220756753679e-8
7.227482680454963e-8
1.281882282735935e-7
9.687058202999959e-8
1.210959707885214e-8
7.620008916242168e-8
7.83827494132457e-7
1.2975134769159861e-6
9.107488777339582e-7
1.1843315757548695e-6
1.0982286209217103e-6
9.704231312202053e-7
7.864015648877607e-7
6.08441103712346e-7
4.804049454643053e-7
4.0076213886260917e-7
3.564340372728724e-7
3.6014746527256035e-7
1.8823215840927306e-7
7.366931223501811e-8
2.4269013377139168e-8
2.187612579123182e-7
1.6796382118891558e-7
1.6943296670147914e-7
7.358701500032037e-8
9.296961389875331e-8
1.6050706277993164e-7
1.8123514677362412e-7
1.9523355654233933e-7
2.067044239067659e-7
2.0885574398619365e-7
1.9369286002964915e-7
1.5889654200804155e-7
1.0834298896691342e-7
4.453816188085354e-8
3.7538135854208655e-8
2.635940590662785e-6
3.574527191313115e-6
7.428243428882173e-6
6.003276865931945e-6
3.8217302536163695e-6
2.4636493818379637e-6
1.0573302730924774e-6
6.688408979922945e-7
2.3199454399854366e-6
2.1926677366001064e-6
1.692993083613017e-6
1.1251408646609161e-6
6.279672182584416e-8
1.4068486913791797e-7
3.32309678548678e-8
2.5104640769491372e-8
1.639896441851356e-7
1.8287032513984083e-7
7.845583093109503e-8
1.3717997946004876e-8
9.660921598962933e-9
1.1456467763248624e-8
8.374957874589295e-9
4.9579255979877185e-9
1.9135754918961423e-9
8.12037084004714e-9
1.5349502127368273e-8
2.6005648774535485e-8
4.050254806483034e-8
5.381388585639517e-8
3.0005944819882245e-8
5.426550702141009e-7
5.849382960457461e-7
8.178477194162618e-8
4.681167723908024e-7
6.39486965363302e-7
7.542341683008158e-7
8.008429119341673e-7
7.592916865547224e-7
6.432083957015564e-7
4.6593789244735154e-7
2.3754878860719126e-7
1.1991947178405895e-7
5.0691827924733525e-8
1.1438699699465075e-8
2.2646344598542459e-7
3.2015900331034717e-7
3.4265650347010825e-7
6.049414397544351e-8
2.237808550681797e-7
2.491487586492701e-7
2.3805595798018896e-7
2.455298820825675e-7
2.65994613400363e-7
2.888769864950318e-7
3.0088683179455934e-7
2.8741672115026225e-7
2.4151449182658804e-7
1.6801046690802194e-7
7.30632863410289e-8
4.5740006343602065e-8
2.010954454748016e-7
6.266971934563241e-6
2.6866392555627806e-6
0.000014427805466374887
9.261191426333714e-6
5.605704157422921e-6
3.0800258467101042e-6
1.4516532146100254e-6
2.7727121008019284e-6
3.126525910785729e-6
4.916687953967506e-6
4.179384286962405e-6
1.754871236166873e-6
1.5210275996985513e-8
1.5035578573038962e-7
5.0909547227222036e-8
5.974241273496892e-8
1.923966000814043e-7
1.8051473923634893e-7
6.142361811818591e-8
7.815785143737036e-9
1.0925958060361025e-8
1.1375719748177598e-8
8.158565431987727e-9
3.515488848420247e-9
4.19001262707611e-9
1.1122976869328594e-8
2.0172613210017333e-8
3.391908346888081e-8
5.272207703485309e-8
6.486293274055187e-8
1.837829632852107e-8
7.399891435334235e-7
6.476574589590787e-7
1.4892419194764783e-7
5.956009858297582e-7
7.982362995473029e-7
9.224881616398688e-7
9.322247633181433e-7
8.066837144473388e-7
5.763647640606625e-7
2.918830306592192e-7
5.8878876934152636e-8
3.174529130753237e-8
1.3140140027513541e-8
7.796083413791585e-9
8.150612870483973e-8
2.3023285539722182e-7
1.3096021663661767e-7
7.240582022008059e-8
9.567079386359555e-8
3.8601561047161293e-7
4.679854864497037e-7
3.5967973985607874e-7
3.232875663641508e-7
3.3313928009672e-7
3.5604188094912725e-7
3.7541804459631607e-7
3.7216574385421917e-7
3.2896653157601965e-7
2.4773603959450357e-7
1.4368586899072923e-7
4.663626187368313e-6
8.936178031247229e-6
6.525463800745638e-6
0.000011400249436223225
0.000011684890559869655
0.000011355672137865478
1.6892017507339905e-6
3.687720801914038e-6
6.165567427542662e-6
0.000013830632473830834
5.0771624016421236e-6
7.770260458704624e-6
5.00318557395497e-6
3.646115272440478e-6
2.788933096261687e-6
2.2065769834768734e-6
1.5696653030982251e-6
6.645407657764554e-7
2.813828860387094e-7
3.148758379588882e-7
4.5405700183323124e-7
3.0350275771170014e-7
5.999816058426302e-8
1.9476893619099536e-8
1.9486106213746578e-9
1.400489296067368e-9
3.1370497426480854e-10
7.977567015201412e-11
2.0262822701238855e-11
9.15670459989004e-11
5.707779427137682e-11
4.861766859232618e-10
9.576994512122718e-10
1.285689000065701e-9
1.5408897789349929e-9
1.698100631128342e-9
1.6687639240123084e-9
1.3781931397251454e-9
8.897012545356652e-10
4.2148573629805394e-10
2.6792258091978406e-10
5.811245288081425e-9
7.044690404977777e-9
2.594043277156887e-9
5.45194838105797e-10
1.1682640635639879e-9
4.298493515181127e-11
4.855974605794123e-10
3.7459040156263915e-9
1.5349564679340907e-10
4.2196171470731e-11
3.161822034916038e-11
2.7181767580070227e-13
4.970697260644805e-13
2.5063187215257254e-13
4.1112344480081315e-13
1.871572566783813e-13
7.761037903565681e-14
0.
8.351137448770833e-14
1.6816623539893853e-13
2.6784622427145316e-13
1.3226384883206397e-12
8.612558123585645e-13
8.446386586296637e-13
9.064331945432086e-13
1.00922089113919e-12
1.1456652565914537e-12
1.3145160385768977e-12
1.5170712181287258e-12
1.756644016906558e-12
2.0384427764200243e-12
2.3695311502327954e-12
3.419450976324001e-12
2.3283719898980108e-12
3.972171469998639e-13
2.576239857551279e-13
2.236977626634418e-14
5.279278406652944e-13
1.0800994472980217e-12
1.6979077400759982e-12
2.4523624406879917e-12
3.4399797069215677e-12
4.792558495439642e-12
6.703700131450647e-12
9.475383707267541e-12
1.3601627804850293e-11
1.9928092989940004e-11
2.9976800295955986e-11
4.6656921308555923e-11
7.596601208402129e-11
1.3155555938778931e-10
2.4902544792055305e-10
5.347661690173377e-10
3.56336841230859e-10
2.605316637515428e-10
2.1711266734481764e-10
2.054217321704459e-10
2.1712479418441677e-10
2.52424244217364e-10
3.2034028148745097e-10
4.4629785239315303e-10
7.031002836245255e-10
1.370358646630321e-9
2.0150384155593165e-9
1.1509857609127924e-8
2.158535017388038e-9
4.0466117859317995e-9
5.170320832337723e-9
4.6444894331388296e-9
3.3856608639588e-12
7.095503992975431e-14
0.
0.
0.
0.
0.
0.
0.
0.
0.
0.
0.
0.
0.
0.
0.
0.
0.
0.
0.
0.
0.
2.997672873266397e-14
4.1420709362835103e-14
3.5259982093666185e-14
0.
0.
0.
3.010258996458931e-14
4.1363800210689246e-14
5.638558106524479e-14
7.871647205264895e-14
1.127253001539357e-13
1.6451244112484114e-13
2.4324624836365894e-13
3.6308820427916524e-13
5.461784046119884e-13
8.274553644545025e-13
1.2626052581422987e-12
1.941393414832518e-12
3.010436931174445e-12
4.7129284125067015e-12
7.459618829675052e-12
1.0479325774390051e-10
2.4561830957933264e-10
4.3147787179827847e-10
5.387681529584611e-10
4.1173444727968814e-10
5.957185737462086e-11
4.3607996532550256e-10
1.0177159761771814e-9
1.6595813031699356e-9
2.351426748728275e-9
3.0863941962085745e-9
1.3059226174723853e-9
6.849551706552968e-10
1.9490881040005955e-9
2.9778814345659e-9
4.839406551984698e-9
4.3765967880458345e-9
5.117682696735944e-9
7.596573209235071e-9
6.8967841137347256e-9
5.085617288721861e-9
3.7091951332145157e-9
2.795245380620971e-9
2.2583123842281946e-9
2.007752452749717e-9
1.984457798706139e-9
2.1665829606059666e-9
2.5657958690775555e-9
3.224992585260097e-9
4.220349467100598e-9
5.668234744046548e-9
1.132467677611446e-7
4.1242057899508056e-8
5.525340766048767e-7
1.7942368592279306e-7
8.307377541137032e-8
3.607648771535275e-8
1.1900709121510225e-8
5.857738038456478e-9
2.4117989681493494e-8
2.091812340140558e-8
2.3242511649157013e-8
2.005927089705822e-8
1.636741561343858e-8
3.384778317797698e-8
4.587623743292868e-8
3.231124878265321e-8
1.1961607811756624e-8
1.1576902766027618e-8
1.0384447168097651e-8
7.754036767151486e-9
7.004574448943107e-9
3.911732724961203e-9
2.358106803218121e-9
7.951401503981983e-9
1.5850781858985304e-8
2.716916945804205e-8
3.14816783202826e-8
2.2493548087591228e-8
1.3198987646836062e-8
5.206881745584476e-9
3.0048860224472014e-9
1.6066547809809436e-7
4.57250944303404e-7
2.4094578811502196e-7
3.749462274486936e-7
3.182359601039895e-7
2.6370483176822936e-7
2.0097116368193388e-7
1.3771876224770833e-7
8.84530862772097e-8
5.7366592223340184e-8
4.478297321580411e-8
7.096312199717801e-8
1.0121306383991084e-7
7.870182546530404e-8
2.9622127331594572e-8
6.617639039252851e-9
1.809444805455345e-8
1.3957846890757143e-8
1.1969706267360662e-8
1.0577363288834256e-8
3.1660672329866393e-9
7.392372272288458e-9
2.1273647710194506e-8
3.080342642656777e-8
2.6005163233604294e-8
2.0433775395481427e-8
1.4484296195730273e-8
7.707557564532904e-9
1.0639960134956087e-9
1.5160588913391183e-8
1.9774520090560648e-7
1.7895558145488633e-7
1.005848038519318e-6
4.883610795264684e-7
3.126108174382802e-7
2.0007177097711945e-7
1.2066540886112072e-7
7.272999045143802e-8
4.4820179487127484e-8
3.0662065774804785e-8
3.125660097279285e-8
4.040113667467361e-8
4.851037635151374e-8
8.499407462114795e-8
9.054915620038824e-8
4.94795354392107e-8
1.1102390437279888e-8
3.1563687003363125e-8
2.1756787909664144e-8
1.7927463479803654e-8
1.6663484375593636e-8
5.6507397466862195e-9
9.244882805044245e-9
2.4601741273354957e-8
4.5592544625898906e-8
5.838230231355019e-8
5.0004666968396155e-8
3.6258760382302236e-8
2.2743841566618462e-8
9.70751707654499e-9
4.831596040600629e-9
3.2684622115364044e-7
8.645909243789405e-7
6.924989681209483e-7
8.706642550342995e-7
6.833266924919526e-7
5.329254924365922e-7
3.752502902537214e-7
2.3100694861082446e-7
1.2295005967246142e-7
5.499857342643116e-8
3.678113024615766e-8
8.075204547857412e-8
1.561162095543305e-7
1.6916474941854114e-7
8.937411370678427e-8
1.854267422728002e-8
2.6578143121556064e-8
2.4486336056335486e-8
1.9366116849634096e-8
1.7158663134064514e-8
1.0202507607701017e-8
4.835938680057443e-9
2.2190413062095666e-8
5.0905137873161444e-8
5.849753651596683e-8
4.457050121091131e-8
3.169897423405362e-8
1.805517025340423e-8
3.8095832137943886e-10
3.5193878466604283e-8
1.0782526496343463e-7
3.670108735863313e-7
2.294269599181587e-7
1.9974626825346826e-6
8.208843775425132e-7
5.012246203818492e-7
3.048274908953388e-7
1.7858291729119417e-7
1.0892933877575027e-7
7.306646657224673e-8
6.054564257417925e-8
6.876308333019076e-8
1.1321895930461132e-7
1.6825099820653946e-7
1.504628155112749e-7
6.728126256348159e-8
2.011160691827291e-9
6.125796804955013e-8
4.306026826165449e-8
3.832529587816098e-8
3.5776120532958405e-8
8.660183472417985e-9
2.4164482771030824e-8
5.684425446339211e-8
7.761626595142225e-8
7.65781804078807e-8
6.666740494238666e-8
5.2521271231794697e-8
3.5987752362379036e-8
1.719555737738475e-8
6.903337745056144e-9
4.60449025114662e-8
6.464848751712732e-7
9.318577207935677e-7
2.3767121529272797e-6
1.5335987466239405e-6
9.63067710170879e-7
6.122280118195009e-7
3.353894122982488e-7
1.4406655956967087e-7
1.9146997819798047e-8
2.264946846973602e-8
6.844915372427444e-8
4.2359657960445395e-8
9.018291263344137e-8
1.9349693153002064e-7
1.80366142279878e-7
7.45015135165348e-8
5.115800496672362e-9
2.4712171743791365e-8
2.0889710737926287e-8
1.6702142596247434e-8
1.3929574347180651e-8
4.267330210793476e-9
8.677496173224926e-9
2.4173321406875767e-8
5.244474141413312e-8
8.196315075053562e-8
5.5703739493859066e-8
3.3590066730368584e-8
1.2024461982465664e-8
1.807258067806493e-8
3.6124634840529105e-7
5.503133350909543e-7
9.233911924406158e-7
7.952145690415659e-7
6.17746144274396e-7
4.7488320516998014e-7
3.383711217282738e-7
2.3703313450518438e-7
1.7541730989081698e-7
1.4278980293727697e-7
1.296413236225601e-7
1.3204514021857314e-7
1.9171406319684864e-7
2.0871208419064852e-7
1.0844956341242503e-7
3.458783436159456e-8
5.456318742100034e-8
6.267057209053698e-8
5.1747710661711285e-8
5.0629801951800716e-8
2.1382610117999665e-8
2.483451095828405e-8
6.610686465841545e-8
9.98698164819813e-8
1.089380208647679e-7
1.018667034461942e-7
8.578235058920475e-8
6.442468498003664e-8
4.053122015816254e-8
1.4114792725891107e-8
1.8618512163662233e-8
8.788689229607058e-7
1.9306194435591223e-6
2.506939695027569e-6
2.4588633026519993e-6
1.7118866302123652e-6
1.2063809276022992e-6
7.287585892213895e-7
3.1757263487968986e-7
2.1507688548289773e-8
2.5504145881493964e-7
1.692988502367969e-7
1.6768258954514666e-8
1.1647652047976193e-7
2.854346506650081e-7
2.5721201707282003e-7
1.2042433805297805e-7
2.1249656082347936e-8
3.252308904000934e-8
3.0035794419413266e-8
2.3550314423338233e-8
1.93471997310355e-8
6.757044684110776e-9
1.1213396986067057e-8
3.218573432677748e-8
7.07821924467331e-8
1.3642110798930663e-7
9.134073628385766e-8
5.4205017688917456e-8
1.5515360753358233e-8
5.031629137446427e-8
1.4252976978061524e-7
5.738894122530876e-7
5.345754264133097e-7
2.1613134664925525e-6
1.2869949574868014e-6
8.878026450377083e-7
6.094040088245797e-7
3.974721179315413e-7
2.694746934854e-7
2.047729118012571e-7
1.8377728064057513e-7
2.0860095124856612e-7
2.87593647808316e-7
2.921243037286524e-7
1.414612395908395e-7
4.668913116276063e-8
6.933855820545927e-8
1.0615069675087665e-7
8.969949185907005e-8
9.028079939538661e-8
3.587531659821182e-8
4.550924959044675e-8
1.0084826600741212e-7
1.268367328197424e-7
1.350090031715525e-7
1.3329301503115702e-7
1.2117839292007712e-7
9.90313743823269e-8
6.962492499226513e-8
3.434611345256021e-8
1.0119088410776126e-8
7.4654546880125e-8
1.5858951833246065e-6
2.071803475084906e-6
5.533273940000826e-6
3.611548725744711e-6
2.193530065142479e-6
1.3323200948423082e-6
6.130261171813786e-7
3.793383826980479e-10
6.909110754512505e-7
1.0999822839268368e-6
4.869616672559879e-7
7.358971853587076e-8
1.9343112831444394e-8
1.4336757284513888e-7
3.056570486435868e-7
2.200931631963389e-7
8.55003968535696e-8
3.2732780613488496e-9
2.7198762149049272e-8
2.2826354979935036e-8
1.7892401227044417e-8
1.2478261400866157e-8
9.581489007553442e-10
1.4684595286544075e-8
3.2686406878952506e-8
6.62323116318605e-8
1.3060685391417738e-7
1.0746500925021502e-7
4.582942938748467e-8
1.956171936598652e-8
6.300541796412359e-7
1.0440507694648283e-6
7.724396228055103e-7
9.685075228760016e-7
8.864504825896016e-7
7.747761677201948e-7
6.219714740636915e-7
4.792391372188929e-7
3.805832430822846e-7
3.252635947844412e-7
3.079333370600218e-7
3.1417625105486167e-7
2.3162173099180227e-7
1.2965955785360435e-7
5.5693109098853794e-8
3.726394529325997e-9
1.369490837688057e-7
1.0959872907121743e-7
1.0273529846055508e-7
2.074874652077368e-8
8.732989032833706e-8
1.4206635242092082e-7
1.6181093722812125e-7
1.736681042910216e-7
1.8321651052324734e-7
1.844373394923313e-7
1.7026750228713347e-7
1.3958672082490933e-7
9.753666189475253e-8
4.8392197033100626e-8
9.00691194290826e-9
2.1661471262024802e-6
4.9504303931718584e-6
4.896696898533613e-6
6.249284427323427e-6
4.591293975605821e-6
3.4660068598650662e-6
1.9711378244451675e-6
7.193662545191822e-7
2.492374403594587e-6
2.5204254498678805e-6
2.3132349385690076e-6
5.033179434291379e-7
1.3524160895592533e-7
6.290659134248838e-8
2.9962167116787415e-7
3.0095962862760206e-7
1.5903578481352912e-7
4.158641181832931e-8
1.9859985378161968e-8
2.738637280887588e-8
2.095821803397827e-8
1.5463768021861934e-8
3.0655640414751547e-9
1.2212496683045509e-8
2.8932109152571187e-8
5.715867936747735e-8
1.1276523607476602e-7
2.0748476492362193e-7
1.0100868219173315e-7
3.513572002770389e-8
1.5461065551018078e-7
8.832321469067426e-7
1.1060976654545062e-6
1.3906788562500903e-6
1.452430118834106e-6
1.259357433283134e-6
1.0384505684585126e-6
7.855968012336101e-7
5.819839563344123e-7
4.4900165468222e-7
3.6579364135022485e-7
1.3380886537625875e-7
1.2498907394625053e-7
7.4406620882259e-8
3.413464614829382e-8
1.584389029533362e-8
2.0175714014727055e-7
2.447598347838046e-7
2.2380251935480528e-7
3.313338328792591e-8
1.9617898506940196e-7
2.1390007154195005e-7
2.0632131835680127e-7
2.1426550741604814e-7
2.3157458556062708e-7
2.4804640644871797e-7
2.5123803386354805e-7
2.3016979970798372e-7
1.8376600299234316e-7
1.193584765340878e-7
4.175563365556611e-8
5.215092101256405e-8
4.124042660660969e-6
5.9269922716279205e-6
8.813589859073463e-6
9.44216477280526e-6
6.575070573180153e-6
5.079867575990405e-6
1.757148014799858e-7
2.581433938049639e-6
3.1875670098133954e-6
4.715741553439992e-6
6.4715543888289405e-6
1.8823369214124923e-6
5.2924498823239975e-8
6.809060643945099e-8
4.020965413213365e-8
1.4263434708784607e-7
2.458100964894376e-7
1.5244150579533036e-7
3.8854470454542916e-8
1.6975835298818365e-9
1.396549271209504e-8
1.1543232777238987e-8
7.970706614202206e-9
1.2818948460772363e-9
7.077484576067632e-9
1.5385798119818417e-8
2.7677014326378624e-8
4.7714975313289154e-8
7.793104364079486e-8
8.833602587553749e-8
5.707052013179185e-7
5.150471894654519e-7
1.0916289538833683e-7
4.819665403021932e-7
6.646162066842261e-7
7.858585074756037e-7
8.145156649630456e-7
7.276453713269163e-7
5.422657448989223e-7
2.880797893490219e-7
5.8511586668522595e-8
3.9086435403965596e-8
9.242918378120883e-9
1.4491173211377883e-9
9.207307322325015e-9
5.99524858735591e-8
6.856579184859292e-8
2.9479557487852697e-8
1.3854176955376691e-8
3.9710404877326297e-11
3.0923736334230677e-9
2.605272151424265e-9
5.938498876812484e-9
5.630835316826792e-10
1.350259164675683e-9
3.5718517850768867e-9
3.9271938313783075e-10
8.92988197543176e-11
8.736662474975963e-11
3.667311961546117e-12
5.563535766185761e-13
7.654615870395898e-13
1.062312706620977e-12
1.3791819727994519e-12
2.1217235402686228e-12
2.5126518747564604e-12
9.407855116882247e-13
2.291395046203287e-13
1.599130512522331e-13
4.305388643286585e-13
6.467910235370841e-13
8.368143242273513e-13
1.4560513973395778e-12
1.4245925047183022e-12
8.345710138536967e-13
2.5000321334039196e-13
2.9824939726191214e-14
0.
2.769258952012901e-14
8.00842161274626e-14
1.486200236499707e-13
2.365922694236551e-13
3.5082532059704807e-13
5.007406940066777e-13
6.990799351692129e-13
9.633517464516316e-13
1.3180639415337269e-12
1.7980597696238016e-12
2.453658390620471e-12
3.3587958694224013e-12
4.624209634954657e-12
6.419385295251778e-12
5.193555822458029e-11
3.966897594768391e-11
3.606704228370348e-11
3.705869280535527e-11
4.113815975550084e-11
4.793669742590824e-11
5.7694548778544885e-11
7.114423734863545e-11
8.960660793577265e-11
1.1529751736306652e-10
1.5199171710714888e-10
4.353834804346101e-10
2.995624174445959e-9
6.4289940358932385e-9
1.0974576729169153e-8
4.117877770707494e-9
6.742989054838376e-9
1.2335701860812073e-8
9.693722520117687e-9
1.9878440766773226e-11
1.6037809128686286e-13
0.
0.
0.
0.
0.
0.
0.
0.
0.
0.
0.
0.
0.
0.
0.
0.
0.
0.
0.
0.
0.
0.
0.
0.
0.
0.
0.
0.
0.
0.
0.
0.
2.7194939148582368e-14
7.82285022962355e-14
7.818798648833055e-14
1.0878324808316129e-13
1.6411449687504205e-13
2.562818462563931e-13
4.0821621605435393e-13
6.595403101751613e-13
3.8862629258069746e-12
1.2225703368848981e-11
2.4828817403117032e-11
3.769647571518802e-11
3.9447560232023177e-11
2.154257718826676e-11
1.9190488437368726e-11
8.395821972345791e-11
1.7408979830274354e-10
2.914272342165692e-10
4.3795368977645513e-10
6.152069139939589e-10
2.608550349367896e-10
1.3796836428507868e-10
3.7600012240600785e-10
5.229840992617643e-10
6.000239260368668e-10
8.117553695360958e-10
1.2698834527512373e-9
1.9782691220593578e-9
1.883844324122948e-9
1.3099341119749075e-9
9.98018134808376e-10
8.889078644748644e-10
9.194232730373157e-10
1.0631304336853341e-9
1.3212922720185565e-9
1.7162691091759119e-9
2.290277437913359e-9
3.108453885930931e-9
4.2656885258186296e-9
8.64173642665218e-8
1.194696558371598e-9
6.389583236390473e-7
1.8542489493911408e-7
9.439267206712751e-8
4.563539783424628e-8
1.9490427789681738e-8
2.4146577078472918e-9
1.1907614046223489e-8
1.2084608500406352e-8
1.5303485120787025e-8
1.5241878992958883e-8
1.911557272143916e-8
4.065612517434962e-8
4.536837109650345e-8
2.6954995858671353e-8
6.5488538896902915e-9
1.3898259054241005e-8
9.581118732746242e-9
7.664886095057124e-9
6.968684796573976e-9
2.6063282111248524e-9
3.6220258229564384e-9
9.905917306857896e-9
1.9375675596282508e-8
2.9802269027163226e-8
2.6417249222394235e-8
1.7948326312610533e-8
1.0219895050702935e-8
2.7790048948171546e-9
6.598689221687842e-9
1.5074320726401863e-7
3.606924356655481e-7
3.0527763234333615e-7
3.5003281337604796e-7
2.7041100446007366e-7
2.0927455805257312e-7
1.4835838266992942e-7
9.629462787186606e-8
6.211555156358971e-8
4.773220869503737e-8
5.254649648880468e-8
5.6099382240662046e-8
8.109193673573344e-8
6.839648103283188e-8
2.4988980791910978e-8
2.160230696902042e-9
1.3373230329215553e-8
1.0746785813352137e-8
8.999153569418535e-9
8.115728316552686e-9
3.364396727491259e-9
4.219018786064354e-9
1.3634805111211679e-8
2.385062065860799e-8
2.095646334771717e-8
1.6393157304946516e-8
1.1649347049656149e-8
6.573142637413572e-9
6.635244905645673e-10
7.471933553367274e-9
2.1223947116333495e-8
1.8516166447869103e-7
1.231321087063253e-7
1.1388911282371618e-6
4.4657171305114774e-7
2.6956965560414357e-7
1.6178408439122694e-7
9.234335040550143e-8
5.236170011574258e-8
2.9143221446269075e-8
1.9233243013374384e-8
2.5756236556780695e-8
4.4384172923259074e-8
8.283705766145693e-8
9.347456893133273e-8
5.588610681241546e-8
1.3668048683292001e-8
3.0213242765171546e-8
2.2728222450458396e-8
1.8426518607382904e-8
1.74430354727425e-8
9.712217284299539e-9
5.956372077856122e-9
2.1842229555232166e-8
4.0757808892592174e-8
4.5501220501383924e-8
3.878059391350592e-8
2.9788397263028684e-8
1.9993752579754454e-8
8.911288856216864e-9
6.570377359095434e-9
2.559156006912262e-7
4.985380363953366e-7
6.845036286341197e-7
6.077596752376159e-7
4.316779950551476e-7
3.1069116241402914e-7
2.013824184297897e-7
1.1807061038198812e-7
6.586642735986171e-8
4.381496658512721e-8
5.260606238308249e-8
6.941973776742029e-8
3.590001289194591e-8
5.951267835373573e-8
9.908541798391247e-8
6.338349609892632e-8
1.535086372497133e-8
7.929614521007805e-9
1.1315952736617747e-8
8.665662285865658e-9
7.342931464869174e-9
5.047842300764665e-9
9.124993313991062e-10
6.751187609480974e-9
1.517170756751905e-8
3.000907500608367e-8
3.553485845270159e-8
2.2490086347323755e-8
1.183943009218057e-8
2.291773255438419e-9
8.801157074566344e-9
1.985369221211972e-7
3.6745015795007833e-7
5.364099968958203e-7
4.94771230715293e-7
3.8756616825580654e-7
3.0135025252377124e-7
2.1608207171230588e-7
1.4936049434428975e-7
1.0579485571549054e-7
7.910311778189814e-8
6.383103994214741e-8
1.2365387158214935e-7
1.527325103233315e-7
1.0087119816934973e-7
3.395847338567871e-8
4.4873829978020435e-8
4.3891273769011886e-8
3.483286375037892e-8
3.345527062098027e-8
2.5614496139532577e-8
3.333582686102571e-9
3.261222767942331e-8
5.4776803049003365e-8
5.697951057944132e-8
5.212996333701373e-8
4.424562368185419e-8
3.3746511164901185e-8
2.020559064561331e-8
8.686446316098492e-11
4.164149114379234e-8
1.6025296203478872e-7
5.112919069539243e-7
3.171358351686841e-7
2.3372129673064167e-6
9.03326503205723e-7
5.056205041335313e-7
2.7885748524605294e-7
1.3515008912868526e-7
5.5462524782130866e-8
2.255860511838535e-8
6.015322174117379e-8
1.242758354667111e-7
5.366906379453369e-8
5.296998587295033e-8
1.0588345426771239e-7
1.1440105385473649e-7
4.325809081144851e-8
2.216894771186357e-9
1.47367753654735e-8
1.2631351887875511e-8
1.009779316805612e-8
8.648627661710571e-9
3.1521892997685853e-9
4.552742186156245e-9
1.3220519439456243e-8
2.817137097732644e-8
4.624003646858372e-8
3.3312648508019004e-8
2.0309106375509542e-8
8.923616042671736e-9
3.4509563116984497e-9
2.178003876459937e-8
2.490591389535079e-7
3.600035553259811e-7
8.778219727340436e-7
6.309679667237859e-7
4.5409427822106445e-7
3.275464728090809e-7
2.1944660466214833e-7
1.4505497741962006e-7
1.0034714269064784e-7
7.52072253008925e-8
6.426737678102312e-8
1.2611420954811074e-7
1.6777266723190959e-7
1.2138437196825656e-7
4.562572596812333e-8
3.272676729736038e-8
5.056448120253141e-8
3.859241603078263e-8
3.6276179257154035e-8
3.04964612252379e-8
6.917718728966448e-10
3.0773333182215075e-8
5.911711172138993e-8
6.597819704652106e-8
6.112243756812827e-8
5.211947271051706e-8
4.016578747465876e-8
2.5468185405555093e-8
5.933989643568859e-9
2.7388271213581522e-8
4.7444962533138653e-7
6.528614928748003e-7
1.6850071538049873e-6
1.0728632718066161e-6
6.829203701742394e-7
4.4051656125479545e-7
2.50333122746847e-7
1.2300402908203427e-7
4.727763599856776e-8
2.7522966707488832e-8
7.439399856318915e-8
1.2705628787349048e-7
4.596940093913553e-8
3.973348080448056e-8
1.0937818464257263e-7
1.2617265231210497e-7
4.995477954499164e-8
4.536819903517819e-9
1.3789934970139665e-8
1.1969969935985673e-8
9.337717220533233e-9
7.629745434281393e-9
1.987668835117255e-9
4.8064843775571415e-9
1.2109790658869516e-8
2.418154043272787e-8
4.490074401846462e-8
4.9612194032200735e-8
2.5945795381209547e-8
8.075875357914709e-9
9.425438142905043e-9
2.845668162221473e-7
6.051784025285116e-7
4.7595581309068725e-7
5.864390533317044e-7
5.126073912634121e-7
4.354871083723146e-7
3.407394017035537e-7
2.528962704643518e-7
1.9034441453398902e-7
1.5170437876826665e-7
1.298521952623264e-7
2.1382331838138242e-7
2.1224270062761947e-7
1.0473587415574342e-7
1.5600893360219747e-8
9.07288957996819e-8
6.491937965981037e-8
5.693573053446755e-8
5.630712186142484e-8
2.6837276385196315e-8
2.4574071916660735e-8
6.583813570691367e-8
8.034687423854484e-8
7.979079438631694e-8
7.372993086016791e-8
6.291137977176741e-8
4.7508621870127804e-8
2.6808219424847088e-8
4.659392195728673e-9
6.815027756915833e-8
2.2437417148381826e-7
8.648160441732842e-7
4.0324576103669176e-7
4.09314922600442e-6
1.4240487371896214e-6
7.715980524654934e-7
4.0363963846021655e-7
1.7712458160491558e-7
4.5768043752342916e-8
2.4241429536156076e-8
3.1269125340428924e-8
1.8048672752329096e-7
7.021825207795627e-8
4.866775266836572e-8
1.2055772631369587e-7
1.7560001752086686e-7
9.175837391966963e-8
1.9839679352669812e-8
1.5699103972976228e-8
1.8237291556157618e-8
1.4018706451200766e-8
1.183469377846428e-8
6.58785850687991e-9
3.4999915385848423e-9
1.3487595332533496e-8
2.9151066647645774e-8
5.767218451341111e-8
6.378961661204003e-8
3.799302464530489e-8
1.7315501111289327e-8
3.6941454273200343e-9
3.4751194471310904e-8
3.5732987848221683e-7
5.523281882598866e-7
1.0170008401678102e-6
8.382321567144051e-7
6.360428125360747e-7
4.804702926484414e-7
3.3657037394386684e-7
2.318979469679532e-7
1.685985659151654e-7
1.345553377262584e-7
1.1991042354899542e-7
2.1008144771121756e-7
2.42848123802622e-7
1.354591781665413e-7
3.956238974273154e-8
7.538736926274127e-8
7.350786477034639e-8
6.023699320640049e-8
5.9354210637470846e-8
3.9306403851907404e-8
1.4038121865506314e-8
6.1571907467048e-8
8.923718726324252e-8
9.253799389081157e-8
8.665368775282144e-8
7.483822739501976e-8
5.7948100776143995e-8
3.656065873086196e-8
8.351172741682513e-9
3.679225876099188e-8
7.701021013895823e-7
1.0213618194654363e-6
2.8174422322893962e-6
1.7520386263283376e-6
1.0945337622032103e-6
6.900214474546468e-7
3.740263528611168e-7
1.5693416640061272e-7
1.4158462000219746e-8
3.309731086650293e-8
7.466101281781943e-8
2.235960335979971e-7
6.963596477799895e-8
2.533617112819236e-8
1.0897107247925751e-7
1.8570034689250502e-7
9.960594525281718e-8
2.445108340693282e-8
1.2081538254359569e-8
1.6442651617750494e-8
1.2414555332800879e-8
1.0061276813216715e-8
4.842146446311347e-9
3.8351884757698605e-9
1.1891531661163823e-8
2.377097117215539e-8
4.440834444629321e-8
7.620768771029695e-8
5.24160106323689e-8
1.7324755073374526e-8
1.32348023398618e-8
4.25439363604599e-7
8.926717566521871e-7
4.937700639946619e-7
7.150624054093291e-7
6.691217605381363e-7
5.988371261678403e-7
4.935336109687338e-7
3.838439621014845e-7
3.01062014125578e-7
2.500033023350627e-7
2.2428446226356654e-7
3.312753588564955e-7
2.507045400311718e-7
1.0025353422995093e-7
1.2700612100538133e-8
1.353614998671738e-7
9.79582084275989e-8
9.356429180525348e-8
8.635387578206869e-8
1.1561132539473849e-8
6.477058297877653e-8
1.0518871111328765e-7
1.1580404301957838e-7
1.1612977935362137e-7
1.0923686931255974e-7
9.420163933411312e-8
7.137037537720609e-8
4.0528066598851816e-8
3.8940380521024314e-9
8.170213824366661e-8
2.436715418393356e-7
1.4803880308196622e-6
6.398988100526166e-7
6.696042044079818e-6
2.364464169213798e-6
1.2682954564600988e-6
6.459857414510769e-7
2.5054767305073204e-7
8.847623960424606e-9
2.1327543655736454e-7
1.6284914918751305e-7
2.489933834694058e-7
9.635934620337197e-8
3.142893596791951e-8
1.1081894844003682e-7
2.408306080864244e-7
1.682557136903041e-7
5.6417962329032884e-8
4.93289146969023e-9
2.4224015402082458e-8
1.912504322977944e-8
1.5339909564269558e-8
1.083772758850671e-8
1.013647965657842e-9
1.268010831394188e-8
2.8082038977222472e-8
5.606543875152847e-8
1.04536158792626e-7
7.658553495975277e-8
3.489718344607709e-8
2.8508533588999507e-9
5.5926851380947785e-8
5.194941296212388e-7
8.278258768887778e-7
1.1258893327808589e-6
1.0780238286577348e-6
8.735675681562383e-7
6.959712877571933e-7
5.132165522532185e-7
3.7023497052214984e-7
2.817363512490838e-7
2.36364224421051e-7
2.2319665370706554e-7
3.385980697125412e-7
2.97052337595894e-7
1.256657504974855e-7
2.2080133066515442e-8
1.489697797925178e-7
1.0911729047226231e-7
9.930251733133524e-8
9.760107524024342e-8
2.7602644311959212e-8
5.85803143628553e-8
1.1257214193768536e-7
1.315224746219484e-7
1.351887442149762e-7
1.298847894811024e-7
1.1467936181688265e-7
9.010979704216003e-8
5.783697280036885e-8
1.631644987766402e-8
4.3850765625333364e-8
1.3424718276225845e-6
1.7843354028255589e-6
4.689914116420121e-6
3.071162987791523e-6
1.9026898630115162e-6
1.1852357197792794e-6
6.010579156497945e-7
1.5517209537984135e-7
2.206586625907393e-7
4.222071076848921e-7
1.0031807957389634e-7
3.783047870445881e-7
1.3342058688366293e-7
2.2224679939930374e-9
4.179548679866507e-8
2.08964202959523e-7
1.821251266020164e-7
7.253263846410447e-8
8.688267079832841e-9
1.7360660430947973e-8
1.557335560270728e-8
1.1823830994490533e-8
8.237165214736612e-9
5.842739271217069e-10
9.009822928497043e-9
1.8752902520779233e-8
3.4326356738157165e-8
5.96561800243891e-8
9.367040129478455e-8
4.887926173313412e-8
1.423805011740249e-8
6.901216250324587e-7
1.1502835389771243e-6
3.8580114863590354e-7
7.551261661670232e-7
7.950685049119863e-7
7.772854279119898e-7
6.972934949781128e-7
5.829982960857302e-7
4.80412786659231e-7
4.072485864536171e-7
3.592914384689216e-7
4.0321529856767753e-7
1.9858212647064216e-7
6.826887126392146e-8
7.969758191027523e-8
1.8416451747720389e-7
1.545153377700984e-7
1.597763833187897e-7
7.093101219953349e-8
7.349127157877036e-8
1.391625740708339e-7
1.60888255722339e-7
1.7222724138194642e-7
1.7770261658464098e-7
1.725592095029848e-7
1.5254378027492648e-7
1.178395747182215e-7
7.007123349456217e-8
5.784970223679543e-9
8.959769617920872e-8
2.4766706323386535e-7
2.8250737586733253e-6
1.1495721274289444e-6
0.000010775571460692805
4.2865037062262375e-6
2.3064862418175433e-6
1.143970371380934e-6
2.9818170308501974e-7
5.075704962340447e-7
1.695930172462875e-6
1.4834333822157838e-6
5.616874361877275e-7
7.167459004782822e-8
5.771944439028866e-9
1.4160657393359101e-8
1.9763737583248873e-7
2.6668092026035416e-7
1.4232122065753473e-7
3.996295839248499e-8
1.4318480521401939e-8
2.3302243857827433e-8
1.7787865237034054e-8
1.3789215455063016e-8
5.088331257912424e-9
7.4203807581645285e-9
1.9574009394592383e-8
3.81398524822123e-8
7.121177700518857e-8
1.2637587592134835e-7
9.797896760054413e-8
1.2510961940663982e-8
7.612309881124085e-8
7.838808353748525e-7
1.2981938356064412e-6
8.995791139498333e-7
1.1764049139486549e-6
1.0935905928418086e-6
9.68075806233726e-7
7.857496434552475e-7
6.086604410734144e-7
4.808789008002716e-7
4.011265451457163e-7
3.561876345037575e-7
3.5705232649257285e-7
1.8592403549289238e-7
7.280282965644365e-8
2.5292474163233352e-8
2.1854950730342871e-7
1.6849771616468126e-7
1.699365619251401e-7
7.134855263119945e-8
9.479769802868084e-8
1.610546118179615e-7
1.8135536775114128e-7
1.9534294849607922e-7
2.068980267865878e-7
2.091407568266653e-7
1.9404300399904182e-7
1.592677650206213e-7
1.0868862586383644e-7
4.4826930066675065e-8
3.73069169653748e-8
2.6456031231244416e-6
3.591772779499209e-6
7.440669998324827e-6
6.025153433687986e-6
3.836414989837476e-6
2.473965783761006e-6
1.0565567766136625e-6
6.985418818607788e-7
2.3455298840502128e-6
2.20768573860019e-6
1.7250917028088707e-6
1.1530857082137895e-6
5.248163964349513e-8
1.450689861909798e-7
3.643430288132984e-8
2.3961608819733622e-8
1.6045697584363773e-7
1.8393032745933146e-7
7.982930062114518e-8
1.4311818920164062e-8
9.248149791611304e-9
1.1337204419726702e-8
8.292962522750046e-9
4.957610246718351e-9
1.788404589110083e-9
7.9191015001276e-9
1.5002773723633716e-8
2.542671167170893e-8
3.961282400911779e-8
5.2713765379280614e-8
3.0262501492265507e-8
5.269236181386823e-7
5.719088405259638e-7
7.74674952755058e-8
4.5909010158567205e-7
6.303547898420536e-7
7.460541648036912e-7
7.94511396779286e-7
7.548778801479356e-7
6.395216393120961e-7
4.613213802761466e-7
2.322178915957592e-7
1.1662656075713154e-7
4.921060883229654e-8
1.2816355504078359e-8
2.283634281692105e-7
3.203026360358683e-7
3.455237988199822e-7
5.3824143600209666e-8
2.2711054245712733e-7
2.5003016264916004e-7
2.384463059983786e-7
2.458906654908421e-7
2.6644243352178366e-7
2.8946329699003666e-7
3.016529553757048e-7
2.883722674306092e-7
2.4259215059970226e-7
1.6909328905859618e-7
7.407047670428904e-8
4.4806050314926705e-8
2.0014314784309207e-7
6.297657930643904e-6
2.711238739119923e-6
0.000014431249481326368
9.30923402453982e-6
5.645592190924166e-6
3.1062139539396896e-6
1.495213091468457e-6
2.7700554910029997e-6
3.139015253966411e-6
4.997867999582912e-6
4.214944132664287e-6
1.7985705719084122e-6
7.001941736015562e-9
1.5843494064634156e-7
5.554555731682771e-8
5.6607412711730794e-8
1.8799627286367518e-7
1.8230637199553433e-7
6.280716481772002e-8
8.548753638956114e-9
1.0413286170564013e-8
1.1217359739342484e-8
8.055273173730186e-9
3.587004338809329e-9
3.966983934217106e-9
1.076155816127744e-8
1.9548760258283366e-8
3.2873623612118784e-8
5.1128023237821305e-8
6.33007700262032e-8
1.4554968505212684e-8
7.089427947392295e-7
6.276731050687275e-7
1.3987476861435282e-7
5.797386892017226e-7
7.827705553625727e-7
9.092638747910499e-7
9.224378087302108e-7
7.993230966613603e-7
5.689250801310564e-7
2.844508544116304e-7
5.5346558001994575e-8
3.000080903766764e-8
1.2308553507189193e-8
8.396414542548701e-9
8.103555592519635e-8
2.3043122822410894e-7
1.304441877020037e-7
7.078869983589338e-8
8.981842893094568e-8
3.7287123129127054e-7
4.778002410297541e-7
3.6617635860785555e-7
3.258210692705029e-7
3.3439480097161997e-7
3.56840500682618e-7
3.762898754262018e-7
3.7377446759726537e-7
3.3160981879419743e-7
2.5107160412195605e-7
1.4736297529220443e-7
4.6415921372200315e-6
9.01831733121799e-6
6.453418263874576e-6
0.000011373719446018996
0.000011771679281657642
0.000011067288943608302
1.7434997445554792e-6
3.7354590581984653e-6
6.287525533677309e-6
0.000013909973177641811
4.800091218077383e-6
7.825394599340312e-6
5.0037536352483085e-6
3.6563499676742485e-6
2.9476017034367356e-6
2.6205682880235197e-6
2.4116117662567675e-6
2.070383909198859e-6
1.0654884370859343e-6
4.0945442416731274e-7
3.352952049562685e-7
3.931376134897154e-7
2.9722293915331336e-7
4.946398511795775e-8
1.1497067504428507e-8
1.241569098714869e-9
6.902924107923102e-10
1.6861891240222557e-10
5.235795663496298e-11
8.609733422028774e-12
5.8137858184288587e-11
1.9347171033476439e-10
3.5345906089016963e-10
5.398031724187753e-10
7.481617021114965e-10
9.56265831221599e-10
1.0948555035209603e-9
1.0686130936053126e-9
8.442188589206341e-10
5.008979979375998e-10
2.801704313686686e-10
4.372688260726803e-9
5.1764135978270145e-9
1.4557217900111753e-9
5.458183930148759e-10
9.7684171182406e-10
1.5797513186795268e-10
5.364985822137112e-10
1.8423038797684042e-9
1.3420556957421884e-10
3.091459881767875e-11
2.9403712694619795e-11
2.7811648203535707e-13
4.726097635837483e-13
1.2098691991502072e-13
2.639445601815328e-13
7.725364721331035e-14
0.
8.170114385685285e-14
1.512204104147151e-13
2.312875528338389e-13
3.297951701818834e-13
1.3907183292578203e-12
8.811383134986015e-13
8.584873375007645e-13
9.202106914054417e-13
1.0251057782282961e-12
1.1646953688407084e-12
1.3373414510730326e-12
1.544299371412954e-12
1.7890089032975404e-12
2.0768867073562502e-12
2.4152546611625274e-12
3.4734064196172536e-12
2.366984264496431e-12
4.1795581852707834e-13
2.4590832229466784e-13
4.4376069003550483e-14
5.742052468385066e-13
1.1589822438566268e-12
1.8183356967881286e-12
2.627843038659836e-12
3.692009919900431e-12
5.1554230639237495e-12
7.232668158446696e-12
1.0261592066710986e-11
1.480044963054523e-11
2.181604156419894e-11
3.3073188819669206e-11
5.2005514567464006e-11
8.585603165940123e-11
1.516285317052604e-10
2.956629965724367e-10
5.899536225833096e-10
3.9035571118970705e-10
2.824157845075807e-10
2.3258295801303802e-10
2.17665163793498e-10
2.2807418366919192e-10
2.636016834785835e-10
3.336117112612544e-10
4.652986611960655e-10
7.383687613968875e-10
1.470880870563503e-9
1.975112967885559e-9
1.0151023284796624e-8
2.1096278354467357e-9
4.155333141747262e-9
4.860939798660462e-9
4.569591336179408e-9
2.7767968877090278e-12
5.3762556540717554e-14
0.
0.
0.
0.
0.
0.
0.
0.
0.
0.
0.
0.
0.
0.
0.
0.
0.
0.
0.
0.
2.2769775491226636e-14
3.139443217441959e-14
4.33777640175235e-14
3.698911338187672e-14
0.
0.
0.
3.1503538336452097e-14
4.325326755810932e-14
5.891973145864037e-14
8.220630350356839e-14
1.1766984349637607e-13
1.7166850071977682e-13
2.5375750976769385e-13
3.786919148015908e-13
5.695392507123616e-13
8.627025286496298e-13
1.3162017196108278e-12
2.023572540744039e-12
3.1376130250206283e-12
4.911821226640009e-12
7.774495758470231e-12
1.0933371364997223e-10
2.562064142807894e-10
4.4973150519293734e-10
5.602463854484934e-10
4.2604339982758563e-10
5.856264782730717e-11
4.5628711999806163e-10
1.0585931011432547e-9
1.7216901043757529e-9
2.434987031631005e-9
3.191365017789625e-9
1.3520102617914715e-9
7.052487849917163e-10
2.0097880775516145e-9
3.0617502654750163e-9
5.086222492238583e-9
4.523246124313334e-9
5.176338915211496e-9
7.683558743208186e-9
7.012576973180288e-9
5.197980104317647e-9
3.80254268361133e-9
2.8669217087432833e-9
2.3114122830168545e-9
2.046283481851492e-9
2.011546937271815e-9
2.1841643342379235e-9
2.574712724032625e-9
3.2251022440658897e-9
4.2105099084674754e-9
5.6461310560337045e-9
1.1272117932056583e-7
4.109699418501355e-8
5.509563164695836e-7
1.7899822723086783e-7
8.289196211424226e-8
3.600037690943907e-8
1.1869357707996167e-8
5.869319803671234e-9
2.413169175148135e-8
2.0974870915511457e-8
2.3183347349733294e-8
2.0034289564511254e-8
1.6336963507006914e-8
3.378516579324983e-8
4.5817567716358876e-8
3.228468050485285e-8
1.196010928293066e-8
1.1549048306942871e-8
1.0372106688029199e-8
7.743365227375887e-9
6.9943418738996106e-9
3.909408888858121e-9
2.3513179743999072e-9
7.935297458935624e-9
1.581993401763191e-8
2.712191449554065e-8
3.1449730396785094e-8
2.2474514951822012e-8
1.3187511126911602e-8
5.202867188589282e-9
3.0003471111950837e-9
1.6044399461180034e-7
4.5664249326282e-7
2.404551067212851e-7
3.743095760622394e-7
3.1772832928647125e-7
2.6330442652495984e-7
2.0068734977904444e-7
1.3754400848056118e-7
8.836157993577054e-8
5.733323668275074e-8
4.478016841276944e-8
7.091182983391214e-8
1.0109607932339864e-7
7.856312339352809e-8
2.9549162670907137e-8
6.631027727589995e-9
1.8069505137546564e-8
1.3938473298700429e-8
1.1954510569488086e-8
1.0562976739125265e-8
3.1567516420977347e-9
7.3897907342543406e-9
2.1256889663554468e-8
3.075197716615342e-8
2.5961025461870153e-8
2.039939624361391e-8
1.4459320504038437e-8
7.693538775929176e-9
1.0615175707901372e-9
1.512418933943655e-8
1.9751665252918996e-7
1.7873387114675137e-7
1.0050227901060496e-6
4.87869090595658e-7
3.122815915936198e-7
1.9985093555392906e-7
1.205258438465493e-7
7.263896895154699e-8
4.4753884308069305e-8
3.060676043350807e-8
3.120616337387174e-8
4.035289545264869e-8
4.8434311220081856e-8
8.489488089665399e-8
9.047596433346801e-8
4.946374432483464e-8
1.1113054768804575e-8
3.1528128926132646e-8
2.1735963023672855e-8
1.7907430403246834e-8
1.6645354350852533e-8
5.653337829350245e-9
9.225797982125687e-9
2.456188267747963e-8
4.553023157797713e-8
5.8331988602826756e-8
4.996737869222062e-8
3.623038112932664e-8
2.2725222683654583e-8
9.699435147239424e-9
4.827615127390492e-9
3.2648455145544224e-7
8.636384710847703e-7
6.915693127645648e-7
8.695623312652081e-7
6.824989211168238e-7
5.323041845828173e-7
3.748388484211618e-7
2.3078451451325527e-7
1.2287460509427407e-7
5.5020620112456804e-8
3.6816633739233754e-8
8.07374609176008e-8
1.5600968722191335e-7
1.6898629702351442e-7
8.924573806268404e-8
1.8484259310351613e-8
2.6568919790115144e-8
2.446390838089821e-8
1.9350160958683847e-8
1.7145551732085497e-8
1.018918128091293e-8
4.840232341717066e-9
2.218669965455071e-8
5.0885567986480505e-8
5.8420913306078644e-8
4.4514467442899305e-8
3.165971032162449e-8
1.803172384102883e-8
3.81968667095937e-10
3.514430508514866e-8
1.0772156401885545e-7
3.66723382698067e-7
2.2920169226012221e-7
1.9963245201274114e-6
8.202551215818987e-7
5.008110242272108e-7
3.045566250958732e-7
1.7841217473674494e-7
1.0881366573787136e-7
7.297499186768758e-8
6.046050396120391e-8
6.867498940835954e-8
1.1307644231363231e-7
1.680912000489483e-7
1.5038905100919003e-7
6.727724973038214e-8
2.041918716572776e-9
6.120595892446373e-8
4.3022675703226466e-8
3.828607190766529e-8
3.574411564677362e-8
8.672555515260526e-9
2.4120233606242552e-8
5.677418957163916e-8
7.755588991293497e-8
7.652388535807404e-8
6.661765466827015e-8
5.248022211462498e-8
3.595870867095341e-8
1.7180831669862433e-8
6.900962872779156e-9
4.602173515570864e-8
6.458114676606055e-7
9.308923552869239e-7
2.3742132037603855e-6
1.5319582240260083e-6
9.620634515513163e-7
6.116109237600135e-7
3.3508429585930605e-7
1.4399606947666673e-7
1.9265343571937333e-8
2.243727080649898e-8
6.849139174746717e-8
4.238993258976507e-8
9.019545708089032e-8
1.9339442084020494e-7
1.801897486181587e-7
7.439055715493795e-8
5.071040764512687e-9
2.4703147897457447e-8
2.08748009417135e-8
1.669195434603468e-8
1.3920593524484312e-8
4.258545629645292e-9
8.679916324274496e-9
2.4173269509755218e-8
5.2442566070765555e-8
8.186100039676113e-8
5.5633158172820036e-8
3.3548738039984714e-8
1.2007584115381381e-8
1.8055630436015485e-8
3.609707977022778e-7
5.498676493731973e-7
9.231156621866931e-7
7.947807613544713e-7
6.173422139775934e-7
4.7453077943983967e-7
3.3809099084043315e-7
2.3681786316365386e-7
1.7524246229606283e-7
1.4263174218019556e-7
1.2948053466547741e-7
1.3185609982765027e-7
1.9153191452760423e-7
2.0860621918387808e-7
1.0846118516197883e-7
3.4601873684117837e-8
5.448330834316317e-8
6.26270419168567e-8
5.169992670157419e-8
5.0582857788535046e-8
2.1406395069199693e-8
2.4769046075018786e-8
6.600896460282719e-8
9.978089930438845e-8
1.0886234600201346e-7
1.017921318631659e-7
8.571355056195631e-8
6.436892061297115e-8
4.0493162302838925e-8
1.4097093380088947e-8
1.8613448725951066e-8
8.779272534140172e-7
1.928467831835037e-6
2.504459973289641e-6
2.4560662559229285e-6
1.7099454359648869e-6
1.2050167108690134e-6
7.279864967498048e-7
3.174070667461165e-7
2.101523585129977e-8
2.539454213686353e-7
1.6844273553739477e-7
1.6506699544725158e-8
1.16602111402509e-7
2.8535680966925135e-7
2.569925210556841e-7
1.2026331876121142e-7
2.1157712131781612e-8
3.253132620277799e-8
3.001941481017451e-8
2.3539999140762576e-8
1.933846413781421e-8
6.743276374383258e-9
1.1222657954631088e-8
3.219861219492711e-8
7.081099274421771e-8
1.362859427799818e-7
9.121589209353625e-8
5.413372998782323e-8
1.5485878447243492e-8
5.0285652153397104e-8
1.4250335013789563e-7
5.735483927628826e-7
5.341319580242762e-7
2.1610618623814493e-6
1.2863509659873488e-6
8.872325027215856e-7
6.089359948014459e-7
3.9712312543921295e-7
2.6921302032167125e-7
2.0455668909112196e-7
1.8356926530811552e-7
2.0831377002591509e-7
2.8736407015988323e-7
2.921100541017962e-7
1.415322740527656e-7
4.6722587875165894e-8
6.922915978813223e-8
1.0608606754380379e-7
8.962082880662968e-8
9.020421027245842e-8
3.594962122607698e-8
4.537904072879473e-8
1.0072729898350145e-7
1.2674457101446086e-7
1.3491581534863458e-7
1.3319220577296388e-7
1.2107736414282062e-7
9.894203840049713e-8
6.95571407756934e-8
3.430577003531935e-8
1.0128679235765777e-8
7.463384247335524e-8
1.5841070145397152e-6
2.0693974725868953e-6
5.5285532416297385e-6
3.607520672864104e-6
2.1910429729102965e-6
1.3307902881938439e-6
6.124863761718409e-7
3.050515459851243e-10
6.880789334279002e-7
1.0965637015167013e-6
4.847540528329338e-7
7.323949143004812e-8
1.9121526833032335e-8
1.435967715255771e-7
3.056139014455265e-7
2.198764405940659e-7
8.534798744212893e-8
3.192848228211118e-9
2.7204893378679615e-8
2.281824277290916e-8
1.7888475653494767e-8
1.24704671507238e-8
9.703063669279216e-10
1.4697003500192457e-8
3.271012860322363e-8
6.628616994217093e-8
1.3070621365244154e-7
1.0727329926033163e-7
4.574439606786316e-8
1.957340641809174e-8
6.295424706026148e-7
1.04319223630881e-6
7.728216296542496e-7
9.684186987626155e-7
8.861410926586185e-7
7.743545262966511e-7
6.215236051273898e-7
4.788327398245299e-7
3.802381430988687e-7
3.249786582722996e-7
3.077104666576627e-7
3.1454631243298756e-7
2.3197112991434647e-7
1.2992045101724414e-7
5.579190779029167e-8
3.792421999571916e-9
1.368614903938362e-7
1.0947884462751446e-7
1.0266619890393534e-7
2.099546584344219e-8
8.705155383879272e-8
1.418626248453287e-7
1.616918634342374e-7
1.7356495951921837e-7
1.83096562924511e-7
1.8428897302432427e-7
1.7009846033074802e-7
1.3942127100516165e-7
9.739836504364464e-8
4.829259752315341e-8
9.06663577103455e-9
2.1636807484020753e-6
4.944109384996768e-6
4.894349716565448e-6
6.242008793458158e-6
4.5847009521398455e-6
3.459823987947284e-6
1.9675783079872743e-6
7.133678256733899e-7
2.490163077517262e-6
2.517354365748385e-6
2.3067842946315415e-6
5.022745512303177e-7
1.3507661656825415e-7
6.340398585734575e-8
3.000640708082589e-7
3.007939225476695e-7
1.5876752210395267e-7
4.142137635946717e-8
1.994189605644541e-8
2.7390798214763135e-8
2.095955539339437e-8
1.546209988871153e-8
3.0445865120662543e-9
1.2238899996207475e-8
2.8978845415338216e-8
5.725832718652497e-8
1.1298609599749253e-7
2.076910060342213e-7
1.0070549225662937e-7
3.5237316206164585e-8
1.5458959731456213e-7
8.82579059974843e-7
1.1048164539607508e-6
1.3925422306147e-6
1.452816701445676e-6
1.2591024954704461e-6
1.0378745196049942e-6
7.849480793556711e-7
5.814361601635292e-7
4.48630068960305e-7
3.657234599465469e-7
1.345496106899628e-7
1.2550470891798057e-7
7.469507178922696e-8
3.4274031051697815e-8
1.572766664935204e-8
2.0166504678708573e-7
2.444111675982045e-7
2.2318946116052291e-7
3.253921254211653e-8
1.9567239427839493e-7
2.1360909505607273e-7
2.0614595562480358e-7
2.141180253688832e-7
2.31415708323133e-7
2.478488833028842e-7
2.5098481828764577e-7
2.2987417933737672e-7
1.8347148760961997e-7
1.1910318240455738e-7
4.155154657680735e-8
5.231490006188958e-8
4.119399086384018e-6
5.918188864461545e-6
8.813419444563956e-6
9.43047598142223e-6
6.563154122195368e-6
5.064232030425041e-6
1.677126234153716e-7
2.580208311434731e-6
3.1837585952467163e-6
4.7018209258117236e-6
6.4651440197471846e-6
1.8717666565054586e-6
5.271535701548401e-8
6.728712656284963e-8
4.01624982639112e-8
1.4346307157397804e-7
2.460346388148666e-7
1.5207169179150637e-7
3.869451260592054e-8
1.7966636105559603e-9
1.3999959076289925e-8
1.1552060336269715e-8
7.973659273228926e-9
1.2603943098975735e-9
7.10823889171826e-9
1.543602212653836e-8
2.776739854372298e-8
4.7878825465425105e-8
7.820946516577623e-8
8.847338457322767e-8
5.733052255727358e-7
5.166512857437355e-7
1.0998553591617148e-7
4.832661774823652e-7
6.658061608158767e-7
7.86773504655019e-7
8.150775112097484e-7
7.28056608007594e-7
5.42915795522574e-7
2.8896680627706954e-7
5.893177518623497e-8
3.904951752590527e-8
9.174242117997461e-9
1.3876412534475876e-9
9.029084595943425e-9
5.822949908355579e-8
7.23816615697615e-8
3.0406076005009656e-8
1.4548552583612175e-8
1.5292496695732767e-10
3.0162202163195226e-9
3.202341312904839e-9
8.752968564687318e-9
4.966230953791213e-10
1.289756590016255e-9
1.3920681945803126e-9
4.846308674827891e-10
1.0444443499745754e-10
5.873243400848158e-11
1.13740735709992e-11
5.529191546317584e-13
8.165638693347085e-13
1.0614036611143907e-12
1.390389403172141e-12
2.148755853501156e-12
2.4571576332273684e-12
9.955263280781022e-13
2.96065739542527e-13
9.974058303196461e-14
3.814771511812081e-13
6.091096878857957e-13
8.084949886070341e-13
1.3972964608000016e-12
1.361320380389828e-12
7.996285752333692e-13
2.3908447915131605e-13
2.523424869384311e-14
0.
2.3718726486403507e-14
7.510522043755279e-14
1.4219965481277115e-13
2.2824762039608286e-13
3.399294922270822e-13
4.864434809290895e-13
6.801912956538649e-13
9.382177071094325e-13
1.284335258457191e-12
1.7523704932189628e-12
2.3911054251250094e-12
3.2721110601025197e-12
4.502381946273826e-12
6.245372309451549e-12
5.099506264518475e-11
3.8999298856591584e-11
3.5511399363225155e-11
3.652844223068769e-11
4.057462661418296e-11
4.72885937149282e-11
5.690436720884142e-11
7.013563970597615e-11
8.826691366466708e-11
1.1344717896815383e-10
1.493238658351285e-10
4.221926781976592e-10
2.7384408644640183e-9
6.498674821679646e-9
1.1869831044226421e-8
4.171131017857141e-9
6.497265169075732e-9
1.3493390773221911e-8
9.560350964810073e-9
3.626677814423365e-11
8.282186499455298e-14
0.
0.
0.
0.
0.
0.
0.
0.
0.
0.
0.
0.
0.
0.
0.
0.
0.
0.
0.
0.
0.
0.
0.
0.
0.
0.
0.
0.
0.
0.
0.
0.
0.
0.
1.8086515741447247e-13
1.3292563058860071e-13
1.7628953817029048e-13
2.6217094487762633e-13
4.0800027564092764e-13
6.510262673277603e-13
3.3303967532045665e-12
1.1096606954851864e-11
2.2829561441277375e-11
3.4886858941466494e-11
3.66193133780378e-11
1.988249318292537e-11
1.8603161828921816e-11
8.030398197157988e-11
1.6676211720597808e-10
2.799610897885992e-10
4.219870399378855e-10
5.944767342027197e-10
2.520399706081814e-10
1.3327761743820285e-10
3.6299178409185856e-10
5.005151140896065e-10
5.75149006663344e-10
7.817579588665547e-10
1.2240240700213204e-9
1.9061993175751008e-9
1.8183112736226615e-9
1.266967659635887e-9
9.706241510025861e-10
8.712154374090299e-10
9.077204088438686e-10
1.0552444825051128e-9
1.3159844859577505e-9
1.7128465043318575e-9
2.2883782284717558e-9
3.1079416455501182e-9
4.266614395309442e-9
8.642167430511733e-8
1.0824558316011915e-9
6.39616299806347e-7
1.8552037148089817e-7
9.446005407456627e-8
4.5679881931394935e-8
1.9520928226004405e-8
2.4429064777536e-9
1.18709988891182e-8
1.2052177454919548e-8
1.5293621524530188e-8
1.5236918409115054e-8
1.9142782666072946e-8
4.069104835786087e-8
4.5373164274548516e-8
2.694038367140883e-8
6.528530883426932e-9
1.3905257532143554e-8
9.582919394929341e-9
7.668398618521576e-9
6.971711699449302e-9
2.6017806518030295e-9
3.6295497712670506e-9
9.919909193053072e-9
1.940004389983692e-8
2.981574422219391e-8
2.6407613918528973e-8
1.7941580643949954e-8
1.0215601751803934e-8
2.7739865721795896e-9
6.609871479054337e-9
1.5078322798088417e-7
3.6062128199111097e-7
3.0561309984967284e-7
3.50156829446137e-7
2.7043466580441406e-7
2.0924937350085918e-7
1.4830569996926208e-7
9.623975352177359e-8
6.20735300386159e-8
4.771661156549593e-8
5.2569015476384916e-8
5.606750998704916e-8
8.106147241106626e-8
6.841759175709579e-8
2.5005669606678017e-8
2.1402536683743725e-9
1.3364539976873985e-8
1.0742551910254381e-8
8.994274268389375e-9
8.111635774750059e-9
3.3674198831545205e-9
4.21028460311086e-9
1.3616598913883924e-8
2.3843841808687935e-8
2.0956296271736168e-8
1.6392240042012946e-8
1.1648625056145101e-8
6.573648319287435e-9
6.666918204919009e-10
7.463164357546459e-9
2.1202489014368604e-8
1.850815445368973e-7
1.2317095809068244e-7
1.1382082158732808e-6
4.4647280141780355e-7
2.695401017555525e-7
1.6178722465270854e-7
9.23566489813463e-8
5.2378043587798545e-8
2.916137784263024e-8
1.924662470945129e-8
2.5753475270854162e-8
4.440212343355747e-8
8.285131316262526e-8
9.346307006951817e-8
5.586156658113488e-8
1.3648545400072866e-8
3.022229435604733e-8
2.272714277146992e-8
1.8428050369426783e-8
1.7445113803557887e-8
9.70666143831351e-9
5.964530906795485e-9
2.1854448818659745e-8
4.0765511208404836e-8
4.549189335745482e-8
3.877187149745759e-8
2.9782359890894365e-8
1.998963253898902e-8
8.907829128037199e-9
6.575614648246002e-9
2.559206036323377e-7
4.984579453031954e-7
6.846647295238014e-7
6.077664043969821e-7
4.316421064888694e-7
3.10639306162236e-7
2.013284457172618e-7
1.1802455842973559e-7
6.583058318392909e-8
4.379467773870194e-8
5.2608552877127877e-8
6.94330573641783e-8
3.5886440805146436e-8
5.94694245276884e-8
9.906121869055056e-8
6.340171465706161e-8
1.5362540017291564e-8
7.91746296027729e-9
1.1311254028725616e-8
8.662108553208702e-9
7.3393303225723906e-9
5.04691416202113e-9
9.095518494710648e-10
6.744481421459575e-9
1.5157605341629774e-8
2.9983629454579716e-8
3.553520692456308e-8
2.249002487720303e-8
1.1839255307313082e-8
2.2933233199375235e-9
8.795676248243343e-9
1.9847260675857672e-7
3.67380758463632e-7
5.36071914867302e-7
4.945714136543452e-7
3.8744761781183315e-7
3.0128202785250293e-7
2.160503470102845e-7
1.493497972258861e-7
1.057959118770783e-7
7.911152015450342e-8
6.3841890873645e-8
1.2365762050858858e-7
1.5270958312872393e-7
1.0083167996850858e-7
3.393505007940418e-8
4.490164317971514e-8
4.3885970997615656e-8
3.483234492989259e-8
3.345704328559115e-8
2.5607438328927672e-8
3.3461717122040606e-9
3.262409940957566e-8
5.477205925104173e-8
5.696839053603764e-8
5.212054925775719e-8
4.4238314062024527e-8
3.374105249809932e-8
2.020168817518316e-8
8.404416714906539e-11
4.164477179324297e-8
1.6026364009724441e-7
5.112895617299536e-7
3.1706502366246973e-7
2.337218682216082e-6
9.03235421713125e-7
5.055476984349062e-7
2.788004387511422e-7
1.3510839340385432e-7
5.5429403054770764e-8
2.253188014422504e-8
6.015117152980548e-8
1.242907083695405e-7
5.3663695554534725e-8
5.293692171795878e-8
1.0584050419042742e-7
1.1440437545118595e-7
4.327240489078842e-8
2.230043698842373e-9
1.472762582124193e-8
1.262673686080597e-8
1.0093426163267556e-8
8.644898619551188e-9
3.1531736050810468e-9
4.547866310447392e-9
1.320957688159188e-8
2.8149247175460498e-8
4.62306480382225e-8
3.331126175699357e-8
2.0307378459133196e-8
8.923288767212161e-9
3.448208154550397e-9
2.1771054728269082e-8
2.4897681242694095e-7
3.5992008974743555e-7
8.77383898215685e-7
6.307489504703032e-7
4.53967381514367e-7
3.274739068355858e-7
2.194111531936195e-7
1.4504105976631869e-7
1.0034601730778979e-7
7.521360726971573e-8
6.427375753796799e-8
1.2611883142853121e-7
1.6775254265405733e-7
1.213415450419008e-7
4.5602227163683965e-8
3.2756978710647097e-8
5.055848167124392e-8
3.859127636828513e-8
3.6277996821375195e-8
3.049134850476116e-8
6.79091654710398e-10
3.07858715866163e-8
5.9116408609197586e-8
6.596570846038019e-8
6.111138990710526e-8
5.211110569545071e-8
4.015984932755378e-8
2.5464470902496684e-8
5.9326151943202345e-9
2.738601723948949e-8
4.7444010137133353e-7
6.528257121126115e-7
1.6850325798912556e-6
1.0728257717398715e-6
6.828703566019705e-7
4.404657935488793e-7
2.502863853179458e-7
1.2295977900104868e-7
4.723212621170697e-8
2.7486012009285436e-8
7.439037012668915e-8
1.270852546829622e-7
4.5967983277494574e-8
3.969283706571753e-8
1.0932018635106813e-7
1.2618604052819262e-7
4.998093230449769e-8
4.554106234622622e-9
1.3779267029394324e-8
1.1965333823744466e-8
9.333351972209328e-9
7.626357059152378e-9
1.989514288679063e-9
4.801050763146406e-9
1.2098590943659961e-8
2.415927316246985e-8
4.486221229362748e-8
4.961878265824269e-8
2.594816854402163e-8
8.077468605964668e-9
9.421497086191322e-9
2.8449066152751046e-7
6.050290062745998e-7
4.75628911427582e-7
5.86157624793093e-7
5.124122473837946e-7
4.353534610477899e-7
3.406597031473443e-7
2.5285524894514406e-7
1.9032765623893704e-7
1.517042049763404e-7
1.2986593259269127e-7
2.138139631404982e-7
2.1218139797021697e-7
1.0468419619526988e-7
1.55649886448824e-8
9.073299322983918e-8
6.491430510147642e-8
5.693875980329827e-8
5.630924961190794e-8
2.6812892791404395e-8
2.4599240995811698e-8
6.584395229983699e-8
8.033310812521593e-8
7.977712997636224e-8
7.371899106026626e-8
6.290292519326752e-8
4.750253968733557e-8
2.680474557682849e-8
4.658911935626394e-9
6.814002309786822e-8
2.2435870709227466e-7
8.6485225161534e-7
4.0320614170945664e-7
4.093175460822108e-6
1.4239879691547027e-6
7.71537871733976e-7
4.0358422156446416e-7
1.7707126208851688e-7
4.57038315414143e-8
2.4330137122381088e-8
3.120968144846777e-8
1.8052516384201414e-7
7.021810787720867e-8
4.8621874129963445e-8
1.2047615409951412e-7
1.7559374975458014e-7
9.180423172396038e-8
1.9865749485545004e-8
1.567804273873313e-8
1.822983364249798e-8
1.4012579482423692e-8
1.1828681466424189e-8
6.587923765797593e-9
3.4937479201053023e-9
1.3473941736464418e-8
2.9122481030833752e-8
5.762072430848049e-8
6.379922181981964e-8
3.799630391605636e-8
1.7317216888362118e-8
3.6902965066234722e-9
3.474210973684036e-8
3.5721484999731594e-7
5.521945460765005e-7
1.0163677583273383e-6
8.37879404039135e-7
6.35836058526783e-7
4.803505977699503e-7
3.365121648935567e-7
2.3187597051044043e-7
1.6859791741292613e-7
1.3456928164720557e-7
1.1993446354153453e-7
2.1009095853836872e-7
2.4280179528525865e-7
1.3539250307314698e-7
3.9528360921785965e-8
7.544589179826892e-8
7.350172321877348e-8
6.024137088890948e-8
5.936226668905275e-8
3.9285129378513106e-8
1.4069233534699732e-8
6.159443741041234e-8
8.922779645215615e-8
9.25224786634887e-8
8.664138335628236e-8
7.482938219972256e-8
5.794224929638666e-8
3.655756789921384e-8
8.351256734875724e-9
3.6786174721620804e-8
7.701518394571595e-7
1.0214280555205673e-6
2.817649011533159e-6
1.752129768644024e-6
1.0945465666852285e-6
6.89996291715491e-7
3.7397192726961345e-7
1.5684663814339112e-7
1.4022869965124053e-8
3.3253461385269956e-8
7.461898943813691e-8
2.2371959243050595e-7
6.966491461532088e-8
2.527887923482963e-8
1.0883813471341126e-7
1.8570485268868938e-7
9.968375332188544e-8
2.4489648571667833e-8
1.2052984739038384e-8
1.6433864995246157e-8
1.2408004269133963e-8
1.005508741524006e-8
4.843660502944025e-9
3.827456804451991e-9
1.1876292501324724e-8
2.3741061581193437e-8
4.4351678580894165e-8
7.612458722897177e-8
5.244088964976226e-8
1.7334333013779924e-8
1.3228179298721245e-8
4.2535505969696324e-7
8.924535354493002e-7
4.932526838987465e-7
7.145806973691152e-7
6.687818569708493e-7
5.986054494207186e-7
4.933996753927569e-7
3.8378070470239654e-7
3.0104094458544465e-7
2.5000833178635207e-7
2.2431154007984525e-7
3.312527592756238e-7
2.5056410532808435e-7
1.001800911902279e-7
1.2778022748688937e-8
1.3533962011969297e-7
9.796099312012902e-8
9.358358073178902e-8
8.634086713547373e-8
1.1487142791519018e-8
6.482075832496591e-8
1.0518531629315185e-7
1.1578756227412079e-7
1.1611613565409562e-7
1.0922698518140895e-7
9.419472641921825e-8
7.136615962348985e-8
4.052676064929599e-8
3.890708633297814e-9
8.168689484424684e-8
2.436376914192107e-7
1.480643921136486e-6
6.399226330792925e-7
6.69663252567779e-6
2.3646093650270866e-6
1.2683217919715785e-6
6.459444099479957e-7
2.504400824618105e-7
9.07292301321843e-9
2.1376275718716823e-7
1.6339915158445783e-7
2.4897230700062007e-7
9.638170918757415e-8
3.135488726043871e-8
1.1064730714160304e-7
2.407716448463437e-7
1.683679578956839e-7
5.648778751139619e-8
4.881448700719965e-9
2.420510907805975e-8
1.9115470709925495e-8
1.5329981842674483e-8
1.0834472139035452e-8
1.0044088317920858e-9
1.2660922866641295e-8
2.804261173359155e-8
5.59854114305764e-8
1.0441234290610387e-7
7.662386155549785e-8
3.491352033813433e-8
2.840106717917441e-9
5.5916401180315416e-8
5.193323781757609e-7
8.276678990498721e-7
1.124790723618092e-6
1.0773774107693878e-6
8.731965980104866e-7
6.957677043825882e-7
5.131302200395892e-7
3.702136365556061e-7
2.8174871235120366e-7
2.36398654122667e-7
2.2325967428638211e-7
3.386067791596329e-7
2.968859770938681e-7
1.255677456018262e-7
2.2020532984945358e-8
1.4908413563522013e-7
1.0911872000031685e-7
9.932836015374965e-8
9.760749814847586e-8
2.751006156806582e-8
5.865892279510265e-8
1.1258911667238817e-7
1.3150832880723954e-7
1.3517531918718452e-7
1.298767485811357e-7
1.1467578244565186e-7
9.010962064390667e-8
5.78393949331832e-8
1.632135228348379e-8
4.384085146969042e-8
1.3427605712447174e-6
1.7847950119113923e-6
4.6906806980419806e-6
3.071765814808588e-6
1.9029831811377251e-6
1.1853523566119102e-6
6.009893724884811e-7
1.548482631198637e-7
2.2145386595594268e-7
4.2346060988792187e-7
1.0102699808331758e-7
3.782400983947566e-7
1.3358083065629542e-7
2.229350381493415e-9
4.158010101133086e-8
2.0876949827572165e-7
1.8226931651863037e-7
7.264863389461724e-8
8.753334180036335e-9
1.7327203371821966e-8
1.556226071248523e-8
1.18135459470283e-8
8.23334587433654e-9
5.738925657187661e-10
8.990557729558567e-9
1.8716845531573567e-8
3.425926171426802e-8
5.953632791045129e-8
9.349759424211586e-8
4.895582597411007e-8
1.4215763152017753e-8
6.90202867664072e-7
1.1489812843164306e-6
3.8501575683267595e-7
7.542417856509902e-7
7.943929908938711e-7
7.768064431847225e-7
6.970132446894577e-7
5.828721254445904e-7
4.803730365365603e-7
4.072433158928574e-7
3.592814029114866e-7
4.0289206710526646e-7
1.9832221856263466e-7
6.816253638338045e-8
7.990238751691349e-8
1.8413229905149468e-7
1.5455786451656067e-7
1.5981474278646384e-7
7.06934474191396e-8
7.36694509616679e-8
1.391975475133571e-7
1.608797418145063e-7
1.7221913869556018e-7
1.777019337665732e-7
1.7256447985266794e-7
1.5255298663437474e-7
1.1785149550300489e-7
7.008490489878383e-8
5.800826111910221e-9
8.957444643075791e-8
2.476284447438017e-7
2.8261606468847686e-6
1.149962056340506e-6
0.000010777409152540787
4.2875411362515774e-6
2.3069779056866726e-6
1.1440739095367414e-6
2.9772324210524983e-7
5.094615214389256e-7
1.7006873463267088e-6
1.4858720054039458e-6
5.647165176306962e-7
7.1428852898117e-8
5.766163247163004e-9
1.3950978800036275e-8
1.9723095005203303e-7
2.6676101010194745e-7
1.425328483151967e-7
4.00727333746851e-8
1.4237208755277048e-8
2.327899925954601e-8
1.7772689511104875e-8
1.3776400036177987e-8
5.097089631637319e-9
7.3969784889224665e-9
1.952975078563665e-8
3.8053272448998246e-8
7.104262918343893e-8
1.2608660021564206e-7
9.813901064202473e-8
1.2571249201084654e-8
7.610681380391527e-8
7.838037752960644e-7
1.2981631912316768e-6
8.977885364118003e-7
1.175070954331691e-6
1.0927651085771212e-6
9.676116260123636e-7
7.85563033732033e-7
6.086272492231443e-7
4.809016237163933e-7
4.011471136670257e-7
3.56130896520343e-7
3.565770764388631e-7
1.8557752190702313e-7
7.267273605159084e-8
2.54506132163525e-8
2.18503200530039e-7
1.685679693960257e-7
1.7000291730472112e-7
7.10071662112222e-8
9.505885059661434e-8
1.611197526357568e-7
1.813577393741065e-7
1.9534350289646034e-7
2.0690970395116006e-7
2.0916435663498156e-7
1.9407605231881375e-7
1.5930644867889698e-7
1.0872818099679156e-7
4.4863426318684585e-8
3.727406569834361e-8
2.646800337179375e-6
3.5940723525592977e-6
7.442154079247675e-6
6.027861867644029e-6
3.8381953734427035e-6
2.475191979174612e-6
1.0562666621561392e-6
7.029853286963985e-7
2.34921958045641e-6
2.2098282161632744e-6
1.7298319046667482e-6
1.1572237265097269e-6
5.0885603399987916e-8
1.457362250690766e-7
3.693190908190731e-8
2.380487188626317e-8
1.599187262693443e-7
1.8408680543636385e-7
8.003433797301374e-8
1.4399866601745616e-8
9.183928911106988e-9
1.1317581484547148e-8
8.279544965068329e-9
4.9567015547919956e-9
1.7693717725077224e-9
7.887879649582596e-9
1.494886283372402e-8
2.5336719859359603e-8
3.947468727831843e-8
5.2542950701839165e-8
3.029493873343362e-8
5.24511654692591e-7
5.698872447026362e-7
7.681444000184804e-8
4.5767875053803726e-7
6.289058932322595e-7
7.447351588641733e-7
7.934667832626217e-7
7.541319161679588e-7
6.389077071340062e-7
4.605973451036897e-7
2.3141301848563419e-7
1.1613852657330629e-7
4.899122815927888e-8
1.3028144010279905e-8
2.286599710912406e-7
3.202955210016018e-7
3.4589540747898835e-7
5.279347108117412e-8
2.2757467844360687e-7
2.5012985455954497e-7
2.3848239317341517e-7
2.459260451693598e-7
2.6649062675722373e-7
2.89529341867619e-7
3.017414379669271e-7
2.884858591033722e-7
2.4272524237152554e-7
1.6923247167607423e-7
7.420460792273738e-8
4.467862695599644e-8
2.0001347651411656e-7
6.301702803752558e-6
2.7147906462667603e-6
0.000014431751201175613
9.315488699306078e-6
5.650809415944164e-6
3.1094898229581922e-6
1.5015630511395693e-6
2.7695874739429415e-6
3.1406296449898258e-6
5.009503235595447e-6
4.220137152600312e-6
1.8050066987903849e-6
5.6786346593640345e-9
1.5966653775393422e-7
5.627433499522251e-8
5.6165235738412254e-8
1.8732288211065597e-7
1.8256603526113204e-7
6.300992638820603e-8
8.65640825728323e-9
1.0334101725402455e-8
1.1191923740266597e-8
8.038694736334903e-9
3.5966663904057168e-9
3.933386165247326e-9
1.070665182855571e-8
1.9453958991795838e-8
3.271493850312326e-8
5.0886494591442776e-8
6.306253462454185e-8
1.4000874830627734e-8
7.042997481114832e-7
6.246428492391403e-7
1.385281195879295e-7
5.773122732023531e-7
7.80371678224043e-7
9.071807806361494e-7
9.208672673958422e-7
7.981375763565437e-7
5.677665443215779e-7
2.833329878711333e-7
5.481896595028225e-8
2.974309388199393e-8
1.2185506080500438e-8
8.491000005477797e-9
8.100316145117344e-8
2.3044546315156327e-7
1.303678944794069e-7
7.054536471387037e-8
8.907698315740739e-8
3.709870973887268e-7
4.791050223331226e-7
3.670688435966753e-7
3.261660185833263e-7
3.345618659219411e-7
3.56942687078646e-7
3.763984844369527e-7
3.739804900133719e-7
3.3195782871135084e-7
2.515182055415479e-7
1.4785945620635879e-7
4.638531515004182e-6
9.030779543813557e-6
6.443540100402436e-6
0.000011370273583865751
0.00001178352648645078
0.000011023971024719229
1.7515683666148834e-6
3.7422283878246714e-6
6.304743364574416e-6
0.0000139181354984295
4.75827355005874e-6
7.827021563130946e-6
4.996159903387857e-6
3.6484979579795534e-6
2.9555904459110823e-6
2.652660606886942e-6
2.4648831633660905e-6
2.194128183063375e-6
1.3309836196084464e-6
4.73813062048201e-7
3.339086690685323e-7
3.593532691699275e-7
3.5882420899145577e-7
7.112872404184995e-8
1.1870987741179237e-8
1.9265919890154657e-9
5.705438375600194e-10
1.444575152240575e-10
6.514666737857705e-11
1.7677346538817785e-12
4.835156002661259e-11
1.5100844673413272e-10
2.820004123795352e-10
4.4769076278927945e-10
6.431161948425398e-10
8.465757324611202e-10
9.938346328580964e-10
9.927286565921126e-10
8.037047584662893e-10
4.888989344892055e-10
2.709058976282847e-10
3.957219064420017e-9
4.943336148653563e-9
1.3422198390159827e-9
5.295015927339873e-10
9.297377577603403e-10
1.6674421606581306e-10
5.368378274646352e-10
1.839580229165247e-9
1.345407746819507e-10
2.5830271027159733e-11
2.9859592016691036e-11
2.7522850779976415e-13
4.656078476577322e-13
1.100104157715669e-13
2.446061261090421e-13
6.42884469670287e-14
2.248702035851155e-14
8.990307735069293e-14
1.5842494698697427e-13
2.3802288748131036e-13
3.3647759336907997e-13
1.3949943225573166e-12
8.826407629914444e-13
8.59728989436669e-13
9.216154507887354e-13
1.026832800990556e-12
1.1668189121559234e-12
1.3399119596793642e-12
1.547373375431207e-12
1.7926632438623595e-12
2.081224643719426e-12
2.420410069938866e-12
3.479670941285628e-12
2.3717080987727074e-12
4.210809550331915e-13
2.4379166889732e-13
4.742531422149642e-14
5.798535317013173e-13
1.1682776964233965e-12
1.832378447039113e-12
2.64825093889882e-12
3.7213262845687875e-12
5.197705131656775e-12
7.294466191837868e-12
1.0353762625610952e-11
1.4941627902457982e-11
2.203964072413266e-11
3.344258419593551e-11
5.264961823279387e-11
8.706201208897882e-11
1.5411891379980237e-10
3.015986826502315e-10
5.968176986592734e-10
3.9454286380213826e-10
2.850798439492153e-10
2.3444528007327457e-10
2.1912261175673657e-10
2.2936346162591942e-10
2.649048842098787e-10
3.35147646513731e-10
4.674923225235263e-10
7.424676417942843e-10
1.4828446132465632e-9
1.9706203482412987e-9
1.0011360078214789e-8
2.104092709124e-9
4.167398003633003e-9
4.827709045402336e-9
4.552150022775909e-9
2.722122296088014e-12
5.227856058908217e-14
0.
0.
0.
0.
0.
0.
0.
0.
0.
0.
0.
0.
0.
0.
0.
0.
0.
0.
0.
0.
2.2894402259840846e-14
3.1566093327824214e-14
4.361470727393387e-14
3.719831706485234e-14
0.
0.
0.
3.167333970915202e-14
4.348213810892395e-14
5.922629175657063e-14
8.262826794632129e-14
1.18267267274783e-13
1.7253295883408574e-13
2.550263748546831e-13
3.805745963511372e-13
5.723566798313461e-13
8.669514432664595e-13
1.3226593475770506e-12
2.033468685051908e-12
3.1529188999480048e-12
4.935742795703242e-12
7.812339912650277e-12
1.0987882230519333e-10
2.574748811002862e-10
4.519171065622003e-10
5.628250114430796e-10
4.2778255814981863e-10
5.8489382284511e-11
4.5864180135462746e-10
1.0634104522574765e-9
1.729040483652626e-9
2.4448984616845408e-9
3.2038341411925433e-9
1.3574278991321309e-9
7.078683989903871e-10
2.0172064870823046e-9
3.0720108754823157e-9
5.115795219338674e-9
4.540033656444796e-9
5.182081259476928e-9
7.692684369966189e-9
7.025838924106173e-9
5.211243278834004e-9
3.813699714587108e-9
2.875543017300436e-9
2.317823251670495e-9
2.050947600076817e-9
2.0148335619762746e-9
2.1863041280477187e-9
2.5758071489101547e-9
3.2251352711078274e-9
4.209346313510733e-9
5.643495905532213e-9
1.1265826757390055e-7
4.1079675981599596e-8
5.507722350532952e-7
1.7894831162684246e-7
8.28707098915984e-8
3.599153316319669e-8
1.1865771249462077e-8
5.870537410994573e-9
2.413302754731171e-8
2.0981275254685297e-8
2.317628402753794e-8
2.003127238416782e-8
1.6333420542407206e-8
3.37779587736265e-8
4.581069259896863e-8
3.228146706807879e-8
1.1959849618545802e-8
1.1545888319787076e-8
1.0370649456371713e-8
7.742116663822407e-9
6.993148233818515e-9
3.909116401008793e-9
2.350547193681841e-9
7.93344849460617e-9
1.5816387986506033e-8
2.711645816306678e-8
3.144591520180153e-8
2.2472202644123312e-8
1.31861181371789e-8
5.202366563681242e-9
2.9998463186973476e-9
1.6041792685702907e-7
4.565701574167497e-7
2.403986744493373e-7
3.7423503160868065e-7
3.176684591111968e-7
2.6325692561519246e-7
2.0065342622096882e-7
1.3752292154839318e-7
8.835038723637517e-8
5.73290314164432e-8
4.4779750754624373e-8
7.090545765676828e-8
1.0108204570693499e-7
7.85468366901571e-8
2.9540647108077506e-8
6.63244104547698e-9
1.8066500314100683e-8
1.3936146887581209e-8
1.195267286965218e-8
1.056124632144482e-8
3.1556787484482154e-9
7.389407696425636e-9
2.1254753387235294e-8
3.0745869489000304e-8
2.5955793516872896e-8
2.0395315557177548e-8
1.445635713177655e-8
7.691885262826472e-9
1.0611904082057285e-9
1.5119782296731512e-8
1.9748910962060495e-7
1.7870772832742292e-7
1.0049212628565478e-6
4.878100260677845e-7
3.1224230091419395e-7
1.9982473349074904e-7
1.2050936798257753e-7
7.262827645373753e-8
4.474613746341037e-8
3.0600300942396984e-8
3.120020283253875e-8
4.034712354482246e-8
4.842542334075667e-8
8.488321965029641e-8
9.046721094763604e-8
4.946173397567287e-8
1.1114212035520172e-8
3.152395290313255e-8
2.173349138654579e-8
1.790506979569176e-8
1.6643214448691194e-8
5.653599643868744e-9
9.223592144769956e-9
2.455724824921396e-8
4.55229493942046e-8
5.832598701880498e-8
4.996288576615733e-8
3.622696850608316e-8
2.2722987142884268e-8
9.698458423479653e-9
4.827163001260377e-9
3.264417741864688e-7
8.635252616642635e-7
6.914605397455728e-7
8.694322978687613e-7
6.824008406649137e-7
5.322303069485467e-7
3.747896822424482e-7
2.3075770552191197e-7
1.2286522658065533e-7
5.5022857437071125e-8
3.6820657746755326e-8
8.073535874279622e-8
1.5599666008767278e-7
1.6896513094448043e-7
8.92306950809356e-8
1.8477509924899023e-8
2.656769355051325e-8
2.4461206233627307e-8
1.9348226659190757e-8
1.7143954004868087e-8
1.0187604319718834e-8
4.84068642037098e-9
2.218613205510434e-8
5.088301067999312e-8
5.84118421533116e-8
4.4507820440309675e-8
3.1655046773624284e-8
1.8028946970133157e-8
3.820527480993712e-10
3.513830531066627e-8
1.0770900769462917e-7
3.666885825830026e-7
2.2917500291885972e-7
1.996184356108112e-6
8.201793812100825e-7
5.007615000750458e-7
3.0452434885188573e-7
1.783919140507676e-7
1.087999977803994e-7
7.296422691331992e-8
6.045047929391859e-8
6.866454409420564e-8
1.1305967862915817e-7
1.6807227404156717e-7
1.503800838466279e-7
6.727661201501031e-8
2.045421337936597e-9
6.119978145115171e-8
4.3018216404396675e-8
3.8281444627269064e-8
3.5740320384088186e-8
8.673935605003265e-9
2.4115084426746625e-8
5.676596558341583e-8
7.754869095286638e-8
7.651737990139655e-8
6.661170350380769e-8
5.247532000873113e-8
3.595524379781139e-8
1.717907400724426e-8
6.900687068692352e-9
4.601899094988227e-8
6.457318274472335e-7
9.307777794830551e-7
2.373918149815015e-6
1.5317638743914077e-6
9.61944234661426e-7
6.115374833881188e-7
3.3504778377266253e-7
1.4398731290530296e-7
1.9278854245678197e-8
2.241265259826176e-8
6.849630679013493e-8
4.239332769103385e-8
9.019653071878721e-8
1.9338191024611542e-7
1.8016897204980848e-7
7.437760415485598e-8
5.065896545032335e-9
2.4701993919869317e-8
2.087299705945628e-8
1.669071031005296e-8
1.391950009421169e-8
4.257520804087696e-9
8.680150844178705e-9
2.4173147162601555e-8
5.244206523848525e-8
8.184892431440481e-8
5.5624817829937845e-8
3.3543847958323064e-8
1.2005600289847112e-8
1.8053573360297164e-8
3.609376332762764e-7
5.498143349797523e-7
9.230801743084528e-7
7.947277703968337e-7
6.172934212768388e-7
4.7448848988255865e-7
3.3805754779951333e-7
2.367922637146283e-7
1.752217396945625e-7
1.4261306587361748e-7
1.2946158406257085e-7
1.318338788993827e-7
1.9151037800986097e-7
2.0859345663764233e-7
1.084623028844853e-7
3.460343564510084e-8
5.4474113135330336e-8
6.262185339868622e-8
5.1694286942112586e-8
5.057731325761293e-8
2.1409066710477645e-8
2.4761438042064652e-8
6.599750194395706e-8
9.977036525789124e-8
1.088533015307777e-7
1.0178322623464429e-7
8.570535315602391e-8
6.436229020806771e-8
4.048864654560317e-8
1.4095001383349462e-8
1.8612833653444853e-8
8.778160252252077e-7
1.928213896894864e-6
2.5041673380618978e-6
2.455736168431966e-6
1.7097160570004e-6
1.204855304377618e-6
7.27894836836174e-7
3.1738670679666326e-7
2.0958582158343087e-8
2.5381842740007906e-7
1.683434764751701e-7
1.647649755515579e-8
1.1661617790985505e-7
2.853470228068611e-7
2.569667574334349e-7
1.2024459976369486e-7
2.114709281783094e-8
3.253213644441039e-8
3.001741946830221e-8
2.3538725199291945e-8
1.9337386090948155e-8
6.741669154859799e-9
1.1223676352690971e-8
3.219996419631548e-8
7.081402342037153e-8
1.362698023230435e-7
9.120120480744186e-8
5.41253333249532e-8
1.548244099329425e-8
5.0281924156450614e-8
1.425000190044349e-7
5.735070611808651e-7
5.34079119043852e-7
2.1610253447340063e-6
1.286272416336495e-6
8.871638706554229e-7
6.088800788991922e-7
3.970816363090056e-7
2.691820200462572e-7
2.0453114214946095e-7
1.835447362994507e-7
2.0828003671212014e-7
2.8733690419401085e-7
2.9210784418244587e-7
1.415402833417812e-7
4.672639766014054e-8
6.921658335570937e-8
1.0607836461128089e-7
8.961156496881096e-8
9.01951723460689e-8
3.595809987810337e-8
4.5363896554873796e-8
1.0071307549501028e-7
1.2673360952728641e-7
1.3490471180291956e-7
1.3318021607186367e-7
1.2106536953019614e-7
9.893144825465692e-8
6.954911887347025e-8
3.430100948457945e-8
1.0129787137161784e-8
7.463134376977309e-8
1.5838962883152372e-6
2.069114261327032e-6
5.527995957925636e-6
3.607045565569244e-6
2.190749362660543e-6
1.3306094590007686e-6
6.124219241569243e-7
3.8373338853445834e-10
6.877507755078804e-7
1.0961673237156756e-6
4.844982024030033e-7
7.319885909965047e-8
1.909591137983701e-8
1.4362288160526042e-7
3.05608411501254e-7
2.198512666696495e-7
8.533031591626494e-8
3.18359127885039e-9
2.720549768385952e-8
2.2817232294373906e-8
1.7887962942320976e-8
1.2469525975611413e-8
9.71701197203374e-10
1.46983786657982e-8
3.2712742980634296e-8
6.629213633856207e-8
1.3071719013125598e-7
1.0725089114075881e-7
4.573446625412138e-8
1.9574684395884294e-8
6.294814806899109e-7
1.0430901388245135e-6
7.728630924192519e-7
9.684053098194637e-7
8.861026050229297e-7
7.743034807907936e-7
6.21470035297824e-7
4.787844231734715e-7
3.80197236930036e-7
3.2494492257749744e-7
3.0768407255704366e-7
3.1458854360156796e-7
2.320114215910587e-7
1.2995066138649e-7
5.580335997829073e-8
3.800029877678495e-9
1.368512661850058e-7
1.094647968444142e-7
1.0265807967205172e-7
2.1023976136698928e-8
8.701913365043243e-8
1.418387127644741e-7
1.616777579702675e-7
1.7355270372472274e-7
1.8308233491922868e-7
1.842714155065994e-7
1.7007849710023806e-7
1.3940176872658896e-7
9.738209524104994e-8
4.828090993822683e-8
9.073610525817796e-9
2.1633906710706943e-6
4.9433685633649666e-6
4.894072364686221e-6
6.241154253344871e-6
4.583926615841079e-6
3.459098300112339e-6
1.967158890600557e-6
7.126739287608255e-7
2.4899056186339994e-6
2.516996579889064e-6
2.3060357169284345e-6
5.021538042418348e-7
1.3505739376100686e-7
6.346158034605761e-8
3.001149787531858e-7
3.0077464291127623e-7
1.5873647110035044e-7
4.140223864792822e-8
1.9951269594179627e-8
2.7391224218211568e-8
2.0959648562745004e-8
1.5461858661567894e-8
3.0421541857952752e-9
1.2241910276887888e-8
2.89841538812818e-8
5.726966470705992e-8
1.1301127431866983e-7
2.0771377137448506e-7
1.0067028544385924e-7
3.524898556957926e-8
1.545869786604327e-7
8.82501136190021e-7
1.1046655423406052e-6
1.392753568993668e-6
1.45285715547041e-6
1.259069450506477e-6
1.0378050201703083e-6
7.848709321622277e-7
5.813713158631522e-7
4.4858606900006385e-7
3.657147212332056e-7
1.3463517922972992e-7
1.2556443991939897e-7
7.472857962872695e-8
3.4290231548458805e-8
1.571427251029253e-8
2.0165446077472028e-7
2.443698808258796e-7
2.2311781128188216e-7
3.247048549777737e-8
1.9561322226016705e-7
2.1357484913135913e-7
2.0612525011661397e-7
2.1410060613821234e-7
2.313969569512571e-7
2.478255932971923e-7
2.5095499633422885e-7
2.2983941166295702e-7
1.8343690252745702e-7
1.1907325122235276e-7
4.1527660973754917e-8
5.233405933976668e-8
4.118853801206271e-6
5.917161262369703e-6
8.813397224586708e-6
9.429104845834863e-6
6.561757272098515e-6
5.062403757192908e-6
1.6678639606795494e-7
2.5800654206403743e-6
3.183312843133717e-6
4.700199882339426e-6
6.464398244842431e-6
1.870543057370132e-6
5.269174058940553e-8
6.71944115167988e-8
4.01575269790262e-8
1.435592206572944e-7
2.4606040902956915e-7
1.520287112728079e-7
3.867590333854438e-8
1.8081256980266586e-9
1.4003892741141285e-8
1.1553048253825575e-8
7.973974604878856e-9
1.257896997378148e-9
7.111781651701062e-9
1.5441799143315184e-8
2.7777798207102432e-8
4.789769365798932e-8
7.82415583378086e-8
8.848901913080811e-8
5.736054080127738e-7
5.16835857662127e-7
1.1008068767832673e-7
4.834154813558842e-7
6.6594224415114e-7
7.868774239271509e-7
8.15140504504038e-7
7.281025353212883e-7
5.429900955335035e-7
2.8906936303603945e-7
5.8980434517463454e-8
3.904534568462723e-8
9.16634538548912e-9
1.3805665189792038e-9
9.008629052350634e-9
5.80294063790422e-8
7.285022545208137e-8
3.0520534665726295e-8
1.4631966523402854e-8
1.767341017253766e-10
3.0069583416373095e-9
3.2678335762766108e-9
9.081969167846148e-9
4.880710618788958e-10
1.2828004370629714e-9
1.1387964429558494e-9
4.975789060989137e-10
1.0696824507558137e-10
5.303925576579882e-11
1.4583600030763248e-11
5.526143445149222e-13
8.199631872764365e-13
1.0593626445417427e-12
1.3858767836652152e-12
2.1394145182314406e-12
2.4717332779260943e-12
1.006932795661876e-12
3.0244263243174315e-13
9.532131180959735e-14
3.7811741187971024e-13
6.064565141710844e-13
8.063128871926194e-13
1.3932041655276078e-12
1.3572943885828502e-12
7.977457799515073e-13
2.386859663562198e-13
2.502172247295238e-14
0.
2.3291066947304358e-14
7.453105012741571e-14
1.414462665727316e-13
2.2726540497197664e-13
3.386460774195124e-13
4.847574616589621e-13
6.779667681480019e-13
9.352572804460586e-13
1.2803656697897338e-12
1.7469941548078887e-12
2.3837463947661356e-12
3.2619187234061405e-12
4.488069989558613e-12
6.224948018944483e-12
5.088391434546561e-11
3.8920117832942225e-11
3.544563382415776e-11
3.6465620418677205e-11
4.050781540171575e-11
4.721173199617177e-11
5.6810662935774114e-11
7.001608756784391e-11
8.810824258507383e-11
1.1322828314313127e-10
1.490087683798059e-10
4.206547065597914e-10
2.7099735562781902e-9
6.508675553066463e-9
1.1984393623962499e-8
4.177898292429772e-9
6.469659665654634e-9
1.3645842760185812e-8
9.545777735880645e-9
3.968081049734726e-11
7.813679631893694e-14
0.
0.
0.
0.
0.
0.
0.
0.
0.
0.
0.
0.
0.
0.
0.
0.
0.
0.
0.
0.
0.
0.
0.
0.
0.
0.
0.
0.
0.
0.
0.
0.
0.
0.
2.599055290894986e-13
1.3933782192416696e-13
1.7906029408150065e-13
2.6369040277119247e-13
4.086239750621857e-13
6.506138742730247e-13
3.263108767165114e-12
1.0962663062746793e-11
2.2592373449685883e-11
3.4552528586969106e-11
3.6280958980438355e-11
1.968103411169208e-11
1.8538960189760262e-11
7.987597932762193e-11
1.6589748452109105e-10
2.7860390995843086e-10
4.200937292959596e-10
5.920155304077188e-10
2.509979425762246e-10
1.3271226369262122e-10
3.614347032843243e-10
4.978504685688849e-10
5.722156968743429e-10
7.78193742733179e-10
1.2185537459508974e-9
1.8975902589657465e-9
1.8104759177201301e-9
1.26183770721258e-9
9.673576317309208e-10
8.691073644962066e-10
9.063262555059391e-10
1.0543044971526954e-9
1.3153505599862825e-9
1.7124355769327387e-9
2.2881465423644694e-9
3.107871993413149e-9
4.266711500170497e-9
8.64217807207822e-8
1.0687340344610097e-9
6.396941122018977e-7
1.855314741423638e-7
9.446801327094874e-8
4.5685184230544575e-8
1.952458643952292e-8
2.4463136304970597e-9
1.1866575270592462e-8
1.2048286782407046e-8
1.5292372005914002e-8
1.5236289217007122e-8
1.9146037784509836e-8
4.069520717310575e-8
4.537368299620175e-8
2.693858834670581e-8
6.526070937515846e-9
1.3906079085054866e-8
9.583123138675308e-9
7.668811376398397e-9
6.972066343170748e-9
2.6012283592493103e-9
3.63045214708513e-9
9.921583194846326e-9
1.9402956346514976e-8
2.9817324121732206e-8
2.6406416373721245e-8
1.7940742500155818e-8
1.0215068699662028e-8
2.77337331861364e-9
6.611224945093097e-9
1.5078781821641143e-7
3.6061197143609925e-7
3.0565310875850947e-7
3.501710986913109e-7
2.704369505826485e-7
2.0924587705158036e-7
1.4829901446368282e-7
9.623293013215398e-8
6.206836420222916e-8
4.771473576439618e-8
5.257183624454225e-8
5.6063630542263855e-8
8.105767551681215e-8
6.841997130749142e-8
2.500759482181691e-8
2.1378529057031503e-9
1.3363460605266176e-8
1.0742017177863578e-8
8.993666372383224e-9
8.111124461712637e-9
3.3677751075962264e-9
4.2092244902018375e-9
1.3614376813046173e-8
2.384296269718869e-8
2.0956223643447186e-8
1.6392088520861808e-8
1.1648508419854675e-8
6.573692667200046e-9
6.670749510808947e-10
7.462074434091011e-9
2.1199800478909322e-8
1.8507154656990026e-7
1.2317548997895504e-7
1.138124084095283e-6
4.464602153863363e-7
2.6953615292819504e-7
1.6178738009717405e-7
9.235812630200314e-8
5.23799372020464e-8
2.9163511546491935e-8
1.9248186091706478e-8
2.5753083624843522e-8
4.440420313500924e-8
8.28529066277556e-8
9.346156964264406e-8
5.585856526363257e-8
1.3646197978996907e-8
3.022333572349367e-8
2.2726981649861375e-8
1.842820758001045e-8
1.7445337340835328e-8
9.705983108829131e-9
5.965498202601498e-9
2.1855880199763293e-8
4.076637691486036e-8
4.5490715800322725e-8
3.8770774011919796e-8
2.9781595489617252e-8
1.9989110520361962e-8
8.907398714770827e-9
6.576247679788663e-9
2.55920811951536e-7
4.984474135658625e-7
6.846830014112857e-7
6.077661164211881e-7
4.3163699533767966e-7
3.106324906337211e-7
2.013215818649156e-7
1.1801881687526576e-7
6.582619396545367e-8
4.379224421051882e-8
5.260887905411439e-8
6.943462566065694e-8
3.5884799434311557e-8
5.9464169732571466e-8
9.90581535638058e-8
6.340375047756722e-8
1.5363889460095766e-8
7.915999461656446e-9
1.1310669731183177e-8
8.661666750545404e-9
7.338885846562303e-9
5.046792739095792e-9
9.091989319211844e-10
6.7436683359138454e-9
1.515589340284109e-8
2.99805329746127e-8
3.55351665664695e-8
2.2489966174965753e-8
1.1839207663832075e-8
2.293505141663353e-9
8.79499334850747e-9
1.9846455061338238e-7
3.673718762962136e-7
5.360306325925285e-7
4.945467515223782e-7
3.874328414180168e-7
3.012734046771032e-7
2.1604622010231491e-7
1.4934828411533872e-7
1.0579586406693782e-7
7.911238124527495e-8
6.384305789388261e-8
1.2365785465795913e-7
1.5270660846263243e-7
1.0082684741343879e-7
3.3932233399129436e-8
4.4904880852383455e-8
4.3885268592397994e-8
3.4832225014751085e-8
3.345719698033093e-8
2.5606557958069305e-8
3.3476583835900096e-9
3.2625452790562526e-8
5.47714073031108e-8
5.696697804103271e-8
5.211934574787923e-8
4.423737276928591e-8
3.374034812086138e-8
2.0201189247543504e-8
8.369707362823722e-11
4.164515757814075e-8
1.6026491476231532e-7
5.112883455333448e-7
3.1705589003858254e-7
2.3372149772194674e-6
9.032227240706251e-7
5.055379725277428e-7
2.787930551539581e-7
1.3510314971841412e-7
5.5425377240626204e-8
2.252876023840491e-8
6.01510514001751e-8
1.242924132427507e-7
5.3663027780080916e-8
5.293292536292611e-8
1.0583520801748749e-7
1.1440453745832505e-7
4.327398773196255e-8
2.2315882942925717e-9
1.4726506170904512e-8
1.2626159747036308e-8
1.0092884868513767e-8
8.64443627265342e-9
3.1532819518889243e-9
4.547278528229949e-9
1.3208250363283393e-8
2.8146561390920256e-8
4.622941678037398e-8
3.331101153954681e-8
2.0307121018654918e-8
8.923227383916794e-9
3.447868768861789e-9
2.1769912503004898e-8
2.4896650504576843e-7
3.5990948181321894e-7
8.773302342512868e-7
6.307217587467497e-7
4.539514612767602e-7
3.2746467578713534e-7
2.1940653147438336e-7
1.4503913146013215e-7
1.0034568493067763e-7
7.521420299279106e-8
6.427436435604733e-8
1.2611912751037833e-7
1.6774984992650815e-7
1.2133629858902228e-7
4.559940011590707e-8
3.2760496646110634e-8
5.055768063067004e-8
3.8591070741580906e-8
3.627814382122997e-8
3.049068863194038e-8
6.775959250947654e-10
3.078729228334749e-8
5.9116216279694224e-8
6.596411439273626e-8
6.11099736060861e-8
5.211002167667347e-8
4.015907406456766e-8
2.5463984742733926e-8
5.932436791418169e-9
2.738572900746261e-8
4.744380336693614e-7
6.52820086245279e-7
1.6850321844977187e-6
1.0728190280333978e-6
6.828629467557644e-7
4.404588111822643e-7
2.5028029984185367e-7
1.2295428594903028e-7
4.722668895982668e-8
2.7481694622749624e-8
7.438992402239629e-8
1.2708848003200522e-7
4.5967759341709665e-8
3.968798117918201e-8
1.0931312640425606e-7
1.261873965272492e-7
4.998391457799035e-8
4.5561296273500176e-9
1.3777975108089942e-8
1.1964758180902356e-8
9.332814852578848e-9
7.625939009740732e-9
1.989726578145145e-9
4.800398821457868e-9
1.2097241847286375e-8
2.4156590794745445e-8
4.4857562036918735e-8
4.961943296193086e-8
2.5948381693667115e-8
8.07763633266213e-9
9.421003851622208e-9
2.8448101951416166e-7
6.050100591816208e-7
4.7558935695549126e-7
5.861231930613414e-7
5.123881500968464e-7
4.3533677900418894e-7
3.406495821989952e-7
2.5284987459866755e-7
1.903252744218588e-7
1.5170385738463772e-7
1.298672662922498e-7
2.1381241560886801e-7
2.121737868287533e-7
1.046779671694885e-7
1.556075055782155e-8
9.073330229952354e-8
6.491358074141988e-8
5.6939004490189685e-8
5.630938808778018e-8
2.6809971310178367e-8
2.460215065451122e-8
6.584450279488524e-8
8.033132784874306e-8
7.977536176645755e-8
7.371755434191738e-8
6.290180232962961e-8
4.750172745733116e-8
2.6804281006939602e-8
4.658858243260984e-9
6.813875247498025e-8
2.2435676675089524e-7
8.648546465983928e-7
4.032005264320526e-7
4.093169727253098e-6
1.4239775213269513e-6
7.715289665363985e-7
4.03576726224084e-7
1.770645571911467e-7
4.569618472078622e-8
2.4340422537821688e-8
3.120287021518557e-8
1.805294808156929e-7
7.021800765224245e-8
4.861639613428374e-8
1.2046629675792617e-7
1.7559268206350634e-7
9.180946223062177e-8
1.9868769302562885e-8
1.567552332494932e-8
1.822890894873138e-8
1.401182283160454e-8
1.1827943707951456e-8
6.5879140050901145e-9
3.493004415114919e-9
1.3472300768188577e-8
2.91190434732496e-8
5.761452140512529e-8
6.380018467208508e-8
3.799658870390068e-8
1.731737281574779e-8
3.689829992710367e-9
3.4740931721791835e-8
3.572004342557374e-7
5.521775284806829e-7
1.0162909531619032e-6
8.378359792033608e-7
6.358102819602253e-7
4.80335420219975e-7
3.365045505305223e-7
2.3187285881620914e-7
1.685974580406289e-7
1.3457061229054717e-7
1.1993700827795106e-7
2.1009162262518168e-7
2.427958715166713e-7
1.3538447585005928e-7
3.952432210427402e-8
7.545267338096876e-8
7.350085469826141e-8
6.024176618969107e-8
5.936309447121834e-8
3.9282549757336877e-8
1.4072857211119348e-8
6.159695454716045e-8
8.92265087804379e-8
9.252046429924087e-8
8.663975618656872e-8
7.482818468628012e-8
5.794143903326795e-8
3.655712700159001e-8
8.351243612654282e-9
3.678541327619742e-8
7.70155988593456e-7
1.021433550665174e-6
2.8176672941747296e-6
1.7521364431018338e-6
1.0945454941723538e-6
6.89991673277355e-7
3.739646125020759e-7
1.568359697133849e-7
1.400693802817651e-8
3.3271614900774585e-8
7.461406783072031e-8
2.23733762493535e-7
6.966822759571387e-8
2.5272119103607314e-8
1.0882229823031153e-7
1.8570510038741532e-7
9.969278370211548e-8
2.4494136882672588e-8
1.204959615971935e-8
1.6432790370160186e-8
1.2407203405949745e-8
1.0054334555134323e-8
4.8438257312840494e-9
3.826538274154176e-9
1.1874471209899859e-8
2.3737486302873212e-8
4.4344906783525614e-8
7.611462229365287e-8
5.2443683111514486e-8
1.7335415548343798e-8
1.3227365237439975e-8
4.253441127183579e-7
8.924257986621372e-7
4.93190738541092e-7
7.145224113862817e-7
6.687403487165661e-7
5.985768233179857e-7
4.933827778680844e-7
3.8377237111733315e-7
3.010377684764938e-7
2.500083519272528e-7
2.2431422837193737e-7
3.312494239639343e-7
2.5054722786553265e-7
1.0017136003846444e-7
1.2787116591454597e-8
1.353367667094222e-7
9.796113055446567e-8
9.358566316007452e-8
8.633916199825275e-8
1.1478439099082724e-8
6.482650198808489e-8
1.0518469142036451e-7
1.157853813195911e-7
1.1611428402141002e-7
1.0922558524170372e-7
9.419370539887368e-8
7.136550549693179e-8
4.05265151145052e-8
3.890325750805044e-9
8.168501381853933e-8
2.4363359112544497e-7
1.4806705802227073e-6
6.399239152960696e-7
6.6966879204227e-6
2.3646207486274266e-6
1.2683217548460893e-6
6.45937907610149e-7
2.504267922122077e-7
9.099347496226319e-9
2.1381935811519385e-7
1.6346300727441733e-7
2.489697179878653e-7
9.638425678811831e-8
3.134616898689216e-8
1.1062693901006575e-7
2.407643240625542e-7
1.68380969879366e-7
5.649591039889305e-8
4.8753919902719315e-9
2.4202823268361612e-8
1.911429809024276e-8
1.5328776767860105e-8
1.0834061087931644e-8
1.0033209558125366e-9
1.2658636377035153e-8
2.8037908384424844e-8
5.5975868033641504e-8
1.0439751744588565e-7
7.662817054314786e-8
3.491535071355589e-8
2.838834742043412e-9
5.5915037577988076e-8
5.193120730585393e-7
8.276473600648569e-7
1.1246590332902891e-6
1.0772988957603581e-6
8.731509299363165e-7
6.957421158592002e-7
5.131188387205543e-7
3.7021023886795916e-7
2.817494947757789e-7
2.3640215285288703e-7
2.232665896210013e-7
3.3860714424907115e-7
2.9686603348595407e-7
1.255561352169348e-7
2.2013514021053793e-8
1.4909735458623443e-7
1.0911868847445202e-7
9.933121219037361e-8
9.760806258762828e-8
2.7499158517219445e-8
5.866800306299259e-8
1.1259086243444301e-7
1.3150639363782614e-7
1.3517345715984915e-7
1.2987552060079398e-7
1.1467510375424335e-7
9.010939365462021e-8
5.783954489491902e-8
1.6321878559507467e-8
4.383964093006605e-8
1.342791369625765e-6
1.7848449745100383e-6
4.6907614746857365e-6
3.0718293482506384e-6
1.903012944913291e-6
1.185362998514371e-6
6.009797134487919e-7
1.5480982717762604e-7
2.215466042596456e-7
4.2360665987265206e-7
1.0110965341153451e-7
3.7823237551469566e-7
1.3359960367860565e-7
2.230205362253428e-9
4.155481416501781e-8
2.0874640706654056e-7
1.8228615264231185e-7
7.266219619976585e-8
8.760958386932642e-9
1.7323224309789076e-8
1.5560918855580816e-8
1.1812308731136312e-8
8.23287510279545e-9
5.726725876102326e-10
8.98827291119774e-9
1.8712564945294378e-8
3.4251298861041306e-8
5.952210960277148e-8
9.347707176594129e-8
4.896471170062594e-8
1.4213115754613727e-8
6.902107644637235e-7
1.148825474692468e-6
3.849226671261871e-7
7.54136139480249e-7
7.943117659158946e-7
7.767483273791319e-7
6.969786439865892e-7
5.82855900215919e-7
4.803672434898694e-7
4.0724182275459077e-7
3.592796070327609e-7
4.028536878394824e-7
1.9829161715072223e-7
6.815002846062767e-8
7.992647192908573e-8
1.8412819994164865e-7
1.5456261194785432e-7
1.598189727327156e-7
7.066548020770034e-8
7.369012134794329e-8
1.3920132744386387e-7
1.60878409775218e-7
1.722178355966993e-7
1.77701476315383e-7
1.725647106205067e-7
1.5255370778663225e-7
1.1785260944205179e-7
7.008633042120524e-8
5.8026289784747495e-9
8.957166378402034e-8
2.476238393379402e-7
2.826281465210156e-6
1.1500052190782523e-6
0.000010777607461638796
4.287652340135998e-6
2.3070295224469554e-6
1.1440827767075728e-6
2.9766852224396495e-7
5.096820492333036e-7
1.701242301234051e-6
1.4861553785059474e-6
5.650698634808947e-7
7.140023065302493e-8
5.765404205288553e-9
1.3926459757166921e-8
1.9718312077484487e-7
2.6677025146468874e-7
1.4255762974036702e-7
4.008555686282454e-8
1.4227627858797317e-8
2.327620938039853e-8
1.7770864601358486e-8
1.3774860345964292e-8
5.098101773373856e-9
7.394214061685127e-9
1.952450889011709e-8
3.804302043982762e-8
7.102261197959876e-8
1.2605235140863408e-7
9.815758158273823e-8
1.257830100197956e-8
7.610480024616061e-8
7.837927942559106e-7
1.2981565648106526e-6
8.975763854728655e-7
1.1749115686218279e-6
1.0926655649746837e-6
9.675547581318132e-7
7.85539170540357e-7
6.086218538903565e-7
4.809031764742173e-7
4.011487448252029e-7
3.56123826939152e-7
3.565212430981928e-7
1.8553696591733783e-7
7.265751075208925e-8
2.5469217587895526e-8
2.1849743914499333e-7
1.6857595772822198e-7
1.700104725974282e-7
7.096711598125549e-8
9.508910878939928e-8
1.6112698958778747e-7
1.8135765807878508e-7
1.9534320343557693e-7
2.06910671031652e-7
2.0916667742228733e-7
1.9407947087505818e-7
1.5931058297958983e-7
1.0873252513688939e-7
4.486753814682268e-8
3.7270265674840384e-8
2.646934604516409e-6
3.594334737261738e-6
7.442319057874173e-6
6.02816554419597e-6
3.838393921063277e-6
2.475327996509986e-6
1.0562287641820408e-6
7.035045480341108e-7
2.3496484734907657e-6
2.2100764143823736e-6
1.7303845320836794e-6
1.1577067062708476e-6
5.069804841223247e-8
1.4581448145040853e-7
3.6990465266411994e-8
2.3786809024413516e-8
1.5985560092671035e-7
1.841050862440001e-7
8.005829549568364e-8
1.4410146034700951e-8
9.1763651714861e-9
1.1315246807768718e-8
8.277949398928647e-9
4.9565767119785654e-9
1.7671384129496027e-9
7.884201844999138e-9
1.4942509371016848e-8
2.532611452703089e-8
3.945841127149465e-8
5.2522824726432175e-8
3.0298614937999675e-8
5.242281034948412e-7
5.696490966549228e-7
7.673786558611278e-8
4.5751228567354636e-7
6.287345639765985e-7
7.445787517047982e-7
7.933424296936502e-7
7.540427655465234e-7
6.388345388885331e-7
4.605119668189587e-7
2.3131872258452868e-7
1.1608152898807587e-7
4.89656133262269e-8
1.3053040945218421e-8
2.286949664163021e-7
3.2029418163875114e-7
3.459376545815359e-7
5.267225706175786e-8
2.2762819180190167e-7
2.501407713385657e-7
2.3848609566278034e-7
2.4592975130620546e-7
2.6649582757436067e-7
2.895365649199429e-7
3.0175118172875423e-7
2.884984628910225e-7
2.4274015236809853e-7
1.6924821451365212e-7
7.421990324182462e-8
4.4664018769379456e-8
1.9999861736190354e-7
6.302163242980636e-6
2.7152028335938216e-6
0.000014431809953807594
9.31619840324521e-6
5.651401835829577e-6
3.109857762250065e-6
1.5023026496135176e-6
2.769531021813166e-6
3.1408122839473456e-6
5.010850816373283e-6
4.22074198461425e-6
1.8057575101869556e-6
5.522192487142275e-9
1.5981097265233152e-7
5.636020909069794e-8
5.6114030554257695e-8
1.872439145372378e-7
1.8259625501528765e-7
6.303352541593908e-8
8.66895621014933e-9
1.0324791281965932e-8
1.1188910565615349e-8
8.036730506257489e-9
3.597775411537137e-9
3.9294504915105e-9
1.0700208671048268e-8
1.9442833072022468e-8
3.2696318515813696e-8
5.085816236107926e-8
6.303456359337068e-8
1.3936393203406918e-8
7.037563496789926e-7
6.242873786041171e-7
1.3837068674600517e-7
5.770272558265108e-7
7.800892295871014e-7
9.069348701522452e-7
9.206812925693208e-7
7.979971471585474e-7
5.676301477811562e-7
2.8320214038300816e-7
5.4757230110532895e-8
2.971300015678709e-8
1.2171134930346074e-8
8.502179341182335e-9
8.100030047521463e-8
2.3044690507573446e-7
1.303588445115593e-7
7.051676705100869e-8
8.89931354448713e-8
3.7077010718872397e-7
4.79253598865399e-7
3.6717096340606375e-7
3.2620544321762203e-7
3.345808901126598e-7
3.5695423989697856e-7
3.764107069464338e-7
3.7400381172912913e-7
3.319974353358742e-7
2.515691965710664e-7
1.479162336032759e-7
4.638180679616144e-6
9.032240977379213e-6
6.442407133255906e-6
0.000011369886309986103
0.000011784887486153348
0.000011018898417777051
1.7525104217408338e-6
3.7430102254060635e-6
6.30672958563504e-6
0.00001391902462442481
4.753388991763662e-6
7.827081587677078e-6
4.995132051756795e-6
3.6474141545822313e-6
2.956278173588012e-6
2.656078183242977e-6
2.4706418913831254e-6
2.206753204435999e-6
1.363515325657765e-6
4.833818904497895e-7
3.3417291594132944e-7
3.557686140256521e-7
3.6481331784806576e-7
7.437691664224458e-8
1.2035678770748787e-8
2.0610294639363353e-9
5.58798185578968e-10
1.367749252599154e-10
6.67185083478949e-11
2.8845623297871023e-12
4.6994111505686475e-11
1.4612077865033894e-10
2.7400130017935404e-10
4.3729991409670813e-10
6.311203709437739e-10
8.338646141701437e-10
9.818921868192693e-10
9.834873241230449e-10
7.984932315651948e-10
4.871352656663853e-10
2.696483236196367e-10
3.905988208771001e-9
4.917999829069794e-9
1.3300167734173414e-9
5.27362324261917e-10
9.235832151726644e-10
1.6763202081885804e-10
5.366614598534049e-10
1.840629735799864e-9
1.3465109814959998e-10
2.530567915511086e-11
2.988418287280012e-11
2.74875075020403e-13
4.647874873161793e-13
1.089046934667412e-13
2.4245203361538284e-13
6.283095078990835e-14
2.3606162536699415e-14
9.08188518356164e-14
1.5922632306666496e-13
2.387693904118018e-13
3.3721563617238275e-13
1.3956542771221757e-12
8.828399162059264e-13
8.598774090543262e-13
9.217728308182762e-13
1.0270208658514413e-12
1.1670473707234298e-12
1.3401870939363403e-12
1.5477016499243949e-12
1.7930529807730593e-12
2.0816869551141855e-12
2.42095926407659e-12
3.4803440585652355e-12
2.372219710871826e-12
4.2143474330496523e-13
2.435441705910209e-13
4.7764916770635676e-14
5.804635652515912e-13
1.16927173728977e-12
1.8338801264342217e-12
2.650425939004537e-12
3.724452351019938e-12
5.202210187238328e-12
7.301052196992208e-12
1.0363592151595434e-11
1.495669043257675e-11
2.206351804342288e-11
3.348207006164522e-11
5.271855427663876e-11
8.71913134111869e-11
1.543865607660811e-10
3.022388179421286e-10
5.975598436535135e-10
3.949946189878964e-10
2.8536660971653623e-10
2.346453341428802e-10
2.1927890135209392e-10
2.2950152523898523e-10
2.650443131424771e-10
3.353119519115448e-10
4.677272027660712e-10
7.429075767455777e-10
1.4841346386356693e-9
1.970131607246003e-9
9.996580482489844e-9
2.103495690644683e-9
4.168677604699732e-9
4.824150144521343e-9
4.5501076269988945e-9
2.716390991591491e-12
5.2123086379813595e-14
0.
0.
0.
0.
0.
0.
0.
0.
0.
0.
0.
0.
0.
0.
0.
0.
0.
0.
0.
0.
2.290799519100716e-14
3.1584814475725744e-14
4.364053352169296e-14
3.722108797393492e-14
0.
0.
0.
3.1691904540489816e-14
4.350705459118424e-14
5.925965658145293e-14
8.26742982949344e-14
1.1833245370960923e-13
1.7262688936913348e-13
2.5516448714673694e-13
3.807796246859987e-13
5.726635387645852e-13
8.674142273460839e-13
1.3233623178980654e-12
2.034545969853497e-12
3.1545847330479713e-12
4.938345294217577e-12
7.816455632703427e-12
1.0993810364096059e-10
2.5761274441052455e-10
4.5215461974123184e-10
5.631054956744541e-10
4.279724569405316e-10
5.84829954892502e-11
4.588956345269332e-10
1.063931630195695e-9
1.7298367796248358e-9
2.4459730031687814e-9
3.2051866334313357e-9
1.3580137649329995e-9
7.081591939349222e-10
2.018017733013517e-9
3.073134194952386e-9
5.1190087850388915e-9
4.541842283695539e-9
5.182684259144707e-9
7.6936574306827e-9
7.027273976026752e-9
5.2126848429064975e-9
3.814914546691749e-9
2.8764825950188283e-9
2.318522288570128e-9
2.051456317079343e-9
2.0151921143503373e-9
2.18653761867671e-9
2.575926648889336e-9
3.2251390697611513e-9
4.209219726363328e-9
5.643209065986941e-9
1.1265143073148592e-7
4.107779992203684e-8
5.507523554622402e-7
1.7894291361343883e-7
8.286841317875761e-8
3.599057859104083e-8
1.1865385409941334e-8
5.870665917947588e-9
2.4133165852367532e-8
2.0981962013616084e-8
2.317551757435349e-8
2.0030944161261853e-8
1.6333038016925393e-8
3.377718246169601e-8
4.580994930231459e-8
3.228111745934905e-8
1.1959819659821721e-8
1.1545548981642314e-8
1.037049163398916e-8
7.741981699547401e-9
6.993019285640905e-9
3.909084335517936e-9
2.350464385164889e-9
7.933249395127583e-9
1.5816006063009546e-8
2.7115869964563193e-8
3.144550102018039e-8
2.2471950722376367e-8
1.3185966382783419e-8
5.202311716241955e-9
2.999792912979543e-9
1.6041510534597024e-7
4.5656231065895735e-7
2.403925968833767e-7
3.7422697151058924e-7
3.1766197558165617e-7
2.632517752027393e-7
2.0064974214922265e-7
1.3752062704388793e-7
8.834916603792275e-8
5.732856994631686e-8
4.477970369385901e-8
7.090476040190236e-8
1.0108052071478736e-7
7.854507459388292e-8
2.953972687804404e-8
6.632590453522141e-9
1.8066173525651078e-8
1.3935894039509312e-8
1.1952472856643396e-8
1.0561058194394238e-8
3.1555631425236633e-9
7.389364470013889e-9
2.1254518496894232e-8
3.07452071967215e-8
2.5955226352953665e-8
2.039487307957076e-8
1.4456035829264516e-8
7.691706199270783e-9
1.0611541707085536e-9
1.511930244172739e-8
1.974861139764944e-7
1.7870489793358133e-7
1.0049101745605236e-6
4.878036071682552e-7
3.1223803610765007e-7
1.99821892795742e-7
1.2050758359215653e-7
7.262711956134312e-8
4.47453001457762e-8
3.059960278770355e-8
3.119955702924029e-8
4.034649662988419e-8
4.8424462569568326e-8
8.488195762273175e-8
9.046626041261729e-8
4.946151308642828e-8
1.111433515349299e-8
3.1523501005277745e-8
2.1733223363341852e-8
1.7904814178228458e-8
1.6642982653864532e-8
5.6536270543032516e-9
9.223354211087082e-9
2.4556747751251343e-8
4.5522162169602176e-8
5.832533558239076e-8
4.996239709728554e-8
3.6226597462245055e-8
2.2722744135351715e-8
9.698352102763453e-9
4.827114461997749e-9
3.264371385506643e-7
8.635129799676004e-7
6.914487792672667e-7
8.694182124272006e-7
6.823902073689337e-7
5.322222917076744e-7
3.747843426276214e-7
2.307547890302837e-7
1.228642003404123e-7
5.502309209787528e-8
3.682109036889586e-8
8.073512293453045e-8
1.5599523917156603e-7
1.689628358857517e-7
8.922906780504632e-8
1.847678183320237e-8
2.656755782284047e-8
2.4460912352936717e-8
1.9348016041802903e-8
1.714377986961748e-8
1.0187433411327343e-8
4.840734486307334e-9
2.2186067813430153e-8
5.088272840039651e-8
5.841085890668157e-8
4.450709967246618e-8
3.1654540962959074e-8
1.8028645960530202e-8
3.8206106106333684e-10
3.513765207594983e-8
1.0770764095582858e-7
3.6668479443546946e-7
2.2917211006267852e-7
1.99616904852517e-6
8.201711456435098e-7
5.00756120525255e-7
3.0452084617644954e-7
1.7838971710212867e-7
1.0879851690187186e-7
7.296306144959422e-8
6.044939381831035e-8
6.866341149477833e-8
1.1305786379882504e-7
1.6807022245329212e-7
1.5037910705382245e-7
6.727653952649895e-8
2.0457980793074573e-9
6.119911141689692e-8
4.3017732850471936e-8
3.828094338573095e-8
3.573990886984227e-8
8.674083468491652e-9
2.4114528112825046e-8
5.676507562563738e-8
7.75479095601667e-8
7.651667312671004e-8
6.661105712886914e-8
5.247478773829084e-8
3.595486765441681e-8
1.717888316762334e-8
6.900657319505804e-9
4.601869357140859e-8
6.457231963528919e-7
9.307653524765121e-7
2.3738861846490154e-6
1.5317428038731953e-6
9.619313044245089e-7
6.115295140791768e-7
3.3504381751333123e-7
1.439863551125384e-7
1.9280308644588146e-8
2.2409993952913192e-8
6.849683818652886e-8
4.239369193700059e-8
9.019663865185339e-8
1.9338054641170097e-7
1.8016672209062164e-7
7.437620378930875e-8
5.0653420781470645e-9
2.4701867085829904e-8
2.0872800725570838e-8
1.669057468021781e-8
1.3919380948214169e-8
4.257410034860254e-9
8.680175197838609e-9
2.4173131503195185e-8
5.24420059418843e-8
8.184761564496642e-8
5.562391404433106e-8
3.354331792786996e-8
1.200538553878082e-8
1.8053349313076743e-8
3.609340271195359e-7
5.498085446577884e-7
9.230762683690553e-7
7.947219927464794e-7
6.172881123026005e-7
4.744838941764255e-7
3.380539169397446e-7
2.367894864552808e-7
1.752194929313577e-7
1.426110421151915e-7
1.2945953153522685e-7
1.3183147330166851e-7
1.9150804406656027e-7
2.0859206864508862e-7
1.0846241881174337e-7
3.460360289672814e-8
5.4473121766459934e-8
6.262129024958044e-8
5.169367594202041e-8
5.057671251060537e-8
2.1409353436924906e-8
2.4760616183561283e-8
6.599626197315912e-8
9.976922324436552e-8
1.0885231936077761e-7
1.0178225926289232e-7
8.570446345380845e-8
6.436157085653052e-8
4.04881568137138e-8
1.4094774651752567e-8
1.8612766700827898e-8
8.778039729836762e-7
1.928186384912284e-6
2.5041356360266603e-6
2.4557004070535854e-6
1.7096911999952386e-6
1.2048378089184004e-6
7.278848950473119e-7
3.1738448426073634e-7
2.0952473507073375e-8
2.538047154453942e-7
1.6833275771024625e-7
1.6473238834421333e-8
1.1661768655017279e-7
2.8534595042881426e-7
2.569639692012607e-7
1.2024257758943027e-7
2.1145947059056314e-8
3.253222096635022e-8
3.001720203058706e-8
2.353858603126899e-8
1.9337268342684555e-8
6.741495400916066e-9
1.122378515523483e-8
3.2200107234895625e-8
7.081434421757954e-8
1.3626805073086178e-7
9.119961450730661e-8
5.412442395540743e-8
1.5482069438884015e-8
5.0281517983607694e-8
1.424996537938507e-7
5.735025612311009e-7
5.34073384371619e-7
2.1610212494078066e-6
1.2862638545958072e-6
8.871564078091409e-7
6.088740071857375e-7
3.970771352938452e-7
2.6917865911380336e-7
2.0452837384623662e-7
1.8354207928680365e-7
2.0827638525726357e-7
2.873339597948987e-7
2.921075943906967e-7
1.4154114347259248e-7
4.6726807573701953e-8
6.921522770649673e-8
1.0607752855592382e-7
8.961056174249967e-8
9.01941932639551e-8
3.595901265988314e-8
4.536226033423473e-8
1.0071153565234621e-7
1.2673242025644107e-7
1.3490350669758898e-7
1.3317891521961355e-7
1.2106406856896634e-7
9.893029994792376e-8
6.954824931696391e-8
3.43004937206945e-8
1.012990671705317e-8
7.463107198108914e-8
1.5838734644070816e-6
2.0690835926249363e-6
5.52793558068929e-6
3.6069940974761016e-6
2.1907175505092273e-6
1.3305898616004409e-6
6.124149259900393e-7
3.9221650819936546e-10
6.877153423570611e-7
1.0961245247827374e-6
4.84470577806896e-7
7.319447104401608e-8
1.9093147220497435e-8
1.4362569135766176e-7
3.0560780899171717e-7
2.1984854766825862e-7
8.532840780279574e-8
3.182593155829886e-9
2.7205560765493242e-8
2.281712174364742e-8
1.7887906391856166e-8
1.2469423583716214e-8
9.718514952970387e-10
1.4698525828273797e-8
3.271302243785358e-8
6.629277476460665e-8
1.307183640398815e-7
1.072484677176228e-7
4.573339256528448e-8
1.9574820816130042e-8
6.294748607303451e-7
1.0430790619027774e-6
7.728675108131655e-7
9.6840380037033e-7
8.860983953304925e-7
7.742979245563936e-7
6.214642171263731e-7
4.787791813867323e-7
3.8019280158495064e-7
3.249412655651208e-7
3.0768121145350135e-7
3.1459309204634605e-7
2.3201576801138712e-7
1.2995392244492775e-7
5.580459646040565e-8
3.800850376176726e-9
1.3685016064803704e-7
1.0946327673825508e-7
1.0265720077172991e-7
2.1027052821297823e-8
8.70156299125376e-8
1.4183612488676438e-7
1.6167622876199452e-7
1.7355137427728126e-7
1.8308079202362778e-7
1.8426951236430834e-7
1.7007633398189447e-7
1.3939965626898417e-7
9.738033354023885e-8
4.8279644982754034e-8
9.07436477160488e-9
2.1633592645682053e-6
4.9432884067371984e-6
4.894042313971549e-6
6.241061756705122e-6
4.583842797687256e-6
3.4590197543317253e-6
1.9671134609944644e-6
7.125990326610829e-7
2.4898778048578725e-6
2.516957908352694e-6
2.3059548637914925e-6
5.021407698550689e-7
1.3505531693827668e-7
6.346779689640274e-8
3.001204684494951e-7
3.007725603539365e-7
1.587331194183153e-7
4.1400172175601314e-8
1.9952279264811707e-8
2.7391268451508636e-8
2.0959657343233573e-8
1.5461831641161956e-8
3.0418915641299205e-9
1.2242234242828204e-8
2.8984724746278255e-8
5.7270884306853805e-8
1.1301398384721314e-7
2.0771620910592313e-7
1.0066648234075184e-7
3.525024347200701e-8
1.545866922297426e-7
8.824926761604221e-7
1.1046491977498493e-6
1.3927762909413537e-6
1.452861434187127e-6
1.2590658110888024e-6
1.0377974602661682e-6
7.848625623025876e-7
5.813642867890806e-7
4.4858129932873683e-7
3.657137660315354e-7
1.346444105002748e-7
1.2557088751455784e-7
7.473219852468579e-8
3.429198147447277e-8
1.571282804327494e-8
2.0165332044441893e-7
2.4436540853512125e-7
2.2311006139949422e-7
3.246306753311034e-8
1.9560682392758377e-7
2.1357114060459325e-7
2.0612300657348609e-7
2.1409871863280767e-7
2.3139492543310246e-7
2.478230705458458e-7
2.509517667075745e-7
2.2983564730573502e-7
1.8343315890304196e-7
1.190700122476656e-7
4.1525076995203356e-8
5.233613146454855e-8
4.118794783233357e-6
5.917050160290957e-6
8.813394787714733e-6
9.428956469111887e-6
6.561606120436958e-6
5.062205988960084e-6
1.6668642257017764e-7
2.5800499724890415e-6
3.1832646171624905e-6
4.700024671114716e-6
6.464317685237932e-6
1.8704109541185758e-6
5.268919958818096e-8
6.718440742746573e-8
4.0156997518244776e-8
1.4356960324879184e-7
2.460631885826203e-7
1.5202406832877943e-7
3.8673892540679723e-8
1.809362800529027e-9
1.4004316318421829e-8
1.1553154201033804e-8
7.97400812179357e-9
1.257627286840655e-9
7.112163690574364e-9
1.544242191472434e-8
2.7778919355667147e-8
4.789972804621533e-8
7.824501929015107e-8
8.84907021666669e-8
5.736377891443358e-7
5.168557561714732e-7
1.1009095585159475e-7
4.834315740185947e-7
6.659569000145965e-7
7.868886018424803e-7
8.151472643587894e-7
7.281074609392126e-7
5.429980986757761e-7
2.890804310564026e-7
5.8985686202721e-8
3.904489764986304e-8
9.165494132664075e-9
1.3798034630856263e-9
9.006422046390486e-9
5.8007785387205164e-8
7.290119892571908e-8
3.053299650751981e-8
1.4641018073033185e-8
1.793264971358744e-10
3.0059526575968755e-9
3.2748556666689283e-9
9.116148114916387e-9
4.871348864152917e-10
1.282049376615229e-9
1.1118911989328429e-9
4.990111517259754e-10
1.0725187911300768e-10
5.2414799542944475e-11
1.4908431914201043e-11
5.525817473287881e-13
8.203005110422909e-13
1.059119879515899e-12
1.385316732290188e-12
2.1382464720247627e-12
2.4735668278358903e-12
1.0082451472323648e-12
3.0311726450860805e-13
9.487766881350431e-14
3.7778681298425697e-13
6.061944137451227e-13
8.060931879811602e-13
1.3928017490634065e-12
1.3569077383605078e-12
7.975751189293688e-13
2.3865495525241557e-13
2.5003485067740115e-14
0.
2.3244308860094188e-14
7.446922190343531e-14
1.4136354858644993e-13
2.2715904763692538e-13
3.3850537812218337e-13
4.845756341519832e-13
6.777254516544558e-13
9.349372933301288e-13
1.2799357986340272e-12
1.746409447708583e-12
2.382951043123063e-12
3.2608155273342363e-12
4.486519266824652e-12
6.22273517640315e-12
5.0871875526463907e-11
3.891154098399964e-11
3.543850967260651e-11
3.6458813908332965e-11
4.0500575513217934e-11
4.720340375294691e-11
5.680050961837781e-11
7.000313440848681e-11
8.809105115447268e-11
1.1320457148507839e-10
1.48974642347179e-10
4.2048839121834654e-10
2.7069134381270957e-9
6.509782321925619e-9
1.1996919860984826e-8
4.178637461861178e-9
6.4666873367695535e-9
1.3662573927278234e-8
9.544214139527237e-9
4.0083456864230856e-11
7.766051626356106e-14
0.
0.
0.
0.
0.
0.
0.
0.
0.
0.
0.
0.
0.
0.
0.
0.
0.
0.
0.
0.
0.
0.
0.
0.
0.
0.
0.
0.
0.
0.
0.
0.
0.
0.
2.739443910259371e-13
1.401233152665591e-13
1.793860568733287e-13
2.638693265569893e-13
4.087030238893687e-13
6.505792803588957e-13
3.2557970210447376e-12
1.0948149765791883e-11
2.256667267606071e-11
3.451629005149401e-11
3.624425985926136e-11
1.9659147004247716e-11
1.8532073949574625e-11
7.982967521351237e-11
1.6580386014098328e-10
2.7845689718539806e-10
4.1988859516538544e-10
5.917488293304394e-10
2.508850851164573e-10
1.3265089803364287e-10
3.6126581422216754e-10
4.975617628147709e-10
5.718980844090677e-10
7.778074839177008e-10
1.2179606304707062e-9
1.896656687282416e-9
1.809626165968074e-9
1.2612814588081464e-9
9.670034875577607e-10
8.688788445492677e-10
9.061751330452549e-10
1.054202593600257e-9
1.3152818174200622e-9
1.7123909906568161e-9
2.28812135643116e-9
3.107864330021051e-9
4.26672184809301e-9
8.642178697732939e-8
1.0672419455111104e-9
6.397025404987764e-7
1.8553267428270744e-7
9.446887525709759e-8
4.5685759093097804e-8
1.9524983347696072e-8
2.446683541793938e-9
1.1866094908430771e-8
1.2047864644476796e-8
1.5292235583499508e-8
1.523622051166836e-8
1.914639084872248e-8
4.069565801004105e-8
4.537373855995583e-8
2.693839300985765e-8
6.5258037484353485e-9
1.3906167991874988e-8
9.583145086697125e-9
7.668856049476536e-9
6.972104712367991e-9
2.601168356322911e-9
3.6305500430460833e-9
9.921764766433556e-9
1.940327220661781e-8
2.981749507542422e-8
2.640628591079809e-8
1.79406511817844e-8
1.0215010642478619e-8
2.773306641588614e-9
6.611371951959527e-9
1.5078831353539847e-7
3.6061095125949644e-7
3.056574467004955e-7
3.5017263906412564e-7
2.704371913456952e-7
2.092454915643569e-7
1.4829828437761755e-7
9.623218669761141e-8
6.206780210558485e-8
4.7714532187830956e-8
5.2572143844084755e-8
5.6063208908415305e-8
8.105726171949061e-8
6.842022751174903e-8
2.5007802724447948e-8
2.137592372391779e-9
1.336334302065948e-8
1.0741958814164745e-8
8.993600128023878e-9
8.111068723575947e-9
3.3678135470099684e-9
4.209109307625294e-9
1.3614135225679057e-8
2.3842866457240046e-8
2.0956215096860793e-8
1.639207155264025e-8
1.1648495386584575e-8
6.573697261373693e-9
6.671165647349725e-10
7.461955686015918e-9
2.1199507304155237e-8
1.8507045682376462e-7
1.2317598002280927e-7
1.1381149274533183e-6
4.464588405432087e-7
2.6953571929336266e-7
1.6178739411688734e-7
9.235828507012812e-8
5.238014179470717e-8
2.916374247732611e-8
1.9248354933451204e-8
2.575304035273422e-8
4.440442782872273e-8
8.285307801187699e-8
9.346140529074414e-8
5.585823889280706e-8
1.36459431912673e-8
3.022344813341904e-8
2.2726963760912507e-8
1.842822429498624e-8
1.7445361261619037e-8
9.705909358331487e-9
5.9656030061682936e-9
2.1856035054249057e-8
4.0766470092337285e-8
4.5490587281223486e-8
3.8770654282687564e-8
2.978151204447171e-8
1.998905352791324e-8
8.907351832940352e-9
6.576316418396312e-9
2.5592082949587254e-7
4.984462589463342e-7
6.846849703013687e-7
6.077660710385097e-7
4.3163643038323046e-7
3.1063174347957374e-7
2.013208321218571e-7
1.1801819112236388e-7
6.582571659221641e-8
4.379198018500312e-8
5.260891480100778e-8
6.943479543811327e-8
3.58846211805685e-8
5.946359874706647e-8
9.905781891296012e-8
6.340396942676341e-8
1.536403520423958e-8
7.915840600164338e-9
1.1310606069932001e-8
8.661618616386386e-9
7.338837462670543e-9
5.04677943803242e-9
9.091606523313916e-10
6.743580008464461e-9
1.5155707404957948e-8
2.99801964577968e-8
3.5535161117086346e-8
2.2489959139912517e-8
1.1839202153877512e-8
2.2935248241861325e-9
8.794918920367621e-9
1.984636721557104e-7
3.6737090541495227e-7
5.360261441790223e-7
4.945440668140627e-7
3.874312310526071e-7
3.0127246342192324e-7
2.1604576819930146e-7
1.4934811697999655e-7
1.0579585662614639e-7
7.911247277593449e-8
6.384318277310354e-8
1.2365787728076856e-7
1.5270628282446768e-7
1.0082632192013633e-7
3.393192770657146e-8
4.490523083869278e-8
4.3885191527441543e-8
3.483221126018732e-8
3.3457212891687275e-8
2.5606462004404207e-8
3.3478193759909524e-9
3.26255987192952e-8
5.477133550069518e-8
5.6966823789656996e-8
5.21192142190867e-8
4.42372698067153e-8
3.374027105778772e-8
2.0201134721824156e-8
8.365930267274334e-11
4.164519934808233e-8
1.602650529842604e-7
5.112882015061643e-7
3.170548908057078e-7
2.3372145185377043e-6
9.03221323516156e-7
5.055369044720046e-7
2.7879224707027194e-7
1.3510257766729982e-7
5.542493977328224e-8
2.2528422851676197e-8
6.015103999640706e-8
1.2429259718944004e-7
5.366295502271577e-8
5.293249138447437e-8
1.0583463153922282e-7
1.1440455197972099e-7
4.327415773338472e-8
2.231755456477977e-9
1.4726384407607453e-8
1.2626096828139102e-8
1.009282591441845e-8
8.6443859134709e-9
3.1532935847574683e-9
4.5472147188019335e-9
1.320810626044564e-8
2.8146269588290275e-8
4.6229281842773394e-8
3.331098330377676e-8
2.030709243973815e-8
8.9232204271838e-9
3.447831828813747e-9
2.1769787760514644e-8
2.4896538114055846e-7
3.5990832320177754e-7
8.773243975052566e-7
6.307187966589463e-7
4.5394972496699485e-7
3.2746366745238776e-7
2.194060252659113e-7
1.4503891890227008e-7
1.0034564631836042e-7
7.521426543172339e-8
6.427442814319819e-8
1.2611915629682046e-7
1.6774955417381442e-7
1.2133572796218796e-7
4.5599093284855185e-8
3.276087695458909e-8
5.0557592669279964e-8
3.859104753994305e-8
3.6278158853826065e-8
3.0490616434869066e-8
6.774339802114113e-10
3.0787445342475176e-8
5.911619402101937e-8
6.596394019231538e-8
6.110981875680214e-8
5.210990302762157e-8
4.0158989144358544e-8
2.546393147554939e-8
5.932417252535878e-9
2.738569751310616e-8
4.744377973624052e-7
6.528194586144277e-7
1.6850320970582194e-6
1.0728182673353594e-6
6.828621245830028e-7
4.404580420833324e-7
2.5027963339678256e-7
1.2295368758186873e-7
4.7226099323464165e-8
2.7481227699559567e-8
7.438987548280136e-8
1.2708882674533384e-7
4.5967734348231953e-8
3.968745458671601e-8
1.0931235910471776e-7
1.2618754041587906e-7
4.998423613618232e-8
4.556348509114815e-9
1.3777834782091352e-8
1.1964695473608537e-8
9.33275640321373e-9
7.625893504909184e-9
1.989749490023082e-9
4.800328091736389e-9
1.2097095402513e-8
2.41562996217905e-8
4.485705713565199e-8
4.961950170998473e-8
2.5948403886812706e-8
8.077654223879113e-9
9.420950069581557e-9
2.8447996683675425e-7
6.050079902400268e-7
4.755850610404194e-7
5.86119448656787e-7
5.123855267323754e-7
4.3533496066073193e-7
3.406484768692808e-7
2.5284928563992126e-7
1.9032501120143681e-7
1.5170381544613478e-7
1.2986740693252867e-7
2.13812242210196e-7
2.1217295772466356e-7
1.0467729095415895e-7
1.556029163398218e-8
9.073333347128322e-8
6.491350065551732e-8
5.693902950041813e-8
5.630940160406291e-8
2.6809654383889482e-8
2.460246492246934e-8
6.584456061675566e-8
8.033113304332002e-8
7.977516825599983e-8
7.371739685958695e-8
6.290167908157351e-8
4.750163827082603e-8
2.6804229996924956e-8
4.65885247094048e-9
6.813861409300872e-8
2.2435655512424129e-7
8.64854881248881e-7
4.03199906047968e-7
4.09316899039232e-6
1.4239763469348044e-6
7.715279785526559e-7
4.035759020479608e-7
1.7706382574128594e-7
4.569535579456368e-8
2.4341533863195435e-8
3.120213536058616e-8
1.80529945394753e-7
7.021799570639695e-8
4.861580212020803e-8
1.2046522634287381e-7
1.7559256214029568e-7
9.18100262278862e-8
1.9869095554354878e-8
1.5675250069140973e-8
1.8228808234198107e-8
1.4011740457778248e-8
1.182786345103666e-8
6.587912718048892e-9
3.4929238188454007e-9
1.3472122692858949e-8
2.9118670405926658e-8
5.761384803471355e-8
6.380028669294166e-8
3.799661820139633e-8
1.7317389087066454e-8
3.6897793116986965e-9
3.474080275592538e-8
3.5719886222333606e-7
5.521756693902574e-7
1.0162826089436753e-6
8.378312534262655e-7
6.358074726966039e-7
4.803337629202846e-7
3.36503716231687e-7
2.3187251506207557e-7
1.6859740326648145e-7
1.3457075223890463e-7
1.199372799868849e-7
2.1009168851080508e-7
2.4279522407557447e-7
1.3538360454638356e-7
3.9523884460916386e-8
7.545340607502585e-8
7.350075876295347e-8
6.024180739850096e-8
5.936318249145887e-8
3.928226952885758e-8
1.407324896971952e-8
6.159722525102626e-8
8.922636698966228e-8
9.252024376480989e-8
8.663957767959763e-8
7.482805299626417e-8
5.794134972389706e-8
3.655707826372e-8
8.35124188404997e-9
3.6785330250469344e-8
7.701564152556004e-7
1.021434115183634e-6
2.817669193448807e-6
1.752137112196094e-6
1.094545344083708e-6
6.899911514940515e-7
3.7396380871452766e-7
1.5683481004976873e-7
1.4005213790946095e-8
3.3273577004542226e-8
7.461353540443314e-8
2.237352914613166e-7
6.966858497270934e-8
2.527138710633789e-8
1.0882058146183736e-7
1.8570512347898398e-7
9.969375954197433e-8
2.4494622059423547e-8
1.2049228984037156e-8
1.6432673511007616e-8
1.2407116321015437e-8
1.0054252738379665e-8
4.843843447680865e-9
3.826438733561244e-9
1.1874273697502003e-8
2.3737098562947743e-8
4.434417240066093e-8
7.611354118353636e-8
5.244398370406221e-8
1.7335532138126672e-8
1.3227276653717492e-8
4.253429142250101e-7
8.924227691663738e-7
4.931840192398305e-7
7.145160810915369e-7
6.68735835735806e-7
5.985737067033904e-7
4.933809338077095e-7
3.8377145731818787e-7
3.010374154946944e-7
2.500083465728793e-7
2.243145128022265e-7
3.3124905402666546e-7
2.5054539631377457e-7
1.0017041374694399e-7
1.2788100752001191e-8
1.3533645416925512e-7
9.79611429231431e-8
9.358588610492778e-8
8.63389751308983e-8
1.1477496982867242e-8
6.482712159748865e-8
1.051846208153142e-7
1.1578514205028015e-7
1.1611408034281106e-7
1.0922543057153843e-7
9.419359214297226e-8
7.136543260366079e-8
4.052648732535141e-8
3.890284428610174e-9
8.168480905527938e-8
2.4363314574939995e-7
1.4806734204128212e-6
6.399240340506437e-7
6.696693730898456e-6
2.3646219056856363e-6
1.2683217094861072e-6
6.459371821607011e-7
2.5042534531052646e-7
9.102206656209615e-9
2.1382547504525094e-7
1.6346990787199493e-7
2.48969436341153e-7
9.63845314465422e-8
3.134522520876047e-8
1.1062473201053646e-7
2.4076352658482376e-7
1.6838237578441648e-7
5.649678842861929e-8
4.874736335624498e-9
2.4202575037477828e-8
1.911417055133054e-8
1.532864583784546e-8
1.0834016226865742e-8
1.0032031895896119e-9
1.2658388491588028e-8
2.8037398426053505e-8
5.597483333484143e-8
1.0439590929924563e-7
7.662863431195889e-8
3.491554762886009e-8
2.838696963617249e-9
5.591488822013195e-8
5.193098583698003e-7
8.276451111107632e-7
1.124644746631816e-6
1.0772903646080727e-6
8.731459600313617e-7
6.957393245130196e-7
5.13117590637753e-7
3.702098593908863e-7
2.817495706111946e-7
2.3640252428899364e-7
2.232673315749014e-7
3.386071750772142e-7
2.968638698523506e-7
1.2555487741940566e-7
2.201275418792208e-8
1.4909878234039335e-7
1.0911868242894064e-7
9.93315184201282e-8
9.760812116616176e-8
2.749797819844659e-8
5.8668983729075025e-8
1.1259104810187109e-7
1.3150618060454105e-7
1.3517325187247223e-7
1.2987538396855957e-7
1.1467502689181484e-7
9.010936636724795e-8
5.78395593442836e-8
1.6321934856394214e-8
4.383950930975543e-8
1.3427946614906287e-6
1.7848503283897727e-6
4.6907700940726875e-6
3.07183612783461e-6
1.9030161040490784e-6
1.1853641098009375e-6
6.009786469048891e-7
1.5480566235368761e-7
2.2155663162934563e-7
4.236224497699662e-7
1.0111859025660154e-7
3.782315382550958e-7
1.3360163466260333e-7
2.2302984867720233e-9
4.155207774404654e-8
2.0874390521528156e-7
1.8228797334795804e-7
7.266366309474293e-8
8.761783241092696e-9
1.732279304311312e-8
1.5560773127513217e-8
1.1812174453060423e-8
8.23282386284272e-9
5.725405499148211e-10
8.988025354737245e-9
1.8712101095163323e-8
3.425043602069232e-8
5.952056901726367e-8
9.347484782933516e-8
4.8965671908763955e-8
1.4212828874806393e-8
6.902115972934723e-7
1.1488085753182478e-6
3.8491258175730957e-7
7.541246829814433e-7
7.94302950836958e-7
7.767420135345124e-7
6.96974877246527e-7
5.828541257515438e-7
4.803666017225483e-7
4.072416496296713e-7
3.5927940454581684e-7
4.028495289735551e-7
1.982883044613099e-7
6.81486746243229e-8
7.992907870712127e-8
1.8412775216964748e-7
1.5456312244438813e-7
1.5981942687062228e-7
7.06624527529555e-8
7.369235491131517e-8
1.3920173218363824e-7
1.6087826123759747e-7
1.7221768993015864e-7
1.7770142182531934e-7
1.7256473046430774e-7
1.5255378106650948e-7
1.1785272622180017e-7
7.008648230189175e-8
5.802823283479728e-9
8.95713619587395e-8
2.4762334002545184e-7
2.82629444986841e-6
1.1500098553382635e-6
0.000010777628691243593
4.287664234036096e-6
2.307035027443707e-6
1.1440836928054857e-6
2.976625889657512e-7
5.097058937169136e-7
1.701302308644888e-6
1.4861860052980923e-6
5.651080705265075e-7
7.139713638226641e-8
5.765321025721095e-9
1.3923807692852181e-8
1.9717794345012895e-7
2.6677124941217267e-7
1.4256031060587792e-7
4.008694370309505e-8
1.422659054846398e-8
2.3275906671392492e-8
1.7770666546256597e-8
1.3774693264750157e-8
5.098211092817572e-9
7.39391468364703e-9
1.9523941034442035e-8
3.804190985952231e-8
7.10204437050631e-8
1.2604864137892118e-7
9.815958831752786e-8
1.257906378223646e-8
7.610458099796064e-8
7.837915803761109e-7
1.298155807718559e-6
8.975534020188207e-7
1.1748942840690675e-6
1.0926547581618251e-6
9.675485728670128e-7
7.855365623732496e-7
6.086212502435118e-7
4.809033297796003e-7
4.0114891100177986e-7
3.5612305655436185e-7
3.565152006482873e-7
1.8553257880226567e-7
7.265586377967532e-8
2.5471231373046136e-8
2.1849681136484822e-7
1.6857681874415337e-7
1.700112870976525e-7
7.096278237795742e-8
9.509237786965393e-8
1.611277673296358e-7
1.8135764452082783e-7
1.9534316621202653e-7
2.0691077034781233e-7
2.0916692262462226e-7
1.9407983471366452e-7
1.593110249858777e-7
1.0873299128190266e-7
4.4867980810528734e-8
3.7269855201220206e-8
2.646949051102316e-6
3.5943630307377875e-6
7.442336788804138e-6
6.028198217438346e-6
3.838415268342275e-6
2.4753426105346235e-6
1.0562246124348323e-6
7.035607020812563e-7
2.3496948306486623e-6
2.2101032291802562e-6
1.7304442827270777e-6
1.1577589344995483e-6
5.067775048189618e-8
1.458229488450368e-7
3.699680359666225e-8
2.378485870129728e-8
1.5984877078518147e-7
1.8410706337181087e-7
8.006088652575032e-8
1.4411257664267321e-8
9.175546350384916e-9
1.1314993754916733e-8
8.277776466307477e-9
4.9565629644647856e-9
1.7668967441424536e-9
7.8838036841908e-9
1.4941821506821133e-8
2.5324966332618674e-8
3.945664917935875e-8
5.252064583361415e-8
3.029901105264095e-8
5.241974136932119e-7
5.696233146541603e-7
7.67295802755846e-8
4.57494261499079e-7
6.287160074231334e-7
7.445618056638163e-7
7.933289502320057e-7
7.540330974494617e-7
6.388266067000156e-7
4.6050272278246484e-7
2.3130852097216116e-7
1.1607536488425238e-7
4.8962843256330016e-8
1.3055735607922075e-8
2.2869875587888606e-7
3.202940303380439e-7
3.4594220834711654e-7
5.26591372565855e-8
2.276339698706195e-7
2.5014194228577456e-7
2.3848648925765057e-7
2.459301464483834e-7
2.664963843313049e-7
2.8953733954283135e-7
3.0175222763615514e-7
2.884998171326081e-7
2.4274175638855517e-7
1.6924991020773573e-7
7.4221552435965e-8
4.4662442623030196e-8
1.9999701422957823e-7
6.302212878537974e-6
2.7152473743313233e-6
0.00001443181631043672
9.316274878055368e-6
5.651465678125377e-6
3.1098973580024225e-6
1.5023826089495688e-6
2.7695248927651295e-6
3.140831956508713e-6
5.010996398590023e-6
4.220807373430114e-6
1.8058386966572911e-6
5.5052498584873575e-9
1.5982660033582474e-7
5.636950576260747e-8
5.6108498504192896e-8
1.8723537052213296e-7
1.825995218392692e-7
6.303607643299418e-8
8.670312894027956e-9
1.0323783581165447e-8
1.1188584142077487e-8
8.03651771225204e-9
3.5978950950950343e-9
3.929024706236561e-9
1.0699511459034037e-8
1.9441629124388883e-8
3.269430366445728e-8
5.0855096671504644e-8
6.303153666596523e-8
1.3929422669357171e-8
7.036975674455773e-7
6.242489148305753e-7
1.383536587388112e-7
5.769964106190148e-7
7.800586537411734e-7
9.06908241321375e-7
9.206611465912718e-7
7.979819344583866e-7
5.676153828633385e-7
2.831879859520253e-7
5.4750551962712016e-8
2.9709745655554553e-8
1.2169580722218314e-8
8.503390122009452e-9
8.100000343897879e-8
2.3044705835622044e-7
1.3035786365900695e-7
7.051367175940886e-8
8.898410374065146e-8
3.7074668384988654e-7
4.792696157402394e-7
3.6718197831998884e-7
3.262096951145958e-7
3.345829409524635e-7
3.56955484215558e-7
3.764120226622909e-7
3.740063241003997e-7
3.3200170484257586e-7
2.515746954742432e-7
1.4792235772491313e-7
4.638142829347319e-6
9.032399104311246e-6
6.4422848857250046e-6
0.000011369844636484329
0.000011785034374999915
0.000011018349652484165
1.7526122966385547e-6
3.7430946590748493e-6
6.3069440522151445e-6
0.000013919119965709303
4.752860767426595e-6
7.8270864261583e-6
4.995019122719093e-6
3.647294859384416e-6
2.9563494874000266e-6
2.6564437021351615e-6
2.4712594068966224e-6
2.208098514467823e-6
1.3670417377512978e-6
4.844470804720771e-7
3.3420733594955506e-7
3.5538650536456577e-7
3.6543442238060077e-7
7.473858536626449e-8
1.2055091222413558e-8
2.0765927127621116e-9
5.575691299578043e-10
1.358280515674211e-10
6.688918110602925e-11
3.0043545403277274e-12
4.684493270145166e-11
1.4559345886050816e-10
2.731407434778232e-10
4.36180936072204e-10
6.298266274520322e-10
8.32491400905002e-10
9.805991125418725e-10
9.824834372365833e-10
7.979238160201832e-10
4.869400857936074e-10
2.695101563066014e-10
3.9004176388697465e-9
4.915287474153897e-9
1.328710735615165e-9
5.271283196749678e-10
9.229089811958115e-10
1.6772628647300663e-10
5.366394513733484e-10
1.8407786138690287e-9
1.3466403771288046e-10
2.5249886250656637e-11
2.988647466793869e-11
2.748366299159015e-13
4.646988871208489e-13
1.0878803460323017e-13
2.4222100869735453e-13
6.267402223622268e-14
2.372678355236945e-14
9.091773610270826e-14
1.5931272883145164e-13
2.3884975020084035e-13
3.372947792776807e-13
1.39572868408202e-12
8.828616065217705e-13
8.598934450094265e-13
9.217898172296795e-13
1.0270410130796343e-12
1.167071806408921e-12
1.3402165002238086e-12
1.5477367194268562e-12
1.793094608185124e-12
2.0817363061070303e-12
2.4210178612016537e-12
3.4804160464694897e-12
2.372274458950286e-12
4.2147180547712594e-13
2.4351812861806304e-13
4.780209824294838e-14
5.805274682487153e-13
1.1693784138178927e-12
1.834038721656362e-12
2.65065831556262e-12
3.724786253530184e-12
5.2026918850844345e-12
7.301756374317251e-12
1.0364641218011813e-11
1.495830005264186e-11
2.2066066267691387e-11
3.348628544396201e-11
5.2725922365303806e-11
8.720513023830852e-11
1.5441516764948126e-10
3.023072714673555e-10
5.976392467310763e-10
3.9504293970577793e-10
2.8539727372807e-10
2.346667214723651e-10
2.1929560597159962e-10
2.295162798137262e-10
2.6505921159034997e-10
3.353295085514878e-10
4.677523048340377e-10
7.429546099631932e-10
1.4842726362923108e-9
1.970079241168471e-9
9.995002812910763e-9
2.103431806401952e-9
4.168814187427475e-9
4.823769633141898e-9
4.549887009169355e-9
2.7157797208687315e-12
5.210640828779763e-14
0.
0.
0.
0.
0.
0.
0.
0.
0.
0.
0.
0.
0.
0.
0.
0.
0.
0.
0.
0.
2.2909443984345033e-14
3.158680908227867e-14
4.3643315046944475e-14
3.722349729396902e-14
0.
0.
0.
3.1693811130534515e-14
4.350973328516871e-14
5.926328992478222e-14
8.267921928934859e-14
1.1833934305970094e-13
1.7263721894118254e-13
2.5517931306028984e-13
3.808016475228394e-13
5.72696432993488e-13
8.674634435517917e-13
1.3234378250896005e-12
2.0346608445401453e-12
3.1547626854544055e-12
4.938624613108797e-12
7.816897897981506e-12
1.0994445242821784e-10
2.5762750863559447e-10
4.521800575185494e-10
5.63135540636933e-10
4.2799280802604844e-10
5.848233371430004e-11
4.5892279142246494e-10
1.0639874132465462e-9
1.7299220278733146e-9
2.4460880476451855e-9
3.2053314466401166e-9
1.3580764689919166e-9
7.081904169177802e-10
2.018104691480743e-9
3.073254625401842e-9
5.119352942729785e-9
4.542035749610198e-9
5.182748543865137e-9
7.693761417514047e-9
7.027427603737862e-9
5.21283925276643e-9
3.815044689080966e-9
2.876583258110645e-9
2.318597190518044e-9
2.0515108279792195e-9
2.015230528153687e-9
2.186562635767797e-9
2.575939452535316e-9
3.225139475555543e-9
4.209206166891186e-9
5.643178338760366e-9
1.1265069852093468e-7
4.107759909227582e-8
5.507502281464074e-7
1.7894233587273062e-7
8.286816739195652e-8
3.599047644521264e-8
1.1865344142527458e-8
5.8706796289719634e-9
2.4133180569244104e-8
2.0982035435745224e-8
2.317543550598184e-8
2.003090900516778e-8
1.633299708436799e-8
3.377709941816962e-8
4.580986974994808e-8
3.228108001167925e-8
1.1959816432601847e-8
1.1545512689067895e-8
1.0370474738992303e-8
7.74196725542059e-9
6.993005487213906e-9
3.909080894956632e-9
2.3504555328420585e-9
7.933228103277618e-9
1.5815965203919066e-8
2.711580702855484e-8
3.1445456668155253e-8
2.2471923735203306e-8
1.3185950130888258e-8
5.202305829885606e-9
2.9997872069741566e-9
1.6041480334406708e-7
4.5656147048499126e-7
2.403919467439637e-7
3.742261088586232e-7
3.176612815273177e-7
2.632512237682621e-7
2.006493476306358e-7
1.3752038126883837e-7
8.834903518403241e-8
5.7328520462454065e-8
4.477969863105194e-8
7.090468566485098e-8
1.010803573831293e-7
7.85448859875828e-8
2.9539628398914692e-8
6.63260639346028e-9
1.8066138524454566e-8
1.3935866960555213e-8
1.195245143320246e-8
1.056103804527741e-8
3.1555507718101643e-9
7.389359818566954e-9
2.1254493305653194e-8
3.074513628370722e-8
2.595516562657256e-8
2.039482569593853e-8
1.4456001430536282e-8
7.691687029427613e-9
1.0611502879195447e-9
1.5119251025815826e-8
1.974857931191745e-7
1.7870459494351934e-7
1.0049089862754391e-6
4.878029197178024e-7
3.122375794327346e-7
1.9982158865744502e-7
1.2050739257284724e-7
7.262699573189952e-8
4.4745210533340154e-8
3.059952806997716e-8
3.119948789211641e-8
4.0346429493975656e-8
4.84243597430224e-8
8.488182253405989e-8
9.046615862569056e-8
4.946148939264953e-8
1.1114348309082039e-8
3.152345263676618e-8
2.173319466641884e-8
1.7904786815289913e-8
1.6642957839250427e-8
5.6536299704688134e-9
9.223328748261069e-9
2.4556694190869492e-8
4.552207791664093e-8
5.832526583310196e-8
4.99623447609621e-8
3.622655772008541e-8
2.2722718120782138e-8
9.698340713343229e-9
4.827109274814169e-9
3.264366422696211e-7
8.635116649187776e-7
6.914475205786755e-7
8.694167045402534e-7
6.82389068917087e-7
5.322214334791316e-7
3.7478377081647876e-7
2.30754476639619e-7
1.228640903359693e-7
5.502311711469449e-8
3.68211366376134e-8
8.073509757811074e-8
1.5599508692155145e-7
1.6896259016462554e-7
8.9228893627129e-8
1.847670392928293e-8
2.6567543254059727e-8
2.4460880876139105e-8
1.93479934800509e-8
1.7143761212587708e-8
1.0187415117108623e-8
4.840739621701694e-9
2.2186060884364733e-8
5.08826981073781e-8
5.841075361582523e-8
4.4507022501157515e-8
3.1654486800825887e-8
1.8028613729951743e-8
3.8206194650391827e-10
3.513758209342102e-8
1.0770749455098336e-7
3.6668438866223713e-7
2.291718003317966e-7
1.996167408077871e-6
8.201702635781781e-7
5.007555444251356e-7
3.045204711182775e-7
1.783894818819186e-7
1.0879835836627785e-7
7.29629366918496e-8
6.044927762037156e-8
6.866329023103068e-8
1.1305766952854673e-7
1.6807000280386238e-7
1.5037900241633692e-7
6.727653172042408e-8
2.045838392021431e-9
6.119903967588998e-8
4.3017681077378375e-8
3.8280889726408856e-8
3.573986480959758e-8
8.674099281919244e-9
2.4114468576263272e-8
5.6764980363910996e-8
7.754782589819079e-8
7.651659742682181e-8
6.661098791104045e-8
5.247473074034456e-8
3.595482737091135e-8
1.7178862723698422e-8
6.900654139725581e-9
4.6018661741975085e-8
6.457222723071036e-7
9.307640219047035e-7
2.3738827626146696e-6
1.5317405479579893e-6
9.619299199810925e-7
6.115286607474601e-7
3.350433927605041e-7
1.4398625245150593e-7
1.9280464218869036e-8
2.2409709445476845e-8
6.849689506126054e-8
4.239373088261179e-8
9.019665009341971e-8
1.9338040029149286e-7
1.801664812373331e-7
7.437605392097069e-8
5.065282754072363e-9
2.4701853483279397e-8
2.0872779694855544e-8
1.6690560147723802e-8
1.391936818248777e-8
4.2573981706881445e-9
8.680177790046178e-9
2.4173129798131755e-8
5.2441999517716785e-8
8.18474755327759e-8
5.562381729545487e-8
3.354326117824311e-8
1.2005362555390832e-8
1.8053325308694356e-8
3.609336408836221e-7
5.49807924578814e-7
9.230758493853597e-7
7.947213737231102e-7
6.172875436389373e-7
4.7448340199077333e-7
3.380535281330909e-7
2.3678918908336378e-7
1.7521925238047883e-7
1.4261082545592822e-7
1.2945931180816447e-7
1.318312157950939e-7
1.9150779419548487e-7
2.0859191998110978e-7
1.0846243114541758e-7
3.460362077812267e-8
5.447301572420017e-8
6.262122994750255e-8
5.169361052922638e-8
5.057664819583235e-8
2.1409384094811935e-8
2.476052822977838e-8
6.59961292576908e-8
9.976910097412834e-8
1.0885221417503703e-7
1.0178215572051685e-7
8.57043681898458e-8
6.436149383490515e-8
4.048810438343771e-8
1.4094750375124e-8
1.8612759522113966e-8
8.778026826884704e-7
1.928183439602603e-6
2.5041322421786377e-6
2.4556965786105885e-6
1.7096885388303797e-6
1.2048359358144092e-6
7.278838305667387e-7
3.173842461005891e-7
2.0951819937411538e-8
2.538032481314155e-7
1.6833161067766221e-7
1.6472890150097275e-8
1.1661784785275216e-7
2.853458354610823e-7
2.569636707546144e-7
1.202423611761721e-7
2.1145824466660487e-8
3.2532229968357235e-8
3.001717873495286e-8
2.3538571115882517e-8
1.93372557229627e-8
6.741476802048224e-9
1.1223796784592995e-8
3.22001224978573e-8
7.081437847283126e-8
1.3626786317412093e-7
9.119944426212633e-8
5.41243266053779e-8
1.5482029682683226e-8
5.028147446316113e-8
1.4249961464327723e-7
5.73502079193844e-7
5.34072770306533e-7
2.1610208091117327e-6
1.2862629373154522e-6
8.871556085031031e-7
6.088733569886119e-7
3.970766533538428e-7
2.6917829927468993e-7
2.045280774776959e-7
1.8354179484447645e-7
2.082759943943525e-7
2.873336445628458e-7
2.9210756750621384e-7
1.415412354550297e-7
4.672685142276325e-8
6.921508264230687e-8
1.0607743903107583e-7
8.961045434807978e-8
9.019408845014061e-8
3.595911029495974e-8
4.5362085229826624e-8
1.0071137082271652e-7
1.2673229292401527e-7
1.3490337765897132e-7
1.3317877593630562e-7
1.210639292828587e-7
9.8930177002309e-8
6.954815621647686e-8
3.430043850527329e-8
1.0129919498604268e-8
7.463104285959025e-8
1.5838710210613726e-6
2.0690803095474237e-6
5.527929116949578e-6
3.6069885876045445e-6
2.190714144808396e-6
1.33058776350255e-6
6.124141765887769e-7
3.9312411710583435e-10
6.877115506453238e-7
1.0961199448810552e-6
4.844676217213522e-7
7.319400146830377e-8
1.9092851446910954e-8
1.436259918982687e-7
3.0560774438057674e-7
2.1984825669373168e-7
8.532820361669319e-8
3.1824863595174122e-9
2.7205567486234985e-8
2.2817109893980652e-8
1.788790032193295e-8
1.246941261518888e-8
9.71867578387181e-10
1.4698541557951778e-8
3.271305230181924e-8
6.629284300781201e-8
1.3071848950625539e-7
1.072482083223667e-7
4.5733277660233994e-8
1.9574835383562643e-8
6.294741518595315e-7
1.0430778758441286e-6
7.728679828251555e-7
9.684036379789332e-7
8.860979441195318e-7
7.742973293787636e-7
6.214635940634404e-7
4.787786201284391e-7
3.801923267086186e-7
3.249408740333263e-7
3.0768090513287746e-7
3.145935786248976e-7
2.3201623306739463e-7
1.2995427139894074e-7
5.580472876428319e-8
3.800938158616306e-9
1.368500423129608e-7
1.0946311402653096e-7
1.0265710669369212e-7
2.1027382032689052e-8
8.701525492741264e-8
1.4183584787632443e-7
1.6167606504085134e-7
1.7355123192770755e-7
1.8308062682597607e-7
1.8426930860588105e-7
1.7007610240352122e-7
1.393994301225055e-7
9.738014495412439e-8
4.827950957125098e-8
9.074445491559861e-9
2.1633559026056627e-6
4.943279826925918e-6
4.894039096857176e-6
6.2410518555749226e-6
4.583833825472526e-6
3.4590113465723682e-6
1.96710859763281e-6
7.125910184102754e-7
2.4898748283382743e-6
2.5169537695713984e-6
2.3059462113385542e-6
5.021393750883655e-7
1.3505509468383816e-7
6.346846209293954e-8
3.0012105580796274e-7
3.0077233749003436e-7
1.5873276077060268e-7
4.1399951038420026e-8
1.9952387275338283e-8
2.739127316099824e-8
2.0959658265334855e-8
1.546182873492573e-8
3.0418634589852754e-9
1.2242268896401072e-8
2.8984785803032837e-8
5.7271014751043867e-8
1.130142736708176e-7
2.077164696944815e-7
1.0066607535753307e-7
3.52503780492759e-8
1.5458666152100906e-7
8.824917702207282e-7
1.1046474480441835e-6
1.3927787210933608e-6
1.4528618908429428e-6
1.2590654206653413e-6
1.037796650528913e-6
7.84861666101772e-7
5.813635342361552e-7
4.485807886730499e-7
3.6571366365794545e-7
1.3464539822225738e-7
1.2557157744157808e-7
7.473258578563124e-8
3.429216875235604e-8
1.5712673499367812e-8
2.0165319844210108e-7
2.443649297713592e-7
2.231092318965718e-7
3.2462273775696713e-8
1.956061391203433e-7
2.135707436037655e-7
2.0612276638477035e-7
2.1409851656525302e-7
2.3139470795021346e-7
2.478228004786556e-7
2.5095142096978414e-7
2.2983524434744265e-7
1.8343275815980692e-7
1.1906966554935633e-7
4.152480041303834e-8
5.233635324788106e-8
4.118788465805937e-6
5.917038269284776e-6
8.813394526480672e-6
9.428940586898543e-6
6.5615899412631586e-6
5.062184820810531e-6
1.666757249286719e-7
2.5800483191107897e-6
3.183259455184892e-6
4.700005919275379e-6
6.464309064145663e-6
1.8703968179090937e-6
5.268892779019114e-8
6.7183336978675e-8
4.015694095193738e-8
1.4357071430391963e-7
2.4606348598941247e-7
1.520235714620393e-7
3.867367734506277e-8
1.8094951766701121e-9
1.4004361630120515e-8
1.1553165528854532e-8
7.974011699940494e-9
1.257598424139818e-9
7.112204566352297e-9
1.5442488546015884e-8
2.777903930739684e-8
4.7899945706362445e-8
7.824538958459422e-8
8.849088219975936e-8
5.736412538028754e-7
5.168578850846656e-7
1.1009205456469253e-7
4.834332957038833e-7
6.659584678234902e-7
7.868897974096917e-7
8.151479871672849e-7
7.28107987581006e-7
5.429989548327726e-7
2.8908161536813463e-7
5.898624815134515e-8
3.9044849738221935e-8
9.165403060433279e-9
1.3797218139813862e-9
9.006185887023671e-9
5.800547147279445e-8
7.290665822324278e-8
3.053433129945081e-8
1.4641987236684433e-8
1.796041710264225e-10
3.0058449708698317e-9
3.2756065458870865e-9
9.119786893623021e-9
4.870345524162747e-10
1.2819690027179287e-9
1.1090175272278575e-9
4.991648239788248e-10
1.0728236245002885e-10
5.234789323909852e-11
1.494286364545445e-11
5.525782787432658e-13
8.203367734824947e-13
1.0590940282177455e-12
1.3852557330003152e-12
2.138119483467032e-12
2.473766010942984e-12
1.0083867384918375e-12
3.03189390368346e-13
9.48305432928927e-14
3.7775180083739477e-13
6.061665956408875e-13
8.060699218098923e-13
1.3927592070498612e-12
1.356866935104182e-12
7.97556559614899e-13
2.3865302575717624e-13
2.5001718133206116e-14
0.
2.3240785775239172e-14
7.446228420132085e-14
1.4135565578844817e-13
2.2714683240249454e-13
3.3849230003615883e-13
4.845541786220613e-13
6.777000101959785e-13
9.349023925351505e-13
1.2798902458148414e-12
1.7463499822255072e-12
2.382864402802922e-12
3.26069656250958e-12
4.486352427861979e-12
6.222498073366126e-12
5.087058656016259e-11
3.8910622817340377e-11
3.543774679085553e-11
3.645808501497028e-11
4.049980061925149e-11
4.720251156268469e-11
5.679942208509827e-11
7.000174798266004e-11
8.808921074564061e-11
1.1320203282973069e-10
1.4897098910091888e-10
4.204705905413569e-10
2.7065861203335183e-9
6.5099010763072245e-9
1.1998262173180007e-8
4.178716661995431e-9
6.466369351664464e-9
1.3664367567804834e-8
9.544046933520562e-9
4.0126973339623446e-11
7.760990013807323e-14
0.
0.
0.
0.
0.
0.
0.
0.
0.
0.
0.
0.
0.
0.
0.
0.
0.
0.
0.
0.
0.
0.
0.
0.
0.
0.
0.
0.
0.
0.
0.
0.
0.
0.
2.755496005804443e-13
1.4020850658275227e-13
1.7942132992588863e-13
2.6388870038778323e-13
4.087115773618416e-13
6.505743754549013e-13
3.255014383517919e-12
1.0946596024423738e-11
2.256392162570713e-11
3.451241049819068e-11
3.62403306682616e-11
1.965680297752167e-11
1.8531337172248287e-11
7.982471901173253e-11
1.6579383753908083e-10
2.784411594486334e-10
4.198666344136497e-10
5.917202783144507e-10
2.5087300369423376e-10
1.326443278810212e-10
3.6124773500845245e-10
4.97530855174292e-10
5.718640892316332e-10
7.777661261441596e-10
1.2178971286320057e-9
1.8965567409861013e-9
1.809535192501678e-9
1.261221903193553e-9
9.669655696232475e-10
8.688543749885068e-10
9.061589490009207e-10
1.0541916825016222e-9
1.3152744567096064e-9
1.7123862151056536e-9
2.2881186597660104e-9
3.107863504414599e-9
4.266722953652568e-9
8.642178758947921e-8
1.0670821424115872e-9
6.39703442752932e-7
1.8553280272353342e-7
9.44689675240061e-8
4.568582063681858e-8
1.9525025844033126e-8
2.4467231515308083e-9
1.1866043471141406e-8
1.2047819445418686e-8
1.5292220967116212e-8
1.5236213150030373e-8
1.9146428649661366e-8
4.069570627554204e-8
4.5373744496244824e-8
2.6938372089779337e-8
6.525775147472882e-9
1.3906177512281788e-8
9.583147435105814e-9
7.668860830735293e-9
6.972108819629113e-9
2.6011619343801768e-9
3.6305605254826964e-9
9.92178420811648e-9
1.940330602185551e-8
2.9817513370071285e-8
2.6406271931292842e-8
1.794064140013702e-8
1.0215004419376068e-8
2.773299504786255e-9
6.611387693385122e-9
1.5078836654509648e-7
3.606108419050247e-7
3.0565791114116497e-7
3.5017280390080103e-7
2.7043721704141673e-7
2.0924545021868264e-7
1.4829820615340807e-7
9.623210706235526e-8
6.206774190321254e-8
4.771451038974686e-8
5.257217679659496e-8
5.606316375718339e-8
8.105721739580364e-8
6.842025492456991e-8
2.5007824977072564e-8
2.137564482800137e-9
1.3363330425449742e-8
1.0741952561162511e-8
8.993593030389906e-9
8.111062749514127e-9
3.3678176668548254e-9
4.209096974315978e-9
1.3614109362218643e-8
2.3842856131145583e-8
2.0956214175008056e-8
1.6392069721860242e-8
1.1648493980393205e-8
6.573697751193529e-9
6.671210117300839e-10
7.461942967578503e-9
2.1199475893070666e-8
1.8507034009431248e-7
1.2317603248585333e-7
1.1381139466946049e-6
4.464586932314843e-7
2.6953567280200244e-7
1.6178739558241516e-7
9.235830205330099e-8
5.2380163689443075e-8
2.9163767197858275e-8
1.9248373004851283e-8
2.57530357104631e-8
4.440445187745942e-8
8.285309634510702e-8
9.34613876724811e-8
5.585820393632464e-8
1.3645915922771827e-8
3.022346016290137e-8
2.2726961840549512e-8
1.8428226081686157e-8
1.7445363819049733e-8
9.705901466188006e-9
5.9656142247352444e-9
2.1856051623848074e-8
4.0766480060703195e-8
4.5490573512040184e-8
3.877064145261644e-8
2.9781503105175468e-8
1.99890474128716e-8
8.907346804173715e-9
6.576323784392163e-9
2.559208313111334e-7
4.984461352007121e-7
6.84685180942165e-7
6.077660660149475e-7
4.316363697709453e-7
3.106316633917763e-7
2.0132075178909283e-7
1.1801812409006663e-7
6.582566546597806e-8
4.379195191568031e-8
5.260891863191148e-8
6.94348136118128e-8
3.5884602091825994e-8
5.9463537602780313e-8
9.905778306036057e-8
6.340399284038797e-8
1.536405080981654e-8
7.91582358924137e-9
1.1310599250762192e-8
8.661613460313415e-9
7.338832280185021e-9
5.04677801073373e-9
9.091565527532783e-10
6.7435705519381415e-9
1.5155687487911607e-8
2.9980160408032836e-8
3.5535160532029115e-8
2.248995837921133e-8
1.183920155029346e-8
2.2935269147237027e-9
8.79491094261821e-9
1.9846357803825646e-7
3.673708013791456e-7
5.360256634989612e-7
4.94543779253944e-7
3.8743105854849766e-7
3.012723625756351e-7
2.160457197652121e-7
1.4934809905105924e-7
1.057958558046156e-7
7.911248255517639e-8
6.384319612401857e-8
1.2365787966849838e-7
1.5270624792281155e-7
1.008262656314563e-7
3.3931894970014285e-8
4.490526830184696e-8
4.3885183265760274e-8
3.483220977733545e-8
3.3457214586875865e-8
2.5606451723517514e-8
3.3478366103826433e-9
3.262561434318333e-8
5.4771327788429295e-8
5.696680724966434e-8
5.21192001165622e-8
4.4237258771122666e-8
3.374026280519711e-8
2.0201128875620247e-8
8.365526302419831e-11
4.164520381415859e-8
1.602650678069247e-7
5.112881859411062e-7
3.170547837308489e-7
2.337214468781862e-6
9.032211732964937e-7
5.055367899645201e-7
2.7879216047001384e-7
1.3510251638242607e-7
5.542489292566602e-8
2.2528386740916113e-8
6.015103879481317e-8
1.2429261687402465e-7
5.366294722788125e-8
5.293244491347436e-8
1.0583456979544429e-7
1.1440455349825169e-7
4.327417590339482e-8
2.231773353102995e-9
1.4726371365514064e-8
1.2626090087817521e-8
1.0092819599705588e-8
8.644380522940112e-9
3.1532948211775792e-9
4.547207883602476e-9
1.320809082858284e-8
2.8146238338698025e-8
4.6229267367355085e-8
3.331098027718244e-8
2.0307089367477472e-8
8.923219682431032e-9
3.4478278762508e-9
2.176977438423832e-8
2.489652607465696e-7
3.599081990547047e-7
8.773237723961479e-7
6.307184793714254e-7
4.539495389548926e-7
3.2746355941000507e-7
2.194059710103782e-7
1.4503889610512208e-7
1.0034564215635367e-7
7.52142720913338e-8
6.427443494964492e-8
1.2611915934023965e-7
1.6774952246792262e-7
1.213356668458901e-7
4.5599060430151914e-8
3.276091765585547e-8
5.0557583238752116e-8
3.859104504609968e-8
3.6278160453097445e-8
3.0490608701704e-8
6.774166394674138e-10
3.0787461715023036e-8
5.91161916205631e-8
6.596392152220371e-8
6.110980215782806e-8
5.210989030517409e-8
4.0158980043523236e-8
2.546392576654057e-8
5.932415164110047e-9
2.7385694123521292e-8
4.7443777192205955e-7
6.528193911980995e-7
1.6850320871818768e-6
1.072818185548771e-6
6.828620363403849e-7
4.4045795960116514e-7
2.502795619654775e-7
1.2295362348713954e-7
4.722603619450504e-8
2.7481177723170214e-8
7.438987028407594e-8
1.270888638308315e-7
4.596773166307452e-8
3.9687398208525686e-8
1.0931227693315948e-7
1.261875557866014e-7
4.9984270540558394e-8
4.556371933028783e-9
1.3777819755409244e-8
1.1964688756849857e-8
9.332750144288838e-9
7.625888628859682e-9
1.989751943400753e-9
4.800320516531849e-9
1.209707972419877e-8
2.415626844208104e-8
4.485700307661533e-8
4.961950907292121e-8
2.594840625441625e-8
8.077656155419266e-9
9.420944295186776e-9
2.844798540474433e-7
6.050077685443975e-7
4.755846010297462e-7
5.861190476386184e-7
5.123852457464619e-7
4.35334765873083e-7
3.4064835843555556e-7
2.528492225112625e-7
1.9032498296152408e-7
1.5170381090571197e-7
1.2986742194175275e-7
2.13812223579657e-7
2.1217286890461282e-7
1.046772185493759e-7
1.556024249691973e-8
9.073333678612363e-8
6.491349206389936e-8
5.6939032162070855e-8
5.630940303605217e-8
2.680962044558366e-8
2.4602498558665812e-8
6.584456678608427e-8
8.033111215393764e-8
7.977514752256446e-8
7.371737998050894e-8
6.290166587209315e-8
4.750162869893947e-8
2.6804224517298322e-8
4.658851854042188e-9
6.813859927059747e-8
2.2435653244927284e-7
8.648549060800197e-7
4.031998394790385e-7
4.093168910150477e-6
1.423976220720826e-6
7.715278725191658e-7
4.0357581367513965e-7
1.7706374737900617e-7
4.5695267049749735e-8
2.4341652799009305e-8
3.120205672629788e-8
1.805299950879249e-7
7.021799441450253e-8
4.861573852238684e-8
1.2046511172251248e-7
1.755925492517087e-7
9.181008657248057e-8
1.986913047366475e-8
1.5675220812735465e-8
1.8228797446285926e-8
1.4011731634768532e-8
1.1827854855334181e-8
6.587912571512513e-9
3.4929151903289257e-9
1.3472103622019308e-8
2.911863045174139e-8
5.761377593072477e-8
6.380029758809523e-8
3.7996621336505214e-8
1.7317390818799947e-8
3.6897738803471364e-9
3.474078895220199e-8
3.571986938100673e-7
5.521754701819653e-7
1.0162817153989946e-6
8.378307472715482e-7
6.35807171761634e-7
4.803335853500614e-7
3.365036268098613e-7
2.318724781844573e-7
1.685973973460374e-7
1.3457076716982836e-7
1.1993730902876855e-7
2.1009169549331123e-7
2.427951546988343e-7
1.353835112489302e-7
3.9523837620272554e-8
7.545348448920386e-8
7.350074847102172e-8
6.024181179024002e-8
5.936319189169829e-8
3.9282239515305266e-8
1.4073290892051108e-8
6.159725420579202e-8
8.922635177853564e-8
9.252022013122276e-8
8.663955854490872e-8
7.482803888155201e-8
5.7941340152261284e-8
3.655707302445636e-8
8.351241702173803e-9
3.678532135714519e-8
7.701564606678348e-7
1.0214341752581454e-6
2.8176693958273498e-6
1.7521371831874296e-6
1.0945453276172205e-6
6.899910953879997e-7
3.7396372253470437e-7
1.5683468585877559e-7
1.4005029227124805e-8
3.3273786999707634e-8
7.461347841507556e-8
2.2373545506589204e-7
6.966862321192238e-8
2.527130875002431e-8
1.0882039766416869e-7
1.857051259073883e-7
9.969386398105913e-8
2.4494673989446506e-8
1.2049189676507022e-8
1.643266099577628e-8
1.240710699397887e-8
1.0054243976604509e-8
4.843845340577086e-9
3.826428071609262e-9
1.1874252549284219e-8
2.373705704927773e-8
4.4344093778780326e-8
7.611342543290615e-8
5.244401586901424e-8
1.7335544621847442e-8
1.322726717078142e-8
4.253427857767128e-7
8.924224445603279e-7
4.931832998128599e-7
7.145154032327823e-7
6.687353524212623e-7
5.985733728817627e-7
4.933807362398591e-7
3.837713593660394e-7
3.0103737760346573e-7
2.5000834591229184e-7
2.2431454317333565e-7
3.312490143242622e-7
2.505452002130335e-7
1.0017031244262286e-7
1.2788206103424767e-8
1.3533642067175507e-7
9.796114421904107e-8
9.358590993745264e-8
8.63389550985802e-8
1.1477396147757795e-8
6.482718789762644e-8
1.0518461322303197e-7
1.1578511640624015e-7
1.1611405850959792e-7
1.0922541398455062e-7
9.419357999914414e-8
7.136542478073345e-8
4.052648433422603e-8
3.8902800015453516e-9
8.168478711574083e-8
2.4363309805926084e-7
1.4806737239081616e-6
6.399240465064165e-7
6.696694350705398e-6
2.364622028664273e-6
1.2683217041473286e-6
6.459371042559919e-7
2.504251903324737e-7
9.102512695617365e-9
2.1382612970536456e-7
1.6347064640176883e-7
2.489694061737347e-7
9.638456083400859e-8
3.1345124182761414e-8
1.1062449574284495e-7
2.407634411648864e-7
1.6838252624128195e-7
5.6496882401219173e-8
4.874666157366357e-9
2.4202548456501442e-8
1.9114156892061187e-8
1.5328631818672106e-8
1.083401142172213e-8
1.003190585810923e-9
1.265836195639211e-8
2.8037343833258962e-8
5.597472255798484e-8
1.043957371143093e-7
7.662868392861848e-8
3.491556868655829e-8
2.8386822139914344e-9
5.591487220866656e-8
5.193096211043876e-7
8.276448700828714e-7
1.1246432169606494e-6
1.0772894510344937e-6
8.731454277295605e-7
6.957390254682804e-7
5.131174568519878e-7
3.702098186344277e-7
2.8174957862588704e-7
2.364025639655949e-7
2.232674109202139e-7
3.3860717827685867e-7
2.968636382020221e-7
1.2555474276041716e-7
2.2012672852919063e-8
1.4909893512855232e-7
1.0911868175126495e-7
9.933155117101107e-8
9.760812740442562e-8
2.7497851853507738e-8
5.8669088669586224e-8
1.1259106793431044e-7
1.315061577598453e-7
1.3517322986240712e-7
1.298753692982191e-7
1.1467501862185592e-7
9.010936341364584e-8
5.783956087225171e-8
1.6321940878732692e-8
4.3839495214368265e-8
1.3427950133806444e-6
1.7848509008520794e-6
4.69077101527336e-6
3.071836852408113e-6
1.9030164414856038e-6
1.1853642282824827e-6
6.009785324946539e-7
1.548052164874856e-7
2.215577048611658e-7
4.2362413974309534e-7
1.011195467677265e-7
3.7823144861312986e-7
1.3360185205290592e-7
2.2303084628925287e-9
4.155178483598952e-8
2.0874363737828003e-7
1.822881682224547e-7
7.266382010184988e-8
8.761871532627907e-9
1.732274687347177e-8
1.556075752306227e-8
1.1812160076142862e-8
8.23281837664556e-9
5.725264174322512e-10
8.987998851898899e-9
1.8712051441535583e-8
3.425034365375817e-8
5.952040409439832e-8
9.347460974406525e-8
4.89657746553334e-8
1.4212798168646533e-8
6.902116861984469e-7
1.1488067659641588e-6
3.849115020804946e-7
7.541234564002756e-7
7.943020069774756e-7
7.767413374159703e-7
6.969744737942035e-7
5.828539355966325e-7
4.803665328529922e-7
4.072416309625986e-7
3.5927938277778716e-7
4.0284908374173843e-7
1.9828794987259985e-7
6.814852970473113e-8
7.992935778901225e-8
1.8412770419131055e-7
1.5456317705194635e-7
1.5981947544383818e-7
7.066212868410567e-8
7.369259395415268e-8
1.392017754606953e-7
1.6087824528680812e-7
1.7221767428413413e-7
1.7770141594459813e-7
1.7256473253038547e-7
1.5255378885464052e-7
1.1785273868094771e-7
7.008649853800557e-8
5.802844076802121e-9
8.957132965519749e-8
2.476232865555417e-7
2.8262958386948994e-6
1.1500103512020743e-6
0.000010777630960931184
4.287665505527125e-6
2.307035615756219e-6
1.1440837903586518e-6
2.976619537321347e-7
5.097084457923272e-7
1.701308731277891e-6
1.4861892831602786e-6
5.651121598642554e-7
7.139680521416623e-8
5.765312109710344e-9
1.39235238326415e-8
1.9717738925274333e-7
2.6677135621332053e-7
1.4256059755797678e-7
4.008709213788683e-8
1.4226479507635641e-8
2.3275874260257658e-8
1.7770645340946772e-8
1.3774675374899323e-8
5.098222788582719e-9
7.393882633715001e-9
1.9523880243268228e-8
3.804179097460895e-8
7.102021158984014e-8
1.2604824420870548e-7
9.815980309906151e-8
1.2579145420182457e-8
7.610455752278724e-8
7.837914501311597e-7
1.29815572621432e-6
8.975509415750413e-7
1.1748924335085433e-6
1.0926536009997244e-6
9.67547910434052e-7
7.855362828984157e-7
6.086211853986424e-7
4.809033460191413e-7
4.0114892866888846e-7
3.5612297403007637e-7
3.565145538594162e-7
1.8553210921740434e-7
7.26556875071771e-8
2.5471446910017715e-8
2.1849674410927432e-7
1.6857691086725414e-7
1.700113742414048e-7
7.096231851978422e-8
9.50927277336398e-8
1.6112785051010216e-7
1.8135764301880398e-7
1.95343162168857e-7
2.0691078091998865e-7
2.0916694880190267e-7
1.9407987359126523e-7
1.593110722381337e-7
1.0873304113026444e-7
4.486802817861097e-8
3.7269811278136296e-8
2.646950596488312e-6
3.594366058095712e-6
7.442338685295975e-6
6.028201712578369e-6
3.838417551741862e-6
2.4753441735946776e-6
1.0562241674423014e-6
7.035667124143298e-7
2.349699792063309e-6
2.210106098917535e-6
1.7304506778151814e-6
1.1577645246335917e-6
5.0675577761719654e-8
1.4582385517847982e-7
3.6997482070729096e-8
2.3784649988657473e-8
1.5984803969624102e-7
1.8410727498993652e-7
8.006116385139777e-8
1.4411376642676038e-8
9.175458700281895e-9
1.1314966663490853e-8
8.277757952544215e-9
4.956561491152918e-9
1.7668708758125565e-9
7.883761063944917e-9
1.4941747874606045e-8
2.5324843425156557e-8
3.945646055531221e-8
5.2520412591487675e-8
3.0299053427377196e-8
5.241941285985555e-7
5.696205548292686e-7
7.672869343505998e-8
4.5749233207198366e-7
6.287140209475519e-7
7.445599915274179e-7
7.933275071336627e-7
7.54032062340181e-7
6.388257574734953e-7
4.6050173324738075e-7
2.313074290254246e-7
1.1607470512565002e-7
4.8962546768567786e-8
1.3056024027723796e-8
2.2869916155735406e-7
3.2029401406940204e-7
3.459426955757243e-7
5.265773287694753e-8
2.2763458820153066e-7
2.5014206750289857e-7
2.38486531310155e-7
2.4593018867524903e-7
2.664964438584786e-7
2.8953742237559617e-7
3.0175233948292707e-7
2.884999619825117e-7
2.427419279674052e-7
1.692500916247662e-7
7.422172889087993e-8
4.4662273954388005e-8
1.9999684268170966e-7
6.3022181893004945e-6
2.715252141198063e-6
0.000014431816990838012
9.316283060118132e-6
5.651472508690854e-6
3.109901593753114e-6
1.5023911668929245e-6
2.7695242364801637e-6
3.1408340611870696e-6
5.011011978809002e-6
4.220814371909005e-6
1.8058473861255427e-6
5.50343618770612e-9
1.5982827309223194e-7
5.637050092058304e-8
5.610790645986032e-8
1.8723445598034162e-7
1.825998714760516e-7
6.30363494626451e-8
8.670458098834959e-9
1.0323675715214078e-8
1.1188549198093058e-8
8.036494932772668e-9
3.597907902163794e-9
3.928979131451572e-9
1.0699436831009625e-8
1.944150025519099e-8
3.269408799615006e-8
5.0854768522182173e-8
6.303121266339954e-8
1.392867662325341e-8
7.036912756538597e-7
6.2424479772344e-7
1.383518361604685e-7
5.769931089341925e-7
7.80055380781703e-7
9.069053907728716e-7
9.206589899249733e-7
7.979803059048846e-7
5.676138023743208e-7
2.8318647092567206e-7
5.47498371655213e-8
2.97093973196661e-8
1.2169414372319345e-8
8.503519730904247e-9
8.099997177671897e-8
2.3044707472957222e-7
1.3035775865143496e-7
7.051334043230012e-8
8.898313747632001e-8
3.707441772958409e-7
4.792713294749914e-7
3.6718315693307476e-7
3.262101500690606e-7
3.345831603788116e-7
3.5695561733986723e-7
3.764121634174819e-7
3.740065928820495e-7
3.3200216165612004e-7
2.5157528384783543e-7
1.4792301299192358e-7
4.638138779202869e-6
9.032416029929207e-6
6.442271804531699e-6
0.000011369840178510966
0.000011785050093394901
0.000011018290914706054
1.7526232004943456e-6
3.743103694819481e-6
6.306967003162343e-6
0.000013919130160886706
4.75280423062649e-6
7.82708692488468e-6
4.9950070151663795e-6
3.6472820668185144e-6
2.9563570849122764e-6
2.6564827773712986e-6
2.47132544067469e-6
2.2082422781446327e-6
1.3674192564351441e-6
4.845614484087386e-7
3.3421108836604847e-7
3.5534567256676683e-7
3.6550057695839847e-7
7.477741770459304e-8
1.2057187694161293e-8
2.0782709860932745e-9
5.574380743468505e-10
1.3572522539906014e-10
6.690745599332974e-11
3.017165021538258e-12
4.6828938830872425e-11
1.4553703361212186e-10
2.7304868803613215e-10
4.3606122406556686e-10
6.296881950317899e-10
8.32344439412193e-10
9.804606939315362e-10
9.823759405035646e-10
7.97862805708443e-10
4.869191432636823e-10
2.6949534160449405e-10
3.8998210721495015e-9
4.914997491367544e-9
1.3285711064058482e-9
5.271032432450727e-10
9.22836715906954e-10
1.6773635567075324e-10
5.366370616941886e-10
1.840794978096259e-9
1.346654345187778e-10
2.5243925583192707e-11
2.988671575756112e-11
2.7483250635815153e-13
4.646893448352453e-13
1.0877530799098403e-13
2.421960632337751e-13
6.265701063308152e-14
2.373971926437623e-14
9.092811074912054e-14
1.5932190220509005e-13
2.3885837919056633e-13
3.373032355196087e-13
1.3957368577560476e-12
8.828642627326416e-13
8.598951583642352e-13
9.217916299649561e-13
1.027043168104078e-12
1.167074416892826e-12
1.3402196437667218e-12
1.547740468066682e-12
1.7930990582773688e-12
2.0817415961875925e-12
2.421024117560549e-12
3.480423700616631e-12
2.3722802842908194e-12
4.2147664651618695e-13
2.4351541335942474e-13
4.7806092375201757e-14
5.805368232536878e-13
1.1693898387965356e-12
1.8340562770255636e-12
2.6506830444156632e-12
3.724820551652935e-12
5.20274275096654e-12
7.30183265950207e-12
1.0364753142140434e-11
1.495846935496301e-11
2.2066339634283196e-11
3.34867361851835e-11
5.272670776483921e-11
8.720660871323627e-11
1.5441822782285442e-10
3.0231458723355507e-10
5.976477346470649e-10
3.9504810500376376e-10
2.8540055185133887e-10
2.3466900654583336e-10
2.192973910508661e-10
2.2951785662576177e-10
2.6506080390883103e-10
3.353313845811685e-10
4.67754988212897e-10
7.429596377844806e-10
1.4842873886590135e-9
1.9700736420398176e-9
9.994834196291868e-9
2.1034249764071985e-9
4.168828785767462e-9
4.823728956730732e-9
4.549863400033133e-9
2.7157143525139405e-12
5.210469855735512e-14
0.
0.
0.
0.
0.
0.
0.
0.
0.
0.
0.
0.
0.
0.
0.
0.
0.
0.
0.
0.
2.2909595960439153e-14
3.1587033406164297e-14
4.3643605569918315e-14
3.722376155317559e-14
0.
0.
0.
3.1694122511731145e-14
4.351007063733779e-14
5.926371668457221e-14
8.267976333150095e-14
1.1834011433798095e-13
1.726382733064374e-13
2.5518093729982564e-13
3.808038185744142e-13
5.72700059088382e-13
8.674690686419505e-13
1.3234456666490775e-12
2.0346728506671687e-12
3.154782154381164e-12
4.93865383128517e-12
7.816944967637309e-12
1.099451318557986e-10
2.5762908936044587e-10
4.521827768989149e-10
5.631387512102783e-10
4.2799498469337735e-10
5.848226459500065e-11
4.589256942070589e-10
1.0639933775868297e-9
1.729931141351723e-9
2.4461003474449253e-9
3.2053469297703276e-9
1.3580831705988568e-9
7.08193755758217e-10
2.0181139868905437e-9
3.0732675033760906e-9
5.11938974409027e-9
4.542056464852662e-9
5.182755445692889e-9
7.693772525339281e-9
7.0274440553743065e-9
5.212855754083683e-9
3.815058602328829e-9
2.8765940101004997e-9
2.3186051964869758e-9
2.051516653130819e-9
2.0152346379629663e-9
2.1865653152861252e-9
2.5759408232121826e-9
3.2251395203532365e-9
4.209204714441011e-9
5.6431750521612195e-9
1.1265062022606943e-7
4.107757763846152e-8
5.507500007459527e-7
1.7894227410057384e-7
8.286814111264951e-8
3.59904655265553e-8
1.186533973012305e-8
5.870681093675882e-9
2.4133182141635215e-8
2.0982043284986028e-8
2.3175426732027314e-8
2.0030905246306734e-8
1.6332992707865678e-8
3.3777090542327146e-8
4.580986124571611e-8
3.228107600502199e-8
1.1959816092930157e-8
1.1545508820708053e-8
1.0370472933019266e-8
7.741965710808076e-9
6.993004010483372e-9
3.909080529690259e-9
2.3504545815590258e-9
7.933225817555004e-9
1.5815960833846962e-8
2.7115800300272847e-8
3.144545192208413e-8
2.2471920836063585e-8
1.3185948377613093e-8
5.202305211189162e-9
2.999786596978822e-9
1.604147710525114e-7
4.565613806465934e-7
2.4039187725227455e-7
3.742260166347104e-7
3.1766120732342623e-7
2.63251164811094e-7
2.0064930544831387e-7
1.3752035499007316e-7
8.834902119258561e-8
5.732851517170847e-8
4.4779698089442256e-8
7.090467767225185e-8
1.010803399290706e-7
7.854486582719508e-8
2.9539617878179565e-8
6.632608098106016e-9
1.8066134782725016e-8
1.3935864065286788e-8
1.1952449143760573e-8
1.0561035886748263e-8
3.1555494483466167e-9
7.389359320092987e-9
2.1254490609344978e-8
3.074512870442426e-8
2.5955159140090578e-8
2.039482062817294e-8
1.445599774914856e-8
7.691684992022451e-9
1.0611498680023655e-9
1.5119245537638897e-8
1.9748575880354278e-7
1.7870456255101863e-7
1.0049088592341338e-6
4.878028462200929e-7
3.122375306052369e-7
1.9982155614026347e-7
1.2050737214890213e-7
7.262698249186395e-8
4.4745200951824574e-8
3.059952008183306e-8
3.1199480500507984e-8
4.0346422316160763e-8
4.8424348750349155e-8
8.488180809364841e-8
9.046614774288577e-8
4.9461486862216534e-8
1.1114349708589953e-8
3.1523447465788596e-8
2.1733191598663552e-8
1.7904783887819556e-8
1.6642955187665765e-8
5.653630284652997e-9
9.223326027259789e-9
2.4556688462621645e-8
4.552206891450804e-8
5.8325258380490354e-8
4.996233915787488e-8
3.6226553474996235e-8
2.2722715332381297e-8
9.698339488329004e-9
4.8271087183276935e-9
3.2643658919718834e-7
8.635115243338175e-7
6.914473860176129e-7
8.694165433280975e-7
6.82388947200138e-7
5.322213417201733e-7
3.747837096793821e-7
2.3075444323875084e-7
1.2286407857474896e-7
5.502311978813657e-8
3.682114158571052e-8
8.073509486767789e-8
1.5599507064420972e-7
1.6896256389382202e-7
8.922887501598985e-8
1.8476695596158262e-8
2.6567541695093933e-8
2.4460877511103962e-8
1.9347991067737393e-8
1.7143759217823837e-8
1.0187413160078684e-8
4.840740175610632e-9
2.218606015018946e-8
5.088269487590604e-8
5.841074237090881e-8
4.4507014242857634e-8
3.1654481018443836e-8
1.8028610284002078e-8
3.82062035772123e-10
3.5137574617228584e-8
1.0770747888899615e-7
3.666843452818161e-7
2.2917176722686013e-7
1.9961672326657833e-6
8.201701692666411e-7
5.007554828315808e-7
3.0452043101948727e-7
1.783894567341453e-7
1.0879834141499255e-7
7.296292335300768e-8
6.044926519784936e-8
6.866327726589654e-8
1.1305764875850359e-7
1.6806997932241496e-7
1.5037899122624895e-7
6.727653088104217e-8
2.04584269599384e-9
6.119903200468875e-8
4.301767554247504e-8
3.8280883989219355e-8
3.5739860100133134e-8
8.674100962480816e-9
2.411446221276342e-8
5.6764970177014245e-8
7.754781695855948e-8
7.651658933969887e-8
6.661098050861743e-8
5.2474724642277333e-8
3.5954823066293364e-8
1.7178860547661275e-8
6.900653802572483e-9
4.60186583330129e-8
6.457221735189753e-7
9.307638796365087e-7
2.3738823967532015e-6
1.5317403067696228e-6
9.619297719603197e-7
6.11528569513262e-7
3.350433473462275e-7
1.439862414741618e-7
1.9280480850382812e-8
2.2409679029019528e-8
6.84969011421329e-8
4.239373504462073e-8
9.019665131403815e-8
1.933803846714516e-7
1.8016645548243784e-7
7.437603789368387e-8
5.065276412416857e-9
2.4701852027915037e-8
2.0872777445683693e-8
1.669055859577252e-8
1.3919366819855685e-8
4.25739690669727e-9
8.680178067054933e-9
2.4173129609813273e-8
5.244199884472367e-8
8.184746055478279e-8
5.562380694244432e-8
3.354325510275212e-8
1.2005360095530528e-8
1.8053322729936627e-8
3.609335995980398e-7
5.498078582811028e-7
9.230758045842182e-7
7.947213075358979e-7
6.172874828374405e-7
4.744833493673163e-7
3.380534865633509e-7
2.3678915729076712e-7
1.752192266615174e-7
1.4261080229178139e-7
1.2945928831788478e-7
1.3183118826381604e-7
1.9150776747848192e-7
2.0859190408625616e-7
1.0846243246627287e-7
3.46036227001398e-8
5.447300438417929e-8
6.26212235000602e-8
5.1693603536500645e-8
5.0576641320784974e-8
2.1409387375876016e-8
2.476051882528691e-8
6.599611506496351e-8
9.976908789592279e-8
1.088522029309211e-7
1.017821446333514e-7
8.57043579999588e-8
6.436148559346562e-8
4.048809876790536e-8
1.4094747783603241e-8
1.8612758759062357e-8
8.77802544746104e-7
1.9281831247062474e-6
2.5041318793325015e-6
2.455696169304841e-6
1.7096882543194156e-6
1.204835735554523e-6
7.278837167587708e-7
3.1738422063387653e-7
2.09517500657234e-8
2.5380309126357166e-7
1.683314880505665e-7
1.6472852876439245e-8
1.1661786509511654e-7
2.8534582316684705e-7
2.5696363884602366e-7
1.202423380397128e-7
2.1145811352523862e-8
3.253223093101295e-8
3.001717624424033e-8
2.3538569520233384e-8
1.9337254371960537e-8
6.741474816344062e-9
1.1223798029415248e-8
3.22001241288813e-8
7.081438212631056e-8
1.3626784312457443e-7
9.119942606583041e-8
5.412431620110215e-8
1.548202541592851e-8
5.0281469814709706e-8
1.424996104499144e-7
5.735020276572891e-7
5.340727046630445e-7
2.1610207619941536e-6
1.2862628392361342e-6
8.871555230426592e-7
6.08873287472077e-7
3.970766018241509e-7
2.691782608017498e-7
2.0452804579006024e-7
1.8354176443503674e-7
2.082759526072329e-7
2.873336108597691e-7
2.921075646325808e-7
1.415412452849851e-7
4.67268561135357e-8
6.921506715580597e-8
1.0607742945941009e-7
8.96104428655357e-8
9.01940772454947e-8
3.5959120738332603e-8
4.5362066515686265e-8
1.0071135319723859e-7
1.2673227930165695e-7
1.3490336385953533e-7
1.331787610388138e-7
1.2106391439042757e-7
9.893016386130704e-8
6.954814626767621e-8
3.430043260552827e-8
1.0129920866792742e-8
7.46310397554947e-8
1.5838707598487547e-6
2.0690799585436725e-6
5.527928425902246e-6
3.6069879985285103e-6
2.1907137806954514e-6
1.3305875391892274e-6
6.124140964658909e-7
3.9322114427758005e-10
6.877111452811836e-7
1.096119455255833e-6
4.844673056812531e-7
7.319395126622682e-8
1.9092819828006023e-8
1.4362602402369355e-7
3.056077374711341e-7
2.1984822558343605e-7
8.532818179015736e-8
3.182474945260142e-9
2.720556820473497e-8
2.2817108627378305e-8
1.788789967424491e-8
1.2469411442035773e-8
9.718692944813955e-10
1.4698543237658395e-8
3.271305549367757e-8
6.629285029341597e-8
1.3071850291580383e-7
1.0724818060148561e-7
4.573326536292619e-8
1.9574836948086386e-8
6.294740760606903e-7
1.0430777490404398e-6
7.72868033277913e-7
9.684036206052028e-7
8.860978958716186e-7
7.742972657424847e-7
6.214635274474438e-7
4.787785601205253e-7
3.8019227593748057e-7
3.249408321718204e-7
3.0768087238358813e-7
3.1459363064470684e-7
2.3201628278326036e-7
1.299543087006049e-7
5.580474291497776e-8
3.800947552079513e-9
1.3685002968720655e-7
1.0946309663073424e-7
1.0265709663629644e-7
2.102741723252045e-8
8.70152148427825e-8
1.4183581826058355e-7
1.6167604753356324e-7
1.735512167106418e-7
1.8308060916613724e-7
1.8426928682432092e-7
1.7007607764347675e-7
1.3939940594752192e-7
9.738012479446055e-8
4.827949509776488e-8
9.074454116460929e-9
2.1633555431778355e-6
4.9432789096496135e-6
4.8940387529009e-6
6.241050797022909e-6
4.583832866236975e-6
3.459010447686225e-6
1.967108077672824e-6
7.125901616268125e-7
2.4898745101204804e-6
2.516953327095726e-6
2.3059452863174052e-6
5.021392259766395e-7
1.3505507092264562e-7
6.346853320265516e-8
3.001211185981754e-7
3.007723136608291e-7
1.5873272242592575e-7
4.139992739671017e-8
1.995239882209686e-8
2.7391273664247192e-8
2.0959658363798736e-8
1.5461828424439185e-8
3.0418604552105395e-9
1.2242272599874726e-8
2.8984792325323803e-8
5.727102869444718e-8
1.13014304655699e-7
2.0771649755757842e-7
1.0066603184705123e-7
3.52503924204168e-8
1.545866582440358e-7
8.824916733666022e-7
1.104647260981137e-6
1.3927789808770516e-6
1.4528619396489092e-6
1.2590653789163324e-6
1.0377965639503324e-6
7.848615702842557e-7
5.813634537781842e-7
4.485807340778816e-7
3.6571365271149023e-7
1.346455038147077e-7
1.2557165120046055e-7
7.473262719502236e-8
3.4292188775747714e-8
1.5712656975412357e-8
2.0165318540706923e-7
2.4436487858577576e-7
2.2310914321641271e-7
3.246218892318185e-8
1.9560606591036722e-7
2.1357070116001196e-7
2.0612274070582957e-7
2.1409849495357046e-7
2.3139468469802975e-7
2.4782277160082064e-7
2.509513840065139e-7
2.2983520126359118e-7
1.834327153163214e-7
1.1906962848345939e-7
4.152477084367869e-8
5.23363769675366e-8
4.118787790411044e-6
5.9170369980200755e-6
8.81339449853375e-6
9.428938888909376e-6
6.561588211528117e-6
5.062182557706809e-6
1.6667458127774644e-7
2.580048142348869e-6
3.18325890331235e-6
4.700003914523547e-6
6.464308142486644e-6
1.8703953066254172e-6
5.268889873418381e-8
6.718322253983842e-8
4.0156934901371996e-8
1.4357083308206795e-7
2.4606351778431177e-7
1.5202351834169442e-7
3.867365433887976e-8
1.8095093278076593e-9
1.4004366474009607e-8
1.1553166739277346e-8
7.97401208278332e-9
1.2575953379773838e-9
7.112208934631784e-9
1.5442495667820627e-8
2.7779052132122803e-8
4.789996897430714e-8
7.824542916966074e-8
8.849090143376305e-8
5.736416241973822e-7
5.16858112675971e-7
1.1009217202812895e-7
4.834334797585541e-7
6.659586354278636e-7
7.868899252188973e-7
8.151480644318821e-7
7.281080438802054e-7
5.429990463604716e-7
2.890817419786799e-7
5.8986308226478884e-8
3.904484461493305e-8
9.165393331752626e-9
1.379713088012087e-9
9.006160643022418e-9
5.8005224084238705e-8
7.290724191468958e-8
3.053447401467045e-8
1.4642090855173227e-8
1.7963385958298528e-10
3.005833457443351e-9
3.2756868141962264e-9
9.120175692372539e-9
4.870238241682638e-10
1.2819604100642251e-9
1.1087103711613678e-9
4.991812581611722e-10
1.0728562296463132e-10
5.234073962254072e-11
1.494654145648756e-11
5.525779052071519e-13
8.203402250459728e-13
1.0590913189169284e-12
1.3852498530361417e-12
2.1381062763407474e-12
2.4737873554614893e-12
1.0084017026139996e-12
3.031970534707277e-13
9.482550993805047e-14
3.7774806348353145e-13
6.061636894031135e-13
8.06067409822576e-13
1.3927544123753579e-12
1.3568625752246102e-12
7.975553464848341e-13
2.3865324404879163e-13
2.5001516657291795e-14
0.
2.323919260646392e-14
7.446222784581805e-14
1.4135564745175832e-13
2.2714570205848067e-13
3.3849129735687183e-13
4.845526711139027e-13
6.776982392717075e-13
9.348980899662308e-13
1.2798839768237306e-12
1.7463431529579547e-12
2.382855926244185e-12
3.260685744613494e-12
4.486336550118878e-12
6.222474995344622e-12
5.0870449032409933e-11
3.8910524762463685e-11
3.543766536859167e-11
3.645800725489728e-11
4.049971761146111e-11
4.7202416362381475e-11
5.6799305873160836e-11
7.000159984224582e-11
8.808901452853251e-11
1.1320176132263135e-10
1.4897059894620893e-10
4.2046868743715846e-10
2.7065511287106763e-9
6.509913776838675e-9
1.1998405696803757e-8
4.178725130549824e-9
6.46633535768367e-9
1.366455935859931e-8
9.544029054564007e-9
4.013163074518345e-11
7.76044960470561e-14
0.
0.
0.
0.
0.
0.
0.
0.
0.
0.
0.
0.
0.
0.
0.
0.
0.
0.
0.
0.
0.
0.
0.
0.
0.
0.
0.
0.
0.
0.
0.
0.
0.
0.
2.7572249211230006e-13
1.4021744783395358e-13
1.7942517652309562e-13
2.6389063940956216e-13
4.0871238412110573e-13
6.505743005746136e-13
3.254931070928089e-12
1.0946429819408218e-11
2.256362782913851e-11
3.451199453325572e-11
3.623991113774776e-11
1.9656552872216254e-11
1.8531258838715832e-11
7.98241889778387e-11
1.6579276739332255e-10
2.78439476313555e-10
4.198642875574406e-10
5.917172244190204e-10
2.5087171067673843e-10
1.3264362091188982e-10
3.61245801776963e-10
4.97527555739748e-10
5.718604304064467e-10
7.777617132890474e-10
1.21789034606284e-9
1.896546049572134e-9
1.8095254634439662e-9
1.261215535970631e-9
9.66961530905001e-10
8.688517571190761e-10
9.061572185351591e-10
1.0541905142859204e-9
1.315273669435587e-9
1.71238570723769e-9
2.2881183686971965e-9
3.1078634187947974e-9
4.2667230769510925e-9
8.642178764645822e-8
1.0670650602204116e-9
6.397035392469319e-7
1.855328164549659e-7
9.446897739239585e-8
4.568582721615732e-8
1.9525030387795007e-8
2.446727386151181e-9
1.1866037973013399e-8
1.2047814612779959e-8
1.5292219403539525e-8
1.5236212363127057e-8
1.9146432690507e-8
4.069571143702945e-8
4.537374513169671e-8
2.693836985070364e-8
6.525772085498709e-9
1.3906178527237591e-8
9.58314768570684e-9
7.668861342539696e-9
6.972109260562865e-9
2.601161242453209e-9
3.6305616448457152e-9
9.92178628965851e-9
1.940330964247529e-8
2.9817515331085377e-8
2.6406270437941086e-8
1.794064036263532e-8
1.0215003760291806e-8
2.773298734244347e-9
6.611389367552556e-9
1.5078837221459674e-7
3.6061083021749613e-7
3.0565796079863355e-7
3.501728215271744e-7
2.704372197865241e-7
2.092454457982098e-7
1.4829819778900568e-7
9.623209854830524e-8
6.206773546692682e-8
4.7714508058356285e-8
5.257218032117508e-8
5.6063158928069385e-8
8.10572126565472e-8
6.842025785404681e-8
2.5007827349146993e-8
2.137561486904548e-9
1.3363329078076533e-8
1.0741951892338543e-8
8.993592271886512e-9
8.111062113222365e-9
3.3678181071807663e-9
4.209095653419403e-9
1.3614106590738363e-8
2.3842855038323196e-8
2.0956214070024427e-8
1.639206952706344e-8
1.164849384014929e-8
6.573697805435265e-9
6.671214879915142e-10
7.461941604431692e-9
2.119947254176377e-8
1.8507032760437913e-7
1.2317603809384098e-7
1.1381138418535937e-6
4.4645867747908745e-7
2.695356678323903e-7
1.6178739574207103e-7
9.235830386829781e-8
5.238016603063715e-8
2.9163769840292955e-8
1.9248374936680563e-8
2.575303521379001e-8
4.440445444757138e-8
8.285309830537326e-8
9.346138579261081e-8
5.585820018851892e-8
1.3645912991977854e-8
3.022346145055074e-8
2.2726961635541582e-8
1.842822627140339e-8
1.7445364091927392e-8
9.70590062117752e-9
5.965615429433453e-9
2.1856053402447036e-8
4.076648112589094e-8
4.5490572047079795e-8
3.8770640083513936e-8
2.9781502151799857e-8
1.9989046771739053e-8
8.907346271523799e-9
6.57632457237121e-9
2.559208315087207e-7
4.984461219527776e-7
6.846852034590977e-7
6.077660654751237e-7
4.316363632900574e-7
3.1063165482910903e-7
2.01320743199582e-7
1.1801811692341498e-7
6.582565999963525e-8
4.379194889344408e-8
5.260891904191477e-8
6.943481555476927e-8
3.588460005058721e-8
5.946353106402387e-8
9.905777922187204e-8
6.340399535495547e-8
1.5364052477595412e-8
7.915821772576634e-9
1.1310598521587979e-8
8.66161290885033e-9
7.3388317256419535e-9
5.046777857731082e-9
9.091561153095241e-10
6.743569541752317e-9
1.5155685360525154e-8
2.998015655320159e-8
3.553516046921502e-8
2.248995830097818e-8
1.1839201503058332e-8
2.293527142492375e-9
8.794910096629853e-9
1.984635679803575e-7
3.6737079026625596e-7
5.360256121023366e-7
4.945437485107812e-7
3.8743104010493175e-7
3.0127235179333937e-7
2.1604571458639664e-7
1.493480971348101e-7
1.0579585571757338e-7
7.911248359993507e-8
6.384319755007111e-8
1.2365787992422292e-7
1.527062441937536e-7
1.0082625962264215e-7
3.393189146983428e-8
4.490527231869184e-8
4.388518238288125e-8
3.4832209619264935e-8
3.345721476950266e-8
2.5606450623523838e-8
3.3478384499668125e-9
3.262561601115328e-8
5.477132696464884e-8
5.696680549126213e-8
5.2119198609176264e-8
4.4237257600181474e-8
3.3740261917777037e-8
2.0201128249227743e-8
8.365483008464902e-11
4.164520429446661e-8
1.6026506938282488e-7
5.112881842856848e-7
3.170547722727082e-7
2.337214463449927e-6
9.032211572293526e-7
5.055367777196655e-7
2.787921512098407e-7
1.351025098295806e-7
5.5424887916758954e-8
2.2528382880315947e-8
6.015103866630853e-8
1.2429261898283557e-7
5.3662946395925234e-8
5.2932439946060255e-8
1.0583456319116939e-7
1.1440455366093779e-7
4.327417785029455e-8
2.231775261979055e-9
1.4726369972536122e-8
1.2626089367629826e-8
1.0092818924819e-8
8.64437994475145e-9
3.1532949550824098e-9
4.547207155244061e-9
1.3208089181904637e-8
2.8146234987871823e-8
4.6229265822714696e-8
3.331097994934052e-8
2.0307089045258062e-8
8.923219605820177e-9
3.447827435142665e-9
2.1769772949234926e-8
2.489652478629208e-7
3.5990818577947427e-7
8.773237055548451e-7
6.307184454454763e-7
4.53949519066326e-7
3.2746354785859537e-7
2.194059652084002e-7
1.4503889366611025e-7
1.0034564171089929e-7
7.521427280341755e-8
6.427443567626744e-8
1.2611915966572307e-7
1.6774951907695538e-7
1.2133566030777245e-7
4.559905690805626e-8
3.2760922016431155e-8
5.0557582231064514e-8
3.859104478006604e-8
3.627816062501808e-8
3.0490607873021296e-8
6.774147851594488e-10
3.0787463464851756e-8
5.9116191367180064e-8
6.596391953503944e-8
6.110980039091264e-8
5.210988894708418e-8
4.0158979064608185e-8
2.5463925150418342e-8
5.932414925822437e-9
2.7385693770321335e-8
4.744377692119367e-7
6.528193839798879e-7
1.6850320861162516e-6
1.0728181767983825e-6
6.828620269044997e-7
4.404579507825565e-7
2.502795543281768e-7
1.2295361663397336e-7
4.7226029445195635e-8
2.7481172380035617e-8
7.43898697283574e-8
1.270888677940099e-7
4.596773137769092e-8
3.968739218061832e-8
1.0931226814929764e-7
1.2618755742852855e-7
4.99842742151536e-8
4.556374446842539e-9
1.3777818148367132e-8
1.1964688038325326e-8
9.332749472988799e-9
7.625888106225135e-9
1.9897522055681294e-9
4.800319704821183e-9
1.2097078045018715e-8
2.415626511516827e-8
4.485699729734126e-8
4.9619509837684876e-8
2.5948406512051622e-8
8.077656341141612e-9
9.420943689494923e-9
2.844798419989624e-7
6.050077448485158e-7
4.7558455184481914e-7
5.861190047672881e-7
5.123852157041973e-7
4.353347450466808e-7
3.4064834577295034e-7
2.528492157627004e-7
1.9032497994129308e-7
1.5170381042158833e-7
1.2986742354739354e-7
2.1381222158818814e-7
2.1217285941281913e-7
1.0467721080708744e-7
1.5560237240227098e-8
9.073333713699064e-8
6.491349114448576e-8
5.6939032447426336e-8
5.630940318846662e-8
2.6809616831265786e-8
2.4602502151347224e-8
6.584456744742931e-8
8.033110992898686e-8
7.977514530448216e-8
7.371737817410097e-8
6.290166446237129e-8
4.750162768014054e-8
2.68042239443479e-8
4.658851797058584e-9
6.813859767956864e-8
2.2435653002052834e-7
8.648549087332184e-7
4.0319983236872883e-7
4.093168901536368e-6
1.423976207223988e-6
7.715278611753505e-7
4.0357580422423613e-7
1.7706373899918527e-7
4.5695257561191646e-8
2.434166551459153e-8
3.120204831974884e-8
1.8053000040210553e-7
7.021799427657476e-8
4.8615731722339176e-8
1.2046509946716392e-7
1.7559254787464937e-7
9.181009302352923e-8
1.9869134203089206e-8
1.5675217684960478e-8
1.8228796292784007e-8
1.401173069030951e-8
1.1827853936884323e-8
6.58791255816868e-9
3.4929142665209514e-9
1.347210158128691e-8
2.9118626182692067e-8
5.761376821504732e-8
6.380029874073239e-8
3.7996621678974643e-8
1.731739101152113e-8
3.6897732993338963e-9
3.474078747486758e-8
3.5719867580032443e-7
5.521754488826947e-7
1.016281619870818e-6
8.378306931566416e-7
6.358071395849616e-7
4.803335663643585e-7
3.365036172477189e-7
2.3187247424028178e-7
1.6859739671151534e-7
1.3457076876704638e-7
1.1993731213198157e-7
2.1009169623900716e-7
2.4279514728067543e-7
1.3538350127588232e-7
3.952383260387038e-8
7.545349287161476e-8
7.350074737077636e-8
6.024181225921699e-8
5.936319290050335e-8
3.928223631077726e-8
1.4073295372915254e-8
6.159725729534191e-8
8.922635015646305e-8
9.252021760027406e-8
8.66395565114357e-8
7.482803736400251e-8
5.7941339112641434e-8
3.6557072464913526e-8
8.35124168719235e-9
3.678532041512004e-8
7.70156465514035e-7
1.021434181695542e-6
2.8176694174325082e-6
1.7521371907721956e-6
1.0945453258544088e-6
6.899910893848369e-7
3.739637133196201e-7
1.568346725798725e-7
1.4005009495129604e-8
3.327380945059775e-8
7.46134723214896e-8
2.2373547256094723e-7
6.966862730058796e-8
2.527130037340566e-8
1.088203780142955e-7
1.8570512616443074e-7
9.969387514434258e-8
2.4494679540727476e-8
1.2049185474302904e-8
1.6432659657833858e-8
1.2407105997103664e-8
1.0054243039742022e-8
4.8438455429541655e-9
3.82642693814601e-9
1.187425028690568e-8
2.3737052605854023e-8
4.4344085363671684e-8
7.611341305772212e-8
5.244401930332197e-8
1.7335545948731145e-8
1.3227266155457482e-8
4.253427720409617e-7
8.92422409856529e-7
4.93183222912104e-7
7.145153307593146e-7
6.687353007467929e-7
5.985733371909602e-7
4.933807151163174e-7
3.837713488915985e-7
3.010373735513973e-7
2.500083458410707e-7
2.243145464174118e-7
3.312490100800132e-7
2.5054517923930604e-7
1.0017030161901776e-7
1.2788217369922638e-8
1.3533641708922618e-7
9.796114435445766e-8
9.358591248501334e-8
8.633895295710918e-8
1.147738536977524e-8
6.482719498498934e-8
1.0518461242548026e-7
1.1578511366714977e-7
1.1611405616798714e-7
1.0922541221752257e-7
9.419357869571814e-8
7.136542394744218e-8
4.052648400759542e-8
3.89027953193219e-9
8.168478477268849e-8
2.4363309294824477e-7
1.4806737563537129e-6
6.399240478509669e-7
6.696694416928441e-6
2.364622041796229e-6
1.2683217035699243e-6
6.459370959218094e-7
2.50425173762563e-7
9.102545414939783e-9
2.1382619969440918e-7
1.634707253592115e-7
2.4896940295190805e-7
9.638456397579675e-8
3.134511338099405e-8
1.1062447048069587e-7
2.407634320307993e-7
1.6838254232881884e-7
5.649689244394529e-8
4.874658649084747e-9
2.420254561448453e-8
1.9114155431619113e-8
1.532863031925129e-8
1.0834010908075471e-8
1.0031892362100733e-9
1.2658359117327298e-8
2.8037337993035682e-8
5.597471071815412e-8
1.0439571870496822e-7
7.662868922317959e-8
3.4915570942502396e-8
2.8386806225561116e-9
5.591487048591526e-8
5.193095957458215e-7
8.276448443041169e-7
1.1246430534201485e-6
1.077289353355832e-6
8.731453708169886e-7
6.957389934947013e-7
5.131174425456709e-7
3.7020981427548544e-7
2.817495794814921e-7
2.3640256820543217e-7
2.232674194038262e-7
3.386071786195479e-7
2.968636134337239e-7
1.2555472837560578e-7
2.2012664153337486e-8
1.4909895146290193e-7
1.0911868167811805e-7
9.933155466944507e-8
9.760812807420515e-8
2.749783834758729e-8
5.86690998853046e-8
1.125910700402886e-7
1.315061553045018e-7
1.3517322750968968e-7
1.2987536772875006e-7
1.1467501773367794e-7
9.010936310716334e-8
5.783956103710532e-8
1.6321941523023327e-8
4.383949371812295e-8
1.3427950509841035e-6
1.7848509620492118e-6
4.690771113762581e-6
3.071836929853785e-6
1.9030164775548402e-6
1.1853642409446162e-6
6.00978520260819e-7
1.5480516881950823e-7
2.2155781959895617e-7
4.2362432041810963e-7
1.0111964903292137e-7
3.7823143905115057e-7
1.336018752939822e-7
2.2303095307537924e-9
4.155175352280243e-8
2.087436087474237e-7
1.8228818905636482e-7
7.266383688788485e-8
8.76188097303989e-9
1.7322741936795685e-8
1.5560755854821237e-8
1.1812158538599307e-8
8.232817788654432e-9
5.725249039663995e-10
8.987996021855933e-9
1.8712046128111398e-8
3.425033377936674e-8
5.9520386458459955e-8
9.347458429806979e-8
4.8965785650965576e-8
1.4212794870133653e-8
6.902116956935972e-7
1.1488065725129947e-6
3.849113866514798e-7
7.541233252613661e-7
7.943019060639726e-7
7.767412651271287e-7
6.96974430656952e-7
5.828539152641179e-7
4.803665254897549e-7
4.0724162896869797e-7
3.592793804515829e-7
4.028490361382252e-7
1.9828791194874837e-7
6.814851421711958e-8
7.992938762105259e-8
1.8412769905994101e-7
1.545631828887421e-7
1.5981948062934083e-7
7.066209403500791e-8
7.369261951333974e-8
1.3920178008407445e-7
1.6087824358346681e-7
1.7221767260885024e-7
1.7770141531650814e-7
1.725647327499698e-7
1.5255378968927738e-7
1.1785274000896521e-7
7.008650027140504e-8
5.802846301525098e-9
8.957132619431884e-8
2.4762328084289787e-7
2.826295987148548e-6
1.1500104041961547e-6
0.000010777631203566952
4.287665641443208e-6
2.307035678643051e-6
1.1440838007823443e-6
2.9766188581697714e-7
5.097087186378363e-7
1.7013094179218061e-6
1.486189633593315e-6
5.651125970328312e-7
7.139676980323282e-8
5.765311157166083e-9
1.3923493483166636e-8
1.971773300032027e-7
2.667713676275203e-7
1.4256062823332867e-7
4.008710800612574e-8
1.4226467636197668e-8
2.3275870794652874e-8
1.7770643073375195e-8
1.3774673462522554e-8
5.098224041663527e-9
7.3938792066762875e-9
1.952387374771576e-8
3.804177825696373e-8
7.102018677390723e-8
1.260482017552285e-7
9.815982604676091e-8
1.2579154147521242e-8
7.610455502033597e-8
7.837914362153105e-7
1.298155717484963e-6
8.975506785255481e-7
1.1748922356551606e-6
1.092653477281873e-6
9.675478396066465e-7
7.855362530144119e-7
6.086211784635925e-7
4.809033477527623e-7
4.011489305561294e-7
3.5612296520593547e-7
3.5651448471014503e-7
1.8553205902410012e-7
7.265566865970928e-8
2.5471469971898863e-8
2.1849673691487674e-7
1.6857692071518935e-7
1.700113835563194e-7
7.096226892896793e-8
9.509276513735198e-8
1.6112785939901597e-7
1.8135764285238874e-7
1.9534316173206186e-7
2.069107820493598e-7
2.0916695159926797e-7
1.9407987774709016e-7
1.593110772842212e-7
1.087330464622295e-7
4.486803324501298e-8
3.726980658751589e-8
2.6469507617176883e-6
3.5943663817491314e-6
7.442338888037887e-6
6.02820208621577e-6
3.8384177958438894e-6
2.4753443406898213e-6
1.0562241198598402e-6
7.035673549807595e-7
2.349700322486191e-6
2.210106405720376e-6
1.7304513615155363e-6
1.157765122225604e-6
5.067534548385397e-8
1.4582395207529817e-7
3.6997554607042866e-8
2.3784627672999233e-8
1.5984796153475973e-7
1.841072976140633e-7
8.006119349920079e-8
1.4411389364078781e-8
9.175449329789289e-9
1.131496376712346e-8
8.277755973384494e-9
4.956561333199141e-9
1.7668681097508836e-9
7.8837565072368e-9
1.4941740002810107e-8
2.532483028636751e-8
3.945644039324826e-8
5.2520387650573235e-8
3.0299057955726704e-8
5.241937773832706e-7
5.696202597708721e-7
7.672859862339941e-8
4.574921257949214e-7
6.28713808564946e-7
7.445597975662205e-7
7.933273528482189e-7
7.540319516693681e-7
6.388256666795153e-7
4.605016274538012e-7
2.3130731228248934e-7
1.1607463458668185e-7
4.89625150773121e-8
1.3056054880564495e-8
2.286992049157398e-7
3.202940123296352e-7
3.4594274766203073e-7
5.2657582735964653e-8
2.2763465430589753e-7
2.5014208088635334e-7
2.384865358031172e-7
2.4593019319317877e-7
2.664964502182651e-7
2.895374312334938e-7
3.017523514423508e-7
2.8849997746347593e-7
2.42741946309247e-7
1.6925011102158885e-7
7.422174775814881e-8
4.466225593754482e-8
1.9999682434088651e-7
6.302218757055547e-6
2.7152526508298814e-6
0.00001443181706357918
9.316283934822165e-6
5.65147323891485e-6
3.1099020465742812e-6
1.5023920818207656e-6
2.7695241663117756e-6
3.1408342861883155e-6
5.011013644474717e-6
4.220815120124567e-6
1.8058483151346162e-6
5.503242279941644e-9
1.598284519282113e-7
5.637060731443392e-8
5.610784316257704e-8
1.8723435821012084e-7
1.8259990885849726e-7
6.303637865257125e-8
8.670473622849074e-9
1.032366418283444e-8
1.1188545462040939e-8
8.036492496413206e-9
3.597909270755381e-9
3.9289742590250674e-9
1.0699428850916747e-8
1.94414864779788e-8
3.269406494002288e-8
5.0854733438818764e-8
6.303117803340436e-8
1.3928596866614849e-8
7.036906030023125e-7
6.242443575569495e-7
1.383516413103351e-7
5.769927559458298e-7
7.800550308669123e-7
9.069050860191056e-7
9.206587593523748e-7
7.979801317933579e-7
5.676136334016916e-7
2.8318630895369016e-7
5.4749760745926145e-8
2.9709360073767233e-8
1.216939658262714e-8
8.503533582670639e-9
8.099996840432378e-8
2.304470764772949e-7
1.3035774742418755e-7
7.051330501163666e-8
8.898303417518187e-8
3.70743909333423e-7
4.792715126775515e-7
3.6718328293154013e-7
3.2621019870943873e-7
3.3458318383987433e-7
3.5695563156763306e-7
3.76412178465467e-7
3.74006621621459e-7
3.320022104949594e-7
2.5157534675118263e-7
1.4792308306252705e-7
4.638138346210763e-6
9.032417839457135e-6
6.4422704060511715e-6
0.00001136983970193662
0.000011785051773814107
0.000011018284635007885
1.7526243662287733e-6
3.7431046608183484e-6
6.306969456814031e-6
0.00001391913125075016
4.752798186255003e-6
7.827086977979098e-6
4.995005720523995e-6
3.6472806988790583e-6
2.9563578967573016e-6
2.6564869543817004e-6
2.4713324996806073e-6
2.2082576453779335e-6
1.367459617966197e-6
4.84573679644699e-7
3.3421149032313865e-7
3.553413078628986e-7
3.6550764583704614e-7
7.478157067685788e-8
1.2057412043332176e-8
2.0784505547563573e-9
5.574240685068114e-10
1.3571421505722148e-10
6.690940991589125e-11
3.018534503617326e-12
4.6827228687157014e-11
1.4553100140322435e-10
2.7303884690637146e-10
4.3604842604057343e-10
6.296733947281801e-10
8.323287272441491e-10
9.804458973506038e-10
9.82364449449657e-10
7.97856282273519e-10
4.86916904261914e-10
2.694937638525699e-10
3.899757274788311e-9
4.9149664927034015e-9
1.3285561804243688e-9
5.271005620104953e-10
9.228289888351512e-10
1.67737431932415e-10
5.366368057457517e-10
1.8407967331064693e-9
1.346655840658671e-10
2.524328836753212e-11
2.9886741356347e-11
2.7483207291900395e-13
4.646882969301896e-13
1.087739419919378e-13
2.421937343155997e-13
6.265562682044218e-14
2.374105849027887e-14
9.092903533993929e-14
1.5932284499139524e-13
2.388592687364969e-13
3.373041254462003e-13
1.3957381422364374e-12
8.828642978336881e-13
8.598953948941899e-13
9.217918167801403e-13
1.0270433884753586e-12
1.1670746869560783e-12
1.3402199799318674e-12
1.5477408584973733e-12
1.7930995234285528e-12
2.0817421639978678e-12
2.4210247935483354e-12
3.48042452590021e-12
2.3722809102251323e-12
4.2147664895356187e-13
2.4351550265897797e-13
4.780624626438066e-14
5.80538037503905e-13
1.169391283330712e-12
1.834057049732944e-12
2.6506872808193367e-12
3.724824178834445e-12
5.202748729590221e-12
7.30183847996891e-12
1.0364765930333796e-11
1.4958491458133912e-11
2.2066368361033e-11
3.348678575690688e-11
5.2726792187457064e-11
8.720676774767852e-11
1.5441855487444483e-10
3.023153684763578e-10
5.976486415034594e-10
3.950486568021637e-10
2.8540090222626526e-10
2.346692512677013e-10
2.1929758178605942e-10
2.295180252821293e-10
2.650609748970951e-10
3.353315856807495e-10
4.677552750874187e-10
7.429601747545343e-10
1.4842889644668317e-9
1.9700730404982774e-9
9.994816174457462e-9
2.103424246439178e-9
4.168830346114667e-9
4.823724610517516e-9
4.549860875825328e-9
2.7157072765431127e-12
5.2104535573947835e-14
0.
0.
0.
0.
0.
0.
0.
0.
0.
0.
0.
0.
0.
0.
0.
0.
0.
0.
0.
0.
2.290961166897814e-14
3.158706716613009e-14
4.364363964871888e-14
3.7223814369701247e-14
0.
0.
0.
3.1694092697424186e-14
4.351002548386484e-14
5.926367770432133e-14
8.267977966907126e-14
1.183401113090284e-13
1.726382287266207e-13
2.5518110735630077e-13
3.808041777801036e-13
5.727004426144899e-13
8.67469572927351e-13
1.323446542817754e-12
2.0346742534770697e-12
3.1547835493822896e-12
4.938657905414344e-12
7.816950332837337e-12
1.0994520385599625e-10
2.5762925810859293e-10
4.5218306810203725e-10
5.631390948078546e-10
4.279952171159258e-10
5.84822573410711e-11
4.5892600439546366e-10
1.0639940152588994e-9
1.729932115391165e-9
2.4461016628345375e-9
3.2053485851310706e-9
1.3580838877955946e-9
7.081941197087014e-10
2.0181149816168403e-9
3.0732688797170964e-9
5.119393676460086e-9
4.5420586441840525e-9
5.182756134208053e-9
7.693773722814518e-9
7.027445796673943e-9
5.2128575134966504e-9
3.81506009263467e-9
2.8765951778722365e-9
2.3186060540966584e-9
2.0515172776857412e-9
2.0152350735554075e-9
2.1865655969394893e-9
2.575940973248662e-9
3.2251395254227246e-9
4.209204565541432e-9
5.643174700310623e-9
1.1265061185746581e-7
4.107757531177911e-8
5.507499764298188e-7
1.7894226749462182e-7
8.286813830167565e-8
3.599046436074907e-8
1.186533925795299e-8
5.870681250104094e-9
2.413318231041069e-8
2.098204412372163e-8
2.317542579433514e-8
2.003090484446618e-8
1.6332992240427932e-8
3.377708959118936e-8
4.580986033635052e-8
3.2281075577938055e-8
1.1959816045977038e-8
1.1545508397484345e-8
1.0370472740038757e-8
7.74196554630624e-9
6.993003853919602e-9
3.9090804873254925e-9
2.350454484560693e-9
7.933225578190258e-9
1.5815960370481e-8
2.711579957902214e-8
3.144545140923667e-8
2.2471920529615978e-8
1.3185948195538121e-8
5.2023051380806124e-9
2.9997865315170646e-9
1.6041476758495929e-7
4.565613710461525e-7
2.403918698166751e-7
3.742260067766438e-7
3.1766119939130525e-7
2.6325115850859537e-7
2.0064930093984432e-7
1.3752035218073807e-7
8.834901969709102e-8
5.7328514605525e-8
4.4779698032427754e-8
7.090467681621489e-8
1.0108033805778345e-7
7.854486366743582e-8
2.9539616750361803e-8
6.632608281893781e-9
1.806613438293294e-8
1.393586375557278e-8
1.1952448897289682e-8
1.0561035658088723e-8
3.155549309623754e-9
7.3893592607007066e-9
2.1254490317884702e-8
3.07451278963792e-8
2.595515844557335e-8
2.039482008719421e-8
1.445599736022123e-8
7.691684766981981e-9
1.0611498181147876e-9
1.5119244955221808e-8
1.9748575514323633e-7
1.7870455910617796e-7
1.0049088456383299e-6
4.878028383575941e-7
3.122375253877975e-7
1.9982155266506554e-7
1.2050736996664871e-7
7.262698107618249e-8
4.474519992825806e-8
3.0599519228020024e-8
3.1199479710204864e-8
4.034642154865464e-8
4.8424347574864e-8
8.488180654878053e-8
9.046614657981227e-8
4.9461486587975654e-8
1.1114349866538792e-8
3.152344691230826e-8
2.1733191270297496e-8
1.7904783576308344e-8
1.664295490303899e-8
5.653630316435458e-9
9.223325731002555e-9
2.4556687850121046e-8
4.5522067948877966e-8
5.8325257578302e-8
4.99623385703505e-8
3.62265530147043e-8
2.272271503062972e-8
9.698339360481869e-9
4.827108662636186e-9
3.2643658353311496e-7
8.635115092911738e-7
6.914473716265227e-7
8.694165260953782e-7
6.823889341894619e-7
5.322213319117967e-7
3.747837031437015e-7
2.307544396678955e-7
1.2286407731730894e-7
5.502312007372578e-8
3.682114211312866e-8
8.07350945763411e-8
1.559950689047231e-7
1.6896256108558392e-7
8.92288730259084e-8
1.847669470770538e-8
2.6567541525699517e-8
2.4460877151500704e-8
1.9347990809797974e-8
1.7143759005762468e-8
1.0187412951156045e-8
4.840740226745074e-9
2.218606007286186e-8
5.088269453296576e-8
5.841074117920535e-8
4.450701337505128e-8
3.1654480389114304e-8
1.802860991606554e-8
3.820620537449319e-10
3.5137573818672e-8
1.0770747721830323e-7
3.666843406320506e-7
2.2917176368664368e-7
1.9961672139222817e-6
8.201701591826307e-7
5.007554762430343e-7
3.0452042673107836e-7
1.7838945404344422e-7
