# Supplementary material for: Observability and Controllability of Nonlinear Networks: The Role of Symmetry
Source: Phys Rev X. Author manuscript; Available in PMC 2018 Nov 13. (PMC6234006; doi:10.1103/PhysRevX.5.011005)
Supplement: Code Archive [file NIHMS982008-supplement-Code_Archive.zip › MathematicaData/FNCtrlbDELTAHetN1M1ChaosK15IC1]

4.685244991754235e-9
1.2312145934683355e-9
3.8704213508325044e-10
2.145216632907971e-12
6.928186907070136e-14
2.06008730772044e-13
2.473162519487582e-13
2.3727941868378066e-13
2.413369442269125e-13
2.1277344768112073e-13
5.2283902179867516e-14
1.5057819884849473e-13
2.308825359424988e-13
3.343755301354877e-13
6.40836877880196e-13
5.383718990359523e-13
1.8576443716659984e-13
8.242920966485951e-14
4.6576550910447675e-14
3.6274260223612976e-14
3.7661635672259624e-14
4.5229740655837925e-14
5.687729635656075e-14
7.209046110057367e-14
9.113462949168037e-14
1.147268090335143e-13
1.439265801652114e-13
1.801300079459147e-13
2.2514933034281584e-13
2.8131239457723545e-13
3.5164249869785417e-13
3.8117122183623625e-12
2.9389962624824456e-12
2.8195334569818977e-12
3.0045227714843824e-12
3.3649864819404183e-12
3.860662255406943e-12
4.484824305447664e-12
5.247693617615825e-12
6.17089045659685e-12
7.286096237398212e-12
8.635880260074314e-12
1.2417904929570188e-11
1.59744981225603e-11
2.2199761011971122e-11
3.582727951644122e-11
6.725961046641158e-11
1.4932192524570744e-10
4.315730178880631e-10
2.369376076557261e-9
1.743663993607216e-8
6.516845887141707e-9
2.5432376740712256e-9
2.8296208010044126e-9
2.8357817259612627e-8
2.3524184274324734e-9
4.472417081956508e-11
0.
0.
0.
0.
0.
0.
0.
0.
0.
0.
0.
0.
0.
0.
0.
0.
0.
0.
0.
0.
0.
0.
0.
0.
0.
0.
0.
2.505298714326957e-14
3.6530406047540696e-14
5.339506480997267e-14
7.825300647162462e-14
1.15023283048505e-13
1.6963123271814318e-13
2.5109025316004465e-13
3.73195739515648e-13
5.572206298828241e-13
8.968513611331916e-12
1.5375038922548147e-11
2.3952482430913107e-11
3.534286387943336e-11
4.940853811844493e-11
6.557586225033602e-11
8.229477656087668e-11
9.650998901949378e-11
1.0335479013116707e-10
9.632451346280405e-11
6.80339498485155e-11
1.8351333793947447e-10
1.637137386200107e-10
2.1139501598916454e-10
2.3703297119017265e-10
2.859122716021545e-10
3.8461254772682244e-10
5.271717394926672e-10
7.262028428454999e-10
1.0632374150015567e-9
1.6867585442492692e-9
2.0810980361062443e-9
2.007779229076504e-9
2.1115558931031215e-9
2.42903149951745e-9
2.984754720828689e-9
3.851293811364265e-9
5.165491677978141e-9
7.1626637329286305e-9
1.0243765735508115e-8
1.1004292148849349e-7
5.515279036048476e-8
8.751377878139652e-7
2.811154415569377e-7
1.6267185038091236e-7
9.381378633763034e-8
5.193010153064994e-8
2.719228855957338e-8
1.1302397702978714e-8
5.592401984038293e-9
1.3511374365190552e-8
2.4498790499107397e-8
1.740460031644113e-8
3.270795552041625e-8
5.4947619493416694e-8
4.482615458316986e-8
1.8863235962800888e-8
8.08904826395426e-9
1.3486385654490954e-8
9.644083032941889e-9
8.505182734532782e-9
6.084747886661753e-9
1.3337806641836167e-9
7.818030728030344e-9
1.6038031080723975e-8
2.7549217767205274e-8
3.4248716976561914e-8
2.703160258119499e-8
1.7048964043944166e-8
7.946983156204497e-9
1.264985185959311e-9
1.8000954139922792e-7
4.90136320167249e-7
2.295691956749805e-7
4.0570446913806224e-7
3.6360157183441267e-7
3.123441950591984e-7
2.4725204216691816e-7
1.7558896406181766e-7
1.1440458917754773e-7
7.022146653488582e-8
4.477501761516509e-8
8.389379354226402e-8
1.2028531587445262e-7
8.811901806711989e-8
3.167467380141645e-8
1.2298709899775053e-8
2.1808504459666997e-8
1.664307613099133e-8
1.4485259762792856e-8
1.2360994691147841e-8
2.421564480184959e-9
1.0372352474042922e-8
2.655992776469727e-8
3.50542206798969e-8
3.032790999303292e-8
2.41603571615859e-8
1.7112281477391642e-8
8.513449687635964e-9
3.858159572400392e-9
2.686186233158169e-8
7.568560390704871e-8
2.7722908990238886e-7
1.1460994521100236e-7
1.5805404789746025e-6
5.742417292394197e-7
3.385472245433686e-7
1.994736762899963e-7
1.1418520224150404e-7
6.659531835576482e-8
3.973878655868945e-8
2.9134977156429458e-8
3.481736995273991e-8
5.459958912522805e-8
1.0499077307239495e-7
1.173886673995188e-7
6.567507414557622e-8
1.282920184844729e-8
3.7843716506004724e-8
2.783309917946471e-8
2.2895447773304782e-8
2.1583615521156654e-8
1.0469285015729533e-8
8.72545985217912e-9
2.7437039867760735e-8
4.74088566824059e-8
5.2968648974972744e-8
4.6452802648092776e-8
3.6175190112436535e-8
2.436092086165026e-8
1.080789750079935e-8
7.773163121325274e-9
4.298379722152675e-8
3.8821603126809405e-7
5.225745798781353e-7
1.2398397212611127e-6
8.75619036963552e-7
5.737987390135083e-7
3.8255349531591763e-7
2.287906278880258e-7
1.2331188909733227e-7
6.014343624938438e-8
3.8369303347937065e-8
5.553287098431845e-8
4.68714997582615e-8
9.493829377470485e-8
1.479919104977337e-7
9.343598575249882e-8
2.404819852296258e-8
1.4823027933803902e-8
1.9529503460415648e-8
1.509436417438086e-8
1.3038189370048222e-8
9.533992141588225e-9
7.927141468779619e-10
1.1809952281583028e-8
2.768099703947731e-8
4.7689755823735184e-8
4.0859537733231633e-8
2.9176232545050614e-8
1.7687749382871927e-8
4.747804417504942e-9
1.4291878122040288e-8
2.5953903662854996e-7
3.513544103577603e-7
7.956667679387433e-7
6.182435211597161e-7
4.555418331151501e-7
3.368363930101058e-7
2.3266377867808798e-7
1.582798135160522e-7
1.1132391910189773e-7
8.154213314885124e-8
6.353902858532135e-8
5.6678132344430584e-8
1.0733683101720191e-7
1.5067714587625224e-7
1.0905642873438247e-7
4.049166117001367e-8
2.5369181066089982e-8
4.186024579130157e-8
3.13273761798781e-8
2.9000557250497193e-8
2.1693949253870623e-8
3.4951269846684604e-9
2.6781379820331628e-8
5.2831294960037485e-8
7.07493339593462e-8
6.82113796835873e-8
5.611464096182415e-8
4.0778786038933646e-8
2.4181770123631953e-8
5.426864593897058e-9
2.0140477001920618e-8
5.010123234584623e-7
9.638061222162767e-7
1.3150152062814892e-6
1.2773854655068858e-6
9.186873966345005e-7
6.651859295111567e-7
4.299068583519304e-7
2.403378522065744e-7
1.070694120967791e-7
3.4087745400645375e-8
3.616463618704061e-8
6.185224830638308e-8
1.5256686799762838e-7
2.216236793194977e-7
1.37061826648472e-7
3.996206446058832e-8
2.2329454150605175e-8
2.952065178678372e-8
2.273861189361047e-8
1.952893251155439e-8
1.3866404032534158e-8
1.7961334963495957e-9
1.8765642475157633e-8
4.411420610056829e-8
7.670418512198154e-8
6.319792760069441e-8
4.4894360455023373e-8
2.657217853996121e-8
3.2148423436037233e-9
3.979952791170691e-8
1.298904790203024e-7
4.380944358277255e-7
3.3239906032724283e-7
1.9173656880379912e-6
9.769615439400332e-7
6.335332029766736e-7
4.146470146221225e-7
2.606538842260534e-7
1.698843635924391e-7
1.2048980911330626e-7
9.527009593281857e-8
8.708010854064184e-8
1.6270107503939593e-7
2.2838284845013225e-7
1.6602522330462361e-7
6.230209541075163e-8
2.8621116082379128e-8
7.114030758900705e-8
5.333138268013482e-8
4.9958858440477526e-8
4.128949514576562e-8
3.5645058855598867e-10
4.004658898901306e-8
7.388473611140823e-8
8.799031367623e-8
8.58731918923561e-8
7.542689713288383e-8
5.945652767359022e-8
3.9650184555554835e-8
1.5422664154228607e-8
1.8814265543668197e-8
8.097168995288221e-8
8.350974257317669e-7
9.275024708968867e-7
2.925444096284657e-6
1.811303548515903e-6
1.1230329132421175e-6
7.018408850766407e-7
3.7938130680559575e-7
1.5919121568588577e-7
1.6571462828151367e-8
2.1351084811925226e-8
7.486585917163615e-8
3.687197595313987e-8
8.788706905930898e-8
2.174502998870971e-7
2.1452757383272782e-7
8.828399971121886e-8
7.286833634504261e-9
2.8391171590528558e-8
2.421347960092168e-8
1.924156532485936e-8
1.5982475894158958e-8
5.001682884743344e-9
9.6861482135139e-9
2.6604874615907443e-8
5.6029214881654056e-8
9.29805240460043e-8
6.76883443556776e-8
4.104498916839062e-8
1.4391298216023008e-8
2.3975492471424193e-8
4.2572678679550256e-7
6.270957366562484e-7
9.491881292560711e-7
8.918038677934193e-7
7.130679442744078e-7
5.642037871364812e-7
4.1608456336146727e-7
3.007988660430305e-7
2.273032054432532e-7
1.8411580110180862e-7
1.586322461223196e-7
1.4620092557808407e-7
2.296697601159859e-7
2.431407967919628e-7
1.136810633474854e-7
3.0327702053120655e-8
8.624663959227505e-8
6.974902146285085e-8
5.998613821735411e-8
5.74992656460186e-8
1.7137020396695208e-8
3.36935277706051e-8
7.684257282181694e-8
1.0777546330580781e-7
1.1633248660751789e-7
1.0955011421104408e-7
9.25137108141604e-8
6.902901474323466e-8
4.189047670648841e-8
1.0529411675073033e-8
3.0595901043271184e-8
1.01872645662133e-6
1.925133917208252e-6
2.7431868245014574e-6
2.686584052689925e-6
1.8841647729015861e-6
1.329032505837516e-6
8.082847461382818e-7
3.650182219989437e-7
1.2196993741294815e-8
1.918923199250367e-7
9.996162724684946e-8
8.520980773405572e-9
1.300366679757716e-7
3.205142764987734e-7
2.8118049685032397e-7
1.2460118349424515e-7
1.6710018434390955e-8
3.864783387691449e-8
3.372517353282473e-8
2.660881188866489e-8
2.167784988556942e-8
6.412575925324504e-9
1.3999336661170092e-8
3.8058506056215365e-8
8.133015120750758e-8
1.4225884741116438e-7
1.0015489184040767e-7
5.982540018820281e-8
1.4790994848634938e-8
6.594445011871246e-8
1.5778424450319339e-7
6.527775151836715e-7
5.797523804242558e-7
2.280096534403963e-6
1.419822971554608e-6
9.902244799688132e-7
6.935119515731324e-7
4.6423762520171284e-7
3.2235662771513285e-7
2.4759329295900614e-7
2.1506389173444723e-7
2.1340341993809784e-7
3.239427672083642e-7
3.4003773247045025e-7
1.5648696838588694e-7
4.6405312629018185e-8
1.002640373044033e-7
1.1271712628223713e-7
9.742440730554401e-8
9.648691093536479e-8
3.4500944555882313e-8
4.878805599943958e-8
1.0328288233956044e-7
1.305948939463553e-7
1.4055977133681836e-7
1.3922397504814153e-7
1.2612630295805775e-7
1.0206110781719185e-7
6.982737850861878e-8
3.0029043161869996e-8
2.2693918130853622e-8
1.0422868323500455e-7
1.7061945011913034e-6
1.8611429217875657e-6
5.492496425882446e-6
3.6490173785376998e-6
2.24338216991517e-6
1.3761170223649322e-6
6.67019473330086e-7
9.68266531262127e-8
4.2764022549644305e-7
6.436743806676091e-7
1.6394257577319348e-7
4.74100254633481e-8
2.2578704271460385e-9
1.9271362722937648e-7
3.40856603570319e-7
2.128407666026306e-7
7.27285243903132e-8
1.0038028986724427e-8
3.258636046315495e-8
2.557652562802946e-8
2.0445033601309284e-8
1.2903621050880425e-8
3.7177300157906712e-9
2.0052977462725344e-8
4.3229255125940804e-8
8.65844893671615e-8
1.588621687637017e-7
1.0128497767038695e-7
4.140382885098542e-8
3.189551249587961e-8
6.772431740319412e-7
1.0321569376868154e-6
9.169740286042233e-7
1.1016071521823794e-6
9.886025789393195e-7
8.548222858183129e-7
6.847144181193876e-7
5.298959241858178e-7
4.2306800468345675e-7
3.606070202201543e-7
3.314205412332514e-7
3.4217960633570733e-7
3.1829784958879057e-7
1.88123853917662e-7
7.371184450096986e-8
5.004025947382463e-9
1.4835633068147672e-7
1.0963878242465228e-7
1.0717406517039812e-7
4.074497706952379e-8
6.756608824992193e-8
1.2743260712468648e-7
1.5713863110340943e-7
1.7393876967746464e-7
1.8383204550282873e-7
1.8231183507659196e-7
1.6419700683097743e-7
1.3044239769402754e-7
8.63801464937851e-8
3.467711140457591e-8
2.8132837053664595e-8
2.1449962452094103e-6
4.224738526075311e-6
4.842935347647208e-6
5.781149977738044e-6
4.243113265107327e-6
3.126964039747595e-6
1.8212979086263343e-6
5.2105847000848844e-8
1.941918372279074e-6
2.0541756459468674e-6
1.2907649351502475e-6
3.399683005468553e-7
9.609805332853156e-8
1.7215757447647667e-7
3.875083890580059e-7
2.884236292615498e-7
1.2576840743271667e-7
1.3964690472883825e-8
3.59837162342514e-8
3.185068754713182e-8
2.4599364116508576e-8
1.6799823703626105e-8
1.545141399101013e-9
2.055376704895544e-8
4.494788543709144e-8
8.967069139668079e-8
1.767223606629491e-7
1.8063210281403035e-7
7.057792563661598e-8
6.69325596870007e-8
1.7251869355114018e-7
9.339958609480292e-7
1.0289157470036952e-6
1.8630666183477488e-6
1.7056731802542257e-6
1.393036955004974e-6
1.1073800836285044e-6
8.226263253621306e-7
6.105774078893921e-7
4.813366327781757e-7
4.1317400699037047e-7
3.728507388606001e-7
2.9668034751369326e-7
1.6247448598951714e-7
6.795881853802058e-8
2.4467568845482027e-9
2.086853891082971e-7
1.9062491395560765e-7
1.7809561317535282e-7
3.4803745552794176e-8
1.316636658025076e-7
1.797187124302691e-7
1.930049218823506e-7
2.0817291577909138e-7
2.2565897108157043e-7
2.3682551334895527e-7
2.3061063324995214e-7
2.0052810089371288e-7
1.494929289815771e-7
8.33654828197427e-8
2.2058357661348454e-9
1.0263345325909965e-7
3.821882221765308e-6
4.326030298622923e-6
8.80224194702854e-6
8.057102527580302e-6
5.346651921204516e-6
3.5980816421684156e-6
1.0539848233942196e-6
2.408420565744293e-6
3.1138424540582566e-6
2.9714665934179795e-6
3.0558056178952875e-6
5.068069710007034e-7
8.198772938752918e-8
1.9577241853873008e-8
1.360613720253262e-7
3.1165427652061076e-7
2.408302853867863e-7
9.076413769757883e-8
7.108581220239462e-9
2.2659161171123436e-8
2.047026970417261e-8
1.5255292916108954e-8
7.977139099408952e-9
5.242336690052617e-9
1.7569238565336474e-8
3.406827204097426e-8
6.215249372447661e-8
1.1097816984496277e-7
1.7237436286714505e-7
2.720037038082216e-8
1.377549385399673e-6
9.952212428764487e-7
3.7181364668983346e-7
8.518498639787977e-7
9.977898388303885e-7
1.0517695967636712e-6
9.984923803650982e-7
8.621417521375263e-7
6.923899631142493e-7
4.982719855922387e-7
2.4672806231162416e-7
1.0800977095553452e-8
3.21084624261372e-8
1.794590069653137e-8
3.640798233564187e-9
3.163787310420695e-8
1.3647253003162053e-7
1.3322311740983398e-7
7.091394516689124e-8
5.151419147526358e-8
3.091594782812541e-7
4.237459822682907e-7
3.483244036335e-7
2.863559095846529e-7
2.8186404131117e-7
2.9460666938420017e-7
3.080068840797809e-7
3.065860953329547e-7
2.7439260792275964e-7
2.107918836408954e-7
1.2912404516669353e-7
3.3711026084798386e-6
0.000010032863166655737
3.83046698310001e-6
8.676488133086555e-6
0.00001152585818517777
0.000016571997270060994
5.826145226453071e-7
4.435144103065298e-6
7.665352280069684e-6
0.000016465901533517004
7.610192680906284e-6
4.510100046559601e-6
7.062115971028979e-7
3.3040548918435974e-7
2.064553949632844e-7
5.7777982646079275e-8
9.882077836328621e-8
2.0007607752692473e-7
9.31995324873472e-8
2.028282922188006e-8
2.0070164866796935e-9
9.48692921649962e-9
7.605744534208749e-9
4.426888396531332e-9
1.6752098417762808e-9
8.014861400460387e-9
1.5008352325196487e-8
2.5397422492193254e-8
4.096561721033087e-8
5.7709534687462636e-8
8.30900010617825e-9
4.201009019379964e-7
3.879339755768517e-7
5.5704033779710816e-8
4.169754969502376e-7
6.417918449326738e-7
8.01492156833972e-7
8.148798193963832e-7
6.260319647610058e-7
3.229502165744962e-7
8.39320257873875e-8
2.2739111576764373e-8
5.915238594201801e-9
4.623412117860853e-9
1.8712511986349032e-8
5.173636677818449e-8
1.028631205736222e-7
1.456843848287697e-7
5.4007173618864493e-8
1.452003337893032e-8
1.3680679750102883e-9
2.648200874132977e-9
5.029112680880903e-9
8.962801079662089e-9
2.2151824231104372e-8
9.241762231429349e-9
9.086238315528072e-10
1.4985287524431402e-9
2.9780663376753103e-9
1.2223204153492626e-9
2.0479038708473788e-10
1.0775698270295546e-11
7.02538330052176e-12
4.285995005924045e-13
5.709250230229592e-13
6.963196495786574e-13
8.560594433062693e-13
1.1196038083479534e-12
1.6383833774873596e-12
2.4544830303101724e-12
2.17505577957409e-12
1.3067915037279952e-12
7.808393898034119e-13
1.2245606538740794e-12
1.2934401427850709e-12
1.2794852405866343e-12
1.2327319356796441e-12
1.093246863778534e-12
8.198782158295618e-13
5.094022624962727e-13
2.8911017628884157e-13
1.698468135189867e-13
1.0925829190006822e-13
7.376888013145082e-14
4.5706171470073634e-14
0.
0.
6.104635620538402e-14
1.157613667684946e-13
1.856333659963546e-13
2.7519284552159655e-13
3.9037484962127654e-13
1.206640269767128e-11
9.593849114604982e-12
9.190445649485523e-12
9.69419817514677e-12
1.0723294742750904e-11
1.2144094857792421e-11
1.3922345198454586e-11
1.6073730552691648e-11
1.8645585092497174e-11
2.1710986549203307e-11
2.536904423673434e-11
2.97492464496115e-11
4.267546706946746e-11
5.2959858192938656e-11
7.352185896040923e-11
1.3217815055025068e-10
3.096563262125069e-10
9.921331328245135e-10
6.7345978854915e-9
2.8574483685172012e-8
1.0658830511785724e-8
5.055836377414577e-9
6.802684356051161e-9
2.3990797293646465e-8
5.565703279615526e-9
1.1249172622684154e-11
7.26968844811126e-13
0.
0.
0.
0.
0.
0.
0.
0.
0.
0.
0.
0.
0.
0.
0.
0.
0.
0.
0.
0.
0.
0.
0.
0.
0.
0.
0.
0.
0.
0.
0.
0.
0.
3.073656265130717e-14
4.3403263760740497e-14
1.1659117457459012e-12
1.822983534398591e-12
2.6270496759085804e-12
3.5481583375536536e-12
4.468486962045785e-12
5.237217438607878e-12
5.662404108849779e-12
5.539136992691397e-12
4.710564477046307e-12
3.1104793550655514e-12
5.342749569238537e-13
7.201805144876612e-14
2.5226515724076227e-13
6.472975950176245e-12
6.316071639615667e-11
1.6904947583103829e-10
9.518936446877357e-11
8.044113883630843e-11
5.5248484307932724e-11
1.0691988490529448e-11
1.6617365601769802e-10
3.2770537759178136e-10
4.164055357549321e-10
5.104197979750521e-10
6.361354638011993e-10
8.106900299728252e-10
1.0540580279442555e-9
1.3935408719349528e-9
1.8675769231787838e-9
2.5305424739928714e-9
3.459430176733264e-9
6.403318235793425e-8
2.569001168753588e-8
6.277095329260158e-7
1.7473164958144156e-7
9.817127327252293e-8
5.379690239100957e-8
2.7962398389857512e-8
1.1868014487371836e-8
4.6502946196077883e-10
1.192783018432357e-9
1.0586993440327669e-8
1.1621881779477955e-8
2.5757257647233892e-8
4.6005897388093574e-8
4.0519952966777406e-8
1.9127695057329767e-8
3.5037319407190927e-9
1.2296335721422612e-8
8.67961161690579e-9
7.521458421696147e-9
6.311890290045413e-9
4.477962712210713e-10
5.604363931257155e-9
1.2755195395750452e-8
2.2108634455469837e-8
2.470336989650437e-8
1.9583447761443028e-8
1.3372537620416035e-8
6.986544881718013e-9
9.085229682640299e-10
1.196575880831642e-7
2.6834511569968914e-7
1.90818720956698e-7
2.486020644476011e-7
2.0224763751134654e-7
1.625275148440363e-7
1.2091344164739658e-7
8.294705658844225e-8
5.676788960146675e-8
4.524063483025362e-8
4.704694111037115e-8
4.850225233116837e-8
3.427209758995277e-8
5.479596105649778e-8
4.7102394327052544e-8
1.3693536339361688e-8
1.1692518028997437e-9
6.987897034870572e-9
5.764055749423366e-9
4.719020813349507e-9
4.08571969079444e-9
1.3488425731927953e-9
2.306901681518111e-9
6.520868816108067e-9
1.3126096025956152e-8
1.6191432148495786e-8
1.2096510698727992e-8
7.79037546051412e-9
3.818775230055514e-9
1.6948636334579104e-10
4.920205373160915e-9
1.1304060592203322e-7
1.7002964004463783e-7
4.163934383363448e-7
3.175867612562897e-7
2.3162710861803903e-7
1.6999344762604103e-7
1.163706158060355e-7
7.765572074755776e-8
5.1905743769639635e-8
3.430679220124062e-8
2.4430480327413292e-8
5.886253746411428e-8
8.790230062364494e-8
7.267431952551e-8
3.200831876781395e-8
1.2810161227696234e-8
2.536533880354575e-8
1.8758657792928e-8
1.6932452387365773e-8
1.4886091737602254e-8
2.3028256765137602e-9
1.218445734404947e-8
2.6936110092423215e-8
3.382811316372281e-8
3.1764356982271756e-8
2.7002972844198694e-8
2.0719625464827646e-8
1.257235977710102e-8
4.757576509964384e-10
3.3942840151438245e-8
7.903460892880604e-8
2.601057423153582e-7
1.753275908536707e-7
9.756202265383467e-7
4.471726631893392e-7
2.616222718036422e-7
1.5529200709882848e-7
8.534595917795858e-8
4.951657235526229e-8
5.019021094621743e-8
9.633344091329431e-8
9.924875207241502e-8
4.353453580247123e-8
4.574488255159837e-8
7.249516842449443e-8
3.944829381779047e-8
8.880178165928998e-9
4.838392048126231e-9
7.990958726108754e-9
6.284158008843772e-9
5.371028915548346e-9
4.2174718795737894e-9
2.3305702158280005e-10
4.024599027621368e-9
9.722972978637311e-9
1.78644842846861e-8
1.7308431021022657e-8
1.235226670251635e-8
7.572430074018667e-9
2.9640535728476113e-9
2.1057583989908925e-9
8.938521867163254e-9
1.3678585764933075e-7
1.7536806180840798e-7
5.581245633301886e-7
3.724161033075786e-7
2.600137733965793e-7
1.8340650539005115e-7
1.2129839657308456e-7
7.901669843069321e-8
5.18815771934818e-8
3.4141759006128755e-8
2.5684723447165434e-8
6.048480137789623e-8
9.474431042126828e-8
8.247359024338306e-8
3.759138183226043e-8
9.483929720839762e-9
2.8336945684792104e-8
2.0693845741111186e-8
1.8425495719244498e-8
1.657128761894359e-8
3.5583422626126426e-9
1.2110442124898203e-8
2.8222861273902463e-8
3.748793870131614e-8
3.576794919124481e-8
3.047657664271416e-8
2.3453414099543333e-8
1.4662778049866531e-8
1.821465639521203e-9
2.5901826591347602e-8
2.432839725524506e-7
3.089252176824068e-7
7.23983203559589e-7
5.048706951206782e-7
3.321004153544468e-7
2.2293986673061714e-7
1.3589856877917127e-7
7.797103147153186e-8
4.750316628287985e-8
4.413615948932931e-8
5.6680461067974586e-8
5.794113270302234e-8
2.6514534953998223e-8
3.749534153628515e-8
7.372530566647733e-8
4.9552534350399317e-8
1.1239707295307313e-8
5.066085864415261e-9
8.090809153182571e-9
6.211474154736243e-9
5.219286179591598e-9
3.7193247636250165e-9
4.1791455371379477e-10
4.370176116943131e-9
9.676621052981474e-9
1.845757272683325e-8
2.491989707703423e-8
1.6905627976601168e-8
9.053426734139015e-9
2.2450992048908636e-9
4.993157592259753e-9
1.4830291441189257e-7
2.925202096238312e-7
3.3337758139944004e-7
3.6617148361766207e-7
3.038495085670089e-7
2.4825969958537896e-7
1.8771589079831022e-7
1.3534289634925952e-7
9.779722873689024e-8
7.161848583908689e-8
5.300247644533317e-8
1.0553266506810809e-7
1.2570708302297515e-7
7.973169877789074e-8
2.420579448423004e-8
4.2055401645958046e-8
3.3602045297683936e-8
2.718294881325116e-8
2.607218178047738e-8
1.8190294505714692e-8
4.627387316225037e-9
2.642639741438517e-8
4.15958481950649e-8
4.330987898938023e-8
3.987000922220917e-8
3.389108518113523e-8
2.55747195406026e-8
1.3840940311240492e-8
7.392990191991201e-9
6.817891817662496e-8
9.572914789032239e-8
3.920991097329729e-7
1.7669410037959766e-7
1.6215275976619413e-6
6.217063089576015e-7
3.4804299927533945e-7
1.9351077789013846e-7
9.808335250750707e-8
4.855518608770873e-8
3.77814065030172e-8
7.278441440830844e-8
8.992885452891446e-8
3.9787697001052496e-8
4.2534190378550846e-8
8.289276045422443e-8
7.486565836481845e-8
2.1535489444640848e-8
2.7264205377719788e-9
1.0835264922990204e-8
8.723133803416892e-9
7.174205377778327e-9
6.0097752465662385e-9
1.390944995489011e-9
4.109639778038625e-9
1.069329651514143e-8
2.1459345489959582e-8
2.7860137648627738e-8
2.027521693953902e-8
1.2528631313832264e-8
5.3130857912432975e-9
2.6006181691827993e-9
1.3805244225384539e-8
1.8048330977415696e-7
2.5036797810175344e-7
6.309766441368892e-7
4.687126862588409e-7
3.3843970333182737e-7
2.462157327891998e-7
1.6741969281017017e-7
1.1193508857114512e-7
7.649735834372461e-8
5.343876749026444e-8
4.031758732179629e-8
8.906519558841144e-8
1.265186397708274e-7
9.800638889883332e-8
3.9106544374720746e-8
2.3967961584548188e-8
3.606535709386695e-8
2.7229544720604134e-8
2.50576036998774e-8
2.128197222210985e-8
1.520400617511452e-9
1.9586918761440978e-8
3.9622317097747576e-8
4.704488817867643e-8
4.420920214731846e-8
3.775412427865055e-8
2.8992885043584414e-8
1.7802680292544952e-8
1.3935380231143894e-9
3.277999398199005e-8
3.2939681137486565e-7
3.9668575693038353e-7
1.0426612456498544e-6
6.926034418454278e-7
4.4822010278076757e-7
2.9505811075962843e-7
1.749876905902423e-7
9.534481139452684e-8
5.065951169193095e-8
4.017585729902607e-8
5.6257418239132475e-8
6.804005692995452e-8
2.8474377632701347e-8
3.905510908022548e-8
9.036596920774015e-8
7.84351635092917e-8
2.1798632411705877e-8
4.046862748308985e-9
1.0792209379738675e-8
8.359642335427997e-9
6.848612783084003e-9
5.216116521832447e-9
9.43509371863949e-11
4.977157161898927e-9
1.1298231820705319e-8
2.188705574696827e-8
3.495604250960585e-8
2.6103670589798826e-8
1.3995822155989926e-8
3.726679959862215e-9
7.222274397399712e-9
1.975218187404215e-7
3.907213904018932e-7
3.8947614783771804e-7
4.5190590094289344e-7
3.8379027702178285e-7
3.193201769118037e-7
2.4591133435879906e-7
1.8036839160041124e-7
1.3309363515048772e-7
1.0083873711746051e-7
7.804980171926501e-8
1.4427542856636395e-7
1.6036306014556306e-7
9.18682447523513e-8
2.155157713565326e-8
5.8754230742611736e-8
4.3571994299057846e-8
3.641371871884795e-8
3.535692790554044e-8
2.1383678126690908e-8
1.0117321384203245e-8
3.816551723763382e-8
5.375202903219592e-8
5.4895493350051583e-8
5.071582327447379e-8
4.3175829304334263e-8
3.246371883200451e-8
1.7445605495560983e-8
8.372489643732908e-9
7.432817346288322e-8
1.4700473517072116e-7
5.387055380797757e-7
2.331386321643573e-7
2.2751422371328713e-6
8.611569817129198e-7
4.796561333775951e-7
2.634011641569594e-7
1.2934484789442942e-7
5.591103745491558e-8
2.7649814502629053e-8
5.7803633761247196e-8
9.769353670398404e-8
4.211291699385012e-8
4.693662552214186e-8
1.0345866278076461e-7
1.1254926917430445e-7
3.928975700544732e-8
2.447051874268246e-10
1.464702671220424e-8
1.2199042179337466e-8
9.812085879261817e-9
8.32099855462281e-9
2.623792418894717e-9
4.8226705349311354e-9
1.3224384252030155e-8
2.716959450386375e-8
4.172727003183243e-8
3.1407460807522797e-8
1.9373272208258156e-8
8.29745603532505e-9
4.15116007440225e-9
2.3184759720301252e-8
2.447242754339415e-7
3.3758639653310353e-7
7.900592312476138e-7
6.055662339684257e-7
4.4283527339851616e-7
3.2573445933153443e-7
2.240134237342508e-7
1.5195939822823205e-7
1.0670731392054965e-7
7.811891468945358e-8
6.099520012812606e-8
1.2618663251755649e-7
1.680221520079414e-7
1.1735380180678787e-7
4.1594203793011446e-8
4.0391447440120034e-8
4.7276399395460047e-8
3.668708616007354e-8
3.456134419021879e-8
2.7408812912958293e-8
1.5085300713642906e-9
2.995656707762434e-8
5.385463251678755e-8
6.044378258989009e-8
5.680710958302861e-8
4.873473952518877e-8
3.746137670208175e-8
2.300700971734064e-8
2.4502272537993734e-9
3.6698942102412045e-8
4.547121201700586e-7
5.506287104492516e-7
1.4766500897622296e-6
9.79833329600447e-7
6.31227757060362e-7
4.1251904913550614e-7
2.406818579966919e-7
1.248269639557786e-7
5.573165116553169e-8
3.458723236555575e-8
5.969661640637581e-8
9.008821109735769e-8
3.2812145757777055e-8
4.072684353104559e-8
1.1338756361279749e-7
1.1725736936812604e-7
3.9488284057076866e-8
6.255335627663075e-10
1.4148348661339582e-8
1.1373288117403926e-8
9.06194703677217e-9
7.180771704805589e-9
9.756449706246018e-10
5.642434476794358e-9
1.3263272849909772e-8
2.591570686708738e-8
4.530126556855065e-8
4.119967929416779e-8
2.19901172406958e-8
6.036960470048569e-9
1.0991347259031603e-8
2.698646111910611e-7
5.265596393601469e-7
4.6779497214390313e-7
5.685569170175285e-7
4.939235970323125e-7
4.1823718688984313e-7
3.279686856676245e-7
2.45016317029659e-7
1.84969241672311e-7
1.4519629628712428e-7
1.1816978769162746e-7
2.0285167836072845e-7
2.0606763259931425e-7
1.0404678359187985e-7
1.4733608681178993e-8
8.213254944811793e-8
5.887723841256558e-8
5.1148596440531255e-8
4.986035190295688e-8
2.3765631064078632e-8
2.0703411859912658e-8
5.609346375886736e-8
7.13659575198337e-8
7.229330233003036e-8
6.722901037129105e-8
5.7425028562384913e-8
4.313891688134241e-8
2.3303801769434774e-8
8.841890595001146e-9
8.091897494276911e-8
2.3182810265494732e-7
7.763290092580781e-7
3.3025628984651835e-7
3.287500142165902e-6
1.2471801944382102e-6
6.918980577716821e-7
3.7588189668273984e-7
1.779899206476634e-7
6.406389907759065e-8
8.845160758070072e-9
4.246362546481601e-8
1.2298248245187123e-7
4.857398230357752e-8
5.0018198396046105e-8
1.2871624736100372e-7
1.6430320627227677e-7
7.019122211765022e-8
8.718099230317992e-9
1.8529533465647947e-8
1.7015671893579584e-8
1.3329704225017081e-8
1.1313753299063208e-8
4.766261978209626e-9
5.152201157208035e-9
1.5565149650394786e-8
3.255792200161424e-8
5.8634272059125634e-8
5.0427038477264874e-8
3.0866867305695833e-8
1.335621934409302e-8
6.466902093704018e-9
3.869740692950046e-8
3.3607784087484647e-7
4.6356638742209736e-7
9.84853974531565e-7
7.90133993347815e-7
5.899283697798732e-7
4.416245554433145e-7
3.09243847483688e-7
2.1419171984669136e-7
1.5538121985475422e-7
1.197884427868384e-7
9.797980616504206e-8
1.868905578869895e-7
2.2797810971984055e-7
1.3568040429404946e-7
4.0525394878784434e-8
6.836456115395741e-8
6.449804325513385e-8
5.215852264452017e-8
5.0482670284394975e-8
3.452875925726827e-8
9.702216446457884e-9
4.8812105248526254e-8
7.503071472685788e-8
8.052196148247205e-8
7.60673253016867e-8
6.573783419540814e-8
5.06940906820979e-8
3.1242361633214953e-8
4.358850083570269e-9
4.255763999086133e-8
6.635139095074468e-7
8.092755155337733e-7
2.1812898536747898e-6
1.4577845316207656e-6
9.333636788119653e-7
6.045330358747955e-7
3.4467664908132073e-7
1.6536215814585088e-7
5.187709335209684e-8
1.4048625650377017e-8
6.440366527237992e-8
1.3727254959630764e-7
4.064356505354061e-8
3.441563293342386e-8
1.3166949431558354e-7
1.7138976143858319e-7
7.201874789200911e-8
9.897993530886416e-9
1.6582292630167085e-8
1.5315772406992773e-8
1.178050392678589e-8
9.545172792288027e-9
2.8063787353726534e-9
5.654993259637373e-9
1.4358833027263047e-8
2.818794895234446e-8
5.144408130281925e-8
6.842153764704956e-8
3.704422029188644e-8
1.0732506553490735e-8
1.6339704633308053e-8
3.7583945188560765e-7
7.217539696125464e-7
5.333984174417642e-7
7.027002743314821e-7
6.345453232410122e-7
5.534748590651206e-7
4.471006053402202e-7
3.436419370724842e-7
2.672657377932854e-7
2.1813029638764526e-7
1.8757807690408382e-7
2.9514048325161044e-7
2.541397901098711e-7
1.0875893901378576e-7
3.389139480617488e-9
1.1546684680341448e-7
8.29527124715448e-8
7.626418588497199e-8
7.212816085334326e-8
1.8738728608892062e-8
4.394762647987736e-8
8.395104577085999e-8
9.76172206421263e-8
9.886825658983052e-8
9.288040203787665e-8
7.980908586186847e-8
6.003644133263517e-8
3.27240073203339e-8
9.127558131762133e-9
9.13238135202634e-8
2.7861221699012876e-7
1.1907165249235176e-6
4.898366253150786e-7
4.923634206531846e-6
1.892367029567419e-6
1.0436366986915444e-6
5.581829521336787e-7
2.4851959920430194e-7
5.7907161895751846e-8
5.5015238775318906e-8
8.65288386400285e-9
1.7266952335092897e-7
5.85069576983105e-8
4.256708034933792e-8
1.4377387026064692e-7
2.3188743607278693e-7
1.2421817198813026e-7
2.9619281959427495e-8
1.817413602141826e-8
2.3086788371159867e-8
1.767739289548149e-8
1.4711846148904316e-8
8.250683283176791e-9
4.234577655994794e-9
1.6398113390499065e-8
3.4824749655536935e-8
6.7655638849054e-8
8.609046022291408e-8
5.2307580969607276e-8
2.3026085601710608e-8
8.935804672819446e-9
6.169314854246245e-8
4.623643364016077e-7
6.477385382034907e-7
1.163541554302727e-6
1.0145553971120306e-6
7.871997447204232e-7
6.081617314027032e-7
4.392756649886653e-7
3.1375935913395183e-7
2.3644713377656876e-7
1.9250559303313817e-7
1.678554271906917e-7
2.8603534682998746e-7
2.9893121922417417e-7
1.4155162736033538e-7
3.0921347554648626e-8
1.1722063349128392e-7
9.072317397487849e-8
7.852305712656217e-8
7.725441756094171e-8
3.5452291135643064e-8
3.2274045392998366e-8
8.214375470687416e-8
1.0594756773659705e-7
1.1088685484888839e-7
1.0601289439277415e-7
9.270930599743528e-8
7.20046044683162e-8
4.477290553039689e-8
8.118356235700829e-9
5.045061407013102e-8
1.031366726983966e-6
1.2632284618462313e-6
3.3454386638861506e-6
2.2902654851902825e-6
1.4557386083759632e-6
9.325911426482081e-7
5.120613795926952e-7
2.081478090107942e-7
3.838436105469001e-9
8.041576264638293e-8
4.723879032850475e-8
2.425128372339195e-7
5.967289658365339e-8
8.899304983816028e-9
1.1460428191310834e-7
2.3341613939360242e-7
1.316369005202728e-7
3.5726919062737186e-8
1.1337567786062516e-8
1.948247573235639e-8
1.4753166093241066e-8
1.1755176933109884e-8
5.945044386965691e-9
4.143286069281883e-9
1.3332976956619729e-8
2.636685785073369e-8
4.839915163501528e-8
8.225581285087166e-8
7.175800916919075e-8
2.2561938260100687e-8
2.2375789241849645e-8
5.376680765799454e-7
9.900482085751477e-7
5.290102297475481e-7
8.119336890261717e-7
7.854824555660065e-7
7.217216843080159e-7
6.13100092449667e-7
4.92745119569267e-7
3.978434867193979e-7
3.3609903758361534e-7
3.0030203438529467e-7
4.1965780864301773e-7
2.6422240827328985e-7
9.599633273371677e-8
4.462855034401206e-8
1.57095753628081e-7
1.2138108376488833e-7
1.2039347589528753e-7
9.217276649947738e-8
1.4821369747160958e-8
9.070162161688911e-8
1.245043906825381e-7
1.3706229664879402e-7
1.4026673984548944e-7
1.3393453136616097e-7
1.163995006690102e-7
8.817016162222899e-8
4.912534667736785e-8
7.290809279665687e-9
1.0350332751654494e-7
2.9144355125477924e-7
1.967517233062976e-6
7.674664717693608e-7
7.524693037682119e-6
3.0316394224994013e-6
1.6638695021714399e-6
8.711524458336843e-7
3.40388527081229e-7
3.538685914557035e-8
3.508729217439493e-7
3.0488335192011076e-7
1.9902157384010547e-7
6.806456449771218e-8
6.311767947624769e-9
1.109261437124566e-7
2.894560650819063e-7
2.1316997006626915e-7
7.592155725030187e-8
6.159495131071043e-10
2.7665431793189784e-8
2.2468537636893264e-8
1.7736900198762366e-8
1.2569311824798284e-8
8.066935842524516e-10
1.4095531364468882e-8
3.092940069141082e-8
6.057872800751175e-8
1.1188979465573613e-7
1.0198304709268455e-7
4.5615370124110894e-8
8.331587695321702e-9
8.938943152246215e-8
6.365655117477606e-7
9.235010899382134e-7
1.200243329783323e-6
1.2245158071061097e-6
1.021740235692008e-6
8.355764426153914e-7
6.364471201137254e-7
4.752955355061977e-7
3.7246833196729e-7
3.1617125197859055e-7
2.9272446116593886e-7
4.2219682022201153e-7
3.123699558089288e-7
1.202255135466656e-7
5.422859277815978e-9
1.9007716977695822e-7
1.2995203576757188e-7
1.2502813328344298e-7
1.0907515197460528e-7
9.866978951908133e-10
8.857205091170746e-8
1.324968165849382e-7
1.508077663700722e-7
1.5791214000170687e-7
1.5450678390859935e-7
1.3805109144822703e-7
1.0901659461790977e-7
6.948292062219466e-8
1.7703867006360875e-8
5.723985040962923e-8
1.7336311946794596e-6
2.133580409517069e-6
5.21174663498639e-6
3.848796202056629e-6
2.4458485975398894e-6
1.5588739960505102e-6
7.995347133731195e-7
1.7034482341574214e-7
4.018419440450913e-7
6.64664987614213e-7
2.246504616961034e-7
3.1580699711890694e-7
1.1831176139119485e-7
1.7103801104346956e-8
2.1467341514880907e-8
2.1633664984110457e-7
2.2467883066044606e-7
9.713136719621645e-8
1.7090472898311122e-8
1.6566833582150404e-8
1.712856674233038e-8
1.2832680088607814e-8
9.055315662434097e-9
3.350122065180767e-11
9.015957074013003e-9
1.8907476692865302e-8
3.421941991950762e-8
5.8483884212537744e-8
9.092755171719532e-8
6.841692337006931e-8
2.2448776443153728e-8
8.472207852589159e-7
1.0856459036392325e-6
3.659332641341826e-7
7.820948182258886e-7
8.616467777447035e-7
8.724004628656583e-7
8.109650932193421e-7
7.017268814421461e-7
5.922950982837237e-7
5.030101060185059e-7
4.268332109024276e-7
4.0835734441506334e-7
1.7832224092899185e-7
5.5070877874419826e-8
1.3588764327367667e-7
2.0470739606849025e-7
1.8608505903354385e-7
1.8026274229102905e-7
1.4411385779060506e-8
1.1703459108375525e-7
1.6212006460950748e-7
1.8217796826698343e-7
1.9775694132866894e-7
2.0752714975411588e-7
2.0425285595708211e-7
1.8225978462846602e-7
1.4149114145834714e-7
8.395632869566496e-8
6.076989672325694e-9
1.0770702522824242e-7
2.895263151289653e-7
3.601012269477019e-6
1.3354217795143136e-6
0.000011245609725857114
5.281073072194041e-6
2.937768963331109e-6
1.5132080642617004e-6
3.677453804305388e-7
8.920960814515756e-7
2.3504332658263415e-6
1.741402982067628e-6
8.527059849639326e-7
1.519282280325983e-8
3.584904187977712e-8
8.129891187954251e-9
1.871392417204067e-7
3.080216706424168e-7
1.8060997267796473e-7
5.5220670223872035e-8
9.533282860929294e-9
2.4652899219480074e-8
1.9192389874351284e-8
1.4646304257746799e-8
6.051452851231814e-9
7.133301664329061e-9
1.9560228186900587e-8
3.7701196197837354e-8
6.906778769252023e-8
1.2098985629704628e-7
1.338452245367156e-7
1.4397951495795238e-8
1.0906236960214387e-7
9.267290843445507e-7
1.365415976051888e-6
8.587803569416542e-7
1.2233644402558963e-6
1.1881907614005803e-6
1.0885398216605298e-6
9.15714970743398e-7
7.32270600953141e-7
5.883533136958322e-7
4.843769833371175e-7
3.962025718114635e-7
3.4219843514920286e-7
1.6087990749389652e-7
6.013499772926701e-8
5.9317056296429125e-8
2.345127859754941e-7
2.0079811550557532e-7
1.9170200907695108e-7
1.3212643221977964e-9
1.4401508748499336e-7
1.8349947873278912e-7
2.000201141161533e-7
2.1767175782878152e-7
2.3413294983711355e-7
2.400158761821965e-7
2.2531366660414247e-7
1.866350015109949e-7
1.2809347131568587e-7
5.2711628561504496e-8
4.474125723911613e-8
3.2421732109309244e-6
4.111521144133171e-6
7.677126675472059e-6
7.152841367628734e-6
4.7876620080083155e-6
3.2407839227772246e-6
1.3665102377555629e-6
1.3582911993603163e-6
2.8649383315572694e-6
2.476885360927296e-6
1.976181835798949e-6
1.4628144138475957e-6
9.909416546337768e-8
1.9222416746050938e-7
7.971903692515573e-8
2.2545234966920015e-8
1.2811826657514542e-7
2.1079621042441785e-7
1.042754288827345e-7
2.1963192779923292e-8
5.052526967828485e-9
1.084262976682092e-8
8.144735199741742e-9
5.1703391090876766e-9
8.248467073642415e-10
6.802124352659759e-9
1.3162987078424414e-8
2.2330598504511333e-8
3.4891386553921995e-8
4.6932994292355525e-8
3.139643869296574e-8
4.1211422403061704e-7
4.644280217325905e-7
4.277956512217749e-8
3.97776409316855e-7
5.84677169580732e-7
7.26372623187262e-7
8.048436832801253e-7
7.8255534706006e-7
6.515761817390346e-7
4.2759543802547733e-7
1.7889262611820994e-7
8.406082782654134e-8
3.251961024387657e-8
3.7000657804706024e-8
2.4714047449769734e-7
2.781171293019526e-7
3.2052498662924574e-7
8.883329315777815e-8
2.857359653609636e-7
2.790249091319846e-7
2.6301664153692765e-7
2.720720204565613e-7
2.96293575735415e-7
3.237140334115937e-7
3.4000021257219003e-7
3.287010698781221e-7
2.806797023566603e-7
1.9999777971402139e-7
9.363321479899534e-8
3.9928092169601766e-8
2.1312980979702041e-7
7.433814711580421e-6
3.1294116855830445e-6
0.000013935958477532337
0.000011001627882217666
7.2407670066255645e-6
4.4252800290726586e-6
2.0111858749510237e-6
3.225204817772669e-6
4.037064094572117e-6
6.767513687875916e-6
4.5228101950980635e-6
2.13059037245316e-6
8.229632635859797e-8
2.5274483322402606e-7
1.1896761692353794e-7
4.496338592171092e-8
1.506501670850031e-7
2.1049442994954034e-7
7.978829911666325e-8
1.503782872766423e-8
5.998397601633148e-9
1.0367830252159312e-8
7.65209885188384e-9
4.100068399263386e-9
2.5850730498228615e-9
8.849108008503485e-9
1.6277557976000635e-8
2.7362975703279267e-8
4.289731547715223e-8
5.5684568745509544e-8
3.983005953921339e-9
5.091063190738748e-7
4.830035980992032e-7
7.778675166584812e-8
4.7610073540535746e-7
6.966642244662736e-7
8.548251036501575e-7
8.994365655356557e-7
7.790997347551704e-7
5.156522031854986e-7
2.1894621674662005e-7
2.8980032986051574e-8
1.769851676946376e-8
5.718850061852484e-9
1.6518814541406967e-8
8.285472965014675e-8
2.2434659178238524e-7
1.2908179693146346e-7
4.977970349342815e-8
5.6339563811718744e-8
2.42503680888375e-7
5.920052995635491e-7
4.744781718940419e-7
3.7900361196189227e-7
3.676553017858001e-7
3.821181576624205e-7
3.9850016682100267e-7
3.985924063206433e-7
3.6227494739887615e-7
2.8520580740264223e-7
1.8149806068845547e-7
4.5559159879539196e-6
9.76785212841955e-6
5.671464798552488e-6
0.000010866631946337559
0.000013523674583999225
9.465311770509435e-6
2.7313792054434036e-6
5.322498405381878e-6
0.000010048095187290165
0.00001688978180158301
1.4752122128973424e-6
4.305767910935788e-6
2.2410437640681715e-6
1.3451059170975e-6
1.017554448636532e-6
9.802591451058462e-7
1.090295537197646e-6
2.2702862991576058e-6
2.4530043007579847e-7
4.713242957475577e-8
3.912091355830877e-8
1.4529786825856384e-8
1.5449693936294057e-7
1.0412936889916665e-7
1.7470366749253937e-8
9.072260300850136e-10
4.349354789773466e-11
6.658754901720085e-12
1.194478621264777e-13
1.636816419231822e-13
5.5901629064403176e-14
4.370378657105556e-13
4.2030698229841384e-13
4.891858684057723e-13
5.822941217134087e-13
6.871841865222371e-13
7.963291437929801e-13
8.942962348543313e-13
9.497608092998063e-13
9.140025218082273e-13
7.421595893313479e-13
4.4601881570913516e-13
1.4820541843824927e-12
1.983767273647919e-12
1.0973431671993113e-12
3.677652493026185e-13
9.592785166210779e-14
0.
5.6501732196393274e-14
8.62668569029231e-14
1.1296380308733191e-13
1.4248805394823484e-13
1.7779849600586373e-13
2.2109723907266591e-13
2.746840234670707e-13
3.4133910330166246e-13
4.2460326754764663e-13
5.290832730197255e-13
6.608194108331106e-13
8.27837562667158e-13
1.040891584758604e-12
1.3145889666503444e-12
2.0428412852662236e-11
1.1206310048308236e-11
8.928482879080504e-12
8.611223066114226e-12
9.156055022113538e-12
1.0247337174041004e-11
1.1798538104074708e-11
1.3818468839804253e-11
1.6373061567335963e-11
1.9577153163589193e-11
2.360020076802801e-11
3.5405901559264195e-11
6.297228635084677e-11
1.6220069866215968e-10
8.352301407789972e-10
4.819804416712899e-9
9.363623362829264e-9
2.040037630128378e-9
2.1299773753599184e-9
2.2906859367776947e-8
1.5215903339414481e-9
4.209649926611137e-12
0.
0.
0.
0.
0.
0.
0.
0.
0.
0.
0.
0.
0.
0.
0.
0.
0.
0.
0.
0.
0.
0.
0.
0.
0.
0.
0.
2.2401498442018247e-14
3.1899266907112134e-14
4.606791274271289e-14
6.707977429118942e-14
9.820980972788757e-14
1.4441220873850224e-13
2.1321153549618128e-13
3.16094150108557e-13
4.70707220823289e-13
7.043636794966865e-13
1.0596895677309382e-12
1.6038388187147775e-12
2.4192177640584815e-11
4.570664957106767e-11
7.503507450425286e-11
1.1129595891082425e-10
1.4726075356634004e-10
1.7207463831317387e-10
1.7311002356277962e-10
1.3856333867967992e-10
5.946368832430047e-11
6.94460388598305e-11
2.4978572343842844e-10
4.802300414901898e-10
2.5938307919233703e-10
5.744619547116509e-10
5.740632710735013e-10
7.126482535709028e-10
8.952989078047079e-10
1.2630623524716327e-9
1.95630970790929e-9
3.069050151537305e-9
4.236749983719526e-9
3.4811230432149044e-9
2.480142719295686e-9
1.9796599029835695e-9
1.8224984623640396e-9
1.9083430408528323e-9
2.2079026496932146e-9
2.7415236369691295e-9
3.572266987217744e-9
4.81160181461861e-9
6.636463367053241e-9
1.0794352989321775e-7
4.9533064034229485e-9
8.531938950358506e-7
2.2801854010841002e-7
1.223827837285511e-7
6.423465083218968e-8
3.220354497278856e-8
1.3055210795619125e-8
3.278378264308768e-10
3.966057179514975e-10
1.5439098443146666e-8
1.4552345769853536e-8
2.9547988119124024e-8
5.3454192986544546e-8
4.817863893857911e-8
2.2707618813456294e-8
3.6708450553628026e-9
1.4455007501506207e-8
1.0216711255930832e-8
8.820245875791257e-9
7.46137594772719e-9
6.705293792943562e-10
6.377647067008126e-9
1.4612383533274843e-8
2.549899150578876e-8
2.9068450795579746e-8
2.3165404958960767e-8
1.5820573250860804e-8
8.404332671432441e-9
2.7582782760630326e-10
1.4691427119672358e-8
1.6630785550976874e-7
3.026530369649322e-7
3.894874757787677e-7
3.710093702052632e-7
2.6996617211635714e-7
1.9905737622806687e-7
1.3451995753735372e-7
8.480990342159201e-8
5.4939893285209066e-8
4.500259280959122e-8
4.992605805787798e-8
4.645293188579213e-8
7.392877467299016e-8
7.049817818467258e-8
2.534258010104065e-8
3.8834941896450425e-10
1.1871728848435534e-8
9.914423304534308e-9
8.147881771842357e-9
7.330258352640553e-9
3.462898208541504e-9
3.097486820306292e-9
1.0596191238066586e-8
2.0154440039245413e-8
2.0079451388842434e-8
1.5970230432574267e-8
1.1426111982360271e-8
6.579992340231392e-9
1.042835570443578e-9
6.388628854667135e-9
1.8656673584868095e-8
1.721004164493409e-7
1.2944666060553008e-7
9.118947315172674e-7
4.1980861109918903e-7
2.640488871332868e-7
1.6733645751547717e-7
1.0113793107879303e-7
6.11125794945487e-8
3.672643462754415e-8
2.3435017443354524e-8
2.292866875492707e-8
4.5912998959771135e-8
8.63245017162812e-8
9.112514824185256e-8
4.9380063369692486e-8
6.0052040141128506e-9
2.941844407851384e-8
2.1117455180039354e-8
1.7676533563856863e-8
1.656789266351116e-8
7.197993411463202e-9
7.69813018810086e-9
2.2755280562359994e-8
3.780422994638834e-8
3.9866585712430974e-8
3.430096935711308e-8
2.6504988776530555e-8
1.742152701339972e-8
6.062252525642051e-9
1.266850543451689e-8
2.438235565604747e-7
3.935540631533977e-7
6.360414794112347e-7
5.43106107422675e-7
3.8157342138705146e-7
2.7194795748094425e-7
1.7589508370630532e-7
1.047176249394074e-7
6.090655878263517e-8
4.261659675499036e-8
4.607734803724684e-8
5.2478989436879414e-8
2.866824632230933e-8
5.2699836567970084e-8
9.069843416569311e-8
5.195855603158402e-8
1.0588905199647708e-8
8.329565675689767e-9
1.0029230501740377e-8
7.694005648535897e-9
6.58148673287653e-9
4.21334774894362e-9
1.238665485896232e-9
6.487928971294473e-9
1.4080025429465607e-8
2.6305512438315708e-8
2.8909297279162915e-8
1.8914255412541734e-8
9.993764208170226e-9
1.692256840733983e-9
8.07463881771869e-9
1.7883362634703895e-7
3.1829483737301494e-7
4.5362913363489497e-7
4.440201412341458e-7
3.5317946161771216e-7
2.7894855863743714e-7
2.043153361300448e-7
1.440379692413992e-7
1.0270424836905008e-7
7.468517036098876e-8
5.5597536089674515e-8
1.1352000168107042e-7
1.4118466039583905e-7
9.281545774233286e-8
3.0086096150866944e-8
4.28706776075305e-8
3.806975768542963e-8
3.0305646761734e-8
2.88694870873846e-8
2.1314252255325286e-8
3.5321540913945664e-9
2.7646382022180032e-8
4.605597209393928e-8
4.912633965641644e-8
4.544111941822002e-8
3.86924628690388e-8
2.9365553923404733e-8
1.671459455495704e-8
4.118553877288692e-9
5.5598828000008204e-8
1.323032388961217e-7
4.431856805334197e-7
2.3438602880859455e-7
1.8184643913721928e-6
7.420909990256172e-7
4.2187953958997913e-7
2.3874879365096145e-7
1.2208423093298547e-7
5.8079710972077895e-8
3.432510458193163e-8
5.852317128201798e-8
8.732479565731065e-8
4.005038994017847e-8
4.9722675753412904e-8
9.944060406426165e-8
9.112942072633886e-8
2.7707458247055977e-8
3.4355055278938567e-9
1.3574385010946364e-8
1.083192570002484e-8
8.915989183166373e-9
7.438703484646375e-9
1.6358175964667992e-9
5.243586243060491e-9
1.3552143426084974e-8
2.720719518037125e-8
3.48403734755561e-8
2.526560374361224e-8
1.5627281129145504e-8
6.467455816887428e-9
4.049214319101194e-9
2.0090891062737966e-8
2.1959709576618464e-7
2.9042909689681195e-7
7.670475946165495e-7
5.547714495642082e-7
3.970506594425896e-7
2.865503231412852e-7
1.9354348995540065e-7
1.290705023158587e-7
8.85996224950927e-8
6.285624217923423e-8
4.850077071647843e-8
1.0421027284271174e-7
1.468774105609578e-7
1.1169322520284221e-7
4.3245207234583456e-8
2.8054999563380157e-8
4.189193049501883e-8
3.1734164431610844e-8
2.9308305350100907e-8
2.4721700704887307e-8
1.3806544525101755e-9
2.3152642649285414e-8
4.601113014385582e-8
5.428806308632546e-8
5.114432235679137e-8
4.375720517939641e-8
3.36365627244037e-8
2.080939017073567e-8
2.5968988597235495e-9
3.2706674668813064e-8
3.8849163672443156e-7
4.823502407188998e-7
1.2327644563256716e-6
8.35700853870493e-7
5.436625935968658e-7
3.593233466543559e-7
2.132501928802072e-7
1.1467038543067235e-7
5.68207737300826e-8
3.891573420232249e-8
5.6756871967529404e-8
7.661968467521222e-8
3.084460985777531e-8
4.37823437011632e-8
1.0670382176628915e-7
9.671274215515742e-8
2.8979715938173557e-8
3.836966489149326e-9
1.309940652902451e-8
1.0188901905934276e-8
8.286162198024952e-9
6.382125551563016e-9
2.965187056329229e-10
5.828277499183059e-9
1.3322603135082811e-8
2.5899780117406955e-8
4.273405046624842e-8
3.317333478506287e-8
1.7755188818423575e-8
4.650176294133501e-9
9.607213301286757e-9
2.391510680569389e-7
4.6523348030549134e-7
4.557539472267186e-7
5.304396299541215e-7
4.516285232019839e-7
3.765340688418857e-7
2.9068549125535086e-7
2.1394797624015538e-7
1.5889580343967995e-7
1.2190797005002723e-7
9.616724304948884e-8
1.7317965631222997e-7
1.8738081108480156e-7
1.0224810342989691e-7
2.0979555409385625e-8
7.01781786725867e-8
5.1578323095358586e-8
4.3610010939880895e-8
4.2471463068481306e-8
2.4107092343052326e-8
1.3808976061106636e-8
4.646318730296993e-8
6.322352036466615e-8
6.441415567811793e-8
5.967176738186499e-8
5.0864394681295325e-8
3.824420747989443e-8
2.0727659387600833e-8
8.242642972261544e-9
7.665362812121382e-8
1.9227436970475919e-7
6.547934841053643e-7
2.8804208358399763e-7
2.7767897098504593e-6
1.0601192828095647e-6
5.911498379016046e-7
3.2430268602513334e-7
1.5756554916820502e-7
6.372087413587206e-8
2.1841106134104173e-8
5.101587545362265e-8
1.081577352633687e-7
4.567596738529282e-8
5.186054866625409e-8
1.214235896010939e-7
1.3909963257491867e-7
5.302565492577873e-8
2.8282704708887555e-9
1.768115823404699e-8
1.506143706956129e-8
1.1998346042786442e-8
1.0195381222603927e-8
3.58046625128865e-9
5.485974631926161e-9
1.5460400985456047e-8
3.199149689531786e-8
5.2466076268835816e-8
4.0702186575238004e-8
2.5072054060868137e-8
1.0739482225526737e-8
5.636634604477099e-9
3.1800035672113075e-8
2.9821269995171396e-7
4.076962752693181e-7
9.274014621263703e-7
7.192142255483646e-7
5.286721298947731e-7
3.906239281589664e-7
2.699202173783008e-7
1.842702327260888e-7
1.309732967826808e-7
9.796240632420218e-8
7.803222619064465e-8
1.557911040594166e-7
2.0090347820296997e-7
1.3157532533175218e-7
4.3453980948429455e-8
5.19049502917605e-8
5.64005586820516e-8
4.43824569930452e-8
4.225989285192596e-8
3.205870734030378e-8
4.0705957133458435e-9
3.825463847998139e-8
6.488914357757719e-8
7.144762402794583e-8
6.727695850234006e-8
5.787681416590766e-8
4.453081263014792e-8
2.7401404115912688e-8
3.4818644457483235e-9
3.9856574282841884e-8
5.57940677356924e-7
6.807926772989106e-7
1.8248347903881656e-6
1.21825044450561e-6
7.842676476146309e-7
5.115600121277488e-7
2.9641104347588176e-7
1.4967635363338152e-7
5.946259885905755e-8
2.9388327985848816e-8
6.310574141509135e-8
1.1005773240035595e-7
3.6855999125508034e-8
4.197767179957174e-8
1.301670833490826e-7
1.4420677915103408e-7
5.3223165500404734e-8
2.624877012504382e-9
1.6610273692028474e-8
1.3808295280395924e-8
1.0852796369545107e-8
8.70752131114038e-9
1.6844584668780973e-9
6.2050910105832135e-9
1.4919512354199808e-8
2.9211726697879626e-8
5.2222137947249144e-8
5.414687429331854e-8
2.890018886272956e-8
8.04843282795916e-9
1.4139751709290474e-8
3.2965544695559277e-7
6.372745051591431e-7
5.315034877955781e-7
6.632091149839454e-7
5.834253651560237e-7
4.988825872397567e-7
3.9514966943594775e-7
2.9809758793693394e-7
2.2751318327611708e-7
1.813923443334922e-7
1.5098821281682148e-7
2.5009168788620967e-7
2.3904538886413604e-7
1.1183314356225384e-7
9.328292453050707e-9
9.985049342726692e-8
7.128232948953212e-8
6.323022982220608e-8
6.135395354972258e-8
2.4578174242715656e-8
2.9834033134686115e-8
7.001955127401976e-8
8.557550756951205e-8
8.662050789704649e-8
8.088327919396171e-8
6.924335556180222e-8
5.202400577358291e-8
2.823349830696078e-8
9.14008278626586e-9
8.714894525091205e-8
2.663108692210715e-7
9.75222490565247e-7
4.123290239730148e-7
4.105263050219312e-6
1.5693000826820746e-6
8.697393201585681e-7
4.7042480087128715e-7
2.1830032718548728e-7
6.902158898788007e-8
1.054919768297826e-8
2.6984530065011538e-8
1.4534601956579657e-7
5.425394104312713e-8
5.1663682626356773e-8
1.4619467838924715e-7
2.0039129499968305e-7
9.354754241397772e-8
1.6324390475584426e-8
2.082600123267195e-8
2.0813760354998857e-8
1.6116976307014977e-8
1.3619555990391284e-8
6.470858982496611e-9
5.360971796908001e-9
1.7375288300669655e-8
3.655430049570373e-8
6.863623723983695e-8
6.693039714774744e-8
4.081755364219383e-8
1.7759903410243342e-8
8.263044237197677e-9
5.139841990340075e-8
4.101666458936848e-7
5.663149936446748e-7
1.1345759389373566e-6
9.365837034223802e-7
7.082382150985101e-7
5.359112015341466e-7
3.792983644279108e-7
2.6562582339699425e-7
1.9561007670715747e-7
1.5429525733783594e-7
1.2941836086646837e-7
2.3571107168131683e-7
2.7186471938026413e-7
1.4603901654277258e-7
3.8946300462126134e-8
8.898510455801944e-8
7.820809965182372e-8
6.478763677928598e-8
6.338986014611508e-8
3.855707341215169e-8
1.7556820372775516e-8
6.414449746237898e-8
9.14345198918044e-8
9.68542025677783e-8
9.192169598613495e-8
7.981490680616068e-8
6.169805996586507e-8
3.8139341369684626e-8
6.081459566554121e-9
4.729666581523347e-8
8.387643110915981e-7
1.0260623163936525e-6
2.7497643356952313e-6
1.857701666879342e-6
1.1872386872069432e-6
7.664969472697857e-7
4.3167745833247446e-7
1.965212452441196e-7
4.2019469343217626e-8
1.1893104422130484e-8
6.396394784254898e-8
1.792477935757019e-7
4.799511976897341e-8
2.7942572823674608e-8
1.386517671874295e-7
2.0559660375517582e-7
9.598286870003085e-8
1.9100643301096445e-8
1.720067429257935e-8
1.8315657330059067e-8
1.3898411407079854e-8
1.1261059292806103e-8
4.233130398044483e-9
5.650887416273919e-9
1.5275491917713582e-8
3.0027118415144704e-8
5.5133260289366994e-8
8.626555257196286e-8
5.0965082905837634e-8
1.522008817465088e-8
2.0288085431962745e-8
4.6326513727124227e-7
8.778016386333613e-7
5.792243391079901e-7
8.037582519933793e-7
7.431882609605767e-7
6.6011389901256e-7
5.428898176793344e-7
4.2402972761782587e-7
3.344896100208392e-7
2.7700837608788803e-7
2.425791079019599e-7
3.649970392539223e-7
2.781113507500236e-7
1.0925343934575097e-7
1.7128528720875677e-8
1.3960167972045526e-7
1.0200331048284804e-7
9.673149027793794e-8
8.730355495634846e-8
1.0438101906095995e-8
6.386034052279007e-8
1.0492765796561676e-7
1.1858586415126339e-7
1.2053473289339894e-7
1.1400700118461217e-7
9.840460982877565e-8
7.417623040075278e-8
4.0756730941343236e-8
8.884183734785657e-9
9.941326547089636e-8
2.8953486738193615e-7
1.5448363222330855e-6
6.239250161291524e-7
6.209816891773237e-6
2.4356145351821577e-6
1.3419234032119455e-6
7.130030102760794e-7
3.047923674872421e-7
4.1114049863970283e-8
1.359596593905269e-7
8.375424956308544e-8
2.0422658832674776e-7
6.507371425087549e-8
3.3340351906601316e-8
1.465634393711965e-7
2.7228469564538875e-7
1.6165187369808087e-7
4.681889665633807e-8
1.5005380214377597e-8
2.7382987113536333e-8
2.100178539372511e-8
1.7182292968421806e-8
1.0757366845157817e-8
3.4243753049077183e-9
1.7035589210615684e-8
3.646916527858457e-8
7.149237248624787e-8
1.146370651280558e-7
7.217033115126779e-8
3.2012042090953136e-8
1.0177380815212753e-8
7.790064908491705e-8
5.637433321353558e-7
7.97181165980835e-7
1.282816751598111e-6
1.1813935367027795e-6
9.39668101262691e-7
7.406175564532089e-7
5.452036748894773e-7
3.958837858579177e-7
3.031518601429552e-7
2.5163098692240137e-7
2.2545886752715194e-7
3.6013548879710934e-7
3.3231972777415896e-7
1.4007880960889452e-7
2.3231507602310138e-8
1.530432473222747e-7
1.1065854864334601e-7
9.976228551464607e-8
9.679693774239044e-8
2.89245933823487e-8
5.3954259919090266e-8
1.0718243576616735e-7
1.296154729593438e-7
1.3534080922969984e-7
1.3062155626581778e-7
1.1522712770778433e-7
9.002386844166076e-8
5.6440210174922424e-8
1.1950159761305393e-8
5.556926244643189e-8
1.3473382759002567e-6
1.6506021439189267e-6
4.251107855029624e-6
2.9991293186708374e-6
1.9066883776622135e-6
1.219493339288457e-6
6.552922466881246e-7
2.2940595269986552e-7
9.337804813124412e-8
2.2257017349293644e-7
6.201057499547551e-9
3.1950315387830633e-7
7.888897673550154e-8
8.796118666885874e-9
8.785984413340921e-8
2.5492896838168356e-7
1.7095797534277806e-7
5.688470035616867e-8
3.4479231306869833e-9
2.161925421026255e-8
1.6980039833402063e-8
1.3225633364092433e-8
7.970619898967621e-9
2.975208274357799e-9
1.2794927630241735e-8
2.5577850224953565e-8
4.666725498971148e-8
8.02784398678138e-8
1.074060250374588e-7
3.586463380817124e-8
2.5428009953849355e-8
6.788877077206122e-7
1.1675655164446918e-6
5.145226390958115e-7
8.786039924277115e-7
8.885130422501486e-7
8.441926981463853e-7
7.402732305332208e-7
6.107832753700356e-7
5.014379290684028e-7
4.257221170512505e-7
3.767407382252705e-7
4.721284983180157e-7
2.4614999572550606e-7
8.409061702583287e-8
7.457320308365105e-8
1.841056012168273e-7
1.5078571359958585e-7
1.5369522521667454e-7
8.560177672376456e-8
5.2246208768313295e-8
1.2557859126860586e-7
1.5443821124085135e-7
1.6817101934380326e-7
1.7383320156975929e-7
1.6809876588931506e-7
1.4759475870378108e-7
1.1269343469913078e-7
6.41776716796395e-8
3.4759315903355407e-9
1.0978418350171669e-7
2.956901959138043e-7
2.6599263991238264e-6
1.0101872193915365e-6
9.405625083974286e-6
4.0255176492067495e-6
2.2193588145423753e-6
1.155542245562994e-6
4.0341196939271987e-7
2.0367946700643928e-7
8.587040936390451e-7
8.105518485748808e-7
8.966964857354182e-11
5.87795188315554e-8
2.1308924786702984e-8
6.888044967969405e-8
2.8831183276104094e-7
2.643088301258498e-7
1.1253267288319082e-7
1.7791396000172253e-8
2.7258245385299902e-8
2.5809648943767397e-8
1.981558272751709e-8
1.4913126977413225e-8
1.8562800953884472e-9
1.2592131190928274e-8
2.8803463751910567e-8
5.590880367036569e-8
1.044348719580945e-7
1.5610097483988257e-7
7.084970583133345e-8
4.385194345214816e-9
1.0344728510485457e-7
7.824332514348317e-7
1.152563666147312e-6
1.184341045798369e-6
1.349355106477658e-6
1.184144471340788e-6
1.006534442754249e-6
7.936413476630328e-7
6.074395956914637e-7
4.815701171660155e-7
4.0745269303559157e-7
3.7126617998339093e-7
4.620503156869396e-7
2.695029573987027e-7
1.0020508850703406e-7
1.394214873076335e-8
2.1755162068262683e-7
1.5863072421998882e-7
1.595390813266957e-7
1.0314275698584557e-7
5.107209561430747e-8
1.3376170753277107e-7
1.6718645693373403e-7
1.847927987335201e-7
1.954338278078027e-7
1.9494024963372975e-7
1.7754716971389668e-7
1.4252958770185852e-7
9.31380036793484e-8
2.9478660443630693e-8
5.721256650609101e-8
2.3658649243051e-6
2.9160095913298303e-6
6.496391053937221e-6
5.235041683183309e-6
3.3780070371568643e-6
2.1856390533498267e-6
1.0708587211125187e-6
2.3475078462725958e-8
1.2346227833079405e-6
1.4855966264927246e-6
7.064019953969486e-7
1.467416659017749e-7
1.479784195400499e-7
1.9001843766036073e-8
1.4207137386725263e-8
1.2704460078726502e-7
2.485537792624645e-7
1.488033214909642e-7
4.31342779838658e-8
6.078294391858467e-9
1.7547836682881744e-8
1.3525291445556776e-8
9.931085638079318e-9
2.90518462777557e-9
6.405434865515366e-9
1.5053470817951064e-8
2.728552270149839e-8
4.6073120040587056e-8
7.166438545557551e-8
8.732540028053045e-8
1.059449687219963e-8
1.0579387152785212e-6
9.320108949162426e-7
2.484599098780999e-7
7.139676487682925e-7
8.623386970248373e-7
9.345399668762293e-7
9.232972195185244e-7
8.355055750785403e-7
7.126636559304657e-7
5.761753766346775e-7
4.11079529838286e-7
2.7175998997924776e-7
1.1270968049049694e-7
2.2865218573744414e-8
1.9672415837204797e-7
2.559637934378628e-7
2.4462671685800704e-7
1.6011541497442405e-7
1.043102496232417e-7
1.917277460951746e-7
2.093290419833653e-7
2.2468847702791986e-7
2.4459998281292457e-7
2.6189521690296327e-7
2.6500487602656985e-7
2.4339227006876853e-7
1.9472028054611297e-7
1.232437314023726e-7
2.9677042005229448e-8
9.570180132299155e-8
2.746514037577279e-7
5.161294476226255e-6
1.911016175098266e-6
0.000013202663034308311
7.458042211938676e-6
4.325073223134301e-6
2.297500923174773e-6
8.821787123603228e-8
2.686099727752292e-6
3.0405114142192287e-6
2.7402507396460824e-6
2.398677231373844e-6
3.267636038055239e-7
2.4775710769635486e-9
1.5017735508193084e-8
6.189892518077342e-8
2.5685163035366374e-7
2.473076738931549e-7
1.0825950132089663e-7
1.7997217596878752e-8
1.8533241149529372e-8
1.9736164892885327e-8
1.4727080878509111e-8
9.196420224468433e-9
2.443165138410529e-9
1.3497345621751461e-8
2.667580678864441e-8
4.771370256710074e-8
8.174332878278263e-8
1.2587158021636e-7
7.183395514743211e-8
1.1066006348802551e-7
1.2929241810392906e-6
1.3109921639839957e-6
5.682934934718781e-7
1.0904292381042356e-6
1.1973560257354692e-6
1.2008886058720027e-6
1.0884766437754668e-6
9.056619913740151e-7
7.118195673060388e-7
5.123694231647636e-7
2.618515268132882e-7
1.56924487536761e-7
7.018640872790624e-8
1.9662305524195176e-8
1.0346516167149012e-7
2.7943870958698986e-7
3.166374331876831e-7
2.0416941485147158e-7
1.7812851398489934e-7
2.6068599345411714e-7
2.496660942684107e-7
2.501359795293636e-7
2.6781431697473407e-7
2.9249648784101543e-7
3.114016942790743e-7
3.083820681885369e-7
2.715368252987666e-7
2.029823906508095e-7
1.1178532032901923e-7
3.970646727967908e-10
4.554769020880587e-6
6.102564784649822e-6
8.337097395320782e-6
0.00001012069029440393
7.716169734173143e-6
6.431103971492999e-6
9.186820676358698e-7
2.8538815704390593e-6
3.761316345398889e-6
4.615035445356211e-6
5.879363151909592e-6
2.215064801103675e-6
1.1549751487803774e-6
1.125870862198632e-7
5.448237647147722e-7
2.8234061196148596e-7
7.312156041584425e-8
3.343706777674583e-8
1.4647688976293805e-7
7.42850842054966e-8
1.5556776302111757e-8
2.442597661094704e-10
5.1991284168308684e-9
4.378775397666703e-9
2.586307376899709e-9
8.81227948503892e-10
4.532944535318337e-9
8.38536157117039e-9
1.3753940955712928e-8
2.0467681027211866e-8
2.4509331926695722e-8
1.1440749462035366e-7
1.7330651174315082e-7
4.5788639317298993e-8
1.2294867833241125e-7
2.514974349647273e-7
3.6899203455461345e-7
4.514052708164798e-7
4.3064093111308386e-7
2.9117168906658395e-7
1.2931073604670842e-7
2.9791723601058044e-8
1.0742628715367015e-8
4.222081765170921e-9
4.192341451375329e-8
1.0267449413916818e-7
2.54089990047659e-7
1.1619431864733411e-7
3.1395792420222808e-9
6.808837330429474e-8
2.6333405330628775e-7
6.863501397010386e-7
5.377535922303989e-7
4.281618775242311e-7
4.1376189221241855e-7
4.259066647413207e-7
4.382974293701911e-7
4.3084125701074373e-7
3.834587813896731e-7
2.947350837732223e-7
1.801503787779087e-7
5.0108197431164606e-8
7.428733130726582e-6
5.1315366342626925e-6
9.246604110402095e-6
0.000014383651228694568
0.000015349444857238813
1.8374360164203824e-6
3.4961073385653225e-6
5.6234928024235025e-6
0.000011839979765634566
0.000010967913579144483
5.0368236327887105e-6
1.3168322655210314e-6
1.74565650979427e-7
4.971595517477103e-7
3.1147084554625125e-7
4.176549639359442e-7
9.223366916159322e-7
7.888836985974106e-7
7.043304902853732e-8
6.26618454698867e-8
1.917162444619108e-8
1.2487338887566357e-8
2.8558764745348486e-9
3.7873342473495763e-10
7.518691336144819e-10
8.771568417387558e-10
4.088398990201822e-10
7.4299632617843e-10
2.0416894508107702e-9
3.533795544583215e-9
5.659500548509067e-9
1.4119550424435282e-8
2.6636082017621694e-8
2.225829506461554e-8
4.889247540433945e-9
1.6993538961499578e-8
3.8523471664501974e-8
4.9731360263126e-8
3.940406108100611e-8
1.9280748088995163e-8
4.277482348250276e-9
9.80072871073139e-9
1.1036138246014022e-8
8.523662514156102e-9
6.538463140420569e-9
3.6997312682316844e-9
1.0154567061676213e-8
1.647636409725396e-10
8.324334842502814e-10
5.746467801000345e-10
1.1043260618040306e-10
3.950082371172824e-11
6.071281837853524e-12
3.0854320995449894e-13
4.661945615775115e-13
1.479988605627746e-13
4.868501224895484e-13
4.664541022436981e-13
2.8086918403021697e-13
1.5584652553184131e-13
6.357886659352581e-14
8.29402378644244e-14
2.819494324502038e-13
7.175386055269636e-13
2.496261487314211e-12
2.1279943365273703e-12
1.22723631071657e-12
1.0050097311743564e-12
9.609405568086303e-13
9.989762135054034e-13
1.0878964400674666e-12
1.214399653838335e-12
1.3725669150282556e-12
2.199150356179258e-12
1.7125203726382207e-12
5.053470763713763e-13
7.754408311740453e-14
9.681454197065416e-14
0.
1.300999999248667e-13
2.4546593831801124e-13
3.686800744502194e-13
5.125467752974056e-13
6.901145659727045e-13
9.159458176280767e-13
1.2080804127677257e-12
1.5904143045344667e-12
2.0958497920564332e-12
2.7708531581345404e-12
3.6824332557202475e-12
4.9292972292645305e-12
6.660204009639064e-12
6.218062810284335e-11
4.212032980490153e-11
3.380819310120145e-11
3.1260303745521366e-11
3.183277382195658e-11
3.4479476105865885e-11
3.884346369792046e-11
4.4915615328853434e-11
5.291703249659065e-11
6.327955677477245e-11
7.66864575050287e-11
1.6388428040683058e-10
5.550767856578033e-10
1.0614172477737859e-8
9.081126502265091e-9
3.1221630256890316e-9
2.6022515834966622e-9
1.5704979075722063e-8
2.640510072478615e-9
6.964407119144244e-11
7.282716329544926e-14
0.
0.
0.
0.
0.
0.
0.
0.
0.
0.
0.
0.
0.
0.
0.
0.
0.
0.
0.
0.
0.
0.
0.
0.
0.
0.
0.
0.
0.
2.5011791608566157e-14
3.65016393335054e-14
5.377602184110171e-14
7.975362504786775e-14
1.1892432146874257e-13
1.7823496741882096e-13
2.685060659330572e-13
4.067218694206517e-13
6.19777070212629e-13
9.506899780395893e-13
1.4690649260125085e-12
2.289016114620048e-12
3.2363230732993436e-11
7.032516123479428e-11
1.227377313349452e-10
1.736015738444083e-10
1.8605749255381743e-10
1.3512034865244526e-10
1.8628345556340053e-11
1.5482765332963954e-10
3.760878948021576e-10
6.385779159436012e-10
9.379810679925413e-10
2.0326124433739487e-10
5.108265465293165e-10
8.103152632248521e-10
8.347614463701121e-10
9.66923672110737e-10
1.328532883655556e-9
2.1144975330563294e-9
3.357350964030468e-9
3.513557141933077e-9
2.5360500925169707e-9
1.833387271105611e-9
1.4555078982215115e-9
1.3144566825374068e-9
1.3509704479388116e-9
1.5436678452801186e-9
1.902082346283247e-9
2.462623108852769e-9
3.289814729417911e-9
4.482627412092207e-9
9.041483538560093e-8
4.679612018875665e-9
6.286138160782693e-7
1.850872548399638e-7
9.734031592859e-8
4.947373666368852e-8
2.3324265493361318e-8
6.727919501530374e-9
5.186670137838487e-9
3.1366895026380176e-9
1.5284582139483364e-8
2.8814156364641668e-8
1.787754020238546e-8
1.4021695728167313e-8
3.162495921009817e-8
4.0737210316384365e-8
2.4594103127795995e-8
6.897307669554374e-9
1.2520253556982251e-8
8.184074668871062e-9
6.432018715411253e-9
5.666253654174896e-9
1.3031509944343021e-9
3.6148469184173695e-9
8.343896015721802e-9
1.5086747511061696e-8
2.3850229337771608e-8
2.8172790692087307e-8
2.0541419825155873e-8
1.101795090885052e-8
2.9201198774641892e-9
1.5322272968564907e-7
4.6439240790259157e-7
6.82955173771745e-8
2.9254639060337756e-7
3.114642983045283e-7
2.995234407048324e-7
2.6755519103317465e-7
2.148156297440137e-7
1.55215838583007e-7
1.0247793796680287e-7
6.324222448447032e-8
1.114359583483178e-7
1.210026346654779e-7
7.010049928233564e-8
1.997247522963346e-8
2.6307312970998914e-8
2.311799721895357e-8
1.8206154533492287e-8
1.6646639773226037e-8
1.2021234872183719e-8
2.068727276760758e-9
1.8426801371431302e-8
3.543778464967659e-8
3.4771806226330274e-8
2.9672632114518215e-8
2.3555396760858868e-8
1.6031135583910305e-8
5.8893383113060206e-9
1.0913340302506452e-8
4.6316630387739296e-8
7.927810857842306e-8
3.04349410312519e-7
6.43061618287968e-8
1.8398641020258516e-6
5.703858700104571e-7
3.2159255449703365e-7
1.7995045491681708e-7
9.904291733182396e-8
5.5472275605689187e-8
3.1680567095350626e-8
2.5863164537513444e-8
3.654092599258286e-8
4.8067296404789645e-8
9.631905221942197e-8
1.1638039519673687e-7
7.083528292729725e-8
1.916953957597173e-8
3.543023558021136e-8
2.802612321877971e-8
2.240819691837551e-8
2.1074824391949334e-8
1.18840467691814e-8
6.78249221426924e-9
2.446513594587445e-8
4.487853873680961e-8
5.425264603428527e-8
4.861658886804791e-8
3.805267694144843e-8
2.5962972336638796e-8
1.2676509264660037e-8
4.158753080269982e-9
3.254254632108754e-8
3.8455631908706687e-7
5.939862529501104e-7
1.1484057175051446e-6
9.065773353371458e-7
6.134188282381083e-7
4.2165407806145864e-7
2.59807531508808e-7
1.429467521772583e-7
6.928064545964811e-8
3.783400516843151e-8
4.9732486966842185e-8
4.992563919206647e-8
1.058023047741045e-7
1.5759190166278e-7
9.617332525523044e-8
2.4405133019523926e-8
1.6855445074679653e-8
2.0746334145936362e-8
1.605600137361642e-8
1.391715180951347e-8
9.889573633051665e-9
1.3237896030852996e-9
1.331621877362137e-8
3.097225554394282e-8
5.1362136094326883e-8
4.2680671930256126e-8
3.046051899680796e-8
1.8304433329945672e-8
4.099543696432984e-9
1.8061692165275227e-8
2.747393333191448e-7
3.5098403743223574e-7
8.725572036046053e-7
6.488639605659029e-7
4.719049632040485e-7
3.4480477355853116e-7
2.3593711974540015e-7
1.5998120062702177e-7
1.129118697717965e-7
8.362897354780183e-8
6.634237619270508e-8
6.00930686351706e-8
1.1177034383924043e-7
1.5559339947660013e-7
1.1157616348571213e-7
4.1501552913599314e-8
2.5238952866576406e-8
4.3882083090701624e-8
3.286873790690261e-8
3.056206414359003e-8
2.2474730371351266e-8
4.2935627667307774e-9
2.8698101922855488e-8
5.5650213930905306e-8
7.36878995275564e-8
7.127952189719357e-8
5.8972317130773846e-8
4.3115829912751926e-8
2.592762755559733e-8
6.73132976924413e-9
1.8742076364332082e-8
5.287117635555019e-7
1.056021199587765e-6
1.35901555538702e-6
1.3704005556400107e-6
9.943924358980613e-7
7.248725848776597e-7
4.705875061786987e-7
2.6127978203306025e-7
1.1098205225277514e-7
2.668057547517168e-8
2.8585280362030594e-8
5.96199845331594e-8
1.5683223952929377e-7
2.341829867920979e-7
1.4898229850930114e-7
4.623110282558919e-8
2.0873001823551736e-8
3.078812089932701e-8
2.3682172201386472e-8
2.0180192803231333e-8
1.4588667272765628e-8
1.3204064939811277e-9
1.8662710195470845e-8
4.433967362652222e-8
8.123198532496363e-8
6.827061372679441e-8
4.829770533043691e-8
2.8552885092972928e-8
3.1704656672952526e-9
4.485776321463763e-8
1.3394152442804748e-7
4.5531237532817307e-7
3.4255731933411176e-7
1.9756552122756594e-6
1.0114889736781268e-6
6.580052952881636e-7
4.3186159780536096e-7
2.726417165043379e-7
1.7910438378916853e-7
1.28818353307386e-7
1.0366584532666624e-7
9.55020236384444e-8
1.7603713543698866e-7
2.4051720588010663e-7
1.6643776080095438e-7
6.092834767962557e-8
3.387372462661101e-8
7.474460019869419e-8
5.6747865992902847e-8
5.3821347325695534e-8
4.260900476493896e-8
3.45124727016812e-9
4.528405432013034e-8
7.900860829218626e-8
9.202166911620267e-8
8.98704475297051e-8
7.926403439611041e-8
6.272135615669948e-8
4.204158079753155e-8
1.6786337751250025e-8
1.8440982905396175e-8
8.067946799614734e-8
8.992081919080142e-7
1.0130405356925232e-6
3.1209741470385914e-6
1.959256077635548e-6
1.21425976449239e-6
7.57758218875029e-7
4.055457537186672e-7
1.6116370726665783e-7
2.15820181560222e-9
4.781156705659207e-8
6.969582635737185e-8
3.087926639778952e-8
8.1127689378191e-8
2.1945373708671267e-7
2.311240695574531e-7
1.0085139940010776e-7
1.3448649373105689e-8
2.7720103147386892e-8
2.497106074473161e-8
1.9624489302311582e-8
1.6316502085759217e-8
5.8983241054332226e-9
8.876595437524469e-9
2.533469262781173e-8
5.366829395553084e-8
9.739530201426655e-8
7.460835839656996e-8
4.502255428024737e-8
1.609291254561447e-8
2.5404995389815058e-8
4.4343452625189744e-7
6.546308162249253e-7
9.412381269937181e-7
9.063439103711274e-7
7.338318411879215e-7
5.862714321504667e-7
4.3645344117703905e-7
3.1843490326088787e-7
2.4311739997110057e-7
1.9967222558296086e-7
1.7543664525397086e-7
1.6573934820597196e-7
2.458904858618073e-7
2.457673055904863e-7
1.090111244201403e-7
2.7627235619576128e-8
9.825971150361857e-8
7.336249316105733e-8
6.48005290222548e-8
6.094856550221413e-8
1.1580474432920186e-8
4.198335284386449e-8
8.606581130814176e-8
1.1438869384474261e-7
1.219103006487825e-7
1.1525906299251614e-7
9.799006983894072e-8
7.362299306599292e-8
4.513479096787745e-8
1.2150775046209452e-8
3.071739174779985e-8
1.1102045277407995e-6
2.1182527600143105e-6
2.9557329844198142e-6
2.9469670565472255e-6
2.067504700876184e-6
1.4575947684233256e-6
8.781750397477372e-7
3.7118775829170597e-7
5.270113383298217e-8
3.107311151745043e-7
1.7998869180819022e-7
4.014742494589055e-8
1.079827094424027e-7
3.1712479431288904e-7
3.0394881735979833e-7
1.436704319664077e-7
2.8652413419194442e-8
3.568585319896261e-8
3.436021653939368e-8
2.6750633928111465e-8
2.1841952262001375e-8
7.973655732314299e-9
1.2076067344517868e-8
3.4575613943274575e-8
7.410483534641828e-8
1.449653865660367e-7
1.1269944781659739e-7
6.700079078468138e-8
1.817884337722285e-8
6.782059072148615e-8
1.56683483081315e-7
6.696353136943462e-7
6.122081796995682e-7
2.218179353041682e-6
1.4427126411627804e-6
1.0236367163212949e-6
7.274636531996479e-7
4.93333425892949e-7
3.463898964159156e-7
2.68932881787883e-7
2.367136433578674e-7
2.420138841499088e-7
3.453124688336682e-7
3.3353576499893215e-7
1.4531467379242516e-7
4.127710417022684e-8
1.1787077845651545e-7
1.1805213812509789e-7
1.0540647179074184e-7
1.0248205544281796e-7
2.2634771998551578e-8
6.284830969970829e-8
1.1376613048629804e-7
1.378896376546194e-7
1.478519132216982e-7
1.4725383877062877e-7
1.3429559978499784e-7
1.0936873859712285e-7
7.542240363519934e-8
3.336999556516283e-8
2.1849915182513567e-8
1.053971243094727e-7
1.8790739207860355e-6
2.0585404805792907e-6
5.89213329930869e-6
4.006222165324001e-6
2.4649033718400504e-6
1.510315804575363e-6
7.095977257728295e-7
2.5536680295826538e-8
6.818664522299635e-7
9.620490528753083e-7
3.326621474652026e-7
7.988343206437684e-8
2.6537386481346906e-8
1.6088518535379207e-7
3.4402446625895823e-7
2.394918903161842e-7
8.996667265702034e-8
1.5691655458397592e-10
3.120372609756984e-8
2.561145893194125e-8
2.0122062308305964e-8
1.358721907184872e-8
1.9392760890576685e-9
1.745093088684416e-8
3.802710499224439e-8
7.574842642249496e-8
1.447400174986754e-7
1.1910243134563807e-7
4.97203824606263e-8
3.013337372003068e-8
7.129595288408384e-7
1.0883923525674249e-6
8.385247443589307e-7
1.0737416789065503e-6
9.926071260169454e-7
8.774240884958715e-7
7.167996080638996e-7
5.6306761472971e-7
4.534225342539107e-7
3.8715767183896475e-7
3.542766807776828e-7
3.5529750430702383e-7
2.8877773798849244e-7
1.5542036623270653e-7
6.253146408360041e-8
3.304381595647153e-9
1.5109676402321245e-7
1.1837168689580187e-7
1.1288066977919872e-7
1.3176166574125486e-8
9.461128546603557e-8
1.454869146898547e-7
1.6725379457676264e-7
1.8242192693339816e-7
1.937290130375799e-7
1.9449670704019875e-7
1.7784136994854857e-7
1.4358992000876513e-7
9.726508733299278e-8
4.240933634159322e-8
2.3645746084813482e-8
2.3760033690866418e-6
4.761394698115078e-6
5.099928254209895e-6
6.423394751962405e-6
4.812995887647595e-6
3.632164333451099e-6
2.1010265280514246e-6
4.283367434049066e-7
2.5413591040325504e-6
2.3614728869308467e-6
1.7047859794229323e-6
4.137950849838659e-7
1.2988692058942072e-7
1.0227921009128855e-7
3.5415306869008684e-7
3.1806337393855415e-7
1.5506387964470828e-7
3.323511423430627e-8
2.8332097240466804e-8
3.0959895873950864e-8
2.3614593056578207e-8
1.6977714484846357e-8
1.3854408796461492e-9
1.616036843859413e-8
3.647609706067295e-8
7.168398255106862e-8
1.4023218598571995e-7
2.3125363400968326e-7
9.511580089603587e-8
5.754274336874947e-8
1.7265240997141778e-7
9.697451524521141e-7
1.1210905472339527e-6
1.6002118647081757e-6
1.6288609921394713e-6
1.394376992824566e-6
1.147602439020568e-6
8.758528356664021e-7
6.589030095467801e-7
5.171347130924703e-7
4.297723832549997e-7
2.846574961527372e-7
2.1952655469441145e-7
1.1663769566264286e-7
4.9775589023564403e-8
1.7834092669166738e-8
2.2345700137223526e-7
2.2562086987604743e-7
1.9914510365472712e-7
2.496460788081008e-8
1.7539986128724827e-7
2.011298586384667e-7
2.060341664795012e-7
2.2007903892812653e-7
2.3942545202315506e-7
2.541073581821113e-7
2.516233735909712e-7
2.2321370270312097e-7
1.7060604319087923e-7
1.0065739321088047e-7
1.516409906088842e-8
9.281997333964634e-8
4.283002645586884e-6
4.985517511847749e-6
9.072880116254106e-6
9.063616387115092e-6
6.233657395154247e-6
4.453979586106219e-6
6.67107933381221e-7
2.8127094514497786e-6
3.34703467987751e-6
3.7407470980290096e-6
4.696131752805066e-6
8.51765269406527e-7
5.371496920714655e-8
8.742160031079884e-10
6.843953744985513e-8
2.50351915974815e-7
2.7026071631152325e-7
1.2261119960890847e-7
2.3626651882548207e-8
1.4135284170284852e-8
1.8676829693231075e-8
1.3970183213360301e-8
8.752860003043443e-9
1.9224573768468937e-9
1.2509150941084082e-8
2.487027187227956e-8
4.469853477332126e-8
7.807242190970352e-8
1.2609905188392223e-7
8.048475677311223e-8
9.922403097348367e-7
7.588816236779399e-7
2.338624819535817e-7
6.90529578605198e-7
8.754456577915944e-7
9.776852726778723e-7
9.725070120967621e-7
8.599567909488346e-7
6.748609900379115e-7
4.300761100989487e-7
1.5208124797418505e-7
1.794388111431385e-8
1.0872543592614286e-8
8.24812615718784e-9
1.0423043225221459e-9
2.392349317406965e-8
4.626157088846425e-8
9.628287219899041e-8
1.5921015077851155e-7
1.2752865956397057e-8
2.4979941273711038e-8
1.0114809149069704e-7
6.063789905984972e-7
4.5184057301775277e-7
3.8119883388935373e-7
3.2275461556608907e-7
3.1623537825664087e-7
3.184972835625558e-7
3.131546240198e-7
2.8147158064162693e-7
2.1854331328605806e-7
2.1661164367511317e-6
0.000010726650817533034
2.1070875254469243e-6
5.890791939318469e-6
9.552575003785701e-6
0.000012966931113463305
2.241588192805052e-6
7.02180064697218e-6
0.00001396502352578717
0.000014763495326353651
8.381455673104604e-8
1.8214802889198718e-6
1.6737967253165293e-6
7.471467838856741e-7
9.264960242237303e-7
7.008923816904532e-7
3.782325824373814e-7
3.9324092860595035e-8
1.404006466230877e-9
6.612905389499165e-8
1.5996569235874253e-8
3.1823678070122836e-9
1.0631019576847252e-9
2.5331156124379235e-9
1.799023730191633e-9
3.375239609585956e-10
2.1570135105987145e-9
4.493274232568964e-9
7.559888411679083e-9
1.196678486282091e-8
1.7468406117480702e-8
5.3203168937055533e-8
7.838919723987204e-8
3.6042818536265534e-8
4.377395935050994e-8
1.1907052828082041e-7
1.902115979381342e-7
2.1837495940468135e-7
1.6227384461334111e-7
7.370048406108994e-8
1.277187687716353e-8
1.7296708643984097e-8
1.4055932999841347e-8
3.954575523652764e-8
4.1595081407274086e-8
2.27580765675482e-8
9.84518912765119e-9
5.93966394156226e-11
2.9237122846948177e-9
2.134927680511618e-9
4.161388124565199e-10
1.2115098767688555e-9
4.918151520127961e-10
1.0745963352924268e-10
3.178208761026164e-11
6.9113620520357235e-12
3.6469231766738447e-13
6.299687714230765e-13
3.8070157133829744e-13
6.240362610040012e-13
8.727765019495429e-13
9.907195478792272e-13
1.0495258090581363e-12
1.283611598190418e-12
1.8416535505763865e-12
9.136176000174531e-13
1.6436135036818586e-13
4.693760078479835e-13
6.176076821165442e-13
7.22954089568769e-13
8.210388815596112e-13
9.270461979477522e-13
1.048437814689341e-12
1.866904793152433e-12
1.7443055632348445e-12
8.566133260962434e-13
1.742044340880618e-13
0.
0.
0.
6.490597264481628e-14
1.2164265765172184e-13
1.8966257691029519e-13
2.7398812180598793e-13
3.8064628011239237e-13
5.170925147528183e-13
6.929569631655505e-13
9.210681928764587e-13
1.2188384788283387e-12
1.610262395252181e-12
2.1288921882235535e-12
2.822357494265969e-12
3.671617762811862e-11
2.6094326899772694e-11
2.2347018652534234e-11
2.1807599470117442e-11
2.3048730410767253e-11
2.553104385384158e-11
2.9083986851432755e-11
3.372378380265232e-11
3.959029714605689e-11
4.69332445698054e-11
5.6126220339877786e-11
6.770488142211037e-11
1.2964520900622653e-10
3.235075660376619e-10
1.965068424849023e-9
6.777493891673574e-9
8.200586194246964e-9
2.9445476996304288e-9
4.401329573420791e-9
8.544974558917808e-9
3.5817149067729283e-9
2.3719449134593846e-12
4.5648861126476235e-14
0.
0.
0.
0.
0.
0.
0.
0.
0.
0.
0.
0.
0.
0.
0.
0.
0.
0.
0.
0.
0.
0.
0.
0.
0.
0.
0.
0.
0.
0.
2.5910198228440587e-14
3.8759894605388845e-14
5.82329142117202e-14
8.787978500106295e-14
1.3324897938116764e-13
2.0308003337974483e-13
3.112485585056372e-13
4.799914722188575e-13
7.45321272841863e-13
9.961934679800648e-12
2.087515726219336e-11
3.6278896726840967e-11
5.436962559638318e-11
6.780230241654859e-11
6.76554126905565e-11
4.711903284598637e-11
2.5438560384605822e-12
6.750861268152604e-11
1.6339355349592013e-10
2.85097900993623e-10
3.798023324619807e-11
2.369700882451774e-10
2.493857226617992e-10
3.041169183911347e-10
4.005730819678371e-10
5.806101279609884e-10
9.173460446050576e-10
1.4289508218829433e-9
1.7179982218052204e-9
1.2934456401575005e-9
9.98054510270279e-10
8.992647434046564e-10
9.378271097948208e-10
1.0879086633684137e-9
1.3520881626097862e-9
1.7543281174948153e-9
2.3389937819575662e-9
3.1746426834700682e-9
4.362066352266558e-9
6.047282881843433e-9
1.1261908762042324e-7
2.5249474653564917e-8
6.106043705445491e-7
1.9068949542035933e-7
9.543834546984939e-8
4.6017707750965724e-8
2.0060579914680398e-8
3.252992558662871e-9
8.868861828364274e-9
3.460371816176036e-9
1.9373514449418787e-8
1.4682560432280441e-8
1.8722173471828963e-8
4.265675646894617e-8
4.8010498855127774e-8
2.748408935774172e-8
5.470693317468798e-9
1.4140685229244224e-8
9.706816714014274e-9
7.836928302874454e-9
7.0473067998000915e-9
2.260043273126421e-9
3.997652446111789e-9
1.0307616320797612e-8
1.9421574820981235e-8
2.845286650037796e-8
2.5722948938814646e-8
1.782006370847396e-8
1.0104636688131454e-8
2.3673399382886638e-9
1.3651651993497938e-7
3.618589445726319e-7
1.5322262491564678e-7
2.809917250047943e-7
2.5532060691641655e-7
2.2162276009567761e-7
1.780736675294953e-7
1.2925015686632932e-7
8.737478849195791e-8
5.768874334745429e-8
4.0840689857013614e-8
3.4291191944982193e-8
4.573518587820252e-8
7.7552143730382e-8
6.184415512311849e-8
1.8972485853489547e-8
4.9596547750601375e-9
1.1452619040604924e-8
8.86666500773919e-9
7.476872432637103e-9
6.236522666649541e-9
1.1107910624331195e-9
4.936127055518398e-9
1.2617329741744004e-8
2.3637772238195147e-8
2.3438585487236683e-8
1.727525352104709e-8
1.1148464919966736e-8
5.05609874262184e-9
1.893055850932435e-9
1.179960253024468e-8
1.658755013092083e-7
2.0342392601090076e-7
6.594650157745671e-7
4.331962409911277e-7
3.007312353358566e-7
2.1090415564515207e-7
1.387434621914038e-7
9.013478608441595e-8
5.9366663303411066e-8
3.963445874952982e-8
3.041141198932637e-8
6.940566713332447e-8
1.079241027500638e-7
9.317061068451619e-8
4.1524290798168445e-8
1.1392691849991856e-8
3.212299280701365e-8
2.3534767913372667e-8
2.1001492154404473e-8
1.8843686877155592e-8
3.884606191609797e-9
1.3925297437901028e-8
3.213968053905561e-8
4.2405419485130497e-8
4.047857517931482e-8
3.4506751672305266e-8
2.6542030914116524e-8
1.6641041427871645e-8
2.5669649375340287e-9
2.59443975978223e-8
1.1310587502619218e-7
3.3407055286839736e-7
2.6694555953045425e-7
1.2488441385638724e-6
6.24439697408088e-7
3.737230668804885e-7
2.263520321588187e-7
1.2447493649732802e-7
6.538484057472567e-8
4.060588336179813e-8
5.303917383046598e-8
7.412284063877765e-8
3.882910347485213e-8
5.693999830901653e-8
9.760552310766638e-8
6.601067772860837e-8
1.6570693935099695e-8
7.459230101631862e-9
1.2428715633532592e-8
9.665309321285281e-9
8.244304970802494e-9
6.460581350111256e-9
3.1166917662997725e-10
6.3024423263300865e-9
1.5192632506038014e-8
2.8177613711477148e-8
2.7317884187886767e-8
1.9546829412293097e-8
1.203702843640422e-8
4.480312176707225e-9
4.647691720570869e-9
1.8973099760563965e-8
1.9898522628155301e-7
2.3393346085255405e-7
7.895208876873924e-7
5.077842645910592e-7
3.4995703238053487e-7
2.438340463429858e-7
1.5963095766440032e-7
1.0372742055104503e-7
6.902198354053575e-8
4.728068659078255e-8
3.716441224630096e-8
8.18913344413202e-8
1.249445487056159e-7
1.054080370688554e-7
4.5345802346598475e-8
1.4872231672472511e-8
3.709904662899003e-8
2.7338804229877696e-8
2.4574165876729977e-8
2.187430020014504e-8
3.908689799305472e-9
1.682100974468653e-8
3.762329418888923e-8
4.851400045102107e-8
4.631433522152764e-8
3.9585960455201304e-8
3.0491533156557364e-8
1.9224227002955348e-8
3.6542445581216673e-9
2.5774470245353447e-8
3.2950375995553354e-7
4.3794958675080154e-7
9.973249823947349e-7
7.15195633041624e-7
4.7414622272750363e-7
3.197046268817623e-7
1.9437861954459495e-7
1.0825301050836928e-7
5.7647346721846326e-8
4.0808212193262464e-8
5.291148368475003e-8
6.617486029670433e-8
2.9253357266641527e-8
4.635495927479775e-8
1.002122595445144e-7
7.875979074039767e-8
2.098023842815312e-8
5.928258405924951e-9
1.1881259437733753e-8
9.108367118787051e-9
7.549352472799372e-9
5.565684268985766e-9
2.7888672652200586e-10
5.955340568527791e-9
1.332640439017711e-8
2.5725484491814152e-8
3.836695620739994e-8
2.6890568666068494e-8
1.4382416667821117e-8
3.4541747264399706e-9
8.717233086340736e-9
2.127122474676664e-7
4.0634161535865075e-7
4.4643626599044915e-7
4.932149126781476e-7
4.109635549201921e-7
3.368848760210066e-7
2.557492046343125e-7
1.8551105650768833e-7
1.357889339306449e-7
1.0214867793677381e-7
7.862060650351875e-8
1.480970708308162e-7
1.6881801579531105e-7
9.872869662171447e-8
2.506400741191811e-8
5.951902319310444e-8
4.564271921027213e-8
3.773026405686541e-8
3.6539718824734624e-8
2.327229967836102e-8
9.11386221131122e-9
3.847975120738429e-8
5.6099273926759364e-8
5.7764273016337384e-8
5.340955084870874e-8
4.5486477798787795e-8
3.4289550815066606e-8
1.881394347025559e-8
7.008691512563622e-9
7.004576367596984e-8
1.624601507076168e-7
5.607916940267625e-7
2.5985314647593846e-7
2.3615871686941448e-6
9.162576436835663e-7
5.138889477583665e-7
2.8473390573411415e-7
1.411000596944734e-7
6.141013981640653e-8
2.8355051557257945e-8
5.5011741877672455e-8
9.80198234460254e-8
4.311158473195863e-8
5.130587227158649e-8
1.1231057347438566e-7
1.1840850900150271e-7
4.119527087755084e-8
4.593639709812449e-10
1.611598687227943e-8
1.3250215031663108e-8
1.0698857707776968e-8
9.054499157007934e-9
2.695999948357216e-9
5.460750441961304e-9
1.4778344192606114e-8
3.026370156370985e-8
4.5097350547225665e-8
3.360556383418865e-8
2.076335129742249e-8
8.801300395004973e-9
4.903050212011108e-9
2.639557872619644e-8
2.6421784234220287e-7
3.5788948610244935e-7
8.604070997557876e-7
6.498820961541496e-7
4.7248895496515284e-7
3.4580868659221563e-7
2.3669673271756573e-7
1.599510133281487e-7
1.1198387572160323e-7
8.186316714748458e-8
6.414456904676992e-8
1.3228478266428337e-7
1.773502492202647e-7
1.2432271646336834e-7
4.405260657455055e-8
4.074290156481743e-8
4.9904133604348625e-8
3.858822043861452e-8
3.6263815717547024e-8
2.904445684605317e-8
1.1329981009727288e-9
3.104078529133233e-8
5.654615653884848e-8
6.388698594046282e-8
6.009616372925674e-8
5.15521842391867e-8
3.962773240213498e-8
2.4402048592155828e-8
2.9616564574705357e-9
3.7096497482288635e-8
4.798913322427147e-7
5.876790950373248e-7
1.5552600285575328e-6
1.0413267943623006e-6
6.731414592442133e-7
4.413985636675294e-7
2.5849155662233725e-7
1.3453641640181677e-7
5.98641629819797e-8
3.5400679302432804e-8
6.055127549043827e-8
9.341535281046546e-8
3.417216081727201e-8
4.424443073187395e-8
1.218405923409411e-7
1.2285653006781792e-7
4.138484850571205e-8
1.0902049820147759e-9
1.5399405099663413e-8
1.2293484490190103e-8
9.817565143498986e-9
7.761286914115288e-9
9.733482767770977e-10
6.2156794163064476e-9
1.4549741235034538e-8
2.8412868869545384e-8
4.944613924054547e-8
4.410310780099215e-8
2.356095747463312e-8
6.386718575248773e-9
1.2152907700427967e-8
2.901151408473221e-7
5.629283173234863e-7
5.062030373014272e-7
6.110850384300046e-7
5.291017452434656e-7
4.469350141154099e-7
3.496629051034429e-7
2.606599552765237e-7
1.963945513783574e-7
1.53867902637215e-7
1.249712472707715e-7
2.1495355093120244e-7
2.1864713600593048e-7
1.0970205732033649e-7
1.5892096355997213e-8
8.657195206713468e-8
6.232615373610158e-8
5.4014624795277094e-8
5.268140459538046e-8
2.552759560622767e-8
2.149969527695684e-8
5.9160180596635965e-8
7.566087793706406e-8
7.671067507545988e-8
7.13452068643526e-8
6.093881134055959e-8
4.57785536882229e-8
2.4804257054258344e-8
8.862838304004617e-9
8.288976938267759e-8
2.4258473201539795e-7
8.238475426670064e-7
3.547165860763857e-7
3.4926668443954492e-6
1.332460382049825e-6
7.407340333797286e-7
4.034256784132962e-7
1.916211718851342e-7
6.915552779376977e-8
8.458396640043093e-9
4.107993111308119e-8
1.270029209102579e-7
5.056298228064749e-8
5.378847567854203e-8
1.3843135596648799e-7
1.7334104522917617e-7
7.384078671743997e-8
8.982946822537836e-9
2.0261587039400555e-8
1.8418550942347517e-8
1.4443073874613864e-8
1.2267639860083445e-8
5.099944421512724e-9
5.679803568379516e-9
1.703250270221324e-8
3.5583595892421555e-8
6.369333292141462e-8
5.425989553733367e-8
3.326625803746893e-8
1.4361504414121949e-8
7.226570472076131e-9
4.268836701258852e-8
3.623078682787724e-7
4.969504752194737e-7
1.0609377211031108e-6
8.483414359034352e-7
6.321367069629462e-7
4.7251582268823146e-7
3.303622361702449e-7
2.2844796552662507e-7
1.654666461762996e-7
1.274162787169026e-7
1.0423269717291007e-7
1.9831379771228937e-7
2.420073612321691e-7
1.4283847067123235e-7
4.23522195475991e-8
7.064510312554681e-8
6.836833535550194e-8
5.517172927300612e-8
5.33693203908968e-8
3.676648500791815e-8
1.0005460613730537e-8
5.149489929845182e-8
7.955808054978697e-8
8.552266036472825e-8
8.08204077217179e-8
6.98514681621841e-8
5.385635279582496e-8
3.320089869980265e-8
4.803508413723228e-9
4.4176585057310794e-8
7.052736535335793e-7
8.621111791465058e-7
2.3169140425280273e-6
1.5547876429461392e-6
9.972873129192723e-7
6.47138802700847e-7
3.6981284236763584e-7
1.7794516910229802e-7
5.588632855296055e-8
1.3807693889582415e-8
6.587646544977977e-8
1.4345689853908177e-7
4.239421012635042e-8
3.722286515461972e-8
1.4125283826590053e-7
1.7875283585961448e-7
7.45762173550509e-8
1.0081230379714607e-8
1.8125739958245798e-8
1.6539932961997794e-8
1.2737926051552613e-8
1.032571529301298e-8
2.9645939343099244e-9
6.211914676209543e-9
1.5691127838241078e-8
3.0785919227267694e-8
5.6114609410275967e-8
7.336211632461098e-8
3.968612489684192e-8
1.1444635716672292e-8
1.778485974184905e-8
4.0414277155541455e-7
7.7382535084751e-7
5.761749065036166e-7
7.563345467456182e-7
6.814972493928687e-7
5.935741111547593e-7
4.788900235990758e-7
3.6756416808692916e-7
2.854002103405653e-7
2.3242357376766594e-7
1.9922912126619472e-7
3.1368534850061835e-7
2.6874788766710857e-7
1.1372572367634989e-7
2.7020027640798705e-9
1.2259051255438385e-7
8.785874704164349e-8
8.064468372154473e-8
7.646795419121987e-8
2.032696522859908e-8
4.632418111155989e-8
8.911924625929616e-8
1.0382633291245317e-7
1.0520953020245815e-7
9.888519756886072e-8
8.49947254369078e-8
6.393317770369768e-8
3.4892190183903704e-8
9.272951959872674e-9
9.454735101046674e-8
2.835082736441648e-7
1.2678939660958925e-6
5.243315725924889e-7
5.233052932308638e-6
2.023817295142606e-6
1.118298811560509e-6
5.995840050563947e-7
2.678922983659922e-7
6.31878192926478e-8
5.9210090422704163e-8
1.3445312225096689e-8
1.7846759555857344e-7
6.07509591964343e-8
4.5756981734821696e-8
1.5463466909598453e-7
2.433715863407563e-7
1.282838494167496e-7
3.0711621275648396e-8
2.0058280156498224e-8
2.497089190675427e-8
1.910978537379161e-8
1.5932695306279795e-8
8.864472186603207e-9
4.705149363075164e-9
1.79447998115595e-8
3.806168074803876e-8
7.37996139834755e-8
9.230866878954684e-8
5.6162916409995966e-8
2.469305052360749e-8
9.842943263647097e-9
6.676438856473866e-8
4.983971459179135e-7
6.951151368627819e-7
1.2548689798089009e-6
1.091487063357498e-6
8.454120483596281e-7
6.523977634982662e-7
4.7068816703076276e-7
3.357180600802352e-7
2.5253892887802693e-7
2.051038518338068e-7
1.7829146286174692e-7
3.0354708941871334e-7
3.1587661217643245e-7
1.4757024384376975e-7
3.228345221748283e-8
1.2152479220894962e-7
9.602304759421258e-8
8.29326204426055e-8
8.16782774368918e-8
3.7888721025054424e-8
3.400287515115514e-8
8.708355922147801e-8
1.1259605555788103e-7
1.1795761870502244e-7
1.1287273713228315e-7
9.878097284089153e-8
7.673330619032518e-8
4.7725275021760624e-8
8.872691175948334e-9
5.248245382020424e-8
1.098546559267508e-6
1.3449701953329441e-6
3.547843444665039e-6
2.4442399728987307e-6
1.5571368624618369e-6
1.0000299825735219e-6
5.50773522996285e-7
2.2508631305827076e-7
2.828289228496085e-9
8.67517104991458e-8
4.610369488059633e-8
2.5075074405665813e-7
6.117691150298589e-8
9.895844123642047e-9
1.2296260876308412e-7
2.418816643554299e-7
1.3353235363819636e-7
3.6608185106352334e-8
1.2795022169166029e-8
2.1086734396442118e-8
1.593519043135456e-8
1.2728088486511166e-8
6.35824925316896e-9
4.610471578063435e-9
1.462354612122911e-8
2.8887506039952484e-8
5.301155873839861e-8
8.981544838818514e-8
7.633904556200232e-8
2.3945129050355234e-8
2.4071215007527208e-8
5.77461297850922e-7
1.0612498374907348e-6
5.739563145162501e-7
8.766763300982794e-7
8.458806168962592e-7
7.759238032545891e-7
6.582617126062686e-7
5.282073342506203e-7
4.255179594468423e-7
3.581718484679129e-7
3.1801846301877424e-7
4.42893366730813e-7
2.758849964605416e-7
9.929165068803166e-8
4.34430075980159e-8
1.6661948042955882e-7
1.2784106711286406e-7
1.26763824287633e-7
9.78376435823267e-8
1.5454791014535232e-8
9.628277890272819e-8
1.3233776525762015e-7
1.4573072308455612e-7
1.4928332166302968e-7
1.4276828240626725e-7
1.2423313656915285e-7
9.414386062981372e-8
5.254437944078292e-8
7.054402744898219e-9
1.0682973099004157e-7
2.9554231958103327e-7
2.0976927420669715e-6
8.195440669514844e-7
7.950072999903153e-6
3.2429570238339956e-6
1.785210837600444e-6
9.383391847572717e-7
3.6877566069054046e-7
3.5486500892359776e-8
3.743250027094499e-7
3.2847822896624406e-7
1.9631558074103692e-7
6.828483230354717e-8
6.869312085258113e-9
1.188214704525491e-7
3.0184912787062597e-7
2.1634460282846528e-7
7.74364165817618e-8
1.5772112116334852e-9
3.009825149024387e-8
2.4241745709919318e-8
1.9186340910705843e-8
1.3560651290558183e-8
1.0320906299428214e-9
1.5487991940126712e-8
3.3897024132733256e-8
6.635699911377181e-8
1.2212455521918464e-7
1.0873893215227839e-7
4.8621779431717396e-8
9.128741605117835e-9
9.435956317871049e-8
6.857024699924554e-7
9.896399338113376e-7
1.298125674090133e-6
1.3202735715955195e-6
1.0993168333102059e-6
8.979749019843237e-7
6.832464651204821e-7
5.094116654486256e-7
3.980905256122819e-7
3.3618589330413006e-7
3.084033150048896e-7
4.4246199468773806e-7
3.236015414890523e-7
1.2327402271699727e-7
6.718187539794755e-9
2.0170199564763826e-7
1.3630171509414467e-7
1.3097926670040724e-7
1.1481471282351279e-7
1.4852327492810641e-9
9.426989538525314e-8
1.406321595297411e-7
1.5997188654710775e-7
1.6770776239990267e-7
1.644942530915042e-7
1.4733089643962535e-7
1.1649757229016174e-7
7.43547603023485e-8
1.948108972129578e-8
5.88072197370181e-8
1.8481485344723e-6
2.2655475340460545e-6
5.483075989598724e-6
4.105514826738604e-6
2.620689345955863e-6
1.6788569917112907e-6
8.660826088603284e-7
1.8747995985367386e-7
4.288468264915268e-7
7.004358523120631e-7
2.4244986791347463e-7
3.05553939434148e-7
1.1673583540997528e-7
1.795572020102227e-8
2.288327531893539e-8
2.228183827363439e-7
2.251229088341061e-7
9.772026462394515e-8
1.717525280773795e-8
1.840947745624488e-8
1.8530251325272026e-8
1.3907114974831879e-8
9.802680239736824e-9
1.0099161742033029e-10
9.965423221023913e-9
2.081844816609037e-8
3.7660527214328784e-8
6.432708188882805e-8
9.958232250603788e-8
7.167139860058178e-8
2.3833340128874784e-8
9.05102614651631e-7
1.1765843943745963e-6
4.002528852226461e-7
8.481755255290435e-7
9.308582373752496e-7
9.401224199195195e-7
8.721350063436723e-7
7.525912852379661e-7
6.321597495863694e-7
5.319196466689685e-7
4.433689293718757e-7
4.1780607734301617e-7
1.8125123930652559e-7
5.6201425020852894e-8
1.3190924531720993e-7
2.14757761197548e-7
1.9364975820106176e-7
1.880924349380996e-7
1.3625237518421255e-8
1.25693177484581e-7
1.7240037543270005e-7
1.928625206201179e-7
2.0923967717536185e-7
2.201271951030028e-7
2.1757632680264957e-7
1.949037472644124e-7
1.5168059193242278e-7
9.047525922417486e-8
8.495934217455893e-9
1.0879141580446944e-7
2.907424751107445e-7
3.843295079092884e-6
1.4172888869796365e-6
0.000011689233275643108
5.653354611603115e-6
3.1681038308651056e-6
1.6481588210667068e-6
4.057233229675261e-7
9.63361628447467e-7
2.4074984846732555e-6
1.7979872238905811e-6
9.084660778699421e-7
2.349949505118589e-8
3.662985762716116e-8
8.557565573056276e-9
1.9113819895566548e-7
3.099002750667611e-7
1.8050183479022898e-7
5.661955105816557e-8
1.1128851579408158e-8
2.6755791088615135e-8
2.073470819409515e-8
1.587125104669225e-8
6.461469779318948e-9
7.911012220344943e-9
2.1488637696788097e-8
4.1375419487894686e-8
7.57659397582643e-8
1.323108936755042e-7
1.413160115813199e-7
1.4856094323004582e-8
1.1168143927031422e-7
9.956088827273994e-7
1.4575519652111316e-6
9.319812922154202e-7
1.3218450777856857e-6
1.280424428975556e-6
1.1714423120276735e-6
9.842197636296583e-7
7.847088371121204e-7
6.261144635703428e-7
5.077778360985692e-7
4.027305712007052e-7
3.40469017512044e-7
1.5864283358797915e-7
5.917609904117989e-8
5.584855126463347e-8
2.4698756372799503e-7
2.1072510166438575e-7
1.9846223039257675e-7
3.710179472572339e-9
1.5687977814948268e-7
1.9577908274224166e-7
2.1112095050185427e-7
2.2899237473355827e-7
2.4682502046548773e-7
2.545447382518122e-7
2.407046274092455e-7
2.0060203388014058e-7
1.386687859289838e-7
5.9238470546909436e-8
4.171170417854316e-8
3.4499007211148362e-6
4.332478139597764e-6
7.8871941198849e-6
7.602721101534061e-6
5.168541743922366e-6
3.5681900938046092e-6
1.5281759559815561e-6
1.4593641709024594e-6
2.915130895745106e-6
2.575363177749331e-6
2.099800913681589e-6
1.5053622666174147e-6
1.0912739464698299e-7
1.9473806671284282e-7
7.707536628444353e-8
1.8448132401772168e-8
1.2589547219620403e-7
2.0910308728837797e-7
1.0779049360584477e-7
2.3448869544469806e-8
5.790305779485808e-9
1.1848490227649128e-8
8.880370152182005e-9
5.644029634590092e-9
9.348312069012761e-10
7.466540561976184e-9
1.4427035519647406e-8
2.4443249783000892e-8
3.806914246541539e-8
5.072351076036498e-8
3.3205775154867134e-8
4.489602092319185e-7
5.049116215016655e-7
4.658215430577051e-8
4.3039609042743447e-7
6.298464565582987e-7
7.79429155494716e-7
8.595394887396727e-7
8.283829519763775e-7
6.779786754181703e-7
4.3366948168918567e-7
1.7905138529546412e-7
8.159446212700791e-8
3.123931111932064e-8
3.2316485082587217e-8
2.35702733287259e-7
2.5701635052054135e-7
2.8490346768083714e-7
8.033370677560017e-8
3.154890305689048e-7
3.080407131260449e-7
2.821341186557063e-7
2.8669715076544936e-7
3.101450512115976e-7
3.3913285290262516e-7
3.588856459572369e-7
3.512243733759731e-7
3.040910091686609e-7
2.2099303909744207e-7
1.1126513875250924e-7
2.3953617530950193e-8
1.9485360594180797e-7
7.818402298674019e-6
3.246287276787326e-6
0.000013748915849817969
0.00001175826711717656
8.047544709316995e-6
5.233531734708809e-6
2.0294180535930164e-6
3.3419593998893246e-6
4.386664221935031e-6
7.663626419146634e-6
4.520700469694652e-6
2.1546676325570692e-6
9.998047939713935e-8
2.656717849387365e-7
1.2365669307002223e-7
3.93831701357734e-8
1.377744157544577e-7
2.1016597152499502e-7
8.824532972030326e-8
1.7342432850162925e-8
5.888877319565648e-9
1.1078440837642915e-8
8.243548788963764e-9
4.546101921819479e-9
2.524479930548515e-9
9.226731001168395e-9
1.7038155369872878e-8
2.8610156006990622e-8
4.4643044996446474e-8
5.7276992580305675e-8
8.178727959488263e-9
5.193838612951149e-7
5.009505622015578e-7
7.333937279871737e-8
4.912310484804549e-7
7.230912785654021e-7
8.88997319027959e-7
9.328218875027369e-7
7.961903552196828e-7
5.111871118266426e-7
2.115897155373756e-7
3.1802332345106815e-8
1.7634222604991038e-8
5.8920558079346625e-9
1.1989768843599224e-8
5.2304759536063465e-8
1.0917769119415167e-7
2.2340800378280807e-7
7.19747526933674e-8
1.0067706810682385e-8
7.412560233754087e-8
3.799044374394161e-7
6.512236799859383e-7
5.205455130180636e-7
4.1208860915156613e-7
3.977263709369102e-7
4.049197299255913e-7
4.0951385099660505e-7
3.902631197543389e-7
3.3066703637284625e-7
2.3764139415312302e-7
3.63489012445565e-6
9.252389503500317e-6
4.579632418732635e-6
9.087309623595578e-6
0.000012897987561921041
0.000010324852796244156
3.0719026998610614e-6
6.373843345940935e-6
0.000013125818280169852
0.000013756235601501587
1.5073719211692296e-6
2.285575528716491e-6
1.1182855753579365e-6
6.509555750880996e-7
5.298123233459803e-7
8.303868157801335e-7
1.056598269494719e-6
1.1611092440911722e-7
9.416456073240107e-8
8.311108416778377e-9
1.3967156354694544e-7
8.704476135301186e-8
4.094283890668756e-8
5.209372956923076e-10
1.5773489895322913e-11
2.6403141993174485e-11
2.4836042304330954e-14
8.275125574443372e-14
0.
5.906461541469098e-13
4.2588211182210424e-13
2.5528968235452243e-13
2.7604221099961667e-13
3.2364269800559834e-13
3.781230208656451e-13
4.24823126204553e-13
4.4362402504506613e-13
4.098274425811964e-13
3.092335379925942e-13
1.5961066821517873e-13
0.
1.246331676524405e-13
4.858165321001185e-13
6.93927671013762e-13
4.058251406655441e-13
1.9443188948683476e-13
1.310725709489428e-13
1.2069367710609543e-13
1.3205114155348619e-13
1.548430124987678e-13
1.8613033658819963e-13
2.2590372669850013e-13
2.7552364085698277e-13
3.372395058266227e-13
4.1414316684262703e-13
5.103160046397844e-13
6.311346191649729e-13
7.837182377288438e-13
9.775832083317494e-13
1.2256010381610023e-12
1.5454046161460222e-12
1.9615367350369916e-12
2.04255278649619e-11
1.1545177932376192e-11
9.128155880147375e-12
8.731902078953951e-12
9.257659191540359e-12
1.0386081075373302e-11
1.20374160316299e-11
1.4236329059816968e-11
1.7074999772650184e-11
2.0708988935618572e-11
2.5370356790781044e-11
4.396132562425256e-11
1.0119735452766819e-10
4.402533142752637e-10
4.494075551923377e-9
7.988096132021637e-9
1.7393720126392674e-9
1.6485510757487118e-9
1.1775283585007536e-8
1.4798920862528271e-9
1.535474195436204e-11
3.1599156659142997e-14
0.
0.
0.
0.
0.
0.
0.
0.
0.
0.
0.
0.
0.
0.
0.
0.
0.
0.
0.
0.
0.
0.
0.
0.
0.
0.
2.3626878806009463e-14
3.276273910310287e-14
4.6600611341245907e-14
6.731174681100703e-14
9.812787420050442e-14
1.4393390158165074e-13
2.1215163492714952e-13
3.141065201546526e-13
4.671824134226048e-13
6.982478860525816e-13
1.0491694201201057e-12
1.585782597929535e-12
2.412706891357532e-12
3.613852238104887e-11
7.043216822409474e-11
1.172785954702665e-10
1.7258635736169385e-10
2.196284092976698e-10
2.3715664995390924e-10
2.0644917792513692e-10
1.1561472895306035e-10
4.017818003515201e-11
2.6037098556954104e-10
5.409627266351483e-10
8.761418544781245e-10
1.4706822785942813e-10
8.385640346777458e-10
8.942951465837301e-10
9.90645127700063e-10
1.21258258807529e-9
1.6837016350558808e-9
2.6371026771571794e-9
4.2298670969572834e-9
5.484514161061963e-9
4.1529597444462635e-9
2.919115091040465e-9
2.2378867460487532e-9
1.939386716434946e-9
1.9091388684285558e-9
2.101228067524638e-9
2.519684197304554e-9
3.2096637043442668e-9
4.259161679606159e-9
5.810153170979542e-9
1.0510314604946292e-7
2.105675203357342e-9
7.911805400308017e-7
2.1638215148573377e-7
1.1481227511380088e-7
5.936617815793563e-8
2.909634745697659e-8
1.0724732468791366e-8
1.7163835437210812e-9
7.273034347404362e-10
1.5742709261084407e-8
1.398275338444087e-8
2.63685337768023e-8
5.065115936979736e-8
4.787677032769475e-8
2.3583418195882144e-8
1.3656788930164512e-9
1.4184383396205995e-8
9.91364827191494e-9
8.43528862010404e-9
7.284296664436929e-9
1.0576223590673657e-9
5.667304266693944e-9
1.3298328623361544e-8
2.3825558359715334e-8
2.886476077103175e-8
2.3331981411313916e-8
1.5942212113993263e-8
8.58653988714618e-9
2.335635764103113e-10
1.3077363011617565e-8
1.6090832609410662e-7
3.0427749026462174e-7
3.6126013767566576e-7
3.593197979210311e-7
2.65640834219371e-7
1.9843825685410707e-7
1.3603177361216117e-7
8.680703718498234e-8
5.648412216390301e-8
4.5255051640659964e-8
4.8760929180645475e-8
4.781707774836404e-8
7.527306166402324e-8
6.827384920424646e-8
2.3914433665042625e-8
1.3723491154767489e-9
1.2144052651109126e-8
9.95346349568326e-9
8.244453275101195e-9
7.410057577653217e-9
3.263682186437879e-9
3.442802371315694e-9
1.1213004704906244e-8
2.0476616675641947e-8
1.975903867282598e-8
1.572136334687997e-8
1.1244779648443869e-8
6.426156612826349e-9
8.697204131143328e-10
6.654394598810037e-9
1.9159651023419454e-8
1.7367683008187192e-7
1.2567969277507042e-7
9.331387351616051e-7
4.1998079074313206e-7
2.6253474572804273e-7
1.6523717937888665e-7
9.925025866539641e-8
5.953850043966798e-8
3.53527505365018e-8
2.2429778837010316e-8
2.2603104912149317e-8
4.4320250565202463e-8
8.477897703154147e-8
9.111195657889137e-8
5.023863861928333e-8
7.180412165349983e-9
2.9083115804783417e-8
2.097532972572039e-8
1.7443083114255787e-8
1.6357482115016897e-8
7.452572147117703e-9
7.2244734666332284e-9
2.200437340160991e-8
3.732679407384658e-8
3.993021494572067e-8
3.4387878851067184e-8
2.656006584637988e-8
1.7485449515231744e-8
6.2246313215043685e-9
1.2151151046025367e-8
2.413509040270608e-7
3.9418035669276185e-7
6.226271261065013e-7
5.381532650313696e-7
3.799380688076682e-7
2.719715536719242e-7
1.768081205551866e-7
1.0585941171074371e-7
6.195812371664398e-8
4.3195030234437855e-8
4.590661999147905e-8
5.191452359643865e-8
2.9152087900148927e-8
5.4165423801153264e-8
9.095543305361573e-8
5.066318787288002e-8
9.980530176725167e-9
8.712007180860117e-9
1.0105628890124814e-8
7.762877981242208e-9
6.661454053480476e-9
4.1853129897160245e-9
1.3617414598688087e-9
6.716513064533188e-9
1.4529715748014884e-8
2.694496369720528e-8
2.8653478791232242e-8
1.873163582265244e-8
9.892001396293148e-9
1.6051291580750819e-9
8.208624229362101e-9
1.7986053042123858e-7
3.1813118610255813e-7
4.6289145436996887e-7
4.484719566395269e-7
3.551260137295874e-7
2.7947946445887356e-7
2.0397486673273738e-7
1.433192392492357e-7
1.018038678890212e-7
7.364599084063001e-8
5.458139564697191e-8
1.1234402204440817e-7
1.410955967976615e-7
9.386990640639075e-8
3.096258995700286e-8
4.164806401493812e-8
3.8006287662625e-8
3.0116933260672285e-8
2.8610150559592867e-8
2.1447602352596953e-8
3.0393385962580946e-9
2.703199262055594e-8
4.585445957327393e-8
4.918666631675041e-8
4.5488095126321654e-8
3.871510971933505e-8
2.9387675209973512e-8
1.676935224394518e-8
3.962193292584891e-9
5.512069572206096e-8
1.3154721637925145e-7
4.4001431305213113e-7
2.3538906143396203e-7
1.803989846967529e-6
7.396106685468193e-7
4.2123408179382345e-7
2.3899662773360756e-7
1.2270071276057536e-7
5.888888675363499e-8
3.5139804253227236e-8
5.869869853008876e-8
8.685031785801722e-8
4.026351172079098e-8
5.0736960618573226e-8
1.0022825464919166e-7
8.993970011830984e-8
2.6982960515084353e-8
3.9124824156278345e-9
1.372147402244999e-8
1.0899199776700416e-8
9.000022157322341e-9
7.489010263446627e-9
1.553209988934494e-9
5.408023934194103e-9
1.388191580745503e-8
2.773657772138654e-8
3.467366879134175e-8
2.5113229753865317e-8
1.5547399398680384e-8
6.413603113691318e-9
4.110273861409192e-9
2.019213305999251e-8
2.2082613610889695e-7
2.909128475026356e-7
7.762877707942095e-7
5.583079880376204e-7
3.985721082017021e-7
2.8701235930639046e-7
1.934053640191419e-7
1.2863215991437316e-7
8.795289771049022e-8
6.207444634046297e-8
4.783782503241058e-8
1.0308655626275123e-7
1.4651423383579661e-7
1.1261399759809638e-7
4.398292146194113e-8
2.6813120821691884e-8
4.181617620164426e-8
3.157423098281384e-8
2.9064818510517028e-8
2.4706964076017977e-8
1.7755323198494514e-9
2.2607980098852325e-8
4.563518124388428e-8
5.432676173633224e-8
5.1199399793059206e-8
4.377518920808467e-8
3.3638054106065615e-8
2.081543274714464e-8
2.6209295183563837e-9
3.269390668749963e-8
3.8617301652782107e-7
4.802846448575724e-7
1.2231264975885567e-6
8.307871837540324e-7
5.41272364037707e-7
3.5833120264676675e-7
2.1321787392677127e-7
1.1526944305753437e-7
5.782597066070578e-8
3.978348990399497e-8
5.6791082128363874e-8
7.577096163857675e-8
3.1066012795523715e-8
4.512876942495056e-8
1.075537073328505e-7
9.513847562969216e-8
2.8049087714534296e-8
4.413041483977718e-9
1.3253859679680514e-8
1.0261855072912045e-8
8.376941607465168e-9
6.4134356876973295e-9
1.931997803192343e-10
6.015691612228672e-9
1.3689415011320264e-8
2.6571260021358002e-8
4.317825905191209e-8
3.281595526568558e-8
1.75862327464681e-8
4.570395558006627e-9
9.654328806004918e-9
2.4005206600417546e-7
4.6667038091651065e-7
4.635682014850279e-7
5.360515512547875e-7
4.548417073138571e-7
3.7822217866072707e-7
2.912127080925073e-7
2.1374247501165307e-7
1.582166321156641e-7
1.208142225902631e-7
9.472575927073303e-8
1.7198646774406766e-7
1.8792906864994537e-7
1.0366657365219952e-7
2.2197297677956203e-8
6.934358488731097e-8
5.141748247016004e-8
4.325806146935848e-8
4.208837336306079e-8
2.4556633923859337e-8
1.2992379661330089e-8
4.5757498176075476e-8
6.31511265684705e-8
6.44376236930241e-8
5.964888528430323e-8
5.081872072442713e-8
3.820686646917019e-8
2.071741017744208e-8
8.246262907074415e-9
7.690636384824952e-8
1.8935515183129246e-7
6.491419366545624e-7
2.873065439589752e-7
2.7558553857271985e-6
1.0538856340238444e-6
5.884466644888639e-7
3.23500458645988e-7
1.5792800499393297e-7
6.495372785664524e-8
2.367132657510189e-8
5.196174852989825e-8
1.0709665956439193e-7
4.5885281970987104e-8
5.3309136330795875e-8
1.2284976485836583e-7
1.374722160154983e-7
5.145374152503088e-8
1.9461927398902146e-9
1.800431556024187e-8
1.5150223806750335e-8
1.2111576580267944e-8
1.0288530796045924e-8
3.4695968032416992e-9
5.710913506604098e-9
1.5904698837728197e-8
3.281561992937746e-8
5.254288095221613e-8
4.026750655990974e-8
2.484449214102002e-8
1.0618772385272702e-8
5.698409580032915e-9
3.1779289433573976e-8
2.996981172889484e-7
4.0860842174075974e-7
9.40051718973447e-7
7.245738744093964e-7
5.309771601967332e-7
3.913247622443935e-7
2.696764033985198e-7
1.8353355018707275e-7
1.2988314099490894e-7
9.656477902159664e-8
7.661004228018933e-8
1.5389809718681502e-7
2.0045008811832648e-7
1.3317823551111591e-7
4.4566382179507576e-8
4.983604145378478e-8
5.620070883183079e-8
4.399992462644086e-8
4.174694883844304e-8
3.220261615753477e-8
3.2536281867239475e-9
3.724466680736689e-8
6.444985532423868e-8
7.14280348954866e-8
6.72327302468948e-8
5.778827200947292e-8
4.443894807537652e-8
2.7337609206459474e-8
3.4533455259451085e-9
3.995100048386861e-8
5.527001392839625e-7
6.74747600778296e-7
1.8058819156823177e-6
1.2067080525250628e-6
7.78035696885293e-7
5.084076728459512e-7
2.9559083360058587e-7
1.5059461728086873e-7
6.168504088278958e-8
3.1638349755570426e-8
6.332341871528969e-8
1.0770777053633504e-7
3.695558127490706e-8
4.426990373161021e-8
1.3245971119655267e-7
1.41668989012974e-7
5.1095202028579805e-8
1.451076722335333e-9
1.7008454178151128e-8
1.3921188610674503e-8
1.099432877790202e-8
8.791254845862216e-9
1.5198368593900964e-9
6.495841152434572e-9
1.5477281179327688e-8
3.0276395039738666e-8
5.375075441251455e-8
5.316046590801451e-8
2.8391365403313057e-8
7.837721672633738e-9
1.4191230692553123e-8
3.305117361998477e-7
6.389250927425622e-7
5.445413650463881e-7
6.728038729143662e-7
5.888737482981748e-7
5.016287139859898e-7
3.958275311304846e-7
2.974890615221733e-7
2.261213382810885e-7
1.793153092089084e-7
1.4814927611426901e-7
2.4788094530117237e-7
2.407693096191263e-7
1.1415820144950817e-7
1.16026814151558e-8
9.900060607836578e-8
7.083101464345862e-8
6.238892495459413e-8
6.068896904876006e-8
2.5875301183753162e-8
2.8116704352867905e-8
6.901446657882856e-8
8.540212510907204e-8
8.648224627303997e-8
8.067159813030934e-8
6.901739692660981e-8
5.1841705065753246e-8
2.8129350904066732e-8
9.194791274183554e-9
8.75147808996036e-8
2.6505251102645724e-7
9.619856325532358e-7
4.0956644989379405e-7
4.0602035536662915e-6
1.5538300808554757e-6
8.625188824975366e-7
4.678149932659453e-7
2.187792928212226e-7
7.207034202856904e-8
5.200214572262907e-9
3.06283802878756e-8
1.4273507155547167e-7
5.441249139680517e-8
5.435158624068204e-8
1.4970801288462903e-7
1.981254368852262e-7
8.997252229326703e-8
1.4453192835649682e-8
2.1732418035071346e-8
2.097773187348746e-8
1.6299548707155023e-8
1.3805722761409146e-8
6.3095756194587236e-9
5.7363075815352886e-9
1.809582256156894e-8
3.798195731944724e-8
7.044967180228552e-8
6.5645554729834e-8
4.0122085133454274e-8
1.7408911803685883e-8
8.404681502612098e-9
5.123202393849423e-8
4.123085996407657e-7
5.670216261593157e-7
1.1578959774421799e-6
9.464396380461912e-7
7.122067004731666e-7
5.368036612628921e-7
3.7843290766417695e-7
2.639314326892796e-7
1.9336879897657658e-7
1.5145927031189932e-7
1.261104885813719e-7
2.322300554330533e-7
2.719876756134334e-7
1.4901325323904705e-7
4.081714149818255e-8
8.524111721041995e-8
7.773553586564575e-8
6.386157905357702e-8
6.231392393105256e-8
3.949787141563577e-8
1.5626642754323987e-8
6.232122395317119e-8
9.087852578474286e-8
9.664531481258173e-8
9.163151062191752e-8
7.947174355557516e-8
6.138316699675034e-8
3.791357036942405e-8
5.968161863191241e-9
4.7415929312240405e-8
8.264131839657451e-7
1.0110454942670697e-6
2.709911554642415e-6
1.8307244176946655e-6
1.172136731813657e-6
7.584579859540707e-7
4.2937993578088044e-7
1.9898993456602528e-7
4.870081909561909e-8
4.2262409570932474e-9
6.564120671870015e-8
1.7243338809716714e-7
4.723615446223546e-8
3.200405818807032e-8
1.4514188275073992e-7
2.0240633506210116e-7
9.109964710271944e-8
1.6660205683248795e-8
1.8467756282032704e-8
1.8555071681986327e-8
1.4132936458261042e-8
1.1469171113031756e-8
3.998170778846314e-9
6.113107446273057e-9
1.6129400612267532e-8
3.16770083451195e-8
5.8065692117055e-8
8.692391822970992e-8
4.9255348071241154e-8
1.4547569372417925e-8
2.042797244421333e-8
4.633730610169595e-7
8.797044858661342e-7
6.030776294385102e-7
8.223245550456374e-7
7.540411124768772e-7
6.656262949331617e-7
5.44188742742166e-7
4.22717048705582e-7
3.3175935425539816e-7
2.7324017107113845e-7
2.3757218040173544e-7
3.619052039811829e-7
2.839919179527795e-7
1.1300310106937858e-7
1.255966756796587e-8
1.392788985979859e-7
1.0086107027831134e-7
9.475116502921042e-8
8.713062788801243e-8
1.4283867498548075e-8
6.05149829902621e-8
1.037268354084463e-7
1.1812792624297882e-7
1.1998525882744307e-7
1.133344707466171e-7
9.773645270145484e-8
7.36253426664084e-8
4.039471103248132e-8
9.080556978552823e-9
9.98678583416131e-8
2.9053142722094885e-7
1.5131006060476924e-6
6.161210666450315e-7
6.118014313400552e-6
2.3985360116978263e-6
1.3238711957668807e-6
7.061028147830923e-7
3.063640151067714e-7
5.12907942619284e-8
1.1481012988743254e-7
6.425367399724674e-8
2.0079322657403348e-7
6.501584830393203e-8
3.85519469288298e-8
1.5524890542534346e-7
2.711802531358521e-7
1.5416425812119735e-7
4.278268444540305e-8
1.7645448072800954e-8
2.7878134349912682e-8
2.1311620639671573e-8
1.755303860423705e-8
1.0639878189550398e-8
4.030062649654499e-9
1.8140599424311098e-8
3.8696724353628576e-8
7.567545463929253e-8
1.1299835310520329e-7
6.979805076034117e-8
3.087774551242029e-8
1.0638464468322294e-8
7.76105465166603e-8
5.668180406096993e-7
7.965840457705194e-7
1.3286700228878125e-6
1.2024810397196634e-6
9.484078409876496e-7
7.426691814541854e-7
5.433578774207749e-7
3.9234198163502787e-7
2.987530992329698e-7
2.462618457001333e-7
2.1843140584270322e-7
3.548935810205744e-7
3.3804705170724084e-7
1.451197616980964e-7
2.651106901895462e-8
1.4699844607196512e-7
1.0957557740219418e-7
9.752959990363376e-8
9.538477222725854e-8
3.3201378257488026e-8
4.944922498398331e-8
1.0478363307810414e-7
1.2881465022951163e-7
1.346152925597528e-7
1.2969325816146746e-7
1.1422181082272612e-7
8.9109795507674e-8
5.5746113532082216e-8
1.1537331548850126e-8
5.58314862600478e-8
1.3173935672275742e-6
1.612233169408137e-6
4.172392829713116e-6
2.934737542832509e-6
1.8690333807422382e-6
1.1983650807823647e-6
6.496607955495315e-7
2.3975026279899295e-7
6.384443480948448e-8
1.8268753285080642e-7
1.089727502477475e-8
3.0496047717447305e-7
7.384333638244858e-8
3.984042166704832e-9
1.0202309142250273e-7
2.5767595376539475e-7
1.6111888822532365e-7
5.135945381329802e-8
7.004230227126256e-9
2.2560933730869348e-8
1.73769986105369e-8
1.3657905681240662e-8
7.842454530805716e-9
3.66191354079574e-9
1.3973948765949165e-8
2.7794881630375317e-8
5.0797707051208844e-8
8.715025221619358e-8
1.013658369775509e-7
3.297498632565969e-8
2.6069595218013355e-8
6.728757214027457e-7
1.1856177826953379e-6
5.560390935841827e-7
9.165297188244623e-7
9.131986788672703e-7
8.582268890417091e-7
7.450390229232559e-7
6.094079072180107e-7
4.971060196227146e-7
4.2033019299682613e-7
3.713110608161253e-7
4.795994125629988e-7
2.602878056994872e-7
8.97881031224456e-8
6.447948253494617e-8
1.84564432759126e-7
1.4780969538304275e-7
1.4994848731242176e-7
9.406258613661349e-8
4.253835512718257e-8
1.2133660982784864e-7
1.529667384400251e-7
1.6691119596953887e-7
1.7220326358791561e-7
1.6619778180972595e-7
1.456874356501327e-7
1.1102788938527294e-7
6.292389598063462e-8
4.3113777478699935e-9
1.1065870827858342e-7
2.975041603487413e-7
2.5785156465577388e-6
9.859356858891069e-7
9.239769683669763e-6
3.930838091171339e-6
2.1697456150299284e-6
1.1352679542084584e-6
4.1293248567528955e-7
1.4822621999452906e-7
7.098676372472847e-7
6.691577497364636e-7
7.449558194515087e-8
6.219945635209021e-8
1.4411547095966475e-8
8.642897686007828e-8
3.0157264966009065e-7
2.529979572324321e-7
1.0275094694793324e-7
1.1861405371089837e-8
2.9918370929649566e-8
2.6438088661555347e-8
2.0469177680537196e-8
1.521262516237579e-8
1.001580906288166e-9
1.4090307953121314e-8
3.1680503485541005e-8
6.163230712145986e-8
1.1496013905867262e-7
1.4613284282140457e-7
6.570317869246661e-8
6.382595110808866e-9
1.034487318890966e-7
7.836179874734819e-7
1.145006913458302e-6
1.2716213697951193e-6
1.3994483345930223e-6
1.208176382498593e-6
1.0146873386825853e-6
7.91583665243484e-7
6.00926727882297e-7
4.739191191065217e-7
3.9992481878131495e-7
3.6382005110163227e-7
4.714711588286159e-7
2.8993021020257086e-7
1.0762137108487983e-7
6.968464954052344e-9
2.2106960052551725e-7
1.5553008250795062e-7
1.5482792137576424e-7
1.1253658349099099e-7
3.761664533549607e-8
1.2709468002211375e-7
1.6481541940960202e-7
1.830908733111999e-7
1.9325477617534935e-7
1.9218677057078537e-7
1.7451004075009485e-7
1.3961779955957039e-7
9.070496679718782e-8
2.7712323579769327e-8
5.8428320340536575e-8
2.287252402970038e-6
2.8047575425538814e-6
6.365855429987323e-6
5.066261347787088e-6
3.2670604821803672e-6
2.1135409144581632e-6
1.0562016665560882e-6
6.534159365437224e-8
9.763054197201715e-7
1.2822241161339828e-6
5.708926462978065e-7
1.413205315971018e-8
1.4073497518796184e-7
3.3097417380872152e-9
1.0079547983733189e-8
1.579555491293589e-7
2.4722807164269235e-7
1.3354823089693329e-7
3.579199426908524e-8
1.1020506759550396e-8
1.889128791521787e-8
1.4232149585429921e-8
1.043205651037872e-8
2.150281445766596e-9
7.784336114618027e-9
1.743273289085976e-8
3.151590339556667e-8
5.333158459478584e-8
8.290827708170954e-8
9.714430223067783e-8
1.6532982745003813e-8
1.1162565014310537e-6
1.0530137307307666e-6
3.039598153123647e-7
7.88544277676882e-7
9.240669533681414e-7
9.796828349173048e-7
9.493356115091773e-7
8.461388751101846e-7
7.169777425119364e-7
5.847081324916112e-7
4.3615969337214e-7
3.1464515018374184e-7
1.3057379706013806e-7
3.2809526742816503e-8
1.759769168193863e-7
2.476629167375811e-7
2.3278287858397772e-7
1.8098531664958952e-7
7.384879840584998e-8
1.811128353134832e-7
2.0552601528187384e-7
2.217736436993655e-7
2.4101798979408585e-7
2.5722884614760346e-7
2.5929922540640333e-7
2.370694158148831e-7
1.884629485323687e-7
1.1767987554212385e-7
2.50556176374116e-8
9.976991797239631e-8
2.792775708435274e-7
4.929440485658201e-6
1.806373053102751e-6
0.000013014701885742445
7.15951559600607e-6
4.1269061298988256e-6
2.190557991855016e-6
2.5085730238785524e-7
2.2679924695985302e-6
2.987334849399314e-6
2.4938262892757e-6
1.980112150847196e-6
2.0930780861368223e-7
1.2760891569692932e-8
2.4094058514436735e-8
9.229959848142629e-8
2.8455998288958607e-7
2.3066363790339837e-7
9.30282995212109e-8
9.355966422203113e-9
2.3131497281423865e-8
2.098583677306715e-8
1.575594002868986e-8
9.073725816507285e-9
4.174484796662168e-9
1.6350560071875835e-8
3.186471148373505e-8
5.726726712301297e-8
9.874994107997893e-8
1.492366152740668e-7
5.000888567149095e-8
1.122231158845436e-7
1.2311944243522565e-6
1.4787388105655708e-6
6.972103311476425e-7
1.2137125809448888e-6
1.281797033295733e-6
1.2497930071780396e-6
1.1069143370724454e-6
9.081872008388002e-7
7.152068182726754e-7
5.323824418338242e-7
3.1441551999349747e-7
1.9910694383084598e-7
8.856215130556908e-8
2.9182350183837922e-8
8.757429376973842e-8
2.854367252602759e-7
3.015712862920923e-7
2.1476603230690213e-7
1.3428083924965304e-7
2.4197603221495473e-7
2.4189911871698464e-7
2.4501695382277463e-7
2.627488934007584e-7
2.8641833620208077e-7
3.0345141475781055e-7
2.980224404418974e-7
2.593396310907962e-7
1.9047691743847768e-7
1.0015738503656406e-7
1.0211311895640738e-8
4.369869901379995e-6
5.682958250264943e-6
8.338644887911916e-6
9.661375679393606e-6
7.1775861055389345e-6
5.677658547800419e-6
1.5000593237424163e-6
2.6632309822416044e-6
3.5332209626579184e-6
3.940578780410649e-6
4.747414648410042e-6
2.169192074355374e-6
9.170699968180928e-7
3.279836724309579e-7
3.4569287864098353e-7
1.4470775865050026e-7
2.4462152317408977e-8
1.0330356003134573e-7
1.6405018176250556e-7
5.6868155427640164e-8
1.0272990873585225e-8
4.359396589633348e-9
7.202923411417757e-9
5.15466815105419e-9
2.359487815877124e-9
2.6134522305034206e-9
7.0658027829322185e-9
1.2480951833869941e-8
2.0047343652194363e-8
2.8675683809323272e-8
3.013006363745089e-8
1.8160539185843126e-7
2.545976638275978e-7
3.681577752342444e-8
2.0238962153265357e-7
3.65674526896096e-7
5.078268144930525e-7
6.031488246921469e-7
5.79970378680163e-7
4.13864838612402e-7
2.0004202367641607e-7
5.581199068826244e-8
2.1916176233424174e-8
2.2760106526450333e-9
4.149950081016612e-8
1.576353679081394e-7
1.912162187572873e-7
1.1511576872793264e-7
8.997959498834722e-9
1.4993331719804706e-7
4.853818510345274e-7
5.142894513491747e-7
4.064249977555335e-7
3.814736918881788e-7
3.9618959619088736e-7
4.191664813778278e-7
4.3234586919341084e-7
4.142688136122066e-7
3.50900518781313e-7
2.4967134262565097e-7
1.2545710365643514e-7
1.745054594107054e-8
8.275814641939767e-6
4.616841777637323e-6
0.000010727252325334081
0.000014758231207273562
0.000014064665724478491
3.1595840735099858e-6
2.9807705578663e-6
4.743251799665614e-6
9.022417389141576e-6
0.00001331374125025485
5.88031956542803e-7
1.6723435255930746e-6
1.2712320838180248e-6
3.279105805986392e-7
9.705876849115441e-7
6.925752317939456e-7
3.564622567376172e-7
2.811756134159764e-8
5.712873820928607e-9
8.026806070639924e-8
2.024961992868677e-8
3.984490589768266e-9
1.1773047164454947e-9
2.944486826735976e-9
2.0969172910600923e-9
4.54364721605001e-10
2.368825682156978e-9
5.0290340015462834e-9
8.503966325597597e-9
1.3334642594335247e-8
1.844504719718743e-8
6.07475585305689e-8
9.370762312427206e-8
4.549249132188266e-8
4.6814042277551645e-8
1.3078138975308155e-7
2.0623415344118242e-7
2.3691517761293123e-7
1.8110435755461944e-7
8.892317109203667e-8
2.5748732804892507e-8
4.517142250781067e-9
1.2157522241410093e-8
2.123555116135189e-8
1.594556023247519e-8
1.0053615061500356e-8
2.0606110889602994e-9
8.484502786307724e-9
5.211563818137874e-10
5.331880421926526e-10
9.775515839424224e-10
1.6963440075253074e-10
5.861248823622993e-11
3.1075287506847525e-11
5.404430842188887e-14
4.3291040427325286e-13
4.2386950738405236e-13
5.583732640675757e-14
6.595949403424699e-13
4.829186998212057e-13
3.5032967308931e-13
1.755174798163072e-13
4.290555542387715e-14
1.2531237238369238e-13
4.068075766784531e-13
1.143780227465218e-12
4.460206803385565e-12
1.7182912926532285e-12
1.1956636660318995e-12
1.0572548971003729e-12
1.052089407441461e-12
1.1179083335023953e-12
1.2315264224688078e-12
2.1051683971588562e-12
1.8190007670905796e-12
7.341926045429961e-13
6.729196849605407e-14
5.145522660820822e-14
0.
5.827149441791017e-14
1.3255787955694875e-13
2.142794449816032e-13
3.1055648587541686e-13
4.2943992299418904e-13
5.800354713449075e-13
7.735095114991866e-13
1.024398998419046e-12
1.352315518102633e-12
1.7843125880099926e-12
2.358359354852493e-12
3.1286925424886596e-12
4.1741755671271536e-12
4.7204578290938526e-11
3.2776426812820706e-11
2.726897224607273e-11
2.600265301290391e-11
2.7061093656580643e-11
2.970686385151241e-11
3.369866984653933e-11
3.9045799240621885e-11
4.5923575936843214e-11
5.4657027527480686e-11
6.574438558344299e-11
1.2588734458782508e-10
3.1579099022365037e-10
1.959254703216333e-9
6.514973414440261e-9
7.720388662451961e-9
2.8296195549812397e-9
4.299210335614371e-9
8.056872951749766e-9
3.3820050953551564e-9
2.129467244277479e-12
4.0075788064460884e-14
0.
0.
0.
0.
0.
0.
0.
0.
0.
0.
0.
0.
0.
0.
0.
0.
0.
0.
0.
0.
0.
0.
0.
0.
0.
0.
0.
0.
0.
0.
3.24795905291612e-14
4.830879624998672e-14
7.22182544637292e-14
1.0847986341749576e-13
1.6374905140381516e-13
2.484689390577966e-13
3.791605431952689e-13
5.822064647581528e-13
9.001868009095369e-13
1.4026573290108686e-12
1.9262201844994568e-11
4.1609003473457767e-11
7.287020079079382e-11
1.0571635127486797e-10
1.2013873020023992e-10
9.884752299212647e-11
3.5620739351219107e-11
6.826969797752616e-11
2.0940047383273798e-10
3.847501413590977e-10
5.922188819079335e-10
7.866353603611574e-11
3.7159483974853736e-10
4.949799182370206e-10
5.266045102530091e-10
6.605435129009562e-10
9.428515234529108e-10
1.5107302017616727e-9
2.3899324771001886e-9
2.584962886281721e-9
1.8621824563304362e-9
1.3712137680948441e-9
1.1439173757047371e-9
1.1026885413212744e-9
1.204525923486851e-9
1.4406632507372366e-9
1.8286913422038916e-9
2.409827448008793e-9
3.251423446037706e-9
4.454178810276192e-9
8.883528331525976e-8
9.018638160531989e-10
6.39422384142785e-7
1.8598125918934105e-7
9.848411356819446e-8
5.045466689945687e-8
2.408068911377336e-8
7.4323286789062936e-9
4.461801411107178e-9
2.8665741245994817e-9
1.4803062990557663e-8
2.8194773382558853e-8
1.7515586112440232e-8
1.4327244552216967e-8
3.247936893046901e-8
4.076209204761709e-8
2.4140411124254018e-8
6.417086508882061e-9
1.2559419782219988e-8
8.153897143194867e-9
6.4553709454385585e-9
5.667127896578171e-9
1.1803411611478488e-9
3.742361514872829e-9
8.552820463979922e-9
1.544352122079746e-8
2.4296199458249882e-8
2.8102598871713305e-8
2.0161299649431033e-8
1.0757626039497983e-8
2.729162673117569e-9
1.5274402473454794e-7
4.626417734885978e-7
7.398524636512253e-8
2.9496371653353485e-7
3.1115535515376493e-7
2.974957797471635e-7
2.6414484698072935e-7
2.106947630818521e-7
1.513224289136472e-7
9.939794107703538e-8
6.12108844199317e-8
1.0873788460411705e-7
1.200228522835998e-7
7.02831761269309e-8
2.042877513331598e-8
2.52640411871866e-8
2.277157150125798e-8
1.7878407287445012e-8
1.6309047422454383e-8
1.1937440558060075e-8
1.7433664601848803e-9
1.766726286846138e-8
3.4692880422524816e-8
3.4369320717277675e-8
2.9325600313841426e-8
2.32835397903181e-8
1.5888108363159408e-8
5.994685058340582e-9
1.0206827955038588e-8
4.401576489159951e-8
7.972824339449971e-8
2.994017878817126e-7
6.638001999507494e-8
1.8090999467956074e-6
5.651977433747979e-7
3.1949471888604747e-7
1.7931267151918113e-7
9.893818200633266e-8
5.557033544097762e-8
3.1822706113051494e-8
2.574765615370554e-8
3.6037438588828295e-8
4.8025465730782626e-8
9.611731793121146e-8
1.1557931773900921e-7
7.004015994605597e-8
1.8733200668180697e-8
3.545015184374054e-8
2.781986066412357e-8
2.2285652907374698e-8
2.096850654403738e-8
1.1712860834184216e-8
6.864801443647028e-9
2.4488565625095918e-8
4.47480210782336e-8
5.3806067060232033e-8
4.814672870409714e-8
3.76791220170056e-8
2.569735922494631e-8
1.2497895219788697e-8
4.30002555745863e-9
3.280868119706153e-8
3.820226848035839e-7
5.860828062745567e-7
1.1446469161803782e-6
8.983362986218307e-7
6.066641982018074e-7
4.1626159085010047e-7
2.5599952519386e-7
1.4061532917076575e-7
6.811042107674315e-8
3.755871871203516e-8
4.985978315515977e-8
4.929409304728424e-8
1.0418573129703217e-7
1.559038126935536e-7
9.547322843048136e-8
2.4284954117282902e-8
1.650649947164521e-8
2.047340473336667e-8
1.584334208219156e-8
1.372504495458403e-8
9.778588102941673e-9
1.2602955721655584e-9
1.3066570019252965e-8
3.0424286378275875e-8
5.0700569639546314e-8
4.221934196166034e-8
3.012207620237094e-8
1.8108569368619688e-8
4.116717526739191e-9
1.760277206108123e-8
2.713948909960918e-7
3.480094669765965e-7
8.603556179277391e-7
6.416288839667136e-7
4.671327433043185e-7
3.416331978584529e-7
2.3396008958967762e-7
1.587309050819721e-7
1.1206320435810249e-7
8.299331418127962e-8
6.578107138529723e-8
5.951479662060333e-8
1.1096306938532681e-7
1.5435220862053757e-7
1.106595688170887e-7
4.118956047385105e-8
2.5316493089241513e-8
4.35019762607313e-8
3.26039577354602e-8
3.032192501231539e-8
2.2269537113498625e-8
4.2900959665312995e-9
2.8504659818582666e-8
5.5242889874333906e-8
7.307187531986642e-8
7.063842458095314e-8
5.842809623252925e-8
4.271153182337282e-8
2.56715413646574e-8
6.6213110231985666e-9
1.8706993923384528e-8
5.240745447469757e-7
1.0449097543438534e-6
1.3488689377003404e-6
1.3572349483586334e-6
9.84092150075438e-7
7.169089857329421e-7
4.6510661193247263e-7
2.5810428907979e-7
1.0964326775608928e-7
2.6577614011707346e-8
2.8780843699436954e-8
5.907095033479798e-8
1.5513670823390433e-7
2.3205536135104802e-7
1.478755838434348e-7
4.585575468106038e-8
2.061744883579857e-8
3.045319440620298e-8
2.3427687859306523e-8
1.9961099621054693e-8
1.4435506665278383e-8
1.2935994644872168e-9
1.8440061053582085e-8
4.382003769157271e-8
8.033490181972667e-8
6.755022762578918e-8
4.7780751326355256e-8
2.8251376500051843e-8
3.18985473255669e-9
4.412182659357596e-8
1.3302527052515986e-7
4.506260486270979e-7
3.396114036683257e-7
1.955934248703146e-6
1.0019838198166318e-6
6.519677372207823e-7
4.279929428675558e-7
2.70248328162516e-7
1.7754394854905535e-7
1.2767563668911974e-7
1.0268987130926307e-7
9.452839357886537e-8
1.7452965913511054e-7
2.385708467265553e-7
1.6538894124792831e-7
6.065378091164846e-8
3.375916963891613e-8
7.413919083947444e-8
5.629500565940725e-8
5.338456927608553e-8
4.227574091373661e-8
3.390016725724016e-9
4.4887227804084155e-8
7.836024310472006e-8
9.127188258832872e-8
8.912378688331745e-8
7.859263322327013e-8
6.218335625142154e-8
4.167503757050321e-8
1.661820342646279e-8
1.8375563840605196e-8
8.034693692691765e-8
8.911808941659649e-7
1.0031633324443606e-6
3.0949108023774267e-6
1.94064466852104e-6
1.2023871008376657e-6
7.501315080622553e-7
4.0139630619447196e-7
1.5961296710070618e-7
1.7594191000967167e-9
4.6560588983045405e-8
6.985147836717925e-8
3.0887196747815015e-8
8.056077492266254e-8
2.1770678546220422e-7
2.2955917716894126e-7
1.001231451453498e-7
1.32796824935068e-8
2.746126793051687e-8
2.473272754876029e-8
1.9439070935351033e-8
1.616130966755181e-8
5.8361026282225875e-9
8.797400739901063e-9
2.5103145627862977e-8
5.317919078894495e-8
9.646085700772342e-8
7.383583943423901e-8
4.4554580961431625e-8
1.5933169888959863e-8
2.5095454912803133e-8
4.392339074198192e-7
6.487560650430506e-7
9.331911653477373e-7
8.984334291455777e-7
7.273850066509974e-7
5.810817189897783e-7
4.325600696101294e-7
3.1557902910937614e-7
2.409251642976773e-7
1.978566349901904e-7
1.7381759596166942e-7
1.641620822284066e-7
2.440207771726357e-7
2.44372381597507e-7
1.0868266663437115e-7
2.7583777022985654e-8
9.778371217068029e-8
7.284495777233187e-8
6.431749726248018e-8
6.051286723700709e-8
1.1649377999758722e-8
4.1511028002387894e-8
8.530483812806974e-8
1.1349454776015598e-7
1.2096196484820415e-7
1.1432422532853616e-7
9.716160124663683e-8
7.29818958919414e-8
4.472570178543663e-8
1.1998073862785288e-8
3.0585690599791336e-8
1.1002181643696546e-6
2.0990420168304943e-6
2.932556395363402e-6
2.919858586672995e-6
2.047632117499438e-6
1.4430255286892344e-6
8.691803573380108e-7
3.6777825944810527e-7
5.0753014157341666e-8
3.053046624152063e-7
1.7633891519949292e-7
3.9092736528147304e-8
1.0769747896281399e-7
3.1531303231962415e-7
3.0231549060995787e-7
1.4284833976754258e-7
2.8301449293829827e-8
3.543194495425553e-8
3.4071870662436245e-8
2.65309947032029e-8
2.1659945473194813e-8
7.885697340223128e-9
1.199877472351002e-8
3.4330057146740926e-8
7.358468017276445e-8
1.4385359063829868e-7
1.1154946512288609e-7
6.632014718830432e-8
1.7987147327085688e-8
6.727799296612022e-8
1.5592895626854686e-7
6.638862585362488e-7
6.068984846261657e-7
2.202331665821608e-6
1.4311630512579076e-6
1.0151559914112014e-6
7.212407377490969e-7
4.890116493514572e-7
3.4331972060241346e-7
2.665480300418386e-7
2.3463325294434358e-7
2.3982412922270014e-7
3.4305096019327474e-7
3.3244471868141825e-7
1.4518061864824673e-7
4.129551274602369e-8
1.1750083619344749e-7
1.173036100300944e-7
1.0469058255833727e-7
1.0182586908306048e-7
2.2869315975265962e-8
6.207518494641142e-8
1.1281387999757939e-7
1.368769398938421e-7
1.4676290041079442e-7
1.4611477897829714e-7
1.3319946508681145e-7
1.084402228775692e-7
7.475894216356605e-8
3.3028118866760875e-8
2.1833615999135277e-8
1.0502280599896197e-7
1.8622013160278679e-6
2.040387149448716e-6
5.851004000122547e-6
3.969983312395555e-6
2.4414425882421336e-6
1.4951676143650938e-6
7.026359014265703e-7
2.7175013656666575e-8
6.697230555115298e-7
9.490711612189227e-7
3.255265031249128e-7
7.854762128237272e-8
2.5774082853574896e-8
1.608751450845298e-7
3.4287032731763044e-7
2.384800230348852e-7
8.930835717968748e-8
2.6872199529822388e-11
3.099007222591577e-8
2.5417630117194857e-8
1.997381433159837e-8
1.3470681073731733e-8
1.9533836010464356e-9
1.7354140675072278e-8
3.7810726126799415e-8
7.533366944270816e-8
1.4392880040815967e-7
1.1781606383642969e-7
4.917802087022469e-8
2.997773643304467e-8
7.067957958068038e-7
1.0795382748091046e-6
8.339014287644141e-7
1.0663989325591449e-6
9.852631923051995e-7
8.705306622918983e-7
7.108718753338418e-7
5.582874526261409e-7
4.496212055188875e-7
3.841492236959538e-7
3.5203592709872626e-7
3.5460076877452665e-7
2.896682879769347e-7
1.5640060175602167e-7
6.29093319235256e-8
3.141133794808497e-9
1.5031157376802758e-7
1.1758420258206956e-7
1.1240733898089027e-7
1.418421337286085e-8
9.312776589419302e-8
1.4412037698676756e-7
1.6613157907072696e-7
1.813227420803896e-7
1.924936509475135e-7
1.930758775966497e-7
1.7634406387486e-7
1.4223496410814118e-7
9.622486229254132e-8
4.174744045966443e-8
2.394289025408041e-8
2.3557902898047505e-6
4.721182438879118e-6
5.077412060817054e-6
6.370672920883683e-6
4.763535605561007e-6
3.5867019832915733e-6
2.0713126042307334e-6
4.0839413077711855e-7
2.525456096481164e-6
2.347101663910106e-6
1.684267757165315e-6
4.110633790339858e-7
1.2905675406770138e-7
1.0413202503294899e-7
3.550097055578767e-7
3.171783033405988e-7
1.5404231113908113e-7
3.257520805715998e-8
2.8341899460854435e-8
3.0775199000322365e-8
2.347571598071569e-8
1.6857445311987536e-8
1.3067815058088816e-9
1.6141366732281675e-8
3.639883015086892e-8
7.156570045742245e-8
1.4007730995690485e-7
2.2828091482167054e-7
9.378763042232445e-8
5.769070332246812e-8
1.720045908949496e-7
9.618723509722612e-7
1.1110209558797455e-6
1.5965934081623547e-6
1.6201710125263874e-6
1.385113930309238e-6
1.1388030514807682e-6
8.684906397965237e-7
6.533055865836088e-7
5.132331436600396e-7
4.278173362670003e-7
2.873243034747597e-7
2.2200655073808415e-7
1.1820998542801899e-7
5.0471218371547825e-8
1.7481637498157636e-8
2.2277476958317087e-7
2.2282647897885451e-7
1.9722618138344762e-7
2.2638215718293696e-8
1.7273751158062218e-7
1.9919593116039556e-7
2.0460822435854666e-7
2.1876960145936624e-7
2.3799251967578002e-7
2.523850311686235e-7
2.495858916140263e-7
2.2107954361467275e-7
1.6870463864351445e-7
9.918598326060185e-8
1.4133158984811322e-8
9.355510236034505e-8
4.2467037299258305e-6
4.942870301598777e-6
9.054746678184685e-6
8.984543039106306e-6
6.158574912083921e-6
4.37649356706948e-6
6.820338661288266e-7
2.8038119945750115e-6
3.3258253591112008e-6
3.689201390359114e-6
4.612793864895949e-6
8.336015641413482e-7
5.4962127608181664e-8
1.9564944893067987e-9
7.043863480566994e-8
2.5319513007439483e-7
2.69724410588427e-7
1.2107449048135018e-7
2.2962649041539286e-8
1.4341435385202757e-8
1.8618139807756145e-8
1.3914163766598811e-8
8.679909941142109e-9
2.007636804520668e-9
1.256459581800156e-8
2.4950399374196342e-8
4.486270489101713e-8
7.843177381015542e-8
1.267282362894175e-7
7.822125686481565e-8
9.993447362997368e-7
7.611057706591603e-7
2.364459544841648e-7
6.914288310864893e-7
8.74385824706934e-7
9.747405693511973e-7
9.682910637526404e-7
8.56150824500783e-7
6.735744526750941e-7
4.323701731531665e-7
1.5472619381048434e-7
1.768364146356822e-8
1.1298876115945118e-8
8.48001866279155e-9
1.0183495078646008e-9
2.480086388646853e-8
5.0331325646318727e-8
1.1765758501781605e-7
1.3363400034134032e-7
9.898060554442867e-9
3.1932951724139875e-8
1.3590868058879712e-7
5.343625158737239e-7
4.6507658992276356e-7
3.5866416566754077e-7
3.1726003662428943e-7
3.1496924295113914e-7
3.1850287214666724e-7
3.116122376238748e-7
2.762479747343323e-7
2.1042376138025714e-7
2.3084731539960836e-6
0.000010782641677263651
2.2461413820350286e-6
6.186398921368218e-6
9.930156522146083e-6
0.00001337268294099695
2.180382516876433e-6
6.748689323326973e-6
0.000013317179184495056
0.000015938154206992464
5.848587134340891e-7
2.201281202392245e-6
1.817183464454043e-6
5.94508407935775e-7
9.693152901853513e-7
5.912466799605411e-7
3.1478391703994166e-7
5.149511436698099e-8
4.34908789156506e-8
6.128788813354976e-8
1.4044706593206007e-8
2.5271624263961317e-9
1.7593290318616107e-9
2.789576102268021e-9
1.8472254773906953e-9
2.0976868098891106e-11
2.696822556197837e-9
5.290156818850966e-9
8.82481949672201e-9
1.3890106419787745e-8
1.9891229589007097e-8
6.33028680595929e-8
9.016728468644999e-8
3.6852398641778665e-8
5.704839813482942e-8
1.4298308088396703e-7
2.229982829643193e-7
2.52786434113008e-7
1.8683044219417272e-7
8.458009773395249e-8
1.4895252476178712e-8
1.857638719786111e-8
1.378858513214316e-8
3.477606979107392e-8
4.7175756400932305e-8
2.495725888395847e-8
1.1796884534119027e-8
3.160580212859375e-10
1.604282230740756e-9
5.8827487197997796e-9
3.1853529090671685e-10
1.0456272448233492e-9
8.861990764550354e-10
1.181142441037298e-10
7.868845319090797e-12
1.8125953643706123e-11
3.6339592145065535e-13
6.111184481913763e-13
4.799918702115128e-13
4.594327358011161e-13
8.522436902419775e-13
9.783485007921112e-13
1.0359102325284766e-12
1.2442845043329817e-12
1.7025378857985033e-12
1.5611589582992198e-12
2.3216609058922176e-14
4.193874409516381e-13
5.927734730525627e-13
7.067770897002795e-13
8.073124870476221e-13
9.129465571295298e-13
1.03259391543046e-12
1.8511082995441694e-12
1.7474538148888057e-12
8.770768187618229e-13
1.8885468934448453e-13
0.
0.
0.
5.760787989232135e-14
1.1182302268813202e-13
1.7702750533874467e-13
2.5792458554829526e-13
3.6024047184315466e-13
4.910773872782655e-13
6.596074648983353e-13
8.780305551625889e-13
1.1628743808387464e-12
1.5368721736195882e-12
2.031736008854879e-12
2.6923646584930942e-12
3.568631449738208e-11
2.5431276031730868e-11
2.1851433731345384e-11
2.1379188877595004e-11
2.2633946720416453e-11
2.5095101783177982e-11
2.8598653727561992e-11
3.316119147163256e-11
3.8918771944060775e-11
4.611335805314468e-11
5.5105936034921476e-11
6.641262779403714e-11
1.2580494560201323e-10
3.0548663601203583e-10
1.6879656557534016e-9
7.084273149100181e-9
9.65832498547416e-9
3.0387221939293197e-9
4.135117942865299e-9
1.0805118761208007e-8
3.548703674584721e-9
4.026265296354323e-12
8.560307701497796e-14
0.
0.
0.
0.
0.
0.
0.
0.
0.
0.
0.
0.
0.
0.
0.
0.
0.
0.
0.
0.
0.
0.
0.
0.
0.
0.
0.
0.
0.
0.
2.423540166523657e-14
3.6279641555854213e-14
5.454279316159276e-14
8.236295364030058e-14
1.2495981329278229e-13
1.9055667192081696e-13
2.922112317125103e-13
4.5085394895475395e-13
7.003827690253871e-13
9.290198782371062e-12
1.9475602525353307e-11
3.3873472552967315e-11
5.089349488134511e-11
6.37972995381065e-11
6.424107339360051e-11
4.5652550576508204e-11
4.314555673468183e-12
6.141216644910368e-11
1.5209911558986566e-10
2.6791940725737525e-10
4.0410169333191575e-11
2.2563110253628265e-10
2.360725967546952e-10
2.901958976218558e-10
3.824438899447044e-10
5.543968660905809e-10
8.742430019336136e-10
1.3586721861958248e-9
1.6440831920753394e-9
1.2455429580259004e-9
9.672954084366315e-10
8.787031780570684e-10
9.229679416318705e-10
1.0759488281566402e-9
1.341132027682233e-9
1.7428579824357254e-9
2.3255191297389374e-9
3.157426694492279e-9
4.338854422353031e-9
6.014973235583599e-9
1.1201609918352372e-7
2.4504553370012893e-8
6.112839370247209e-7
1.9060993247746472e-7
9.55251660654628e-8
4.612566353920232e-8
2.0158966866451516e-8
3.3621496722133686e-9
8.744622226479483e-9
3.4374689738891546e-9
1.9255302190077905e-8
1.462876833604535e-8
1.8792254258833657e-8
4.273499920541163e-8
4.795239994923093e-8
2.738630484757402e-8
5.376343599665831e-9
1.4131818082921836e-8
9.695933075637408e-9
7.835220236767296e-9
7.0436036435791e-9
2.2389446562827783e-9
4.017106397962385e-9
1.0337695747293972e-8
1.9466879984655617e-8
2.8447111933088254e-8
2.5651169652130398e-8
1.776472256345028e-8
1.0067706334496385e-8
2.334801144658182e-9
1.3635238031877932e-7
3.6091345471980315e-7
1.537969009785568e-7
2.808161069179173e-7
2.548405106642112e-7
2.2101467874971547e-7
1.7742530244762777e-7
1.2867540166487394e-7
8.694821398535173e-8
5.7432794677951145e-8
4.0750453488940914e-8
3.431110163466832e-8
4.552004214272891e-8
7.726177497270361e-8
6.173348192355119e-8
1.894342027026453e-8
4.894540600151161e-9
1.1401298095180228e-8
8.83052949710315e-9
7.443436104565121e-9
6.212716599184104e-9
1.1191938494848782e-9
4.8973014481990385e-9
1.2531082149039597e-8
2.350819205225941e-8
2.336684443910256e-8
1.7222904604077085e-8
1.1115014898639558e-8
5.047223162864304e-9
1.8636242035623897e-9
1.169570426179349e-8
1.6525585299348735e-7
2.0313181496401043e-7
6.563620672456528e-7
4.318870613567625e-7
2.9998552970874885e-7
2.1048975479764662e-7
1.3853317718098772e-7
9.002706631840175e-8
5.9309194346299297e-8
3.959446635577539e-8
3.035377302635693e-8
6.932003963623383e-8
1.0772717827486876e-7
9.294028820426222e-8
4.140839001844011e-8
1.1436007145673143e-8
3.205151853653437e-8
2.3485726332465436e-8
2.0961801001842984e-8
1.8802779030328913e-8
3.861012787687247e-9
1.3916363124894171e-8
3.209535385627073e-8
4.231433985127058e-8
4.038245495929358e-8
3.4423884567075284e-8
2.6477655750402343e-8
1.6595677479021164e-8
2.5341563084798974e-9
2.6008662776998483e-8
1.1340246040888315e-7
3.3332340080138954e-7
2.658761037028419e-7
1.2462591369761856e-6
6.225413169490026e-7
3.7248885818885977e-7
2.255432141268953e-7
1.2400860209998567e-7
6.51622561616763e-8
4.058239201412275e-8
5.320041556623987e-8
7.421843963377186e-8
3.880565507722252e-8
5.676979921217029e-8
9.73075665541194e-8
6.57645795673506e-8
1.649670162808858e-8
7.4248438703351494e-9
1.2379249093644117e-8
9.627756312403294e-9
8.211985584192037e-9
6.436109709861441e-9
3.1248352516472364e-10
6.2746813175251846e-9
1.5127249180510123e-8
2.8059619632558784e-8
2.7212071414427e-8
1.9470626795747894e-8
1.198984465386282e-8
4.465856090985462e-9
4.6141801669603826e-9
1.8843834920180813e-8
1.9829369732632056e-7
2.3331963160643243e-7
7.868455720952608e-7
5.062855270499388e-7
3.489773182476906e-7
2.431865700612355e-7
1.59226879216314e-7
1.0347100993182372e-7
6.884727644902307e-8
4.7147960786672936e-8
3.7044988131304905e-8
8.167507151221354e-8
1.2462675048192372e-7
1.0515851702076046e-7
4.525825963986255e-8
1.4832921157593933e-8
3.700556089323398e-8
2.726891526665162e-8
2.451054030570065e-8
2.18182635230562e-8
3.901208923982367e-9
1.6776060253176024e-8
3.752863140610013e-8
4.8395520274485094e-8
4.6199606723396614e-8
3.948696546987833e-8
3.04150383119393e-8
1.9174386296828956e-8
3.63403833394322e-9
2.5769707208024305e-8
3.285968586572931e-7
4.3654716641193093e-7
9.945209934726118e-7
7.129616704284915e-7
4.7261996210277e-7
3.1865213704803035e-7
1.9373234256805227e-7
1.0790860532276554e-7
5.751433522175841e-8
4.080345102086785e-8
5.290499133935505e-8
6.606263565680421e-8
2.92116291980274e-8
4.624405037695764e-8
9.991942280014351e-8
7.848247703236325e-8
2.088302924471689e-8
5.917045521230197e-9
1.183991724048205e-8
9.076818259832638e-9
7.523781798427811e-9
5.545920670124005e-9
2.796376496661826e-10
5.936946740175771e-9
1.3284527613671785e-8
2.5643187263861857e-8
3.8224461605952835e-8
2.6784318621796145e-8
1.432572602840346e-8
3.4420877480170427e-9
8.674397324084351e-9
2.120120536261851e-7
4.0511710170981e-7
4.451583113107892e-7
4.918100032047664e-7
4.097917102103059e-7
3.359228345617574e-7
2.550162905123418e-7
1.849747799770407e-7
1.3538665923960315e-7
1.018293246491886e-7
7.835480706726885e-8
1.476503490759043e-7
1.683613237547912e-7
9.852786873289506e-8
2.504889096251998e-8
5.93463273876319e-8
4.551493913973188e-8
3.7619620388841896e-8
3.643061636569145e-8
2.3217418379458822e-8
9.070229186087922e-9
3.835731595840409e-8
5.594580459648379e-8
5.760874465891719e-8
5.326392300345281e-8
4.536180998438782e-8
3.419572108003433e-8
1.876016160207117e-8
7.0114347579495245e-9
7.000323338602446e-8
1.6175065478244993e-7
5.590095904352965e-7
2.5894628663544083e-7
2.3538346334549545e-6
9.131146240331691e-7
5.121090725698087e-7
2.837460291368494e-7
1.406267693580822e-7
6.125578282011683e-8
2.8413222296616323e-8
5.510779510708503e-8
9.787738102735618e-8
4.3052105033893737e-8
5.1197616129327084e-8
1.1198604485240404e-7
1.1799199767709908e-7
4.099782411783344e-8
4.837591768078698e-10
1.6059588517205323e-8
1.3201689945067291e-8
1.066093438585455e-8
9.021967897595447e-9
2.6824799016644015e-9
5.4455859515914235e-9
1.4733275347765054e-8
3.01684179186424e-8
4.491656580587601e-8
3.346281706476269e-8
2.0675108813543173e-8
8.76415440222418e-9
4.876813789293851e-9
2.625315011553777e-8
2.633159864351577e-7
3.5673584826691345e-7
8.579126388432441e-7
6.47925359337577e-7
4.7104612840839186e-7
3.447392322278474e-7
2.3595486350977143e-7
1.5943921919520552e-7
1.1160861280285662e-7
8.156482262851283e-8
6.389288507397106e-8
1.318343066624237e-7
1.7681751307682168e-7
1.240556471359546e-7
4.4001451846180296e-8
4.058745793486152e-8
4.9758221103272436e-8
3.8469175666404724e-8
3.6146985444133584e-8
2.8964351830725614e-8
1.1064833379807412e-9
3.0923140625931345e-8
5.637205085290145e-8
6.370755218649823e-8
5.992610884514901e-8
5.140456009045748e-8
3.951395832374423e-8
2.4331379125411208e-8
2.9451088752891542e-9
3.704424807837569e-8
4.78300857688102e-7
5.856531220192978e-7
1.5499089867673083e-6
1.0376367302175795e-6
6.70751184935432e-7
4.3983552772452284e-7
2.5759427601964377e-7
1.3411175609322245e-7
5.975970302373422e-8
3.544130497430968e-8
6.049101985764407e-8
9.313457356415402e-8
3.4105688204757874e-8
4.4182638226926264e-8
1.2151721888151421e-7
1.2244568265795867e-7
4.119418476913618e-8
1.1216799835499611e-9
1.535117966287965e-8
1.2251588031253829e-8
9.785743358929301e-9
7.734610833597472e-9
9.646147050715578e-10
6.201429572833506e-9
1.4513026098296715e-8
2.8340325989888394e-8
4.930191331221635e-8
4.39104454928641e-8
2.3458170483830906e-8
6.358137651740737e-9
1.2099968523251105e-8
2.89123940838834e-7
5.610917840376171e-7
5.049274757906136e-7
6.093657913102072e-7
5.275410992374037e-7
4.455682664908033e-7
3.485540093038238e-7
2.59804457112388e-7
1.9572429915704937e-7
1.5331212183898251e-7
1.2448337631105096e-7
2.142166755381682e-7
2.1806236056040512e-7
1.0952937920132059e-7
1.5942690796329747e-8
8.629302179641507e-8
6.213050397954823e-8
5.383149763772859e-8
5.25033740159775e-8
2.548812760703382e-8
2.1381448444718997e-8
5.894736372119386e-8
7.543095432081749e-8
7.647898024165761e-8
7.11259070834475e-8
6.074982020561426e-8
4.563672664055107e-8
2.472566508603191e-8
8.856978382859361e-9
8.27833857493763e-8
2.419213420974221e-7
8.208363063481742e-7
3.5342200821227194e-7
3.480034001217703e-6
1.3274713370237374e-6
7.379582961867191e-7
4.0192897118571687e-7
1.9095315697876382e-7
6.901484131554917e-8
8.667296211233107e-9
4.1253620899164865e-8
1.2668174638961425e-7
5.046698209463708e-8
5.37123251498892e-8
1.380744251070699e-7
1.7277174565705757e-7
7.351234603915317e-8
8.891566046244556e-9
2.0205646215790046e-8
1.8353191363859957e-8
1.4394121163848834e-8
1.2226342795707551e-8
5.074614834696242e-9
5.6698519546855055e-9
1.6990413230348533e-8
3.5492986016976963e-8
6.348713762053116e-8
5.401484819442161e-8
3.311716331393652e-8
1.4296376658221238e-8
7.194113224545692e-9
4.2481635840780516e-8
3.6105776830115953e-7
4.95258479084034e-7
1.05806210034682e-6
8.457643276075586e-7
6.301280237873334e-7
4.7095719925064576e-7
3.2923253842700576e-7
2.2763739870439702e-7
1.6484804937399749e-7
1.2690099833059068e-7
1.037776224895332e-7
1.9757073568227816e-7
2.412678342429038e-7
1.42606835796519e-7
4.234589140202158e-8
7.036495381052855e-8
6.815066321216792e-8
5.498062365559061e-8
5.3175769611191004e-8
3.6678477205449525e-8
9.913401094327973e-9
5.127418453561663e-8
7.929656220183671e-8
8.525878481505852e-8
8.056628559570861e-8
6.962755233854792e-8
5.368226630751418e-8
3.309241448370036e-8
4.777786259299195e-9
4.409645222177681e-8
7.026307732028595e-7
8.58832987820143e-7
2.3082598828998475e-6
1.5487300336975188e-6
9.934112905729964e-7
6.446411065833957e-7
3.684344599256659e-7
1.773861201139519e-7
5.5910053153163604e-8
1.4068048634539608e-8
6.583688640661587e-8
1.428927116267458e-7
4.22894172588837e-8
3.7256739005923924e-8
1.4100555921998748e-7
1.7821878635881902e-7
7.425702719085653e-8
9.972438673471726e-9
1.8089676393712456e-8
1.6486124400960128e-8
1.2699055487408426e-8
1.0293527385131347e-8
2.9449372641512177e-9
6.204185268624363e-9
1.5661913037942672e-8
3.072829770380511e-8
5.600256564838772e-8
7.303393525789396e-8
3.9492830498794827e-8
1.1384818639036116e-8
1.7716287896598754e-8
4.0271447032294015e-7
7.712289125233994e-7
5.750020419225816e-7
7.543425315967458e-7
6.79517464854497e-7
5.917242794958313e-7
4.772958802017087e-7
3.6627030678498933e-7
2.843460235847073e-7
2.3152060473491595e-7
1.984054665260988e-7
3.125706263163673e-7
2.6820906094758727e-7
1.1364909377365711e-7
2.5484359704242626e-9
1.2219135913343569e-7
8.756403830145207e-8
8.034261166271687e-8
7.621080644230994e-8
2.0384416413927468e-8
4.6056447543246334e-8
8.879091171753907e-8
1.0348962048155384e-7
1.048641721641636e-7
9.85514918879913e-8
8.470285554102185e-8
6.371233135137321e-8
3.476809282203774e-8
9.271843600798509e-9
9.440498318237729e-8
2.832906031807075e-7
1.2626874181610935e-6
5.222804934993839e-7
5.213363891758458e-6
2.015608597020244e-6
1.1137610476289822e-6
5.971885352079745e-7
2.6694045947742033e-7
6.324765312707604e-8
5.835169775754776e-8
1.2676704436150589e-8
1.779609384555786e-7
6.06368412295643e-8
4.5810748584155456e-8
1.5441483447084794e-7
2.4268576545314923e-7
1.2777555629772324e-7
3.0496351425678684e-8
2.00567439543744e-8
2.4890078634276613e-8
1.904957839665239e-8
1.5885227813939826e-8
8.82425844216114e-9
4.7081075665866424e-9
1.7915872796164687e-8
3.79973885006275e-8
7.366053770401583e-8
9.186228334208307e-8
5.5886219632377555e-8
2.456892212943861e-8
9.812156708957697e-9
6.649451139464364e-8
4.966830839062087e-7
6.926788995273989e-7
1.2520721892994294e-6
1.0883523683006243e-6
8.427435284709314e-7
6.501848576414818e-7
4.6898524811536556e-7
3.344364730171362e-7
2.515225812716437e-7
2.042240127974159e-7
1.77464001660794e-7
3.023925926236612e-7
3.151478758138408e-7
1.4749884140793382e-7
3.23576505273804e-8
1.2103186947813964e-7
9.570983492262137e-8
8.262113437986333e-8
8.137210762797691e-8
3.7898802320049246e-8
3.373334602008827e-8
8.670572702104605e-8
1.1221789230614714e-7
1.1756869187606195e-7
1.124863241935701e-7
9.843129059969771e-8
7.645616630193442e-8
4.754838722577575e-8
8.819759359066441e-9
5.238962227516003e-8
1.0939333450635024e-6
1.3393322029911052e-6
3.5341706818421128e-6
2.4338227332592417e-6
1.5504796495486465e-6
9.957626738089432e-7
5.485508363289189e-7
2.245125227469766e-7
2.033087439563162e-9
8.535251530114487e-8
4.652842871897674e-8
2.4966099253325555e-7
6.095591411028095e-8
1.0125926016331787e-8
1.2313379305090847e-7
2.4139134191493324e-7
1.3302261698041027e-7
3.635319543771731e-8
1.2854324762089904e-8
2.103137763187867e-8
1.5891581164990553e-8
1.2695972311260937e-8
6.325345083075438e-9
4.618278564897777e-9
1.4613593690319408e-8
2.8865708156035296e-8
5.297476577664249e-8
8.972346030628583e-8
7.58853179972708e-8
2.3789543463663618e-8
2.4004243337562408e-8
5.752885350879385e-7
1.0578671027684903e-6
5.734738591739379e-7
8.748815998392924e-7
8.437160559516997e-7
7.736346039728622e-7
6.560711121831811e-7
5.262842308488429e-7
4.2388232906713883e-7
3.5676808459499006e-7
3.1679566399003304e-7
4.417083209886042e-7
2.758894983182559e-7
9.939396292862409e-8
4.310777467710125e-8
1.6614908307104722e-7
1.274032930608614e-7
1.2626883583141714e-7
9.77153045255786e-8
1.5033074349720267e-8
9.576787993417125e-8
1.3186373824320312e-7
1.4523941729067563e-7
1.4876071736608766e-7
1.422436438053226e-7
1.2375975763344778e-7
9.377657519324269e-8
5.232560343065385e-8
7.094316460296862e-9
1.0670046606228387e-7
2.954335676963411e-7
2.0879332936908434e-6
8.160370074832787e-7
7.921171933073804e-6
3.2285166651125985e-6
1.7771438944060802e-6
9.341434008147109e-7
3.6753804343022346e-7
3.404831059515891e-8
3.6962803304720273e-7
3.235475098115988e-7
1.9731661545473827e-7
6.83061080291958e-8
7.233791607362183e-9
1.1918199118927786e-7
3.0149112483234564e-7
2.1562919067162577e-7
7.699582634379372e-8
1.7716239177048356e-9
3.004450557635939e-8
2.4174778656416946e-8
1.9140506257993587e-8
1.3513589006930267e-8
1.0618713089117777e-9
1.5488761060431467e-8
3.3887429224397165e-8
6.634468284842798e-8
1.2205019070872728e-7
1.0807442816371282e-7
4.832161107797072e-8
9.147774675598264e-9
9.410517564479509e-8
6.83317489403545e-7
9.860379565176917e-7
1.296804275719745e-6
1.3172420292829134e-6
1.0961587755806648e-6
8.949889038165247e-7
6.806934898004406e-7
5.073569536576864e-7
3.9642248722455835e-7
3.347753556501418e-7
3.071347884324753e-7
4.4134635629190294e-7
3.238455017358926e-7
1.2348079043477444e-7
6.924258439812018e-9
2.0103196696190007e-7
1.3587655248529483e-7
1.3047756604998678e-7
1.1461747762984415e-7
9.512646503844683e-10
9.362693146837646e-8
1.4008538151389958e-7
1.594364412978618e-7
1.67127286211321e-7
1.6388181486342142e-7
1.467449352642154e-7
1.1601096013202671e-7
7.40224518369493e-8
1.933352170221909e-8
5.876755281234407e-8
1.8393225356352222e-6
2.254857256728547e-6
5.46331746478047e-6
4.086054560825864e-6
2.607781856684666e-6
1.67029544239673e-6
8.620509059712674e-7
1.8842016675448108e-7
4.2178135707731024e-7
6.911780006262779e-7
2.376036242662306e-7
3.0826724285536886e-7
1.1626759611669901e-7
1.8087950980809907e-8
2.3623600272757915e-8
2.235985904701998e-7
2.2455859842894158e-7
9.713075073032765e-8
1.6877139277573555e-8
1.846875737610043e-8
1.8494378688609624e-8
1.388378538851212e-8
9.775173284369379e-9
1.3737400476355556e-10
9.987597729577488e-9
2.0848246989931592e-8
3.7717140621660864e-8
6.443530025260918e-8
9.9728956364116e-8
7.097002467157019e-8
2.3881017637053962e-8
9.007868405885698e-7
1.176629976043502e-6
4.013291477027725e-7
8.479139046084931e-7
9.29605241336912e-7
9.381262676953686e-7
8.696640169362689e-7
7.500618572854948e-7
6.299407255210186e-7
5.303002886774312e-7
4.427264212675246e-7
4.1915678811218364e-7
1.8210231393096898e-7
5.657155853601574e-8
1.3120493108398586e-7
2.1415937670116788e-7
1.9294300491239795e-7
1.87762215108601e-7
1.4954790777267244e-8
1.2458391852395528e-7
1.7166149576776891e-7
1.9220359762122083e-7
2.085241716470525e-7
2.1931286072750934e-7
2.1668902312925108e-7
1.940373936959705e-7
1.509538411476162e-7
8.997098219211004e-8
8.238710899882988e-9
1.0886195985260451e-7
2.908590834825883e-7
3.822400806768906e-6
1.410043067387043e-6
0.000011656393542594723
5.624043877837467e-6
3.1502273379990443e-6
1.6383584285334506e-6
4.060521050083636e-7
9.456648663300974e-7
2.3886024884332616e-6
1.7859435004876737e-6
8.921860856089629e-7
2.143492663422625e-8
3.677389448070918e-8
7.868618328536042e-9
1.9276946527125845e-7
3.0975715540547805e-7
1.7959168957188125e-7
5.6040059650239896e-8
1.1405570619304783e-8
2.6741439371834218e-8
2.070253113866784e-8
1.5849323670046636e-8
6.401300335062156e-9
7.961123883074115e-9
2.154926926982163e-8
4.149167906601103e-8
7.600604647013298e-8
1.3273417142233345e-7
1.398585207835448e-7
1.4455860068807667e-8
1.115965247015084e-7
9.912504681142438e-7
1.452697692420854e-6
9.346338946260223e-7
1.3215088775046655e-6
1.2783736198930815e-6
1.1683889884773354e-6
9.80821248695645e-7
7.816338569303456e-7
6.23770026967417e-7
5.064922403593502e-7
4.032543649096594e-7
3.429558917843266e-7
1.6005764447098335e-7
5.973250676589458e-8
5.5313157333506075e-8
2.461485962561941e-7
2.0959318240866302e-7
1.980251063587953e-7
1.631254187654078e-9
1.5524819068925087e-7
1.9482258287985644e-7
2.1038812967846308e-7
2.282464591301581e-7
2.459536655931413e-7
2.535050030816726e-7
2.3955581180769404e-7
1.995031010498603e-7
1.3777091837268588e-7
5.860324969833401e-8
4.211861272379225e-8
3.4313050135041688e-6
4.30813105227187e-6
7.870935348935873e-6
7.56193873309208e-6
5.134114800435954e-6
3.538183787197161e-6
1.5193386515804682e-6
1.4281871315848351e-6
2.9034732563078454e-6
2.5583715142826766e-6
2.070210687499866e-6
1.4882282152839093e-6
9.893646295001095e-8
1.914553203569826e-7
7.437598832850861e-8
1.8477929991650104e-8
1.285612160600195e-7
2.0926264543461763e-7
1.0663380099613051e-7
2.300051216649299e-8
6.035918637924651e-9
1.1887392747590914e-8
8.888141911291433e-9
5.6286273441006395e-9
1.0023589497496338e-9
7.544375524096671e-9
1.454990946743948e-8
2.464453617169425e-8
3.83737134869292e-8
5.108981449346249e-8
3.302770026085281e-8
4.5456951395015794e-7
5.092606258157533e-7
4.855946644320492e-8
4.3389562339897427e-7
6.331691909198818e-7
7.821400344043573e-7
8.613828828031786e-7
8.298669137060478e-7
6.803738828082662e-7
4.3736872991290453e-7
1.8199778881754854e-7
8.321501352348516e-8
3.200168838347919e-8
3.1825234959449675e-8
2.3632124554292883e-7
2.6041803441090004e-7
2.911379562927169e-7
7.77132216941465e-8
3.1219269728078124e-7
3.0540821413000586e-7
2.8051365674455376e-7
2.855054758530042e-7
3.0903398679063047e-7
3.3790888339357895e-7
3.5736805861555925e-7
3.493238697984681e-7
3.0196064168794257e-7
2.189031179952583e-7
1.0933407717940749e-7
2.5834332339317873e-8
1.9699008152957166e-7
7.78097234937975e-6
3.222327938171027e-6
0.000013771058952021739
0.000011681486616426237
7.960804882312374e-6
5.157083446868481e-6
2.0126766802093623e-6
3.3307398654774448e-6
4.345099914334139e-6
7.514109673951389e-6
4.512253979056753e-6
2.13552537813195e-6
8.654386676430954e-8
2.582280591441516e-7
1.1827861279734214e-7
3.977960188423088e-8
1.425237091728106e-7
2.1026516136861949e-7
8.664773578604904e-8
1.678394159098771e-8
6.27889199816889e-9
1.117440140169341e-8
8.276278277204001e-9
4.505795322004629e-9
2.6615401855501986e-9
9.409604312644687e-9
1.7338468043719185e-8
2.910652662590432e-8
4.5398293371297374e-8
5.804821366847772e-8
6.441513814654143e-9
5.328377443820422e-7
5.099083189088219e-7
7.794125881379157e-8
4.998817929906923e-7
7.320702981646804e-7
8.971995866704398e-7
9.397388570465073e-7
8.029163197113212e-7
5.182926000507737e-7
2.1640949347442776e-7
3.311634212715902e-8
1.833664390731437e-8
6.227672034285474e-9
1.195574921437063e-8
5.4385890837249405e-8
1.192941075064097e-7
2.043094719931157e-7
6.98594573314964e-8
1.3296365094103504e-8
8.504223718844964e-8
4.500100400565596e-7
6.430982638683245e-7
4.959391379630431e-7
4.0434182135772427e-7
3.9557464973283704e-7
4.0454574497180013e-7
4.0915331072007554e-7
3.8796917505141593e-7
3.2581209932159704e-7
2.3108695706806565e-7
3.7622165718837372e-6
9.276459090766573e-6
4.716444852453859e-6
9.311365234191721e-6
0.000013033372657166853
0.000010365508788511849
2.9923276870117465e-6
6.211001255151437e-6
0.000012684534729610493
0.000014405555106764415
9.074352168408802e-7
2.5472433848772476e-6
1.2552059053514047e-6
7.269273442714034e-7
5.69867492369393e-7
7.602117602861922e-7
2.404764401242583e-6
1.6962404532304043e-7
7.11455514569987e-8
9.147808101528258e-9
4.565077763184806e-8
6.980009025332078e-8
7.02443380761866e-8
1.7157307141258279e-9
2.1541152458073252e-10
8.285480229831925e-13
2.8154968920352467e-13
9.684156376510363e-14
3.060881028508869e-14
2.957607476263843e-13
5.139702880732133e-13
2.678699137194046e-13
2.8887115807762994e-13
3.406140240521092e-13
4.0226726260954786e-13
4.603894566479381e-13
4.958619811875186e-13
4.817454808730503e-13
3.943523218816262e-13
2.3897418628213567e-13
5.880522502975857e-14
9.993617801424506e-14
4.0437297108200877e-13
6.014517438156733e-13
3.572189416150259e-13
1.727472352761829e-13
1.1831099891734132e-13
1.1042781353253008e-13
1.219438570534357e-13
1.438764540196196e-13
1.7370152147817997e-13
2.1150151832328095e-13
2.5859687057248184e-13
3.1712462577880257e-13
3.9000498706092916e-13
4.810782164291887e-13
5.953972327168373e-13
7.396298822234123e-13
9.226639845384974e-13
1.1564896067459039e-12
1.4574705867931673e-12
1.8482898470872146e-12
2.0730873477692286e-11
1.1632335603657266e-11
9.192887195584442e-12
8.796475485918548e-12
9.324456388150443e-12
1.0452255778118606e-11
1.2096962764068273e-11
1.4279911728740972e-11
1.708879788948268e-11
2.0672568194670916e-11
2.5253112762703377e-11
4.2676313186464895e-11
9.390820666312446e-11
3.6758520766189654e-10
7.389234731015011e-9
6.290225418222803e-9
1.987675387633382e-9
1.6107759075951532e-9
6.632945858791099e-9
1.7371802066185521e-9
5.351041637915219e-11
0.
0.
0.
0.
0.
0.
0.
0.
0.
0.
0.
0.
0.
0.
0.
0.
0.
0.
0.
0.
0.
0.
0.
0.
0.
0.
0.
2.2348015908067887e-14
3.099976546541323e-14
4.409995030165042e-14
6.36979908187757e-14
9.284438263000324e-14
1.361484145235181e-13
2.006083897701467e-13
2.968968252507436e-13
4.4138228999225196e-13
6.593420765356389e-13
9.901248114717282e-13
1.495539135842474e-12
2.2736808890823292e-12
3.4086086308745536e-11
6.614280894834608e-11
1.0992812482767469e-10
1.6200945328209036e-10
2.0746902310176322e-10
2.2686679723500942e-10
2.0229440597194824e-10
1.2156487995710848e-10
2.1058883632835404e-11
2.260479947651722e-10
4.902803803318676e-10
8.085850314474267e-10
1.6992719423628905e-10
7.965787229362018e-10
8.339158629334574e-10
9.410961655989788e-10
1.160225106742068e-9
1.6172394094722291e-9
2.531545749095092e-9
4.0509494537594116e-9
5.305184179494071e-9
4.044588758632301e-9
2.8447214449796735e-9
2.19175946418308e-9
1.9157088873699226e-9
1.9038052277555466e-9
2.112542919239083e-9
2.5483572757284587e-9
3.258969588793161e-9
4.335606270902969e-9
5.9248984240006405e-9
1.0562981161374966e-7
1.2536270113123823e-9
8.001911061013757e-7
2.1803475447560938e-7
1.1584835776684305e-7
6.001212867385024e-8
2.9501256900254396e-8
1.1025465692642838e-8
1.4509972803634672e-9
5.747120322178184e-10
1.5714297081704245e-8
1.4055621882934077e-8
2.678273602649791e-8
5.104187445613605e-8
4.7943819585905535e-8
2.3481035580942875e-8
1.6561720386255398e-9
1.422706844264775e-8
9.95670968538828e-9
8.488433706941144e-9
7.3124733537015835e-9
1.0092137055567638e-9
5.759527327952673e-9
1.3470921393068107e-8
2.405832469930716e-8
2.8911210049537207e-8
2.331938264378092e-8
1.5932715722497706e-8
8.567509221315291e-9
1.72020382077808e-10
1.3274451379785446e-8
1.6168397148162964e-7
3.042924295394903e-7
3.650557371611018e-7
3.610875609486243e-7
2.664011787670826e-7
1.9867248449797112e-7
1.3593864156816742e-7
8.660498443703717e-8
5.6303519796563364e-8
4.5204534332239856e-8
4.88697591123784e-8
4.764075458929777e-8
7.513778089935764e-8
6.862688667192983e-8
2.412893426087033e-8
1.239258652286788e-9
1.2119213613240522e-8
9.955626700536652e-9
8.237405748921051e-9
7.405124032439237e-9
3.2935395035278046e-9
3.3983671576368756e-9
1.1137990037411158e-8
2.0457089715121417e-8
1.9817192891649094e-8
1.5766535793128888e-8
1.127778472151433e-8
6.451694144851688e-9
8.924674766508758e-10
6.628713111536582e-9
1.9122871412913276e-8
1.7357131885289677e-7
1.2622604638280292e-7
9.308291116828345e-7
4.2016520115941297e-7
2.628574455799368e-7
1.6558698219054006e-7
9.954131753902275e-8
5.977255253568965e-8
3.555309969904081e-8
2.257807366712887e-8
2.2660447727635543e-8
4.4555890220104764e-8
8.502578131037508e-8
9.115150245219244e-8
5.013767592678739e-8
7.0229517450336e-9
2.9143665757663654e-8
2.1003520214787935e-8
1.7482398783454246e-8
1.639375262099974e-8
7.421212339749109e-9
7.292286278660171e-9
2.2116525792727107e-8
3.7409664246338814e-8
3.993748377403336e-8
3.438974424671884e-8
2.65634206847804e-8
1.748433544044327e-8
6.207056965074573e-9
1.2217695623006346e-8
2.418001561156229e-7
3.943362187479084e-7
6.247387323099353e-7
5.391370017501341e-7
3.8038940987498123e-7
2.721369355435893e-7
1.7679404030186645e-7
1.0576569195654175e-7
6.184030150630588e-8
4.311558024377247e-8
4.592093670256816e-8
5.199559965904421e-8
2.9087543271387244e-8
5.3984447108388e-8
9.097266301502605e-8
5.088293080941472e-8
1.007633489639195e-8
8.663163745815945e-9
1.0101240135897055e-8
7.757836546421662e-9
6.65411777304392e-9
4.192156857427096e-9
1.344833198762733e-9
6.687717306091735e-9
1.4474046526073758e-8
2.687232463414026e-8
2.8709889212470656e-8
1.8770108864796304e-8
9.912980414799412e-9
1.6177859301022347e-9
8.198193983960567e-9
1.7981759704436613e-7
3.183024427069889e-7
4.618259560870183e-7
4.480615827484134e-7
3.5501985702877553e-7
2.7953426173369926e-7
2.0411580024965279e-7
1.4348618416782864e-7
1.0197984462158779e-7
7.38319568311472e-8
5.47572660768602e-8
1.1256933669101809e-7
1.4117524624328166e-7
9.375397012321449e-8
3.0844309266627884e-8
4.1847044243287455e-8
3.8033401923683e-8
3.0158715470086534e-8
2.866186572282011e-8
2.143896815669329e-8
3.113056374473198e-9
2.7135033559852053e-8
4.5905596071751146e-8
4.919996620514072e-8
4.5502005947638e-8
3.8729685309383336e-8
2.939815781763621e-8
1.6770033463855254e-8
3.981349671039576e-9
5.518358884522541e-8
1.3177804233212834e-7
4.407074221257935e-7
2.3540741557296854e-7
1.8070764524446099e-6
7.404254170580055e-7
4.21593062593799e-7
2.391138353636583e-7
1.2268809736736245e-7
5.8799685034904526e-8
3.501382833279814e-8
5.864608650962614e-8
8.692397575542078e-8
4.023668217768371e-8
5.060852619643989e-8
1.0016861954708308e-7
9.017870468502555e-8
2.7114323969133356e-8
3.842511727518845e-9
1.3709483791571373e-8
1.0896735146326556e-8
8.993616051185593e-9
7.486776515368211e-9
1.5669279932123758e-9
5.3868571767119504e-9
1.384165320840979e-8
2.7676871423463192e-8
3.472495493219792e-8
2.515465291729403e-8
1.5570997494849436e-8
6.426209570619671e-9
4.105995161753339e-9
2.019944572286762e-8
2.2078254386933557e-7
2.9100113553888806e-7
7.75357029144882e-7
5.58090417198226e-7
3.985628202448892e-7
2.8709783162818895e-7
1.9352872492875073e-7
1.2876611868090568e-7
8.809815169446858e-8
6.22285355320892e-8
4.796762094858843e-8
1.0331331024652873e-7
1.466457649611299e-7
1.1252530481548417e-7
4.388570477568153e-8
2.70149215277635e-8
4.184871619344419e-8
3.1614418064310085e-8
2.9116660850070542e-8
2.4722255515449912e-8
1.7160861011964889e-9
2.2702725076044755e-8
4.571639735459911e-8
5.434750151688727e-8
5.1216069999709166e-8
4.379401328552849e-8
3.365440596803934e-8
2.0824986630011365e-8
2.6204265110532e-9
3.270082491908807e-8
3.867347057258711e-7
4.808860883014289e-7
1.2252789556374384e-6
8.320329529962423e-7
5.419676376701524e-7
3.5870529183254924e-7
2.1335662219392494e-7
1.1524827789391042e-7
5.76996565326614e-8
3.965383047667943e-8
5.6791694488301006e-8
7.59279584565258e-8
3.10411967032379e-8
4.49440826899723e-8
1.0748789094144754e-7
9.543579347655103e-8
2.821142628271207e-8
4.326590023981301e-9
1.3239544956247537e-8
1.025754037628057e-8
8.36853464320273e-9
6.4131539722279225e-9
2.094971442755972e-10
5.990547197623141e-9
1.3641483020819371e-8
2.648490570124036e-8
4.314459693248548e-8
3.2893966996518135e-8
1.7624654039830417e-8
4.585586649127044e-9
9.655721914661253e-9
2.400664990043978e-7
4.6672820638266614e-7
4.6263516228150287e-7
5.354984947148966e-7
4.5460947965054807e-7
3.781796565044453e-7
2.9129839906456316e-7
2.1389643430741738e-7
1.58412461568819e-7
1.2105398164384192e-7
9.500512612848922e-8
1.7226921247803e-7
1.8794618350591482e-7
1.0349093975524165e-7
2.2014656737021154e-8
6.951212513937904e-8
5.146967021373966e-8
4.3335556074113645e-8
4.217074647129523e-8
2.450128360668961e-8
1.312610149156696e-8
4.5893222435672446e-8
6.319632640042962e-8
6.446801083204685e-8
5.968412972180159e-8
5.0852857616070246e-8
3.823292533011969e-8
2.07303587668006e-8
8.24628139846389e-9
7.688210378380583e-8
1.8993628240639654e-7
6.503924009572318e-7
2.8760551565817774e-7
2.760753638051517e-6
1.055515633791717e-6
5.892427744374622e-7
3.238354659205534e-7
1.5797526310272263e-7
6.480112473313756e-8
2.338491353906802e-8
5.180427311851182e-8
1.0729105477220653e-7
4.58668153236542e-8
5.3111498343080245e-8
1.2270572138968614e-7
1.3780694508168444e-7
5.173124812196176e-8
2.0858860486644364e-9
1.7968069776440144e-8
1.5147288042418367e-8
1.2102498173119712e-8
1.0281498533170263e-8
3.489707677531688e-9
5.679636791246692e-9
1.5846220717250624e-8
3.271015206099046e-8
5.257562380311484e-8
4.03642508686604e-8
2.489815430422834e-8
1.0645204006379972e-8
5.694660208313934e-9
3.181328963231756e-8
2.996682313878437e-7
4.0872416515445047e-7
9.386655364613303e-7
7.241878919096955e-7
5.309441150536448e-7
3.9145430051147646e-7
2.6987770250107516e-7
1.8375898276296012e-7
1.301319731102105e-7
9.684268030149941e-8
7.687985166106663e-8
1.5428510031368407e-7
2.0063606935325955e-7
1.3298930778046603e-7
4.44071678567226e-8
5.0181202714520264e-8
5.6262593919101884e-8
4.4083284801960765e-8
4.184978166506923e-8
3.219975107205389e-8
3.3824696385728747e-9
3.7423583856878905e-8
6.455578178178559e-8
7.146995015920749e-8
6.727621812765194e-8
5.7833694364767104e-8
4.447753739446755e-8
2.736251477673009e-8
3.4609761046470136e-9
3.994901215112749e-8
5.538396091142765e-7
6.760970753538868e-7
1.8099170462222083e-6
1.209257641896256e-6
7.794989326639578e-7
5.092251273623562e-7
2.9591101764024017e-7
1.505497794795323e-7
6.137456196882623e-8
3.129271277068008e-8
6.330396245359681e-8
1.0811900251555568e-7
3.69518194449325e-8
4.393309663141811e-8
1.321876768435491e-7
1.4213843134478317e-7
5.145176962189456e-8
1.635837050179127e-9
1.6959687436537968e-8
1.391315718338067e-8
1.0979617001584026e-8
8.784542178101125e-9
1.5470629541591925e-9
6.454345408485526e-9
1.539965809767543e-8
3.012896324268259e-8
5.3551304884986414e-8
5.3351025971407696e-8
2.8489839213113202e-8
7.875546954282934e-9
1.4194890224513422e-8
3.305949334899789e-7
6.390714287544912e-7
5.428356331715129e-7
6.717230541894628e-7
5.883891916243079e-7
5.015122241960368e-7
3.959685353678165e-7
2.977696310469507e-7
2.2648013088865829e-7
1.7975287282038168e-7
1.4868620665448657e-7
2.4837739005829716e-7
2.4063368949174973e-7
1.1383737818048543e-7
1.1250588499961867e-8
9.919653382651609e-8
7.094057538994643e-8
6.255469149645327e-8
6.082954232538521e-8
2.5690541361148208e-8
2.8402060476666227e-8
6.921565750405054e-8
8.547826663716903e-8
8.65529037543113e-8
8.075090466075619e-8
6.909246695161415e-8
5.1899951865565786e-8
2.8161978526571578e-8
9.188056781971877e-9
8.748341055622054e-8
2.6533858589610016e-7
9.646385925018908e-7
4.1026177605686673e-7
4.069731500171892e-6
1.5572527339002703e-6
8.642149479345735e-7
4.6853686232992953e-7
2.1885494922453428e-7
7.164536510780754e-8
6.043315175109132e-9
3.004906669794698e-8
1.4319255195156053e-7
5.4405429401581044e-8
5.3957704974362167e-8
1.4925660302318704e-7
1.98591748791625e-7
9.057166008295037e-8
1.4755090764756342e-8
2.1609042774437372e-8
2.0967233001336992e-8
1.628220061070572e-8
1.378641387272892e-8
6.340204872639454e-9
5.680880499999697e-9
1.7994288907505625e-8
3.778276875572419e-8
7.022573599549138e-8
6.589113852466668e-8
4.025843105044634e-8
1.7475636521512505e-8
8.390451945045314e-9
5.130092981077367e-8
4.1225266017326076e-7
5.672778814125834e-7
1.1549788615767014e-6
9.455081037442516e-7
7.120441187330498e-7
5.37009262046085e-7
3.788113013416941e-7
2.6436579767640714e-7
1.9384421420799758e-7
1.5200142307915453e-7
1.2670700911520702e-7
2.3291967765088475e-7
2.7213007972337774e-7
1.4860393216476992e-7
4.0534433228134567e-8
8.586664502034877e-8
7.785267224928322e-8
6.404112948465001e-8
6.251826496880994e-8
3.93793869497183e-8
1.593717757834905e-8
6.264769155147027e-8
9.102062813251982e-8
9.673312812754087e-8
9.17296662723908e-8
7.957174207235182e-8
6.146824934373295e-8
3.797098216744387e-8
5.990745011079739e-9
4.741488785749173e-8
8.288491744468618e-7
1.014011414718594e-6
2.7177816757033403e-6
1.8361089356829212e-6
1.1752590719112328e-6
7.602170848687047e-7
4.300309706789251e-7
1.9874657976723242e-7
4.770179979724613e-8
5.420690544368586e-9
6.539959034920648e-8
1.7355915573377123e-7
4.736063164950615e-8
3.137364891155047e-8
1.4421738576314979e-7
2.0300924282365287e-7
9.188662499661589e-8
1.7050484257595275e-8
1.8286813807695904e-8
1.8530935552616797e-8
1.4105409434472604e-8
1.144469849729409e-8
4.039065862874575e-9
6.04369333292472e-9
1.60041586171896e-8
3.143521831789604e-8
5.7640086789910514e-8
8.696676355564217e-8
4.955007278597947e-8
1.4660280125188143e-8
2.0421545024370875e-8
4.6365425317621157e-7
8.799735958523577e-7
5.99697455641678e-7
8.199402567529311e-7
7.528294940979003e-7
6.651971092022881e-7
5.443422414772973e-7
4.2320000548047975e-7
3.3240451831916166e-7
2.7401006353184973e-7
2.3851272654709464e-7
3.6261659038247346e-7
2.832082586087969e-7
1.1244292813264576e-7
1.3269511985071012e-8
1.394196865010958e-7
1.0109274887927024e-7
9.511201671783642e-8
8.72243868497698e-8
1.3694616563213627e-8
6.108417353298599e-8
1.0398296268394049e-7
1.1826829185493535e-7
1.2014108321644895e-7
1.1350715147852157e-7
9.789998077614573e-8
7.375591765350148e-8
4.0475850800689826e-8
9.05094792729901e-9
9.98278189798143e-8
2.9042328022951524e-7
1.5190091666971532e-6
6.177300907211438e-7
6.13599691838513e-6
2.4059064819943877e-6
1.3275823227335742e-6
7.076705773636253e-7
3.063452100107226e-7
4.977062864431491e-8
1.1810950490341547e-7
6.726860054405552e-8
2.0142242158101093e-7
6.503651224218179e-8
3.774300596669921e-8
1.5397766567091082e-7
2.715137872017239e-7
1.5537952526497645e-7
4.3429638616827514e-8
1.7248021915231077e-8
2.7822888203422812e-8
2.127710694266598e-8
1.7506657628734047e-8
1.0668145075399035e-8
3.936138692154839e-9
1.7976310714802963e-8
3.836668277249516e-8
7.50636102469677e-8
1.1341930946312937e-7
7.02085543769761e-8
3.107283207632182e-8
1.0576206687883683e-8
7.770683070396706e-8
5.66712043494732e-7
7.971837575441204e-7
1.322300837602547e-6
1.1999705196579543e-6
9.476689111248644e-7
7.428436697363644e-7
5.440104482951379e-7
3.931589133015058e-7
2.9964226347977895e-7
2.472680809135658e-7
2.196712006132902e-7
3.5593467059053844e-7
3.3733364860108556e-7
1.4435749390257344e-7
2.60044640768271e-8
1.4805233266762686e-7
1.0979991235359162e-7
9.792773722238305e-8
9.567301205239525e-8
3.256223670404264e-8
5.0191487633574843e-8
1.052360845742001e-7
1.2901586608665445e-7
1.348054605334371e-7
1.2991451910041286e-7
1.14447886068934e-7
8.930691025888732e-8
5.588853381287013e-8
1.1611152375458596e-8
5.5809622198652314e-8
1.322897121484333e-6
1.6191855167968027e-6
4.187106531505434e-6
2.946677848057852e-6
1.8761500695567255e-6
1.2024839971905714e-6
6.510124486434995e-7
2.3836468796921735e-7
6.833817213774687e-8
1.8878209525468621e-7
8.3459421571695e-9
3.073752882591321e-7
7.460451716945366e-8
4.803829348087691e-9
9.98134440315511e-8
2.5744045118238647e-7
1.6268896011132048e-7
5.222860421543899e-8
6.452426644448477e-9
2.243673493534911e-8
1.7325832106969314e-8
1.3598754989147046e-8
7.871911715799577e-9
3.5540075072651983e-9
1.3793216977135834e-8
2.7455092835237623e-8
5.0163556520467166e-8
8.61088336653193e-8
1.024456581356486e-7
3.3428161728307696e-8
2.5988734138270833e-8
6.741870012373781e-7
1.1839169239154324e-6
5.497752705030231e-7
9.111532217646517e-7
9.099370921232802e-7
8.566143134438977e-7
7.448085096069704e-7
6.10043709880618e-7
4.981218425385393e-7
4.214537400660568e-7
3.7240164016657813e-7
4.787634168824963e-7
2.5811203134828156e-7
8.889874480297905e-8
6.602909738128433e-8
1.8457460106585494e-7
1.483364555149751e-7
1.5062453093562256e-7
9.286572818844919e-8
4.411162900116956e-8
1.2210718282574796e-7
1.5328938489314257e-7
1.672004957518644e-7
1.7255601489791392e-7
1.665941521822167e-7
1.4607538141453887e-7
1.1135700359846034e-7
6.315928081141419e-8
4.175557610034487e-9
1.1054819203957773e-7
2.972489017123369e-7
2.592857054357233e-6
9.902723618641213e-7
9.270462186433925e-6
3.94818842761556e-6
2.1789679045241786e-6
1.1392582982836175e-6
4.1184881941170045e-7
1.5657015644212374e-7
7.32168576227996e-7
6.909157970101554e-7
6.383450754140132e-8
6.16997621287996e-8
1.5585317062667834e-8
8.364305923645055e-8
2.9973371056103996e-7
2.5487060900787655e-7
1.042770880291582e-7
1.2802862823594445e-8
2.9543225553442322e-8
2.6358511102117013e-8
2.0378517093923812e-8
1.517981999926028e-8
1.141433115222477e-9
1.3857319652269525e-8
3.123414192844764e-8
6.074190695048159e-8
1.1334359197459578e-7
1.4782271632251096e-7
6.651347971767431e-8
6.086175349187812e-9
1.034902762939479e-7
7.838913647499227e-7
1.1468612821246578e-6
1.2585586751835351e-6
1.3925269833185114e-6
1.2052521383837385e-6
1.0141274807441677e-6
7.924658270763635e-7
6.023659504824847e-7
4.7544295208166016e-7
4.013749961990547e-7
3.652341647592814e-7
4.7035266637481733e-7
2.867304234358769e-7
1.0644141812552764e-7
8.030953291589167e-9
2.2058953121151425e-7
1.560630044446886e-7
1.5563803587330397e-7
1.1125563246398832e-7
3.978346125696589e-8
1.2827193596946113e-7
1.6529102946572475e-7
1.8345214369204215e-7
1.936972682668508e-7
1.9272591540969836e-7
1.7508966603601872e-7
1.401589399275937e-7
9.114165376571835e-8
2.8010975654142082e-8
5.824749580915187e-8
2.3009437726648423e-6
2.823531478838456e-6
6.389325026799829e-6
5.095704691452259e-6
3.2864976471761306e-6
2.1262471461142484e-6
1.0594362319264861e-6
5.257507816981911e-8
1.015009907351444e-6
1.3152925427437747e-6
5.918180819505833e-7
9.669382941337499e-9
1.4209458507671215e-7
5.527246800536734e-9
1.1120085461695266e-8
1.530452440475069e-7
2.47794120898963e-7
1.3592275968677272e-7
3.6952533181618654e-8
1.0259066421654486e-8
1.870907629210071e-8
1.4128806994627111e-8
1.0363495109499822e-8
2.2801093516074254e-9
7.56359117090477e-9
1.7051999354602577e-8
3.08368270967025e-8
5.216166894061803e-8
8.110174173609471e-8
9.567151855087916e-8
1.571124103705299e-8
1.1178805460799492e-6
1.034318577785984e-6
2.9502758246486384e-7
7.771618541664093e-7
9.149857840845239e-7
9.733554591656322e-7
9.460390925219434e-7
8.451821897156438e-7
7.168993258376377e-7
5.8389122872651e-7
4.3272010677554547e-7
3.0771261265844105e-7
1.276363028806318e-7
3.125622927898001e-8
1.792528584844178e-7
2.4896092421941313e-7
2.346521783712583e-7
1.7828056426154163e-7
7.886196320439128e-8
1.8302143105775437e-7
2.062553667779839e-7
2.2233481846361296e-7
2.416886507276833e-7
2.5808636563657517e-7
2.603344426796465e-7
2.3819853576689337e-7
1.8955505981013353e-7
1.1862199542273879e-7
2.5808018156672992e-8
9.913256442595623e-8
2.785474323143845e-7
4.968659403785654e-6
1.823041941230076e-6
0.000013048448187822495
7.2103173137175824e-6
4.160336872799584e-6
2.2087431259568632e-6
2.287147575573349e-7
2.3415069352466494e-6
2.9986082730733393e-6
2.5321532272871293e-6
2.0459220236974792e-6
2.254838732852782e-7
1.0497300969591285e-8
2.3223338216556666e-8
8.697516749660547e-8
2.808193189701905e-7
2.3351286815953548e-7
9.536878144961922e-8
1.0759602851504484e-8
2.2477408697911537e-8
2.0809704008192176e-8
1.5602168151468503e-8
9.11856388828004e-9
3.89096875283833e-9
1.588660469377055e-8
3.1016459326745615e-8
5.569473676592109e-8
9.594208698340792e-8
1.455215228408181e-7
5.306291819980919e-8
1.1201230776344707e-7
1.2404689305917285e-6
1.4551088912006795e-6
6.764288433965632e-7
1.1949616436685702e-6
1.2695867871351254e-6
1.243278561171138e-6
1.1050805827026982e-6
9.08644330119062e-7
7.153746415069599e-7
5.299164774722244e-7
3.064694625576133e-7
1.919881415491597e-7
8.542647239880959e-8
2.7635075763194096e-8
9.002297235348448e-8
2.852191979758604e-7
3.056426879832371e-7
2.1394438999812656e-7
1.41433142700857e-7
2.451862749793361e-7
2.43242455192125e-7
2.459056134481583e-7
2.6363137380146357e-7
2.8748225638019435e-7
3.048398236030036e-7
2.9980706652411554e-7
2.6139734249543306e-7
1.9254014884287265e-7
1.0203506883203616e-7
8.530418216752332e-9
4.4016107677433105e-6
5.748925256820496e-6
8.341213866806186e-6
9.738200544992792e-6
7.264539199210534e-6
5.791637552262168e-6
1.4257678221507218e-6
2.6976535936659874e-6
3.5678999273828792e-6
4.038343179951195e-6
4.947647199968995e-6
2.186554456901789e-6
9.597928766337893e-7
3.129918955073362e-7
3.7221679441098287e-7
1.6280796336967097e-7
2.665073946115556e-8
9.195507268237055e-8
1.6410122157426439e-7
5.93699904479646e-8
1.1133059408128003e-8
3.5946236091561987e-9
6.944912858062269e-9
5.036819479241363e-9
2.438997658114899e-9
2.3174436765509464e-9
6.626688051350088e-9
1.1767806523983564e-8
1.8959603344154984e-8
2.7288414681150623e-8
2.9310036497135066e-8
1.6929477621772811e-7
2.403411393900326e-7
3.905727713306882e-8
1.8855009117550982e-7
3.4662599894964613e-7
4.853643396195535e-7
5.792008971864374e-7
5.564781230500235e-7
3.9375024365222625e-7
1.876850166705204e-7
5.1020641601478717e-8
1.9876547936953e-8
1.1582990791837928e-9
4.17855363411072e-8
1.4882904770253537e-7
1.9671387484762133e-7
1.155300222822403e-7
6.573205786902153e-9
1.3301258231518048e-7
4.6616171664166845e-7
5.397229160200768e-7
4.1998817288298016e-7
3.8665701676115135e-7
3.985413371401361e-7
4.204070487619994e-7
4.3386123398818127e-7
4.1757580618839484e-7
3.5644058586885637e-7
2.568083739522203e-7
1.3390385741998209e-7
7.076372053351566e-9
8.18261986024765e-6
4.699594842655513e-6
0.000010512677256508716
0.000014763409959230038
0.000014324596620266256
2.917322823198084e-6
3.0521595102201426e-6
4.8606328099228775e-6
9.422175309231213e-6
0.00001315587750644769
8.734881766203315e-8
1.4170862606492782e-6
1.2284977191279114e-6
4.6640274936621974e-7
8.4707360819135e-7
8.514606714164883e-7
4.4268063048422883e-7
2.772349132606608e-8
5.072181618838186e-8
7.949084586917271e-8
2.304989726768921e-8
4.782127136409869e-9
3.646195892683031e-10
2.5326276800725303e-9
1.9960115132227026e-9
7.134337399085151e-10
1.7833607159237173e-9
4.191734562221665e-9
7.18388001453258e-9
1.1391234431897508e-8
1.6249486712970076e-8
5.042676687421354e-8
8.002702346169686e-8
4.296473794184021e-8
3.3639722112696436e-8
1.0603018654704088e-7
1.7177620748423e-7
1.990372143795546e-7
1.5181015970845711e-7
7.410562825213932e-8
2.098088728997998e-8
5.510176146788703e-9
1.526110408826486e-8
1.8295634134742795e-8
1.3480775984468833e-8
8.853201932072285e-9
1.9704544143993782e-9
1.1816152741516877e-8
3.130369020742239e-11
6.895993270102961e-10
1.7203446974412067e-9
1.0780488377940363e-10
3.5262213427330914e-11
2.652132667458671e-11
3.20962999737522e-13
5.151963567408286e-13
3.652038242972842e-13
2.0333118454249277e-13
6.93558439554729e-13
5.325718910285341e-13
4.0907057761789484e-13
2.260490334497296e-13
8.33490455042771e-14
1.1741622538497123e-13
5.211148859842033e-13
2.0297346105189896e-12
2.209038138247749e-12
1.2772217141544827e-12
1.047779701573475e-12
9.994811503203458e-13
1.0348906703221763e-12
1.122886326668022e-12
1.2501595602400401e-12
2.1107027530894354e-12
1.7895872622540162e-12
6.882422960079797e-13
4.000180924295903e-14
6.043427539556729e-14
0.
6.81980176070194e-14
1.4844600925449485e-13
2.360135501056102e-13
3.3891207596776613e-13
4.659099740863005e-13
6.268567754033057e-13
8.338283616469852e-13
1.1025794406010593e-12
1.454427606347335e-12
1.9188780631740974e-12
2.5375184994281854e-12
3.3700091517812733e-12
4.503574154790519e-12
4.943628281837296e-11
3.418042607672899e-11
2.8274117044855104e-11
2.6832775314638886e-11
2.7833506495228658e-11
3.04947435953273e-11
3.4559070675926645e-11
4.003373518158581e-11
4.710137170931866e-11
5.6103196514116185e-11
6.756483767341012e-11
1.3153431901080466e-10
3.443386230583176e-10
2.5257323036148455e-9
6.346875356902453e-9
6.245582606915682e-9
2.7261085606619935e-9
4.811326036264486e-9
6.076849870949212e-9
2.1992578198328557e-9
3.1695277555822583e-12
0.
0.
0.
0.
0.
0.
0.
0.
0.
0.
0.
0.
0.
0.
0.
0.
0.
0.
0.
0.
0.
0.
0.
0.
0.
0.
0.
0.
0.
0.
2.3965948001768943e-14
3.540566843885465e-14
5.263126505040151e-14
7.864030074601802e-14
1.1807248523606876e-13
1.7815540921869797e-13
2.702297600915427e-13
4.1223813746849747e-13
6.328401401197532e-13
9.783052810324753e-13
1.524257622622955e-12
2.105475290945892e-11
4.552320335515609e-11
7.967777406393467e-11
1.1510057011703264e-10
1.2952345704933851e-10
1.0443477084289285e-10
3.397565347609861e-11
7.964936587807333e-11
2.3221427082786773e-10
4.201694324698832e-10
6.410770202893308e-10
9.560712326801693e-11
3.9265334258318783e-10
5.384481538484259e-10
5.673213167864824e-10
7.037370850422154e-10
9.999422800095523e-10
1.6020478654180546e-9
2.5372523649612104e-9
2.7257876508842962e-9
1.9618920471216612e-9
1.4384331677179427e-9
1.1888259648892385e-9
1.1332271552684622e-9
1.2259404791977418e-9
1.4562755306918266e-9
1.8406656802025211e-9
2.419692272993628e-9
3.2603956696982197e-9
4.463365485528057e-9
8.917736162319567e-8
1.591203357576218e-9
6.375485389749699e-7
1.8585667528087375e-7
9.829012580666985e-8
5.0279502694648674e-8
2.3942733399849168e-8
7.302326813515692e-9
4.595814406864937e-9
2.915112054473527e-9
1.4895524236834796e-8
2.8312690063240288e-8
1.7584701820720195e-8
1.4269853078730362e-8
3.232527897796026e-8
4.076487010796661e-8
2.4227168943190304e-8
6.508272382905567e-9
1.2557283369704193e-8
8.16060789770998e-9
6.452028636511101e-9
5.668126420716796e-9
1.2031848742987765e-9
3.7193591240381076e-9
8.515362874555278e-9
1.5379675023699166e-8
2.421809877096226e-8
2.812321083594747e-8
2.0234751170869428e-8
1.0807521080765766e-8
2.765605293340544e-9
1.5285689502353676e-7
4.6307009036989313e-7
7.292796917317598e-8
2.9457967684294905e-7
3.112885524190687e-7
2.979476585819111e-7
2.648459923954594e-7
2.115117939550953e-7
1.5207760585923071e-7
9.998448221890994e-8
6.15899713417098e-8
1.0925629514459008e-7
1.202320120663079e-7
7.026727739150586e-8
2.0354351505952904e-8
2.546097969485696e-8
2.284028121235928e-8
1.794213568611295e-8
1.6374170912352342e-8
1.1956129002887093e-8
1.8021415867228279e-9
1.7808565525425887e-8
3.483954175661769e-8
3.445167063459789e-8
2.9396271200541894e-8
2.3339027727393838e-8
1.5918307603325706e-8
5.9768141124457825e-9
1.0340091154797059e-8
4.4455445234205764e-8
7.964242808158865e-8
3.003599275056518e-7
6.600420260686225e-8
1.8150424149930876e-6
5.66234626197272e-7
3.199261476026029e-7
1.7945480842535502e-7
9.897149455015277e-8
5.5561594700143704e-8
3.180418565935825e-8
2.577619093715481e-8
3.613721970681044e-8
4.804414513761549e-8
9.617237721145587e-8
1.1574196308871553e-7
7.01903535285804e-8
1.8812694267579418e-8
3.545512506516408e-8
2.786205943637675e-8
2.2312124241586967e-8
2.0991999249307743e-8
1.174505313089252e-8
6.852515179897167e-9
2.4490437275274686e-8
4.478079472305357e-8
5.389539015810584e-8
4.823924468481241e-8
3.775285871571318e-8
2.5749861322128742e-8
1.2532871557319045e-8
4.273383821735423e-9
3.275948282910008e-8
3.825591528415891e-7
5.876634030955436e-7
1.14555475183438e-6
9.00041787494503e-7
6.080337581831052e-7
4.173393435718765e-7
2.567498066891262e-7
1.4106625602466092e-7
6.832786780529054e-8
3.7601613195295556e-8
4.9834284587234806e-8
4.940878139679511e-8
1.0448993720298286e-7
1.5624027226740672e-7
9.562935680259945e-8
2.431895758825745e-8
1.6569300122059463e-8
2.0526622623307036e-8
1.588465393147235e-8
1.3762004216792947e-8
9.800817746811591e-9
1.2709620241262855e-9
1.3112449374691226e-8
3.0526064823494595e-8
5.083204563847685e-8
4.231409467648298e-8
3.019114177667686e-8
1.814873607720432e-8
4.114616422350669e-9
1.7691702918095625e-8
2.72047990660956e-7
3.4860427662754774e-7
8.626719263141442e-7
6.430309080856501e-7
4.6806876725540866e-7
3.422630522676557e-7
2.3435847834204726e-7
1.5898706271353765e-7
1.1224086519511318e-7
8.312971505404851e-8
6.590180909246857e-8
5.96364387803156e-8
1.1113905212745935e-7
1.546055059889334e-7
1.1083262344315858e-7
4.124544873856773e-8
2.5314239320428472e-8
4.3578390036059873e-8
3.265872122353963e-8
3.0372604865141495e-8
2.2308992148489434e-8
4.295750749975085e-9
2.8550215713133575e-8
5.5331723277520376e-8
7.319621078307122e-8
7.076535019450597e-8
5.8536103037487275e-8
4.279213533135863e-8
2.5722738906859663e-8
6.643162989664292e-9
1.8714625060288105e-8
5.2503409775387e-7
1.0471845498682436e-6
1.3510236081470273e-6
1.3599658262132213e-6
9.862052500260303e-7
7.185280525302277e-7
4.662073475710107e-7
2.5872709487948117e-7
1.0988525978696289e-7
2.656800008736768e-8
2.872676399776933e-8
5.915988277991175e-8
1.554494888256557e-7
2.3248151250243152e-7
1.4811934650869055e-7
4.594635881137163e-8
2.0657067460057888e-8
3.051810948903236e-8
2.347698736124205e-8
2.0002949919127515e-8
1.4465954776292397e-8
1.29628673961117e-9
1.847918550783765e-8
4.391299740857687e-8
8.051005628020279e-8
6.76991362076645e-8
4.788678073867384e-8
2.8313517982280322e-8
3.1879795110789157e-9
4.426624440899358e-8
1.3320264795523402e-7
4.515347056028028e-7
3.402031886535181e-7
1.959656065226276e-6
1.0038343270671938e-6
6.531577285456525e-7
4.287649297205674e-7
2.7073206780667815e-7
1.7786397591585032e-7
1.2791430508826897e-7
1.0289657760828559e-7
9.473358809472495e-8
1.7484895832311352e-7
2.3896692423761687e-7
1.6558287637085883e-7
6.069975199732954e-8
3.3799055974300175e-8
7.426105854849858e-8
5.63887145726819e-8
5.347665684406926e-8
4.2340394685204815e-8
3.410929973704777e-9
4.49762357019106e-8
7.849488639512565e-8
9.142195606411037e-8
8.927295423618268e-8
7.872729071147892e-8
6.22916649321543e-8
4.174907819190102e-8
1.6652327022447926e-8
1.838844805712411e-8
8.041274394672391e-8
8.928499944297313e-7
1.005200181633586e-6
3.100330798861055e-6
1.9444871292168895e-6
1.2048228024379654e-6
7.516839226217655e-7
4.022261270614746e-7
1.5989860993570407e-7
1.889540087456089e-9
4.68673148155662e-8
6.981060257847426e-8
3.0870022388053856e-8
8.064564857075833e-8
2.1803161509151385e-7
2.2989302659194166e-7
1.0029284594341508e-7
1.3328006856764746e-8
2.7506734952551823e-8
2.4778822090695933e-8
1.947440812757757e-8
1.6190880803094795e-8
5.850032608470801e-9
8.809837329572301e-9
2.5142524583639734e-8
5.3262998524245994e-8
9.664007422241099e-8
7.39982476367741e-8
4.4652333880924746e-8
1.5967748911921544e-8
2.515555912117541e-8
4.40059073757582e-7
6.499239669983268e-7
9.346494818367124e-7
8.999342073401255e-7
7.286341004091968e-7
5.821030989327994e-7
4.3333752283754104e-7
3.1615683183608366e-7
2.4137462893933487e-7
1.9823505605798406e-7
1.7416268867662485e-7
1.6450741490196936e-7
2.444103217900077e-7
2.4463597103105143e-7
1.0873200681757697e-7
2.7584575086653097e-8
9.790493111478148e-8
7.29506275795149e-8
6.441997673734162e-8
6.06018677528994e-8
1.1621212763848743e-8
4.1620724828613757e-8
8.546959115080717e-8
1.1367735894304659e-7
1.2115263622600735e-7
1.1451269530636751e-7
9.732961664972281e-8
7.311277251543987e-8
4.480993930432369e-8
1.203035544449668e-8
3.061110298554861e-8
1.102312567306834e-6
2.1031036939242684e-6
2.9374272702741203e-6
2.9255678558174825e-6
2.051793871742601e-6
1.4460590765282553e-6
8.710254080538485e-7
3.6841737846931653e-7
5.130447628465865e-8
3.0665605776037895e-7
1.7724580575501132e-7
3.937389440698205e-8
1.0769150588195428e-7
3.1563584257029896e-7
3.0267564132548223e-7
1.4305096598797185e-7
2.839720472465518e-8
3.5470148979489836e-8
3.4126936046181e-8
2.6572205143104493e-8
2.169407163753003e-8
7.9058091493488e-9
1.2008448810911262e-8
3.436733371213213e-8
7.366372184968796e-8
1.4404755706675282e-7
1.1179690881565121e-7
6.646574645988845e-8
1.8032033221262578e-8
6.738274036865963e-8
1.5606761519829666e-7
6.649977001526124e-7
6.079705427060756e-7
2.205111572391653e-6
1.4333632388984078e-6
1.0168154295120008e-6
7.224834553428547e-7
4.898893335951092e-7
3.4395187599544226e-7
2.6704562601872135e-7
2.3507477958803486e-7
2.4030536402273005e-7
3.4352333596722737e-7
3.3262541750203016e-7
1.451784265381415e-7
4.127918806398135e-8
1.1761565502558003e-7
1.1745674292861562e-7
1.0484440877437656e-7
1.0196112978730516e-7
2.279348141942609e-8
6.225446852129237e-8
1.1301630506742388e-7
1.3708358995509506e-7
1.4698413394810724e-7
1.4634718634519755e-7
1.334241848637343e-7
1.086315566171027e-7
7.48966249116703e-8
3.310022532051385e-8
2.18346288669178e-8
1.0509602010690692e-7
1.8657822481894927e-6
2.0442687866288196e-6
5.859671671893871e-6
3.97763401399723e-6
2.446370567392734e-6
1.4983264209305523e-6
7.040329342354999e-7
2.6660499591331503e-8
6.727234465225796e-7
9.523525218478207e-7
3.2732764412438444e-7
7.88809913808876e-8
2.5985959898424734e-8
1.6079549536460324e-7
3.43084402994099e-7
2.38734503575892e-7
8.947564627570429e-8
3.327046221701659e-11
3.1025297415932095e-8
2.545375374194405e-8
2.0000608314806646e-8
1.349373687900495e-8
1.946505770808826e-9
1.7366058906749e-8
3.7838960514539454e-8
7.538560517494638e-8
1.4403767232004257e-7
1.1810412190587421e-7
4.930150837541135e-8
3.000148776969486e-8
7.080365119167461e-7
1.0813265134502017e-6
8.345677663958248e-7
1.067690724891921e-6
9.866347633311992e-7
8.718662208995952e-7
7.120531438700953e-7
5.592590730612634e-7
4.50403866426557e-7
3.847741281448933e-7
3.525065142990233e-7
3.5473532880063254e-7
2.894151526948677e-7
1.561403963771041e-7
6.281216149092778e-8
3.193594126082139e-9
1.504692798588326e-7
1.1775485338179532e-7
1.1250779650895403e-7
1.3922700679918441e-8
9.347147748416328e-8
1.444173646670106e-7
1.6636501743135606e-7
1.815489090927955e-7
1.9274895944855192e-7
1.9337149056561424e-7
1.7665763255938276e-7
1.425208713622079e-7
9.64465412659491e-8
4.189072879127717e-8
2.387580119767833e-8
2.3601379072496312e-6
4.730054206210504e-6
5.0822281062635445e-6
6.3821198849874015e-6
4.774213407299308e-6
3.5964940180933637e-6
2.0775616426084515e-6
4.135974398343434e-7
2.529557754689408e-6
2.3505092677692715e-6
1.689234891469678e-6
4.1176446004207886e-7
1.2927457283164096e-7
1.0362358287987176e-7
3.547436813332511e-7
3.1740847210117724e-7
1.5430873003323493e-7
3.274521887233507e-8
2.8317793467731937e-8
3.08068790632004e-8
2.3499208463766994e-8
1.6879675044663427e-8
1.3281711400736731e-9
1.6134861725504313e-8
3.6394282556261246e-8
7.154799692158667e-8
1.4002352183512755e-7
2.289655287610474e-7
9.410492969387687e-8
5.763671892361778e-8
1.7212765294787487e-7
9.634375773396268e-7
1.113138785800893e-6
1.5966274136358032e-6
1.621578608622955e-6
1.3868263422848759e-6
1.1405319621890654e-6
8.699897752273678e-7
6.544661538116243e-7
5.140456033591592e-7
4.28212213816763e-7
2.8656273835696867e-7
2.2135714989699807e-7
1.1781426498032742e-7
5.029905589716871e-8
1.7587322265026042e-8
2.2293604614162585e-7
2.2344526311624895e-7
1.9763797225015714e-7
2.3227014269694663e-8
1.733381886143012e-7
1.996073495232863e-7
2.0490654339499725e-7
2.1904396043259908e-7
2.3829453408168906e-7
2.5274976123564824e-7
2.5001891562625343e-7
2.2153520611414307e-7
1.6911339954064975e-7
9.950526760039177e-8
1.4359554135379368e-8
9.339181921810663e-8
4.254625325986487e-6
4.952553175147166e-6
9.058732359171004e-6
9.001845461620763e-6
6.174889120243482e-6
4.39328039643049e-6
6.777619386314407e-7
2.8060426869301747e-6
3.3304422273384946e-6
3.7010293992727377e-6
4.632981928468244e-6
8.381048827829574e-7
5.465607435819091e-8
1.6647046092008537e-9
6.993588312653298e-8
2.5247277439835397e-7
2.6987498809263984e-7
1.2144647484531835e-7
2.3125525598192133e-8
1.4278759842181784e-8
1.862372114524652e-8
1.3921407297813019e-8
8.694276866203121e-9
1.9841829695408427e-9
1.2542986579733285e-8
2.4915414700776855e-8
4.4794771440957545e-8
7.829525206787008e-8
1.2650317090617772e-7
7.879291747447117e-8
9.969893039457995e-7
7.601427448708651e-7
2.3565765531238768e-7
6.908649104581446e-7
8.742607963689515e-7
9.750737694790086e-7
9.689764659520468e-7
8.568189129572415e-7
6.737302495514017e-7
4.317339854944092e-7
1.540194080296167e-7
1.7783538654164747e-8
1.1178094838659914e-8
8.41710428455143e-9
1.0324423796962213e-9
2.461636670582451e-8
4.9401210673325165e-8
1.1255051530557055e-7
1.3816345961523864e-7
1.0509300003910974e-8
3.031644250191716e-8
1.273285642237405e-7
5.478238200927109e-7
4.6420882972015634e-7
3.63078135794211e-7
3.1833424541007026e-7
3.1521174820792903e-7
3.1850463031892073e-7
3.1197862220370475e-7
2.7740590817207747e-7
2.1218043522223302e-7
2.278126903259871e-6
0.000010773900146436528
2.2154518112969494e-6
6.122757547244963e-6
9.85133433659067e-6
0.000013286214946494698
2.196866956732318e-6
6.807387255013667e-6
0.00001345878796071202
0.0000156842382063902
4.3578622000876993e-7
2.1187431654842885e-6
1.7873072267456787e-6
6.339956094633492e-7
9.699110810848423e-7
6.132571358930005e-7
3.294247996339201e-7
5.120769605552903e-8
3.455512474418044e-8
6.245310064980753e-8
1.4445730030546828e-8
2.6741841101741206e-9
1.6012813008479446e-9
2.7359183438514413e-9
1.8380340567608536e-9
9.786883019122838e-11
2.5728581745934287e-9
5.104700682927958e-9
8.530205054646592e-9
1.3442996722361558e-8
1.9342443488162724e-8
6.092016176195963e-8
8.742369564099472e-8
3.672451831149868e-8
5.391407041265145e-8
1.3742147843601438e-7
2.1543293249292986e-7
2.448629932230165e-7
1.8114586985304296e-7
8.203997915179662e-8
1.4382871306109605e-8
1.8304165970523184e-8
1.3856664818074605e-8
3.584252310780874e-8
4.5791976019262115e-8
2.443758034017798e-8
1.1341634917253743e-8
2.0518019857380827e-10
1.8614080190400819e-9
4.531327708942453e-9
3.4297346135252686e-10
1.082645125697034e-9
7.680949283340853e-10
1.1849082467646555e-10
4.2496632829576893e-13
1.5130886009592818e-11
3.6358707313730947e-13
6.205962383302036e-13
4.709800658246728e-13
4.997967509889548e-13
8.668174201866238e-13
1.0087787095227346e-12
1.1036202177365986e-12
1.38608979378309e-12
2.0637253975760146e-12
1.2662231583378017e-12
0.
3.8615968863565634e-13
5.685804193915898e-13
6.919653322089071e-13
7.995676398988384e-13
9.101120838269027e-13
1.0330548895125404e-12
1.846886394626595e-12
1.7377786591403372e-12
8.673012405851184e-13
1.837148525099792e-13
0.
0.
0.
5.927095741781833e-14
1.1408551168377653e-13
1.7994692263599753e-13
2.616362042403087e-13
3.6495665097546175e-13
4.97090657940091e-13
6.673149467307325e-13
8.879740009459838e-13
1.1758012935276914e-12
1.5538189115933882e-12
2.0541576234000356e-12
2.722345404993697e-12
3.59270027819323e-11
2.5586337848686308e-11
2.1967570280941112e-11
2.1479813164599376e-11
2.273155649813917e-11
2.5197823756907607e-11
2.8713089103306244e-11
3.3293858293538566e-11
3.907707704167965e-11
4.6306510738737894e-11
5.534607808530687e-11
6.67164336613353e-11
1.2669752598056177e-10
3.096007997942497e-10
1.7475502873218509e-9
6.997450043959335e-9
9.281050596606439e-9
3.014969807998838e-9
4.192713149764807e-9
1.0185369042267498e-8
3.5821788929475633e-9
3.4673681290152677e-12
7.147470249032706e-14
0.
0.
0.
0.
0.
0.
0.
0.
0.
0.
0.
0.
0.
0.
0.
0.
0.
0.
0.
0.
0.
0.
0.
0.
0.
0.
0.
0.
0.
0.
2.462268153719954e-14
3.685306128383042e-14
5.539606436675423e-14
8.363814387950151e-14
1.2687604188464521e-13
1.934511810160338e-13
2.9661114602988616e-13
4.575877195557416e-13
7.107661481415682e-13
9.445385736570457e-12
1.979869102505668e-11
3.4428702691671437e-11
5.1696607296685173e-11
6.472492380312335e-11
6.50361389647771e-11
4.600141536742219e-11
3.917508806840235e-12
6.280948889194153e-11
1.5470142826791702e-10
2.7188831085469233e-10
3.987002524514241e-11
2.2826814001806417e-10
2.3914491067286104e-10
2.934254975758758e-10
3.8666031262336927e-10
5.605011181679074e-10
8.842819289377595e-10
1.3750326858518228e-9
1.6613328826798024e-9
1.2566947734321933e-9
9.744461590524275e-10
8.834842786770511e-10
9.2643021270405e-10
1.0787466321929316e-9
1.3437087552159178e-9
1.7455703330617119e-9
2.3287193872705887e-9
3.1615271855926854e-9
4.344391844991339e-9
6.022687056498048e-9
1.1215951635243615e-7
2.468109063594788e-8
6.111236890512311e-7
1.9062934714580152e-7
9.550480594981815e-8
4.610013952078391e-8
2.0135670062565748e-8
3.336305185177707e-9
8.774005324475563e-9
3.442838772900247e-9
1.928334787256206e-8
1.4641522663983527e-8
1.8775657878781402e-8
4.271661499504795e-8
4.796629721933676e-8
2.74095013303431e-8
5.398728222249102e-9
1.4134005730164366e-8
9.69853596199913e-9
7.835648346438237e-9
7.044508752035626e-9
2.243944936544151e-9
4.012514369888971e-9
1.0330604046444742e-8
1.9456218876665944e-8
2.8448631814091224e-8
2.56682328408293e-8
1.77778650529707e-8
1.0076481288187267e-8
2.3425389137147e-9
1.3639166904695015e-7
3.6113914043615565e-7
1.5366130084595572e-7
2.8085910307367436e-7
2.549555645345483e-7
2.2115986955369657e-7
1.7757976025639357e-7
1.2881208265093511e-7
8.704948460855329e-8
5.7493389818597296e-8
4.077161239505615e-8
3.43061426096457e-8
4.557090192282754e-8
7.733075769337442e-8
6.176015391872753e-8
1.89505382757575e-8
4.9098887130415106e-9
1.1413491789789551e-8
8.839115904398096e-9
7.451372852432434e-9
6.2183780017935314e-9
1.1172286673615192e-9
4.906481140875816e-9
1.2551493449535049e-8
2.3538960808089913e-8
2.3383974527247753e-8
1.7235399048738253e-8
1.1122999303585227e-8
5.049357955153991e-9
1.870592241387434e-9
1.1720346153380428e-8
1.6540305540268823e-7
2.0320152559251902e-7
6.570979214729042e-7
4.3219810752808124e-7
3.0016289681146945e-7
2.105884731526858e-7
1.3858338963006625e-7
9.005288681558643e-8
5.932307005768614e-8
3.9604177815860734e-8
3.0367615281823046e-8
6.934072143436884e-8
1.077742255213731e-7
9.299497756827899e-8
4.14358136856635e-8
1.1425977783458868e-8
3.2068559582742127e-8
2.349743501892782e-8
2.097130255236841e-8
1.881254230018161e-8
3.866555704221172e-9
1.3918604642244463e-8
3.2106035526564706e-8
4.233603440062147e-8
4.040532345402221e-8
3.4443605030118305e-8
2.6492978106436632e-8
1.6606472329069512e-8
2.541956712615908e-9
2.599335644753327e-8
1.1333180930506051e-7
3.335019489400059e-7
2.661306891504451e-7
1.2468778069876796e-6
6.229941112331616e-7
3.7278298554729886e-7
2.257357873238577e-7
1.241194993423887e-7
6.521504561043752e-8
4.058769978998015e-8
5.316168825850946e-8
7.419555490396229e-8
3.8811074444696995e-8
5.68100366862339e-8
9.737840891469856e-8
6.582353174570838e-8
1.6514477450080464e-8
7.432928086971216e-9
1.2391004645913702e-8
9.63668276312607e-9
8.219661153520976e-9
6.441931605263445e-9
3.1231442549244026e-10
6.281244427614032e-9
1.5142726033494946e-8
2.808763506229816e-8
2.7237314883891518e-8
1.9488800968426598e-8
1.200109653200831e-8
4.469312181516754e-9
4.6221381158858996e-9
1.8874561463202374e-8
1.984580778101959e-7
2.3346574996846258e-7
7.87480379424147e-7
5.066417143021073e-7
3.492103456128851e-7
2.4334070221277125e-7
1.5932316554065538e-7
1.0353218847210832e-7
6.888904136071255e-8
4.7179747472738437e-8
3.7073556749416035e-8
8.17268555587228e-8
1.2470256395438416e-7
1.0521776858742848e-7
4.5278940440538976e-8
1.4842567890127623e-8
3.7027849241739584e-8
2.7285595206377123e-8
2.452574841302844e-8
2.1831629612442746e-8
3.902909350137108e-9
1.678688612495052e-8
3.755129507141887e-8
4.842373830574642e-8
4.622691480750715e-8
3.9510535752948474e-8
3.04332550969277e-8
1.9186255052847205e-8
3.6388470802191106e-9
2.5770829938582136e-8
3.288133747604656e-7
4.36881683347978e-7
9.951910549071208e-7
7.134949102430888e-7
4.729840475963004e-7
3.18903049388251e-7
1.9388627620502135e-7
1.0799049423558142e-7
5.7545779940617386e-8
4.080435672123123e-8
5.290646749354427e-8
6.608949525145904e-8
2.9221479917785796e-8
4.6270136377535046e-8
9.998903724915531e-8
7.854896372899774e-8
2.090638917990367e-8
5.9195919026836006e-9
1.1849734671478627e-8
9.084315473646769e-9
7.529850790067328e-9
5.550624330241244e-9
2.794327607500697e-10
5.941280377841975e-9
1.3294408802340821e-8
2.566262623577872e-8
3.8258396979745015e-8
2.6809695227971114e-8
1.4339261497557826e-8
3.444983569653522e-9
8.684586348306888e-9
2.1217860139272888e-7
4.0540843163225467e-7
4.454608215341796e-7
4.921433402049979e-7
4.100701049124297e-7
3.3615160996549576e-7
2.551907536542568e-7
1.8510257132664668e-7
1.3548264297103687e-7
1.019056544431827e-7
7.841844821061863e-8
1.4775705375923205e-7
1.6847004035595153e-7
9.857539319705258e-8
2.5052217387552617e-8
5.938772957232825e-8
4.554541198069234e-8
3.764605366294064e-8
3.6456697172387715e-8
2.3230412406332712e-8
9.080801966562253e-9
3.8386662918578865e-8
5.5982388147339564e-8
5.7645781852205035e-8
5.329861257840466e-8
4.539151325077639e-8
3.4218077606400685e-8
1.8772973271567223e-8
7.010778323722247e-9
7.001326942708107e-8
1.6192039882784045e-7
5.594353368129558e-7
2.591624601715081e-7
2.355686182185529e-6
9.138646862387317e-7
5.125336305268651e-7
2.8398150475263344e-7
1.4073941722670498e-7
6.129227807434459e-8
2.839896019302277e-8
5.508465273476965e-8
9.791146754657864e-8
4.306619074197753e-8
5.1223059854518175e-8
1.1206306388521947e-7
1.1809170042679384e-7
4.104521524654678e-8
4.777578521919119e-10
1.6072961020184698e-8
1.3213229288178121e-8
1.0669941849884302e-8
9.029697851664325e-9
2.685728002600959e-9
5.449144655665497e-9
1.4743905058453895e-8
3.0190928621446784e-8
4.49596784631125e-8
3.3496905776238766e-8
2.0696173403183194e-8
8.773027103337482e-9
4.883048870892215e-9
2.6287071292105107e-8
2.635304658634188e-7
3.570104306199222e-7
8.585039626292682e-7
6.483902660406219e-7
4.7138930353619494e-7
3.449938253837453e-7
2.3613163501941565e-7
1.5956129954333387e-7
1.1169825585746831e-7
8.163621178961364e-8
6.395314533924832e-8
1.3194207104642344e-7
1.7694457139156804e-7
1.2411894635135238e-7
4.4013384120625335e-8
4.062499926757132e-8
4.9793027985312446e-8
3.8497619250288336e-8
3.6174932918640295e-8
2.8983426734268803e-8
1.112973184910525e-9
3.09513982078843e-8
5.641365413917975e-8
6.375029926649336e-8
5.996662331697924e-8
5.14397422296897e-8
3.954107858499461e-8
2.434822563705108e-8
2.9490561394840845e-9
3.7056663518273574e-8
4.78680884426817e-7
5.86137060659118e-7
1.551188082640506e-6
1.0385183169301756e-6
6.713219474550025e-7
4.4020854171865213e-7
2.5780819058660907e-7
1.3421272468706878e-7
5.978413942196674e-8
3.543118642150636e-8
6.050533388158567e-8
9.320191544203039e-8
3.412146938193295e-8
4.419682950191402e-8
1.2159385572785245e-7
1.2254428424240245e-7
4.12400916406863e-8
1.1139263225392946e-9
1.5362594581998816e-8
1.2261543794870545e-8
9.793291279566088e-9
7.740950573533232e-9
9.66735490186869e-10
6.2047539455028805e-9
1.4521636730265947e-8
2.8357352613698042e-8
4.933598079066114e-8
4.39565406454432e-8
2.348275300049096e-8
6.364986732421263e-9
1.2112570050635482e-8
2.89359837782133e-7
5.615288844366669e-7
5.052283602192776e-7
6.097731941537212e-7
5.279116676265479e-7
4.458932492456647e-7
3.488180244120045e-7
2.600083950690957e-7
1.95884291875351e-7
1.5344501296131431e-7
1.246002600507843e-7
2.14392766776976e-7
2.1820145094736794e-7
1.0957000990502377e-7
1.5930112863676093e-8
8.635975015306726e-8
6.217721601427837e-8
5.387530950361326e-8
5.254596184570438e-8
2.5497293824665058e-8
2.1409993141140067e-8
5.899833851658222e-8
7.548577455248877e-8
7.65342013456853e-8
7.117819180395438e-8
6.079488838595441e-8
4.567054974926835e-8
2.474440678374949e-8
8.858364329303715e-9
8.280862056901909e-8
2.420811198376478e-7
8.215565125799927e-7
3.5373098269155157e-7
3.483054089512436e-6
1.3286632123533024e-6
7.386210836893317e-7
4.022860625262209e-7
1.9111219839497705e-7
6.904776958999219e-8
8.616558055774757e-9
4.121165680100279e-8
1.2675882117681846e-7
5.048979920139202e-8
5.3729866367265964e-8
1.3815879322927787e-7
1.729081027294433e-7
7.359143566497906e-8
8.91374744470226e-9
2.0218808393231805e-8
1.836872971675773e-8
1.4405742006331353e-8
1.2236142463627977e-8
5.080692552657249e-9
5.6721334504203994e-9
1.7000267312001406e-8
3.551423854183989e-8
6.35360271300365e-8
5.4073474080356516e-8
3.315281387967599e-8
1.4311959273466795e-8
7.201819982562236e-9
4.253093157068526e-8
3.6135508648840514e-7
4.956613737092715e-7
1.058742043319986e-6
8.463761598639744e-7
6.306057156529533e-7
4.713283309181586e-7
3.2950186170533085e-7
2.2783088029912575e-7
1.649959308552365e-7
1.2702440288127538e-7
1.0388674552567591e-7
1.9774861248234167e-7
2.4144422092740534e-7
1.4266142234133438e-7
4.234696447520514e-8
7.043262653403876e-8
6.820263712034547e-8
5.50263566510442e-8
5.3222132669520644e-8
3.66993253129171e-8
9.935726275300815e-9
5.132721089445054e-8
7.935903258020691e-8
8.53216933273857e-8
8.062688324907923e-8
6.968096555609647e-8
5.372380268478829e-8
3.311830291505066e-8
4.783932883481988e-9
4.411551809308472e-8
7.032630359264899e-7
8.596171539753087e-7
2.310330961477514e-6
1.5501789819998875e-6
9.943378888868631e-7
6.452378031489607e-7
3.687633109595066e-7
1.7751886534666118e-7
5.5903234595396495e-8
1.4004771969172597e-8
6.584616492767907e-8
1.4302846525354668e-7
4.231445950115457e-8
3.7247724008039886e-8
1.4106327845359625e-7
1.783471201012006e-7
7.433421342801029e-8
9.998903072749112e-9
1.809804633014564e-8
1.6498897730484295e-8
1.2708261813453634e-8
1.0301155141709274e-8
2.9496837183934586e-9
6.205913016017907e-9
1.5668659312767554e-8
3.0741612984781965e-8
5.602857521785144e-8
7.311257307502066e-8
3.953917856734711e-8
1.1399187785990871e-8
1.7732608855813643e-8
4.0305460234238614e-7
7.718471158396529e-7
5.752760318351865e-7
7.54813053333388e-7
6.799868326319775e-7
5.921638567203297e-7
4.776754403954103e-7
3.665788821344706e-7
2.845978232988012e-7
2.3173665635813784e-7
1.986029694809798e-7
3.128372016390369e-7
2.68336592160534e-7
1.1366649280327416e-7
2.586083891575549e-9
1.2228668268764914e-7
8.763451328528216e-8
8.0415018225598e-8
7.627230551019167e-8
2.037003055702851e-8
4.6121009979706324e-8
8.886949791689498e-8
1.0356994911779378e-7
1.0494656458912804e-7
9.863113223904724e-8
8.477252554318153e-8
6.376505387445808e-8
3.479772315838872e-8
9.272082352501585e-9
9.443880652304e-8
2.833425025236378e-7
1.2639344088768853e-6
5.227707106376268e-7
5.2180771616300575e-6
2.017572021938784e-6
1.1148457979138491e-6
5.977605830065313e-7
2.6716697526924336e-7
6.323172223108686e-8
5.8559367274557726e-8
1.2862271611823356e-8
1.7808298738246725e-7
6.066406622923488e-8
4.5796797349479634e-8
1.5446551299821806e-7
2.428500245074038e-7
1.2789851861553146e-7
3.0548545527423086e-8
2.0056619051421954e-8
2.4909252371027204e-8
1.906385302745046e-8
1.5896456994799313e-8
8.833890103086679e-9
4.7072544455095214e-9
1.7922487623019073e-8
3.801214861346161e-8
7.369273266456285e-8
9.19693263365122e-8
5.5952546163730025e-8
2.4598693842600297e-8
9.81942010400222e-9
6.655895222149428e-8
4.970906978168165e-7
6.932593461550283e-7
1.2527285143175907e-6
1.0890948701725793e-6
8.433775813551258e-7
6.507117345506115e-7
4.693914037487433e-7
3.347426019804592e-7
2.5176573776566816e-7
2.044349159799424e-7
1.7766277472359465e-7
3.026692008942745e-7
3.1532118811391716e-7
1.4751473301696273e-7
3.2339191522950823e-8
1.2115092590151828e-7
9.578472949623984e-8
8.269583994251836e-8
8.144553168399763e-8
3.7895765465826615e-8
3.379849624218764e-8
8.679644603433527e-8
1.123082156510196e-7
1.1766150701416842e-7
1.1257857301158968e-7
9.851479850557459e-8
7.652236851070201e-8
4.75906562759246e-8
8.832431219018149e-9
5.241171944531267e-8
1.0950385507645465e-6
1.3406832265061645e-6
3.537447602962846e-6
2.4363179447781723e-6
1.5520732005337035e-6
9.967833341798298e-7
5.490814477049625e-7
2.246477135038348e-7
2.2266210786147258e-9
8.5690915460855e-8
4.642579052918941e-8
2.499246467517434e-7
6.100937456030923e-8
1.0069536516818057e-8
1.2308993803463807e-7
2.4150900711511934e-7
1.3314657984113996e-7
3.641514568375203e-8
1.283949678688396e-8
2.1044431093069272e-8
1.59018803167421e-8
1.2703529369693753e-8
6.333253372206279e-9
4.616243244570609e-9
1.4615652091826011e-8
2.887030291087327e-8
5.298242344769089e-8
8.974380515808985e-8
7.599452706640723e-8
2.3827035058252478e-8
2.4020130533477633e-8
5.758067758074279e-7
1.0586720673206226e-6
5.735789490261561e-7
8.753010184440654e-7
8.442267912190814e-7
7.741773866137843e-7
6.565923260073676e-7
5.267429404741439e-7
4.242731962817812e-7
3.571041229208693e-7
3.170890299679439e-7
4.419915190210287e-7
2.7588563924087656e-7
9.93681877488019e-8
4.318993236290367e-8
1.662611915620928e-7
1.2750826369123885e-7
1.2638777662075788e-7
9.7743853543772e-8
1.5135510429920188e-8
9.589182464241869e-8
1.3197711259746268e-7
1.4535675704080403e-7
1.4888556973747887e-7
1.4236901759138192e-7
1.2387290001555957e-7
9.386437847563568e-8
5.237792918380236e-8
7.084710181507371e-9
1.0673116473237296e-7
2.954591391157314e-7
2.0902743643538623e-6
8.168769967302708e-7
7.928103278096356e-6
3.2319755813738613e-6
1.7790748517625928e-6
9.351463893062265e-7
3.678316688568537e-7
3.439760927364963e-8
3.707627256221542e-7
3.24739199603708e-7
1.9707674105481637e-7
6.830118739638825e-8
7.144781630982775e-9
1.1909218556942709e-7
3.015757178767263e-7
2.158031135402296e-7
7.710290474837823e-8
1.724006702356028e-9
3.0056963378985345e-8
2.4190609501884596e-8
1.9151274752475776e-8
1.3524791536277213e-8
1.0545491014552987e-9
1.548817792400962e-8
3.388892236773315e-8
6.634604498054639e-8
1.2206556514437553e-7
1.0823431711424386e-7
4.839384782799025e-8
9.142965459757663e-9
9.416601143598304e-8
6.838848332125444e-7
9.868972253075778e-7
1.2970994464755693e-6
1.3179544111353826e-6
1.0969068733650613e-6
8.956991486932465e-7
6.813024621393465e-7
5.078480473870507e-7
3.968218194208268e-7
3.3511370000721017e-7
3.074400823403328e-7
4.4161393063301574e-7
3.2378383424420546e-7
1.2342967980692516e-7
6.8736297404495285e-9
2.0119253353919713e-7
1.3597852145970028e-7
1.3059830212525531e-7
1.1466441902327375e-7
1.0809213550629358e-9
9.378200518377544e-8
1.402164370774056e-7
1.5956443338223634e-7
1.6726605120116435e-7
1.6402827062560077e-7
1.4688509165637445e-7
1.1612738798599437e-7
7.410200292241986e-8
1.9368902398582327e-8
5.8776926196422514e-8
1.841440500369678e-6
2.2574250921933486e-6
5.468063325898696e-6
4.090723693117513e-6
2.610876222323852e-6
1.6723459084112823e-6
8.630136124491308e-7
1.8818814085833353e-7
4.2348870205462494e-7
6.934196802446865e-7
2.3877663064438596e-7
3.076169056768984e-7
1.1638252665805076e-7
1.8056173345802807e-8
2.344227558939219e-8
2.2340767640547136e-7
2.246967636471485e-7
9.727438692337858e-8
1.6949764971736708e-8
1.8453885826094717e-8
1.850274321916793e-8
1.388917093880281e-8
9.781681966991759e-9
1.2846674327447343e-10
9.98191899913907e-9
2.084042766414684e-8
3.7702334668939965e-8
6.440721188073349e-8
9.96907918590782e-8
7.113958284310238e-8
2.386917760602311e-8
9.018214802343713e-7
1.1765956681071662e-6
4.010571720321775e-7
8.479596383901432e-7
9.298918609972526e-7
9.385943788977398e-7
8.702495346937323e-7
7.50664414965006e-7
6.304708929610259e-7
5.306879403860731e-7
4.428804744210588e-7
4.188267530105179e-7
1.8189416514553007e-7
5.648106429916034e-8
1.3137802845946667e-7
2.143022668155904e-7
1.931131797191011e-7
1.8784150962148114e-7
1.4631811440688026e-8
1.2485184657315293e-7
1.7183879355518036e-7
1.9236129708069336e-7
2.0869543853743367e-7
2.1950785474399955e-7
2.169014989010024e-7
1.9424485146136203e-7
1.5112791011555337e-7
9.009183573416396e-8
8.300447984960315e-9
1.08844853703709e-7
2.9083077593001335e-7
3.827421477328909e-6
1.4117851024551724e-6
0.000011664299668600954
5.6310771591039335e-6
3.154512671432999e-6
1.640703316416777e-6
4.0596426541882553e-7
9.499359028035638e-7
2.393225480730864e-6
1.7888657786778435e-6
8.961309348888594e-7
2.1933048882018883e-8
3.673946752782334e-8
8.037625228346456e-9
1.9237135484846497e-7
3.0979331376808304e-7
1.7981392546866062e-7
5.6180877462091673e-8
1.1337842075429824e-8
2.6744437882340306e-8
2.0709948099193664e-8
1.5854338649880417e-8
6.41587025524482e-9
7.948691235434073e-9
2.1533930200997488e-8
4.146225842937102e-8
7.594553009877925e-8
1.3262778291144522e-7
1.4021039785342224e-7
1.4552834873925078e-8
1.1161679735863035e-7
9.9229170186945e-7
1.4538596794611825e-6
9.339675907926309e-7
1.3215649443005504e-6
1.2788490585469345e-6
1.1691108431296746e-6
9.816307443875353e-7
7.823688944347076e-7
6.243316175465897e-7
5.068009050942744e-7
4.0312862009516416e-7
3.4235127209359306e-7
1.597130569015489e-7
5.959712747347468e-8
5.544488405870631e-8
2.4634877635383143e-7
2.098646643291033e-7
1.981302337610275e-7
2.135340242125913e-9
1.556420806262281e-7
1.9505228453485902e-7
2.1056371763312548e-7
2.284252504007453e-7
2.4616265272535435e-7
2.5375438794237623e-7
2.3983129116679595e-7
1.9976659324800857e-7
1.3798623547007714e-7
5.875560481274386e-8
4.202105016178115e-8
3.4357783318211134e-6
4.314000894321209e-6
7.874869276459186e-6
7.571750671034974e-6
5.1423800689293216e-6
3.545372447695582e-6
1.5214454652438265e-6
1.4357607784011121e-6
2.9063176298581603e-6
2.562468131217058e-6
2.0773488177215136e-6
1.4924100057127495e-6
1.0139453487720608e-7
1.922530744547522e-7
7.503053071441344e-8
1.846705155856584e-8
1.2791202176319062e-7
2.092284239048956e-7
1.0691438399104439e-7
2.3109157450312274e-8
5.976028690018846e-9
1.1877775428799464e-8
8.886048242874205e-9
5.632308186545018e-9
9.858640040268033e-10
7.525201252858116e-9
1.4519557181298363e-8
2.4594793644073606e-8
3.829843988862806e-8
5.099932074888548e-8
3.30715429460392e-8
4.531868614890588e-7
5.081874961979113e-7
4.8074914044205363e-8
4.330339600569977e-7
6.323490059054222e-7
7.814685700702429e-7
8.609240146134196e-7
8.294995049267028e-7
6.797901722005201e-7
4.3646869552829627e-7
1.81276796185215e-7
8.281831134084407e-8
3.1815232063531996e-8
3.194759643979934e-8
2.3617509940374852e-7
2.5959392106131803e-7
2.89637263981381e-7
7.83760504637458e-8
3.1298793952932157e-7
3.0603589102779473e-7
2.8090021682004407e-7
2.8579081604250863e-7
3.0930083231553306e-7
3.382033985092462e-7
3.577333347154279e-7
3.497808596560023e-7
3.0247228960140496e-7
2.194046154991451e-7
1.0979708995178762e-7
2.538382521406142e-8
1.9647868443329207e-7
7.790037975026235e-6
3.2281328949173106e-6
0.000013765844151040232
0.000011699988863854863
7.98160298731854e-6
5.1754778325330945e-6
2.0167940576448164e-6
3.3334028359234437e-6
4.3550406446558604e-6
7.549921365014601e-6
4.51441397535151e-6
2.1402502496260627e-6
8.973062416891698e-8
2.600259119941482e-7
1.1957219987860373e-7
3.966787206468787e-8
1.4137337878633274e-7
2.1025313426451667e-7
8.703188172606198e-8
1.6919026215421025e-8
6.184336504476619e-9
1.1151248101622195e-8
8.268192566483725e-9
4.515717321164522e-9
2.628172333546918e-9
9.364891863533238e-9
1.7264939002720577e-8
2.8984956038954437e-8
4.521333452263902e-8
5.7859906969590455e-8
6.871609888573808e-9
5.295355574147657e-7
5.077155283754151e-7
7.6815053918282e-8
4.977713753516245e-7
7.298841994462036e-7
8.952074383360276e-7
9.380648787756988e-7
8.01293368432679e-7
5.165722723106246e-7
2.1523319697714939e-7
3.2791608134552634e-8
1.8163464588207688e-8
6.144955788955271e-9
1.196499356300766e-8
5.387682757329744e-8
1.1677808149063099e-7
2.0859015479629283e-7
7.032703036380008e-8
1.2493362417771973e-8
8.230045094174339e-8
4.3312527715562487e-7
6.452973383170542e-7
5.016437358271416e-7
4.0608885779258195e-7
3.960679273729003e-7
4.046338705628871e-7
4.092528975726656e-7
3.8853686675519305e-7
3.269828001569325e-7
2.3265385139074872e-7
3.732255542850611e-6
9.271526702295556e-6
4.683757923464845e-6
9.258445716144706e-6
0.000013003109626470037
0.00001035437260715072
3.01129827144898e-6
6.249266276455383e-6
0.0000127897691814768
0.00001425398268358604
1.0481433108857406e-6
2.481547835921392e-6
1.220503189629618e-6
7.074111077686553e-7
5.590295623289371e-7
7.7174121150788e-7
1.95457665952153e-6
1.5334824683893335e-7
7.859303638680369e-8
8.576744434763667e-9
5.8928628002016486e-8
7.208495829122588e-8
6.21588776899028e-8
1.2893167528204645e-9
7.596975873422424e-11
1.2579743388011151e-12
1.248478069183314e-13
9.643630801154735e-14
0.
3.390603435998227e-13
5.219823432579797e-13
2.745029269605947e-13
2.953621526468298e-13
3.472635279294025e-13
4.0874090708709643e-13
4.657784780650081e-13
4.986361529350729e-13
4.801735738241459e-13
3.88024436183882e-13
2.3039782797383135e-13
5.197464239527312e-14
1.0278438310299756e-13
4.139034214412535e-13
6.114781232125707e-13
3.6325647854845634e-13
1.7614496770303682e-13
1.2075260917275755e-13
1.1266603044016257e-13
1.2428091068727216e-13
1.4646873469783657e-13
1.7666367951392087e-13
2.1494719355424433e-13
2.6265643260652216e-13
3.2196035993209885e-13
3.958142707859123e-13
4.881259469951413e-13
6.040211184218565e-13
7.502786032309788e-13
9.359389689588255e-13
1.1732058331564651e-12
1.4787444659810811e-12
1.875685545214171e-12
2.0680582924952592e-11
1.1622853701808628e-11
9.185314201935647e-12
8.787896179213247e-12
9.315264813406636e-12
1.0443656842549592e-11
1.2090771690677177e-11
1.4278699851482886e-11
1.709622697576475e-11
2.0693935471025112e-11
2.529623518809029e-11
4.300457890302095e-11
9.565391240236964e-11
3.837439663216589e-10
6.3688355015197205e-9
6.698979470533851e-9
1.9192728061197198e-9
1.6174598408082914e-9
7.46634827273001e-9
1.6559160509230794e-9
4.0442563149595224e-11
0.
0.
0.
0.
0.
0.
0.
0.
0.
0.
0.
0.
0.
0.
0.
0.
0.
0.
0.
0.
0.
0.
0.
0.
0.
0.
0.
2.2653389084893275e-14
3.142065862551783e-14
4.469695125232061e-14
6.456088718998685e-14
9.410598213905898e-14
1.3800749885305754e-13
2.0336475143739246e-13
3.0100625673029437e-13
4.4754279302284425e-13
6.686317213616328e-13
1.0042219837249899e-12
1.5170838246194977e-12
2.3068682990767833e-12
3.4575739083585464e-11
6.71656955749153e-11
1.1168101906411921e-10
1.645346139210377e-10
2.1038053753837887e-10
2.293453213400786e-10
2.033181421906315e-10
1.2017491894126212e-10
2.5607708729699967e-11
2.3425269737074606e-10
5.024235331756418e-10
8.247918382663701e-10
1.644889148648156e-10
8.067400953327832e-10
8.48179298020945e-10
9.52827158865124e-10
1.1727645725637672e-9
1.6332675079103242e-9
2.557102410030145e-9
4.094352418543722e-9
5.3488900388978334e-9
4.070516660622802e-9
2.862406780170245e-9
2.2026150103194728e-9
1.921131580053917e-9
1.904767863350422e-9
2.1094279948840993e-9
2.5409552589996626e-9
3.2464333885708543e-9
4.316277671501884e-9
5.8959427649654065e-9
1.0549877535745304e-7
1.4669754961295576e-9
7.979375525725791e-7
2.1762021686101132e-7
1.155882627427306e-7
5.984983375917996e-8
2.9399529911488257e-8
1.0950014917753937e-8
1.517407466995487e-9
6.128254805530268e-10
1.5721318598465515e-8
1.4037121431494385e-8
2.6678780965103768e-8
5.094420603711289e-8
4.7927155282712906e-8
2.3506669534073656e-8
1.5831720866295238e-9
1.4216443871422495e-8
9.945916878330556e-9
8.47512176534034e-9
7.305477003410478e-9
1.021358153462448e-9
5.736394088903165e-9
1.3427643862475254e-8
2.400022133882189e-8
2.889982629144435e-8
2.3322511325581518e-8
1.5935083095397125e-8
8.572303699111533e-9
1.875372442025687e-10
1.3224718369396151e-8
1.6148977671600694e-7
3.04290835389494e-7
3.6410402719963384e-7
3.606466598124989e-7
2.6621230767138923e-7
1.986150403474253e-7
1.3596270085946078e-7
8.665584827447892e-8
5.6348639130824965e-8
4.5216721565587564e-8
4.884189468822908e-8
4.7684522495897874e-8
7.517179028224954e-8
6.853917602796382e-8
2.4075506329430868e-8
1.2723880270176002e-9
1.2125455092254814e-8
9.95508097212641e-9
8.239150087374635e-9
7.406355220061473e-9
3.286116903550884e-9
3.409416116680183e-9
1.1156658201637658e-8
2.046219125333124e-8
1.9802701642351266e-8
1.5755265651396966e-8
1.1269549881179965e-8
6.445319059484875e-9
8.867769220803367e-10
6.635166677246106e-9
1.9132174346917532e-8
1.7359746907381172e-7
1.2608913311436537e-7
9.31405750123759e-7
4.2011887973118657e-7
2.627766425541894e-7
1.6549945266105822e-7
9.94685440530581e-8
5.971412351466293e-8
3.5503189250309315e-8
2.254118831057492e-8
2.264618730383532e-8
4.4497289999415036e-8
8.496445561333621e-8
9.114164495108815e-8
5.016267958388254e-8
7.062136255721823e-9
2.9128741902461667e-8
2.099652756622665e-8
1.7472644430392124e-8
1.6384771166301622e-8
7.429014035481465e-9
7.275451129276339e-9
2.2088692984023987e-8
3.738916411076646e-8
3.993568240172993e-8
3.438928698944722e-8
2.656260387108932e-8
1.7484639701099062e-8
6.211483512963401e-9
1.2200965140915582e-8
2.416887559487055e-7
3.942995113731947e-7
6.242136629919966e-7
5.38894110524276e-7
3.802785841703094e-7
2.720969070865897e-7
1.7679824860966323e-7
1.0578930858553908e-7
6.18695828119292e-8
4.3135088361243045e-8
4.591710254104813e-8
5.197536846118836e-8
2.9103375018654636e-8
5.4029221055317096e-8
9.096872746957647e-8
5.0828752959261635e-8
1.0052712570343726e-8
8.675226690036212e-9
1.0102324507816826e-8
7.759077207669068e-9
6.65592456995024e-9
4.190471290482343e-9
1.3490022563474177e-9
6.694814300868612e-9
1.4487772688103304e-8
2.6890315035793166e-8
2.8695992356668036e-8
1.8760605660121206e-8
9.907792373776022e-9
1.614639995718082e-9
8.200823706741636e-9
1.7982819591760295e-7
3.1825938887017965e-7
4.620896236403351e-7
4.4816278030997047e-7
3.5504583663886457e-7
2.7952045111111087e-7
2.0408074122642212e-7
1.4344479416420921e-7
1.019363396215322e-7
7.378608951370672e-8
5.471393726541237e-8
1.1251386081798496e-7
1.4115565047197978e-7
9.378247186130928e-8
3.087342547623811e-8
4.179815979183073e-8
3.802674892431013e-8
3.0148446132516534e-8
2.8649159537269503e-8
2.144113319166458e-8
3.094913899740852e-9
2.710969678028162e-8
4.5893044191258776e-8
4.919669495206616e-8
4.5498593505880735e-8
3.872611601691741e-8
2.939559954268931e-8
1.6769900526236512e-8
3.976532768286261e-9
5.516764897221355e-8
1.3172219673075466e-7
4.4053720199975183e-7
2.354040835559985e-7
1.8063170966059129e-6
7.402263084954497e-7
4.2150561358886735e-7
2.390855609358148e-7
1.2269147507682808e-7
5.882168161770822e-8
3.504467676904654e-8
5.8658741951326185e-8
8.690573922302019e-8
4.024318016294044e-8
5.0640027091599494e-8
1.0018341287227051e-7
9.012024572250867e-8
2.70821381841449e-8
3.859662331175873e-9
1.3712435619334108e-8
1.0897342110164212e-8
8.995187051445931e-9
7.48732802413089e-9
1.5635691209642689e-9
5.392042012022953e-9
1.3851518615320382e-8
2.7691538758825933e-8
3.471242187558695e-8
2.5144502921766775e-8
1.5565214529247417e-8
6.423114369685512e-9
4.107065593253555e-9
2.019771797796997e-8
2.2079329198035994e-7
2.909792235335719e-7
7.75585852451162e-7
5.581438313588585e-7
3.9856508820902716e-7
2.8707682546207836e-7
1.9349843126090238e-7
1.28733259334951e-7
8.806256375005472e-8
6.219080920136748e-8
4.7935842679651206e-8
1.0325784033505088e-7
1.4661361642966511e-7
1.1254703378597817e-7
4.3909493189100894e-8
2.6965515234446013e-8
4.184077297618201e-8
3.160458943242525e-8
2.910398053317706e-8
2.4718545194499423e-8
1.7306477121018435e-9
2.267953937751476e-8
4.5696567602369565e-8
5.4342439624080676e-8
5.1211999627963405e-8
4.378941833473203e-8
3.365041629013772e-8
2.0822661660545444e-8
2.620573862024901e-9
3.2699046014560465e-8
3.8659736096810385e-7
4.807395109874494e-7
1.2247522407685592e-6
8.317286596587228e-7
5.417979396406475e-7
3.586140919094725e-7
2.1332289589625144e-7
1.1525357926640817e-7
5.773060960806199e-8
3.9685536480574605e-8
5.6791485297902203e-8
7.588949675001776e-8
3.1047209781900796e-8
4.498922253293979e-8
1.0750416737710266e-7
9.536319569260898e-8
2.81717220711399e-8
4.347728951997291e-9
1.3243059700155855e-8
1.025859658022571e-8
8.370589472451556e-9
6.41322965833515e-9
2.0551832742162645e-10
5.996686341389319e-9
1.3653186157353502e-8
2.650600398744056e-8
4.3153020468004744e-8
3.287488431872801e-8
1.761525433412708e-8
4.581866166333768e-9
9.655396727328848e-9
2.400630037507649e-7
4.667139971998649e-7
4.628633956396392e-7
5.356337927264601e-7
4.5466632824833566e-7
3.781901036113819e-7
2.912774813886166e-7
2.1385882450788755e-7
1.5836462993774274e-7
1.2099542803472488e-7
9.493687536429619e-8
1.722001963994713e-7
1.8794212651328366e-7
1.0353384935562129e-7
2.2059303903378184e-8
6.947110345911038e-8
5.145692559232587e-8
4.331662023556314e-8
4.2150638231780834e-8
2.451487450945814e-8
1.3093407496962228e-8
4.58601145617913e-8
6.318531078570554e-8
6.446059090757413e-8
5.967552472666774e-8
5.084452455081874e-8
3.8226565176508933e-8
2.0727201276012395e-8
8.24626340225022e-9
7.688796308811228e-8
1.8979442902159315e-7
6.500869402538768e-7
2.875326819053149e-7
2.759557376299472e-6
1.0551177312007643e-6
5.890484833239841e-7
3.2375375932028756e-7
1.5796381381659152e-7
6.4838497163884e-8
2.345499617595854e-8
5.184278979135579e-8
1.0724346822617292e-7
4.5871278358379584e-8
5.3159760995860974e-8
1.2274107617122928e-7
1.377253492108363e-7
5.166340679774052e-8
2.0517545191310968e-9
1.7976958973185233e-8
1.514801025680711e-8
1.21047161150304e-8
1.0283222539160785e-8
3.4848052778600636e-9
5.687267785139095e-9
1.5860488806995733e-8
3.27359105155688e-8
5.256785988961603e-8
4.034060000785839e-8
2.4885037635511862e-8
1.0638742255434347e-8
5.695585317616932e-9
3.1805006771156425e-8
2.996755833254644e-7
4.0869590414961113e-7
9.390044485016875e-7
7.242823962972912e-7
5.309523330569365e-7
3.9142275309390263e-7
2.6982859087237273e-7
1.8370396321388388e-7
1.3007123831204216e-7
9.677483168497905e-8
7.681392105944412e-8
1.541906717842747e-7
2.005907910725412e-7
1.3303548607222265e-7
4.444604037866912e-8
5.0096913210254704e-8
5.624749372031744e-8
4.406292012601743e-8
4.182466645568312e-8
3.220053330901291e-8
3.350960550944806e-9
3.7379896422734194e-8
6.45299934118475e-8
7.145972295138026e-8
6.726559858077367e-8
5.782260394342131e-8
4.4468115463191787e-8
2.7356432935235794e-8
3.4591115275643663e-9
3.994949310080265e-8
5.535613158884955e-7
6.757675105324149e-7
1.8089318280978908e-6
1.2086350719695893e-6
7.791416641049009e-7
5.090255660807139e-7
2.958329113536978e-7
1.5056086023071218e-7
6.145058838979477e-8
3.137733490579818e-8
6.330873674651892e-8
1.0801832882783031e-7
3.6952621849287764e-8
4.4015293028283606e-8
1.3225448233008666e-7
1.42023992299878e-7
5.136456654670575e-8
1.5907003300818077e-9
1.6971653983406317e-8
1.3915123250020742e-8
1.0983208111240427e-8
8.78619380067918e-9
1.5404270122940998e-9
6.464463024891532e-9
1.5418581722401392e-8
3.016491662417795e-8
5.360012965289274e-8
5.3304443962412656e-8
2.8465743554301556e-8
7.866290232801105e-9
1.4194009285562101e-8
3.3057458779395616e-7
6.390357063118385e-7
5.43252217718449e-7
6.719872048240099e-7
5.885077436122827e-7
5.015408551318233e-7
3.9593423377363503e-7
2.9770121023238944e-7
2.2639260194580558e-7
1.7964611987757066e-7
1.4855515633608103e-7
2.4825631470916695e-7
2.4066714381036474e-7
1.139156808488086e-7
1.1336644596160401e-8
9.914899526227005e-8
7.091381067353592e-8
6.251418451474354e-8
6.079529619380491e-8
2.573583865453563e-8
2.833233886322561e-8
6.916667171942513e-8
8.545969937965296e-8
8.653564446939934e-8
8.073153560830037e-8
6.907413431459502e-8
5.188572598281627e-8
2.8154005223038668e-8
9.189710677978227e-9
8.749106869553281e-8
2.652697046973862e-7
9.63990497192377e-7
4.1009193667693647e-7
4.06740540117525e-6
1.5564168969588059e-6
8.638007727545141e-7
4.683606305818686e-7
2.1883662006955209e-7
7.174948743095702e-8
5.836738804357325e-9
3.019116890206362e-8
1.4308064470859956e-7
5.440704997314294e-8
5.4053852766896214e-8
1.49367186102076e-7
1.9847830311411498e-7
9.042515671202381e-8
1.4681325715212203e-8
2.1639284956262194e-8
2.096981463699207e-8
1.6286435089840272e-8
1.3791137141849506e-8
6.3327537895972985e-9
5.694394300813712e-9
1.8019038953172978e-8
3.783134643420515e-8
7.028084117658276e-8
6.583106235581284e-8
4.0225071059172475e-8
1.7459312610104284e-8
8.393947530914749e-9
5.1284126980621516e-8
4.1226634416769886e-7
5.672152914925955e-7
1.1556916683594133e-6
9.457360625792594e-7
7.120841404475094e-7
5.369592556507897e-7
3.7871901115830745e-7
2.642598027767602e-7
1.937281942674842e-7
1.5186908351734002e-7
1.2656123037618332e-7
2.3275146122885263e-7
2.720958054796618e-7
1.4870387942747764e-7
4.0603459620457676e-8
8.571398845403218e-8
7.782406842324103e-8
6.399724377098283e-8
6.246838222650481e-8
3.940860297739818e-8
1.5861227793313292e-8
6.256808399253983e-8
9.098603620846242e-8
9.671167804459987e-8
9.1705682222985e-8
7.954731148688108e-8
6.144746186313469e-8
3.795695013811477e-8
5.9852155501000016e-9
4.741515472964311e-8
8.282540030590517e-7
1.0132865779879924e-6
2.71586007058687e-6
1.8347935654494546e-6
1.174496316353691e-6
7.597873744762039e-7
4.298720782210093e-7
1.988064625534706e-7
4.794678054016352e-8
5.127644856843476e-9
6.545909346999981e-8
1.732833392775699e-7
4.732979456914975e-8
3.152738675333536e-8
1.444437678337177e-7
2.0286281894190925e-7
9.169406683181144e-8
1.69551127914397e-8
1.8331183450111822e-8
1.8536859702702107e-8
1.4112124417010318e-8
1.145068947520931e-8
4.02912083115319e-9
6.060607075584132e-9
1.6034663812734895e-8
3.149411058672492e-8
5.774386539608806e-8
8.695924796511626e-8
4.9477824609814804e-8
1.4632654220407098e-8
2.0423151512205206e-8
4.6358522336773164e-7
8.799081125772653e-7
6.005225560145377e-7
8.205228798849278e-7
7.53125894830024e-7
6.653023782313055e-7
5.4430508589427e-7
4.2308228120733743e-7
3.3224715913300455e-7
2.7382232064659536e-7
2.3828344176052839e-7
3.624435621716654e-7
2.8340032427287804e-7
1.1257957049278276e-7
1.309586205685853e-8
1.3938572221679215e-7
1.010360989891295e-7
9.502381307091527e-8
8.72021263909148e-8
1.3838938353785552e-8
6.09453227802198e-8
1.0392064938810898e-7
1.1823401042258152e-7
1.2010299366547784e-7
1.1346495067504436e-7
9.786001790850176e-8
7.372400040009137e-8
4.04560021267074e-8
9.058215564452467e-9
9.983761485341204e-8
2.904499953441367e-7
1.5175649481562287e-6
6.173366016302841e-7
6.131606392169441e-6
2.4041055038783238e-6
1.3266754465875448e-6
7.072875525593594e-7
3.0635032139726336e-7
5.0143730540355764e-8
1.1729893969388759e-7
6.652656374214884e-8
2.012699419288971e-7
6.503125707485831e-8
3.794044641303357e-8
1.542885296120886e-7
2.7143390468559367e-7
1.5508245661220852e-7
4.3271422344611457e-8
1.7345293588546588e-8
2.7836493842178115e-8
2.128552908238025e-8
1.7517983826591167e-8
1.0661324716425917e-8
3.959022900376308e-9
1.8016319723467585e-8
3.8447054182269735e-8
7.521283961629355e-8
1.1331885754020415e-7
7.010790538871824e-8
3.102502024318235e-8
1.05914941438351e-8
7.768337615375106e-8
5.667377002339741e-7
7.970369156895429e-7
1.3238565635605842e-6
1.2005847315759375e-6
9.478501754138037e-7
7.428015591991127e-7
5.438513292040513e-7
3.9295954708132087e-7
2.9942528661414005e-7
2.4702260031472087e-7
2.193685427031867e-7
3.5568117111479666e-7
3.3750956708378366e-7
1.4454342464334138e-7
2.6128272886754056e-8
1.4779612903150206e-7
1.0974504844933327e-7
9.783036526100625e-8
9.5603128068673e-8
3.271913412747541e-8
5.001013138943641e-8
1.0512603683082085e-7
1.2896678931366675e-7
1.3475895491705376e-7
1.2986041291847704e-7
1.1439260743482028e-7
8.925870522795899e-8
5.585368755093686e-8
1.1593062803875775e-8
5.58150095875806e-8
1.3215515928257952e-6
1.6174848589521767e-6
4.1835139417108905e-6
2.943759005107041e-6
1.8744100797654254e-6
1.2014767998939699e-6
6.506824469891332e-7
2.3870581957848144e-7
6.723272807921928e-8
1.8728118354211294e-7
8.97624993387827e-9
3.067869786183748e-7
7.441701274914537e-8
4.605457239525883e-9
1.0035263065867939e-7
2.5750225209383784e-7
1.6230539079382253e-7
5.20157806811861e-8
6.587320325885388e-9
2.2467352922145114e-8
1.7338320736036144e-8
1.3613193088923298e-8
7.864851667629427e-9
3.5802778115330853e-9
1.383718524062908e-8
2.753772643945779e-8
5.031777587495792e-8
8.636258024021836e-8
1.0218219543660777e-7
3.331669532492928e-8
2.600867100620393e-8
6.738640359078968e-7
1.1843451769907482e-6
5.513025230035815e-7
9.124666107639807e-7
9.10735016523183e-7
8.570096245511366e-7
7.448659829679547e-7
6.098891950304114e-7
4.97874363462984e-7
4.211802161364798e-7
3.7213697533128595e-7
4.789731187603953e-7
2.586432630385268e-7
8.911572049993918e-8
6.564950807162649e-8
1.845718665158823e-7
1.4820745906943743e-7
1.5045984649816274e-7
9.316160738644572e-8
4.3727343289821956e-8
1.2191990427313702e-7
1.5321072903677905e-7
1.6712972685081603e-7
1.7246971622582193e-7
1.6649719491401388e-7
1.4598047070767408e-7
1.1127645210705756e-7
6.31016206112698e-8
4.208888992822152e-9
1.1057529070988875e-7
2.9731139613202336e-7
2.5893486891158083e-6
9.892096718859643e-7
9.262970196386314e-6
3.943944508015498e-6
2.1767112676149935e-6
1.1382818764357073e-6
4.1211712381918304e-7
1.5451347886129935e-7
7.266620557308892e-7
6.855628332208325e-7
6.648410915894908e-8
6.182399154266895e-8
1.5301033780172018e-8
8.432226047544208e-8
3.001888449778863e-7
2.5441499510152873e-7
1.039031250206916e-7
1.2572955403594757e-8
2.963565549706516e-8
2.6378010689699482e-8
2.0400619911212263e-8
1.518797806095249e-8
1.1074250451361727e-9
1.3913990361262242e-8
3.13426424381713e-8
6.095831963972666e-8
1.1373731816145312e-7
1.4740875250625102e-7
6.631406909714876e-8
6.159108327928219e-9
1.0348027810809805e-7
7.838222511346942e-7
1.1464061491845813e-6
1.26174626963623e-6
1.3942201557920534e-6
1.2059691212056241e-6
1.0142661745139568e-6
7.922513758543373e-7
6.020149201186714e-7
4.75071366474611e-7
4.010221450288307e-7
3.648918237153342e-7
4.706344839616651e-7
2.8751206246654636e-7
1.0672911173060926e-7
7.770514585973266e-9
2.2070616073817224e-7
1.5593219339393947e-7
1.5544028387586025e-7
1.1157445150967621e-7
3.925367896304641e-8
1.2798576724011568e-7
1.6517525147229634e-7
1.8336376333898773e-7
1.9358893975551068e-7
1.9259393755380427e-7
1.7494775430012312e-7
1.400263965943623e-7
9.103462497582284e-8
2.7937691986988975e-8
5.829194249530391e-8
2.29759349378585e-6
2.8189316412936347e-6
6.383599613769457e-6
5.08849892876508e-6
3.2817370579658496e-6
2.123132100505599e-6
1.0586470036156903e-6
5.573582705330466e-8
1.0054524894772898e-6
1.3072205837755073e-6
5.866758726179673e-7
3.7822174976926775e-9
1.4176944769645027e-7
4.976425413988156e-9
1.0878643959907952e-8
1.5424502220012743e-7
2.476674113022453e-7
1.3534113640847816e-7
3.666863114861124e-8
1.0445575735851376e-8
1.8754118178598755e-8
1.4153996442905353e-8
1.0380368391144794e-8
2.2486945195955495e-9
7.617211255948861e-9
1.714438545726684e-8
3.100152433152119e-8
5.244528428105104e-8
8.154005033359267e-8
9.603223555796067e-8
1.5915473736427027e-8
1.117716742869027e-6
1.0388787523369155e-6
2.9719741823373265e-7
7.799388476178595e-7
9.172070458664075e-7
9.749073136563217e-7
9.468515949043896e-7
8.454226422693594e-7
7.169254344631116e-7
5.841007744683007e-7
4.3357667160809484e-7
3.094023437064396e-7
1.2835042633077848e-7
3.163622478988437e-8
1.7845351364592999e-7
2.486387726354848e-7
2.3419185028076124e-7
1.789595876838157e-7
7.763995015038405e-8
1.8255866646868738e-7
2.0607765655374705e-7
2.2219738754571227e-7
2.4152434651037234e-7
2.578763646758155e-7
2.600808863068089e-7
2.3792180952472063e-7
1.892871810631212e-7
1.1839067517621633e-7
2.562305102091237e-8
9.928935766593248e-8
2.7872686583713374e-7
4.959057600327967e-6
1.8189414946230593e-6
0.000013040244169503097
7.1978643248724955e-6
4.152127037498978e-6
2.2042689235434583e-6
2.3423563921689549e-7
2.3236991792833312e-6
2.9959523352984984e-6
2.522726201114704e-6
2.0297759105591947e-6
2.2144831127161877e-7
1.1056748586769691e-8
2.3455137996978744e-8
8.826064022138429e-8
2.8175719178177735e-7
2.3282330872363557e-7
9.479382455865051e-8
1.0417600809631623e-8
2.2639268228452298e-8
2.085293779239243e-8
1.563968439618394e-8
9.108274370310363e-9
3.9598200883358295e-9
1.599911297455826e-8
3.1221950550012874e-8
5.607536398779948e-8
9.662170099506179e-8
1.4642628107104614e-7
5.2302629936343776e-8
1.1206464944810002e-7
1.2381602116457521e-6
1.4609812282621e-6
6.814799032545998e-7
1.1995441311389706e-6
1.2725824488371455e-6
1.2448848631482022e-6
1.1055411521896401e-6
9.085427540908461e-7
7.153453269871381e-7
5.30538307621454e-7
3.084280876612816e-7
1.9371457143005738e-7
8.618586088600026e-8
2.8012054448546013e-8
8.942507724182691e-8
2.8529605802612984e-7
3.046821635322113e-7
2.1416184821944457e-7
1.3968655935567569e-7
2.444029886285432e-7
2.42912656912331e-7
2.4568704150478106e-7
2.6341473157474103e-7
2.872216471910084e-7
3.044999449269788e-7
2.993697720824367e-7
2.60892326992539e-7
1.9203299295353687e-7
1.01572818694021e-7
8.944897348020957e-9
4.3938664065001915e-6
5.73271387051116e-6
8.34068968911929e-6
9.719413589996101e-6
7.2431467210556345e-6
5.763358593539598e-6
1.4445989562289038e-6
2.689414572422474e-6
3.5593231077303593e-6
4.014057148956599e-6
4.8985158137610365e-6
2.1826131654893516e-6
9.495207047575202e-7
3.17257811389991e-7
3.6557781601582754e-7
1.5826706905431274e-7
2.5963200282155436e-8
9.474323996180554e-8
1.641646320051684e-7
5.874752716381268e-8
1.0924150500675385e-8
3.781345224818669e-9
7.009542029305239e-9
5.0656702162170715e-9
2.4211157554667493e-9
2.389057308081839e-9
6.732508709775606e-9
1.193956637598816e-8
1.9221844657653925e-8
2.7623913460687418e-8
2.9512877948560545e-8
1.7223754168595133e-7
2.4377130769693987e-7
3.853853788299784e-8
1.9188758515077468e-7
3.512470633448737e-7
4.908378124843584e-7
5.850591988592571e-7
5.622328165603905e-7
3.98652352104173e-7
1.9066743280247168e-7
5.216615611788109e-8
2.0364555487791856e-8
1.4273292235315861e-9
4.172737130826428e-8
1.5102752757753173e-7
1.952183874922831e-7
1.1535835678487522e-7
7.159725160427857e-9
1.3702487707634012e-7
4.7170565903468257e-7
5.332894931966845e-7
4.164644418206038e-7
3.8532987583873117e-7
3.9795246609175224e-7
4.2010826324328323e-7
4.3350600830765125e-7
4.167808846247243e-7
3.5508568826296256e-7
2.5504915379654957e-7
1.3181583946343297e-7
9.643292310396434e-9
8.20688788895885e-6
4.6794358027494485e-6
0.000010566203667420328
0.000014764185215615482
0.000014262126735479016
2.9752374767546813e-6
3.034348460631376e-6
4.83110417303684e-6
9.321857997110672e-6
0.000013200928140289928
8.46588147534074e-8
1.4849385197656388e-6
1.2418293107775666e-6
4.350854410591387e-7
8.882046764120632e-7
8.083651151734205e-7
4.2041510549093366e-7
8.330524326474833e-9
3.6076922887003414e-8
8.032789694316852e-8
2.231478986294018e-8
4.582473300511728e-9
5.55908721399622e-10
2.6418899829402385e-9
2.02247507920625e-9
6.582702078608689e-10
1.9243324144001566e-9
4.390198680850966e-9
7.49669965924061e-9
1.1854531555912094e-8
1.6789953361447618e-8
5.283779541819294e-8
8.326510958076471e-8
4.364165625669694e-8
3.6687678777465914e-8
1.1187331059521106e-7
1.7997803182203362e-7
2.08070732600837e-7
1.587623038970038e-7
7.75989268312155e-8
2.2096019872869422e-8
5.2761661133944624e-9
1.454835835577308e-8
1.8970859938500928e-8
1.4040670962922513e-8
9.111439986208966e-9
1.910006118565764e-9
1.085059618328728e-8
1.1377828648024549e-10
6.485783293826676e-10
1.6932755723265163e-9
1.1610686562368457e-10
4.8764318746237706e-11
3.128012492989525e-11
3.08855211787414e-13
4.992722346684269e-13
3.7280921611706135e-13
1.5763331503829408e-13
6.856665812169753e-13
5.104041951750089e-13
3.800029500361285e-13
1.9939482347625249e-13
6.008024759255753e-14
1.2762881221959532e-13
4.777300160688647e-13
1.6120188977113645e-12
2.8172909720182612e-12
1.4084378519403163e-12
1.0958014024899128e-12
1.0194716905435675e-12
1.0419878630300805e-12
1.1230558988510864e-12
1.2462377132116569e-12
2.1106967930257794e-12
1.79803827288371e-12
7.000121795181647e-13
4.6828073779145876e-14
5.819301903670295e-14
0.
6.573760560188685e-14
1.444986201378728e-13
2.306066981153693e-13
3.318505353355735e-13
4.568230768578248e-13
6.151833436088168e-13
8.187769385999289e-13
1.083056261918243e-12
1.4289106712706942e-12
1.8852197013254723e-12
2.4926612640880603e-12
3.3095126886172403e-12
4.420881022457531e-12
4.8881777788842034e-11
3.383211853368731e-11
2.8025476253930126e-11
2.6628073485705924e-11
2.7643572383561464e-11
3.0301433778255666e-11
3.4348283318479975e-11
3.9791897417874845e-11
4.68131156777696e-11
5.57491479533033e-11
6.711882448651064e-11
1.3013462991794714e-10
3.3708854674894385e-10
2.3669970702659044e-9
6.3651669513125145e-9
6.555842457178183e-9
2.7482148543097502e-9
4.67100087967195e-9
6.474935695519787e-9
2.5852179461205168e-9
2.284635339921673e-12
0.
0.
0.
0.
0.
0.
0.
0.
0.
0.
0.
0.
0.
0.
0.
0.
0.
0.
0.
0.
0.
0.
0.
0.
0.
0.
0.
0.
0.
0.
2.3471549176494285e-14
3.468065895578396e-14
5.156012270308243e-14
7.704893778298915e-14
1.15695376542357e-13
1.7458528154971604e-13
2.648362715097839e-13
4.040388690468981e-13
6.202867835054654e-13
9.58933895014528e-13
1.494097181230964e-12
2.0610198362268216e-11
4.455139471129252e-11
7.798752886171025e-11
1.1277506612761207e-10
1.2720976780183641e-10
1.0307740537042156e-10
3.442061321947117e-11
7.679150453032518e-11
2.2653216157066934e-10
4.113812717646711e-10
6.289833345299533e-10
9.13663633342584e-11
3.8751342851688426e-10
5.276363178032152e-10
5.5716205668021e-10
6.930660178488883e-10
9.85923642931838e-10
1.5796811092884783e-9
2.5012035788346607e-9
2.6913635812582293e-9
1.9374331378521092e-9
1.4219046088042094e-9
1.1777728201669274e-9
1.1257167777915808e-9
1.2206912966046273e-9
1.4524766049119532e-9
1.8377920204047933e-9
2.4173785828350938e-9
3.258358320715237e-9
4.4613552151484e-9
8.909843515271562e-8
1.4268710628001516e-9
6.380073334707417e-7
1.8588936640650255e-7
9.83377757966997e-8
5.032187701810662e-8
2.3975892709021576e-8
7.333443861972432e-9
4.563780811028577e-9
2.903420335170636e-9
1.4873662272068292e-8
2.8284763954096987e-8
1.7568337059454236e-8
1.428357891616706e-8
3.236238041830104e-8
4.076464372672713e-8
2.4206625074376397e-8
6.4865831991299515e-9
1.2558022427463746e-8
8.159072763428182e-9
6.452885466313785e-9
5.667951008552203e-9
1.19773464751743e-9
3.7248892370847482e-9
8.524385224421129e-9
1.5395062357202396e-8
2.423701200485385e-8
2.8118671644327924e-8
2.0217372004920683e-8
1.0795688503316613e-8
2.7569400089718497e-9
1.528313829002591e-7
4.6297335878889994e-7
7.31809086140392e-8
2.9467499962775714e-7
3.112607551078485e-7
2.978436477633279e-7
2.646820079904933e-7
2.1131930431878324e-7
1.518989328472681e-7
9.984524793001076e-8
6.149967664053111e-8
1.0913350652425264e-7
1.2018352356154015e-7
7.027201610323778e-8
2.0372594464484436e-8
2.541416798813792e-8
2.2824129430325104e-8
1.7927095968126828e-8
1.635877608390721e-8
1.1951835128329565e-8
1.7880464350907502e-9
1.7774894001181606e-8
3.480496297755656e-8
3.443242310089385e-8
2.9379743796701382e-8
2.3326059422030605e-8
1.591130042891248e-8
5.9811737173760735e-9
1.0308392910227911e-8
4.435115990277158e-8
7.966299679117609e-8
3.001336672908072e-7
6.609455777383209e-8
1.8136374874490012e-6
5.659915463180917e-7
3.1982568063042166e-7
1.7942229840035272e-7
9.896434748296733e-8
5.556419074634234e-8
3.1808989569766145e-8
2.576972241816213e-8
3.611374762148735e-8
4.80402056466698e-8
9.61601042535172e-8
1.1570392840085583e-7
7.015475151035003e-8
1.8793690598705803e-8
3.5454317155398e-8
2.7852189355903297e-8
2.2305988697818423e-8
2.0986572449831614e-8
1.1737412256063031e-8
6.855566979125447e-9
2.4490264534696775e-8
4.477337718770065e-8
5.3874422319053845e-8
4.8217459312266516e-8
3.7735498050699667e-8
2.5737498103510712e-8
1.2524611646066386e-8
4.279742679916287e-9
3.277130676879432e-8
3.824343763058969e-7
5.872913838848992e-7
1.1453486194086518e-6
8.996431529021826e-7
6.077124405346635e-7
4.1708581909440686e-7
2.565728745581641e-7
1.4095961029775913e-7
6.827613812354531e-8
3.759114770864084e-8
4.984036445090553e-8
4.938143857964474e-8
1.0441775722450045e-7
1.5616115367329084e-7
9.5593227209525e-8
2.431130602818065e-8
1.6554303746870343e-8
2.0514074267020924e-8
1.5874907432316747e-8
1.3753272087836483e-8
9.79559906970618e-9
1.268383526372882e-9
1.3101527937376668e-8
3.050187601675297e-8
5.080111636486409e-8
4.229192152249504e-8
3.017496599727559e-8
1.8139337738752728e-8
4.1151670285141055e-9
1.7670674193283395e-8
2.7189402440163086e-7
3.484647908189093e-7
8.621231862495961e-7
6.427000624691446e-7
4.678483449186288e-7
3.4211504639761285e-7
2.3426508594177618e-7
1.5892715709162998e-7
1.1219943063455921e-7
8.309799158027318e-8
6.587371970733972e-8
5.960804394148876e-8
1.1109817688379151e-7
1.545461801178209e-7
1.1079165932828842e-7
4.123211128004805e-8
2.5315211477614936e-8
4.356044572396948e-8
3.264590961801084e-8
3.0360778098209505e-8
2.2299673660048174e-8
4.2945718026977765e-9
2.8539721528753137e-8
5.531107992267246e-8
7.316703456862206e-8
7.07354845674079e-8
5.851069271985316e-8
4.277318008642878e-8
2.5710698621107324e-8
6.638008904152482e-9
1.8712880551315516e-8
5.248096046564306e-7
1.0466510494302123e-6
1.3505216407095936e-6
1.3593268513466835e-6
9.857099953373642e-7
7.181480763076911e-7
4.659485721399509e-7
2.585802302201019e-7
1.0982759504820808e-7
2.6569421972910295e-8
2.873912026879621e-8
5.913839250810051e-8
1.5537519934858834e-7
2.3238136811605803e-7
1.4806270486163188e-7
4.592550569566697e-8
2.064743006755407e-8
3.0502794988673227e-8
2.3465356178681352e-8
1.9993058980268994e-8
1.4458795060038875e-8
1.2955777896730454e-9
1.8469835212561005e-8
4.3890834374920234e-8
8.046876199254237e-8
6.766427711066388e-8
4.786193736355596e-8
2.8298967669398558e-8
3.188485890230354e-9
4.4232188827728916e-8
1.3316086683407213e-7
4.5132035567968307e-7
3.400643008968462e-7
1.9587749001601754e-6
1.0033980597439112e-6
6.528776280527959e-7
4.285835085627387e-7
2.7061856538180413e-7
1.7778901288506038e-7
1.2785851068911694e-7
1.0284832242177454e-7
9.468564903689177e-8
1.7477441787207564e-7
2.388740460084078e-7
1.655368812160278e-7
6.068870447792235e-8
3.379016671043307e-8
7.423243956128897e-8
5.6366778427883114e-8
5.3455144713764023e-8
4.232514775989366e-8
3.4062485928503147e-9
4.495558001663082e-8
7.846338148733669e-8
9.138669118390418e-8
8.923789229565079e-8
7.86956519330502e-8
6.226622666028726e-8
4.1731693285931493e-8
1.6644314701930533e-8
1.8385427570384078e-8
8.039729287060155e-8
8.924594462039281e-7
1.004722898434663e-6
3.0990629607218898e-6
1.9435871649569528e-6
1.2042518703385033e-6
7.513196804325284e-7
4.0203102289883167e-7
1.598307959693201e-7
1.8602792834964966e-9
4.679666905372735e-8
6.982001007347141e-8
3.0873663404047684e-8
8.062494490097194e-8
2.1795461793362423e-7
2.2981513277861378e-7
1.0025360936960773e-7
1.3317034697651714e-8
2.74958829683197e-8
2.47679472296141e-8
1.946605684770304e-8
1.618389223232673e-8
5.846798432583388e-9
8.806823915176595e-9
2.5133085212084002e-8
5.3242928793490075e-8
9.659775300213139e-8
7.396028535532923e-8
4.4629468905819806e-8
1.5959692648376867e-8
2.5141379720254477e-8
4.3986473943524863e-7
6.4964933135044e-7
9.343027032680629e-7
8.995793334196667e-7
7.283394728026362e-7
5.818626211238734e-7
4.3315478021294224e-7
3.1602121723737856e-7
2.412692902526364e-7
1.981465254399108e-7
1.740821468686757e-7
1.6442703810398108e-7
2.44319201856119e-7
2.4457365310269977e-7
1.0871999142073789e-7
2.758417785945324e-8
9.787714089061336e-8
7.292585352501867e-8
6.439604890704865e-8
6.058100500383131e-8
1.1627463101290798e-8
4.159533828616393e-8
8.543120071609149e-8
1.1363450170174979e-7
1.211078516586497e-7
1.1446843869259552e-7
9.729018692577991e-8
7.30820793243865e-8
4.479020095976711e-8
1.2022809341555726e-8
3.060511393170844e-8
1.1018228546987265e-6
2.102154703494631e-6
2.9362888927591585e-6
2.9242334613569977e-6
2.050820507785096e-6
1.4453490947818743e-6
8.705928645836629e-7
3.6826602752408034e-7
5.117898449804458e-8
3.063451958712778e-7
1.7703715659042695e-7
3.930961809096307e-8
1.0769128588856495e-7
3.155589718914928e-7
3.025918988058749e-7
1.4300435630064095e-7
2.8375367834439012e-8
3.546084600884851e-8
3.411392682732121e-8
2.656244908849623e-8
2.168599224954104e-8
7.90114807924501e-9
1.2006024498028818e-8
3.4358264302306245e-8
7.364449403309318e-8
1.440012532175186e-7
1.1173920033762683e-7
6.643176978227735e-8
1.802165336914119e-8
6.73580278544759e-8
1.5603471406830146e-7
6.647354782297632e-7
6.077188488485419e-7
2.2044480961680352e-6
1.432843286568808e-6
1.016424461387685e-6
7.221913309107522e-7
4.896833962358024e-7
3.43803770425841e-7
2.669292136006071e-7
2.349716754138042e-7
2.401933945545695e-7
3.4341288472815675e-7
3.325820439976726e-7
1.4517820142228745e-7
4.1282696293675345e-8
1.1758975605119409e-7
1.1742084840497997e-7
1.0480853857758556e-7
1.0192945744890068e-7
2.281057033211556e-8
6.221296629449328e-8
1.1296904353478227e-7
1.3703513199916748e-7
1.4693222976272246e-7
1.4629268396876682e-7
1.3337150999854674e-7
1.0858673044175248e-7
7.486439121645803e-8
3.308337071268562e-8
2.18343390672826e-8
1.0507878219153539e-7
1.8649459385500453e-6
2.043362935854924e-6
5.857646441951329e-6
3.9758462205897895e-6
2.445218323206837e-6
1.497587216807541e-6
7.037046509156254e-7
2.6776716526407542e-8
6.720326687944846e-7
9.515991673062731e-7
3.2691392697081057e-7
7.88043569392637e-8
2.5937711897853324e-8
1.608121267407731e-7
3.43033709412299e-7
2.3867607672232124e-7
8.943726266524158e-8
1.9738037318569218e-11
3.101682669175793e-8
2.5445195623970348e-8
1.9994237289315723e-8
1.3488312157547369e-8
1.948017351222416e-9
1.7363065014512125e-8
3.783193458535119e-8
7.537259468359947e-8
1.440107082657873e-7
1.1803720336703292e-7
4.92728685328996e-8
2.999571966323259e-8
7.077450967981782e-7
1.0809066955958702e-6
8.344044858440621e-7
1.0673825622443082e-6
9.863099024784698e-7
8.715512158537451e-7
7.117754000197849e-7
5.590311158473525e-7
4.502205032419075e-7
3.84627880124732e-7
3.523965506352066e-7
3.5470378897750307e-7
2.89472799660221e-7
1.5619989290667147e-7
6.283444308553299e-8
3.1817819165620736e-9
1.504322089099303e-7
1.1771506429597944e-7
1.1248434986193927e-7
1.3982644150064886e-8
9.339189981750449e-8
1.443481808020337e-7
1.6631039512876914e-7
1.8149592926508193e-7
1.9268917981872746e-7
1.9330231591288804e-7
1.7658429711257034e-7
1.424540502085261e-7
9.639477853488475e-8
4.18573169377354e-8
2.3891392579573213e-8
2.3591240459931693e-6
4.727990594178713e-6
5.081105259759386e-6
6.379453206403192e-6
4.771723683730431e-6
3.59420966200418e-6
2.0760999716914282e-6
4.1240472096085526e-7
2.5286192743566734e-6
2.3497218632282317e-6
1.6880890619896326e-6
4.1160366519686847e-7
1.2922480624001145e-7
1.0373947725139151e-7
3.548038734507974e-7
3.173558171845783e-7
1.5424773815951353e-7
3.270624310884904e-8
2.8322900465536e-8
3.0799299918921536e-8
2.3493577048649886e-8
1.687440507785429e-8
1.3232899489222478e-9
1.613612448899046e-8
3.6394833519704575e-8
7.155108512668106e-8
1.4003396813535739e-7
2.2880706576532046e-7
9.403165010570232e-8
5.7648796700043115e-8
1.7209857088532616e-7
9.63069417918104e-7
1.112643651993125e-6
1.5966017170461456e-6
1.621239382527368e-6
1.3864203339422292e-6
1.1401248503944957e-6
8.696381274338647e-7
