# Supplementary material for: Observability and Controllability of Nonlinear Networks: The Role of Symmetry
Source: Phys Rev X. Author manuscript; Available in PMC 2018 Nov 13. (PMC6234006; doi:10.1103/PhysRevX.5.011005)
Supplement: Code Archive [file NIHMS982008-supplement-Code_Archive.zip › MathematicaData/FNCtrlbDELTAHetN1M1ChaosK16IC1]

3.501429064354296e-9
9.337070771957147e-10
2.7948732998477577e-10
1.1744742590162626e-12
3.471642757333358e-14
1.9054477107967795e-13
2.0597749495394037e-13
1.8999685882363303e-13
1.8145251848166556e-13
1.656704782116348e-13
1.4541788859325362e-13
1.2016430791870027e-13
9.208786264216375e-14
7.208014135906536e-14
4.550521984610245e-14
0.
3.396586563820798e-14
1.0770948386304407e-13
1.977177825320496e-13
1.1236350167677606e-13
5.672375622903233e-14
3.428498730515373e-14
2.6592693437478726e-14
2.645371852088806e-14
3.0552551116906764e-14
3.735127954491364e-14
4.6271533551637516e-14
5.724303818289327e-14
7.04821179629039e-14
8.637161674808389e-14
1.0543456995643108e-13
1.6867944877228297e-12
1.31843723763079e-12
1.2801962660364948e-12
1.3607366267075774e-12
1.503007279373009e-12
1.687993277167851e-12
1.9098066665255508e-12
2.1682402412225706e-12
2.466005926939936e-12
2.807619117111164e-12
3.198963552565345e-12
4.0313727168788534e-12
3.929706622952588e-12
3.663651715007166e-12
3.763723266273969e-12
4.374080499083966e-12
5.510629013380178e-12
7.23822464522722e-12
9.741302752019011e-12
1.3383034063505914e-11
1.8826280115371335e-11
2.730864355969925e-11
4.129569995111536e-11
6.61862048666594e-11
1.1544767764958976e-10
2.2965565755323202e-10
5.744888725790868e-10
2.396065954948909e-9
7.570836717891283e-8
7.766316124127867e-9
2.57136039338935e-9
5.35896276998537e-9
1.0733594368596142e-7
3.690950105269833e-9
1.2633323059212594e-9
5.207231368668179e-10
2.0233709864972492e-10
8.273977195938839e-11
4.045868433329272e-11
2.4844755012185068e-11
1.8601957298482668e-11
1.6105390040145965e-11
1.973529312894437e-11
2.553801302191458e-11
4.122248989313862e-11
8.768594228732803e-11
2.674162786999213e-10
1.949567722772223e-9
8.655975879871601e-9
2.602975541984644e-9
1.3519629561013327e-9
2.200520439632888e-9
4.054217498193636e-9
5.092071226767256e-10
1.7162288256158236e-12
0.
0.
0.
0.
0.
0.
0.
0.
0.
0.
0.
0.
0.
0.
0.
0.
0.
0.
0.
0.
0.
0.
0.
0.
0.
0.
0.
0.
2.904709168008847e-14
4.236516867902872e-14
6.198505015992993e-14
9.097080739629799e-14
1.339464763378971e-13
1.9792697767111692e-13
2.936189571721485e-13
4.374731924832886e-13
6.549600336071184e-13
1.0487591789848657e-11
1.830177222104841e-11
2.8792049984279774e-11
4.255913617118246e-11
5.901827330840378e-11
7.681789706735422e-11
9.325591749014652e-11
1.038876184084686e-10
1.0259439747347101e-10
8.225291840030043e-11
3.584775077164287e-11
4.236610904933829e-11
2.2391868840393797e-10
2.1958744687708662e-10
2.6095315422611356e-10
3.351688331090596e-10
4.127810621747397e-10
5.699600080987859e-10
8.175999297338543e-10
1.1595343897287937e-9
1.6205221952531752e-9
2.026327926765877e-9
1.8418945059407683e-9
1.7009962919486248e-9
1.772600527376364e-9
2.036827000938074e-9
2.506740698042237e-9
3.237909251764276e-9
4.3355179277375796e-9
5.9753228087935495e-9
8.444162405935257e-9
1.0175284293857337e-7
3.089210911299153e-8
7.588535881395635e-7
2.3598526407475353e-7
1.3612245726068084e-7
7.857655047409632e-8
4.403650551502893e-8
2.3142600979879784e-8
9.30535929526175e-9
5.091389731534012e-9
1.1631952238479235e-8
1.4496665177897284e-8
3.678425613736914e-8
5.7272210673832516e-8
4.304225379527755e-8
1.5956252113659545e-8
1.2321302924762491e-8
1.2853070028393769e-8
9.639692809289477e-9
8.653617568829244e-9
6.276247012582959e-9
1.0564313418535482e-9
7.993896926519863e-9
1.6497958282807737e-8
2.463704027771652e-8
2.4062329366319975e-8
1.8924433574728425e-8
1.2763644424707551e-8
5.587046604628759e-9
5.383314907429582e-9
3.289132653169611e-8
1.5748466775745865e-7
2.0717003276247132e-7
3.894502135921089e-7
3.1936522525864725e-7
2.2180237888228914e-7
1.5774755367556914e-7
1.0411521233403838e-7
6.670522126393504e-8
4.774121828874e-8
4.71621805549702e-8
5.180383564056845e-8
3.806044784030525e-8
6.071625479651398e-8
5.573835559611045e-8
1.7347004591756677e-8
1.102220270073633e-9
9.25022447722282e-9
7.79244408443681e-9
6.410355730312931e-9
5.750698011545164e-9
2.6438874249787382e-9
2.393678497570133e-9
7.845213931358188e-9
1.4349191871402513e-8
1.5217609622839263e-8
1.2459047364057597e-8
8.995151388721506e-9
5.2315546534577535e-9
1.0253871436416329e-9
4.333752831143429e-9
1.2541891982182641e-8
1.4065674986678012e-7
1.1555538482388307e-7
6.57258272954731e-7
3.507928803865873e-7
2.2847166501476578e-7
1.5132079984151283e-7
9.554564197180104e-8
5.964930263643003e-8
3.586673610601081e-8
2.086014524250928e-8
1.6975301446778958e-8
3.79758764360057e-8
7.519882387083651e-8
7.873936628003065e-8
4.128638704033721e-8
2.0574919342786147e-9
2.365061465649289e-8
1.7030166475421022e-8
1.4306580888750406e-8
1.318316927896397e-8
5.192269947223887e-9
6.614683417825887e-9
1.8381028151122334e-8
2.9770691599969795e-8
3.16349455673971e-8
2.745989816977255e-8
2.1237400610472516e-8
1.3538226926708838e-8
2.6665515376602914e-9
2.003033515349922e-8
1.9723474037112488e-7
2.6485492893249405e-7
4.802167357916037e-7
4.057594210754079e-7
2.859070968715307e-7
2.0477878173546419e-7
1.348912785554297e-7
8.384432242528619e-8
5.293267029055199e-8
3.9814601083563736e-8
3.852177836490777e-8
3.639296846632202e-8
2.3194057494888983e-8
4.590142482441452e-8
7.109892809440932e-8
2.9723879096817752e-8
3.320617239769018e-9
8.188146212177032e-9
7.740897789518967e-9
6.054307289515407e-9
5.278404412294237e-9
2.743678379417882e-9
1.7371620504296466e-9
6.113138399959758e-9
1.2520073195540169e-8
2.050499864780056e-8
1.9086388817696756e-8
1.2794655226500614e-8
6.758501565559748e-9
8.392504031613899e-10
6.2026515138395695e-9
1.4162506251640437e-7
2.401765249386544e-7
3.573783310502041e-7
3.6294243486294407e-7
2.897940886046614e-7
2.2995546544406254e-7
1.6980796868982689e-7
1.2000516183069225e-7
8.35503918337222e-8
5.6157170555241994e-8
3.723877142850585e-8
8.438880146284766e-8
1.1326496169934723e-7
7.949793092335518e-8
2.774180171584295e-8
2.9769383429351746e-8
2.862888088331189e-8
2.225172204853448e-8
2.0675903457164945e-8
1.6012363403331925e-8
1.0836922135820741e-9
1.8061417983708502e-8
3.295615844414979e-8
3.7405542090954984e-8
3.5022196618927336e-8
2.9886444191962855e-8
2.2610238781222158e-8
1.2137362253032115e-8
7.990395775608872e-9
7.123696956975324e-8
7.130663185307677e-8
3.1951344182734194e-7
1.498785256804452e-7
1.1664377732989798e-6
5.119281698074318e-7
2.982834189026432e-7
1.7571578935659244e-7
9.672242835947295e-8
5.439739785947756e-8
4.205048344103221e-8
5.651579317265113e-8
6.041884630978767e-8
3.0840778535303706e-8
4.551392888200035e-8
8.155868399940446e-8
4.905703333065743e-8
1.0411409378317916e-8
7.353754943863493e-9
1.0261426796960636e-8
7.967108994934958e-9
6.870799504788312e-9
5.199568823895183e-9
9.501022921173583e-11
5.494867974940793e-9
1.2540121749935154e-8
2.1398073566899055e-8
2.1018706165501467e-8
1.5488329223180223e-8
9.633113924736826e-9
3.6278785691981846e-9
3.4950077960510716e-9
1.416498081032488e-8
1.680508451765803e-7
2.0212918891914662e-7
5.944540347898602e-7
4.3082879966116627e-7
3.0525182876892256e-7
2.1933356918681203e-7
1.482571584030904e-7
9.820723457267171e-8
6.439078943891345e-8
4.063726522931903e-8
2.8107237965035666e-8
6.705381348265671e-8
1.0829993532359503e-7
9.227540407030021e-8
3.932749735460673e-8
1.4531593182519055e-8
2.9770248549058966e-8
2.2004641592466624e-8
1.957771829689395e-8
1.7148985644188212e-8
3.019677021110265e-9
1.3091609401590081e-8
2.912528056040977e-8
3.865780491627409e-8
3.7547846560696275e-8
3.223381591598161e-8
2.473545452944147e-8
1.490949318567817e-8
4.949918755846643e-10
3.735875559866852e-8
2.6495760375741993e-7
2.9743888249837207e-7
7.357703626909728e-7
5.361107165525446e-7
3.5964446264716625e-7
2.4596829548195823e-7
1.5423415343406656e-7
9.135004721975823e-8
5.43922737722175e-8
3.99459376226552e-8
4.084703881878123e-8
4.1537681809218695e-8
2.2986907646152506e-8
4.526090817450975e-8
8.450816974972623e-8
4.802399518185272e-8
8.73405497298776e-9
8.72779506095081e-9
9.768569634258851e-9
7.486866250402508e-9
6.440192206786207e-9
3.9909174886682494e-9
1.3696728477578996e-9
6.39043311204961e-9
1.3401894142561608e-8
2.3679989305665554e-8
2.633918705950108e-8
1.807719261673952e-8
9.757624641818045e-9
1.8299161379820331e-9
7.446097780232278e-9
1.735767969618251e-7
3.103094946531206e-7
3.8158176112986216e-7
4.224204762557997e-7
3.486919032270474e-7
2.839717628345327e-7
2.1488856996249326e-7
1.548386181344411e-7
1.1008960230153478e-7
7.645827255299773e-8
5.209043037488268e-8
1.1081086394417981e-7
1.3870415753527282e-7
8.946265855656048e-8
2.6797149613562188e-8
4.132159544754774e-8
3.45926420993038e-8
2.756243785273281e-8
2.597959666825877e-8
1.8568495661352106e-8
3.621245607978836e-9
2.4654979052377187e-8
4.1111741287244296e-8
4.474252337119723e-8
4.169538426256978e-8
3.553053612701836e-8
2.668934520315554e-8
1.3829619433634643e-8
1.0765514819109948e-8
8.497184767610715e-8
9.104153135127217e-8
4.0344269022258325e-7
1.720583663376281e-7
1.5210416640027282e-6
6.432934526407318e-7
3.7159780105305633e-7
2.1567872497183567e-7
1.161684639000316e-7
6.15336966724609e-8
4.032396393954768e-8
5.0311647178195255e-8
6.065211592053561e-8
3.210121197150672e-8
5.088008123564517e-8
9.740886971495752e-8
7.036436598470988e-8
1.7030146302403082e-8
8.299927494529085e-9
1.3294864793372102e-8
1.0275381377665303e-8
8.764009861191313e-9
6.839467071035555e-9
2.685843675626846e-10
6.5671052405513274e-9
1.5285384638861095e-8
2.7225418214419116e-8
2.8441855779698587e-8
2.1084753065010577e-8
1.3186277235240972e-8
5.049445888308092e-9
4.869570658723131e-9
2.0659725447772327e-8
2.1091461068716254e-7
2.5497816437578853e-7
7.08874456755454e-7
5.252225980155621e-7
3.7453512003701057e-7
2.7068383209710017e-7
1.8391603871356726e-7
1.2260148369461525e-7
8.157332111182666e-8
5.287881790675143e-8
3.69427933353974e-8
8.555056075461431e-8
1.3308784974630404e-7
1.0831999883478736e-7
4.3352660158890995e-8
2.1349315967404994e-8
3.5906340461901975e-8
2.6822294369400797e-8
2.413084655168404e-8
2.0747914128917767e-8
2.654050880961287e-9
1.7087126189716027e-8
3.63009975791245e-8
4.642092723807574e-8
4.478444519126744e-8
3.8452223926463754e-8
2.9463725601198873e-8
1.7692690280271147e-8
3.512295769616209e-10
4.089200021479237e-8
3.2847657425277676e-7
3.674435319269346e-7
9.351554104364854e-7
6.769344013083564e-7
4.5307235660190187e-7
3.086188816544736e-7
1.921231095602933e-7
1.1177230485123264e-7
6.292994105787385e-8
4.184919439007844e-8
4.265807950207329e-8
4.7355187426585055e-8
2.5523571852771483e-8
5.262319191660195e-8
1.0387739914758112e-7
6.602226246214812e-8
1.3813162997354842e-8
1.0356832463854046e-8
1.253966672083495e-8
9.548860346596581e-9
8.151713724721e-9
5.281080589301111e-9
1.4529863431955038e-9
7.737686262775875e-9
1.6358040980422593e-8
2.9451402264248276e-8
3.5014231911752924e-8
2.4312674446437e-8
1.3155265532898382e-8
2.4828269174694847e-9
1.030300555866084e-8
2.1895711316864366e-7
3.87966578840641e-7
4.590045729034586e-7
5.142833391280582e-7
4.2691874359529434e-7
3.492659168438308e-7
2.6558370469464337e-7
1.923977075140915e-7
1.3808275338457065e-7
9.767894092077098e-8
6.805918004648566e-8
1.3995313073813331e-7
1.6970532917739874e-7
1.0397113053620895e-7
2.790490025045565e-8
5.249721555955824e-8
4.240302084984768e-8
3.4214776957179405e-8
3.246086477213425e-8
2.2104351667917693e-8
5.933960765383181e-9
3.177947269384586e-8
5.0609223089443213e-8
5.4336833512609254e-8
5.0666908236945036e-8
4.3184151977438953e-8
3.237088417624038e-8
1.6829354986484162e-8
1.1467794835413643e-8
8.974614750983994e-8
1.2479908425157198e-7
5.101166457208143e-7
2.1736449051063502e-7
1.950469636070193e-6
8.256997538024932e-7
4.769387522349433e-7
2.759697959310374e-7
1.4710879098585223e-7
7.437143332524987e-8
4.1395939658611824e-8
4.784117757612151e-8
6.581661960886788e-8
3.562306601639356e-8
6.029752715421607e-8
1.2100907875292093e-7
9.67405662694529e-8
2.611756258560874e-8
9.415878823613825e-9
1.743576786068073e-8
1.3442772830417758e-8
1.1358983124767376e-8
9.029337937957607e-9
7.190650196277869e-10
8.114389546240539e-9
1.918396659708274e-8
3.515154882251467e-8
3.869665457009433e-8
2.8811824623937473e-8
1.805823167045623e-8
6.894565702848533e-9
7.172537164296757e-9
3.109312306155965e-8
2.7025945671024075e-7
3.2286682551121334e-7
8.76405625559319e-7
6.542125282290101e-7
4.6782021055961856e-7
3.389891379745842e-7
2.3100019342647887e-7
1.548376832621179e-7
1.0450395277100805e-7
6.957825487754384e-8
4.939771114766235e-8
1.1093801080305218e-7
1.6668197299659375e-7
1.2880412062909368e-7
4.8177320117393206e-8
3.0138527540957957e-8
4.444059930712794e-8
3.3537001273196986e-8
3.0502963473946635e-8
2.56615849832179e-8
1.997337708594814e-9
2.2748782195933313e-8
4.606974540973623e-8
5.702488327477394e-8
5.4825199368920896e-8
4.7133647167329744e-8
3.610089959045046e-8
2.1688947594651827e-8
2.1011730340362797e-10
4.468697979896142e-8
4.1766028931335527e-7
4.706505679361424e-7
1.2089792346871754e-6
8.775228949593856e-7
5.870711824073387e-7
3.990863533078654e-7
2.470804798885152e-7
1.412894851107301e-7
7.52162609878592e-8
4.5264362224622004e-8
4.678432139058587e-8
5.7255023101171246e-8
2.9023359657718982e-8
6.182250224381062e-8
1.3039783696121478e-7
9.020535270704348e-8
2.1543235110299557e-8
1.1861152891922891e-8
1.626136879040654e-8
1.2318424899981289e-8
1.0410269721612537e-8
7.055090923243273e-9
1.4328227395579568e-9
9.370666644611083e-9
2.00090979477373e-8
3.667192363884821e-8
4.7158240581063406e-8
3.333023488607029e-8
1.8041879560735108e-8
3.4081052137710396e-9
1.4482471668108023e-8
2.811763133093019e-7
4.927459957489322e-7
5.609028249235164e-7
6.366092261772573e-7
5.322130451121942e-7
4.379331480106481e-7
3.351216356336624e-7
2.4455648181224473e-7
1.7761472419354456e-7
1.283974693237364e-7
9.187348941213124e-8
1.8184811365600422e-7
2.1139986533323207e-7
1.2077399495265287e-7
2.7809993006185385e-8
6.839290588327259e-8
5.338289778528764e-8
4.3764916645303026e-8
4.181581713007483e-8
2.6528650771306785e-8
9.963884626705925e-9
4.236416757556476e-8
6.382822634837743e-8
6.765858543819648e-8
6.31975043194452e-8
5.391872425542735e-8
4.035792697620028e-8
2.1071516771317707e-8
1.2414690609047539e-8
9.680308735021389e-8
1.763786999994659e-7
6.65245750412844e-7
2.829744818002781e-7
2.562341722496809e-6
1.0886726687931907e-6
6.285301996393795e-7
3.6249433806519276e-7
1.9105031372564728e-7
9.20368305797403e-8
4.3142563332814645e-8
4.759335262106784e-8
7.694553629911206e-8
4.083511868947328e-8
7.167963958485099e-8
1.5268757101726513e-7
1.3223279822362416e-7
3.986284388802354e-8
9.449544670423073e-9
2.2902866772614777e-8
1.7692184355470154e-8
1.4759604175047302e-8
1.196643936318876e-8
1.5833010262185405e-9
9.84146416122739e-9
2.379104963879097e-8
4.493484048495555e-8
5.341937833319137e-8
4.004421597790792e-8
2.511622796379587e-8
9.593871038236478e-9
1.0480321105017539e-8
4.652722507704419e-8
3.5057427079600215e-7
4.157858038650082e-7
1.0932835686765945e-6
8.2684457310739e-7
5.947641678847494e-7
4.3331110347108805e-7
2.9704201836277254e-7
2.008647684655093e-7
1.380539615768663e-7
9.478066575151743e-8
6.84827126373583e-8
1.4896661689577575e-7
2.1378122253111738e-7
1.5271376280604834e-7
5.2328291943455334e-8
4.3592620701668094e-8
5.6476886493307555e-8
4.320833540371639e-8
3.986713409372799e-8
3.2332285301176126e-8
1.4533695033857456e-10
3.175560865558468e-8
6.019548526456125e-8
7.175608672396728e-8
6.881959228980734e-8
5.930849719631907e-8
4.5442007224196456e-8
2.7317576237336538e-8
9.85035321543396e-10
5.037191412141255e-8
5.480680016874238e-7
6.20850931070993e-7
1.606537156443493e-6
1.1706163662860391e-6
7.818910959372137e-7
5.298908916759021e-7
3.2560341590957945e-7
1.8211873197312433e-7
9.057114425962476e-8
4.862703973711616e-8
5.308338595563244e-8
7.339415626950516e-8
3.300136943902123e-8
7.076473760271661e-8
1.6432326058624969e-7
1.2303287311024825e-7
3.362694772277057e-8
1.2095420224522912e-8
2.110041760943549e-8
1.5950985220569683e-8
1.3280333613464304e-8
9.475053301360703e-9
1.0789929211479346e-9
1.1075906636048066e-8
2.3997014895352634e-8
4.476059797752369e-8
6.368259628764707e-8
4.681630761325205e-8
2.5332398157205407e-8
4.911114063036364e-9
2.0278073733157e-8
3.655762570627126e-7
6.344838140902322e-7
6.83943205330776e-7
7.933761452279779e-7
6.712647724595779e-7
5.577190212485252e-7
4.3122056444799064e-7
3.182459394274581e-7
2.3482530056560748e-7
1.7430008522260921e-7
1.2885295216813544e-7
2.432586172565693e-7
2.652551189277528e-7
1.3728330294062983e-7
2.4551042695227705e-8
9.143942869308428e-8
6.884129613832099e-8
5.771294122618309e-8
5.5513960218518636e-8
3.125762473102325e-8
1.7555634782038343e-8
5.85178837137489e-8
8.228999132802367e-8
8.617810922542157e-8
8.075039554330826e-8
6.903987707917419e-8
5.1623947701738414e-8
2.7035972771510658e-8
1.3794245645637755e-8
1.0715758030427385e-7
2.4858429460590096e-7
8.96319668295681e-7
3.7670645684798194e-7
3.4455117358544925e-6
1.4724659372958022e-6
8.487154005888957e-7
4.870668459807515e-7
2.5265582634429e-7
1.1423586340583188e-7
4.183446373128776e-8
4.625921894945267e-8
9.556529858056183e-8
4.710236023372487e-8
8.293782644487798e-8
1.9201107274581432e-7
1.7956706683672126e-7
6.050653662503652e-8
6.488882401073e-9
2.976499143480169e-8
2.3282352131403678e-8
1.907990578195092e-8
1.5778593974225378e-8
3.2003616471978583e-9
1.147291931171999e-8
2.8689331782868623e-8
5.585568587748164e-8
7.446205455331541e-8
5.674628713096048e-8
3.556437655697448e-8
1.3699910334072618e-8
1.4958662311149182e-8
6.811021887716301e-8
4.577663933232257e-7
5.425331399765915e-7
1.3600640653030795e-6
1.0527389095994316e-6
7.655312383619057e-7
5.631732530624027e-7
3.9010607690854744e-7
2.672790569704678e-7
1.8790726398814032e-7
1.3365111030691565e-7
9.860233841356285e-8
2.0663209754001302e-7
2.7833312319606e-7
1.7652667043193203e-7
5.393806131639938e-8
6.447952512823584e-8
7.334332668543103e-8
5.7267703833227344e-8
5.383078345294278e-8
4.0807158109871416e-8
4.565525312270677e-9
4.653174958695675e-8
8.049339687868082e-8
9.21503468259323e-8
8.833994601553388e-8
7.644835891303995e-8
5.866057109443874e-8
3.529773918004482e-8
2.141086312968952e-9
5.8215989237284054e-8
7.424527262641106e-7
8.421728957218931e-7
2.1889650194811227e-6
1.6058739177197178e-6
1.0695698047684938e-6
7.216496996360023e-7
4.386005730002531e-7
2.375284172349239e-7
1.066939433561525e-7
4.795007855265761e-8
6.062169294568188e-8
9.968422866624094e-8
3.669697408083541e-8
7.556681168889287e-8
2.0292566390079357e-7
1.664831083106898e-7
5.2185710164656344e-8
8.760522594357367e-9
2.699162679801075e-8
2.0588001376174018e-8
1.6770427589189187e-8
1.262842958330533e-8
4.5331208875774933e-11
1.250912606642035e-8
2.7726035652046258e-8
5.251005863263493e-8
8.330179197252507e-8
6.767699308867246e-8
3.661882315902822e-8
7.5546798897312e-9
2.792839295333677e-8
4.791692466115664e-7
8.239551632621418e-7
8.190198044964504e-7
9.850279349319452e-7
8.497447329612967e-7
7.169920703311083e-7
5.63357197745666e-7
4.2266128718488205e-7
3.1825498955929985e-7
2.4364185661199437e-7
1.873761774488201e-7
3.32932334255227e-7
3.2759723546946915e-7
1.4859324077678979e-7
1.5497679961607446e-8
1.2436525167292413e-7
9.046511809898476e-8
7.833044846577214e-8
7.543663854796003e-8
3.395761890767379e-8
3.22939002286263e-8
8.299440994090283e-8
1.0785759571953393e-7
1.1191117471940264e-7
1.0544099935973159e-7
9.049553246054445e-8
6.765663265893051e-8
3.554557406402878e-8
1.543339579299958e-8
1.2036556213309758e-7
3.1781727590687676e-7
1.2493766410835047e-6
5.115466183165399e-7
4.719353988298679e-6
2.0423178649293446e-6
1.1742216316455297e-6
6.691566527789808e-7
3.3881963631124317e-7
1.3836543346988027e-7
2.7986635027415234e-8
3.622245714494551e-8
1.2452047832756839e-7
5.3044853183473265e-8
8.938439673730925e-8
2.3420091856129304e-7
2.405769838678991e-7
9.089171394183737e-8
2.8486232908168897e-9
3.7354132606292096e-8
3.043989242811923e-8
2.434902151281638e-8
2.0451854006222258e-8
6.073307479561371e-9
1.2487929247002311e-8
3.302260010128568e-8
6.60341907909059e-8
1.0254061096638167e-7
8.246641282553012e-8
5.1563855020986295e-8
2.0248911223197565e-8
2.052995863681859e-8
9.574625214206588e-8
5.986659594958112e-7
7.141710740822582e-7
1.6632836593434233e-6
1.3383970010657871e-6
9.912207431026846e-7
7.409120209930422e-7
5.217547494906288e-7
3.640955166652178e-7
2.630096073198148e-7
1.947674267756887e-7
1.4778843098305873e-7
2.938855816491741e-7
3.6051608815182817e-7
1.9270020012683946e-7
5.051803970442827e-8
9.70390530923432e-8
9.655145201506238e-8
7.788512883999711e-8
7.483609936719272e-8
4.9439079473992205e-8
1.5989633302674288e-8
7.110083215944361e-8
1.0904224412239532e-7
1.2027347883490936e-7
1.1568464189383708e-7
1.008119453776357e-7
7.761357298758432e-8
4.6825209003724114e-8
4.1605735747553474e-9
6.794044916112582e-8
1.0400813630775982e-6
1.175229412097095e-6
3.0436839631709907e-6
2.267071784099241e-6
1.505189348805093e-6
1.0102397048082574e-6
6.043776899351018e-7
3.1071084135793626e-7
1.149090330501839e-7
3.1322966559500206e-8
6.5527486756111e-8
1.4390389690005238e-7
3.8996581693162e-8
6.835285381661693e-8
2.3459563795608966e-7
2.2174984100588586e-7
8.01994116989646e-8
2.095385055167417e-9
3.287466527198795e-8
2.628084851807217e-8
2.075789702225866e-8
1.638841097439944e-8
2.2186713470554167e-9
1.3062922795462505e-8
3.015856414772518e-8
5.7730781931084777e-8
9.928184505057374e-8
1.0130988472824942e-7
5.523535403885664e-8
1.2638424625436338e-8
3.718015787846807e-8
6.316410695418328e-7
1.073061252947886e-6
9.406966738214826e-7
1.2007178808752193e-6
1.0682508023532308e-6
9.234188335820307e-7
7.435339032831373e-7
5.710178584159656e-7
4.4065322924064204e-7
3.4862419180043773e-7
2.800212352199509e-7
4.5932978466293026e-7
3.8018031303233546e-7
1.4795289008065887e-7
2.6295723379676707e-9
1.6889434556870841e-7
1.2022922675248375e-7
1.0914720749293137e-7
1.0267036741840474e-7
2.7203868618008838e-8
6.116624475783833e-8
1.1881228454683788e-7
1.4289444324020155e-7
1.477392423456445e-7
1.40523488489672e-7
1.2143524457025952e-7
9.094898652756638e-8
4.812931767098904e-8
1.649940956467239e-8
1.3460615384632333e-7
3.5220388245457293e-7
1.809744091802297e-6
7.086460445839239e-7
6.530459817281078e-6
2.9122666855795037e-6
1.6711476086222987e-6
9.441745123903934e-7
4.598407318410754e-7
1.5289001626157184e-7
2.8447409941581956e-8
8.029028551391217e-9
1.657835663106041e-7
5.507921420622598e-8
8.074572015581005e-8
2.633202560145199e-7
3.1420897730084043e-7
1.350315980846238e-7
2.329545539702217e-8
4.222209673156325e-8
3.920345238833577e-8
3.041918296128181e-8
2.5640706755663162e-8
1.0829106304910322e-8
1.1983273871981659e-8
3.533477299171631e-8
7.212052530602627e-8
1.2854094142257837e-7
1.2437015613707315e-7
7.765268692291627e-8
3.1474142401879765e-8
2.6297315943792444e-8
1.2576089528067654e-7
7.810359398833347e-7
9.454465445848462e-7
1.9566577289519344e-6
1.678566543698331e-6
1.2811660057174311e-6
9.82255678193811e-7
7.093734777691243e-7
5.073788575733141e-7
3.778343015616863e-7
2.9215499101545256e-7
2.30585507858338e-7
4.21038021701766e-7
4.413873703218624e-7
1.9056242687787158e-7
3.964436647904564e-8
1.483475364989233e-7
1.2714332789490152e-7
1.0829115804546008e-7
1.0573422994856952e-7
5.002332656790499e-8
4.308854784048864e-8
1.1084337776233532e-7
1.4793990750389876e-7
1.5897552330138335e-7
1.544289778079072e-7
1.3620001619189046e-7
1.0559852871642179e-7
6.420971949149995e-8
8.435048017723496e-9
7.798927207728378e-8
1.5149799184584647e-6
1.6931759129349867e-6
4.280902211327588e-6
3.3060655305845147e-6
2.1941618828599545e-6
1.4673328156218328e-6
8.584996367080073e-7
4.0079298253857997e-7
8.14704594591398e-8
4.44222978736763e-8
4.9341087546035954e-8
2.187388240450847e-7
3.9781400845817315e-8
3.508684634204087e-8
2.2796794107754408e-7
2.8539888297123246e-7
1.2293827943345645e-7
2.5275404190853526e-8
3.3672557477296807e-8
3.27762248615154e-8
2.4924471750322123e-8
2.016092890555728e-8
6.4280364637348135e-9
1.17775915410104e-8
2.9809018190801654e-8
5.7414536604975627e-8
1.0259694636090719e-7
1.4816810182396737e-7
8.97437510293505e-8
2.364418934885185e-8
4.635801710414349e-8
8.397040336226698e-7
1.3901796337399866e-6
9.936444560833442e-7
1.4026919778901888e-6
1.3114674549997743e-6
1.1779527010830167e-6
9.847510502346982e-7
7.815472400813038e-7
6.197929344815708e-7
5.034251911786868e-7
4.1640276096247655e-7
6.071638849201206e-7
3.7910925894463027e-7
1.2931289033631704e-7
3.406258746901696e-8
2.1845621111690802e-7
1.5983305253674482e-7
1.5497530821567357e-7
1.2756550533212426e-7
9.525552275194814e-9
1.1486443298075784e-7
1.6809007290706356e-7
1.90340645558737e-7
1.979135021062836e-7
1.914365736716322e-7
1.6761423859879093e-7
1.2641012756397994e-7
6.833213493417796e-8
1.4055881884556524e-8
1.4547035089285758e-7
3.619903066353274e-7
2.7534389236626237e-6
1.0063258122158602e-6
8.979082031980326e-6
4.3048101391011445e-6
2.478816005223525e-6
1.390932053960705e-6
6.321246485349433e-7
1.0574422279686959e-7
2.534869199943328e-7
2.019242147174288e-7
1.8821036340670685e-7
4.246655075085004e-8
3.599371551153365e-8
2.3998168957399155e-7
3.85642188826398e-7
2.000852401643503e-7
6.011171165507892e-8
3.2121345351748114e-8
4.873174246310579e-8
3.687135358612578e-8
3.0436888990465345e-8
1.7720869011592792e-8
8.503764570745018e-9
3.3592270055699716e-8
6.975953656680338e-8
1.3228638068964634e-7
1.9216801577174191e-7
1.2588210188737812e-7
5.323544484697277e-8
2.9090070415468744e-8
1.4924738369769966e-7
1.015536164225701e-6
1.2585963614633115e-6
2.1275387029060317e-6
2.032961022195657e-6
1.6328956274565944e-6
1.3046185113093052e-6
9.795995875822693e-7
7.236700990361366e-7
5.547292155816341e-7
4.4360237577083393e-7
3.6368275274669683e-7
5.719032692988182e-7
4.4623918009476705e-7
1.604510600870801e-7
1.912871143930027e-8
2.3137133796187608e-7
1.641861195503589e-7
1.5243212553050275e-7
1.409489554175732e-7
1.3112258285218698e-8
1.0383626516682669e-7
1.6873202357381086e-7
1.9905756538226316e-7
2.1220960879217647e-7
2.1061999237410416e-7
1.8999158783801587e-7
1.4970104103083842e-7
9.314646877540417e-8
1.9557228309619312e-8
8.316835337295367e-8
2.3222282688466344e-6
2.541433429448172e-6
5.967199521629458e-6
5.023520058631774e-6
3.3770880504942245e-6
2.2759663007824188e-6
1.29223883205874e-6
4.730201274730406e-7
1.700100659863524e-7
3.8962148471674774e-7
9.40720339475266e-8
2.929456696492687e-7
4.8879324941450196e-8
2.7873452857605853e-8
1.2740632456873078e-7
3.188727565800877e-7
1.9029371389115446e-7
6.664418793075462e-8
1.272959661907892e-8
3.7972739923217206e-8
2.8739023491221995e-8
2.2724926677107325e-8
1.2672677069243e-8
7.173457098259994e-9
2.4921944134379443e-8
4.860611180254847e-8
8.719470447484241e-8
1.4454935202190405e-7
1.648489976587777e-7
5.2982570291949977e-8
5.018925640380636e-8
1.1484428637118876e-6
1.7244749920708508e-6
8.761412105630422e-7
1.4899328297657166e-6
1.5149889461988696e-6
1.4503088025183779e-6
1.2870044925360354e-6
1.0703705491135058e-6
8.693238715907422e-7
7.024602340559736e-7
5.560422422959992e-7
6.202940722306966e-7
2.7455002365973793e-7
8.791606025270864e-8
8.691967302335401e-8
2.5665507590102383e-7
2.1142038226192742e-7
2.13565264667889e-7
7.392220706238344e-8
1.1769150150767651e-7
1.9820863014522743e-7
2.313081853581556e-7
2.534535308255881e-7
2.687086363947165e-7
2.682626933093773e-7
2.4167128847696545e-7
1.865475110164827e-7
1.0723523142628256e-7
2.7530283465966235e-9
1.409348897990266e-7
3.4726522290840715e-7
4.493849067778098e-6
1.488589386080259e-6
0.000011804907350287779
6.733500169611316e-6
3.984948774001632e-6
2.2646010141644764e-6
8.753798734689062e-7
3.628862656852369e-7
1.4297802424002954e-6
1.0879194052238907e-6
2.0753127732139168e-7
1.6056791966973844e-8
5.090176093912162e-8
9.562638967287456e-8
3.6437262376150153e-7
2.9297263640880414e-7
1.2431846709614935e-7
1.548775142612401e-8
5.081196049551829e-8
4.280611960574587e-8
3.332031149349251e-8
2.4635889716031997e-8
3.0803151355822005e-10
2.5302301709315393e-8
5.509156758343998e-8
1.0478837109235893e-7
1.8866523678505124e-7
2.37364060242984e-7
1.0809672727557229e-7
1.8570959347064856e-8
1.5628452568920638e-7
1.3322604217217037e-6
1.6956120512609259e-6
1.934681497694839e-6
2.25090296466167e-6
1.9871630684065124e-6
1.7068701796423435e-6
1.3663109723760156e-6
1.052091202901535e-6
8.152144102275625e-7
6.366293343000493e-7
4.888933964065852e-7
5.456720984759951e-7
2.7121914087760763e-7
9.49547874772526e-8
1.700143293630844e-8
2.807377647391781e-7
2.1521791127175851e-7
2.0849956891905726e-7
8.117208650187156e-8
1.3080136987383412e-7
2.1203375647985549e-7
2.4102544496737724e-7
2.634234869060534e-7
2.845716825899344e-7
2.947924854417369e-7
2.792673207809012e-7
2.3018734434909997e-7
1.5355494422854342e-7
5.678883170735449e-8
6.330455310440711e-8
3.803695033558205e-6
4.041334675676399e-6
7.76860164247834e-6
8.028236847412891e-6
5.798916837276445e-6
4.190755444200768e-6
2.308822141445231e-6
2.552825317393451e-8
1.9497511924717892e-6
1.724223021712775e-6
8.695646662230105e-7
3.554587507609931e-7
9.318254990037515e-8
2.1019612192607103e-9
2.8830055882346838e-8
1.389740303717636e-7
2.5432991301729115e-7
1.4912647643528612e-7
4.8573442366281084e-8
1.8643811427399756e-8
3.019312066805609e-8
2.2679875274268857e-8
1.6819505440235612e-8
3.1647797591315514e-9
1.34947934247044e-8
2.953999691972524e-8
5.263624535327966e-8
8.733908425061368e-8
1.2930995287899496e-7
1.3535526379992326e-7
2.575143243684e-8
1.6290861764841376e-6
1.4821346216746455e-6
4.479682953099326e-7
1.2057469237366078e-6
1.438366092985672e-6
1.5492086817843895e-6
1.522283433911875e-6
1.3498439034232764e-6
1.0827975215789617e-6
7.664636142226967e-7
4.4538540183261156e-7
2.490403376791737e-7
9.452149484835924e-8
1.9984577569312484e-8
1.5374951393579646e-7
3.326693598460111e-7
3.6756200495790083e-7
1.8402973037161566e-7
2.3272119853800143e-7
3.176389362400807e-7
3.07472163509817e-7
3.1215383599370744e-7
3.357533358801352e-7
3.6647482249441667e-7
3.875094168835457e-7
3.7583255653831035e-7
3.162507255085618e-7
2.1605894081237083e-7
8.933350089184281e-8
6.212400121134192e-8
2.495928174325834e-7
7.872008767173341e-6
2.3778801471045897e-6
0.000013096918462394924
0.00001156622701568533
8.049715211270132e-6
5.583634787991158e-6
2.84310465749572e-7
3.429257064498796e-6
4.048794083171373e-6
3.672443720578215e-6
2.98239380648265e-6
4.4109350107960525e-7
4.115934406019974e-10
2.98637932083826e-8
4.4479714384904225e-8
2.438962287002826e-7
2.4547905865646067e-7
1.1950980432751727e-7
1.9657408669368077e-8
3.507114998868062e-8
3.2267325791223457e-8
2.440095012401957e-8
1.4790807074167784e-8
6.171094005726222e-9
2.5726522810315223e-8
4.948818021819888e-8
8.707588804836846e-8
1.4429603321435235e-7
1.995815936434474e-7
8.408585404948573e-8
1.3586288330423237e-7
2.000554393188575e-6
1.8801661171569076e-6
9.135863135360004e-7
1.7473793812861945e-6
1.9194646723436796e-6
1.9312983848597775e-6
1.7492626154151846e-6
1.4091809331270956e-6
1.0009991487387e-6
5.936130283016789e-7
2.694949272894508e-7
1.302531453043125e-7
4.8228217790854466e-8
1.4203208578670208e-8
3.801213412184266e-8
2.1201419842503122e-7
1.6279508682128478e-7
1.1127902477095623e-7
8.306993762428365e-8
4.831567114632388e-7
5.202312806539927e-7
4.116855219277767e-7
3.6812986885254787e-7
3.774760944249235e-7
4.015632119760148e-7
4.198813894389238e-7
4.0887108382651637e-7
3.4988492717887445e-7
2.505500113990954e-7
1.3093933424608014e-7
5.0880838207460715e-6
6.350481846004494e-6
6.493126900388725e-6
0.000010529525356523167
0.00001241688069356159
0.00001808836805667958
1.0299250089285035e-6
4.265219774984226e-6
6.841587305130837e-6
8.745798753388862e-6
5.5375127794982746e-6
1.4242030596559824e-6
9.228036255473036e-7
8.627328508259484e-8
6.531154845881601e-7
3.1532032633491123e-7
9.385077917123097e-8
3.631634799163931e-8
6.964125763682757e-8
1.2453696348667122e-7
4.1013337192141056e-8
6.09053773847905e-9
6.030057443807517e-9
7.095308548432841e-9
4.6880658464540536e-9
6.349675920790119e-10
4.984126209119074e-9
1.0177022363315213e-8
1.6851359369518148e-8
2.4625972469112816e-8
2.799602638921132e-8
1.2098100981868863e-7
1.95218252876172e-7
7.774221282558252e-8
1.0551224518396125e-7
2.439578423704329e-7
3.540548593734715e-7
4.0832111039536686e-7
3.507723411775933e-7
2.1209180359250954e-7
9.711516802436678e-8
5.28941606250645e-8
1.804410772570558e-8
1.951064746650435e-8
2.3916769959908734e-8
1.380438072265218e-8
5.005189333847918e-9
1.1773685298007027e-9
2.4325885648733014e-8
1.503207249151918e-10
8.69134182958031e-10
8.011344126552027e-10
1.1756106843438258e-10
3.4839160978917544e-11
3.850010642071263e-12
2.5730846623187957e-13
4.138846677862303e-13
2.720282376358305e-13
1.5592506603095227e-13
5.39333598353385e-14
9.122119366006416e-14
3.545003272411825e-13
4.575181283481812e-13
2.649583032396899e-13
1.0961712232757686e-13
2.396793277566716e-14
1.381034903785241e-13
2.5086846571170487e-13
3.9801039787983634e-13
6.606006736615655e-13
1.3502444785972248e-12
5.1703289546017665e-12
2.4576933809401073e-12
6.1787229006521966e-12
6.804666802102287e-12
7.55410990320005e-12
1.2937688391405286e-12
3.1137677679815836e-13
4.89434167784699e-14
2.6127343392660962e-14
4.140820639451351e-14
3.5886965166993924e-14
0.
0.
0.
5.193302433361602e-14
8.892358545084782e-14
1.3456873300255495e-13
1.9098105466074382e-13
2.608139782398832e-13
3.4742354255046237e-13
4.550796538015477e-13
5.892411044489104e-13
1.904146961194656e-11
1.3066650666928342e-11
1.105663796329168e-11
1.0660030220891997e-11
1.1049852465583663e-11
1.1905379050602884e-11
1.3092722584454137e-11
1.4558189427313767e-11
1.6287367596017625e-11
1.8287641274812355e-11
2.0580260909904574e-11
2.6203309872086023e-11
2.9450885009972366e-11
3.744837104678492e-11
6.149948659030555e-11
1.2917046077995988e-10
3.474594347639638e-10
1.4565894658134075e-9
3.795439160804326e-8
1.5405089103503254e-8
3.5363255803164872e-9
2.9929332657429346e-9
1.4116500866995839e-8
2.129710906707757e-9
5.3750643247330116e-11
0.
0.
0.
0.
0.
0.
0.
0.
0.
0.
0.
0.
0.
0.
0.
0.
0.
0.
0.
0.
0.
0.
0.
0.
0.
0.
0.
0.
0.
0.
0.
0.
2.8675480058266785e-14
4.2895446004567106e-14
6.442131877539581e-14
9.716851917677764e-14
1.3913470143546363e-12
2.389179425325247e-12
3.738474588521733e-12
5.592035488398084e-12
8.01228588507529e-12
1.1031184568495825e-11
1.4556747316905987e-11
1.8245289496431152e-11
2.1354065550745463e-11
2.262311286360557e-11
2.0253998059769727e-11
3.67712129798107e-11
3.3336034384351394e-11
4.3433837898031886e-11
4.642683892059612e-11
5.593089149765025e-11
7.308493122404933e-11
9.604880774268268e-11
1.3130796654700468e-10
2.027043677743148e-10
3.5600807292758847e-10
5.886723978643915e-10
6.806543151199712e-10
7.426164538920203e-10
8.540157900081254e-10
1.032053970814732e-9
1.2953424646388862e-9
1.6729001848322906e-9
2.2086378680166576e-9
2.9674930576831457e-9
4.044892162126624e-9
6.927030691488507e-8
3.415110257926135e-8
5.809679801642356e-7
1.8712608228031251e-7
1.1052046710004773e-7
6.526663449628619e-8
3.72719898491001e-8
1.9811669475763156e-8
7.762272042473095e-9
3.5982019880299013e-9
9.018946840872926e-9
1.2227434790953877e-8
3.1924415254351274e-8
4.942993956581774e-8
3.692934678306937e-8
1.411618132672898e-8
1.0821615174937083e-8
1.117770581835704e-8
8.36439502730339e-9
7.51302917242641e-9
5.441332624137413e-9
9.500801370572346e-10
6.9992265021801385e-9
1.441598201383288e-8
2.1494814548970168e-8
2.0979558222336942e-8
1.652503389111033e-8
1.1166720946509766e-8
4.809371374125017e-9
5.427962877820408e-9
3.3771910482902996e-8
1.3406180226354114e-7
1.7273194321822525e-7
3.2431013503844263e-7
2.6271444703484856e-7
1.8109672499017016e-7
1.2857891785767252e-7
8.568647666904833e-8
5.774043554912069e-8
5.114968417266334e-8
7.460288019304736e-8
7.288687744099121e-8
4.3629456427708055e-8
5.594447231299319e-8
3.931902043812054e-8
1.1258812092274963e-8
1.0482963145171368e-9
6.828214760417428e-9
5.893415270070287e-9
4.852836196136031e-9
4.34695038004948e-9
2.0065787211395757e-9
1.772139713066507e-9
5.870241202366821e-9
1.0767223312963513e-8
1.1415210628696149e-8
9.301988317446297e-9
6.655375910370771e-9
3.838463664487111e-9
8.241182782209469e-10
2.7462932747060823e-9
9.412315235777892e-8
1.2217409372593875e-7
3.5000579810971385e-7
2.623311315212907e-7
1.895067216900783e-7
1.3834833109083727e-7
9.490265759899674e-8
6.331252499558253e-8
4.097082177890836e-8
2.4653771384642757e-8
1.6188118660991475e-8
1.5197183540234145e-8
2.9770012744803292e-8
6.033772242084924e-8
5.9077384302397416e-8
2.8872679520513992e-8
1.8006810492605284e-9
1.7174549828209928e-8
1.2135397105131918e-8
1.0315399579358092e-8
9.023378749614176e-9
1.7351687823621866e-9
6.459634880383076e-9
1.5267699666805606e-8
2.5974014733258254e-8
2.992241454830569e-8
2.5119731102889052e-8
1.7999223869894227e-8
1.0234758855291255e-8
8.27517583573944e-10
1.4941433653978373e-8
1.8105072663790531e-7
3.044656472160213e-7
3.90683448163086e-7
3.971019665831796e-7
2.9740204334514115e-7
2.2376483778664472e-7
1.544995435321567e-7
9.851549418004238e-8
6.083705877360865e-8
4.03082096904245e-8
3.4128898858712944e-8
4.417919041742285e-8
7.957272168366116e-8
7.76049106465935e-8
2.7904116175467375e-8
2.028431021555969e-9
1.3951653551025644e-8
1.1208145421273243e-8
9.284587298173915e-9
8.265694791560082e-9
3.3868078140570804e-9
4.076922216578915e-9
1.2426641076404551e-8
2.198009187303217e-8
2.2162274462841856e-8
1.800383129955795e-8
1.2996790088708265e-8
7.347499988990547e-9
4.0604115975872695e-10
9.955868438390467e-9
2.9438209215800532e-8
1.92253038867789e-7
1.2858212433739983e-7
9.092043241120371e-7
4.4226757077290123e-7
2.8108771865674955e-7
1.8153165597786172e-7
1.1271144720439294e-7
7.030312621888254e-8
4.337737320116982e-8
2.7088888077588594e-8
2.3199623022048646e-8
4.8337181417608736e-8
9.283379777176003e-8
9.504832096841837e-8
4.8094329439255824e-8
7.475662420598046e-10
2.955140563268204e-8
2.1272763815551196e-8
1.8066214363105657e-8
1.6642490640684004e-8
5.938152514558049e-9
8.904744656917648e-9
2.3491236605538667e-8
3.662872785274825e-8
3.85894390904451e-8
3.3688966009734626e-8
2.6165486826950556e-8
1.69242373024045e-8
4.682363121084113e-9
1.7181605447365223e-8
7.756456954196775e-8
2.9974228425075615e-7
2.882002391150273e-7
9.315009649832061e-7
5.960281963660903e-7
3.814625296840012e-7
2.491490530455528e-7
1.4872219284590055e-7
8.370568386780107e-8
4.7862267161695993e-8
3.8443178463766665e-8
4.466631441613859e-8
3.440895647044214e-8
6.727008233263972e-8
1.0502930522297089e-7
5.579145098863155e-8
1.0397931135846955e-8
1.2276620923207493e-8
1.3263199363385893e-8
1.034626960160398e-8
9.077740401875515e-9
6.124762226707364e-9
1.324578940654584e-9
8.941283635006096e-9
1.9523969880778985e-8
2.9381850824493708e-8
2.5585205186353806e-8
1.8645721898054576e-8
1.13249704910075e-8
3.106110719150016e-9
8.213329541214216e-9
1.8291443884095537e-7
2.488283102726332e-7
5.272217639867084e-7
4.474905557697177e-7
3.3675782407745936e-7
2.5455138127302047e-7
1.8021808325293282e-7
1.24319731410349e-7
8.583205207817104e-8
5.7948279510611713e-8
3.9888696791372304e-8
3.2567178490993335e-8
7.068843466330024e-8
1.1213002164648557e-7
8.769833129383371e-8
3.376037032934736e-8
1.996503991065161e-8
2.882370975016413e-8
2.1412773479186227e-8
1.9338509004666885e-8
1.5014932962487066e-8
1.110536040288357e-9
1.6304173947869887e-8
3.328781769977955e-8
4.7397550773367505e-8
4.717035644469289e-8
3.88157973719546e-8
2.784087876611478e-8
1.5571405988820814e-8
5.489322582023639e-10
2.33567504081543e-8
3.3636737569654303e-7
5.436202445904738e-7
8.220363866825095e-7
7.856259693121591e-7
5.710587122093342e-7
4.174330169847789e-7
2.7668522819179126e-7
1.6526087522252798e-7
8.84013295262936e-8
4.560912588252891e-8
3.6994496633729695e-8
5.4977264827431667e-8
1.1885798808934391e-7
1.5126819951335687e-7
7.518048520511874e-8
1.1283157628573253e-8
2.2740849617281924e-8
2.0440214849335075e-8
1.619416466217774e-8
1.432632044533595e-8
8.197533470651495e-9
4.182383315739552e-9
1.736876932882911e-8
3.6209170391685854e-8
4.569138573853812e-8
3.7480489862262754e-8
2.721771342267279e-8
1.5805361397733063e-8
8.355212465889815e-10
2.572375819444398e-8
8.616706552304019e-8
3.193385207098804e-7
2.2376556443770253e-7
1.3610192369458945e-6
7.057076128431244e-7
4.5626820615206613e-7
3.0021118862980953e-7
1.9020773431071267e-7
1.2308208962953966e-7
8.242921171156402e-8
5.690154634998299e-8
4.6211885444377794e-8
9.691017677151064e-8
1.5896040061281114e-7
1.3664946343807933e-7
5.725102521614068e-8
1.6209766966265748e-8
4.739643484249284e-8
3.482915964134637e-8
3.115394907282953e-8
2.7427996010240166e-8
4.4353093862855984e-9
2.048657066079879e-8
4.392331795483591e-8
5.839063257392903e-8
5.838903809192979e-8
5.106664545631392e-8
3.981756036429869e-8
2.5720834906654676e-8
7.3680971611890916e-9
2.2586669959247537e-8
9.195028031048888e-8
5.217077495903222e-7
4.941445253822306e-7
1.6868533519026146e-6
1.0662709018463893e-6
6.750651129743623e-7
4.3349194357390766e-7
2.503554384562289e-7
1.288452953132128e-7
5.601156048534949e-8
3.365599826497591e-8
5.3693085221571716e-8
3.9064989649774875e-8
8.836997428025537e-8
1.6833839467518037e-7
1.2214896337154781e-7
3.4693679700682065e-8
1.3217908768156493e-8
2.2281150139183055e-8
1.7155336365836774e-8
1.451324810315085e-8
1.1058162179899558e-8
1.1046559977812033e-10
1.1517162064713501e-8
2.696946280167397e-8
4.9544372211763474e-8
5.0297323831301564e-8
3.659239274391818e-8
2.2395022977967588e-8
6.303484183652126e-9
1.807630166301104e-8
2.983458364082111e-7
4.031661997122134e-7
7.540894711189141e-7
6.72928070889179e-7
5.194093188166413e-7
4.0097172964989693e-7
2.902074571998382e-7
2.056660395846216e-7
1.488396639533272e-7
1.0900152794255799e-7
8.057688518340002e-8
6.505943229965104e-8
1.3555961535874528e-7
1.802903188701093e-7
1.1167422507209326e-7
3.4571360008137037e-8
4.795422755701719e-8
4.560673562725188e-8
3.5951951740858013e-8
3.3857271618585243e-8
2.0556185679075706e-8
9.180835611190048e-9
3.5227142288899904e-8
6.136637609860666e-8
7.465176169474143e-8
7.110116098157256e-8
5.889423341087908e-8
4.269841896324374e-8
2.4191362929853226e-8
1.7903977047557368e-9
3.1408776758835815e-8
5.832513429815936e-7
9.56073342166136e-7
1.479143535268378e-6
1.4229077542516822e-6
1.0226481225048577e-6
7.372861102760576e-7
4.752710120593032e-7
2.6457260354221677e-7
1.1468494042799105e-7
3.482022930737746e-8
3.380264308487357e-8
5.693564381512013e-8
1.5523498111625298e-7
2.4587770587343307e-7
1.5325946231282805e-7
4.393611132055864e-8
2.4352431949333388e-8
3.213757410517944e-8
2.4699674271807656e-8
2.1110347913310112e-8
1.4815587181820659e-8
2.07871481588615e-9
1.9941989114187837e-8
4.553249678737802e-8
7.888878402671667e-8
6.992020673872513e-8
5.038805891798695e-8
2.9783282793436878e-8
2.318016919079966e-9
5.1635411046820296e-8
1.4206374558470004e-7
4.799524325829894e-7
3.5491099968709424e-7
1.8693248070447207e-6
1.0409427242174838e-6
6.909303809547725e-7
4.666665393792048e-7
3.0406612479382304e-7
2.0476478983857318e-7
1.4727022286922802e-7
1.1113300781493828e-7
9.048716771857254e-8
1.8334461903979874e-7
2.563433049539132e-7
1.7060030418621161e-7
5.8534960009115214e-8
5.0039626559204816e-8
7.321435092218449e-8
5.674112254916612e-8
5.367390016566671e-8
4.024620196965217e-8
5.427620363516317e-9
4.4977204050457917e-8
7.586344694518469e-8
8.863935815646291e-8
8.721409104695359e-8
7.70275310485233e-8
6.05814927225348e-8
3.941225017504341e-8
1.2189927020854724e-8
2.908267859033786e-8
1.1064406509997537e-7
9.002630457746187e-7
8.479895717378998e-7
2.8961147826647398e-6
1.8563114141681261e-6
1.1642125084276397e-6
7.358903995943348e-7
4.0753161503312537e-7
1.8119449297311516e-7
3.625897324044792e-8
2.6164602510813293e-9
6.658404536014738e-8
3.2792128203105294e-8
9.28854418973489e-8
2.342828874421158e-7
2.2233119725789684e-7
8.507726698250287e-8
1.4719962319336373e-9
3.1249512515625055e-8
2.5514484714628828e-8
2.0478765681489624e-8
1.6733493576814412e-8
4.03957795229439e-9
1.1615535702275669e-8
2.9990306812798566e-8
6.090132061221712e-8
9.150249154531768e-8
6.851313198130727e-8
4.1904965931372695e-8
1.3090390229796017e-8
3.199785203326388e-8
4.510414810431221e-7
6.155923743642221e-7
9.564170697125197e-7
9.287279466386097e-7
7.49123768235162e-7
5.990634180837583e-7
4.4917649381658337e-7
3.302354299100626e-7
2.5117039138865517e-7
1.9918163573666325e-7
1.6165555511040971e-7
1.3743475159057835e-7
2.4075242439398863e-7
2.5928116521979866e-7
1.1792172313289966e-7
2.6869809511313242e-8
9.691216596560094e-8
7.017480027552409e-8
6.081018694076533e-8
5.718678542199632e-8
1.545980596082715e-8
3.3730937444653283e-8
7.416395410377213e-8
1.0329057884538491e-7
1.126240974553253e-7
1.066386386605488e-7
8.994225149595581e-8
6.647151865874079e-8
3.872630108151169e-8
5.357726276049064e-9
4.103300716378398e-8
1.022345123374003e-6
1.7049716604280497e-6
2.5693587060425226e-6
2.567427434554054e-6
1.8345684378695976e-6
1.3088486189876839e-6
8.143668472022651e-7
3.9587823247890736e-7
7.6958818046645e-8
8.548112029528124e-8
3.2349575540703914e-8
1.3047712324494093e-8
1.5124539234486845e-7
3.405575449701234e-7
2.755569376394546e-7
1.1114381663800352e-7
2.366514132138854e-9
4.287800507066002e-8
3.465277620307798e-8
2.783372357803262e-8
2.2129707888233334e-8
4.075590989466042e-9
1.7586875992057406e-8
4.4339620062691876e-8
9.118489788284976e-8
1.313555893322709e-7
9.444870883837982e-8
5.663070673165953e-8
9.54987016364244e-9
8.281398099353231e-8
1.6129038454041292e-7
6.7569699883117e-7
5.512933000664023e-7
2.2751336093166496e-6
1.4390061105234783e-6
1.0034244781193205e-6
7.089506762753035e-7
4.822427304784517e-7
3.399835651803923e-7
2.6085670559360475e-7
2.1586672616139482e-7
1.892446215169703e-7
3.264382174146123e-7
3.6655421623401975e-7
1.7014539843018332e-7
4.6657937288073844e-8
1.1665031937795234e-7
1.0937221275834724e-7
9.40902857953372e-8
9.186675340771745e-8
3.651311709697683e-8
4.092600389837997e-8
9.272874733219234e-8
1.2147136344162824e-7
1.3263577736600038e-7
1.314037610107098e-7
1.1823543100512804e-7
9.450654736390879e-8
6.261239706338454e-8
2.1884127526898466e-8
3.568187745517016e-8
1.3315092499266183e-7
1.6054157681854252e-6
1.496407050760199e-6
4.846548456436928e-6
3.2792404195080005e-6
2.047263512249758e-6
1.2761720336752253e-6
6.587559110089878e-7
1.902775859278134e-7
1.6335240114324713e-7
2.5422517607936004e-7
1.5070596168534754e-8
1.8999952306721906e-8
4.16643440476531e-8
2.4470317911979344e-7
3.4656867237491834e-7
1.8174909492070024e-7
4.863968561436308e-8
2.612981763910951e-8
3.4446887115427824e-8
2.6416903643071146e-8
2.1548613711952453e-8
1.0991206127364478e-8
7.635275540496899e-9
2.6203204302870698e-8
5.4877581825220736e-8
1.0667179278390786e-7
1.3774082711234693e-7
8.377152036622102e-8
3.097588240988738e-8
4.531095083883118e-8
6.60660313950394e-7
9.215379956904145e-7
1.0178295029123518e-6
1.15656932900874e-6
1.0097611404499483e-6
8.580297913429861e-7
6.810687453816668e-7
5.261066004867025e-7
4.1949844470564286e-7
3.533041999181384e-7
3.125816842442279e-7
2.929089626528199e-7
3.6819194750071266e-7
2.5684485538840193e-7
9.453758711618505e-8
7.161104868264614e-9
1.4964557468784828e-7
1.0422267163736785e-7
1.0190621008470087e-7
6.297101195168435e-8
3.551947414408855e-8
9.81868363634492e-8
1.3704794492077408e-7
1.5857616411418326e-7
1.6781295872770186e-7
1.6321760439327077e-7
1.42898523004925e-7
1.0965961641711673e-7
6.785279625783011e-8
1.7791327235011493e-8
4.692000391675444e-8
1.8702733758631386e-6
3.2016096965596245e-6
4.25577827303463e-6
4.7634360772603494e-6
3.4831151940497623e-6
2.521486649597546e-6
1.5091609532465836e-6
4.527168781437176e-7
6.099448261358964e-7
1.0743543632741915e-6
5.658525718611235e-7
2.009442671487319e-7
7.84162017246026e-9
3.084971426064741e-7
4.1785632909130855e-7
2.3724423992896602e-7
7.955709602131375e-8
2.2812509649535138e-8
4.337778134983675e-8
3.3479467057740414e-8
2.6747103958869057e-8
1.4298487310349287e-8
8.686860254881356e-9
3.1671171281039495e-8
6.665202998708121e-8
1.327874269259523e-7
2.080179343395482e-7
1.2477016430168157e-7
3.932094468279943e-8
9.885888336697046e-8
1.7983699099795822e-7
9.142956153074081e-7
8.702213203335395e-7
2.2390606298944605e-6
1.8007642985932274e-6
1.3856501852876377e-6
1.0609785564025827e-6
7.727035130676653e-7
5.729334726295754e-7
4.5752304756984467e-7
3.9853498475715654e-7
3.9065279983608304e-7
4.6046747719487216e-7
3.0411488885116947e-7
1.1446382513241602e-7
1.4260864052554742e-8
2.1610842986934926e-7
1.5927045201676931e-7
1.5673063674857972e-7
1.0057752522303086e-7
5.343472485091284e-8
1.2994267353697928e-7
1.6369742643592024e-7
1.847252105361443e-7
1.9989033698686911e-7
2.043094094203467e-7
1.9108552893401516e-7
1.5845737911099104e-7
1.1014463292556717e-7
4.83178461796848e-8
3.234856496296383e-8
1.4823515838508222e-7
3.070590434724599e-6
2.8578973730464707e-6
7.673220728441461e-6
6.133027312240603e-6
3.939573607017084e-6
2.500676513200066e-6
1.0975034118524456e-6
4.664644198481099e-7
2.103963224029447e-6
1.7345927132438077e-6
8.329095091602501e-7
1.9525883998350786e-7
1.0258885177273727e-7
7.418069013897178e-8
3.4536989184112463e-7
3.3444687728979097e-7
1.5712866003416866e-7
3.2213732823501056e-8
2.8441743312611007e-8
3.078258219741483e-8
2.3451956906415998e-8
1.713650049621234e-8
1.9925830951626196e-9
1.5097003235027112e-8
3.4119375126405466e-8
6.570485538380738e-8
1.233529894395143e-7
2.1008477661280687e-7
9.97445093265213e-8
3.630661625421315e-8
1.0289742795359133e-6
1.3119435714098588e-6
7.389993484349983e-7
1.1679246500881845e-6
1.1916060191309027e-6
1.1369168361481687e-6
9.985876359036217e-7
8.290196361855831e-7
6.816881118144409e-7
5.636022262584007e-7
4.5561191763282055e-7
2.927157495948716e-7
2.004506366900634e-7
8.957574892674091e-8
3.498810909712731e-8
4.250048200052548e-8
1.984550197105321e-7
1.9690508306211723e-7
1.2222563739729996e-7
1.0978547285011855e-7
1.9495713834799262e-7
2.078628192269309e-7
2.134075205262548e-7
2.2872354546769982e-7
2.47433801057529e-7
2.581470296803681e-7
2.4776141267716073e-7
2.100862965896327e-7
1.5056911122193013e-7
7.672038795660671e-8
1.1045685625923302e-8
3.5253647025522077e-6
6.618231734334274e-6
5.818889414611244e-6
8.8703064233586e-6
7.815878846432391e-6
6.9968645726226545e-6
3.8665869140951355e-6
2.2902768350824615e-6
3.6054158414026985e-6
3.355902486743158e-6
3.249220135851164e-6
6.344303970467808e-7
1.4373070259190129e-7
9.260158448799829e-9
2.100812428838542e-7
3.613199289432934e-7
2.507669118320828e-7
8.959821753608059e-8
1.5229297247240463e-9
3.038934750109147e-8
2.5244394967027897e-8
1.863974566456154e-8
7.535261556145799e-9
9.726721160190769e-9
2.6264334315303085e-8
5.0078271602486545e-8
9.206482139374297e-8
1.6696205247695587e-7
2.390638411905843e-7
3.0880285455201406e-8
2.0799577324502683e-7
1.3538521858751766e-6
1.5330991120596137e-6
1.119070062084426e-6
1.5810909400806947e-6
1.572356713716277e-6
1.4502618073059531e-6
1.2149263082451122e-6
9.541532924116551e-7
7.179789880099934e-7
4.797278582480832e-7
1.429006495470145e-7
1.1012687626450068e-7
5.2865484778998685e-8
1.692037287843794e-8
6.537414821415402e-8
2.133420040004828e-7
1.9506154598093172e-7
1.8776737758157587e-7
2.3468026264457426e-7
3.123704569378387e-7
2.868416897829658e-7
2.689265093291222e-7
2.7913749189358117e-7
3.029562760062293e-7
3.273887706610209e-7
3.367127122869825e-7
3.1419641509675743e-7
2.5486115887528034e-7
1.6772173550343074e-7
6.080205213081247e-8
6.81071163144243e-8
6.057135927708245e-6
6.454082794521496e-6
9.235523713776053e-6
0.000012235455429400888
0.00001047793902771884
0.00001078607870315766
1.2729070509477226e-6
3.945209426587911e-6
5.461145676100743e-6
7.445622529696017e-6
5.769181585429673e-6
2.4245132786066957e-6
2.3797143116521016e-8
1.8171270855588902e-7
7.719982951138741e-8
7.715959152988394e-8
2.2416200741102776e-7
2.179201591873593e-7
6.688667716711842e-8
9.09855489237478e-9
1.1585955694612608e-8
1.2902555815737689e-8
9.120761036310685e-9
3.4275734984811048e-9
5.621017408567617e-9
1.3957508237257592e-8
2.497285078657804e-8
4.203805882077303e-8
6.684308526394194e-8
8.132292288459641e-8
4.1911258312706743e-7
4.2211904920286314e-7
4.2409368842552564e-8
4.1356752237520074e-7
6.391062153141898e-7
8.16672279940349e-7
8.933815685606719e-7
7.957832094633155e-7
5.334204831026684e-7
2.3718756593177171e-7
5.0374510317693936e-8
2.7165018612290522e-8
2.7903003977706956e-9
5.812642710620025e-9
2.1481475229066715e-8
2.0374276428129904e-8
1.2298443494262312e-8
3.0844926135539387e-9
3.253042366048267e-9
2.3429837978748234e-9
4.2529109851400304e-10
1.1530914148294602e-9
4.675161633896534e-10
1.0318093070306707e-10
4.014767533550415e-11
7.847492515925467e-12
2.873163318293008e-13
4.53536696943556e-13
3.152669035574978e-13
1.6753714073127686e-13
2.5618251881193766e-14
8.193299968405101e-13
7.292885291511851e-13
6.283054402055858e-13
4.878023543798404e-13
3.3219131877220455e-13
1.8108209778427324e-13
3.570141840136225e-14
1.2406000690693754e-13
3.55073381507979e-13
8.56134793025728e-13
3.0535990788368842e-12
1.7027507438314391e-12
1.843096794736889e-12
2.5357797123647796e-12
3.432923992639814e-12
8.636362212792128e-13
2.1594623570121488e-13
2.5388616476644428e-14
3.526993838058451e-14
5.0202412385183474e-14
4.7357253187462604e-14
3.64642565420183e-14
0.
0.
2.5091614997714064e-14
5.639427893043314e-14
9.506096692419518e-14
1.4285889508351898e-13
2.0200560137794984e-13
2.7531157416429264e-13
3.663268104925572e-13
1.4661059683989747e-11
1.038893570105783e-11
9.0723924521156e-12
8.944873075782818e-12
9.404398595910332e-12
1.0219061260332611e-11
1.1293420173817695e-11
1.2591167204637057e-11
1.4105213959112894e-11
1.5844804129726853e-11
1.782967231807838e-11
2.217484470453676e-11
2.2953866302501014e-11
2.529371318447372e-11
3.5167039960527145e-11
6.17351885882635e-11
1.2847853222767643e-10
3.184694307828455e-10
1.0814413547647857e-9
1.0269715062008454e-8
2.8433489256293103e-8
5.247037452801206e-9
3.1290949522817938e-9
5.668634474477576e-9
5.124844059220569e-9
3.301860203879304e-10
2.0444301802227156e-13
0.
0.
0.
0.
0.
0.
0.
0.
0.
0.
0.
0.
0.
0.
0.
0.
0.
0.
0.
0.
0.
0.
0.
0.
0.
0.
0.
0.
0.
0.
0.
2.2871152752167027e-14
3.4260875983853283e-14
5.1521782834744835e-14
7.309626568020394e-13
1.2096764621123416e-12
1.8516976501876255e-12
2.7451145438195347e-12
3.954680314567265e-12
5.560256145269664e-12
7.627093519120228e-12
1.0155854093676091e-11
1.3000797255557214e-11
1.5755783221509553e-11
1.7630529059881953e-11
1.7365697789663986e-11
2.661032749472478e-11
2.4714339863959097e-11
3.224558351682227e-11
3.3978150243272125e-11
4.092107799676178e-11
5.275096028485729e-11
6.844819913205686e-11
9.425261512572493e-11
1.491560572574041e-10
2.707639203996705e-10
4.93309469728705e-10
6.347826181424246e-10
6.944667775532656e-10
7.899728237964206e-10
9.446645521514376e-10
1.1754536828950804e-9
1.5074544894409276e-9
1.978649394889727e-9
2.6451845660561716e-9
4.7170455349915876e-8
5.665494719735553e-8
3.5986185749487377e-7
1.7151961912946193e-7
1.1091478522327443e-7
7.29107469981508e-8
4.5747165213920125e-8
2.7683905352247784e-8
1.4698492968746192e-8
6.823651863040851e-9
6.816822331513519e-9
1.6093991124471295e-8
3.831435263666776e-8
4.661471626135108e-8
2.8901627192329448e-8
7.816185319067598e-9
1.3698482629547435e-8
1.0000021361386837e-8
7.970317453360192e-9
7.351451673968284e-9
4.120478823362157e-9
2.4090552162536735e-9
8.722189535625358e-9
1.6190721224343217e-8
1.964136913897329e-8
1.7445440373961562e-8
1.3610840930899672e-8
8.912250036119372e-9
2.031809069947503e-9
1.529395667064145e-8
4.0564775101312774e-8
1.2252905737224037e-7
1.1480552161970423e-7
3.269354317645266e-7
2.1038760000808122e-7
1.3471512947048164e-7
9.166397628777253e-8
6.438189658937214e-8
7.463928350285599e-8
2.1773775888774196e-8
1.595921948233271e-8
1.4977795354350755e-8
1.491592795518059e-8
2.3072397583035506e-8
1.402547284444599e-8
4.610256503327336e-9
3.009626261065747e-10
3.502174479232506e-9
3.4912316509509403e-9
2.850695448765841e-9
2.5529199659212282e-9
1.4055000330281348e-9
6.950360231519815e-10
2.8873442054465176e-9
5.722114893413133e-9
6.7156220976966964e-9
5.515657401316186e-9
3.890475807985376e-9
2.2264083714874684e-9
5.851185871327738e-10
1.138233122668553e-9
3.167388953790157e-9
7.56619311092996e-8
8.379743698003755e-8
3.696658282643766e-7
2.2469979933455724e-7
1.5301838177050662e-7
1.059035027969252e-7
6.945345641948565e-8
4.4466967095281714e-8
2.6881319036275834e-8
1.4791195931970034e-8
1.0706391638756812e-8
2.7919856205320186e-8
5.479584383037895e-8
5.570259981343852e-8
2.9512544503801087e-8
1.5680847360324061e-9
1.7116590918247575e-8
1.2147238397288515e-8
1.0240933935505005e-8
9.407783907836497e-9
3.5682211772875277e-9
4.9492745853560684e-9
1.3544775140254084e-8
2.17299249488215e-8
2.2739107231243922e-8
1.965834221020268e-8
1.5218939862289552e-8
9.523956856647444e-9
2.830514291254573e-10
2.6014552907331616e-8
1.356756106857632e-7
1.6494857299855223e-7
3.2297225205282664e-7
2.5501997303871075e-7
1.749518239744728e-7
1.2370048358901978e-7
8.23501124921468e-8
5.624648806899664e-8
5.3331477511888175e-8
8.146919917087298e-8
6.708969768377444e-8
5.6651397655355505e-8
2.9296927586177707e-8
3.593118858068886e-8
3.912770688807983e-8
1.069042929108348e-8
6.836228194062216e-10
4.061027565936393e-9
3.962110631250401e-9
3.134770927139786e-9
2.7414717148899522e-9
1.3902425699307764e-9
8.952239689019284e-10
3.1398991584328214e-9
6.415247130218483e-9
1.0201483513248793e-8
9.223953327398474e-9
6.1135478889722365e-9
3.1929835491650122e-9
4.987879557966054e-10
2.335691339009924e-9
8.030167146028744e-8
1.487670655778523e-7
2.1679627948636728e-7
2.2826747594488682e-7
1.8513066166097256e-7
1.4875553517690423e-7
1.1112296042367628e-7
7.906090660515211e-8
5.470789175212041e-8
3.5727110061573196e-8
2.2631747878582025e-8
5.447517343644824e-8
7.503457804792831e-8
5.491108350505684e-8
2.1401578243946825e-8
1.845715250500613e-8
1.9168164993981738e-8
1.4673361146238545e-8
1.3506400937834923e-8
1.0824949543341786e-8
1.0807885471255564e-10
1.1387864693126313e-8
2.1891454915865773e-8
2.5433592719483057e-8
2.378689952707331e-8
2.0314402661408696e-8
1.542913385020853e-8
7.932555965719595e-9
1.005075798443128e-8
5.5736075655796325e-8
3.511918407747574e-8
1.9967676349022692e-7
8.619057632668513e-8
6.860318690604539e-7
2.921469844719883e-7
1.6899865082755428e-7
1.0143794387752521e-7
6.220714374572946e-8
6.561157951260937e-8
5.221626496841391e-8
3.919764982986007e-8
4.428581788331729e-8
4.328695856215362e-8
4.628636792939835e-8
4.201246853867478e-8
1.3167181369363245e-8
2.240424933802728e-9
3.4474868366997703e-9
4.5925768745326484e-9
3.6535842329560653e-9
3.183484733528009e-9
2.330103632913342e-9
1.2771892375277257e-10
2.589615189803086e-9
5.842976162301049e-9
9.417113000490656e-9
8.779056661018154e-9
6.369712549249013e-9
3.871134793739776e-9
1.454307560832546e-9
1.062755373477148e-9
4.087106155371333e-9
8.804349973168413e-8
1.174023874756693e-7
3.462826101526737e-7
2.5584699187045875e-7
1.833898710171453e-7
1.3316124731972307e-7
9.089992320154646e-8
6.032346947295434e-8
3.8684717813854605e-8
2.2943929253389943e-8
1.5058857739469848e-8
3.955040546009708e-8
6.764916258560902e-8
6.080834654180064e-8
2.871989525431725e-8
5.628384292731391e-9
1.9229220113569768e-8
1.3932298296260681e-8
1.2180343745101944e-8
1.0894736810580174e-8
2.670716152445854e-9
7.472254430777307e-9
1.78298493340645e-8
2.5168707046558514e-8
2.4726396261245402e-8
2.122144841078655e-8
1.6342230290952137e-8
9.77700817624537e-9
1.922454826212796e-9
3.8912963646629806e-8
1.597663631615789e-7
1.717731571229668e-7
4.160806048885554e-7
2.9781033036266216e-7
1.9819294630251837e-7
1.359674100659195e-7
8.731878537858351e-8
5.698172604263575e-8
4.8847438491608573e-8
6.81565133512762e-8
7.295467459933324e-8
5.177936392049609e-8
2.4030377247979856e-8
3.236069129115312e-8
4.844846198070934e-8
1.584796338462991e-8
1.84108827307863e-9
4.4264271423823365e-9
4.61408289720145e-9
3.6060521928360855e-9
3.1395529205402285e-9
1.7755326796963731e-9
8.290014741182348e-10
3.3064939316306056e-9
6.847013904445475e-9
1.1496547001457308e-8
1.1373776325978742e-8
7.650502125431554e-9
4.074480680719022e-9
7.992604426776994e-10
2.651606557968837e-9
9.021621794514377e-8
1.7151516148242294e-7
2.2262241441185562e-7
2.4671103146264526e-7
2.037924929078447e-7
1.6605582253184185e-7
1.2563163054975173e-7
9.022740737315664e-8
6.309461551576195e-8
4.195380762010374e-8
2.6944794833389977e-8
6.241580848704964e-8
8.283777698549012e-8
5.836704941886394e-8
2.1401800403293778e-8
2.235258948571942e-8
2.086012855923971e-8
1.617792733303119e-8
1.501143006723323e-8
1.164025689543939e-8
7.780742948913073e-10
1.3282525411143167e-8
2.4427369337410386e-8
2.759505715576805e-8
2.5701748662764056e-8
2.1922209721686057e-8
1.657127222133553e-8
8.291696204141988e-9
1.1516021727352208e-8
6.222898053821057e-8
3.9224782864599205e-8
2.2288279254501407e-7
9.071410749552624e-8
7.864306097575774e-7
3.273653536557846e-7
1.883898843414332e-7
1.1130437059222531e-7
6.505174335713579e-8
5.268830057637555e-8
1.0367522555349855e-7
6.759591497016757e-8
7.6152042945845e-8
4.956168915897185e-8
4.161645360511593e-8
5.390587158185519e-8
1.8902578525738552e-8
3.394300450860013e-9
4.049715504051987e-9
5.487525846665968e-9
4.336657406412435e-9
3.7666188487378175e-9
2.798829052596573e-9
1.0345948557442833e-10
3.020578555322102e-9
6.84677041249983e-9
1.1266288348009095e-8
1.072265784926278e-8
7.830079853075278e-9
4.805041053178997e-9
1.8480531063313328e-9
1.3015767305631531e-9
5.235232759448143e-9
1.0051911476068276e-7
1.3252131365704134e-7
3.8084292986948853e-7
2.8359050814468345e-7
2.0334481874826666e-7
1.476824216422953e-7
1.0077100887359922e-7
6.687280950081186e-8
4.306321132260701e-8
2.5839329604563006e-8
1.7056584267761764e-8
4.393001322399938e-8
7.412953855322972e-8
6.590892488792709e-8
3.0496215092675645e-8
7.142729803809216e-9
2.082892360901972e-8
1.5165159895257817e-8
1.3305652314589385e-8
1.1851135592146544e-8
2.7377608023526986e-9
8.32445662774074e-9
1.959954523352624e-8
2.7296306231447786e-8
2.6705904067997684e-8
2.2903942301266706e-8
1.7611970111133568e-8
1.0517076192422814e-8
1.858912332653613e-9
3.917081228798926e-8
1.7574555742891602e-7
1.8895717481388578e-7
4.6626631081586527e-7
3.3288042920974147e-7
2.2165072202488358e-7
1.516865093609888e-7
9.655841875763913e-8
6.100480404043659e-8
4.616747364342413e-8
5.266401741831568e-8
5.825414773291492e-8
4.465097968151454e-8
2.1939243642694554e-8
3.3408583749739e-8
5.431739109805788e-8
2.0521708143814504e-8
2.6026502032759698e-9
5.212890434875182e-9
5.421773034830559e-9
4.22110711543678e-9
3.6719679067976733e-9
2.102265636339865e-9
9.54584792715041e-10
3.851968951843601e-9
7.979338540605792e-9
1.3493145213453099e-8
1.356065772745908e-8
9.168327037012577e-9
4.912196402226276e-9
9.726623483498168e-10
3.2730258882224396e-9
1.0312564310033995e-7
1.9356993091246899e-7
2.4805101325380667e-7
2.748530405036e-7
2.2677839882982347e-7
1.8459931007654733e-7
1.395051611537736e-7
1.0007796756687432e-7
7.001870204110794e-8
4.676777511796082e-8
3.026536921387732e-8
6.91578548010389e-8
9.12694980023836e-8
6.371542057285587e-8
2.2727546580309298e-8
2.483968058392052e-8
2.2873227264069865e-8
1.7796576314856716e-8
1.6539342690642614e-8
1.272735802938508e-8
1.0022976739350577e-9
1.4744794598336389e-8
2.6853121400374565e-8
3.019039967154356e-8
2.810866732078926e-8
2.395687394433464e-8
1.807924180193802e-8
9.11713525916849e-9
1.1263095867138497e-8
7.431007488795754e-8
4.5516269718176034e-8
2.4823396356309037e-7
1.0212484366219577e-7
8.914712867254823e-7
3.722978298195284e-7
2.1448950138456402e-7
1.2592707408173438e-7
7.132455885692356e-8
4.827933997927933e-8
7.095217199315571e-8
1.1244408026238912e-7
8.831935781311868e-8
3.838511230277467e-8
3.97288028188456e-8
6.210094176262654e-8
2.6396265374913007e-8
4.897403600311983e-9
4.974927156413763e-9
6.70508994183929e-9
5.263723588568427e-9
4.56757873330858e-9
3.4092241190336786e-9
1.2218701057787656e-10
3.679265904381394e-9
8.333115048430175e-9
1.3807513196838837e-8
1.324942447021687e-8
9.721060777877912e-9
6.0074043285688665e-9
2.3208160926032714e-9
1.7302157218492533e-9
7.0558386997755e-9
1.1765782315294994e-7
1.5125164845226824e-7
4.3390051983018474e-7
3.2153097423119027e-7
2.2971676134801336e-7
1.6628752912780936e-7
1.1307198761099176e-7
7.485828283252446e-8
4.829101072270979e-8
2.9262998094789434e-8
1.9540695295271084e-8
4.920331522904647e-8
8.244005474090611e-8
7.290882044836641e-8
3.3119957401972426e-8
8.59252666128546e-9
2.2980827429395925e-8
1.6795967502237257e-8
1.4765455220892643e-8
1.3119973508552155e-8
2.9312009883061455e-9
9.319834277790581e-9
2.177929365784677e-8
3.011046475139843e-8
2.941126876005962e-8
2.52129459150669e-8
1.936316130653073e-8
1.1582410159969106e-8
1.5634524881783625e-9
3.867076265690123e-8
1.9684060177420023e-7
2.1374248970550884e-7
5.305006558475684e-7
3.803644366834718e-7
2.5396542878071284e-7
1.7376816901671966e-7
1.1001329974894078e-7
6.78137265525399e-8
4.655360650728948e-8
4.440903335932516e-8
4.7827574748661896e-8
4.057750663962505e-8
2.1406874634239124e-8
3.6324827105135e-8
6.157941702565032e-8
2.6767331235986427e-8
3.6827184111740067e-9
6.308729683514301e-9
6.536035398691682e-9
5.070040713553418e-9
4.4068253902933324e-9
2.547041344065038e-9
1.1346312090255693e-9
4.615680324079556e-9
9.562715825316688e-9
1.6267568371856502e-8
1.6566615283983696e-8
1.1250331943257645e-8
6.05505068029752e-9
1.1832261341074185e-9
4.215250691855871e-9
1.2099145770127093e-7
2.2352740135042662e-7
2.84260073307247e-7
3.139583279519608e-7
2.58446844804275e-7
2.0998598966275307e-7
1.5839287392249736e-7
1.1344479292826879e-7
7.940610971364458e-8
5.330295451269015e-8
3.480239657238937e-8
7.837273375621961e-8
1.0288490325222853e-7
7.105279049075155e-8
2.4538895226011014e-8
2.814450655300762e-8
2.5660123508549204e-8
2.0030327101077857e-8
1.864540760958885e-8
1.4234588215974316e-8
1.2945086458624292e-9
1.67374685558199e-8
3.017368928659249e-8
3.3774297557056294e-8
3.144155236891418e-8
2.677763904931066e-8
2.0175513240409336e-8
1.0278528106923282e-8
1.0990795571617855e-8
8.514737384892522e-8
5.482464764527701e-8
2.833409795468862e-7
1.1853377188151668e-7
1.0360920751714889e-6
4.3497494368092044e-7
2.5109121917649036e-7
1.468758047020402e-7
8.151173817163526e-8
4.938889569051769e-8
4.9958105499831614e-8
7.793138598960347e-8
7.037472379482352e-8
3.2721480877728005e-8
4.148894560779609e-8
7.068519056793189e-8
3.661615267423823e-8
7.159308461970277e-9
6.21588438869462e-9
8.389785115944272e-9
6.544911332027261e-9
5.671562165528155e-9
4.2565948565161934e-9
1.3577107247163906e-10
4.572785526042382e-9
1.0361033317114264e-8
1.731412618128339e-8
1.6772862806097542e-8
1.2358858142718998e-8
7.682586479837862e-9
2.9615354562105344e-9
2.4162010467940646e-9
9.93007133114298e-9
1.413835855873348e-7
1.7717856755184905e-7
5.072605854904405e-7
3.7397998565134347e-7
2.662205373060438e-7
1.9208076693539369e-7
1.3016054968482895e-7
8.599054510566025e-8
5.562905644596968e-8
3.412189570675238e-8
2.3092183017309325e-8
5.665656801397179e-8
9.407300939653101e-8
8.251294415573323e-8
3.6591401760185764e-8
1.062327269494549e-8
2.598628008878699e-8
1.9073811348723886e-8
1.6810991558707063e-8
1.489075138069062e-8
3.178107568883126e-9
1.0736888729490234e-8
2.4840571587585296e-8
3.402199933419211e-8
3.3170125117268153e-8
2.842488115971494e-8
2.1801586731766817e-8
1.3064736151997917e-8
1.2085282010027549e-9
3.8674738944603906e-8
2.2637407585432857e-7
2.485936911212661e-7
6.20303807035948e-7
4.4692716864489837e-7
2.992670051272301e-7
2.0482119886202615e-7
1.2918687113329298e-7
7.819316947721907e-8
4.989753918003766e-8
4.12363196679997e-8
4.280739655127392e-8
3.966663522671624e-8
2.2216295977111727e-8
4.1216372478071916e-8
7.163815190862775e-8
3.524762376397953e-8
5.3251757673648424e-9
7.77710977173092e-9
8.075495162058633e-9
6.239066045922555e-9
5.4154961021178696e-9
3.1722890588600115e-9
1.3638843668643625e-9
5.640425667274226e-9
1.1697649408162224e-8
2.0053349653930115e-8
2.0778713073898322e-8
1.4173583225218258e-8
7.655736676835892e-9
1.4612183760647838e-9
5.614497413570719e-9
1.4571390453022465e-7
2.6498962168039673e-7
3.3375738648123604e-7
3.677290944196012e-7
3.021563408257487e-7
2.451471485627374e-7
1.8465830547591817e-7
1.3212134681386203e-7
9.261160816943443e-8
6.259052065613501e-8
4.13156118325202e-8
9.142954265430668e-8
1.1907600875939846e-7
8.091756132878725e-8
2.6802119161367488e-8
3.2814233909944675e-8
2.9550757453536237e-8
2.3163813525284344e-8
2.1611006975308294e-8
1.631609869634305e-8
1.766501325082058e-9
1.95908300840291e-8
3.48229526732319e-8
3.875467383380447e-8
3.6076513209844174e-8
3.070478589688163e-8
2.3094959337619186e-8
1.187995202623645e-8
1.0891590008981568e-8
8.56249349605466e-8
6.866381385156921e-8
3.327698972330386e-7
1.4159789264787687e-7
1.238940320490451e-6
5.229322727409111e-7
3.025303506344359e-7
1.7663368671782484e-7
9.67983518290722e-8
5.471550306928201e-8
4.3255707580599544e-8
5.8735650001511376e-8
6.177657821993105e-8
3.168634458861274e-8
4.654199435875503e-8
8.271412378245373e-8
5.0156948199680725e-8
1.0549683445436833e-8
7.822847019918244e-9
1.0714643461237942e-8
8.31021123716157e-9
7.1850726534450024e-9
5.434148743750758e-9
1.233001776873655e-10
5.761367525550338e-9
1.3086780203262181e-8
2.212709372142017e-8
2.1713338817594075e-8
1.6059667817160493e-8
1.0030586096735766e-8
3.841356782077401e-9
3.484303091464359e-9
1.4429733352939121e-8
1.7413886480081087e-7
2.1320036680927265e-7
6.075996279508726e-7
4.4627727903284945e-7
3.1675409529089187e-7
2.279445549961416e-7
1.5403891094398776e-7
1.0164591222171303e-7
6.60578471679318e-8
4.112783626667974e-8
2.8236989162610073e-8
6.734561778631712e-8
1.1044669532759987e-7
9.554625987862679e-8
4.104144635316267e-8
1.3567648292942419e-8
3.0194786473638865e-8
2.2268781211243256e-8
1.9697768806944308e-8
1.736894202715989e-8
3.4595184536436123e-9
1.280016381784704e-8
2.9190214474173915e-8
3.946894478556882e-8
3.839148434769196e-8
3.2893027730190245e-8
2.5197086360870848e-8
1.5123257205637373e-8
7.988547309057777e-10
3.958350491679516e-8
2.6795852795212684e-7
2.976161827624362e-7
7.468030019078879e-7
5.406517414832413e-7
3.629610452619481e-7
2.4851644222125614e-7
1.563348499354125e-7
9.334143820521434e-8
5.6350078045990954e-8
4.1513630855650765e-8
4.169153924845549e-8
4.169218868854901e-8
2.429280170137442e-8
4.8402405528887557e-8
8.586899599630957e-8
4.668209327413009e-8
7.83105562065921e-9
9.69488838369395e-9
1.0194104169159028e-8
7.840397738420123e-9
6.7903185111863e-9
4.053565402037625e-9
1.640842051061645e-9
6.9910502114034125e-9
1.4531220728610287e-8
2.5160761262921326e-8
2.669773472470387e-8
1.8296090307944115e-8
9.908395088495064e-9
1.8373984457211696e-9
7.668149939023997e-9
1.7982771905543232e-7
3.222513472073785e-7
4.0070254842113384e-7
4.41213449721822e-7
3.6225438599868586e-7
2.9374847489193863e-7
2.2118032360191303e-7
1.5826614376621244e-7
1.11266307038365e-7
7.588531371182147e-8
5.075636757696369e-8
1.1003986331303915e-7
1.4158489062377262e-7
9.390022224424145e-8
2.9461078375043256e-8
3.946934901290868e-8
3.498477100322121e-8
2.7572511582309874e-8
2.580595787387863e-8
1.9171646594616908e-8
2.5618367770144926e-9
2.372617904855949e-8
4.13454675929651e-8
4.5669696048714156e-8
4.251888934061558e-8
3.6171734611182396e-8
2.715997808248304e-8
1.4087913050154613e-8
1.1054245943339981e-8
8.747961391660308e-8
8.933208393041934e-8
4.026898575970581e-7
1.739681575024666e-7
1.5243845815449558e-6
6.467015484880269e-7
3.7491630881519195e-7
2.1871629480576152e-7
1.1890791427865458e-7
6.417026667778321e-8
4.264208739011907e-8
5.141432622227427e-8
6.065616341562148e-8
3.3634489602409073e-8
5.483236377225183e-8
1.0020704157782028e-7
6.793440831733673e-8
1.557852053080858e-8
9.80930341110704e-9
1.3907805746829787e-8
1.0730426379885447e-8
9.245068403814942e-9
7.065183804696539e-9
4.814298266101707e-11
7.3123904885563516e-9
1.66955082443184e-8
2.867818313441276e-8
2.866060891201415e-8
2.1267789992323008e-8
1.3331541899377615e-8
5.061737121248594e-9
5.103452907380345e-9
2.1360920907270466e-8
2.1918796533223983e-7
2.631008856085906e-7
7.437413294356443e-7
5.4548993228068e-7
3.8650924748907635e-7
2.7774044595608603e-7
1.874123657168604e-7
1.2370893300984867e-7
8.094821333215583e-8
5.130204194052542e-8
3.5739805118035e-8
8.279184369258024e-8
1.3350670012823584e-7
1.1290840924451963e-7
4.6512059952222775e-8
1.789315073078979e-8
3.609244557673149e-8
2.675913479635139e-8
2.378995404392359e-8
2.0836117938716723e-8
3.722483448623072e-9
1.5852720682444453e-8
3.5407569496318333e-8
4.7047028506147654e-8
4.563569378807857e-8
3.910543533576545e-8
2.992430858366112e-8
1.7981966827946086e-8
3.1780335533666906e-10
4.175585946140705e-8
3.267538449030459e-7
3.66749829420905e-7
9.256908075678302e-7
6.731587073675154e-7
4.528079618502455e-7
3.1010163924546027e-7
1.946387376892074e-7
1.1490882611881432e-7
6.633227011113045e-8
4.4457801315324856e-8
4.358605028660873e-8
4.676945299024663e-8
2.7627920548952777e-8
5.819463290798353e-8
1.0576684183316972e-7
6.202740998845615e-8
1.1648547448485096e-8
1.2099317633430746e-8
1.3092726953180559e-8
1.0018028912997052e-8
8.646149411355441e-9
5.2958662269302564e-9
1.9488094180137163e-9
8.730675216392411e-9
1.821596124275507e-8
3.193848472602132e-8
3.503398527477416e-8
2.4139118754616144e-8
1.30953145985549e-8
2.3631584644735058e-9
1.0636413848229227e-8
2.2672674231730763e-7
4.009968733153545e-7
4.900988384137433e-7
5.40839790585383e-7
4.444362199819193e-7
3.6069354636744796e-7
2.718919259189252e-7
1.9489126914124027e-7
1.377019965129559e-7
9.503646971736515e-8
6.456616381951393e-8
1.3669834212468653e-7
1.7267296411025203e-7
1.104112143172727e-7
3.226982805969352e-8
4.9010489045121214e-8
4.257218256462364e-8
3.379346363034775e-8
3.1767270146283354e-8
2.3042589105675954e-8
3.948771680431108e-9
2.979466278300933e-8
5.050004787179316e-8
5.52560515047371e-8
5.1466800522395066e-8
4.378162484613943e-8
3.281989569435314e-8
1.7136147020251862e-8
1.1560324510046616e-8
9.178689437017574e-8
1.2015241733516486e-7
5.021660932547035e-7
2.1939458390898937e-7
1.92718587769001e-6
8.215044339669369e-7
4.770276902437818e-7
2.7811981007715724e-7
1.5028300613186846e-7
7.830221710854708e-8
4.544539123346502e-8
4.987073231945678e-8
6.515234639459744e-8
3.793264289865569e-8
6.650753708369303e-8
1.2490865488423285e-7
9.137683468658727e-8
2.2967892207831415e-8
1.206463700056279e-8
1.82627851487838e-8
1.402569121071116e-8
1.2020940464744583e-8
9.311647302372335e-9
1.608707656196208e-10
9.281497648810252e-9
2.137080250234314e-8
3.746925535950099e-8
3.846537916526923e-8
2.862971249627276e-8
1.7992123207438077e-8
6.777012416032966e-9
7.486703280397635e-9
3.177792796558295e-8
2.80838500178881e-7
3.319522333530321e-7
9.263898008653675e-7
6.808062171261588e-7
4.824235654615896e-7
3.4674755512645564e-7
2.3406517849005574e-7
1.5487956375332124e-7
1.0232183850571192e-7
6.61948199359411e-8
4.6763609612812474e-8
1.0530356547753158e-7
1.6595203388616957e-7
1.3531681989977978e-7
5.279092068389748e-8
2.4317156445034276e-8
4.4358885949840036e-8
3.308458447793183e-8
2.9623371778972102e-8
2.567525741900797e-8
3.821537205355207e-9
2.0459681511663583e-8
4.434922794179018e-8
5.757182832348508e-8
5.5672412167752026e-8
4.774018936819735e-8
3.650671630909625e-8
2.1954278086396555e-8
2.700378692863455e-10
4.5547590336260255e-8
4.1036655060642897e-7
4.6462317291026783e-7
1.1797934942707425e-6
8.615482128379977e-7
5.801575450388395e-7
3.9718795270735156e-7
2.4862966468821424e-7
1.4515369142192953e-7
8.044728932458306e-8
4.9631518692154974e-8
4.814382373927356e-8
5.5498962151391596e-8
3.219780500480572e-8
7.07052084793194e-8
1.329410099204578e-7
8.243007760829136e-8
1.7427698777206782e-8
1.4891773453393772e-8
1.70242708742059e-8
1.2949659993360566e-8
1.1117057501559938e-8
7.0429384555697925e-9
2.237518943701888e-9
1.0897806176128523e-8
2.2867584472877576e-8
4.07019874358173e-8
4.679247695023719e-8
3.2483674121063716e-8
1.7639243811171096e-8
3.130397743950773e-9
1.4842230619023509e-8
2.909028105202212e-7
5.086708094078628e-7
6.072594157868849e-7
6.743984737070638e-7
5.559824983528059e-7
4.5248724402376764e-7
3.421929525192183e-7
2.4626036767763614e-7
1.7532040733125244e-7
1.2283817835536655e-7
8.499678978423693e-8
1.750915743999929e-7
2.150591536193623e-7
1.302258006032472e-7
3.461692950484835e-8
6.276003498190596e-8
5.3152382447548e-8
4.260254051202066e-8
4.0284471886139115e-8
2.817000171489254e-8
6.4518068939611656e-9
3.8830605851913077e-8
6.333791429448787e-8
6.851920784902113e-8
6.388727564546851e-8
5.437922662535021e-8
4.070523334363974e-8
2.1352848089679362e-8
1.2482931032911501e-8
9.916479829892487e-8
1.6540822619783325e-7
6.448688965321158e-7
2.831803298653489e-7
2.4971566839835883e-6
1.069718113802018e-6
6.216988436607306e-7
3.6206960305761015e-7
1.9437919918966828e-7
9.80360564931577e-8
5.035832205614838e-8
5.145576579185805e-8
7.499900538264556e-8
4.434000959976879e-8
8.159402784623627e-8
1.585679836281404e-7
1.2224885459052964e-7
3.368812730280192e-8
1.4177233416542254e-8
2.4137629778960104e-8
1.846944060120354e-8
1.5709155648400884e-8
1.2376278406540887e-8
6.372268980677406e-10
1.1680489799597039e-8
2.7236271534349537e-8
4.897740316063466e-8
5.236746981178596e-8
3.910887047432121e-8
2.4616368280101833e-8
9.229182468223337e-9
1.0881153317471513e-8
4.6905776268539797e-8
3.646730390034242e-7
4.264925748514703e-7
1.167349808675725e-6
8.638052943341682e-7
6.136445573183606e-7
4.421774013035867e-7
2.9933907376752107e-7
1.9908600665383146e-7
1.3321795671893665e-7
8.82128939021498e-8
6.312318471168969e-8
1.384347787071889e-7
2.1141381418426853e-7
1.6266469986152174e-7
5.9166815127334735e-8
3.392264210795893e-8
5.5930450510147976e-8
4.201733747776267e-8
3.799733230089262e-8
3.2378089853602904e-8
3.394845447785875e-9
2.7587412909399162e-8
5.7276105992942704e-8
7.214763449747342e-8
6.955825946843979e-8
5.97453437709684e-8
4.568263246149826e-8
2.7483471555673754e-8
1.0340034845742905e-9
5.128671767092754e-8
5.302858849515668e-7
6.039729336746402e-7
1.5424984750678718e-6
1.1315129042713395e-6
7.61980474788267e-7
5.210748387993739e-7
3.2489703779740937e-7
1.871504226441133e-7
9.92815185692766e-8
5.644070057409893e-8
5.525312064908401e-8
6.910695086472622e-8
3.7826555825020175e-8
8.543150195134037e-8
1.688096518592472e-7
1.089864662792841e-7
2.6032261687254556e-8
1.7619683871854394e-8
2.2286003433979997e-8
1.684114842828867e-8
1.4342426847624188e-8
9.481564733055603e-9
2.3923384846715715e-9
1.3465627061071914e-8
2.8486350109139517e-8
5.157022950603991e-8
6.333583690049327e-8
4.454081845125073e-8
2.4195935145197557e-8
4.310608632291585e-9
2.0644246543764287e-8
3.7822655813346415e-7
6.54789544366898e-7
7.564780786434064e-7
8.505777254356617e-7
7.058391994753259e-7
5.776219675468269e-7
4.3950721083257143e-7
3.184793486707374e-7
2.2916393265885486e-7
1.6358903327230043e-7
1.1565182197810406e-7
2.3066169638572574e-7
2.7133658574419054e-7
1.516759757725567e-7
3.5331634784081105e-8
8.265000792575881e-8
6.785012141494053e-8
5.512474306068638e-8
5.251875728954301e-8
3.463516146620129e-8
1.1127701386011762e-8
5.249107041778787e-8
8.128232548007542e-8
8.682377926575468e-8
8.112689825173154e-8
6.916191028881678e-8
5.171356811478016e-8
2.7207620983614412e-8
1.3857766249813113e-8
1.0985357742032603e-7
2.2806135896240531e-7
8.520773844062849e-7
3.728987350200945e-7
3.304965511252331e-6
1.4250230974694394e-6
8.282035136285586e-7
4.813166426923555e-7
2.561305776409524e-7
1.244137620907848e-7
5.574574478645366e-8
5.423381839660975e-8
9.105025522235434e-8
5.257874565424458e-8
9.944242647003401e-8
2.025312483474837e-7
1.621785225397195e-7
4.889298489876664e-8
1.5093276148026062e-8
3.192002056239601e-8
2.438153917876579e-8
2.0512298116199726e-8
1.648862329088639e-8
1.6212017712953425e-9
1.4419925241018171e-8
3.4244003814666266e-8
6.340006441880498e-8
7.217555159663287e-8
5.4193368671509654e-8
3.413316485503254e-8
1.2813054204914921e-8
1.55232774638749e-8
6.781043182760407e-8
4.77771993029082e-7
5.555555896905218e-7
1.4771435359307554e-6
1.1083602421941332e-6
7.920142948590821e-7
5.738948577926152e-7
3.908876837256276e-7
2.621682243472293e-7
1.7831325451987186e-7
1.2119061082894022e-7
8.77500972028098e-8
1.876819406613497e-7
2.743428043208726e-7
1.927541697114383e-7
6.418433508436915e-8
4.828841020914349e-8
7.204366410144234e-8
5.4656966784023e-8
5.011558984590172e-8
4.146782310219578e-8
1.5726869428359797e-9
3.8944262712883746e-8
7.598811884017567e-8
9.224388524704015e-8
8.874848366137485e-8
7.646601082170834e-8
5.8514837046086403e-8
3.5213177947614946e-8
2.118265285345197e-9
5.9177244401794115e-8
7.044620602508094e-7
8.040340006557745e-7
2.0623779116848723e-6
1.522755042987846e-6
1.0245129390451904e-6
6.99186347525182e-7
4.333770622595633e-7
2.450660461654274e-7
1.2287361427245836e-7
6.32941283736253e-8
6.462187819304408e-8
8.975076304767104e-8
4.3952815348739486e-8
1.0041573692054658e-7
2.1358812317162737e-7
1.4240922581183855e-7
3.845426758376263e-8
1.90310546497207e-8
2.9175085073837016e-8
2.1905731885353556e-8
1.8433134175220898e-8
1.2826777812356937e-8
2.183994878098939e-9
1.6275548679037185e-8
3.482668113747108e-8
6.416048035170077e-8
8.617412368744275e-8
6.228235697005527e-8
3.38377174517278e-8
6.240321052534616e-9
2.833035224830484e-8
4.963031655959523e-7
8.510707679084112e-7
9.380525431933212e-7
1.0774913685643735e-6
9.042829605066406e-7
7.469427458684124e-7
5.740964653748437e-7
4.2045323767145453e-7
3.0685317690417057e-7
2.2399997863748236e-7
1.6239897770435638e-7
3.112274633798328e-7
3.418238873740699e-7
1.706948671208542e-7
3.263879638834698e-8
1.114814888969638e-7
8.807356363585011e-8
7.298217124623398e-8
7.013330679816892e-8
4.184168294770494e-8
2.0169196108454267e-8
7.337803470054098e-8
1.0618382057435478e-7
1.1201085128413998e-7
1.0508523569033935e-7
8.986902364158249e-8
6.716199971599175e-8
3.540496697298357e-8
1.5584598317859196e-8
1.2340412193017505e-7
2.9769588350111355e-7
1.1584251121274639e-6
4.99538219890637e-7
4.447138701741148e-6
1.9399283569982052e-6
1.126768551178284e-6
6.526674326991369e-7
3.4279608283588165e-7
1.5799506292099175e-7
5.769371365445446e-8
5.47996215466936e-8
1.150279157718827e-7
6.183805856690892e-8
1.1767028425089912e-7
2.56269361798624e-7
2.1205681386791103e-7
6.973128046609e-8
1.2604331626952305e-8
4.188591167831891e-8
3.2098557952848766e-8
2.65893382022484e-8
2.185110329620678e-8
3.5257807732865976e-9
1.7216833101347533e-8
4.199172273242798e-8
8.014228539087968e-8
1.0039679109841476e-7
7.631153916500857e-8
4.805194484370483e-8
1.8210259685333317e-8
2.1499014174070863e-8
9.4470906851724e-8
6.289198497490869e-7
7.305527019224968e-7
1.8593111361695727e-6
1.4296153095375766e-6
1.0324848584861493e-6
7.555022318506108e-7
5.199747409016288e-7
3.5309583956776216e-7
2.4501657992360715e-7
1.7140466490639055e-7
1.2556928061634311e-7
2.6133740993791625e-7
3.585063077363235e-7
2.1959389882923237e-7
6.56924424427979e-8
6.963261858283672e-8
9.414102540440862e-8
7.253223106584466e-8
6.7780023679849e-8
5.3072329295351994e-8
3.738405991109635e-9
5.760776408260752e-8
1.0285369858942343e-7
1.1976879852326482e-7
1.1527053734797809e-7
9.987076831524635e-8
7.659790492747762e-8
4.613235933171349e-8
3.859755227079598e-9
6.90329548749783e-8
9.623274005858338e-7
1.094773763394383e-6
2.8078072692014054e-6
2.0990416132069854e-6
1.410468342241441e-6
9.601467559103993e-7
5.900749428017162e-7
3.2455112471772016e-7
1.4914324187974417e-7
6.543503905807578e-8
7.47549526673046e-8
1.2105415158597497e-7
4.923588737101543e-8
1.1066612509162939e-7
2.636619226172124e-7
1.829549535592586e-7
5.5697646912843966e-8
1.6412965628898625e-8
3.783199613435336e-8
2.8317381256236698e-8
2.3406251872032693e-8
1.7253476780287987e-8
1.1910422336026562e-9
1.8942238930669326e-8
4.121765804366955e-8
7.714056849619063e-8
1.153292892705274e-7
8.912762621382785e-8
4.8462789179639824e-8
9.620716058181554e-9
3.7817654720933436e-8
6.550548994737656e-7
1.111025261112954e-6
1.1423278463080319e-6
1.359072149467542e-6
1.161574643415721e-6
9.738158436240226e-7
7.602987346190818e-7
5.655131014855063e-7
4.2013283621369223e-7
3.1452393554071266e-7
2.3462786624733668e-7
4.266934072951039e-7
4.1844174267927347e-7
1.807286914516236e-7
2.4511517463782993e-8
1.532112921362437e-7
1.152716850362442e-7
9.844009530898216e-8
9.52179599977418e-8
4.690059031434293e-8
3.822656217306392e-8
1.0522644508704761e-7
1.4029409372741945e-7
1.4654672505568853e-7
1.3851371756629547e-7
1.1914984982392008e-7
8.910430003461185e-8
4.711392920801662e-8
1.7131242951344652e-8
1.3814951306065495e-7
3.4447751061420576e-7
1.6239602531330396e-6
6.794332437460714e-7
6.04060458538529e-6
2.7007923525936166e-6
1.5683222894848158e-6
9.048029769309883e-7
4.658250341695037e-7
1.9695948354813076e-7
4.485153959678596e-8
4.3527816545411356e-8
1.487055342812261e-7
6.974432000636438e-8
1.3005600099684423e-7
3.136268034943962e-7
2.716633690732232e-7
9.732526990911391e-8
3.0812524135002856e-9
5.3678611551722645e-8
4.19035663385926e-8
3.396059391423456e-8
2.85019899841902e-8
7.019838822179986e-9
1.946083070887305e-8
4.947603559975138e-8
9.707148495500333e-8
1.3932034080101944e-7
1.097561323223059e-7
6.904916994627554e-8
2.6694832405876706e-8
2.83760169732829e-8
1.2394382146881445e-7
8.28889497688465e-7
9.660407347947552e-7
2.298315266628772e-6
1.8407189111535964e-6
1.353200824234889e-6
1.0061103690593415e-6
7.039285387421414e-7
4.863076386166097e-7
3.4544761095501824e-7
2.492776929350176e-7
1.8502956789849586e-7
3.7037852708521015e-7
4.599798409604648e-7
2.3288705438105773e-7
6.151767544051851e-8
1.0098766970033369e-7
1.232408491380846e-7
9.760597535003207e-8
9.350732989939641e-8
6.51058356210238e-8
1.7686779740275466e-8
8.894937499635319e-8
1.4047139428328505e-7
1.5711006445277932e-7
1.5202033633432733e-7
1.3301633822964393e-7
1.0252218499263893e-7
6.194133809362313e-8
7.150870809384146e-9
7.966145104627932e-8
1.3555543769538947e-6
1.5248227686065398e-6
3.864418429714571e-6
2.9683002076499526e-6
1.995316731673855e-6
1.3562927095077168e-6
8.240694535527399e-7
4.332654327629003e-7
1.6841120886015547e-7
4.7623780764319266e-8
7.914870766822769e-8
1.6823231659383066e-7
5.0964615437251695e-8
1.0538014555059052e-7
3.051793305374904e-7
2.3061209506933214e-7
7.902383411056127e-8
5.534854253037962e-9
4.764432222485728e-8
3.6129455271715664e-8
2.908212752486035e-8
2.270895694098048e-8
1.3138779820733552e-9
2.0733090513676044e-8
4.63764302471781e-8
8.778180802866823e-8
1.4443296057698926e-7
1.312769167044171e-7
7.185108161811472e-8
1.6025862199113226e-8
4.7973962426309126e-8
8.681051815833538e-7
1.4478487327378672e-6
1.338729590350707e-6
1.6867959970634174e-6
1.483990962647788e-6
1.273399426538935e-6
1.0183293888165306e-6
7.741948850968055e-7
5.871896797426821e-7
4.503888094388812e-7
3.4508192591071655e-7
5.820084259217954e-7
4.722736067640251e-7
1.7473164104632542e-7
9.368255356514699e-9
2.1229968943658746e-7
1.4997139501412908e-7
1.3429714558305084e-7
1.2862466263432897e-7
3.967272959203618e-8
7.498103514087509e-8
1.521570551163831e-7
1.8603268347558877e-7
1.9367147647027748e-7
1.8558154312449522e-7
1.6139548762643604e-7
1.2113237026676662e-7
6.466515862596612e-8
1.66513623056112e-8
1.5039520495703147e-7
3.6297350942381637e-7
2.3625336687380922e-6
9.376897268015937e-7
8.171453077770682e-6
3.86175201809628e-6
2.2496084302844577e-6
1.2948346221724052e-6
6.460360142138102e-7
2.2953844326555692e-7
2.1493012880416868e-8
1.4015255884623725e-8
1.8700018468649553e-7
6.940333592669788e-8
1.2208764245572937e-7
3.539182423246152e-7
3.388200105111844e-7
1.3359032865007359e-7
1.738599571103887e-8
6.411108782245565e-8
5.3894596055549695e-8
4.235647426486898e-8
3.603809638861403e-8
1.3079548934114638e-8
2.0022262484354883e-8
5.483969521389597e-8
1.0985916929278768e-7
1.832893932205944e-7
1.6287435824998836e-7
1.0256851368959633e-7
4.093881224810872e-8
3.436920136365249e-8
1.4887585723369827e-7
1.0912852306881931e-6
1.2805004866931016e-6
2.7353988610694543e-6
2.3435426678011517e-6
1.7741682368297692e-6
1.3533463441709363e-6
9.712165252581145e-7
6.865414262214824e-7
4.998677933693695e-7
3.712523685869356e-7
2.7927102278249765e-7
5.202692440371359e-7
5.42778887796774e-7
2.2081912590932806e-7
5.04246886285801e-8
1.459361077262092e-7
1.5781701841661877e-7
1.3172145568899992e-7
1.294093981026902e-7
6.587675739804903e-8
5.3112212905992556e-8
1.405985420397519e-7
1.9065453448430092e-7
2.0699654297495926e-7
2.0328180587547177e-7
1.811505230266213e-7
1.4113814752240257e-7
8.62109752211997e-8
1.4674981835607108e-8
8.741292713015515e-8
1.9836352820946926e-6
2.1767984052271227e-6
5.2953332796826925e-6
4.325459129731449e-6
2.93123935836717e-6
2.0024852639068135e-6
1.200876353357702e-6
5.804526122793777e-7
1.3781043387022569e-7
4.872241992408661e-8
4.7832722032642995e-8
2.3007271637276798e-7
4.5201680034843945e-8
6.483666830329527e-8
2.998058899546731e-7
2.822066901044584e-7
1.1104070253324569e-7
1.69444415873821e-8
5.4228564379110396e-8
4.5157473388023934e-8
3.496243718474069e-8
2.8532349521821955e-8
6.502249245482415e-9
2.0396377981240382e-8
4.828610255864555e-8
9.183705278925579e-8
1.5974848735390964e-7
1.958118569694993e-7
1.1292645705781044e-7
2.942753138616449e-8
5.537453883674153e-8
1.157001905268325e-6
1.8647771150566326e-6
1.4565024109093735e-6
2.0197131648951095e-6
1.8616152237796584e-6
1.6574920009666806e-6
1.3754255991806605e-6
1.0779448308237038e-6
8.34009514133817e-7
6.465166775118815e-7
4.960294978358116e-7
7.326898574623897e-7
4.4446849317644945e-7
1.4737021485324385e-7
1.3531146739222674e-8
2.793343718409038e-7
1.8959051538289985e-7
1.8205140830567377e-7
1.5705201291233253e-7
1.1101579873512005e-8
1.4703914817897002e-7
2.1591834551611554e-7
2.4512873963941496e-7
2.572609282072231e-7
2.5296143202084227e-7
2.2493766874020217e-7
1.709313157322935e-7
9.418860762642536e-8
7.990745004116853e-9
1.5215682829241294e-7
3.57338747550087e-7
3.6178677598823315e-6
1.3137772723440342e-6
0.000010691900636192711
5.7336526995204665e-6
3.3959028111842e-6
1.9718709195943768e-6
9.327821198587579e-7
1.897147540290464e-7
3.2060532314072895e-7
2.7613588117456896e-7
1.593442187651376e-7
4.071790959412578e-8
6.378239530134217e-8
3.2224765692084714e-7
3.994274442217313e-7
1.8306763088111498e-7
5.088707868659899e-8
5.7939043213372586e-8
6.771107554084278e-8
5.10258594142802e-8
4.316968253803933e-8
2.269722135784482e-8
1.6863065424229686e-8
5.5156470297470194e-8
1.119101984914011e-7
2.0469632688061003e-7
2.500727245392047e-7
1.623290350625233e-7
6.772864419601376e-8
3.4552794295555655e-8
1.5986738506270622e-7
1.4358147410501415e-6
1.6970233741456394e-6
3.019464720316963e-6
2.898960222050458e-6
2.3083145408992523e-6
1.8370087024033988e-6
1.3722325064818312e-6
9.989195655476962e-7
7.40304973687967e-7
5.539293212363868e-7
4.123227602354659e-7
6.543581625990692e-7
4.94369971212996e-7
1.7209590647812414e-7
3.1718446839953284e-8
2.0161590149020542e-7
1.914946856493664e-7
1.7352395855930794e-7
1.6359277529000513e-7
7.347237632932051e-9
1.3855610570216924e-7
2.16172377998531e-7
2.524466577915356e-7
2.71361315341833e-7
2.7527624685101025e-7
2.5461577923795255e-7
2.0392898990318126e-7
1.2920620930460752e-7
3.610877688672137e-8
8.113877406610483e-8
3.0570089600184725e-6
3.191656679187302e-6
6.951379979260039e-6
6.533138121251935e-6
4.599749446403344e-6
3.247505378629292e-6
1.9395527187704157e-6
7.51953283373038e-7
2.1310345228813035e-7
5.178236584659026e-7
1.7122661623129017e-7
2.155648250545066e-7
3.640953479752782e-8
1.5646318303729017e-8
1.712625954875927e-7
3.0350573213473507e-7
1.565974174132012e-7
5.121473790213429e-8
3.5545594343214874e-8
5.461541140807081e-8
4.015855811190966e-8
3.2945575190442424e-8
1.573118187112403e-8
1.5634979102900627e-8
4.4042824945461904e-8
8.38908924728119e-8
1.4814806254441632e-7
2.2973026318717843e-7
1.9575721297995023e-7
6.261655919979162e-8
5.1675841568909737e-8
1.5647833756284245e-6
2.2934680244577758e-6
1.3486753216660115e-6
2.226580422419463e-6
2.2211339567699273e-6
2.102561912957351e-6
1.850439602000981e-6
1.5108046012265416e-6
1.1746963645456572e-6
8.715971737743634e-7
6.011539944896933e-7
6.36497615883794e-7
2.765046488064978e-7
9.147082067163447e-8
4.363743056494222e-8
3.132737561986435e-7
2.3894888860531187e-7
2.300591005656444e-7
6.709912701787573e-8
1.7575963095800405e-7
2.641037237454134e-7
2.9275195058263633e-7
3.1611877895036145e-7
3.396062935606134e-7
3.506352027250145e-7
3.2835071902321046e-7
2.6115814541912687e-7
1.590446083695516e-7
3.382971978118431e-8
1.171784205061104e-7
3.070929698792467e-7
5.964645236455725e-6
1.854708130158321e-6
0.000012580094674055133
9.032436843962016e-6
5.7625697193355035e-6
3.5960334356052654e-6
1.512775621912565e-6
5.732844064364624e-7
1.9726159902896215e-6
1.3849597402578334e-6
4.823928548494493e-7
5.816276661438206e-8
4.616338637389632e-8
1.1850790149874866e-7
3.549641430209689e-7
2.4876044363149777e-7
1.010430399889076e-7
1.9558813863609614e-9
7.941948958706877e-8
5.855532554576326e-8
4.7145465151384033e-8
3.436755588207923e-8
5.460591423239468e-9
4.5653643347642937e-8
9.461560334780423e-8
1.7603821945219508e-7
2.969273402432937e-7
2.9174718272164856e-7
1.324458681007863e-7
1.4505517984843996e-8
1.4678987353809176e-7
1.902251167305098e-6
2.2290689078394596e-6
2.781348249608838e-6
3.29590337170248e-6
2.8942947162276866e-6
2.488050562245921e-6
1.990302266997212e-6
1.4982041098885332e-6
1.0865122987521126e-6
7.433523948599676e-7
4.6600137722013273e-7
4.708649687216294e-7
2.1569799671405888e-7
7.621909859185891e-8
3.176445275251247e-9
2.189289944077287e-7
2.9548531531594875e-7
2.5292369630839784e-7
5.310235448082814e-8
2.2468950256138e-7
3.0596455316734255e-7
3.090465283200334e-7
3.2063954813698814e-7
3.452875999809733e-7
3.701674227371974e-7
3.725629853064032e-7
3.2802259641292246e-7
2.3750154349246632e-7
1.224799017518144e-7
6.211344440445435e-9
4.8417840317060224e-6
4.653684419385103e-6
7.604664945979707e-6
9.734587171466129e-6
8.327027704371041e-6
7.210507157312073e-6
4.862387579257004e-6
2.380250980802144e-7
2.6442881637354874e-6
2.155448916498283e-6
1.290362909292669e-6
7.885856792640293e-7
3.322895485647829e-8
5.967892691438825e-9
3.7900186741574336e-8
9.47248602825951e-8
1.7832707216823025e-7
1.0037106378247176e-7
3.0212293227588366e-8
4.527447471725107e-8
4.3389119233863316e-8
3.271912851148e-8
2.5149128807727257e-8
3.8054291847651166e-10
2.795925418309232e-8
5.621678450977464e-8
9.782934788295195e-8
1.5738355566961623e-7
2.0825552879057994e-7
1.6381129461790378e-7
1.7197157792186635e-9
2.025699808527945e-6
2.1116271303625197e-6
7.039353680286268e-7
1.8443537880233984e-6
2.1475130122414844e-6
2.2762402495701283e-6
2.207042268048957e-6
1.8795068791747372e-6
1.3560068602556736e-6
7.973998537734001e-7
3.9207211057341417e-7
1.8654710462506224e-7
6.190758533884709e-8
2.050208778740042e-8
1.830272634224017e-8
1.4831019929905966e-7
2.1297916180005345e-7
1.1683555703878888e-7
8.129711539690483e-9
2.915218905903135e-7
7.150231272705334e-7
5.73900723069013e-7
4.5068457485549807e-7
4.355954434638987e-7
4.5490852333237354e-7
4.7217022347701384e-7
4.6060835217071663e-7
3.969417321545751e-7
2.883287398923171e-7
1.6082537191905773e-7
2.6659474380969052e-8
6.849912196432469e-6
1.7382445802041753e-6
8.444125908243408e-6
0.000011800585600148592
0.000013309945297826716
0.000019715005426050224
1.3659842283625376e-8
4.771710606179345e-6
7.135212286615964e-6
8.57128327979712e-6
3.45787581033396e-6
1.1621180465231164e-6
4.130619104128095e-9
1.2230656878253516e-8
3.9854893938036305e-8
5.0348463640294526e-8
1.324198523794354e-7
8.466752848891606e-8
2.5746864342761195e-8
4.697896382534664e-8
4.1511672099764695e-8
3.1599228967038944e-8
2.2847637425427546e-8
6.240424759027127e-9
3.6748912384684604e-8
6.848716802333599e-8
1.1602463296884598e-7
1.7964147321667675e-7
2.0990978543949617e-7
1.386394335596743e-7
2.6304959879248006e-8
2.220063568423423e-6
1.9403081250185407e-6
7.75789958788439e-7
1.9751976982752045e-6
2.305493161786628e-6
2.4235333850834053e-6
2.2618762289015332e-6
1.7397093599160719e-6
1.0374835473661623e-6
5.061830424943729e-7
4.872628680701474e-7
2.772266483958959e-7
2.8196601543077304e-8
4.965682960500095e-9
7.060339265413266e-9
5.286047936935159e-9
1.3712530251070491e-8
7.609292734489893e-10
6.216573619159381e-10
1.389681555450409e-9
1.2773353282551793e-10
2.964159120819817e-11
2.3196958274728408e-11
2.536601507548223e-13
4.036834174304194e-13
2.8863802332196405e-13
1.8515144797723594e-13
1.0647205993880479e-13
0.
1.2690611369424884e-13
6.298089570177696e-13
3.2123079914445154e-13
1.0781967977610228e-13
5.383468506586545e-14
1.676831539660058e-13
2.595715166375369e-13
3.641555027861602e-13
5.311341677773946e-13
8.87468751502212e-13
2.080107145103453e-12
5.603195342203396e-12
1.969424740106003e-12
6.0265317910204185e-12
8.135175595827731e-12
4.0927856642281385e-12
9.163010306406805e-13
2.0628711180406001e-13
0.
3.3810687255736134e-14
3.735157182298253e-14
2.571572032137183e-14
0.
0.
4.475349833309942e-14
8.002792821810115e-14
1.2344446446167872e-13
1.7701298887966227e-13
2.4325205433017087e-13
3.253197287448457e-13
4.272288848192722e-13
5.540973698988387e-13
1.845142964338149e-11
1.2662182834229916e-11
1.07397446973329e-11
1.0377528762826803e-11
1.0773796460512722e-11
1.1619187231165305e-11
1.278502335330006e-11
1.4220011763590155e-11
1.5910727543829063e-11
1.786474643517285e-11
2.0103008927968688e-11
2.5426325672293564e-11
2.821855895495907e-11
3.5200464799673796e-11
5.650285653483197e-11
1.1542906639071748e-10
2.9690267024497185e-10
1.117298829353837e-9
1.847121342144874e-8
2.1883285893452212e-8
4.049061320699575e-9
2.8845132241057634e-9
7.764618056509215e-9
2.7353485853545287e-9
6.544331760478918e-11
2.3752349321824356e-13
0.
0.
0.
0.
0.
0.
0.
0.
0.
0.
0.
0.
0.
0.
0.
0.
0.
0.
0.
0.
0.
0.
0.
0.
0.
0.
0.
0.
0.
0.
0.
2.803529157543799e-14
4.188716316449462e-14
6.28271575508901e-14
9.46382734178085e-14
1.4322209963864798e-13
2.0415558851666896e-12
3.608610260764247e-12
5.7427749422853535e-12
8.64248933098391e-12
1.2300307518415084e-11
1.65776147210748e-11
2.104438778629706e-11
2.480784082694534e-11
2.6392945782355565e-11
2.3750892422037307e-11
1.4427953162189358e-11
5.204423684863621e-11
4.657550002602167e-11
6.011043758552011e-11
6.841476669240091e-11
8.314009464286854e-11
1.1141902034998864e-10
1.5078387342852673e-10
2.066593678757319e-10
3.081719515540912e-10
5.000513289750226e-10
6.579209915230391e-10
6.937401359361479e-10
7.63185563451398e-10
8.939834605841312e-10
1.0986536929810187e-9
1.3980861310339669e-9
1.825725329578527e-9
2.43192537917247e-9
3.2908758759040042e-9
5.8616976089260895e-8
4.458804884522567e-8
4.832897062603842e-7
1.8084102192864404e-7
1.108594780174058e-7
6.844931231885985e-8
4.067353684341346e-8
2.2968412213913373e-8
1.0513350359961355e-8
4.647880438770995e-9
7.7289472642901e-9
1.4253753559513677e-8
1.060143970709603e-8
2.505674625752645e-8
4.3261600674056146e-8
3.3125364785992376e-8
1.301537043060531e-8
8.572218123764142e-9
9.41078317931366e-9
6.8734073698535735e-9
6.080086385956978e-9
3.9949412403733074e-9
1.3343953389197064e-9
5.961707005080302e-9
1.186914367184545e-8
1.9668465442676968e-8
2.325838784359924e-8
1.8241197122899274e-8
1.1401303892684608e-8
4.682016123516926e-9
3.085922776986192e-9
1.2591696839571364e-7
2.9358743634663917e-7
1.643809669194029e-7
2.6338801222224775e-7
2.3299467583123604e-7
1.982888930443462e-7
1.560778852788507e-7
1.1141823977329983e-7
7.426200307422636e-8
4.812906560766899e-8
3.34487892567803e-8
5.615186339090896e-8
8.102914270934993e-8
5.304128517223849e-8
1.5032404322616392e-8
1.0129580493761181e-8
1.3513560133062667e-8
1.0440554731803158e-8
9.208799587089144e-9
7.557190884436058e-9
8.029442948364973e-10
7.113047412909826e-9
1.6304330306244366e-8
2.041503502990919e-8
1.822962135400617e-8
1.4663379611509974e-8
1.0330843101783552e-8
5.1523505350697296e-9
1.6528054815677003e-9
1.2446814682035557e-8
3.308528838219423e-8
1.883402425322685e-7
8.29814013289452e-8
1.004041312004587e-6
4.024601100996093e-7
2.441787701446485e-7
1.4969128993045723e-7
8.916385905356967e-8
5.331025631798908e-8
3.082588668523229e-8
1.9277609633912165e-8
2.0064523471980527e-8
3.559800310939935e-8
7.646698480614353e-8
8.853360704865436e-8
5.0544452248370506e-8
8.662327512050632e-9
2.6471596423181122e-8
1.9374383408692446e-8
1.5854062066534588e-8
1.4731307779970053e-8
7.062623617099158e-9
5.942056140340104e-9
1.840491405509399e-8
3.182153792701304e-8
3.649793686055307e-8
3.238718462231106e-8
2.5249928570473558e-8
1.6680400454767873e-8
5.997436301811628e-9
1.1326782279549388e-8
5.456889759630563e-8
2.6580115356936005e-7
2.9623807627462224e-7
7.736136017127582e-7
5.487692441192164e-7
3.6215556098278056e-7
2.4400230842827703e-7
1.5024596587770034e-7
8.69213499087675e-8
5.045717715036464e-8
3.8006293106214564e-8
4.130474816781136e-8
3.5837688168909467e-8
7.031770174657043e-8
1.0031607711329063e-7
4.804458410614053e-8
7.2985252199744445e-9
1.2917435650031234e-8
1.2672229064650099e-8
9.979423263088571e-9
8.831533965355154e-9
5.538923614707841e-9
1.8783660528906827e-9
9.530937055077187e-9
2.022547386254659e-8
2.77545382117602e-8
2.343595356526501e-8
1.7052823941240832e-8
1.0241120403352058e-8
2.4288000840959764e-9
8.548011106323824e-9
1.7641393601581867e-7
2.2860268677977445e-7
5.385669666826297e-7
4.348358428117683e-7
3.2158772522106e-7
2.395437063362553e-7
1.674263733540108e-7
1.1441228129912789e-7
7.822151274320963e-8
5.214235304195406e-8
3.591298889397497e-8
3.005401323064631e-8
6.396509814632412e-8
1.0535128986546428e-7
8.576466817966433e-8
3.4466948056148534e-8
1.6216503058183738e-8
2.7666797727463682e-8
2.0334588182484034e-8
1.8210961064872203e-8
1.4543238393734385e-8
3.937226728052146e-10
1.468895594813391e-8
3.0641449482078807e-8
4.4969335901386775e-8
4.561301432813568e-8
3.7669984575843683e-8
2.7072484351080427e-8
1.531184669947503e-8
1.1197702738514846e-9
2.1046344386664455e-8
3.1812364300684786e-7
5.288350034138704e-7
7.585582239244358e-7
7.448192681274779e-7
5.469009841411311e-7
4.031589203889812e-7
2.6969123219258e-7
1.6260064958256534e-7
8.811242833271242e-8
4.589329091458773e-8
3.61380600778124e-8
5.507647818743762e-8
1.1725329108577291e-7
1.4500038969423365e-7
7.031719430509737e-8
9.415525502302248e-9
2.2371965180890727e-8
1.9681575020300568e-8
1.5660589606394932e-8
1.3874416517266275e-8
7.691657386556416e-9
4.376004455281745e-9
1.7316287879533347e-8
3.567362360731828e-8
4.357396904879347e-8
3.5613148676946895e-8
2.5848276331011648e-8
1.4925018913626948e-8
5.217182847671849e-10
2.5069243343121072e-8
8.31277260195638e-8
3.091639737098171e-7
2.119154799905649e-7
1.3354910301647191e-6
6.823796718440713e-7
4.3950126279871343e-7
2.880256719682038e-7
1.8191091468183757e-7
1.1737900309869451e-7
7.827783592453574e-8
5.384119298585284e-8
4.398226575535109e-8
9.207554657031938e-8
1.527348611850268e-7
1.3327204349621054e-7
5.672454324049115e-8
1.433711458918196e-8
4.588022732742184e-8
3.362033111069419e-8
2.996864512648531e-8
2.6526015107350478e-8
4.666852577917719e-9
1.935686656309379e-8
4.2054173759481596e-8
5.648369079918859e-8
5.665604672627328e-8
4.956588568359414e-8
3.8658175025509735e-8
2.5014864599954163e-8
7.2878306360053475e-9
2.1624674511123638e-8
8.878785636826769e-8
5.017816297234328e-7
4.800523963936668e-7
1.6150770036093247e-6
1.0271571741235901e-6
6.514895974118908e-7
4.1925431231968656e-7
2.4278992303133096e-7
1.2560165321979512e-7
5.545970607153485e-8
3.37536298029705e-8
5.242940910936685e-8
3.851634870754166e-8
8.66707700684459e-8
1.634748255749481e-7
1.1718520639060258e-7
3.277021821772245e-8
1.3193910693396252e-8
2.1521892869740575e-8
1.657206269312322e-8
1.4045232075740843e-8
1.0648141997168827e-8
4.530161104382163e-12
1.1282908674028097e-8
2.633980296170433e-8
4.807291035181349e-8
4.820561158612505e-8
3.505420952027517e-8
2.143710280332101e-8
5.990470861417989e-9
1.7354397129630715e-8
2.884665219975308e-7
3.8899791342785964e-7
7.355758995407507e-7
6.533600892486741e-7
5.033880862007087e-7
3.8801481213040996e-7
2.804364491322724e-7
1.9850643402523873e-7
1.434374640386235e-7
1.0477071796432405e-7
7.725120156983809e-8
6.237934969903416e-8
1.3055988708908866e-7
1.7480727549676894e-7
1.0963434401598819e-7
3.4397705720930265e-8
4.6114664318742394e-8
4.425673262731524e-8
3.479861790650305e-8
3.273172343596382e-8
2.013413965401232e-8
8.594743999951848e-9
3.3794727697310545e-8
5.925854303928825e-8
7.245657552984712e-8
6.907757517244679e-8
5.720377583476812e-8
4.1465296705306074e-8
2.349820716006877e-8
1.743940519185839e-9
3.0581208798355977e-8
5.633707996847678e-7
9.247324840109479e-7
1.426266224157232e-6
1.3728248184403848e-6
9.872021336071842e-7
7.121466797124806e-7
4.595665221649052e-7
2.5655182362369895e-7
1.1233046219575198e-7
3.539716036709251e-8
3.3870257860372225e-8
5.6304102140322726e-8
1.517768027687522e-7
2.3886863772895735e-7
1.4817977085644214e-7
4.1886583521418235e-8
2.408753646418648e-8
3.113998442202126e-8
2.394912696201839e-8
2.0495173049779605e-8
1.43067884409354e-8
2.1488531749980804e-9
1.953429807667223e-8
4.4504885431942844e-8
7.643217754351987e-8
6.731179966761095e-8
4.8511410974115016e-8
2.865251491006209e-8
2.198368029210194e-9
4.961561447232435e-8
1.39453547645305e-7
4.657219107341025e-7
3.4363569315546556e-7
1.822685280968721e-6
1.011597357809669e-6
6.707569735623448e-7
4.5257748725186857e-7
2.946134659724714e-7
1.9818632594728288e-7
1.4227288490716024e-7
1.0707055783945813e-7
8.708022439937958e-8
1.7716160945884833e-7
2.489946959119797e-7
1.6771205463886504e-7
5.8101151430068674e-8
4.822555776421397e-8
7.120867986537726e-8
5.507882443740671e-8
5.201507486654276e-8
3.93089742675177e-8
4.827232377278686e-9
4.329080485106622e-8
7.357628266269849e-8
8.621744799686511e-8
8.483312571343516e-8
7.489005696698663e-8
5.8882808026095567e-8
3.83006842229215e-8
1.1810683356739098e-8
2.8498680361631234e-8
1.0879908460825228e-7
8.711871541569447e-7
8.211250820794695e-7
2.8050751737411933e-6
1.79557616423389e-6
1.126114537184162e-6
7.119588556144335e-7
3.947499904030034e-7
1.7654406982787701e-7
3.731725588264374e-8
2.3226448494536235e-11
6.57748803940076e-8
3.287950801618113e-8
9.160674144917187e-8
2.2895110292773467e-7
2.1628365554511935e-7
8.208646368428614e-8
7.305368020158602e-10
3.0450315618787653e-8
2.4780503869892576e-8
1.9919507308215286e-8
1.625662210815821e-8
3.818716454479992e-9
1.1422996668083922e-8
2.939197529694209e-8
5.961163984671051e-8
8.846905580854239e-8
6.601481578760822e-8
4.0375912317207806e-8
1.2579154395417273e-8
3.088417367381513e-8
4.3783035447245657e-7
5.976351682014409e-7
9.350299748359876e-7
9.050831260327814e-7
7.2896509796772e-7
5.822378268848842e-7
4.3605180033594423e-7
3.202536683560261e-7
2.4329315071924807e-7
1.9258863495068638e-7
1.5591775230714434e-7
1.322841009884905e-7
2.33628482773193e-7
2.5383545723050364e-7
1.1697091186320184e-7
2.7025601223729703e-8
9.412939019860464e-8
6.836899160045201e-8
5.905546392527263e-8
5.563320163199868e-8
1.5777393482690714e-8
3.209437310662748e-8
7.158851748171439e-8
1.003843317594879e-7
1.0965107566951872e-7
1.0375904664186749e-7
8.742770898510897e-8
6.456009591948991e-8
3.756555464945583e-8
5.066967650965714e-9
4.0287784068108107e-8
9.894862361285786e-7
1.649934823067976e-6
2.492362817196949e-6
2.4829953931017874e-6
1.7731964905460724e-6
1.2646117522631359e-6
7.873009106172408e-7
3.847799400980619e-7
7.937977041888195e-8
7.598738709910765e-8
2.6625948497878032e-8
1.5608629885740178e-8
1.5006341721591043e-7
3.3393679708521306e-7
2.6890312886943607e-7
1.0762058750306889e-7
1.0521246926946987e-9
4.1937975642355744e-8
3.376078956325386e-8
2.716700766065161e-8
2.1552372745770108e-8
3.781625626746655e-9
1.7395351392181774e-8
4.37029673649759e-8
8.974920189315636e-8
1.2687810679645655e-7
9.105184874308337e-8
5.4582937803876436e-8
9.05798182209634e-9
8.062330738993414e-8
1.5883493956025496e-7
6.579677011544721e-7
5.354049696472132e-7
2.2301828504766793e-6
1.403582260183496e-6
9.769591352125623e-7
6.891343689868096e-7
4.6810516735728116e-7
3.2962715532907476e-7
2.5257512359540994e-7
2.0859005608804652e-7
1.8232719100982528e-7
3.1718168438218805e-7
3.599348502951891e-7
1.694832796372187e-7
4.6927677519141624e-8
1.1350680458007289e-7
1.0677325029261499e-7
9.152265598039381e-8
8.939375016616745e-8
3.689550460273194e-8
3.863658772696793e-8
8.967400935386235e-8
1.1824996280926786e-7
1.2923505248120877e-7
1.2792517314842277e-7
1.1498043427053564e-7
9.182724975258976e-8
6.078168426810742e-8
2.1103849478668102e-8
3.521472141841722e-8
1.3139384600850936e-7
1.5535229579856744e-6
1.448982635448178e-6
4.712805778112913e-6
3.1739496199925218e-6
1.9801328774933586e-6
1.2338153107879945e-6
6.382376358775992e-7
1.8896190347865452e-7
1.4701937484640874e-7
2.3275583781634422e-7
2.196427699817248e-8
1.5583746294970553e-8
4.4046653835404915e-8
2.430003704003674e-7
3.402610604138111e-7
1.7697555165658545e-7
4.6219684727006074e-8
2.630167488593805e-8
3.36563028887289e-8
2.5819302897441898e-8
2.1081199568825355e-8
1.0590657850427811e-8
7.669844801881697e-9
2.593668503887763e-8
5.4299405286672546e-8
1.0540938979453297e-7
1.326464174923153e-7
8.058220474668516e-8
2.9670653728542527e-8
4.435362390975372e-8
6.42637048994199e-7
8.966232578009522e-7
1.0032559111355787e-6
1.1330326026659802e-6
9.863238894094307e-7
8.362204316447667e-7
6.623899884965721e-7
5.109027985117837e-7
4.0702381410854115e-7
3.426949154383473e-7
3.0320209533763315e-7
2.841869391965575e-7
3.6252202028843406e-7
2.582941188163849e-7
9.544971474602769e-8
7.875625635672669e-9
1.4731885970901e-7
1.0205646028902739e-7
9.952062093177205e-8
6.37885630725539e-8
3.1993938197428096e-8
9.410667884460598e-8
1.332323975940746e-7
1.548016008960966e-7
1.6373515112568105e-7
1.5890424295065746e-7
1.3878768945013803e-7
1.0627405387750056e-7
6.553621755381745e-8
1.6705700332557253e-8
4.672214780548076e-8
1.809448482119748e-6
3.096846358882257e-6
4.1524134025563435e-6
4.609522535439158e-6
3.3596075992228655e-6
2.4250756055434083e-6
1.4506412126870061e-6
4.502560121031726e-7
5.417713914718435e-7
1.0009297721873218e-6
5.307544348929457e-7
1.8991874634641633e-7
1.5550266466004175e-8
3.1131298173410547e-7
4.125324447037871e-7
2.3151407086391279e-7
7.584204618569802e-8
2.4131473640334632e-8
4.261272487396659e-8
3.284130038703223e-8
2.627500322462564e-8
1.3773476847338382e-8
8.899765495738202e-9
3.165400888240507e-8
6.660304580086208e-8
1.3270757035189973e-7
1.9980088022117882e-7
1.1943855884617832e-7
3.7145283804349455e-8
9.813354471283319e-8
1.7739563086980473e-7
8.921964267599124e-7
8.450383241944169e-7
2.219480070368309e-6
1.7665314698409306e-6
1.3535033690360155e-6
1.0328526195251567e-6
7.502221252250798e-7
5.555475569087874e-7
4.438029827087753e-7
3.8739041491264597e-7
3.807672899386013e-7
4.583524113305551e-7
3.1037204687495714e-7
1.1697376568644187e-7
1.571351845832998e-8
2.1489595924589775e-7
1.5588551930936817e-7
1.5316862725221508e-7
1.0270213026051186e-7
4.723278744989251e-8
1.2457541687164104e-7
1.5929175125802232e-7
1.8037122935700862e-7
1.9506506216050787e-7
1.9893179994437899e-7
1.8555122062323757e-7
1.5348630562367885e-7
1.0636828119742992e-7
4.607073571366783e-8
3.3005256618621387e-8
1.4767450583983055e-7
2.96518945363562e-6
2.7620259619643195e-6
7.512327254097741e-6
5.926848999934251e-6
3.7920831389577204e-6
2.397191776899168e-6
1.0600541753529069e-6
3.9104550138036156e-7
1.9566784715949566e-6
1.670380395068111e-6
7.687604374847796e-7
1.8649661369829955e-7
9.931772482927634e-8
8.256884984446536e-8
3.5085958145464146e-7
3.29313955535668e-7
1.5154349721256556e-7
2.9023473953691448e-8
2.9033282900864154e-8
3.030875798640767e-8
2.3112616785281926e-8
1.6802270706891932e-8
1.5877429257501435e-9
1.5298472798771026e-8
3.435710522435558e-8
6.625482974964154e-8
1.2454980235788096e-7
2.0839226896877588e-7
9.398669546783355e-8
3.728083146400908e-8
9.968079679698878e-7
1.2906699980118788e-6
7.444129925692928e-7
1.1582281672908313e-6
1.1736462268469034e-6
1.1140433205576152e-6
9.742781672018518e-7
8.068654980500111e-7
6.639827915325638e-7
5.52153680983956e-7
4.535142484470392e-7
3.085071094200848e-7
2.1421815375593672e-7
9.616762881538063e-8
3.778357860166156e-8
4.097926876030392e-8
1.9391811944582328e-7
1.845162137869243e-7
1.2074078580949485e-7
9.830822721831058e-8
1.8464940229181275e-7
2.0096331962121694e-7
2.0859127366922345e-7
2.2440230208475717e-7
2.425891939413547e-7
2.5200236749764233e-7
2.402170661302862e-7
2.0211433807103897e-7
1.4339316840072795e-7
7.08878810307639e-8
1.5714810227937494e-8
3.4292405850293233e-6
6.396496335738884e-6
5.798507182498827e-6
8.655554019893075e-6
7.47562744557598e-6
6.523207170930537e-6
3.7070614303435613e-6
2.1503625517740517e-6
3.487848578996861e-6
3.1746689595024337e-6
2.9364680535892586e-6
5.9500953102212e-7
1.4761639563527076e-7
2.3526388549600677e-9
2.3120197931838344e-7
3.6657747194573026e-7
2.423933078486244e-7
8.299389166083022e-8
5.294851547347275e-9
3.096070127622675e-8
2.5129918849774364e-8
1.854494280650432e-8
6.884616600364693e-9
1.0487113142292432e-8
2.7334199190158217e-8
5.2128079039789595e-8
9.631419697675126e-8
1.7528719297718102e-7
2.2423343308144206e-7
3.866547182744651e-8
2.0499936453927066e-7
1.3063014873557588e-6
1.4947111865881913e-6
1.1686369532429746e-6
1.5967175959173404e-6
1.5639284470632093e-6
1.4268611976915463e-6
1.1862926755540413e-6
9.306342896603333e-7
7.072615685079715e-7
4.891924979270234e-7
1.614021518173462e-7
1.2393983004188324e-7
5.958950491814255e-8
2.0248552583688086e-8
6.394539045495882e-8
2.1971589282210785e-7
2.185093702341603e-7
2.125516660541466e-7
2.1192458431803727e-7
2.912585107684193e-7
2.715606475840953e-7
2.598834948683167e-7
2.724457903773561e-7
2.967488210891791e-7
3.203110566817417e-7
3.274429092937625e-7
3.025497452705593e-7
2.42323843187185e-7
1.5575630413750706e-7
4.951406444503102e-8
7.990775358746142e-8
5.923715332862979e-6
6.224944861358385e-6
9.345919210631146e-6
0.000011931110470505781
9.866292581123242e-6
9.466046128031293e-6
1.0395605325300975e-6
3.794179465802874e-6
5.08524610904633e-6
6.569612891321908e-6
5.73542622923035e-6
2.1155061360932064e-6
8.499315352265634e-9
1.4208926717727477e-7
5.85414180216164e-8
9.874460491399868e-8
2.502118043301593e-7
2.0712498733965174e-7
5.927354628882768e-8
5.488367236875756e-9
1.3582432405498658e-8
1.3257593070236302e-8
9.254814626642829e-9
2.7678541711576044e-9
6.687760069177737e-9
1.552082861225926e-8
2.764438306123086e-8
4.663496796171172e-8
7.423634930652852e-8
8.649530122187394e-8
4.812768217284865e-7
4.6451756199407535e-7
6.466688934138343e-8
4.5767700133687245e-7
6.870697246989527e-7
8.629382217287097e-7
9.349915545862064e-7
8.380756861969501e-7
5.792873241491729e-7
2.7065986060096277e-7
6.198168032274198e-8
2.5788285981597416e-8
3.771419864550404e-10
8.9899215400925e-10
2.8380466320886775e-8
3.8566563683084096e-8
2.494866960202802e-8
1.0357586645372565e-8
1.3969262192988296e-10
1.7821743525868045e-9
2.8481326041889052e-9
4.513013711290813e-10
1.1642296496038577e-9
7.865647670849424e-10
1.3674688041201218e-10
1.3811368432020474e-11
8.176919962666444e-12
2.857017732966258e-13
5.007325337863729e-13
4.4799467976537637e-13
3.8913954869435365e-13
6.06619101348359e-13
7.224543380098658e-13
8.842166340156499e-13
1.1638520962526585e-12
1.6544866941662955e-12
2.45056066426395e-12
2.919570551840526e-12
2.1818286544072436e-12
1.4264412303324112e-12
8.918067790914577e-13
4.673961831304384e-13
9.583299327498265e-13
1.1650485193745417e-12
1.1694724541815984e-12
1.0026536131797612e-12
6.957410374635119e-13
4.0558655132245033e-13
2.282427870304026e-13
1.4089215137051152e-13
9.97144381701085e-14
7.768968341478117e-14
6.19994560668171e-14
4.702114944003117e-14
3.017094987570612e-14
0.
0.
4.521141110792309e-14
8.283530417112539e-14
1.2937514063896995e-13
1.8701337935416046e-13
2.5849942407896466e-13
1.2750600566914332e-11
9.216691950551941e-12
8.199554575523242e-12
8.18717458732898e-12
8.674165898809466e-12
9.466920410335893e-12
1.0486699291204742e-11
1.170474882324339e-11
1.3117081459052984e-11
1.4733570241603204e-11
1.657302359007086e-11
2.030531720771085e-11
1.987894522039968e-11
1.9789732857044373e-11
2.4552372183732364e-11
3.907973921794381e-11
7.310520576996997e-11
1.5347987719888482e-10
3.7435360944088165e-10
1.2311257445887027e-9
1.0501643964097391e-8
3.326742557418609e-8
5.92714805229938e-9
3.390562212664796e-9
5.5819088880357215e-9
6.763587042932304e-9
5.693776912310762e-10
2.1484274190889715e-12
0.
0.
0.
0.
0.
0.
0.
0.
0.
0.
0.
0.
0.
0.
0.
0.
0.
0.
0.
0.
0.
0.
0.
0.
0.
0.
0.
0.
0.
0.
0.
0.
2.8798996045224315e-14
3.949669184694957e-13
6.389069782543955e-13
9.648400740854573e-13
1.4232894718666958e-12
2.0584803426279545e-12
2.93166981172109e-12
4.1128908971441395e-12
5.664614854090842e-12
7.607745224728148e-12
9.860517520470218e-12
1.214677300068425e-11
1.388600056695294e-11
1.5512778121382045e-11
1.543891052323691e-11
1.8799322986414837e-11
1.8965700518989075e-11
2.244350022708936e-11
2.7972102051805776e-11
3.5922738952871444e-11
5.1577905033385814e-11
8.665544943962021e-11
1.6467148430671176e-10
3.2964996337193184e-10
5.567265434561158e-10
6.442803108372467e-10
7.161234306553569e-10
8.341567878089862e-10
1.0159294116540526e-9
1.2811237441090153e-9
1.659273451349049e-9
2.19431476831235e-9
3.9161528498809343e-8
6.282931641285918e-8
2.7201066553398327e-7
1.5976459841775765e-7
1.084368731640829e-7
7.50706999710622e-8
4.925406728926663e-8
3.124570456568287e-8
1.8042557441314438e-8
8.959212329596574e-9
6.7132790598501915e-9
1.8799553725158494e-8
4.041735168927857e-8
4.398817755797826e-8
2.5148941553729737e-8
4.695997323491223e-9
1.3591126162981399e-8
9.514348976363716e-9
7.82204076779291e-9
7.230913584712749e-9
3.370565848562102e-9
3.1424061590032035e-9
9.607677343744732e-9
1.6563761281104224e-8
1.8286760210194713e-8
1.594614167563597e-8
1.2432969980957751e-8
7.925122573043277e-9
2.3182713254501257e-10
2.546110311847906e-8
2.8473872714759107e-8
1.1695249997319616e-7
9.229716508881675e-8
3.211186203725852e-7
1.853179721331555e-7
1.1516334373062224e-7
7.866513119137757e-8
6.71789351126442e-8
1.524837827758091e-8
7.214831524974164e-9
8.461011231219906e-9
7.939357149618254e-9
5.833798726957709e-9
6.881350037042976e-9
5.823151791865063e-9
2.3459264596528297e-9
1.3430900689253505e-10
2.170296095222575e-9
2.447099371635523e-9
2.0102883752147894e-9
1.7931919084702603e-9
1.0704294144137756e-9
3.406751077978447e-10
1.7879937977508359e-9
3.7005685303673237e-9
4.6023124606817794e-9
3.795381041534342e-9
2.6310225853432536e-9
1.4557707912830473e-9
3.3201677041394593e-10
8.003064733591235e-10
2.067890987002933e-9
5.976711309269551e-8
7.559351898681512e-8
2.979761839432731e-7
1.9255908242215066e-7
1.3393832085269043e-7
9.457368333546243e-8
6.311513562904016e-8
4.093426647360752e-8
2.4952700339541623e-8
1.3596185308396728e-8
9.34706175840193e-9
2.573397413982268e-8
4.9857417039467776e-8
4.972635231155579e-8
2.623948375321238e-8
1.1862772696440189e-9
1.5453426918625988e-8
1.0915181025304292e-8
9.233934660246827e-9
8.466185885082966e-9
3.1037294639621782e-9
4.6018452302066225e-9
1.2420645669295837e-8
1.9715003118011505e-8
2.043062374713033e-8
1.763633925570961e-8
1.3663349853059499e-8
8.456939332338968e-9
6.760338451007888e-10
3.085006973428318e-8
1.2015763608919004e-7
1.395736369317958e-7
2.8303910441354224e-7
2.165983836360548e-7
1.4674865757002645e-7
1.0350162195110702e-7
7.060126321462563e-8
5.594210206757149e-8
7.889701780740794e-8
3.3489183388694994e-8
2.6100277570135684e-8
2.5960876860209574e-8
3.081543627298805e-8
3.7709809381738877e-8
2.289155815161525e-8
6.131169115004795e-9
2.5260030434036213e-10
2.91750789184139e-9
2.951520816917337e-9
2.3484988593178417e-9
2.054687362524884e-9
1.0475282418096458e-9
6.390537819990341e-10
2.295041861227574e-9
4.70423098383104e-9
7.432183586524028e-9
6.671943233340495e-9
4.382201929525761e-9
2.2523508066191603e-9
3.352624425775659e-10
1.5943449216037383e-9
6.389775249353095e-8
1.241558597529274e-7
1.7822980750423836e-7
1.9158444363244432e-7
1.5685918641610176e-7
1.2700938356912822e-7
9.556893865473437e-8
6.835063049672566e-8
4.730832373087183e-8
3.063318022113891e-8
1.9076000072058117e-8
4.6926880412685386e-8
6.500460567175632e-8
4.795524030057184e-8
1.932063738009646e-8
1.5575006950849945e-8
1.6676279626389473e-8
1.2701702761962237e-8
1.1660075229157527e-8
9.428701461605504e-9
5.137296107496724e-11
9.738414230030669e-9
1.9000725990362682e-8
2.2235996690541486e-8
2.0787482904428423e-8
1.7766501312265415e-8
1.3520839388707293e-8
6.7605929167712096e-9
1.1681274237469027e-8
4.040513977592796e-8
2.7374914670604135e-8
1.6868210282061674e-7
6.991530690001093e-8
5.602134860248233e-7
2.348923331981444e-7
1.3574864752252644e-7
8.436968620100155e-8
6.552309637054368e-8
2.8523979286490837e-8
1.422297031268558e-8
1.5557296874371673e-8
1.577071911555516e-8
1.1199346221401638e-8
1.610454191122751e-8
1.4407401417187806e-8
5.445583036399543e-9
8.606180286579162e-10
2.182942578434314e-9
3.03414258357912e-9
2.4632762883342675e-9
2.150286991596697e-9
1.562760640002929e-9
6.50396847918963e-11
1.6869809993549546e-9
3.8339436818308555e-9
6.0744369745291186e-9
5.569117262691991e-9
3.9822338604459195e-9
2.35461156688458e-9
8.227459478007852e-10
6.962036661748894e-10
2.3897787869883208e-9
6.602106864054883e-8
9.463643278789969e-8
2.762308519817226e-7
2.0747034975084133e-7
1.5012153767492182e-7
1.099310640622832e-7
7.564764677361466e-8
5.042346512397028e-8
3.2152138591485324e-8
1.8613621009419088e-8
1.1906649048917356e-8
3.2717217169645937e-8
5.7049874799325124e-8
5.191376214464607e-8
2.5286263387009334e-8
3.4831277858108038e-9
1.644422999006929e-8
1.1812857667063808e-8
1.0268142375702614e-8
9.234168047254047e-9
2.463911434134878e-9
6.121217716163818e-9
1.4932606520723138e-8
2.1532134323410576e-8
2.1259598997064797e-8
1.8254088205030496e-8
1.4087456659513639e-8
8.384220418421713e-9
2.610425955038622e-9
4.2309754092132204e-8
1.3232577172325838e-7
1.390818744423847e-7
3.328174915558857e-7
2.3569362233950314e-7
1.5597364000719632e-7
1.0756147149607548e-7
7.15184241286883e-8
5.506299937125103e-8
8.290022756182319e-8
4.1476473653275076e-8
3.271790034897301e-8
3.4547130667543794e-8
3.559793498991651e-8
3.6416126084507154e-8
2.9357176584034226e-8
7.783690463097449e-9
6.629054021553905e-10
2.996500122369596e-9
3.1716863986165834e-9
2.5049626777812778e-9
2.18650519710937e-9
1.203881164721648e-9
5.852748581159167e-10
2.2998807286073615e-9
4.760336603235219e-9
7.82680428657955e-9
7.463790508740585e-9
4.956958253713124e-9
2.5903238456603018e-9
4.744853644390555e-10
1.6455500257033264e-9
6.703683108383472e-8
1.3318377357322429e-7
1.7557342427767366e-7
1.9635903682537587e-7
1.6306099152546258e-7
1.3345518483506207e-7
1.0139536728426241e-7
7.302621889376969e-8
5.090368275220703e-8
3.333491588192382e-8
2.090009626716139e-8
5.0163778888238414e-8
6.777088675912947e-8
4.883649699010495e-8
1.9050060340476617e-8
1.74153538238266e-8
1.7201314909587787e-8
1.3210256412370543e-8
1.2189498055279199e-8
9.666660309504731e-9
2.8339055150459445e-10
1.0516566638269711e-8
1.99729306121075e-8
2.2924099772606047e-8
2.1359201911700085e-8
1.8240442432992524e-8
1.3837543621700494e-8
6.728389160542249e-9
1.3090483092006655e-8
4.114669223016796e-8
2.821233502877449e-8
1.7629255317394364e-7
6.951022005477796e-8
5.944448398124566e-7
2.446156882805024e-7
1.40778020831399e-7
8.642078853396997e-8
6.362140871281898e-8
3.931416371108749e-8
1.672759850038811e-8
1.77996808129885e-8
1.8543574574952525e-8
1.3618010084298256e-8
2.1187966410857996e-8
1.7996882375990932e-8
6.463836814296828e-9
1.059258176616055e-9
2.3502535639528256e-9
3.272061702952335e-9
2.6466667454153627e-9
2.307826288879433e-9
1.689675355894884e-9
5.961298975588428e-11
1.8033577670565858e-9
4.102353379663329e-9
6.5636743747484975e-9
6.078922924458475e-9
4.36716442354704e-9
2.6034667722401434e-9
9.380985522228968e-10
7.222824355028544e-10
2.5902175559399156e-9
6.92786470803335e-8
9.903259888979582e-8
2.840341610695232e-7
2.1478994799127355e-7
1.5555075558873483e-7
1.1398786583859826e-7
7.845551014190326e-8
5.228599537297371e-8
3.3366152087630883e-8
1.9370036849253205e-8
1.2383129481593976e-8
3.381679243935517e-8
5.870731538208165e-8
5.326007663852726e-8
2.5786906484555085e-8
3.8668220093948936e-9
1.6826830240201584e-8
1.2110875240190797e-8
1.0536759649256428e-8
9.464267247702146e-9
2.490736136775118e-9
6.316096919873466e-9
1.5362493050171635e-8
2.2072121387839697e-8
2.1752057309963872e-8
1.8666108688667758e-8
1.4394212396070711e-8
8.548650634389459e-9
2.676073651134644e-9
4.281792043550374e-8
1.3614637503119698e-7
1.4259537316789584e-7
3.452005619651623e-7
2.4370872176055165e-7
1.6126585963818138e-7
1.11020899325088e-7
7.331131047650772e-8
5.4592070391157796e-8
7.808524538642467e-8
5.078133823383145e-8
3.856847301282065e-8
4.0952708517319406e-8
3.6161038413825657e-8
3.547790949443245e-8
3.262382025858946e-8
8.665487606831865e-9
7.529653061070173e-10
3.213297059461543e-9
3.370574822635304e-9
2.65884077076489e-9
2.321984687465929e-9
1.2768744257386042e-9
6.285105778889926e-10
2.453261832871972e-9
5.069937220533591e-9
8.330787589581821e-9
7.957070886609963e-9
5.299762686858103e-9
2.7828173849945095e-9
5.222594683171748e-10
1.7599669918553245e-9
7.017755456519599e-8
1.386985920500757e-7
1.8203042361201193e-7
2.035121744101968e-7
1.6882797606955787e-7
1.38051880195796e-7
1.0477727990347655e-7
7.535659141016675e-8
5.24475375891108e-8
3.430181626272993e-8
2.149850157017957e-8
5.150290314714555e-8
6.969904444563206e-8
5.027105286700843e-8
1.953378424520638e-8
1.7788634658843578e-8
1.7648572565447896e-8
1.3551474662622273e-8
1.2497666389388145e-8
9.92207959210187e-9
2.640966203459119e-10
1.0757358541252682e-8
2.0480858095710797e-8
2.3530465007586244e-8
2.1918913307119603e-8
1.870851663619688e-8
1.4183418565453675e-8
6.919652814001052e-9
1.295994535405832e-8
4.310454531711471e-8
2.931349470353702e-8
1.8152856369917926e-7
7.190842349391223e-8
6.166814138664857e-7
2.5414511121329246e-7
1.4630572192075328e-7
8.917359232184564e-8
6.221742514127758e-8
5.8719347033416316e-8
2.0123379526090522e-8
2.0447194034933866e-8
2.1783681280918172e-8
1.7030872501391694e-8
2.8432558238857668e-8
2.2294966365700216e-8
7.573914279037532e-9
1.2259548161779624e-9
2.609274552729666e-9
3.558935963291749e-9
2.8657500220416923e-9
2.501608269535253e-9
1.8263393057504642e-9
8.254932518121932e-11
1.9841423557204747e-9
4.4907670847683836e-9
7.1547480238860075e-9
6.6223654287501845e-9
4.774276745801998e-9
2.8643765497145265e-9
1.049581592426559e-9
7.770968359297846e-10
2.8597576158219407e-9
7.33143027399052e-8
1.0336213757396369e-7
2.9714175610381473e-7
2.2387672294469265e-7
1.617255501410532e-7
1.1824476552815533e-7
8.11848592855932e-8
5.396754124838106e-8
3.435658101920664e-8
1.9922703879350262e-8
1.2776839563756358e-8
3.466687283509286e-8
6.036669289404271e-8
5.497680157848025e-8
2.6591107392544063e-8
3.9250959623635414e-9
1.727172886757473e-8
1.2440335513109377e-8
1.0811880844205953e-8
9.71793313497276e-9
2.5965728721856134e-9
6.435378416562986e-9
1.5722374580362693e-8
2.267400195527368e-8
2.2363861884109002e-8
1.9182560924558282e-8
1.4782906757489578e-8
8.788578392060763e-9
2.5692926361555942e-9
4.240493813424079e-8
1.4031944581388394e-7
1.4757288949733168e-7
3.576557350981246e-7
2.5312429565917316e-7
1.678057499188618e-7
1.155023376511255e-7
7.582014289203648e-8
5.453746463832561e-8
6.897348512904382e-8
6.546860645683047e-8
4.7382187763064715e-8
4.918718416469968e-8
3.398352423983599e-8
3.45567479943955e-8
3.616237048344365e-8
9.744000242234728e-9
8.378364679712475e-10
3.5132428118988366e-9
3.6281931553396513e-9
2.8597446636699133e-9
2.4997851426457326e-9
1.3637788837021008e-9
6.952421162449141e-10
2.6691439599833166e-9
5.500864396073024e-9
9.003453375420664e-9
8.569416581728385e-9
5.722490333760881e-9
3.018532870190285e-9
5.735243115456332e-10
1.9214742681202343e-9
7.427446158366753e-8
1.4556753506517604e-7
1.9130398664196201e-7
2.1308219299994988e-7
1.763183882900836e-7
1.4387828445289283e-7
1.0895823552500183e-7
7.817177815777103e-8
5.4262742887827045e-8
3.5393682279648944e-8
2.2158336297581e-8
5.306206496447856e-8
7.213289981477169e-8
5.2196848530381815e-8
2.0237759041351286e-8
1.8134684548350335e-8
1.8221766826942422e-8
1.3978350239112645e-8
1.2876232617637008e-8
1.0256088602496584e-8
2.0371778920276064e-10
1.1016946767056366e-8
2.1096538510956415e-8
2.4311924385980584e-8
2.2645850941195553e-8
1.931669760080109e-8
1.4636013571176813e-8
7.187769273217132e-9
1.2684863596334962e-8
4.580240471857205e-8
3.0782394847883193e-8
1.8809455263766515e-7
7.529204320319632e-8
6.443634540372771e-7
2.664882126855351e-7
1.535486372199071e-7
9.294799433960456e-8
6.15655743809862e-8
8.400156693430052e-8
2.5985456953203125e-8
2.4530221455129384e-8
2.6767944873580846e-8
2.300434001497945e-8
3.8658486106930125e-8
2.8374313877217026e-8
9.11313012714745e-9
1.4500840602261697e-9
2.961576960933009e-9
3.937334964649313e-9
3.1549617431930312e-9
2.7583577066387217e-9
2.0049428123176205e-9
1.166947077339179e-10
2.2281426997171664e-9
5.0114373785275665e-9
7.93266292008262e-9
7.329151289392707e-9
5.30412970274809e-9
3.2037268744166618e-9
1.1913498799996388e-9
8.602244878640799e-10
3.2419302236235424e-9
7.864924996221479e-8
1.090089833144308e-7
3.14731879180054e-7
2.3588587752236046e-7
1.698397118132719e-7
1.238074024804793e-7
8.472976022938459e-8
5.613662105987737e-8
3.56208148775089e-8
2.0620149024939588e-8
1.3282155393497468e-8
3.574105531256906e-8
6.251960024826943e-8
5.725074300617288e-8
2.7668804551212853e-8
3.960053252180725e-9
1.7853317169907146e-8
1.2870241133498526e-8
1.1168368788385633e-8
1.0048389179749371e-8
2.74302670382011e-9
6.5803713487093105e-9
1.6178945034318947e-8
2.3460519175065944e-8
2.31708024001025e-8
1.98639532458854e-8
1.5295953679137592e-8
9.107014435552e-9
2.4257776787402935e-9
4.185883745143774e-8
1.4575784226679014e-7
1.5416299669735102e-7
3.7376271322324583e-7
2.654410766083825e-7
1.7639779035243084e-7
1.214340700126656e-7
7.925528228444315e-8
5.511115440180846e-8
6.015551488677401e-8
8.399325963298308e-8
6.093430442450567e-8
5.7135791280255315e-8
3.034936542883588e-8
3.390980460798186e-8
4.00827607693318e-8
1.1172162585130826e-8
9.453285177424073e-10
3.917007894479116e-9
3.969466251357972e-9
3.126630808295745e-9
2.7363258668972337e-9
1.4770134345581682e-9
7.866230910878958e-10
2.95994984152436e-9
6.0794695307328105e-9
9.897032135165868e-9
9.372993777683e-9
6.2773911500231945e-9
3.327518534969671e-9
6.37180563414342e-10
2.14586712127305e-9
7.970535059614539e-8
1.5465635212188887e-7
2.0369525064191736e-7
2.25807745121225e-7
1.8625176113692973e-7
1.515888069308269e-7
1.1447849429018927e-7
8.18786599496997e-8
5.664333931234306e-8
3.681697258567488e-8
2.3016140294395467e-8
5.509486880820403e-8
7.534434621788098e-8
5.4759359238003724e-8
2.118148085379788e-8
1.85652370727369e-8
1.8976682109040152e-8
1.4538945724650458e-8
1.3371716999661565e-8
1.0696594789238365e-8
1.1734056519285723e-10
1.134958930994038e-8
2.1900902717722883e-8
2.5344527162635078e-8
2.360721169883704e-8
2.012076023456767e-8
1.523458162110932e-8
7.541212386787127e-9
1.2369913230881263e-8
4.9442988544555984e-8
3.274673557119188e-8
1.967124294352568e-7
7.97916207737026e-8
6.806495971397163e-7
2.827411985569615e-7
1.6313189943892875e-7
9.811809596969604e-8
6.201741813255867e-8
7.861313832824879e-8
3.740865901317171e-8
3.131941960759184e-8
3.495512940121581e-8
3.4080273368917394e-8
4.65707055786422e-8
3.643175067966966e-8
1.1268194752717959e-8
1.760126036977117e-9
3.4398831442996747e-9
4.439422570138113e-9
3.5393912553277186e-9
3.1005227635646487e-9
2.2410035426099584e-9
1.6512940833760394e-10
2.5565674620114185e-9
5.7087315693582495e-9
8.961466618386868e-9
8.258914417648536e-9
6.002191666434009e-9
3.6507807611809866e-9
1.3742077001331455e-9
9.854744613979602e-10
3.791015841355063e-9
8.573635955779704e-8
1.1651492997057816e-7
3.38135763237838e-7
2.518335472119086e-7
1.8060352855229105e-7
1.3117991047070341e-7
8.942179915957373e-8
5.900146383887111e-8
3.7284520749887776e-8
2.1535519942880016e-8
1.395077434757014e-8
3.71435172214974e-8
6.535624750681266e-8
6.02736109503206e-8
2.910378283945036e-8
3.98366907456248e-9
1.8618001991486845e-8
1.3436386077614422e-8
1.163635688226459e-8
1.048261700170091e-8
2.940219952596151e-9
6.76562081917306e-9
1.677286986345837e-8
2.449751463319257e-8
2.4239598517517224e-8
2.0766271105428162e-8
1.597518549988379e-8
9.52796995476054e-9
2.2514516074449165e-9
4.126516753851e-8
1.529144084807719e-7
1.6285659670664463e-7
3.948903137932057e-7
2.8163867796858815e-7
1.8771987769893346e-7
1.2929591207080456e-7
8.394699208787737e-8
5.6591152351297395e-8
5.367180059909186e-8
8.267876934524756e-8
7.575848814545913e-8
5.7513427816914825e-8
2.6977391860168896e-8
3.392920011780572e-8
4.4244462432618694e-8
1.3052685399418305e-8
1.0805930672884952e-9
4.462082394306468e-9
4.422807356000156e-9
3.482304733220265e-9
3.052041244055851e-9
1.6248736327926424e-9
9.121432994742756e-10
3.352952409126361e-9
6.858476998232315e-9
1.1085723932510389e-8
1.0430198181290493e-8
7.008053702120114e-9
3.7339265779270074e-9
7.160741611937738e-10
2.4592154564401837e-9
8.692320606657746e-8
1.667435472450629e-7
2.2023915429364342e-7
2.427638879635378e-7
1.9946533163909526e-7
1.6183344077727033e-7
1.2180283345352457e-7
8.678673580096621e-8
5.978404193575992e-8
3.868445786803087e-8
2.4139287475628257e-8
5.775635333127227e-8
7.95939694431858e-8
5.817543597971805e-8
2.2446395954617677e-8
1.9102873385844887e-8
1.9972305675076884e-8
1.5276626854567284e-8
1.4021531411062599e-8
1.1277759444636982e-8
4.7078318909171575e-12
1.17774176371502e-8
2.2953948158239272e-8
2.6712082116621532e-8
2.4881248776120688e-8
2.1185841606305576e-8
1.6027434138488862e-8
8.005947939263028e-9
1.2034667942436433e-8
5.4360204481860325e-8
3.5379276649958196e-8
2.080415513682919e-7
8.576217760796841e-8
7.282997394201971e-7
3.041547929898872e-7
1.7582007907067054e-7
1.0518059834147354e-7
6.394003780846159e-8
6.238894584752594e-8
6.318554118492402e-8
4.3637004808339434e-8
4.918305089068715e-8
5.00310855187985e-8
4.6477604167031026e-8
4.5557302053470754e-8
1.4241720090316443e-8
2.1841903868226197e-9
4.09332883770551e-9
5.106938938824822e-9
4.051722440605244e-9
3.557960498090451e-9
2.5531696846018473e-9
2.349367158607418e-10
3.0013346206751576e-9
6.646848886338057e-9
1.0323689121830096e-8
9.482472177717586e-9
6.9224387589795385e-9
4.240137880445918e-9
1.6095005985890125e-9
1.1747477735240637e-9
4.588201690528183e-9
9.517376080101663e-8
1.2652031087798346e-7
3.693413042504418e-7
2.730614763281287e-7
1.9491490398302206e-7
1.409732459584403e-7
9.564535750751539e-8
6.279160866105745e-8
3.9475587665498394e-8
2.2736893451089976e-8
1.4836905414992096e-8
3.897134132283443e-8
6.90943157205103e-8
6.430085010152667e-8
3.101929698939951e-8
3.97940715181206e-9
1.9622589322313114e-8
1.418197220267626e-8
1.2250278411426349e-8
1.1052732874936562e-8
3.2067781354436244e-9
7.000456232342284e-9
1.7543061499025193e-8
2.586500516399236e-8
2.565743191861573e-8
2.1962894734261163e-8
1.6875622367688886e-8
1.0084920167180324e-8
2.043511848060962e-9
4.069139004554367e-8
1.6233058846116374e-7
1.743197887470514e-7
4.225819483643789e-7
3.0292750395651717e-7
2.026363587276572e-7
1.3971744842838847e-7
9.033745784332106e-8
5.9311420984013913e-8
4.989486489104909e-8
6.652614216529372e-8
7.241310229805022e-8
5.1631220261877214e-8
2.4711946632734282e-8
3.497392823630555e-8
4.866641866174437e-8
1.548919806325897e-8
1.2430179668502978e-9
5.201747452600709e-9
5.0263165655546655e-9
3.9578037697956034e-9
3.4748852074550214e-9
1.8171117252494827e-9
1.086533698124778e-9
3.887968285185241e-9
7.913662279404348e-9
1.2670091519506535e-8
1.18204095012226e-8
7.969931132722917e-9
4.268381025093878e-9
8.126728570623453e-10
2.8989311116063444e-9
9.65391896828101e-8
1.8285843830307475e-7
2.424069973993085e-7
2.654282566138493e-7
2.1708951562928021e-7
1.754767139281783e-7
1.3153918901641854e-7
9.329298092101191e-8
6.392715668142704e-8
4.11294888243658e-8
2.560524332689581e-8
6.12306908145486e-8
8.522020428667077e-8
6.274260222925245e-8
2.4150215656448225e-8
1.9759078820373684e-8
2.1285231756914636e-8
1.6246621387131864e-8
1.4872170253032712e-8
1.204420673547133e-8
1.795649770930666e-10
1.2322881549162174e-8
2.4328512087641287e-8
2.852554503481957e-8
2.6572303582767315e-8
2.2598638626302252e-8
1.7079045776846055e-8
8.617637748631833e-9
1.1700666366182735e-8
6.100248527005547e-8
3.891305501250975e-8
2.2291861869034234e-7
9.368959854924123e-8
7.907925245280371e-7
3.3235544162868614e-7
1.9261855777521603e-7
1.1478946174478941e-7
6.773529588160277e-8
5.3892841371171866e-8
1.0548440811835579e-7
6.835107454855928e-8
7.406745893045523e-8
5.045076368823372e-8
4.420914751172569e-8
5.4063327152766357e-8
1.8231642275052786e-8
2.750891766152604e-9
4.9929921966635286e-9
5.996281353192393e-9
4.73655415858058e-9
4.171810871484232e-9
2.9657790784198064e-9
3.377606269779785e-10
3.6086913402197133e-9
7.916638285518913e-9
1.2129246572772197e-8
1.1092271904141386e-8
8.135579777388599e-9
5.0171552849913846e-9
1.911356833331727e-9
1.460570308661256e-9
5.7549754598827e-9
1.0777674141809271e-7
1.3988723920617063e-7
4.1109078948983525e-7
3.0139684312605197e-7
2.139876668468575e-7
1.540076497432636e-7
1.0391182469267748e-7
6.78079693327428e-8
4.2356916708391686e-8
2.4308271662405532e-8
1.6010726067879515e-8
4.134120051509723e-8
7.401400111603031e-8
6.967889999438725e-8
3.358576545729195e-8
3.913488699353949e-9
2.0939936419213444e-8
1.5163218697141052e-8
1.3054057233188927e-8
1.179981693150554e-8
3.569401755113238e-9
7.293634883747636e-9
1.8535466909651764e-8
2.7667095699827885e-8
2.7541614036700203e-8
2.355249991199347e-8
1.8071133170739816e-8
1.0822899903360861e-8
1.7982411861054983e-9
4.02404476840852e-8
1.7470809673690282e-7
1.8942704111713913e-7
4.58798777834637e-7
3.308732216973187e-7
2.222766992619624e-7
1.5352919335940247e-7
9.901011509705164e-8
6.367853478794126e-8
4.8700333749093436e-8
5.4554650200211334e-8
6.008174860248328e-8
4.572918474917367e-8
2.375990762533599e-8
3.739072817981515e-8
5.36691086282763e-8
1.8576892939108678e-8
1.4214474617418291e-9
6.211452409154442e-9
5.831822854830444e-9
4.596018233146818e-9
4.043607955113901e-9
2.065270377463451e-9
1.3323392931820413e-9
4.6232296329013726e-9
9.353949353037222e-9
1.4785962751180165e-8
1.3646965624180058e-8
9.235532745309183e-9
4.970967840428415e-9
9.293776672684164e-10
3.5177228013942028e-9
1.0938883971359533e-7
2.044051969018818e-7
2.722529240042156e-7
2.958440840428273e-7
2.4067465720402816e-7
1.9369623077760994e-7
1.4450869076439737e-7
1.0192670817696089e-7
6.938796931055325e-8
4.43181596858258e-8
2.7508325571985194e-8
6.574411788008952e-8
9.26693947621174e-8
6.886979100729076e-8
2.6459959448280193e-8
2.053039911720643e-8
2.3015845224389737e-8
1.7520542057214913e-8
1.5982615643345414e-8
1.3054055235718299e-8
4.3404764254582824e-10
1.3009367933128993e-8
2.61142443070212e-8
3.0933764265715826e-8
2.8821242099610682e-8
2.4475879342004036e-8
1.847619140967153e-8
9.424406867617573e-9
1.1396811217615063e-8
6.993672327848013e-8
4.365833149977105e-8
2.4242165679084734e-7
1.0422212420638845e-7
8.725881602912823e-7
3.6946731265665015e-7
2.1485106726342526e-7
1.2780198069005318e-7
7.388812873000728e-8
5.139076906374724e-8
7.57413033930989e-8
1.1108785222347757e-7
9.314535891191393e-8
4.147707818391958e-8
4.426643005410228e-8
6.164516280140617e-8
2.3381419201909987e-8
3.4811352789843607e-9
6.242706017424364e-9
7.184226962039415e-9
5.655432904752004e-9
4.999454312226433e-9
3.5104452154257808e-9
4.92903021190419e-10
4.446820582532951e-9
9.648183679353394e-9
1.4524528560298258e-8
1.3209528563169569e-8
9.734756125857081e-9
6.041668204818895e-9
2.297682593952072e-9
1.8900028521617794e-9
7.470360680442635e-9
1.2466779621141955e-7
1.5779097013714264e-7
4.6718862598962796e-7
3.393521292765489e-7
2.394795560128888e-7
1.7139607118846314e-7
1.1490866616918977e-7
7.444822788488972e-8
4.613612477352123e-8
2.635217284670186e-8
1.7563163192048514e-8
4.4390371341776284e-8
8.047388028435088e-8
7.687937896215599e-8
3.7040396322658156e-8
3.7244050055361416e-9
2.2662416256921552e-8
1.6453321976403226e-8
1.4103551878043834e-8
1.2776005534401896e-8
4.066290077927317e-9
7.651622962577856e-9
1.980262613482696e-8
3.003847075520593e-8
3.005113420944232e-8
2.5668723900649776e-8
1.966150803397376e-8
1.1802779822120584e-8
1.5104015604893278e-9
4.0056991750287564e-8
1.9095622399283177e-7
2.0932059479575633e-7
5.060218936446146e-7
3.6749369533374054e-7
2.481136059319294e-7
1.718242753292001e-7
1.1073313112805987e-7
7.02064648108413e-8
4.999793569848767e-8
4.8170368374573565e-8
5.106759587427493e-8
4.1882306290856273e-8
2.41695602218634e-8
4.158739836156724e-8
5.981241768797106e-8
2.238770323138431e-8
1.582705359179449e-9
7.598750435062152e-9
6.910383162989154e-9
5.4569551950122914e-9
4.812518984257679e-9
2.3820173239014227e-9
1.6849089626324238e-9
5.64576542615639e-9
1.1338456322406824e-8
1.7616020113385048e-8
1.6044175146881215e-8
1.0899731033420289e-8
5.894286867162057e-9
1.0685171820114927e-9
4.388623015027113e-9
1.2662592554920767e-7
2.3331880699355833e-7
3.126776258485842e-7
3.368694428809347e-7
2.723693560210701e-7
2.181109633599668e-7
1.618286073953991e-7
1.1339616950703655e-7
7.657440894360155e-8
4.8451981412295113e-8
2.995907732219839e-8
7.156501222789957e-8
1.0252667976910588e-7
7.712247076007995e-8
2.9615460613174296e-8
2.1380340095622895e-8
2.52951818567961e-8
1.919083445408162e-8
1.7426773304247357e-8
1.4382152243648168e-8
8.102077478244546e-10
1.3857528996656994e-8
2.841728509755795e-8
3.4137149325842935e-8
3.181968116966345e-8
2.6975779324632893e-8
2.033639038115794e-8
1.0491880880654159e-8
1.1157552345452284e-8
8.16855760231957e-8
5.0018322184619707e-8
2.67929881103195e-7
1.1822309979237866e-7
9.793501836810788e-7
4.18254379931212e-7
2.4425656318381384e-7
1.4534327612978512e-7
8.303178128782378e-8
5.309780111991567e-8
5.691649675678074e-8
9.010521775588648e-8
7.832450094727604e-8
3.690103699501989e-8
4.7503315741999e-8
6.978693701475595e-8
2.9748587842390262e-8
4.372253712484893e-9
7.9958742906165e-9
8.776029443589973e-9
6.894314200778801e-9
6.121998746240459e-9
4.227503282689324e-9
7.330324487582097e-10
5.618570178065182e-9
1.2030354661527796e-8
1.7703674949260172e-8
1.5993111400331582e-8
1.1842793968392766e-8
7.3927484652081826e-9
2.791441566114068e-9
2.5293015496767664e-9
9.991667320297233e-9
1.4740994421325037e-7
1.8184651788474375e-7
5.429734734714063e-7
3.904189448300368e-7
2.736750727599527e-7
1.9465937421815202e-7
1.2956376379127004e-7
8.32365501887562e-8
5.107235039475725e-8
2.898743851655471e-8
1.9609912591208874e-8
4.827009859666516e-8
8.892322235511568e-8
8.654541341879141e-8
4.171695642001019e-8
3.3034209661717032e-9
2.4904199453168202e-8
1.81471416464465e-8
1.546890879717925e-8
1.4046274993992535e-8
4.752416936114685e-9
8.074569342194623e-9
2.1399862235735452e-8
3.3150211798483474e-8
3.3403141075108026e-8
2.8494062905797033e-8
2.1782556606817932e-8
1.310755890676785e-8
1.1709988808686362e-9
4.032466343718281e-8
2.1224632325616385e-7
2.354860429850084e-7
5.6733785795633e-7
4.153672360916233e-7
2.8205847255763344e-7
1.9603839911180919e-7
1.2652088951895807e-7
7.957159982809438e-8
5.391059593680164e-8
4.6064647890339676e-8
4.6317292329880784e-8
4.027865032032715e-8
2.6074211717914004e-8
4.8123563179662316e-8
6.7751964724563e-8
2.6956006821831505e-8
1.6511350626554293e-9
9.517712925803814e-9
8.360298796772006e-9
6.625841213961205e-9
5.8586464988478106e-9
2.7788992349323164e-9
2.2012406436874253e-9
7.08901399963757e-9
1.4103696829802806e-8
2.140335443084869e-8
1.9186129484204626e-8
1.3086708950991383e-8
7.107521372621945e-9
1.232464767251363e-9
5.610830367501271e-9
1.498634992585483e-7
2.722967108998652e-7
3.67836942295756e-7
3.92558957207885e-7
3.1518877621071677e-7
2.509706630846606e-7
1.8503112338767854e-7
1.2865099590406395e-7
8.600763348930255e-8
5.3763320492333995e-8
3.3077785356373774e-8
7.899133986965951e-8
1.1554942624273583e-7
8.82867087297195e-8
3.396535433123925e-8
2.220482762007928e-8
2.8292894423064558e-8
2.1375993505044517e-8
1.9295481557254796e-8
1.6123024508179547e-8
1.3741626545728262e-9
1.4877619274198591e-8
3.135402191789763e-8
3.8406181238666496e-8
3.5830850552224305e-8
3.031468373756477e-8
2.2820134170103583e-8
1.191078096117799e-8
1.1018860982507608e-8
8.921940060069321e-8
5.849589470859223e-8
3.01188978207136e-7
1.3684262958278078e-7
1.1181531417418197e-6
4.822937502945387e-7
2.831146946255866e-7
1.6889766473924812e-7
9.603014149657679e-8
5.84517226352977e-8
5.075784652248047e-8
6.89597185711056e-8
6.740316355123575e-8
3.657932251564211e-8
5.4254167935495627e-8
8.019926816876547e-8
3.732303494229453e-8
5.3712472569721135e-9
1.0481058696812073e-8
1.0917156054896402e-8
8.575039777549779e-9
7.655897560875642e-9
5.166575333494773e-9
1.1146540190734469e-9
7.2830978146713124e-9
1.5340821683796772e-8
2.19221582220059e-8
1.9651276641124013e-8
1.462204067281618e-8
9.175205701982074e-9
3.4224941441291165e-9
3.46912583103794e-9
1.3676048390714997e-8
1.7821065054451125e-7
2.1429695614298798e-7
6.460361732662971e-7
4.5951268178624965e-7
3.1975812709589295e-7
2.2589471481060687e-7
1.4913580338159096e-7
9.486058862079092e-8
5.7477733575641187e-8
3.2338588914176386e-8
2.2294071693318325e-8
5.3126843785472726e-8
9.990427857068699e-8
9.955295094739945e-8
4.8090061808736125e-8
2.4625017496089705e-9
2.7799587501469155e-8
2.0366840099569843e-8
1.7236703981661177e-8
1.568934537155894e-8
5.7070325700428616e-9
8.54903620317783e-9
2.3376122145809257e-8
3.721160805483468e-8
3.7897156079478314e-8
3.228060320652506e-8
2.4621022475476422e-8
1.4851738448075258e-8
7.634025892324743e-10
4.125855291528416e-8
2.400757240463549e-7
2.6984612793927905e-7
6.464871400408511e-7
4.777480321241405e-7
3.2657700326565117e-7
2.2805444082071137e-7
1.477216247558517e-7
9.269310298800332e-8
6.08509089351171e-8
4.7472547650253306e-8
4.5094942445899567e-8
4.0779559443707946e-8
2.981554177759149e-8
5.781623179683914e-8
7.813976697442699e-8
3.225552584801655e-8
1.4736196256220696e-9
1.2189173970592455e-8
1.0319055667324441e-8
8.22596963732189e-9
7.292540776826075e-9
3.2605256392318856e-9
2.9760694079484338e-9
9.163488948514098e-9
1.8006808956734906e-8
2.6464970721315576e-8
2.3298202112598597e-8
1.595949530969624e-8
8.702148462367812e-9
1.4240802053648254e-9
7.31611669746445e-9
1.8139234060184603e-7
3.251556495583096e-7
4.43780394335729e-7
4.6876204437288124e-7
3.7342985764325973e-7
2.954448204724265e-7
2.1623965271737334e-7
1.489681680519032e-7
9.834042813221689e-8
6.049560639711402e-8
3.697697622808276e-8
8.831280254288414e-8
1.3269522468926774e-7
1.0345801765128219e-7
4.002105708995332e-8
2.2770331555873254e-8
3.2225256027847705e-8
2.4226558541963692e-8
2.169740938044371e-8
1.8392110416206965e-8
2.2295310176163184e-9
1.6055482813009773e-8
3.503217428789822e-8
4.410562398672511e-8
4.122129618452916e-8
3.479211778880053e-8
2.6149182049908458e-8
1.3808559603352133e-8
1.1012400798067792e-8
9.172704346574944e-8
6.967708044121071e-8
3.4437722808638065e-7
1.6161567374620904e-7
1.2976119548264143e-6
5.661817514882665e-7
3.3440915324354043e-7
2.0043846228360134e-7
1.140860872992661e-7
6.768877635640257e-8
5.138225740486046e-8
6.019342888763242e-8
6.288979600434175e-8
3.9753809141303785e-8
6.525598315199459e-8
9.422001181605542e-8
4.6052188602374344e-8
6.330535789542706e-9
1.4039804470901618e-8
1.3810571792397444e-8
1.087353054204123e-8
9.771323799263627e-9
6.384009310267829e-9
1.737788508619638e-9
9.693644334321224e-9
1.999091899498988e-8
2.7512498375889252e-8
2.4457672258975097e-8
1.8288184753140348e-8
1.152879588295696e-8
4.230320524028576e-9
4.830105184417495e-9
1.8997284010356416e-8
2.2024343409291002e-7
2.583029050637021e-7
7.873256586825759e-7
5.536629458143657e-7
3.822304350175556e-7
2.680294370478079e-7
1.7534489967671285e-7
1.1021661589210376e-7
6.570521542071992e-8
3.65072737262131e-8
2.5785276818917675e-8
5.906165399281095e-8
1.1402700462274418e-7
1.1708694808799369e-7
5.684015844456816e-8
8.834334103864698e-10
3.1489904620582555e-8
2.326845082878794e-8
1.9511333286621e-8
1.779638811276963e-8
7.043672318558379e-9
9.035687090569946e-9
2.575566395255188e-8
4.245813203453061e-8
4.3951409503560725e-8
3.738219869319349e-8
2.84374680514411e-8
1.7195776907615618e-8
2.569423310441316e-10
4.309688224142165e-8
2.76340409365569e-7
3.148765221307402e-7
7.478151342467588e-7
5.586718675355549e-7
3.848251468036927e-7
2.7034021589452567e-7
1.7614317758889627e-7
1.1084910239529638e-7
7.160362153893889e-8
5.235819742688862e-8
4.700646271688046e-8
4.33749068575686e-8
3.6071534699985226e-8
7.186873882226315e-8
9.154728912749404e-8
3.814369174975609e-8
7.615484451883771e-10
1.5927602148646706e-8
1.2981508313679692e-8
1.0439702063519488e-8
9.274296070234818e-9
3.81067521299419e-9
4.1721344966295475e-9
1.2211688071343115e-8
2.3592341408388396e-8
3.32016844631727e-8
2.8672966532458338e-8
1.9733822503264605e-8
1.0800456523085038e-8
1.6479431826218855e-9
9.675245590640755e-9
2.2453077940136744e-7
3.974003204364132e-7
5.494616354774455e-7
5.740857959248865e-7
4.5333384736612123e-7
3.560789091905368e-7
2.584403030023899e-7
1.760730775607432e-7
1.1436466386306179e-7
6.885139767718598e-8
4.1722913647329966e-8
9.972404712427175e-8
1.5512156614060272e-7
1.241583338492404e-7
4.8535569982170056e-8
2.2609567070052612e-8
3.7359189720603415e-8
2.793172719063305e-8
2.4757630976357432e-8
2.132225682310039e-8
3.5368773910042486e-9
1.732885261563242e-8
3.950716276753676e-8
5.172203673351546e-8
4.8511155721675456e-8
4.0830224020459824e-8
3.063511306853131e-8
1.636789081234259e-8
1.1156893990498793e-8
9.593961723246234e-8
8.417068953464431e-8
4.001622356257721e-7
1.9459969513264498e-7
1.5277902636517145e-6
6.757682099627635e-7
4.020414848488265e-7
2.426139063852866e-7
1.388943947007339e-7
8.168210166946682e-8
5.7141796736407186e-8
5.901831073943894e-8
6.331197849612805e-8
4.662992486369187e-8
8.188933523630893e-8
1.1294057069946936e-7
5.577853161139138e-8
6.934465490423734e-9
1.9179603493565787e-8
1.7742664596378902e-8
1.4049593720571768e-8
1.2721585352211193e-8
7.931295070178494e-9
2.7840818830390887e-9
1.3265004167465077e-8
2.6587477253602698e-8
3.4902561580752484e-8
3.0774397894288226e-8
2.313069460421474e-8
1.4641979968244664e-8
5.268380973179244e-9
6.768355188632329e-9
2.6548578480637427e-8
2.7817331903658026e-7
3.1840349108253357e-7
9.828710036870993e-7
6.83117743787996e-7
4.6757574077266966e-7
3.252189054924806e-7
2.105686281688702e-7
1.3046240965905013e-7
7.610436318396134e-8
4.1506136954212306e-8
3.0271610485644186e-8
6.605207396527838e-8
1.3187755159010173e-7
1.4072251504188535e-7
6.894625612773033e-8
1.9584026635372514e-9
3.607951601011202e-8
2.7049072392100322e-8
2.2414796352096754e-8
2.0465256778850905e-8
8.92181808885981e-9
9.449581155320103e-9
2.8505518089020306e-8
4.910103468229395e-8
5.215802692715661e-8
4.430702295819052e-8
3.360318989046073e-8
2.0369444308870582e-8
4.0407765999735786e-10
4.60936197325486e-8
3.234149264437742e-7
3.737498824422979e-7
8.760076533165167e-7
6.630158010199981e-7
4.6080171799214465e-7
3.261318407174927e-7
2.1423605760132892e-7
1.3584898451379352e-7
8.746522534216051e-8
6.137196199221856e-8
5.224522043791534e-8
4.8322993508847456e-8
4.6075217891703136e-8
9.202498176692548e-8
1.0830106918457323e-7
4.425229581535429e-8
1.0009546587390416e-9
2.117321299572566e-8
1.6628271534208978e-8
1.3543894582039093e-8
1.2035658674769428e-8
4.360065196630301e-9
6.079334902183941e-9
1.68087363806333e-8
3.1685806927878173e-8
4.210253494470432e-8
3.569449817922199e-8
2.469994206127989e-8
1.3569392352656888e-8
1.91374256564715e-9
1.2902671863499178e-8
2.8420706502148517e-7
4.971649946153932e-7
6.983487304055757e-7
7.214916986524563e-7
5.64182817021425e-7
4.395462914274816e-7
3.15920501669889e-7
2.1231606187409225e-7
1.3498701895881515e-7
7.887241215079482e-8
4.7256189184600885e-8
1.1314831742801045e-7
1.8409826278272532e-7
1.5247334702904207e-7
6.061429484924682e-8
2.0862908412586566e-8
4.399903635541166e-8
3.2726278521551776e-8
2.86121338610394e-8
2.5049959808154144e-8
5.5393581492944695e-9
1.855033198460574e-8
4.469715848358021e-8
6.18769687910376e-8
5.845809686077628e-8
4.903960638588906e-8
3.672639741011363e-8
1.9857589436299696e-8
1.144261160935864e-8
1.0250859503467587e-7
1.0248051033559445e-7
4.717313418235119e-7
2.38574244759404e-7
1.8196016379619726e-6
8.18402371480391e-7
4.911140242223394e-7
2.9901987118507394e-7
1.7287247285474204e-7
1.0200739313066589e-7
6.83324470218234e-8
6.37097818880161e-8
6.804883208490973e-8
5.839424465879885e-8
1.063954280024135e-7
1.3721543649690904e-7
6.60430143775594e-8
6.581544305780352e-9
2.664077525179189e-8
2.3122997537431162e-8
1.8497543007946934e-8
1.68899479898442e-8
9.81928621505666e-9
4.59321051166383e-9
1.8695711832220586e-8
3.599983708172286e-8
4.4640113951227986e-8
3.908795905046027e-8
2.954523920184417e-8
1.8774071740033442e-8
6.612114863960164e-9
9.479226285251298e-9
3.701592195327628e-8
3.5905159324151925e-7
4.012805746282202e-7
1.2564726336750597e-6
8.631722691700742e-7
5.853594929411818e-7
4.035015032770423e-7
2.581521509996335e-7
1.570740026770499e-7
8.890330593684455e-8
4.711081516669004e-8
3.5936468968292326e-8
7.381248408587124e-8
1.537783026941775e-7
1.7247379247634722e-7
8.58134150391845e-8
6.8975414586704975e-9
4.151006093254593e-8
3.1953641094697255e-8
2.6083739631597294e-8
2.3786800228780253e-8
1.1555919868765062e-8
9.630517884321416e-9
3.148400969779879e-8
5.71863746205011e-8
6.3364467125222e-8
5.3809038216757195e-8
4.0663707596786065e-8
2.4711877789675622e-8
1.3207290797361626e-9
5.050479754953412e-8
3.8423938889059194e-7
4.5052143150699606e-7
1.035388729787958e-6
7.964384411438207e-7
5.595064912622587e-7
3.996823607968929e-7
2.6536768162356867e-7
1.7029946994825102e-7
1.1048738575546228e-7
7.597267705917642e-8
6.169765794204402e-8
5.6285304512269124e-8
6.20235458351607e-8
1.2072001541241326e-7
1.2808407694447488e-7
4.983679772107065e-8
4.689506038243062e-9
2.8522449502438977e-8
2.167119357814523e-8
1.797143283975488e-8
1.5903092013076958e-8
4.711831015659969e-9
9.23531004966023e-9
2.394846179786999e-8
4.3486346508871224e-8
5.375325178780406e-8
4.488014082111466e-8
3.1260365647493337e-8
1.7245524145030736e-8
2.245761144571706e-9
1.7253979299086553e-8
3.6797338186114845e-7
6.36842491006244e-7
9.10976998723861e-7
9.310352620468054e-7
7.201982062905452e-7
5.559575769390421e-7
3.950250421634407e-7
2.609439381819152e-7
1.6112090856967411e-7
9.01666594449776e-8
5.3224025930463905e-8
1.27904670293061e-7
2.2068550296389844e-7
1.9117151074525906e-7
7.786607714431372e-8
1.6082978201055935e-8
5.2410808295490756e-8
3.8897280612079796e-8
3.339618264979504e-8
2.9682841746256234e-8
8.589949360906938e-9
1.9434866147538573e-8
5.024608701633498e-8
7.524294467212193e-8
7.220553130672196e-8
6.033781028911575e-8
4.509162162529386e-8
2.4687716202474906e-8
1.1798623684237097e-8
1.117803157174062e-7
1.2479308489108574e-7
5.62771364855868e-7
2.973431832831696e-7
2.183144086459854e-6
1.0031473228135606e-6
6.08312249237668e-7
3.7461721222649253e-7
2.1953063068755638e-7
1.312060022442264e-7
8.659880267323708e-8
7.46402411293127e-8
7.748094583658303e-8
7.755618616666617e-8
1.4216547924605322e-7
1.672193033937452e-7
7.57956384627159e-8
4.2162873792886185e-9
3.746345202098057e-8
3.054673058844543e-8
2.4835420439115543e-8
2.285995956245353e-8
1.1919281198058967e-8
7.822163283199212e-9
2.7186493491662876e-8
4.937760487399472e-8
5.7435769012966144e-8
5.0070709384203374e-8
3.808960067256229e-8
2.429432282990909e-8
8.375998186105364e-9
1.3192997967927407e-8
5.109224056673801e-8
4.739161417322073e-7
5.170877138503166e-7
1.6438566392766556e-6
1.117329875354322e-6
7.501492664700687e-7
5.119490703603024e-7
3.2293554172279235e-7
1.9189074923977888e-7
1.039106508093477e-7
5.251634497179101e-8
4.2896961524010766e-8
8.155210294387812e-8
1.792347907251202e-7
2.147026528046324e-7
1.0944399400227789e-7
1.5198058013836806e-8
4.722251167569015e-8
3.82777283486068e-8
3.0662599969948726e-8
2.781906226711368e-8
1.5208794768184987e-8
9.301437660317758e-9
3.437054465329104e-8
6.629250408225153e-8
7.87692834708551e-8
6.705980975738403e-8
5.045706718520371e-8
3.074553199316392e-8
2.6801490181956303e-9
5.6544917429764464e-8
4.624224274622074e-7
5.503883882088222e-7
1.228370254368161e-6
9.650518451002919e-7
6.870752007508367e-7
4.966089376659744e-7
3.3425164731385695e-7
2.1803558206692447e-7
1.438989354067145e-7
9.880776161869675e-8
7.72645386916679e-8
6.862771284865765e-8
8.781670286141274e-8
1.6111475312732443e-7
1.49150182904463e-7
5.36747380042935e-8
1.170276689909362e-8
3.873721149307468e-8
2.8727552913922607e-8
2.442017694260715e-8
2.1287486878383506e-8
4.366397311019652e-9
1.4681992157392163e-8
3.5375252363545626e-8
6.05235717205102e-8
6.8881489833249e-8
5.6960174692144765e-8
4.0001718839008706e-8
2.2185161781913066e-8
2.70967519687353e-9
2.299983979572622e-8
4.878659843351567e-7
8.360475596493474e-7
1.2188633150219292e-6
1.2347572131354072e-6
9.440235969445835e-7
7.213133846701684e-7
5.055783057199669e-7
3.265516466838409e-7
1.9334850994693255e-7
1.0124714628064999e-7
5.8583329160732984e-8
1.4210450772024286e-7
2.6482235135868157e-7
2.436901402107581e-7
1.0261621994622998e-7
6.1031773566224125e-9
6.251804626234146e-8
4.6789231981723124e-8
3.92248806607749e-8
3.523870459751198e-8
1.3161009657018945e-8
1.9493822256447654e-8
5.535753813981369e-8
9.202151756038154e-8
9.155585675204325e-8
7.618326522635433e-8
5.678013226223279e-8
3.1515556194461566e-8
1.201933299277999e-8
1.236588086569107e-7
1.5068732002457454e-7
6.773679032931209e-7
3.7622009335212376e-7
2.6238805182965478e-6
1.2408524801554484e-6
7.624376435679862e-7
4.764089781722947e-7
2.8410521604948894e-7
1.7331694429145337e-7
1.1516024350549563e-7
9.397438236854994e-8
9.31696400748972e-8
1.0885248213601306e-7
1.940096654882883e-7
2.0120784001505557e-7
8.316243029609126e-8
1.8600449558438354e-9
5.300838525794868e-8
4.089433995607011e-8
3.406770729581599e-8
3.149573738085126e-8
1.3699986887546196e-8
1.3790525781518767e-8
4.079546475556705e-8
6.800602636349393e-8
7.425278461417194e-8
6.469547231006666e-8
4.958919956175597e-8
3.17583718974596e-8
1.0754666930970091e-8
1.8143107190980304e-8
6.927477202089503e-8
6.408292187558511e-7
6.818977086042752e-7
2.1987670955923354e-6
1.4830671059133603e-6
9.851112771978826e-7
6.648688152655304e-7
4.1224205958340664e-7
2.3709036652992024e-7
1.1972842838574107e-7
5.545369840158526e-8
5.1009488865559775e-8
8.753719989104518e-8
2.0578216090102395e-7
2.6958698599359304e-7
1.426787523277204e-7
2.8667100026740063e-8
5.132469463380719e-8
4.6352510151561135e-8
3.62923440294984e-8
3.254627667083549e-8
2.013751926751073e-8
8.01433230735715e-9
3.658951472860224e-8
7.510269469526687e-8
9.985454763823866e-8
8.600014180220377e-8
6.435726264533031e-8
3.9325582651698484e-8
4.842441497153494e-9
6.426227413760243e-8
5.624007783869861e-7
6.801062906390491e-7
1.452299396489598e-6
1.1745041078230055e-6
8.508145894639895e-7
6.24394061014659e-7
4.2765787379974354e-7
2.848569760506386e-7
1.928466763202167e-7
1.3451171083554148e-7
1.0265871785789606e-7
8.816078778519789e-8
1.3019055619255987e-7
2.1662781954012449e-7
1.6723060685802132e-7
5.42165451649622e-8
2.4128836530489768e-8
5.26785907101755e-8
3.874001257161719e-8
3.404241358952178e-8
2.847844425307743e-8
2.0943625126192563e-9
2.4528815147819695e-8
5.4068775337154374e-8
8.418880054866021e-8
8.849528738773388e-8
7.304166622972744e-8
5.1844903967647723e-8
2.8976496155930236e-8
3.489546020256213e-9
3.033184219864098e-8
6.640319997063465e-7
1.127329802980071e-6
1.6698701235136196e-6
1.685830155441859e-6
1.2736224394463215e-6
9.625783901584405e-7
6.638979113312565e-7
4.1591820558936556e-7
2.3086492234664639e-7
1.0768458471780808e-7
6.045573085383516e-8
1.5150751358334144e-7
3.1303983458969754e-7
3.136536107957438e-7
1.3826754522513497e-7
1.1832814663220008e-8
7.272816437011974e-8
5.6800809039101584e-8
4.6166405094375946e-8
4.155259958187876e-8
1.97769833019084e-8
1.7963228824844863e-8
5.8684193167005215e-8
1.100076382937654e-7
1.1944839886235216e-7
9.909267615350197e-8
7.356850346169497e-8
4.1469493794443425e-8
1.1596778739597368e-8
1.3710566982871856e-7
1.7882523037474225e-7
8.197958887334977e-7
4.828737691914716e-7
3.1345223120719443e-6
1.5437719070083657e-6
9.65168065780047e-7
6.146173235522585e-7
3.7472217218302513e-7
2.3489736342106962e-7
1.596943901445097e-7
1.2638122350422433e-7
1.1870393516894724e-7
1.6093712213559904e-7
2.679121177939967e-7
2.331488014644723e-7
8.558951301695345e-8
1.4125593058849844e-8
7.479280452949339e-8
5.548877774369722e-8
4.788702904675012e-8
4.388512689832252e-8
1.3531514743226074e-8
2.5245126098743768e-8
6.280150896927081e-8
9.301310964598523e-8
9.649943627822988e-8
8.446655079318461e-8
6.535625901951435e-8
4.207565616486493e-8
1.413231685286172e-8
2.44510732589302e-8
9.145832662846287e-8
8.910845374803962e-7
9.225360081710924e-7
3.00047298650538e-6
2.0231008326861443e-6
1.329409583930457e-6
8.865360996778255e-7
5.379873999166527e-7
2.9485305384612115e-7
1.3139744422035942e-7
4.950537728698252e-8
5.908643346748659e-8
8.814133397726287e-8
2.2685044724745687e-7
3.3723341748897345e-7
1.8957533177353218e-7
4.9800990431776316e-8
4.9035952482654376e-8
5.6446742676465194e-8
4.30960081199228e-8
3.782466480742298e-8
2.642819744855144e-8
5.084655537911577e-9
3.725847599653327e-8
8.12168584199259e-8
1.2681811236559003e-7
1.1411997749453968e-7
8.484156584962193e-8
5.1978426275025895e-8
8.539836317832561e-9
7.323724990335905e-8
6.897966570860189e-7
8.487808139765171e-7
1.6932967150030061e-6
1.4276996771842893e-6
1.0588968706383226e-6
7.931125516987261e-7
5.556575163993696e-7
3.798613485482758e-7
2.657208117717969e-7
1.9124359023249785e-7
1.4522379668411712e-7
1.2102128819347955e-7
1.9934356145839066e-7
2.882393204813601e-7
1.75107563703923e-7
5.017957963437642e-8
4.494965844102995e-8
7.100210775361762e-8
5.315030380359605e-8
4.871714398926183e-8
3.654296744296952e-8
5.166753842643805e-9
4.3154606277550825e-8
8.431464112710998e-8
1.1499840606231758e-7
1.1419034261113572e-7
9.496735661024358e-8
6.839282693260555e-8
3.8722625142335335e-8
5.11945269131562e-9
3.907547457086527e-8
9.323141494628562e-7
1.5679480198385013e-6
2.332735665671649e-6
2.376532699130346e-6
1.7774411728206102e-6
1.32973246639056e-6
9.003173185769336e-7
5.397617754509499e-7
2.676371620299562e-7
9.565819162519319e-8
4.988683660774341e-8
1.467486496068489e-7
3.533943414674944e-7
4.026544333616818e-7
1.9005765861023345e-7
4.0709622616817397e-8
7.58538135825661e-8
6.932545109146267e-8
5.421346290908821e-8
4.816791620074411e-8
2.8715301963416676e-8
1.3729334553521435e-8
5.839238053640882e-8
1.2175399646586032e-7
1.6011845725295357e-7
1.339528263575366e-7
9.882552231386504e-8
5.66857358467827e-8
9.327022607451463e-9
1.4943195926454927e-7
2.067676425139456e-7
9.941866004217602e-7
6.289773880074023e-7
3.678170937608714e-6
1.9236992572429134e-6
1.2320853459265707e-6
8.048744274433592e-7
5.047224170848168e-7
3.2707199257056277e-7
2.302330977762209e-7
1.811388532958376e-7
1.6214336465610362e-7
2.481433339285077e-7
3.675793363718835e-7
2.502459020524427e-7
8.069182789918623e-8
3.594363540118991e-8
1.0370124757743064e-7
7.631386559539581e-8
6.919757563216502e-8
6.021377873084756e-8
6.8063269602318824e-9
4.7940209813123275e-8
9.708051203749448e-8
1.2545868597495063e-7
1.264261590165807e-7
1.119227633631432e-7
8.769889247958185e-8
5.6928665039891515e-8
1.940606362099106e-8
3.1761960082871656e-8
1.1624236444977218e-7
1.2831141634404053e-6
1.2869783111679123e-6
4.156789482749335e-6
2.8494597828503847e-6
1.8555372175679793e-6
1.22313625358574e-6
7.22041079192419e-7
3.655077733463467e-7
1.2168254543161592e-7
1.3781963281583163e-8
6.086762166209409e-8
7.506241143709131e-8
2.2810930698051525e-7
4.0929866920543517e-7
2.55846427280397e-7
8.23272795256071e-8
3.1917191927036736e-8
6.819916088923702e-8
5.1162416721127725e-8
4.332724325645162e-8
3.363707875602759e-8
4.782213877464197e-10
3.5188137769202615e-8
8.160014541477718e-8
1.4998315289219306e-7
1.58125061792457e-7
1.1704726933943147e-7
7.179961866783022e-8
1.5383431437700756e-8
8.195461028078726e-8
8.524518938200421e-7
1.069635476563107e-6
1.914286391317938e-6
1.7189824179554053e-6
1.318819768018267e-6
1.0163313756324288e-6
7.338964080539113e-7
5.179930471333755e-7
3.7650340197854457e-7
2.8325625675360604e-7
2.1967021193362614e-7
1.8144879273009381e-7
3.0369811520156953e-7
3.612877550856493e-7
1.646326494515845e-7
4.130977208509023e-8
7.843817660785839e-8
9.318348378258913e-8
7.400202113113649e-8
7.086689451225712e-8
3.861323923859061e-8
2.530326558784008e-8
7.900916552383056e-8
1.2871582232363955e-7
1.530481458944238e-7
1.4873299886328863e-7
1.2616575665569112e-7
9.285272495783942e-8
5.387675153199525e-8
9.25265717921739e-9
4.781133639111918e-8
1.3612482619479165e-6
2.2659718208507623e-6
3.2871590905732927e-6
3.4745265955063673e-6
2.5929223252832277e-6
1.9306866921779557e-6
1.282927750667061e-6
7.167482754122886e-7
2.736280672246126e-7
1.1244035590055717e-8
8.715488977922299e-9
1.0334405762142183e-7
3.552693592364719e-7
5.00255345101423e-7
2.6641322512129455e-7
8.430758720423934e-8
5.272224086668193e-8
8.420672607392151e-8
6.326553044054522e-8
5.4256203586972195e-8
3.917261203704519e-8
5.224489944951042e-9
5.243436580081261e-8
1.1838383016738873e-7
2.0716897463767992e-7
1.9184272798355517e-7
1.4016964155638618e-7
8.186515970643765e-8
2.2996383452426047e-9
1.5589577760268302e-7
2.3105557421290831e-7
1.2040936623900154e-6
8.340038280440452e-7
4.152306578057433e-6
2.3845605491103603e-6
1.583387298011391e-6
1.0724930382810905e-6
6.977676074877144e-7
4.699620351515775e-7
3.4482914109439055e-7
2.7640011001679676e-7
2.423942128517177e-7
3.8423521538433867e-7
4.72309193778354e-7
2.3472309550497034e-7
6.733890996682743e-8
7.205762428856989e-8
1.375334011622947e-7
1.0612405398822382e-7
1.0246173011191246e-7
7.223224637157357e-8
1.920389878223534e-8
9.232731169598105e-8
1.4460644071905474e-7
1.6718978489175477e-7
1.679030926557011e-7
1.518414056161404e-7
1.2129415865425518e-7
8.002972456846413e-8
2.9095553486365955e-8
3.8045675460110766e-8
1.3975478831971655e-7
1.9372718814606204e-6
1.8691416539509283e-6
5.773486420547077e-6
4.18074165034825e-6
2.718190622335352e-6
1.7808341194506823e-6
1.0136983430578127e-6
4.358806618939594e-7
1.5862722466251045e-8
1.415737990368031e-7
1.8286347607589945e-8
2.546122655577586e-8
1.7879109489370896e-7
4.4801675429271753e-7
3.46846158400008e-7
1.3343511372149852e-7
7.532217628596205e-9
7.661379717350044e-8
6.048525189835361e-8
4.851263005123963e-8
4.026952197294649e-8
9.932598365302084e-9
2.8866675762479404e-8
7.345079540842479e-8
1.4720267000689518e-7
2.2422982133988891e-7
1.740871941797398e-7
1.0648163055959582e-7
2.9423734068228812e-8
8.66465942286892e-8
1.064050956387669e-6
1.3644916182926904e-6
2.0307314101956978e-6
2.017370458768938e-6
1.6306469888307217e-6
1.310850221461868e-6
9.875117497240163e-7
7.249247360838717e-7
5.482332570706829e-7
4.3215262567778084e-7
3.5026376921557875e-7
2.9792987571264e-7
4.1821918789581756e-7
3.608442926119062e-7
1.294099171071396e-7
2.7926147441338436e-8
1.2813203955887685e-7
1.1579043914187389e-7
1.0275681051839417e-7
9.556146657082616e-8
6.752638046628646e-9
7.804613318679141e-8
1.4092179049758472e-7
1.816491624838134e-7
1.9920754231114098e-7
1.969126824779459e-7
1.7385952203631234e-7
1.3300638006270574e-7
8.132756571312827e-8
2.174410914244998e-8
5.064611080396915e-8
2.08947103309371e-6
3.441087147386929e-6
4.535211224660914e-6
5.282846864556414e-6
4.045885155949093e-6
3.068921054730198e-6
2.026742991949739e-6
9.767614640343075e-7
4.3181291456806256e-8
4.466774722140096e-7
2.840665680236972e-7
5.292141578692763e-8
2.4052123211628376e-7
5.382370197290938e-7
3.7629405705394477e-7
1.5196380712209314e-7
1.2047095325775061e-8
9.392574154866892e-8
7.307473791895137e-8
5.861924854794257e-8
4.778775718698154e-8
9.607043092627637e-9
3.868253598303683e-8
9.6239298523794e-8
1.946171797348246e-7
2.939642310811961e-7
2.2069613803158343e-7
1.3050651195329253e-7
1.746448557949664e-8
1.4951647265532778e-7
2.4715526530759004e-7
1.4523352555906004e-6
1.136614249145014e-6
4.302913330415953e-6
2.8893228312623184e-6
2.038181084178824e-6
1.4599378905658324e-6
9.999743201813989e-7
7.027268797370607e-7
5.342086076131764e-7
4.392299169608905e-7
3.9345259964390235e-7
5.24308758177094e-7
4.523538732284249e-7
1.7121530375098444e-7
4.435618935344256e-8
1.282060768832728e-7
1.693253365040318e-7
1.4726993224511012e-7
1.4454683637618474e-7
2.819780236908794e-8
9.585264682830407e-8
1.6547927428425024e-7
2.0158806948250218e-7
2.2126923754603313e-7
2.2764010199183976e-7
2.144016581549495e-7
1.7774959665702517e-7
1.2201785724310482e-7
5.2197724049546524e-8
3.462609922437491e-8
1.5152917373932278e-7
3.129774148335798e-6
2.873917461904203e-6
7.764422645926904e-6
6.488044631210186e-6
4.33710108553687e-6
2.904198815375046e-6
1.5751236109495801e-6
3.5635538650792033e-7
7.127268700518906e-7
9.089956383344906e-7
3.199475140302203e-7
1.0891305762450765e-7
1.6018416214359758e-8
3.33630506350649e-7
4.3610950371532515e-7
2.2045572249906212e-7
7.145707518387661e-8
4.737405478824987e-8
6.984657303758645e-8
5.26427103925615e-8
4.353656799793106e-8
2.3467321986945533e-8
1.5959673166391626e-8
5.4779196334820405e-8
1.1283453942538439e-7
2.1539609156044945e-7
2.9432312822014023e-7
1.8371334633918218e-7
6.425136151476189e-8
7.848780920259501e-8
1.3617018482890565e-6
1.773463471190845e-6
1.8549762725357752e-6
2.2066186586149378e-6
1.952119274874053e-6
1.6823669890125915e-6
1.3523203317322855e-6
1.0425260507555079e-6
8.101739801545777e-7
6.426965575041473e-7
5.133129228108657e-7
4.111046032113719e-7
3.508110855275482e-7
1.7783199329221168e-7
6.379405498156098e-8
5.4431880450794805e-9
1.66482212921832e-7
1.5759896633619684e-7
1.3623300984434196e-7
2.570451961053515e-8
1.2414417432467093e-7
1.9203231678540904e-7
2.1559313416129805e-7
2.327477723014029e-7
2.5142283716713e-7
2.632592982146571e-7
2.536028537162152e-7
2.1313473341515297e-7
1.4828223782522417e-7
7.019523681832639e-8
1.8623146071094487e-8
3.3105792239432697e-6
5.524469350369078e-6
5.500989376189711e-6
8.00838772323569e-6
7.099649495802404e-6
6.192054452829339e-6
4.594685003041568e-6
7.304949043475628e-7
2.1273220141501607e-6
2.0526879248483536e-6
1.2575823993266833e-6
3.328678571937337e-7
8.354351422900013e-8
2.551964821794625e-7
4.3824243986931245e-7
2.720614562222762e-7
1.1050183294881835e-7
1.8234831141049227e-8
7.93427142594407e-8
5.968487184583415e-8
4.807988362875872e-8
2.9541612479814673e-8
1.3146472733802717e-8
5.55583954987233e-8
1.1485338495893997e-7
2.2257838297645294e-7
3.884017298828867e-7
2.730398592461615e-7
8.495223470274318e-8
1.1284372022712411e-7
2.4580510584466706e-7
1.7509622886885874e-6
1.650978212312623e-6
3.4576652401795406e-6
3.155564530425186e-6
2.5318985761785234e-6
2.013102283043047e-6
1.5008399814560067e-6
1.0982693299290968e-6
8.191744183634806e-7
6.143758473868419e-7
4.461830246607679e-7
3.435699414975608e-7
1.6524059575361215e-7
6.199723830994996e-8
3.226959864185189e-9
1.824276998092611e-7
2.6705646295074206e-7
2.4730411540767357e-7
4.3985508072296025e-8
1.9497034512281447e-7
2.5549141996441555e-7
2.5626198086672205e-7
2.665705861176937e-7
2.885249321990996e-7
3.1175562314279497e-7
3.1963753929068343e-7
2.9318432760531193e-7
2.2789220858234235e-7
1.3645858122312903e-7
2.874492371371923e-8
9.76738006869145e-8
5.318329850950496e-6
4.720158062515998e-6
8.813503561178363e-6
0.000010487088597160022
8.4608131260756e-6
7.14341043772714e-6
3.230191560032532e-6
2.260925062827576e-6
3.5806134944613307e-6
3.0496487825155205e-6
2.5439686662457803e-6
3.5615668839146695e-7
1.047143279912542e-7
2.5184253581486312e-8
2.0842455812799727e-7
3.218853766570516e-7
1.9186483173268977e-7
6.8968438616644e-8
3.3502547678857835e-8
5.271754446202534e-8
3.9976832917519966e-8
3.082729365177446e-8
8.873472308898162e-9
2.219323925103468e-8
5.298748684830997e-8
9.96256703510596e-8
1.7995603770625883e-7
2.971476759791322e-7
2.289544252877511e-7
1.657390833130396e-8
1.985307707645055e-6
1.9790266101545477e-6
9.525119038503124e-7
1.7827573468083398e-6
1.927922973817218e-6
1.9240937352381808e-6
1.745806614807912e-6
1.4280162782579794e-6
1.0555605301480604e-6
6.782554105650245e-7
3.471335800339677e-7
1.3763175365859043e-7
7.585366034386117e-8
2.9218653558747938e-8
1.0642885837370829e-8
4.203214957324873e-9
2.8724470558877987e-8
4.13225641335448e-8
5.504558195986906e-8
6.332770237481901e-8
4.509675870905716e-8
1.646861292947936e-8
1.9385049878062663e-8
4.096850038885081e-8
1.3273079597126811e-7
5.944661252407371e-9
3.3417513217651902e-9
1.1852488531985865e-7
2.3064390082797684e-7
1.7840185894269357e-7
3.077464950373862e-7
2.414320193396561e-7
3.480828016962746e-6
1.3681222023499621e-7
8.935869164658828e-7
1.2390977797412663e-6
1.5962223527012023e-6
1.7223328113764326e-6
6.554483419436813e-7
1.7071463606965609e-6
2.14147587950598e-6
3.703257327080536e-8
5.270159147138659e-7
4.0763671588655245e-7
1.2339591731777893e-7
7.307964873105885e-7
2.4714776825612216e-7
7.413476148372849e-8
2.0611712930752678e-8
5.164966891141471e-8
8.211290672752964e-8
3.802681526326898e-8
6.070233867614433e-9
6.5079469627455164e-9
5.863251481382226e-9
3.815522986900239e-9
6.929056738791525e-10
3.372628855494003e-9
6.817256623464318e-9
1.0953400331249447e-8
1.520071330221892e-8
1.669840160998227e-8
6.736127286783365e-8
1.476559173715381e-7
6.507343423539436e-8
5.719466652823158e-8
1.53539232907301e-7
2.3961333888872486e-7
3.213077663652627e-7
3.763467425953043e-7
3.657615851264745e-7
2.777888796466736e-7
1.585984308146109e-7
5.948488977357313e-8
1.344357248935178e-8
2.2851378247036706e-7
3.237078351933482e-7
3.798516597147698e-7
6.455521386821459e-9
2.868738548714175e-7
3.0222840830810413e-7
2.8802313768180906e-7
2.955825337001343e-7
3.2009915294846166e-7
3.5023279991570844e-7
3.7198768921667195e-7
3.6828165653030185e-7
3.257395268310601e-7
2.424794135982745e-7
1.2236214147804502e-7
3.7392839986386564e-8
2.508838711756472e-7
5.363062090348652e-7
9.872736806121787e-6
1.5808621252253902e-7
0.0000176924734364727
0.000010102505438634588
6.0660801891095005e-6
2.932969108367261e-6
1.812464767786876e-6
3.6680085764050084e-6
3.946501653000814e-6
4.449937372416381e-6
2.968395188150899e-6
9.376046550514982e-7
1.1840350791465379e-7
8.982217604795595e-8
3.72895495500014e-9
7.843665894140825e-8
2.372229746951714e-7
1.8842884457643873e-7
6.277801818971777e-8
1.3737729073043191e-9
1.9293590949292306e-8
1.6391214505363004e-8
1.162539672517372e-8
3.2879999552046454e-9
8.264367293663107e-9
1.8907303590437977e-8
3.3447835346246435e-8
5.493232827227133e-8
8.116329463062376e-8
8.433608016656639e-8
5.665375237079009e-7
6.13619660304219e-7
5.4369464239405985e-8
5.231182695948358e-7
7.660687585841746e-7
9.463575096773337e-7
1.0375438404677888e-6
9.793613055239475e-7
7.618860898110998e-7
4.518382400606429e-7
1.819962519150068e-7
3.838563624031816e-8
2.4169489213296392e-8
9.960767462047806e-9
3.4600452281630357e-9
2.6976969813598767e-8
3.8667732111460635e-8
6.417283139839345e-8
2.4075932673348006e-7
1.416233876230188e-8
1.2355223955929447e-8
4.526927916231631e-8
2.7081848593001544e-7
3.816383993013966e-7
4.5977453386849695e-7
3.8225603679657954e-7
3.4866068220525486e-7
3.4147264793225793e-7
3.349785595556055e-7
3.097122368090569e-7
2.5175445505245143e-7
1.71997810688241e-6
7.308599273129086e-6
2.4971258509199317e-6
5.091316486663277e-6
8.210730606759537e-6
0.000012376385557527158
1.34083791187379e-6
9.509888301763577e-6
0.00002170579814602922
0.000011589023649142468
9.340753621266124e-8
1.2891495723270613e-6
1.0848523397302256e-6
3.928512559119906e-7
9.675453533965875e-7
6.555657094121441e-7
3.2755850964444267e-7
6.446535503649817e-10
1.5339969331109947e-8
9.315405175718994e-8
2.7024442549749284e-8
5.464099799027046e-9
9.443616630368366e-10
3.3048734369601075e-9
2.4303628377915234e-9
7.280698858108167e-10
2.354468612486136e-9
5.268382702969338e-9
8.934325507190213e-9
1.3947482362592346e-8
1.9134259145832562e-8
5.8715955421102274e-8
9.261225301894524e-8
4.7798528852198384e-8
3.9259997195054626e-8
1.1851744291005383e-7
1.881805703789996e-7
2.1611859349837633e-7
1.6655276146449334e-7
8.31946080748463e-8
2.3981309287311346e-8
5.0962771314231294e-9
7.471853677975264e-9
4.0262989695478644e-8
3.8722964565533456e-8
2.184610797698357e-8
8.110116094057205e-9
1.8811791096384973e-10
7.018614826662034e-9
6.232524979713787e-10
5.421323223175979e-10
7.955469106933431e-10
1.8023710385556653e-10
5.271607855077957e-11
1.6309299533675404e-11
3.91055354911752e-13
3.504036262055721e-13
3.512039728629377e-13
1.51413184951287e-13
3.554562028571152e-14
0.
4.136213290097549e-14
2.564428398988536e-13
1.5061844419905815e-13
0.
2.80484435698165e-13
4.675697994884952e-13
2.652168449791364e-13
2.187056275166971e-13
2.2637953634445628e-13
2.819972910272913e-13
4.3255991307041856e-13
9.57460852538023e-13
8.093106579134146e-13
8.599745555061129e-13
1.0872329571984152e-12
1.5303479713215469e-12
2.9484500832161315e-13
2.547285157422014e-14
1.1588690988217714e-13
1.5065315350178958e-13
1.694832233907319e-13
1.8460139989525817e-13
2.0016013748940011e-13
2.177198170860288e-13
2.380329347103198e-13
2.616614772701753e-13
2.8918144469413575e-13
3.212480132844535e-13
3.5864128459240275e-13
4.022783126412646e-13
4.5325259661380924e-13
6.845090153461966e-12
4.538028335670164e-12
3.744025642798047e-12
3.52230527121434e-12
3.555667619392604e-12
3.719774494422451e-12
3.958443448841769e-12
4.24211135656502e-12
4.549052182769766e-12
4.844447042982287e-12
4.9516145427135966e-12
7.578853849868983e-12
5.27323700283516e-11
1.90741198210949e-12
3.3758195754681925e-12
7.322626124089525e-12
1.2100651541353094e-11
7.594513585619418e-11
6.142363089210517e-11
4.6503046619938263e-10
3.304252221690444e-10
2.987093646106186e-10
5.998064750832951e-10
3.9891687051647886e-9
6.612854257343073e-10
2.419766274776981e-10
3.4525395627176556e-14
0.
0.
0.
0.
0.
0.
0.
0.
0.
0.
0.
0.
0.
0.
0.
0.
0.
0.
0.
0.
0.
0.
0.
0.
0.
0.
2.7345768076692994e-14
3.975121642223005e-14
5.789589784219674e-14
8.450783788265902e-14
1.2366261305413977e-13
1.8147733051613232e-13
2.67183958594268e-13
3.9479593394794743e-13
5.857273561512048e-13
9.90154996461273e-12
1.6310224071326866e-11
2.4800445193236638e-11
3.616575217478776e-11
5.066621133257085e-11
6.844094537659049e-11
8.902612140157205e-11
1.1075076531768297e-10
1.3006729207182413e-10
1.4105057129511157e-10
1.3542061275468188e-10
1.9465824639388737e-10
1.7736852936697214e-10
2.306612506882419e-10
2.416687003299092e-10
2.887458001653274e-10
3.766678721870344e-10
4.944272633098475e-10
6.616704748443045e-10
9.690672861349874e-10
1.6055336820574277e-9
2.648432217859666e-9
3.1287816238336126e-9
3.4010290375420205e-9
3.954972991901741e-9
4.929875677192783e-9
6.5261463091437524e-9
9.132505030073717e-9
1.3526675754987081e-8
2.1319673593681727e-8
3.564557948396016e-8
1.6777492187718505e-7
4.4501691860692275e-8
1.1130239598593403e-6
3.4719556874600654e-7
1.9715699754390192e-7
1.122438911027113e-7
6.213519293306947e-8
3.288039838378272e-8
1.453574156007703e-8
9.20406161560662e-9
1.713969534893911e-8
2.0301142219758294e-8
4.947790528039072e-8
7.53603272458757e-8
5.5341522840696294e-8
1.8674382342260512e-8
1.6482030919179446e-8
1.6465985356756608e-8
1.2474860121790115e-8
1.1239283840157142e-8
7.981230107650108e-9
1.5587275471330374e-9
1.0576324292410268e-8
2.1670007518244308e-8
3.16807005454195e-8
3.041858045915053e-8
2.381260786854269e-8
1.597471764198387e-8
6.912930328629445e-9
6.4884777713839225e-9
1.7839151392772428e-7
3.1809695873467863e-7
3.3905704142183313e-7
3.7893569107960814e-7
2.973895646460723e-7
2.3225050165903938e-7
1.6710901249244688e-7
1.1111044529518199e-7
7.127883477897439e-8
4.683416175716721e-8
3.593486051080638e-8
3.1962438245012094e-8
3.31724338915361e-8
6.727678808982322e-8
7.340449225700962e-8
2.4511098787059072e-8
1.857176135259191e-9
1.163941634829949e-8
9.298742249119002e-9
7.60367295226661e-9
6.590100528992047e-9
2.1108451702732155e-9
3.7348159976464934e-9
1.0152294155394054e-8
1.9522147582032114e-8
2.4951158792802838e-8
1.9848636794713384e-8
1.3203015759949673e-8
6.631780797489205e-9
4.793385289088586e-10
1.0012304383003764e-8
1.699151053230945e-7
2.472234989282895e-7
5.048684352964294e-7
4.3640127047198313e-7
3.2707735349612167e-7
2.4657211900902755e-7
1.7349819323078876e-7
1.1781675206145474e-7
7.866172230856982e-8
5.0211179998462155e-8
3.310928449916108e-8
7.862613357892142e-8
1.1871109422094085e-7
9.388838903992447e-8
3.700709897584167e-8
2.149877079872486e-8
3.082405838589218e-8
2.3163112863125547e-8
2.0910183926179324e-8
1.7718304688579944e-8
1.822370016623778e-9
1.5476396222494478e-8
3.2512110333734994e-8
4.0643876140357757e-8
3.8633365426201555e-8
3.29671956987381e-8
2.5090031381863607e-8
1.4370967541284872e-8
4.088060409773397e-9
5.489492656469331e-8
8.80315738142289e-8
3.326062891104917e-7
1.901692135760233e-7
1.1912990798340694e-6
5.687519888602159e-7
3.39593870635636e-7
2.058426279509416e-7
1.1622281417353247e-7
6.551162876802967e-8
4.449039240860196e-8
4.9731367956897433e-8
5.620606734328542e-8
3.379329020906338e-8
5.712654758659498e-8
9.419582405369754e-8
5.246561626986791e-8
1.002052095995463e-8
1.0749271270740353e-8
1.2499537225820465e-8
9.7122343562307e-9
8.51711610420553e-9
6.079824180509918e-9
7.641609678619096e-10
7.627670013748193e-9
1.6779269937777507e-8
2.6325644499783452e-8
2.4159920425188474e-8
1.7828208257686086e-8
1.1087079919926026e-8
3.903679706754081e-9
5.08810978417685e-9
1.95242106534616e-8
2.004568261315695e-7
2.2546693289025763e-7
7.270940225375425e-7
5.010384865375783e-7
3.480219607682213e-7
2.4558394683233356e-7
1.6303865407385484e-7
1.0604431160122206e-7
6.791548510446629e-8
4.1905375484125057e-8
2.9649033311766696e-8
6.898433881200794e-8
1.1742528656880237e-7
1.0559034783368319e-7
4.6395201727787484e-8
1.1222493635110998e-8
3.2622752556448786e-8
2.3941090930104606e-8
2.0953425610164854e-8
1.872857849593634e-8
4.551212487705348e-9
1.2735021651525292e-8
3.026506881425018e-8
4.25596655429529e-8
4.1926418654334926e-8
3.595273002958325e-8
2.7560248960159918e-8
1.6777198884854883e-8
4.479399714736443e-10
3.645994415820452e-8
2.888767722259844e-7
3.3572845607043806e-7
7.943112448382492e-7
5.945021651230958e-7
4.03978803708745e-7
2.79554014600697e-7
1.7760248275238565e-7
1.0653955093154825e-7
6.333828699820996e-8
4.370457037484316e-8
4.192702529262781e-8
4.300410960908223e-8
2.692489641388671e-8
5.6373494091161256e-8
9.621973672485872e-8
5.154094777302849e-8
8.341132770170907e-9
1.16433504870547e-8
1.1729503621074382e-8
9.04223144586833e-9
7.857510528497387e-9
4.542756366087318e-9
2.0899997207343726e-9
8.362411373024154e-9
1.7281837671760357e-8
2.9532632557968074e-8
3.03250234593044e-8
2.073120986394854e-8
1.1207175704388548e-8
1.8743847919632895e-9
9.440784095330126e-9
2.0465922646617973e-7
3.592607867580375e-7
4.6193797071241687e-7
4.987021248678045e-7
4.058141965470941e-7
3.268043582101682e-7
2.4441249262546987e-7
1.738530091784854e-7
1.2157122162548124e-7
8.248573329189821e-8
5.5117018850886413e-8
1.198178487509455e-7
1.562129930257072e-7
1.0420950547621114e-7
3.279699003869979e-8
4.1885827094776406e-8
3.8491998137383236e-8
3.021270846647835e-8
2.8199701235848828e-8
2.125240434103627e-8
2.3401426217166937e-9
2.5501523818259297e-8
4.5187849055193007e-8
5.032487938547112e-8
4.689569040866805e-8
3.987842954214255e-8
2.994981389447905e-8
1.5741861103756313e-8
1.0677237523686328e-8
8.722668353089257e-8
1.0338233052303502e-7
4.4450744562728015e-7
1.9877293704403667e-7
1.6918181515215863e-6
7.267922557839982e-7
4.232040127890058e-7
2.4796376423175054e-7
1.3517750565602784e-7
7.226911549350461e-8
4.4931051519384616e-8
5.036331998116679e-8
6.188753688503829e-8
3.6277469228763305e-8
6.245506817756878e-8
1.1298165002534643e-7
7.730247605789479e-8
1.803229719502289e-8
1.1741041327039461e-8
1.618349551953516e-8
1.245698832821704e-8
1.07584760729648e-8
8.175917130794983e-9
1.6455265004435483e-10
8.654738393947754e-9
1.9651419843693132e-8
3.345362481161031e-8
3.3132733882771505e-8
2.4623372269910173e-8
1.5461745255150627e-8
5.794596202302389e-9
6.3684260875283106e-9
2.6548156977254513e-8
2.5135268047306395e-7
2.96861035670874e-7
8.472640406504901e-7
6.166652708499572e-7
4.351967887303944e-7
3.1162487813858697e-7
2.094850022964352e-7
1.3777952297727304e-7
8.990997173120109e-8
5.703190588308953e-8
4.005461915851891e-8
9.135168543725504e-8
1.4810329727595828e-7
1.2541518127940418e-7
5.1052218626486416e-8
1.907433294748655e-8
3.990149660495308e-8
2.9581151866190087e-8
2.624930472981681e-8
2.3051675227121187e-8
4.302233904735169e-9
1.7297915212731984e-8
3.89317131351945e-8
5.206798507332116e-8
5.058439206240202e-8
4.333047383022734e-8
3.3132133388672524e-8
1.9944035431563523e-8
6.525675292785946e-11
4.339492916145225e-8
3.634926577797594e-7
4.116062686889161e-7
1.0340708728124166e-6
7.565707413834117e-7
5.105675341040075e-7
3.50560569421293e-7
2.2056519923285957e-7
1.3026967406343877e-7
7.439467518318188e-8
4.7955312369327304e-8
4.5921523867260864e-8
5.03298139862682e-8
3.0747828074484514e-8
6.665926981195046e-8
1.1905346326887236e-7
6.974551870278868e-8
1.3251603985745403e-8
1.4234123694552726e-8
1.5139056960036247e-8
1.1580086076508955e-8
1.0010995110849464e-8
6.081579820688071e-9
2.3366132787316943e-9
1.022218572247064e-8
2.1272131746925904e-8
3.713716747713357e-8
4.035721917395666e-8
2.783229795225016e-8
1.5117347840770727e-8
2.6397803632926124e-9
1.2727805032757572e-8
2.5964087005268364e-7
4.557664020174335e-7
5.589094560316349e-7
6.14257459641888e-7
5.033169413283945e-7
4.075923443711979e-7
3.065549534557054e-7
2.1917905551558694e-7
1.5444851131938829e-7
1.0633940442059175e-7
7.221475127032952e-8
1.5252141635777472e-7
1.9335476886932588e-7
1.227024982944253e-7
3.541643963892646e-8
5.359724777331778e-8
4.747759723265123e-8
3.762333730713004e-8
3.5330391548256403e-8
2.578608175302678e-8
4.174590589776819e-9
3.296944813890252e-8
5.625357216878462e-8
6.172119942244622e-8
5.749724442479557e-8
4.8886393891006386e-8
3.6622103023284544e-8
1.9213102920573374e-8
1.1940393924953901e-8
9.56105956882064e-8
1.387958309137452e-7
5.633898216980652e-7
2.49652392073953e-7
2.1756655937777137e-6
9.326500887604249e-7
5.429974809116204e-7
3.1737605877018095e-7
1.718380905085458e-7
8.907961536236252e-8
4.9449252092577375e-8
5.128339219526195e-8
6.911537101626644e-8
4.193306960950898e-8
7.635665230132183e-8
1.4202236527653611e-7
1.0351367843510131e-7
2.6490719009560493e-8
1.4342084404677136e-8
2.132350010955367e-8
1.6335376532734978e-8
1.4025902003869994e-8
1.083481091744975e-8
9.512106015978313e-11
1.0957013302163527e-8
2.5123768987858368e-8
4.378470024255164e-8
4.468948260693049e-8
3.331963559290439e-8
2.0976915451785367e-8
7.835860368177308e-9
9.179136495359837e-9
3.896378983303593e-8
3.2411504205866607e-7
3.792346920414287e-7
1.060263443397619e-6
7.767440747089094e-7
5.490417283607583e-7
3.937965121122962e-7
2.651635570525348e-7
1.749811156873179e-7
1.1535192658689434e-7
7.467186597173998e-8
5.30533966591764e-8
1.1782624736393309e-7
1.8635825210031779e-7
1.5116255812505489e-7
5.797172064069462e-8
2.6256375356010437e-8
4.9605134459467155e-8
3.698012617336597e-8
3.306513397161718e-8
2.8727884675087072e-8
4.447777187623514e-9
2.2678468576992127e-8
4.943617679521109e-8
6.447735751097977e-8
6.241661209584099e-8
5.3509786064813855e-8
4.088843557160889e-8
2.460633700274408e-8
6.620280454648785e-10
4.844790654926016e-8
4.6180276529587193e-7
5.256685802174229e-7
1.3323688718799448e-6
9.77502893062195e-7
6.599816608851371e-7
4.528344989274175e-7
2.8411284213401094e-7
1.660708242836294e-7
9.144639091275321e-8
5.476073517571135e-8
5.2029114547092386e-8
6.094301665762298e-8
3.6358912203420614e-8
8.169671226095473e-8
1.5050315675416785e-7
9.174672276467926e-8
1.960931901125031e-8
1.7596522746266756e-8
1.9781105430633586e-8
1.5037097598344195e-8
1.2934421431555803e-8
8.135049113809935e-9
2.707356359338373e-9
1.2825903487816257e-8
2.683864702089811e-8
4.75679300924447e-8
5.4133414366554843e-8
3.7611287150232365e-8
2.045145933684595e-8
3.539710556605529e-9
1.7669495961736372e-8
3.354854381236676e-7
5.831177040004081e-7
6.975336663881291e-7
7.727639972068023e-7
6.356359810502695e-7
5.164616850249355e-7
3.8990600161528735e-7
2.7998434159881536e-7
1.987970397935536e-7
1.3887249747682196e-7
9.592125180078103e-8
1.973284911173825e-7
2.427690498824687e-7
1.4493549275538372e-7
3.805550918005055e-8
6.91492648389194e-8
5.982008419754876e-8
4.784884255043954e-8
4.520836980682581e-8
3.183717071403185e-8
6.992174179664185e-9
4.3436189515891726e-8
7.129516725216146e-8
7.732032242095336e-8
7.21166225399444e-8
6.136720136574156e-8
4.590905729667797e-8
2.4167750105636243e-8
1.312177155785678e-8
1.0494973871720888e-7
1.9026066883131053e-7
7.303120613140568e-7
3.2436063454833435e-7
2.8386722456584182e-6
1.223488481327133e-6
7.129116193118437e-7
4.1630531985760774e-7
2.2408461364787804e-7
1.1284386060411025e-7
5.616802791283791e-8
5.45354082580524e-8
8.148545129624346e-8
4.9880830694973845e-8
9.45932379380142e-8
1.814020451358369e-7
1.3689829824933895e-7
3.8146232249089014e-8
1.6921648948986966e-8
2.826729838288884e-8
2.1564313629224262e-8
1.8380965359729013e-8
1.4444535649305601e-8
6.100610727216332e-10
1.3854844395380068e-8
3.215175622523267e-8
5.744073660963795e-8
6.094347527196198e-8
4.559203256087878e-8
2.8744044031457338e-8
1.0699660604793532e-8
1.3201020061148751e-8
5.6740455671035025e-8
4.23300614982805e-7
4.907987078501041e-7
1.344928351226644e-6
9.934212650662558e-7
7.042830872240329e-7
5.066468150872839e-7
3.4227951489665505e-7
2.270734831860078e-7
1.5156448767534084e-7
1.0028580872911092e-7
7.202871419799739e-8
1.56139851622188e-7
2.393003461561199e-7
1.8185766528174803e-7
6.48228990674355e-8
3.648461425961439e-8
6.309783155362798e-8
4.732604295974536e-8
4.27410444858137e-8
3.654016554104203e-8
4.0485030096902595e-9
3.087888218855506e-8
6.44518536738806e-8
8.156321567419174e-8
7.87367387282118e-8
6.763481692205585e-8
5.168817650543949e-8
3.1111225706497544e-8
1.5562194600510394e-9
5.5297136413297914e-8
6.01962404587618e-7
6.881779374778329e-7
1.7526888559007044e-6
1.2928075114393316e-6
8.729767449393875e-7
5.98435651121646e-7
3.741192570095972e-7
2.159454543637219e-7
1.1417082723625086e-7
6.334637432147035e-8
6.075183194006705e-8
7.6839620630884e-8
4.316082965245967e-8
9.948936625309296e-8
1.9140615856362465e-7
1.192633226699662e-7
2.8682584679562023e-8
2.0943618122982093e-8
2.598732840023591e-8
1.9612970025397878e-8
1.674690797848686e-8
1.0989491438949996e-8
2.95682045490898e-9
1.5954704158682594e-8
3.363576037139226e-8
6.060889724376169e-8
7.344642715158864e-8
5.1663713032173325e-8
2.8107322507428512e-8
4.915628511308517e-9
2.4393304964991867e-8
4.386638908643823e-7
7.550998845509411e-7
8.747994860220373e-7
9.82158636194585e-7
8.134244850164993e-7
6.647650308438587e-7
5.051117569636925e-7
3.652688653321414e-7
2.620419462495875e-7
1.8627268050164684e-7
1.3115858575776554e-7
2.617521800999203e-7
3.074532346657042e-7
1.6799888328626785e-7
3.8854110564255935e-8
9.138756548367947e-8
7.682796801294082e-8
6.22563500531624e-8
5.928790208049089e-8
3.944779322706577e-8
1.2289306474070355e-8
5.9209777745658916e-8
9.22354931276775e-8
9.877021482330476e-8
9.236000742936463e-8
7.875376519963419e-8
5.8863673435332016e-8
3.1059884709701296e-8
1.469536043338486e-8
1.1731366464769724e-7
2.565447368833664e-7
9.721519678579642e-7
4.2942970100290345e-7
3.7701908451695227e-6
1.639245737555437e-6
9.55418532671608e-7
5.569790681788813e-7
2.9734816623394173e-7
1.445583982108906e-7
6.328873840389594e-8
5.8536188404390605e-8
1.0038456350845883e-7
5.976792226575776e-8
1.1605641543952409e-7
2.3214624882921454e-7
1.7870688575425075e-7
5.402045718775296e-8
1.813593118857608e-8
3.747066630046604e-8
2.849347259909069e-8
2.40363779225019e-8
1.9280755505492564e-8
1.6870719976324936e-9
1.7202086669313148e-8
4.0601351880315165e-8
7.463223907822905e-8
8.402454084596191e-8
6.3208027910868e-8
3.9876470416014253e-8
1.4881342685337867e-8
1.858564564934499e-8
8.040878500681062e-8
5.571644067458139e-7
6.42658453482336e-7
1.7101841429903526e-6
1.2830186534082058e-6
9.153415342552065e-7
6.624636762123325e-7
4.5048047555132276e-7
3.0140528241929056e-7
2.0434433759741853e-7
1.3847950133981778e-7
1.0034727960908066e-7
2.127694460903199e-7
3.118709167807154e-7
2.1409792025140448e-7
6.976577766219412e-8
5.1423441104955675e-8
8.175904725025536e-8
6.18338306893556e-8
5.6637641380232927e-8
4.707490626944072e-8
2.0189073548512757e-9
4.396609151368261e-8
8.615300718157634e-8
1.0503336131684712e-7
1.0123169410618919e-7
8.728624930329539e-8
6.678563853486969e-8
4.0206646181904955e-8
2.8874335601978165e-9
6.426015419870474e-8
8.053627680069997e-7
9.207607707441844e-7
2.3506599348673223e-6
1.7491131483553443e-6
1.1805442414278641e-6
8.080792815413407e-7
5.024757370326788e-7
2.8491490175338453e-7
1.4264285110998152e-7
7.184307386514936e-8
7.17142615885239e-8
1.0033181810256364e-7
5.038132106330554e-8
1.1757169290176244e-7
2.4135893953535087e-7
1.5236844592098565e-7
4.1209842492952965e-8
2.278472780449545e-8
3.4115142180892684e-8
2.5536868038201384e-8
2.156699639048774e-8
1.490357395466157e-8
2.8228942071603104e-9
1.9430251996026933e-8
4.138313934619037e-8
7.584918074064385e-8
1.0010965601405921e-7
7.225558219692811e-8
3.9330917660875414e-8
7.185769252139775e-9
3.30517707783853e-8
5.781971275374172e-7
9.852752650712398e-7
1.0902956192969207e-6
1.2522248397954561e-6
1.04923895045245e-6
8.65845465092595e-7
6.648472955816436e-7
4.859730253753912e-7
3.533829181126866e-7
2.5637367845065076e-7
1.8445817760472147e-7
3.5456452267611537e-7
3.863700841943707e-7
1.8674949226988395e-7
3.6011822165407067e-8
1.2336968303930568e-7
9.99265096492129e-8
8.255875177334481e-8
7.937118241840605e-8
4.784253035640111e-8
2.2700251339933786e-8
8.335621068774667e-8
1.2118662348905397e-7
1.281646442864608e-7
1.2043917432673804e-7
1.0310930424918762e-7
7.705640543484473e-8
4.0731955918358123e-8
1.6472176020971735e-8
1.3188281477379822e-7
3.1874424453747983e-7
1.3298526934398475e-6
5.773176370994792e-7
5.071919237562284e-6
2.241835384108379e-6
1.306755948498361e-6
7.599421676524263e-7
4.0070872383279164e-7
1.851348186044847e-7
6.62576951179403e-8
5.9270935543184604e-8
1.2749443301616104e-7
7.049040828322855e-8
1.3781747434817323e-7
2.9304768751144826e-7
2.2882252334625855e-7
7.475636670816617e-8
1.547022912102616e-8
4.930505028210216e-8
3.748609367856419e-8
3.115797664693321e-8
2.5580045456399933e-8
3.795795927129151e-9
2.069456393469503e-8
5.004193207719237e-8
9.476182861646659e-8
1.1681750550535218e-7
8.897868046651402e-8
5.6136545365916174e-8
2.118261723396823e-8
2.527827639196864e-8
1.0881318287862734e-7
7.364307412876516e-7
8.481267964436881e-7
2.1588781558476088e-6
1.6640571796929709e-6
1.2005622560797804e-6
8.780073923451489e-7
6.036456606444196e-7
4.089206294753757e-7
2.825175220121112e-7
1.9642094581729772e-7
1.4334919084444155e-7
2.9680293862050487e-7
4.0701909138656687e-7
2.402315653171444e-7
7.057156839696394e-8
7.294547062649673e-8
1.0700892516681026e-7
8.205396995133935e-8
7.666821082377353e-8
6.035348024957734e-8
4.2148755151149514e-9
6.557905117645751e-8
1.1724594892083777e-7
1.3701177598276488e-7
1.3223312923201234e-7
1.1479813502474292e-7
8.809714816493442e-8
5.309090680462158e-8
5.134442015413437e-9
7.481455298474498e-8
1.1068705693536587e-6
1.2574555549015422e-6
3.198022134192287e-6
2.421106053434773e-6
1.6339370414212345e-6
1.1169463607878957e-6
6.89368365239915e-7
3.8041980733036736e-7
1.7457182674410125e-7
7.439998897300248e-8
8.268704092007829e-8
1.347672731534504e-7
5.616271606103813e-8
1.2984054985114612e-7
2.953773830953232e-7
1.9066693136508553e-7
5.775579480226049e-8
2.0023453485459158e-8
4.439177562130309e-8
3.2976971901720424e-8
2.7396613470317042e-8
2.00908085538683e-8
1.8381907312005397e-9
2.2845178521864858e-8
4.936206249939524e-8
9.185736019317964e-8
1.3449972681206103e-7
1.0324281390106955e-7
5.629814688433532e-8
1.1201175860349956e-8
4.320738874242254e-8
7.661028687261666e-7
1.2884799709473532e-6
1.3324153915665032e-6
1.5886055719996227e-6
1.3563599856258467e-6
1.1367486172624177e-6
8.872895737608796e-7
6.587683980737912e-7
4.870715619777088e-7
3.611616304295031e-7
2.6574074419845727e-7
4.856874426981945e-7
4.67084828326881e-7
1.9403864171513253e-7
2.787942224049635e-8
1.694063333625837e-7
1.3020014483830312e-7
1.1091950580171344e-7
1.0751278093116403e-7
5.329663024480517e-8
4.389532103088291e-8
1.2022970279895326e-7
1.605743815911925e-7
1.6822559993502703e-7
1.595544089924218e-7
1.376291276548123e-7
1.0300031271210563e-7
5.465530609040439e-8
1.756448324073764e-8
1.4617193052183882e-7
3.537897530277077e-7
1.8753084347924224e-6
7.866339039254584e-7
6.848436089709583e-6
3.134613340470234e-6
1.8298776806820402e-6
1.061964722144765e-6
5.495438971563284e-7
2.3298371387628958e-7
5.109714637159564e-8
4.433627019431527e-8
1.6323830573895222e-7
7.864760520370524e-8
1.5210048646758663e-7
3.559967477086409e-7
2.8609654595590385e-7
1.0091084387855917e-7
5.1344666519688575e-9
6.351395422818292e-8
4.881696768346018e-8
3.972582256687725e-8
3.3381497774393985e-8
7.702167276989045e-9
2.3674884810954252e-8
5.938433232752688e-8
1.1550547324167139e-7
1.6208006528968255e-7
1.2785235708239754e-7
8.066009982496455e-8
3.110499831373486e-8
3.2463424398795645e-8
1.3712853888267488e-7
9.748586803829487e-7
1.1239579046690812e-6
2.6703692669682853e-6
2.153779585825701e-6
1.5832878568985115e-6
1.1778252111976514e-6
8.239500967315961e-7
5.677867185987139e-7
4.007484723555547e-7
2.8584510883282103e-7
2.0968541850615089e-7
4.189534608212987e-7
5.156284558659621e-7
2.4879801452896683e-7
6.541047030284317e-8
1.0313210006627053e-7
1.3918824410581887e-7
1.0965523251861774e-7
1.0525448610980177e-7
7.337979983986939e-8
2.1181923207965034e-8
1.0212909358665255e-7
1.6049906472788763e-7
1.7999376009017028e-7
1.7503126532305102e-7
1.538593463593577e-7
1.1883653734142803e-7
7.192449341495902e-8
9.617674154615799e-9
8.496816398755933e-8
1.5687791932566672e-6
1.7527388242340799e-6
4.3716459481036845e-6
3.4361457794523496e-6
2.3265051630045577e-6
1.5925729314709592e-6
9.740446292661934e-7
5.139529765488152e-7
1.9823224569268196e-7
5.129659050470233e-8
8.397029801905452e-8
1.830205873140083e-7
5.649961298367434e-8
1.2287206167770164e-7
3.3671828770219894e-7
2.3362062549079586e-7
7.905244670105782e-8
8.298628780196632e-9
5.6367861436729014e-8
4.193166680022068e-8
3.398257929819794e-8
2.650644889955914e-8
8.172986695455491e-10
2.542119384516196e-8
5.6185214300677173e-8
1.0563778822319827e-7
1.703094607525274e-7
1.5143064269676435e-7
8.330150360497187e-8
1.887526721147783e-8
5.293420746891369e-8
1.019177817439368e-6
1.6771015574000313e-6
1.5645917472511839e-6
1.9832140477251485e-6
1.7448957300922508e-6
1.4985348569956973e-6
1.1996665300003692e-6
9.105383958781154e-7
6.856532388831479e-7
5.174959879138835e-7
3.8654731560395427e-7
6.538025241285649e-7
5.120056236902862e-7
1.8317328376892708e-7
1.372976834480593e-8
2.3508106158372645e-7
1.667169410729956e-7
1.4932623133746506e-7
1.4352914833953802e-7
4.232964333719722e-8
8.799879936268563e-8
1.7441632698676494e-7
2.1261743321359234e-7
2.2227968223606307e-7
2.1452716374658176e-7
1.8776445524228763e-7
1.4130560784762421e-7
7.599083719405786e-8
1.5073659972320552e-8
1.551710837742154e-7
3.6309977850157443e-7
2.7485900623706065e-6
1.0851021657954636e-6
9.113242542054404e-6
4.506807893831287e-6
2.6508569207968385e-6
1.5421875294814294e-6
7.752786222185687e-7
2.745600470638011e-7
3.3421388592703897e-8
3.327418070954224e-8
1.9420002319598022e-7
7.401185780178333e-8
1.402420794513519e-7
3.9506278855306227e-7
3.4754239996145685e-7
1.338734037124397e-7
1.615578591438177e-8
7.667033921645937e-8
6.251812002405588e-8
4.9320959254582316e-8
4.2174973402773186e-8
1.4568563949659073e-8
2.490906067406918e-8
6.657981775212317e-8
1.3199684524331713e-7
2.145614084396402e-7
1.8931913607917807e-7
1.1987041910451043e-7
4.783646531847905e-8
3.7497775351604925e-8
1.5682918892822987e-7
1.2911279764153537e-6
1.4905725719081268e-6
3.1696404563284695e-6
2.7578433121937495e-6
2.0920438152901226e-6
1.6001379626438327e-6
1.1502642260054389e-6
8.108163405197193e-7
5.841291537291486e-7
4.2434172806730177e-7
3.1041461639855875e-7
5.76448312827591e-7
5.840224908288983e-7
2.2767143369103254e-7
5.3598736131294545e-8
1.4250886009885819e-7
1.7425473134131793e-7
1.4506530486633783e-7
1.4315109061470072e-7
6.948177734869776e-8
6.580921665662323e-8
1.6257416541091122e-7
2.1707129124818465e-7
2.3627754791947967e-7
2.342909935444176e-7
2.109626760034035e-7
1.6537402216854064e-7
1.0164731291397841e-7
2.0488132978393878e-8
8.916688770347303e-8
2.3140099572775932e-6
2.495163314478815e-6
5.87702790145286e-6
5.024075212302883e-6
3.456702548872216e-6
2.3963149860734274e-6
1.4557249546024282e-6
7.046361379904329e-7
1.5544213491390962e-7
7.901990988792348e-8
3.056208799540312e-8
2.3053688088718306e-7
4.5001290447756763e-8
7.261119040413255e-8
3.1991011919350766e-7
2.765698417151918e-7
1.0662777475721808e-7
1.4560878169217338e-8
6.56255437194678e-8
5.210352118226345e-8
4.062542135422956e-8
3.3362360651421064e-8
6.540492913156298e-9
2.58142507640218e-8
5.96419619001335e-8
1.1240798733917075e-7
1.9212804823742503e-7
2.2418057216276585e-7
1.302343445268409e-7
3.506277222467243e-8
5.731839713149664e-8
1.363373552960307e-6
2.143727386423864e-6
1.7004853572310958e-6
2.389405674007806e-6
2.2079067251450716e-6
1.9720583011801973e-6
1.6426411352273913e-6
1.2853273828433662e-6
9.815033059116305e-7
7.374284249651993e-7
5.374343477718232e-7
7.788186546102714e-7
4.516636669632362e-7
1.483231149086334e-7
5.738166756730025e-9
3.133999783949886e-7
2.0391129271561659e-7
1.9582895716616365e-7
1.6605878332536407e-7
2.8322489015910823e-8
1.760845766508055e-7
2.467123801478557e-7
2.7757638906301613e-7
2.933242089581995e-7
2.9271832378271344e-7
2.6424516961235966e-7
2.027115967296828e-7
1.140560101394929e-7
8.809283969995318e-10
1.4733216752837784e-7
3.4464558023052093e-7
4.260773580953882e-6
1.5101940310619999e-6
0.000011472596739711084
6.7521969701077665e-6
4.092143350112606e-6
2.437812378839809e-6
1.1692567829523618e-6
2.1673821514482472e-7
4.5556525385775875e-7
3.9954516525976874e-7
9.895064317497006e-8
2.7723687020371033e-8
6.462623612485595e-8
3.402348818734978e-7
3.9536565690772597e-7
1.7679795886641131e-7
4.878441654726135e-8
6.934937125738548e-8
7.821319068159055e-8
5.8783216230480345e-8
5.024062787944376e-8
2.5736089368313968e-8
2.206447613856629e-8
6.82717513269184e-8
1.3643650038859977e-7
2.439721729851061e-7
2.884728255396486e-7
1.9002618335272235e-7
7.974203476089612e-8
3.3579777747183173e-8
1.5882487008949284e-7
1.714123069357546e-6
1.967591039592053e-6
3.458785508061396e-6
3.431083378124023e-6
2.7523395919277726e-6
2.2072648161026285e-6
1.6588306675627882e-6
1.2029231140939151e-6
8.724699613496429e-7
6.225756696931706e-7
4.326391450673495e-7
6.643115551147017e-7
4.693293839996028e-7
1.6193574949421682e-7
3.404232155239781e-8
1.7844319909166849e-7
2.0559320214288135e-7
1.8263830896710014e-7
1.6655960747754869e-7
2.203060973048331e-8
1.7642304655690865e-7
2.4950565997701925e-7
2.8311897570359443e-7
3.0510696854371714e-7
3.152948915526694e-7
2.988827508478825e-7
2.4428106098283874e-7
1.586445796522819e-7
5.426838225675504e-8
6.905191024149063e-8
3.598489001342009e-6
3.604289824498493e-6
7.32861063744987e-6
7.561168410472976e-6
5.567102140504882e-6
4.104205757788275e-6
2.5498554170041783e-6
9.557123193275226e-7
4.0249433929893547e-7
7.408110497860689e-7
2.9370187597996213e-7
1.2057295810621384e-7
2.5164717344872617e-8
1.8056166292254557e-8
1.5607126607232145e-7
2.7631565047440036e-7
1.4100948302443885e-7
4.535929467446542e-8
4.337929173768522e-8
6.284083436974852e-8
4.5840114722859534e-8
3.8221379527734375e-8
1.726711236545262e-8
2.1432676488132958e-8
5.6372113298172415e-8
1.05520659004733e-7
1.832875659705884e-7
2.707237946760471e-7
2.2029776635448353e-7
7.568394533700643e-8
4.4068795673756926e-8
1.8343924032508635e-6
2.5600455594783198e-6
1.546356558754814e-6
2.634892197615331e-6
2.653359857552795e-6
2.533591967119782e-6
2.251481774696343e-6
1.8333314945647569e-6
1.3811175601699196e-6
9.523545469438837e-7
5.839620664213995e-7
5.547690784426607e-7
2.292282213747027e-7
7.834572722741848e-8
2.4733252658099722e-8
3.3384929621068095e-7
2.846294416447497e-7
2.43839044035798e-7
1.3728341758412062e-8
2.5205750682371503e-7
3.2175542507941624e-7
3.316919356334274e-7
3.500242306104432e-7
3.7790599426295444e-7
4.0021415787664045e-7
3.8962593985690905e-7
3.2321370953475e-7
2.11313138826717e-7
7.717155833169492e-8
7.339897762698654e-8
2.500108208032092e-7
7.068053793715664e-6
2.030676827783477e-6
0.000012127795021579995
0.000010667006837582522
7.444726435867017e-6
5.20211395892679e-6
2.2637145857737306e-6
1.2281030983088803e-6
2.7061320661409097e-6
1.8488235573635628e-6
9.299806194429197e-7
1.1544375057834359e-7
5.699272521125533e-8
7.657546338611381e-8
2.951885613001577e-7
2.2327294393141987e-7
9.160395531188995e-8
1.451296944012963e-9
9.321463990649271e-8
6.529881735121969e-8
5.3059809789358006e-8
3.922492307640702e-8
9.024996957531466e-9
5.80342801771787e-8
1.164242742133217e-7
2.110986583761117e-7
3.41190960702697e-7
3.3520018006429764e-7
1.6081111854316628e-7
2.1884192550434393e-9
1.256717464505829e-7
2.2842899703678814e-6
2.4976267707088915e-6
2.9887827434860252e-6
3.840068350678121e-6
3.470653735567168e-6
3.055023268891902e-6
2.493396453905871e-6
1.8608537887599841e-6
1.2696486897561417e-6
7.664372941894848e-7
4.04984933018371e-7
3.523412884485121e-7
1.395099724561668e-7
4.791121393773074e-8
8.545868431014687e-9
9.692246572076403e-8
2.6312885839393405e-7
2.0502529467505445e-7
1.1136800805708737e-7
3.922657167955495e-7
4.5332974301557134e-7
4.0377741648801054e-7
3.6517167202249075e-7
3.7435114219115355e-7
4.004407695405266e-7
4.206452619550949e-7
4.0545531989216084e-7
3.346127122654379e-7
2.2452586794205517e-7
1.0106887931871043e-7
4.8439941282855615e-6
4.467174810624314e-6
6.221340501124329e-6
9.274420419945715e-6
0.000010185148833533283
0.00001176728048160198
9.8118873935267e-6
1.1592610517527426e-6
3.6522696678606633e-6
3.038332644241817e-6
2.3628811930082773e-6
1.4086498482156151e-6
9.895145508553773e-8
1.250686226940086e-8
4.639582570903244e-8
6.099931104354515e-9
8.725719307956185e-8
6.310987388915086e-8
2.0754200826112335e-8
3.097310867372611e-8
4.343497854325052e-8
3.207539282037894e-8
2.475744604906056e-8
5.596073445207694e-9
3.942640299758048e-8
7.15713771731704e-8
1.1947292802023422e-7
1.8850396391479614e-7
2.3418545031376508e-7
1.8279268479901288e-7
6.35255410693655e-8
1.7718621014526593e-6
1.9166724262720445e-6
5.443526860271186e-7
1.8404605373108237e-6
2.237815702744682e-6
2.4359477470211796e-6
2.4172353806609986e-6
2.0492068343891627e-6
1.3710696927312834e-6
7.200310840388449e-7
4.915874290416931e-7
2.6320321327258694e-7
9.397773598536392e-8
5.037478718134071e-9
1.15956299509324e-8
9.39862691990663e-9
3.302200758119702e-9
4.83113679533012e-9
1.7351027961286068e-9
5.184054114035257e-10
1.0463907056042797e-9
2.471747123138299e-10
7.856154563902164e-11
5.17825307938004e-11
1.6158211936788018e-13
3.5852975985800966e-13
2.8927920645854383e-13
1.4499932283755833e-13
5.918474099127827e-14
0.
5.3521998285698916e-14
7.467219133507002e-13
2.0737973743718857e-13
2.699430455071667e-13
4.5423775778808344e-13
4.55074526893177e-13
4.3602212698374153e-13
4.508158158597486e-13
5.220295569258695e-13
6.942696338865338e-13
1.128822392887858e-12
2.8316657605771728e-12
2.08911234283321e-12
2.2746295591338464e-12
3.110085536220826e-12
4.299235406063581e-12
9.66547723693414e-13
2.3450391734441143e-13
3.0995526616052674e-14
2.8914686907717854e-14
4.038002910036027e-14
3.355965036785556e-14
0.
0.
2.9165299356468236e-14
6.200701154453927e-14
1.0260890571104383e-13
1.528100411614982e-13
2.1495348025886622e-13
2.9200230790153434e-13
3.8771145587941673e-13
5.068765809421947e-13
1.803241637443021e-11
1.2474642050139723e-11
1.065292719629398e-11
1.0340618144943656e-11
1.0765199507097487e-11
1.1628144724740526e-11
1.2805339309695749e-11
1.4247629568094939e-11
1.5942635257785456e-11
1.7898394784968055e-11
2.0135947056146345e-11
2.534944025632188e-11
2.7631835412085515e-11
3.344620427795981e-11
5.193878063938161e-11
1.0238628025845977e-10
2.493623574753079e-10
8.296343068497843e-10
6.950357605959896e-9
2.34205099215022e-8
5.407234403336845e-9
2.9859319274559125e-9
5.034892090090941e-9
5.4333218098844756e-9
4.362348144779567e-10
6.286873094097635e-13
0.
0.
0.
0.
0.
0.
0.
0.
0.
0.
0.
0.
0.
0.
0.
0.
0.
0.
0.
0.
0.
0.
0.
0.
0.
0.
0.
0.
0.
0.
0.
0.
3.160987084874823e-14
4.7538008741962156e-14
7.179150653762984e-14
9.992208343160182e-13
1.7051236877634976e-12
2.659615682226946e-12
3.982117256386882e-12
5.738910943575729e-12
7.990019547623928e-12
1.0727620342906898e-11
1.3783819940469024e-11
1.670813089172336e-11
1.8641188783085424e-11
1.8237961152815775e-11
2.7951381575606283e-11
2.5846887917097662e-11
3.32778421334353e-11
3.474514228358277e-11
4.16342891419881e-11
5.361067649938044e-11
6.967008164915556e-11
9.629912276092585e-11
1.5325562527637386e-10
2.794569154776733e-10
5.043709662890641e-10
6.352794690674805e-10
6.957064297204981e-10
7.943602824096484e-10
9.529364153032296e-10
1.1886252412774865e-9
1.5271527644658974e-9
2.007347250720376e-9
2.686538104290662e-9
3.6487067770177745e-9
6.353366051215891e-8
3.8987028536315334e-8
5.362942202197197e-7
1.8307446686998223e-7
1.098689337592188e-7
6.612996807575053e-8
3.842951526911285e-8
2.100697248855699e-8
8.873759531405002e-9
3.990617095890099e-9
8.372999705012924e-9
1.261459621404756e-8
3.30091479856112e-8
4.890587792440982e-8
3.5294024027974765e-8
1.294601248516173e-8
1.1652897060718366e-8
1.0902572850140464e-8
8.24676542464726e-9
7.455911170825208e-9
5.209913568115558e-9
1.2028630533577127e-9
7.2593779757355985e-9
1.4715849944406707e-8
2.1213281917298406e-8
2.0226360790114693e-8
1.5888538747370785e-8
1.0699184776430218e-8
4.3645147685056116e-9
6.485195935511029e-9
3.912435749694333e-8
1.3132294923575607e-7
1.6090304148115676e-7
3.237624619982377e-7
2.5220437152055995e-7
1.7148089492925294e-7
1.206016876905664e-7
8.017309743518916e-8
5.568336684667277e-8
5.783612129719627e-8
8.250641268519671e-8
5.817379595501903e-8
4.842383041409424e-8
5.4720057616255834e-8
3.478030177285688e-8
9.910142746293022e-9
8.212677726928616e-10
6.1160561394378446e-9
5.3900524042006464e-9
4.4258901928551505e-9
3.966236093641638e-9
1.8986505429762924e-9
1.5195237972528733e-9
5.201178906402741e-9
9.69529157560541e-9
1.0464411891538698e-8
8.534136481596005e-9
6.0936718202368184e-9
3.5182541923843404e-9
8.083697901554659e-10
2.3208213135702655e-9
8.748791256126646e-8
1.1728977558963843e-7
3.245130043233051e-7
2.481793301886554e-7
1.80594931678127e-7
1.3269426809135245e-7
9.15500283280225e-8
6.133204786888752e-8
3.979733260341802e-8
2.393310663963971e-8
1.5547000197025273e-8
1.4435637502238387e-8
2.8893670308226714e-8
5.834184538088202e-8
5.676855488274509e-8
2.769888286211982e-8
1.9403477356869265e-9
1.6515400481528037e-8
1.1669478163594695e-8
9.930615317770099e-9
8.671335117297266e-9
1.6256844422844897e-9
6.269969613428088e-9
1.4784098462797163e-8
2.510495606269942e-8
2.8788383205939053e-8
2.412115114361124e-8
1.727226506432693e-8
9.780261313925234e-9
5.940700554562776e-10
1.5188553491596238e-8
1.7354000196096249e-7
2.8798606423558844e-7
3.754836178744181e-7
3.7739203916861224e-7
2.8141907143724254e-7
2.1111306486200342e-7
1.4546383282065307e-7
9.284540759462922e-8
5.793821276471057e-8
3.960364328244031e-8
3.457758953792413e-8
4.253942955790532e-8
7.584082848680705e-8
7.312170714051422e-8
2.5690172897833443e-8
2.0241146954171855e-9
1.3048234645621306e-8
1.0513126590423295e-8
8.712136143720912e-9
7.75702525782576e-9
3.1769277763425913e-9
3.818453844031028e-9
1.163900791825124e-8
2.0557735285724915e-8
2.0729928633947798e-8
1.6836487135502037e-8
1.2141997104047993e-8
6.872980381565795e-9
4.857173300084235e-10
8.822413139937885e-9
2.5791516284317023e-8
1.8205812380010822e-7
1.2370701018323593e-7
8.653326694347996e-7
4.22963434163202e-7
2.692975811752732e-7
1.7423532764234e-7
1.0832953015651078e-7
6.756392438890787e-8
4.1546596732564715e-8
2.573798681825206e-8
2.198279495637068e-8
4.6195039701649066e-8
8.91724164182647e-8
9.164394984698671e-8
4.671125242578973e-8
1.0597199604794614e-9
2.844182099548272e-8
2.0457046251796204e-8
1.7348418311105744e-8
1.5987266076261217e-8
5.782590673670853e-9
8.48134434780413e-9
2.2511534697518775e-8
3.526556100574095e-8
3.721601757833511e-8
3.248260922643738e-8
2.5224944180865474e-8
1.6305540526427363e-8
4.42621388504787e-9
1.7092366857886072e-8
7.776340621540222e-8
2.870514560979048e-7
2.742859256924194e-7
8.898230365333925e-7
5.674455447812183e-7
3.6284022233305325e-7
2.368971309730391e-7
1.4150590029490077e-7
8.003426234226717e-8
4.668298673164548e-8
3.8719058915263955e-8
4.47205257404821e-8
3.370470874777329e-8
6.480388477527936e-8
1.0035513966276005e-7
5.200255260063259e-8
9.393192184472781e-9
1.1718931065738608e-8
1.2558184379228305e-8
9.809347646260142e-9
8.616585753182855e-9
5.7804158142707016e-9
1.3019055350078938e-9
8.540397802231503e-9
1.8595527820723467e-8
2.773189889134457e-8
2.4080324229102324e-8
1.7542458707839123e-8
1.0648664125658102e-8
2.949863032996568e-9
7.517251556533005e-9
1.741751892106461e-7
2.380476962376039e-7
5.055570869399089e-7
4.2920906858741727e-7
3.230061141187354e-7
2.4415883750145637e-7
1.7284700645722043e-7
1.1916675301831487e-7
8.210336436417229e-8
5.51804277482852e-8
3.781584600941091e-8
3.090180312745654e-8
6.72651219782631e-8
1.0764480751860751e-7
8.504168290125903e-8
3.313353203417181e-8
1.8736797813659646e-8
2.771906505324522e-8
2.0544370568443342e-8
1.851230680162368e-8
1.447543750058595e-8
8.940663622419579e-10
1.5451083590261722e-8
3.1750006414738226e-8
4.556540989253694e-8
4.549154940998585e-8
3.7428304041882597e-8
2.6833685480730766e-8
1.4993264875898816e-8
4.577655123227822e-10
2.2857467331869084e-8
3.218291818881075e-7
5.188102530264788e-7
7.842447100388764e-7
7.484659015708811e-7
5.440369335364313e-7
3.9777653707160646e-7
2.6389231367832584e-7
1.580641083899277e-7
8.529823100224084e-8
4.48808359900404e-8
3.6568250542400275e-8
5.360992856381587e-8
1.146937069100487e-7
1.4462342794556564e-7
7.084063186946119e-8
1.0000174688524788e-8
2.1918362385948294e-8
1.9528966551284496e-8
1.550414355014956e-8
1.3730400876706119e-8
7.759297442015958e-9
4.132463123522446e-9
1.682084563184027e-8
3.4864059539852924e-8
4.337943554445082e-8
3.55509219882179e-8
2.5813352083330126e-8
1.4978832427128722e-8
8.424681652924426e-10
2.391877022502701e-8
7.988125743971106e-8
3.066082573558809e-7
2.1496892476111073e-7
1.3139788587710221e-6
6.798277420364255e-7
4.3924353870187075e-7
2.888053881982202e-7
1.8282249344254378e-7
1.1808640389827808e-7
7.874753240447301e-8
5.4042143777913005e-8
4.3900629323877925e-8
9.229810458862288e-8
1.527109786331463e-7
1.3282443330736749e-7
5.635884806141349e-8
1.4794599513013878e-8
4.568262659628666e-8
3.350547307740159e-8
2.9881963953165104e-8
2.64197033141989e-8
4.591478321967939e-9
1.9372219284578983e-8
4.202895818848627e-8
5.6335030426872694e-8
5.6423435377361236e-8
4.932805889558239e-8
3.844909934823468e-8
2.4830029590221677e-8
7.065534893064746e-9
2.2128645477111e-8
9.06455816797756e-8
4.999185244449024e-7
4.730366876368672e-7
1.6145454141422085e-6
1.0195691333872909e-6
6.456418015538784e-7
4.1483453211039417e-7
2.3998254031345106e-7
1.2423469081204288e-7
5.5209366862806235e-8
3.413055229860095e-8
5.264834726390477e-8
3.853966882772781e-8
8.624316807729262e-8
1.6236654150627984e-7
1.1611229236082549e-7
3.230192264512983e-8
1.3242659499746635e-8
2.1411312631726174e-8
1.6485141278543913e-8
1.3980571067909953e-8
1.0592932109273958e-8
2.4131593716597364e-11
1.1252029856800003e-8
2.6242700491219267e-8
4.7782787322608135e-8
4.781475286205782e-8
3.4784275788389555e-8
2.128176780994044e-8
5.985524003276523e-9
1.704100324890412e-8
2.869074823950441e-7
3.8803441299939187e-7
7.315431908212857e-7
6.50720927143457e-7
5.014394920228169e-7
3.8656998767220006e-7
2.793875308109843e-7
1.9767121090044244e-7
1.4266476443176592e-7
1.0398630483214391e-7
7.649660113893464e-8
6.170323914609911e-8
1.294031611175375e-7
1.7390412892607283e-7
1.0963186801479852e-7
3.449586508362035e-8
4.550001473467915e-8
4.3981690266187545e-8
3.45255356122654e-8
3.244628735396265e-8
2.0137369847702062e-8
8.32976624730236e-9
3.3341790765406176e-8
5.874018605105299e-8
7.20608451286805e-8
6.872180809882371e-8
5.688089800145902e-8
4.1204786948745824e-8
2.331745210489697e-8
1.6425817165945044e-9
3.0646095616401826e-8
5.587019387186729e-7
9.147161555594649e-7
1.4154879206810853e-6
1.3594984437937212e-6
9.774106047395903e-7
7.050711975228112e-7
4.5522883984490584e-7
2.547094611001117e-7
1.1246234430601844e-7
3.648850470237557e-8
3.4510164532071735e-8
5.690858861188229e-8
1.5195414887451543e-7
2.3737926523704252e-7
1.4622623424860547e-7
4.083182872592293e-8
2.4457157594845903e-8
3.1019133821683005e-8
2.386581792550462e-8
2.0453032034426246e-8
1.4210612287040407e-8
2.2659460900280015e-9
1.9657167862850314e-8
4.467685194584973e-8
7.603069931244e-8
6.662399836399373e-8
4.8040814960932336e-8
2.836585732608302e-8
2.147785227915961e-9
4.909584559721115e-8
1.3959678993324344e-7
4.6410013634441106e-7
3.4196526138532736e-7
1.820121326026613e-6
1.0081523594492953e-6
6.678636592283574e-7
4.502370505848097e-7
2.928045163993406e-7
1.9670469938921308e-7
1.4089983283254598e-7
1.0574019391927611e-7
8.59203007174494e-8
1.7508235623991644e-7
2.472858598495697e-7
1.6792435164554368e-7
5.8440773649177463e-8
4.707399707857207e-8
7.075804537191832e-8
5.460504614398119e-8
5.1480362071046845e-8
3.92275166072027e-8
4.3376663344461566e-9
4.256681924786228e-8
7.292338751266927e-8
8.572377548447153e-8
8.436050111310044e-8
7.444358428244408e-8
5.850931915338684e-8
3.80395179691503e-8
1.1690068622958028e-8
2.8471131469265917e-8
1.0875487599432165e-7
8.62563896642564e-7
8.126895172735017e-7
2.7797639136169796e-6
1.7778507092593922e-6
1.115355056488637e-6
7.055404315673444e-7
3.918385756981614e-7
1.763705980591061e-7
3.9198048663426916e-8
2.17757390280831e-9
6.578832435820553e-8
3.36158255265476e-8
9.264149400655884e-8
2.2881581876535433e-7
2.1382178729000718e-7
8.042705519912077e-8
1.0767852215672358e-10
3.0500240064952444e-8
2.4704776208043203e-8
1.9896247840167792e-8
1.621762339884548e-8
3.681301736999078e-9
1.1569833485543456e-8
2.9639521815821754e-8
5.999770725505843e-8
8.768809112107076e-8
6.523054734720645e-8
3.9906913098047885e-8
1.2373651533757911e-8
3.069500944809346e-8
4.35959271235869e-7
5.946612318911717e-7
9.370498388533234e-7
9.040154616884133e-7
7.267971040293903e-7
5.796964518479085e-7
4.33553122840177e-7
3.1798175406478135e-7
2.411618913840125e-7
1.904124269584167e-7
1.536248917784638e-7
1.2995481705007222e-7
2.3123422947164055e-7
2.532191997297241e-7
1.1764067324027677e-7
2.7494346052332874e-8
9.268219557012431e-8
6.789260539460872e-8
5.8432296045056646e-8
5.516046351082708e-8
1.6402953759677456e-8
3.113303440522722e-8
7.047715029509571e-8
9.954853283408481e-8
1.0899526733531565e-7
1.0312471838149983e-7
8.683612096649618e-8
6.407535530004336e-8
3.7239801383436966e-8
4.93817300915578e-9
4.019858484726048e-8
9.785651123392118e-7
1.6302949651270928e-6
2.4667538087343106e-6
2.453892874335225e-6
1.7527687407063118e-6
1.2505275183291094e-6
7.796659462209821e-7
3.8347831881756073e-7
8.386020289908504e-8
6.863155370324001e-8
2.2350479864064724e-8
1.8497954294469227e-8
1.524358006861884e-7
3.3369915019331893e-7
2.655106401578206e-7
1.0523335473870564e-7
4.6375476981610165e-10
4.208479847699515e-8
3.3692793594571945e-8
2.7176360997371482e-8
2.1508962387350038e-8
3.54329953730392e-9
1.7703046311360968e-8
4.427381411588925e-8
9.071357904968445e-8
1.253227497879701e-7
8.982409693190709e-8
5.383536288357611e-8
8.710893816841867e-9
8.027946784277404e-8
1.5910589866842395e-7
6.563695050486091e-7
5.31894309425479e-7
2.23746831302544e-6
1.4009848487291987e-6
9.731261494634254e-7
6.851942925970807e-7
4.646513424384128e-7
3.266698963264448e-7
2.498102982173454e-7
2.0567955157256543e-7
1.790879552607294e-7
3.13783586414598e-7
3.5922784519658305e-7
1.708328661295651e-7
4.7652506453243933e-8
1.109617653938023e-7
1.0608959769768119e-7
9.05514623371958e-8
8.8506604459661e-8
3.79088069042872e-8
3.716521952916447e-8
8.838354697202744e-8
1.1734594709514846e-7
1.2840525856653531e-7
1.2705653371215504e-7
1.1412982387452513e-7
9.10930889655198e-8
6.024784134458353e-8
2.0831335065045428e-8
3.519455450310899e-8
1.31182868226685e-7
1.5345661312929325e-6
1.4314936325661434e-6
4.666836183424374e-6
3.1372237124916267e-6
1.95762728233664e-6
1.2204933918544596e-6
6.333495920804375e-7
1.9237140545056672e-7
1.3468429825570804e-7
2.1776066226361566e-7
2.6863809434009108e-8
1.2788172088170047e-8
4.7381247360066515e-8
2.458564486444635e-7
3.378543473761239e-7
1.7351262739347952e-7
4.429077882408099e-8
2.721001004979778e-8
3.366063340686437e-8
2.5829521617730243e-8
2.111964037437807e-8
1.0420958814795783e-8
7.932354483459296e-9
2.6368540774952837e-8
5.5162090727436564e-8
1.0684846876366953e-7
1.304518989007224e-7
7.921081478641733e-8
2.8990388437528696e-8
4.436043825101064e-8
6.395373075311484e-7
8.914117366789617e-7
1.0121035950552808e-6
1.1355425710522047e-6
9.852453353687655e-7
8.332468579907842e-7
6.585506495511202e-7
5.069967008396511e-7
4.032941740772933e-7
3.3901793667474947e-7
2.992910888860386e-7
2.796849053434724e-7
3.610104031520986e-7
2.6164446939715693e-7
9.677642472728631e-8
8.810314646051388e-9
1.4745693282712732e-7
1.0128416251604311e-7
9.847254540006831e-8
6.519062853031841e-8
2.9525327616358046e-8
9.196968654447805e-8
1.3181019449109321e-7
1.537252371699748e-7
1.6261826572985347e-7
1.576654705590922e-7
1.3753218199338916e-7
1.0516510755157734e-7
6.47030556519259e-8
1.6221915975290617e-8
4.6840249101822106e-8
1.7853918109599609e-6
3.050962988556788e-6
4.112424721005209e-6
4.5465872501025544e-6
3.3104551082380507e-6
2.387811025865252e-6
1.4307719219485228e-6
4.586835277899347e-7
4.919291547616364e-7
9.437259230913824e-7
5.032123499904415e-7
1.8071616448146708e-7
2.3313370038730254e-8
3.1759328182776874e-7
4.1020238076087224e-7
2.268251210846064e-7
7.280933789157861e-8
2.6047912668766546e-8
4.277763605454347e-8
3.291213083681623e-8
2.6383064918243982e-8
1.3540078967732005e-8
9.35027297769931e-9
3.241907044673679e-8
6.817521008887323e-8
1.3575929827771898e-7
1.956365762715793e-7
1.1676362300554596e-7
3.571823210304833e-8
9.852915826265132e-8
1.7762033881621424e-7
8.900417163170531e-7
8.378843561739437e-7
2.2459700910065927e-6
1.7700785603324852e-6
1.350448751956496e-6
1.027153068550071e-6
7.440803919629327e-7
5.500313543316906e-7
4.390008176659869e-7
3.8295008326386395e-7
3.7542760167532e-7
4.591337749343794e-7
3.171353059002574e-7
1.1948831463637807e-7
1.7240328764995526e-8
2.144613009570027e-7
1.545783923582231e-7
1.5144180270250317e-7
1.053463610688454e-7
4.292904432117176e-8
1.218828260765257e-7
1.577103860129407e-7
1.7902281393221366e-7
1.9356162170211657e-7
1.9719443974285805e-7
1.8369638330680578e-7
1.5174297314366443e-7
1.0495419334259497e-7
4.5118773536842625e-8
3.346825977921519e-8
1.4781460827407097e-7
2.9202644829902585e-6
2.7173374707879075e-6
7.447283494646391e-6
5.841135655801967e-6
3.7325116536961773e-6
2.3571024158433143e-6
1.0518345326642449e-6
3.364349270505041e-7
1.8426388326713488e-6
1.6197068324758963e-6
7.222442048185978e-7
1.7969452150424388e-7
9.616373147563566e-8
9.079786274687047e-8
3.572773711071096e-7
3.250547236758889e-7
1.469768075408387e-7
2.636339947230225e-8
3.020396784436415e-8
3.0456617197386946e-8
2.3257948697177022e-8
1.6825054791230626e-8
1.218595096504691e-9
1.5844992269741627e-8
3.536648379401094e-8
6.827778179828571e-8
1.284294309948102e-7
2.0685936983884084e-7
9.038825993889985e-8
3.853201190283845e-8
9.86442805022045e-7
1.2923594857382233e-6
7.642123779326748e-7
1.1716619010025306e-6
1.179380913597479e-6
1.1140154596701086e-6
9.70199552342335e-7
8.011820198223591e-7
6.58718133644697e-7
5.487838394977379e-7
4.540650900816507e-7
3.214299086866548e-7
2.248061739562685e-7
1.0108466741387904e-7
3.976503136157119e-8
3.869887783577097e-8
1.9178460304192298e-7
1.7867983735997868e-7
1.2198287514760323e-7
9.070226215625312e-8
1.7936249942991237e-7
1.9819766632706048e-7
2.068661131465594e-7
2.228632475183543e-7
2.4079332483062895e-7
2.4962830277380676e-7
2.371963082323554e-7
1.9879676949107983e-7
1.402699196867288e-7
6.82263245940788e-8
1.7931271979884093e-8
3.3837976750924946e-6
6.273344245684844e-6
5.787953783249515e-6
8.543392320136465e-6
7.313175817137258e-6
6.304313134331289e-6
3.6505184769602683e-6
2.0281199552951035e-6
3.419523356987822e-6
3.0696247049118124e-6
2.7493659607463403e-6
5.683332454321626e-7
1.4980048819635076e-7
3.7038991601982987e-9
2.475694721594136e-7
3.6914006527193226e-7
2.3540243220403556e-7
7.84928930200074e-8
8.477573049215864e-9
3.185725184477506e-8
2.54343837589092e-8
1.876617568000572e-8
6.444325563438537e-9
1.130837904549672e-8
2.8728985335730995e-8
5.480300727734824e-8
1.0164017372446467e-7
1.8517416203280547e-7
2.1001507306099478e-7
4.427469698065228e-8
2.0409968737106548e-7
1.2899420972750408e-6
1.4783693959405271e-6
1.2264138469550503e-6
1.6322435310829271e-6
1.5793258047921995e-6
1.4285257660351943e-6
1.1802247512360578e-6
9.237996032778298e-7
7.050698438217195e-7
4.975231547505907e-7
1.793854977742208e-7
1.3528379074397722e-7
6.47146178962496e-8
2.2816032746810177e-8
6.090969001208063e-8
2.242159070024939e-7
2.3197510496496245e-7
2.2543203667763848e-7
1.969926243506703e-7
2.8170867330978213e-7
2.65669772525258e-7
2.5636407950462223e-7
2.697151547821903e-7
2.941099684784905e-7
3.172185786187469e-7
3.2334273023085977e-7
2.973501916601343e-7
2.36632934784364e-7
1.5021341467771619e-7
4.4230216993962924e-8
8.536708152895665e-8
5.849908414665979e-6
6.076545705436475e-6
9.385889101845987e-6
0.000011756782537754052
9.568726115485919e-6
8.872809535975632e-6
8.467407567493944e-7
3.718064829093998e-6
4.899776419761324e-6
6.112088359838086e-6
5.6812000620415355e-6
1.8902087031276064e-6
3.280463103258379e-9
1.1594936908984374e-7
4.8673727634872064e-8
1.1595916703647023e-7
2.6501892292301274e-7
1.9900746893844658e-7
5.503826012055133e-8
2.8842735795548853e-9
1.506513896512791e-8
1.3676320572752691e-8
9.47146575367005e-9
2.2757233206574014e-9
7.577329178167782e-9
1.694385463776851e-8
3.011124556859922e-8
5.087673269571299e-8
8.093980315253255e-8
9.04139346319237e-8
5.373559285490107e-7
5.031061153646952e-7
8.293789028541409e-8
4.956986097944062e-7
7.288564382595523e-7
9.034189145278735e-7
9.705758189287022e-7
8.709473794494759e-7
6.126605193946129e-7
2.9628895985854714e-7
7.248256675576835e-8
2.3476398719518257e-8
1.6974659302718684e-9
1.1938869840988407e-9
2.0317084732922945e-8
6.14982907583237e-8
3.324952946997352e-8
1.758426022043387e-8
1.5783840271758005e-9
2.2358689974239827e-9
4.119004311163513e-9
5.649636491672938e-10
6.886601877298364e-10
1.0689485954692788e-9
4.1634070994553056e-10
9.045603467873831e-11
4.6664951568876876e-11
3.4961168953919275e-12
3.0309543805812097e-13
4.531652525499346e-13
3.0415280594464123e-13
7.217856089826083e-13
1.0559296006135938e-12
1.1546629495004398e-12
1.0362784176593254e-12
8.071919614025803e-13
5.684687626612312e-13
3.553564847466471e-13
1.7412594398792822e-13
0.
1.5006219108153728e-13
3.771526989819118e-13
4.768392918975719e-13
5.9016905658778e-13
7.495502555861676e-13
9.925855606936033e-13
1.4611132992487058e-12
1.4587883128263915e-12
4.1666869316445183e-13
8.850943851590052e-14
0.
5.516173147122651e-14
6.200740889915962e-14
5.6604663467520656e-14
4.486276383427771e-14
2.8593301839653456e-14
0.
0.
4.970560712233809e-14
8.916049593608431e-14
1.380164708889645e-13
1.9858340790811514e-13
1.1501077457383714e-11
8.433552389201124e-12
7.597472646324794e-12
7.648961239724319e-12
8.143931940007403e-12
8.912921671615992e-12
9.887683855765202e-12
1.1044143381117403e-11
1.2380142413406316e-11
1.3905800158232185e-11
1.5639179356516997e-11
1.9009800273903087e-11
1.794561714340023e-11
1.6624573138141595e-11
1.897701447682993e-11
2.8365299183055666e-11
5.024475445084247e-11
9.78548735543828e-11
2.0974947189766052e-10
5.295617189799289e-10
1.919801417760761e-9
2.8763255943042484e-8
2.514619324861339e-8
5.062847529001157e-9
3.549556542711545e-9
8.198704601226758e-9
3.9618556849537125e-9
4.0015987415504575e-11
7.163538302015115e-14
0.
0.
0.
0.
0.
0.
0.
0.
0.
0.
0.
0.
0.
0.
0.
0.
0.
0.
0.
0.
0.
0.
0.
0.
0.
0.
0.
0.
0.
0.
0.
0.
2.582498923313053e-13
4.104476822519281e-13
6.132211183642938e-13
9.001953533089804e-13
1.3029580308823556e-12
1.867127839116352e-12
2.6502548632763146e-12
3.716498231507467e-12
5.121862937682875e-12
6.881936500020966e-12
8.91371414226543e-12
1.0948607792341693e-11
1.051721817914574e-11
1.1100447106491783e-11
1.2519026116350024e-11
1.2388668809322617e-11
1.4426104249719614e-11
1.7608242940973055e-11
2.2853376610733836e-11
3.430568661732635e-11
5.979462481320368e-11
1.1507385785341604e-10
2.3400805654347567e-10
4.5540361723264104e-10
6.136367951811429e-10
6.773442382399196e-10
7.704399187857914e-10
9.193143764457911e-10
1.140984490499082e-9
1.459651731664672e-9
1.911606817133359e-9
3.3993747925788915e-8
6.625600878743205e-8
2.1355464812884928e-7
1.4905973166823005e-7
1.0568764094346522e-7
7.634161628185009e-8
5.196676414160557e-8
3.412837820469788e-8
2.0803623419046692e-8
1.0954705515129082e-8
7.082211574582949e-9
2.1260171503592326e-8
4.1633045088260003e-8
4.149050401798023e-8
2.2316063509653404e-8
2.022971499769173e-9
1.314421843407546e-8
9.166408662895385e-9
7.725213143513141e-9
7.101246825272865e-9
2.7285685728029092e-9
3.7558895036796205e-9
1.0328331874776773e-8
1.6538454566223504e-8
1.7171147353958193e-8
1.4855640486426964e-8
1.1577772034829427e-8
7.13741267582965e-9
1.8146338486491267e-9
3.6738077843893866e-8
2.2534395249014162e-8
1.1252189374314677e-7
7.62136419996259e-8
3.1348428407555783e-7
1.654608401240976e-7
1.0078810868438791e-7
7.143039491343284e-8
3.97074376933979e-8
2.583187654807212e-9
4.209698366042393e-9
5.638858424889849e-9
4.849932185048696e-9
3.47080656865771e-9
3.3162313098214916e-9
2.791313374134502e-9
1.2655715482225598e-9
9.961566098686196e-12
1.2526697427815845e-9
1.656496318895288e-9
1.390042576261355e-9
1.2342586310202728e-9
7.909749979353685e-10
1.178600493483543e-10
1.0346158778539245e-9
2.255133458112277e-9
2.953677847546114e-9
2.4408194411574766e-9
1.6429360498694714e-9
8.38968267444565e-10
7.822024750334034e-11
6.799154881028604e-10
1.5171700741996718e-9
4.7863636897772094e-8
6.857321079430032e-8
2.4592665346177654e-7
1.6767843725823472e-7
1.1892164916812599e-7
8.54814436424506e-8
5.7945143118614275e-8
3.802094350825366e-8
2.3353181139728112e-8
1.2641193207792532e-8
8.330327431405389e-9
2.395732407133283e-8
4.5920392874076654e-8
4.5082567549404864e-8
2.372587099211538e-8
9.7626979277532e-10
1.4151498212752037e-8
9.955350122830194e-9
8.444081024651978e-9
7.72973076229735e-9
2.7584079162256332e-9
4.3090520155284804e-9
1.1510787543086595e-8
1.8119983575224294e-8
1.8639378841167757e-8
1.6075479107604985e-8
1.2465913406783231e-8
7.631437202241968e-9
1.580904672967373e-9
3.607743814990178e-8
1.080103373981573e-7
1.205203991914294e-7
2.50769253026272e-7
1.8673098966719337e-7
1.2510982350394755e-7
8.8488989621481e-8
6.380759438739762e-8
6.975549777337603e-8
2.0581381109489073e-8
1.3537907362573312e-8
1.2406413539852485e-8
1.127545932903476e-8
1.026022622543649e-8
1.5756694746913198e-8
1.0208541644216968e-8
3.2215562158489855e-9
3.353774852557758e-11
2.0292179995979356e-9
2.162247313199062e-9
1.7341478386974024e-9
1.5173477099365925e-9
7.830957735272015e-10
4.333606945721417e-10
1.6267810961969203e-9
3.3572935280974084e-9
5.274577520532305e-9
4.6911663491894355e-9
3.036587286266916e-9
1.5108125438362728e-9
1.6383912329263085e-10
1.1479839081115879e-9
5.1096038422264766e-8
1.0467703707476352e-7
1.4829568366170082e-7
1.6279329008529176e-7
1.3462635523114525e-7
1.0989546103952167e-7
8.333039927117442e-8
5.994644613977504e-8
4.154230111380505e-8
2.6712142020627337e-8
1.6376668442814738e-8
4.111473874010492e-8
5.7216438829730144e-8
4.244173783808799e-8
1.758776010107679e-8
1.3309738279831513e-8
1.4740667866072723e-8
1.1174359610559604e-8
1.023424223819373e-8
8.338736054957244e-9
1.5652027498912348e-10
8.474932798914703e-9
1.674850269490936e-8
1.9733333657602855e-8
1.844334830464658e-8
1.577866300674452e-8
1.203528485498374e-8
5.818419002889657e-9
1.3828180622163975e-8
3.040504308035749e-8
2.1998662062372937e-8
1.447450080886615e-7
5.7741033680795414e-8
4.621279942325818e-7
1.907159176072522e-7
1.1059367255928354e-7
7.493025494839184e-8
4.077712808219306e-8
4.3791387000388885e-9
6.3714596759109055e-9
7.704555486306815e-9
6.667639993057936e-9
4.322446494442614e-9
4.206984800850183e-9
3.9787701788941334e-9
1.9290504879837547e-9
2.8825709685969907e-10
1.1547597194590996e-9
1.8038374658350655e-9
1.522933201644389e-9
1.329945001792369e-9
9.7140201125764e-10
1.7343075666052062e-11
9.261073374076118e-10
2.1721150896696567e-9
3.412061164954384e-9
3.07336353990476e-9
2.1331663593322997e-9
1.1746686948379027e-9
2.864170642730505e-10
5.739421134260138e-10
1.5003912948399874e-9
4.860087586520626e-8
7.694991996833531e-8
2.202319219288064e-7
1.6910062108711522e-7
1.2388901474238176e-7
9.171918271996576e-8
6.376349534814823e-8
4.277602892433301e-8
2.7182686460136426e-8
1.5391275672293194e-8
9.58206193882596e-9
2.758415221464753e-8
4.8903223716574884e-8
4.4863242596968314e-8
2.239455831981757e-8
1.9121477844722114e-9
1.4288178522250943e-8
1.0173934397853243e-8
8.800284607519417e-9
7.947328671413072e-9
2.2653177308276176e-9
5.119496534746485e-9
1.2721621482349592e-8
1.8684368734440483e-8
1.853808780126188e-8
1.592869145085275e-8
1.2323906676649651e-8
7.285234910868676e-9
3.4249846077175903e-9
4.192334909777763e-8
1.1115898669457926e-7
1.1401410381100384e-7
2.685680492388554e-7
1.8778871651917846e-7
1.234095557390839e-7
8.622633037918985e-8
6.30400260202001e-8
6.988449694373583e-8
1.5244690294774023e-8
1.199662066179338e-8
1.1268381270875374e-8
1.0121297077763295e-8
8.61201260337276e-9
1.2616580367588847e-8
9.049705390409478e-9
2.990000150511769e-9
1.177197912441772e-10
1.8052623598711273e-9
2.023569147388748e-9
1.6220181038928908e-9
1.4175243114538827e-9
7.735410393245376e-10
3.5042718616442656e-10
1.4337120989871004e-9
2.989376067246147e-9
4.824723359607635e-9
4.4482263445152265e-9
2.8868191002186063e-9
1.4367715557296372e-9
1.691312588749482e-10
1.0495482749922797e-9
4.8591814041945366e-8
1.0289165662323435e-7
1.3703377532508382e-7
1.557355167621121e-7
1.3050759193809893e-7
1.0762158011161785e-7
8.236644565594843e-8
5.966065318026225e-8
4.156883855443623e-8
2.6878180546643653e-8
1.6466659533709433e-8
4.092250640652968e-8
5.606950311114745e-8
4.103328858744406e-8
1.684604401430057e-8
1.362160093639407e-8
1.4356789523935447e-8
1.0925912267603092e-8
1.003381465568494e-8
8.098440260359823e-9
8.210906260630582e-12
8.469198498072982e-9
1.6519828672414097e-8
1.9245604620491602e-8
1.7942558117870586e-8
1.5349153833468945e-8
1.1693216443024228e-8
5.437578494594187e-9
1.596243578421981e-8
2.7793566525205728e-8
2.0715892473697885e-8
1.406058618519244e-7
5.341534956191479e-8
4.462790403428806e-7
1.807257127533151e-7
1.0481682513898467e-7
7.392043702265248e-8
1.940467901799783e-8
2.788414020892446e-9
5.411302689477231e-9
6.482040777682133e-9
5.3124068912543754e-9
3.53731700861654e-9
3.3777648155857094e-9
3.019685154484761e-9
1.486567177047767e-9
2.429521625126597e-10
8.953507523462722e-10
1.5004215719501714e-9
1.293127165237948e-9
1.1287745789513605e-9
8.337264460479536e-10
5.000140151665372e-11
7.211306972933842e-10
1.7340451570956696e-9
2.7423900344929117e-9
2.467730623837775e-9
1.6892027264248624e-9
8.917468771821711e-10
1.5107071149317742e-10
5.684851760669329e-10
1.3448654039853433e-9
4.422636484579463e-8
7.303889347651477e-8
2.0470694402212388e-7
1.5946106794535416e-7
1.1752673723878805e-7
8.745898426766997e-8
6.107438710556217e-8
4.1082256968191077e-8
2.6091786861792587e-8
1.4673610747460882e-8
9.027460521344468e-9
2.6376912770018872e-8
4.692253147406768e-8
4.308470498455043e-8
2.1622214499332135e-8
1.574549797835208e-9
1.3730889309287386e-8
9.754933079430002e-9
8.426939387537989e-9
7.616231631981459e-9
2.2063604309702087e-9
4.8733074249816225e-9
1.2172937637297889e-8
1.796491118669167e-8
1.7836373552448598e-8
1.5324645511133478e-8
1.1863327493014554e-8
6.979724252864327e-9
3.8509486951179e-9
3.7861942965728554e-8
1.0572894344283195e-7
1.0708706318123881e-7
2.5241389290941047e-7
1.7514967539379649e-7
1.1475634892076373e-7
8.074104775594124e-8
6.262685563390847e-8
3.994324201113446e-8
9.033522249302866e-9
8.863558796304345e-9
8.483008206367666e-9
7.198762166518391e-9
5.76685304004136e-9
7.24937843455802e-9
5.7580390397706885e-9
2.0900613342712683e-9
3.75043548511596e-11
1.488251194013817e-9
1.7181261156547431e-9
1.386761117210253e-9
1.2128099373358845e-9
6.628843841622765e-10
2.818245814445825e-10
1.1931224855668579e-9
2.500028939809132e-9
4.004820401766299e-9
3.6448508656824293e-9
2.3382863382613404e-9
1.1287312241019235e-9
7.480456888849073e-11
9.31694698653797e-10
4.364946672092282e-8
9.498453286110698e-8
1.2649747600267123e-7
1.4489075288756064e-7
1.2187795540252122e-7
1.0081433257630255e-7
7.737322419417715e-8
5.614729888500572e-8
3.908712110228588e-8
2.5125068542471147e-8
1.5240184111251877e-8
3.837928118048785e-8
5.293377242322003e-8
3.897257691081898e-8
1.6267905972607223e-8
1.2455877488508448e-8
1.3583386602545694e-8
1.0297956080225328e-8
9.435779372631927e-9
7.670629726623605e-9
1.1040542464270063e-10
7.880649605230905e-9
1.5557463926546035e-8
1.82520404067222e-8
1.7018738029437655e-8
1.4565059748582677e-8
1.1111802102324515e-8
5.06108157051654e-9
1.7400867216273983e-8
2.4548442520660695e-8
1.879120293736724e-8
1.3076839791708893e-7
4.9075922630628136e-8
4.0543922943863815e-7
1.6312331670285055e-7
9.525313220709728e-8
7.16281877090921e-8
4.5596512968596705e-9
1.4050993948409982e-9
4.193518275523903e-9
4.802378403946172e-9
3.5371057275875664e-9
2.6779900610932846e-9
2.829876854747228e-9
2.3443965424727185e-9
1.0979847521124659e-9
2.3904620770819973e-10
5.044777543291259e-10
1.0137575171946252e-9
9.22419381522538e-10
8.067680577940963e-10
6.098152542291784e-10
9.960851817817783e-11
3.9390510686581883e-10
1.0341202065517775e-9
1.6516286914676487e-9
1.4646637956696083e-9
9.542404330137935e-10
4.195692808726282e-10
9.010496308900774e-11
6.009707031628655e-10
1.1679813681098109e-9
3.7290862978381256e-8
6.614768597302169e-8
1.826032615376194e-7
1.4421904771178467e-7
1.0709276768185891e-7
8.020079073996955e-8
5.6318000677532855e-8
3.799949905551192e-8
2.4062268595377854e-8
1.334015706925292e-8
8.078898069243337e-9
2.423615142405988e-8
4.362639449693527e-8
4.031824217037614e-8
2.0487164107910525e-8
8.37736146638416e-10
1.286578097327605e-8
9.092492312451799e-9
7.827040842479489e-9
7.091919693090369e-9
2.146400002402692e-9
4.439722076108016e-9
1.123920022498025e-8
1.6806925578036223e-8
1.6753167248293032e-8
1.4398576216820393e-8
1.1161840460101224e-8
6.539320093054774e-9
4.395942333758751e-9
3.183990113667758e-8
9.714813206700476e-8
9.717753958931133e-8
2.2610675871303265e-7
1.5579585411423e-7
1.0170086747536139e-7
7.2827911287641e-8
6.388294305193994e-8
9.844986130353745e-9
4.285420765240209e-9
5.779553960650306e-9
5.546856911807151e-9
4.2865347169970995e-9
3.4051554842194892e-9
3.5771626163563664e-9
2.8589646823881573e-9
1.1520923131844053e-9
2.2366471381407598e-12
1.0069180398538033e-9
1.2534360036315325e-9
1.0280899998895936e-9
9.002208276268449e-10
4.999610224340729e-10
1.6909338135904096e-10
8.139112197836457e-10
1.734954254652471e-9
2.7485753265023757e-9
2.438948817851233e-9
1.5151362616700393e-9
6.609832243953995e-10
8.586989442427425e-11
8.009665748038203e-10
3.6151460187456304e-8
8.285059591751658e-8
1.1068463037691941e-7
1.2838099288426374e-7
1.0870075451364897e-7
9.039776203641393e-8
6.972250057770375e-8
5.07774151872998e-8
3.532851289653604e-8
2.2514878590227484e-8
1.3450447683411257e-8
3.461989520862496e-8
4.823777114978794e-8
3.5821716723461875e-8
1.5330812364036592e-8
1.0728726544474714e-8
1.2435310115348414e-8
9.370445193911501e-9
8.556980745914355e-9
7.0295475893883725e-9
2.406678577710583e-10
7.029462477244874e-9
1.4124370429694166e-8
1.6759177890640835e-8
1.5635199310501435e-8
1.339355856002029e-8
1.0245785986475568e-8
4.489247257791592e-9
2.0012369522390017e-8
2.0289708936233062e-8
1.6141281449318992e-8
1.163180844985809e-7
4.294176372174638e-8
3.449044445673146e-7
1.3724211793680616e-7
8.144576522753299e-8
3.339019159562182e-8
1.5535135302382054e-9
9.747553213403745e-10
3.1730274366121696e-9
3.0515043017564094e-9
1.7850106912999956e-9
2.0976794597370747e-9
3.192652226668338e-9
2.830812284358858e-9
1.2702286841147659e-9
4.5490474807178783e-10
4.21616733121712e-11
3.0162612006252716e-10
3.9054775401879674e-10
3.540030085273273e-10
3.227426081315706e-10
2.2778995720880897e-10
1.6825095477545583e-10
1.2090365378873765e-10
5.1932880053413085e-11
4.02285003042742e-11
1.2793305299565822e-10
2.8022493409770927e-10
4.79564240617298e-10
7.323615938144578e-10
1.0613315885736054e-9
2.6881199835978964e-8
5.6158839559870446e-8
1.4897584651848398e-7
1.2126125272740998e-7
9.147851045748728e-8
6.940131601296571e-8
4.9286616575830256e-8
3.349057687906569e-8
2.115430876017467e-8
1.1484099345083182e-8
6.769658327752006e-9
2.1239260288636485e-8
3.8859459933638355e-8
3.617086064494392e-8
1.8688520754366797e-8
1.0833298250743513e-10
1.1606312770960032e-8
8.129775623896767e-9
6.964862994293431e-9
6.331165344781807e-9
2.0267383872545016e-9
3.848709577153829e-9
9.91906688816783e-9
1.5101282462027278e-8
1.5143857499837226e-8
1.3026022315033223e-8
1.0124615728590943e-8
5.880157366023052e-9
5.524316667001338e-9
2.4059955786903856e-8
8.471997054483903e-8
8.290546360495588e-8
1.8801284086675474e-7
1.277039310634537e-7
8.269882177490573e-8
6.200382567570998e-8
1.9500859867633604e-8
5.537353760675782e-10
1.779759900054915e-9
3.3719660810566085e-9
2.985516386076321e-9
1.961569998950632e-9
2.0278206275062525e-9
2.522291948879812e-9
1.8036262223090687e-9
7.082090549973968e-10
1.3973567171636415e-10
3.0879669795653394e-10
5.619291862606104e-10
4.966345048807965e-10
4.3899966927536146e-10
2.85206404799843e-10
3.4807233887189716e-11
1.9242266964084701e-10
5.04664982626648e-10
8.210133753761146e-10
6.769027176867416e-10
3.210334786761063e-10
3.252323477841225e-11
3.7247029164967706e-10
7.314847631835836e-10
2.4925198294438082e-8
6.496524323702452e-8
8.626523166839819e-8
1.0330407291296651e-7
8.88869341353224e-8
7.487351027027058e-8
5.842736703299312e-8
4.2941220581373495e-8
2.9943988135566435e-8
1.888075089872933e-8
1.1020825992135717e-8
2.9356517034918888e-8
4.141771151916927e-8
3.102840839945139e-8
1.3744502655749656e-8
8.333007052212552e-9
1.0762910304705433e-8
8.036257747868324e-9
7.3063993069667915e-9
6.083090541101109e-9
3.6485063756594825e-10
5.871215827590855e-9
1.2070038511982115e-8
1.4552084050110177e-8
1.35892411444472e-8
1.1665376139138588e-8
8.969823961847712e-9
3.5440738789902317e-9
2.3285520192449376e-8
1.5031989374449964e-8
1.2652005267219773e-8
9.564844294532007e-8
3.441798542767031e-8
2.570117113539288e-7
9.948206082458657e-8
5.2702795965794176e-8
2.8639807044427628e-9
7.927086888726993e-10
2.167894130237225e-9
2.7862874879716536e-9
1.5844566745089691e-9
4.590298225606563e-10
2.1841307911072722e-9
5.1689827317597635e-9
5.508232415967622e-9
2.8125142409423722e-9
1.2130483518061341e-9
4.883628096118892e-10
6.311895826120617e-10
5.694976644856381e-10
5.716245896151843e-10
5.012584391639789e-10
5.930857627100107e-11
2.0095217806023673e-10
3.5915038214493633e-10
6.067841238562165e-9
2.6825955024199326e-9
1.7181093018959004e-9
1.3229008112126322e-9
1.1730798912852825e-9
1.1732790208966041e-9
1.2931602404941312e-9
1.1348531066194765e-8
4.3099336694697045e-8
9.713714314030344e-8
8.680316559709927e-8
6.832809346351036e-8
5.3549744185911725e-8
3.906793929777553e-8
2.7035026968290616e-8
1.710965948287707e-8
9.00991964379531e-9
5.043830234101553e-9
1.7176846476618315e-8
3.210696375134406e-8
3.0031516640027775e-8
1.5829689514177577e-8
1.209968432348246e-9
9.796452971271279e-9
6.746117833662307e-9
5.743276027189284e-9
5.242082457738479e-9
1.7977084365437971e-9
3.0694383632292468e-9
8.093865302661212e-9
1.2614405246548973e-8
1.2764066125535339e-8
1.1001227444369462e-8
8.59969505536763e-9
4.874050466315477e-9
8.774935554318837e-9
1.5324511251191306e-8
6.692918166132551e-8
6.267372393532749e-8
1.3325370840165425e-7
8.701064182284937e-8
5.439825346291948e-8
1.2219586634213717e-8
4.1123508458323415e-9
3.9285129516991124e-10
2.031834277294737e-9
2.273378290189306e-9
1.3519922296199006e-9
7.288584172546774e-10
2.02193729815252e-9
4.529661224449243e-9
4.0147581214707406e-9
1.791047998607919e-9
7.513873841219186e-10
2.3114099488487696e-10
4.462456955631149e-10
4.0293338852184663e-10
4.1225415247103585e-10
2.96272860820797e-10
2.853517007179833e-12
7.603871326469205e-12
2.0578449336660577e-9
3.350468020991159e-9
2.0385867751093676e-9
1.3943521489655708e-9
1.1052902445770385e-9
1.0082906246080618e-9
1.0372456520565151e-9
8.041891494372973e-9
3.9959938892514886e-8
4.7632711216568204e-8
6.504481714581126e-8
5.915217512828139e-8
5.189328857454151e-8
4.192463111053347e-8
3.166521057788949e-8
2.2385105528320825e-8
1.3978956712706752e-8
7.863750464828732e-9
2.2177944296861504e-8
3.168852620212163e-8
2.3818977708937995e-8
1.1042250192301145e-8
5.0134308186240525e-9
8.34465295592366e-9
6.134833700076482e-9
5.548375577314925e-9
4.699499991136985e-9
4.362765267222962e-10
4.334575165579709e-9
9.166472383195656e-9
1.1298241241871572e-8
1.0567707696965465e-8
9.12059551912889e-9
7.097510089046484e-9
1.4364576294804882e-9
1.2006827522223505e-8
9.204360033840503e-9
8.38002181169223e-9
6.648923934187723e-8
2.421336692415588e-8
1.2543021748352677e-7
3.015909253840901e-8
3.610486295071741e-9
3.0749429203429573e-9
5.978768425141404e-9
5.776182408088079e-9
3.6449478050661765e-9
9.277605320646738e-10
8.881733231116754e-11
3.4756556703924454e-9
9.699614948409439e-9
1.1627558828144379e-8
6.8272225521912125e-9
2.9217948038845183e-9
2.321424777226195e-9
2.3998028297987986e-9
1.8129671095372865e-9
1.6646993133322554e-9
1.102116670532761e-9
4.114602890422808e-10
1.8592062411917744e-9
3.66118981033315e-9
4.996218077451092e-9
4.5661737488273235e-9
3.807704447168249e-9
3.3528897342880917e-9
2.9481020664557988e-9
2.725532501946696e-9
2.6645330996155383e-9
3.686734486105467e-10
4.898606007851546e-8
9.31203291843234e-9
3.485778072689823e-8
3.435795431864509e-8
3.064192929162667e-8
2.4478391980619924e-8
1.7998104586739733e-8
1.1687464699984298e-8
5.92661943163788e-9
2.9546603657326348e-9
1.18919281761202e-8
2.2790939763932278e-8
2.1148427388935678e-8
1.131827463865168e-8
2.1947620817093585e-9
7.235689915427861e-9
4.773313733915776e-9
4.032285348415265e-9
3.7023860591017942e-9
1.3793501681437897e-9
2.0745482565184437e-9
5.6192498509759804e-9
9.011383732561356e-9
9.239770485566052e-9
8.009591346110982e-9
6.363508948300343e-9
3.092713112064688e-9
1.042198747900505e-8
7.398980215139177e-9
4.16619995247093e-8
3.548853311874589e-8
5.124667992577547e-8
1.8916844566073922e-8
7.770185919686067e-9
8.701971406518138e-10
5.525665680416904e-9
6.714209909352688e-9
5.62491038960015e-9
3.1860681969243024e-9
1.2447378919906086e-9
1.0377228322187697e-9
3.864700000315677e-9
1.0259871456702367e-8
1.0636904886238682e-8
5.615506445020418e-9
1.997708405394045e-9
3.6957764121023058e-9
2.0264977612228392e-9
1.613365194252004e-9
1.4537617216712073e-9
5.743425849468637e-10
7.792731891543902e-10
2.1036858470388246e-9
3.958333490086207e-9
5.656749924864078e-9
5.136996989474729e-9
3.856492911781403e-9
1.0554972802812185e-9
3.944229851604939e-9
3.3405897615025646e-9
1.54695241738807e-8
2.0671919184526232e-8
5.5749996518462585e-8
3.892469505337499e-9
1.4650337688375618e-8
1.8479015757449672e-8
1.836749681413614e-8
1.5885266521142674e-8
1.2187989310348891e-8
7.793574057140209e-9
4.158891582000288e-9
1.2864063017829185e-8
1.8335601198213017e-8
1.3385998921379308e-8
6.494813413150182e-9
5.292840918437944e-10
4.861447344282801e-9
3.449830923979945e-9
3.111373110637826e-9
2.705009308228443e-9
3.673786818415364e-10
2.352740624243332e-9
5.1191412495024316e-9
6.467621772675018e-9
6.043032020227969e-9
5.30797738892468e-9
4.349257991441938e-9
4.557762851617169e-9
4.1004840765205155e-9
3.9194114610207935e-9
3.930558315112059e-9
2.843681473177132e-8
5.903667690238778e-8
6.7643426015595955e-9
3.108288400896696e-8
3.0503325503729e-8
2.579358819137453e-8
1.923988683170067e-8
1.2839505818776744e-8
6.599420285731149e-9
1.8094817769672276e-9
1.3093947025909257e-9
6.750411500020726e-9
1.8139812021450694e-8
2.2650896630073493e-8
1.4246788098438265e-8
5.3670950778474744e-9
6.807028133845026e-9
4.821120015711619e-9
3.728333896411974e-9
3.4046747440679225e-9
2.1261782987520257e-9
9.09063188168472e-10
3.854205493004842e-9
7.578467776566792e-9
1.0021768250589293e-8
9.007642843433367e-9
7.106992583884355e-9
4.5160483801400646e-9
4.626004076273431e-9
9.878754580478968e-9
7.644410320698974e-9
4.6901083601718945e-8
3.5010233399122446e-8
6.935202763527135e-8
2.735914496297922e-8
6.9883126966001345e-9
4.766300788384967e-10
4.993403460726952e-9
6.160119861245182e-9
5.132124781940641e-9
2.8327454002768048e-9
1.12266825002578e-9
5.69684185523092e-9
1.0800054623318375e-8
9.277575479062435e-9
4.742744168352272e-9
1.8533112804128272e-9
3.5997942474861797e-9
1.981098226467386e-9
1.6733814590063517e-9
1.57035337181541e-9
6.617248554948747e-10
8.341133642354321e-10
2.297322033240251e-9
3.7172807041147955e-9
3.781647000000205e-9
3.223043407720636e-9
3.1726361521560028e-9
2.5421405683056205e-9
2.3203878749647677e-9
2.2496176404798592e-9
6.71824159387941e-9
3.694406438256368e-8
2.4063017553173892e-8
4.2386644497433426e-8
3.994030773396551e-8
3.520740973404405e-8
2.8077577218766683e-8
2.0649968409872198e-8
1.3517355319791043e-8
7.011612728802374e-9
3.359033523192276e-9
3.3377958745782398e-9
8.392485843003678e-9
2.101418881629023e-8
2.265420255566861e-8
1.2515321004175664e-8
2.6855751735667936e-9
6.4906697660260575e-9
4.342609936120349e-9
3.5141422405254475e-9
3.137738272162121e-9
1.1043581176088225e-9
1.7466577789675862e-9
4.6437752902769845e-9
8.68827842919853e-9
1.176337739158088e-8
1.0220575989099652e-8
7.334548763242107e-9
3.841548868450688e-9
3.1741958569155173e-9
2.1787908425664946e-8
5.358764636969031e-8
7.219726451678714e-8
8.556538817873274e-8
7.51064604784751e-8
5.100661652065052e-8
2.9580759723890766e-8
4.506820834332278e-9
2.104356448314698e-9
9.833442794571301e-10
2.1460006762932965e-9
1.7631781824713614e-9
3.0578356222723336e-9
3.3274380325542754e-9
1.8622449638145785e-9
7.756204285143672e-10
2.887329646610491e-10
7.338794590428027e-11
3.5457894051480233e-10
3.817169135920635e-10
3.7781589691456356e-10
3.553803328213299e-10
3.59148730896361e-10
4.0163579220028025e-10
3.534182156707763e-10
2.646107918480279e-10
2.629979688841993e-10
3.477251021246896e-10
5.021703417365874e-10
7.242902802659308e-10
1.0290613237867802e-9
1.446376433505738e-9
3.3330143928611184e-8
4.7601268904161445e-8
2.5174252850727084e-7
1.363318482259314e-7
9.236183757231227e-8
6.307902433168812e-8
4.0689945413083855e-8
2.487536827715618e-8
1.2883040856445487e-8
5.2335699427164854e-9
4.875720490914826e-9
1.3252349366457329e-8
3.258682850330609e-8
4.0319436423110346e-8
2.529027837537535e-8
7.333016895539785e-9
1.1384035319773353e-8
8.413942125191737e-9
6.645991903264199e-9
6.091019846558039e-9
3.5423674758895067e-9
1.8551744743167533e-9
7.120363409013771e-9
1.3625329169620897e-8
1.704680046155776e-8
1.5085855635125534e-8
1.1711594256154497e-8
7.533044696698811e-9
5.917358499469751e-10
2.316698213881502e-8
2.3956705343669225e-8
9.9611818179739e-8
8.520306478920653e-8
2.5459106247782335e-7
1.551517490785519e-7
9.834163771506205e-8
7.115115633934833e-8
5.0967261602093825e-8
2.5196354919400307e-9
2.9548503978359025e-9
4.612373758203616e-9
4.254119436249894e-9
3.0584150303233195e-9
2.8736904429522305e-9
2.358508934180317e-9
9.60198296039526e-10
3.864429417735587e-10
1.7295084165234113e-9
1.9076912685179415e-9
1.601555387199762e-9
1.4395769015710554e-9
7.682563397196702e-10
3.2839901383599685e-10
1.471141793024296e-9
2.8253093084776986e-9
3.1247771750044845e-9
2.520414011673294e-9
1.7011131928674355e-9
8.645808889840272e-10
5.4363472114790007e-11
7.722158024005546e-10
4.252566208264134e-8
7.646179111199112e-8
1.7410053011211566e-7
1.520149163044124e-7
1.1610206783676216e-7
8.891332992248464e-8
6.347387992621208e-8
4.3131487826349075e-8
2.7385680832259166e-8
1.5138108362547718e-8
8.686553998420722e-9
8.245625373506275e-9
1.7246146994183082e-8
3.9079570236167104e-8
4.106087585116915e-8
2.1649101668613553e-8
1.3658090273743946e-9
1.1144208233894664e-8
7.82688270085587e-9
6.465274289327326e-9
5.7312609085535684e-9
1.6612340992774781e-9
3.5149141532160438e-9
8.949686567242948e-9
1.6273160050154622e-8
2.043435714071914e-8
1.7262058300841573e-8
1.2254553706201517e-8
6.676406899926933e-9
1.0509868113006536e-9
1.9143810074124235e-8
1.1024932802132753e-7
1.6506418572831907e-7
2.2534560493443328e-7
2.1259898218155412e-7
1.5560424803870247e-7
1.164784859715619e-7
8.26915343491143e-8
5.969841103004375e-8
5.7737445228314597e-8
7.746134915318677e-8
4.708720742735883e-8
5.3745586534663056e-8
5.400474126457934e-8
2.4763686651327138e-8
6.3029893943441346e-9
3.2360858906660225e-9
6.8034931023343945e-9
5.517333917018385e-9
4.726055530500635e-9
4.1525804160885854e-9
1.243600538509429e-9
2.5280061026316663e-9
6.749158280822812e-9
1.0145954769143529e-8
9.6505552721213e-9
7.817681053560535e-9
5.55463477285823e-9
3.0996287210225785e-9
4.4092021273214703e-10
2.7099861913627514e-9
6.977400778750791e-9
1.1072690278370139e-7
8.554370235263511e-8
5.731375027337722e-7
2.843398564855894e-7
1.8225119052004687e-7
1.1850952825668943e-7
7.339211730094088e-8
