# Supplementary material for: Observability and Controllability of Nonlinear Networks: The Role of Symmetry
Source: Phys Rev X. Author manuscript; Available in PMC 2018 Nov 13. (PMC6234006; doi:10.1103/PhysRevX.5.011005)
Supplement: Code Archive [file NIHMS982008-supplement-Code_Archive.zip › MathematicaData/FNCtrlbDELTAHetN1M1ChaosK17IC1]

2.46073622972271e-9
6.860861403831722e-10
1.667783877623371e-10
6.144025149862596e-13
0.
1.5221616633584712e-13
1.738024631265268e-13
1.6068724731348198e-13
1.575969124666864e-13
1.527813433796401e-13
1.456066944604532e-13
1.3377145728744958e-13
1.3643065367999053e-13
1.1116424484708242e-13
8.30368366093857e-14
5.949992501189244e-14
3.7718982557823706e-14
0.
0.
4.8404369011021564e-14
9.747391552339425e-14
1.8178615994266706e-13
2.7070315193230845e-13
1.3318516558818077e-13
6.064910616703737e-14
3.289422690321107e-14
2.2635188727099777e-14
0.
0.
2.585823249732567e-14
3.104883975341848e-14
7.382173175950102e-13
5.975106183325172e-13
5.928246817992797e-13
6.320914247754943e-13
6.923712590415442e-13
7.663025386471175e-13
8.514596725766938e-13
9.473316550754705e-13
1.0542562060501678e-12
1.172994732730204e-12
1.3045506432965367e-12
1.6571994986396136e-12
1.4342499041343045e-12
1.0326261153979756e-12
7.649954365908883e-13
6.778958070567147e-13
7.053101019785811e-13
7.917504149328342e-13
9.114540246737427e-13
1.0560146768641084e-12
1.2245529261806898e-12
1.4192778574478373e-12
1.643798596324206e-12
1.902603793632101e-12
2.200927977407575e-12
2.5447984505350014e-12
2.9411334009741315e-12
3.397873621292013e-12
3.924121626112073e-12
4.530335565102483e-12
5.228514155779224e-12
6.837049659646564e-11
3.277908048265857e-11
1.7315474957304788e-11
1.1179059743734532e-11
8.609286653634153e-12
7.52107778382753e-12
7.136786436067639e-12
7.134475215030955e-12
7.365647904425802e-12
7.755122275890024e-12
8.261850748271604e-12
1.008732617884236e-11
1.2701124196741992e-11
1.9395483314623234e-11
3.720100265900377e-11
9.224716797818891e-11
3.562307130021239e-10
1.0429685917348006e-8
5.672202174131468e-9
1.118066591398556e-9
9.760308965042661e-10
6.322533276799882e-9
6.941844620858184e-10
3.950931033175266e-14
0.
0.
0.
0.
0.
0.
0.
0.
0.
0.
0.
0.
0.
0.
0.
0.
0.
0.
0.
0.
0.
0.
0.
0.
0.
0.
0.
0.
0.
2.23878199677953e-14
3.268838695667503e-14
4.7853491511278955e-14
7.025248045013033e-14
1.0345899898876371e-13
1.5289197857023766e-13
2.268184132514249e-13
3.3793516220612476e-13
5.518646652348762e-12
9.27860694984953e-12
1.4285258343348277e-11
2.096310262369417e-11
2.935511455585758e-11
3.934530345761119e-11
5.035083274634445e-11
6.097126004492212e-11
6.86771381209976e-11
6.97001688800633e-11
5.928150041686924e-11
3.2295379831362103e-11
1.336671831382558e-10
1.188006907934205e-10
1.5445123744544248e-10
1.8190653850847868e-10
2.2087859120834975e-10
2.972959978979309e-10
4.057428397390686e-10
5.475004035686591e-10
7.60182729851134e-10
1.0936138143453817e-9
1.3328768399997296e-9
1.3710202049292813e-9
1.4791969282592737e-9
1.7176925571730318e-9
2.1147717288744047e-9
2.7215946745910545e-9
3.627278967536769e-9
4.979443682506245e-9
7.0211687535844884e-9
7.987124561598793e-8
4.1943925368160105e-8
5.09985411921435e-7
2.0440371880551596e-7
1.2533479902060727e-7
7.842816812893691e-8
4.7698890617954336e-8
2.7978487194555256e-8
1.3946419863888864e-8
6.967377498557703e-9
8.216423131937657e-9
1.413068951013522e-8
3.6522934476828384e-8
5.070200700630651e-8
3.293407776472836e-8
8.953669745121487e-9
1.3222114154364281e-8
1.0340501378064402e-8
8.098004305526986e-9
7.371433384980439e-9
4.374033229836709e-9
2.0409779758779404e-9
7.999131380394532e-9
1.5009175213891084e-8
1.9624786035923862e-8
1.8270353137690275e-8
1.4410987192941342e-8
9.48923777699837e-9
2.6830620315979018e-9
1.1709004204948652e-8
5.688089149742853e-8
1.3120569299870543e-7
1.2987014936154386e-7
3.177120047932342e-7
2.417472009320699e-7
1.6415735395626125e-7
1.1524077552052682e-7
7.659659193850387e-8
5.2044543198466586e-8
4.4869236745006775e-8
5.5668072361265735e-8
5.2816503558787224e-8
3.108931683394809e-8
4.71527197385897e-8
3.5330192874105385e-8
9.540497358833101e-9
1.462936827668963e-9
6.367657616235066e-9
5.381358797841722e-9
4.447378154109672e-9
3.960736570979205e-9
1.686895755321094e-9
1.7220749497599548e-9
5.2634239969365375e-9
9.185949261248121e-9
1.0013493394138974e-8
8.401266657239338e-9
6.0987244287428806e-9
3.5355933022966653e-9
7.138069247932318e-10
2.7236971846494386e-9
7.616882371464703e-9
1.027045061964641e-7
8.75443808802398e-8
4.3308324672585825e-7
2.6335126439538224e-7
1.7725367654554083e-7
1.2199118196906982e-7
8.015626933326816e-8
5.142047604304694e-8
3.057902565302638e-8
1.6476843162896412e-8
1.1662284567832562e-8
2.8486754580379958e-8
5.8470543747245145e-8
6.08936079048721e-8
3.094916217622732e-8
4.919644338359486e-10
1.7473014616601364e-8
1.2579872367701017e-8
1.0608106988888786e-8
9.60513760955969e-9
3.3521367329627414e-9
5.2207633797675005e-9
1.360299117702076e-8
2.145310918017186e-8
2.3019265573651294e-8
2.022918830383955e-8
1.5706188518188303e-8
9.678312378642211e-9
2.0419635111064763e-10
2.7399674483266256e-8
1.4569446078058836e-7
1.6689889638498477e-7
3.242802224166635e-7
2.7879476536393014e-7
1.9840542959921125e-7
1.438442129505394e-7
9.710826346027586e-8
6.294829286015939e-8
4.2488327408930015e-8
3.398075391045308e-8
3.094097134392978e-8
2.5040634029505564e-8
1.7274237055042837e-8
3.547031929735977e-8
4.8043377658209285e-8
1.4468312399299525e-8
8.369012682560927e-11
6.064617967753401e-9
5.2054727981862265e-9
4.1670769492190024e-9
3.6299884920364987e-9
1.4682942891625038e-9
1.6197258666106599e-9
4.719097455886756e-9
9.080186857234442e-9
1.3033682133735415e-8
1.1488404955217929e-8
7.803030831131196e-9
4.0662911713638385e-9
2.8497124801711907e-10
4.198421848828121e-9
9.970229298989822e-8
1.600433625195746e-7
2.460343205056877e-7
2.62585148844173e-7
2.1273944819363286e-7
1.70749787143458e-7
1.2783117978993704e-7
9.088026987486687e-8
6.167211696952255e-8
3.8379636331034644e-8
2.331338059483724e-8
5.678206200146683e-8
8.175501290047666e-8
5.952157430426944e-8
2.1606112882288276e-8
2.0004246400585946e-8
1.9834991411928288e-8
1.522548059130528e-8
1.3921250783754168e-8
1.0872177681264255e-8
3.651971175954012e-10
1.1491601499918308e-8
2.165461062558778e-8
2.585556987118333e-8
2.4682112507926518e-8
2.122486585822824e-8
1.6067129748371515e-8
8.005668015779692e-9
1.0970162371867454e-8
6.24843058403997e-8
3.914063679499966e-8
2.1466313131051078e-7
8.979872602136979e-8
6.88831417648267e-7
3.269567789557709e-7
1.9509598069016093e-7
1.1969696919177735e-7
7.068107662251906e-8
4.611415945817182e-8
4.6350998362017887e-8
6.13845848948958e-8
4.9568623431245683e-8
2.4303170764807082e-8
3.615971316755614e-8
5.6269044740225845e-8
2.0620434692799346e-8
2.5555059071383767e-9
5.9958957492436974e-9
6.374129629176774e-9
5.022487762237228e-9
4.435245997294614e-9
2.9016431553606293e-9
7.03772001277897e-10
4.199996569440092e-9
8.687010731796818e-9
1.2528648509801764e-8
1.1510148353967842e-8
8.565789859624212e-9
5.269585410222482e-9
1.7782151577948364e-9
2.331839606914033e-9
8.148643787098399e-9
1.1216423982477721e-7
1.2482919586906873e-7
3.9055530933325246e-7
2.941483477170764e-7
2.099642628969734e-7
1.5238782421260024e-7
1.0452739552173633e-7
6.952513805825478e-8
4.3732500022735686e-8
2.4868556134056136e-8
1.5799809913715707e-8
4.04642071717723e-8
7.265386657501447e-8
6.597220768751107e-8
2.9572022795762124e-8
7.991091997908594e-9
1.9640798533786752e-8
1.4370578239306914e-8
1.2535378281404527e-8
1.0996397189216889e-8
2.3850650026158627e-9
7.70705312469144e-9
1.7666348774230253e-8
2.4967589729139375e-8
2.517440585710378e-8
2.186719528900631e-8
1.6843782000707562e-8
9.853241363536274e-9
2.788792163032183e-9
4.1826434384110085e-8
1.7035037666233082e-7
1.7209138111405424e-7
4.126970511403914e-7
3.220613985496819e-7
2.2176567858728934e-7
1.561650744359678e-7
1.0233602638988462e-7
6.466737513760183e-8
4.2519278403392335e-8
3.332432690662126e-8
3.022597999783544e-8
2.501407331017447e-8
1.6532597146803294e-8
3.466667131679742e-8
5.460577499069249e-8
1.9374770108624533e-8
1.0695011748012736e-9
6.584871465474746e-9
5.8831051421735265e-9
4.647176511718561e-9
4.056964346125034e-9
1.8754511586584193e-9
1.5549084818306049e-9
4.880718440999154e-9
9.547910972913336e-9
1.4512004611335357e-8
1.3526719490943379e-8
9.297915300393142e-9
4.941289725734041e-9
5.68891468357861e-10
4.601386110634781e-9
1.0995824505757e-7
1.8253067965319582e-7
2.525981164599383e-7
2.825931235406628e-7
2.3311149342817017e-7
1.8961950942652338e-7
1.4363599475021918e-7
1.0297614916314445e-7
7.053448528236093e-8
4.4553961726366626e-8
2.7270990720883298e-8
6.46609835769477e-8
9.007292379936731e-8
6.334291930780787e-8
2.1702180388594486e-8
2.3384507775941352e-8
2.1550088477282693e-8
1.6704524245962195e-8
1.536446555761268e-8
1.1667838560265096e-8
9.334748356633887e-10
1.3177617253772465e-8
2.405665645241898e-8
2.8100690737968715e-8
2.668893065270629e-8
2.290654214129746e-8
1.7258723489088686e-8
8.366670333833703e-9
1.26212971427408e-8
6.859946116743083e-8
4.318797310695564e-8
2.3777733903712777e-7
9.437681426120204e-8
7.797975160547164e-7
3.6244303145530143e-7
2.153514529264966e-7
1.3100784178333764e-7
7.624262896899831e-8
4.748860312033259e-8
4.140232394581608e-8
5.007797545448022e-8
4.350724046610934e-8
2.3248139980710005e-8
3.750500127509518e-8
6.218429723742216e-8
2.579190236944976e-8
3.52237036031588e-9
6.847699056687697e-9
7.329788602557286e-9
5.753000721772268e-9
5.073348000827745e-9
3.368981490395827e-9
7.534016157986823e-10
4.745867465360552e-9
9.862905924034661e-9
1.44327526187635e-8
1.3391704533602108e-8
1.000788401182037e-8
6.19142052186784e-9
2.107163171487597e-9
2.806985862587949e-9
1.0032829687315518e-8
1.257354390993731e-7
1.3948684426467453e-7
4.269604989271133e-7
3.238238561034816e-7
2.3129035199416048e-7
1.679221050109392e-7
1.151323841219691e-7
7.653435438960701e-8
4.823531640833099e-8
2.759965611130743e-8
1.757732820259943e-8
4.446647248831527e-8
7.926153412651677e-8
7.149151233824627e-8
3.150700253316073e-8
9.238431002999947e-9
2.1227297175192576e-8
1.5578382980504046e-8
1.3612682141229716e-8
1.1909171646855356e-8
2.494867936501139e-9
8.449614653962064e-9
1.9245880560243523e-8
2.7030736544360614e-8
2.7180120939239724e-8
2.3586550148425703e-8
1.8142252607585298e-8
1.0598414112459922e-8
2.8089699680637746e-9
4.275227034497448e-8
1.861557466000244e-7
1.8810810245064938e-7
4.570874330039263e-7
3.5609530723858926e-7
2.453352008220689e-7
1.7261581690628085e-7
1.1279567817978552e-7
7.061934992261747e-8
4.490282137177576e-8
3.288702023405786e-8
2.8966147843894647e-8
2.4886278272178405e-8
1.7360660706964892e-8
3.7830328512552025e-8
6.043417882366042e-8
2.3102050139745577e-8
1.4655953432847732e-9
7.566061248402187e-9
6.721332108051975e-9
5.301163087063641e-9
4.629274608858087e-9
2.152233779872544e-9
1.771304255445835e-9
5.5663199595893066e-9
1.0888869747541174e-8
1.660505235482099e-8
1.5556604362435384e-8
1.0725785687159499e-8
5.717268763414429e-9
6.366923277961675e-10
5.499247541787567e-9
1.235678745731984e-7
2.034755967494846e-7
2.795578920147764e-7
3.1251347501524357e-7
2.57463506894828e-7
2.0919832030400546e-7
1.5826240115024278e-7
1.132891758552215e-7
7.75382644625677e-8
4.904078816882028e-8
3.0110387071365044e-8
7.087420334279132e-8
9.864694657012459e-8
6.905024456199421e-8
2.3201476903535726e-8
2.549130721625443e-8
2.349071137096324e-8
1.8230414990781094e-8
1.6772460082249047e-8
1.2707492820681073e-8
1.054046769355408e-9
1.4405569273572776e-8
2.6243065992175662e-8
3.061381646098765e-8
2.9064140213617255e-8
2.492479624450296e-8
1.8755714294531426e-8
9.159768792900414e-9
1.2658186400104327e-8
7.95204588489147e-8
4.907717956382005e-8
2.618566752116812e-7
1.0501201208842225e-7
8.695613836990869e-7
4.053165553274521e-7
2.4120601021231247e-7
1.4658377496807002e-7
8.471382391295208e-8
5.0867175132750915e-8
3.902953556015423e-8
4.270316256140638e-8
3.973309743063412e-8
2.3393847874924397e-8
4.0817260140744613e-8
6.915573067893232e-8
3.160346960869931e-8
4.528487502185927e-9
8.074780950343743e-9
8.551517271320382e-9
6.69591556655759e-9
5.90659208498707e-9
3.926090840846745e-9
8.887028215077255e-10
5.550340089970421e-9
1.1521369639222367e-8
1.6879432770608133e-8
1.5693775657891776e-8
1.1761968457377692e-8
7.300995054250876e-9
2.4581276184243618e-9
3.535987402742046e-9
1.2768804872166364e-8
1.4335692886328154e-7
1.5646640309959458e-7
4.78973701933913e-7
3.618711314865874e-7
2.5773412421178396e-7
1.8663198978718574e-7
1.2758302979084196e-7
8.459478005759405e-8
5.32938374421895e-8
3.062333280181999e-8
1.963592363952819e-8
4.893907075006981e-8
8.716104329957224e-8
7.858118000606019e-8
3.417705830723729e-8
1.0328760190218047e-8
2.3209498027716363e-8
1.7068292204288344e-8
1.491760294502863e-8
1.304368771717033e-8
2.722161333385938e-9
9.256505654388433e-9
2.1071880936001182e-8
2.956890413318891e-8
2.9721241856586284e-8
2.5776751451511607e-8
1.9805225923284375e-8
1.159151101050442e-8
2.651625368146384e-9
4.314203697896724e-8
2.0559691908166116e-7
2.093683246811415e-7
5.100766046728255e-7
3.987915603167779e-7
2.754054040757517e-7
1.9394196831101927e-7
1.2662816423263016e-7
7.875867797256967e-8
4.86857839722476e-8
3.351862026324773e-8
2.86211296690695e-8
2.54289768889577e-8
1.8753889238041694e-8
4.234345146068887e-8
6.780620993628584e-8
2.76374626409516e-8
1.9298533439386076e-9
8.84729747718826e-9
7.797201918311322e-9
6.143620082203078e-9
5.366552007568892e-9
2.4959109526428113e-9
2.0646287554672554e-9
6.471732877751613e-9
1.2651359225245502e-8
1.9313541814960335e-8
1.8137514365901872e-8
1.253628968248783e-8
6.695015851341443e-9
6.963757037150223e-10
6.724270003176582e-9
1.410962820719625e-7
2.2996332274645994e-7
3.1518325423581243e-7
3.5120551837721456e-7
2.8867803736707167e-7
2.3413106255687184e-7
1.7677890997087953e-7
1.2628865583726276e-7
8.63340717805566e-8
5.465397577993371e-8
3.3667279139739326e-8
7.8688600062638e-8
1.0958049372014604e-7
7.636090984379365e-8
2.5150660289982764e-8
2.8084286167173027e-8
2.5972625584738018e-8
2.017375118379927e-8
1.85615990187714e-8
1.4045640387947456e-8
1.181341638461469e-9
1.5940700282002984e-8
2.901110882160758e-8
3.3825816980825417e-8
3.210781588084529e-8
2.7513564086725835e-8
2.0680160163254154e-8
1.0191472372038701e-8
1.2721556151335908e-8
9.086343629468404e-8
5.692387296109804e-8
2.925856521133384e-7
1.1901985702532591e-7
9.835517524526988e-7
4.604124662677455e-7
2.74561773546414e-7
1.6685975550819278e-7
9.601453239218271e-8
5.612131939678489e-8
3.8970318125716994e-8
3.8880710724832314e-8
3.809666126317739e-8
2.45400857689366e-8
4.5696831063485686e-8
7.811544354678862e-8
3.879309048423712e-8
5.8454012022388736e-9
9.655531497465008e-9
1.0121155721029315e-8
7.907309884413921e-9
6.977275019525695e-9
4.641229823551419e-9
1.0636669465344027e-9
6.585794024870671e-9
1.3655179574811126e-8
2.0024020350404267e-8
1.86504898433719e-8
1.4015302827125779e-8
8.724970930037301e-9
2.8950565874851915e-9
4.542072548056074e-9
1.6583656235773203e-8
1.6601880364916687e-7
1.7822938433881084e-7
5.459804238589801e-7
4.1075150910982525e-7
2.9168936445514337e-7
2.1065281547024854e-7
1.4356970979309215e-7
9.495221513371564e-8
5.980744098498327e-8
3.453388903485652e-8
2.231139654065858e-8
5.470314092035066e-8
9.733221880270518e-8
8.763903334441594e-8
3.752854940258726e-8
1.1700639403148083e-8
2.5758551538571955e-8
1.8983033025571103e-8
1.6595199430601307e-8
1.4502303488625893e-8
3.012693967205324e-9
1.0295857668321232e-8
2.3419668935754924e-8
3.2829495048962565e-8
3.298717375631756e-8
2.8593199487572103e-8
2.194469719151828e-8
1.2868549637994402e-8
2.4803429496712365e-9
4.400102724209864e-8
2.3061362468162095e-7
2.368173368508538e-7
5.78111964473661e-7
4.537681934416482e-7
3.141594231171832e-7
2.2148537634446375e-7
1.445886471896544e-7
8.949509791294085e-8
5.4071398455267725e-8
3.5293956528692426e-8
2.9249788088333604e-8
2.6760365911398174e-8
2.0755940372072455e-8
4.834327945754915e-8
7.727970608162669e-8
3.330596331298364e-8
2.5525804900762857e-9
1.049064343748488e-8
9.178811879823143e-9
7.224710317284981e-9
6.312630584461425e-9
2.9394084711392687e-9
2.4387069714809967e-9
7.630484074570567e-9
1.4908730228480862e-8
2.2791012536680518e-8
2.146017960363552e-8
1.4868180313092253e-8
7.952532223003904e-9
7.609271152562047e-10
8.359171782212481e-9
1.6362556123462138e-7
2.639889890668124e-7
3.6086913175028103e-7
4.0087401904133694e-7
3.287761369058999e-7
2.66187346557415e-7
2.0061270189400818e-7
1.4304449086303837e-7
9.769541696842616e-8
6.1927950995281e-8
3.8291533566312156e-8
8.880022013045369e-8
1.2365746341804222e-7
8.561541907937192e-8
2.7561335521398958e-8
3.141918202416133e-8
2.9165352129916007e-8
2.2675647122428502e-8
2.0867382625000793e-8
1.5764027913726416e-8
1.356977332407075e-9
1.7929585426460134e-8
3.2578662174973384e-8
3.795628882276406e-8
3.602255040196473e-8
3.084462076453977e-8
2.3156669027954553e-8
1.1510673214492699e-8
1.294487641003746e-8
9.350178988992089e-8
6.734512830298057e-8
3.3223116213435466e-7
1.3711917737816972e-7
1.130278780637804e-6
5.31448508726146e-7
3.176207116140283e-7
1.9315101468543902e-7
1.1087247745444984e-7
6.355601656923786e-8
4.0840048957910714e-8
3.755283729467902e-8
3.827300405698038e-8
2.6690401200400393e-8
5.240813349114595e-8
8.979198061932599e-8
4.769449710218883e-8
7.580311719763928e-9
1.1675741350363724e-8
1.2137448603815336e-8
9.462184654393794e-9
8.350785346709105e-9
5.562593290881818e-9
1.2832027897415835e-9
7.908527275896886e-9
1.6385929292266038e-8
2.4064607507820132e-8
2.245868707719812e-8
1.6919057082658235e-8
1.0559254509760902e-8
3.4453995191512966e-9
5.913467804076844e-9
2.1860277375138585e-8
1.9514289187744055e-7
2.0624935870264047e-7
6.318570609931327e-7
4.735390755254111e-7
3.353574677707717e-7
2.4158862430653055e-7
1.641916633781756e-7
1.0834086926511923e-7
6.825885566744013e-8
3.963657106070795e-8
2.58112467590936e-8
6.219340531319538e-8
1.1047835187748558e-7
9.916363876852989e-8
4.1681548002936005e-8
1.3463597827338827e-8
2.9042321811455028e-8
2.1449089213885184e-8
1.8759250455818862e-8
1.638097948997678e-8
3.374757553356915e-9
1.1649866357643446e-8
2.645789120500213e-8
3.702762485152718e-8
3.71879050786712e-8
3.221738838681323e-8
2.4698561089812585e-8
1.4508963877777091e-8
2.305418568781891e-9
4.555320942827058e-8
2.6290104552611793e-7
2.7223257221067473e-7
6.658288240548375e-7
5.247072469806215e-7
3.641698222945108e-7
2.5706851308679824e-7
1.6786686768988364e-7
1.0354353456421736e-7
6.141900622764786e-8
3.831535135508922e-8
3.0885186581147454e-8
2.8989530402570076e-8
2.3486230430159187e-8
5.618818058679381e-8
8.94638622959205e-8
4.036451197772437e-8
3.3924281457225484e-9
1.259269359354906e-8
1.0952197284091404e-8
8.61056669564221e-9
7.52531599491523e-9
3.513554331184336e-9
2.9128385525974683e-9
9.10851419495099e-9
1.779185589171886e-8
2.7251497552064626e-8
2.5743103937363364e-8
1.7876279822864196e-8
9.573217588577962e-9
8.32501171098034e-10
1.0527999423500502e-8
1.9257657915734304e-7
3.077127006702863e-7
4.193116555772661e-7
4.6457896698951813e-7
3.8028116613880716e-7
3.074228528082945e-7
2.3132438815918083e-7
1.6467793120361028e-7
1.1240400231927447e-7
7.138231654912159e-8
4.432264519596952e-8
1.0191781517626625e-7
1.4177550363403607e-7
9.724344127597284e-8
3.049798343607345e-8
3.5717667106837674e-8
3.327411592933769e-8
2.5899399660461828e-8
2.384307251258443e-8
1.796902375932228e-8
1.6068388061281726e-9
2.0517610380208867e-8
3.718447666055937e-8
4.3270121822313295e-8
4.10596524847103e-8
3.5133011942403346e-8
2.6344928265862048e-8
1.3198274592518926e-8
1.338054107979114e-8
9.702877971203043e-8
8.1173390040592e-8
3.8346834258150135e-7
1.6048516638768546e-7
1.3193643394068837e-6
6.231368079739585e-7
3.732436859969899e-7
2.2721364539227432e-7
1.302808392658256e-7
7.363653661754393e-8
4.4536868915783125e-8
3.813948901849087e-8
4.0097862074944895e-8
2.992839809448343e-8
6.133993380984968e-8
1.049881422651821e-7
5.8693848319108116e-8
9.85352104581648e-9
1.4246839966195284e-8
1.4726440709210863e-8
1.1456247962589731e-8
1.0110834935532715e-8
6.750265192328059e-9
1.5560106825350125e-9
9.594138598688162e-9
1.9874451743394517e-8
2.925590980177168e-8
2.7368092889758034e-8
2.0664681311731353e-8
1.2924782315825095e-8
4.1424284674117235e-9
7.76469420229054e-9
2.9086679015257358e-8
2.3256434538586517e-7
2.423193997179907e-7
7.417804387558012e-7
5.541703981896529e-7
3.915223812874405e-7
2.814467597494706e-7
1.908134856344817e-7
1.25668024715182e-7
7.924263656536904e-8
4.6307541763411085e-8
3.039506646719263e-8
7.194755396941336e-8
1.2747778095831872e-7
1.1373793216689669e-7
4.676087996149946e-8
1.5734005582715957e-8
3.327513436113723e-8
2.4626562663594247e-8
2.1553569365586468e-8
1.8801618557779566e-8
3.819761318779e-9
1.342192555114198e-8
3.039835179350226e-8
4.243544571870077e-8
4.2592000865614873e-8
3.688264161526597e-8
2.8244744195512618e-8
1.6617266190876937e-8
2.1267326103784236e-9
4.7995520657783785e-8
3.0463006334357865e-7
3.179568189782925e-7
7.7904187388226e-7
6.163652821121819e-7
4.2878417860516054e-7
3.03074691018757e-7
1.9802149837213395e-7
1.2183696473037706e-7
7.120002546377169e-8
4.2749561337068924e-8
3.361153842873755e-8
3.227063656976583e-8
2.7093687183157207e-8
6.632740008422989e-8
1.050702239461735e-7
4.909160239598684e-8
4.524243573019959e-9
1.5273931504563477e-8
1.3226625103853333e-8
1.0384751591626418e-8
9.077625943032098e-9
4.2581959050627014e-9
3.5108790951016328e-9
1.0988682220771387e-8
2.146558028890026e-8
3.296738260922573e-8
3.12686297675837e-8
2.176112137729116e-8
1.166507521120771e-8
9.147548143695171e-10
1.3385561245157853e-8
2.297731691594947e-7
3.6386789236480763e-7
4.939397704411757e-7
5.462229135984476e-7
4.4641865863252455e-7
3.604708802499161e-7
2.7091864148758476e-7
1.9263424707827185e-7
1.3147183392069512e-7
8.369296152641484e-8
5.220326857366799e-8
1.1896244653673641e-7
1.6506082158411308e-7
1.1169725624781837e-7
3.4005941760451726e-8
4.1257938474982405e-8
3.856187849637779e-8
3.0054765409652286e-8
2.768670541773047e-8
2.079510029537842e-8
1.970201812653339e-9
2.389808540658555e-8
4.3137498904176666e-8
5.010711611746061e-8
4.7542616571393955e-8
4.0656518979972985e-8
3.045144749895202e-8
1.5359958941395772e-8
1.4080354257532307e-8
1.0221457551714845e-7
9.946823310594153e-8
4.497985237037019e-7
1.9065019887807364e-7
1.5631759498399761e-6
7.416326129612417e-7
4.4516979769000443e-7
2.7134070624122187e-7
1.5553477442962511e-7
8.69958758433238e-8
5.015300681254743e-8
4.0392310756128274e-8
4.3575126900566096e-8
3.4402793297266726e-8
7.298810630031739e-8
1.2462894602629702e-7
7.224332182265128e-8
1.281291202094777e-8
1.750058492197141e-8
1.804852046210411e-8
1.4010353787648678e-8
1.2362726819951234e-8
8.281751324009104e-9
1.8909601331494176e-9
1.1735818855815868e-8
2.4321057131208873e-8
3.592342281576231e-8
3.3703395954574074e-8
2.5501695339059084e-8
1.5979302018259467e-8
5.030935180434128e-9
1.023631867382141e-8
3.884780358128609e-8
2.8063426148447817e-7
2.8873021596736896e-7
8.822580075594234e-7
6.57675373605199e-7
4.637618435656456e-7
3.32820534606922e-7
2.2520797450158948e-7
1.4811945032757194e-7
9.354155258679116e-8
5.50444926976921e-8
3.6403769500693347e-8
8.467779532453935e-8
1.494628682281031e-7
1.319974263479496e-7
5.2856677086012974e-8
1.8659590009942233e-8
3.873430982492012e-8
2.8721751196971133e-8
2.5165272803911365e-8
2.192119472148632e-8
4.355578686590853e-9
1.575420569581951e-8
3.5522051013858457e-8
4.940414183888568e-8
4.954500876908102e-8
4.2890432412591066e-8
3.281358859208432e-8
1.9328767278604594e-8
1.940230010208077e-9
5.153485512674043e-8
3.586536655482973e-7
3.7704457206512684e-7
9.253101376268587e-7
7.34988154351876e-7
5.12399088701965e-7
3.6263138808777206e-7
2.370908715338605e-7
1.4558542576426843e-7
8.402164204879915e-8
4.883201054008129e-8
3.757022005103133e-8
3.681863539787151e-8
3.175362458713215e-8
7.930061001277128e-8
1.2490928249831516e-7
5.975586196371156e-8
6.046833314479956e-9
1.8680205102773573e-8
1.613999637039807e-8
1.2651655876710426e-8
1.106075430726779e-8
5.2258960163132175e-9
4.2604880539327895e-9
1.3371917431217959e-8
2.6131980140960982e-8
4.028112893087722e-8
3.8404397707744105e-8
2.678541512922081e-8
1.4369989087959573e-8
1.0155563375868468e-9
1.7118516918601624e-8
2.7755130840048933e-7
4.3592773620124625e-7
5.889952294823028e-7
6.507418062710229e-7
5.313098639587265e-7
4.2872330443407835e-7
3.2199912071633606e-7
2.2880485373657293e-7
1.5623350032598445e-7
9.975796208717058e-8
6.25224422582743e-8
1.4115080183672568e-7
1.9491036736787226e-7
1.293733072424005e-7
3.807629513567007e-8
4.839279034417275e-8
4.536517803604082e-8
3.541191711492903e-8
3.265591557007257e-8
2.440995043105891e-8
2.511616094649489e-9
2.8335168898595637e-8
5.08415348634453e-8
5.890386638475218e-8
5.588873011374757e-8
4.777520293307519e-8
3.5744014029523635e-8
1.8132690908944794e-8
1.5099162195278195e-8
1.0942920087823193e-7
1.2352397442595384e-7
5.358595290771916e-7
2.2959731263887958e-7
1.87767675140312e-6
8.950299537596681e-7
5.383176156692895e-7
3.285454004187583e-7
1.8833091172567643e-7
1.0447301791104094e-7
5.792315742858722e-8
4.4263386478683665e-8
4.8854219491425265e-8
4.031874794734077e-8
8.7961249282607e-8
1.4978692535020774e-7
8.880526590766224e-8
1.6633489510729323e-8
2.1584004573818256e-8
2.2306690172912488e-8
1.7275712038070024e-8
1.52375139318962e-8
1.0257039634259227e-8
2.2953787458777748e-9
1.4446246544913666e-8
2.9971334427364086e-8
4.448099902300696e-8
4.1888521962941864e-8
3.175727860866402e-8
1.9929919498765654e-8
6.172106420428327e-9
1.3495737865863725e-8
5.1796279797977235e-8
3.423620236769672e-7
3.484112050404347e-7
1.0613526239397736e-6
7.904680315847519e-7
5.566814915070948e-7
3.9907651512656674e-7
2.6969568578472505e-7
1.772596321957935e-7
1.1219723590735128e-7
6.651243013975965e-8
4.428723453206345e-8
1.0133636601115708e-7
1.7788949811870266e-7
1.5454626699470575e-7
5.996992295124468e-8
2.2424851012071996e-8
4.577858810320057e-8
3.399994525639653e-8
2.983837790104869e-8
2.5941194310968135e-8
4.979276274973195e-9
1.88466585360093e-8
4.220558534642505e-8
5.838694418971491e-8
5.8491523401772663e-8
5.06311592059704e-8
3.8704241974529367e-8
2.2818980452827325e-8
1.7361370615390962e-9
5.638382266282306e-8
4.287538520786095e-7
4.5349002471820104e-7
1.114479231528624e-6
8.88836342010876e-7
6.208344012808931e-7
4.3987765905439034e-7
2.877638645930968e-7
1.7636832430802866e-7
1.0065971774586964e-7
5.686660553908762e-8
4.295908240617638e-8
4.292319526966178e-8
3.766026957813103e-8
9.573290592378058e-8
1.4985047714063393e-7
7.254000881396595e-8
8.08611983254164e-9
2.2981948215326406e-8
1.986474709849575e-8
1.5539917257687704e-8
1.3587080902701956e-8
6.486154583287797e-9
5.192480533535312e-9
1.6378928500856634e-8
3.2034340655783e-8
4.9618281889208466e-8
4.7630427850666246e-8
3.329552307862133e-8
1.7875716718084595e-8
1.150693353914843e-9
2.1942557807578223e-8
3.3890202578916454e-7
5.282851232961722e-7
7.096278086987749e-7
7.843432053494608e-7
6.402163060265797e-7
5.165618148957476e-7
3.8796889215699306e-7
2.756864684244773e-7
1.8846611383633913e-7
1.2078196362480263e-7
7.606987479681596e-8
1.700982184027221e-7
2.3300819573471062e-7
1.5046134950626755e-7
4.2597244468197375e-8
5.7562150452678836e-8
5.411155140150392e-8
4.231725374826569e-8
3.908564819619359e-8
2.9018036894161057e-8
3.339990561940318e-9
3.419578134222456e-8
6.082540004071333e-8
7.022037694018356e-8
6.663689404664763e-8
5.69575600542207e-8
4.257137212724692e-8
2.1694444365127847e-8
1.6491902957915742e-8
1.1893904187297585e-7
1.5479996995959384e-7
6.478598429746754e-7
2.7989756709401417e-7
2.2833733494035987e-6
1.094057025455511e-6
6.592188843518857e-7
4.0283051392199814e-7
2.3091292135594434e-7
1.271677013572694e-7
6.819483577225695e-8
4.982420173985489e-8
5.621615195034543e-8
4.792500211216964e-8
1.0697447909234457e-7
1.8166480243617337e-7
1.0873446082682054e-7
2.1504366280850965e-8
2.6643839707033054e-8
2.775598425370272e-8
2.143904293130037e-8
1.889591959759834e-8
1.2804668790762591e-8
2.7724128520756443e-9
1.78590109146784e-8
3.712111855878188e-8
5.545085450542783e-8
5.24793565357115e-8
3.9863519019974434e-8
2.5050576373079362e-8
7.650647290326844e-9
1.7733348242096147e-8
6.857013220183421e-8
4.216019791320237e-7
4.2510318686386543e-7
1.2888745558275347e-6
9.607136206949704e-7
6.762260277248668e-7
4.846127134020974e-7
3.2734258854773273e-7
2.151757910335287e-7
1.3661195146206406e-7
8.160870361978767e-8
5.464183980376726e-8
1.2320557529819701e-7
2.146126337583902e-7
1.8177660459733292e-7
6.79311141865743e-8
2.724983761716935e-8
5.487050017041955e-8
4.080020373248363e-8
3.5891001007334416e-8
3.111803835035378e-8
5.662458045170085e-9
2.298721120256128e-8
5.095818231959732e-8
6.996767493514328e-8
7.00035279434043e-8
6.061224932983377e-8
4.6307307132650264e-8
2.7316713474602162e-8
1.494608774430134e-9
6.274277571834109e-8
5.199991467666556e-7
5.525399189811821e-7
1.3593518784422484e-6
1.0889341286287026e-6
7.618795947811984e-7
5.403614754944646e-7
3.536352168685337e-7
2.1626787779658217e-7
1.2209791386124877e-7
6.721659175577373e-8
5.002497861918501e-8
5.0962661144186924e-8
4.500595762750096e-8
1.1630373035155591e-7
1.8071354772347602e-7
8.74235130972346e-8
1.0790869605163583e-8
2.836569670897923e-8
2.461357997006792e-8
1.9204844977833742e-8
1.6792389826955673e-8
8.1307215120344e-9
6.339545752893355e-9
2.0151173547068966e-8
3.945908379938902e-8
6.149854493976251e-8
5.957498844588806e-8
4.1751875493541176e-8
2.2433115165883667e-8
1.3508316223303284e-9
2.808760871719816e-8
4.176597455640323e-7
6.464580068313428e-7
8.619208098912274e-7
9.54783666155384e-7
7.798589507692302e-7
6.296786668945969e-7
4.733210816705426e-7
3.366169692066541e-7
2.3056705834868728e-7
1.48398866964155e-7
9.391200463953517e-8
2.079563134189661e-7
2.8127500992614444e-7
1.7469111649877901e-7
4.7295933826400135e-8
6.929813335452677e-8
6.533611705424926e-8
5.1210478747743586e-8
4.7409474169418676e-8
3.48580458003527e-8
4.643631405142721e-9
4.199898550241782e-8
7.378155730680963e-8
8.477284461408963e-8
8.048454322292338e-8
6.881707372379879e-8
5.139105872206386e-8
2.6278133391977468e-8
1.8303627795683434e-8
1.308225041174198e-7
1.9461704453080522e-7
7.942313192906459e-7
3.4489471527019125e-7
2.806317366267396e-6
1.3530935323564362e-6
8.166698690473092e-7
4.996008351993483e-7
2.862930302771308e-7
1.5651899424491738e-7
8.139953117677048e-8
5.720032591539329e-8
6.606612825214877e-8
5.748737331618541e-8
1.3081462292000171e-7
2.21500699650189e-7
1.320939845920978e-7
2.7594832159567484e-8
3.278808639392722e-8
3.471349599310672e-8
2.6726369725981615e-8
2.35308014885861e-8
1.6088676187893585e-8
3.31702726331652e-9
2.2128984347457594e-8
4.6118724208135704e-8
6.948390351799349e-8
6.620885506176317e-8
5.039692453847198e-8
3.1707525333580606e-8
9.586070107787485e-9
2.3146687365371568e-8
8.960271796610966e-8
5.233062341065787e-7
5.235752317433777e-7
1.5764281957975446e-6
1.1787996229542999e-6
8.301122780820961e-7
5.9523677124779e-7
4.0225951120364115e-7
2.6469892855714853e-7
1.6870381567789803e-7
1.0155931722437019e-7
6.826223074940862e-8
1.520223899467174e-7
2.6194892874624054e-7
2.1353812007199833e-7
7.630505584933565e-8
3.33761235472731e-8
6.660101875255362e-8
4.955035008384326e-8
4.373633355338298e-8
3.777205135181593e-8
6.321077285537807e-9
2.8602192290197007e-8
6.247441622168833e-8
8.489524725763458e-8
8.481714499892827e-8
7.349753772928167e-8
5.6137520693812776e-8
3.312311669312544e-8
1.1762628914355766e-9
7.07556289854242e-8
6.392869726457561e-7
6.811254391952432e-7
1.6764717825271457e-6
1.3501752617466485e-6
9.461284201128164e-7
6.71662078308349e-7
4.3961002751353934e-7
2.680744818351121e-7
1.4957454113643617e-7
8.027456735135591e-8
5.904011915053174e-8
6.141403192429685e-8
5.393494901617868e-8
1.416621367242111e-7
2.1805046033690293e-7
1.0405653809738286e-7
1.4313683908670405e-8
3.5007361421509035e-8
3.0643565956155616e-8
2.382803874092954e-8
2.0835832630374802e-8
1.0279806847534865e-8
7.734543782495412e-9
2.48511550600621e-8
4.873434484370948e-8
7.654008601967175e-8
7.506150524287377e-8
5.277337633512573e-8
2.8381869697929794e-8
1.675122881163805e-9
3.5756425950856845e-8
5.187607048498929e-7
7.973087478050045e-7
1.0527517465114004e-6
1.171687456588184e-6
9.58853468346356e-7
7.755481811560644e-7
5.840875535446075e-7
4.161460423692993e-7
2.858295806255718e-7
1.848536734160693e-7
1.1749667070868169e-7
2.5758705255577513e-7
3.4165150220414403e-7
2.0098845739045716e-7
5.169800402432776e-8
8.421102678460035e-8
7.968846813921808e-8
6.26384814684377e-8
5.8182198364393595e-8
4.218306942591363e-8
6.756700567882532e-9
5.2494100295316355e-8
9.061328949785678e-8
1.0347281502997846e-7
9.833779905810689e-8
8.416573121037095e-8
6.281094826615206e-8
3.219315330176711e-8
2.0544196310821597e-8
1.44818101112608e-7
2.432237153162168e-7
9.866582011341758e-7
4.289551003805158e-7
3.4788260146729217e-6
1.6917242366536927e-6
1.022766519227807e-6
6.263388616653636e-7
3.5861652523119305e-7
1.9442584495218032e-7
9.800060365597816e-8
6.648255105172634e-8
7.891820905286659e-8
6.923148794181473e-8
1.6024641991378476e-7
2.7034214404617406e-7
1.5844432539128904e-7
3.499643602872422e-8
4.000106118241739e-8
4.356784850278045e-8
3.340280181647014e-8
2.9365849732094224e-8
2.0315503428784425e-8
3.910827329393291e-9
2.7431975815147503e-8
5.736274125806302e-8
8.737510133704434e-8
8.405000255588605e-8
6.413813552786002e-8
4.039815937998754e-8
1.2151625345550757e-8
2.989782601077702e-8
1.1474509961448416e-7
6.538889261203923e-7
6.498977832595377e-7
1.9371080789911924e-6
1.4579634121757893e-6
1.0284694957760166e-6
7.387578138760422e-7
5.000866711444718e-7
3.29763710813056e-7
2.1115386169514388e-7
1.2806374786276588e-7
8.621050759078889e-8
1.9014196866699601e-7
3.226632469694989e-7
2.486364770939349e-7
8.433012918362468e-8
4.10294826367014e-8
8.170838416028573e-8
6.077612920301129e-8
5.3905308552712e-8
4.6286985054114686e-8
6.752177974448358e-9
3.6343713179038415e-8
7.770781581169322e-8
1.0412238019646893e-7
1.0388083823266535e-7
9.01652713507788e-8
6.88838891967782e-8
4.0641624078133204e-8
7.010280702273087e-10
8.04191290520231e-8
7.962084590740425e-7
8.484644470906603e-7
2.0868747086059077e-6
1.6930154268586246e-6
1.188327950311918e-6
8.44434439036557e-7
5.525974578750779e-7
3.3563202682387373e-7
1.8464004256449077e-7
9.638420860406865e-8
7.023847509404384e-8
7.484450780416383e-8
6.444903320689775e-8
1.7223565457554951e-7
2.617892499653367e-7
1.2170813683908189e-7
1.877277308245062e-8
4.3003251528005117e-8
3.825573246100041e-8
2.9610712424677293e-8
2.5894847017299588e-8
1.3087986859944585e-8
9.40990185509741e-9
3.0663837726614733e-8
6.022528978164946e-8
9.544897751264498e-8
9.516698898669938e-8
6.720427842725079e-8
3.619067557220327e-8
2.238372765299224e-9
4.5030783188584575e-8
6.486213645470582e-7
9.89242009713115e-7
1.2893141728116766e-6
1.4469154191989898e-6
1.18834814812805e-6
9.641752671482695e-7
7.285855026682559e-7
5.206583239323645e-7
3.5889141406025025e-7
2.3327370823734244e-7
1.4878658280010556e-7
3.227440614671423e-7
4.155086054650719e-7
2.271647233832915e-7
5.5156497987954134e-8
1.0293259043663081e-7
9.790542902350787e-8
7.725337368312047e-8
7.209479530463592e-8
5.1194862295061444e-8
1.0290013652882852e-8
6.678577246388665e-8
1.1248549141572462e-7
1.2747073490355647e-7
1.2138180831997258e-7
1.0409746402993431e-7
7.765602932346348e-8
3.986261773147427e-8
2.3130603116435852e-8
1.6012557587604934e-7
2.97603244414486e-7
1.2417940215512011e-6
5.378087305384132e-7
4.3389470213613725e-6
2.1372412138187153e-6
1.2946720695864999e-6
7.938100233352734e-7
4.5382179964128847e-7
2.434511914577097e-7
1.1837227975806728e-7
7.754860831652035e-8
9.533479800108804e-8
8.321896188952354e-8
1.957980573869776e-7
3.286219127531984e-7
1.8672723240523837e-7
4.365986867062767e-8
4.7970561729753085e-8
5.4785975336893856e-8
4.176303216583484e-8
3.6646097253836786e-8
2.5738181312111696e-8
4.517508394876539e-9
3.3966437157869304e-8
7.129518235599544e-8
1.1006209974747047e-7
1.0730386384971652e-7
8.216676561786726e-8
5.1813617161018234e-8
1.560795527259594e-8
3.801762782850968e-8
1.4267267733123633e-7
8.218007375593414e-7
8.117879989151779e-7
2.384433960336487e-6
1.8151847793186243e-6
1.2848675685542546e-6
9.259923672803692e-7
6.288422884719744e-7
4.1603726017296325e-7
2.6781938431764224e-7
1.6351372742941239e-7
1.0989898137575049e-7
2.407178613489429e-7
3.9969729401746814e-7
2.8427381944668153e-7
9.097190116943078e-8
5.0344537396380496e-8
1.0106328857821922e-7
7.50876653438323e-8
6.706240560437832e-8
5.707602002876934e-8
6.496548751760943e-9
4.724708587758297e-8
9.796721896163397e-8
1.2884128753986562e-7
1.2841941680958616e-7
1.1179945865849882e-7
8.549311883466484e-8
5.043028417627299e-8
1.0016350566397606e-10
9.142129188313286e-8
1.0045125346235882e-6
1.0669022932888233e-6
2.61629836769673e-6
2.1461721833882726e-6
1.5097173662547107e-6
1.0743174182264135e-6
7.028198858752215e-7
4.2448332663457977e-7
2.292285660480306e-7
1.1564424493150455e-7
8.364985501026241e-8
9.183842543033368e-8
7.6217835335084e-8
2.0782563887783044e-7
3.107625398866306e-7
1.393730818081239e-7
2.420295846886596e-8
5.22039172325849e-8
4.7784505083536704e-8
3.6753972809434283e-8
3.214964719188632e-8
1.6745835781028805e-8
1.1403358428028356e-8
3.780588148607966e-8
7.433129086038275e-8
1.1898284349208756e-7
1.2128433237704515e-7
8.621791979281325e-8
4.652357452472305e-8
3.266409054531129e-9
5.56876813825961e-8
8.157418368156956e-7
1.2322825467450943e-6
1.5779676149399226e-6
1.7950051505686075e-6
1.4830546621530609e-6
1.2093993310245619e-6
9.187731727601666e-7
6.595072045902287e-7
4.5650729542356416e-7
2.9806667885402255e-7
1.9038917352163943e-7
4.0811301893706186e-7
5.022975208581855e-7
2.4990840981213444e-7
5.6998172219623355e-8
1.2596169904519362e-7
1.2068550289671388e-7
9.576189427630136e-8
8.995380259853735e-8
6.185500184571838e-8
1.6401021879615283e-8
8.653364300792336e-8
1.408604500450003e-7
1.5819500200426145e-7
1.5118293369992557e-7
1.3012872342737353e-7
9.708635672312314e-8
4.9897190013682065e-8
2.576170636439061e-8
1.7522414079804817e-7
3.490588873879768e-7
1.5843289622362602e-6
6.790109412373427e-7
5.426061440079326e-6
2.728940810328844e-6
1.6579121491633333e-6
1.01844108504437e-6
5.809754175201445e-7
3.0721048807533244e-7
1.4249057011469642e-7
8.963257144812893e-8
1.1570974097363954e-7
9.907198048242573e-8
2.372903851316353e-7
3.954766363201387e-7
2.153938920034574e-7
5.337231894372526e-8
5.5774666428920756e-8
6.891336919258862e-8
5.2101893085481256e-8
4.56115410003162e-8
3.265063530679716e-8
5.08565538376338e-9
4.1967041428420435e-8
8.839598910211884e-8
1.3858461653304144e-7
1.377187676047791e-7
1.0602072321436585e-7
6.694702388649212e-8
2.0367193017352385e-8
4.721692024795823e-8
1.7035989307282666e-7
1.0385389938826907e-6
1.0190399305850608e-6
2.929672257193279e-6
2.2725689757707626e-6
1.6181397646367247e-6
1.1726454191721452e-6
8.005524802128508e-7
5.321146146508548e-7
3.444680284187109e-7
2.1131701116270444e-7
1.4115059460118097e-7
3.077661987223863e-7
4.951289321649621e-7
3.157788216718795e-7
9.513880995515743e-8
6.12206473356794e-8
1.2553182273909586e-7
9.309861288987602e-8
8.398691375649072e-8
7.043978553517364e-8
4.523280153031042e-9
6.302616494922124e-8
1.2501997184303725e-7
1.6049373186297674e-7
1.600183080873095e-7
1.4004554540758519e-7
1.0732289335380796e-7
6.330614407598614e-8
1.599514579240696e-9
1.028860480870561e-7
1.284765422737003e-6
1.3530481596970477e-6
3.293317569255295e-6
2.751112570668216e-6
1.942442909237628e-6
1.3857948389282986e-6
9.06578342907875e-7
5.432299890775513e-7
2.857357425878847e-7
1.3739317106462324e-7
9.864924435172065e-8
1.1270754482681221e-7
8.818515577293303e-8
2.4675088514641403e-7
3.6219693349308905e-7
1.5598389883877398e-7
3.0514894509700546e-8
6.183494202555648e-8
5.956460099704465e-8
4.5412124382642e-8
3.9746016716373293e-8
2.146480442567062e-8
1.3786489795383425e-8
4.6562916559706134e-8
9.150446532226975e-8
1.478802247532235e-7
1.551515025819635e-7
1.1148019881001818e-7
6.0357578260531e-8
5.212968990716107e-9
6.688786060915203e-8
1.031756146346222e-6
1.5377364647978524e-6
1.92171805645476e-6
2.2336917688894995e-6
1.8631000351598163e-6
1.5314067242956332e-6
1.1729648833397504e-6
8.472760194897201e-7
5.889664974718276e-7
3.8545663419612966e-7
2.4551938002179846e-7
5.186229016845016e-7
5.968292691315437e-7
2.6529750284504847e-7
5.677527820249223e-8
1.5324587902285873e-7
1.4830335001802804e-7
1.1874271644073804e-7
1.1254083853567126e-7
7.334757114853976e-8
2.73862104159659e-8
1.1425880137213745e-7
1.7746331395448437e-7
1.9735405845169404e-7
1.8983921433972167e-7
1.644564409428072e-7
1.2283036385609113e-7
6.32654499192086e-8
2.7645917028614376e-8
1.8777030677756253e-7
3.865237398585364e-7
2.0529370626639013e-6
8.625162464638205e-7
6.765947759972114e-6
3.5260603050231514e-6
2.153206283519847e-6
1.3276170146479267e-6
7.553444635494895e-7
3.9120855783133857e-7
1.6905018206423265e-7
1.0013768261995946e-7
1.3951725464520915e-7
1.1531335284503463e-7
2.8277071370789543e-7
4.6773431191473813e-7
2.4274115279351414e-7
6.379822551100274e-8
6.143997209795522e-8
8.655845781710442e-8
6.464149340156189e-8
5.6434895907784074e-8
4.135181275086914e-8
5.581510955939831e-9
5.176013427853466e-8
1.0920350969360538e-7
1.739669745108725e-7
1.7762750688872596e-7
1.3797946643411412e-7
8.729752634967036e-8
2.712720479671017e-8
5.6556791477939423e-8
1.9339911365480063e-7
1.3206298045909126e-6
1.2839893309365842e-6
3.5756023778735266e-6
2.8596582161539664e-6
2.055975736844659e-6
1.5032258514681849e-6
1.0347396372472795e-6
6.920378490253395e-7
4.50177976005689e-7
2.7632642461477e-7
1.8206827201003275e-7
3.955562432833212e-7
6.069214586129522e-7
3.369926562859749e-7
9.597454555838445e-8
7.30000617464361e-8
1.5544356792882718e-7
1.1515964262260138e-7
1.0543160733517178e-7
8.60645871763941e-8
1.5552328405640988e-9
8.664864386448265e-8
1.6112107310888204e-7
2.006856084098489e-7
2.0072060225935776e-7
1.7729748430797555e-7
1.364578692736423e-7
8.058846573054465e-8
4.659663635119154e-9
1.1298295274023396e-7
1.6695828377027948e-6
1.7290617232245174e-6
4.140954028972314e-6
3.5696782041230794e-6
2.538796420908559e-6
1.821053385304469e-6
1.1929570145634937e-6
7.068264751817931e-7
3.5699586339544735e-7
1.5868229462427747e-7
1.1261035071178788e-7
1.3644947567092753e-7
9.768708999843967e-8
2.83937746161835e-7
4.110471419791829e-7
1.7044809026172225e-7
3.7450572118762944e-8
6.973489133857783e-8
7.383824020419303e-8
5.558468141247628e-8
4.8707810523112805e-8
2.740155095785814e-8
1.6771108546547202e-8
5.741515724744166e-8
1.1234666422623075e-7
1.8276044209392607e-7
1.9871411911046297e-7
1.4539807411418837e-7
7.921276739703871e-8
9.025626976298497e-9
7.671375478358871e-8
1.3133672361802505e-6
1.916416910289036e-6
2.3145796828817304e-6
2.7842238476480443e-6
2.3576633443718457e-6
1.9621084954821e-6
1.5219195077124857e-6
1.108817701794589e-6
7.728840807592934e-7
5.03951549680284e-7
3.171272231954483e-7
6.558263949649374e-7
6.843709164542136e-7
2.6949504582558e-7
5.453608881676884e-8
1.828902540716981e-7
1.7959126019182324e-7
1.4610895272642664e-7
1.4007495766526576e-7
8.245084041132074e-8
4.8083263230273625e-8
1.5374911002576098e-7
2.240205064620052e-7
2.467813979480659e-7
2.401790017850166e-7
2.1047215853620483e-7
1.5771352044580055e-7
8.17570875006316e-8
2.6861985919245975e-8
1.943664069973834e-7
4.038530750566065e-7
2.71298241713e-6
1.1010658913769946e-6
8.328985265363954e-6
4.62355645093136e-6
2.852647723893758e-6
1.7734471842230008e-6
1.006727389918401e-6
5.048955048757082e-7
1.924550957823129e-7
1.0079906253394709e-7
1.625670950465703e-7
1.2758725303310468e-7
3.2585618662067415e-7
5.380732756405856e-7
2.6703347118653415e-7
7.448415602587184e-8
6.165966736701167e-8
1.0832063860008263e-7
7.935136986104435e-8
6.907221599861089e-8
5.201163379907619e-8
6.135838504534972e-9
6.395565286554366e-8
1.3443609144470692e-7
2.1696675780151885e-7
2.2998224369352367e-7
1.8158923179584457e-7
1.1529992038301127e-7
3.7196655636638676e-8
6.391056528231647e-8
2.0730387515527314e-7
1.6939195655375063e-6
1.6215295823149065e-6
4.30157339336686e-6
3.617229828370031e-6
2.6428201522649318e-6
1.96029403566228e-6
1.3669809307598265e-6
9.213622630045877e-7
6.002452681217061e-7
3.6511656077655916e-7
2.3397741594044687e-7
5.051348784059954e-7
7.193975088712121e-7
3.407289787340426e-7
9.297673314265891e-8
8.356673326916578e-8
1.889080727992559e-7
1.4057173225203638e-7
1.3154188864880492e-7
1.0116197458718127e-7
1.7658081718777866e-8
1.2347372055193898e-7
2.08677929657779e-7
2.507688793110088e-7
2.530392864718741e-7
2.2725570692471225e-7
1.7645750176519984e-7
1.0478175604419382e-7
1.1449178654219526e-8
1.1814444886692311e-7
2.2147956663503317e-6
2.222617863934389e-6
5.148707934388187e-6
4.69596459842265e-6
3.393154122258134e-6
2.463962937309209e-6
1.6234033953847784e-6
9.461682983108535e-7
4.453195329010787e-7
1.6879246715172056e-7
1.1625819949541973e-7
1.5691642995057743e-7
9.827158825267814e-8
3.062572993308045e-7
4.4777347600085746e-7
1.8107863669706026e-7
4.441870226066915e-8
7.127333832859978e-8
9.043836264894284e-8
6.683046683890804e-8
5.8699997156476736e-8
3.4329626072020065e-8
2.1118656498207036e-8
7.145502341396029e-8
1.3794090000373246e-7
2.2397957799589404e-7
2.5337846267074585e-7
1.914045612687473e-7
1.0567590992402005e-7
1.6855105157616908e-8
8.14071789516479e-8
1.6856839181409837e-6
2.371265538124865e-6
2.7271453801718206e-6
3.468691867312842e-6
3.012303847417886e-6
2.558011310698982e-6
2.0245981323257795e-6
1.4922736637258212e-6
1.0371434053679947e-6
6.63356523042397e-7
4.0353304523019385e-7
8.034636851201292e-7
7.314891496858569e-7
2.581253643561274e-7
5.097608153031413e-8
2.067191699850068e-7
2.0967537660498213e-7
1.7551873795282289e-7
1.7013677139277378e-7
7.792890364795657e-8
8.948114706660807e-8
2.103072053213524e-7
2.8130506722894943e-7
3.0764114462143084e-7
3.0580689905869095e-7
2.738392525765691e-7
2.07087179538563e-7
1.0951676818326808e-7
1.8515028647234964e-8
1.890283797823751e-7
3.970532147634517e-7
3.6867357731518402e-6
1.4082044379841833e-6
9.923394992387468e-6
6.1844379944408036e-6
3.905585705501907e-6
2.477437792038576e-6
1.4082151484152054e-6
6.675800844884651e-7
1.8935725780946163e-7
6.2205755814852e-8
1.6572116837943903e-7
1.2315639732307671e-7
3.4807240971466067e-7
5.889987394572224e-7
2.855798976570168e-7
8.451747551114361e-8
5.221905849225671e-8
1.344051203792276e-7
9.541749551594133e-8
8.283251947072128e-8
6.414206037476337e-8
7.70483719550653e-9
8.013374248253881e-8
1.6543035401721423e-7
2.6751369880271154e-7
2.9761606626298855e-7
2.4259769500105193e-7
1.5538151412982844e-7
5.3487095143242564e-8
6.483981683723832e-8
2.0746472860399104e-7
2.203544080973212e-6
2.0453206208267613e-6
5.022817548109921e-6
4.600334576119337e-6
3.459267956890215e-6
2.6302757556541024e-6
1.8744064576263997e-6
1.27486324373898e-6
8.228654507152587e-7
4.842313400948617e-7
2.9200926128331685e-7
6.19291012978271e-7
7.763292690440061e-7
3.15581686446298e-7
8.5329821759469e-8
8.65986951780368e-8
2.1799375783533019e-7
1.6520940127820806e-7
1.5927605164393634e-7
1.0217207043992038e-7
6.008058350022026e-8
1.8332030833461932e-7
2.6863690564289875e-7
3.101684239046853e-7
3.191826369134499e-7
2.9590794393713905e-7
2.344774280477496e-7
1.4204024583701811e-7
2.8347250802713857e-8
1.1027020245851928e-7
3.023767999747233e-6
2.855111011641388e-6
6.183103340450283e-6
6.258598371487184e-6
4.7025856392156755e-6
3.522946586598761e-6
2.3683349481018002e-6
1.3454176845246578e-6
5.430628002411685e-7
1.229408433473578e-7
7.436128520654139e-8
1.4807160179783834e-7
7.402115626043449e-8
2.80463216228549e-7
4.460139578405173e-7
1.8343912795496325e-7
4.981427064629195e-8
5.850535200888196e-8
1.0724138037533383e-7
7.717920746224015e-8
6.811230188222922e-8
3.985261788236938e-8
3.014325086274525e-8
9.200791623297395e-8
1.7083519855713098e-7
2.707861852856099e-7
3.169905222034018e-7
2.53578562097715e-7
1.4497455858388318e-7
3.464054649725174e-8
7.277911286373055e-8
2.1827793927699427e-6
2.8623886089703487e-6
3.0582702874033566e-6
4.279280948723888e-6
3.898430482922327e-6
3.4339379227496263e-6
2.817792238616474e-6
2.1110949967662748e-6
1.437042343495074e-6
8.650319988207908e-7
4.792917761526654e-7
8.769905792624936e-7
6.608667442879799e-7
2.1917765194009043e-7
4.6606111129335836e-8
1.9713554436873892e-7
2.2874891642496992e-7
1.9722975031382281e-7
1.8700735079654446e-7
1.7663816916042392e-8
1.7847898157465545e-7
2.8973992504308903e-7
3.460220217194125e-7
3.76785625853738e-7
3.8899379013164695e-7
3.642585130235319e-7
2.837937807903544e-7
1.598561484265824e-7
1.306801356889189e-8
1.5471240271159163e-7
3.494326089858673e-7
5.226651369270826e-6
1.776572137277947e-6
0.000010912238066485052
8.47713976321611e-6
5.708670560573816e-6
3.842076924681577e-6
2.229615590129717e-6
9.284798637094607e-7
2.3412937131575523e-8
1.509011260584922e-7
6.15232440377553e-8
6.254723988374564e-8
2.9352687780751956e-7
5.608505207185117e-7
2.895926971292015e-7
9.078249944341223e-8
2.8301343742548882e-8
1.619266153136968e-7
1.0880886524235766e-7
9.445448877012707e-8
7.368850692447459e-8
1.614816437828404e-8
1.0599296556345387e-7
2.0551746083521197e-7
3.2213854759592783e-7
3.7763879541942277e-7
3.2945033913100957e-7
2.1734686399814762e-7
8.499429351250404e-8
4.765846400867426e-8
1.8240889726740438e-7
2.9332157223579877e-6
2.532478093632674e-6
5.445200797440001e-6
5.832356797042358e-6
4.670605668847389e-6
3.7352744906091976e-6
2.780357801417568e-6
1.9083339140415876e-6
1.177046301069582e-6
6.234374351933888e-7
3.1598867541492065e-7
6.38565462585089e-7
6.141791250666169e-7
2.2545038715645834e-7
6.627736036696468e-8
6.437529673915093e-8
2.412405636164486e-7
1.7841951764155946e-7
1.6608212021641727e-7
1.7815952057331806e-8
1.7807665122575502e-7
2.8287988979108613e-7
3.354446611818536e-7
3.694328038508787e-7
3.9392058370226514e-7
3.9012807222197097e-7
3.2878535507753036e-7
2.154725401878673e-7
8.204084187631631e-8
5.9515416769688523e-8
4.251647548440734e-6
3.5202236202450592e-6
6.640993655724579e-6
8.153178536285087e-6
6.936490836090992e-6
5.764306750927685e-6
4.246252552093092e-6
2.3056323063966804e-6
4.91171434384202e-7
2.4733051911537495e-7
1.6611337641780113e-7
9.370809998285555e-9
1.4923768120200246e-8
1.2706084295243276e-7
2.81818382185931e-7
1.4870374535237837e-7
4.5979508691026426e-8
1.8021644919940342e-8
1.1346232054747818e-7
7.502899859968914e-8
6.607994665572356e-8
2.0343823632653223e-8
6.582361048493888e-8
1.34417668454594e-7
2.173504255058414e-7
3.09504821885535e-7
3.6446108829051176e-7
3.287289275579103e-7
2.145157513343255e-7
8.99581968382292e-8
1.7942038136856984e-8
2.726804324172288e-6
3.0484390005412065e-6
2.8729960410922273e-6
4.775666529616609e-6
4.93808946068754e-6
4.7751491850464964e-6
4.295415809534709e-6
3.35572135115447e-6
2.1286075729738424e-6
1.0524023306819137e-6
3.969830499871988e-7
5.938493302188692e-7
3.1256838525748903e-7
1.0461481538719991e-7
3.143513122866854e-8
7.074874923803877e-8
3.3314196941925037e-7
3.063640389433065e-7
1.4853546684949106e-7
2.1799149604954768e-7
3.8383775910667967e-7
4.09599361936811e-7
4.0563881883908934e-7
4.266475066120569e-7
4.5976323899459914e-7
4.753182117958273e-7
4.2773588581870186e-7
3.089716685330951e-7
1.6299331747530766e-7
1.5718315076597242e-8
1.3639225362549162e-7
7.281866701545728e-6
1.8488753344851285e-6
8.76324755756614e-6
0.000010527101447775932
9.656503849881722e-6
8.96863382177118e-6
6.840527466546275e-6
1.0040429754105401e-6
1.756457429560277e-6
1.2583570748874362e-6
5.90402429119321e-7
1.7390381302433685e-7
8.728833968990408e-9
1.7796395043305922e-7
1.5768336581585006e-7
6.155368187455632e-8
1.2506586266968396e-8
9.205893272534631e-8
1.0009356017270917e-7
7.425291893334639e-8
2.8429032957012294e-8
9.2962212765878e-8
1.785130488585765e-7
2.6486984458440475e-7
3.4208636556769976e-7
3.9810774053946646e-7
4.1152515228050806e-7
3.359910224919234e-7
2.0030749035153267e-7
7.140215861849488e-8
3.853897927269023e-8
3.613395523467303e-6
2.438212061373369e-6
3.979873724995935e-6
5.781076275437611e-6
5.98728095590318e-6
5.823962006150964e-6
5.247307410377955e-6
3.869478276147745e-6
1.9730865840531545e-6
5.735724583512769e-7
3.897088153059994e-8
2.834471977015243e-7
2.266688524951839e-7
8.085976894323083e-8
2.9347482969771068e-8
1.4264130422211856e-9
3.892791552518031e-8
2.5259006515443735e-8
1.179479169601585e-8
1.9189807439391618e-9
2.204912682610185e-9
1.0336576782027431e-8
3.220847751680633e-11
9.52341138136172e-10
2.5961625482745792e-9
3.2648714134713503e-10
5.0936400890170355e-11
2.829999471668029e-11
2.0425250286203923e-13
2.8603580885303113e-13
1.2172487768909197e-13
6.970551712837186e-14
3.3222007158754326e-14
2.7959051100311192e-14
2.265512093617351e-14
3.31241212167838e-14
7.327271817980432e-14
9.0004162292865e-14
1.0295107840428877e-13
1.2322527744651234e-13
1.60633502876887e-13
2.4019260565847897e-13
2.0309950632893893e-13
3.9154719095285875e-13
1.3120027998512154e-12
5.843553761413298e-13
5.332087190471063e-13
5.964283568710335e-13
7.141448038013647e-13
8.849503356541761e-13
1.1570732336722097e-12
1.6883946906926196e-12
1.281699068529314e-12
3.4551343382792986e-13
5.731455018800879e-14
4.2249757102423614e-14
7.781824937262378e-14
8.90387492023612e-14
9.064882739384922e-14
8.823562946054463e-14
8.381412724989563e-14
4.251211931525866e-12
3.299284764121e-12
3.1192826375527747e-12
3.211334772764581e-12
3.428719231805358e-12
3.717553781537948e-12
4.056056979760089e-12
4.435589746375615e-12
4.853377524665202e-12
5.309384389194107e-12
5.804893124943788e-12
6.4200299793880955e-12
3.838772821363938e-12
2.487191547782833e-13
2.3234420809311585e-12
3.4375476661341634e-12
3.5366586913967445e-12
3.1166576685514926e-12
2.4823202979599574e-12
1.7804047348458267e-12
1.0686232236265451e-12
3.6114391861285776e-13
3.477949150611339e-13
1.0727308093680101e-12
1.832120650234979e-12
2.646510886272061e-12
3.5380712778648908e-12
4.530878100433607e-12
5.651558052883707e-12
6.930172324555744e-12
8.401383393133021e-12
2.8771332028728353e-10
1.3105629887642095e-10
6.069712461218272e-11
3.3128909976119745e-11
2.199320915242313e-11
1.7171562216660016e-11
1.5034543698727836e-11
1.419021988593731e-11
1.4045079124343516e-11
1.4318047722656274e-11
1.4863233972378966e-11
1.7055834480920313e-11
1.907842077816516e-11
2.6019876335364324e-11
4.6909770310600115e-11
1.1146234344598548e-10
3.87026836165714e-10
4.468668428036924e-9
1.1038008279999172e-8
1.9839691589047075e-9
1.3177689543754374e-9
3.691043221086592e-9
9.761434289656364e-10
3.370208727167459e-11
0.
0.
0.
0.
0.
0.
0.
0.
0.
0.
0.
0.
0.
0.
0.
0.
0.
0.
0.
0.
0.
0.
0.
0.
0.
0.
0.
0.
0.
0.
0.
2.8283615875221007e-14
4.161296622301537e-14
6.141714085845253e-14
9.096253521377738e-14
1.3524179360332416e-13
2.0193325625122145e-13
3.2252101704380862e-12
5.425243661724872e-12
8.361859570018725e-12
1.230697103686691e-11
1.7321332201882716e-11
2.3387364215632654e-11
3.0225216925165817e-11
3.706922410917287e-11
4.2444758153533243e-11
4.404214665511041e-11
3.8799114290599784e-11
2.3233520706664077e-11
8.382432854026083e-11
7.43929962212857e-11
9.751234525382515e-11
1.136971086512962e-10
1.3842796660807718e-10
1.8605115385185286e-10
2.5230975422506766e-10
3.3914033666454415e-10
4.749310765182277e-10
7.014261716579245e-10
8.939838050930024e-10
9.389831143439522e-10
1.0169597367690268e-9
1.1761510318043433e-9
1.4344701494896233e-9
1.820327474921932e-9
2.3808004393694557e-9
3.18958496585875e-9
4.3600450642320785e-9
6.357124542797782e-8
4.105099596742675e-8
4.2617787089014774e-7
1.7784716310270314e-7
1.1082431294420395e-7
7.050128104940663e-8
4.348352467045083e-8
2.5787881212371235e-8
1.290585680777361e-8
6.1992939582253285e-9
7.07932948792061e-9
1.2994957982064327e-8
3.367441160625797e-8
4.606215825577566e-8
2.967925983801361e-8
8.18527851575101e-9
1.2259102454562327e-8
9.42378562038822e-9
7.391988799092366e-9
6.733646764952396e-9
3.9500952363143526e-9
1.9281293104451324e-9
7.398281654658334e-9
1.3824479087522047e-8
1.795125609630194e-8
1.6661104924298108e-8
1.3148090357480842e-8
8.641732374968788e-9
2.2047419195160003e-9
1.2565710117681586e-8
4.523269295180698e-8
1.1803776553920447e-7
1.1334172150978977e-7
2.822067935190201e-7
2.1084061231797754e-7
1.4208873851195711e-7
9.974522420782707e-8
6.752298836254908e-8
5.0386304450489486e-8
6.228599937452567e-8
5.0314798671806096e-8
3.5275110737910214e-8
3.9036653026096006e-8
4.4784692667330416e-8
2.4358587266095755e-8
6.50193172133796e-9
1.2618306242710723e-9
5.038651762193839e-9
4.352700290301631e-9
3.6000460553138874e-9
3.203799417231536e-9
1.376780655930883e-9
1.3555884293230446e-9
4.194330077881921e-9
7.339587670248569e-9
8.006751832248573e-9
6.695458075583839e-9
4.824933867284966e-9
2.7752742329619647e-9
5.891302351218186e-10
1.941093187123427e-9
5.289459445994563e-9
8.726599821384999e-8
7.806313080338205e-8
3.7783720163616315e-7
2.3279175107563068e-7
1.5772309452238477e-7
1.0924043618456677e-7
7.221290585645862e-8
4.650655383935329e-8
2.7620456206426934e-8
1.470722670977067e-8
1.0280413355415044e-8
2.575909807518309e-8
5.3088799343465506e-8
5.525886321380271e-8
2.8377049680978744e-8
6.2152953373009e-11
1.5971423454137105e-8
1.1451773821664563e-8
9.646802283469595e-9
8.73888780414002e-9
3.078245021371884e-9
4.732839732092085e-9
1.2373946964537505e-8
1.957744677068362e-8
2.1038028678809923e-8
1.8496250504097923e-8
1.4376320266391108e-8
8.839874147933313e-9
5.382165501102951e-10
2.8212731712689395e-8
1.311882170596521e-7
1.4831873814549387e-7
2.879280539797799e-7
2.4577945992202153e-7
1.7423256391271228e-7
1.2624709606987504e-7
8.56587300267538e-8
5.675692764103148e-8
4.1476208150579264e-8
3.8990552912756475e-8
3.8170101928571104e-8
2.880212257631639e-8
1.733473040738384e-8
3.276428744318679e-8
4.033025719579038e-8
1.0931248945501381e-8
2.698960831999275e-10
5.017615765339541e-9
4.350395377551881e-9
3.490541240917775e-9
3.039592622802942e-9
1.219348248338079e-9
1.3539598494272913e-9
3.944353458899453e-9
7.582372220573971e-9
1.0805340649095974e-8
9.466584181291649e-9
6.402281145620945e-9
3.321957683560385e-9
2.606806973735284e-10
3.247441435780818e-9
8.567943036467812e-8
1.4018796305114846e-7
2.1591015019689916e-7
2.3177498910786277e-7
1.8840193377959236e-7
1.5162828980524445e-7
1.1382907722412688e-7
8.11048271888159e-8
5.502822033496005e-8
3.4088609044322904e-8
2.0550410743856344e-8
5.0661268864021323e-8
7.323814179125586e-8
5.369350750511703e-8
2.000172602464729e-8
1.7784229531704656e-8
1.7861550172981674e-8
1.3671299690415695e-8
1.2483271348250213e-8
9.805557153468552e-9
2.3997985763450543e-10
1.024714901254841e-8
1.9453124433897443e-8
2.3328766878688377e-8
2.2281714201741015e-8
1.9177147204616244e-8
1.4539958384721734e-8
7.150596251744969e-9
1.1387712778213428e-8
5.0880535066791484e-8
3.306440255011315e-8
1.9009736193461057e-7
7.813494819307826e-8
5.987930785025108e-7
2.825278516207694e-7
1.6828960974964326e-7
1.0382127757625536e-7
6.295673847274737e-8
4.682555310963534e-8
7.105558892874342e-8
7.224313048358353e-8
6.20597475668816e-8
2.9690711433889472e-8
3.5525320555872054e-8
4.6289243070002733e-8
1.4373908138337296e-8
1.5874045791699187e-9
4.761217313713026e-9
5.1322830948395015e-9
4.064111224770249e-9
3.59060242252549e-9
2.334334021241179e-9
5.686938346248368e-10
3.3833127194556156e-9
6.992312097813301e-9
1.0003475862551987e-8
9.139165140769702e-9
6.7661531564820206e-9
4.133537177025151e-9
1.4033450820822265e-9
1.683348613961742e-9
5.7780150444565e-9
9.425964484107488e-8
1.0803534278950174e-7
3.373066238416334e-7
2.55734056149015e-7
1.8332361861816253e-7
1.335752782448875e-7
9.199614867650454e-8
6.135091246986353e-8
3.8510084051810066e-8
2.167848400422704e-8
1.3628624184629103e-8
3.563704151665815e-8
6.445045786043465e-8
5.884702043572553e-8
2.6913861505752987e-8
6.5516548519538714e-9
1.7578697811607913e-8
1.2810209506842235e-8
1.1150328596654479e-8
9.808384957324028e-9
2.211302678125653e-9
6.789266668787604e-9
1.5689684252751298e-8
2.233944923934353e-8
2.2577358911635322e-8
1.9625739317785953e-8
1.5139916353221975e-8
8.829192859359491e-9
3.069395928631613e-9
4.254180238532781e-8
1.4995800500029396e-7
1.497264408724285e-7
3.5700389225753297e-7
2.7716001373776784e-7
1.9027140964346345e-7
1.3403223167894382e-7
8.835068445548011e-8
5.716280302142215e-8
4.088240731901236e-8
3.754430053723598e-8
3.592253993359723e-8
2.7267109413558033e-8
1.6135166606270067e-8
3.1064824943853813e-8
4.6200374030410525e-8
1.424752235615626e-8
5.28365753559271e-10
5.319069646408256e-9
4.7879252335984905e-9
3.795019375161353e-9
3.3133899102742804e-9
1.5094546453465102e-9
1.2790031069635658e-9
3.993890590487655e-9
7.800824632547905e-9
1.1742744469708761e-8
1.0831442408607195e-8
7.410484520477651e-9
3.920270522493211e-9
4.781506739186452e-10
3.4516994102439335e-9
9.211185282936619e-8
1.5573033077301313e-7
2.168906521105932e-7
2.43715912252684e-7
2.0159066666578346e-7
1.6434306506050825e-7
1.247672684298688e-7
8.960556378052235e-8
6.132099876084454e-8
3.850559805567252e-8
2.3357817319091828e-8
5.6176359339247374e-8
7.875815425566636e-8
5.599955020115284e-8
1.9883618012549993e-8
2.0289687750506258e-8
1.8954215150512244e-8
1.4637948809659028e-8
1.343899083312812e-8
1.029831754034598e-8
6.802349898014757e-10
1.1431811950714939e-8
2.109307189599533e-8
2.4780602647302758e-8
2.3551060804876008e-8
2.023415294703282e-8
1.5274576520326172e-8
7.289620964095163e-9
1.2975409843758629e-8
5.383287930330972e-8
3.530734379494741e-8
2.050645655181169e-7
7.993210203151753e-8
6.58697062230177e-7
3.0437605650434694e-7
1.8051338046327593e-7
1.1035930342200581e-7
6.573195311329492e-8
4.5735461780135235e-8
5.7173274260986203e-8
7.843476320115466e-8
5.816627285370624e-8
2.6368180905613153e-8
3.501069020746019e-8
5.1595844472589424e-8
1.7485360744336356e-8
2.1161555360916356e-9
5.287447046495002e-9
5.71807563873822e-9
4.51291926100923e-9
3.9835434987023955e-9
2.6219111849004975e-9
6.001244656647603e-10
3.7188958905715633e-9
7.712743712927596e-9
1.1165128208011339e-8
1.0285995230109505e-8
7.646524303858713e-9
4.698562421693253e-9
1.6157354175526721e-9
1.9271050006621478e-9
6.759304357134941e-9
1.0254082624700641e-7
1.1725815375837326e-7
3.58838450318991e-7
2.7392573920259325e-7
1.9649370518176705e-7
1.4322267722502595e-7
9.86027697771223e-8
6.57079921633814e-8
4.128229986342795e-8
2.3328969551546473e-8
1.4678302884708453e-8
3.8034644127086516e-8
6.844415551912605e-8
6.224806216304475e-8
2.8148371527319813e-8
7.30382164358729e-9
1.8528007223535053e-8
1.353402146326417e-8
1.1793040867793382e-8
1.0355174583370905e-8
2.2865724673781703e-9
7.224481902988345e-9
1.6634028881318648e-8
2.3590835277085914e-8
2.379180035575299e-8
2.0663182756850295e-8
1.592084224767546e-8
9.270281867361084e-9
3.10879954186979e-9
4.317118501646602e-8
1.594017768906812e-7
1.5900033574428672e-7
3.8373693367935935e-7
2.97309840429363e-7
2.0418369040617076e-7
1.4368933725025643e-7
9.439325404130281e-8
6.03762879008825e-8
4.142831587044927e-8
3.515471111903494e-8
3.278243639888349e-8
2.5926947837747746e-8
1.6277937047081752e-8
3.269087503147362e-8
4.995196583358089e-8
1.643386347668573e-8
6.979743675381572e-10
5.9280399262356425e-9
5.2958320461963855e-9
4.194059833386754e-9
3.663487730446844e-9
1.6692772569931683e-9
1.421291354996177e-9
4.426533342160643e-9
8.6376776608114e-9
1.3011127115080641e-8
1.2031857809809678e-8
8.25478439195567e-9
4.381302419076652e-9
5.268386658282857e-10
3.9472506205872815e-9
1.0034275348936659e-7
1.6846738208896147e-7
2.3339638796188014e-7
2.6200668517694364e-7
2.1641683561277522e-7
1.7621390924721737e-7
1.3358513072686257e-7
9.576516556029891e-8
6.543125670453781e-8
4.106501814099411e-8
2.4936487264318976e-8
5.970867528570404e-8
8.384141085877577e-8
5.957029673156424e-8
2.0918763410505062e-8
2.1433542317960764e-8
2.0100614722249402e-8
1.5528110286251844e-8
1.4251813762090366e-8
1.0923754822119022e-8
7.077135847902821e-10
1.2106929551719806e-8
2.236295977520458e-8
2.6281421862350407e-8
2.4970918264112e-8
2.1438252915348776e-8
1.616754740797062e-8
7.768609045598895e-9
1.2891507474108157e-8
5.968409949677648e-8
3.851568435011166e-8
2.1903133811576498e-7
8.61469640833045e-8
7.11137176792573e-7
3.294259412702551e-7
1.9561745519308522e-7
1.193474527725523e-7
7.02838442845587e-8
4.611047033093596e-8
4.737975797890844e-8
6.305368699574524e-8
5.0125623229699404e-8
2.443589134100527e-8
3.605589111379045e-8
5.649956445341116e-8
2.0904125300415686e-8
2.602345093980195e-9
6.056249687628458e-9
6.452596334836552e-9
5.0825394300739225e-9
4.48997913446161e-9
2.9487870795860316e-9
6.979479771116901e-10
4.225832118888569e-9
8.738940495866657e-9
1.2624487492789152e-8
1.1637593594893001e-8
8.676243940940526e-9
5.351060250482724e-9
1.8309939955585916e-9
2.3058539568739547e-9
8.15122373550257e-9
1.1315861970054173e-7
1.2740779116347202e-7
3.905318746849416e-7
2.969121534806484e-7
2.1236979212921162e-7
1.5438091938017656e-7
1.0596435064636528e-7
7.040720386020197e-8
4.415213622264629e-8
2.4982556439339592e-8
1.5799779320654604e-8
4.0473288519119005e-8
7.298030435432681e-8
6.658392121183091e-8
2.990707879622497e-8
7.799486788006007e-9
1.9682615632450777e-8
1.4397652811908408e-8
1.2537592907784008e-8
1.1013568806818182e-8
2.4600673593308485e-9
7.643883195632072e-9
1.7648352576924176e-8
2.507810870465295e-8
2.5303205032678965e-8
2.1964236086425183e-8
1.690753691218524e-8
9.86342283714124e-9
2.971337184527343e-9
4.3036152459267535e-8
1.706111849828553e-7
1.7131169747594835e-7
4.1416558758934725e-7
3.2193508992581846e-7
2.2160649092970316e-7
1.5606032182157226e-7
1.0236281059296056e-7
6.48741200185964e-8
4.28866517439584e-8
3.374233414854102e-8
3.0534256357150095e-8
2.5115191197313375e-8
1.6831141277517966e-8
3.5211075363032284e-8
5.4393676513356176e-8
1.9052284215504424e-8
8.646066774085122e-10
6.7240041647902135e-9
5.94199523293167e-9
4.704986935107887e-9
4.111806256447488e-9
1.8608577366243712e-9
1.618024323275324e-9
5.002372395523121e-9
9.742383129191173e-9
1.4641192479620561e-8
1.353174634046134e-8
9.30566772918519e-9
4.950715054485232e-9
5.691646135311677e-10
4.619294792749084e-9
1.1086248042975103e-7
1.8434904140163906e-7
2.553370555466447e-7
2.8556912772636817e-7
2.3525977573211539e-7
1.9114461467613988e-7
1.4456621144141385e-7
1.0337148889232764e-7
7.046065739347391e-8
4.4160089877401406e-8
2.6840033609673885e-8
6.401806027256572e-8
9.022948675255998e-8
6.415765873551599e-8
2.2298430990310973e-8
2.2772772591226947e-8
2.1547934377519876e-8
1.6642973046143553e-8
1.5264325604695922e-8
1.1722282925108252e-8
7.104420509398385e-10
1.2918213064457998e-8
2.3935818706031795e-8
2.8176901655852505e-8
2.6771497972665676e-8
2.296671661038445e-8
1.7304754843063932e-8
8.392343807191408e-9
1.2759322002753319e-8
6.746567363246088e-8
4.2711966068258985e-8
2.3654549095427162e-7
9.43215284893099e-8
7.765550367222886e-7
3.6120671169405416e-7
2.14889841768111e-7
1.3097675877988795e-7
7.64850841110377e-8
4.793612955373835e-8
4.204419194423697e-8
5.084602819244454e-8
4.393021385185048e-8
2.3651862101050708e-8
3.824122202423415e-8
6.204215693918349e-8
2.5151653481456155e-8
3.2235163485815223e-9
7.0510831480334846e-9
7.389820638800697e-9
5.810383983981006e-9
5.138031488512201e-9
3.363222199361026e-9
8.282120715109847e-10
4.8807016524384946e-9
1.005895483893792e-8
1.4484687246155138e-8
1.335321557864373e-8
9.983583218228442e-9
6.178460095122417e-9
2.0949139957463153e-9
2.827693661687753e-9
1.0070961394925026e-8
1.267306466632657e-7
1.403020145337156e-7
4.312435380310666e-7
3.262621437961793e-7
2.325994275588099e-7
1.6857514319068686e-7
1.153134800001331e-7
7.636602225004344e-8
4.7785295016137836e-8
2.707694332471863e-8
1.7230208427280082e-8
4.355007612023608e-8
7.874241722171938e-8
7.211769083808097e-8
3.214277059149063e-8
8.389659919746894e-9
2.1150507759629328e-8
1.5494744641194894e-8
1.3481609381813092e-8
1.185033388008279e-8
2.6871076656848324e-9
8.169041855908642e-9
1.892864779682391e-8
2.696844006156127e-8
2.722976503633092e-8
2.36234122805448e-8
1.816632482785805e-8
1.0620530943446359e-8
2.8140224634939877e-9
4.3069844370468545e-8
1.8485241496849343e-7
1.8704304747505173e-7
4.5269445416471855e-7
3.5324863792108157e-7
2.438034866143147e-7
1.7187736635888386e-7
1.1264862980378659e-7
7.087723524242825e-8
4.540652348253292e-8
3.338863397006594e-8
2.9262364812327626e-8
2.4915104948949416e-8
1.7825729033769976e-8
3.869413866758678e-8
5.991120477006518e-8
2.230299142714672e-8
1.072700064125218e-9
7.746428102566155e-9
6.76725020340392e-9
5.358412954163476e-9
4.685354825768909e-9
2.103244616911875e-9
1.872712304579344e-9
5.74324698414836e-9
1.1160957419168916e-8
1.6723814534105855e-8
1.5440944487227345e-8
1.0643529257200856e-8
5.674306518289954e-9
6.139213455142061e-10
5.512200992665905e-9
1.243067922520914e-7
2.0463080906586417e-7
2.8343613731252585e-7
3.1570485023934384e-7
2.593397655366484e-7
2.1021684616526654e-7
1.5858804605576642e-7
1.1307944189287756e-7
7.68750546440069e-8
4.810468944557373e-8
2.9268010708993216e-8
6.95023270287888e-8
9.83853293972192e-8
6.999987959363336e-8
2.4048741701517e-8
2.4457242721062766e-8
2.339184943876364e-8
1.8061980680332665e-8
1.655206415662371e-8
1.2740984428181289e-8
7.089477582980039e-10
1.39460726379215e-8
2.5936632949154592e-8
3.059468835525847e-8
2.9069311403468766e-8
2.49174990959145e-8
1.8756435602406218e-8
9.183573018517901e-9
1.2697741826358268e-8
7.76380128321714e-8
4.818770205032241e-8
2.588508666963061e-7
1.0479551926698794e-7
8.597563246623203e-7
4.017175748325012e-7
2.395135166348714e-7
1.459602554070113e-7
8.474517702757214e-8
5.1328646624046226e-8
3.9790246617790395e-8
4.35125136613064e-8
4.010317708654523e-8
2.3905642440108976e-8
4.173327248724945e-8
6.880893586444407e-8
3.039975544722373e-8
4.024219972729848e-9
8.333049434215042e-9
8.587269845279307e-9
6.741234987037441e-9
5.967606159409954e-9
3.891363599172094e-9
9.981803857810187e-10
5.7226071191606106e-9
1.1751469967366102e-8
1.6858169141819086e-8
1.5539049728940898e-8
1.1650284121812963e-8
7.232672857040403e-9
2.42170957791538e-9
3.5413177784522276e-9
1.271742154454067e-8
1.4408953151737856e-7
1.5680548006486896e-7
4.832901724336281e-7
3.6378382020834224e-7
2.584605025792754e-7
1.867244006527929e-7
1.272688290597604e-7
8.398576022079364e-8
5.243237613714038e-8
2.9761602804467756e-8
1.9071312820236907e-8
4.747235304679543e-8
8.610148970782217e-8
7.917896963196558e-8
3.4966761239715106e-8
9.114687936818407e-9
2.3020793768669762e-8
1.6892508634564076e-8
1.4683415514027476e-8
1.2916478817827736e-8
2.979567993343236e-9
8.834877127175308e-9
2.0556785152269258e-8
2.9379203407814448e-8
2.968963898253322e-8
2.5742231609532404e-8
1.977396358702401e-8
1.1585549815148614e-8
2.6470994175387555e-9
4.343976771991103e-8
2.0300650417377073e-7
2.0711640232746743e-7
5.017255273893712e-7
3.931479797134961e-7
2.721140100296516e-7
1.9210252928608937e-7
1.25896312779922e-7
7.879635642992086e-8
4.9209758091586275e-8
3.411710265946822e-8
2.894648319578787e-8
2.538062564128858e-8
1.9357351712606243e-8
4.3394228552649536e-8
6.687930740186819e-8
2.6317344789493378e-8
1.3312263913426666e-9
9.060350040272553e-9
7.822186550151322e-9
6.1948037499421144e-9
5.419793906257452e-9
2.4103654007265256e-9
2.2025166415443585e-9
6.696980870130038e-9
1.2983371670763447e-8
1.9385966030877562e-8
1.78739058712637e-8
1.2349057085254105e-8
6.5954472526987594e-9
6.604915196612994e-10
6.696131163957278e-9
1.4150474899690884e-7
2.3057994001895603e-7
3.194043800906333e-7
3.542776866819173e-7
2.9015103941171296e-7
2.3461922306379742e-7
1.7652825971118103e-7
1.254970874118887e-7
8.507471933916839e-8
5.3143879309841125e-8
3.23718012433799e-8
7.649320005623512e-8
1.088076932338294e-7
7.743053294085651e-8
2.626202112481209e-8
2.6576544403199287e-8
2.5742608033665832e-8
1.986942953638146e-8
1.8191133558258418e-8
1.4041104364924498e-8
7.015831417560121e-10
1.5250519894469295e-8
2.8485014072515957e-8
3.368191566936424e-8
3.200456055356755e-8
2.7409694065408933e-8
2.061110433582425e-8
1.0187532991849556e-8
1.274571398647845e-8
9.011459690625867e-8
5.533812753848958e-8
2.872847235454672e-7
1.1820523224192746e-7
9.656735215457796e-7
4.5338757913362005e-7
2.709852432797078e-7
1.6523987793440367e-7
9.561750751655894e-8
5.6505516628754616e-8
3.98239511580303e-8
3.96891106170229e-8
3.83241983197055e-8
2.515994000126885e-8
4.6786410142306245e-8
7.742086458486333e-8
3.682269334770266e-8
5.04483556668336e-9
9.987030082632686e-9
1.0118488166519337e-8
7.93282117132035e-9
7.0306709145325786e-9
4.5645786454804245e-9
1.2209132675748764e-9
6.807102880900816e-9
1.3924781417534079e-8
1.9888776345321514e-8
1.8325721703251247e-8
1.377654627624468e-8
8.57689702347284e-9
2.8269609819124703e-9
4.512630718940809e-9
1.6358749111678284e-8
1.663158231607111e-7
1.7794843979844603e-7
5.498805970175137e-7
4.118042676969983e-7
2.9155685177426505e-7
2.0995658513219972e-7
1.4257395088674934e-7
9.37392833139373e-8
5.83809480231593e-8
3.320472312164951e-8
2.144238244039594e-8
5.247195157312974e-8
9.550302532612694e-8
8.818318678987449e-8
3.852441184851269e-8
9.99915290299151e-9
2.540450534706856e-8
1.8673723834370056e-8
1.6213503614186197e-8
1.4275158345080149e-8
3.3570114945398278e-9
9.678687927453736e-9
2.2627346513892225e-8
3.245537869394086e-8
3.283296886240461e-8
2.8450296348162796e-8
2.182881785164762e-8
1.2816655691342661e-8
2.4723424137897796e-9
4.429402295683918e-8
2.2615988225430317e-7
2.3273528734715596e-7
5.641353020800052e-7
4.4400720952978925e-7
3.082387293103717e-7
2.1797125902741245e-7
1.4294081247146358e-7
8.916126154509071e-8
5.4584771639787244e-8
3.599812705537224e-8
2.9587499246120758e-8
2.65770955004722e-8
2.1552945827279692e-8
4.9645094998568434e-8
7.574258983440314e-8
3.123847376660122e-8
1.644748369791476e-9
1.0751201961875637e-8
9.171832910805236e-9
7.266513798828259e-9
6.361305282173226e-9
2.7989836621960226e-9
2.631153342263302e-9
7.927693834718191e-9
1.53290995491751e-8
2.279180128899432e-8
2.0975447269684955e-8
1.4524246845736989e-8
7.76882322957575e-9
7.074684335959181e-10
8.2616297344478e-9
1.635290469432439e-7
2.6381075788691435e-7
3.655012322229091e-7
4.0371299819620695e-7
3.2962311051685745e-7
2.6587723602960404e-7
1.9950623797794046e-7
1.4139483380105495e-7
9.556182382783701e-8
5.958066633918857e-8
3.6337175333766394e-8
8.540075717286296e-8
1.2212662992988182e-7
8.686432960077199e-8
2.9054485445914892e-8
2.9232111085239406e-8
2.8740273476614778e-8
2.217152157406619e-8
2.027692479674411e-8
1.5701057499894375e-8
6.837337450748345e-10
1.6904746784135285e-8
3.173098451287423e-8
3.7626636242264565e-8
3.5757174655526186e-8
3.0596304805726276e-8
2.2982674737093997e-8
1.1463588105616247e-8
1.2941593211106318e-8
9.404573689118748e-8
6.467067424018859e-8
3.2354206550079947e-7
1.3537784625394776e-7
1.100509406712783e-6
5.193203617711455e-7
3.1122345896521363e-7
1.9002370041647496e-7
1.0981164342674505e-7
6.379776396217204e-8
4.1806599696275263e-8
3.8360622111782085e-8
3.8276129536979035e-8
2.7461971302805304e-8
5.374752378841429e-8
8.853929324281744e-8
4.463074774825885e-8
6.327685738384077e-9
1.2124241872435228e-8
1.2078174584741942e-8
9.459667246370724e-9
8.394535373179328e-9
5.4226441348807935e-9
1.5145644166253716e-9
8.207691399685387e-9
1.672061003323609e-8
2.37612564632538e-8
2.188019822433247e-8
1.6490595258047573e-8
1.0292023186561997e-8
3.3306264862158782e-9
5.8260491304855085e-9
2.1342209849612286e-8
1.948095855045862e-7
2.0505342162814748e-7
6.351721931054962e-7
4.7333467866290095e-7
3.339598886200157e-7
2.39725930628266e-7
1.6218548659289488e-7
1.0623272763595895e-7
6.599704994119298e-8
3.761892924789511e-8
2.4494971181273494e-8
5.8839022323563385e-8
1.0751205496779911e-7
9.964747533267526e-8
4.2989322763339116e-8
1.1065914995059004e-8
2.8443088549277444e-8
2.094354423950168e-8
1.816107277105028e-8
1.600663348675383e-8
3.845412541336668e-9
1.074684208229048e-8
2.52595689799168e-8
3.63822375719237e-8
3.68529290809923e-8
3.191459256083516e-8
2.445766552472594e-8
1.4388990360026266e-8
2.2896119587443547e-9
4.5797799333895216e-8
2.5570099178719747e-7
2.6543928157580057e-7
6.435669780213371e-7
5.088586425336023e-7
3.5435686925089495e-7
2.510697582981757e-7
1.6485430812427155e-7
1.0265148527942324e-7
6.191010598270227e-8
3.916945103928906e-8
3.1234278530948e-8
2.8597930526374202e-8
2.4580702549856574e-8
5.787847051508484e-8
8.702061008172518e-8
3.722053906948477e-8
2.0126380372513493e-9
1.2930394419931687e-8
1.089990320482237e-8
8.641243068389353e-9
7.569687505681145e-9
3.2897404765958916e-9
3.190671342428696e-9
9.520325714723256e-9
1.8355061477316546e-8
2.715279313135444e-8
2.493053997670797e-8
1.7299611878231696e-8
9.26451589081016e-9
7.534009103516037e-10
1.0322713055710492e-8
1.9176996089784806e-7
3.064063263281828e-7
4.246582972669601e-7
4.671614213335042e-7
3.802596456595748e-7
3.059682865326627e-7
2.2897086964478675e-7
1.6176672412160243e-7
1.0897981248581374e-7
6.779877446159441e-8
4.1397263170351333e-8
9.674126032739501e-8
1.391407010535981e-7
9.880343450685755e-8
3.256430818675895e-8
3.2540151055164004e-8
3.256341724402934e-8
2.510286057324158e-8
2.2930006238819662e-8
1.7821048541714826e-8
6.48073066079399e-10
1.9000530327197454e-8
3.5865153214345886e-8
4.267049797490295e-8
4.055906658365639e-8
3.467474682157988e-8
2.6018165703517976e-8
1.3088767400748077e-8
1.3326670863499651e-8
9.756096814438964e-8
7.68218573814658e-8
3.6979014214724425e-7
1.5737499050070413e-7
1.2721263848419159e-6
6.034943332141444e-7
3.626926275208971e-7
2.2186482495785173e-7
1.282429645621758e-7
7.367594283562832e-8
4.569499743251739e-8
3.9000858219378245e-8
3.979433779595542e-8
3.0946424155069816e-8
6.308749655915468e-8
1.0289547540231029e-7
5.4073003030023164e-8
7.914017189663749e-9
1.4890234235073545e-8
1.4588361274695348e-8
1.1418052910589638e-8
1.0146476825454728e-8
6.516017027102326e-9
1.904375030786289e-9
1.0021818299003057e-8
2.032452882805244e-8
2.8712964796354836e-8
2.64164014034729e-8
1.995705699140264e-8
1.248197759527403e-8
3.958690064327881e-9
7.587482911167923e-9
2.810134834423992e-8
2.3139005773058858e-7
2.398267665412507e-7
7.44539172290688e-7
5.522823999501541e-7
3.883558010662155e-7
2.7791694793525035e-7
1.8734127720483582e-7
1.222473834107768e-7
7.574848763285768e-8
4.327315793908906e-8
2.8421014079246015e-8
6.6936708469066e-8
1.2284451507828556e-7
1.1420334815524164e-7
4.855971827003961e-8
1.2332570370499772e-8
3.231679782032259e-8
2.3835466853768468e-8
2.063896264395344e-8
1.821284581137944e-8
4.478962118981732e-9
1.2097366666349983e-8
2.8604234989784893e-8
4.139688888631771e-8
4.199854163674395e-8
3.6350809640383247e-8
2.7824322610492358e-8
1.6399743277490186e-8
2.096080567391837e-9
4.813255924856629e-8
2.9340942564161545e-7
3.071963428126544e-7
7.446375914326273e-7
5.915820193687058e-7
4.1326662660078076e-7
2.9343984043991637e-7
1.9301927007815286e-7
1.201455365387424e-7
7.168683899680214e-8
4.3853090228213034e-8
3.3997312934254316e-8
3.157702001816628e-8
2.866547594414907e-8
6.865618420716485e-8
1.0130758306095447e-7
4.440993371876387e-8
2.4249306530687313e-9
1.5743493718149088e-8
1.3114139692702228e-8
1.0406583023919214e-8
9.12244800683899e-9
3.907754071220005e-9
3.924752810185159e-9
1.1588033277513075e-8
2.2268071420507512e-8
3.274132563308916e-8
2.997558256290168e-8
2.0842443060042223e-8
1.1172555449899307e-8
7.972757031990321e-10
1.3020338082720647e-8
2.2803518836943176e-7
3.610603576312587e-7
5.006797031049811e-7
5.487278493073335e-7
4.453214131643426e-7
3.574665250969651e-7
2.668061975324719e-7
1.8790075371632506e-7
1.2615509996436072e-7
7.828337866699672e-8
4.7842851546068115e-8
1.1116223910965012e-7
1.6085585067178755e-7
1.1383395668668128e-7
3.694731817061811e-8
3.6626529564981914e-8
3.7439411262299353e-8
2.8833517753739055e-8
2.6302289765195e-8
2.0528854798139924e-8
5.835199361965542e-10
2.1652976875061586e-8
4.112955421571968e-8
4.912430892653504e-8
4.6709780409175606e-8
3.990045650166245e-8
2.9907874695395175e-8
1.5163237160258436e-8
1.3944864455523738e-8
1.0263188576970921e-7
9.25663275005522e-8
4.2880545635593687e-7
1.8555997140277452e-7
1.4904605373536776e-6
7.110185571002688e-7
4.2856796172276987e-7
2.6276993353789423e-7
1.5210138155360287e-7
8.678737451169356e-8
5.1663635609330036e-8
4.142117119396842e-8
4.2867280187665357e-8
3.5842445632769244e-8
7.543988808570941e-8
1.2132691873755098e-7
6.541257986904332e-8
9.836960617263792e-9
1.847563471465885e-8
1.7806319479675377e-8
1.3932413179139947e-8
1.239981521032366e-8
7.908465582985403e-9
2.425874872230536e-9
1.2379514805640682e-8
2.4980344357983023e-8
3.5048855079974345e-8
3.220870319150771e-8
2.4387738497851935e-8
1.5280588003073334e-8
4.745220377809942e-9
9.927260522481894e-9
3.7153384581942795e-8
2.784308208678295e-7
2.8447526218069503e-7
8.849279931975639e-7
6.537351217268019e-7
4.5824206154170956e-7
3.26982575969745e-7
2.196501320779743e-7
1.4279377732432038e-7
8.823333043859223e-8
5.050578945644833e-8
3.346166224387906e-8
7.721656381414765e-8
1.4240332520530675e-7
1.3259793726950655e-7
5.54453615633864e-8
1.3803295043696115e-8
3.725513127477728e-8
2.7518442380930295e-8
2.378942876010034e-8
2.102293034045717e-8
5.302523825963974e-9
1.3802972269823785e-8
3.2851908045543386e-8
4.780271875346398e-8
4.8591376208516194e-8
4.203834733788221e-8
3.214115959021632e-8
1.8975009199261022e-8
1.8846649601454036e-9
5.149383871439157e-8
3.4157126720403234e-7
3.6052268695370256e-7
8.731807522539808e-7
6.97148288461366e-7
4.88570668073737e-7
3.4772045283198603e-7
2.292288582000063e-7
1.4278850135228994e-7
8.458114503873711e-8
5.037606314973236e-8
3.8060586198512335e-8
3.570017263070946e-8
3.410867685760262e-8
8.271132808224931e-8
1.1925576076540125e-7
5.2902593284569235e-8
2.8559489998444507e-9
1.9381147144950717e-8
1.595301491737639e-8
1.2675845853515847e-8
1.1120101304566668e-8
4.682935313986925e-9
4.893686240864324e-9
1.4282776584321483e-8
2.734199219985391e-8
3.990802976480935e-8
3.641277560018735e-8
2.536756510177741e-8
1.3608892147492611e-8
8.393844629351171e-10
1.6524816517913817e-8
2.746853707967848e-7
4.312626982335908e-7
5.985025936995693e-7
6.537812473261435e-7
5.290758238850903e-7
4.2374168414428696e-7
3.154770565391304e-7
2.2147514856701952e-7
1.481523796175566e-7
9.164635660918859e-8
5.603334986170364e-8
1.2947097655208202e-7
1.885267130455773e-7
1.3259733137238137e-7
4.236356497384732e-8
4.161270893234792e-8
4.365705271682906e-8
3.357719704165297e-8
3.058412937045009e-8
2.3986821498740296e-8
4.739404612671283e-10
2.5006458134859616e-8
4.7831046883037216e-8
5.738806967456486e-8
5.4597183257049146e-8
4.660517258503648e-8
3.489910573129635e-8
1.7817682170737264e-8
1.4841725233011812e-8
1.0963836041270312e-7
1.1280468178096387e-7
5.041546551722487e-7
2.2168674448224128e-7
1.7679985550716988e-6
8.484716014292431e-7
5.129582455303295e-7
3.153488516895293e-7
1.829459856998503e-7
1.0400964647100485e-7
6.008230974611037e-8
4.566635173056636e-8
4.7618328613618866e-8
4.248890620441323e-8
9.165006340416325e-8
1.4479584222613872e-7
7.886149094933778e-8
1.2108153826208749e-8
2.3130050194906267e-8
2.1934568095716092e-8
1.7163498888346178e-8
1.5301820091512277e-8
9.68005297610122e-9
3.129894326502705e-9
1.5455779030810402e-8
3.100965481331702e-8
4.316061760292873e-8
3.960950965889259e-8
3.005596935242077e-8
1.8860739450417643e-8
5.735191497353099e-9
1.3002114817153932e-8
4.9077063500462244e-8
3.3904595797214877e-7
3.418609048450363e-7
1.0653072039134752e-6
7.843475098088514e-7
5.481978312053308e-7
3.9013613808454473e-7
2.612170881851323e-7
1.6918635924035451e-7
1.0421753266391433e-7
5.974012581900825e-8
3.991701652353478e-8
9.023519737400618e-8
1.6731944851308926e-7
1.5566799611471706e-7
6.383693183165756e-8
1.545472965267348e-8
4.354985596320765e-8
3.2205192321743425e-8
2.779083862403637e-8
2.459977797344699e-8
6.3745797346266895e-9
1.5955133001529995e-8
3.824337314469069e-8
5.5987650600915275e-8
5.7047523454935387e-8
4.934054102905481e-8
3.768476163064289e-8
2.2279084594528942e-8
1.6415736952644608e-9
5.608670166162461e-8
4.0313340394944743e-7
4.286370604620548e-7
1.0365308865615021e-6
8.319403866885222e-7
5.849266823258368e-7
4.1734287442780797e-7
2.758274926185732e-7
1.720865653954844e-7
1.014823161183743e-7
5.919876916214548e-8
4.3695874421414676e-8
4.1216892056487234e-8
4.1314020334766805e-8
1.0099944974847433e-7
1.4151869558870938e-7
6.266864699592275e-8
3.2555003016551188e-9
2.4093649517869592e-8
1.959388090941832e-8
1.559539402064211e-8
1.3692933414603537e-8
5.649536949268389e-9
6.182074424744854e-9
1.7810776255972607e-8
3.3941535184422586e-8
4.9103555460751104e-8
4.462855946638876e-8
3.115159951064139e-8
1.6723428719256533e-8
8.830938727879784e-10
2.1034788034125165e-8
3.3482158520692947e-7
5.21543588967133e-7
7.245274789141425e-7
7.893791854089207e-7
6.371451612656526e-7
5.092405098124992e-7
3.782375346096033e-7
2.6469574394814253e-7
1.7635087190712117e-7
1.0865745913883721e-7
6.640744634838377e-8
1.5266526385104182e-7
2.236933126562755e-7
1.557139175891818e-7
4.8949031736796894e-8
4.758517641582748e-8
5.158167222545644e-8
3.960001845461758e-8
3.601197200450978e-8
2.839994226810555e-8
2.9691737183733333e-10
2.924240881552613e-8
5.635786789096491e-8
6.797671371859118e-8
6.472514054841222e-8
5.522198803613114e-8
4.131509854553823e-8
2.122343922265234e-8
1.6061376430304567e-8
1.1886479111577361e-7
1.3850259016860567e-7
6.004393969791283e-7
2.680179332303978e-7
2.120287539375315e-6
1.0243590156850008e-6
6.212149880537006e-7
3.8302665871913786e-7
2.228401576620622e-7
1.265292434162944e-7
7.153094454343465e-8
5.196779532010075e-8
5.429550484735549e-8
5.135953380700069e-8
1.1283868612478436e-7
1.7436443335302527e-7
9.446226543390448e-8
1.4695025744264508e-8
2.9179704493474025e-8
2.7233222171703704e-8
2.1318562763425233e-8
1.9043901642269455e-8
1.1930125003640538e-8
4.0907340469721935e-9
1.948882407671413e-8
3.8838712648702984e-8
5.355093846685026e-8
4.9072411438030396e-8
3.7316066826176113e-8
2.3446853591307938e-8
6.9885930255528e-9
1.6994017826312694e-8
6.445138519225064e-8
4.1735315070204627e-7
4.157083290787026e-7
1.297220195579508e-6
9.528782107860757e-7
6.642666822650131e-7
4.716274107085188e-7
3.1482516590518176e-7
2.031508525021982e-7
1.2468616620686337e-7
7.150220730265207e-8
4.815583779273416e-8
1.0667014530326205e-7
1.989944123679426e-7
1.8425945065983141e-7
7.38496561645673e-8
1.7213518966437706e-8
5.1571052835676766e-8
3.816127589489133e-8
3.2864894471280625e-8
2.9147458327342675e-8
7.770415647106546e-9
1.8669974804566556e-8
4.508309410731871e-8
6.644702321256671e-8
6.790668917963636e-8
5.8732454310748786e-8
4.4817752113187946e-8
2.6527378923036073e-8
1.3420046959881852e-9
6.211196631443148e-8
4.819152185632835e-7
5.156593383233787e-7
1.2438352177828008e-6
1.0041825344125146e-6
7.083951252193876e-7
5.068089939971966e-7
3.35914942658649e-7
2.100443665597711e-7
1.2358542521536224e-7
7.09550825869125e-8
5.128146377061004e-8
4.845246239566886e-8
5.082065367477789e-8
1.2475954988099772e-7
1.6861703167962426e-7
7.34455703045772e-8
3.538669841172341e-9
3.021039956741664e-8
2.4262243414875736e-8
1.935352721118114e-8
1.700940614824164e-8
6.843757278574046e-9
7.911364523148002e-9
2.245589454535836e-8
4.255578709301667e-8
6.090524828090033e-8
5.511730029772081e-8
3.855223830393259e-8
2.0711139737068652e-8
9.386643524206761e-10
2.6767372717268397e-8
4.1255213325480385e-7
6.377960568986219e-7
8.870235809502491e-7
9.648617149042529e-7
7.770081902805339e-7
6.199010220721305e-7
4.59443143327213e-7
3.2050140673777195e-7
2.12553631002741e-7
1.3028227374899843e-7
7.949011656238534e-8
1.8196138333406724e-7
2.6819616150228024e-7
1.836302550002273e-7
5.6769367902875935e-8
5.4535729725443196e-8
6.167231735995348e-8
4.7228375218962664e-8
4.2875292968017435e-8
3.402433798599838e-8
2.3349265178434288e-11
3.459006163238517e-8
6.719980522769789e-8
8.155290745065862e-8
7.775106219047764e-8
6.632062706377386e-8
4.958194491444984e-8
2.5606890652936767e-8
1.763822097212225e-8
1.3043703061149722e-7
1.7052021904956365e-7
7.236381019562742e-7
3.274832499673556e-7
2.5663793550152642e-6
1.249747496677935e-6
7.603771696033934e-7
4.7035778390035085e-7
2.745542672600719e-7
1.55961345295283e-7
8.684687235104434e-8
6.073409215323134e-8
6.32701182230624e-8
6.309923283395249e-8
1.4048269610177377e-7
2.110855254482206e-7
1.1191321300858028e-7
1.7488072687251743e-8
3.704919968873988e-8
3.403440265134821e-8
2.6663556897300346e-8
2.3874492250727593e-8
1.4779231945281553e-8
5.420216149189589e-9
2.480807746829859e-8
4.903583360878065e-8
6.68638333280702e-8
6.11830789173715e-8
4.663050296551837e-8
2.9332426830017367e-8
8.586927329106176e-9
2.2100596169343817e-8
8.37179397175252e-8
5.188594590792919e-7
5.108862023039551e-7
1.5954259265783126e-6
1.170958168304263e-6
8.145199983210803e-7
5.771584879593975e-7
3.84212865867276e-7
2.469865621669778e-7
1.509157231559573e-7
8.64396609707043e-8
5.862222128674328e-8
1.273292880842483e-7
2.3913363472781946e-7
2.1905381023936725e-7
8.544023753447252e-8
1.892410472321289e-8
6.178633911613738e-8
4.571343055059857e-8
3.928314963265486e-8
3.491870292399786e-8
9.584756568133732e-9
2.209746102715969e-8
5.375695918824039e-8
7.981172141627403e-8
8.187099990601651e-8
7.084013000995329e-8
5.402027837426893e-8
3.2005005247847445e-8
9.419746603433905e-10
6.97310127802906e-8
5.82909113380211e-7
6.268658239697191e-7
1.5063458640988945e-6
1.2245281281614143e-6
8.669404551426879e-7
6.221066346096483e-7
4.1365807207845125e-7
2.5937543339532694e-7
1.525151907342546e-7
8.650988278859827e-8
6.132577548099021e-8
5.7818017354692834e-8
6.334444577484818e-8
1.555794349986527e-7
2.006774742442155e-7
8.462951737159709e-8
3.5784691665694642e-9
3.8165868864371947e-8
3.0240700315628533e-8
2.4190463576164154e-8
2.128598130226695e-8
8.296560627948307e-9
1.026148430966272e-8
2.8616704861747993e-8
5.384629888211334e-8
7.604824151935923e-8
6.851173467285734e-8
4.803502144660533e-8
2.582813788516593e-8
1.0317111620428041e-9
3.392840568773659e-8
5.13387406917589e-7
7.877017246363135e-7
1.0965919685026413e-6
1.192706354197207e-6
9.587553692955135e-7
7.637956473131938e-7
5.6504705284591e-7
3.9289051619817324e-7
2.591523780481636e-7
1.5772634541430118e-7
9.588711263137542e-8
2.1880501887931413e-7
3.241334796284036e-7
2.1637359239466752e-7
6.576364742577318e-8
6.225539161289119e-8
7.449923210354061e-8
5.68520125260647e-8
5.151962147642028e-8
4.117407292677238e-8
3.802179241044049e-10
4.1342180021744333e-8
8.097218149912948e-8
9.896806290531798e-8
9.453782133089005e-8
8.065903581604181e-8
6.02685498879848e-8
3.127091988776395e-8
1.957737480697678e-8
1.4417793079394144e-7
2.0920390230464613e-7
8.816031551443332e-7
4.038959568364619e-7
3.128957262361186e-6
1.5391765579610626e-6
9.398434380730336e-7
5.835188245125371e-7
3.4188958811401555e-7
1.9454226453625119e-7
1.0721160747391876e-7
7.256568056744591e-8
7.503782002065504e-8
7.857253591040675e-8
1.765135371219843e-7
2.557388128937873e-7
1.3037216565567583e-7
2.0265917784314966e-8
4.72871424140244e-8
4.275684437286704e-8
3.353648434512056e-8
3.01146670275855e-8
1.8367004853893335e-8
7.293474249963094e-9
3.187948158006029e-8
6.236431564914947e-8
8.392152422447054e-8
7.670127972178283e-8
5.8609343734557215e-8
3.690578984250112e-8
1.064448232493441e-8
2.850598032787308e-8
1.0691157225959398e-7
6.510563089983251e-7
6.337952279722182e-7
1.9785435839287187e-6
1.4542360735257462e-6
1.0099320620280934e-6
7.145499369586833e-7
4.745266643971558e-7
3.0382817336256846e-7
1.8458064888000865e-7
1.0533637492720261e-7
7.183063181477318e-8
1.531390175443772e-7
2.8974269839734024e-7
2.6026646607016697e-7
9.831856192726517e-8
2.0309295639861607e-8
7.478241478132488e-8
5.5253369086022926e-8
4.736967162844783e-8
4.2220155395078146e-8
1.1931726709200607e-8
2.6436979167666678e-8
6.475646577666883e-8
9.688145811899223e-8
9.985713807663796e-8
8.649814780112875e-8
6.593766203207324e-8
3.909494857937022e-8
3.6210875819372247e-10
7.899085450021464e-8
7.12727184874199e-7
7.69014891950594e-7
1.8375638488625632e-6
1.5068894549667092e-6
1.0711909471849356e-6
7.713676423191315e-7
5.147992036267809e-7
3.2384694116522203e-7
1.9052327377464774e-7
1.070433168577859e-7
7.449391660230064e-8
6.981091018666678e-8
7.982489870349763e-8
1.9544405016475334e-7
2.370069475134486e-7
9.523734971785284e-8
3.2107489933328134e-9
4.8533755958356384e-8
3.7873074849188436e-8
3.0407534552253584e-8
2.6796828088727452e-8
1.0014569624245899e-8
1.3511006143882631e-8
3.686882425412116e-8
6.871713659715955e-8
9.545761569286326e-8
8.56220094765637e-8
6.021207985636072e-8
3.241642736473027e-8
1.2222343316607827e-9
4.264210130425762e-8
6.448558933493013e-7
9.812906004740986e-7
1.3666017624965104e-6
1.489805845484914e-6
1.196294855259676e-6
9.522011756565679e-7
7.03450860691358e-7
4.874810796100969e-7
3.193924827618491e-7
1.9247921551107755e-7
1.1624368774084397e-7
2.648266125866968e-7
3.9368804073127135e-7
2.532550527701137e-7
7.570811978280401e-8
7.016759080649511e-8
9.075645597382989e-8
6.89134010408952e-8
6.23381502161564e-8
5.022087962698866e-8
9.418978024574464e-10
4.9879950583497854e-8
9.844291114131168e-8
1.2131136289625457e-7
1.1622727671690879e-7
9.926273076141455e-8
7.41495086945912e-8
3.862911201540529e-8
2.1812348229024288e-8
1.5940200442318695e-7
2.5353729068675806e-7
1.0848242408280613e-6
5.022561201867219e-7
3.833534727427779e-6
1.9120329686000316e-6
1.1724548585911303e-6
7.311397595152657e-7
4.3023708970492903e-7
2.454611527685972e-7
1.3429992926840202e-7
8.82850405435732e-8
9.020726968478498e-8
9.892215510007083e-8
2.234193351857624e-7
3.083161368583475e-7
1.4834433386931654e-7
2.268176307974878e-8
6.059352994002452e-8
5.3914282073786734e-8
4.235878607345117e-8
3.8175237508995256e-8
2.2837667947891217e-8
9.99999611785532e-9
4.138375261225154e-8
7.985815081364344e-8
1.057664223647283e-7
9.661946471918406e-8
7.40706577611799e-8
4.6690377884257194e-8
1.33299062279544e-8
3.631075066915937e-8
1.332272104014528e-7
8.24399598410816e-7
7.929136601205266e-7
2.4694282980788875e-6
1.8241807686227716e-6
1.2658373112097433e-6
8.948940472125051e-7
5.931216019704647e-7
3.781031282669528e-7
2.2791844865414126e-7
1.2910608545333532e-7
8.83253913140416e-8
1.8507287096267585e-7
3.5301587916184984e-7
3.0723433067951415e-7
1.1191024223401389e-7
2.0933199721505775e-8
9.128465862910437e-8
6.722782692404178e-8
5.749232972904947e-8
5.1409393343231194e-8
1.4936571867856844e-8
3.19661365743155e-8
7.871316869159762e-8
1.1866070823618466e-7
1.2306652821545486e-7
1.06838268832333e-7
8.145718474721398e-8
4.832383855587684e-8
5.455688321265064e-10
8.968670176669884e-8
8.803048840443198e-7
9.507513292235878e-7
2.2529123927314842e-6
1.8696514950847693e-6
1.3356661479826238e-6
9.659904285413154e-7
6.475534001566287e-7
4.0889183558406367e-7
2.408266904960797e-7
1.3417787952255973e-7
9.162813163185417e-8
8.498356721452801e-8
1.0146323017961201e-7
2.466963834886351e-7
2.7554234774338987e-7
1.040210977749319e-7
2.2647750095069396e-9
6.206872486525837e-8
4.755131495127051e-8
3.836996943888705e-8
3.387760029714805e-8
1.1929802080318221e-8
1.8118165127368487e-8
4.807709493800248e-8
8.841641379433911e-8
1.2027016822250285e-7
1.074851480925963e-7
7.590158558948364e-8
4.094582767462117e-8
1.6482318391724721e-9
5.280628334077481e-8
8.17530491944197e-7
1.2316595725266985e-6
1.713317846240459e-6
1.8794605947844806e-6
1.5094257033066237e-6
1.2015371101528886e-6
8.871030323457605e-7
6.125645491309516e-7
3.9783333443552976e-7
2.363326445292953e-7
1.4110469175739403e-7
3.216372547644139e-7
4.786843529908274e-7
2.9267725340629877e-7
8.624834651388163e-8
7.71113259283336e-8
1.1125574412702107e-7
8.386329212909895e-8
7.57346994798923e-8
6.157281365577746e-8
1.6557740451585884e-9
6.071601737128938e-8
1.2055920623681463e-7
1.4996145038983373e-7
1.4434696314721392e-7
1.2355480017834042e-7
9.231168853031237e-8
4.826545411709985e-8
2.4117973649036517e-8
1.7471309302158209e-7
2.998515332955741e-7
1.347679869462127e-6
6.291892310151852e-7
4.705272363306966e-6
2.3947466687141885e-6
1.4763801604935652e-6
9.258320207750738e-7
5.476321234076834e-7
3.134838292024952e-7
1.705450737308049e-7
1.089702426616295e-7
1.0943837614158848e-7
1.2562222502312949e-7
2.842883441968946e-7
3.6717739509202707e-7
1.6379866608024417e-7
2.4306543815485778e-8
7.784079417258252e-8
6.809802838501077e-8
5.363567002183876e-8
4.8569648513112884e-8
2.8288750362388524e-8
1.4053652614123745e-8
5.436210978790097e-8
1.0292879800547031e-7
1.337004364685783e-7
1.2224686869293054e-7
9.41397469868263e-8
5.941338714596882e-8
1.6911989710489988e-8
4.5384130507583534e-8
1.6055298650441508e-7
1.0540600021057495e-6
9.99575852332332e-7
3.094485690515865e-6
2.3111076857627655e-6
1.604573896705044e-6
1.1347479795037216e-6
7.511234416660848e-7
4.7641120585982266e-7
2.840000622804228e-7
1.5871102263507436e-7
1.0853589620978605e-7
2.2391885495700838e-7
4.3093314583173017e-7
3.5804157375697914e-7
1.254371546612063e-7
2.017933316620072e-8
1.1215863653761706e-7
8.209292386704757e-8
7.002499772436109e-8
6.286818946001932e-8
1.8703921021032034e-8
3.909889128185976e-8
9.645063024301353e-8
1.4638750421348976e-7
1.5307780217146404e-7
1.3343424105402803e-7
1.0184189066109346e-7
6.044352840419358e-8
2.0682998808876304e-9
1.011438320204521e-7
1.0980892342073139e-6
1.183064664668344e-6
2.768134282413232e-6
2.337511307651513e-6
1.6809169813584592e-6
1.2227291160162496e-6
8.243458924362064e-7
5.228024193022662e-7
3.082407710215305e-7
1.7017555204506003e-7
1.1372965139042634e-7
1.0381800533881511e-7
1.2969485941578202e-7
3.1167873956731416e-7
3.1237691492207797e-7
1.0971884456429779e-7
6.325393111099839e-10
7.974070761302469e-8
5.965094395292641e-8
4.848737626553631e-8
4.2902621218155756e-8
1.376157466967327e-8
2.4900329873346337e-8
6.361216361260915e-8
1.1467081836148e-7
1.51810827587814e-7
1.3542494142900263e-7
9.622702850718284e-8
5.20952288394163e-8
2.6293206745045395e-9
6.382559088002324e-8
1.0468716505633582e-6
1.55580658617692e-6
2.154846751850593e-6
2.394588485685802e-6
1.9277223906182903e-6
1.5372507516568334e-6
1.135848102398467e-6
7.813200009330088e-7
5.012255284902946e-7
2.912772317345957e-7
1.7049345992736342e-7
3.9017615460243306e-7
5.796009387921261e-7
3.322883209470837e-7
9.702674788274062e-8
8.113715645640374e-8
1.3686479362468735e-7
1.0203704196235415e-7
9.20182562608165e-8
7.559471853999673e-8
2.4024229891071677e-9
7.457713338971822e-8
1.4846285042494294e-7
1.8661739879265023e-7
1.809661972673442e-7
1.555850619334244e-7
1.163521371612902e-7
6.105165411189054e-8
2.5934326966329068e-8
1.8792742599826938e-7
3.4127387312894965e-7
1.6906522093741249e-6
7.936016720086283e-7
5.759923412656887e-6
3.0245336674876143e-6
1.8787154555566243e-6
1.187297058390668e-6
7.069668593964442e-7
4.062549116363041e-7
2.1964673375966345e-7
1.3595099817284487e-7
1.332176894436418e-7
1.6045590452667038e-7
3.625383988555924e-7
4.279201781614102e-7
1.7452671290392185e-7
2.4746792503568422e-8
1.0005607991363995e-7
8.587462568836201e-8
6.791966886216085e-8
6.190141163010952e-8
3.460424887207127e-8
2.045430098314248e-8
7.250972552093119e-8
1.334987011822516e-7
1.6929255284413164e-7
1.553329290734006e-7
1.204270937996029e-7
7.61376485932449e-8
2.186867903753873e-8
5.5079819897398604e-8
1.854022039043185e-7
1.3633558287844055e-6
1.2690609238191565e-6
3.879648583571394e-6
2.959618910763694e-6
2.0607897746183504e-6
1.4608002706872942e-6
9.668591872413727e-7
6.094251654171224e-7
3.571955076063612e-7
1.9482276565405678e-7
1.323124651208973e-7
2.696001780789108e-7
5.240551415710265e-7
4.0946761360103504e-7
1.381133188079716e-7
1.7237568716087933e-8
1.38332059721074e-7
1.0017891846773764e-7
8.523797760241709e-8
7.691009119069321e-8
2.321644987460192e-8
4.8515981550974894e-8
1.1906909935983639e-7
1.8152252547429425e-7
1.9195456018300268e-7
1.685533479650247e-7
1.2898647614537226e-7
7.659479628677963e-8
4.7920863119141365e-9
1.1191634754782672e-7
1.3842089351753e-6
1.4796289376943326e-6
3.3943468332119863e-6
2.944304248056181e-6
2.137602061136681e-6
1.5680014410834072e-6
1.0655659950312039e-6
6.793290176056896e-7
4.0048559391274027e-7
2.1824013550750205e-7
1.4178264723657877e-7
1.263107187680431e-7
1.6588181713579841e-7
3.912352753477194e-7
3.416060333131372e-7
1.1125367380541524e-7
1.5952129360398366e-9
1.0267152373346355e-7
7.43171839507941e-8
6.112437784235644e-8
5.415576579423117e-8
1.4601703203399948e-8
3.5476570285200714e-8
8.579355740161146e-8
1.49782686744226e-7
1.9141529161270906e-7
1.7111117124208764e-7
1.228046068020585e-7
6.694162216973109e-8
4.930899457240319e-9
7.415327959805849e-8
1.3567909714436056e-6
1.9751556249435635e-6
2.706129590977475e-6
3.082732469338573e-6
2.498529122905997e-6
2.0025992051546243e-6
1.4849545850960991e-6
1.0171578220646924e-6
6.403834448927406e-7
3.589046519150291e-7
2.0261370586826275e-7
4.687695007722392e-7
6.933639680646512e-7
3.695659549119838e-7
1.0785142580636136e-7
7.939155350080691e-8
1.6828473591640483e-7
1.2334445486628161e-7
1.1113309332530636e-7
9.236425654591133e-8
2.71899075767073e-9
9.258650914209913e-8
1.834607768944378e-7
2.3322012040479925e-7
2.2890768495288625e-7
1.984656328985027e-7
1.4878800064130262e-7
7.841492340774456e-8
2.5996982709281652e-8
1.9611172358528288e-7
3.698937817847044e-7
2.1445971450439406e-6
1.0076689793041377e-6
6.980385761461896e-6
3.856177506602798e-6
2.4231604764589412e-6
1.5494846547302372e-6
9.312792641687542e-7
5.373882556875975e-7
2.876377717630209e-7
1.7059044613673367e-7
1.610926000318769e-7
2.0511321096053185e-7
4.602773573518709e-7
4.820898682361353e-7
1.7844246455135182e-7
2.382137790594836e-8
1.282093818846859e-7
1.0741366227417251e-7
8.56588298754556e-8
7.874082357415286e-8
4.0880870037347945e-8
3.1387701434978646e-8
9.880939195655894e-8
1.7406790839796173e-7
2.14247761437198e-7
1.982420932670001e-7
1.5538385834231926e-7
9.856051299951764e-8
2.9185988253839992e-8
6.370430907779071e-8
2.035119475934726e-7
1.791229668278182e-6
1.6218214294707343e-6
4.836247290115816e-6
3.838872558791748e-6
2.6934453049800268e-6
1.921293360134554e-6
1.2746253381816528e-6
7.96667780957637e-7
4.53987224258535e-7
2.36516674199846e-7
1.573701662438765e-7
3.19179963899854e-7
6.27941733897416e-7
4.57339151488776e-7
1.4930165718736628e-7
1.1040492768328563e-8
1.7036780192172468e-7
1.2132042726322435e-7
1.0300479933925338e-7
9.349809239398059e-8
2.800026674661659e-8
6.150344284299367e-8
1.481019747311758e-7
2.2558836285401055e-7
2.4229100772810267e-7
2.156117883625838e-7
1.6596269045191643e-7
9.869002016141019e-8
1.0000690614843876e-8
1.1935912849340854e-7
1.7667792835190803e-6
1.856189483653694e-6
4.124104570218987e-6
3.7369576906468892e-6
2.7550835595361027e-6
2.0479694491540877e-6
1.4088847109941854e-6
9.041801035949278e-7
5.312078938142109e-7
2.828828844042817e-7
1.7593553928916214e-7
1.5058087876749004e-7
2.098729171362178e-7
4.789236360793884e-7
3.548976074912848e-7
1.0760025225118389e-7
3.7846154488626725e-9
1.3149983944462592e-7
9.07954129712098e-8
7.62697286945051e-8
6.72222650935786e-8
1.1483019037435386e-8
5.350673830016865e-8
1.1879629296397821e-7
1.9620765693854072e-7
2.39726311030807e-7
2.1654198991833768e-7
1.5816753179976767e-7
8.751674262395065e-8
1.053485284684306e-8
8.040593003013093e-8
1.7868091817768287e-6
2.5132393417616366e-6
3.360527118570582e-6
4.010947785232778e-6
3.3049381972076445e-6
2.681721076900466e-6
2.0081892856200744e-6
1.3693660026908419e-6
8.348694103422323e-7
4.3763766567458847e-7
2.2934114791244276e-7
5.472823028456438e-7
8.074033073734721e-7
4.02318160144634e-7
1.1873347931359105e-7
6.798603564154717e-8
2.0534342306126914e-7
1.464823046936227e-7
1.3196133238708486e-7
1.1091609984561327e-7
1.0370348223271052e-9
1.1675626886847512e-7
2.268498051726244e-7
2.9141231956276544e-7
2.91881490765841e-7
2.5724353760428713e-7
1.940272417913602e-7
1.0307830049293141e-7
2.143277320894249e-8
1.951286060477681e-7
3.790870399061591e-7
2.7597555083150067e-6
1.2881417413140863e-6
8.257427140975394e-6
4.9745407613460506e-6
3.1888661215452185e-6
2.080070678726589e-6
1.2688855237949001e-6
7.351992915465253e-7
3.853548800404765e-7
2.1296770860037995e-7
1.8886536099396762e-7
2.590073483078249e-7
5.706872483923401e-7
5.145905433895701e-7
1.7321289142719e-7
2.1847865283246337e-8
1.618745590545807e-7
1.312317048405219e-7
1.0663045824126128e-7
9.896681652384375e-8
4.3132653222468696e-8
5.2400372426250146e-8
1.3893324840618744e-7
2.2714537205884604e-7
2.6969778281426854e-7
2.5410548913712594e-7
2.0311371479094398e-7
1.2987254236681846e-7
4.1352511543206636e-8
6.73090008632052e-8
2.098560731521382e-7
2.4104305938764412e-6
2.0825429662200356e-6
5.915237474642379e-6
5.060629529996682e-6
3.6172444785670158e-6
2.6199143365871078e-6
1.7525666375349248e-6
1.0814781580449109e-6
5.841045298253078e-7
2.7557319962258455e-7
1.7323400165685203e-7
3.6048498911619603e-7
7.216509370828033e-7
4.959033179112326e-7
1.5825157306851937e-7
6.060788285483608e-11
2.0606187854454448e-7
1.4378149849862023e-7
1.2196453764028735e-7
1.1132969775428413e-7
3.082392190078429e-8
8.104674067335098e-8
1.858828106268708e-7
2.794414879744703e-7
3.06701219280903e-7
2.7993160762721567e-7
2.1833807149253843e-7
1.3051610778731249e-7
2.0880639292998753e-8
1.1855011631892188e-7
2.293002398157154e-6
2.3247586184247694e-6
4.891031625498481e-6
4.776752881541207e-6
3.62174532053398e-6
2.7565297051779505e-6
1.9374156632010835e-6
1.2548290391152442e-6
7.28045587915044e-7
3.694663626506678e-7
2.116984829023197e-7
1.676122555676073e-7
2.5358907463034346e-7
5.382949856854134e-7
3.3532681820947747e-7
9.664779661994932e-8
3.758277868179427e-9
1.630307167410632e-7
1.0519650659554223e-7
9.203697184329723e-8
7.742180716436135e-8
6.5895927606312965e-9
8.870824062194282e-8
1.6996788978772404e-7
2.531106779147056e-7
2.938970140705468e-7
2.7338186080039494e-7
2.0702907569876925e-7
1.1903628237162991e-7
2.5536876744327128e-8
7.450063674493552e-8
2.4032178173223073e-6
3.1740876252564635e-6
4.021033513225468e-6
5.23888243002813e-6
4.505849630313495e-6
3.7735191090476652e-6
2.905583246652904e-6
1.976018840336964e-6
1.1284867972215867e-6
5.075295118999238e-7
2.1624255310071307e-7
5.876268407603093e-7
8.766769766471016e-7
4.264209352228232e-7
1.2921803239155392e-7
4.150056030777005e-8
2.448248339522809e-7
1.665844828329221e-7
1.5020012513847346e-7
1.2650842405627238e-7
8.59196613830266e-9
1.517999952910801e-7
2.792621148516021e-7
3.599189417370163e-7
3.7320511693596247e-7
3.404243745885765e-7
2.6109843492406997e-7
1.4174874815579307e-7
4.662590822392957e-9
1.7629647916615406e-7
3.58827836384901e-7
3.6256894147658785e-6
1.6559894655530497e-6
9.233512102336544e-6
6.510481160388679e-6
4.346878308412865e-6
2.9491269451624902e-6
1.851163973333094e-6
1.075330730208555e-6
5.346184799265774e-7
2.5382855376822387e-7
1.962098042534582e-7
3.076870289179003e-7
6.436489583750525e-7
4.881011454736137e-7
1.5328683358395395e-7
2.0281011390727926e-8
1.890020031304566e-7
1.5000226283179588e-7
1.2719394942222326e-7
1.1733601879239789e-7
2.246272546675237e-8
1.0052845538741382e-7
2.0365448869528025e-7
2.9120872142808764e-7
3.32695723542369e-7
3.25869772437432e-7
2.7152528133606877e-7
1.7828944495949972e-7
6.685522642299326e-8
5.494153333899032e-8
1.934715352548791e-7
3.373557329289843e-6
2.6556303517160115e-6
6.848430723227696e-6
6.775381139605651e-6
5.1001183906449755e-6
3.851635657080018e-6
2.650946656729018e-6
1.5997859994679927e-6
7.567845116057168e-7
2.620035452528336e-7
1.304630598077642e-7
3.4689781180333925e-7
7.261304754662278e-7
5.046087419159662e-7
1.6153581781535643e-7
1.7651905886763922e-8
2.1811152754937977e-7
1.6040611968362636e-7
1.362946532125324e-7
1.23925124040284e-7
2.0616151498601192e-8
1.1686690413209018e-7
2.3690748439239953e-7
3.399786977372427e-7
3.833360853201247e-7
3.68502364033521e-7
2.9777170212832653e-7
1.8217355066520614e-7
4.772626636319534e-8
9.686833311230828e-8
3.044610487570064e-6
2.854598374204569e-6
5.432483868060996e-6
6.087078058867279e-6
4.915606206595507e-6
3.9357754343747165e-6
2.8979745108026735e-6
1.9053153224656078e-6
1.0595286325967507e-6
4.735108134481745e-7
2.1789867500099328e-7
1.3657255029099825e-7
2.466778042790739e-7
4.212307308699846e-7
2.1561056541875207e-7
6.597674272839704e-8
2.4611594576848587e-9
1.6622643028846085e-7
1.0790990143566916e-7
9.369454898386877e-8
4.095113617973626e-8
8.496578195159119e-8
1.7134140176261394e-7
2.4564064924219027e-7
3.006351865101367e-7
3.3393099037497976e-7
3.348854997006598e-7
2.8130906038100013e-7
1.8414907543455e-7
7.804862047501266e-8
2.484728888776119e-8
3.2188235382764026e-6
3.739936975160492e-6
4.177867987282166e-6
6.344941967568431e-6
6.2781176989760874e-6
5.86864027625864e-6
5.072606676621397e-6
3.578966814666528e-6
1.6863018048177498e-6
3.7429064873876506e-7
2.870109004183027e-8
4.2837863746552323e-7
7.065822127217928e-7
3.960052599480383e-7
1.3010080240186505e-7
5.549871314865049e-9
2.730931083016271e-7
1.6574046468117166e-7
1.472100831326837e-7
1.1435683220842051e-7
5.97825790517521e-8
2.162268919473254e-7
3.381851321657417e-7
4.1931154274709894e-7
4.582353331070351e-7
4.541518020309369e-7
3.724240296632026e-7
2.2131548411682175e-7
5.64425390235161e-8
1.0312074760037124e-7
2.6473511788169533e-7
4.874472594539808e-6
2.1027135241052728e-6
8.726231742167649e-6
8.45266784666379e-6
6.381186155869678e-6
4.830977290598492e-6
3.3022652573525607e-6
1.9084721719214642e-6
7.796921637884873e-7
1.9750047172560088e-7
6.607260825386078e-8
2.4322507199612335e-7
4.4101615891319877e-7
2.5610971243479577e-7
8.562496947173832e-8
1.8468889581580348e-8
1.1512996466030184e-7
1.7118501627158588e-7
1.283028493880289e-7
6.82520509958113e-8
1.1995091235252628e-7
2.374726265688548e-7
3.0594971829364435e-7
3.43321450974277e-7
3.751455181518161e-7
3.967652882635473e-7
3.7430004203564167e-7
2.833258792502535e-7
1.5828831503791568e-7
3.329045864271616e-8
8.958884858297673e-8
4.797268011385042e-6
2.9572880315754754e-6
6.30984453357614e-6
8.205160339331962e-6
7.699026333820578e-6
7.00923147181509e-6
5.820250872279012e-6
3.427979247460653e-6
7.338678266848684e-7
2.975215752691192e-7
2.668460125213515e-7
5.1397817108421434e-8
3.4020689696072543e-7
2.8114969758805407e-7
1.0788861378771001e-7
3.1600737506737075e-8
6.305119433274799e-8
1.7483638226065848e-7
1.2016951738090777e-7
8.045682319453917e-8
9.26293141728908e-8
2.252556244028269e-7
3.211839443058982e-7
3.798969783087073e-7
4.213367972648958e-7
4.483765755611068e-7
4.2066000394966784e-7
3.07455221826724e-7
1.622438182726705e-7
2.7442311674225903e-8
3.8529740892499625e-6
2.8878859131233567e-6
4.4248123189009995e-6
6.416875425477217e-6
6.586470424900229e-6
6.388850912299421e-6
5.766671203177997e-6
4.163055458358745e-6
1.87987051137185e-6
3.6064513480342385e-7
1.1311277985452096e-7
1.6566438581362945e-7
2.97854646606149e-8
2.3727426692871982e-7
1.1006597178742728e-7
1.3251370039103057e-8
2.9021018892568383e-9
1.0084340476099427e-8
4.690899507463128e-8
5.550877010276151e-12
1.0557496789392232e-9
9.844869464864369e-10
1.6874025561176986e-10
4.584248667098772e-11
3.994393305937993e-13
2.10827631080057e-13
3.019141842729668e-13
1.6635696746823003e-13
1.1006318132016905e-13
6.588845339167865e-14
0.
3.789729516699969e-14
0.
0.
3.851024494287956e-14
5.437043125767131e-14
7.23805249726494e-14
1.0499367157833793e-13
1.8760243638597971e-13
5.938412876076024e-13
6.776640483897623e-13
3.376717538134564e-13
3.456975644057587e-13
3.0046008594112933e-13
3.141741586918369e-13
3.642033724108831e-13
4.4153127232930297e-13
5.642043589896863e-13
7.861445081701693e-13
4.176284856204409e-13
3.373534675464883e-14
7.947070723604057e-14
1.22401201347994e-13
1.429217101097786e-13
1.561195824799162e-13
1.6754740796121585e-13
1.7936427300573277e-13
1.9247844616979542e-13
2.0735577072461428e-13
2.2433632829843258e-13
2.4373444037155426e-13
2.6589536781717156e-13
3.824810491597083e-12
2.581721317744389e-12
2.1965226907792286e-12
2.1038897799064074e-12
2.13327442684437e-12
2.220531977790854e-12
2.337717927650304e-12
2.4714556985602776e-12
2.614751631054663e-12
2.7634543185177102e-12
2.914559641859441e-12
2.518097193863852e-12
2.93028960937383e-13
2.5303611906031402e-12
4.9714398494433745e-12
6.750825307461059e-12
7.98164259836353e-12
8.862609392772055e-12
9.498842768878128e-12
1.0507934145692986e-11
1.1169230384730597e-11
1.2022427420106332e-11
1.3048607148898079e-11
1.4280971509055445e-11
1.575787703898965e-11
1.752460954982136e-11
1.9640852673768497e-11
2.2195546798036127e-11
2.5338147572375715e-11
2.934871658994924e-11
3.480492877997454e-11
3.089674046396004e-10
1.2011072254793013e-10
3.2126038106035104e-11
6.96689279846729e-12
9.186947867077574e-13
6.211865378009937e-13
1.1313714691795393e-12
1.4021672676289454e-12
1.6316519364434558e-12
1.8763457049208548e-12
2.1546445873082492e-12
3.4238472551750926e-12
5.4964110122216054e-12
9.075001597015795e-12
1.5564093872738968e-11
2.8948901163852152e-11
6.360973885597443e-11
1.974685637534623e-10
1.6875642823768594e-9
7.741373258396603e-9
1.043939519046861e-9
6.996241182398128e-10
1.5784109329800506e-9
1.243029359104265e-9
1.936335985451385e-11
0.
0.
0.
0.
0.
0.
0.
0.
0.
0.
0.
0.
0.
0.
0.
0.
0.
0.
0.
0.
0.
0.
0.
0.
0.
0.
0.
0.
0.
2.6032018832915234e-14
3.7967367972086405e-14
5.550354742634779e-14
8.135304311590259e-14
1.1959654810307752e-13
1.764060134595961e-13
2.6117295768344743e-13
4.399342301661578e-12
7.100249200921164e-12
1.0665256332089078e-11
1.5473768485446058e-11
2.1738462491313167e-11
2.9697731597802246e-11
3.944511615642764e-11
5.069291201886707e-11
6.244709263390013e-11
7.263786965000892e-11
7.784155554227951e-11
8.857571873812242e-11
8.492297195639806e-11
1.0686333071733391e-10
1.0829212062069607e-10
1.289936841350896e-10
1.6475597439997075e-10
2.1079277531814543e-10
2.794071846461257e-10
4.1163666203843235e-10
6.880177677182162e-10
1.2182079096372404e-9
1.7911766570025125e-9
2.0481953694521586e-9
2.3383954619532863e-9
2.8173067506913384e-9
3.577620236305251e-9
4.760327055253079e-9
6.6155779941777956e-9
9.604037825410174e-9
1.4596604963121054e-8
1.0482080275939474e-7
5.225637919848716e-8
6.221628641870805e-7
2.518621301524168e-7
1.532775863603229e-7
9.534323499111187e-8
5.765211584810927e-8
3.3877707044542673e-8
1.735228359354464e-8
9.051979856186246e-9
1.0079796506638418e-8
1.7189749693285826e-8
4.331239953504103e-8
5.893081814059678e-8
3.740513127314187e-8
9.103298171079904e-9
1.5330564127371574e-8
1.1902665275712377e-8
9.389510549269004e-9
8.563184087310498e-9
4.921991569321467e-9
2.530667167672437e-9
9.469860419078213e-9
1.7552360321234856e-8
2.248550759236778e-8
2.0763858319644682e-8
1.6337325692615632e-8
1.0719434993227367e-8
3.04898385350063e-9
1.2426730701443812e-8
6.33687776715624e-8
1.543670440013166e-7
1.5216218466201198e-7
3.863754174279482e-7
2.919368417140246e-7
1.9818372127802818e-7
1.3837221752980575e-7
9.046805224955216e-8
5.8226683090220335e-8
4.149274373285468e-8
3.7865862522936065e-8
3.5971571856721547e-8
2.8553148031788467e-8
5.0691845973982846e-8
4.9592255109071715e-8
1.462368694122004e-8
1.4483235994287118e-9
8.290062224352255e-9
6.9150517313167835e-9
5.693071410655573e-9
5.08024491309689e-9
2.2199826230286487e-9
2.17170386083999e-9
6.71043311921304e-9
1.1831161379207797e-8
1.30570831170292e-8
1.1016688990644732e-8
8.062210112518196e-9
4.717690550741649e-9
9.014672174856263e-10
4.0490351834566144e-9
1.0510802641603349e-7
1.290634829106451e-7
3.283759696187744e-7
2.7437347497854497e-7
2.0334725491835897e-7
1.5211452211205377e-7
1.0700491892095917e-7
7.246333769493246e-8
4.641828542683671e-8
2.679364387275253e-8
1.6428203567391612e-8
1.3831073971627513e-8
2.93897040534989e-8
6.180466423746748e-8
6.002043548225165e-8
2.7216648612553126e-8
5.084600951920956e-9
1.6104471972179075e-8
1.1578050472819023e-8
9.88583974465844e-9
8.396815304989679e-9
1.189291810318834e-9
6.4784359264854945e-9
1.46793318443081e-8
2.416022471717226e-8
2.7524602238800603e-8
2.3314766255790168e-8
1.6678243119411145e-8
9.011533850640115e-9
1.1030287930572807e-9
2.0403914952240472e-8
1.7655972879881349e-7
2.5698692741676223e-7
3.6434676489589777e-7
3.734610950117503e-7
2.837371410232513e-7
2.1579160509374058e-7
1.5132576270581844e-7
9.826624831219647e-8
6.042240438416794e-8
3.7023437125315544e-8
2.676780228645549e-8
4.18772706612458e-8
7.818320568981442e-8
7.167801019145316e-8
2.3369749504966278e-8
5.42751550028645e-9
1.446730317657598e-8
1.1250260149086186e-8
9.504020868800634e-9
8.315899480857966e-9
2.578074422478049e-9
5.002524549664162e-9
1.3200512364406764e-8
2.087676261410899e-8
2.0949043456197885e-8
1.7425233910274624e-8
1.2713797774096989e-8
7.063905794413186e-9
3.019377081288081e-10
1.2147516946296653e-8
3.6267781623871295e-8
1.938770732592095e-7
1.1922991696271782e-7
8.141262168373813e-7
4.2745464968296617e-7
2.7515373186076717e-7
1.8120692550766013e-7
1.1489231800503326e-7
7.225951132568614e-8
4.3104565671413316e-8
2.4724217855693125e-8
1.94190628018701e-8
4.12714995554311e-8
8.54240089451027e-8
9.11245505489116e-8
4.5367405654797455e-8
8.616384120834283e-10
2.5859214210907633e-8
1.8821822091863632e-8
1.5853416904663362e-8
1.4405257883061364e-8
5.1272831435694155e-9
7.585226287797618e-9
1.9825289999561773e-8
3.1290860824966925e-8
3.3961529669297776e-8
3.0015053085063735e-8
2.3328683098086344e-8
1.472671183623007e-8
2.463561547009916e-9
2.250123168188941e-8
9.931229148574242e-8
2.671905861885966e-7
2.2495916352440485e-7
7.628285604881397e-7
5.136085906114925e-7
3.361685437205675e-7
2.2504794458530204e-7
1.394960470113622e-7
8.238265846979235e-8
4.807156194416352e-8
3.3237836008834266e-8
3.110027535589656e-8
3.133432842362832e-8
6.622312094376965e-8
9.415559483451795e-8
4.119015988437879e-8
3.69419036402422e-9
1.3944264101953177e-8
1.2415404905522738e-8
9.8874540894881e-9
8.805674993170625e-9
4.938251667173278e-9
2.5520832921074615e-9
1.0047732108293279e-8
1.9671545976946433e-8
2.513063129657811e-8
2.184606233496026e-8
1.621306616624483e-8
9.759056078317635e-9
2.022046446422701e-9
9.319369435901431e-9
1.7300897324550574e-7
2.1493405475650375e-7
4.733262143994046e-7
4.1710705755573903e-7
3.148778331314881e-7
2.3907687112633494e-7
1.704549848408161e-7
1.1731264433372867e-7
7.800005466675337e-8
4.810427472006759e-8
3.041645376026415e-8
2.3852463092667627e-8
5.369195105571939e-8
9.842818108505216e-8
8.343101006327602e-8
3.245672011734943e-8
1.5388924958409818e-8
2.4054603842639002e-8
1.7705836256090784e-8
1.5613788793914352e-8
1.2469045725183598e-8
2.306462594365307e-12
1.1996770234772171e-8
2.5139594851178864e-8
3.78387918091875e-8
3.968749718395072e-8
3.308409362287434e-8
2.3609168122722617e-8
1.2626834880990473e-8
1.6404058677393674e-9
2.6925956494082598e-8
2.7932661069137713e-7
4.018273698977045e-7
6.196389143234121e-7
6.194009260038837e-7
4.644165292380228e-7
3.483700478639029e-7
2.394230577317284e-7
1.5041589488246727e-7
8.603910063207871e-8
4.6509010115841536e-8
3.149746932603631e-8
5.4889402595999505e-8
1.1272723077692072e-7
1.2287191719513652e-7
4.952910255107082e-8
1.932873171547727e-9
2.2948450275072844e-8
1.811728892985158e-8
1.4905980376689258e-8
1.3200411363217625e-8
5.412305321694489e-9
6.383006385973528e-9
1.8961761917327806e-8
3.34403898697654e-8
3.59738603531817e-8
3.0102828855641694e-8
2.2136394090213933e-8
1.2464131352075522e-8
1.029697502090647e-9
2.609671855781148e-8
8.440912146623313e-8
2.933028430521581e-7
1.8168231432826614e-7
1.1619265789166515e-6
6.248661569346089e-7
4.044714059948635e-7
2.6809939261046775e-7
1.7136644995837595e-7
1.0996600901064809e-7
6.906763433432057e-8
4.222594075068151e-8
3.2102497358167936e-8
6.882460966860945e-8
1.301924703103413e-7
1.2497812167412378e-7
5.511437743078738e-8
9.998969001370614e-9
3.757414496316207e-8
2.750854599049923e-8
2.3834379486189717e-8
2.1268947452333775e-8
5.35624563981233e-9
1.3506925173119442e-8
3.14600855688929e-8
4.557985817070036e-8
4.751997266183547e-8
4.1871085343439265e-8
3.254119835085161e-8
2.0496738397732014e-8
3.803803921627548e-9
2.7128720533304174e-8
1.1151911454460097e-7
4.06656460237554e-7
3.4180942809231754e-7
1.1976771864753774e-6
8.034323235687245e-7
5.235317751579461e-7
3.47525077027581e-7
2.119258448830415e-7
1.1996649711131676e-7
6.234286453700806e-8
3.708831995752254e-8
3.693438879370984e-8
3.868517248597991e-8
8.955406551411851e-8
1.43207219052933e-7
7.756610787276008e-8
1.3368660914490641e-8
1.9680453095921333e-8
1.9285020538414686e-8
1.5053845686554512e-8
1.3241672769895673e-8
8.364558740714737e-9
2.6949343268536816e-9
1.370583836505203e-8
2.836821132252356e-8
4.068258132658425e-8
3.644933883012377e-8
2.713002174269075e-8
1.6448620612363533e-8
3.232322211244548e-9
1.8016609279635725e-8
2.589164536941514e-7
3.171165953226949e-7
6.617833878785083e-7
5.928721124061806e-7
4.51895484861842e-7
3.459848743838686e-7
2.4902747251279993e-7
1.739204996674358e-7
1.1937408875493598e-7
7.773026453137054e-8
5.103349962362277e-8
3.912866732903919e-8
8.950779734636927e-8
1.457940414149091e-7
1.0767765130752479e-7
3.6305947093524694e-8
2.997335925499346e-8
3.475653537611384e-8
2.625381644690411e-8
2.3791531613069965e-8
1.734562303173271e-8
2.701073014797245e-9
2.077441638407712e-8
4.0250212461531426e-8
5.534834742489461e-8
5.540155171946323e-8
4.604235771225577e-8
3.2959481790051574e-8
1.7720946313633473e-8
1.6916521790083257e-9
3.378412040463335e-8
4.236433395406211e-7
6.158702471584667e-7
9.717879619901203e-7
9.72314209184409e-7
7.245830129064955e-7
5.392065596100759e-7
3.651985790175499e-7
2.2229820278194266e-7
1.1794462634735945e-7
5.602004142055863e-8
3.690647074997357e-8
6.761737738664561e-8
1.529398746901848e-7
1.8936088370908894e-7
8.887091557042047e-8
8.798758267345939e-9
3.21026164376824e-8
2.67807637304545e-8
2.143669151097389e-8
1.8950995870541235e-8
9.614491493514904e-9
6.981334292123533e-9
2.4335748837472794e-8
4.721100764902671e-8
5.689577382952389e-8
4.798573973991915e-8
3.5366650069953496e-8
2.0137674458138135e-8
2.0264889106946506e-9
4.748930468847209e-8
1.3222102185389677e-7
4.1622440870797555e-7
2.6262152437457954e-7
1.5797687327569884e-6
8.720018626688664e-7
5.700355837525605e-7
3.818839222329562e-7
2.4729867860005986e-7
1.6256299541785282e-7
1.0741213135056499e-7
6.956557256971752e-8
5.1864090934219375e-8
1.1293348771560316e-7
1.9304888156715837e-7
1.6124798076471158e-7
6.209035864860413e-8
2.6103387861898564e-8
5.3585151467038646e-8
3.98502243733906e-8
3.565924864267041e-8
3.0456119159409906e-8
3.615490825936663e-9
2.3839811878227807e-8
4.88285565959985e-8
6.456719937826004e-8
6.550993658745735e-8
5.7771910308484516e-8
4.499552495960122e-8
2.8360086770955235e-8
5.746980428082185e-9
3.326251672951702e-8
1.2767228325966857e-7
6.10933867073597e-7
5.118895935476502e-7
1.819848390109151e-6
1.2241342628898283e-6
7.934138638709051e-7
5.22011968880389e-7
3.124286693132065e-7
1.6825571825505584e-7
7.633695319404918e-8
3.898593732421715e-8
4.6253995586319025e-8
4.4172195914746163e-8
1.1188222842702102e-7
2.0413003963503124e-7
1.309798227197821e-7
3.219494528965437e-8
2.2714264600065843e-8
2.7764535597860277e-8
2.1312198316346635e-8
1.8343463835666076e-8
1.2909228002019805e-8
1.7858976514060293e-9
1.6607012540480495e-8
3.630462199301444e-8
5.972826027036212e-8
5.757537123987914e-8
4.2900006264931004e-8
2.6170778378941016e-8
5.2963494245282995e-9
3.030822910856242e-8
3.668292977029627e-7
4.48305642925283e-7
8.718513904764867e-7
8.036538384797112e-7
6.231007601426089e-7
4.840011694060449e-7
3.539054886526869e-7
2.5228195910836176e-7
1.795918283496851e-7
1.2405032399468634e-7
8.51936158799891e-8
6.493038533450605e-8
1.467311855795164e-7
2.086007305382257e-7
1.2779346079703343e-7
3.612079108965259e-8
5.341697891732606e-8
4.942958374531432e-8
3.8834475677954515e-8
3.615014704679506e-8
2.1944799359464472e-8
9.412641782085881e-9
3.6311597194754304e-8
6.317022822774611e-8
7.860187060460832e-8
7.626343748355882e-8
6.352511836245085e-8
4.575681431807871e-8
2.4823337565015695e-8
1.5172027754514253e-9
4.2685466323925176e-8
6.391952209171718e-7
9.365500590390343e-7
1.493788514462836e-6
1.5045891106095987e-6
1.1136988705898153e-6
8.212410408199908e-7
5.460748925915768e-7
3.1794841727266455e-7
1.5041755019214956e-7
5.689928499770656e-8
3.815540449278247e-8
7.33316835795645e-8
1.9047606599180153e-7
2.742861039079877e-7
1.4838626488831394e-7
3.238634667303541e-8
3.814936850822359e-8
3.747412952447233e-8
2.912365672381679e-8
2.5343018372993172e-8
1.5569169501679314e-8
5.845325796204832e-9
2.7850991760639322e-8
5.868392817198582e-8
8.555031264211763e-8
7.44641596866673e-8
5.483033228491182e-8
3.173039552368247e-8
2.388920698011181e-9
7.604299618944891e-8
1.5275019747595407e-7
5.650095969550867e-7
3.721953790997143e-7
2.040670515717419e-6
1.1770137287908977e-6
7.831445261303269e-7
5.341167095512782e-7
3.527991926922133e-7
2.3875502389692806e-7
1.6635446956068866e-7
1.1453049030737894e-7
8.494016636990866e-8
1.8521560055905073e-7
2.8002125230143714e-7
1.917648578290995e-7
6.322841953208083e-8
5.409266346463428e-8
7.530068136732254e-8
5.788505494371735e-8
5.377418497272578e-8
4.1201099960006636e-8
3.3690517949610753e-9
4.241356552571801e-8
7.425592205845796e-8
8.992524207528459e-8
8.9790873717715e-8
7.95234176683873e-8
6.220269094270863e-8
3.931946969877777e-8
8.630777080064863e-9
4.118358875377842e-8
1.4811480357103515e-7
9.223972308978575e-7
7.640075665620762e-7
2.72843096752088e-6
1.852860771524242e-6
1.1933745425079276e-6
7.767647944882055e-7
4.5302339054038783e-7
2.260521434067807e-7
7.966977638739565e-8
2.8370724951496843e-8
5.740157279078078e-8
4.2665462856228966e-8
1.2481833345088815e-7
2.712480180305522e-7
2.0737580597316012e-7
6.567167267011602e-8
1.7072635900810255e-8
3.746540306436521e-8
2.87499156340026e-8
2.392863370556454e-8
1.841502546126209e-8
8.752726050029621e-10
1.785380588591235e-8
4.1479473942422706e-8
7.702006921974409e-8
8.912773358561531e-8
6.692426260531332e-8
4.107105314414999e-8
9.362881674431693e-9
4.602700273638183e-8
5.018316583531204e-7
6.179590553486474e-7
1.0809210459141939e-6
1.0452168784696294e-6
8.329634594343359e-7
6.616873181398953e-7
4.952206611327807e-7
3.6244938912649434e-7
2.6863194913396437e-7
1.9803930891757806e-7
1.4456628895575258e-7
1.1240956534106786e-7
2.3426660686623134e-7
2.82650929064185e-7
1.3632184145181505e-7
3.015971488762477e-8
8.96644701153518e-8
6.93099006919785e-8
5.781212642448984e-8
5.44321036366308e-8
2.165673772229208e-8
2.5136127103086767e-8
6.366576790062279e-8
9.581486652991812e-8
1.0924573661868724e-7
1.0453639247771532e-7
8.78052731278884e-8
6.390479987980898e-8
3.523386271325914e-8
4.795327105829236e-10
5.3328235947654246e-8
9.73691574272839e-7
1.4350337695991913e-6
2.2712036454000168e-6
2.3327507968254634e-6
1.7191531970511775e-6
1.2570566695945816e-6
8.169491005369056e-7
4.437561880041292e-7
1.6654101187099008e-7
2.4575078182036908e-8
2.14954678042624e-8
5.915244003484328e-8
2.0993972727101608e-7
3.6993082485886653e-7
2.3532782966439095e-7
7.497929856773783e-8
3.040219559057696e-8
4.9774547724909714e-8
3.796919255791499e-8
3.193367412594025e-8
2.2951687777510315e-8
1.9502450683146974e-9
2.806021240186794e-8
6.34541482347746e-8
1.1470279012359428e-7
1.1620739144347547e-7
8.539408165264061e-8
5.041703573627556e-8
1.660613591906964e-10
1.0839139464147082e-7
1.7372688617646022e-7
7.420181996772946e-7
5.22863621842888e-7
2.488946872170023e-6
1.5414760813605747e-6
1.055522773082257e-6
7.397302964874855e-7
5.022716722971758e-7
3.51445078655837e-7
2.585778817825846e-7
1.9130861281144494e-7
1.4545363584837526e-7
2.992034475035421e-7
3.874392725133217e-7
2.026324500780777e-7
5.593531616599077e-8
1.0086303411096163e-7
1.0401997969378487e-7
8.490690291913706e-8
8.161841742959599e-8
4.7050243402974054e-8
2.2870195409474972e-8
7.472609824052317e-8
1.094348359714458e-7
1.2405886019688824e-7
1.2337668278930854e-7
1.1023895182080659e-7
8.689143606477584e-8
5.5351595105644495e-8
1.3559936514616037e-8
5.021569821749795e-8
1.7068770196765039e-7
1.4193810611106152e-6
1.153423371053454e-6
4.05381773857411e-6
2.828317326042182e-6
1.8136573052776431e-6
1.1676946862824815e-6
6.563062261470934e-7
2.8443270532526915e-7
3.822614095647675e-8
2.9616422793670653e-8
6.270491704582384e-8
2.2504029508802253e-8
1.1307243250386159e-7
3.2251532679473464e-7
3.0928506394273737e-7
1.2164994859283077e-7
6.828387016308975e-9
4.530781803550082e-8
3.733736994462643e-8
2.9694261024118715e-8
2.4137683441132174e-8
6.0532529857253906e-9
1.6428051590965106e-8
4.186167576826033e-8
8.322180663400814e-8
1.315234693481245e-7
1.0696480802161702e-7
6.594591321320645e-8
1.8110567458349767e-8
6.326683846441377e-8
6.723231074532871e-7
8.401401393780204e-7
1.2424348687822002e-6
1.2991709036926032e-6
1.0810007099323896e-6
8.883463394816366e-7
6.873404512571571e-7
5.198329759351424e-7
4.01635309591393e-7
3.163161764201208e-7
2.499417711169438e-7
2.0531135366646473e-7
3.5569337705065564e-7
3.346946068566709e-7
1.2672370565017673e-7
1.7448759833037993e-8
1.4032909406901056e-7
9.534329183120954e-8
8.667345815123037e-8
7.551668638444973e-8
3.2078198774525373e-9
6.028898844261218e-8
1.0793258369995601e-7
1.386507123292615e-7
1.5004428584991259e-7
1.4421652172430588e-7
1.2324950934078858e-7
9.134135695743762e-8
5.198028718895279e-8
3.5325807189029837e-9
6.383550226409578e-8
1.5192821740419268e-6
2.252791927936745e-6
3.405845402145774e-6
3.6719275600559855e-6
2.7229791040197473e-6
1.9885671271273304e-6
1.2592979315541027e-6
6.007956926779133e-7
8.695332637971728e-8
1.5204947150770244e-7
7.901598951650614e-8
1.3940090060622289e-8
1.7787539783919374e-7
4.382230942832915e-7
3.544734928182032e-7
1.4498224032819077e-7
8.423417902889803e-9
5.886200949821705e-8
4.778704454294492e-8
3.808509155233138e-8
3.020852284910277e-8
5.818019292011594e-9
2.356999412404299e-8
5.845763096567777e-8
1.1726295058519023e-7
1.814969879074698e-7
1.3977276617097184e-7
8.406934811396524e-8
9.781831252384214e-9
1.344162115213479e-7
1.9494979443373071e-7
9.499544972695646e-7
7.363746872065173e-7
2.797391469090603e-6
1.9463154419769986e-6
1.3975674257526098e-6
1.0209558943534306e-6
7.202833682709774e-7
5.228741814407634e-7
4.0443944862817647e-7
3.238742184453447e-7
2.6495132300871584e-7
4.584401693770985e-7
4.5901679832236064e-7
1.8005903558206498e-7
3.8260465770442414e-8
1.7874712501262633e-7
1.4025435928421032e-7
1.2606575622197433e-7
1.1824404454411355e-7
2.3962427310082913e-8
6.943869333556333e-8
1.2515422804588062e-7
1.5614462340134434e-7
1.7105370488313262e-7
1.7168548740247505e-7
1.5601085174047416e-7
1.2480325178837946e-7
8.103409958471616e-8
2.3799002038431514e-8
5.754963221163131e-8
1.911761265012493e-7
2.2663922924087383e-6
1.7957362470799374e-6
5.935904881428214e-6
4.430818164912968e-6
2.8565114839001414e-6
1.8306076848273683e-6
9.720787567192072e-7
2.8640986251914703e-7
2.1714201005121737e-7
3.140508032023704e-7
8.840015669474655e-9
4.965348721965343e-8
4.039120254847153e-8
3.032299951888765e-7
4.207801113713295e-7
2.1333743608879115e-7
5.879856692062775e-8
3.639495504029885e-8
4.60775159283407e-8
3.521480332548036e-8
2.8658700924386374e-8
1.3967381797435104e-8
1.1120972044813997e-8
3.5940891282151816e-8
7.360391207327408e-8
1.3880548371827394e-7
1.8215422722451096e-7
1.1498269886229429e-7
3.9241467026995655e-8
7.551649257939011e-8
8.984556269705012e-7
1.1389841729474648e-6
1.2640126473190368e-6
1.5098128887400267e-6
1.348223706705594e-6
1.1688803058352378e-6
9.500921912794487e-7
7.487748456401186e-7
6.003486375246161e-7
4.952399369337729e-7
4.1571665881807847e-7
3.557164440932709e-7
4.6004535156819586e-7
2.767247459526899e-7
9.493330365778114e-8
4.675067404360026e-9
1.7199125345944643e-7
1.2738339346368658e-7
1.2551465959293765e-7
5.47104756623288e-8
6.342791931322887e-8
1.2890653994269134e-7
1.6744806525063793e-7
1.918071780362149e-7
2.0522807619509445e-7
2.0267446426930044e-7
1.7944709797055114e-7
1.3792047706906438e-7
8.382401965885087e-8
1.814790385720763e-8
6.653106964953137e-8
2.4636645925413927e-6
3.7017377257722683e-6
4.9143939132959645e-6
5.921985277585446e-6
4.586164049802258e-6
3.4544281346265402e-6
2.152088799048777e-6
6.771150117204124e-7
7.119852662936289e-7
1.0782457554811185e-6
5.379458215857573e-7
2.2485252731737754e-7
8.545413796684975e-9
3.6193819694260303e-7
4.7610651178727233e-7
2.605086244094168e-7
8.764582978510395e-8
3.418802130532164e-8
5.620041908611828e-8
4.300036922293586e-8
3.442600110100713e-8
1.7357766153960868e-8
1.2889547837394597e-8
4.297988229120284e-8
8.84370643900657e-8
1.7103853323341406e-7
2.569273304117823e-7
1.6113724318982528e-7
4.4074796788605816e-8
1.3771661458814915e-7
2.1551506746939558e-7
1.1986212108919589e-6
1.062258788551243e-6
2.6878631052532286e-6
2.292095329459845e-6
1.79644579929083e-6
1.406233688718473e-6
1.0506195415063872e-6
7.926794239361247e-7
6.297295876593031e-7
5.230998483463783e-7
4.538249578664872e-7
5.602682580264174e-7
3.35015108285574e-7
1.1730754820190478e-7
3.88540057626789e-9
2.480550843936819e-7
1.8684344301782517e-7
1.8428996881260999e-7
9.492465605045441e-8
8.109846952847893e-8
1.5786270842632062e-7
1.9277145410499035e-7
2.1765937405873955e-7
2.3743606450786537e-7
2.44984555525422e-7
2.3059911039087623e-7
1.9085583306153027e-7
1.3011541175215963e-7
5.141686729427548e-8
5.139854654443915e-8
1.9685336554654123e-7
3.847286814772311e-6
2.9764125326535576e-6
8.314753285885917e-6
7.3022171305618076e-6
4.923213999560028e-6
3.260581349759916e-6
1.5464646676410214e-6
3.6543064078579723e-7
1.9708912056851004e-6
1.5028520314917668e-6
6.324245514846372e-7
1.9708867814676553e-7
1.0991711209882328e-7
1.1221864299599128e-7
4.0903909478112495e-7
3.5219090635347133e-7
1.567984505815115e-7
2.4785328521847002e-8
4.256226660629912e-8
3.940179570560929e-8
3.021619797229646e-8
2.1392073594105492e-8
1.6395152162269374e-10
2.2793252285170475e-8
4.927617781176886e-8
9.369475019993918e-8
1.7174335816208143e-7
2.4784408092465526e-7
1.0741571679286228e-7
6.406193728697752e-8
1.2655824589081226e-6
1.495716519391048e-6
9.73593574145011e-7
1.5087991939610031e-6
1.53326533552344e-6
1.4627375783104633e-6
1.2903868572791812e-6
1.0749695602138703e-6
8.776951672302534e-7
7.059014696519748e-7
5.421186067036492e-7
3.673806616136473e-7
2.5398973131900647e-7
1.030959280770405e-7
3.7547911790158524e-8
4.583245696651804e-8
2.1388498796525783e-7
2.1989190486982588e-7
1.3119724232624814e-7
1.2837796403969666e-7
2.166394319939265e-7
2.3014637797391893e-7
2.3672938750959416e-7
2.54240939385959e-7
2.759108295024301e-7
2.890686036706504e-7
2.7803762062473965e-7
2.3471281811866333e-7
1.655627125713477e-7
7.994502242694242e-8
2.133330611308344e-8
4.0226051220815405e-6
6.520279280599275e-6
6.044878585811441e-6
9.306109194456983e-6
8.833888769601628e-6
8.327216822724316e-6
5.307581481298626e-6
2.003803833984053e-6
3.5312407095572494e-6
2.8463928936802127e-6
2.3897903857659144e-6
4.956807999071006e-7
1.5324963090155736e-7
1.1886052236638481e-8
2.842826115934224e-7
3.9397793951267143e-7
2.3862486296594807e-7
8.030944017761306e-8
2.0356788634537593e-8
4.196376219642253e-8
3.242628536730868e-8
2.387946070786615e-8
6.278503073647179e-9
1.7180990794277866e-8
4.07704677323433e-8
7.678740896695806e-8
1.407685871704045e-7
2.475239664662431e-7
2.2510707511712582e-7
7.517387804553206e-8
2.407142749674267e-7
1.6057140694796352e-6
1.6649132288673722e-6
1.562176930752964e-6
2.0778957893597805e-6
2.009979629518788e-6
1.8272648403741105e-6
1.5231654195881076e-6
1.194192270146229e-6
8.951616150058022e-7
6.113496672457767e-7
3.0025063842051357e-7
1.8634711546256495e-7
7.75920665981336e-8
2.6087482419480288e-8
6.119337296839184e-8
2.2716229849192365e-7
2.2263169245268792e-7
2.2023057854416916e-7
2.3085106389578168e-7
3.189472113068291e-7
3.0115092450262706e-7
2.8859092277423944e-7
3.0225674338310575e-7
3.2887863624511883e-7
3.5474375337661215e-7
3.618910192056385e-7
3.319205965529318e-7
2.614198394549643e-7
1.6185561270133038e-7
4.130037930426509e-8
1.0420654390591772e-7
6.6429721415132065e-6
5.504412588851267e-6
9.443613151903663e-6
0.000012392618627463586
0.000011063663230332954
0.000011094577985420707
1.4590813678342565e-7
4.243577228303914e-6
5.212553626437947e-6
5.059321558255579e-6
4.965141392816868e-6
1.1769023041693926e-6
1.7109413953385045e-8
4.492580426362992e-8
3.1512574975081766e-8
1.7839718435476772e-7
3.0717559197212793e-7
1.895717172040185e-7
5.040544968052448e-8
8.495832867566389e-9
2.3562372380124907e-8
1.8442698332137406e-8
1.228645806109778e-8
2.464059946644152e-11
1.3782800701201339e-8
2.807394352966923e-8
4.931604692190123e-8
8.286516245412181e-8
1.2708627226076773e-7
1.0315770603626182e-7
8.896272857174625e-7
7.474225635550078e-7
1.7768829422618165e-7
7.415880544466172e-7
1.0321796264143506e-6
1.2345177774235076e-6
1.289814944728939e-6
1.1374173735231849e-6
8.055382838965834e-7
4.1815984381662446e-7
1.4107119408577555e-7
1.7856832790880667e-8
2.0734419576267097e-8
9.49164781378351e-9
1.3067795473162993e-8
5.413495053104842e-8
3.5119728686040524e-8
1.671579483066235e-8
1.8162691273628097e-9
1.7081338150147229e-9
8.227071614867434e-9
2.0714833394780675e-10
7.396716131166661e-10
1.2858773040951626e-9
2.1057549963266098e-10
7.653128990874441e-11
4.4110970659564114e-11
2.0597535834805958e-13
3.329145211113735e-13
2.770109350286373e-13
2.4805805541666056e-13
1.998328917801235e-13
1.938137990720127e-13
1.3131039485027524e-13
3.760928776593593e-14
3.389855439295381e-14
3.9010797676360806e-14
0.
7.427716185427902e-14
1.432062297185232e-13
2.5210111693785493e-13
5.62328176654266e-13
5.162889478185814e-13
1.5715187201046105e-12
6.150151777614498e-13
5.219555489893202e-13
5.727697936173976e-13
6.833761471665727e-13
8.463191806547629e-13
1.1025504048033074e-12
1.6048721232226046e-12
1.3828702879943262e-12
3.8232726132558456e-13
7.296747257327017e-14
3.2278858125383754e-14
6.961386942228926e-14
8.132681495810249e-14
8.296030154650428e-14
8.038629329611991e-14
7.572289562422606e-14
6.960988024290697e-14
6.213919486089511e-14
5.290599064461167e-12
3.9454316013555045e-12
3.627696929917578e-12
3.674567427069931e-12
3.887553110862515e-12
4.192593010105998e-12
4.558890955677377e-12
4.973483100085024e-12
5.431443994746799e-12
5.931642541326687e-12
6.474788079463922e-12
7.059202889684192e-12
4.511246492050422e-12
1.0419134429635987e-12
1.5532197972733774e-12
2.8647792054868087e-12
3.2011641293259583e-12
2.951070257651972e-12
2.3802618793393532e-12
1.6340449450407037e-12
7.795420564758726e-13
1.6115846255349278e-13
1.1915929893307737e-12
2.3309166334367374e-12
3.609454564777146e-12
5.0675656885736715e-12
6.756634679806146e-12
8.7418690824646e-12
1.1107010910582089e-11
1.3961588541901082e-11
1.7451902278370973e-11
4.311204502189773e-10
1.918692495270267e-10
8.153301878536941e-11
3.96088345658703e-11
2.3707538652211665e-11
1.7175587227483397e-11
1.4321389395147176e-11
1.3115108648446827e-11
1.2749405572829168e-11
1.2863763574882036e-11
1.3279813540913039e-11
1.5128484447422954e-11
1.6691194773017234e-11
2.2140675172538892e-11
3.8081675361076606e-11
8.393659263216407e-11
2.514101385534634e-10
1.5452113255738775e-9
9.717806761981768e-9
2.857235681343882e-9
1.2958212216676216e-9
1.940478435578489e-9
2.267293375766038e-9
8.570254417105346e-11
2.894786838891347e-14
0.
0.
0.
0.
0.
0.
0.
0.
0.
0.
0.
0.
0.
0.
0.
0.
0.
0.
0.
0.
0.
0.
0.
0.
0.
0.
0.
0.
0.
0.
2.775235196726752e-14
4.076646155957061e-14
6.006363513286765e-14
8.879227943254206e-14
1.3175040459473826e-13
1.9629809345263889e-13
3.1714860861789736e-12
5.273064880773309e-12
8.069671716263969e-12
1.1834645555798749e-11
1.6664084089476155e-11
2.2610795168782966e-11
2.951901672620176e-11
3.681181723158942e-11
4.325103639648503e-11
4.6750025235490793e-11
4.4360124531660596e-11
6.691552620380499e-11
6.091781138082244e-11
7.941564191939657e-11
8.370510350774902e-11
1.0029019390631588e-10
1.306559085905842e-10
1.7056307843724618e-10
2.2666528097737856e-10
3.2907236673779523e-10
5.347406358807265e-10
8.615293211757511e-10
1.054201936741289e-9
1.1567453406681676e-9
1.32209084264113e-9
1.5907131348598162e-9
1.9969741857445555e-9
2.5937046652962215e-9
3.4647401971746685e-9
4.742602439688238e-9
6.6380734253323614e-9
7.96923466544183e-8
3.340786472247006e-8
5.366703519609405e-7
1.9474887390142187e-7
1.1723137923828249e-7
7.170494041870218e-8
4.2803066999290505e-8
2.4445202176362023e-8
1.1498061200390834e-8
5.884126216971254e-9
8.287106641286398e-9
1.2477375119578485e-8
3.320537043451395e-8
4.916901516940499e-8
3.366688107605808e-8
1.042670848052707e-8
1.2270458002983227e-8
1.0199902914257235e-8
7.86161209684891e-9
7.117359690317643e-9
4.536384247018413e-9
1.6125188059235718e-9
7.283042798492447e-9
1.4023669779840306e-8
1.9228486068264617e-8
1.834444384701681e-8
1.4539657008350868e-8
9.679742789520137e-9
3.25595536377752e-9
9.15211452118157e-9
5.000774235049744e-8
1.278515663549589e-7
1.3657095820480634e-7
2.988916179271136e-7
2.401969053832e-7
1.6600890765267483e-7
1.1816166834215721e-7
7.927899266828994e-8
5.334703564387492e-8
4.3065957507268556e-8
4.8792162101137524e-8
4.8266680934705624e-8
3.060265681631366e-8
4.811564954453538e-8
3.584294761825148e-8
9.674791541765466e-9
1.7320269665044311e-9
6.606669746718996e-9
5.509420553084537e-9
4.5714321763319776e-9
4.059959469758739e-9
1.6435009606988236e-9
1.879169100047567e-9
5.572607229258195e-9
9.561340672566378e-9
1.0233021309432478e-8
8.550024004854873e-9
6.1946650762925985e-9
3.5653473484202532e-9
6.445304739520077e-10
2.960946998405483e-9
8.770980977042479e-8
1.0721548654902497e-7
2.8977157804761483e-7
2.3680293916849417e-7
1.7472648945410852e-7
1.302948794245118e-7
9.154398459041309e-8
6.20215542234708e-8
3.963494190335584e-8
2.2692297189278394e-8
1.3905043810594531e-8
1.1945634301725898e-8
2.5378917451250038e-8
5.4248267849452404e-8
5.3303795223513786e-8
2.484440116180611e-8
3.757552427268699e-9
1.4431379260593528e-8
1.0316987014154124e-8
8.782308196009938e-9
7.499396561235837e-9
1.152698878866342e-9
5.6697979140933335e-9
1.2917649265039174e-8
2.1390725402974222e-8
2.4641712774460502e-8
2.0977950339865864e-8
1.505366740498634e-8
8.195942080368967e-9
8.770486351375141e-10
1.842980482832041e-8
1.5564134415093282e-7
2.2884859185544768e-7
3.137680861306966e-7
3.253261674184636e-7
2.478078406293136e-7
1.8892795431179024e-7
1.329277273238438e-7
8.669158110436778e-8
5.39942559143336e-8
3.424333304374615e-8
2.5698597395090618e-8
3.7541450446315526e-8
6.934500075598575e-8
6.15076488877891e-8
1.92015596092608e-8
4.749994885702562e-9
1.2250481363496116e-8
9.57205683346621e-9
8.088718352526136e-9
7.063903684335347e-9
2.167588861866894e-9
4.275448346039461e-9
1.1270860153435001e-8
1.7796310241331673e-8
1.780108253819799e-8
1.476138131711606e-8
1.0724240379653036e-8
5.943386798243523e-9
1.2297669962365103e-10
9.414371087965751e-9
2.7198583354453153e-8
1.6856230330938848e-7
1.0479369460524147e-7
7.227663237771551e-7
3.7876837481619097e-7
2.44317337018728e-7
1.6125362092655674e-7
1.0257041747944365e-7
6.472094277536066e-8
3.863940376466077e-8
2.2038345895095032e-8
1.7222796738147794e-8
3.7405374370007414e-8
7.744456530841425e-8
8.225503523410909e-8
4.133843336113971e-8
6.007083524707417e-10
2.362603476270835e-8
1.7127257060430518e-8
1.4439383130179135e-8
1.3119749730742759e-8
4.620351366805908e-9
6.9691440181923195e-9
1.8114948972093203e-8
2.849938871603168e-8
3.08997000431404e-8
2.7328156172285785e-8
2.1267526471668583e-8
1.3440732082561536e-8
2.168393671312249e-9
2.1346249121594555e-8
9.566961791212626e-8
2.4145093387665515e-7
2.0250493729902734e-7
6.823046749968674e-7
4.590664442055769e-7
2.9990431916665196e-7
2.0056320767543226e-7
1.2423784115141835e-7
7.360067146015312e-8
4.392612587515368e-8
3.2001591403541626e-8
3.036564388012848e-8
2.8431489285862574e-8
5.891796640971561e-8
8.415853645323855e-8
3.557159489463247e-8
3.1670008490541618e-9
1.1934523605180162e-8
1.076373904868402e-8
8.568092415246734e-9
7.621328115590829e-9
4.3059730987795e-9
2.158712486585561e-9
8.632353600379055e-9
1.6984040715095586e-8
2.183389778099209e-8
1.8971577414681014e-8
1.4043045934009427e-8
8.439728511483913e-9
1.8362668575112211e-9
7.538988492194815e-9
1.521159218369146e-7
1.9084928262259657e-7
4.207396566583669e-7
3.7193950496892674e-7
2.8156405344926593e-7
2.1429953793320152e-7
1.532333487818784e-7
1.0582457585194544e-7
7.061525263815664e-8
4.365118563754878e-8
2.7552590946268317e-8
2.154248516081781e-8
4.9360887763558844e-8
8.976774215449775e-8
7.562980070563473e-8
2.971064310334148e-8
1.4491562790014565e-8
2.199371054824609e-8
1.619552098997952e-8
1.431075986689627e-8
1.137084963686379e-8
1.1750940450756395e-10
1.1115918669094293e-8
2.3162154701145378e-8
3.464693656138238e-8
3.6202618294281534e-8
3.01817253293593e-8
2.1560314976466044e-8
1.1529374616487561e-8
1.614421479584487e-9
2.5308754905639825e-8
2.541596282359213e-7
3.644202726044054e-7
5.616100796011357e-7
5.600053293332088e-7
4.188985146171662e-7
3.136274783773841e-7
2.150817244553943e-7
1.3479451784814977e-7
7.708482746312972e-8
4.211966827571079e-8
2.9153904715112393e-8
4.8917914359890403e-8
1.0079350635812023e-7
1.1121254423876865e-7
4.455757535539294e-8
1.3866337405989846e-9
2.0181126848206317e-8
1.6042944784374263e-8
1.3172251926259897e-8
1.1661792607274678e-8
4.867842779776186e-9
5.527344707990367e-9
1.661150697272635e-8
2.9552763605503796e-8
3.199792195104413e-8
2.6748553362074778e-8
1.963389857510947e-8
1.1072607495359346e-8
6.555018484004155e-10
2.1777721813767255e-8
7.003418175480077e-8
2.6190479993319407e-7
1.644437878428965e-7
1.046400838950921e-6
5.647625494863334e-7
3.6647849977885986e-7
2.435480627226492e-7
1.561648442272601e-7
1.0056084124720641e-7
6.33567623676842e-8
3.868195817844558e-8
2.9201739273216028e-8
6.377681027101748e-8
1.199011489717886e-7
1.143244259844262e-7
5.0756205882173066e-8
9.7185434727252e-9
3.466834673280982e-8
2.5359428840162408e-8
2.2025445005758606e-8
1.9608943748718325e-8
4.748841863812542e-9
1.2665573106537286e-8
2.9208512174622963e-8
4.2012964684051105e-8
4.368123369214467e-8
3.8492500145733116e-8
2.993685498233729e-8
1.88580738080802e-8
3.389255657710559e-9
2.5727471357639747e-8
1.0704260289752744e-7
3.734806114051525e-7
3.1198771932936036e-7
1.0954454054953845e-6
7.325153860629002e-7
4.7625362731687775e-7
3.1548445957512843e-7
1.9188903976837698e-7
1.0836865116211014e-7
5.656049004139442e-8
3.454162054102569e-8
3.488762876402113e-8
3.4938125841367225e-8
8.028972104821487e-8
1.304942786223318e-7
7.08449425169967e-8
1.2346289583331675e-8
1.728511282890041e-8
1.722693042205557e-8
1.3436569435517663e-8
1.1797383503769531e-8
7.52128469584026e-9
2.294761149666613e-9
1.2074292313138437e-8
2.5128363839662058e-8
3.64438068331154e-8
3.274384374676661e-8
2.433453207487695e-8
1.47493865543943e-8
3.025957051385206e-9
1.5446607985694732e-8
2.3290734409320916e-7
2.87185476402643e-7
5.974038645286035e-7
5.370617646406177e-7
4.104062614474324e-7
3.1488172089851383e-7
2.2718563407069366e-7
1.591270127695224e-7
1.096136637238786e-7
7.164339188386107e-8
4.7075687976281275e-8
3.6028092753628136e-8
8.337089809283907e-8
1.3440684496782115e-7
9.894931553382756e-8
3.364327851695118e-8
2.8663384232182243e-8
3.209049197678842e-8
2.429890129538431e-8
2.2065732564136266e-8
1.592334721836444e-8
2.727890111862761e-9
1.947242431513416e-8
3.74664690207188e-8
5.1129717957016577e-8
5.100833071287696e-8
4.238848858182888e-8
3.0365783618446167e-8
1.6324705458629243e-8
1.6673787023940541e-9
3.1732430803354675e-8
3.9046869398751664e-7
5.664595167660249e-7
8.952132208881802e-7
8.932776624783447e-7
6.642061205386452e-7
4.932885817148956e-7
3.3324556871304437e-7
2.0212094932683067e-7
1.0677006177909518e-7
5.078312222024567e-8
3.406987069255166e-8
6.07661087469178e-8
1.3831105617907168e-7
1.7464078548014433e-7
8.279914491172716e-8
8.814410187649866e-9
2.8700479476386397e-8
2.420976263120069e-8
1.9336568608149722e-8
1.7074388632686177e-8
8.804276907191675e-9
6.100233783682792e-9
2.1670273090600132e-8
4.2386418786089344e-8
5.17238613370328e-8
4.362820772549529e-8
3.211253330023552e-8
1.831672027024697e-8
1.5224140020598153e-9
4.156699362664473e-8
1.2284114887939912e-7
3.775205949860795e-7
2.4065901675971255e-7
1.4394444650718711e-6
7.971419213804689e-7
5.221888385513154e-7
3.5056861974422783e-7
2.2760137455039431e-7
1.5007811465705875e-7
9.952397243785567e-8
6.454592618232248e-8
4.7923091116525175e-8
1.056841699321383e-7
1.7920861027435973e-7
1.490884402062832e-7
5.786138069617051e-8
2.5519627737111794e-8
4.976148419548513e-8
3.707057620825442e-8
3.3257172069072446e-8
2.8250193511490652e-8
3.0181093777612263e-9
2.2503507546206307e-8
4.5619476591339395e-8
5.990309798280416e-8
6.065515946346955e-8
5.348951477512673e-8
4.167935008461823e-8
2.627336290262991e-8
5.228372810169312e-9
3.144677482168811e-8
1.2189525941138244e-7
5.66580017484296e-7
4.7268082366732807e-7
1.6851086791032097e-6
1.1298828285683953e-6
7.308367888008225e-7
4.798190229432204e-7
2.8632605588938013e-7
1.5352528704629676e-7
6.937122671764461e-8
3.600750110056956e-8
4.3565872432336806e-8
4.004985871373183e-8
1.0113525606882168e-7
1.8811748404925436e-7
1.2307257173371904e-7
3.05177344342231e-8
2.0059351021966404e-8
2.5204107546697897e-8
1.9349702452346946e-8
1.6611626293772923e-8
1.1778341381879076e-8
1.4470194670149562e-9
1.4821011688736349e-8
3.257324778106093e-8
5.4218022785240554e-8
5.271797985571047e-8
3.923810915560478e-8
2.3936065758611103e-8
5.0037525989729116e-9
2.693301957125583e-8
3.345591272691171e-7
4.109088538727737e-7
7.950578209193681e-7
7.352614977529715e-7
5.714498751422306e-7
4.4472538736509426e-7
3.2586915767209497e-7
2.3289761290312735e-7
1.6638795044892007e-7
1.1548243179080067e-7
7.957295107142238e-8
6.068700057518634e-8
1.3771670427799492e-7
1.9380058007002253e-7
1.1900081487946147e-7
3.383091935676374e-8
5.138070848303977e-8
4.6022400941897496e-8
3.629465892460562e-8
3.382627032676868e-8
2.0161522863240465e-8
9.156839554469905e-9
3.425748102241808e-8
5.9128129868796284e-8
7.306938948613501e-8
7.07305904185841e-8
5.890582583638377e-8
4.2452204765364526e-8
2.303333111423509e-8
1.5139322578135394e-9
4.0200182293076776e-8
5.945004106959688e-7
8.706651895502358e-7
1.391374681375606e-6
1.3974044801612525e-6
1.0320621186183697e-6
7.594333457163299e-7
5.035218531057512e-7
2.918252841933123e-7
1.368991424736974e-7
5.129121911308988e-8
3.5246915591593176e-8
6.610346972114486e-8
1.7345654483174578e-7
2.559886577206851e-7
1.4152155717397445e-7
3.1655286356925225e-8
3.415647322859743e-8
3.42977613779517e-8
2.6617061906337743e-8
2.31064990223664e-8
1.437514275847118e-8
5.042394975381913e-9
2.499673756834632e-8
5.301778477201082e-8
7.865821380928141e-8
6.872013661331071e-8
5.053422649379453e-8
2.9295704766976305e-8
1.8231487399620202e-9
6.880931912323295e-8
1.4302821808337578e-7
5.176224006587101e-7
3.440242741334661e-7
1.8738252114557906e-6
1.0841211753216684e-6
7.227748362243462e-7
4.93879818432779e-7
3.2696115135039895e-7
2.2191120718646199e-7
1.552507721929731e-7
1.0729767426624569e-7
7.952601071141607e-8
1.745200022457984e-7
2.6164048145704384e-7
1.7928746629741215e-7
5.959060027161043e-8
5.3196691154210806e-8
7.036579994361302e-8
5.430052250851915e-8
5.0549376893283976e-8
3.8291847981199205e-8
3.7150799979266358e-9
4.017180948540374e-8
6.963578403308523e-8
8.388708840378522e-8
8.364322586102107e-8
7.405941856408214e-8
5.7941396481999324e-8
3.663323018538154e-8
7.94768591990579e-9
3.90052193578697e-8
1.4155463373086552e-7
8.61708359542795e-7
7.119479624979843e-7
2.5506007961865096e-6
1.7253675357681097e-6
1.1089142372734895e-6
7.201047744976386e-7
4.185254234173066e-7
2.0745848102639244e-7
7.191761607682563e-8
2.5650774907702324e-8
5.4379231215033056e-8
3.8648507123424866e-8
1.1324755768544478e-7
2.517680334519009e-7
1.9867244252898678e-7
6.350254511596793e-8
1.4567936994879593e-8
3.427765916275852e-8
2.639608709904156e-8
2.189778001677936e-8
1.6928812769879018e-8
1.0513781954785429e-9
1.601611092103288e-8
3.743880858613371e-8
7.006176938802659e-8
8.261586083057576e-8
6.204121881623136e-8
3.807302170980388e-8
8.88949445540752e-9
4.193683112336323e-8
4.619071842866342e-7
5.713369603428257e-7
9.917646773554276e-7
9.6236174022484e-7
7.689021242167647e-7
6.119779567252252e-7
4.5894464198743724e-7
3.3673054970275667e-7
2.504739100907853e-7
1.857049903716317e-7
1.3638179943566708e-7
1.0648193995181656e-7
2.2110469511942045e-7
2.646189771709852e-7
1.288092769044073e-7
2.8332815068599895e-8
8.62143249391392e-8
6.51245587364623e-8
5.455493161912847e-8
5.1282571155977705e-8
1.9721548327185744e-8
2.41580109905552e-8
6.026291878042205e-8
9.001566350877796e-8
1.021569528584523e-7
9.757363276489365e-8
8.191002931002327e-8
5.962921725507106e-8
3.287819221982642e-8
5.952767277256763e-10
5.055407585996707e-8
9.119322563562339e-7
1.3458175832015922e-6
2.1352694811742853e-6
2.1844853199738285e-6
1.6055461552267674e-6
1.170946789235774e-6
7.582545198895046e-7
4.092776261443486e-7
1.5088006332219998e-7
1.9857087990332454e-8
1.9477179751866116e-8
5.257514100201193e-8
1.917332938778119e-7
3.4793223826565885e-7
2.284406118166155e-7
7.378376654305997e-8
2.6444273856727143e-8
4.58294403296256e-8
3.5029797495625416e-8
2.935634841765308e-8
2.1257070517829197e-8
1.395938557314634e-9
2.5245414907877417e-8
5.743800913397384e-8
1.0513672682447429e-7
1.0844700946987914e-7
7.95851696468769e-8
4.706728737341229e-8
3.1955186983289753e-10
1.008378415732902e-7
1.6295685812352e-7
6.844446027252099e-7
4.864757258388418e-7
2.296837482815957e-6
1.4269659507293835e-6
9.791856365933983e-7
6.874970533204433e-7
4.6779639908669457e-7
3.282351602884373e-7
2.4257240631957523e-7
1.8060383653880119e-7
1.3787455552027528e-7
2.8338118220610846e-7
3.6463226152750507e-7
1.9198865470716634e-7
5.316322653318109e-8
9.97371741941788e-8
9.797543343028274e-8
8.037073987212959e-8
7.725860919679843e-8
4.35501834507228e-8
2.2292252698338953e-8
7.080779191987171e-8
1.0294843581897928e-7
1.1635951217204766e-7
1.1556702558978237e-7
1.0317730755332268e-7
8.131323151414684e-8
5.180623392034707e-8
1.2563221068156996e-8
4.786130505535987e-8
1.6410664356857542e-7
1.3333944468120327e-6
1.0831932945891088e-6
3.822902185663561e-6
2.6513188473550023e-6
1.6956527796216595e-6
1.088497955241866e-6
6.090725613464514e-7
2.6106681004922364e-7
3.126061061593947e-8
3.018083516260061e-8
6.032957800437916e-8
1.9600670178020824e-8
1.0225031070886559e-7
3.0049175362655013e-7
3.0015476698860474e-7
1.198195982812542e-7
8.43295171127564e-9
4.133952391219663e-8
3.4543668409189714e-8
2.7384253975515266e-8
2.227426781636376e-8
5.8958308207814225e-9
1.4717266909638262e-8
3.7869142589520305e-8
7.557680488258801e-8
1.2188827235800297e-7
1.0024512556858115e-7
6.178598442137924e-8
1.727455981133607e-8
5.885553565128612e-8
6.230065493328224e-7
7.821476773580116e-7
1.1435923702329866e-6
1.2007868940242856e-6
1.002078341838579e-6
8.252164388982811e-7
6.398127451633673e-7
4.850828028024397e-7
3.7615589674003706e-7
2.981040070100624e-7
2.3760082488231235e-7
1.9682681384985931e-7
3.384193411313359e-7
3.1725903573847256e-7
1.218253379163984e-7
1.5796049464104857e-8
1.3310621675314092e-7
9.07038080735531e-8
8.271030373242905e-8
7.140674316724081e-8
2.3048544714554605e-9
5.749326378402049e-8
1.0228036070144334e-7
1.3087573408602385e-7
1.4124809770570256e-7
1.354439010046626e-7
1.1556904196098593e-7
8.561181563398789e-8
4.868030780624701e-8
2.9778722010281607e-9
6.124503916487032e-8
1.4307099352277863e-6
2.129541393023357e-6
3.2332356205778775e-6
3.4622968006561665e-6
2.556563280179876e-6
1.8596402691489044e-6
1.1714518122079458e-6
5.533058349135844e-7
7.224632107400096e-8
1.507670074414453e-7
7.716213740452472e-8
1.75038468657106e-8
1.6203075017598737e-7
4.1408228092076396e-7
3.4798126211086475e-7
1.444265884807275e-7
1.0811742426862758e-8
5.386799452205065e-8
4.4395233890957316e-8
3.525509502526624e-8
2.799730937741774e-8
5.834341099010863e-9
2.115472409713097e-8
5.294629344809662e-8
1.0666311388759653e-7
1.6959631319061908e-7
1.3153618861586354e-7
7.920507258914183e-8
9.862525688014354e-9
1.283615872443904e-7
1.837257191972393e-7
8.807106500270163e-7
6.887063770335051e-7
2.5893086440118864e-6
1.8072947102012357e-6
1.3008241233418503e-6
9.519865446992004e-7
6.729622419213937e-7
4.898579541701431e-7
3.8070231234774174e-7
3.074983474257491e-7
2.542175926858473e-7
4.3775550418710753e-7
4.378764287813403e-7
1.7363082212975803e-7
3.620880604429106e-8
1.7727550014245053e-7
1.3372986519397876e-7
1.2068594068248782e-7
1.1248406495824136e-7
2.1758915171874972e-8
6.616220719309321e-8
1.1852059908092395e-7
1.4758828031511737e-7
1.6144808742169377e-7
1.6170922798084707e-7
1.4664792464256842e-7
1.1719948544014593e-7
7.606272010271582e-8
2.20377658742794e-8
5.5618848157518364e-8
1.857720540931536e-7
2.13734635204345e-6
1.6988829329674339e-6
5.654457566145842e-6
4.174823479912988e-6
2.6797802338799985e-6
1.7093382052831287e-6
9.016852490419316e-7
2.589079577597626e-7
2.1400406107144469e-7
3.0499997412790865e-7
5.919259631659659e-9
4.965111645776646e-8
3.3817676088404056e-8
2.836925638250304e-7
4.1077776560419794e-7
2.1320950504841944e-7
5.921685437127269e-8
3.216087985915369e-8
4.2738097040247e-8
3.269004739739531e-8
2.652144424720033e-8
1.320916809441173e-8
9.832079613362706e-9
3.253559289297284e-8
6.679711002908267e-8
1.2655159992732075e-7
1.718368983108337e-7
1.0877568577208358e-7
3.761719467024448e-8
7.166325327034075e-8
8.373509019580842e-7
1.0669200798064001e-6
1.1645927857438464e-6
1.3982420208887472e-6
1.2528262598667808e-6
1.0886588363213775e-6
8.867627523019853e-7
7.007073652160343e-7
5.641001853957658e-7
4.6864118270613213e-7
3.9773543531245984e-7
3.451189989571645e-7
4.4789455869188937e-7
2.701882998429643e-7
9.37348429432852e-8
6.8422885906867755e-9
1.639614230202693e-7
1.232586360470942e-7
1.2164348876270086e-7
5.2479164828994774e-8
5.964093061809345e-8
1.2215894436642075e-7
1.5929266114828597e-7
1.826341413710292e-7
1.949611512199249e-7
1.9168795692771227e-7
1.6901289635749716e-7
1.2955974990256556e-7
7.84253250183983e-8
1.5951926105884183e-8
6.568283472202e-8
2.3314801917699227e-6
3.5284479035582343e-6
4.731131004245015e-6
5.627270706767269e-6
4.316052530993857e-6
3.2224135586961316e-6
1.9858883793788526e-6
6.114494361036914e-7
6.904027025780404e-7
1.0617876298059667e-6
5.29083983206538e-7
2.2521820498861628e-7
2.8036310495291432e-9
3.457417646669659e-7
4.6941154108637126e-7
2.6172059940241815e-7
8.811157062387096e-8
2.9684362052339035e-8
5.221901799379886e-8
4.009207343678185e-8
3.198160589942275e-8
1.6399959543303107e-8
1.1427303015402031e-8
3.903689021417858e-8
8.052260521384597e-8
1.5623997437167595e-7
2.4266519936625063e-7
1.529554479149057e-7
4.28388141759226e-8
1.3452761237609422e-7
2.0483237141442033e-7
1.116522426935057e-6
9.976757369508822e-7
2.4950052090881706e-6
2.1326656267253282e-6
1.6753356544239021e-6
1.3132480741554582e-6
9.82782447360883e-7
7.437673363860242e-7
5.94534765769998e-7
4.998757891766035e-7
4.4272393190843765e-7
5.500803048908241e-7
3.3096593415360813e-7
1.1681547428850677e-7
2.0228076247638573e-9
2.403976928889669e-7
1.8061345356720098e-7
1.791059787941603e-7
9.183679366186896e-8
7.514970964242637e-8
1.4885099317862502e-7
1.8317398806772148e-7
2.074490813649816e-7
2.2605479629339567e-7
2.3229197355903376e-7
2.1758423445496437e-7
1.7944893359937396e-7
1.2192456405664486e-7
4.7079894256132455e-8
5.209533125249116e-8
1.9539645266108575e-7
3.637137605642372e-6
2.8402080976534613e-6
8.04776763368514e-6
6.911684596756806e-6
4.6102851602761015e-6
3.018509630806523e-6
1.4135661458520165e-6
3.497650379248213e-7
1.908095229822026e-6
1.478356635004604e-6
6.069781903028767e-7
1.9581329516726759e-7
1.1086073039850885e-7
1.0777129192252853e-7
4.0204468528163276e-7
3.5311563977723795e-7
1.5712122181932168e-7
2.543414034015081e-8
3.876077331096527e-8
3.674263699234476e-8
2.8112370969039205e-8
1.9923125783940854e-8
1.5210672351158307e-10
2.071270597412289e-8
4.4981950163167605e-8
8.561849630204789e-8
1.5743283142328637e-7
2.3496617966652623e-7
1.0321087850433602e-7
6.212442415583581e-8
1.1871673343141378e-6
1.4055028862884486e-6
8.99807460709989e-7
1.401265259016689e-6
1.4281903629716644e-6
1.3651350416860228e-6
1.2066148183788969e-6
1.0087226171774313e-6
8.294448629982886e-7
6.760781474773884e-7
5.313637771541925e-7
3.717562215807794e-7
2.643530351970727e-7
1.0838959683568691e-7
3.9773016292299126e-8
5.103514746774047e-8
2.0771443035520022e-7
2.022611868258844e-7
1.2074598311881684e-7
1.1747176247396695e-7
2.009557909870509e-7
2.1682813272492422e-7
2.2685497004697798e-7
2.455269013027297e-7
2.664233244244974e-7
2.772076696298707e-7
2.636733607612537e-7
2.199911283726707e-7
1.5283643362071317e-7
6.982713084787018e-8
2.982201765138501e-8
3.871672914430616e-6
6.302059492758165e-6
6.030418191755941e-6
9.066532590837793e-6
8.315557337932345e-6
7.531393070604419e-6
4.701482703528305e-6
1.942439957213119e-6
3.429193170977146e-6
2.719302075436926e-6
2.2118297145503026e-6
4.890033422646708e-7
1.5579277417424087e-7
1.8087079647060976e-8
2.944639941917859e-7
3.977398984420698e-7
2.377038861208861e-7
7.661044648293137e-8
1.925649880487778e-8
3.9386520452856556e-8
3.047842698732791e-8
2.2349306000344275e-8
5.739633705844228e-9
1.6137975433731963e-8
3.823871809196184e-8
7.214698265843557e-8
1.3268871805624478e-7
2.35015536273298e-7
2.1237707378653168e-7
7.807620942283805e-8
2.3336781965872303e-7
1.5026820182766802e-6
1.570020216565222e-6
1.4885173419747536e-6
1.961706912130208e-6
1.8914110549306678e-6
1.7150373316046156e-6
1.4288537145783202e-6
1.1263342481682104e-6
8.578446153084565e-7
6.0484128952487e-7
3.052232491587372e-7
1.984031335559442e-7
8.427931197035863e-8
2.867516486611797e-8
6.767126463108437e-8
2.3462892676881067e-7
2.5426512261405696e-7
2.202120741571985e-7
2.0468600255092568e-7
2.87413685153039e-7
2.7654714352204577e-7
2.73174859287966e-7
2.9051794555985457e-7
3.177692807617638e-7
3.418450085864739e-7
3.452417446790895e-7
3.121184888735023e-7
2.4152314227666835e-7
1.4377599150515216e-7
2.4172607278449427e-8
1.2348344831699057e-7
6.431227204151503e-6
5.371263943846606e-6
9.59779120059814e-6
0.000012034896102427108
0.000010189336750614243
9.34319133848804e-6
1.7327335367410078e-8
4.056104617910615e-6
4.824409211671761e-6
4.524969690066479e-6
4.892394078843879e-6
1.043518629468592e-6
1.3497477470353848e-9
3.3128107007662195e-8
4.010971745784643e-8
2.0145503402579675e-7
3.1513736250855537e-7
1.793907766266325e-7
4.414501624353188e-8
9.9479683442503e-9
2.2632386028789288e-8
1.7489437537875092e-8
1.1471820611292331e-8
5.740451613294673e-10
1.3682643926400721e-8
2.7567341858246817e-8
4.8494701214504065e-8
8.190072136864438e-8
1.2694220537118194e-7
9.95557984377735e-8
8.982598862434449e-7
7.363769249682262e-7
1.8832428676786463e-7
7.324984623602061e-7
1.0095705982577245e-6
1.2010482667511928e-6
1.2541020502900874e-6
1.118281471579574e-6
8.159848192489499e-7
4.4237285820672633e-7
1.5181442933568597e-7
1.3067232625899022e-8
1.9662485810998243e-8
9.48929470337096e-9
3.901760162876232e-9
3.4805074764446676e-8
6.214600279998675e-8
1.3453235047572055e-7
1.6613121775740473e-7
5.958488260400495e-8
2.1076255243258722e-8
1.001607025297237e-8
7.519322331375847e-9
9.64415466111069e-9
2.280920017335445e-8
1.6811220894972564e-7
1.6757382506807423e-7
1.609107693186278e-7
6.056448824861188e-8
3.721288056425916e-8
4.155788060876986e-8
1.202988013560677e-7
5.14912773686003e-7
8.844545550651916e-8
2.2897477218728565e-7
4.558957606137914e-8
1.4382901316142735e-9
8.378152349596652e-12
3.3579108416747455e-13
2.668115886654756e-13
2.480733908712808e-13
1.0311314174733017e-13
1.685306937137631e-13
1.4498392497446547e-13
9.221455576707785e-14
4.048591565557735e-14
0.
3.482100773266513e-14
6.189926530590104e-14
9.471726611630175e-14
1.4904477507882265e-13
2.928786807849142e-13
9.635797427691933e-13
7.344818921183442e-13
5.267695485080444e-13
5.207668988634291e-13
5.84738355892402e-13
6.920192898998541e-13
8.413302695827174e-13
1.058673404746193e-12
1.4439441138430058e-12
1.857915727876052e-12
1.503255368308442e-12
1.3635946217070217e-12
1.4303233245530153e-12
1.55646416962569e-12
1.7105906539252633e-12
1.8851185767601942e-12
2.0786747412499284e-12
2.291726073670908e-12
2.525418572732252e-12
2.781238163665025e-12
3.060889725600719e-12
3.966183471375104e-12
2.1318535347083334e-12
8.093357331187871e-13
2.1378867326743935e-12
1.946440779555808e-12
1.3875942302606102e-12
9.053183985246975e-13
5.575506340575548e-13
3.1326700049715324e-13
1.3564753354951252e-13
0.
1.2064129153608016e-13
2.302499655484572e-13
3.401471093028364e-13
4.565775733668552e-13
5.845299767496448e-13
7.283694507612494e-13
8.922568941217063e-13
1.0804327025009869e-12
1.2974239877510146e-12
7.757795200527855e-11
4.118371164217827e-11
2.578691708292363e-11
1.9322258619615237e-11
1.6565540047069796e-11
1.5512801825037883e-11
1.5339089211619697e-11
1.566928510267407e-11
1.6316273858506642e-11
1.7179132764706455e-11
1.819970240425555e-11
2.0745462960465366e-11
2.1983927855042056e-11
2.7629359683964262e-11
4.6117413987260467e-11
1.0050027044183954e-10
2.9310093469386845e-10
1.579913643684759e-9
1.333257682454739e-8
4.700433774244813e-9
1.7774693845506349e-9
2.2445528941901507e-9
4.1999679903731365e-9
2.6006231678069073e-10
6.849392043345733e-13
0.
0.
0.
0.
0.
0.
0.
0.
0.
0.
0.
0.
0.
0.
0.
0.
0.
0.
0.
0.
0.
0.
0.
0.
0.
0.
0.
0.
0.
0.
0.
0.
2.5996759816563175e-14
3.8739283291569804e-14
5.794823780516273e-14
8.704491842606433e-14
1.2931888753873225e-12
2.182778627493364e-12
3.3776690627640135e-12
5.012501601319104e-12
7.1499402602017375e-12
9.838385753788392e-12
1.3036816180248607e-11
1.6509528085738148e-11
1.9695867440644902e-11
2.15898743166147e-11
2.0690083768738113e-11
3.1937712944378967e-11
2.922292605372294e-11
3.793693032738403e-11
3.990181556537583e-11
4.784845601504411e-11
6.191435458046812e-11
8.03619753507313e-11
1.0839731794176927e-10
1.6412597645897327e-10
2.8083216975936913e-10
4.747284714975334e-10
6.034702534476871e-10
6.736740302272431e-10
7.750258535767913e-10
9.325075877111265e-10
1.1646453288019732e-9
1.497541531157684e-9
1.9701471239887003e-9
2.6401162591245162e-9
3.592532303575567e-9
5.860203631320749e-8
3.328968669203414e-8
4.293134630979487e-7
1.6179866090710774e-7
9.933229347799752e-8
6.193122813711561e-8
3.756314874654354e-8
2.1680438214738145e-8
1.013511152068141e-8
4.859801246719792e-9
6.854185722557968e-9
1.099066362205695e-8
2.9621273283166167e-8
4.3517927227222854e-8
2.9664998274286395e-8
9.484230680340815e-9
1.1067830937801874e-8
9.068277500247118e-9
6.984003989713406e-9
6.324281533058348e-9
4.022683284659237e-9
1.4567915139926935e-9
6.515521670344975e-9
1.2535265950616315e-8
1.7171993815705732e-8
1.636929794246322e-8
1.298714755681167e-8
8.64483947337619e-9
2.7371814146700278e-9
9.614779390425311e-9
4.932110099586437e-8
1.1162676854886527e-7
1.1617644345979173e-7
2.5569487237117706e-7
2.0240006180232178e-7
1.3886039691621491e-7
9.893827506957542e-8
6.779263494242335e-8
5.038924963284324e-8
5.984109999325781e-8
5.0509748080314505e-8
3.3982574855003445e-8
3.930591642684011e-8
4.44627739680292e-8
2.276144425649826e-8
6.042934030340275e-9
1.4445437224645911e-9
4.986942439620427e-9
4.25700863759588e-9
3.5371764253058038e-9
3.13718814458785e-9
1.2733583476671996e-9
1.4223850233477863e-9
4.253330838929957e-9
7.296497936825885e-9
7.791586753748739e-9
6.478207088957203e-9
4.6490620314361975e-9
2.6478291875590763e-9
5.107693558329574e-10
1.964826687467055e-9
7.162741515478073e-8
9.142497858761464e-8
2.4490508020751734e-7
2.0269820671103478e-7
1.5063211826761805e-7
1.1304209258715903e-7
7.993234348402806e-8
5.442234559230991e-8
3.4800898779546996e-8
1.9780202272558216e-8
1.1970906650735566e-8
1.0302660900928346e-8
2.2307108859647187e-8
4.8118592375942323e-8
4.7429973444512643e-8
2.245805701587143e-8
2.954836851888538e-9
1.2895132705740197e-8
9.182056175930155e-9
7.80115274043526e-9
6.676290026697175e-9
1.0694994749792757e-9
5.005382679682724e-9
1.1447714574854859e-8
1.9043983064473977e-8
2.2061570316284645e-8
1.881081869029311e-8
1.3509529941306153e-8
7.333897128194663e-9
1.0108360260947766e-9
1.7976681238115252e-8
1.3694004992636915e-7
1.9910268127239167e-7
2.721761200647449e-7
2.8053779817376436e-7
2.1295141721742985e-7
1.62134216957546e-7
1.1422974289063288e-7
7.505858513198993e-8
4.806934863837096e-8
3.2636704675045086e-8
2.6164104562792356e-8
3.403611768508122e-8
6.13898972969682e-8
5.094064911666242e-8
1.4888453349224749e-8
4.209863751588497e-9
1.0191183814497304e-8
8.009366494367729e-9
6.7802148350723066e-9
5.909028268993541e-9
1.7730262876337078e-9
3.6130208015076904e-9
9.467314863458813e-9
1.482869195074322e-8
1.4773327465125411e-8
1.2220323380476298e-8
8.840497208234935e-9
4.898239272713685e-9
6.805163321767226e-11
6.885896216602245e-9
1.9149709289477843e-8
1.4513432285335024e-7
9.273544181585369e-8
6.351228584624555e-7
3.343616760640734e-7
2.1638600873664504e-7
1.432912087866088e-7
9.143254048946349e-8
5.773767288613009e-8
3.426882117739974e-8
1.9260624741500056e-8
1.5004532060014016e-8
3.318369452634542e-8
6.938186837059832e-8
7.419170410434466e-8
3.792005001193308e-8
1.5527157324468933e-10
2.136101780361473e-8
1.5437158157797694e-8
1.2981038083132063e-8
1.1806689756474757e-8
4.2602554366356284e-9
6.1789478562610436e-9
1.6222412876947772e-8
2.5715828384962632e-8
2.8002690339134813e-8
2.478228194125441e-8
1.9299918769364914e-8
1.219501650518038e-8
1.7981819473946535e-9
2.0788824699055813e-8
8.972564701671403e-8
2.1531155510071438e-7
1.7892226024423232e-7
6.016495498280239e-7
4.0328556654313056e-7
2.629940421821113e-7
1.758665110862301e-7
1.0919374505035357e-7
6.545707817166955e-8
4.087153776039733e-8
3.2176241430615176e-8
3.073089034780444e-8
2.6467312686320352e-8
5.291374590218943e-8
7.378054962951712e-8
2.9010353631577004e-8
2.1707423662409727e-9
1.020898252889212e-8
9.214521718462712e-9
7.354589247409206e-9
6.545447303458809e-9
3.6522586891059275e-9
1.8958113673702696e-9
7.45942052525401e-9
1.4600261657031396e-8
1.857102004708478e-8
1.6086261759576458e-8
1.187759807156451e-8
7.122663418700606e-9
1.6228864554168227e-9
5.891540747579074e-9
1.326156886576197e-7
1.685261264143879e-7
3.731910896882057e-7
3.306456933797113e-7
2.506771999657214e-7
1.9103472604853123e-7
1.367810734803736e-7
9.451992508889516e-8
6.292690154622846e-8
3.862773827749308e-8
2.42020825582985e-8
1.8959605961688904e-8
4.378174948089754e-8
8.062472474322669e-8
6.88107032616102e-8
2.7666615075294517e-8
1.2570364125683877e-8
1.986848207928664e-8
1.4582901174914549e-8
1.2848610078410721e-8
1.0283743411726828e-8
3.380465979145334e-11
9.859150416253374e-9
2.069461797927025e-8
3.124002595530014e-8
3.283839452416866e-8
2.740066682670313e-8
1.9578002501642722e-8
1.0453885045399249e-8
1.6255256236974485e-9
2.3960576187550064e-8
2.2725463369291204e-7
3.2410627034594284e-7
4.978126785435957e-7
4.952654499144692e-7
3.7014388784018e-7
2.7708511420594416e-7
1.9017929405458863e-7
1.195892629779484e-7
6.920135426308508e-8
3.887522207730305e-8
2.7517260916937188e-8
4.444761946960945e-8
9.040719260390527e-8
9.810623013964008e-8
3.7941192293583476e-8
1.931959807641242e-9
1.7734511931893978e-8
1.4088700601905694e-8
1.160135202291946e-8
1.026376392931301e-8
4.177807755192303e-9
4.982660485861338e-9
1.4773340141627046e-8
2.6001089094072502e-8
2.7882579193616082e-8
2.3277298617228815e-8
1.7055728720339678e-8
9.6144216243107e-9
3.7479027239155474e-10
1.7669309130980377e-8
5.59635406287271e-8
2.331671979085893e-7
1.4766856848929204e-7
9.428826460671757e-7
5.087435578874837e-7
3.303270121384893e-7
2.196420585846495e-7
1.4089373307031152e-7
9.060005683618776e-8
5.6721309489917787e-8
3.4265631902559585e-8
2.5853483316307955e-8
5.694362674258252e-8
1.0830063756795901e-7
1.0468274122196877e-7
4.7490625897369397e-8
7.91411392179487e-9
3.155101305688932e-8
2.302459346096757e-8
1.9929581476398735e-8
1.7799810831418715e-8
4.540828952955502e-9
1.1259798408164302e-8
2.631435468178452e-8
3.823666920097053e-8
3.990155976858428e-8
3.516885344423202e-8
2.735795555495681e-8
1.723266674031015e-8
2.9736878815655303e-9
2.449067378429238e-8
1.0363680573353735e-7
3.36420034117974e-7
2.7982615768610216e-7
9.809632529626228e-7
6.546240712613085e-7
4.253712745417567e-7
2.818268597529607e-7
1.7164955276830073e-7
9.754387480988203e-8
5.209113664469006e-8
3.306192170927534e-8
3.309492360992536e-8
3.239918222064597e-8
7.305675027559891e-8
1.1735865286686075e-7
6.15900138075261e-8
1.0037813217609814e-8
1.554906817633757e-8
1.528676042314135e-8
1.1954659808906595e-8
1.0514858786627758e-8
6.615152223412839e-9
2.155804047768859e-9
1.0894666687610362e-8
2.253973997746947e-8
3.2201076118174684e-8
2.876736444340749e-8
2.1356152886353406e-8
1.2928296847405088e-8
2.723716841618719e-9
1.2965635217381475e-8
2.0850799241076786e-7
2.5851857206971226e-7
5.418067529963909e-7
4.865114793224649e-7
3.71570959743718e-7
2.849387281719522e-7
2.0546436974436197e-7
1.4374309715713358e-7
9.86613302951843e-8
6.40195638295739e-8
4.179941994880812e-8
3.202882643995178e-8
7.450739349643707e-8
1.2193577824981117e-7
9.172079205329472e-8
3.206008423223745e-8
2.544531661165774e-8
2.921503777947737e-8
2.203306794618112e-8
1.9941338960736077e-8
1.4606916086453539e-8
2.1651936991942376e-9
1.7328336030696847e-8
3.370397837462822e-8
4.6536144040211685e-8
4.663983781841433e-8
3.876270834234645e-8
2.775970581368617e-8
1.49053119387573e-8
1.6607579241152225e-9
2.9782173037409654e-8
3.52239474882752e-7
5.094458712243659e-7
8.034670715173505e-7
8.002957473955637e-7
5.950320076418023e-7
4.42089121483357e-7
2.9906349798154274e-7
1.8214002643074815e-7
9.740688818495198e-8
4.756608166020314e-8
3.225827034802838e-8
5.636895770944436e-8
1.264208047992475e-7
1.575001708867703e-7
7.309545395695094e-8
6.5609220624602715e-9
2.605086605989465e-8
2.1769878801562594e-8
1.74496234150686e-8
1.5420469384452997e-8
7.761327442065492e-9
5.734557854886649e-9
1.987496028109154e-8
3.847220281015219e-8
4.610253580226326e-8
3.880314675865538e-8
2.8538145422368126e-8
1.6256986469424624e-8
1.1963308450795217e-9
3.559777773631755e-8
1.1243027641496721e-7
3.422792442855316e-7
2.1837825663546024e-7
1.317558059332041e-6
7.271866917175623e-7
4.7590702365052266e-7
3.191683393530733e-7
2.069704358915563e-7
1.3611454789011256e-7
8.967323018129795e-8
5.7636378478249905e-8
4.278531036039185e-8
9.479066144643378e-8
1.6297898895364118e-7
1.3863969794300606e-7
5.519664896665945e-8
2.2155493321709854e-8
4.553633257934489e-8
3.381587818433131e-8
3.020803748240633e-8
2.5868563068812855e-8
3.257695287455524e-9
2.003792340453366e-8
4.1325383163033653e-8
5.487468424686891e-8
5.570282639698486e-8
4.9107520573486414e-8
3.825749983197008e-8
2.4111847968272702e-8
4.68779971178912e-9
2.9695120542528488e-8
1.1687160108350268e-7
5.132104160992188e-7
4.2753638553626793e-7
1.5232900603202926e-6
1.0192711090769972e-6
6.592896610638094e-7
4.3309950902479345e-7
2.5898037074490875e-7
1.3990706491714965e-7
6.486342364366246e-8
3.4989586887926644e-8
4.095308435085691e-8
3.7841385693187857e-8
9.383597801093078e-8
1.71909657824646e-7
1.1013041349322489e-7
2.6167235951299766e-8
1.8895430434460976e-8
2.2827604981849723e-8
1.7557865343029263e-8
1.51209054687005e-8
1.05908670371107e-8
1.5292680247498277e-9
1.3743885672305927e-8
3.001429797944216e-8
4.914624227766535e-8
4.710320131823383e-8
3.5030011901126824e-8
2.1346842549472435e-8
4.48950348181119e-9
2.3536722226808456e-8
3.041160766115908e-7
3.7433484507112725e-7
7.323343038208766e-7
6.745579053709415e-7
5.231440719837136e-7
4.0638784225474673e-7
2.972069749484492e-7
2.1191003051582236e-7
1.5072795114013488e-7
1.03805431579536e-7
7.102881107991877e-8
5.4127433575059087e-8
1.2391767045392012e-7
1.7753431358096616e-7
1.1256357442570545e-7
3.311437856248408e-8
4.626585528794841e-8
4.215884363215932e-8
3.305256849152224e-8
3.0712639487334595e-8
1.890784200134916e-8
7.668401615844911e-9
3.0542573784221124e-8
5.355809362977206e-8
6.699207275847967e-8
6.50153503493169e-8
5.410710592252758e-8
3.895909568296282e-8
2.1101986770423113e-8
1.558201383059665e-9
3.77123576446861e-8
5.387646767344772e-7
7.8768718897385e-7
1.2587045201782367e-6
1.260711203104247e-6
9.311778475325329e-7
6.855981607605422e-7
4.554736745561948e-7
2.65666410353162e-7
1.271164208367408e-7
5.004850248524799e-8
3.442735213002478e-8
6.308551898701969e-8
1.616428658744568e-7
2.3459477053768964e-7
1.276606087012041e-7
2.6687822528552652e-8
3.2187877583450674e-8
3.1311248162360686e-8
2.4385911765555848e-8
2.1228669784383748e-8
1.292352192771818e-8
5.018643171852231e-9
2.3477761747087014e-8
4.936663609317302e-8
7.126975035656406e-8
6.175151843365266e-8
4.539924807836914e-8
2.626366867139292e-8
1.6363086527724866e-9
6.111223549139009e-8
1.3605251653598212e-7
4.749028095329718e-7
3.143371066862628e-7
1.736921407168266e-6
9.980525614523114e-7
6.637617338658645e-7
4.52455205855166e-7
2.987930779283732e-7
2.020810361145759e-7
1.4042666010712828e-7
9.618283732086659e-8
7.115741287215797e-8
1.571920842168888e-7
2.3969010581354503e-7
1.6998696439155472e-7
5.816629198712585e-8
4.7428329038022715e-8
6.47234008454817e-8
4.9677410481946395e-8
4.6019578683872024e-8
3.558847414675734e-8
2.292007990286198e-9
3.5828655160887696e-8
6.347008941740662e-8
7.722131713256457e-8
7.707656117910531e-8
6.81817521763555e-8
5.330746210066479e-8
3.368349695378085e-8
7.165972668662137e-9
3.6809160919330446e-8
1.3543773810744393e-7
7.822839442384318e-7
6.467692159614619e-7
2.3204765396143794e-6
1.564006607772216e-6
1.0052977402761884e-6
6.533483313856167e-7
3.80962198409183e-7
1.9117840047940168e-7
6.983250323755789e-8
2.769875909333378e-8
5.14167779799747e-8
3.793369893539409e-8
1.0761844821230308e-7
2.3395107611483605e-7
1.8128071106828357e-7
5.6100243122763014e-8
1.525798479488301e-8
3.156476537487955e-8
2.426235230448845e-8
2.022392781058987e-8
1.548821761594782e-8
6.030705090388094e-10
1.5213185703917944e-8
3.5272248785506485e-8
6.526430627983988e-8
7.451022775849e-8
5.578451947203563e-8
3.42030165956453e-8
7.895672830178086e-9
3.7702199954891565e-8
4.239640964316146e-7
5.245622043208667e-7
9.261319175175043e-7
8.919257033208318e-7
7.097659222531455e-7
5.630657512314481e-7
4.208826107992871e-7
3.0775738027392847e-7
2.2780521559050942e-7
1.675207901173147e-7
1.219426628574648e-7
9.479100939156456e-8
2.005666032399793e-7
2.459841488760522e-7
1.248480423034507e-7
2.88016778076415e-8
7.84161718449161e-8
6.001985928983193e-8
4.982500501580602e-8
4.688210943228015e-8
1.963163774955688e-8
2.058929909907703e-8
5.391113720898672e-8
8.22265013392233e-8
9.417431410011615e-8
8.996792657778967e-8
7.538584912619219e-8
5.478297460463471e-8
3.011176909258255e-8
8.666635945276611e-10
4.7667532525707455e-8
8.274966260166607e-7
1.2202299946418574e-6
1.9433787413395096e-6
1.9769861504631227e-6
1.4520601691632847e-6
1.0591679830988826e-6
6.875880039358938e-7
3.752431053821393e-7
1.4497362971045118e-7
2.702999373635039e-8
2.3406340717559574e-8
5.408854815716452e-8
1.8333285735531476e-7
3.2449506105782133e-7
2.095439706999725e-7
6.504324158485544e-8
2.74941350071918e-8
4.2423371544621576e-8
3.244247636235816e-8
2.7332731730740767e-8
1.9460848669595773e-8
1.936116632515653e-9
2.429419768143451e-8
5.480682330490112e-8
9.825484081942407e-8
9.77638332212646e-8
7.169683120358407e-8
4.2297400870103345e-8
9.994210534526634e-11
9.247796137168578e-8
1.5525550268062982e-7
6.332851414185078e-7
4.463660337938245e-7
2.1564184321948876e-6
1.3238469814165776e-6
9.043488717556653e-7
6.3232627587978e-7
4.2857858151998403e-7
2.994544703774934e-7
2.1984662998117687e-7
1.6207217968161597e-7
1.229688920560338e-7
2.5693980634685486e-7
3.386902731023483e-7
1.8692733000596046e-7
5.3518394398091175e-8
9.024994636409681e-8
9.06569428352754e-8
7.366558804632002e-8
7.057579540794513e-8
4.218557302635872e-8
1.8012338401233288e-8
6.344859109067648e-8
9.446879272446125e-8
1.0747222811053266e-7
1.0666819226436931e-7
9.505075767504297e-8
7.480061686846837e-8
4.758150184854222e-8
1.1256110913877755e-8
4.543456189247756e-8
1.5758896868857432e-7
1.209317665580507e-6
9.849548296744816e-7
3.496899362520816e-6
2.406305194320145e-6
1.5380521519012129e-6
9.878139721027785e-7
5.5554357915076e-7
2.4440047046725053e-7
4.0615351747465124e-8
1.5571559227460203e-8
5.958148134492519e-8
2.331445334598313e-8
1.0185537994749903e-7
2.861460227922182e-7
2.786442504196053e-7
1.0807461200475788e-7
3.995927298128952e-9
3.910785707422432e-8
3.207392483656158e-8
2.5581128566039948e-8
2.0717701653319458e-8
4.917372266576812e-9
1.4409827417594002e-8
3.6495752514307465e-8
7.246582917402697e-8
1.1244279566890358e-7
9.003089018331915e-8
5.5450893546248074e-8
1.5151926589385213e-8
5.434811075343212e-8
5.752234718093765e-7
7.216702620368249e-7
1.0849040900157101e-6
1.1243024974986191e-6
9.318344510639076e-7
7.632658784362078e-7
5.887761714932795e-7
4.4438404410524275e-7
3.429363408716823e-7
2.6982143385631286e-7
2.1298245599633363e-7
1.75064990247928e-7
3.109289244288122e-7
3.0521230577737223e-7
1.2178415271114496e-7
1.7561534781801927e-8
1.226961168121761e-7
8.427156837680328e-8
7.58414691318021e-8
6.709341746843816e-8
6.480070510836717e-9
4.9524281638611485e-8
9.239611345251381e-8
1.2064875435031802e-7
1.30721149489853e-7
1.2501232280571498e-7
1.0626255665948645e-7
7.844181290104104e-8
4.4317264763567304e-8
1.9157354311967512e-9
5.852394634205356e-8
1.2958055476443001e-6
1.9283415968202027e-6
2.963080954003009e-6
3.134092119855719e-6
2.3060264896137434e-6
1.6739987096594082e-6
1.056948510208342e-6
5.115173579355912e-7
9.311476244855616e-8
1.0280120613640398e-7
4.912467770474251e-8
1.3309403259737684e-9
1.65249794938262e-7
3.9805958722295187e-7
3.2428794987685076e-7
1.3053697822533525e-7
3.6300819997375395e-9
5.145288168068803e-8
4.1507105757872386e-8
3.321172792829854e-8
2.6154449584515134e-8
4.484756689175781e-9
2.1096742211316103e-8
5.1943601528333234e-8
1.0402758070905302e-7
1.5534819725939605e-7
1.176407998703232e-7
7.071128879830624e-8
7.573137088744573e-9
1.2207892407100162e-7
1.756712228250226e-7
8.199248254471876e-7
6.327845785644139e-7
2.4734920927225668e-6
1.6912305670530541e-6
1.20740819185158e-6
8.775479208317799e-7
6.166656956243364e-7
4.467711451095638e-7
3.454616850729215e-7
2.7665648630516347e-7
2.2609546875460206e-7
4.027262063203504e-7
4.240113323458411e-7
1.756526576174244e-7
3.8731345828241824e-8
1.61399067769219e-7
1.247847324639513e-7
1.1091735403667855e-7
1.0483309077090481e-7
2.742339582320313e-8
5.586739356008856e-8
1.0733925116782988e-7
1.3626751580921512e-7
1.494178138823531e-7
1.492116881194588e-7
1.347942293180299e-7
1.073849802443544e-7
6.940782997876684e-8
1.9344229846443e-8
5.377523872399983e-8
1.801243166093889e-7
1.9289580361151985e-6
1.5400868435278693e-6
5.2091670622397275e-6
3.778785436228311e-6
2.4174506208171134e-6
1.5394241688768634e-6
8.191174370540911e-7
2.5869324766187914e-7
1.4252706592847182e-7
2.24164882105728e-7
1.9550871963601836e-8
3.3494131473799606e-8
4.755266180920563e-8
2.8500828323288075e-7
3.9069661668438635e-7
1.9514586688156628e-7
4.921894600129318e-8
3.4085148279989756e-8
4.025843311779832e-8
3.08483750790167e-8
2.5112483289871644e-8
1.1685490568569929e-8
1.0317984161957398e-8
3.231967049763574e-8
6.618828594655712e-8
1.2443219957849417e-7
1.5394944574125941e-7
9.621877754002437e-8
3.238556141825545e-8
6.862567156936335e-8
7.741255882727196e-7
9.871422619532298e-7
1.1331561924214075e-6
1.3284194874484467e-6
1.175883890787658e-6
1.0124645817007472e-6
8.17972744650523e-7
6.424673416375058e-7
5.153816620176917e-7
4.273870873080804e-7
3.6254109949088686e-7
3.162540414035449e-7
4.322784829200025e-7
2.8302388948989805e-7
9.87569267048834e-8
3.1844921171795833e-9
1.57654483464197e-7
1.157789197821739e-7
1.1366959511002442e-7
6.113212192613689e-8
4.445486855246016e-8
1.0735784094447966e-7
1.4635309953054012e-7
1.6992827926258132e-7
1.8109838724117336e-7
1.767716801216508e-7
1.5457825430930858e-7
1.1755314723115198e-7
7.015334218464916e-8
1.1983454496049453e-8
6.537929603840805e-8
2.102358158360133e-6
3.1781305690779227e-6
4.396297513065049e-6
5.089244773545578e-6
3.850546007905937e-6
2.842539131631044e-6
1.7480305268628943e-6
6.047193848332316e-7
4.3438418860227383e-7
8.215898543746394e-7
4.1990459364098465e-7
1.860604859625741e-7
3.6193749964704295e-8
3.6452536019371506e-7
4.5240929135186954e-7
2.396704022217635e-7
7.333834661895161e-8
3.5992793325742925e-8
4.9902903900640715e-8
3.822164355222562e-8
3.063036241431724e-8
1.4357860130831387e-8
1.2698421787447446e-8
4.0023368923433074e-8
8.24158677580529e-8
1.592991428626274e-7
2.159509438771278e-7
1.326529324775762e-7
3.421489501330878e-8
1.3401857928383112e-7
1.9671709713518363e-7
1.0425432535072252e-6
9.130319155512288e-7
2.4677088644697938e-6
2.0291257129834005e-6
1.567485152829684e-6
1.2131118683516033e-6
8.988587972175969e-7
6.769444983021777e-7
5.4152737381905e-7
4.5769135744923114e-7
4.084874465849808e-7
5.435662425951008e-7
3.5988614929370696e-7
1.273947687487373e-7
8.39147930271569e-9
2.3624082399827563e-7
1.6913734454426776e-7
1.669016578303457e-7
1.0538443186758467e-7
5.1564960757161666e-8
1.3025119713374252e-7
1.6814099300318953e-7
1.9262539520197654e-7
2.095839745242577e-7
2.138680923753205e-7
1.986145383820746e-7
1.6248317511739102e-7
1.0916467305506097e-7
3.962792854666249e-8
5.429423606326331e-8
1.9448594961177755e-7
3.250932138530257e-6
2.550568372091726e-6
7.531440810381711e-6
6.2076627796386074e-6
4.080773108135977e-6
2.636480755274571e-6
1.2632325401335514e-6
1.1855715692515259e-7
1.3936226214594265e-6
1.2395488785470323e-6
4.3364224404008557e-7
1.7065225750934348e-7
9.285916011712672e-8
1.4469689132473585e-7
4.208032846388892e-7
3.306092574952037e-7
1.3681192613221831e-7
1.2966673810483374e-8
4.044024808956701e-8
3.52488514684002e-8
2.7197453147204235e-8
1.865068281589373e-8
1.5875155431245462e-9
2.203436091496952e-8
4.708516281249199e-8
8.998299440980109e-8
1.6495928698740284e-7
2.0338427655293145e-7
8.428771977293541e-8
6.563142290599301e-8
1.0825580990104547e-6
1.3287703896429945e-6
9.339749846545257e-7
1.3796902590813995e-6
1.3718587119241953e-6
1.287441798819325e-6
1.1207799404510033e-6
9.287671360153888e-7
7.648231552873489e-7
6.334097910572629e-7
5.179621064966988e-7
3.990255827364622e-7
3.233651221367533e-7
1.36120192254e-7
5.0308734929019594e-8
4.473420428731778e-8
1.919742268818081e-7
1.7096387145462104e-7
1.2652495975401863e-7
7.665525139852261e-8
1.6769731236184855e-7
1.9512691468040333e-7
2.1126828358394889e-7
2.3116251092781169e-7
2.5007127442609953e-7
2.566285517388685e-7
2.3911983780075205e-7
1.9489247155285902e-7
1.3078844830218377e-7
5.2097458543162756e-8
4.42562294006743e-8
3.5268731756597098e-6
5.6305040511198095e-6
5.893965419857772e-6
8.359089326167535e-6
7.218518277711993e-6
6.079376565566018e-6
3.806274817183539e-6
1.1405380954013953e-6
3.049012934460019e-6
2.3239940126530336e-6
1.6176260723584882e-6
4.2475694731915465e-7
1.5640716463672135e-7
6.961366138938628e-8
3.686737415268219e-7
3.9179173756514154e-7
2.0534171869300342e-7
5.3566447051737585e-8
3.158567867701456e-8
3.9829165406603464e-8
3.0291345011263716e-8
2.1775290481689447e-8
2.612112817362386e-9
1.9633889066048655e-8
4.387551302493491e-8
8.32993317121986e-8
1.552766305308126e-7
2.708513696616332e-7
1.5262482549954976e-7
9.76331685044995e-8
2.2313121174415006e-7
1.370387641908139e-6
1.4169224072177067e-6
1.6870141976709558e-6
2.011019207626589e-6
1.8481556172263867e-6
1.6204794193646267e-6
1.3190840114946125e-6
1.0352487458203334e-6
8.078693970107919e-7
6.141198153079909e-7
3.9199756716120766e-7
2.7867506237007434e-7
1.1979857917046306e-7
4.367011714816908e-8
5.772356980518452e-8
2.54670642901974e-7
2.80266374837651e-7
2.1380549160438539e-7
1.2948707064973985e-7
2.3307536959822872e-7
2.418219120009815e-7
2.495328906267805e-7
2.70264948178187e-7
2.967587552343605e-7
3.1656577698428507e-7
3.134543783177712e-7
2.757977994540644e-7
2.0574851686281552e-7
1.1164052741161143e-7
5.256123202062736e-9
1.5477199210223828e-7
5.827206709651679e-6
4.74630087674489e-6
9.619043568560523e-6
0.00001089909230886217
8.438224156013405e-6
6.664489357073387e-6
1.164760904387184e-6
3.5743018657362327e-6
4.036381940511754e-6
3.322587243926046e-6
3.49981729765553e-6
6.01858934240354e-7
5.886804787910363e-8
1.801895042134105e-8
8.82786710325129e-8
3.0181684592164133e-7
3.1079613722047417e-7
1.366277119816819e-7
2.3139841610793314e-8
2.198921056541863e-8
2.4638960194946532e-8
1.825471968343196e-8
1.0589182154112346e-8
4.379187104546644e-9
1.861253885096088e-8
3.587619143151489e-8
6.352267713797627e-8
1.088487486641783e-7
1.66127260267797e-7
6.374448584532222e-8
1.2693991058257077e-6
9.224874302545075e-7
3.1489442133001233e-7
8.974407835467743e-7
1.1490807395523712e-6
1.2990681272295744e-6
1.3104046892784766e-6
1.168585941480966e-6
9.088760087008702e-7
5.733159724009955e-7
2.4572706743169634e-7
4.27393846186009e-8
3.5747221773082355e-8
1.5863791068246717e-8
2.911202516476201e-10
3.135850706652806e-8
6.840943868612997e-8
2.1620750841662654e-7
8.68796103215296e-8
3.0006566174221682e-9
6.04438482201264e-8
3.4632564204269716e-7
4.7368972821116565e-7
4.5176709720835394e-7
3.613817167156701e-7
3.435621011876689e-7
3.4468860622128537e-7
3.4401497538151525e-7
3.2356043814530635e-7
2.6985813788596113e-7
1.901715017209884e-7
2.8631535625319497e-6
9.634510578030455e-6
3.06108687291832e-6
6.769533057836924e-6
0.000010981820265497744
0.000017121145041034495
2.215480335592903e-6
0.00001011911342538659
0.000019695162429695047
0.00001913825449813481
3.190815366868447e-6
2.94840786553305e-6
1.5983131174842194e-6
5.57647096219731e-7
5.828040188871789e-7
3.126465803665693e-7
4.6743247000949285e-8
4.9242837815732404e-8
1.5069917687925243e-7
4.9251972067552354e-8
1.017842476042586e-8
1.5853605512124346e-9
5.865231710701383e-9
4.505795668536093e-9
1.9652438790233483e-9
2.783462679985589e-9
7.35385931986812e-9
1.2817781308388368e-8
2.073705621924047e-8
3.140772715055224e-8
3.459835228811785e-8
1.5710104061118203e-7
1.9003319031306604e-7
3.937276452714867e-8
1.6175524180921055e-7
3.214163608948671e-7
4.5596580172422835e-7
4.902717916639552e-7
3.616234203086134e-7
1.7284879619179408e-7
4.601271995663735e-8
9.53168929291786e-9
3.931574855298347e-9
1.21702914039679e-8
6.129330451653464e-8
9.685228149189627e-8
4.1178435405702864e-8
1.3313060503511115e-8
4.422088218973573e-10
3.729446849215098e-9
1.1953568417990666e-9
5.426914127961452e-9
3.32201439843393e-10
9.834332094201218e-10
8.686172470823836e-10
1.4104001579241563e-10
1.9792551343132473e-11
5.948263543291677e-13
2.165995147892185e-13
3.728845734053424e-13
3.4444842104859175e-13
4.1675231065326474e-13
5.0536090130677e-13
6.9363765921807e-13
9.325086535568583e-13
1.4060517680694053e-12
2.126315877399935e-12
3.6424556214487107e-14
8.206244084925217e-13
1.9368030515870758e-12
2.6590200953352783e-12
2.081093539457186e-12
1.6301578800975437e-12
2.1376217619434663e-12
2.0874097988068426e-12
2.0011249319278273e-12
1.97049667896884e-12
1.958257342880741e-12
1.9038015263876097e-12
1.7165277863899643e-12
1.3222561231079736e-12
8.269707642587321e-13
4.50171303498812e-13
2.475117314516627e-13
1.5649565103222175e-13
1.1835249670804893e-13
1.0191248823781846e-13
9.35228097172739e-14
8.767801448960671e-14
8.220469521980935e-14
7.620720353884196e-14
6.923111227985057e-14
5.135422162001428e-12
3.852420587926098e-12
3.560472189643467e-12
3.6177453268161014e-12
3.833946615567423e-12
4.138469472547946e-12
4.5021359822553814e-12
4.9127927567131035e-12
5.365937884819658e-12
5.8606687366496535e-12
6.397822461054963e-12
6.97909251886538e-12
7.558362034334785e-12
4.904447372341441e-12
1.3342970457322204e-12
1.3601401645832101e-12
2.7715984466193475e-12
3.186287228071577e-12
2.9742970988220983e-12
2.3941297864317805e-12
1.5900093725960993e-12
6.287950590932581e-13
4.698157539628397e-13
1.7153824525748395e-12
3.1378129299504102e-12
4.784205536327249e-12
6.719667033673476e-12
9.03138253303715e-12
1.183625865894065e-11
1.5293339608484077e-11
1.9623454230735456e-11
4.6175182000990034e-10
2.0645520529129744e-10
8.739032228745949e-11
4.207920595255494e-11
2.4938737784200526e-11
1.7918339322488322e-11
1.4848874229610696e-11
1.3538876028545544e-11
1.31210086954097e-11
1.3209742630985309e-11
1.3615067917623301e-11
1.5465876828848842e-11
1.7010036025642498e-11
2.2518157233062325e-11
3.875062577351102e-11
8.564580927753785e-11
2.5786497380383305e-10
1.6108609590937026e-9
9.7446029774895e-9
2.847293201806856e-9
1.3083905487829423e-9
1.990475777082766e-9
2.1771945301159113e-9
7.744458797150518e-11
2.576330932509408e-14
0.
0.
0.
0.
0.
0.
0.
0.
0.
0.
0.
0.
0.
0.
0.
0.
0.
0.
0.
0.
0.
0.
0.
0.
0.
0.
0.
0.
0.
0.
2.7483308333634736e-14
4.037900342032695e-14
5.950535825897538e-14
8.798626744538502e-14
1.3058547719728621e-13
1.9461014009431782e-13
2.9135190998791933e-13
4.62826176573126e-12
7.9603330698008e-12
1.242706442985609e-11
1.8364055555294123e-11
2.5685272433175667e-11
3.4064812931008034e-11
4.265233024935417e-11
4.979699112844621e-11
5.289212136174672e-11
4.84712290752483e-11
3.2601534450405514e-11
9.443235497634897e-11
8.35299307172572e-11
1.080313929780668e-10
1.2253206512650488e-10
1.4762458096717125e-10
1.9718493098854618e-10
2.664443859395034e-10
3.584328432819787e-10
5.05060744052088e-10
7.534321530154166e-10
9.708884364614812e-10
1.0265784951999784e-9
1.1164843251624796e-9
1.2953802468804955e-9
1.5845367229932875e-9
2.0171767003051995e-9
2.6483293293280003e-9
3.5649355193921358e-9
4.902619833570002e-9
6.72982993909494e-8
4.1757559879304774e-8
4.4405259704552787e-7
1.8443926007691363e-7
1.1458453121516147e-7
7.269117303469748e-8
4.473475064437295e-8
2.6511790178274722e-8
1.3316333342963521e-8
6.467682087775685e-9
7.3509505132362645e-9
1.145502182683738e-8
9.368655743698475e-9
2.5561606691847913e-8
4.295479932891537e-8
3.0321200785746416e-8
9.984901564068473e-9
9.790229489886333e-9
8.365449717616153e-9
6.2904367660543405e-9
5.591105232515072e-9
3.200995901057167e-9
1.6915805791821133e-9
5.955755933427856e-9
1.1430512009003192e-8
1.7972405741180825e-8
1.9853045013423596e-8
1.538481617623366e-8
9.460104910520537e-9
3.1626998538475026e-9
5.100183545004021e-9
1.1580042687850167e-7
2.3327037538976542e-7
1.570952719623751e-7
2.3574588848196854e-7
2.0793608094948544e-7
1.7647838382432777e-7
1.3845115588268452e-7
9.866340198295132e-8
6.511019581472506e-8
4.082418411476332e-8
2.674943418592567e-8
4.770828278988276e-8
7.207449858232714e-8
4.543155528544883e-8
1.13470629399612e-8
1.0161779734922086e-8
1.203657407918469e-8
9.328041287628891e-9
8.273493341617256e-9
6.5666847385351086e-9
3.0361618561677564e-10
6.540531367887027e-9
1.3890037956748939e-8
1.730998332636156e-8
1.5937008420590205e-8
1.3017425743464626e-8
9.223507304059378e-9
4.542416174538756e-9
1.7765334169821449e-9
1.2107992673073608e-8
3.245226738788754e-8
1.7000081118545862e-7
7.394438671546619e-8
8.027154147529945e-7
3.570010485585708e-7
2.2162809450265842e-7
1.4036848010210228e-7
8.64729611470014e-8
5.292919636301994e-8
3.0174102751382435e-8
1.7250331291779926e-8
1.560309602355463e-8
2.9717059453090324e-8
6.706431311067856e-8
7.892011571468586e-8
4.355241504745813e-8
4.8209876005749865e-9
2.207911998978579e-8
1.6157505407683012e-8
1.3270788632611e-8
1.2167234726144217e-8
5.385257231329669e-9
5.272950123852517e-9
1.5331421160328992e-8
2.5844681066784364e-8
2.9792080710569678e-8
2.675532806715881e-8
2.0927032543447782e-8
1.3530719120660758e-8
3.4813683055373607e-9
1.553398873205954e-8
7.230014209839674e-8
2.2384018702366294e-7
2.120114365845927e-7
6.021784881791949e-7
4.386250356941612e-7
2.935507350471586e-7
2.0084987493328612e-7
1.2705819462291834e-7
7.635938471120872e-8
4.556852088418028e-8
3.1820096574142054e-8
2.9026321194244002e-8
2.9676944027690632e-8
6.123996348819277e-8
8.155248098905341e-8
3.253304899049272e-8
1.81467454642367e-9
1.2151665129723234e-8
1.0562194674183923e-8
8.47808435627358e-9
7.553600082775334e-9
3.989490820028068e-9
2.48269723543606e-9
9.046045179679972e-9
1.7362697126710958e-8
2.1256099711163926e-8
1.8228539911597328e-8
1.345382711475712e-8
7.999063942587854e-9
1.4780391055761152e-9
7.93732294441303e-9
1.5039009424245297e-7
1.8173795368658378e-7
4.311521524106244e-7
3.68148737835895e-7
2.7531733749604826e-7
2.0750609842498043e-7
1.471602522744196e-7
1.0106107899935644e-7
6.704528713296282e-8
4.1154887060871573e-8
2.607386521605347e-8
2.076307730504212e-8
4.6768092762338e-8
8.688105429167649e-8
7.480432936588746e-8
3.0126567913110285e-8
1.3019007536338099e-8
2.1620867113649325e-8
1.5845771735143288e-8
1.3944271832194661e-8
1.1218175265866946e-8
1.3083383690598657e-10
1.0580335392358086e-8
2.2259619711008062e-8
3.372505703904004e-8
3.566391386052754e-8
2.983962092402558e-8
2.1363760080749482e-8
1.1546304962504297e-8
1.1595487690866546e-9
2.3637781980506774e-8
2.4812616394938326e-7
3.631232568549008e-7
5.39952328258975e-7
5.481281351318276e-7
4.1276242930479286e-7
3.106264705099919e-7
2.140763415083683e-7
1.3463906721096126e-7
7.717783129859097e-8
4.210221378187141e-8
2.8827197422876676e-8
4.893220468043862e-8
1.0028385994384968e-7
1.092767137599731e-7
4.3465836091872536e-8
1.7187707588307255e-9
1.993582010483219e-8
1.5804382546348946e-8
1.2997102705940102e-8
1.1495196573167726e-8
4.7128159418019625e-9
5.559128021219792e-9
1.6550920956977183e-8
2.9279048365612748e-8
3.1473666824574796e-8
2.6272591874302563e-8
1.9265702474162654e-8
1.0820394585896157e-8
7.871709769600301e-10
2.1762221196393646e-8
6.962658617082246e-8
2.585534660459576e-7
1.601638737247265e-7
1.0396853039218627e-6
5.567921841284908e-7
3.6070982059066216e-7
2.393189102330273e-7
1.5330688474723477e-7
9.870034476799145e-8
6.218837509499997e-8
3.800057970376185e-8
2.8772762218510518e-8
6.2811189125249e-8
1.1825351537976355e-7
1.1292991775574286e-7
5.031721902421881e-8
9.433416341176169e-9
3.4300325938395096e-8
2.5077235818206513e-8
2.177747256375314e-8
1.9395462671542842e-8
4.7076792091728666e-9
1.2507191621064084e-8
2.8845436994632274e-8
4.150945577689267e-8
4.3192108409135146e-8
3.808026263187722e-8
2.9630195206417053e-8
1.869124012549004e-8
3.4454433266328784e-9
2.5160089460433042e-8
1.049283765032996e-7
3.690966076656081e-7
3.1006551677571956e-7
1.0796511402779623e-6
7.245527346248978e-7
4.7139270815380315e-7
3.124531134190229e-7
1.9008780073015245e-7
1.0729612664048966e-7
5.593928034015579e-8
3.415839185050796e-8
3.455331986497689e-8
3.445996952436641e-8
7.921162079432928e-8
1.2910108192178516e-7
7.018466834565202e-8
1.2299093193871187e-8
1.6970533459849115e-8
1.697570314002658e-8
1.3237580178876991e-8
1.1616688060849274e-8
7.419269296471737e-9
2.239565255477406e-9
1.1867231569629492e-8
2.4731516538146667e-8
3.5964594325396906e-8
3.2325614217441415e-8
2.4013383095467917e-8
1.4548550842290735e-8
2.981908048392177e-9
1.5225338027130337e-8
2.2976539945257718e-7
2.830938639785268e-7
5.900089172737243e-7
5.300804855705325e-7
4.0513124538874354e-7
3.108808518353023e-7
2.243701627053214e-7
1.57263184028578e-7
1.0846448750335616e-7
7.10152916912354e-8
4.671800920968259e-8
3.5753590116352646e-8
8.289636578666663e-8
1.3312460818881524e-7
9.77071470807476e-8
3.3211573647061676e-8
2.868508020135736e-8
3.1802889750654373e-8
2.4104130703860292e-8
2.1907994389427323e-8
1.5744198799479464e-8
2.7977835586456944e-9
1.9412289549167192e-8
3.723959400316821e-8
5.0665239948991644e-8
5.04905322537767e-8
4.196351188958369e-8
3.007269888320386e-8
1.6178710287372715e-8
1.6296122969023724e-9
3.1385520662443524e-8
3.871559680391153e-7
5.621649734849559e-7
8.873771230921902e-7
8.858793459511256e-7
6.585399421587744e-7
4.889181219627793e-7
3.300833881975521e-7
1.9992601137857516e-7
1.0531687961550413e-7
4.992453924660193e-8
3.3589440194291006e-8
5.966944352085951e-8
1.3628923292459512e-7
1.7320484203309234e-7
8.253649290536364e-8
9.118399732868253e-9
2.820347843545987e-8
2.389340303124945e-8
1.9064566644725053e-8
1.6826274579740864e-8
8.73780604696866e-9
5.933274431940601e-9
2.1251384803065538e-8
4.1710628754909064e-8
5.118948099392829e-8
4.318916034033548e-8
3.177969281948014e-8
1.8135114406137703e-8
1.4562754008842578e-9
4.0950211093516034e-8
1.2140283556289202e-7
3.725783620770077e-7
2.3800982616976513e-7
1.4209518648933512e-6
7.877285313221312e-7
5.163557547871754e-7
3.468821333907503e-7
2.253970582058283e-7
1.4880640629506166e-7
9.88712771724728e-8
6.423082137563239e-8
4.76431516019377e-8
1.0535724238791495e-7
1.779205371193118e-7
1.4736319394001978e-7
5.710745380521539e-8
2.58323229175734e-8
4.937392670995287e-8
3.68156029767787e-8
3.307180019873451e-8
2.8015466247706824e-8
2.8225862625304404e-9
2.2514897515901342e-8
4.540016883287583e-8
5.9409905261197916e-8
6.010587175752233e-8
5.3009367379345766e-8
4.131309521276261e-8
2.604620125277293e-8
5.179748448361499e-9
3.120028755045659e-8
1.210111115066407e-7
5.627783992296857e-7
4.6916705782078216e-7
1.6731494522327707e-6
1.1214857437099631e-6
7.250307197467219e-7
4.7570756888116735e-7
2.8356017570937e-7
1.516888309632412e-7
6.820429274322289e-8
3.536563272814972e-8
4.3244024617463025e-8
3.9288235451524485e-8
9.937852760048602e-8
1.86235939326198e-7
1.2282729672835652e-7
3.071032659767625e-8
1.9521789601997982e-8
2.4878408707489527e-8
1.9096386149288986e-8
1.6374563296377218e-8
1.1654009378871292e-8
1.3462401100336083e-9
1.4510292149860774e-8
3.196695715253171e-8
5.3504068503753095e-8
5.227220179875423e-8
3.8899071214248774e-8
2.3731768456118003e-8
5.0013718597907825e-9
2.6552758368573664e-8
3.3056122384993833e-7
4.0642415604965545e-7
7.840586182397082e-7
7.261835064431057e-7
5.649630500368526e-7
4.4003503743817704e-7
3.227176865262286e-7
2.3089674749983072e-7
1.6523263836705126e-7
1.149660488303856e-7
7.937471537292607e-8
6.055850736715096e-8
1.373852700652229e-7
1.9226957664213346e-7
1.1753433859067379e-7
3.329611886811491e-8
5.158139677669757e-8
4.569291112247071e-8
3.6105442842624624e-8
3.367521383484936e-8
1.9862531883078176e-8
9.324153665853039e-9
3.4278947102948886e-8
5.888838830472899e-8
7.250584944261758e-8
7.01174112804968e-8
5.8400792291153535e-8
4.2101349497951826e-8
2.2850752761534415e-8
1.5008335788599889e-9
3.9895903011860514e-8
5.910555010725505e-7
8.6573046860569e-7
1.3840004915832175e-6
1.3895990784357506e-6
1.0256762308169387e-6
7.542362769610258e-7
4.995255915953363e-7
2.8884583999146074e-7
1.347535927290056e-7
4.994333352797493e-8
3.4570473429691397e-8
6.46093907580937e-8
1.706564546174981e-7
2.541972545945343e-7
1.4169358221145787e-7
3.220766952149003e-8
3.336718816721336e-8
3.389788035425313e-8
2.6283224651133963e-8
2.279104447889932e-8
1.4273262926607772e-8
4.8318842463782875e-9
2.4463876520198962e-8
5.2047203948854624e-8
7.792024969474676e-8
6.825058786175507e-8
5.0171463058893114e-8
2.9108499909988355e-8
1.6978400401306343e-9
6.800791975646975e-8
1.4145551546847355e-7
5.114376902533142e-7
3.4099500685048e-7
1.8497289786139027e-6
1.0723205813176567e-6
7.155979567838054e-7
4.894308552954237e-7
3.2435216377666386e-7
2.2043854765869017e-7
1.5455135086139462e-7
1.0707292017232427e-7
7.937043765584377e-8
1.7429795591953832e-7
2.600195510689571e-7
1.77223893185554e-7
5.877469991401675e-8
5.38162039889997e-8
6.989649720506792e-8
5.404225107659964e-8
5.037552342742125e-8
3.7905515677833824e-8
4.0434077704751474e-9
4.024482709486301e-8
6.933450294803664e-8
8.328100460097701e-8
8.299675864185243e-8
7.349409357045017e-8
5.7509579840350914e-8
3.636614283974133e-8
7.88768631121653e-9
3.874210916616292e-8
1.406605217968728e-7
8.576751334376412e-7
7.079958317443262e-7
2.537855841569533e-6
1.715991295182206e-6
1.1022345042256727e-6
7.15216381359034e-7
4.150678708423992e-7
2.0495399046302232e-7
7.010229197883412e-8
2.4551380532528867e-8
5.400853432136529e-8
3.7658962619613635e-8
1.1096793702575937e-7
2.4911568479636906e-7
1.9884220874921953e-7
6.40233969397594e-8
1.3767320803408465e-8
3.38293410584948e-8
2.6087991905183657e-8
2.1606440244045908e-8
1.674697176974358e-8
1.1666741702137321e-9
1.564587997184689e-8
3.668310763065124e-8
6.890218296522859e-8
8.210870192009072e-8
6.169847926532532e-8
3.78666917446683e-8
8.91861498465635e-9
4.1465578656473596e-8
4.5700225350079023e-7
5.659654350228321e-7
9.777011597508592e-7
9.508331788688574e-7
7.607380974581839e-7
6.061303414803893e-7
4.5505743520812056e-7
3.3428746448742455e-7
2.490904447740317e-7
1.8519691716708347e-7
1.3642231227986204e-7
1.0671402198098971e-7
2.206782525108004e-7
2.624918539202351e-7
1.2726126743103268e-7
2.7738229239526406e-8
8.64120883015848e-8
6.476830089541947e-8
5.439931754608804e-8
5.109744367457734e-8
1.9177230409502238e-8
2.4469897266662053e-8
6.033394103424978e-8
8.963995480417929e-8
1.0146561503567414e-7
9.686705613236361e-8
8.133055061575428e-8
5.9229405231041505e-8
3.2675470647264684e-8
5.7506291618728e-10
5.022323932560798e-8
9.08427030975977e-7
1.3412349652882458e-6
2.127922192360699e-6
2.1767218294794466e-6
1.5988712517971531e-6
1.165245975675242e-6
7.535235983546708e-7
4.0527657858525955e-7
1.4745700038728381e-7
1.729888219142423e-8
1.8210991269803714e-8
5.049405594650678e-8
1.880254435723219e-7
3.4531825235710166e-7
2.2931655665348072e-7
7.477707245383338e-8
2.5170825392341374e-8
4.5278634171177385e-8
3.463137414346411e-8
2.896914085871756e-8
2.107109337360859e-8
1.1642724523794461e-9
2.4633997102714957e-8
5.621529477635913e-8
1.0354319652036791e-7
1.080201271277635e-7
7.925461537441604e-8
4.691051283820248e-8
5.279258688189442e-10
9.99689540926181e-8
1.6118696518245638e-7
6.768171731181974e-7
4.828652472699859e-7
2.266133875038901e-6
1.4119329241742027e-6
9.701649523815582e-7
6.819767726919319e-7
4.6460744152208576e-7
3.2646178704995144e-7
2.4179370855572175e-7
1.8060726912918827e-7
1.3817252302197669e-7
2.8314954184343456e-7
3.622886822284221e-7
1.8969569779478588e-7
5.230535285402811e-8
1.0083681515492124e-7
9.745161510246434e-8
8.017233609420527e-8
7.710084855015379e-8
4.275271145555926e-8
2.2839421898630934e-8
7.089848762300013e-8
1.0249716109291657e-7
1.1564649089010449e-7
1.1483418667517129e-7
1.0253422744764807e-7
8.082351164731277e-8
5.1510593255912406e-8
1.2506545747763025e-8
4.7570625745250404e-8
1.6322460537227265e-7
1.329647011437709e-6
1.0795276396362266e-6
3.8102909388340858e-6
2.641818431454753e-6
1.6885476339050815e-6
1.0829955149056166e-6
6.047522822299211e-7
2.5728112804245303e-7
2.767315987485192e-8
3.288343109306755e-8
5.968773975978803e-8
1.8167856453073465e-8
9.930154193403207e-8
2.9648847099367694e-7
3.0072942217697937e-7
1.2108726295056756e-7
9.578733708860953e-9
4.058669382457101e-8
3.416539668983756e-8
2.7035637911870925e-8
2.2006608252060237e-8
6.002921267612514e-9
1.4303760499813206e-8
3.7003654175994885e-8
7.397748362426359e-8
1.2062820667531178e-7
1.0004484191214306e-7
6.166401666363342e-8
1.7390609553976767e-8
5.8302012854297736e-8
6.17114696535646e-7
7.758300941889094e-7
1.1256713416601228e-6
1.1859210387899012e-6
9.91600264985951e-7
8.177813617304909e-7
6.34935851615473e-7
4.820569857713904e-7
3.744546390077986e-7
2.9757309571743896e-7
2.3808226021813707e-7
1.9791758320868794e-7
3.3783106384171156e-7
3.1398359731771246e-7
1.2036048120385097e-7
1.5052111045368097e-8
1.3262186851720566e-7
9.040410344339868e-8
8.26777302331998e-8
7.086775414018711e-8
1.3140016231657674e-9
5.8025912842803445e-8
1.0227834617762701e-7
1.3032788092011158e-7
1.4047966425833726e-7
1.3468673185196059e-7
1.1494878723390763e-7
8.519352465240367e-8
4.8484911536189863e-8
3.0210432587554623e-9
6.090525428171991e-8
1.4280160821648638e-6
2.1277153428327333e-6
3.227455935979976e-6
3.4569999634125856e-6
2.5513239423827e-6
1.8545469126014467e-6
1.16617174269938e-6
5.469948411044957e-7
6.423775337272566e-8
1.5901622894676952e-7
8.169234897649085e-8
2.1261144115022307e-8
1.5698147952650394e-7
4.0947766056351156e-7
3.4958946686085697e-7
1.463917202298386e-7
1.2620650579137658e-8
5.2839118867542294e-8
4.391450803365729e-8
3.4798866984926447e-8
2.767479995362414e-8
6.0465974906787525e-9
2.0510448720923704e-8
5.160836114567462e-8
1.0416374468553859e-7
1.6835928871021933e-7
1.3154054297259503e-7
7.925042632952032e-8
1.027695509338894e-8
1.2749059873908864e-7
1.8184950120080858e-7
8.714386362953328e-7
6.845535406322787e-7
2.5498627075287144e-6
1.7875038483462726e-6
1.2891763561643448e-6
9.450066774998941e-7
6.690429494309548e-7
4.877255420619606e-7
3.798058392505984e-7
3.0786232889403113e-7
2.557060023262983e-7
4.37327371052192e-7
4.3358990479067744e-7
1.7134940926062294e-7
3.5211342372905534e-8
1.7909598782083703e-7
1.3329004661268183e-7
1.2071157626007694e-7
1.1198711556546665e-7
2.0098041671551387e-8
6.695605276013123e-8
1.1846141195772009e-7
1.4700734711087527e-7
1.60699336946528e-7
1.6095246866457017e-7
1.4597779778150586e-7
1.1669750251071955e-7
7.578168906855646e-8
2.201509242198307e-8
5.531196210617567e-8
1.8501230802068758e-7
2.135625314128435e-6
1.6976781143291118e-6
5.645295845730956e-6
4.168242012222222e-6
2.6740329606971478e-6
1.7040840451315846e-6
8.960016550873056e-7
2.5092611960444074e-7
2.2621242112393556e-7
3.1706974424990144e-7
1.0094999061067453e-8
5.235146397461357e-8
2.9666901436549877e-8
2.777080390753713e-7
4.1062012139416956e-7
2.1592762424379094e-7
6.090634920876765e-8
3.063139761840652e-8
4.219792895064335e-8
3.228547541064085e-8
2.6153727223971664e-8
1.3235223224668676e-8
9.405801346761345e-9
3.1646396516235425e-8
6.504113331639562e-8
1.234838202297381e-7
1.7174187175161128e-7
1.0914823029625411e-7
3.804403732825737e-8
7.097141563439471e-8
8.307785679418304e-7
1.0597699322732774e-6
1.1419466867509288e-6
1.3785131583567498e-6
1.2388064584267894e-6
1.0787974517987086e-6
8.804301577323409e-7
6.968790864338085e-7
5.619209663343468e-7
4.6777672754838513e-7
3.980855474706329e-7
3.4628047796286643e-7
4.4595581216713554e-7
2.6576136843798047e-7
9.247351310019777e-8
8.050254136429045e-9
1.6263839667618318e-7
1.232376096378294e-7
1.2168409966182425e-7
5.006988807096002e-8
6.12015594761511e-8
1.226849394753499e-7
1.5904701620096102e-7
1.8205107532641894e-7
1.9427766760983616e-7
1.9102274229312702e-7
1.6847635063081353e-7
1.292362984847677e-7
7.833491933114416e-8
1.607999993114225e-8
6.534000913405877e-8
2.332044501049329e-6
3.5368968583639288e-6
4.729859869426329e-6
5.631565491623568e-6
4.3186740083289855e-6
3.2234091587955773e-6
1.981760964652181e-6
5.927153276394473e-7
7.331898097841462e-7
1.0966769917408244e-6
5.449485874291718e-7
2.3129425984024085e-7
4.265359301217197e-9
3.373644569490464e-7
4.6939845040724555e-7
2.654742557556636e-7
9.058832602188972e-8
2.7301001220740748e-8
5.144568532790856e-8
3.957886400081859e-8
3.151230157526137e-8
1.644878903440377e-8
1.0823323216076253e-8
3.780407968151208e-8
7.805701534148174e-8
1.5161604477535747e-7
2.422563314144289e-7
1.5417215854605994e-7
4.40016689261269e-8
1.3349038312949614e-7
2.030613677093884e-7
1.1059187967673295e-6
9.936547511492986e-7
2.4444850540807754e-6
2.1046544921139382e-6
1.659113479847499e-6
1.3038364867917712e-6
9.778053373536026e-7
7.411755706101278e-7
5.932761965705251e-7
4.998218611303153e-7
4.442520836121218e-7
5.464933264352899e-7
3.2447884747820294e-7
1.1482080335520223e-7
4.2218334219048373e-10
2.385661037779369e-7
1.807228867026208e-7
1.794363011716698e-7
8.804116297417993e-8
7.756534039060192e-8
1.493879383570769e-7
1.8289145977899467e-7
2.0693344706603588e-7
2.2548435361182925e-7
2.3171931690959408e-7
2.1708109858202217e-7
1.7911924908463938e-7
1.2182976947534172e-7
4.7223513799471134e-8
5.1722165515927994e-8
1.9480865310598515e-7
3.642613421220451e-6
2.8495670881070767e-6
8.048259275953044e-6
6.918663872518217e-6
4.6139918401982526e-6
3.019286218366694e-6
1.4032756285492618e-6
3.930350431508206e-7
1.9773009404157984e-6
1.5083464652430838e-6
6.312300921877579e-7
1.9948684995938623e-7
1.1338226456808617e-7
1.0037900750912833e-7
3.957103017465917e-7
3.5651958777401395e-7
1.605162534277551e-7
2.768381549953036e-8
3.730275836553755e-8
3.6225177841601106e-8
2.7669870271574202e-8
1.9702821702416696e-8
5.212965692269432e-10
1.9927703933840562e-8
4.3469315578426294e-8
8.270472930470272e-8
1.521933730407642e-7
2.3465686451764777e-7
1.0545159860228195e-7
6.077289323380351e-8
1.1831716781318023e-6
1.3906157475862196e-6
8.731299384105952e-7
1.374033723534197e-6
1.4074698511299737e-6
1.3502507091160872e-6
1.1971552417674556e-6
1.003205125139247e-6
8.261444906812225e-7
6.737549078859441e-7
5.288461284644851e-7
3.662842276233766e-7
2.574049414826279e-7
1.0549299653985076e-7
3.8684371065326324e-8
5.334417327781407e-8
2.0747909622477568e-7
2.0399962700801232e-7
1.1757205865950132e-7
1.2141884479841942e-7
2.0237228326094904e-7
2.168875490392267e-7
2.2663408099401086e-7
2.4527447142389774e-7
2.661782733577788e-7
2.7700910795070047e-7
2.636233968148366e-7
2.2019064368008706e-7
1.5327919643700656e-7
7.043256378701851e-8
2.91297696248008e-8
3.879620520936488e-6
6.347897250619152e-6
6.029891060220681e-6
9.094641392107557e-6
8.357355240563506e-6
7.596170361958408e-6
4.679643900472057e-6
2.042825854328403e-6
3.470705626136254e-6
2.7629111288331534e-6
2.2888302195049016e-6
5.005085326858405e-7
1.549007712380112e-7
1.2731078100543823e-8
2.8346847479687886e-7
3.9759860073446154e-7
2.4277354931545297e-7
7.950715008866398e-8
1.6534774980571503e-8
3.8436432083744334e-8
2.9935827113368106e-8
2.196832439691771e-8
6.0986992503595405e-9
1.5248046788175232e-8
3.6595281909107536e-8
6.903105702004977e-8
1.2674437357737558e-7
2.2503885020391804e-7
2.2106352694408087e-7
7.469187930288537e-8
2.3281149636010587e-7
1.4980655127429175e-6
1.566738330610834e-6
1.43138418713327e-6
1.91608141480386e-6
1.8617361144660954e-6
1.6971417710313345e-6
1.4195727301563745e-6
1.1213738014365878e-6
8.536536199452426e-7
5.982413554859694e-7
2.913402776239947e-7
1.8978611187195237e-7
8.095396213137022e-8
2.7113668090292965e-8
7.074685215268516e-8
2.3189925620063434e-7
2.496624342819924e-7
2.1281203236837735e-7
2.1126935578959496e-7
2.8935751991342894e-7
2.769747364806707e-7
2.733149466304854e-7
2.906263170614774e-7
3.178684764712145e-7
3.4196285109698203e-7
3.454975346076355e-7
3.12680693467204e-7
2.4244121153729025e-7
1.4495880438524331e-7
2.5521454876896778e-8
1.2200430795370273e-7
6.4512482778629104e-6
5.4310235287508904e-6
9.595088753741868e-6
0.00001208618281833963
0.000010268207554519323
9.497956105016869e-6
1.5104066183765973e-7
4.10083025595753e-6
4.894439904281704e-6
4.655962279297154e-6
4.971463056997328e-6
1.120737527441652e-6
3.832293189425204e-9
4.366045938736518e-8
3.87083110840714e-8
1.8914023253771164e-7
3.1319474514066636e-7
1.8433582404585292e-7
4.627008754396586e-8
7.869663602609125e-9
2.1766241944315077e-8
1.7049183843579923e-8
1.1288278388755093e-8
8.444739424440752e-11
1.2798278679031689e-8
2.6029773374973633e-8
4.579332109095753e-8
7.727414024937621e-8
1.202518387052583e-7
9.987332020854248e-8
8.397457748550337e-7
7.00059288097205e-7
1.7041448163252842e-7
6.983212131331945e-7
9.73111000155837e-7
1.1665021192488087e-6
1.224831919336798e-6
1.0941681395696648e-6
7.943207756181115e-7
4.242531251359737e-7
1.4140032080117827e-7
8.65103700374164e-9
1.7677540102555702e-8
8.647637038654416e-9
5.048535777692847e-9
3.8637787024905866e-8
7.672932692034905e-8
1.7636584181352545e-7
8.021620546672563e-8
2.5101151281235055e-8
5.17057185216128e-9
9.562637328635002e-10
4.044629226670418e-9
7.220549551351975e-9
1.2944175385134234e-8
3.261322209737682e-8
8.075182939609882e-8
1.2125021039878167e-8
3.0597864195228078e-9
5.382643271886462e-10
1.3659642671076495e-8
5.715494124067527e-10
1.4340703413022288e-11
1.1752998010722175e-12
2.4180904260286155e-13
2.8755258218387106e-13
2.1358822445058924e-13
2.6534829180543833e-13
2.9794161435040456e-13
2.5451836680675026e-13
1.5877504059282941e-13
4.3925919912317086e-14
5.4052677943279675e-14
2.8304057379933362e-14
4.629084522963672e-14
1.0980230128809766e-13
2.8712704969809657e-13
9.78463058847049e-13
5.219969969480215e-13
4.256089614180143e-13
4.4405593790260493e-13
5.135131547314829e-13
6.192921682157468e-13
7.624664119364643e-13
9.661425035945598e-13
1.3166588963938675e-12
1.7584943529420074e-12
7.14258184946185e-13
1.715893146617722e-13
0.
7.761679540253795e-14
1.0257522283719885e-13
2.6399118415860093e-12
2.239322661677752e-12
2.239953654522874e-12
2.377661483993856e-12
2.580177577639797e-12
2.8232242678359125e-12
3.098199338378116e-12
3.4025538058899234e-12
3.736335085702773e-12
4.10079031015559e-12
4.497761752772837e-12
5.25029073595585e-12
2.78181533572037e-12
8.204661126636356e-13
2.97063038077069e-12
3.3460432830134402e-12
2.8579158885089366e-12
2.1654883499052504e-12
1.5207972373766212e-12
9.801562091695794e-13
5.339328506015735e-13
1.5685936721972555e-13
1.7605598446930656e-13
4.857665752138256e-13
7.891985048950016e-13
1.1002258436599063e-12
1.4307008980420668e-12
1.7912885861528505e-12
2.1921508222229683e-12
2.6434619072088132e-12
3.155818735778759e-12
1.4829181002635685e-10
7.256064100961294e-11
3.949718501630032e-11
2.582452005681573e-11
1.989925391069894e-11
1.7276953032313894e-11
1.622899873642838e-11
1.6020237094464664e-11
1.6305294882253465e-11
1.690659154779405e-11
1.772549032445086e-11
2.038780417758368e-11
2.2646984314445402e-11
3.0812663608464443e-11
5.646612364723835e-11
1.3923473724397166e-10
5.211365556690864e-10
9.50883199580971e-9
1.1469962880939255e-8
2.0048211867052493e-9
1.5171777428643246e-9
6.6756587900695074e-9
9.579786512432386e-10
6.328232681726904e-11
5.59156801383269e-14
0.
0.
0.
0.
0.
0.
0.
0.
0.
0.
0.
0.
0.
0.
0.
0.
0.
0.
0.
0.
0.
0.
0.
0.
0.
0.
0.
0.
0.
0.
0.
3.1332814641305226e-14
4.639008412500095e-14
6.89296486058164e-14
1.0282553850169517e-13
1.5405578184986214e-13
2.388196362587718e-12
4.0564239090927155e-12
6.293063846745705e-12
9.31052038899339e-12
1.3153480294329987e-11
1.779686470152809e-11
2.2998993088563852e-11
2.8122962115552242e-11
3.196209595196855e-11
3.264767644476079e-11
2.7722211176944553e-11
5.34192442073837e-11
4.7749801367441226e-11
6.252864377463912e-11
6.788836156051667e-11
8.170604564761956e-11
1.0754483119089032e-10
1.420532453355619e-10
1.899636912821041e-10
2.7581886592396276e-10
4.4301644294287525e-10
6.663564072455243e-10
7.643823143822843e-10
8.396139965566319e-10
9.686534251534985e-10
1.1730108082240496e-9
1.4755614067941324e-9
1.9115076092030992e-9
2.534633256217491e-9
3.4260094459019976e-9
4.7077547927732905e-9
6.986246622247162e-8
2.7503556612183375e-8
5.000065740431757e-7
1.7321135408946647e-7
1.0387619647073669e-7
6.30602381984513e-8
3.7381434551603884e-8
2.0952292499101288e-8
9.289728645744471e-9
4.728413731544856e-9
7.735125659836702e-9
1.0777769513787223e-8
2.9269081224843134e-8
4.5481562743540836e-8
3.237567759160212e-8
1.0962426757521216e-8
1.0849594042695259e-8
9.588479627511639e-9
7.296938625791691e-9
6.569024011341042e-9
4.395028153029055e-9
1.2431060075610866e-9
6.437757863133873e-9
1.2633689821393191e-8
1.7954132521211562e-8
1.7505091681293355e-8
1.3934498120250018e-8
9.33666681820203e-9
3.36950723377735e-9
7.834581829829586e-9
4.4374558896448615e-8
1.1811183712090457e-7
1.3144241081452292e-7
2.6670402333037923e-7
2.213696026643738e-7
1.545638566031029e-7
1.1115528614461408e-7
7.564393489740937e-8
5.217631359576885e-8
4.5215066618729794e-8
5.688972109984433e-8
5.322180484609897e-8
3.293858103251589e-8
4.764464859685137e-8
3.033706042178651e-8
7.996473478203339e-9
1.8554507341696816e-9
6.057958029771461e-9
5.040958996836021e-9
4.201783476136878e-9
3.7200262372861067e-9
1.4338522686652725e-9
1.8041070323009192e-9
5.223842251584945e-9
8.80282353025215e-9
9.266316877017741e-9
7.706349269283402e-9
5.556083058727788e-9
3.169050232375217e-9
5.443827457511407e-10
2.635872801259959e-9
8.200324835018656e-8
9.97692099353641e-8
2.7827520218985046e-7
2.2455580847320357e-7
1.651879758939835e-7
1.228964801357284e-7
8.621819885092925e-8
5.836059561074419e-8
3.7191145108332525e-8
2.1171806466399863e-8
1.2980030044764375e-8
1.1298872013991419e-8
2.382620316257835e-8
5.153628414923695e-8
5.114564548029221e-8
2.416819089193337e-8
3.1138738489514784e-9
1.3862370038870846e-8
9.883136004398017e-9
8.391586463940769e-9
7.192201040411672e-9
1.177506118994963e-9
5.346957786455698e-9
1.2247527391622918e-8
2.0388340347844138e-8
2.3683015475331864e-8
2.0223863432769355e-8
1.4532008878041217e-8
7.943059803098426e-9
7.660546396840842e-10
1.7660444261945567e-8
1.484143749602536e-7
2.1956443737180711e-7
2.957283643187791e-7
3.087084456607241e-7
2.3564903412370579e-7
1.7999828873163035e-7
1.269559855500668e-7
8.305601881819581e-8
5.2099971413404704e-8
3.35677164239585e-8
2.5563625540381867e-8
3.6379317947819356e-8
6.66821435648344e-8
5.785394885802835e-8
1.7687942868601957e-8
4.623737354879157e-9
1.154711387196343e-8
9.03298703071359e-9
7.641009234393839e-9
6.663268407019399e-9
2.011820442555255e-9
4.073737334137336e-9
1.069248911316266e-8
1.6803439564135956e-8
1.6756142233638498e-8
1.3877133267460316e-8
1.00637714590045e-8
5.566928506456257e-9
8.407835433460319e-11
8.586319389970754e-9
2.4474118773752824e-8
1.605366019832854e-7
9.996356688108388e-8
6.944378505462753e-7
3.6311966785933493e-7
2.3429473385903152e-7
1.5468721240955572e-7
9.845680014344156e-8
6.214934593809613e-8
3.705953062314356e-8
2.1069472009934022e-8
1.647227677874957e-8
3.5966548660449895e-8
7.466597706171441e-8
7.94181499529463e-8
4.013046190553892e-8
3.590068179824087e-10
2.2868424915180542e-8
1.6557019794583833e-8
1.3951361513143168e-8
1.268059118885544e-8
4.487224830252397e-9
6.716289183252961e-9
1.7486353797822605e-8
2.7548690260210538e-8
2.9903340379943917e-8
2.645804798934881e-8
2.0599424587354736e-8
1.3026217746449198e-8
2.0826055904311043e-9
2.0952860721070328e-8
9.445327584881099e-8
2.326884303102533e-7
1.95117747808277e-7
6.546748097291774e-7
4.40706076796537e-7
2.878247236268134e-7
1.9250586523056322e-7
1.1930561923318806e-7
7.08565566691751e-8
4.2760237335762424e-8
3.182087757993329e-8
3.028958370356022e-8
2.764288897631248e-8
5.6754195199633945e-8
8.079752263111561e-8
3.3533734014881405e-8
2.904083032746603e-9
1.1321295185542025e-8
1.0233992983712503e-8
8.14954390230066e-9
7.247914501506203e-9
4.090872834150073e-9
2.0537574457337024e-9
8.209966167554907e-9
1.6153358278072348e-8
2.0749481315857442e-8
1.8016159250523674e-8
1.332329615835105e-8
8.00083247619565e-9
1.7654435384937419e-9
6.984465955787249e-9
1.4544297290223728e-7
1.8307822508022026e-7
4.043676480163494e-7
3.576375428720974e-7
2.7090415600382257e-7
2.062986858349899e-7
1.4761263960738184e-7
1.0201801286567656e-7
6.810152287413084e-8
4.2076135696946695e-8
2.6525041875604825e-8
2.073650813116923e-8
4.7727851867916304e-8
8.682008213751952e-8
7.319487458434719e-8
2.8908595963982724e-8
1.4032115615896851e-8
2.130337257334535e-8
1.5680769343948335e-8
1.385578144959003e-8
1.1010213797646991e-8
1.152041478551835e-10
1.0766730725943132e-8
2.243227634551336e-8
3.3557655723594334e-8
3.506982146772991e-8
2.9242754060037285e-8
2.0895449855378105e-8
1.1173103215931959e-8
1.6042905216899299e-9
2.4790894022421107e-8
2.4557956719114947e-7
3.517280838501015e-7
5.41455614698553e-7
5.396093046744809e-7
4.034338079274715e-7
3.019443768339848e-7
2.0701295578205292e-7
1.2973581782661584e-7
7.431009329877105e-8
4.0852551974689376e-8
2.849127193116034e-8
4.7181744932079684e-8
9.71001774407266e-8
1.0715369469445149e-7
4.26671876947317e-8
1.3722094907292358e-9
1.9317429874345397e-8
1.5377107359724163e-8
1.2625266831524576e-8
1.1175701249669513e-8
4.665889481306775e-9
5.292957553627963e-9
1.5915388771806994e-8
2.832426482338399e-8
3.0667599414425846e-8
2.5625933677254625e-8
1.879785314036798e-8
1.0603213921559188e-8
5.498088392199236e-10
2.040056475564723e-8
6.536532329493629e-8
2.5195587570574855e-7
1.5880118115031734e-7
1.0101619182034448e-6
5.455447508110203e-7
3.542156275523746e-7
2.3554012373628477e-7
1.5113736669238966e-7
9.737752485822067e-8
6.13419227501876e-8
3.739168580319825e-8
2.8185053947259525e-8
6.186084899247964e-8
1.1632413592752932e-7
1.1095111275689088e-7
4.946432788100638e-8
9.410917637317197e-9
3.3681143766908995e-8
2.462524515556017e-8
2.138917398287475e-8
1.904124265466606e-8
4.604644356505789e-9
1.2309502334234546e-8
2.837681503845451e-8
4.080859395920227e-8
4.2425344390017765e-8
3.738796920155588e-8
2.9083289454806995e-8
1.832094314489399e-8
3.254144027447455e-9
2.5282744967216725e-8
1.056917698479944e-7
3.6201192146488723e-7
3.018642259029721e-7
1.0600094483005463e-6
7.082004348646809e-7
4.6019862543801264e-7
3.0472529017602866e-7
1.8527735813164676e-7
1.0466911476502306e-7
5.485075348976502e-8
3.386375904553327e-8
3.425822350394758e-8
3.388073333223903e-8
7.75326599298291e-8
1.2624812193732573e-7
6.826226675165314e-8
1.1824268918057368e-8
1.6591918679875284e-8
1.6566292643526874e-8
1.2923629301109727e-8
1.1345202774214698e-8
7.234669612631997e-9
2.200752777140989e-9
1.1602495894050606e-8
2.4156062142766045e-8
3.504913130142696e-8
3.148618578742898e-8
2.338879262340047e-8
1.4172774796312482e-8
2.94344812556006e-9
1.4617327399946086e-8
2.2458038746997042e-7
2.7750848352746267e-7
5.774636177376067e-7
5.194396392037688e-7
3.971282803785496e-7
3.0481085483522384e-7
2.2001630778239177e-7
1.541779143504671e-7
1.0623763551980154e-7
6.942886448525721e-8
4.5592264354458665e-8
3.488450861132374e-8
8.09754803136554e-8
1.305094318685304e-7
9.626898441907656e-8
3.290393561917611e-8
2.7968579402620057e-8
3.118403862271148e-8
2.3612491747096272e-8
2.1442833975974965e-8
1.5469738692292056e-8
2.6562674154577995e-9
1.8928968958352032e-8
3.641679790241833e-8
4.9690333710646005e-8
4.956629206457189e-8
4.119049504575531e-8
2.9511099901510858e-8
1.5862513440824554e-8
1.6609278672633464e-9
3.106727545995915e-8
3.788622442079951e-7
5.491628366404475e-7
8.679110367557126e-7
8.65359022329883e-7
6.431412455000525e-7
4.774666844492862e-7
3.224379828991559e-7
1.9551974310263018e-7
1.0335190680361536e-7
4.934642723196978e-8
3.328460345044888e-8
5.885678883380272e-8
1.3387892340198335e-7
1.69444640507793e-7
8.028375311960513e-8
8.503152348257231e-9
2.768737246585197e-8
2.3382244548126183e-8
1.867550516375669e-8
1.6488303102015178e-8
8.505235762631894e-9
5.882817355761864e-9
2.091569796910666e-8
4.092766041727499e-8
4.996105046651053e-8
4.2130659697456196e-8
3.099823601888386e-8
1.768452547624766e-8
1.3825102759563772e-9
3.961297808097047e-8
1.1965431232667325e-7
3.652793874102168e-7
2.3339058145206706e-7
1.3958271680211347e-6
7.732083993929617e-7
5.066769772382837e-7
3.402647957983314e-7
2.2100012779261507e-7
1.457731326898666e-7
9.666419043580006e-8
6.263918427082681e-8
4.646492169253942e-8
1.028038597178107e-7
1.7433140759171024e-7
1.4530615144261223e-7
5.666461998567917e-8
2.4951148739227574e-8
4.8448840264718755e-8
3.6091178698236747e-8
3.237882795424614e-8
2.7500727916187263e-8
2.9346065272969406e-9
2.1911643212855866e-8
4.441788681723389e-8
5.831999902890929e-8
5.9045517368390285e-8
5.2068181603037253e-8
4.057498246500401e-8
2.5577293508273057e-8
5.055250339414797e-9
3.0855244807705994e-8
1.200765134173599e-7
5.507755590198847e-7
4.589799981327873e-7
1.637085781299057e-6
1.0966724330732822e-6
7.090498398061338e-7
4.6533972699297934e-7
2.775831135860193e-7
1.4884138659296187e-7
6.742435449120635e-8
3.530492830277427e-8
4.2699156713039456e-8
3.8960846747994246e-8
9.807752079835197e-8
1.8280763809108353e-7
1.1976141094114272e-7
2.9594217117860667e-8
1.9393818855579357e-8
2.438773540203598e-8
1.87280520454711e-8
1.607566152402484e-8
1.1398897092629973e-8
1.394110344805175e-9
1.433237673830509e-8
3.150940683850959e-8
5.246882946055165e-8
5.101758349611721e-8
3.795971425765486e-8
2.315282134065414e-8
4.876664705902116e-9
2.5819678778884646e-8
3.242099890288867e-7
3.987304310355154e-7
7.717372532022379e-7
7.138424885916464e-7
5.549397910222379e-7
4.3195339616682386e-7
3.165763271476612e-7
2.2631338085437789e-7
1.6171739475150843e-7
1.1224534708134879e-7
7.73285696030906e-8
5.8976766832528717e-8
1.3410379450371283e-7
1.8873506510114934e-7
1.163983813139653e-7
3.3274058733225325e-8
5.0285719388393615e-8
4.483958596925719e-8
3.5363589394946154e-8
3.295488513343591e-8
1.964675390373553e-8
8.907174678892086e-9
3.335909965713206e-8
5.759451475980044e-8
7.117690593201195e-8
6.888690753102896e-8
5.736351707138591e-8
4.134094820058822e-8
2.242622165932213e-8
1.5182333257207136e-9
3.937731663767793e-8
5.783225161708728e-7
8.466888211268597e-7
1.3535850168131384e-6
1.3581828479314662e-6
1.0026366440096402e-6
7.375066783872012e-7
4.88808674164703e-7
2.8324945962804385e-7
1.3297480793849458e-7
5.005022170851749e-8
3.458203026066447e-8
6.430438762787625e-8
1.6856882594942338e-7
2.49509267646857e-7
1.382893520924058e-7
3.083875383046847e-8
3.31237846169314e-8
3.3279428555373266e-8
2.5830574112590546e-8
2.242045319395867e-8
1.3947809528751409e-8
4.885416489656886e-9
2.4241785684626464e-8
5.1432099259902526e-8
7.632849305317398e-8
6.666651544513082e-8
4.900892503845037e-8
2.8414214047793957e-8
1.689030383149872e-9
6.635418170574671e-8
1.401802367904226e-7
5.026994047536883e-7
3.345632602920164e-7
1.823022077013134e-6
1.0545431768140022e-6
7.031394969196909e-7
4.805122218532751e-7
3.1816627450496487e-7
2.1597975524673066e-7
1.5110375491630037e-7
1.0439807962525032e-7
7.734667091159939e-8
1.7011091064453087e-7
2.55120268268602e-7
1.7557846517526748e-7
5.866620623206124e-8
5.2246234959625475e-8
6.864805637228632e-8
5.29810965217472e-8
4.931307101476345e-8
3.7364007008570844e-8
3.5925622340016013e-9
3.9155072806833364e-8
6.791201141064195e-8
8.18182851695663e-8
8.156662420832941e-8
7.22090285442569e-8
5.6491926143607564e-8
3.571566029850348e-8
7.71075228163546e-9
3.828141459721194e-8
1.394225934207321e-7
8.392609867336776e-7
6.930720784441363e-7
2.4850628543101524e-6
1.678936061268192e-6
1.0786071733914245e-6
7.001513675687109e-7
4.0679674394823497e-7
2.0167632318476157e-7
7.014834482999528e-8
2.5413611284972532e-8
5.3402474984097333e-8
3.777868897825471e-8
1.1025051916577859e-7
2.455572386232903e-7
1.9460317237919145e-7
6.207664221889722e-8
1.4178282092288444e-8
3.329538904376428e-8
2.565233748309287e-8
2.127894775423565e-8
1.644719414732915e-8
1.0242053334238548e-9
1.5553464378606832e-8
3.636658711410644e-8
6.807208504967801e-8
8.026274580431993e-8
6.02516878829082e-8
3.697020389248568e-8
8.66325548444669e-9
4.056673516473016e-8
4.490732404751857e-7
5.560037165082068e-7
9.656404086515625e-7
9.368404411741802e-7
7.485448618404272e-7
5.95777563320966e-7
4.468053119017899e-7
3.278565868627129e-7
2.439098914884192e-7
1.8086915604726538e-7
1.328504622544384e-7
1.0375511673169701e-7
2.1578802287687942e-7
2.5861228717947384e-7
1.2676582853954754e-7
2.801879321317148e-8
8.44643796753442e-8
6.362329506600992e-8
5.328470368609531e-8
5.008000117595444e-8
1.9332566160729136e-8
2.3492472054641865e-8
5.8754464617416014e-8
8.784667045025163e-8
9.970655155209433e-8
9.519901261600541e-8
7.988964825859858e-8
5.814913489728741e-8
3.205015257384428e-8
6.519829001053951e-10
4.961784676892059e-8
8.886207880358041e-7
1.311615731344989e-6
2.083043108785117e-6
2.127849813124327e-6
1.5629130548690516e-6
1.1392597679655397e-6
7.37410530587168e-7
3.980488715429993e-7
1.4707765350802487e-7
1.9932294933288305e-8
1.9631574450266237e-8
5.150761850808074e-8
1.87064556742357e-7
3.404390733482954e-7
2.2453355751206392e-7
7.238396634007997e-8
2.581999618945459e-8
4.4606313584354054e-8
3.4110620752719625e-8
2.8583800435779243e-8
2.068774615888376e-8
1.3614923481891018e-9
2.4572088921275794e-8
5.5917813209764356e-8
1.0236687344067501e-7
1.0550650079748166e-7
7.739817915354345e-8
4.5775695267250586e-8
3.5804104849624004e-10
9.82133032099462e-8
1.5979002388800926e-7
6.664209159059584e-7
4.7403066522708196e-7
2.240589596684956e-6
1.3909287453978667e-6
9.543541160835584e-7
6.699810647512313e-7
4.55862000215952e-7
3.1988192479616303e-7
2.3642466165649404e-7
1.760408882786688e-7
1.3439690482595618e-7
2.767662467177704e-7
3.567341471494933e-7
1.891710785350982e-7
5.263706612453561e-8
9.823459373024674e-8
9.581674693520463e-8
7.8587032451445e-8
7.551567775486468e-8
4.268857081146653e-8
2.161365606096363e-8
6.90695971580396e-8
1.0055504822969254e-7
1.1367049850875412e-7
1.1285595730193756e-7
1.0071715507769392e-7
7.935827257037128e-8
5.0552382693193544e-8
1.2196215081113952e-8
4.706849726091736e-8
1.6190221192454622e-7
1.3001044284745775e-6
1.0563772988133958e-6
3.73421376346157e-6
2.584152022641285e-6
1.6516666066937488e-6
1.0596741044049197e-6
5.927670176250571e-7
2.543309271397046e-7
3.120169835280197e-8
2.8290038472338168e-8
5.979420588826066e-8
1.953682330356549e-8
1.0008935070540653e-7
2.9423379747432126e-7
2.954474510516597e-7
1.1789868793306229e-7
8.16010508556237e-9
4.0274594364371754e-8
3.3668837680695317e-8
2.6692945376855932e-8
2.170423297940384e-8
5.734446847697742e-9
1.4343894806652385e-8
3.690896359692118e-8
7.367462848000094e-8
1.1877613458857376e-7
9.757002690536957e-8
6.012771405221115e-8
1.6827080314958416e-8
5.737846994035016e-8
6.070389635380803e-7
7.627740165740783e-7
1.1164689729385008e-6
1.1714451468298375e-6
9.773680515497614e-7
8.046900547439462e-7
6.237771899329977e-7
4.729070894065609e-7
3.667753095515223e-7
2.907897107039054e-7
2.319128382261333e-7
1.9226822270639932e-7
3.3139236559205544e-7
3.122352872192887e-7
1.20793538079729e-7
1.5679361968307217e-8
1.3027890625470866e-7
8.893323496064301e-8
8.101712658319253e-8
7.004183998383856e-8
2.6766947440029356e-9
5.589904959312313e-8
9.987524909140729e-8
1.2799663735955676e-7
1.381230251522173e-7
1.3233924138617355e-7
1.1283139621270145e-7
8.354070913428589e-8
4.745727991941309e-8
2.732831144965843e-9
6.036038116955748e-8
1.3954961391253148e-6
2.0786398572745216e-6
3.1634207705600178e-6
3.377694852309414e-6
2.4907910656080596e-6
1.809846162402494e-6
1.1391613737615305e-6
5.385989653666743e-7
7.233928192118982e-8
1.4393610879217517e-7
7.297734115860775e-8
1.604326068026344e-8
1.5935785563737807e-7
4.071483519099368e-7
3.4353460365600793e-7
1.425018456284479e-7
1.0345887595745288e-8
5.2583088602348326e-8
4.3346223128004113e-8
3.4428556763589794e-8
2.7322011210904624e-8
5.659193976728037e-9
2.0674369599251166e-8
5.1732716649536475e-8
1.0423953862486002e-7
1.6544922120762791e-7
1.2807308315484056e-7
7.712025817868143e-8
9.574110961640777e-9
1.2629280526217773e-7
1.804025721768764e-7
8.591377675420002e-7
6.719676334068152e-7
2.533067748698216e-6
1.7647956033952023e-6
1.2695884597652744e-6
9.286890708668859e-7
6.56287416629957e-7
4.777167875259534e-7
3.7140345819559775e-7
3.0021047111673297e-7
2.483785808895312e-7
4.290890661759849e-7
4.319221924358013e-7
1.7253826653451847e-7
3.610177661088107e-8
1.7473300419363644e-7
1.3125399167901304e-7
1.1832897870372344e-7
1.1036123355096289e-7
2.2073194966177856e-8
6.418014175477036e-8
1.1575897801902482e-7
1.4441283698644938e-7
1.5796700917881382e-7
1.5809665710831375e-7
1.4324544862022327e-7
1.144133570502134e-7
7.420991579617615e-8
2.133982556073864e-8
5.497989867777986e-8
1.8390123609959118e-7
2.084531649674836e-6
1.658817379585231e-6
5.5399816130580595e-6
4.0722731553987764e-6
2.610516132944983e-6
1.6631926185468882e-6
8.770943068871399e-7
2.5371195976148286e-7
2.0351119313268142e-7
2.9218277459173416e-7
1.7518820703384152e-9
4.754343633175632e-8
3.4318870480026054e-8
2.7997529962361243e-7
4.0611914736302473e-7
2.1084241589418558e-7
5.7998981848541956e-8
3.160652107175561e-8
4.175707062401821e-8
3.194977979690912e-8
2.5916601229715476e-8
1.2862332846079036e-8
9.643481285221634e-9
3.183745593975067e-8
6.53764374018445e-8
1.2387367401024012e-7
1.674994220282671e-7
1.0588136408544173e-7
3.6598749613591e-8
7.048120770750975e-8
8.17029012677383e-7
1.0422398952587812e-6
1.1408743338478956e-6
1.3672156704637682e-6
1.2240528994867763e-6
1.062960473035995e-6
8.653410819282731e-7
6.836490531754028e-7
5.50595948019446e-7
4.580024465365234e-7
3.895989320982158e-7
3.3931577672258673e-7
4.4360139727234953e-7
2.704174854618893e-7
9.408160741277522e-8
6.829691485263888e-9
1.6151925979943736e-7
1.2144378812242486e-7
1.1984001485294954e-7
5.322048089680995e-8
5.693957272312581e-8
1.189310579153493e-7
1.5600223366361426e-7
1.791455812134519e-7
1.9109863035597369e-7
1.875520610522765e-7
1.6505830874016113e-7
1.2633675839028496e-7
7.62779574118372e-8
1.5006241163982604e-8
6.545081724483594e-8
2.27533966795663e-6
3.447909395368552e-6
4.650666809052088e-6
5.498273666017541e-6
4.201556974178645e-6
3.1267309331194977e-6
1.922082801283668e-6
5.988105550813899e-7
6.503611062093846e-7
1.0284702085897707e-6
5.13578808745626e-7
2.206239731257066e-7
5.8187466428863925e-9
3.4495461507459257e-7
4.6595351792796246e-7
2.5915134650949937e-7
8.630843211465014e-8
2.9663321980736875e-8
5.113903356580136e-8
3.926911490671705e-8
3.132281826402664e-8
1.595263051924061e-8
1.1302414420310014e-8
3.837838253090085e-8
7.918399807784252e-8
1.5369809411831544e-7
2.3668360254978647e-7
1.4861484151282124e-7
4.1439539330780495e-8
1.3377892606612682e-7
2.0157403598457715e-7
1.0906653167260626e-6
9.738209636720989e-7
2.4531030939007886e-6
2.087926160723511e-6
1.6375486611268502e-6
1.2819723389960758e-6
9.58533523833112e-7
7.254451799214392e-7
5.807009833151947e-7
4.898280633926904e-7
4.3622841998115036e-7
5.475640200841718e-7
3.336558848438152e-7
1.1797376078794726e-7
2.4416865418985573e-9
2.3796130616472633e-7
1.7784079706354284e-7
1.764908185317897e-7
9.313461408768281e-8
7.098080380032062e-8
1.4471410950453875e-7
1.7933063551697275e-7
2.0348131058857763e-7
2.216324175574324e-7
2.2735964047410299e-7
2.1252667119096856e-7
1.7497677670028666e-7
1.1863843402183225e-7
4.525341331341121e-8
5.2497740393737026e-8
1.9492249607382218e-7
3.5450849220277334e-6
2.774937001705041e-6
7.926730050106778e-6
6.742037162907064e-6
4.479024143555871e-6
2.9206635439904727e-6
1.3683827432144832e-6
3.1295971450213615e-7
1.8298951240755601e-6
1.4454474088346931e-6
5.79036792606428e-7
1.9247674265521432e-7
1.0917543660198526e-7
1.1139841419259579e-7
4.032418058450977e-7
3.5056053833268995e-7
1.545521541800154e-7
2.395296471614601e-8
3.828466145279445e-8
3.602411646357761e-8
2.7574941415064552e-8
1.9477935653964082e-8
7.114868505365313e-12
2.0466116821661048e-8
4.4386402158725187e-8
8.454394552026467e-8
1.555361186487805e-7
2.2906927109617657e-7
9.978420847869294e-8
6.219114838983871e-8
1.1577990839001588e-6
1.378447109897139e-6
8.894598492392349e-7
1.3773623940596717e-6
1.4003628455259359e-6
1.3360145371322558e-6
1.179125201754863e-6
9.853928823786398e-7
8.116221652882084e-7
6.647739463466297e-7
5.277980376173841e-7
3.7680692330685765e-7
2.7363144148649214e-7
1.1265382642122091e-7
4.14855299718383e-8
5.1382815516318033e-8
2.0435259886271166e-7
1.943342438765663e-7
1.197551681939512e-7
1.1017223956228594e-7
1.9363854702550753e-7
2.11453186228954e-7
2.22879425424306e-7
2.4190874678594464e-7
2.623819402367531e-7
2.721442026965547e-7
2.5760745783873136e-7
2.137991175891905e-7
1.4744599465478877e-7
6.552220104423116e-8
3.3364196837005344e-8
3.7968363991869523e-6
6.169365430736873e-6
6.01011473719582e-6
8.926356406058768e-6
8.06737741664576e-6
7.1784904125342325e-6
4.475197365543182e-6
1.8391186807040734e-6
3.360951870481185e-6
2.6394073153169183e-6
2.0912775286304674e-6
4.782911436847119e-7
1.570617271777066e-7
2.4753406464075274e-8
3.060564618264922e-7
3.985892404096973e-7
2.3339299514425663e-7
7.291312777672542e-8
2.0720163452251536e-8
3.898283088836487e-8
3.0061090958062935e-8
2.198905262830886e-8
5.259565185176593e-9
1.635345453301149e-8
3.839517124786401e-8
7.250901888725e-8
1.3368056041851965e-7
2.3693346045397554e-7
2.012046367786674e-7
8.135116104499172e-8
2.3034619012498497e-7
1.464168484006988e-6
1.532152785490132e-6
1.4981728871537015e-6
1.9456432635312417e-6
1.8632495832883901e-6
1.6814064747197877e-6
1.3965822059756524e-6
1.1015556319351916e-6
8.444779498786326e-7
6.055966015856591e-7
3.172107905921433e-7
2.1004539801129319e-7
8.96238132466093e-8
3.0959758509013084e-8
6.782994680937386e-8
2.3933807725399134e-7
2.678960951778731e-7
2.1778958293551852e-7
1.898978021304779e-7
2.742442303920015e-7
2.673478963947511e-7
2.670940594421428e-7
2.855524767025025e-7
3.128197192028289e-7
3.3597727338652123e-7
3.3777618757422003e-7
3.034445157192679e-7
2.329115797312014e-7
1.3599943363959197e-7
1.6934126603467176e-8
1.3139065553525807e-7
6.310545350740578e-6
5.2597940337227765e-6
9.632956132332791e-6
0.00001181356675986491
9.780775548646064e-6
8.633238253287377e-6
2.0704557504159594e-7
3.958997672117628e-6
4.636586594989848e-6
4.247169808272053e-6
4.751528339535201e-6
9.461176772150554e-7
1.2373606368064212e-8
2.2231862958724306e-8
4.5684499094404645e-8
2.1916306428018273e-7
3.1806072020872855e-7
1.7156466915628e-7
4.027291768128742e-8
1.186531769815427e-8
2.2784924761480503e-8
1.739855148715774e-8
1.124997316045478e-8
1.1440495571163383e-9
1.4239962983638955e-8
2.8416644555577875e-8
5.002519749518059e-8
8.471301062833192e-8
1.3144480061735773e-7
9.701686704807551e-8
9.422775315359846e-7
7.563781878405117e-7
2.0489628727889504e-7
7.511349048279541e-7
1.0234146002428516e-6
1.2083902347598047e-6
1.2563331154222625e-6
1.123412774639958e-6
8.323097761864175e-7
4.6445485475847236e-7
1.644827060209918e-7
1.514606110122877e-8
2.1180846298101235e-8
1.0139293202699183e-8
2.5738651949063066e-9
2.6271782566828425e-8
3.395074547382202e-8
3.729953362734751e-8
4.135776400306916e-8
3.217942816666079e-8
1.030674787889283e-8
4.8492213485715393e-8
1.0870878696899584e-8
1.3476448103734335e-8
9.199328733781678e-8
4.078453571469402e-7
2.0384264570913936e-7
3.7409418472225834e-7
3.426767059553779e-7
3.222408651872266e-7
3.031036447007138e-7
9.157553402878822e-8
6.643429302491515e-6
8.130764336062662e-7
2.085318529823402e-6
3.094130391224221e-6
3.8382923863534095e-6
2.6212539640250354e-8
9.325128602998837e-6
7.616289250203738e-6
1.4236492413604458e-6
3.148380403966422e-6
1.9553130364513894e-6
1.3289559689396323e-6
1.0661745611079025e-6
1.1317856232327826e-6
1.3054044455443067e-6
1.2189062408768812e-6
9.533902444472526e-7
6.185687692174864e-7
4.894451245344212e-7
2.1779550666486343e-7
6.446792599616004e-8
6.991921540330005e-8
3.331738141679682e-8
2.4799586518465506e-8
5.125900998780614e-8
6.04066608136493e-8
1.5310022436632314e-9
1.617345345683229e-13
1.0467130959644144e-11
5.243217287257047e-14
3.6941514352040125e-14
0.
0.
0.
6.621702762253893e-14
1.6666193135367768e-13
2.7746513805836817e-13
3.6304540386390077e-13
4.0799697900068927e-13
4.005759484552662e-13
2.973032920835947e-13
7.309677826896761e-13
2.6174516644787e-13
3.0927628127445723e-12
2.99088061369093e-12
3.2287496563135394e-12
3.602967624691437e-12
4.023650485985645e-12
4.3956850891777014e-12
4.5200404909740524e-12
4.039231560110569e-12
2.807217150563704e-12
1.4841044659002568e-12
6.531192333917557e-13
2.5627804749433384e-13
8.84153272228547e-14
0.
0.
2.434523158662184e-14
3.5192029324505096e-14
4.5397397510294155e-14
2.464319217819695e-12
1.5733196456474174e-12
1.410065438917114e-12
1.4257212401847538e-12
1.5119421832963333e-12
1.6354249331821141e-12
1.7838690111763993e-12
1.9526732340113256e-12
2.1405132666597697e-12
2.3475820109819203e-12
2.574826838332663e-12
2.776177143573948e-12
2.125554139638522e-12
1.4637689308927132e-12
1.1068144827118892e-12
1.0266594350392912e-12
1.1170300393803323e-12
1.301559843791799e-12
1.5433419281732376e-12
1.829522384646912e-12
2.1589670788808806e-12
2.5359348334283957e-12
2.967403564476757e-12
3.4621302860330966e-12
4.030386467670196e-12
4.6840212979707305e-12
5.4366854235267894e-12
6.3041082939589006e-12
7.304476903229154e-12
8.458877546534397e-12
2.754946106811872e-10
9.497682183044633e-11
3.538474979333959e-11
1.8361332525013133e-11
1.2371707149126617e-11
9.945385670363567e-12
8.951535493245642e-12
8.64599143477105e-12
8.722279761229375e-12
9.036824202445108e-12
9.515300269656549e-12
1.0116086531620686e-11
1.1874523626948988e-11
1.5005004920127586e-11
2.393763854321748e-11
4.996218196185842e-11
1.4496826263920326e-10
8.67710387547134e-10
5.399061121394308e-9
2.1057246745026753e-9
9.180865664924303e-10
1.4045363747694884e-9
1.7361892065996757e-9
6.753790595543809e-11
0.
0.
0.
0.
0.
0.
0.
0.
0.
0.
0.
0.
0.
0.
0.
0.
0.
0.
0.
0.
0.
0.
0.
0.
0.
0.
0.
0.
0.
0.
2.556024337004474e-14
3.736495682853882e-14
5.4763954440510733e-14
8.049855994707774e-14
1.1871126916207898e-13
1.7569792353089758e-13
2.610883727107164e-13
3.89713848361827e-13
6.267611251821015e-12
1.0695726050513034e-11
1.6610825510749037e-11
2.4456374713725288e-11
3.41532703407758e-11
4.534502298225862e-11
5.703109039694139e-11
6.719968138611536e-11
7.259474846470658e-11
6.879411546286673e-11
5.06884624619612e-11
1.2551494516037098e-10
1.1151038160798713e-10
1.4484270487361305e-10
1.6145030490650353e-10
1.9386784774170344e-10
2.578630192376673e-10
3.468000081738377e-10
4.6497209063958556e-10
6.546001970220832e-10
9.862787728870786e-10
1.3196816063651426e-9
1.4099706887920125e-9
1.5311910650757727e-9
1.7784644322227337e-9
2.187310981348338e-9
2.8128471249811963e-9
3.74978606664558e-9
5.156126215266675e-9
7.2953175214909535e-9
1.0609515424078314e-8
1.0019830262672691e-7
1.9511453959784875e-8
6.613401951240097e-7
2.112398855463635e-7
1.2270529484108632e-7
7.201839988313e-8
4.154880410433343e-8
2.2727116999807667e-8
9.9610677751119e-9
5.844541705593145e-9
9.959177065473923e-9
1.2194375084954781e-8
3.248564666733305e-8
5.2069154857798866e-8
3.802136419092896e-8
1.2933135646352542e-8
1.1907318770584898e-8
1.1081134369947087e-8
8.396184152390747e-9
7.54011007356672e-9
5.155943099788461e-9
1.2744022261547083e-9
7.1780579042738355e-9
1.4186936822032837e-8
2.0464493532935973e-8
2.0228490114032418e-8
1.614450609105874e-8
1.0867928579484634e-8
4.3278882851505015e-9
6.574340747311588e-9
1.1869957697975731e-7
1.934524454055985e-7
1.996694610435863e-7
2.3587881126014372e-7
1.8982650241104562e-7
1.5101962069830668e-7
1.1133146855927482e-7
7.59442276841131e-8
4.988426384936798e-8
3.368084550457051e-8
2.5879520904820708e-8
2.122833047590656e-8
2.233699347611114e-8
4.637570601528461e-8
4.2731565258441556e-8
1.1165995910406821e-8
2.61217050891363e-9
6.991140590047999e-9
5.5180869122277624e-9
4.584151570876324e-9
3.865547769539632e-9
8.815907541749728e-10
2.5869755725354273e-9
6.462304078439006e-9
1.1648745605032217e-8
1.3809875279643194e-8
1.106862673589062e-8
7.360462148300727e-9
3.5688829272927464e-9
5.392716538626451e-10
5.847945112770339e-9
1.0758833915274936e-7
1.4685813024275729e-7
3.113807671911085e-7
2.833822271420108e-7
2.1632427436191443e-7
1.6588755072301302e-7
1.194018848502274e-7
8.265015205618686e-8
5.477679915134506e-8
3.318082175341928e-8
2.0416543112683668e-8
5.151735227838758e-8
8.036624027958847e-8
6.324196359584892e-8
2.4940102051031247e-8
1.6270526057248662e-8
2.0284103441815285e-8
1.5274808472292013e-8
1.3773602539553043e-8
1.1323972520684262e-8
6.665381949641751e-10
1.0327977434970525e-8
2.074340126738179e-8
2.614424290109594e-8
2.5386097579529438e-8
2.1930325481497195e-8
1.675437646631564e-8
9.142353271070419e-9
6.282644302335983e-9
5.9099799946435525e-8
4.591948812634026e-8
2.1618693789181054e-7
1.0900791994304783e-7
6.750950349134281e-7
3.469418035771577e-7
2.1069102760745803e-7
1.3148135117578616e-7
7.786231775441523e-8
4.8291420703560614e-8
3.9915485912298354e-8
4.673232136201223e-8
4.2121000952516505e-8
2.3226813764194607e-8
3.8462608490651226e-8
6.062214700169661e-8
2.3391949836644597e-8
2.8978090493152963e-9
6.71653995142587e-9
6.9613715397968425e-9
5.484059482998864e-9
4.84356371542061e-9
3.113030966806953e-9
8.534943570819747e-10
4.725656891823172e-9
9.735302471635232e-9
1.3884002796691168e-8
1.2614100738667863e-8
9.363629350508157e-9
5.734318912027462e-9
1.8277645866971622e-9
2.9145603148629144e-9
9.931438156031976e-9
1.21121674463727e-7
1.278908291502154e-7
4.276849269606501e-7
3.1143592760084455e-7
2.2020809777982347e-7
1.5854949269843095e-7
1.0815682704985688e-7
7.190883158304484e-8
4.55119148317819e-8
2.6261104091237525e-8
1.6997560160173172e-8
4.300435453551002e-8
7.658711730223943e-8
6.894970207413057e-8
3.05655863026352e-8
8.991205600850908e-9
2.0788842079354355e-8
1.5239504039223006e-8
1.3343205081167184e-8
1.1668231388643637e-8
2.3668699180144387e-9
8.334109613215306e-9
1.880011474847451e-8
2.626357029110774e-8
2.6463937803650816e-8
2.3022581046850146e-8
1.7753159868499238e-8
1.0490884433688867e-8
2.1115593207815413e-9
3.838865155277597e-8
1.8187402005510825e-7
1.885490929102167e-7
4.4108556542432914e-7
3.4978323375366014e-7
2.4177112116339235e-7
1.7047625127254808e-7
1.1139854612613575e-7
6.939139114923669e-8
4.368047242254633e-8
3.184277110569849e-8
2.8282494563445324e-8
2.4589626865947584e-8
1.6475602387400763e-8
3.598761143465225e-8
5.989943253649134e-8
2.3321576892942585e-8
1.9275712712947563e-9
7.0224433005962895e-9
6.417786961409453e-9
5.036366453346622e-9
4.3836064113038714e-9
2.1294625261167432e-9
1.5790350693197127e-9
5.144611620004116e-9
1.0165436728988237e-8
1.5890078801373068e-8
1.518657153232442e-8
1.0449224641433128e-8
5.546275927769104e-9
6.049920270046444e-10
5.336034622567936e-9
1.1885838943278345e-7
1.944857156257409e-7
2.6859556436027166e-7
2.9959005319927867e-7
2.473888083098889e-7
2.0145965445552508e-7
1.5291620689487334e-7
1.1015271536207563e-7
7.62935976839033e-8
4.917363708522229e-8
3.071955046466264e-8
7.136229883308124e-8
9.658753673492691e-8
6.588055543698809e-8
2.1387858126074138e-8
2.6615272321244803e-8
2.3162239178022995e-8
1.813613692178144e-8
1.679743498101548e-8
1.2352110451997424e-8
1.6374891270532379e-9
1.4868142320771935e-8
2.612102480571915e-8
2.996253057356281e-8
2.8436669596038816e-8
2.4420862941090933e-8
1.8383969944558297e-8
8.984427377129537e-9
1.2164996059363567e-8
8.131900083533929e-8
4.963929550782709e-8
2.610815937377293e-7
1.0381123357899562e-7
8.621401747242382e-7
4.017005143739934e-7
2.3832526864168162e-7
1.4422410540741577e-7
8.273354465907964e-8
4.9116643198984064e-8
3.7717608856790034e-8
4.213385735289789e-8
3.954684281732252e-8
2.2298665409572706e-8
3.82189304697831e-8
6.799664644892575e-8
3.260698266641925e-8
5.264279497072669e-9
7.252586664488585e-9
8.171473624532845e-9
6.3752279839461075e-9
5.581462853037573e-9
3.8382102940183115e-9
6.55728489739097e-10
5.0333113694367255e-9
1.06662106395859e-8
1.6277178601478292e-8
1.5427428310309416e-8
1.1545341956737339e-8
7.156071133035051e-9
2.435590578521967e-9
3.3565703332497794e-9
1.2208277677762578e-8
1.3757281313449586e-7
1.5121214254095302e-7
4.582198960905323e-7
3.4850835621694463e-7
2.4950822916628675e-7
1.8156046826544538e-7
1.2490430158906464e-7
8.364638130346501e-8
5.3654890161290536e-8
3.1566538826414503e-8
2.028212014628446e-8
5.075775218311297e-8
8.715037195324104e-8
7.554216746949207e-8
3.197069691685058e-8
1.251689658405916e-8
2.3073612142826938e-8
1.7059661575017206e-8
1.5074305897557147e-8
1.2991188611354618e-8
2.1170113847190652e-9
9.924228005079736e-9
2.161560448715104e-8
2.9271810898174462e-8
2.9158868187780952e-8
2.53120630190668e-8
1.9464042401468327e-8
1.1371108620969443e-8
2.6501075866984085e-9
4.21818642439205e-8
2.0604964672622605e-7
2.0898412835284534e-7
5.134659884697465e-7
3.9978427151634253e-7
2.7478321723586463e-7
1.9252210044377573e-7
1.2476433518354194e-7
7.667187172785943e-8
4.662574193406006e-8
3.204742162869859e-8
2.796841198935032e-8
2.5403758448400154e-8
1.7234064846298187e-8
3.9023571100566665e-8
6.765153482704492e-8
2.9378895005838625e-8
3.052075703497915e-9
8.052580240934983e-9
7.477188432597842e-9
5.835664616633408e-9
5.073204699853742e-9
2.5668910455113767e-9
1.7251059387591387e-9
5.810215265446049e-9
1.154268181970447e-8
1.8385755093957588e-8
1.8045795150146032e-8
1.2487891875018864e-8
6.664579739632959e-9
7.576874620133087e-10
6.477956709913694e-9
1.3597744359094312e-7
2.2213330692053727e-7
2.977971704444741e-7
3.353244501071369e-7
2.778850099759465e-7
2.2689636442491486e-7
1.726398427724537e-7
1.246214722394137e-7
8.667687712466068e-8
5.636858899746751e-8
3.553864054493849e-8
8.119791607934111e-8
1.0823769927836315e-7
7.23400118441157e-8
2.2384257320836208e-8
3.035391188566113e-8
2.583122156964393e-8
2.034028501697197e-8
1.8894518883276164e-8
1.3639654522398583e-8
2.1918557061381134e-9
1.6994792383647378e-8
2.9313578771007414e-8
3.332113876739382e-8
3.1583764658529865e-8
2.7099731298041144e-8
2.0356193693844493e-8
9.958239845957524e-9
1.2605492915164563e-8
8.950984143132497e-8
5.838862196934162e-8
2.961350399339254e-7
1.1731477786607132e-7
9.922655626236462e-7
4.614793681285595e-7
2.738047122143837e-7
1.6523412219713157e-7
9.401889083863509e-8
5.3929005608120036e-8
3.698936400060072e-8
3.7825062268565814e-8
3.7923253377535005e-8
2.2992297273647474e-8
4.218372917675788e-8
7.698295876755742e-8
4.1333507288664854e-8
7.219826430005245e-9
8.527116058339892e-9
9.729931318408128e-9
7.561246786916942e-9
6.605064531511679e-9
4.598090390594493e-9
7.108488898523726e-10
5.892196793550347e-9
1.2550727954814262e-8
1.943040380878586e-8
1.8610688606283188e-8
1.397092357008645e-8
8.690077829996374e-9
2.934910997427673e-9
4.34523457880265e-9
1.6076637255563613e-8
1.5985343922940093e-7
1.7345577520065294e-7
5.211753923806478e-7
3.9642223047234685e-7
2.8354047644561185e-7
2.0613937542530562e-7
1.4166296779874297e-7
9.487854501544789e-8
6.113739999561997e-8
3.63634773030239e-8
2.353679332605743e-8
5.7988060242316025e-8
9.840499569441595e-8
8.415339745782148e-8
3.4689457130704725e-8
1.4974303602103603e-8
2.582581464459904e-8
1.9171864985227412e-8
1.6997484096482666e-8
1.4565276020591135e-8
2.16160887354592e-9
1.1371386543056948e-8
2.4437314191175912e-8
3.273244950287023e-8
3.25162572222558e-8
2.8212910751464156e-8
2.1670229339467384e-8
1.2672304479296176e-8
2.5212686066649605e-9
4.310768996521934e-8
2.338829316868475e-7
2.3873470336754134e-7
5.905874142897532e-7
4.6076298455090015e-7
3.1706770806214127e-7
2.2207764002415696e-7
1.435907677729636e-7
8.748164838340701e-8
5.1582725564794734e-8
3.332380742852834e-8
2.8394235882401858e-8
2.6915166405780676e-8
1.8709152176686617e-8
4.401133411611203e-8
7.769665772761023e-8
3.6534106305072226e-8
4.3368062673953706e-9
9.452205512382145e-9
8.846986490827312e-9
6.879108767013514e-9
5.972774651239525e-9
3.0903549431615818e-9
1.9683396181329287e-9
6.760047583041156e-9
1.3473671303772157e-8
2.171068549419574e-8
2.16673499772229e-8
1.5046745930327187e-8
8.0452016308825e-9
8.677416452957982e-10
8.148414999967328e-9
1.5834106979592895e-7
2.560898633547351e-7
3.3975023689136095e-7
3.8260051273506366e-7
3.1704853977572033e-7
2.5887956139932367e-7
1.9700009816230752e-7
1.4229471575103766e-7
9.928112488644755e-8
6.50705655194378e-8
4.140992760728374e-8
9.330657355710907e-8
1.2298696233015156e-7
8.069417693400033e-8
2.3838022333309038e-8
3.4832825213456523e-8
2.9264286663376274e-8
2.3149652347188764e-8
2.155563757218967e-8
1.5318395428077143e-8
2.819803052878171e-9
1.960572255978891e-8
3.3304610393107184e-8
3.761685762250903e-8
3.5639467311791986e-8
3.056275491964798e-8
2.2924605299119913e-8
1.1300437201458312e-8
1.2859258258489851e-8
9.161070620011295e-8
7.062547176558782e-8
3.410352410771042e-7
1.3632769498604538e-7
1.1566582372054528e-6
5.395834179598667e-7
3.2052353935650244e-7
1.9324901346510612e-7
1.0938042683940383e-7
