# Supplementary material for: Observability and Controllability of Nonlinear Networks: The Role of Symmetry
Source: Phys Rev X. Author manuscript; Available in PMC 2018 Nov 13. (PMC6234006; doi:10.1103/PhysRevX.5.011005)
Supplement: Code Archive [file NIHMS982008-supplement-Code_Archive.zip › MathematicaData/FNCtrlbDELTAHetN1M1ChaosK18IC1]

1.5445429836696286e-9
4.662765231150745e-10
7.460679768796399e-11
2.817587765729191e-13
0.
1.0542200513965355e-13
1.5046657783544032e-13
1.4146494253932539e-13
1.520548074926731e-13
1.8469065180990747e-13
3.2031442231862695e-13
5.360264943424585e-13
4.886373805963279e-14
0.
0.
0.
0.
7.751899104555037e-14
8.940923793830506e-14
6.73396849707259e-14
7.052116136894131e-14
8.430460649071644e-14
1.0620364845323678e-13
1.3654921636705927e-13
1.7870824194050724e-13
2.4466935071261755e-13
3.718282089962949e-13
3.966746684302102e-13
1.5442761761787552e-13
6.384068805057335e-14
3.100932356259028e-14
2.860422768699441e-13
2.457605168289004e-13
2.527051388384035e-13
2.7275159437670254e-13
2.9825969986749243e-13
3.2722373400235057e-13
3.5917006698703564e-13
3.9407474241687174e-13
4.3205560038067334e-13
4.73281839956665e-13
5.17945692805855e-13
7.566341559528894e-13
6.76513858906914e-13
4.3161898741119244e-13
2.3727569497727644e-13
1.5333614076344075e-13
1.3318007457742083e-13
1.3698253124376968e-13
1.4900901025752772e-13
1.643651872814164e-13
1.8170155271219528e-13
2.0068704434176906e-13
2.2128979390111785e-13
2.4353075899365445e-13
2.6744289822412863e-13
2.930490688322353e-13
3.203574300940479e-13
3.4936644156471324e-13
3.8004661396137636e-13
4.123611935210346e-13
4.4624225060499705e-13
1.1222419897331477e-11
5.393803402789657e-12
3.3986478361052643e-12
2.6483758102606553e-12
2.3569167302225435e-12
2.26630965175309e-12
2.2765015006009393e-12
2.3427281828795006e-12
2.4426515988472325e-12
2.5641737316116487e-12
2.7003030899969407e-12
2.829567468795585e-12
2.6106245694623888e-12
2.5224562975551352e-12
2.6879624902683607e-12
3.0629289197960565e-12
3.5766334813836196e-12
4.16942973098084e-12
4.7878354455517495e-12
5.3711821798613435e-12
5.839726066841846e-12
6.0862564113683e-12
5.972726260849007e-12
5.334953090335322e-12
4.000207281143593e-12
1.8246603832439593e-12
1.2334650516345575e-12
4.953847664633068e-12
8.500601992252377e-12
1.0162513974213573e-11
8.87234900038693e-12
2.9646580643621466e-10
8.542992360929554e-11
2.9683601591458015e-11
9.120230109734638e-12
4.37922261910901e-12
2.9343013769773225e-12
2.402830134339069e-12
2.20707756793265e-12
2.1624667367949694e-12
2.1962617556073733e-12
2.275077400830879e-12
2.3942820080517495e-12
2.2046108574577375e-12
2.112351918269196e-12
2.2136102828379007e-12
2.460361690050762e-12
2.785904167582039e-12
3.138910077523365e-12
3.481012850369307e-12
3.779162914205436e-12
4.001627359188031e-12
4.11876977697837e-12
4.108639155534868e-12
3.9675269809715316e-12
3.7263461607205535e-12
3.4748260396396676e-12
3.3983982277884658e-12
3.836987168980751e-12
5.3579618819253655e-12
8.640194835490723e-12
1.8237444232537933e-10
5.607463465087292e-11
1.6727397306254416e-11
6.805883842677981e-12
3.947696440235136e-12
2.9272237188421346e-12
2.5233484385965883e-12
2.3763375522231676e-12
2.3547927105043014e-12
2.4019465383650527e-12
2.4899877692727597e-12
2.603954067527898e-12
2.7434087195521388e-12
2.6047164067332774e-12
2.626724627847834e-12
2.91247454420442e-12
3.417944218245691e-12
4.080618672474578e-12
4.850998804576849e-12
5.6856901145585826e-12
6.532830638508469e-12
7.318183190609306e-12
7.933305805222656e-12
8.227240962902037e-12
8.00570574874428e-12
7.045189008217638e-12
5.133277967230738e-12
2.1546208123008373e-12
1.730208386349812e-12
5.704580719164002e-12
7.877387678465431e-12
2.905468597461179e-10
8.073271631534575e-11
4.111921264554542e-11
1.1527267355010893e-11
4.975235773278686e-12
3.1139819716029554e-12
2.4504903139800363e-12
2.2008006748323364e-12
2.1296608290257072e-12
2.1485043470031243e-12
2.217982453755414e-12
2.3378049722960157e-12
2.1628242162638684e-12
2.0860096664322536e-12
2.1977325714504097e-12
2.4496025923356262e-12
2.7765547970439766e-12
3.129556696012848e-12
3.473018993498182e-12
3.777433302915067e-12
4.015713511225713e-12
4.1643096486076966e-12
4.2090011544828385e-12
4.155585142936011e-12
4.0464290163940695e-12
3.9853892362728875e-12
4.1772113073006756e-12
4.993918509258671e-12
7.0697786064548984e-12
1.121775952978797e-11
1.6934377214098873e-11
1.5707807912586396e-10
4.932689170257921e-11
1.468397050894157e-11
6.161111020543364e-12
3.680636233829598e-12
2.786865558738157e-12
2.435308337012534e-12
2.313351634681401e-12
2.305003293954888e-12
2.359505189297822e-12
2.4517444687975033e-12
2.580459757792821e-12
2.425198840385211e-12
2.4045209095860706e-12
2.613351695153673e-12
3.002657911261219e-12
3.505008578974218e-12
4.066186297953944e-12
4.64002981941937e-12
5.177500760794813e-12
5.618709801081191e-12
5.889819991049718e-12
5.906149711486829e-12
5.583808347702468e-12
4.863217901077931e-12
3.7489146313267825e-12
2.373337883297501e-12
1.0967272561900524e-12
6.078708634145202e-13
1.6716761269893681e-12
4.05868911843566e-12
2.850761458363151e-10
7.986655581604813e-11
2.289524583740692e-11
7.74284041385254e-12
4.018305043232029e-12
2.8151678422030892e-12
2.3614808987598e-12
2.19703952377131e-12
2.1672234526989075e-12
2.208896879774333e-12
2.292333014836822e-12
2.4175038438438496e-12
2.2517920530005157e-12
2.195872725624879e-12
2.3411561904676558e-12
2.6385755050975034e-12
3.0215809514602927e-12
3.438472428656253e-12
3.84910228595593e-12
4.2166091329994715e-12
4.502853328753079e-12
4.668969474944517e-12
4.681329862576802e-12
4.523726140480095e-12
4.216991786339573e-12
3.848426217544612e-12
3.6152270878642992e-12
3.884727545456033e-12
5.228984959837724e-12
8.155936053943854e-12
2.118902517110788e-10
6.392576394706061e-11
1.848026496565956e-11
7.149585830110578e-12
4.012569533290192e-12
2.9206248884939065e-12
2.4928404768177585e-12
2.335747340038543e-12
2.308983534526518e-12
2.3529114223703172e-12
2.4386598254490136e-12
2.5508340090625785e-12
2.6901500854054768e-12
2.5528122254689464e-12
2.5694999540730715e-12
2.840076448903176e-12
3.319055338473684e-12
3.942514073300108e-12
4.6592730605186205e-12
5.424309494567668e-12
6.185069441043965e-12
6.869166500293218e-12
7.375126446404948e-12
7.567849224639121e-12
7.282622409334321e-12
6.344104255487612e-12
4.609748153771707e-12
2.0537305250000665e-12
1.068919295382495e-12
3.9136528280080266e-12
4.892932613187097e-12
2.7302127360853347e-10
9.737470795070495e-11
3.61614098524224e-11
1.056297421624591e-11
4.771071214195704e-12
3.0665563839581973e-12
2.4479029433721396e-12
2.2149564204333087e-12
2.151512559569631e-12
2.174546918485287e-12
2.2466548789211607e-12
2.3674323076669217e-12
2.195394342206472e-12
2.1261187400418868e-12
2.249960713462923e-12
2.5180453119789343e-12
2.8646531729679078e-12
3.2397376581591152e-12
3.6060770693906013e-12
3.9316333505098686e-12
4.185646521931447e-12
4.339638572735951e-12
4.373401133143211e-12
4.286293252836237e-12
4.114976169596765e-12
3.959890942831024e-12
4.025879445572093e-12
4.685304810821236e-12
6.546021595810948e-12
1.0275684800198686e-11
1.527929086320584e-11
1.650802725512731e-10
5.245911706508878e-11
1.5350187442813536e-11
6.296489111932998e-12
3.708746250400274e-12
2.7863512508495553e-12
2.424877090130485e-12
2.298645845779429e-12
2.288075869349246e-12
2.3412183808812346e-12
2.432508244916784e-12
2.5608126757790856e-12
2.4044509409254608e-12
2.3796744340368075e-12
2.580805875027274e-12
2.958638907188941e-12
3.4456525767932515e-12
3.987680682990827e-12
4.539014256280514e-12
5.051806064003998e-12
5.468653989162715e-12
5.720144226147099e-12
5.728601702961681e-12
5.42015549862896e-12
4.748103590309311e-12
3.731506763809516e-12
2.5157413613161647e-12
1.4640033707856977e-12
1.2369263016389973e-12
2.519221980557597e-12
5.009743821406687e-12
2.6915076852299236e-10
7.752989864296772e-11
2.1939593367041953e-11
7.566880327181008e-12
3.9808166769947486e-12
2.8099632848286345e-12
2.3664513276509223e-12
2.206101886498227e-12
2.178300065424317e-12
2.2211517915304697e-12
2.3053853207794037e-12
2.4308261495390745e-12
2.2659495896223215e-12
2.212831629287093e-12
2.363068908714841e-12
2.667483526220828e-12
3.059319993147434e-12
3.4865310365256663e-12
3.90831247860145e-12
4.286705412647802e-12
4.581812097434172e-12
4.752207560527293e-12
4.760839901078201e-12
4.587362132212016e-12
4.2482136412351944e-12
3.826791433608982e-12
3.517841920114451e-12
3.6881509296898e-12
4.907179349876524e-12
7.665988251153835e-12
2.1871702687466365e-10
6.573488166386464e-11
1.8913165440934908e-11
7.239137203834897e-12
4.033562937481439e-12
2.923852339722549e-12
2.4900558739533173e-12
2.330432100384987e-12
2.3023931457631365e-12
2.3455727432527217e-12
2.4308237250275874e-12
2.54263381011758e-12
2.681677359296367e-12
2.5435859258472104e-12
2.558032964534935e-12
2.8245284930707292e-12
3.2973289878240907e-12
3.9121978846531556e-12
4.617611533481165e-12
5.368248909514684e-12
6.111491539161156e-12
6.775436493729215e-12
7.260136035977589e-12
7.433735772923251e-12
7.137294690587405e-12
6.204509020934913e-12
4.505329721792553e-12
2.029049379226801e-12
9.552828744550315e-13
3.6051465416487945e-12
4.395377272458959e-12
2.676780935792621e-10
9.86193625152403e-11
3.525705881158979e-11
1.0391813982133013e-11
4.7350479115259925e-12
3.0588707561230234e-12
2.4484236672047156e-12
2.2185676574774694e-12
2.1565617026224982e-12
2.1803907540122725e-12
2.2530074139908497e-12
2.373925003275977e-12
2.202252145120965e-12
2.13424497623212e-12
2.260335494428966e-12
2.5315578091609184e-12
2.8820542484368523e-12
3.261564051771414e-12
3.6325231607680427e-12
3.962355719261614e-12
4.219507121481762e-12
4.3744248640498915e-12
4.4055463487055385e-12
4.310734370741449e-12
4.1252126893640296e-12
3.9483636911641816e-12
3.984587995743465e-12
4.605817121138934e-12
6.4145681214069455e-12
1.0053451489281858e-11
1.4920178846580455e-11
1.66656719166406e-10
5.3127778499067757e-11
1.5494792772531707e-11
6.325906142492791e-12
3.715058219448244e-12
2.7865348576408768e-12
2.422945204907685e-12
2.2958068653935904e-12
2.2847685396230707e-12
2.3376268846498796e-12
2.428720166965434e-12
2.556928319333017e-12
2.400285378290301e-12
2.3746098255272925e-12
2.5741209671133984e-12
2.9495866770128498e-12
3.4334669342802824e-12
3.971611083132596e-12
4.518413820806788e-12
5.026272653911598e-12
5.438300900105874e-12
5.685978600976959e-12
5.693029290317957e-12
5.387542098416455e-12
4.725307267641414e-12
3.728141838710485e-12
2.543792137333694e-12
1.535833482759114e-12
1.3594482262755668e-12
2.684700340794754e-12
5.19764221452224e-12
2.538105313753951e-10
7.702984287458401e-11
2.1754362101931092e-11
7.532681054462168e-12
3.9735614082831785e-12
2.8090342298295447e-12
2.367525628423213e-12
2.20798520620291e-12
2.180582662600343e-12
2.2236692646415257e-12
2.308062405906642e-12
2.4335550470165392e-12
2.2688369823836146e-12
2.216274222484778e-12
2.367510856181822e-12
2.673342844117638e-12
3.0669822036276547e-12
3.4963035336308085e-12
3.920379237753564e-12
4.301022811785124e-12
4.597979154687967e-12
4.769288835383275e-12
4.777188782089355e-12
4.6004592062169884e-12
4.254604322416798e-12
3.822167357082571e-12
3.4973355414354628e-12
3.646791841592134e-12
4.839714226433565e-12
7.564648745322592e-12
2.2014570286686949e-10
6.610866839801851e-11
1.9003502081377222e-11
7.257766185930983e-12
4.037933079140554e-12
2.9245428552442483e-12
2.489505571490573e-12
2.3293605687948538e-12
2.301059401178804e-12
2.3440855327983e-12
2.429235037165172e-12
2.54097071598725e-12
2.6799581348228965e-12
2.5417105675415443e-12
2.555699193383389e-12
2.8213639482445934e-12
3.2929096228794483e-12
3.906037106472603e-12
4.609160049716457e-12
5.35689262271115e-12
6.0966205697813186e-12
6.756541255071658e-12
7.2370231654393225e-12
7.406883238206895e-12
7.10835451548783e-12
6.176942208446488e-12
4.4850941332784056e-12
2.02508085843863e-12
9.313675411768298e-13
3.542395134875245e-12
4.295577189349105e-12
2.6649644970648625e-10
9.881125380370285e-11
3.50770941014413e-11
1.0357819805907595e-11
4.7278736909827465e-12
3.0573482450251055e-12
2.448541857297234e-12
2.2193070439199863e-12
2.157589517059052e-12
2.1815788040238276e-12
2.254298019691163e-12
2.3752438661566057e-12
2.2036448590516897e-12
2.135896962928747e-12
2.2624424174791547e-12
2.5343032005862397e-12
2.8855926244618188e-12
3.26600900701672e-12
3.637914216598996e-12
3.968624118291312e-12
4.226421438296474e-12
4.381534754943361e-12
4.412127368750258e-12
4.315746773200942e-12
4.127309707425025e-12
3.945984369731541e-12
3.9760685864590154e-12
4.589397763176229e-12
6.387446569034673e-12
1.000794225956463e-11
1.484743843227582e-11
1.6697380912108222e-10
5.3264825146750124e-11
1.5524516853835675e-11
6.331942215036902e-12
3.716354347204333e-12
2.7865762173906915e-12
2.422554499951984e-12
2.2952301988205893e-12
2.284096197851056e-12
2.336896381059619e-12
2.4279497706674964e-12
2.55613801943306e-12
2.3994374050792935e-12
2.3735796372950012e-12
2.572762218483228e-12
2.94774620413238e-12
3.430989916286236e-12
3.96834965118224e-12
4.514236033645228e-12
5.0210998040462e-12
5.432156654647841e-12
5.67907168255792e-12
5.685846996925081e-12
5.380974415218311e-12
4.720744156811602e-12
3.7275235289611126e-12
2.5495365385581127e-12
1.5504185702274368e-12
1.384265707023322e-12
2.7182376851814723e-12
5.23582155272807e-12
2.494354681301481e-10
7.692739747669733e-11
2.1717074210395658e-11
7.52578869506973e-12
3.972098593206305e-12
2.8088482608972648e-12
2.3677453130447558e-12
2.2083683560317878e-12
2.181046870239196e-12
2.224180879193726e-12
2.3086060130359782e-12
2.434109468960892e-12
2.2694232078975405e-12
2.216974163366986e-12
2.368412698210573e-12
2.674533510591069e-12
3.0685401185835845e-12
3.4982906026957275e-12
3.9228391216536976e-12
4.303940299360818e-12
4.6012729191820675e-12
4.7727674963377086e-12
4.7805229830151305e-12
4.603135973755255e-12
4.2559129424599404e-12
3.8212317278167645e-12
3.4931633856794704e-12
3.6383567207120795e-12
4.825954895392677e-12
7.54403525629018e-12
2.2043775234616204e-10
6.618484413215637e-11
1.9021951466603718e-11
7.261567834124825e-12
4.0388239816694735e-12
2.924683815226325e-12
2.4893939806427075e-12
2.329142793260435e-12
2.3007883346134848e-12
2.3437836008286427e-12
2.428911771301681e-12
2.5406326457992866e-12
2.6796092682605307e-12
2.541329762841301e-12
2.555224690331731e-12
2.8207199051611042e-12
3.29201047378521e-12
3.9047878158813495e-12
4.607442606587218e-12
5.354589722921034e-12
6.093604069270258e-12
6.752709826165566e-12
7.232338266788002e-12
7.401448367610678e-12
7.102498859163465e-12
6.17137370165002e-12
4.48102466934593e-12
2.0243220261658618e-12
9.26468971931112e-13
3.5296412854574562e-12
4.2753473118065836e-12
2.6625220753344834e-10
9.884789179501628e-11
3.504068998542646e-11
1.0350944901997935e-11
4.726422246050032e-12
3.05704006679786e-12
2.4485666341266795e-12
2.219456916922821e-12
2.157798354417174e-12
2.1818196472535434e-12
2.2545597816229503e-12
2.3755117806559432e-12
2.2039282863332796e-12
2.1362301799280313e-12
2.262870241656971e-12
2.534861111478324e-12
2.8863114843850556e-12
3.2669115631430473e-12
3.639008973501376e-12
3.9698970628605225e-12
4.227827759286218e-12
4.3829817104912635e-12
4.413466098021657e-12
4.316762533129955e-12
4.127738204848615e-12
3.9455004112477034e-12
3.974333488808781e-12
4.586052924267047e-12
6.381921871534978e-12
9.998684124192174e-12
1.4832672794644785e-11
1.6703807854643579e-10
5.3292714188056624e-11
1.553056914177786e-11
6.333170169405044e-12
3.7166181804886274e-12
2.786585051480121e-12
2.4224750567215153e-12
2.2951133107776353e-12
2.283959374301418e-12
2.33674774361411e-12
2.4277928786776064e-12
2.555977500718754e-12
2.399265675066458e-12
2.373370149758226e-12
2.5724868122642085e-12
2.9473717277366156e-12
3.430486240945988e-12
3.9676902167424875e-12
4.513385737878261e-12
5.020048708991078e-12
5.430913144569021e-12
5.677671737610646e-12
5.684388612377465e-12
5.379642047973636e-12
4.719818623164645e-12
3.727400901128267e-12
2.5507006969903046e-12
1.5533855717084128e-12
1.3893077203531206e-12
2.7250444020054727e-12
5.24357809467763e-12
2.4848593726440773e-10
7.690655320188889e-11
2.1709513845055493e-11
7.524391891550032e-12
3.971802194345484e-12
2.808810987371466e-12
2.367789940011624e-12
2.2084459680447347e-12
2.181140642973235e-12
2.2242845632070368e-12
2.3087158963406737e-12
2.4342215081752645e-12
2.269542136066507e-12
2.2171174445307875e-12
2.3685955226455173e-12
2.6747744331180596e-12
3.068857237731322e-12
3.4986962573874344e-12
3.923337536293598e-12
4.304529721575024e-12
4.601941802733814e-12
4.773475311226301e-12
4.781200036639686e-12
4.603680387472041e-12
4.256183183274467e-12
3.821042001666103e-12
3.4923129794176314e-12
3.6366410255155992e-12
4.823159897953135e-12
7.539846562707608e-12
2.204971535138427e-10
6.620032639413433e-11
1.902570228892493e-11
7.26234072357213e-12
4.039004785433369e-12
2.924712698310982e-12
2.489371219650884e-12
2.3290984461388297e-12
2.3007334470931916e-12
2.3437222222531562e-12
2.4288461750118737e-12
2.5405638322391895e-12
2.679537179414345e-12
2.5412516059268872e-12
2.5551278595714093e-12
2.8205904079815397e-12
3.2918265022183147e-12
3.904532020919461e-12
4.607092667621285e-12
5.354122978852727e-12
6.092991711629023e-12
6.75193073386027e-12
7.231388643741928e-12
7.400342640150874e-12
7.101313074715422e-12
6.1702452199062266e-12
4.480201887587726e-12
2.024167506336196e-12
9.25472012736306e-13
3.527047043317875e-12
4.271237257182498e-12
2.6620241918937473e-10
9.885523937713689e-11
3.5033301194294935e-11
1.0349550039104481e-11
4.726127023082108e-12
3.0569774797593407e-12
2.4485711845079583e-12
2.219487533379977e-12
2.157840545987347e-12
2.181868994738e-12
2.254613223307184e-12
2.3755658548412722e-12
2.2039857095483123e-12
2.1362994957034226e-12
2.262957013019028e-12
2.5349736380045613e-12
2.8864590172358877e-12
3.2670946343749038e-12
3.639231227889005e-12
3.970156498142663e-12
4.228114266208295e-12
4.383276991155694e-12
4.4137364980795905e-12
4.316971227056207e-12
4.1278251474363155e-12
3.94540443432722e-12
3.973980071173751e-12
4.5853741540642476e-12
6.380796467214897e-12
9.996804271461194e-12
1.48296735705444e-11
1.6705112708550894e-10
5.32983818017588e-11
1.5531798790695525e-11
6.3334202409920734e-12
3.716672122909486e-12
2.786586558444741e-12
2.422458539385394e-12
2.295089879547134e-12
2.2839319723519714e-12
2.336717531057571e-12
2.42776092109008e-12
2.5559448833938073e-12
2.3992306954221083e-12
2.3733284621587067e-12
2.5724308809174028e-12
2.947296265223337e-12
3.4303841218515177e-12
3.967554468423946e-12
4.513213251980875e-12
5.019837402911728e-12
5.43065778916038e-12
5.677385349944256e-12
5.684095142647112e-12
5.379371338672938e-12
4.719634034826058e-12
3.727376615770962e-12
2.5509357364985884e-12
1.5539837460683368e-12
1.390329534407684e-12
2.72643210600868e-12
5.2451520005938e-12
2.4829048446912444e-10
7.690231747226267e-11
2.1707979135985787e-11
7.524106959948783e-12
3.9717422495156755e-12
2.8088036287801407e-12
2.3677989204358632e-12
2.2084618182108165e-12
2.1811599445595426e-12
2.2243056342887247e-12
2.3087387613661177e-12
2.434244659962866e-12
2.269566752378115e-12
2.2171463647654393e-12
2.3686336420692704e-12
2.6748244168038997e-12
3.068920487926305e-12
3.498778262931905e-12
3.923437910694923e-12
4.304650874151387e-12
4.602077365767073e-12
4.7736187521222806e-12
4.781338043656969e-12
4.603788863330338e-12
4.256236164489311e-12
3.821004510598827e-12
3.492145136536611e-12
3.6362958774052197e-12
4.822595039789186e-12
7.53899682816166e-12
2.2050922208537248e-10
6.620347280588887e-11
1.902646454540183e-11
7.2624977424925186e-12
4.0390422703857355e-12
2.9247182899469864e-12
2.4893666745871973e-12
2.329089319540889e-12
2.300722044619427e-12
2.3437101822355326e-12
2.4288327250023517e-12
2.5405498859557867e-12
2.679523414728288e-12
2.541235695817391e-12
2.5551088903728263e-12
2.820563313999944e-12
3.2917921265303593e-12
3.90448015047868e-12
4.6070224707413245e-12
5.3540269684576446e-12
6.09286558288533e-12
6.75177231200334e-12
7.231196110269974e-12
7.400120406500798e-12
7.101070298436976e-12
6.170019349213755e-12
4.4800349719243844e-12
2.0241340725999634e-12
9.25270267870128e-13
3.5265213938844827e-12
4.2704076626718646e-12
2.6619229835320665e-10
9.885672641184966e-11
3.5031800927080035e-11
1.0349266813940916e-11
4.7260671409525374e-12
3.056965058770052e-12
2.4485731599154125e-12
2.2194939023459825e-12
2.1578493806195995e-12
2.181878569204145e-12
2.2546241388347366e-12
2.375577096236245e-12
2.2039978400142085e-12
2.1363126666190175e-12
2.262974500918755e-12
2.5349966654385564e-12
2.8864867727139877e-12
3.267131322163811e-12
3.639276773151069e-12
3.9702085942316975e-12
4.228172371701057e-12
4.383336189776909e-12
4.413793688749659e-12
4.317013971378269e-12
4.127842984511323e-12
3.945383115446921e-12
3.973908290719263e-12
4.585237249728515e-12
6.380571310308663e-12
9.996423634786279e-12
1.482906798778322e-11
1.670537774543996e-10
5.329953298879575e-11
1.5532048978174488e-11
6.333470621826462e-12
3.7166826141340704e-12
2.7865866775278703e-12
2.4224553049040157e-12
2.295084607477767e-12
2.2839259908018526e-12
2.3367120139927363e-12
2.4277544702539795e-12
2.5559379177149243e-12
2.3992238476495075e-12
2.373319718594402e-12
2.5724186942567203e-12
2.9472808308169296e-12
3.4303625559851366e-12
3.967525101426458e-12
4.51317859616339e-12
5.019791207783853e-12
5.430605185005819e-12
5.6773285013652026e-12
5.6840350176130845e-12
5.379318614260964e-12
4.719593383283801e-12
3.727370638173487e-12
2.5509855850055174e-12
1.5541055382519782e-12
1.3905395010303178e-12
2.7267090614711566e-12
5.245471100646026e-12
2.482506745650451e-10
7.69014570636492e-11
2.1707667136339565e-11
7.524049687561097e-12
3.971730067066873e-12
2.8088017658388323e-12
2.3678005407714876e-12
2.2084651429282627e-12
2.181163966123997e-12
2.224309922424117e-12
2.308743462573762e-12
2.434249433158972e-12
2.2695707362428353e-12
2.217151191259295e-12
2.368640549187247e-12
2.674834832896284e-12
3.068934331293182e-12
3.4987929485919843e-12
3.923456439393543e-12
4.304674620541513e-12
4.602105534444912e-12
4.773647651003644e-12
4.7813663229185524e-12
4.603814214046251e-12
4.2562486091268404e-12
3.820996475863244e-12
3.4921063388945644e-12
3.636226294106333e-12
4.822476733935379e-12
7.538825948568872e-12
2.2051167337396817e-10
6.620411268745778e-11
1.9026618930808498e-11
7.262529564628694e-12
4.039049258080806e-12
2.9247197167718126e-12
2.489365843030596e-12
2.329087662544843e-12
2.3007196825634157e-12
2.3437071157159024e-12
2.4288304343433783e-12
2.540546936669562e-12
2.6795205426652326e-12
2.5412325194761015e-12
2.5551039564535688e-12
2.8205574237274347e-12
3.291784329125625e-12
3.904470359329495e-12
4.607007393723065e-12
5.354007576539493e-12
6.0928411403520864e-12
6.7517397413890065e-12
7.231156248781222e-12
7.40007084206307e-12
7.101019691717512e-12
6.169972707774264e-12
4.479998567087153e-12
2.024129584295958e-12
9.25229555606416e-13
3.5264116049734887e-12
4.27023153037751e-12
2.661902421748037e-10
9.885702894240374e-11
3.50314959263861e-11
1.0349209754419176e-11
4.726055035529227e-12
3.056962037488502e-12
2.4485722999880386e-12
2.2194951222445794e-12
2.1578511409060587e-12
2.18188092062882e-12
2.254625859967202e-12
2.3755798209430407e-12
2.2040001108834164e-12
2.1363144341194844e-12
2.2629782912691078e-12
2.535002061449832e-12
2.8864938192987565e-12
3.267139894522276e-12
3.639286597147248e-12
3.9702205149292504e-12
4.22818461091854e-12
4.383350847740381e-12
4.413807140692443e-12
4.317023525039741e-12
4.127846547655545e-12
3.945379111753015e-12
3.9738939425336465e-12
4.585204139075254e-12
6.380525539362723e-12
9.996344979397551e-12
1.4828941058279958e-11
1.670543158715831e-10
5.329976571891211e-11
1.553209907300082e-11
6.333481694088299e-12
3.716685465341739e-12
2.7865867204424774e-12
2.422454607593048e-12
2.2950834409833843e-12
2.283924687422674e-12
2.3367105506019487e-12
2.4277533998564393e-12
2.555936680628766e-12
2.39922203523406e-12
2.3733171751268545e-12
2.5724173539563735e-12
2.9472779452901014e-12
3.4303609303273938e-12
3.967522850437581e-12
4.513172451291282e-12
5.019782696832332e-12
5.4305945249660484e-12
5.677317415592252e-12
5.68402158180967e-12
5.379308133272941e-12
4.7195889269215425e-12
3.727369839394392e-12
2.5509957984028297e-12
1.554129832765004e-12
1.3905815405719553e-12
2.7267690576879317e-12
5.245535211939606e-12
2.4824258599479584e-10
7.690128191094901e-11
2.1707603856456545e-11
7.52403812210246e-12
3.971727450684526e-12
2.808801217735184e-12
2.367801212839629e-12
2.208465588751636e-12
2.1811641121561097e-12
2.2243112958146133e-12
2.3087441431524697e-12
2.4342501157284727e-12
2.269572495922009e-12
2.2171517596101592e-12
2.3686406268155175e-12
2.6748368841525808e-12
3.068934552624312e-12
3.498798832702843e-12
3.923461721611984e-12
4.304679968797506e-12
4.602110414771617e-12
4.773655826713812e-12
4.7813758483248724e-12
4.603815241420401e-12
4.256251621969633e-12
3.820995573986145e-12
3.4920981437661134e-12
3.636210093321617e-12
4.8224548491063496e-12
7.538790609485297e-12
2.2051217167593944e-10
6.620424173241274e-11
1.9026651211850868e-11
7.262535957836482e-12
4.039051190769509e-12
2.9247197932885093e-12
2.4893656813247084e-12
2.3290872987092725e-12
2.3007193639894816e-12
2.343707039948803e-12
2.4288297227262914e-12
2.540546415917282e-12
2.6795198152183564e-12
2.54123174656764e-12
2.5551038895418963e-12
2.8205571745981544e-12
3.291782282019487e-12
3.904468680119918e-12
4.607004713369019e-12
5.354003780951503e-12
6.092837547377797e-12
6.751734707541369e-12
7.231147198154012e-12
7.40006324622171e-12
7.101010235200237e-12
6.169960308658303e-12
4.479994011644548e-12
2.0241282878103313e-12
9.252222972636103e-13
3.5263938567278813e-12
4.270202036107197e-12
2.661898247866451e-10
9.88570897358061e-11
3.5031434755300286e-11
1.0349197579136806e-11
4.726052769620205e-12
3.0569619024635113e-12
2.4485728277514874e-12
2.219495739305081e-12
2.15785175081889e-12
2.1818814568647033e-12
2.2546267366395813e-12
2.3755795106949453e-12
2.2040004631297645e-12
2.1363157268349955e-12
2.2629787759518605e-12
2.535003512496053e-12
2.8864950710170788e-12
3.2671405010055677e-12
3.639287942763101e-12
3.970224025285153e-12
4.228186563337524e-12
4.383353461711396e-12
4.413807109845537e-12
4.3170231678719035e-12
4.12784576234052e-12
3.9453784576158465e-12
3.973891211636248e-12
4.585200948100016e-12
6.38051452876003e-12
9.996331120131492e-12
1.4828916723581256e-11
1.6705442660240058e-10
5.3299814386437846e-11
1.5532109736517365e-11
6.333483699803182e-12
3.716685360757085e-12
2.786586895875036e-12
2.4224540692165943e-12
2.2950834205480464e-12
2.2839246946540304e-12
2.3367104342922193e-12
2.4277529031001886e-12
2.55593613109225e-12
2.39922166550572e-12
2.373317045846804e-12
2.5724162890697165e-12
2.9472771320818255e-12
3.4303605078670553e-12
3.967520076195727e-12
4.513168670276142e-12
5.019780874244559e-12
5.430593645709121e-12
5.677315475577223e-12
5.684019409944778e-12
5.3793050725647015e-12
4.719586573551266e-12
3.727372906285737e-12
2.551000845969081e-12
1.5541362106123998e-12
1.3905885598231783e-12
2.7267817925296503e-12
5.2455481329200194e-12
2.482409405486223e-10
7.690124712782307e-11
2.170759070760843e-11
7.524035740661178e-12
3.971726963879584e-12
2.8088020861947937e-12
2.3678012062222836e-12
2.208465949596552e-12
2.181164765932672e-12
2.2243109726839553e-12
2.308744462667164e-12
2.434250300666043e-12
2.269572366793267e-12
2.2171525591289033e-12
2.3686423491818772e-12
2.6748364114752083e-12
3.068937885855816e-12
3.498798181554482e-12
3.923462591032301e-12
4.3046785353592135e-12
4.602110616670608e-12
4.773656153294952e-12
4.781373708714929e-12
4.603820325493271e-12
4.256250333611922e-12
3.8209929940854995e-12
3.4920982876717125e-12
3.6362107686755705e-12
4.822450840103738e-12
7.538781577901473e-12
2.2051227302627848e-10
6.620426797014017e-11
1.902665694630599e-11
7.262537400523282e-12
4.039050975735009e-12
2.9247200157885035e-12
2.4893657142340548e-12
2.329087370018463e-12
2.3007191880608735e-12
2.343706613298007e-12
2.4288294681958033e-12
2.540546268991238e-12
2.679519998577942e-12
2.5412308279410327e-12
2.5551044159946576e-12
2.8205572452656046e-12
3.2917829978518403e-12
3.904468040179631e-12
4.607005369470087e-12
5.3540022114027175e-12
6.0928361142798765e-12
6.751733621313922e-12
7.231145952858244e-12
7.40006182858431e-12
7.10100895586457e-12
6.169959569291651e-12
4.479993054534877e-12
2.024125914819839e-12
9.252162641699186e-13
3.526387781215246e-12
4.270193507373168e-12
2.6618973998890644e-10
9.885710216049209e-11
3.50314215390724e-11
1.0349194955305553e-11
4.726051929073414e-12
3.0569616775632874e-12
2.4485727819145452e-12
2.2194957684876377e-12
2.1578514120040092e-12
2.1818815019614957e-12
2.254626624414115e-12
2.3755797562458232e-12
2.204000022073244e-12
2.1363174431502745e-12
2.2629789409079077e-12
2.535003320010734e-12
2.8864952250094253e-12
3.2671405169461273e-12
3.639286808813319e-12
3.970220659905012e-12
4.228188009615316e-12
4.383351629891158e-12
4.413809385076366e-12
4.3170257153906854e-12
4.1278457422004486e-12
3.9453779281918564e-12
3.97389137068715e-12
4.585201088607313e-12
6.380513471222219e-12
9.996325738187575e-12
1.4828914222780395e-11
1.6705444791198888e-10
5.3299824251294305e-11
1.553211193104618e-11
6.333483683905799e-12
3.716684917119031e-12
2.7865870160180626e-12
2.422454600770468e-12
2.295083154011693e-12
2.283924382921167e-12
2.3367101985808034e-12
2.427753127426521e-12
2.55593589548578e-12
2.399221730000898e-12
2.3733178409365103e-12
2.572416536430308e-12
2.947276948670643e-12
3.430358509656472e-12
3.967520582269127e-12
4.513171260924947e-12
5.019780082901311e-12
5.430593668568031e-12
5.677315234295196e-12
5.684019902243435e-12
5.379302619983588e-12
4.719585203276624e-12
3.727371405806223e-12
2.5510010965691967e-12
1.5541360386243323e-12
1.3905927925794114e-12
2.726782710617911e-12
5.245550649447649e-12
2.482406083926359e-10
7.690124010366988e-11
2.1707587640914484e-11
7.52403506955133e-12
3.97172690726847e-12
2.8088018656440014e-12
2.3678009890204e-12
2.208465553016379e-12
2.181164314470881e-12
2.224311294508173e-12
2.3087445073376683e-12
2.4342500253950854e-12
2.269572348587268e-12
2.217151061545189e-12
2.3686424181906646e-12
2.674837217975372e-12
3.0689366138105507e-12
3.4987973510534776e-12
3.9234622111417355e-12
4.304678323470606e-12
4.602111855117896e-12
4.773658718978374e-12
4.781373414240974e-12
4.603820011785096e-12
4.256251072832259e-12
3.82099443781138e-12
3.4920994083430597e-12
3.636204878541525e-12
4.822448542191896e-12
7.538780661075353e-12
2.2051229361948923e-10
6.620427453182421e-11
1.9026658470908912e-11
7.2625380849646466e-12
4.039051383802604e-12
2.924720029302571e-12
2.4893656808873646e-12
2.3290871717151383e-12
2.3007193044311903e-12
2.3437064888874233e-12
2.428829393672379e-12
2.540546188513548e-12
2.6795191617169728e-12
2.5412314438424563e-12
2.555103713483971e-12
2.820556525906285e-12
3.291781423967722e-12
3.904467137171467e-12
4.60700480410039e-12
5.354003323079987e-12
6.092835164858739e-12
6.7517329773265e-12
7.231145751324967e-12
7.400059696112988e-12
7.1010097542977806e-12
6.169959172759386e-12
4.479991088697394e-12
2.024128240352261e-12
9.252196613256174e-13
3.5263859026333856e-12
4.270191789957972e-12
2.66189722695922e-10
9.88571055062189e-11
3.5031419258264825e-11
1.0349195009683113e-11
4.726052377910973e-12
3.056961611831006e-12
2.4485727169541772e-12
2.2194957324681468e-12
2.157851562897508e-12
2.181881035802406e-12
2.2546263148104693e-12
2.3755798874445856e-12
2.204000619858262e-12
2.136316522009608e-12
2.2629803482379057e-12
2.535004006833537e-12
2.8864945772772157e-12
3.2671418956608492e-12
3.639287295003569e-12
3.970224743424729e-12
4.228187731948835e-12
4.383351928034556e-12
4.413807143036265e-12
4.317023864170583e-12
4.127847609141667e-12
3.945377533502899e-12
3.9738907111524026e-12
4.585201563544303e-12
6.380511360588414e-12
9.996324543925015e-12
1.482891235204389e-11
1.670544517829462e-10
5.329982557612388e-11
1.5532112324597752e-11
6.333484029589652e-12
3.716685841540322e-12
2.786586410432978e-12
2.4224549385031383e-12
2.29508342187017e-12
2.2839241529007085e-12
2.336709986559619e-12
2.427753028946793e-12
2.555936378729972e-12
2.399221197959087e-12
2.373317393677825e-12
2.572417319578342e-12
2.947277655001249e-12
3.4303594940381657e-12
3.967521056268454e-12
4.513170562772496e-12
5.019781177424637e-12
5.430594115580012e-12
5.677312498578656e-12
5.684019574712669e-12
5.379301829413995e-12
4.7195867222006364e-12
3.7273689996606834e-12
2.5509993138328856e-12
1.554135394907391e-12
1.390592761665144e-12
2.726781208954123e-12
5.245553812458683e-12
2.4824053888747236e-10
7.690123998767452e-11
2.170758745211415e-11
7.524035801945697e-12
3.9717262578170175e-12
2.8088014812609797e-12
2.367800824023915e-12
2.2084659726448022e-12
2.1811645185670295e-12
2.2243112699951915e-12
2.3087443326918727e-12
2.4342498127682092e-12
2.2695732123590067e-12
2.217151987682081e-12
2.368642134430318e-12
2.674837607276966e-12
3.0689373815072422e-12
3.498798469238878e-12
3.9234630383174916e-12
4.304680264265016e-12
4.602110792227155e-12
4.773656180326398e-12
4.78137350608551e-12
4.603818940814365e-12
4.256250484883749e-12
3.820993984161257e-12
3.492098045743044e-12
3.6362039409341365e-12
4.822449985262759e-12
7.538780813541828e-12
2.2051229772256772e-10
6.620427405668431e-11
1.9026659008078516e-11
7.262537851123035e-12
4.039051495838913e-12
2.9247205478842917e-12
2.489365965673578e-12
2.3290875067912703e-12
2.3007193660086178e-12
2.3437067661240847e-12
2.4288294688105528e-12
2.5405463242794934e-12
2.6795197262402048e-12
2.5412316904983357e-12
2.5551032187761147e-12
2.8205568144443006e-12
3.2917804598233552e-12
3.904467491899508e-12
4.607004527777386e-12
5.354002866595828e-12
6.0928347119651335e-12
6.751733503401362e-12
7.2311460892085756e-12
7.40006063237766e-12
7.1010095098243615e-12
6.169958450734025e-12
4.479992092027061e-12
2.0241284624270955e-12
9.252210523721379e-13
3.526385050450135e-12
4.270189158997202e-12
2.6618971901839566e-10
9.885710564379135e-11
3.503141838597966e-11
1.0349194747556861e-11
4.726052219425177e-12
3.0569616821846744e-12
2.4485723849262527e-12
2.219495584325359e-12
2.157851890782892e-12
2.181881456070902e-12
2.2546262211016653e-12
2.3755800858658004e-12
2.204000147022683e-12
2.1363159539189564e-12
2.262979673944295e-12
2.5350027603155436e-12
2.8864941446741012e-12
3.2671423696262974e-12
3.639288047278386e-12
3.970220862221828e-12
4.228187132722174e-12
4.383351003566905e-12
4.4138083857127156e-12
4.317020065660044e-12
4.1278464882118665e-12
3.945375986663275e-12
3.97389093800305e-12
4.585201074156965e-12
6.38050984110011e-12
9.996323924809013e-12
1.4828910353863953e-11
1.6705445273729226e-10
5.32998259649189e-11
1.5532112108947556e-11
6.333484109050417e-12
3.716685421076361e-12
2.786587166028829e-12
2.42245442840612e-12
2.2950831202525517e-12
2.283924614596412e-12
2.3367099571848997e-12
2.4277529222990123e-12
2.5559365289977547e-12
2.399221936934006e-12
2.373317248831451e-12
2.5724166595078124e-12
2.947277394031359e-12
3.43035905780004e-12
3.96751953767631e-12
4.513171475692613e-12
5.0197820674115915e-12
5.430592924106919e-12
5.677314215585761e-12
5.684020134603757e-12
5.379303991392027e-12
4.719584739466117e-12
3.727369090177166e-12
2.550997384063101e-12
1.5541361604336207e-12
1.3905897068637144e-12
2.726786289954916e-12
5.245551289344347e-12
2.482405274887853e-10
7.69012390305404e-11
2.170758760844913e-11
7.524035297866591e-12
3.971726323798067e-12
2.808801383684091e-12
2.3678014193117573e-12
2.2084657324219994e-12
2.181164515743144e-12
2.224311145799598e-12
2.3087443012341888e-12
2.434250026758413e-12
2.2695719050828684e-12
2.21715224654116e-12
2.3686423315489642e-12
2.6748384767536906e-12
3.0689382258591804e-12
3.4987954525863464e-12
3.923462012335499e-12
4.3046806748709814e-12
4.602112503078821e-12
4.773656065322495e-12
4.781372464559087e-12
4.6038200945341825e-12
4.256252465162384e-12
3.820994736325721e-12
3.4920947085370248e-12
3.6362090194820596e-12
4.822446987736757e-12
7.5387824384e-12
2.2051229824409174e-10
6.620427515355402e-11
1.9026658324531587e-11
7.262537949140757e-12
4.03905156001874e-12
2.924720234457128e-12
2.4893654712664344e-12
2.32908740218229e-12
2.3007190333194265e-12
2.343706514935654e-12
2.428829496664901e-12
2.540546067184476e-12
2.6795195460129915e-12
2.5412315541701722e-12
2.5551035448884583e-12
2.820556143716735e-12
3.2917807942907857e-12
3.904466768630996e-12
4.607004207784112e-12
5.354001619519603e-12
6.0928350440385256e-12
6.7517332243744105e-12
7.231147226003456e-12
7.400061808892453e-12
7.101009535198627e-12
6.169958676561985e-12
4.479991846357295e-12
2.0241273476715208e-12
9.252187670433962e-13
3.5263856000298364e-12
4.2701871956284765e-12
2.661897183478326e-10
9.885710575176462e-11
3.503141802807122e-11
1.034919434668955e-11
4.726052592559507e-12
3.0569612342831518e-12
2.4485728088565234e-12
2.2194953016013398e-12
2.1578515094613878e-12
2.181881309721684e-12
2.254626704486423e-12
2.3755800853433106e-12
2.204000021174571e-12
2.136315636307516e-12
2.2629791904448745e-12
2.5350038581984155e-12
2.886496861903955e-12
3.2671421245882205e-12
3.63928816926166e-12
3.970221489754704e-12
4.228187782271065e-12
4.383351873467048e-12
4.4138085618950314e-12
4.3170227776929225e-12
4.127846611413256e-12
3.945377131735399e-12
3.9738908098895806e-12
4.585201623773236e-12
6.3805111948769e-12
9.996325752304992e-12
1.482890938351813e-11
1.6705445231646203e-10
5.3299826088858245e-11
1.5532112257928807e-11
6.33348344153664e-12
3.716685226356634e-12
2.7865871883587873e-12
2.4224544225165907e-12
2.295083443711485e-12
2.2839244231393804e-12
2.3367099071427385e-12
2.427752774325596e-12
2.555936338408998e-12
2.399222141379952e-12
2.3733176497169133e-12
2.572416703278554e-12
2.9472775338328314e-12
3.430359074151748e-12
3.967519256574239e-12
4.513170185270039e-12
5.019781511570604e-12
5.430591969008192e-12
5.6773137729907164e-12
5.684017927226583e-12
5.379304378168016e-12
4.719587170081414e-12
3.727368528256414e-12
2.550997454336179e-12
1.5541364442578023e-12
1.3905889995020262e-12
2.7267789089385448e-12
5.2455527813106445e-12
2.4824052199561216e-10
7.690123898062948e-11
2.170758810232285e-11
7.524034819408273e-12
3.971726780047086e-12
2.808801367007333e-12
2.3678008043560685e-12
2.2084657666293468e-12
2.1811647767652655e-12
2.2243107103342076e-12
2.308744548867609e-12
2.434249990089153e-12
2.2695717547105523e-12
2.2171519982766112e-12
2.368642955849804e-12
2.674837292927924e-12
3.0689361364765226e-12
3.4987991368567333e-12
3.92346178721238e-12
4.304681830767721e-12
4.602111527033233e-12
4.7736565124976046e-12
4.781373431579151e-12
4.603816566362586e-12
4.256252150946979e-12
3.820993787530381e-12
3.4921008361461946e-12
3.6362043937209292e-12
4.82244544005369e-12
7.538783582516998e-12
2.2051229840932122e-10
6.620427568970297e-11
1.9026658656448215e-11
7.26253776269467e-12
4.039051827161566e-12
2.924720482471876e-12
2.4893650629548685e-12
2.329087615849805e-12
2.3007190610350165e-12
2.343706288178431e-12
2.428829366342525e-12
2.5405459690677093e-12
2.6795203004199336e-12
2.5412318569660796e-12
2.555103105786735e-12
2.8205571556791824e-12
3.2917814331985646e-12
3.904468439488526e-12
4.607004520280366e-12
5.354001983972651e-12
6.092833148285274e-12
6.751732523532506e-12
7.231147260605825e-12
7.400062457795593e-12
7.101010721742719e-12
6.16995835377284e-12
4.479987601950717e-12
2.024125594123032e-12
9.252209935325041e-13
3.5263852596229996e-12
4.27019115046975e-12
2.661897181009945e-10
9.885710469165724e-11
3.503141851650123e-11
1.0349194255634299e-11
4.7260521005995355e-12
3.0569615738209102e-12
2.44857270309291e-12
2.219495381357156e-12
2.1578517824723223e-12
2.1818812730214715e-12
2.2546266527104004e-12
2.3755794541753746e-12
2.204000184504922e-12
2.1363165406058366e-12
2.2629794846841377e-12
2.535002414402941e-12
2.886495073305791e-12
3.2671416695802907e-12
3.639288878222306e-12
3.970223203233197e-12
4.228185037583642e-12
4.383350235031442e-12
4.413808601417159e-12
4.317022913044417e-12
4.1278493933259244e-12
3.945377118399282e-12
3.973891260547024e-12
4.5852002705636685e-12
6.380508342196388e-12
9.99632468939406e-12
1.4828910487943248e-11
1.670544530111698e-10
5.329982593273385e-11
1.5532112412476483e-11
6.333483846287244e-12
3.716685319617515e-12
2.786587098873424e-12
2.4224547074272575e-12
2.2950832068417484e-12
2.2839248260561963e-12
2.3367101757659944e-12
2.4277529324379847e-12
2.5559363957837785e-12
2.3992218096699903e-12
2.3733170748890695e-12
2.5724169664533647e-12
2.9472778898239166e-12
3.430358771582984e-12
3.967521943087424e-12
4.513170475318077e-12
5.019781355346988e-12
5.430594359201643e-12
5.677315638921648e-12
5.684019401318249e-12
5.379303849303994e-12
4.719583676919585e-12
3.727370502556572e-12
2.5509987345510817e-12
1.5541355149997088e-12
1.390593104991658e-12
2.7267816098829927e-12
5.24555337186907e-12
2.4824052217428534e-10
7.690123887959471e-11
2.1707587280121485e-11
7.524035287285942e-12
3.971726638059889e-12
2.808801915811524e-12
2.367801112258999e-12
2.2084657251288824e-12
2.181165110700156e-12
2.224311027442303e-12
2.3087446537064408e-12
2.4342506846763455e-12
2.2695729320089102e-12
2.2171520506946177e-12
2.368642941343051e-12
2.6748367590982554e-12
3.0689376422665365e-12
3.498798452660498e-12
3.9234616932954856e-12
4.30467916364175e-12
4.602108954655758e-12
4.773657690642936e-12
4.781376434577082e-12
4.603818125436463e-12
4.256249853360995e-12
3.820996136800893e-12
3.4920977325237327e-12
3.6362055810388633e-12
4.822447527311916e-12
7.538784046808142e-12
2.20512298760091e-10
6.620427403136003e-11
1.9026658784766165e-11
7.262537418212916e-12
4.039051542265758e-12
2.924720454929151e-12
2.4893657441408995e-12
2.329087889542476e-12
2.300719127993647e-12
2.343706732595588e-12
2.42882921516786e-12
2.5405467639876232e-12
2.6795202214727177e-12
2.5412311971689497e-12
2.555102904443479e-12
2.8205562904025712e-12
3.2917810868794778e-12
3.9044696333036526e-12
4.607004337008164e-12
5.354003708920998e-12
6.092833010030854e-12
6.751730676766924e-12
7.231144260205518e-12
7.400060780569794e-12
7.101007520759411e-12
6.16995961755412e-12
4.479991129797282e-12
2.0241287756020666e-12
9.25221494754206e-13
3.526383217614752e-12
4.270188748372482e-12
2.661897182391061e-10
9.88571063220458e-11
3.503141869365389e-11
1.0349195073033963e-11
4.726052393768884e-12
3.056961578362636e-12
2.4485727342242625e-12
2.219495023712954e-12
2.1578514762947196e-12
2.181881445414505e-12
2.2546267020444756e-12
2.375580294558907e-12
2.204000758278792e-12
2.136317420272463e-12
2.262978798718878e-12
2.5350033292525164e-12
2.8864969682597282e-12
3.2671412840333475e-12
3.639287157571276e-12
3.9702212746524375e-12
4.228187514681414e-12
4.383352430232871e-12
4.413809271204386e-12
4.3170236220980115e-12
4.127848036650923e-12
3.945379600228655e-12
3.973889219689027e-12
4.585199333486549e-12
6.380513025011617e-12
9.996324854553105e-12
1.4828912523539603e-11
1.6705445271990565e-10
5.329982502328948e-11
1.5532112601147463e-11
6.333484376617635e-12
3.7166851792903496e-12
2.7865870053839797e-12
2.4224543201068508e-12
2.2950836853907808e-12
2.283924432348739e-12
2.3367102604170625e-12
2.4277531731808334e-12
2.5559363559669817e-12
2.399220739184975e-12
2.3733174112255804e-12
2.572416311326727e-12
2.9472783661413777e-12
3.4303593336138016e-12
3.967520826074814e-12
4.513168100321318e-12
5.019780462477016e-12
5.4305924438880945e-12
5.677314176659466e-12
5.684018685111259e-12
5.379301185671874e-12
4.719585312947919e-12
3.7273702346759454e-12
2.551000587918115e-12
1.5541367728196707e-12
1.3905909563950736e-12
2.7267812271150937e-12
5.245555262595802e-12
2.482405220364106e-10
7.690123886611655e-11
2.1707587123989887e-11
7.524035309544356e-12
3.971726391387935e-12
2.8088011573212413e-12
2.3678008965425747e-12
2.208465948486959e-12
2.1811649982017574e-12
2.2243110333808215e-12
2.3087444050022647e-12
2.434249908951795e-12
2.2695725289674917e-12
2.2171520497217204e-12
2.3686420591758954e-12
2.6748368186884614e-12
3.0689386330901964e-12
3.4987986718844622e-12
3.923461964019372e-12
4.304679118199076e-12
4.6021106432420895e-12
4.773658144477371e-12
4.781373468168794e-12
4.6038186265615075e-12
4.2562492755803736e-12
3.8209933775939295e-12
3.4920986447590992e-12
3.6362090110543526e-12
4.82244883131232e-12
7.538780008726803e-12
2.2051229824065573e-10
6.620427451628753e-11
1.9026658792534328e-11
7.2625376272271706e-12
4.039051218165713e-12
2.924720194192654e-12
2.4893656393216107e-12
2.3290875135879734e-12
2.300719239985726e-12
2.3437067304526943e-12
2.4288294475278548e-12
2.540546195627209e-12
2.6795201851485117e-12
2.5412316698461856e-12
2.5551028653511093e-12
2.820556295434741e-12
3.291780857412454e-12
3.9044678447898484e-12
4.607006676255248e-12
5.354002304322237e-12
6.0928327389529306e-12
6.7517348412504526e-12
7.231148906321609e-12
7.400061373556593e-12
7.101008763061035e-12
6.1699586673214845e-12
4.47998999051408e-12
2.0241279793815747e-12
9.25218348575622e-13
3.5263849568347783e-12
4.270194059649718e-12
2.6618971807267117e-10
9.885710678393227e-11
3.503141820384446e-11
1.0349194810416859e-11
4.72605207483436e-12
3.0569618527159334e-12
2.448572760021734e-12
2.21949477815384e-12
2.157851491212275e-12
2.1818814105810848e-12
2.2546265774337848e-12
2.375580322742575e-12
2.2039998879300582e-12
2.1363154084798712e-12
2.2629797708278326e-12
2.5350027562818394e-12
2.8864971739219856e-12
3.2671422120811633e-12
3.639288240070862e-12
3.9702231504222206e-12
4.228187655014479e-12
4.3833510249452196e-12
4.413810434061424e-12
4.317024372907324e-12
4.1278451938909364e-12
3.9453771115416634e-12
3.973892426360467e-12
4.585200200513744e-12
6.3805132613382476e-12
9.996325193251322e-12
1.4828914795693173e-11
1.6705445258676196e-10
5.3299825552532055e-11
1.553211174118954e-11
6.333484027384685e-12
3.71668577147404e-12
2.7865867335494976e-12
2.4224544420564995e-12
2.2950830940567514e-12
2.2839244093334718e-12
2.3367097478140725e-12
2.4277531723735402e-12
2.555936349543095e-12
2.399221713795018e-12
2.373318477918831e-12
2.572416328057581e-12
2.947277687634175e-12
3.4303584733950057e-12
3.967520599656448e-12
4.513171337754087e-12
5.019782358056769e-12
5.430592314681923e-12
5.677314303639089e-12
5.684018462396447e-12
5.379303040249506e-12
4.719583349636767e-12
3.727369901770272e-12
2.550999270648011e-12
1.5541393032154177e-12
1.3905924130380766e-12
2.7267847715895684e-12
5.245550654471525e-12
2.482405219632051e-10
7.690123883251333e-11
2.1707587497256993e-11
7.52403531522124e-12
3.971726299493699e-12
2.8088016641422395e-12
2.3678013723764255e-12
2.2084662061893854e-12
2.181164993703405e-12
2.2243110380150036e-12
2.3087444158592263e-12
2.434250201908782e-12
2.2695725289806377e-12
2.2171524897009345e-12
2.368642614621009e-12
2.674839466681872e-12
3.068936970940278e-12
3.4987968436004944e-12
3.9234644697496925e-12
4.304680651048943e-12
4.602111074664708e-12
4.773656436762222e-12
4.781372129961338e-12
4.603816678982158e-12
4.256251378556768e-12
3.820993595609084e-12
3.4920980754058574e-12
3.6362064780259865e-12
4.822448346753716e-12
7.538782157225373e-12
2.2051229873973766e-10
6.620427529558636e-11
1.902665877400577e-11
7.262537638087415e-12
4.039051369437346e-12
2.9247203153509518e-12
2.4893656295859566e-12
2.3290873862205465e-12
2.3007192463737096e-12
2.3437063298345094e-12
2.428829718553707e-12
2.540546491176578e-12
2.6795198885344372e-12
2.541231644606075e-12
2.555103239719736e-12
2.8205557278669573e-12
3.2917824121465105e-12
3.904466171696094e-12
4.607006061707966e-12
5.35400420071841e-12
6.092834220084137e-12
6.751733780110987e-12
7.231146883131777e-12
7.400062521744335e-12
7.101009744755216e-12
6.169960122660646e-12
4.4799898545614965e-12
2.0241279504950836e-12
9.252218071822152e-13
3.526387113077643e-12
4.270188458655347e-12
2.6618971813656296e-10
9.885710723405091e-11
3.5031418655941526e-11
1.034919482358854e-11
4.726051618550397e-12
3.0569615942586432e-12
2.448572514319556e-12
2.2194957035001452e-12
2.157851484688469e-12
2.181881563467689e-12
2.254626707720178e-12
2.3755800556875084e-12
2.2039998946568287e-12
2.136316139992366e-12
2.262978817679513e-12
2.5350022711996093e-12
2.886495551786253e-12
3.267142370379456e-12
3.639288301301082e-12
3.97022220016124e-12
4.228185762087681e-12
4.3833523540666065e-12
4.41380735431441e-12
4.31702485464276e-12
4.12784630548444e-12
3.945376628927241e-12
3.973889541225122e-12
4.585201487449008e-12
6.380512091079587e-12
9.99632333330109e-12
1.482891386804831e-11
1.670544525991449e-10
5.329982595679452e-11
1.5532112865715472e-11
6.333483864163291e-12
3.716685521539915e-12
2.786587211371572e-12
2.422454672448546e-12
2.2950833061933168e-12
2.2839244324043913e-12
2.3367097670040916e-12
2.427753029792631e-12
2.555936063088069e-12
2.399221746553474e-12
2.3733165871017354e-12
2.572416819683845e-12
2.9472762680005097e-12
3.430358365001097e-12
3.967521679994288e-12
4.513171043871217e-12
5.0197803738579795e-12
5.430593603796491e-12
5.677314010372589e-12
5.6840176602684005e-12
5.379305097606384e-12
4.719585400486945e-12
3.7273709564228214e-12
2.551001882985825e-12
1.554138166353905e-12
1.3905923540377278e-12
2.726781360741361e-12
5.245555613176026e-12
2.482405238787302e-10
7.690123881829052e-11
2.1707587505706113e-11
7.524035660909467e-12
3.9717264299718644e-12
2.8088021375156816e-12
2.367801355069266e-12
2.208466074125978e-12
2.181164973701318e-12
2.2243113020546696e-12
2.3087445484224053e-12
2.434250177617098e-12
2.2695725562442518e-12
2.2171520601090264e-12
2.3686425977330103e-12
2.6748368436363882e-12
3.068937131527314e-12
3.4987995495755353e-12
3.923463011821315e-12
4.304681394989255e-12
4.602111898752301e-12
4.773656485645545e-12
4.781374603961885e-12
4.603819622625722e-12
4.256249192167699e-12
3.820995039840367e-12
3.492098541904684e-12
3.6362064750751126e-12
4.822449062582637e-12
7.538780939287566e-12
2.20512298928616e-10
6.620427553215497e-11
1.9026658445125266e-11
7.262537437213782e-12
4.0390516511435804e-12
2.9247196622124823e-12
2.489365511704881e-12
2.329087385575537e-12
2.3007192507750984e-12
2.3437067114912456e-12
2.4288293457027857e-12
2.5405460510504372e-12
2.679519890248356e-12
2.541231667710789e-12
2.555103688901971e-12
2.8205563119681275e-12
3.291780130805635e-12
3.90446779520574e-12
4.6070043915967386e-12
5.354003009069516e-12
6.092834470463168e-12
6.751733760175453e-12
7.231144684644482e-12
7.40006126727173e-12
7.10100969046527e-12
6.169959023871946e-12
4.479988180903425e-12
2.0241279338974117e-12
9.25221243352674e-13
3.5263850107827208e-12
4.2701906191601e-12
2.661897181225012e-10
9.885710528175705e-11
3.503141865557665e-11
1.034919484801652e-11
4.726052209053959e-12
3.0569616150873285e-12
2.4485722717383518e-12
2.219495517062129e-12
2.157851610966813e-12
2.181881550573272e-12
2.2546268440305254e-12
2.3755797711751356e-12
2.2039998804205685e-12
2.136315417854204e-12
2.2629798387123314e-12
2.535003436020875e-12
2.886495505158365e-12
3.2671411776758845e-12
3.639288321572041e-12
3.970223542828137e-12
4.228187652394231e-12
4.383353614240855e-12
4.413808221886177e-12
4.31702289040566e-12
4.127847268833128e-12
3.945378834166922e-12
3.973889555391113e-12
4.5851983707049585e-12
6.380511392991045e-12
9.996327156881607e-12
1.4828911824941645e-11
1.6705445399205763e-10
5.329982535605575e-11
1.5532112575855672e-11
6.333484046285114e-12
3.716685522400363e-12
2.7865867090675824e-12
2.422454672694029e-12
2.2950833488225305e-12
2.2839246786590893e-12
2.336709764106235e-12
2.4277527369869012e-12
2.5559369084478255e-12
2.399220714498346e-12
2.3733177241426848e-12
2.5724158224133013e-12
2.9472777035762994e-12
3.430358654328977e-12
3.967520825239708e-12
4.513169246012728e-12
5.019780366697136e-12
5.4305923391180395e-12
5.677314320792779e-12
5.6840184448300054e-12
5.379302978319765e-12
4.719586363996455e-12
3.727368947196817e-12
2.5510007245309898e-12
1.554134144338188e-12
1.3905928351925155e-12
2.7267808318325045e-12
5.245553472328151e-12
2.4824052115043623e-10
7.690123806270724e-11
2.170758746401471e-11
7.524035326279286e-12
3.971726429103548e-12
2.8088011862486763e-12
2.367801387675839e-12
2.2084659532650065e-12
2.181164849126882e-12
2.224311041765621e-12
2.3087446654687577e-12
2.4342502004264154e-12
2.269572089066138e-12
2.217152450107818e-12
2.3686421484947315e-12
2.6748368648651595e-12
3.0689362853518656e-12
3.498797677807072e-12
3.923462018226104e-12
4.304682505754138e-12
4.6021099338243285e-12
4.7736564950981415e-12
4.781373599852738e-12
4.603817789645353e-12
4.2562502982850926e-12
3.820996268962715e-12
3.492096314167084e-12
3.6362038023668093e-12
4.8224511336181466e-12
7.538778735771348e-12
2.2051229914815514e-10
6.620427537222964e-11
1.9026657868867624e-11
7.2625370242840576e-12
4.039051651862946e-12
2.9247196795225768e-12
2.4893655111085673e-12
2.3290873853275598e-12
2.3007192442228974e-12
2.3437068514793965e-12
2.428829199134143e-12
2.5405460506633195e-12
2.6795198665096165e-12
2.541232191750605e-12
2.5551024684858005e-12
2.8205568248741523e-12
3.291780973081101e-12
3.904466134831859e-12
4.6070050458083985e-12
5.354003412268046e-12
6.092834260509824e-12
6.751733052315912e-12
7.231148004850957e-12
7.400060376110758e-12
7.101007318444189e-12
6.169957518393474e-12
4.479990967454196e-12
2.0241267011057477e-12
9.252204575060473e-13
3.526383632894222e-12
4.270186421039016e-12
2.661897180327025e-10
9.885710708465388e-11
3.503141744535064e-11
1.0349194849217535e-11
4.726052485752847e-12
3.0569613301494553e-12
2.448572272422017e-12
2.2194954538840025e-12
2.157851610384394e-12
2.1818815506210936e-12
2.2546264425514325e-12
2.3755797799490924e-12
2.2040003288590178e-12
2.136316790389921e-12
2.2629792858506234e-12
2.5350021893263486e-12
2.8864955429289e-12
3.2671412023393306e-12
3.639289505321039e-12
3.970223222860822e-12
4.228186583966564e-12
4.383349861643622e-12
4.413808242113044e-12
4.317024353447251e-12
4.127849387719408e-12
3.945376057263836e-12
3.973890146956647e-12
4.585201532903286e-12
6.380514000664967e-12
9.996325236882926e-12
1.4828912790807004e-11
1.6705445399197426e-10
5.3299825355311705e-11
1.553211225769893e-11
6.3334842277159334e-12
3.716685521636563e-12
2.78658670930754e-12
2.4224546725050463e-12
2.2950833058243736e-12
2.283924429112928e-12
2.3367101589455865e-12
2.427752758145747e-12
2.555936354747906e-12
2.399222212312848e-12
2.373316943000961e-12
2.5724152887499157e-12
2.9472777056776637e-12
3.4303577281415046e-12
3.967520565521476e-12
4.513170345702869e-12
5.019781908030156e-12
5.430595432850075e-12
5.677314091617376e-12
5.684020324627854e-12
5.379304188440051e-12
4.7195850928382045e-12
3.727368866377574e-12
2.5509985479364912e-12
1.5541376336755015e-12
1.3905935769681265e-12
2.7267814445542797e-12
5.24555637590999e-12
2.482405230264575e-10
7.690123829954851e-11
2.1707587156750624e-11
7.524035306344047e-12
3.971726429377612e-12
2.808801444649615e-12
2.367801135329394e-12
2.2084657180230544e-12
2.181164849571221e-12
2.2243108055824553e-12
2.3087444195385334e-12
2.43425048008493e-12
2.2695725434453427e-12
2.217152427838908e-12
2.3686425914330392e-12
2.6748368782146696e-12
3.0689362886204916e-12
3.4987978348064232e-12
3.923462001301018e-12
4.30468102215191e-12
4.6021111360800854e-12
4.773656514877707e-12
4.781374611350121e-12
4.603817792401973e-12
4.256249999433679e-12
3.8209963188256584e-12
3.4920963138989635e-12
3.636207179262745e-12
4.822449695992711e-12
7.538778735555575e-12
2.2051229880685293e-10
6.620427537356249e-11
1.9026658443607053e-11
7.2625374238329415e-12
4.0390516510822455e-12
2.9247194391000373e-12
2.4893655115195803e-12
2.3290866756544483e-12
2.300719243307946e-12
2.3437068502145384e-12
2.4288291982678065e-12
2.5405461715306017e-12
2.679519576996157e-12
2.5412316341299077e-12
2.5551024673156207e-12
2.8205557161603196e-12
3.2917809733075393e-12
3.904466145315047e-12
4.607005048723096e-12
5.354003407955821e-12
6.092834267308106e-12
6.751733053886698e-12
7.231148007633931e-12
7.400061206077822e-12
7.101009638377368e-12
6.169957544261072e-12
4.479993768738036e-12
2.024127925900714e-12
9.252219100699807e-13
3.526385067377019e-12
4.270188555106759e-12
2.661897180321103e-10
9.885710591809939e-11
3.503141744561831e-11
1.0349194849385244e-11
4.726052485011139e-12
3.056961614866037e-12
2.448572519570411e-12
2.2194954536382e-12
2.157851611044649e-12
2.1818815505348148e-12
2.254626441612883e-12
2.3755797790803795e-12
2.2040003283619178e-12
2.1363167898413098e-12
2.2629793032041505e-12
2.5350021900194165e-12
2.886495545879376e-12
3.2671411995022667e-12
3.639288336584723e-12
3.970221860432528e-12
4.228186585640749e-12
4.383349029509476e-12
4.41380823111852e-12
4.317022901838744e-12
4.127848328453011e-12
3.945377170833515e-12
3.973890147763326e-12
4.585201529533623e-12
6.380512136200641e-12
9.99632467552439e-12
1.482891075678346e-11
1.6705445399299785e-10
5.329982535211545e-11
1.5532112256591495e-11
6.333484228528755e-12
3.716685223238999e-12
2.7865872276340554e-12
2.4224546722200737e-12
2.295083305968282e-12
2.283924672073662e-12
2.3367101587998234e-12
2.4277528718122362e-12
2.5559366306558775e-12
2.3992217217280957e-12
2.373316944644027e-12
2.5724163117868442e-12
2.9472769461341147e-12
3.430357726298478e-12
3.967520567491493e-12
4.513170602361437e-12
5.019781910554709e-12
5.4305954274919936e-12
5.677313081853461e-12
5.684020327226213e-12
5.37930100299937e-12
4.719584166797101e-12
3.727370260789841e-12
2.5509996292678466e-12
1.554137602847737e-12
1.3905947855647047e-12
2.7267814487499417e-12
5.245556374529265e-12
2.4824052358946135e-10
7.690123829880822e-11
2.1707587463173523e-11
7.524035325974702e-12
3.971726429381402e-12
2.808801928326626e-12
2.3678013879495537e-12
2.2084659521142606e-12
2.1811648359781463e-12
2.224311171768405e-12
2.30874442015899e-12
2.43425048088246e-12
2.269572542479203e-12
2.2171524278814383e-12
2.368642587774361e-12
2.6748368500632326e-12
3.0689369874843614e-12
3.4987976764776312e-12
3.923463265597102e-12
4.304679587240494e-12
4.602111872723613e-12
4.773656502744826e-12
4.781375062081226e-12
4.603820384819838e-12
4.256251723363734e-12
3.8209963162523625e-12
3.4920963255679766e-12
3.636209856941597e-12
4.822449776255181e-12
7.538780837578204e-12
2.2051229880587688e-10
6.620427444410589e-11
1.9026658443864077e-11
7.262537424790065e-12
4.0390516510822455e-12
2.9247194391000373e-12
2.4893655115195803e-12
2.3290866756544483e-12
2.300719243307946e-12
2.3437068502145384e-12
2.4288291982678065e-12
2.5405461715306017e-12
2.679519576996157e-12
2.5412316341299077e-12
2.5551024673156207e-12
2.8205557161603196e-12
3.2917809733075393e-12
3.904466145315047e-12
4.607005048723096e-12
5.354003407955821e-12
6.092834267308106e-12
6.751733053886698e-12
7.231148007633931e-12
7.400061206077822e-12
7.101009638377368e-12
6.169957544261072e-12
4.479993768738036e-12
2.024127925900714e-12
9.252219100699807e-13
3.526385067377019e-12
4.270188555106759e-12
2.661897180321103e-10
9.885710591809939e-11
3.503141744561831e-11
1.0349194849385244e-11
4.726052485011139e-12
3.056961614866037e-12
2.448572519570411e-12
2.2194954536382e-12
2.157851611044649e-12
2.1818815505348148e-12
2.254626441612883e-12
2.3755797790803795e-12
2.2040003283619178e-12
2.1363167898413098e-12
2.2629793032041505e-12
2.5350021900194165e-12
2.886495545879376e-12
3.2671411995022667e-12
3.639288336584723e-12
3.970221860432528e-12
4.228186585640749e-12
4.383349029509476e-12
4.41380823111852e-12
4.317022901838744e-12
4.127848328453011e-12
3.945377170833515e-12
3.973890147763326e-12
4.585201529533623e-12
6.380512136200641e-12
9.99632467552439e-12
1.482891075678346e-11
1.6705445399299785e-10
5.329982535211545e-11
1.5532112256591495e-11
6.333484228528755e-12
3.716685223238999e-12
2.7865872276340554e-12
2.4224546722200737e-12
2.295083305968282e-12
2.283924672073662e-12
2.3367101587998234e-12
2.4277528718122362e-12
2.5559366306558775e-12
2.3992217217280957e-12
2.373316944644027e-12
2.5724163117868442e-12
2.9472769461341147e-12
3.430357726298478e-12
3.967520567491493e-12
4.513170602361437e-12
5.019781910554709e-12
5.4305954274919936e-12
5.677313081853461e-12
5.684020327226213e-12
5.37930100299937e-12
4.719584166797101e-12
3.727370260789841e-12
2.5509996292678466e-12
1.554137602847737e-12
1.3905947855647047e-12
2.7267814487499417e-12
5.245556374529265e-12
2.4824052358946135e-10
7.690123829880822e-11
2.1707587463173523e-11
7.524035325974702e-12
3.971726429381402e-12
2.808801928326626e-12
2.3678013879495537e-12
2.2084659521142606e-12
2.1811648359781463e-12
2.224311171768405e-12
2.30874442015899e-12
2.43425048088246e-12
2.269572542479203e-12
2.2171524278814383e-12
2.368642587774361e-12
2.6748368500632326e-12
3.0689369874843614e-12
3.4987976764776312e-12
3.923463265597102e-12
4.304679587240494e-12
4.602111872723613e-12
4.773656502744826e-12
4.781375062081226e-12
4.603820384819838e-12
4.256251723363734e-12
3.8209963162523625e-12
3.4920963255679766e-12
3.636209856941597e-12
4.822449776255181e-12
7.538780837578204e-12
2.2051229880587688e-10
6.620427444410589e-11
1.9026658443864077e-11
7.262537424790065e-12
4.0390516510822455e-12
2.9247194391000373e-12
2.4893655115195803e-12
2.3290866756544483e-12
2.300719243307946e-12
2.3437068502145384e-12
2.4288291982678065e-12
2.5405461715306017e-12
2.679519576996157e-12
2.5412316341299077e-12
2.5551024673156207e-12
2.8205557161603196e-12
3.2917809733075393e-12
3.904466145315047e-12
4.607005048723096e-12
5.354003407955821e-12
6.092834267308106e-12
6.751733053886698e-12
7.231148007633931e-12
7.400061206077822e-12
7.101009638377368e-12
6.169957544261072e-12
4.479993768738036e-12
2.024127925900714e-12
9.252219100699807e-13
3.526385067377019e-12
4.270188555106759e-12
2.661897180321103e-10
9.885710591809939e-11
3.503141744561831e-11
1.0349194849385244e-11
4.726052485011139e-12
3.056961614866037e-12
2.448572519570411e-12
2.2194954536382e-12
2.157851611044649e-12
2.1818815505348148e-12
2.254626441612883e-12
2.3755797790803795e-12
2.2040003283619178e-12
2.1363167898413098e-12
2.2629793032041505e-12
2.5350021900194165e-12
2.886495545879376e-12
3.2671411995022667e-12
3.639288336584723e-12
3.970221860432528e-12
4.228186585640749e-12
4.383349029509476e-12
4.41380823111852e-12
4.317022901838744e-12
4.127848328453011e-12
3.945377170833515e-12
3.973890147763326e-12
4.585201529533623e-12
6.380512136200641e-12
9.99632467552439e-12
1.482891075678346e-11
1.6705445399299785e-10
5.329982535211545e-11
1.5532112256591495e-11
6.333484228528755e-12
3.716685223238999e-12
2.7865872276340554e-12
2.4224546722200737e-12
2.295083305968282e-12
2.283924672073662e-12
2.3367101587998234e-12
2.4277528718122362e-12
2.5559366306558775e-12
2.3992217217280957e-12
2.373316944644027e-12
2.5724163117868442e-12
2.9472769461341147e-12
3.430357726298478e-12
3.967520567491493e-12
4.513170602361437e-12
5.019781910554709e-12
5.4305954274919936e-12
5.677313081853461e-12
5.684020327226213e-12
5.37930100299937e-12
4.719584166797101e-12
3.727370260789841e-12
2.5509996292678466e-12
1.554137602847737e-12
1.3905947855647047e-12
2.7267814487499417e-12
5.245556374529265e-12
2.4824052358946135e-10
7.690123829880822e-11
2.1707587463173523e-11
7.524035325974702e-12
3.971726429381402e-12
2.808801928326626e-12
2.3678013879495537e-12
2.2084659521142606e-12
2.1811648359781463e-12
2.224311171768405e-12
2.30874442015899e-12
2.43425048088246e-12
2.269572542479203e-12
2.2171524278814383e-12
2.368642587774361e-12
2.6748368500632326e-12
3.0689369874843614e-12
3.4987976764776312e-12
3.923463265597102e-12
4.304679587240494e-12
4.602111872723613e-12
4.773656502744826e-12
4.781375062081226e-12
4.603820384819838e-12
4.256251723363734e-12
3.8209963162523625e-12
3.4920963255679766e-12
3.636209856941597e-12
4.822449776255181e-12
7.538780837578204e-12
2.2051229880587688e-10
6.620427444410589e-11
1.9026658443864077e-11
7.262537424790065e-12
4.0390516510822455e-12
2.9247194391000373e-12
2.4893655115195803e-12
2.3290866756544483e-12
2.300719243307946e-12
2.3437068502145384e-12
2.4288291982678065e-12
2.5405461715306017e-12
2.679519576996157e-12
2.5412316341299077e-12
2.5551024673156207e-12
2.8205557161603196e-12
3.2917809733075393e-12
3.904466145315047e-12
4.607005048723096e-12
5.354003407955821e-12
6.092834267308106e-12
6.751733053886698e-12
7.231148007633931e-12
7.400061206077822e-12
7.101009638377368e-12
6.169957544261072e-12
4.479993768738036e-12
2.024127925900714e-12
9.252219100699807e-13
3.526385067377019e-12
4.270188555106759e-12
2.661897180321103e-10
9.885710591809939e-11
3.503141744561831e-11
1.0349194849385244e-11
4.726052485011139e-12
3.056961614866037e-12
2.448572519570411e-12
2.2194954536382e-12
2.157851611044649e-12
2.1818815505348148e-12
2.254626441612883e-12
2.3755797790803795e-12
2.2040003283619178e-12
2.1363167898413098e-12
2.2629793032041505e-12
2.5350021900194165e-12
2.886495545879376e-12
3.2671411995022667e-12
3.639288336584723e-12
3.970221860432528e-12
4.228186585640749e-12
4.383349029509476e-12
4.41380823111852e-12
4.317022901838744e-12
4.127848328453011e-12
3.945377170833515e-12
3.973890147763326e-12
4.585201529533623e-12
6.380512136200641e-12
9.99632467552439e-12
1.482891075678346e-11
1.6705445399299785e-10
5.329982535211545e-11
1.5532112256591495e-11
6.333484228528755e-12
3.716685223238999e-12
2.7865872276340554e-12
2.4224546722200737e-12
2.295083305968282e-12
2.283924672073662e-12
2.3367101587998234e-12
2.4277528718122362e-12
2.5559366306558775e-12
2.3992217217280957e-12
2.373316944644027e-12
2.5724163117868442e-12
2.9472769461341147e-12
3.430357726298478e-12
3.967520567491493e-12
4.513170602361437e-12
5.019781910554709e-12
5.4305954274919936e-12
5.677313081853461e-12
5.684020327226213e-12
5.37930100299937e-12
4.719584166797101e-12
3.727370260789841e-12
2.5509996292678466e-12
1.554137602847737e-12
1.3905947855647047e-12
2.7267814487499417e-12
5.245556374529265e-12
2.4824052358946135e-10
7.690123829880822e-11
2.1707587463173523e-11
7.524035325974702e-12
3.971726429381402e-12
2.808801928326626e-12
2.3678013879495537e-12
2.2084659521142606e-12
2.1811648359781463e-12
2.224311171768405e-12
2.30874442015899e-12
2.43425048088246e-12
2.269572542479203e-12
2.2171524278814383e-12
2.368642587774361e-12
2.6748368500632326e-12
3.0689369874843614e-12
3.4987976764776312e-12
3.923463265597102e-12
4.304679587240494e-12
4.602111872723613e-12
4.773656502744826e-12
4.781375062081226e-12
4.603820384819838e-12
4.256251723363734e-12
3.8209963162523625e-12
3.4920963255679766e-12
3.636209856941597e-12
4.822449776255181e-12
7.538780837578204e-12
2.2051229880587688e-10
6.620427444410589e-11
1.9026658443864077e-11
7.262537424790065e-12
4.0390516510822455e-12
2.9247194391000373e-12
2.4893655115195803e-12
2.3290866756544483e-12
2.300719243307946e-12
2.3437068502145384e-12
2.4288291982678065e-12
2.5405461715306017e-12
2.679519576996157e-12
2.5412316341299077e-12
2.5551024673156207e-12
2.8205557161603196e-12
3.2917809733075393e-12
3.904466145315047e-12
4.607005048723096e-12
5.354003407955821e-12
6.092834267308106e-12
6.751733053886698e-12
7.231148007633931e-12
7.400061206077822e-12
7.101009638377368e-12
6.169957544261072e-12
4.479993768738036e-12
2.024127925900714e-12
9.252219100699807e-13
3.526385067377019e-12
4.270188555106759e-12
2.661897180321103e-10
9.885710591809939e-11
3.503141744561831e-11
1.0349194849385244e-11
4.726052485011139e-12
3.056961614866037e-12
2.448572519570411e-12
2.2194954536382e-12
2.157851611044649e-12
2.1818815505348148e-12
2.254626441612883e-12
2.3755797790803795e-12
2.2040003283619178e-12
2.1363167898413098e-12
2.2629793032041505e-12
2.5350021900194165e-12
2.886495545879376e-12
3.2671411995022667e-12
3.639288336584723e-12
3.970221860432528e-12
4.228186585640749e-12
4.383349029509476e-12
4.41380823111852e-12
4.317022901838744e-12
4.127848328453011e-12
3.945377170833515e-12
3.973890147763326e-12
4.585201529533623e-12
6.380512136200641e-12
9.99632467552439e-12
1.482891075678346e-11
1.6705445399299785e-10
5.329982535211545e-11
1.5532112256591495e-11
6.333484228528755e-12
3.716685223238999e-12
2.7865872276340554e-12
2.4224546722200737e-12
2.295083305968282e-12
2.283924672073662e-12
2.3367101587998234e-12
2.4277528718122362e-12
2.5559366306558775e-12
2.3992217217280957e-12
2.373316944644027e-12
2.5724163117868442e-12
2.9472769461341147e-12
3.430357726298478e-12
3.967520567491493e-12
4.513170602361437e-12
5.019781910554709e-12
5.4305954274919936e-12
5.677313081853461e-12
5.684020327226213e-12
5.37930100299937e-12
4.719584166797101e-12
3.727370260789841e-12
2.5509996292678466e-12
1.554137602847737e-12
1.3905947855647047e-12
2.7267814487499417e-12
5.245556374529265e-12
2.4824052358946135e-10
7.690123829880822e-11
2.1707587463173523e-11
7.524035325974702e-12
3.971726429381402e-12
2.808801928326626e-12
2.3678013879495537e-12
2.2084659521142606e-12
2.1811648359781463e-12
2.224311171768405e-12
2.30874442015899e-12
2.43425048088246e-12
2.269572542479203e-12
2.2171524278814383e-12
2.368642587774361e-12
2.6748368500632326e-12
3.0689369874843614e-12
3.4987976764776312e-12
3.923463265597102e-12
4.304679587240494e-12
4.602111872723613e-12
4.773656502744826e-12
4.781375062081226e-12
4.603820384819838e-12
4.256251723363734e-12
3.8209963162523625e-12
3.4920963255679766e-12
3.636209856941597e-12
4.822449776255181e-12
7.538780837578204e-12
2.2051229880587688e-10
6.620427444410589e-11
1.9026658443864077e-11
7.262537424790065e-12
4.0390516510822455e-12
2.9247194391000373e-12
2.4893655115195803e-12
2.3290866756544483e-12
2.300719243307946e-12
2.3437068502145384e-12
2.4288291982678065e-12
2.5405461715306017e-12
2.679519576996157e-12
2.5412316341299077e-12
2.5551024673156207e-12
2.8205557161603196e-12
3.2917809733075393e-12
3.904466145315047e-12
4.607005048723096e-12
5.354003407955821e-12
6.092834267308106e-12
6.751733053886698e-12
7.231148007633931e-12
7.400061206077822e-12
7.101009638377368e-12
6.169957544261072e-12
4.479993768738036e-12
2.024127925900714e-12
9.252219100699807e-13
3.526385067377019e-12
4.270188555106759e-12
2.661897180321103e-10
9.885710591809939e-11
3.503141744561831e-11
1.0349194849385244e-11
4.726052485011139e-12
3.056961614866037e-12
2.448572519570411e-12
2.2194954536382e-12
2.157851611044649e-12
2.1818815505348148e-12
2.254626441612883e-12
2.3755797790803795e-12
2.2040003283619178e-12
2.1363167898413098e-12
2.2629793032041505e-12
2.5350021900194165e-12
2.886495545879376e-12
3.2671411995022667e-12
3.639288336584723e-12
3.970221860432528e-12
4.228186585640749e-12
4.383349029509476e-12
4.41380823111852e-12
4.317022901838744e-12
4.127848328453011e-12
3.945377170833515e-12
3.973890147763326e-12
4.585201529533623e-12
6.380512136200641e-12
9.99632467552439e-12
1.482891075678346e-11
1.6705445399299785e-10
5.329982535211545e-11
1.5532112256591495e-11
6.333484228528755e-12
3.716685223238999e-12
2.7865872276340554e-12
2.4224546722200737e-12
2.295083305968282e-12
2.283924672073662e-12
2.3367101587998234e-12
2.4277528718122362e-12
2.5559366306558775e-12
2.3992217217280957e-12
2.373316944644027e-12
2.5724163117868442e-12
2.9472769461341147e-12
3.430357726298478e-12
3.967520567491493e-12
4.513170602361437e-12
5.019781910554709e-12
5.4305954274919936e-12
5.677313081853461e-12
5.684020327226213e-12
5.37930100299937e-12
4.719584166797101e-12
3.727370260789841e-12
2.5509996292678466e-12
1.554137602847737e-12
1.3905947855647047e-12
2.7267814487499417e-12
5.245556374529265e-12
2.4824052358946135e-10
7.690123829880822e-11
2.1707587463173523e-11
7.524035325974702e-12
3.971726429381402e-12
2.808801928326626e-12
2.3678013879495537e-12
2.2084659521142606e-12
2.1811648359781463e-12
2.224311171768405e-12
2.30874442015899e-12
2.43425048088246e-12
2.269572542479203e-12
2.2171524278814383e-12
2.368642587774361e-12
2.6748368500632326e-12
3.0689369874843614e-12
3.4987976764776312e-12
3.923463265597102e-12
4.304679587240494e-12
4.602111872723613e-12
4.773656502744826e-12
4.781375062081226e-12
4.603820384819838e-12
4.256251723363734e-12
3.8209963162523625e-12
3.4920963255679766e-12
3.636209856941597e-12
4.822449776255181e-12
7.538780837578204e-12
2.2051229880587688e-10
6.620427444410589e-11
1.9026658443864077e-11
7.262537424790065e-12
4.0390516510822455e-12
2.9247194391000373e-12
2.4893655115195803e-12
2.3290866756544483e-12
2.300719243307946e-12
2.3437068502145384e-12
2.4288291982678065e-12
2.5405461715306017e-12
2.679519576996157e-12
2.5412316341299077e-12
2.5551024673156207e-12
2.8205557161603196e-12
3.2917809733075393e-12
3.904466145315047e-12
4.607005048723096e-12
5.354003407955821e-12
6.092834267308106e-12
6.751733053886698e-12
7.231148007633931e-12
7.400061206077822e-12
7.101009638377368e-12
6.169957544261072e-12
4.479993768738036e-12
2.024127925900714e-12
9.252219100699807e-13
3.526385067377019e-12
4.270188555106759e-12
2.661897180321103e-10
9.885710591809939e-11
3.503141744561831e-11
1.0349194849385244e-11
4.726052485011139e-12
3.056961614866037e-12
2.448572519570411e-12
2.2194954536382e-12
2.157851611044649e-12
2.1818815505348148e-12
2.254626441612883e-12
2.3755797790803795e-12
2.2040003283619178e-12
2.1363167898413098e-12
2.2629793032041505e-12
2.5350021900194165e-12
2.886495545879376e-12
3.2671411995022667e-12
3.639288336584723e-12
3.970221860432528e-12
4.228186585640749e-12
4.383349029509476e-12
4.41380823111852e-12
4.317022901838744e-12
4.127848328453011e-12
3.945377170833515e-12
3.973890147763326e-12
4.585201529533623e-12
6.380512136200641e-12
9.99632467552439e-12
1.482891075678346e-11
1.6705445399299785e-10
5.329982535211545e-11
1.5532112256591495e-11
6.333484228528755e-12
3.716685223238999e-12
2.7865872276340554e-12
2.4224546722200737e-12
2.295083305968282e-12
2.283924672073662e-12
2.3367101587998234e-12
2.4277528718122362e-12
2.5559366306558775e-12
2.3992217217280957e-12
2.373316944644027e-12
2.5724163117868442e-12
2.9472769461341147e-12
3.430357726298478e-12
3.967520567491493e-12
4.513170602361437e-12
5.019781910554709e-12
5.4305954274919936e-12
5.677313081853461e-12
5.684020327226213e-12
5.37930100299937e-12
4.719584166797101e-12
3.727370260789841e-12
2.5509996292678466e-12
1.554137602847737e-12
1.3905947855647047e-12
2.7267814487499417e-12
5.245556374529265e-12
2.4824052358946135e-10
7.690123829880822e-11
2.1707587463173523e-11
7.524035325974702e-12
3.971726429381402e-12
2.808801928326626e-12
2.3678013879495537e-12
2.2084659521142606e-12
2.1811648359781463e-12
2.224311171768405e-12
2.30874442015899e-12
2.43425048088246e-12
2.269572542479203e-12
2.2171524278814383e-12
2.368642587774361e-12
2.6748368500632326e-12
3.0689369874843614e-12
3.4987976764776312e-12
3.923463265597102e-12
4.304679587240494e-12
4.602111872723613e-12
4.773656502744826e-12
4.781375062081226e-12
4.603820384819838e-12
4.256251723363734e-12
3.8209963162523625e-12
3.4920963255679766e-12
3.636209856941597e-12
4.822449776255181e-12
7.538780837578204e-12
2.2051229880587688e-10
6.620427444410589e-11
1.9026658443864077e-11
7.262537424790065e-12
4.0390516510822455e-12
2.9247194391000373e-12
2.4893655115195803e-12
2.3290866756544483e-12
2.300719243307946e-12
2.3437068502145384e-12
2.4288291982678065e-12
2.5405461715306017e-12
2.679519576996157e-12
2.5412316341299077e-12
2.5551024673156207e-12
2.8205557161603196e-12
3.2917809733075393e-12
3.904466145315047e-12
4.607005048723096e-12
5.354003407955821e-12
6.092834267308106e-12
6.751733053886698e-12
7.231148007633931e-12
7.400061206077822e-12
7.101009638377368e-12
6.169957544261072e-12
4.479993768738036e-12
2.024127925900714e-12
9.252219100699807e-13
3.526385067377019e-12
4.270188555106759e-12
2.661897180321103e-10
9.885710591809939e-11
3.503141744561831e-11
1.0349194849385244e-11
4.726052485011139e-12
3.056961614866037e-12
2.448572519570411e-12
2.2194954536382e-12
2.157851611044649e-12
2.1818815505348148e-12
2.254626441612883e-12
2.3755797790803795e-12
2.2040003283619178e-12
2.1363167898413098e-12
2.2629793032041505e-12
2.5350021900194165e-12
2.886495545879376e-12
3.2671411995022667e-12
3.639288336584723e-12
3.970221860432528e-12
4.228186585640749e-12
4.383349029509476e-12
4.41380823111852e-12
4.317022901838744e-12
4.127848328453011e-12
3.945377170833515e-12
3.973890147763326e-12
4.585201529533623e-12
6.380512136200641e-12
9.99632467552439e-12
1.482891075678346e-11
1.6705445399299785e-10
5.329982535211545e-11
1.5532112256591495e-11
6.333484228528755e-12
3.716685223238999e-12
2.7865872276340554e-12
2.4224546722200737e-12
2.295083305968282e-12
2.283924672073662e-12
2.3367101587998234e-12
2.4277528718122362e-12
2.5559366306558775e-12
2.3992217217280957e-12
2.373316944644027e-12
2.5724163117868442e-12
2.9472769461341147e-12
3.430357726298478e-12
3.967520567491493e-12
4.513170602361437e-12
5.019781910554709e-12
5.4305954274919936e-12
5.677313081853461e-12
5.684020327226213e-12
5.37930100299937e-12
4.719584166797101e-12
3.727370260789841e-12
2.5509996292678466e-12
1.554137602847737e-12
1.3905947855647047e-12
2.7267814487499417e-12
5.245556374529265e-12
2.4824052358946135e-10
7.690123829880822e-11
2.1707587463173523e-11
7.524035325974702e-12
3.971726429381402e-12
2.808801928326626e-12
2.3678013879495537e-12
2.2084659521142606e-12
2.1811648359781463e-12
2.224311171768405e-12
2.30874442015899e-12
2.43425048088246e-12
2.269572542479203e-12
2.2171524278814383e-12
2.368642587774361e-12
2.6748368500632326e-12
3.0689369874843614e-12
3.4987976764776312e-12
3.923463265597102e-12
4.304679587240494e-12
4.602111872723613e-12
4.773656502744826e-12
4.781375062081226e-12
4.603820384819838e-12
4.256251723363734e-12
3.8209963162523625e-12
3.4920963255679766e-12
3.636209856941597e-12
4.822449776255181e-12
7.538780837578204e-12
2.2051229880587688e-10
6.620427444410589e-11
1.9026658443864077e-11
7.262537424790065e-12
4.0390516510822455e-12
2.9247194391000373e-12
2.4893655115195803e-12
2.3290866756544483e-12
2.300719243307946e-12
2.3437068502145384e-12
2.4288291982678065e-12
2.5405461715306017e-12
2.679519576996157e-12
2.5412316341299077e-12
2.5551024673156207e-12
2.8205557161603196e-12
3.2917809733075393e-12
3.904466145315047e-12
4.607005048723096e-12
5.354003407955821e-12
6.092834267308106e-12
6.751733053886698e-12
7.231148007633931e-12
7.400061206077822e-12
7.101009638377368e-12
6.169957544261072e-12
4.479993768738036e-12
2.024127925900714e-12
9.252219100699807e-13
3.526385067377019e-12
4.270188555106759e-12
2.661897180321103e-10
9.885710591809939e-11
3.503141744561831e-11
1.0349194849385244e-11
4.726052485011139e-12
3.056961614866037e-12
2.448572519570411e-12
2.2194954536382e-12
2.157851611044649e-12
2.1818815505348148e-12
2.254626441612883e-12
2.3755797790803795e-12
2.2040003283619178e-12
2.1363167898413098e-12
2.2629793032041505e-12
2.5350021900194165e-12
2.886495545879376e-12
3.2671411995022667e-12
3.639288336584723e-12
3.970221860432528e-12
4.228186585640749e-12
4.383349029509476e-12
4.41380823111852e-12
4.317022901838744e-12
4.127848328453011e-12
3.945377170833515e-12
3.973890147763326e-12
4.585201529533623e-12
6.380512136200641e-12
9.99632467552439e-12
1.482891075678346e-11
1.6705445399299785e-10
5.329982535211545e-11
1.5532112256591495e-11
6.333484228528755e-12
3.716685223238999e-12
2.7865872276340554e-12
2.4224546722200737e-12
2.295083305968282e-12
2.283924672073662e-12
2.3367101587998234e-12
2.4277528718122362e-12
2.5559366306558775e-12
2.3992217217280957e-12
2.373316944644027e-12
2.5724163117868442e-12
2.9472769461341147e-12
3.430357726298478e-12
3.967520567491493e-12
4.513170602361437e-12
5.019781910554709e-12
5.4305954274919936e-12
5.677313081853461e-12
5.684020327226213e-12
5.37930100299937e-12
4.719584166797101e-12
3.727370260789841e-12
2.5509996292678466e-12
1.554137602847737e-12
1.3905947855647047e-12
2.7267814487499417e-12
5.245556374529265e-12
2.4824052358946135e-10
7.690123829880822e-11
2.1707587463173523e-11
7.524035325974702e-12
3.971726429381402e-12
2.808801928326626e-12
2.3678013879495537e-12
2.2084659521142606e-12
2.1811648359781463e-12
2.224311171768405e-12
2.30874442015899e-12
2.43425048088246e-12
2.269572542479203e-12
2.2171524278814383e-12
2.368642587774361e-12
2.6748368500632326e-12
3.0689369874843614e-12
3.4987976764776312e-12
3.923463265597102e-12
4.304679587240494e-12
4.602111872723613e-12
4.773656502744826e-12
4.781375062081226e-12
4.603820384819838e-12
4.256251723363734e-12
3.8209963162523625e-12
3.4920963255679766e-12
3.636209856941597e-12
4.822449776255181e-12
7.538780837578204e-12
2.2051229880587688e-10
6.620427444410589e-11
1.9026658443864077e-11
7.262537424790065e-12
4.0390516510822455e-12
2.9247194391000373e-12
2.4893655115195803e-12
2.3290866756544483e-12
2.300719243307946e-12
2.3437068502145384e-12
2.4288291982678065e-12
2.5405461715306017e-12
2.679519576996157e-12
2.5412316341299077e-12
2.5551024673156207e-12
2.8205557161603196e-12
3.2917809733075393e-12
3.904466145315047e-12
4.607005048723096e-12
5.354003407955821e-12
6.092834267308106e-12
6.751733053886698e-12
7.231148007633931e-12
7.400061206077822e-12
7.101009638377368e-12
6.169957544261072e-12
4.479993768738036e-12
2.024127925900714e-12
9.252219100699807e-13
3.526385067377019e-12
4.270188555106759e-12
2.661897180321103e-10
9.885710591809939e-11
3.503141744561831e-11
1.0349194849385244e-11
4.726052485011139e-12
3.056961614866037e-12
2.448572519570411e-12
2.2194954536382e-12
2.157851611044649e-12
2.1818815505348148e-12
2.254626441612883e-12
2.3755797790803795e-12
2.2040003283619178e-12
2.1363167898413098e-12
2.2629793032041505e-12
2.5350021900194165e-12
2.886495545879376e-12
3.2671411995022667e-12
3.639288336584723e-12
3.970221860432528e-12
4.228186585640749e-12
4.383349029509476e-12
4.41380823111852e-12
4.317022901838744e-12
4.127848328453011e-12
3.945377170833515e-12
3.973890147763326e-12
4.585201529533623e-12
6.380512136200641e-12
9.99632467552439e-12
1.482891075678346e-11
1.6705445399299785e-10
5.329982535211545e-11
1.5532112256591495e-11
6.333484228528755e-12
3.716685223238999e-12
2.7865872276340554e-12
2.4224546722200737e-12
2.295083305968282e-12
2.283924672073662e-12
2.3367101587998234e-12
2.4277528718122362e-12
2.5559366306558775e-12
2.3992217217280957e-12
2.373316944644027e-12
2.5724163117868442e-12
2.9472769461341147e-12
3.430357726298478e-12
3.967520567491493e-12
4.513170602361437e-12
5.019781910554709e-12
5.4305954274919936e-12
5.677313081853461e-12
5.684020327226213e-12
5.37930100299937e-12
4.719584166797101e-12
3.727370260789841e-12
2.5509996292678466e-12
1.554137602847737e-12
1.3905947855647047e-12
2.7267814487499417e-12
5.245556374529265e-12
2.4824052358946135e-10
7.690123829880822e-11
2.1707587463173523e-11
7.524035325974702e-12
3.971726429381402e-12
2.808801928326626e-12
2.3678013879495537e-12
2.2084659521142606e-12
2.1811648359781463e-12
2.224311171768405e-12
2.30874442015899e-12
2.43425048088246e-12
2.269572542479203e-12
2.2171524278814383e-12
2.368642587774361e-12
2.6748368500632326e-12
3.0689369874843614e-12
3.4987976764776312e-12
3.923463265597102e-12
4.304679587240494e-12
4.602111872723613e-12
4.773656502744826e-12
4.781375062081226e-12
4.603820384819838e-12
4.256251723363734e-12
3.8209963162523625e-12
3.4920963255679766e-12
3.636209856941597e-12
4.822449776255181e-12
7.538780837578204e-12
2.2051229880587688e-10
6.620427444410589e-11
1.9026658443864077e-11
7.262537424790065e-12
4.0390516510822455e-12
2.9247194391000373e-12
2.4893655115195803e-12
2.3290866756544483e-12
2.300719243307946e-12
2.3437068502145384e-12
2.4288291982678065e-12
2.5405461715306017e-12
2.679519576996157e-12
2.5412316341299077e-12
2.5551024673156207e-12
2.8205557161603196e-12
3.2917809733075393e-12
3.904466145315047e-12
4.607005048723096e-12
5.354003407955821e-12
6.092834267308106e-12
6.751733053886698e-12
7.231148007633931e-12
7.400061206077822e-12
7.101009638377368e-12
6.169957544261072e-12
4.479993768738036e-12
2.024127925900714e-12
9.252219100699807e-13
3.526385067377019e-12
4.270188555106759e-12
2.661897180321103e-10
9.885710591809939e-11
3.503141744561831e-11
1.0349194849385244e-11
4.726052485011139e-12
3.056961614866037e-12
2.448572519570411e-12
2.2194954536382e-12
2.157851611044649e-12
2.1818815505348148e-12
2.254626441612883e-12
2.3755797790803795e-12
2.2040003283619178e-12
2.1363167898413098e-12
2.2629793032041505e-12
2.5350021900194165e-12
2.886495545879376e-12
3.2671411995022667e-12
3.639288336584723e-12
3.970221860432528e-12
4.228186585640749e-12
4.383349029509476e-12
4.41380823111852e-12
4.317022901838744e-12
4.127848328453011e-12
3.945377170833515e-12
3.973890147763326e-12
4.585201529533623e-12
6.380512136200641e-12
9.99632467552439e-12
1.482891075678346e-11
1.6705445399299785e-10
5.329982535211545e-11
1.5532112256591495e-11
6.333484228528755e-12
3.716685223238999e-12
2.7865872276340554e-12
2.4224546722200737e-12
2.295083305968282e-12
2.283924672073662e-12
2.3367101587998234e-12
2.4277528718122362e-12
2.5559366306558775e-12
2.3992217217280957e-12
2.373316944644027e-12
2.5724163117868442e-12
2.9472769461341147e-12
3.430357726298478e-12
3.967520567491493e-12
4.513170602361437e-12
5.019781910554709e-12
5.4305954274919936e-12
5.677313081853461e-12
5.684020327226213e-12
5.37930100299937e-12
4.719584166797101e-12
3.727370260789841e-12
2.5509996292678466e-12
1.554137602847737e-12
1.3905947855647047e-12
2.7267814487499417e-12
5.245556374529265e-12
2.4824052358946135e-10
7.690123829880822e-11
2.1707587463173523e-11
7.524035325974702e-12
3.971726429381402e-12
2.808801928326626e-12
2.3678013879495537e-12
2.2084659521142606e-12
2.1811648359781463e-12
2.224311171768405e-12
2.30874442015899e-12
2.43425048088246e-12
2.269572542479203e-12
2.2171524278814383e-12
2.368642587774361e-12
2.6748368500632326e-12
3.0689369874843614e-12
3.4987976764776312e-12
3.923463265597102e-12
4.304679587240494e-12
4.602111872723613e-12
4.773656502744826e-12
4.781375062081226e-12
4.603820384819838e-12
4.256251723363734e-12
3.8209963162523625e-12
3.4920963255679766e-12
3.636209856941597e-12
4.822449776255181e-12
7.538780837578204e-12
2.2051229880587688e-10
6.620427444410589e-11
1.9026658443864077e-11
7.262537424790065e-12
4.0390516510822455e-12
2.9247194391000373e-12
2.4893655115195803e-12
2.3290866756544483e-12
2.300719243307946e-12
2.3437068502145384e-12
2.4288291982678065e-12
2.5405461715306017e-12
2.679519576996157e-12
2.5412316341299077e-12
2.5551024673156207e-12
2.8205557161603196e-12
3.2917809733075393e-12
3.904466145315047e-12
4.607005048723096e-12
5.354003407955821e-12
6.092834267308106e-12
6.751733053886698e-12
7.231148007633931e-12
7.400061206077822e-12
7.101009638377368e-12
6.169957544261072e-12
4.479993768738036e-12
2.024127925900714e-12
9.252219100699807e-13
3.526385067377019e-12
4.270188555106759e-12
2.661897180321103e-10
9.885710591809939e-11
3.503141744561831e-11
1.0349194849385244e-11
4.726052485011139e-12
3.056961614866037e-12
2.448572519570411e-12
2.2194954536382e-12
2.157851611044649e-12
2.1818815505348148e-12
2.254626441612883e-12
2.3755797790803795e-12
2.2040003283619178e-12
2.1363167898413098e-12
2.2629793032041505e-12
2.5350021900194165e-12
2.886495545879376e-12
3.2671411995022667e-12
3.639288336584723e-12
3.970221860432528e-12
4.228186585640749e-12
4.383349029509476e-12
4.41380823111852e-12
4.317022901838744e-12
4.127848328453011e-12
3.945377170833515e-12
3.973890147763326e-12
4.585201529533623e-12
6.380512136200641e-12
9.99632467552439e-12
1.482891075678346e-11
1.6705445399299785e-10
5.329982535211545e-11
1.5532112256591495e-11
6.333484228528755e-12
3.716685223238999e-12
2.7865872276340554e-12
2.4224546722200737e-12
2.295083305968282e-12
2.283924672073662e-12
2.3367101587998234e-12
2.4277528718122362e-12
2.5559366306558775e-12
2.3992217217280957e-12
2.373316944644027e-12
2.5724163117868442e-12
2.9472769461341147e-12
3.430357726298478e-12
3.967520567491493e-12
4.513170602361437e-12
5.019781910554709e-12
5.4305954274919936e-12
5.677313081853461e-12
5.684020327226213e-12
5.37930100299937e-12
4.719584166797101e-12
3.727370260789841e-12
2.5509996292678466e-12
1.554137602847737e-12
1.3905947855647047e-12
2.7267814487499417e-12
5.245556374529265e-12
2.4824052358946135e-10
7.690123829880822e-11
2.1707587463173523e-11
7.524035325974702e-12
3.971726429381402e-12
2.808801928326626e-12
2.3678013879495537e-12
2.2084659521142606e-12
2.1811648359781463e-12
2.224311171768405e-12
2.30874442015899e-12
2.43425048088246e-12
2.269572542479203e-12
2.2171524278814383e-12
2.368642587774361e-12
2.6748368500632326e-12
3.0689369874843614e-12
3.4987976764776312e-12
3.923463265597102e-12
4.304679587240494e-12
4.602111872723613e-12
4.773656502744826e-12
4.781375062081226e-12
4.603820384819838e-12
4.256251723363734e-12
3.8209963162523625e-12
3.4920963255679766e-12
3.636209856941597e-12
4.822449776255181e-12
7.538780837578204e-12
2.2051229880587688e-10
6.620427444410589e-11
1.9026658443864077e-11
7.262537424790065e-12
4.0390516510822455e-12
2.9247194391000373e-12
2.4893655115195803e-12
2.3290866756544483e-12
2.300719243307946e-12
2.3437068502145384e-12
2.4288291982678065e-12
2.5405461715306017e-12
2.679519576996157e-12
2.5412316341299077e-12
2.5551024673156207e-12
2.8205557161603196e-12
3.2917809733075393e-12
3.904466145315047e-12
4.607005048723096e-12
5.354003407955821e-12
6.092834267308106e-12
6.751733053886698e-12
7.231148007633931e-12
7.400061206077822e-12
7.101009638377368e-12
6.169957544261072e-12
4.479993768738036e-12
2.024127925900714e-12
9.252219100699807e-13
3.526385067377019e-12
4.270188555106759e-12
2.661897180321103e-10
9.885710591809939e-11
3.503141744561831e-11
1.0349194849385244e-11
4.726052485011139e-12
3.056961614866037e-12
2.448572519570411e-12
2.2194954536382e-12
2.157851611044649e-12
2.1818815505348148e-12
2.254626441612883e-12
2.3755797790803795e-12
2.2040003283619178e-12
2.1363167898413098e-12
2.2629793032041505e-12
2.5350021900194165e-12
2.886495545879376e-12
3.2671411995022667e-12
3.639288336584723e-12
3.970221860432528e-12
4.228186585640749e-12
4.383349029509476e-12
4.41380823111852e-12
4.317022901838744e-12
4.127848328453011e-12
3.945377170833515e-12
3.973890147763326e-12
4.585201529533623e-12
6.380512136200641e-12
9.99632467552439e-12
1.482891075678346e-11
1.6705445399299785e-10
5.329982535211545e-11
1.5532112256591495e-11
6.333484228528755e-12
3.716685223238999e-12
2.7865872276340554e-12
2.4224546722200737e-12
2.295083305968282e-12
2.283924672073662e-12
2.3367101587998234e-12
2.4277528718122362e-12
2.5559366306558775e-12
2.3992217217280957e-12
2.373316944644027e-12
2.5724163117868442e-12
2.9472769461341147e-12
3.430357726298478e-12
3.967520567491493e-12
4.513170602361437e-12
5.019781910554709e-12
5.4305954274919936e-12
5.677313081853461e-12
5.684020327226213e-12
5.37930100299937e-12
4.719584166797101e-12
3.727370260789841e-12
2.5509996292678466e-12
1.554137602847737e-12
1.3905947855647047e-12
2.7267814487499417e-12
5.245556374529265e-12
2.4824052358946135e-10
7.690123829880822e-11
2.1707587463173523e-11
7.524035325974702e-12
3.971726429381402e-12
2.808801928326626e-12
2.3678013879495537e-12
2.2084659521142606e-12
2.1811648359781463e-12
2.224311171768405e-12
2.30874442015899e-12
2.43425048088246e-12
2.269572542479203e-12
2.2171524278814383e-12
2.368642587774361e-12
2.6748368500632326e-12
3.0689369874843614e-12
3.4987976764776312e-12
3.923463265597102e-12
4.304679587240494e-12
4.602111872723613e-12
4.773656502744826e-12
4.781375062081226e-12
4.603820384819838e-12
4.256251723363734e-12
3.8209963162523625e-12
3.4920963255679766e-12
3.636209856941597e-12
4.822449776255181e-12
7.538780837578204e-12
2.2051229880587688e-10
6.620427444410589e-11
1.9026658443864077e-11
7.262537424790065e-12
4.0390516510822455e-12
2.9247194391000373e-12
2.4893655115195803e-12
2.3290866756544483e-12
2.300719243307946e-12
2.3437068502145384e-12
2.4288291982678065e-12
2.5405461715306017e-12
2.679519576996157e-12
2.5412316341299077e-12
2.5551024673156207e-12
2.8205557161603196e-12
3.2917809733075393e-12
3.904466145315047e-12
4.607005048723096e-12
5.354003407955821e-12
6.092834267308106e-12
6.751733053886698e-12
7.231148007633931e-12
7.400061206077822e-12
7.101009638377368e-12
6.169957544261072e-12
4.479993768738036e-12
2.024127925900714e-12
9.252219100699807e-13
3.526385067377019e-12
4.270188555106759e-12
2.661897180321103e-10
9.885710591809939e-11
3.503141744561831e-11
1.0349194849385244e-11
4.726052485011139e-12
3.056961614866037e-12
2.448572519570411e-12
2.2194954536382e-12
2.157851611044649e-12
2.1818815505348148e-12
2.254626441612883e-12
2.3755797790803795e-12
2.2040003283619178e-12
2.1363167898413098e-12
2.2629793032041505e-12
2.5350021900194165e-12
2.886495545879376e-12
3.2671411995022667e-12
3.639288336584723e-12
3.970221860432528e-12
4.228186585640749e-12
4.383349029509476e-12
4.41380823111852e-12
4.317022901838744e-12
4.127848328453011e-12
3.945377170833515e-12
3.973890147763326e-12
4.585201529533623e-12
6.380512136200641e-12
9.99632467552439e-12
1.482891075678346e-11
1.6705445399299785e-10
5.329982535211545e-11
1.5532112256591495e-11
6.333484228528755e-12
3.716685223238999e-12
2.7865872276340554e-12
2.4224546722200737e-12
2.295083305968282e-12
2.283924672073662e-12
2.3367101587998234e-12
2.4277528718122362e-12
2.5559366306558775e-12
2.3992217217280957e-12
2.373316944644027e-12
2.5724163117868442e-12
2.9472769461341147e-12
3.430357726298478e-12
3.967520567491493e-12
4.513170602361437e-12
5.019781910554709e-12
5.4305954274919936e-12
5.677313081853461e-12
5.684020327226213e-12
5.37930100299937e-12
4.719584166797101e-12
3.727370260789841e-12
2.5509996292678466e-12
1.554137602847737e-12
1.3905947855647047e-12
2.7267814487499417e-12
5.245556374529265e-12
2.4824052358946135e-10
7.690123829880822e-11
2.1707587463173523e-11
7.524035325974702e-12
3.971726429381402e-12
2.808801928326626e-12
2.3678013879495537e-12
2.2084659521142606e-12
2.1811648359781463e-12
2.224311171768405e-12
2.30874442015899e-12
2.43425048088246e-12
2.269572542479203e-12
2.2171524278814383e-12
2.368642587774361e-12
2.6748368500632326e-12
3.0689369874843614e-12
3.4987976764776312e-12
3.923463265597102e-12
4.304679587240494e-12
4.602111872723613e-12
4.773656502744826e-12
4.781375062081226e-12
4.603820384819838e-12
4.256251723363734e-12
3.8209963162523625e-12
3.4920963255679766e-12
3.636209856941597e-12
4.822449776255181e-12
7.538780837578204e-12
2.2051229880587688e-10
6.620427444410589e-11
1.9026658443864077e-11
7.262537424790065e-12
4.0390516510822455e-12
2.9247194391000373e-12
2.4893655115195803e-12
2.3290866756544483e-12
2.300719243307946e-12
2.3437068502145384e-12
2.4288291982678065e-12
2.5405461715306017e-12
2.679519576996157e-12
2.5412316341299077e-12
2.5551024673156207e-12
2.8205557161603196e-12
3.2917809733075393e-12
3.904466145315047e-12
4.607005048723096e-12
5.354003407955821e-12
6.092834267308106e-12
6.751733053886698e-12
7.231148007633931e-12
7.400061206077822e-12
7.101009638377368e-12
6.169957544261072e-12
4.479993768738036e-12
2.024127925900714e-12
9.252219100699807e-13
3.526385067377019e-12
4.270188555106759e-12
2.661897180321103e-10
9.885710591809939e-11
3.503141744561831e-11
1.0349194849385244e-11
4.726052485011139e-12
3.056961614866037e-12
2.448572519570411e-12
2.2194954536382e-12
2.157851611044649e-12
2.1818815505348148e-12
2.254626441612883e-12
2.3755797790803795e-12
2.2040003283619178e-12
2.1363167898413098e-12
2.2629793032041505e-12
2.5350021900194165e-12
2.886495545879376e-12
3.2671411995022667e-12
3.639288336584723e-12
3.970221860432528e-12
4.228186585640749e-12
4.383349029509476e-12
4.41380823111852e-12
4.317022901838744e-12
4.127848328453011e-12
3.945377170833515e-12
3.973890147763326e-12
4.585201529533623e-12
6.380512136200641e-12
9.99632467552439e-12
1.482891075678346e-11
1.6705445399299785e-10
5.329982535211545e-11
1.5532112256591495e-11
6.333484228528755e-12
3.716685223238999e-12
2.7865872276340554e-12
2.4224546722200737e-12
2.295083305968282e-12
2.283924672073662e-12
2.3367101587998234e-12
2.4277528718122362e-12
2.5559366306558775e-12
2.3992217217280957e-12
2.373316944644027e-12
2.5724163117868442e-12
2.9472769461341147e-12
3.430357726298478e-12
3.967520567491493e-12
4.513170602361437e-12
5.019781910554709e-12
5.4305954274919936e-12
5.677313081853461e-12
5.684020327226213e-12
5.37930100299937e-12
4.719584166797101e-12
3.727370260789841e-12
2.5509996292678466e-12
1.554137602847737e-12
1.3905947855647047e-12
2.7267814487499417e-12
5.245556374529265e-12
2.4824052358946135e-10
7.690123829880822e-11
2.1707587463173523e-11
7.524035325974702e-12
3.971726429381402e-12
2.808801928326626e-12
2.3678013879495537e-12
2.2084659521142606e-12
2.1811648359781463e-12
2.224311171768405e-12
2.30874442015899e-12
2.43425048088246e-12
2.269572542479203e-12
2.2171524278814383e-12
2.368642587774361e-12
2.6748368500632326e-12
3.0689369874843614e-12
3.4987976764776312e-12
3.923463265597102e-12
4.304679587240494e-12
4.602111872723613e-12
4.773656502744826e-12
4.781375062081226e-12
4.603820384819838e-12
4.256251723363734e-12
3.8209963162523625e-12
3.4920963255679766e-12
3.636209856941597e-12
4.822449776255181e-12
7.538780837578204e-12
2.2051229880587688e-10
6.620427444410589e-11
1.9026658443864077e-11
7.262537424790065e-12
4.0390516510822455e-12
2.9247194391000373e-12
2.4893655115195803e-12
2.3290866756544483e-12
2.300719243307946e-12
2.3437068502145384e-12
2.4288291982678065e-12
2.5405461715306017e-12
2.679519576996157e-12
2.5412316341299077e-12
2.5551024673156207e-12
2.8205557161603196e-12
3.2917809733075393e-12
3.904466145315047e-12
4.607005048723096e-12
5.354003407955821e-12
6.092834267308106e-12
6.751733053886698e-12
7.231148007633931e-12
7.400061206077822e-12
7.101009638377368e-12
6.169957544261072e-12
4.479993768738036e-12
2.024127925900714e-12
9.252219100699807e-13
3.526385067377019e-12
4.270188555106759e-12
2.661897180321103e-10
9.885710591809939e-11
3.503141744561831e-11
1.0349194849385244e-11
4.726052485011139e-12
3.056961614866037e-12
2.448572519570411e-12
2.2194954536382e-12
2.157851611044649e-12
2.1818815505348148e-12
2.254626441612883e-12
2.3755797790803795e-12
2.2040003283619178e-12
2.1363167898413098e-12
2.2629793032041505e-12
2.5350021900194165e-12
2.886495545879376e-12
3.2671411995022667e-12
3.639288336584723e-12
3.970221860432528e-12
4.228186585640749e-12
4.383349029509476e-12
4.41380823111852e-12
4.317022901838744e-12
4.127848328453011e-12
3.945377170833515e-12
3.973890147763326e-12
4.585201529533623e-12
6.380512136200641e-12
9.99632467552439e-12
1.482891075678346e-11
1.6705445399299785e-10
5.329982535211545e-11
1.5532112256591495e-11
6.333484228528755e-12
3.716685223238999e-12
2.7865872276340554e-12
2.4224546722200737e-12
2.295083305968282e-12
2.283924672073662e-12
2.3367101587998234e-12
2.4277528718122362e-12
2.5559366306558775e-12
2.3992217217280957e-12
2.373316944644027e-12
2.5724163117868442e-12
2.9472769461341147e-12
3.430357726298478e-12
3.967520567491493e-12
4.513170602361437e-12
5.019781910554709e-12
5.4305954274919936e-12
5.677313081853461e-12
5.684020327226213e-12
5.37930100299937e-12
4.719584166797101e-12
3.727370260789841e-12
2.5509996292678466e-12
1.554137602847737e-12
1.3905947855647047e-12
2.7267814487499417e-12
5.245556374529265e-12
2.4824052358946135e-10
7.690123829880822e-11
2.1707587463173523e-11
7.524035325974702e-12
3.971726429381402e-12
2.808801928326626e-12
2.3678013879495537e-12
2.2084659521142606e-12
2.1811648359781463e-12
2.224311171768405e-12
2.30874442015899e-12
2.43425048088246e-12
2.269572542479203e-12
2.2171524278814383e-12
2.368642587774361e-12
2.6748368500632326e-12
3.0689369874843614e-12
3.4987976764776312e-12
3.923463265597102e-12
4.304679587240494e-12
4.602111872723613e-12
4.773656502744826e-12
4.781375062081226e-12
4.603820384819838e-12
4.256251723363734e-12
3.8209963162523625e-12
3.4920963255679766e-12
3.636209856941597e-12
4.822449776255181e-12
7.538780837578204e-12
2.2051229880587688e-10
6.620427444410589e-11
1.9026658443864077e-11
7.262537424790065e-12
4.0390516510822455e-12
2.9247194391000373e-12
2.4893655115195803e-12
2.3290866756544483e-12
2.300719243307946e-12
2.3437068502145384e-12
2.4288291982678065e-12
2.5405461715306017e-12
2.679519576996157e-12
2.5412316341299077e-12
2.5551024673156207e-12
2.8205557161603196e-12
3.2917809733075393e-12
3.904466145315047e-12
4.607005048723096e-12
5.354003407955821e-12
6.092834267308106e-12
6.751733053886698e-12
7.231148007633931e-12
7.400061206077822e-12
7.101009638377368e-12
6.169957544261072e-12
4.479993768738036e-12
2.024127925900714e-12
9.252219100699807e-13
3.526385067377019e-12
4.270188555106759e-12
2.661897180321103e-10
9.885710591809939e-11
3.503141744561831e-11
1.0349194849385244e-11
4.726052485011139e-12
3.056961614866037e-12
2.448572519570411e-12
2.2194954536382e-12
2.157851611044649e-12
2.1818815505348148e-12
2.254626441612883e-12
2.3755797790803795e-12
2.2040003283619178e-12
2.1363167898413098e-12
2.2629793032041505e-12
2.5350021900194165e-12
2.886495545879376e-12
3.2671411995022667e-12
3.639288336584723e-12
3.970221860432528e-12
4.228186585640749e-12
4.383349029509476e-12
4.41380823111852e-12
4.317022901838744e-12
4.127848328453011e-12
3.945377170833515e-12
3.973890147763326e-12
4.585201529533623e-12
6.380512136200641e-12
9.99632467552439e-12
1.482891075678346e-11
1.6705445399299785e-10
5.329982535211545e-11
1.5532112256591495e-11
6.333484228528755e-12
3.716685223238999e-12
2.7865872276340554e-12
2.4224546722200737e-12
2.295083305968282e-12
2.283924672073662e-12
2.3367101587998234e-12
2.4277528718122362e-12
2.5559366306558775e-12
2.3992217217280957e-12
2.373316944644027e-12
2.5724163117868442e-12
2.9472769461341147e-12
3.430357726298478e-12
3.967520567491493e-12
4.513170602361437e-12
5.019781910554709e-12
5.4305954274919936e-12
5.677313081853461e-12
5.684020327226213e-12
5.37930100299937e-12
4.719584166797101e-12
3.727370260789841e-12
2.5509996292678466e-12
1.554137602847737e-12
1.3905947855647047e-12
2.7267814487499417e-12
5.245556374529265e-12
2.4824052358946135e-10
7.690123829880822e-11
2.1707587463173523e-11
7.524035325974702e-12
3.971726429381402e-12
2.808801928326626e-12
2.3678013879495537e-12
2.2084659521142606e-12
2.1811648359781463e-12
2.224311171768405e-12
2.30874442015899e-12
2.43425048088246e-12
2.269572542479203e-12
2.2171524278814383e-12
2.368642587774361e-12
2.6748368500632326e-12
3.0689369874843614e-12
3.4987976764776312e-12
3.923463265597102e-12
4.304679587240494e-12
4.602111872723613e-12
4.773656502744826e-12
4.781375062081226e-12
4.603820384819838e-12
4.256251723363734e-12
3.8209963162523625e-12
3.4920963255679766e-12
3.636209856941597e-12
4.822449776255181e-12
7.538780837578204e-12
2.2051229880587688e-10
6.620427444410589e-11
1.9026658443864077e-11
7.262537424790065e-12
4.0390516510822455e-12
2.9247194391000373e-12
2.4893655115195803e-12
2.3290866756544483e-12
2.300719243307946e-12
2.3437068502145384e-12
2.4288291982678065e-12
2.5405461715306017e-12
2.679519576996157e-12
2.5412316341299077e-12
2.5551024673156207e-12
2.8205557161603196e-12
3.2917809733075393e-12
3.904466145315047e-12
4.607005048723096e-12
5.354003407955821e-12
6.092834267308106e-12
6.751733053886698e-12
7.231148007633931e-12
7.400061206077822e-12
7.101009638377368e-12
6.169957544261072e-12
4.479993768738036e-12
2.024127925900714e-12
9.252219100699807e-13
3.526385067377019e-12
4.270188555106759e-12
2.661897180321103e-10
9.885710591809939e-11
3.503141744561831e-11
1.0349194849385244e-11
4.726052485011139e-12
3.056961614866037e-12
2.448572519570411e-12
2.2194954536382e-12
2.157851611044649e-12
2.1818815505348148e-12
2.254626441612883e-12
2.3755797790803795e-12
2.2040003283619178e-12
2.1363167898413098e-12
2.2629793032041505e-12
2.5350021900194165e-12
2.886495545879376e-12
3.2671411995022667e-12
3.639288336584723e-12
3.970221860432528e-12
4.228186585640749e-12
4.383349029509476e-12
4.41380823111852e-12
4.317022901838744e-12
4.127848328453011e-12
3.945377170833515e-12
3.973890147763326e-12
4.585201529533623e-12
6.380512136200641e-12
9.99632467552439e-12
1.482891075678346e-11
1.6705445399299785e-10
5.329982535211545e-11
1.5532112256591495e-11
6.333484228528755e-12
3.716685223238999e-12
2.7865872276340554e-12
2.4224546722200737e-12
2.295083305968282e-12
2.283924672073662e-12
2.3367101587998234e-12
2.4277528718122362e-12
2.5559366306558775e-12
2.3992217217280957e-12
2.373316944644027e-12
2.5724163117868442e-12
2.9472769461341147e-12
3.430357726298478e-12
3.967520567491493e-12
4.513170602361437e-12
5.019781910554709e-12
5.4305954274919936e-12
5.677313081853461e-12
5.684020327226213e-12
5.37930100299937e-12
4.719584166797101e-12
3.727370260789841e-12
2.5509996292678466e-12
1.554137602847737e-12
1.3905947855647047e-12
2.7267814487499417e-12
5.245556374529265e-12
2.4824052358946135e-10
7.690123829880822e-11
2.1707587463173523e-11
7.524035325974702e-12
3.971726429381402e-12
2.808801928326626e-12
2.3678013879495537e-12
2.2084659521142606e-12
2.1811648359781463e-12
2.224311171768405e-12
2.30874442015899e-12
2.43425048088246e-12
2.269572542479203e-12
2.2171524278814383e-12
2.368642587774361e-12
2.6748368500632326e-12
3.0689369874843614e-12
3.4987976764776312e-12
3.923463265597102e-12
4.304679587240494e-12
4.602111872723613e-12
4.773656502744826e-12
4.781375062081226e-12
4.603820384819838e-12
4.256251723363734e-12
3.8209963162523625e-12
3.4920963255679766e-12
3.636209856941597e-12
4.822449776255181e-12
7.538780837578204e-12
2.2051229880587688e-10
6.620427444410589e-11
1.9026658443864077e-11
7.262537424790065e-12
4.0390516510822455e-12
2.9247194391000373e-12
2.4893655115195803e-12
2.3290866756544483e-12
2.300719243307946e-12
2.3437068502145384e-12
2.4288291982678065e-12
2.5405461715306017e-12
2.679519576996157e-12
2.5412316341299077e-12
2.5551024673156207e-12
2.8205557161603196e-12
3.2917809733075393e-12
3.904466145315047e-12
4.607005048723096e-12
5.354003407955821e-12
6.092834267308106e-12
6.751733053886698e-12
7.231148007633931e-12
7.400061206077822e-12
7.101009638377368e-12
6.169957544261072e-12
4.479993768738036e-12
2.024127925900714e-12
9.252219100699807e-13
3.526385067377019e-12
4.270188555106759e-12
2.661897180321103e-10
9.885710591809939e-11
3.503141744561831e-11
1.0349194849385244e-11
4.726052485011139e-12
3.056961614866037e-12
2.448572519570411e-12
2.2194954536382e-12
2.157851611044649e-12
2.1818815505348148e-12
2.254626441612883e-12
2.3755797790803795e-12
2.2040003283619178e-12
2.1363167898413098e-12
2.2629793032041505e-12
2.5350021900194165e-12
2.886495545879376e-12
3.2671411995022667e-12
3.639288336584723e-12
3.970221860432528e-12
4.228186585640749e-12
4.383349029509476e-12
4.41380823111852e-12
4.317022901838744e-12
4.127848328453011e-12
3.945377170833515e-12
3.973890147763326e-12
4.585201529533623e-12
6.380512136200641e-12
9.99632467552439e-12
1.482891075678346e-11
1.6705445399299785e-10
5.329982535211545e-11
1.5532112256591495e-11
6.333484228528755e-12
3.716685223238999e-12
2.7865872276340554e-12
2.4224546722200737e-12
2.295083305968282e-12
2.283924672073662e-12
2.3367101587998234e-12
2.4277528718122362e-12
2.5559366306558775e-12
2.3992217217280957e-12
2.373316944644027e-12
2.5724163117868442e-12
2.9472769461341147e-12
3.430357726298478e-12
3.967520567491493e-12
4.513170602361437e-12
5.019781910554709e-12
5.4305954274919936e-12
5.677313081853461e-12
5.684020327226213e-12
5.37930100299937e-12
4.719584166797101e-12
3.727370260789841e-12
2.5509996292678466e-12
1.554137602847737e-12
1.3905947855647047e-12
2.7267814487499417e-12
5.245556374529265e-12
2.4824052358946135e-10
7.690123829880822e-11
2.1707587463173523e-11
7.524035325974702e-12
3.971726429381402e-12
2.808801928326626e-12
2.3678013879495537e-12
2.2084659521142606e-12
2.1811648359781463e-12
2.224311171768405e-12
2.30874442015899e-12
2.43425048088246e-12
2.269572542479203e-12
2.2171524278814383e-12
2.368642587774361e-12
2.6748368500632326e-12
3.0689369874843614e-12
3.4987976764776312e-12
3.923463265597102e-12
4.304679587240494e-12
4.602111872723613e-12
4.773656502744826e-12
4.781375062081226e-12
4.603820384819838e-12
4.256251723363734e-12
3.8209963162523625e-12
3.4920963255679766e-12
3.636209856941597e-12
4.822449776255181e-12
7.538780837578204e-12
2.2051229880587688e-10
6.620427444410589e-11
1.9026658443864077e-11
7.262537424790065e-12
4.0390516510822455e-12
2.9247194391000373e-12
2.4893655115195803e-12
2.3290866756544483e-12
2.300719243307946e-12
2.3437068502145384e-12
2.4288291982678065e-12
2.5405461715306017e-12
2.679519576996157e-12
2.5412316341299077e-12
2.5551024673156207e-12
2.8205557161603196e-12
3.2917809733075393e-12
3.904466145315047e-12
4.607005048723096e-12
5.354003407955821e-12
6.092834267308106e-12
6.751733053886698e-12
7.231148007633931e-12
7.400061206077822e-12
7.101009638377368e-12
6.169957544261072e-12
4.479993768738036e-12
2.024127925900714e-12
9.252219100699807e-13
3.526385067377019e-12
4.270188555106759e-12
2.661897180321103e-10
9.885710591809939e-11
3.503141744561831e-11
1.0349194849385244e-11
4.726052485011139e-12
3.056961614866037e-12
2.448572519570411e-12
2.2194954536382e-12
2.157851611044649e-12
2.1818815505348148e-12
2.254626441612883e-12
2.3755797790803795e-12
2.2040003283619178e-12
2.1363167898413098e-12
2.2629793032041505e-12
2.5350021900194165e-12
2.886495545879376e-12
3.2671411995022667e-12
3.639288336584723e-12
3.970221860432528e-12
4.228186585640749e-12
4.383349029509476e-12
4.41380823111852e-12
4.317022901838744e-12
4.127848328453011e-12
3.945377170833515e-12
3.973890147763326e-12
4.585201529533623e-12
6.380512136200641e-12
9.99632467552439e-12
1.482891075678346e-11
1.6705445399299785e-10
5.329982535211545e-11
1.5532112256591495e-11
6.333484228528755e-12
3.716685223238999e-12
2.7865872276340554e-12
2.4224546722200737e-12
2.295083305968282e-12
2.283924672073662e-12
2.3367101587998234e-12
2.4277528718122362e-12
2.5559366306558775e-12
2.3992217217280957e-12
2.373316944644027e-12
2.5724163117868442e-12
2.9472769461341147e-12
3.430357726298478e-12
3.967520567491493e-12
4.513170602361437e-12
5.019781910554709e-12
5.4305954274919936e-12
5.677313081853461e-12
5.684020327226213e-12
5.37930100299937e-12
4.719584166797101e-12
3.727370260789841e-12
2.5509996292678466e-12
1.554137602847737e-12
1.3905947855647047e-12
2.7267814487499417e-12
5.245556374529265e-12
2.4824052358946135e-10
7.690123829880822e-11
2.1707587463173523e-11
7.524035325974702e-12
3.971726429381402e-12
2.808801928326626e-12
2.3678013879495537e-12
2.2084659521142606e-12
2.1811648359781463e-12
2.224311171768405e-12
2.30874442015899e-12
2.43425048088246e-12
2.269572542479203e-12
2.2171524278814383e-12
2.368642587774361e-12
2.6748368500632326e-12
3.0689369874843614e-12
3.4987976764776312e-12
3.923463265597102e-12
4.304679587240494e-12
4.602111872723613e-12
4.773656502744826e-12
4.781375062081226e-12
4.603820384819838e-12
4.256251723363734e-12
3.8209963162523625e-12
3.4920963255679766e-12
3.636209856941597e-12
4.822449776255181e-12
7.538780837578204e-12
2.2051229880587688e-10
6.620427444410589e-11
1.9026658443864077e-11
7.262537424790065e-12
4.0390516510822455e-12
2.9247194391000373e-12
2.4893655115195803e-12
2.3290866756544483e-12
2.300719243307946e-12
2.3437068502145384e-12
2.4288291982678065e-12
2.5405461715306017e-12
2.679519576996157e-12
2.5412316341299077e-12
2.5551024673156207e-12
2.8205557161603196e-12
3.2917809733075393e-12
3.904466145315047e-12
4.607005048723096e-12
5.354003407955821e-12
6.092834267308106e-12
6.751733053886698e-12
7.231148007633931e-12
7.400061206077822e-12
7.101009638377368e-12
6.169957544261072e-12
4.479993768738036e-12
2.024127925900714e-12
9.252219100699807e-13
3.526385067377019e-12
4.270188555106759e-12
2.661897180321103e-10
9.885710591809939e-11
3.503141744561831e-11
1.0349194849385244e-11
4.726052485011139e-12
3.056961614866037e-12
2.448572519570411e-12
2.2194954536382e-12
2.157851611044649e-12
2.1818815505348148e-12
2.254626441612883e-12
2.3755797790803795e-12
2.2040003283619178e-12
2.1363167898413098e-12
2.2629793032041505e-12
2.5350021900194165e-12
2.886495545879376e-12
3.2671411995022667e-12
3.639288336584723e-12
3.970221860432528e-12
4.228186585640749e-12
4.383349029509476e-12
4.41380823111852e-12
4.317022901838744e-12
4.127848328453011e-12
3.945377170833515e-12
3.973890147763326e-12
4.585201529533623e-12
6.380512136200641e-12
9.99632467552439e-12
1.482891075678346e-11
1.6705445399299785e-10
5.329982535211545e-11
1.5532112256591495e-11
6.333484228528755e-12
3.716685223238999e-12
2.7865872276340554e-12
2.4224546722200737e-12
2.295083305968282e-12
2.283924672073662e-12
2.3367101587998234e-12
2.4277528718122362e-12
2.5559366306558775e-12
2.3992217217280957e-12
2.373316944644027e-12
2.5724163117868442e-12
2.9472769461341147e-12
3.430357726298478e-12
3.967520567491493e-12
4.513170602361437e-12
5.019781910554709e-12
5.4305954274919936e-12
5.677313081853461e-12
5.684020327226213e-12
5.37930100299937e-12
4.719584166797101e-12
3.727370260789841e-12
2.5509996292678466e-12
1.554137602847737e-12
1.3905947855647047e-12
2.7267814487499417e-12
5.245556374529265e-12
2.4824052358946135e-10
7.690123829880822e-11
2.1707587463173523e-11
7.524035325974702e-12
3.971726429381402e-12
2.808801928326626e-12
2.3678013879495537e-12
2.2084659521142606e-12
2.1811648359781463e-12
2.224311171768405e-12
2.30874442015899e-12
2.43425048088246e-12
2.269572542479203e-12
2.2171524278814383e-12
2.368642587774361e-12
2.6748368500632326e-12
3.0689369874843614e-12
3.4987976764776312e-12
3.923463265597102e-12
4.304679587240494e-12
4.602111872723613e-12
4.773656502744826e-12
4.781375062081226e-12
4.603820384819838e-12
4.256251723363734e-12
3.8209963162523625e-12
3.4920963255679766e-12
3.636209856941597e-12
4.822449776255181e-12
7.538780837578204e-12
2.2051229880587688e-10
6.620427444410589e-11
1.9026658443864077e-11
7.262537424790065e-12
4.0390516510822455e-12
2.9247194391000373e-12
2.4893655115195803e-12
2.3290866756544483e-12
2.300719243307946e-12
2.3437068502145384e-12
2.4288291982678065e-12
2.5405461715306017e-12
2.679519576996157e-12
2.5412316341299077e-12
2.5551024673156207e-12
2.8205557161603196e-12
3.2917809733075393e-12
3.904466145315047e-12
4.607005048723096e-12
5.354003407955821e-12
6.092834267308106e-12
6.751733053886698e-12
7.231148007633931e-12
7.400061206077822e-12
7.101009638377368e-12
6.169957544261072e-12
4.479993768738036e-12
2.024127925900714e-12
9.252219100699807e-13
3.526385067377019e-12
4.270188555106759e-12
2.661897180321103e-10
9.885710591809939e-11
3.503141744561831e-11
1.0349194849385244e-11
4.726052485011139e-12
3.056961614866037e-12
2.448572519570411e-12
2.2194954536382e-12
2.157851611044649e-12
2.1818815505348148e-12
2.254626441612883e-12
2.3755797790803795e-12
2.2040003283619178e-12
2.1363167898413098e-12
2.2629793032041505e-12
2.5350021900194165e-12
2.886495545879376e-12
3.2671411995022667e-12
3.639288336584723e-12
3.970221860432528e-12
4.228186585640749e-12
4.383349029509476e-12
4.41380823111852e-12
4.317022901838744e-12
4.127848328453011e-12
3.945377170833515e-12
3.973890147763326e-12
4.585201529533623e-12
6.380512136200641e-12
9.99632467552439e-12
1.482891075678346e-11
1.6705445399299785e-10
5.329982535211545e-11
1.5532112256591495e-11
6.333484228528755e-12
3.716685223238999e-12
2.7865872276340554e-12
2.4224546722200737e-12
2.295083305968282e-12
2.283924672073662e-12
2.3367101587998234e-12
2.4277528718122362e-12
2.5559366306558775e-12
2.3992217217280957e-12
2.373316944644027e-12
2.5724163117868442e-12
2.9472769461341147e-12
3.430357726298478e-12
3.967520567491493e-12
4.513170602361437e-12
5.019781910554709e-12
5.4305954274919936e-12
5.677313081853461e-12
5.684020327226213e-12
5.37930100299937e-12
4.719584166797101e-12
3.727370260789841e-12
2.5509996292678466e-12
1.554137602847737e-12
1.3905947855647047e-12
2.7267814487499417e-12
5.245556374529265e-12
2.4824052358946135e-10
7.690123829880822e-11
2.1707587463173523e-11
7.524035325974702e-12
3.971726429381402e-12
2.808801928326626e-12
2.3678013879495537e-12
2.2084659521142606e-12
2.1811648359781463e-12
2.224311171768405e-12
2.30874442015899e-12
2.43425048088246e-12
2.269572542479203e-12
2.2171524278814383e-12
2.368642587774361e-12
2.6748368500632326e-12
3.0689369874843614e-12
3.4987976764776312e-12
3.923463265597102e-12
4.304679587240494e-12
4.602111872723613e-12
4.773656502744826e-12
4.781375062081226e-12
4.603820384819838e-12
4.256251723363734e-12
3.8209963162523625e-12
3.4920963255679766e-12
3.636209856941597e-12
4.822449776255181e-12
7.538780837578204e-12
2.2051229880587688e-10
6.620427444410589e-11
1.9026658443864077e-11
7.262537424790065e-12
4.0390516510822455e-12
2.9247194391000373e-12
2.4893655115195803e-12
2.3290866756544483e-12
2.300719243307946e-12
2.3437068502145384e-12
2.4288291982678065e-12
2.5405461715306017e-12
2.679519576996157e-12
2.5412316341299077e-12
2.5551024673156207e-12
2.8205557161603196e-12
3.2917809733075393e-12
3.904466145315047e-12
4.607005048723096e-12
5.354003407955821e-12
6.092834267308106e-12
6.751733053886698e-12
7.231148007633931e-12
7.400061206077822e-12
7.101009638377368e-12
6.169957544261072e-12
4.479993768738036e-12
2.024127925900714e-12
9.252219100699807e-13
3.526385067377019e-12
4.270188555106759e-12
2.661897180321103e-10
9.885710591809939e-11
3.503141744561831e-11
1.0349194849385244e-11
4.726052485011139e-12
3.056961614866037e-12
2.448572519570411e-12
2.2194954536382e-12
2.157851611044649e-12
2.1818815505348148e-12
2.254626441612883e-12
2.3755797790803795e-12
2.2040003283619178e-12
2.1363167898413098e-12
2.2629793032041505e-12
2.5350021900194165e-12
2.886495545879376e-12
3.2671411995022667e-12
3.639288336584723e-12
3.970221860432528e-12
4.228186585640749e-12
4.383349029509476e-12
4.41380823111852e-12
4.317022901838744e-12
4.127848328453011e-12
3.945377170833515e-12
3.973890147763326e-12
4.585201529533623e-12
6.380512136200641e-12
9.99632467552439e-12
1.482891075678346e-11
1.6705445399299785e-10
5.329982535211545e-11
1.5532112256591495e-11
6.333484228528755e-12
3.716685223238999e-12
2.7865872276340554e-12
2.4224546722200737e-12
2.295083305968282e-12
2.283924672073662e-12
2.3367101587998234e-12
2.4277528718122362e-12
2.5559366306558775e-12
2.3992217217280957e-12
2.373316944644027e-12
2.5724163117868442e-12
2.9472769461341147e-12
3.430357726298478e-12
3.967520567491493e-12
4.513170602361437e-12
5.019781910554709e-12
5.4305954274919936e-12
5.677313081853461e-12
5.684020327226213e-12
5.37930100299937e-12
4.719584166797101e-12
3.727370260789841e-12
2.5509996292678466e-12
1.554137602847737e-12
1.3905947855647047e-12
2.7267814487499417e-12
5.245556374529265e-12
2.4824052358946135e-10
7.690123829880822e-11
2.1707587463173523e-11
7.524035325974702e-12
3.971726429381402e-12
2.808801928326626e-12
2.3678013879495537e-12
2.2084659521142606e-12
2.1811648359781463e-12
2.224311171768405e-12
2.30874442015899e-12
2.43425048088246e-12
2.269572542479203e-12
2.2171524278814383e-12
2.368642587774361e-12
2.6748368500632326e-12
3.0689369874843614e-12
3.4987976764776312e-12
3.923463265597102e-12
4.304679587240494e-12
4.602111872723613e-12
4.773656502744826e-12
4.781375062081226e-12
4.603820384819838e-12
4.256251723363734e-12
3.8209963162523625e-12
3.4920963255679766e-12
3.636209856941597e-12
4.822449776255181e-12
7.538780837578204e-12
2.2051229880587688e-10
6.620427444410589e-11
1.9026658443864077e-11
7.262537424790065e-12
4.0390516510822455e-12
2.9247194391000373e-12
2.4893655115195803e-12
2.3290866756544483e-12
2.300719243307946e-12
2.3437068502145384e-12
2.4288291982678065e-12
2.5405461715306017e-12
2.679519576996157e-12
2.5412316341299077e-12
2.5551024673156207e-12
2.8205557161603196e-12
3.2917809733075393e-12
3.904466145315047e-12
4.607005048723096e-12
5.354003407955821e-12
6.092834267308106e-12
6.751733053886698e-12
7.231148007633931e-12
7.400061206077822e-12
7.101009638377368e-12
6.169957544261072e-12
4.479993768738036e-12
2.024127925900714e-12
9.252219100699807e-13
3.526385067377019e-12
4.270188555106759e-12
2.661897180321103e-10
9.885710591809939e-11
3.503141744561831e-11
1.0349194849385244e-11
4.726052485011139e-12
3.056961614866037e-12
2.448572519570411e-12
2.2194954536382e-12
2.157851611044649e-12
2.1818815505348148e-12
2.254626441612883e-12
2.3755797790803795e-12
2.2040003283619178e-12
2.1363167898413098e-12
2.2629793032041505e-12
2.5350021900194165e-12
2.886495545879376e-12
3.2671411995022667e-12
3.639288336584723e-12
3.970221860432528e-12
4.228186585640749e-12
4.383349029509476e-12
4.41380823111852e-12
4.317022901838744e-12
4.127848328453011e-12
3.945377170833515e-12
3.973890147763326e-12
4.585201529533623e-12
6.380512136200641e-12
9.99632467552439e-12
1.482891075678346e-11
1.6705445399299785e-10
5.329982535211545e-11
1.5532112256591495e-11
6.333484228528755e-12
3.716685223238999e-12
2.7865872276340554e-12
2.4224546722200737e-12
2.295083305968282e-12
2.283924672073662e-12
2.3367101587998234e-12
2.4277528718122362e-12
2.5559366306558775e-12
2.3992217217280957e-12
2.373316944644027e-12
2.5724163117868442e-12
2.9472769461341147e-12
3.430357726298478e-12
3.967520567491493e-12
4.513170602361437e-12
5.019781910554709e-12
5.4305954274919936e-12
5.677313081853461e-12
5.684020327226213e-12
5.37930100299937e-12
4.719584166797101e-12
3.727370260789841e-12
2.5509996292678466e-12
1.554137602847737e-12
1.3905947855647047e-12
2.7267814487499417e-12
5.245556374529265e-12
2.4824052358946135e-10
7.690123829880822e-11
2.1707587463173523e-11
7.524035325974702e-12
3.971726429381402e-12
2.808801928326626e-12
2.3678013879495537e-12
2.2084659521142606e-12
2.1811648359781463e-12
2.224311171768405e-12
2.30874442015899e-12
2.43425048088246e-12
2.269572542479203e-12
2.2171524278814383e-12
2.368642587774361e-12
2.6748368500632326e-12
3.0689369874843614e-12
3.4987976764776312e-12
3.923463265597102e-12
4.304679587240494e-12
4.602111872723613e-12
4.773656502744826e-12
4.781375062081226e-12
4.603820384819838e-12
4.256251723363734e-12
3.8209963162523625e-12
3.4920963255679766e-12
3.636209856941597e-12
4.822449776255181e-12
7.538780837578204e-12
2.2051229880587688e-10
6.620427444410589e-11
1.9026658443864077e-11
7.262537424790065e-12
4.0390516510822455e-12
2.9247194391000373e-12
2.4893655115195803e-12
2.3290866756544483e-12
2.300719243307946e-12
2.3437068502145384e-12
2.4288291982678065e-12
2.5405461715306017e-12
2.679519576996157e-12
2.5412316341299077e-12
2.5551024673156207e-12
2.8205557161603196e-12
3.2917809733075393e-12
3.904466145315047e-12
4.607005048723096e-12
5.354003407955821e-12
6.092834267308106e-12
6.751733053886698e-12
7.231148007633931e-12
7.400061206077822e-12
7.101009638377368e-12
6.169957544261072e-12
4.479993768738036e-12
2.024127925900714e-12
9.252219100699807e-13
3.526385067377019e-12
4.270188555106759e-12
2.661897180321103e-10
9.885710591809939e-11
3.503141744561831e-11
1.0349194849385244e-11
4.726052485011139e-12
3.056961614866037e-12
2.448572519570411e-12
2.2194954536382e-12
2.157851611044649e-12
2.1818815505348148e-12
2.254626441612883e-12
2.3755797790803795e-12
2.2040003283619178e-12
2.1363167898413098e-12
2.2629793032041505e-12
2.5350021900194165e-12
2.886495545879376e-12
3.2671411995022667e-12
3.639288336584723e-12
3.970221860432528e-12
4.228186585640749e-12
4.383349029509476e-12
4.41380823111852e-12
4.317022901838744e-12
4.127848328453011e-12
3.945377170833515e-12
3.973890147763326e-12
4.585201529533623e-12
6.380512136200641e-12
9.99632467552439e-12
1.482891075678346e-11
1.6705445399299785e-10
5.329982535211545e-11
1.5532112256591495e-11
6.333484228528755e-12
3.716685223238999e-12
2.7865872276340554e-12
2.4224546722200737e-12
2.295083305968282e-12
2.283924672073662e-12
2.3367101587998234e-12
2.4277528718122362e-12
2.5559366306558775e-12
2.3992217217280957e-12
2.373316944644027e-12
2.5724163117868442e-12
2.9472769461341147e-12
3.430357726298478e-12
3.967520567491493e-12
4.513170602361437e-12
5.019781910554709e-12
5.4305954274919936e-12
5.677313081853461e-12
5.684020327226213e-12
5.37930100299937e-12
4.719584166797101e-12
3.727370260789841e-12
2.5509996292678466e-12
1.554137602847737e-12
1.3905947855647047e-12
2.7267814487499417e-12
5.245556374529265e-12
2.4824052358946135e-10
7.690123829880822e-11
2.1707587463173523e-11
7.524035325974702e-12
3.971726429381402e-12
2.808801928326626e-12
2.3678013879495537e-12
2.2084659521142606e-12
2.1811648359781463e-12
2.224311171768405e-12
2.30874442015899e-12
2.43425048088246e-12
2.269572542479203e-12
2.2171524278814383e-12
2.368642587774361e-12
2.6748368500632326e-12
3.0689369874843614e-12
3.4987976764776312e-12
3.923463265597102e-12
4.304679587240494e-12
4.602111872723613e-12
4.773656502744826e-12
4.781375062081226e-12
4.603820384819838e-12
4.256251723363734e-12
3.8209963162523625e-12
3.4920963255679766e-12
3.636209856941597e-12
4.822449776255181e-12
7.538780837578204e-12
2.2051229880587688e-10
6.620427444410589e-11
1.9026658443864077e-11
7.262537424790065e-12
4.0390516510822455e-12
2.9247194391000373e-12
2.4893655115195803e-12
2.3290866756544483e-12
2.300719243307946e-12
2.3437068502145384e-12
2.4288291982678065e-12
2.5405461715306017e-12
2.679519576996157e-12
2.5412316341299077e-12
2.5551024673156207e-12
2.8205557161603196e-12
3.2917809733075393e-12
3.904466145315047e-12
4.607005048723096e-12
5.354003407955821e-12
6.092834267308106e-12
6.751733053886698e-12
7.231148007633931e-12
7.400061206077822e-12
7.101009638377368e-12
6.169957544261072e-12
4.479993768738036e-12
2.024127925900714e-12
9.252219100699807e-13
3.526385067377019e-12
4.270188555106759e-12
2.661897180321103e-10
9.885710591809939e-11
3.503141744561831e-11
1.0349194849385244e-11
4.726052485011139e-12
3.056961614866037e-12
2.448572519570411e-12
2.2194954536382e-12
2.157851611044649e-12
2.1818815505348148e-12
2.254626441612883e-12
2.3755797790803795e-12
2.2040003283619178e-12
2.1363167898413098e-12
2.2629793032041505e-12
2.5350021900194165e-12
2.886495545879376e-12
3.2671411995022667e-12
3.639288336584723e-12
3.970221860432528e-12
4.228186585640749e-12
4.383349029509476e-12
4.41380823111852e-12
4.317022901838744e-12
4.127848328453011e-12
3.945377170833515e-12
3.973890147763326e-12
4.585201529533623e-12
6.380512136200641e-12
9.99632467552439e-12
1.482891075678346e-11
1.6705445399299785e-10
5.329982535211545e-11
1.5532112256591495e-11
6.333484228528755e-12
3.716685223238999e-12
2.7865872276340554e-12
2.4224546722200737e-12
2.295083305968282e-12
2.283924672073662e-12
2.3367101587998234e-12
2.4277528718122362e-12
2.5559366306558775e-12
2.3992217217280957e-12
2.373316944644027e-12
2.5724163117868442e-12
2.9472769461341147e-12
3.430357726298478e-12
3.967520567491493e-12
4.513170602361437e-12
5.019781910554709e-12
5.4305954274919936e-12
5.677313081853461e-12
5.684020327226213e-12
5.37930100299937e-12
4.719584166797101e-12
3.727370260789841e-12
2.5509996292678466e-12
1.554137602847737e-12
1.3905947855647047e-12
2.7267814487499417e-12
5.245556374529265e-12
2.4824052358946135e-10
7.690123829880822e-11
2.1707587463173523e-11
7.524035325974702e-12
3.971726429381402e-12
2.808801928326626e-12
2.3678013879495537e-12
2.2084659521142606e-12
2.1811648359781463e-12
2.224311171768405e-12
2.30874442015899e-12
2.43425048088246e-12
2.269572542479203e-12
2.2171524278814383e-12
2.368642587774361e-12
2.6748368500632326e-12
3.0689369874843614e-12
3.4987976764776312e-12
3.923463265597102e-12
4.304679587240494e-12
4.602111872723613e-12
4.773656502744826e-12
4.781375062081226e-12
4.603820384819838e-12
4.256251723363734e-12
3.8209963162523625e-12
3.4920963255679766e-12
3.636209856941597e-12
4.822449776255181e-12
7.538780837578204e-12
2.2051229880587688e-10
6.620427444410589e-11
1.9026658443864077e-11
7.262537424790065e-12
4.0390516510822455e-12
2.9247194391000373e-12
2.4893655115195803e-12
2.3290866756544483e-12
2.300719243307946e-12
2.3437068502145384e-12
2.4288291982678065e-12
2.5405461715306017e-12
2.679519576996157e-12
2.5412316341299077e-12
2.5551024673156207e-12
2.8205557161603196e-12
3.2917809733075393e-12
3.904466145315047e-12
4.607005048723096e-12
5.354003407955821e-12
6.092834267308106e-12
6.751733053886698e-12
7.231148007633931e-12
7.400061206077822e-12
7.101009638377368e-12
6.169957544261072e-12
4.479993768738036e-12
2.024127925900714e-12
9.252219100699807e-13
3.526385067377019e-12
4.270188555106759e-12
2.661897180321103e-10
9.885710591809939e-11
3.503141744561831e-11
1.0349194849385244e-11
4.726052485011139e-12
3.056961614866037e-12
2.448572519570411e-12
2.2194954536382e-12
2.157851611044649e-12
2.1818815505348148e-12
2.254626441612883e-12
2.3755797790803795e-12
2.2040003283619178e-12
2.1363167898413098e-12
2.2629793032041505e-12
2.5350021900194165e-12
2.886495545879376e-12
3.2671411995022667e-12
3.639288336584723e-12
3.970221860432528e-12
4.228186585640749e-12
4.383349029509476e-12
4.41380823111852e-12
4.317022901838744e-12
4.127848328453011e-12
3.945377170833515e-12
3.973890147763326e-12
4.585201529533623e-12
6.380512136200641e-12
9.99632467552439e-12
1.482891075678346e-11
1.6705445399299785e-10
5.329982535211545e-11
1.5532112256591495e-11
6.333484228528755e-12
3.716685223238999e-12
2.7865872276340554e-12
2.4224546722200737e-12
2.295083305968282e-12
2.283924672073662e-12
2.3367101587998234e-12
2.4277528718122362e-12
2.5559366306558775e-12
2.3992217217280957e-12
2.373316944644027e-12
2.5724163117868442e-12
2.9472769461341147e-12
3.430357726298478e-12
3.967520567491493e-12
4.513170602361437e-12
5.019781910554709e-12
5.4305954274919936e-12
5.677313081853461e-12
5.684020327226213e-12
5.37930100299937e-12
4.719584166797101e-12
3.727370260789841e-12
2.5509996292678466e-12
1.554137602847737e-12
1.3905947855647047e-12
2.7267814487499417e-12
5.245556374529265e-12
2.4824052358946135e-10
7.690123829880822e-11
2.1707587463173523e-11
7.524035325974702e-12
3.971726429381402e-12
2.808801928326626e-12
2.3678013879495537e-12
2.2084659521142606e-12
2.1811648359781463e-12
2.224311171768405e-12
2.30874442015899e-12
2.43425048088246e-12
2.269572542479203e-12
2.2171524278814383e-12
2.368642587774361e-12
2.6748368500632326e-12
3.0689369874843614e-12
3.4987976764776312e-12
3.923463265597102e-12
4.304679587240494e-12
4.602111872723613e-12
4.773656502744826e-12
4.781375062081226e-12
4.603820384819838e-12
4.256251723363734e-12
3.8209963162523625e-12
3.4920963255679766e-12
3.636209856941597e-12
4.822449776255181e-12
7.538780837578204e-12
2.2051229880587688e-10
6.620427444410589e-11
1.9026658443864077e-11
7.262537424790065e-12
4.0390516510822455e-12
2.9247194391000373e-12
2.4893655115195803e-12
2.3290866756544483e-12
2.300719243307946e-12
2.3437068502145384e-12
2.4288291982678065e-12
2.5405461715306017e-12
2.679519576996157e-12
2.5412316341299077e-12
2.5551024673156207e-12
2.8205557161603196e-12
3.2917809733075393e-12
3.904466145315047e-12
4.607005048723096e-12
5.354003407955821e-12
6.092834267308106e-12
6.751733053886698e-12
7.231148007633931e-12
7.400061206077822e-12
7.101009638377368e-12
6.169957544261072e-12
4.479993768738036e-12
2.024127925900714e-12
9.252219100699807e-13
3.526385067377019e-12
4.270188555106759e-12
2.661897180321103e-10
9.885710591809939e-11
3.503141744561831e-11
1.0349194849385244e-11
4.726052485011139e-12
3.056961614866037e-12
2.448572519570411e-12
2.2194954536382e-12
2.157851611044649e-12
2.1818815505348148e-12
2.254626441612883e-12
2.3755797790803795e-12
2.2040003283619178e-12
2.1363167898413098e-12
2.2629793032041505e-12
2.5350021900194165e-12
2.886495545879376e-12
3.2671411995022667e-12
3.639288336584723e-12
3.970221860432528e-12
4.228186585640749e-12
4.383349029509476e-12
4.41380823111852e-12
4.317022901838744e-12
4.127848328453011e-12
3.945377170833515e-12
3.973890147763326e-12
4.585201529533623e-12
6.380512136200641e-12
9.99632467552439e-12
1.482891075678346e-11
1.6705445399299785e-10
5.329982535211545e-11
1.5532112256591495e-11
6.333484228528755e-12
3.716685223238999e-12
2.7865872276340554e-12
2.4224546722200737e-12
2.295083305968282e-12
2.283924672073662e-12
2.3367101587998234e-12
2.4277528718122362e-12
2.5559366306558775e-12
2.3992217217280957e-12
2.373316944644027e-12
2.5724163117868442e-12
2.9472769461341147e-12
3.430357726298478e-12
3.967520567491493e-12
4.513170602361437e-12
5.019781910554709e-12
5.4305954274919936e-12
5.677313081853461e-12
5.684020327226213e-12
5.37930100299937e-12
4.719584166797101e-12
3.727370260789841e-12
2.5509996292678466e-12
1.554137602847737e-12
1.3905947855647047e-12
2.7267814487499417e-12
5.245556374529265e-12
2.4824052358946135e-10
7.690123829880822e-11
2.1707587463173523e-11
7.524035325974702e-12
3.971726429381402e-12
2.808801928326626e-12
2.3678013879495537e-12
2.2084659521142606e-12
2.1811648359781463e-12
2.224311171768405e-12
2.30874442015899e-12
2.43425048088246e-12
2.269572542479203e-12
2.2171524278814383e-12
2.368642587774361e-12
2.6748368500632326e-12
3.0689369874843614e-12
3.4987976764776312e-12
3.923463265597102e-12
4.304679587240494e-12
4.602111872723613e-12
4.773656502744826e-12
4.781375062081226e-12
4.603820384819838e-12
4.256251723363734e-12
3.8209963162523625e-12
3.4920963255679766e-12
3.636209856941597e-12
4.822449776255181e-12
7.538780837578204e-12
2.2051229880587688e-10
6.620427444410589e-11
1.9026658443864077e-11
7.262537424790065e-12
4.0390516510822455e-12
2.9247194391000373e-12
2.4893655115195803e-12
2.3290866756544483e-12
2.300719243307946e-12
2.3437068502145384e-12
2.4288291982678065e-12
2.5405461715306017e-12
2.679519576996157e-12
2.5412316341299077e-12
2.5551024673156207e-12
2.8205557161603196e-12
3.2917809733075393e-12
3.904466145315047e-12
4.607005048723096e-12
5.354003407955821e-12
6.092834267308106e-12
6.751733053886698e-12
7.231148007633931e-12
7.400061206077822e-12
7.101009638377368e-12
6.169957544261072e-12
4.479993768738036e-12
2.024127925900714e-12
9.252219100699807e-13
3.526385067377019e-12
4.270188555106759e-12
2.661897180321103e-10
9.885710591809939e-11
3.503141744561831e-11
1.0349194849385244e-11
4.726052485011139e-12
3.056961614866037e-12
2.448572519570411e-12
2.2194954536382e-12
2.157851611044649e-12
2.1818815505348148e-12
2.254626441612883e-12
2.3755797790803795e-12
2.2040003283619178e-12
2.1363167898413098e-12
2.2629793032041505e-12
2.5350021900194165e-12
2.886495545879376e-12
3.2671411995022667e-12
3.639288336584723e-12
3.970221860432528e-12
4.228186585640749e-12
4.383349029509476e-12
4.41380823111852e-12
4.317022901838744e-12
4.127848328453011e-12
3.945377170833515e-12
3.973890147763326e-12
4.585201529533623e-12
6.380512136200641e-12
9.99632467552439e-12
1.482891075678346e-11
1.6705445399299785e-10
5.329982535211545e-11
1.5532112256591495e-11
6.333484228528755e-12
3.716685223238999e-12
2.7865872276340554e-12
2.4224546722200737e-12
2.295083305968282e-12
2.283924672073662e-12
2.3367101587998234e-12
2.4277528718122362e-12
2.5559366306558775e-12
2.3992217217280957e-12
2.373316944644027e-12
2.5724163117868442e-12
2.9472769461341147e-12
3.430357726298478e-12
3.967520567491493e-12
4.513170602361437e-12
5.019781910554709e-12
5.4305954274919936e-12
5.677313081853461e-12
5.684020327226213e-12
5.37930100299937e-12
4.719584166797101e-12
3.727370260789841e-12
2.5509996292678466e-12
1.554137602847737e-12
1.3905947855647047e-12
2.7267814487499417e-12
5.245556374529265e-12
2.4824052358946135e-10
7.690123829880822e-11
2.1707587463173523e-11
7.524035325974702e-12
3.971726429381402e-12
2.808801928326626e-12
2.3678013879495537e-12
2.2084659521142606e-12
2.1811648359781463e-12
2.224311171768405e-12
2.30874442015899e-12
2.43425048088246e-12
2.269572542479203e-12
2.2171524278814383e-12
2.368642587774361e-12
2.6748368500632326e-12
3.0689369874843614e-12
3.4987976764776312e-12
3.923463265597102e-12
4.304679587240494e-12
4.602111872723613e-12
4.773656502744826e-12
4.781375062081226e-12
4.603820384819838e-12
4.256251723363734e-12
3.8209963162523625e-12
3.4920963255679766e-12
3.636209856941597e-12
4.822449776255181e-12
7.538780837578204e-12
2.2051229880587688e-10
6.620427444410589e-11
1.9026658443864077e-11
7.262537424790065e-12
4.0390516510822455e-12
2.9247194391000373e-12
2.4893655115195803e-12
2.3290866756544483e-12
2.300719243307946e-12
2.3437068502145384e-12
2.4288291982678065e-12
2.5405461715306017e-12
2.679519576996157e-12
2.5412316341299077e-12
2.5551024673156207e-12
2.8205557161603196e-12
3.2917809733075393e-12
3.904466145315047e-12
4.607005048723096e-12
5.354003407955821e-12
6.092834267308106e-12
6.751733053886698e-12
7.231148007633931e-12
7.400061206077822e-12
7.101009638377368e-12
6.169957544261072e-12
4.479993768738036e-12
2.024127925900714e-12
9.252219100699807e-13
3.526385067377019e-12
4.270188555106759e-12
2.661897180321103e-10
9.885710591809939e-11
3.503141744561831e-11
1.0349194849385244e-11
4.726052485011139e-12
3.056961614866037e-12
2.448572519570411e-12
2.2194954536382e-12
2.157851611044649e-12
2.1818815505348148e-12
2.254626441612883e-12
2.3755797790803795e-12
2.2040003283619178e-12
2.1363167898413098e-12
2.2629793032041505e-12
2.5350021900194165e-12
2.886495545879376e-12
3.2671411995022667e-12
3.639288336584723e-12
3.970221860432528e-12
4.228186585640749e-12
4.383349029509476e-12
4.41380823111852e-12
4.317022901838744e-12
4.127848328453011e-12
3.945377170833515e-12
3.973890147763326e-12
4.585201529533623e-12
6.380512136200641e-12
9.99632467552439e-12
1.482891075678346e-11
1.6705445399299785e-10
5.329982535211545e-11
1.5532112256591495e-11
6.333484228528755e-12
3.716685223238999e-12
2.7865872276340554e-12
2.4224546722200737e-12
2.295083305968282e-12
2.283924672073662e-12
2.3367101587998234e-12
2.4277528718122362e-12
2.5559366306558775e-12
2.3992217217280957e-12
2.373316944644027e-12
2.5724163117868442e-12
2.9472769461341147e-12
3.430357726298478e-12
3.967520567491493e-12
4.513170602361437e-12
5.019781910554709e-12
5.4305954274919936e-12
5.677313081853461e-12
5.684020327226213e-12
5.37930100299937e-12
4.719584166797101e-12
3.727370260789841e-12
2.5509996292678466e-12
1.554137602847737e-12
1.3905947855647047e-12
2.7267814487499417e-12
5.245556374529265e-12
2.4824052358946135e-10
7.690123829880822e-11
2.1707587463173523e-11
7.524035325974702e-12
3.971726429381402e-12
2.808801928326626e-12
2.3678013879495537e-12
2.2084659521142606e-12
2.1811648359781463e-12
2.224311171768405e-12
2.30874442015899e-12
2.43425048088246e-12
2.269572542479203e-12
2.2171524278814383e-12
2.368642587774361e-12
2.6748368500632326e-12
3.0689369874843614e-12
3.4987976764776312e-12
3.923463265597102e-12
4.304679587240494e-12
4.602111872723613e-12
4.773656502744826e-12
4.781375062081226e-12
4.603820384819838e-12
4.256251723363734e-12
3.8209963162523625e-12
3.4920963255679766e-12
3.636209856941597e-12
4.822449776255181e-12
7.538780837578204e-12
2.2051229880587688e-10
6.620427444410589e-11
1.9026658443864077e-11
7.262537424790065e-12
4.0390516510822455e-12
2.9247194391000373e-12
2.4893655115195803e-12
2.3290866756544483e-12
2.300719243307946e-12
2.3437068502145384e-12
2.4288291982678065e-12
2.5405461715306017e-12
2.679519576996157e-12
2.5412316341299077e-12
2.5551024673156207e-12
2.8205557161603196e-12
3.2917809733075393e-12
3.904466145315047e-12
4.607005048723096e-12
5.354003407955821e-12
6.092834267308106e-12
6.751733053886698e-12
7.231148007633931e-12
7.400061206077822e-12
7.101009638377368e-12
6.169957544261072e-12
4.479993768738036e-12
2.024127925900714e-12
9.252219100699807e-13
3.526385067377019e-12
4.270188555106759e-12
2.661897180321103e-10
9.885710591809939e-11
3.503141744561831e-11
1.0349194849385244e-11
4.726052485011139e-12
3.056961614866037e-12
2.448572519570411e-12
2.2194954536382e-12
2.157851611044649e-12
2.1818815505348148e-12
2.254626441612883e-12
2.3755797790803795e-12
2.2040003283619178e-12
2.1363167898413098e-12
2.2629793032041505e-12
2.5350021900194165e-12
2.886495545879376e-12
3.2671411995022667e-12
3.639288336584723e-12
3.970221860432528e-12
4.228186585640749e-12
4.383349029509476e-12
4.41380823111852e-12
4.317022901838744e-12
4.127848328453011e-12
3.945377170833515e-12
3.973890147763326e-12
4.585201529533623e-12
6.380512136200641e-12
9.99632467552439e-12
1.482891075678346e-11
1.6705445399299785e-10
5.329982535211545e-11
1.5532112256591495e-11
6.333484228528755e-12
3.716685223238999e-12
2.7865872276340554e-12
2.4224546722200737e-12
2.295083305968282e-12
2.283924672073662e-12
2.3367101587998234e-12
2.4277528718122362e-12
2.5559366306558775e-12
2.3992217217280957e-12
2.373316944644027e-12
2.5724163117868442e-12
2.9472769461341147e-12
3.430357726298478e-12
3.967520567491493e-12
4.513170602361437e-12
5.019781910554709e-12
5.4305954274919936e-12
5.677313081853461e-12
5.684020327226213e-12
5.37930100299937e-12
4.719584166797101e-12
3.727370260789841e-12
2.5509996292678466e-12
1.554137602847737e-12
1.3905947855647047e-12
2.7267814487499417e-12
5.245556374529265e-12
2.4824052358946135e-10
7.690123829880822e-11
2.1707587463173523e-11
7.524035325974702e-12
3.971726429381402e-12
2.808801928326626e-12
2.3678013879495537e-12
2.2084659521142606e-12
2.1811648359781463e-12
2.224311171768405e-12
2.30874442015899e-12
2.43425048088246e-12
2.269572542479203e-12
2.2171524278814383e-12
2.368642587774361e-12
2.6748368500632326e-12
3.0689369874843614e-12
3.4987976764776312e-12
3.923463265597102e-12
4.304679587240494e-12
4.602111872723613e-12
4.773656502744826e-12
4.781375062081226e-12
4.603820384819838e-12
4.256251723363734e-12
3.8209963162523625e-12
3.4920963255679766e-12
3.636209856941597e-12
4.822449776255181e-12
7.538780837578204e-12
2.2051229880587688e-10
6.620427444410589e-11
1.9026658443864077e-11
7.262537424790065e-12
4.0390516510822455e-12
2.9247194391000373e-12
2.4893655115195803e-12
2.3290866756544483e-12
2.300719243307946e-12
2.3437068502145384e-12
2.4288291982678065e-12
2.5405461715306017e-12
2.679519576996157e-12
2.5412316341299077e-12
2.5551024673156207e-12
2.8205557161603196e-12
3.2917809733075393e-12
3.904466145315047e-12
4.607005048723096e-12
5.354003407955821e-12
6.092834267308106e-12
6.751733053886698e-12
7.231148007633931e-12
7.400061206077822e-12
7.101009638377368e-12
6.169957544261072e-12
4.479993768738036e-12
2.024127925900714e-12
9.252219100699807e-13
3.526385067377019e-12
4.270188555106759e-12
2.661897180321103e-10
9.885710591809939e-11
3.503141744561831e-11
1.0349194849385244e-11
4.726052485011139e-12
3.056961614866037e-12
2.448572519570411e-12
2.2194954536382e-12
2.157851611044649e-12
2.1818815505348148e-12
2.254626441612883e-12
2.3755797790803795e-12
2.2040003283619178e-12
2.1363167898413098e-12
2.2629793032041505e-12
2.5350021900194165e-12
2.886495545879376e-12
3.2671411995022667e-12
3.639288336584723e-12
3.970221860432528e-12
4.228186585640749e-12
4.383349029509476e-12
4.41380823111852e-12
4.317022901838744e-12
4.127848328453011e-12
3.945377170833515e-12
3.973890147763326e-12
4.585201529533623e-12
6.380512136200641e-12
9.99632467552439e-12
1.482891075678346e-11
1.6705445399299785e-10
5.329982535211545e-11
1.5532112256591495e-11
6.333484228528755e-12
3.716685223238999e-12
2.7865872276340554e-12
2.4224546722200737e-12
2.295083305968282e-12
2.283924672073662e-12
2.3367101587998234e-12
2.4277528718122362e-12
2.5559366306558775e-12
2.3992217217280957e-12
2.373316944644027e-12
2.5724163117868442e-12
2.9472769461341147e-12
3.430357726298478e-12
3.967520567491493e-12
4.513170602361437e-12
5.019781910554709e-12
5.4305954274919936e-12
5.677313081853461e-12
5.684020327226213e-12
5.37930100299937e-12
4.719584166797101e-12
3.727370260789841e-12
2.5509996292678466e-12
1.554137602847737e-12
1.3905947855647047e-12
2.7267814487499417e-12
5.245556374529265e-12
2.4824052358946135e-10
7.690123829880822e-11
2.1707587463173523e-11
7.524035325974702e-12
3.971726429381402e-12
2.808801928326626e-12
2.3678013879495537e-12
2.2084659521142606e-12
2.1811648359781463e-12
2.224311171768405e-12
2.30874442015899e-12
2.43425048088246e-12
2.269572542479203e-12
2.2171524278814383e-12
2.368642587774361e-12
2.6748368500632326e-12
3.0689369874843614e-12
3.4987976764776312e-12
3.923463265597102e-12
4.304679587240494e-12
4.602111872723613e-12
4.773656502744826e-12
4.781375062081226e-12
4.603820384819838e-12
4.256251723363734e-12
3.8209963162523625e-12
3.4920963255679766e-12
3.636209856941597e-12
4.822449776255181e-12
7.538780837578204e-12
2.2051229880587688e-10
6.620427444410589e-11
1.9026658443864077e-11
7.262537424790065e-12
4.0390516510822455e-12
2.9247194391000373e-12
2.4893655115195803e-12
2.3290866756544483e-12
2.300719243307946e-12
2.3437068502145384e-12
2.4288291982678065e-12
2.5405461715306017e-12
2.679519576996157e-12
2.5412316341299077e-12
2.5551024673156207e-12
2.8205557161603196e-12
3.2917809733075393e-12
3.904466145315047e-12
4.607005048723096e-12
5.354003407955821e-12
6.092834267308106e-12
6.751733053886698e-12
7.231148007633931e-12
7.400061206077822e-12
7.101009638377368e-12
6.169957544261072e-12
4.479993768738036e-12
2.024127925900714e-12
9.252219100699807e-13
3.526385067377019e-12
4.270188555106759e-12
2.661897180321103e-10
9.885710591809939e-11
3.503141744561831e-11
1.0349194849385244e-11
4.726052485011139e-12
3.056961614866037e-12
2.448572519570411e-12
2.2194954536382e-12
2.157851611044649e-12
2.1818815505348148e-12
2.254626441612883e-12
2.3755797790803795e-12
2.2040003283619178e-12
2.1363167898413098e-12
2.2629793032041505e-12
2.5350021900194165e-12
2.886495545879376e-12
3.2671411995022667e-12
3.639288336584723e-12
3.970221860432528e-12
4.228186585640749e-12
4.383349029509476e-12
4.41380823111852e-12
4.317022901838744e-12
4.127848328453011e-12
3.945377170833515e-12
3.973890147763326e-12
4.585201529533623e-12
6.380512136200641e-12
9.99632467552439e-12
1.482891075678346e-11
1.6705445399299785e-10
5.329982535211545e-11
1.5532112256591495e-11
6.333484228528755e-12
3.716685223238999e-12
2.7865872276340554e-12
2.4224546722200737e-12
2.295083305968282e-12
2.283924672073662e-12
2.3367101587998234e-12
2.4277528718122362e-12
2.5559366306558775e-12
2.3992217217280957e-12
2.373316944644027e-12
2.5724163117868442e-12
2.9472769461341147e-12
3.430357726298478e-12
3.967520567491493e-12
4.513170602361437e-12
5.019781910554709e-12
5.4305954274919936e-12
5.677313081853461e-12
5.684020327226213e-12
5.37930100299937e-12
4.719584166797101e-12
3.727370260789841e-12
2.5509996292678466e-12
1.554137602847737e-12
1.3905947855647047e-12
2.7267814487499417e-12
5.245556374529265e-12
2.4824052358946135e-10
7.690123829880822e-11
2.1707587463173523e-11
7.524035325974702e-12
3.971726429381402e-12
2.808801928326626e-12
2.3678013879495537e-12
2.2084659521142606e-12
2.1811648359781463e-12
2.224311171768405e-12
2.30874442015899e-12
2.43425048088246e-12
2.269572542479203e-12
2.2171524278814383e-12
2.368642587774361e-12
2.6748368500632326e-12
3.0689369874843614e-12
3.4987976764776312e-12
3.923463265597102e-12
4.304679587240494e-12
4.602111872723613e-12
4.773656502744826e-12
4.781375062081226e-12
4.603820384819838e-12
4.256251723363734e-12
3.8209963162523625e-12
3.4920963255679766e-12
3.636209856941597e-12
4.822449776255181e-12
7.538780837578204e-12
2.2051229880587688e-10
6.620427444410589e-11
1.9026658443864077e-11
7.262537424790065e-12
4.0390516510822455e-12
2.9247194391000373e-12
2.4893655115195803e-12
2.3290866756544483e-12
2.300719243307946e-12
2.3437068502145384e-12
2.4288291982678065e-12
2.5405461715306017e-12
2.679519576996157e-12
2.5412316341299077e-12
2.5551024673156207e-12
2.8205557161603196e-12
3.2917809733075393e-12
3.904466145315047e-12
4.607005048723096e-12
5.354003407955821e-12
6.092834267308106e-12
6.751733053886698e-12
7.231148007633931e-12
7.400061206077822e-12
7.101009638377368e-12
6.169957544261072e-12
4.479993768738036e-12
2.024127925900714e-12
9.252219100699807e-13
3.526385067377019e-12
4.270188555106759e-12
2.661897180321103e-10
9.885710591809939e-11
3.503141744561831e-11
1.0349194849385244e-11
4.726052485011139e-12
3.056961614866037e-12
2.448572519570411e-12
2.2194954536382e-12
2.157851611044649e-12
2.1818815505348148e-12
2.254626441612883e-12
2.3755797790803795e-12
2.2040003283619178e-12
2.1363167898413098e-12
2.2629793032041505e-12
2.5350021900194165e-12
2.886495545879376e-12
3.2671411995022667e-12
3.639288336584723e-12
3.970221860432528e-12
4.228186585640749e-12
4.383349029509476e-12
4.41380823111852e-12
4.317022901838744e-12
4.127848328453011e-12
3.945377170833515e-12
3.973890147763326e-12
4.585201529533623e-12
6.380512136200641e-12
9.99632467552439e-12
1.482891075678346e-11
1.6705445399299785e-10
5.329982535211545e-11
1.5532112256591495e-11
6.333484228528755e-12
3.716685223238999e-12
2.7865872276340554e-12
2.4224546722200737e-12
2.295083305968282e-12
2.283924672073662e-12
2.3367101587998234e-12
2.4277528718122362e-12
2.5559366306558775e-12
2.3992217217280957e-12
2.373316944644027e-12
2.5724163117868442e-12
2.9472769461341147e-12
3.430357726298478e-12
3.967520567491493e-12
4.513170602361437e-12
5.019781910554709e-12
5.4305954274919936e-12
5.677313081853461e-12
5.684020327226213e-12
5.37930100299937e-12
4.719584166797101e-12
3.727370260789841e-12
2.5509996292678466e-12
1.554137602847737e-12
1.3905947855647047e-12
2.7267814487499417e-12
5.245556374529265e-12
2.4824052358946135e-10
7.690123829880822e-11
2.1707587463173523e-11
7.524035325974702e-12
3.971726429381402e-12
2.808801928326626e-12
2.3678013879495537e-12
2.2084659521142606e-12
2.1811648359781463e-12
2.224311171768405e-12
2.30874442015899e-12
2.43425048088246e-12
2.269572542479203e-12
2.2171524278814383e-12
2.368642587774361e-12
2.6748368500632326e-12
3.0689369874843614e-12
3.4987976764776312e-12
3.923463265597102e-12
4.304679587240494e-12
4.602111872723613e-12
4.773656502744826e-12
4.781375062081226e-12
4.603820384819838e-12
4.256251723363734e-12
3.8209963162523625e-12
3.4920963255679766e-12
3.636209856941597e-12
4.822449776255181e-12
7.538780837578204e-12
2.2051229880587688e-10
6.620427444410589e-11
1.9026658443864077e-11
7.262537424790065e-12
4.0390516510822455e-12
2.9247194391000373e-12
2.4893655115195803e-12
2.3290866756544483e-12
2.300719243307946e-12
2.3437068502145384e-12
2.4288291982678065e-12
2.5405461715306017e-12
2.679519576996157e-12
2.5412316341299077e-12
2.5551024673156207e-12
2.8205557161603196e-12
3.2917809733075393e-12
3.904466145315047e-12
4.607005048723096e-12
5.354003407955821e-12
6.092834267308106e-12
6.751733053886698e-12
7.231148007633931e-12
7.400061206077822e-12
7.101009638377368e-12
6.169957544261072e-12
4.479993768738036e-12
2.024127925900714e-12
9.252219100699807e-13
3.526385067377019e-12
4.270188555106759e-12
2.661897180321103e-10
9.885710591809939e-11
3.503141744561831e-11
1.0349194849385244e-11
4.726052485011139e-12
3.056961614866037e-12
2.448572519570411e-12
2.2194954536382e-12
2.157851611044649e-12
2.1818815505348148e-12
2.254626441612883e-12
2.3755797790803795e-12
2.2040003283619178e-12
2.1363167898413098e-12
2.2629793032041505e-12
2.5350021900194165e-12
2.886495545879376e-12
3.2671411995022667e-12
3.639288336584723e-12
3.970221860432528e-12
4.228186585640749e-12
4.383349029509476e-12
4.41380823111852e-12
4.317022901838744e-12
4.127848328453011e-12
3.945377170833515e-12
3.973890147763326e-12
4.585201529533623e-12
6.380512136200641e-12
9.99632467552439e-12
1.482891075678346e-11
1.6705445399299785e-10
5.329982535211545e-11
1.5532112256591495e-11
6.333484228528755e-12
3.716685223238999e-12
2.7865872276340554e-12
2.4224546722200737e-12
2.295083305968282e-12
2.283924672073662e-12
2.3367101587998234e-12
2.4277528718122362e-12
2.5559366306558775e-12
2.3992217217280957e-12
2.373316944644027e-12
2.5724163117868442e-12
2.9472769461341147e-12
3.430357726298478e-12
3.967520567491493e-12
4.513170602361437e-12
5.019781910554709e-12
5.4305954274919936e-12
5.677313081853461e-12
5.684020327226213e-12
5.37930100299937e-12
4.719584166797101e-12
3.727370260789841e-12
2.5509996292678466e-12
1.554137602847737e-12
1.3905947855647047e-12
2.7267814487499417e-12
5.245556374529265e-12
2.4824052358946135e-10
7.690123829880822e-11
2.1707587463173523e-11
7.524035325974702e-12
3.971726429381402e-12
2.808801928326626e-12
2.3678013879495537e-12
2.2084659521142606e-12
2.1811648359781463e-12
2.224311171768405e-12
2.30874442015899e-12
2.43425048088246e-12
2.269572542479203e-12
2.2171524278814383e-12
2.368642587774361e-12
2.6748368500632326e-12
3.0689369874843614e-12
3.4987976764776312e-12
3.923463265597102e-12
4.304679587240494e-12
4.602111872723613e-12
4.773656502744826e-12
4.781375062081226e-12
4.603820384819838e-12
4.256251723363734e-12
3.8209963162523625e-12
3.4920963255679766e-12
3.636209856941597e-12
4.822449776255181e-12
7.538780837578204e-12
2.2051229880587688e-10
6.620427444410589e-11
1.9026658443864077e-11
7.262537424790065e-12
4.0390516510822455e-12
2.9247194391000373e-12
2.4893655115195803e-12
2.3290866756544483e-12
2.300719243307946e-12
2.3437068502145384e-12
2.4288291982678065e-12
2.5405461715306017e-12
2.679519576996157e-12
2.5412316341299077e-12
2.5551024673156207e-12
2.8205557161603196e-12
3.2917809733075393e-12
3.904466145315047e-12
4.607005048723096e-12
5.354003407955821e-12
6.092834267308106e-12
6.751733053886698e-12
7.231148007633931e-12
7.400061206077822e-12
7.101009638377368e-12
6.169957544261072e-12
4.479993768738036e-12
2.024127925900714e-12
9.252219100699807e-13
3.526385067377019e-12
4.270188555106759e-12
2.661897180321103e-10
9.885710591809939e-11
3.503141744561831e-11
1.0349194849385244e-11
4.726052485011139e-12
3.056961614866037e-12
2.448572519570411e-12
2.2194954536382e-12
2.157851611044649e-12
2.1818815505348148e-12
2.254626441612883e-12
2.3755797790803795e-12
2.2040003283619178e-12
2.1363167898413098e-12
2.2629793032041505e-12
2.5350021900194165e-12
2.886495545879376e-12
3.2671411995022667e-12
3.639288336584723e-12
3.970221860432528e-12
4.228186585640749e-12
4.383349029509476e-12
4.41380823111852e-12
4.317022901838744e-12
4.127848328453011e-12
3.945377170833515e-12
3.973890147763326e-12
4.585201529533623e-12
6.380512136200641e-12
9.99632467552439e-12
1.482891075678346e-11
1.6705445399299785e-10
5.329982535211545e-11
1.5532112256591495e-11
6.333484228528755e-12
3.716685223238999e-12
2.7865872276340554e-12
2.4224546722200737e-12
2.295083305968282e-12
2.283924672073662e-12
2.3367101587998234e-12
2.4277528718122362e-12
2.5559366306558775e-12
2.3992217217280957e-12
2.373316944644027e-12
2.5724163117868442e-12
2.9472769461341147e-12
3.430357726298478e-12
3.967520567491493e-12
4.513170602361437e-12
5.019781910554709e-12
5.4305954274919936e-12
5.677313081853461e-12
5.684020327226213e-12
5.37930100299937e-12
4.719584166797101e-12
3.727370260789841e-12
2.5509996292678466e-12
1.554137602847737e-12
1.3905947855647047e-12
2.7267814487499417e-12
5.245556374529265e-12
2.4824052358946135e-10
7.690123829880822e-11
2.1707587463173523e-11
7.524035325974702e-12
3.971726429381402e-12
2.808801928326626e-12
2.3678013879495537e-12
2.2084659521142606e-12
2.1811648359781463e-12
2.224311171768405e-12
2.30874442015899e-12
2.43425048088246e-12
2.269572542479203e-12
2.2171524278814383e-12
2.368642587774361e-12
2.6748368500632326e-12
3.0689369874843614e-12
3.4987976764776312e-12
3.923463265597102e-12
4.304679587240494e-12
4.602111872723613e-12
4.773656502744826e-12
4.781375062081226e-12
4.603820384819838e-12
4.256251723363734e-12
3.8209963162523625e-12
3.4920963255679766e-12
3.636209856941597e-12
4.822449776255181e-12
7.538780837578204e-12
2.2051229880587688e-10
6.620427444410589e-11
1.9026658443864077e-11
7.262537424790065e-12
4.0390516510822455e-12
2.9247194391000373e-12
2.4893655115195803e-12
2.3290866756544483e-12
2.300719243307946e-12
2.3437068502145384e-12
2.4288291982678065e-12
2.5405461715306017e-12
2.679519576996157e-12
2.5412316341299077e-12
2.5551024673156207e-12
2.8205557161603196e-12
3.2917809733075393e-12
3.904466145315047e-12
4.607005048723096e-12
5.354003407955821e-12
6.092834267308106e-12
6.751733053886698e-12
7.231148007633931e-12
7.400061206077822e-12
7.101009638377368e-12
6.169957544261072e-12
4.479993768738036e-12
2.024127925900714e-12
9.252219100699807e-13
3.526385067377019e-12
4.270188555106759e-12
2.661897180321103e-10
9.885710591809939e-11
3.503141744561831e-11
1.0349194849385244e-11
4.726052485011139e-12
3.056961614866037e-12
2.448572519570411e-12
2.2194954536382e-12
2.157851611044649e-12
2.1818815505348148e-12
2.254626441612883e-12
2.3755797790803795e-12
2.2040003283619178e-12
2.1363167898413098e-12
2.2629793032041505e-12
2.5350021900194165e-12
2.886495545879376e-12
3.2671411995022667e-12
3.639288336584723e-12
3.970221860432528e-12
4.228186585640749e-12
4.383349029509476e-12
4.41380823111852e-12
4.317022901838744e-12
4.127848328453011e-12
3.945377170833515e-12
3.973890147763326e-12
4.585201529533623e-12
6.380512136200641e-12
9.99632467552439e-12
1.482891075678346e-11
1.6705445399299785e-10
5.329982535211545e-11
1.5532112256591495e-11
6.333484228528755e-12
3.716685223238999e-12
2.7865872276340554e-12
2.4224546722200737e-12
2.295083305968282e-12
2.283924672073662e-12
2.3367101587998234e-12
2.4277528718122362e-12
2.5559366306558775e-12
2.3992217217280957e-12
2.373316944644027e-12
2.5724163117868442e-12
2.9472769461341147e-12
3.430357726298478e-12
3.967520567491493e-12
4.513170602361437e-12
5.019781910554709e-12
5.4305954274919936e-12
5.677313081853461e-12
5.684020327226213e-12
5.37930100299937e-12
4.719584166797101e-12
3.727370260789841e-12
2.5509996292678466e-12
1.554137602847737e-12
1.3905947855647047e-12
2.7267814487499417e-12
5.245556374529265e-12
2.4824052358946135e-10
7.690123829880822e-11
2.1707587463173523e-11
7.524035325974702e-12
3.971726429381402e-12
2.808801928326626e-12
2.3678013879495537e-12
2.2084659521142606e-12
2.1811648359781463e-12
2.224311171768405e-12
2.30874442015899e-12
2.43425048088246e-12
2.269572542479203e-12
2.2171524278814383e-12
2.368642587774361e-12
2.6748368500632326e-12
3.0689369874843614e-12
3.4987976764776312e-12
3.923463265597102e-12
4.304679587240494e-12
4.602111872723613e-12
4.773656502744826e-12
4.781375062081226e-12
4.603820384819838e-12
4.256251723363734e-12
3.8209963162523625e-12
3.4920963255679766e-12
3.636209856941597e-12
4.822449776255181e-12
7.538780837578204e-12
2.2051229880587688e-10
6.620427444410589e-11
1.9026658443864077e-11
7.262537424790065e-12
4.0390516510822455e-12
2.9247194391000373e-12
2.4893655115195803e-12
2.3290866756544483e-12
2.300719243307946e-12
2.3437068502145384e-12
2.4288291982678065e-12
2.5405461715306017e-12
2.679519576996157e-12
2.5412316341299077e-12
2.5551024673156207e-12
2.8205557161603196e-12
3.2917809733075393e-12
3.904466145315047e-12
4.607005048723096e-12
5.354003407955821e-12
6.092834267308106e-12
6.751733053886698e-12
7.231148007633931e-12
7.400061206077822e-12
7.101009638377368e-12
6.169957544261072e-12
4.479993768738036e-12
2.024127925900714e-12
9.252219100699807e-13
3.526385067377019e-12
4.270188555106759e-12
2.661897180321103e-10
9.885710591809939e-11
3.503141744561831e-11
1.0349194849385244e-11
4.726052485011139e-12
3.056961614866037e-12
2.448572519570411e-12
2.2194954536382e-12
2.157851611044649e-12
2.1818815505348148e-12
2.254626441612883e-12
2.3755797790803795e-12
2.2040003283619178e-12
2.1363167898413098e-12
2.2629793032041505e-12
2.5350021900194165e-12
2.886495545879376e-12
3.2671411995022667e-12
3.639288336584723e-12
3.970221860432528e-12
4.228186585640749e-12
4.383349029509476e-12
4.41380823111852e-12
4.317022901838744e-12
4.127848328453011e-12
3.945377170833515e-12
3.973890147763326e-12
4.585201529533623e-12
6.380512136200641e-12
9.99632467552439e-12
1.482891075678346e-11
1.6705445399299785e-10
5.329982535211545e-11
1.5532112256591495e-11
6.333484228528755e-12
3.716685223238999e-12
2.7865872276340554e-12
2.4224546722200737e-12
2.295083305968282e-12
2.283924672073662e-12
2.3367101587998234e-12
2.4277528718122362e-12
2.5559366306558775e-12
2.3992217217280957e-12
2.373316944644027e-12
2.5724163117868442e-12
2.9472769461341147e-12
3.430357726298478e-12
3.967520567491493e-12
4.513170602361437e-12
5.019781910554709e-12
5.4305954274919936e-12
5.677313081853461e-12
5.684020327226213e-12
5.37930100299937e-12
4.719584166797101e-12
3.727370260789841e-12
2.5509996292678466e-12
1.554137602847737e-12
1.3905947855647047e-12
2.7267814487499417e-12
5.245556374529265e-12
2.4824052358946135e-10
7.690123829880822e-11
2.1707587463173523e-11
7.524035325974702e-12
3.971726429381402e-12
2.808801928326626e-12
2.3678013879495537e-12
2.2084659521142606e-12
2.1811648359781463e-12
2.224311171768405e-12
2.30874442015899e-12
2.43425048088246e-12
2.269572542479203e-12
2.2171524278814383e-12
2.368642587774361e-12
2.6748368500632326e-12
3.0689369874843614e-12
3.4987976764776312e-12
3.923463265597102e-12
4.304679587240494e-12
4.602111872723613e-12
4.773656502744826e-12
4.781375062081226e-12
4.603820384819838e-12
4.256251723363734e-12
3.8209963162523625e-12
3.4920963255679766e-12
3.636209856941597e-12
4.822449776255181e-12
7.538780837578204e-12
2.2051229880587688e-10
6.620427444410589e-11
1.9026658443864077e-11
7.262537424790065e-12
4.0390516510822455e-12
2.9247194391000373e-12
2.4893655115195803e-12
2.3290866756544483e-12
2.300719243307946e-12
2.3437068502145384e-12
2.4288291982678065e-12
2.5405461715306017e-12
2.679519576996157e-12
2.5412316341299077e-12
2.5551024673156207e-12
2.8205557161603196e-12
3.2917809733075393e-12
3.904466145315047e-12
4.607005048723096e-12
5.354003407955821e-12
6.092834267308106e-12
6.751733053886698e-12
7.231148007633931e-12
7.400061206077822e-12
7.101009638377368e-12
6.169957544261072e-12
4.479993768738036e-12
2.024127925900714e-12
9.252219100699807e-13
3.526385067377019e-12
4.270188555106759e-12
2.661897180321103e-10
9.885710591809939e-11
3.503141744561831e-11
1.0349194849385244e-11
4.726052485011139e-12
3.056961614866037e-12
2.448572519570411e-12
2.2194954536382e-12
2.157851611044649e-12
2.1818815505348148e-12
2.254626441612883e-12
2.3755797790803795e-12
2.2040003283619178e-12
2.1363167898413098e-12
2.2629793032041505e-12
2.5350021900194165e-12
2.886495545879376e-12
3.2671411995022667e-12
3.639288336584723e-12
3.970221860432528e-12
4.228186585640749e-12
4.383349029509476e-12
4.41380823111852e-12
4.317022901838744e-12
4.127848328453011e-12
3.945377170833515e-12
3.973890147763326e-12
4.585201529533623e-12
6.380512136200641e-12
9.99632467552439e-12
1.482891075678346e-11
1.6705445399299785e-10
5.329982535211545e-11
1.5532112256591495e-11
6.333484228528755e-12
3.716685223238999e-12
2.7865872276340554e-12
2.4224546722200737e-12
2.295083305968282e-12
2.283924672073662e-12
2.3367101587998234e-12
2.4277528718122362e-12
2.5559366306558775e-12
2.3992217217280957e-12
2.373316944644027e-12
2.5724163117868442e-12
2.9472769461341147e-12
3.430357726298478e-12
3.967520567491493e-12
4.513170602361437e-12
5.019781910554709e-12
5.4305954274919936e-12
5.677313081853461e-12
5.684020327226213e-12
5.37930100299937e-12
4.719584166797101e-12
3.727370260789841e-12
2.5509996292678466e-12
1.554137602847737e-12
1.3905947855647047e-12
2.7267814487499417e-12
5.245556374529265e-12
2.4824052358946135e-10
7.690123829880822e-11
2.1707587463173523e-11
7.524035325974702e-12
3.971726429381402e-12
2.808801928326626e-12
2.3678013879495537e-12
2.2084659521142606e-12
2.1811648359781463e-12
2.224311171768405e-12
2.30874442015899e-12
2.43425048088246e-12
2.269572542479203e-12
2.2171524278814383e-12
2.368642587774361e-12
2.6748368500632326e-12
3.0689369874843614e-12
3.4987976764776312e-12
3.923463265597102e-12
4.304679587240494e-12
4.602111872723613e-12
4.773656502744826e-12
4.781375062081226e-12
4.603820384819838e-12
4.256251723363734e-12
3.8209963162523625e-12
3.4920963255679766e-12
3.636209856941597e-12
4.822449776255181e-12
7.538780837578204e-12
2.2051229880587688e-10
6.620427444410589e-11
1.9026658443864077e-11
7.262537424790065e-12
4.0390516510822455e-12
2.9247194391000373e-12
2.4893655115195803e-12
2.3290866756544483e-12
2.300719243307946e-12
2.3437068502145384e-12
2.4288291982678065e-12
2.5405461715306017e-12
2.679519576996157e-12
2.5412316341299077e-12
2.5551024673156207e-12
2.8205557161603196e-12
3.2917809733075393e-12
3.904466145315047e-12
4.607005048723096e-12
5.354003407955821e-12
6.092834267308106e-12
6.751733053886698e-12
7.231148007633931e-12
7.400061206077822e-12
7.101009638377368e-12
6.169957544261072e-12
4.479993768738036e-12
2.024127925900714e-12
9.252219100699807e-13
3.526385067377019e-12
4.270188555106759e-12
2.661897180321103e-10
9.885710591809939e-11
3.503141744561831e-11
1.0349194849385244e-11
4.726052485011139e-12
3.056961614866037e-12
2.448572519570411e-12
2.2194954536382e-12
2.157851611044649e-12
2.1818815505348148e-12
2.254626441612883e-12
2.3755797790803795e-12
2.2040003283619178e-12
2.1363167898413098e-12
2.2629793032041505e-12
2.5350021900194165e-12
2.886495545879376e-12
3.2671411995022667e-12
3.639288336584723e-12
3.970221860432528e-12
4.228186585640749e-12
4.383349029509476e-12
4.41380823111852e-12
4.317022901838744e-12
4.127848328453011e-12
3.945377170833515e-12
3.973890147763326e-12
4.585201529533623e-12
6.380512136200641e-12
9.99632467552439e-12
1.482891075678346e-11
1.6705445399299785e-10
5.329982535211545e-11
1.5532112256591495e-11
6.333484228528755e-12
3.716685223238999e-12
2.7865872276340554e-12
2.4224546722200737e-12
2.295083305968282e-12
2.283924672073662e-12
2.3367101587998234e-12
2.4277528718122362e-12
2.5559366306558775e-12
2.3992217217280957e-12
2.373316944644027e-12
2.5724163117868442e-12
2.9472769461341147e-12
3.430357726298478e-12
3.967520567491493e-12
4.513170602361437e-12
5.019781910554709e-12
5.4305954274919936e-12
5.677313081853461e-12
5.684020327226213e-12
5.37930100299937e-12
4.719584166797101e-12
3.727370260789841e-12
2.5509996292678466e-12
1.554137602847737e-12
1.3905947855647047e-12
2.7267814487499417e-12
5.245556374529265e-12
2.4824052358946135e-10
7.690123829880822e-11
2.1707587463173523e-11
7.524035325974702e-12
3.971726429381402e-12
2.808801928326626e-12
2.3678013879495537e-12
2.2084659521142606e-12
2.1811648359781463e-12
2.224311171768405e-12
2.30874442015899e-12
2.43425048088246e-12
2.269572542479203e-12
2.2171524278814383e-12
2.368642587774361e-12
2.6748368500632326e-12
3.0689369874843614e-12
3.4987976764776312e-12
3.923463265597102e-12
4.304679587240494e-12
4.602111872723613e-12
4.773656502744826e-12
4.781375062081226e-12
4.603820384819838e-12
4.256251723363734e-12
3.8209963162523625e-12
3.4920963255679766e-12
3.636209856941597e-12
4.822449776255181e-12
7.538780837578204e-12
2.2051229880587688e-10
6.620427444410589e-11
1.9026658443864077e-11
7.262537424790065e-12
4.0390516510822455e-12
2.9247194391000373e-12
2.4893655115195803e-12
2.3290866756544483e-12
2.300719243307946e-12
2.3437068502145384e-12
2.4288291982678065e-12
2.5405461715306017e-12
2.679519576996157e-12
2.5412316341299077e-12
2.5551024673156207e-12
2.8205557161603196e-12
3.2917809733075393e-12
3.904466145315047e-12
4.607005048723096e-12
5.354003407955821e-12
6.092834267308106e-12
6.751733053886698e-12
7.231148007633931e-12
7.400061206077822e-12
7.101009638377368e-12
6.169957544261072e-12
4.479993768738036e-12
2.024127925900714e-12
9.252219100699807e-13
3.526385067377019e-12
4.270188555106759e-12
2.661897180321103e-10
9.885710591809939e-11
3.503141744561831e-11
1.0349194849385244e-11
4.726052485011139e-12
3.056961614866037e-12
2.448572519570411e-12
2.2194954536382e-12
2.157851611044649e-12
2.1818815505348148e-12
2.254626441612883e-12
2.3755797790803795e-12
2.2040003283619178e-12
2.1363167898413098e-12
2.2629793032041505e-12
2.5350021900194165e-12
2.886495545879376e-12
3.2671411995022667e-12
3.639288336584723e-12
3.970221860432528e-12
4.228186585640749e-12
4.383349029509476e-12
4.41380823111852e-12
4.317022901838744e-12
4.127848328453011e-12
3.945377170833515e-12
3.973890147763326e-12
4.585201529533623e-12
6.380512136200641e-12
9.99632467552439e-12
1.482891075678346e-11
1.6705445399299785e-10
5.329982535211545e-11
1.5532112256591495e-11
6.333484228528755e-12
3.716685223238999e-12
2.7865872276340554e-12
2.4224546722200737e-12
2.295083305968282e-12
2.283924672073662e-12
2.3367101587998234e-12
2.4277528718122362e-12
2.5559366306558775e-12
2.3992217217280957e-12
2.373316944644027e-12
2.5724163117868442e-12
2.9472769461341147e-12
3.430357726298478e-12
3.967520567491493e-12
4.513170602361437e-12
5.019781910554709e-12
5.4305954274919936e-12
5.677313081853461e-12
5.684020327226213e-12
5.37930100299937e-12
4.719584166797101e-12
3.727370260789841e-12
2.5509996292678466e-12
1.554137602847737e-12
1.3905947855647047e-12
2.7267814487499417e-12
5.245556374529265e-12
2.4824052358946135e-10
7.690123829880822e-11
2.1707587463173523e-11
7.524035325974702e-12
3.971726429381402e-12
2.808801928326626e-12
2.3678013879495537e-12
2.2084659521142606e-12
2.1811648359781463e-12
2.224311171768405e-12
2.30874442015899e-12
2.43425048088246e-12
2.269572542479203e-12
2.2171524278814383e-12
2.368642587774361e-12
2.6748368500632326e-12
3.0689369874843614e-12
3.4987976764776312e-12
3.923463265597102e-12
4.304679587240494e-12
4.602111872723613e-12
4.773656502744826e-12
4.781375062081226e-12
4.603820384819838e-12
4.256251723363734e-12
3.8209963162523625e-12
3.4920963255679766e-12
3.636209856941597e-12
4.822449776255181e-12
7.538780837578204e-12
2.2051229880587688e-10
6.620427444410589e-11
1.9026658443864077e-11
7.262537424790065e-12
4.0390516510822455e-12
2.9247194391000373e-12
2.4893655115195803e-12
2.3290866756544483e-12
2.300719243307946e-12
2.3437068502145384e-12
2.4288291982678065e-12
2.5405461715306017e-12
2.679519576996157e-12
2.5412316341299077e-12
2.5551024673156207e-12
2.8205557161603196e-12
3.2917809733075393e-12
3.904466145315047e-12
4.607005048723096e-12
5.354003407955821e-12
6.092834267308106e-12
6.751733053886698e-12
7.231148007633931e-12
7.400061206077822e-12
7.101009638377368e-12
6.169957544261072e-12
4.479993768738036e-12
2.024127925900714e-12
9.252219100699807e-13
3.526385067377019e-12
4.270188555106759e-12
2.661897180321103e-10
9.885710591809939e-11
3.503141744561831e-11
1.0349194849385244e-11
4.726052485011139e-12
3.056961614866037e-12
2.448572519570411e-12
2.2194954536382e-12
2.157851611044649e-12
2.1818815505348148e-12
2.254626441612883e-12
2.3755797790803795e-12
2.2040003283619178e-12
2.1363167898413098e-12
2.2629793032041505e-12
2.5350021900194165e-12
2.886495545879376e-12
3.2671411995022667e-12
3.639288336584723e-12
3.970221860432528e-12
4.228186585640749e-12
4.383349029509476e-12
4.41380823111852e-12
4.317022901838744e-12
4.127848328453011e-12
3.945377170833515e-12
3.973890147763326e-12
4.585201529533623e-12
6.380512136200641e-12
9.99632467552439e-12
1.482891075678346e-11
1.6705445399299785e-10
5.329982535211545e-11
1.5532112256591495e-11
6.333484228528755e-12
3.716685223238999e-12
2.7865872276340554e-12
2.4224546722200737e-12
2.295083305968282e-12
2.283924672073662e-12
2.3367101587998234e-12
2.4277528718122362e-12
2.5559366306558775e-12
2.3992217217280957e-12
2.373316944644027e-12
2.5724163117868442e-12
2.9472769461341147e-12
3.430357726298478e-12
3.967520567491493e-12
4.513170602361437e-12
5.019781910554709e-12
5.4305954274919936e-12
5.677313081853461e-12
5.684020327226213e-12
5.37930100299937e-12
4.719584166797101e-12
3.727370260789841e-12
2.5509996292678466e-12
1.554137602847737e-12
1.3905947855647047e-12
2.7267814487499417e-12
5.245556374529265e-12
2.4824052358946135e-10
7.690123829880822e-11
2.1707587463173523e-11
7.524035325974702e-12
3.971726429381402e-12
2.808801928326626e-12
2.3678013879495537e-12
2.2084659521142606e-12
2.1811648359781463e-12
2.224311171768405e-12
2.30874442015899e-12
2.43425048088246e-12
2.269572542479203e-12
2.2171524278814383e-12
2.368642587774361e-12
2.6748368500632326e-12
3.0689369874843614e-12
3.4987976764776312e-12
3.923463265597102e-12
4.304679587240494e-12
4.602111872723613e-12
4.773656502744826e-12
4.781375062081226e-12
4.603820384819838e-12
4.256251723363734e-12
3.8209963162523625e-12
3.4920963255679766e-12
3.636209856941597e-12
4.822449776255181e-12
7.538780837578204e-12
2.2051229880587688e-10
6.620427444410589e-11
1.9026658443864077e-11
7.262537424790065e-12
4.0390516510822455e-12
2.9247194391000373e-12
2.4893655115195803e-12
2.3290866756544483e-12
2.300719243307946e-12
2.3437068502145384e-12
2.4288291982678065e-12
2.5405461715306017e-12
2.679519576996157e-12
2.5412316341299077e-12
2.5551024673156207e-12
2.8205557161603196e-12
3.2917809733075393e-12
3.904466145315047e-12
4.607005048723096e-12
5.354003407955821e-12
6.092834267308106e-12
6.751733053886698e-12
7.231148007633931e-12
7.400061206077822e-12
7.101009638377368e-12
6.169957544261072e-12
4.479993768738036e-12
2.024127925900714e-12
9.252219100699807e-13
3.526385067377019e-12
4.270188555106759e-12
2.661897180321103e-10
9.885710591809939e-11
3.503141744561831e-11
1.0349194849385244e-11
4.726052485011139e-12
3.056961614866037e-12
2.448572519570411e-12
2.2194954536382e-12
2.157851611044649e-12
2.1818815505348148e-12
2.254626441612883e-12
2.3755797790803795e-12
2.2040003283619178e-12
2.1363167898413098e-12
2.2629793032041505e-12
2.5350021900194165e-12
2.886495545879376e-12
3.2671411995022667e-12
3.639288336584723e-12
3.970221860432528e-12
4.228186585640749e-12
4.383349029509476e-12
4.41380823111852e-12
4.317022901838744e-12
4.127848328453011e-12
3.945377170833515e-12
3.973890147763326e-12
4.585201529533623e-12
6.380512136200641e-12
9.99632467552439e-12
1.482891075678346e-11
1.6705445399299785e-10
5.329982535211545e-11
1.5532112256591495e-11
6.333484228528755e-12
3.716685223238999e-12
2.7865872276340554e-12
2.4224546722200737e-12
2.295083305968282e-12
2.283924672073662e-12
2.3367101587998234e-12
2.4277528718122362e-12
2.5559366306558775e-12
2.3992217217280957e-12
2.373316944644027e-12
2.5724163117868442e-12
2.9472769461341147e-12
3.430357726298478e-12
3.967520567491493e-12
4.513170602361437e-12
5.019781910554709e-12
5.4305954274919936e-12
5.677313081853461e-12
5.684020327226213e-12
5.37930100299937e-12
4.719584166797101e-12
3.727370260789841e-12
2.5509996292678466e-12
1.554137602847737e-12
1.3905947855647047e-12
2.7267814487499417e-12
5.245556374529265e-12
2.4824052358946135e-10
7.690123829880822e-11
2.1707587463173523e-11
7.524035325974702e-12
3.971726429381402e-12
2.808801928326626e-12
2.3678013879495537e-12
2.2084659521142606e-12
2.1811648359781463e-12
2.224311171768405e-12
2.30874442015899e-12
2.43425048088246e-12
2.269572542479203e-12
2.2171524278814383e-12
2.368642587774361e-12
2.6748368500632326e-12
3.0689369874843614e-12
3.4987976764776312e-12
3.923463265597102e-12
4.304679587240494e-12
4.602111872723613e-12
4.773656502744826e-12
4.781375062081226e-12
4.603820384819838e-12
4.256251723363734e-12
3.8209963162523625e-12
3.4920963255679766e-12
3.636209856941597e-12
4.822449776255181e-12
7.538780837578204e-12
2.2051229880587688e-10
6.620427444410589e-11
1.9026658443864077e-11
7.262537424790065e-12
4.0390516510822455e-12
2.9247194391000373e-12
2.4893655115195803e-12
2.3290866756544483e-12
2.300719243307946e-12
2.3437068502145384e-12
2.4288291982678065e-12
2.5405461715306017e-12
2.679519576996157e-12
2.5412316341299077e-12
2.5551024673156207e-12
2.8205557161603196e-12
3.2917809733075393e-12
3.904466145315047e-12
4.607005048723096e-12
5.354003407955821e-12
6.092834267308106e-12
6.751733053886698e-12
7.231148007633931e-12
7.400061206077822e-12
7.101009638377368e-12
6.169957544261072e-12
4.479993768738036e-12
2.024127925900714e-12
9.252219100699807e-13
3.526385067377019e-12
4.270188555106759e-12
2.661897180321103e-10
9.885710591809939e-11
3.503141744561831e-11
1.0349194849385244e-11
4.726052485011139e-12
3.056961614866037e-12
2.448572519570411e-12
2.2194954536382e-12
2.157851611044649e-12
2.1818815505348148e-12
2.254626441612883e-12
2.3755797790803795e-12
2.2040003283619178e-12
2.1363167898413098e-12
2.2629793032041505e-12
2.5350021900194165e-12
2.886495545879376e-12
3.2671411995022667e-12
3.639288336584723e-12
3.970221860432528e-12
4.228186585640749e-12
4.383349029509476e-12
4.41380823111852e-12
4.317022901838744e-12
4.127848328453011e-12
3.945377170833515e-12
3.973890147763326e-12
4.585201529533623e-12
6.380512136200641e-12
9.99632467552439e-12
1.482891075678346e-11
1.6705445399299785e-10
5.329982535211545e-11
1.5532112256591495e-11
6.333484228528755e-12
3.716685223238999e-12
2.7865872276340554e-12
2.4224546722200737e-12
2.295083305968282e-12
2.283924672073662e-12
2.3367101587998234e-12
2.4277528718122362e-12
2.5559366306558775e-12
2.3992217217280957e-12
2.373316944644027e-12
2.5724163117868442e-12
2.9472769461341147e-12
3.430357726298478e-12
3.967520567491493e-12
4.513170602361437e-12
5.019781910554709e-12
5.4305954274919936e-12
5.677313081853461e-12
5.684020327226213e-12
5.37930100299937e-12
4.719584166797101e-12
3.727370260789841e-12
2.5509996292678466e-12
1.554137602847737e-12
1.3905947855647047e-12
2.7267814487499417e-12
5.245556374529265e-12
2.4824052358946135e-10
7.690123829880822e-11
2.1707587463173523e-11
7.524035325974702e-12
3.971726429381402e-12
2.808801928326626e-12
2.3678013879495537e-12
2.2084659521142606e-12
2.1811648359781463e-12
2.224311171768405e-12
2.30874442015899e-12
2.43425048088246e-12
2.269572542479203e-12
2.2171524278814383e-12
2.368642587774361e-12
2.6748368500632326e-12
3.0689369874843614e-12
3.4987976764776312e-12
3.923463265597102e-12
4.304679587240494e-12
4.602111872723613e-12
4.773656502744826e-12
4.781375062081226e-12
4.603820384819838e-12
4.256251723363734e-12
3.8209963162523625e-12
3.4920963255679766e-12
3.636209856941597e-12
4.822449776255181e-12
7.538780837578204e-12
2.2051229880587688e-10
6.620427444410589e-11
1.9026658443864077e-11
7.262537424790065e-12
4.0390516510822455e-12
2.9247194391000373e-12
2.4893655115195803e-12
2.3290866756544483e-12
2.300719243307946e-12
2.3437068502145384e-12
2.4288291982678065e-12
2.5405461715306017e-12
2.679519576996157e-12
2.5412316341299077e-12
2.5551024673156207e-12
2.8205557161603196e-12
3.2917809733075393e-12
3.904466145315047e-12
4.607005048723096e-12
5.354003407955821e-12
6.092834267308106e-12
6.751733053886698e-12
7.231148007633931e-12
7.400061206077822e-12
7.101009638377368e-12
6.169957544261072e-12
4.479993768738036e-12
2.024127925900714e-12
9.252219100699807e-13
3.526385067377019e-12
4.270188555106759e-12
2.661897180321103e-10
9.885710591809939e-11
3.503141744561831e-11
1.0349194849385244e-11
4.726052485011139e-12
3.056961614866037e-12
2.448572519570411e-12
2.2194954536382e-12
2.157851611044649e-12
2.1818815505348148e-12
2.254626441612883e-12
2.3755797790803795e-12
2.2040003283619178e-12
2.1363167898413098e-12
2.2629793032041505e-12
2.5350021900194165e-12
2.886495545879376e-12
3.2671411995022667e-12
3.639288336584723e-12
3.970221860432528e-12
4.228186585640749e-12
4.383349029509476e-12
4.41380823111852e-12
4.317022901838744e-12
4.127848328453011e-12
3.945377170833515e-12
3.973890147763326e-12
4.585201529533623e-12
6.380512136200641e-12
9.99632467552439e-12
1.482891075678346e-11
1.6705445399299785e-10
5.329982535211545e-11
1.5532112256591495e-11
6.333484228528755e-12
3.716685223238999e-12
2.7865872276340554e-12
2.4224546722200737e-12
2.295083305968282e-12
2.283924672073662e-12
2.3367101587998234e-12
2.4277528718122362e-12
2.5559366306558775e-12
2.3992217217280957e-12
2.373316944644027e-12
2.5724163117868442e-12
2.9472769461341147e-12
3.430357726298478e-12
3.967520567491493e-12
4.513170602361437e-12
5.019781910554709e-12
5.4305954274919936e-12
5.677313081853461e-12
5.684020327226213e-12
5.37930100299937e-12
4.719584166797101e-12
3.727370260789841e-12
2.5509996292678466e-12
1.554137602847737e-12
1.3905947855647047e-12
2.7267814487499417e-12
5.245556374529265e-12
2.4824052358946135e-10
7.690123829880822e-11
2.1707587463173523e-11
7.524035325974702e-12
3.971726429381402e-12
2.808801928326626e-12
2.3678013879495537e-12
2.2084659521142606e-12
2.1811648359781463e-12
2.224311171768405e-12
2.30874442015899e-12
2.43425048088246e-12
2.269572542479203e-12
2.2171524278814383e-12
2.368642587774361e-12
2.6748368500632326e-12
3.0689369874843614e-12
3.4987976764776312e-12
3.923463265597102e-12
4.304679587240494e-12
4.602111872723613e-12
4.773656502744826e-12
4.781375062081226e-12
4.603820384819838e-12
4.256251723363734e-12
3.8209963162523625e-12
3.4920963255679766e-12
3.636209856941597e-12
4.822449776255181e-12
7.538780837578204e-12
2.2051229880587688e-10
6.620427444410589e-11
1.9026658443864077e-11
7.262537424790065e-12
4.0390516510822455e-12
2.9247194391000373e-12
2.4893655115195803e-12
2.3290866756544483e-12
2.300719243307946e-12
2.3437068502145384e-12
2.4288291982678065e-12
2.5405461715306017e-12
2.679519576996157e-12
2.5412316341299077e-12
2.5551024673156207e-12
2.8205557161603196e-12
3.2917809733075393e-12
3.904466145315047e-12
4.607005048723096e-12
5.354003407955821e-12
6.092834267308106e-12
6.751733053886698e-12
7.231148007633931e-12
7.400061206077822e-12
7.101009638377368e-12
6.169957544261072e-12
4.479993768738036e-12
2.024127925900714e-12
9.252219100699807e-13
3.526385067377019e-12
4.270188555106759e-12
2.661897180321103e-10
9.885710591809939e-11
3.503141744561831e-11
1.0349194849385244e-11
4.726052485011139e-12
3.056961614866037e-12
2.448572519570411e-12
2.2194954536382e-12
2.157851611044649e-12
2.1818815505348148e-12
2.254626441612883e-12
2.3755797790803795e-12
2.2040003283619178e-12
2.1363167898413098e-12
2.2629793032041505e-12
2.5350021900194165e-12
2.886495545879376e-12
3.2671411995022667e-12
3.639288336584723e-12
3.970221860432528e-12
4.228186585640749e-12
4.383349029509476e-12
4.41380823111852e-12
4.317022901838744e-12
4.127848328453011e-12
3.945377170833515e-12
3.973890147763326e-12
4.585201529533623e-12
6.380512136200641e-12
9.99632467552439e-12
1.482891075678346e-11
1.6705445399299785e-10
5.329982535211545e-11
1.5532112256591495e-11
6.333484228528755e-12
3.716685223238999e-12
2.7865872276340554e-12
2.4224546722200737e-12
2.295083305968282e-12
2.283924672073662e-12
2.3367101587998234e-12
2.4277528718122362e-12
2.5559366306558775e-12
2.3992217217280957e-12
2.373316944644027e-12
2.5724163117868442e-12
2.9472769461341147e-12
3.430357726298478e-12
3.967520567491493e-12
4.513170602361437e-12
5.019781910554709e-12
5.4305954274919936e-12
5.677313081853461e-12
5.684020327226213e-12
5.37930100299937e-12
4.719584166797101e-12
3.727370260789841e-12
2.5509996292678466e-12
1.554137602847737e-12
1.3905947855647047e-12
2.7267814487499417e-12
5.245556374529265e-12
2.4824052358946135e-10
7.690123829880822e-11
2.1707587463173523e-11
7.524035325974702e-12
3.971726429381402e-12
2.808801928326626e-12
2.3678013879495537e-12
2.2084659521142606e-12
2.1811648359781463e-12
2.224311171768405e-12
2.30874442015899e-12
2.43425048088246e-12
2.269572542479203e-12
2.2171524278814383e-12
2.368642587774361e-12
2.6748368500632326e-12
3.0689369874843614e-12
3.4987976764776312e-12
3.923463265597102e-12
4.304679587240494e-12
4.602111872723613e-12
4.773656502744826e-12
4.781375062081226e-12
4.603820384819838e-12
4.256251723363734e-12
3.8209963162523625e-12
3.4920963255679766e-12
3.636209856941597e-12
4.822449776255181e-12
7.538780837578204e-12
2.2051229880587688e-10
6.620427444410589e-11
1.9026658443864077e-11
7.262537424790065e-12
4.0390516510822455e-12
2.9247194391000373e-12
2.4893655115195803e-12
2.3290866756544483e-12
2.300719243307946e-12
2.3437068502145384e-12
2.4288291982678065e-12
2.5405461715306017e-12
2.679519576996157e-12
2.5412316341299077e-12
2.5551024673156207e-12
2.8205557161603196e-12
3.2917809733075393e-12
3.904466145315047e-12
4.607005048723096e-12
5.354003407955821e-12
6.092834267308106e-12
6.751733053886698e-12
7.231148007633931e-12
7.400061206077822e-12
7.101009638377368e-12
6.169957544261072e-12
4.479993768738036e-12
2.024127925900714e-12
9.252219100699807e-13
3.526385067377019e-12
4.270188555106759e-12
2.661897180321103e-10
9.885710591809939e-11
3.503141744561831e-11
1.0349194849385244e-11
4.726052485011139e-12
3.056961614866037e-12
2.448572519570411e-12
2.2194954536382e-12
2.157851611044649e-12
2.1818815505348148e-12
2.254626441612883e-12
2.3755797790803795e-12
2.2040003283619178e-12
2.1363167898413098e-12
2.2629793032041505e-12
2.5350021900194165e-12
2.886495545879376e-12
3.2671411995022667e-12
3.639288336584723e-12
3.970221860432528e-12
4.228186585640749e-12
4.383349029509476e-12
4.41380823111852e-12
4.317022901838744e-12
4.127848328453011e-12
3.945377170833515e-12
3.973890147763326e-12
4.585201529533623e-12
6.380512136200641e-12
9.99632467552439e-12
1.482891075678346e-11
1.6705445399299785e-10
5.329982535211545e-11
1.5532112256591495e-11
6.333484228528755e-12
3.716685223238999e-12
2.7865872276340554e-12
2.4224546722200737e-12
2.295083305968282e-12
2.283924672073662e-12
2.3367101587998234e-12
2.4277528718122362e-12
2.5559366306558775e-12
2.3992217217280957e-12
2.373316944644027e-12
2.5724163117868442e-12
2.9472769461341147e-12
3.430357726298478e-12
3.967520567491493e-12
4.513170602361437e-12
5.019781910554709e-12
5.4305954274919936e-12
5.677313081853461e-12
5.684020327226213e-12
5.37930100299937e-12
4.719584166797101e-12
3.727370260789841e-12
2.5509996292678466e-12
1.554137602847737e-12
1.3905947855647047e-12
2.7267814487499417e-12
5.245556374529265e-12
2.4824052358946135e-10
7.690123829880822e-11
2.1707587463173523e-11
7.524035325974702e-12
3.971726429381402e-12
2.808801928326626e-12
2.3678013879495537e-12
2.2084659521142606e-12
2.1811648359781463e-12
2.224311171768405e-12
2.30874442015899e-12
2.43425048088246e-12
2.269572542479203e-12
2.2171524278814383e-12
2.368642587774361e-12
2.6748368500632326e-12
3.0689369874843614e-12
3.4987976764776312e-12
3.923463265597102e-12
4.304679587240494e-12
4.602111872723613e-12
4.773656502744826e-12
4.781375062081226e-12
4.603820384819838e-12
4.256251723363734e-12
3.8209963162523625e-12
3.4920963255679766e-12
3.636209856941597e-12
4.822449776255181e-12
7.538780837578204e-12
2.2051229880587688e-10
6.620427444410589e-11
1.9026658443864077e-11
7.262537424790065e-12
4.0390516510822455e-12
2.9247194391000373e-12
2.4893655115195803e-12
2.3290866756544483e-12
2.300719243307946e-12
2.3437068502145384e-12
2.4288291982678065e-12
2.5405461715306017e-12
2.679519576996157e-12
2.5412316341299077e-12
2.5551024673156207e-12
2.8205557161603196e-12
3.2917809733075393e-12
3.904466145315047e-12
4.607005048723096e-12
5.354003407955821e-12
6.092834267308106e-12
6.751733053886698e-12
7.231148007633931e-12
7.400061206077822e-12
7.101009638377368e-12
6.169957544261072e-12
4.479993768738036e-12
2.024127925900714e-12
9.252219100699807e-13
3.526385067377019e-12
4.270188555106759e-12
2.661897180321103e-10
9.885710591809939e-11
3.503141744561831e-11
1.0349194849385244e-11
4.726052485011139e-12
3.056961614866037e-12
2.448572519570411e-12
2.2194954536382e-12
2.157851611044649e-12
2.1818815505348148e-12
2.254626441612883e-12
2.3755797790803795e-12
2.2040003283619178e-12
2.1363167898413098e-12
2.2629793032041505e-12
2.5350021900194165e-12
2.886495545879376e-12
3.2671411995022667e-12
3.639288336584723e-12
3.970221860432528e-12
4.228186585640749e-12
4.383349029509476e-12
4.41380823111852e-12
4.317022901838744e-12
4.127848328453011e-12
3.945377170833515e-12
3.973890147763326e-12
4.585201529533623e-12
6.380512136200641e-12
9.99632467552439e-12
1.482891075678346e-11
1.6705445399299785e-10
5.329982535211545e-11
1.5532112256591495e-11
6.333484228528755e-12
3.716685223238999e-12
2.7865872276340554e-12
2.4224546722200737e-12
2.295083305968282e-12
2.283924672073662e-12
2.3367101587998234e-12
2.4277528718122362e-12
2.5559366306558775e-12
2.3992217217280957e-12
2.373316944644027e-12
2.5724163117868442e-12
2.9472769461341147e-12
3.430357726298478e-12
3.967520567491493e-12
4.513170602361437e-12
5.019781910554709e-12
5.4305954274919936e-12
5.677313081853461e-12
5.684020327226213e-12
5.37930100299937e-12
4.719584166797101e-12
3.727370260789841e-12
2.5509996292678466e-12
1.554137602847737e-12
1.3905947855647047e-12
2.7267814487499417e-12
5.245556374529265e-12
2.4824052358946135e-10
7.690123829880822e-11
2.1707587463173523e-11
7.524035325974702e-12
3.971726429381402e-12
2.808801928326626e-12
2.3678013879495537e-12
2.2084659521142606e-12
2.1811648359781463e-12
2.224311171768405e-12
2.30874442015899e-12
2.43425048088246e-12
2.269572542479203e-12
2.2171524278814383e-12
2.368642587774361e-12
2.6748368500632326e-12
3.0689369874843614e-12
3.4987976764776312e-12
3.923463265597102e-12
4.304679587240494e-12
4.602111872723613e-12
4.773656502744826e-12
4.781375062081226e-12
4.603820384819838e-12
4.256251723363734e-12
3.8209963162523625e-12
3.4920963255679766e-12
3.636209856941597e-12
4.822449776255181e-12
7.538780837578204e-12
2.2051229880587688e-10
6.620427444410589e-11
1.9026658443864077e-11
7.262537424790065e-12
4.0390516510822455e-12
2.9247194391000373e-12
2.4893655115195803e-12
2.3290866756544483e-12
2.300719243307946e-12
2.3437068502145384e-12
2.4288291982678065e-12
2.5405461715306017e-12
2.679519576996157e-12
2.5412316341299077e-12
2.5551024673156207e-12
2.8205557161603196e-12
3.2917809733075393e-12
3.904466145315047e-12
4.607005048723096e-12
5.354003407955821e-12
6.092834267308106e-12
6.751733053886698e-12
7.231148007633931e-12
7.400061206077822e-12
7.101009638377368e-12
6.169957544261072e-12
4.479993768738036e-12
2.024127925900714e-12
9.252219100699807e-13
3.526385067377019e-12
4.270188555106759e-12
2.661897180321103e-10
9.885710591809939e-11
3.503141744561831e-11
1.0349194849385244e-11
4.726052485011139e-12
3.056961614866037e-12
2.448572519570411e-12
2.2194954536382e-12
2.157851611044649e-12
2.1818815505348148e-12
2.254626441612883e-12
2.3755797790803795e-12
2.2040003283619178e-12
2.1363167898413098e-12
2.2629793032041505e-12
2.5350021900194165e-12
2.886495545879376e-12
3.2671411995022667e-12
3.639288336584723e-12
3.970221860432528e-12
4.228186585640749e-12
4.383349029509476e-12
4.41380823111852e-12
4.317022901838744e-12
4.127848328453011e-12
3.945377170833515e-12
3.973890147763326e-12
4.585201529533623e-12
6.380512136200641e-12
9.99632467552439e-12
1.482891075678346e-11
1.6705445399299785e-10
5.329982535211545e-11
1.5532112256591495e-11
6.333484228528755e-12
3.716685223238999e-12
2.7865872276340554e-12
2.4224546722200737e-12
2.295083305968282e-12
2.283924672073662e-12
2.3367101587998234e-12
2.4277528718122362e-12
2.5559366306558775e-12
2.3992217217280957e-12
2.373316944644027e-12
2.5724163117868442e-12
2.9472769461341147e-12
3.430357726298478e-12
3.967520567491493e-12
4.513170602361437e-12
5.019781910554709e-12
5.4305954274919936e-12
5.677313081853461e-12
5.684020327226213e-12
5.37930100299937e-12
4.719584166797101e-12
3.727370260789841e-12
2.5509996292678466e-12
1.554137602847737e-12
1.3905947855647047e-12
2.7267814487499417e-12
5.245556374529265e-12
2.4824052358946135e-10
7.690123829880822e-11
2.1707587463173523e-11
7.524035325974702e-12
3.971726429381402e-12
2.808801928326626e-12
2.3678013879495537e-12
2.2084659521142606e-12
2.1811648359781463e-12
2.224311171768405e-12
2.30874442015899e-12
2.43425048088246e-12
2.269572542479203e-12
2.2171524278814383e-12
2.368642587774361e-12
2.6748368500632326e-12
3.0689369874843614e-12
3.4987976764776312e-12
3.923463265597102e-12
4.304679587240494e-12
4.602111872723613e-12
4.773656502744826e-12
4.781375062081226e-12
4.603820384819838e-12
4.256251723363734e-12
3.8209963162523625e-12
3.4920963255679766e-12
3.636209856941597e-12
4.822449776255181e-12
7.538780837578204e-12
2.2051229880587688e-10
6.620427444410589e-11
1.9026658443864077e-11
7.262537424790065e-12
4.0390516510822455e-12
2.9247194391000373e-12
2.4893655115195803e-12
2.3290866756544483e-12
2.300719243307946e-12
2.3437068502145384e-12
2.4288291982678065e-12
2.5405461715306017e-12
2.679519576996157e-12
2.5412316341299077e-12
2.5551024673156207e-12
2.8205557161603196e-12
3.2917809733075393e-12
3.904466145315047e-12
4.607005048723096e-12
5.354003407955821e-12
6.092834267308106e-12
6.751733053886698e-12
7.231148007633931e-12
7.400061206077822e-12
7.101009638377368e-12
6.169957544261072e-12
4.479993768738036e-12
2.024127925900714e-12
9.252219100699807e-13
3.526385067377019e-12
4.270188555106759e-12
2.661897180321103e-10
9.885710591809939e-11
3.503141744561831e-11
1.0349194849385244e-11
4.726052485011139e-12
3.056961614866037e-12
2.448572519570411e-12
2.2194954536382e-12
2.157851611044649e-12
2.1818815505348148e-12
2.254626441612883e-12
2.3755797790803795e-12
2.2040003283619178e-12
2.1363167898413098e-12
2.2629793032041505e-12
2.5350021900194165e-12
2.886495545879376e-12
3.2671411995022667e-12
3.639288336584723e-12
3.970221860432528e-12
4.228186585640749e-12
4.383349029509476e-12
4.41380823111852e-12
4.317022901838744e-12
4.127848328453011e-12
3.945377170833515e-12
3.973890147763326e-12
4.585201529533623e-12
6.380512136200641e-12
9.99632467552439e-12
1.482891075678346e-11
1.6705445399299785e-10
5.329982535211545e-11
1.5532112256591495e-11
6.333484228528755e-12
3.716685223238999e-12
2.7865872276340554e-12
2.4224546722200737e-12
2.295083305968282e-12
2.283924672073662e-12
2.3367101587998234e-12
2.4277528718122362e-12
2.5559366306558775e-12
2.3992217217280957e-12
2.373316944644027e-12
2.5724163117868442e-12
2.9472769461341147e-12
3.430357726298478e-12
3.967520567491493e-12
4.513170602361437e-12
5.019781910554709e-12
5.4305954274919936e-12
5.677313081853461e-12
5.684020327226213e-12
5.37930100299937e-12
4.719584166797101e-12
3.727370260789841e-12
2.5509996292678466e-12
1.554137602847737e-12
1.3905947855647047e-12
2.7267814487499417e-12
5.245556374529265e-12
2.4824052358946135e-10
7.690123829880822e-11
2.1707587463173523e-11
7.524035325974702e-12
3.971726429381402e-12
2.808801928326626e-12
2.3678013879495537e-12
2.2084659521142606e-12
2.1811648359781463e-12
2.224311171768405e-12
2.30874442015899e-12
2.43425048088246e-12
2.269572542479203e-12
2.2171524278814383e-12
2.368642587774361e-12
2.6748368500632326e-12
3.0689369874843614e-12
3.4987976764776312e-12
3.923463265597102e-12
4.304679587240494e-12
4.602111872723613e-12
4.773656502744826e-12
4.781375062081226e-12
4.603820384819838e-12
4.256251723363734e-12
3.8209963162523625e-12
3.4920963255679766e-12
3.636209856941597e-12
4.822449776255181e-12
7.538780837578204e-12
2.2051229880587688e-10
6.620427444410589e-11
1.9026658443864077e-11
7.262537424790065e-12
4.0390516510822455e-12
2.9247194391000373e-12
2.4893655115195803e-12
2.3290866756544483e-12
2.300719243307946e-12
2.3437068502145384e-12
2.4288291982678065e-12
2.5405461715306017e-12
2.679519576996157e-12
2.5412316341299077e-12
2.5551024673156207e-12
2.8205557161603196e-12
3.2917809733075393e-12
3.904466145315047e-12
4.607005048723096e-12
5.354003407955821e-12
6.092834267308106e-12
6.751733053886698e-12
7.231148007633931e-12
7.400061206077822e-12
7.101009638377368e-12
6.169957544261072e-12
4.479993768738036e-12
2.024127925900714e-12
9.252219100699807e-13
3.526385067377019e-12
4.270188555106759e-12
2.661897180321103e-10
9.885710591809939e-11
3.503141744561831e-11
1.0349194849385244e-11
4.726052485011139e-12
3.056961614866037e-12
2.448572519570411e-12
2.2194954536382e-12
2.157851611044649e-12
2.1818815505348148e-12
2.254626441612883e-12
2.3755797790803795e-12
2.2040003283619178e-12
2.1363167898413098e-12
2.2629793032041505e-12
2.5350021900194165e-12
2.886495545879376e-12
3.2671411995022667e-12
3.639288336584723e-12
3.970221860432528e-12
4.228186585640749e-12
4.383349029509476e-12
4.41380823111852e-12
4.317022901838744e-12
4.127848328453011e-12
3.945377170833515e-12
3.973890147763326e-12
4.585201529533623e-12
6.380512136200641e-12
9.99632467552439e-12
1.482891075678346e-11
1.6705445399299785e-10
5.329982535211545e-11
1.5532112256591495e-11
6.333484228528755e-12
3.716685223238999e-12
2.7865872276340554e-12
2.4224546722200737e-12
2.295083305968282e-12
2.283924672073662e-12
2.3367101587998234e-12
2.4277528718122362e-12
2.5559366306558775e-12
2.3992217217280957e-12
2.373316944644027e-12
2.5724163117868442e-12
2.9472769461341147e-12
3.430357726298478e-12
3.967520567491493e-12
4.513170602361437e-12
5.019781910554709e-12
5.4305954274919936e-12
5.677313081853461e-12
5.684020327226213e-12
5.37930100299937e-12
4.719584166797101e-12
3.727370260789841e-12
2.5509996292678466e-12
1.554137602847737e-12
1.3905947855647047e-12
2.7267814487499417e-12
5.245556374529265e-12
2.4824052358946135e-10
7.690123829880822e-11
2.1707587463173523e-11
7.524035325974702e-12
3.971726429381402e-12
2.808801928326626e-12
2.3678013879495537e-12
2.2084659521142606e-12
2.1811648359781463e-12
2.224311171768405e-12
2.30874442015899e-12
2.43425048088246e-12
2.269572542479203e-12
2.2171524278814383e-12
2.368642587774361e-12
2.6748368500632326e-12
3.0689369874843614e-12
3.4987976764776312e-12
3.923463265597102e-12
4.304679587240494e-12
4.602111872723613e-12
4.773656502744826e-12
4.781375062081226e-12
4.603820384819838e-12
4.256251723363734e-12
3.8209963162523625e-12
3.4920963255679766e-12
3.636209856941597e-12
4.822449776255181e-12
7.538780837578204e-12
2.2051229880587688e-10
6.620427444410589e-11
1.9026658443864077e-11
7.262537424790065e-12
4.0390516510822455e-12
2.9247194391000373e-12
2.4893655115195803e-12
2.3290866756544483e-12
2.300719243307946e-12
2.3437068502145384e-12
2.4288291982678065e-12
2.5405461715306017e-12
2.679519576996157e-12
2.5412316341299077e-12
2.5551024673156207e-12
2.8205557161603196e-12
3.2917809733075393e-12
3.904466145315047e-12
4.607005048723096e-12
5.354003407955821e-12
6.092834267308106e-12
6.751733053886698e-12
7.231148007633931e-12
7.400061206077822e-12
7.101009638377368e-12
6.169957544261072e-12
4.479993768738036e-12
2.024127925900714e-12
9.252219100699807e-13
3.526385067377019e-12
4.270188555106759e-12
2.661897180321103e-10
9.885710591809939e-11
3.503141744561831e-11
1.0349194849385244e-11
4.726052485011139e-12
3.056961614866037e-12
2.448572519570411e-12
2.2194954536382e-12
2.157851611044649e-12
2.1818815505348148e-12
2.254626441612883e-12
2.3755797790803795e-12
2.2040003283619178e-12
2.1363167898413098e-12
2.2629793032041505e-12
2.5350021900194165e-12
2.886495545879376e-12
3.2671411995022667e-12
3.639288336584723e-12
3.970221860432528e-12
4.228186585640749e-12
4.383349029509476e-12
4.41380823111852e-12
4.317022901838744e-12
4.127848328453011e-12
3.945377170833515e-12
3.973890147763326e-12
4.585201529533623e-12
6.380512136200641e-12
9.99632467552439e-12
1.482891075678346e-11
1.6705445399299785e-10
5.329982535211545e-11
1.5532112256591495e-11
6.333484228528755e-12
3.716685223238999e-12
2.7865872276340554e-12
2.4224546722200737e-12
2.295083305968282e-12
2.283924672073662e-12
2.3367101587998234e-12
2.4277528718122362e-12
2.5559366306558775e-12
2.3992217217280957e-12
2.373316944644027e-12
2.5724163117868442e-12
2.9472769461341147e-12
3.430357726298478e-12
3.967520567491493e-12
4.513170602361437e-12
5.019781910554709e-12
5.4305954274919936e-12
5.677313081853461e-12
5.684020327226213e-12
5.37930100299937e-12
4.719584166797101e-12
3.727370260789841e-12
2.5509996292678466e-12
1.554137602847737e-12
1.3905947855647047e-12
2.7267814487499417e-12
5.245556374529265e-12
2.4824052358946135e-10
7.690123829880822e-11
2.1707587463173523e-11
7.524035325974702e-12
3.971726429381402e-12
2.808801928326626e-12
2.3678013879495537e-12
2.2084659521142606e-12
2.1811648359781463e-12
2.224311171768405e-12
2.30874442015899e-12
2.43425048088246e-12
2.269572542479203e-12
2.2171524278814383e-12
2.368642587774361e-12
2.6748368500632326e-12
3.0689369874843614e-12
3.4987976764776312e-12
3.923463265597102e-12
4.304679587240494e-12
4.602111872723613e-12
4.773656502744826e-12
4.781375062081226e-12
4.603820384819838e-12
4.256251723363734e-12
3.8209963162523625e-12
3.4920963255679766e-12
3.636209856941597e-12
4.822449776255181e-12
7.538780837578204e-12
2.2051229880587688e-10
6.620427444410589e-11
1.9026658443864077e-11
7.262537424790065e-12
4.0390516510822455e-12
2.9247194391000373e-12
2.4893655115195803e-12
2.3290866756544483e-12
2.300719243307946e-12
2.3437068502145384e-12
2.4288291982678065e-12
2.5405461715306017e-12
2.679519576996157e-12
2.5412316341299077e-12
2.5551024673156207e-12
2.8205557161603196e-12
3.2917809733075393e-12
3.904466145315047e-12
4.607005048723096e-12
5.354003407955821e-12
6.092834267308106e-12
6.751733053886698e-12
7.231148007633931e-12
7.400061206077822e-12
7.101009638377368e-12
6.169957544261072e-12
4.479993768738036e-12
2.024127925900714e-12
9.252219100699807e-13
3.526385067377019e-12
4.270188555106759e-12
2.661897180321103e-10
9.885710591809939e-11
3.503141744561831e-11
1.0349194849385244e-11
4.726052485011139e-12
3.056961614866037e-12
2.448572519570411e-12
2.2194954536382e-12
2.157851611044649e-12
2.1818815505348148e-12
2.254626441612883e-12
2.3755797790803795e-12
2.2040003283619178e-12
2.1363167898413098e-12
2.2629793032041505e-12
2.5350021900194165e-12
2.886495545879376e-12
3.2671411995022667e-12
3.639288336584723e-12
3.970221860432528e-12
4.228186585640749e-12
4.383349029509476e-12
4.41380823111852e-12
4.317022901838744e-12
4.127848328453011e-12
3.945377170833515e-12
3.973890147763326e-12
4.585201529533623e-12
6.380512136200641e-12
9.99632467552439e-12
1.482891075678346e-11
1.6705445399299785e-10
5.329982535211545e-11
1.5532112256591495e-11
6.333484228528755e-12
3.716685223238999e-12
2.7865872276340554e-12
2.4224546722200737e-12
2.295083305968282e-12
2.283924672073662e-12
2.3367101587998234e-12
2.4277528718122362e-12
2.5559366306558775e-12
2.3992217217280957e-12
2.373316944644027e-12
2.5724163117868442e-12
2.9472769461341147e-12
3.430357726298478e-12
3.967520567491493e-12
4.513170602361437e-12
5.019781910554709e-12
5.4305954274919936e-12
5.677313081853461e-12
5.684020327226213e-12
5.37930100299937e-12
4.719584166797101e-12
3.727370260789841e-12
2.5509996292678466e-12
1.554137602847737e-12
1.3905947855647047e-12
2.7267814487499417e-12
5.245556374529265e-12
2.4824052358946135e-10
7.690123829880822e-11
2.1707587463173523e-11
7.524035325974702e-12
3.971726429381402e-12
2.808801928326626e-12
2.3678013879495537e-12
2.2084659521142606e-12
2.1811648359781463e-12
2.224311171768405e-12
2.30874442015899e-12
2.43425048088246e-12
2.269572542479203e-12
2.2171524278814383e-12
2.368642587774361e-12
2.6748368500632326e-12
3.0689369874843614e-12
3.4987976764776312e-12
3.923463265597102e-12
4.304679587240494e-12
4.602111872723613e-12
4.773656502744826e-12
4.781375062081226e-12
4.603820384819838e-12
4.256251723363734e-12
3.8209963162523625e-12
3.4920963255679766e-12
3.636209856941597e-12
4.822449776255181e-12
7.538780837578204e-12
2.2051229880587688e-10
6.620427444410589e-11
1.9026658443864077e-11
7.262537424790065e-12
4.0390516510822455e-12
2.9247194391000373e-12
2.4893655115195803e-12
2.3290866756544483e-12
2.300719243307946e-12
2.3437068502145384e-12
2.4288291982678065e-12
2.5405461715306017e-12
2.679519576996157e-12
2.5412316341299077e-12
2.5551024673156207e-12
2.8205557161603196e-12
3.2917809733075393e-12
3.904466145315047e-12
4.607005048723096e-12
5.354003407955821e-12
6.092834267308106e-12
6.751733053886698e-12
7.231148007633931e-12
7.400061206077822e-12
7.101009638377368e-12
6.169957544261072e-12
4.479993768738036e-12
2.024127925900714e-12
9.252219100699807e-13
3.526385067377019e-12
4.270188555106759e-12
2.661897180321103e-10
9.885710591809939e-11
3.503141744561831e-11
1.0349194849385244e-11
4.726052485011139e-12
3.056961614866037e-12
2.448572519570411e-12
2.2194954536382e-12
2.157851611044649e-12
2.1818815505348148e-12
2.254626441612883e-12
2.3755797790803795e-12
2.2040003283619178e-12
2.1363167898413098e-12
2.2629793032041505e-12
2.5350021900194165e-12
2.886495545879376e-12
3.2671411995022667e-12
3.639288336584723e-12
3.970221860432528e-12
4.228186585640749e-12
4.383349029509476e-12
4.41380823111852e-12
4.317022901838744e-12
4.127848328453011e-12
3.945377170833515e-12
3.973890147763326e-12
4.585201529533623e-12
6.380512136200641e-12
9.99632467552439e-12
1.482891075678346e-11
1.6705445399299785e-10
5.329982535211545e-11
1.5532112256591495e-11
6.333484228528755e-12
3.716685223238999e-12
2.7865872276340554e-12
2.4224546722200737e-12
2.295083305968282e-12
2.283924672073662e-12
2.3367101587998234e-12
2.4277528718122362e-12
2.5559366306558775e-12
2.3992217217280957e-12
2.373316944644027e-12
2.5724163117868442e-12
2.9472769461341147e-12
3.430357726298478e-12
3.967520567491493e-12
4.513170602361437e-12
5.019781910554709e-12
5.4305954274919936e-12
5.677313081853461e-12
5.684020327226213e-12
5.37930100299937e-12
4.719584166797101e-12
3.727370260789841e-12
2.5509996292678466e-12
1.554137602847737e-12
1.3905947855647047e-12
2.7267814487499417e-12
5.245556374529265e-12
2.4824052358946135e-10
7.690123829880822e-11
2.1707587463173523e-11
7.524035325974702e-12
3.971726429381402e-12
2.808801928326626e-12
2.3678013879495537e-12
2.2084659521142606e-12
2.1811648359781463e-12
2.224311171768405e-12
2.30874442015899e-12
2.43425048088246e-12
2.269572542479203e-12
2.2171524278814383e-12
2.368642587774361e-12
2.6748368500632326e-12
3.0689369874843614e-12
3.4987976764776312e-12
3.923463265597102e-12
4.304679587240494e-12
4.602111872723613e-12
4.773656502744826e-12
4.781375062081226e-12
4.603820384819838e-12
4.256251723363734e-12
3.8209963162523625e-12
3.4920963255679766e-12
3.636209856941597e-12
4.822449776255181e-12
7.538780837578204e-12
2.2051229880587688e-10
6.620427444410589e-11
1.9026658443864077e-11
7.262537424790065e-12
4.0390516510822455e-12
2.9247194391000373e-12
2.4893655115195803e-12
2.3290866756544483e-12
2.300719243307946e-12
2.3437068502145384e-12
2.4288291982678065e-12
2.5405461715306017e-12
2.679519576996157e-12
2.5412316341299077e-12
2.5551024673156207e-12
2.8205557161603196e-12
3.2917809733075393e-12
3.904466145315047e-12
4.607005048723096e-12
5.354003407955821e-12
6.092834267308106e-12
6.751733053886698e-12
7.231148007633931e-12
7.400061206077822e-12
7.101009638377368e-12
6.169957544261072e-12
4.479993768738036e-12
2.024127925900714e-12
9.252219100699807e-13
3.526385067377019e-12
4.270188555106759e-12
2.661897180321103e-10
9.885710591809939e-11
3.503141744561831e-11
1.0349194849385244e-11
4.726052485011139e-12
3.056961614866037e-12
2.448572519570411e-12
2.2194954536382e-12
2.157851611044649e-12
2.1818815505348148e-12
2.254626441612883e-12
2.3755797790803795e-12
2.2040003283619178e-12
2.1363167898413098e-12
2.2629793032041505e-12
2.5350021900194165e-12
2.886495545879376e-12
3.2671411995022667e-12
3.639288336584723e-12
3.970221860432528e-12
4.228186585640749e-12
4.383349029509476e-12
4.41380823111852e-12
4.317022901838744e-12
4.127848328453011e-12
3.945377170833515e-12
3.973890147763326e-12
4.585201529533623e-12
6.380512136200641e-12
9.99632467552439e-12
1.482891075678346e-11
1.6705445399299785e-10
5.329982535211545e-11
1.5532112256591495e-11
6.333484228528755e-12
3.716685223238999e-12
2.7865872276340554e-12
2.4224546722200737e-12
2.295083305968282e-12
2.283924672073662e-12
2.3367101587998234e-12
2.4277528718122362e-12
2.5559366306558775e-12
2.3992217217280957e-12
2.373316944644027e-12
2.5724163117868442e-12
2.9472769461341147e-12
3.430357726298478e-12
3.967520567491493e-12
4.513170602361437e-12
5.019781910554709e-12
5.4305954274919936e-12
5.677313081853461e-12
5.684020327226213e-12
5.37930100299937e-12
4.719584166797101e-12
3.727370260789841e-12
2.5509996292678466e-12
1.554137602847737e-12
1.3905947855647047e-12
2.7267814487499417e-12
5.245556374529265e-12
2.4824052358946135e-10
7.690123829880822e-11
2.1707587463173523e-11
7.524035325974702e-12
3.971726429381402e-12
2.808801928326626e-12
2.3678013879495537e-12
2.2084659521142606e-12
2.1811648359781463e-12
2.224311171768405e-12
2.30874442015899e-12
2.43425048088246e-12
2.269572542479203e-12
2.2171524278814383e-12
2.368642587774361e-12
2.6748368500632326e-12
3.0689369874843614e-12
3.4987976764776312e-12
3.923463265597102e-12
4.304679587240494e-12
4.602111872723613e-12
4.773656502744826e-12
4.781375062081226e-12
4.603820384819838e-12
4.256251723363734e-12
3.8209963162523625e-12
3.4920963255679766e-12
3.636209856941597e-12
4.822449776255181e-12
7.538780837578204e-12
2.2051229880587688e-10
6.620427444410589e-11
1.9026658443864077e-11
7.262537424790065e-12
4.0390516510822455e-12
2.9247194391000373e-12
2.4893655115195803e-12
2.3290866756544483e-12
2.300719243307946e-12
2.3437068502145384e-12
2.4288291982678065e-12
2.5405461715306017e-12
2.679519576996157e-12
2.5412316341299077e-12
2.5551024673156207e-12
2.8205557161603196e-12
3.2917809733075393e-12
3.904466145315047e-12
4.607005048723096e-12
5.354003407955821e-12
6.092834267308106e-12
6.751733053886698e-12
7.231148007633931e-12
7.400061206077822e-12
7.101009638377368e-12
6.169957544261072e-12
4.479993768738036e-12
2.024127925900714e-12
9.252219100699807e-13
3.526385067377019e-12
4.270188555106759e-12
2.661897180321103e-10
9.885710591809939e-11
3.503141744561831e-11
1.0349194849385244e-11
4.726052485011139e-12
3.056961614866037e-12
2.448572519570411e-12
2.2194954536382e-12
2.157851611044649e-12
2.1818815505348148e-12
2.254626441612883e-12
2.3755797790803795e-12
2.2040003283619178e-12
2.1363167898413098e-12
2.2629793032041505e-12
2.5350021900194165e-12
2.886495545879376e-12
3.2671411995022667e-12
3.639288336584723e-12
3.970221860432528e-12
4.228186585640749e-12
4.383349029509476e-12
4.41380823111852e-12
4.317022901838744e-12
4.127848328453011e-12
3.945377170833515e-12
3.973890147763326e-12
4.585201529533623e-12
6.380512136200641e-12
9.99632467552439e-12
1.482891075678346e-11
1.6705445399299785e-10
5.329982535211545e-11
1.5532112256591495e-11
6.333484228528755e-12
3.716685223238999e-12
2.7865872276340554e-12
2.4224546722200737e-12
2.295083305968282e-12
2.283924672073662e-12
2.3367101587998234e-12
2.4277528718122362e-12
2.5559366306558775e-12
2.3992217217280957e-12
2.373316944644027e-12
2.5724163117868442e-12
2.9472769461341147e-12
3.430357726298478e-12
3.967520567491493e-12
4.513170602361437e-12
5.019781910554709e-12
5.4305954274919936e-12
5.677313081853461e-12
5.684020327226213e-12
5.37930100299937e-12
4.719584166797101e-12
3.727370260789841e-12
2.5509996292678466e-12
1.554137602847737e-12
1.3905947855647047e-12
2.7267814487499417e-12
5.245556374529265e-12
2.4824052358946135e-10
7.690123829880822e-11
2.1707587463173523e-11
7.524035325974702e-12
3.971726429381402e-12
2.808801928326626e-12
2.3678013879495537e-12
2.2084659521142606e-12
2.1811648359781463e-12
2.224311171768405e-12
2.30874442015899e-12
2.43425048088246e-12
2.269572542479203e-12
2.2171524278814383e-12
2.368642587774361e-12
2.6748368500632326e-12
3.0689369874843614e-12
3.4987976764776312e-12
3.923463265597102e-12
4.304679587240494e-12
4.602111872723613e-12
4.773656502744826e-12
4.781375062081226e-12
4.603820384819838e-12
4.256251723363734e-12
3.8209963162523625e-12
3.4920963255679766e-12
3.636209856941597e-12
4.822449776255181e-12
7.538780837578204e-12
2.2051229880587688e-10
6.620427444410589e-11
1.9026658443864077e-11
7.262537424790065e-12
4.0390516510822455e-12
2.9247194391000373e-12
2.4893655115195803e-12
2.3290866756544483e-12
2.300719243307946e-12
2.3437068502145384e-12
2.4288291982678065e-12
2.5405461715306017e-12
2.679519576996157e-12
2.5412316341299077e-12
2.5551024673156207e-12
2.8205557161603196e-12
3.2917809733075393e-12
3.904466145315047e-12
4.607005048723096e-12
5.354003407955821e-12
6.092834267308106e-12
6.751733053886698e-12
7.231148007633931e-12
7.400061206077822e-12
7.101009638377368e-12
6.169957544261072e-12
4.479993768738036e-12
2.024127925900714e-12
9.252219100699807e-13
3.526385067377019e-12
4.270188555106759e-12
2.661897180321103e-10
9.885710591809939e-11
3.503141744561831e-11
1.0349194849385244e-11
4.726052485011139e-12
3.056961614866037e-12
2.448572519570411e-12
2.2194954536382e-12
2.157851611044649e-12
2.1818815505348148e-12
2.254626441612883e-12
2.3755797790803795e-12
2.2040003283619178e-12
2.1363167898413098e-12
2.2629793032041505e-12
2.5350021900194165e-12
2.886495545879376e-12
3.2671411995022667e-12
3.639288336584723e-12
3.970221860432528e-12
4.228186585640749e-12
4.383349029509476e-12
4.41380823111852e-12
4.317022901838744e-12
4.127848328453011e-12
3.945377170833515e-12
3.973890147763326e-12
4.585201529533623e-12
6.380512136200641e-12
9.99632467552439e-12
1.482891075678346e-11
1.6705445399299785e-10
5.329982535211545e-11
1.5532112256591495e-11
6.333484228528755e-12
3.716685223238999e-12
2.7865872276340554e-12
2.4224546722200737e-12
2.295083305968282e-12
2.283924672073662e-12
2.3367101587998234e-12
2.4277528718122362e-12
2.5559366306558775e-12
2.3992217217280957e-12
2.373316944644027e-12
2.5724163117868442e-12
2.9472769461341147e-12
3.430357726298478e-12
3.967520567491493e-12
4.513170602361437e-12
5.019781910554709e-12
5.4305954274919936e-12
5.677313081853461e-12
5.684020327226213e-12
5.37930100299937e-12
4.719584166797101e-12
3.727370260789841e-12
2.5509996292678466e-12
1.554137602847737e-12
1.3905947855647047e-12
2.7267814487499417e-12
5.245556374529265e-12
2.4824052358946135e-10
7.690123829880822e-11
2.1707587463173523e-11
7.524035325974702e-12
3.971726429381402e-12
2.808801928326626e-12
2.3678013879495537e-12
2.2084659521142606e-12
2.1811648359781463e-12
2.224311171768405e-12
2.30874442015899e-12
2.43425048088246e-12
2.269572542479203e-12
2.2171524278814383e-12
2.368642587774361e-12
2.6748368500632326e-12
3.0689369874843614e-12
3.4987976764776312e-12
3.923463265597102e-12
4.304679587240494e-12
4.602111872723613e-12
4.773656502744826e-12
4.781375062081226e-12
4.603820384819838e-12
4.256251723363734e-12
3.8209963162523625e-12
3.4920963255679766e-12
3.636209856941597e-12
4.822449776255181e-12
7.538780837578204e-12
2.2051229880587688e-10
6.620427444410589e-11
1.9026658443864077e-11
7.262537424790065e-12
4.0390516510822455e-12
2.9247194391000373e-12
2.4893655115195803e-12
2.3290866756544483e-12
2.300719243307946e-12
2.3437068502145384e-12
2.4288291982678065e-12
2.5405461715306017e-12
2.679519576996157e-12
2.5412316341299077e-12
2.5551024673156207e-12
2.8205557161603196e-12
3.2917809733075393e-12
3.904466145315047e-12
4.607005048723096e-12
5.354003407955821e-12
6.092834267308106e-12
6.751733053886698e-12
7.231148007633931e-12
7.400061206077822e-12
7.101009638377368e-12
6.169957544261072e-12
4.479993768738036e-12
2.024127925900714e-12
9.252219100699807e-13
3.526385067377019e-12
4.270188555106759e-12
2.661897180321103e-10
9.885710591809939e-11
3.503141744561831e-11
1.0349194849385244e-11
4.726052485011139e-12
3.056961614866037e-12
2.448572519570411e-12
2.2194954536382e-12
2.157851611044649e-12
2.1818815505348148e-12
2.254626441612883e-12
2.3755797790803795e-12
2.2040003283619178e-12
2.1363167898413098e-12
2.2629793032041505e-12
2.5350021900194165e-12
2.886495545879376e-12
3.2671411995022667e-12
3.639288336584723e-12
3.970221860432528e-12
4.228186585640749e-12
4.383349029509476e-12
4.41380823111852e-12
4.317022901838744e-12
4.127848328453011e-12
3.945377170833515e-12
3.973890147763326e-12
4.585201529533623e-12
6.380512136200641e-12
9.99632467552439e-12
1.482891075678346e-11
1.6705445399299785e-10
5.329982535211545e-11
1.5532112256591495e-11
6.333484228528755e-12
3.716685223238999e-12
2.7865872276340554e-12
2.4224546722200737e-12
2.295083305968282e-12
2.283924672073662e-12
2.3367101587998234e-12
2.4277528718122362e-12
2.5559366306558775e-12
2.3992217217280957e-12
2.373316944644027e-12
2.5724163117868442e-12
2.9472769461341147e-12
3.430357726298478e-12
3.967520567491493e-12
4.513170602361437e-12
5.019781910554709e-12
5.4305954274919936e-12
5.677313081853461e-12
5.684020327226213e-12
5.37930100299937e-12
4.719584166797101e-12
3.727370260789841e-12
2.5509996292678466e-12
1.554137602847737e-12
1.3905947855647047e-12
2.7267814487499417e-12
5.245556374529265e-12
2.4824052358946135e-10
7.690123829880822e-11
2.1707587463173523e-11
7.524035325974702e-12
3.971726429381402e-12
2.808801928326626e-12
2.3678013879495537e-12
2.2084659521142606e-12
2.1811648359781463e-12
2.224311171768405e-12
2.30874442015899e-12
2.43425048088246e-12
2.269572542479203e-12
2.2171524278814383e-12
2.368642587774361e-12
2.6748368500632326e-12
3.0689369874843614e-12
3.4987976764776312e-12
3.923463265597102e-12
4.304679587240494e-12
4.602111872723613e-12
4.773656502744826e-12
4.781375062081226e-12
4.603820384819838e-12
4.256251723363734e-12
3.8209963162523625e-12
3.4920963255679766e-12
3.636209856941597e-12
4.822449776255181e-12
7.538780837578204e-12
2.2051229880587688e-10
6.620427444410589e-11
1.9026658443864077e-11
7.262537424790065e-12
4.0390516510822455e-12
2.9247194391000373e-12
2.4893655115195803e-12
2.3290866756544483e-12
2.300719243307946e-12
2.3437068502145384e-12
2.4288291982678065e-12
2.5405461715306017e-12
2.679519576996157e-12
2.5412316341299077e-12
2.5551024673156207e-12
2.8205557161603196e-12
3.2917809733075393e-12
3.904466145315047e-12
4.607005048723096e-12
5.354003407955821e-12
6.092834267308106e-12
6.751733053886698e-12
7.231148007633931e-12
7.400061206077822e-12
7.101009638377368e-12
6.169957544261072e-12
4.479993768738036e-12
2.024127925900714e-12
9.252219100699807e-13
3.526385067377019e-12
4.270188555106759e-12
2.661897180321103e-10
9.885710591809939e-11
3.503141744561831e-11
1.0349194849385244e-11
4.726052485011139e-12
3.056961614866037e-12
2.448572519570411e-12
2.2194954536382e-12
2.157851611044649e-12
2.1818815505348148e-12
2.254626441612883e-12
2.3755797790803795e-12
2.2040003283619178e-12
2.1363167898413098e-12
2.2629793032041505e-12
2.5350021900194165e-12
2.886495545879376e-12
3.2671411995022667e-12
3.639288336584723e-12
3.970221860432528e-12
4.228186585640749e-12
4.383349029509476e-12
4.41380823111852e-12
4.317022901838744e-12
4.127848328453011e-12
3.945377170833515e-12
3.973890147763326e-12
4.585201529533623e-12
6.380512136200641e-12
9.99632467552439e-12
1.482891075678346e-11
1.6705445399299785e-10
5.329982535211545e-11
1.5532112256591495e-11
6.333484228528755e-12
3.716685223238999e-12
2.7865872276340554e-12
2.4224546722200737e-12
2.295083305968282e-12
2.283924672073662e-12
2.3367101587998234e-12
2.4277528718122362e-12
2.5559366306558775e-12
2.3992217217280957e-12
2.373316944644027e-12
2.5724163117868442e-12
2.9472769461341147e-12
3.430357726298478e-12
3.967520567491493e-12
4.513170602361437e-12
5.019781910554709e-12
5.4305954274919936e-12
5.677313081853461e-12
5.684020327226213e-12
5.37930100299937e-12
4.719584166797101e-12
3.727370260789841e-12
2.5509996292678466e-12
1.554137602847737e-12
1.3905947855647047e-12
2.7267814487499417e-12
5.245556374529265e-12
2.4824052358946135e-10
7.690123829880822e-11
2.1707587463173523e-11
7.524035325974702e-12
3.971726429381402e-12
2.808801928326626e-12
2.3678013879495537e-12
2.2084659521142606e-12
2.1811648359781463e-12
2.224311171768405e-12
2.30874442015899e-12
2.43425048088246e-12
2.269572542479203e-12
2.2171524278814383e-12
2.368642587774361e-12
2.6748368500632326e-12
3.0689369874843614e-12
3.4987976764776312e-12
3.923463265597102e-12
4.304679587240494e-12
4.602111872723613e-12
4.773656502744826e-12
4.781375062081226e-12
4.603820384819838e-12
4.256251723363734e-12
3.8209963162523625e-12
3.4920963255679766e-12
3.636209856941597e-12
4.822449776255181e-12
7.538780837578204e-12
2.2051229880587688e-10
6.620427444410589e-11
1.9026658443864077e-11
7.262537424790065e-12
4.0390516510822455e-12
2.9247194391000373e-12
2.4893655115195803e-12
2.3290866756544483e-12
2.300719243307946e-12
2.3437068502145384e-12
2.4288291982678065e-12
2.5405461715306017e-12
2.679519576996157e-12
2.5412316341299077e-12
2.5551024673156207e-12
2.8205557161603196e-12
3.2917809733075393e-12
3.904466145315047e-12
4.607005048723096e-12
5.354003407955821e-12
6.092834267308106e-12
6.751733053886698e-12
7.231148007633931e-12
7.400061206077822e-12
7.101009638377368e-12
6.169957544261072e-12
4.479993768738036e-12
2.024127925900714e-12
9.252219100699807e-13
3.526385067377019e-12
4.270188555106759e-12
2.661897180321103e-10
9.885710591809939e-11
3.503141744561831e-11
1.0349194849385244e-11
4.726052485011139e-12
3.056961614866037e-12
2.448572519570411e-12
2.2194954536382e-12
2.157851611044649e-12
2.1818815505348148e-12
2.254626441612883e-12
2.3755797790803795e-12
2.2040003283619178e-12
2.1363167898413098e-12
2.2629793032041505e-12
2.5350021900194165e-12
2.886495545879376e-12
3.2671411995022667e-12
3.639288336584723e-12
3.970221860432528e-12
4.228186585640749e-12
4.383349029509476e-12
4.41380823111852e-12
4.317022901838744e-12
4.127848328453011e-12
3.945377170833515e-12
3.973890147763326e-12
4.585201529533623e-12
6.380512136200641e-12
9.99632467552439e-12
1.482891075678346e-11
1.6705445399299785e-10
5.329982535211545e-11
1.5532112256591495e-11
6.333484228528755e-12
3.716685223238999e-12
2.7865872276340554e-12
2.4224546722200737e-12
2.295083305968282e-12
2.283924672073662e-12
2.3367101587998234e-12
2.4277528718122362e-12
2.5559366306558775e-12
2.3992217217280957e-12
2.373316944644027e-12
2.5724163117868442e-12
2.9472769461341147e-12
3.430357726298478e-12
3.967520567491493e-12
4.513170602361437e-12
5.019781910554709e-12
5.4305954274919936e-12
5.677313081853461e-12
5.684020327226213e-12
5.37930100299937e-12
4.719584166797101e-12
3.727370260789841e-12
2.5509996292678466e-12
1.554137602847737e-12
1.3905947855647047e-12
2.7267814487499417e-12
5.245556374529265e-12
2.4824052358946135e-10
7.690123829880822e-11
2.1707587463173523e-11
7.524035325974702e-12
3.971726429381402e-12
2.808801928326626e-12
2.3678013879495537e-12
2.2084659521142606e-12
2.1811648359781463e-12
2.224311171768405e-12
2.30874442015899e-12
2.43425048088246e-12
2.269572542479203e-12
2.2171524278814383e-12
2.368642587774361e-12
2.6748368500632326e-12
3.0689369874843614e-12
3.4987976764776312e-12
3.923463265597102e-12
4.304679587240494e-12
4.602111872723613e-12
4.773656502744826e-12
4.781375062081226e-12
4.603820384819838e-12
4.256251723363734e-12
3.8209963162523625e-12
3.4920963255679766e-12
3.636209856941597e-12
4.822449776255181e-12
7.538780837578204e-12
2.2051229880587688e-10
6.620427444410589e-11
1.9026658443864077e-11
7.262537424790065e-12
4.0390516510822455e-12
2.9247194391000373e-12
2.4893655115195803e-12
2.3290866756544483e-12
2.300719243307946e-12
2.3437068502145384e-12
2.4288291982678065e-12
2.5405461715306017e-12
2.679519576996157e-12
2.5412316341299077e-12
2.5551024673156207e-12
2.8205557161603196e-12
3.2917809733075393e-12
3.904466145315047e-12
4.607005048723096e-12
5.354003407955821e-12
6.092834267308106e-12
6.751733053886698e-12
7.231148007633931e-12
7.400061206077822e-12
7.101009638377368e-12
6.169957544261072e-12
4.479993768738036e-12
2.024127925900714e-12
9.252219100699807e-13
3.526385067377019e-12
4.270188555106759e-12
2.661897180321103e-10
9.885710591809939e-11
3.503141744561831e-11
1.0349194849385244e-11
4.726052485011139e-12
3.056961614866037e-12
2.448572519570411e-12
2.2194954536382e-12
2.157851611044649e-12
2.1818815505348148e-12
2.254626441612883e-12
2.3755797790803795e-12
2.2040003283619178e-12
2.1363167898413098e-12
2.2629793032041505e-12
2.5350021900194165e-12
2.886495545879376e-12
3.2671411995022667e-12
3.639288336584723e-12
3.970221860432528e-12
4.228186585640749e-12
4.383349029509476e-12
4.41380823111852e-12
4.317022901838744e-12
4.127848328453011e-12
3.945377170833515e-12
3.973890147763326e-12
4.585201529533623e-12
6.380512136200641e-12
9.99632467552439e-12
1.482891075678346e-11
1.6705445399299785e-10
5.329982535211545e-11
1.5532112256591495e-11
6.333484228528755e-12
3.716685223238999e-12
2.7865872276340554e-12
2.4224546722200737e-12
2.295083305968282e-12
2.283924672073662e-12
2.3367101587998234e-12
2.4277528718122362e-12
2.5559366306558775e-12
2.3992217217280957e-12
2.373316944644027e-12
2.5724163117868442e-12
2.9472769461341147e-12
3.430357726298478e-12
3.967520567491493e-12
4.513170602361437e-12
5.019781910554709e-12
5.4305954274919936e-12
5.677313081853461e-12
5.684020327226213e-12
5.37930100299937e-12
4.719584166797101e-12
3.727370260789841e-12
2.5509996292678466e-12
1.554137602847737e-12
1.3905947855647047e-12
2.7267814487499417e-12
5.245556374529265e-12
2.4824052358946135e-10
7.690123829880822e-11
2.1707587463173523e-11
7.524035325974702e-12
3.971726429381402e-12
2.808801928326626e-12
2.3678013879495537e-12
2.2084659521142606e-12
2.1811648359781463e-12
2.224311171768405e-12
2.30874442015899e-12
2.43425048088246e-12
2.269572542479203e-12
2.2171524278814383e-12
2.368642587774361e-12
2.6748368500632326e-12
3.0689369874843614e-12
3.4987976764776312e-12
3.923463265597102e-12
4.304679587240494e-12
4.602111872723613e-12
4.773656502744826e-12
4.781375062081226e-12
4.603820384819838e-12
4.256251723363734e-12
3.8209963162523625e-12
3.4920963255679766e-12
3.636209856941597e-12
4.822449776255181e-12
7.538780837578204e-12
2.2051229880587688e-10
6.620427444410589e-11
1.9026658443864077e-11
7.262537424790065e-12
4.0390516510822455e-12
2.9247194391000373e-12
2.4893655115195803e-12
2.3290866756544483e-12
2.300719243307946e-12
2.3437068502145384e-12
2.4288291982678065e-12
2.5405461715306017e-12
2.679519576996157e-12
2.5412316341299077e-12
2.5551024673156207e-12
2.8205557161603196e-12
3.2917809733075393e-12
3.904466145315047e-12
4.607005048723096e-12
5.354003407955821e-12
6.092834267308106e-12
6.751733053886698e-12
7.231148007633931e-12
7.400061206077822e-12
7.101009638377368e-12
6.169957544261072e-12
4.479993768738036e-12
2.024127925900714e-12
9.252219100699807e-13
3.526385067377019e-12
4.270188555106759e-12
2.661897180321103e-10
9.885710591809939e-11
3.503141744561831e-11
1.0349194849385244e-11
4.726052485011139e-12
3.056961614866037e-12
2.448572519570411e-12
2.2194954536382e-12
2.157851611044649e-12
2.1818815505348148e-12
2.254626441612883e-12
2.3755797790803795e-12
2.2040003283619178e-12
2.1363167898413098e-12
2.2629793032041505e-12
2.5350021900194165e-12
2.886495545879376e-12
3.2671411995022667e-12
3.639288336584723e-12
3.970221860432528e-12
4.228186585640749e-12
4.383349029509476e-12
4.41380823111852e-12
4.317022901838744e-12
4.127848328453011e-12
3.945377170833515e-12
3.973890147763326e-12
4.585201529533623e-12
6.380512136200641e-12
9.99632467552439e-12
1.482891075678346e-11
1.6705445399299785e-10
5.329982535211545e-11
1.5532112256591495e-11
6.333484228528755e-12
3.716685223238999e-12
2.7865872276340554e-12
2.4224546722200737e-12
2.295083305968282e-12
2.283924672073662e-12
2.3367101587998234e-12
2.4277528718122362e-12
2.5559366306558775e-12
2.3992217217280957e-12
2.373316944644027e-12
2.5724163117868442e-12
2.9472769461341147e-12
3.430357726298478e-12
3.967520567491493e-12
4.513170602361437e-12
5.019781910554709e-12
5.4305954274919936e-12
5.677313081853461e-12
5.684020327226213e-12
5.37930100299937e-12
4.719584166797101e-12
3.727370260789841e-12
2.5509996292678466e-12
1.554137602847737e-12
1.3905947855647047e-12
2.7267814487499417e-12
5.245556374529265e-12
2.4824052358946135e-10
7.690123829880822e-11
2.1707587463173523e-11
7.524035325974702e-12
3.971726429381402e-12
2.808801928326626e-12
2.3678013879495537e-12
2.2084659521142606e-12
2.1811648359781463e-12
2.224311171768405e-12
2.30874442015899e-12
2.43425048088246e-12
2.269572542479203e-12
2.2171524278814383e-12
2.368642587774361e-12
2.6748368500632326e-12
3.0689369874843614e-12
3.4987976764776312e-12
3.923463265597102e-12
4.304679587240494e-12
4.602111872723613e-12
4.773656502744826e-12
4.781375062081226e-12
4.603820384819838e-12
4.256251723363734e-12
3.8209963162523625e-12
3.4920963255679766e-12
3.636209856941597e-12
4.822449776255181e-12
7.538780837578204e-12
2.2051229880587688e-10
6.620427444410589e-11
1.9026658443864077e-11
7.262537424790065e-12
4.0390516510822455e-12
2.9247194391000373e-12
2.4893655115195803e-12
2.3290866756544483e-12
2.300719243307946e-12
2.3437068502145384e-12
2.4288291982678065e-12
2.5405461715306017e-12
2.679519576996157e-12
2.5412316341299077e-12
2.5551024673156207e-12
2.8205557161603196e-12
3.2917809733075393e-12
3.904466145315047e-12
4.607005048723096e-12
5.354003407955821e-12
6.092834267308106e-12
6.751733053886698e-12
7.231148007633931e-12
7.400061206077822e-12
7.101009638377368e-12
6.169957544261072e-12
4.479993768738036e-12
2.024127925900714e-12
9.252219100699807e-13
3.526385067377019e-12
4.270188555106759e-12
2.661897180321103e-10
9.885710591809939e-11
3.503141744561831e-11
1.0349194849385244e-11
4.726052485011139e-12
3.056961614866037e-12
2.448572519570411e-12
2.2194954536382e-12
2.157851611044649e-12
2.1818815505348148e-12
2.254626441612883e-12
2.3755797790803795e-12
2.2040003283619178e-12
2.1363167898413098e-12
2.2629793032041505e-12
2.5350021900194165e-12
2.886495545879376e-12
3.2671411995022667e-12
3.639288336584723e-12
3.970221860432528e-12
4.228186585640749e-12
4.383349029509476e-12
4.41380823111852e-12
4.317022901838744e-12
4.127848328453011e-12
3.945377170833515e-12
3.973890147763326e-12
4.585201529533623e-12
6.380512136200641e-12
9.99632467552439e-12
1.482891075678346e-11
1.6705445399299785e-10
5.329982535211545e-11
1.5532112256591495e-11
6.333484228528755e-12
3.716685223238999e-12
2.7865872276340554e-12
2.4224546722200737e-12
2.295083305968282e-12
2.283924672073662e-12
2.3367101587998234e-12
2.4277528718122362e-12
2.5559366306558775e-12
2.3992217217280957e-12
2.373316944644027e-12
2.5724163117868442e-12
2.9472769461341147e-12
3.430357726298478e-12
3.967520567491493e-12
4.513170602361437e-12
5.019781910554709e-12
5.4305954274919936e-12
5.677313081853461e-12
5.684020327226213e-12
5.37930100299937e-12
4.719584166797101e-12
3.727370260789841e-12
2.5509996292678466e-12
1.554137602847737e-12
1.3905947855647047e-12
2.7267814487499417e-12
5.245556374529265e-12
2.4824052358946135e-10
7.690123829880822e-11
2.1707587463173523e-11
7.524035325974702e-12
3.971726429381402e-12
2.808801928326626e-12
2.3678013879495537e-12
2.2084659521142606e-12
2.1811648359781463e-12
2.224311171768405e-12
2.30874442015899e-12
2.43425048088246e-12
2.269572542479203e-12
2.2171524278814383e-12
2.368642587774361e-12
2.6748368500632326e-12
3.0689369874843614e-12
3.4987976764776312e-12
3.923463265597102e-12
4.304679587240494e-12
4.602111872723613e-12
4.773656502744826e-12
4.781375062081226e-12
4.603820384819838e-12
4.256251723363734e-12
3.8209963162523625e-12
3.4920963255679766e-12
3.636209856941597e-12
4.822449776255181e-12
7.538780837578204e-12
2.2051229880587688e-10
6.620427444410589e-11
1.9026658443864077e-11
7.262537424790065e-12
4.0390516510822455e-12
2.9247194391000373e-12
2.4893655115195803e-12
2.3290866756544483e-12
2.300719243307946e-12
2.3437068502145384e-12
2.4288291982678065e-12
2.5405461715306017e-12
2.679519576996157e-12
2.5412316341299077e-12
2.5551024673156207e-12
2.8205557161603196e-12
3.2917809733075393e-12
3.904466145315047e-12
4.607005048723096e-12
5.354003407955821e-12
6.092834267308106e-12
6.751733053886698e-12
7.231148007633931e-12
7.400061206077822e-12
7.101009638377368e-12
6.169957544261072e-12
4.479993768738036e-12
2.024127925900714e-12
9.252219100699807e-13
3.526385067377019e-12
4.270188555106759e-12
2.661897180321103e-10
9.885710591809939e-11
3.503141744561831e-11
1.0349194849385244e-11
4.726052485011139e-12
3.056961614866037e-12
2.448572519570411e-12
2.2194954536382e-12
2.157851611044649e-12
2.1818815505348148e-12
2.254626441612883e-12
2.3755797790803795e-12
2.2040003283619178e-12
2.1363167898413098e-12
2.2629793032041505e-12
2.5350021900194165e-12
2.886495545879376e-12
3.2671411995022667e-12
3.639288336584723e-12
3.970221860432528e-12
4.228186585640749e-12
4.383349029509476e-12
4.41380823111852e-12
4.317022901838744e-12
4.127848328453011e-12
3.945377170833515e-12
3.973890147763326e-12
4.585201529533623e-12
6.380512136200641e-12
9.99632467552439e-12
1.482891075678346e-11
1.6705445399299785e-10
5.329982535211545e-11
1.5532112256591495e-11
6.333484228528755e-12
3.716685223238999e-12
2.7865872276340554e-12
2.4224546722200737e-12
2.295083305968282e-12
2.283924672073662e-12
2.3367101587998234e-12
2.4277528718122362e-12
2.5559366306558775e-12
2.3992217217280957e-12
2.373316944644027e-12
2.5724163117868442e-12
2.9472769461341147e-12
3.430357726298478e-12
3.967520567491493e-12
4.513170602361437e-12
5.019781910554709e-12
5.4305954274919936e-12
5.677313081853461e-12
5.684020327226213e-12
5.37930100299937e-12
4.719584166797101e-12
3.727370260789841e-12
2.5509996292678466e-12
1.554137602847737e-12
1.3905947855647047e-12
2.7267814487499417e-12
5.245556374529265e-12
2.4824052358946135e-10
7.690123829880822e-11
2.1707587463173523e-11
7.524035325974702e-12
3.971726429381402e-12
2.808801928326626e-12
2.3678013879495537e-12
2.2084659521142606e-12
2.1811648359781463e-12
2.224311171768405e-12
2.30874442015899e-12
2.43425048088246e-12
2.269572542479203e-12
2.2171524278814383e-12
2.368642587774361e-12
2.6748368500632326e-12
3.0689369874843614e-12
3.4987976764776312e-12
3.923463265597102e-12
4.304679587240494e-12
4.602111872723613e-12
4.773656502744826e-12
4.781375062081226e-12
4.603820384819838e-12
4.256251723363734e-12
3.8209963162523625e-12
3.4920963255679766e-12
3.636209856941597e-12
4.822449776255181e-12
7.538780837578204e-12
2.2051229880587688e-10
6.620427444410589e-11
1.9026658443864077e-11
7.262537424790065e-12
4.0390516510822455e-12
2.9247194391000373e-12
2.4893655115195803e-12
2.3290866756544483e-12
2.300719243307946e-12
2.3437068502145384e-12
2.4288291982678065e-12
2.5405461715306017e-12
2.679519576996157e-12
2.5412316341299077e-12
2.5551024673156207e-12
2.8205557161603196e-12
3.2917809733075393e-12
3.904466145315047e-12
4.607005048723096e-12
5.354003407955821e-12
6.092834267308106e-12
6.751733053886698e-12
7.231148007633931e-12
7.400061206077822e-12
7.101009638377368e-12
6.169957544261072e-12
4.479993768738036e-12
2.024127925900714e-12
9.252219100699807e-13
3.526385067377019e-12
4.270188555106759e-12
2.661897180321103e-10
9.885710591809939e-11
3.503141744561831e-11
1.0349194849385244e-11
4.726052485011139e-12
3.056961614866037e-12
2.448572519570411e-12
2.2194954536382e-12
2.157851611044649e-12
2.1818815505348148e-12
2.254626441612883e-12
2.3755797790803795e-12
2.2040003283619178e-12
2.1363167898413098e-12
2.2629793032041505e-12
2.5350021900194165e-12
2.886495545879376e-12
3.2671411995022667e-12
3.639288336584723e-12
3.970221860432528e-12
4.228186585640749e-12
4.383349029509476e-12
4.41380823111852e-12
4.317022901838744e-12
4.127848328453011e-12
3.945377170833515e-12
3.973890147763326e-12
4.585201529533623e-12
6.380512136200641e-12
9.99632467552439e-12
1.482891075678346e-11
1.6705445399299785e-10
5.329982535211545e-11
1.5532112256591495e-11
6.333484228528755e-12
3.716685223238999e-12
2.7865872276340554e-12
2.4224546722200737e-12
2.295083305968282e-12
2.283924672073662e-12
2.3367101587998234e-12
2.4277528718122362e-12
2.5559366306558775e-12
2.3992217217280957e-12
2.373316944644027e-12
2.5724163117868442e-12
2.9472769461341147e-12
3.430357726298478e-12
3.967520567491493e-12
4.513170602361437e-12
5.019781910554709e-12
5.4305954274919936e-12
5.677313081853461e-12
5.684020327226213e-12
5.37930100299937e-12
4.719584166797101e-12
3.727370260789841e-12
2.5509996292678466e-12
1.554137602847737e-12
1.3905947855647047e-12
2.7267814487499417e-12
5.245556374529265e-12
2.4824052358946135e-10
7.690123829880822e-11
2.1707587463173523e-11
7.524035325974702e-12
3.971726429381402e-12
2.808801928326626e-12
2.3678013879495537e-12
2.2084659521142606e-12
2.1811648359781463e-12
2.224311171768405e-12
2.30874442015899e-12
2.43425048088246e-12
2.269572542479203e-12
2.2171524278814383e-12
2.368642587774361e-12
2.6748368500632326e-12
3.0689369874843614e-12
3.4987976764776312e-12
3.923463265597102e-12
4.304679587240494e-12
4.602111872723613e-12
4.773656502744826e-12
4.781375062081226e-12
4.603820384819838e-12
4.256251723363734e-12
3.8209963162523625e-12
3.4920963255679766e-12
3.636209856941597e-12
4.822449776255181e-12
7.538780837578204e-12
2.2051229880587688e-10
6.620427444410589e-11
1.9026658443864077e-11
7.262537424790065e-12
4.0390516510822455e-12
2.9247194391000373e-12
2.4893655115195803e-12
2.3290866756544483e-12
2.300719243307946e-12
2.3437068502145384e-12
2.4288291982678065e-12
2.5405461715306017e-12
2.679519576996157e-12
2.5412316341299077e-12
2.5551024673156207e-12
2.8205557161603196e-12
3.2917809733075393e-12
3.904466145315047e-12
4.607005048723096e-12
5.354003407955821e-12
6.092834267308106e-12
6.751733053886698e-12
7.231148007633931e-12
7.400061206077822e-12
7.101009638377368e-12
6.169957544261072e-12
4.479993768738036e-12
2.024127925900714e-12
9.252219100699807e-13
3.526385067377019e-12
4.270188555106759e-12
2.661897180321103e-10
9.885710591809939e-11
3.503141744561831e-11
1.0349194849385244e-11
4.726052485011139e-12
3.056961614866037e-12
2.448572519570411e-12
2.2194954536382e-12
2.157851611044649e-12
2.1818815505348148e-12
2.254626441612883e-12
2.3755797790803795e-12
2.2040003283619178e-12
2.1363167898413098e-12
2.2629793032041505e-12
2.5350021900194165e-12
2.886495545879376e-12
3.2671411995022667e-12
3.639288336584723e-12
3.970221860432528e-12
4.228186585640749e-12
4.383349029509476e-12
4.41380823111852e-12
4.317022901838744e-12
4.127848328453011e-12
3.945377170833515e-12
3.973890147763326e-12
4.585201529533623e-12
6.380512136200641e-12
9.99632467552439e-12
1.482891075678346e-11
1.6705445399299785e-10
5.329982535211545e-11
1.5532112256591495e-11
6.333484228528755e-12
3.716685223238999e-12
2.7865872276340554e-12
2.4224546722200737e-12
2.295083305968282e-12
2.283924672073662e-12
2.3367101587998234e-12
2.4277528718122362e-12
2.5559366306558775e-12
2.3992217217280957e-12
2.373316944644027e-12
2.5724163117868442e-12
2.9472769461341147e-12
3.430357726298478e-12
3.967520567491493e-12
4.513170602361437e-12
5.019781910554709e-12
5.4305954274919936e-12
5.677313081853461e-12
5.684020327226213e-12
5.37930100299937e-12
4.719584166797101e-12
3.727370260789841e-12
2.5509996292678466e-12
1.554137602847737e-12
1.3905947855647047e-12
2.7267814487499417e-12
5.245556374529265e-12
2.4824052358946135e-10
7.690123829880822e-11
2.1707587463173523e-11
7.524035325974702e-12
3.971726429381402e-12
2.808801928326626e-12
2.3678013879495537e-12
2.2084659521142606e-12
2.1811648359781463e-12
2.224311171768405e-12
2.30874442015899e-12
2.43425048088246e-12
2.269572542479203e-12
2.2171524278814383e-12
2.368642587774361e-12
2.6748368500632326e-12
3.0689369874843614e-12
3.4987976764776312e-12
3.923463265597102e-12
4.304679587240494e-12
4.602111872723613e-12
4.773656502744826e-12
4.781375062081226e-12
4.603820384819838e-12
4.256251723363734e-12
3.8209963162523625e-12
3.4920963255679766e-12
3.636209856941597e-12
4.822449776255181e-12
7.538780837578204e-12
2.2051229880587688e-10
6.620427444410589e-11
1.9026658443864077e-11
7.262537424790065e-12
4.0390516510822455e-12
2.9247194391000373e-12
2.4893655115195803e-12
2.3290866756544483e-12
2.300719243307946e-12
2.3437068502145384e-12
2.4288291982678065e-12
2.5405461715306017e-12
2.679519576996157e-12
2.5412316341299077e-12
2.5551024673156207e-12
2.8205557161603196e-12
3.2917809733075393e-12
3.904466145315047e-12
4.607005048723096e-12
5.354003407955821e-12
6.092834267308106e-12
6.751733053886698e-12
7.231148007633931e-12
7.400061206077822e-12
7.101009638377368e-12
6.169957544261072e-12
4.479993768738036e-12
2.024127925900714e-12
9.252219100699807e-13
3.526385067377019e-12
4.270188555106759e-12
2.661897180321103e-10
9.885710591809939e-11
3.503141744561831e-11
1.0349194849385244e-11
4.726052485011139e-12
3.056961614866037e-12
2.448572519570411e-12
2.2194954536382e-12
2.157851611044649e-12
2.1818815505348148e-12
2.254626441612883e-12
2.3755797790803795e-12
2.2040003283619178e-12
2.1363167898413098e-12
2.2629793032041505e-12
2.5350021900194165e-12
2.886495545879376e-12
3.2671411995022667e-12
3.639288336584723e-12
3.970221860432528e-12
4.228186585640749e-12
4.383349029509476e-12
4.41380823111852e-12
4.317022901838744e-12
4.127848328453011e-12
3.945377170833515e-12
3.973890147763326e-12
4.585201529533623e-12
6.380512136200641e-12
9.99632467552439e-12
1.482891075678346e-11
1.6705445399299785e-10
5.329982535211545e-11
1.5532112256591495e-11
6.333484228528755e-12
3.716685223238999e-12
2.7865872276340554e-12
2.4224546722200737e-12
2.295083305968282e-12
2.283924672073662e-12
2.3367101587998234e-12
2.4277528718122362e-12
2.5559366306558775e-12
2.3992217217280957e-12
2.373316944644027e-12
2.5724163117868442e-12
2.9472769461341147e-12
3.430357726298478e-12
3.967520567491493e-12
4.513170602361437e-12
5.019781910554709e-12
5.4305954274919936e-12
5.677313081853461e-12
5.684020327226213e-12
5.37930100299937e-12
4.719584166797101e-12
3.727370260789841e-12
2.5509996292678466e-12
1.554137602847737e-12
1.3905947855647047e-12
2.7267814487499417e-12
5.245556374529265e-12
2.4824052358946135e-10
7.690123829880822e-11
2.1707587463173523e-11
7.524035325974702e-12
3.971726429381402e-12
2.808801928326626e-12
2.3678013879495537e-12
2.2084659521142606e-12
2.1811648359781463e-12
2.224311171768405e-12
2.30874442015899e-12
2.43425048088246e-12
2.269572542479203e-12
2.2171524278814383e-12
2.368642587774361e-12
2.6748368500632326e-12
3.0689369874843614e-12
3.4987976764776312e-12
3.923463265597102e-12
4.304679587240494e-12
4.602111872723613e-12
4.773656502744826e-12
4.781375062081226e-12
4.603820384819838e-12
4.256251723363734e-12
3.8209963162523625e-12
3.4920963255679766e-12
3.636209856941597e-12
4.822449776255181e-12
7.538780837578204e-12
2.2051229880587688e-10
6.620427444410589e-11
1.9026658443864077e-11
7.262537424790065e-12
4.0390516510822455e-12
2.9247194391000373e-12
2.4893655115195803e-12
2.3290866756544483e-12
2.300719243307946e-12
2.3437068502145384e-12
2.4288291982678065e-12
2.5405461715306017e-12
2.679519576996157e-12
2.5412316341299077e-12
2.5551024673156207e-12
2.8205557161603196e-12
3.2917809733075393e-12
3.904466145315047e-12
4.607005048723096e-12
5.354003407955821e-12
6.092834267308106e-12
6.751733053886698e-12
7.231148007633931e-12
7.400061206077822e-12
7.101009638377368e-12
6.169957544261072e-12
4.479993768738036e-12
2.024127925900714e-12
9.252219100699807e-13
3.526385067377019e-12
4.270188555106759e-12
2.661897180321103e-10
9.885710591809939e-11
3.503141744561831e-11
1.0349194849385244e-11
4.726052485011139e-12
3.056961614866037e-12
2.448572519570411e-12
2.2194954536382e-12
2.157851611044649e-12
2.1818815505348148e-12
2.254626441612883e-12
2.3755797790803795e-12
2.2040003283619178e-12
2.1363167898413098e-12
2.2629793032041505e-12
2.5350021900194165e-12
2.886495545879376e-12
3.2671411995022667e-12
3.639288336584723e-12
3.970221860432528e-12
4.228186585640749e-12
4.383349029509476e-12
4.41380823111852e-12
4.317022901838744e-12
4.127848328453011e-12
3.945377170833515e-12
3.973890147763326e-12
4.585201529533623e-12
6.380512136200641e-12
9.99632467552439e-12
1.482891075678346e-11
1.6705445399299785e-10
5.329982535211545e-11
1.5532112256591495e-11
6.333484228528755e-12
3.716685223238999e-12
2.7865872276340554e-12
2.4224546722200737e-12
2.295083305968282e-12
2.283924672073662e-12
2.3367101587998234e-12
2.4277528718122362e-12
2.5559366306558775e-12
2.3992217217280957e-12
2.373316944644027e-12
2.5724163117868442e-12
2.9472769461341147e-12
3.430357726298478e-12
3.967520567491493e-12
4.513170602361437e-12
5.019781910554709e-12
5.4305954274919936e-12
5.677313081853461e-12
5.684020327226213e-12
5.37930100299937e-12
4.719584166797101e-12
3.727370260789841e-12
2.5509996292678466e-12
1.554137602847737e-12
1.3905947855647047e-12
2.7267814487499417e-12
5.245556374529265e-12
2.4824052358946135e-10
7.690123829880822e-11
2.1707587463173523e-11
7.524035325974702e-12
3.971726429381402e-12
2.808801928326626e-12
2.3678013879495537e-12
2.2084659521142606e-12
2.1811648359781463e-12
2.224311171768405e-12
2.30874442015899e-12
2.43425048088246e-12
2.269572542479203e-12
2.2171524278814383e-12
2.368642587774361e-12
2.6748368500632326e-12
3.0689369874843614e-12
3.4987976764776312e-12
3.923463265597102e-12
4.304679587240494e-12
4.602111872723613e-12
4.773656502744826e-12
4.781375062081226e-12
4.603820384819838e-12
4.256251723363734e-12
3.8209963162523625e-12
3.4920963255679766e-12
3.636209856941597e-12
4.822449776255181e-12
7.538780837578204e-12
2.2051229880587688e-10
6.620427444410589e-11
1.9026658443864077e-11
7.262537424790065e-12
4.0390516510822455e-12
2.9247194391000373e-12
2.4893655115195803e-12
2.3290866756544483e-12
2.300719243307946e-12
2.3437068502145384e-12
2.4288291982678065e-12
2.5405461715306017e-12
2.679519576996157e-12
2.5412316341299077e-12
2.5551024673156207e-12
2.8205557161603196e-12
3.2917809733075393e-12
3.904466145315047e-12
4.607005048723096e-12
5.354003407955821e-12
6.092834267308106e-12
6.751733053886698e-12
7.231148007633931e-12
7.400061206077822e-12
7.101009638377368e-12
6.169957544261072e-12
4.479993768738036e-12
2.024127925900714e-12
9.252219100699807e-13
3.526385067377019e-12
4.270188555106759e-12
2.661897180321103e-10
9.885710591809939e-11
3.503141744561831e-11
1.0349194849385244e-11
4.726052485011139e-12
3.056961614866037e-12
2.448572519570411e-12
2.2194954536382e-12
2.157851611044649e-12
2.1818815505348148e-12
2.254626441612883e-12
2.3755797790803795e-12
2.2040003283619178e-12
2.1363167898413098e-12
2.2629793032041505e-12
2.5350021900194165e-12
2.886495545879376e-12
3.2671411995022667e-12
3.639288336584723e-12
3.970221860432528e-12
4.228186585640749e-12
4.383349029509476e-12
4.41380823111852e-12
4.317022901838744e-12
4.127848328453011e-12
3.945377170833515e-12
3.973890147763326e-12
4.585201529533623e-12
6.380512136200641e-12
9.99632467552439e-12
1.482891075678346e-11
1.6705445399299785e-10
5.329982535211545e-11
1.5532112256591495e-11
6.333484228528755e-12
3.716685223238999e-12
2.7865872276340554e-12
2.4224546722200737e-12
2.295083305968282e-12
2.283924672073662e-12
2.3367101587998234e-12
2.4277528718122362e-12
2.5559366306558775e-12
2.3992217217280957e-12
2.373316944644027e-12
2.5724163117868442e-12
2.9472769461341147e-12
3.430357726298478e-12
3.967520567491493e-12
4.513170602361437e-12
5.019781910554709e-12
5.4305954274919936e-12
5.677313081853461e-12
5.684020327226213e-12
5.37930100299937e-12
4.719584166797101e-12
3.727370260789841e-12
2.5509996292678466e-12
1.554137602847737e-12
1.3905947855647047e-12
2.7267814487499417e-12
5.245556374529265e-12
2.4824052358946135e-10
7.690123829880822e-11
2.1707587463173523e-11
7.524035325974702e-12
3.971726429381402e-12
2.808801928326626e-12
2.3678013879495537e-12
2.2084659521142606e-12
2.1811648359781463e-12
2.224311171768405e-12
2.30874442015899e-12
2.43425048088246e-12
2.269572542479203e-12
2.2171524278814383e-12
2.368642587774361e-12
2.6748368500632326e-12
3.0689369874843614e-12
3.4987976764776312e-12
3.923463265597102e-12
4.304679587240494e-12
4.602111872723613e-12
4.773656502744826e-12
4.781375062081226e-12
4.603820384819838e-12
4.256251723363734e-12
3.8209963162523625e-12
3.4920963255679766e-12
3.636209856941597e-12
4.822449776255181e-12
7.538780837578204e-12
2.2051229880587688e-10
6.620427444410589e-11
1.9026658443864077e-11
7.262537424790065e-12
4.0390516510822455e-12
2.9247194391000373e-12
2.4893655115195803e-12
2.3290866756544483e-12
2.300719243307946e-12
2.3437068502145384e-12
2.4288291982678065e-12
2.5405461715306017e-12
2.679519576996157e-12
2.5412316341299077e-12
2.5551024673156207e-12
2.8205557161603196e-12
3.2917809733075393e-12
3.904466145315047e-12
4.607005048723096e-12
5.354003407955821e-12
6.092834267308106e-12
6.751733053886698e-12
7.231148007633931e-12
7.400061206077822e-12
7.101009638377368e-12
6.169957544261072e-12
4.479993768738036e-12
2.024127925900714e-12
9.252219100699807e-13
3.526385067377019e-12
4.270188555106759e-12
2.661897180321103e-10
9.885710591809939e-11
3.503141744561831e-11
1.0349194849385244e-11
4.726052485011139e-12
3.056961614866037e-12
2.448572519570411e-12
2.2194954536382e-12
2.157851611044649e-12
2.1818815505348148e-12
2.254626441612883e-12
2.3755797790803795e-12
2.2040003283619178e-12
2.1363167898413098e-12
2.2629793032041505e-12
2.5350021900194165e-12
2.886495545879376e-12
3.2671411995022667e-12
3.639288336584723e-12
3.970221860432528e-12
4.228186585640749e-12
4.383349029509476e-12
4.41380823111852e-12
4.317022901838744e-12
4.127848328453011e-12
3.945377170833515e-12
3.973890147763326e-12
4.585201529533623e-12
6.380512136200641e-12
9.99632467552439e-12
1.482891075678346e-11
1.6705445399299785e-10
5.329982535211545e-11
1.5532112256591495e-11
6.333484228528755e-12
3.716685223238999e-12
2.7865872276340554e-12
2.4224546722200737e-12
2.295083305968282e-12
2.283924672073662e-12
2.3367101587998234e-12
2.4277528718122362e-12
2.5559366306558775e-12
2.3992217217280957e-12
2.373316944644027e-12
2.5724163117868442e-12
2.9472769461341147e-12
3.430357726298478e-12
3.967520567491493e-12
4.513170602361437e-12
5.019781910554709e-12
5.4305954274919936e-12
5.677313081853461e-12
5.684020327226213e-12
5.37930100299937e-12
4.719584166797101e-12
3.727370260789841e-12
2.5509996292678466e-12
1.554137602847737e-12
1.3905947855647047e-12
2.7267814487499417e-12
5.245556374529265e-12
2.4824052358946135e-10
7.690123829880822e-11
2.1707587463173523e-11
7.524035325974702e-12
3.971726429381402e-12
2.808801928326626e-12
2.3678013879495537e-12
2.2084659521142606e-12
2.1811648359781463e-12
2.224311171768405e-12
2.30874442015899e-12
2.43425048088246e-12
2.269572542479203e-12
2.2171524278814383e-12
2.368642587774361e-12
2.6748368500632326e-12
3.0689369874843614e-12
3.4987976764776312e-12
3.923463265597102e-12
4.304679587240494e-12
4.602111872723613e-12
4.773656502744826e-12
4.781375062081226e-12
4.603820384819838e-12
4.256251723363734e-12
3.8209963162523625e-12
3.4920963255679766e-12
3.636209856941597e-12
4.822449776255181e-12
7.538780837578204e-12
2.2051229880587688e-10
6.620427444410589e-11
1.9026658443864077e-11
7.262537424790065e-12
4.0390516510822455e-12
2.9247194391000373e-12
2.4893655115195803e-12
2.3290866756544483e-12
2.300719243307946e-12
2.3437068502145384e-12
2.4288291982678065e-12
2.5405461715306017e-12
2.679519576996157e-12
2.5412316341299077e-12
2.5551024673156207e-12
2.8205557161603196e-12
3.2917809733075393e-12
3.904466145315047e-12
4.607005048723096e-12
5.354003407955821e-12
6.092834267308106e-12
6.751733053886698e-12
7.231148007633931e-12
7.400061206077822e-12
7.101009638377368e-12
6.169957544261072e-12
4.479993768738036e-12
2.024127925900714e-12
9.252219100699807e-13
3.526385067377019e-12
4.270188555106759e-12
2.661897180321103e-10
9.885710591809939e-11
3.503141744561831e-11
1.0349194849385244e-11
4.726052485011139e-12
3.056961614866037e-12
2.448572519570411e-12
2.2194954536382e-12
2.157851611044649e-12
2.1818815505348148e-12
2.254626441612883e-12
2.3755797790803795e-12
2.2040003283619178e-12
2.1363167898413098e-12
2.2629793032041505e-12
2.5350021900194165e-12
2.886495545879376e-12
3.2671411995022667e-12
3.639288336584723e-12
3.970221860432528e-12
4.228186585640749e-12
4.383349029509476e-12
4.41380823111852e-12
4.317022901838744e-12
4.127848328453011e-12
3.945377170833515e-12
3.973890147763326e-12
4.585201529533623e-12
6.380512136200641e-12
9.99632467552439e-12
1.482891075678346e-11
1.6705445399299785e-10
5.329982535211545e-11
1.5532112256591495e-11
6.333484228528755e-12
3.716685223238999e-12
2.7865872276340554e-12
2.4224546722200737e-12
2.295083305968282e-12
2.283924672073662e-12
2.3367101587998234e-12
2.4277528718122362e-12
2.5559366306558775e-12
2.3992217217280957e-12
2.373316944644027e-12
2.5724163117868442e-12
2.9472769461341147e-12
3.430357726298478e-12
3.967520567491493e-12
4.513170602361437e-12
5.019781910554709e-12
5.4305954274919936e-12
5.677313081853461e-12
5.684020327226213e-12
5.37930100299937e-12
4.719584166797101e-12
3.727370260789841e-12
2.5509996292678466e-12
1.554137602847737e-12
1.3905947855647047e-12
2.7267814487499417e-12
5.245556374529265e-12
2.4824052358946135e-10
7.690123829880822e-11
2.1707587463173523e-11
7.524035325974702e-12
3.971726429381402e-12
2.808801928326626e-12
2.3678013879495537e-12
2.2084659521142606e-12
2.1811648359781463e-12
2.224311171768405e-12
2.30874442015899e-12
2.43425048088246e-12
2.269572542479203e-12
2.2171524278814383e-12
2.368642587774361e-12
2.6748368500632326e-12
3.0689369874843614e-12
3.4987976764776312e-12
3.923463265597102e-12
4.304679587240494e-12
4.602111872723613e-12
4.773656502744826e-12
4.781375062081226e-12
4.603820384819838e-12
4.256251723363734e-12
3.8209963162523625e-12
3.4920963255679766e-12
3.636209856941597e-12
4.822449776255181e-12
7.538780837578204e-12
2.2051229880587688e-10
6.620427444410589e-11
1.9026658443864077e-11
7.262537424790065e-12
4.0390516510822455e-12
2.9247194391000373e-12
2.4893655115195803e-12
2.3290866756544483e-12
2.300719243307946e-12
2.3437068502145384e-12
2.4288291982678065e-12
2.5405461715306017e-12
2.679519576996157e-12
2.5412316341299077e-12
2.5551024673156207e-12
2.8205557161603196e-12
3.2917809733075393e-12
3.904466145315047e-12
4.607005048723096e-12
5.354003407955821e-12
6.092834267308106e-12
6.751733053886698e-12
7.231148007633931e-12
7.400061206077822e-12
7.101009638377368e-12
6.169957544261072e-12
4.479993768738036e-12
2.024127925900714e-12
9.252219100699807e-13
3.526385067377019e-12
4.270188555106759e-12
2.661897180321103e-10
9.885710591809939e-11
3.503141744561831e-11
1.0349194849385244e-11
4.726052485011139e-12
3.056961614866037e-12
2.448572519570411e-12
2.2194954536382e-12
2.157851611044649e-12
2.1818815505348148e-12
2.254626441612883e-12
2.3755797790803795e-12
2.2040003283619178e-12
2.1363167898413098e-12
2.2629793032041505e-12
2.5350021900194165e-12
2.886495545879376e-12
3.2671411995022667e-12
3.639288336584723e-12
3.970221860432528e-12
4.228186585640749e-12
4.383349029509476e-12
4.41380823111852e-12
4.317022901838744e-12
4.127848328453011e-12
3.945377170833515e-12
3.973890147763326e-12
4.585201529533623e-12
6.380512136200641e-12
9.99632467552439e-12
1.482891075678346e-11
1.6705445399299785e-10
5.329982535211545e-11
1.5532112256591495e-11
6.333484228528755e-12
3.716685223238999e-12
2.7865872276340554e-12
2.4224546722200737e-12
2.295083305968282e-12
2.283924672073662e-12
2.3367101587998234e-12
2.4277528718122362e-12
2.5559366306558775e-12
2.3992217217280957e-12
2.373316944644027e-12
2.5724163117868442e-12
2.9472769461341147e-12
3.430357726298478e-12
3.967520567491493e-12
4.513170602361437e-12
5.019781910554709e-12
5.4305954274919936e-12
5.677313081853461e-12
5.684020327226213e-12
5.37930100299937e-12
4.719584166797101e-12
3.727370260789841e-12
2.5509996292678466e-12
1.554137602847737e-12
1.3905947855647047e-12
2.7267814487499417e-12
5.245556374529265e-12
2.4824052358946135e-10
7.690123829880822e-11
2.1707587463173523e-11
7.524035325974702e-12
3.971726429381402e-12
2.808801928326626e-12
2.3678013879495537e-12
2.2084659521142606e-12
2.1811648359781463e-12
2.224311171768405e-12
2.30874442015899e-12
2.43425048088246e-12
2.269572542479203e-12
2.2171524278814383e-12
2.368642587774361e-12
2.6748368500632326e-12
3.0689369874843614e-12
3.4987976764776312e-12
3.923463265597102e-12
4.304679587240494e-12
4.602111872723613e-12
4.773656502744826e-12
4.781375062081226e-12
4.603820384819838e-12
4.256251723363734e-12
3.8209963162523625e-12
3.4920963255679766e-12
3.636209856941597e-12
4.822449776255181e-12
7.538780837578204e-12
2.2051229880587688e-10
6.620427444410589e-11
1.9026658443864077e-11
7.262537424790065e-12
4.0390516510822455e-12
2.9247194391000373e-12
2.4893655115195803e-12
2.3290866756544483e-12
2.300719243307946e-12
2.3437068502145384e-12
2.4288291982678065e-12
2.5405461715306017e-12
2.679519576996157e-12
2.5412316341299077e-12
2.5551024673156207e-12
2.8205557161603196e-12
3.2917809733075393e-12
3.904466145315047e-12
4.607005048723096e-12
5.354003407955821e-12
6.092834267308106e-12
6.751733053886698e-12
7.231148007633931e-12
7.400061206077822e-12
7.101009638377368e-12
6.169957544261072e-12
4.479993768738036e-12
2.024127925900714e-12
9.252219100699807e-13
3.526385067377019e-12
4.270188555106759e-12
2.661897180321103e-10
9.885710591809939e-11
3.503141744561831e-11
1.0349194849385244e-11
4.726052485011139e-12
3.056961614866037e-12
2.448572519570411e-12
2.2194954536382e-12
2.157851611044649e-12
2.1818815505348148e-12
2.254626441612883e-12
2.3755797790803795e-12
2.2040003283619178e-12
2.1363167898413098e-12
2.2629793032041505e-12
2.5350021900194165e-12
2.886495545879376e-12
3.2671411995022667e-12
3.639288336584723e-12
3.970221860432528e-12
4.228186585640749e-12
4.383349029509476e-12
4.41380823111852e-12
4.317022901838744e-12
4.127848328453011e-12
3.945377170833515e-12
3.973890147763326e-12
4.585201529533623e-12
6.380512136200641e-12
9.99632467552439e-12
1.482891075678346e-11
1.6705445399299785e-10
5.329982535211545e-11
1.5532112256591495e-11
6.333484228528755e-12
3.716685223238999e-12
2.7865872276340554e-12
2.4224546722200737e-12
2.295083305968282e-12
2.283924672073662e-12
2.3367101587998234e-12
2.4277528718122362e-12
2.5559366306558775e-12
2.3992217217280957e-12
2.373316944644027e-12
2.5724163117868442e-12
2.9472769461341147e-12
3.430357726298478e-12
3.967520567491493e-12
4.513170602361437e-12
5.019781910554709e-12
5.4305954274919936e-12
5.677313081853461e-12
5.684020327226213e-12
5.37930100299937e-12
4.719584166797101e-12
3.727370260789841e-12
2.5509996292678466e-12
1.554137602847737e-12
1.3905947855647047e-12
2.7267814487499417e-12
5.245556374529265e-12
2.4824052358946135e-10
7.690123829880822e-11
2.1707587463173523e-11
7.524035325974702e-12
3.971726429381402e-12
2.808801928326626e-12
2.3678013879495537e-12
2.2084659521142606e-12
2.1811648359781463e-12
2.224311171768405e-12
2.30874442015899e-12
2.43425048088246e-12
2.269572542479203e-12
2.2171524278814383e-12
2.368642587774361e-12
2.6748368500632326e-12
3.0689369874843614e-12
3.4987976764776312e-12
3.923463265597102e-12
4.304679587240494e-12
4.602111872723613e-12
4.773656502744826e-12
4.781375062081226e-12
4.603820384819838e-12
4.256251723363734e-12
3.8209963162523625e-12
3.4920963255679766e-12
3.636209856941597e-12
4.822449776255181e-12
7.538780837578204e-12
2.2051229880587688e-10
6.620427444410589e-11
1.9026658443864077e-11
7.262537424790065e-12
4.0390516510822455e-12
2.9247194391000373e-12
2.4893655115195803e-12
2.3290866756544483e-12
2.300719243307946e-12
2.3437068502145384e-12
2.4288291982678065e-12
2.5405461715306017e-12
2.679519576996157e-12
2.5412316341299077e-12
2.5551024673156207e-12
2.8205557161603196e-12
3.2917809733075393e-12
3.904466145315047e-12
4.607005048723096e-12
5.354003407955821e-12
6.092834267308106e-12
6.751733053886698e-12
7.231148007633931e-12
7.400061206077822e-12
7.101009638377368e-12
6.169957544261072e-12
4.479993768738036e-12
2.024127925900714e-12
9.252219100699807e-13
3.526385067377019e-12
4.270188555106759e-12
2.661897180321103e-10
9.885710591809939e-11
3.503141744561831e-11
1.0349194849385244e-11
4.726052485011139e-12
3.056961614866037e-12
2.448572519570411e-12
2.2194954536382e-12
2.157851611044649e-12
2.1818815505348148e-12
2.254626441612883e-12
2.3755797790803795e-12
2.2040003283619178e-12
2.1363167898413098e-12
2.2629793032041505e-12
2.5350021900194165e-12
2.886495545879376e-12
3.2671411995022667e-12
3.639288336584723e-12
3.970221860432528e-12
4.228186585640749e-12
4.383349029509476e-12
4.41380823111852e-12
4.317022901838744e-12
4.127848328453011e-12
3.945377170833515e-12
3.973890147763326e-12
4.585201529533623e-12
6.380512136200641e-12
9.99632467552439e-12
1.482891075678346e-11
1.6705445399299785e-10
5.329982535211545e-11
1.5532112256591495e-11
6.333484228528755e-12
3.716685223238999e-12
2.7865872276340554e-12
2.4224546722200737e-12
2.295083305968282e-12
2.283924672073662e-12
2.3367101587998234e-12
2.4277528718122362e-12
2.5559366306558775e-12
2.3992217217280957e-12
2.373316944644027e-12
2.5724163117868442e-12
2.9472769461341147e-12
3.430357726298478e-12
3.967520567491493e-12
4.513170602361437e-12
5.019781910554709e-12
5.4305954274919936e-12
5.677313081853461e-12
5.684020327226213e-12
5.37930100299937e-12
4.719584166797101e-12
3.727370260789841e-12
2.5509996292678466e-12
1.554137602847737e-12
1.3905947855647047e-12
2.7267814487499417e-12
5.245556374529265e-12
2.4824052358946135e-10
7.690123829880822e-11
2.1707587463173523e-11
7.524035325974702e-12
3.971726429381402e-12
2.808801928326626e-12
2.3678013879495537e-12
2.2084659521142606e-12
2.1811648359781463e-12
2.224311171768405e-12
2.30874442015899e-12
2.43425048088246e-12
2.269572542479203e-12
2.2171524278814383e-12
2.368642587774361e-12
2.6748368500632326e-12
3.0689369874843614e-12
3.4987976764776312e-12
3.923463265597102e-12
4.304679587240494e-12
4.602111872723613e-12
4.773656502744826e-12
4.781375062081226e-12
4.603820384819838e-12
4.256251723363734e-12
3.8209963162523625e-12
3.4920963255679766e-12
3.636209856941597e-12
4.822449776255181e-12
7.538780837578204e-12
2.2051229880587688e-10
6.620427444410589e-11
1.9026658443864077e-11
7.262537424790065e-12
4.0390516510822455e-12
2.9247194391000373e-12
2.4893655115195803e-12
2.3290866756544483e-12
2.300719243307946e-12
2.3437068502145384e-12
2.4288291982678065e-12
2.5405461715306017e-12
2.679519576996157e-12
2.5412316341299077e-12
2.5551024673156207e-12
2.8205557161603196e-12
3.2917809733075393e-12
3.904466145315047e-12
4.607005048723096e-12
5.354003407955821e-12
6.092834267308106e-12
6.751733053886698e-12
7.231148007633931e-12
7.400061206077822e-12
7.101009638377368e-12
6.169957544261072e-12
4.479993768738036e-12
2.024127925900714e-12
9.252219100699807e-13
3.526385067377019e-12
4.270188555106759e-12
2.661897180321103e-10
9.885710591809939e-11
3.503141744561831e-11
1.0349194849385244e-11
4.726052485011139e-12
3.056961614866037e-12
2.448572519570411e-12
2.2194954536382e-12
2.157851611044649e-12
2.1818815505348148e-12
2.254626441612883e-12
2.3755797790803795e-12
2.2040003283619178e-12
2.1363167898413098e-12
2.2629793032041505e-12
2.5350021900194165e-12
2.886495545879376e-12
3.2671411995022667e-12
3.639288336584723e-12
3.970221860432528e-12
4.228186585640749e-12
4.383349029509476e-12
4.41380823111852e-12
4.317022901838744e-12
4.127848328453011e-12
3.945377170833515e-12
3.973890147763326e-12
4.585201529533623e-12
6.380512136200641e-12
9.99632467552439e-12
1.482891075678346e-11
1.6705445399299785e-10
5.329982535211545e-11
1.5532112256591495e-11
6.333484228528755e-12
3.716685223238999e-12
2.7865872276340554e-12
2.4224546722200737e-12
2.295083305968282e-12
2.283924672073662e-12
2.3367101587998234e-12
2.4277528718122362e-12
2.5559366306558775e-12
2.3992217217280957e-12
2.373316944644027e-12
2.5724163117868442e-12
2.9472769461341147e-12
3.430357726298478e-12
3.967520567491493e-12
4.513170602361437e-12
5.019781910554709e-12
5.4305954274919936e-12
5.677313081853461e-12
5.684020327226213e-12
5.37930100299937e-12
4.719584166797101e-12
3.727370260789841e-12
2.5509996292678466e-12
1.554137602847737e-12
1.3905947855647047e-12
2.7267814487499417e-12
5.245556374529265e-12
2.4824052358946135e-10
7.690123829880822e-11
2.1707587463173523e-11
7.524035325974702e-12
3.971726429381402e-12
2.808801928326626e-12
2.3678013879495537e-12
2.2084659521142606e-12
2.1811648359781463e-12
2.224311171768405e-12
2.30874442015899e-12
2.43425048088246e-12
2.269572542479203e-12
2.2171524278814383e-12
2.368642587774361e-12
2.6748368500632326e-12
3.0689369874843614e-12
3.4987976764776312e-12
3.923463265597102e-12
4.304679587240494e-12
4.602111872723613e-12
4.773656502744826e-12
4.781375062081226e-12
4.603820384819838e-12
4.256251723363734e-12
3.8209963162523625e-12
3.4920963255679766e-12
3.636209856941597e-12
4.822449776255181e-12
7.538780837578204e-12
2.2051229880587688e-10
6.620427444410589e-11
1.9026658443864077e-11
7.262537424790065e-12
4.0390516510822455e-12
2.9247194391000373e-12
2.4893655115195803e-12
2.3290866756544483e-12
2.300719243307946e-12
2.3437068502145384e-12
2.4288291982678065e-12
2.5405461715306017e-12
2.679519576996157e-12
2.5412316341299077e-12
2.5551024673156207e-12
2.8205557161603196e-12
3.2917809733075393e-12
3.904466145315047e-12
4.607005048723096e-12
5.354003407955821e-12
6.092834267308106e-12
6.751733053886698e-12
7.231148007633931e-12
7.400061206077822e-12
7.101009638377368e-12
6.169957544261072e-12
4.479993768738036e-12
2.024127925900714e-12
9.252219100699807e-13
3.526385067377019e-12
4.270188555106759e-12
2.661897180321103e-10
9.885710591809939e-11
3.503141744561831e-11
1.0349194849385244e-11
4.726052485011139e-12
3.056961614866037e-12
2.448572519570411e-12
2.2194954536382e-12
2.157851611044649e-12
2.1818815505348148e-12
2.254626441612883e-12
2.3755797790803795e-12
2.2040003283619178e-12
2.1363167898413098e-12
2.2629793032041505e-12
2.5350021900194165e-12
2.886495545879376e-12
3.2671411995022667e-12
3.639288336584723e-12
3.970221860432528e-12
4.228186585640749e-12
4.383349029509476e-12
4.41380823111852e-12
4.317022901838744e-12
4.127848328453011e-12
3.945377170833515e-12
3.973890147763326e-12
4.585201529533623e-12
6.380512136200641e-12
9.99632467552439e-12
1.482891075678346e-11
1.6705445399299785e-10
5.329982535211545e-11
1.5532112256591495e-11
6.333484228528755e-12
3.716685223238999e-12
2.7865872276340554e-12
2.4224546722200737e-12
2.295083305968282e-12
2.283924672073662e-12
2.3367101587998234e-12
2.4277528718122362e-12
2.5559366306558775e-12
2.3992217217280957e-12
2.373316944644027e-12
2.5724163117868442e-12
2.9472769461341147e-12
3.430357726298478e-12
3.967520567491493e-12
4.513170602361437e-12
5.019781910554709e-12
5.4305954274919936e-12
5.677313081853461e-12
5.684020327226213e-12
5.37930100299937e-12
4.719584166797101e-12
3.727370260789841e-12
2.5509996292678466e-12
1.554137602847737e-12
1.3905947855647047e-12
2.7267814487499417e-12
5.245556374529265e-12
2.4824052358946135e-10
7.690123829880822e-11
2.1707587463173523e-11
7.524035325974702e-12
3.971726429381402e-12
2.808801928326626e-12
2.3678013879495537e-12
2.2084659521142606e-12
2.1811648359781463e-12
2.224311171768405e-12
2.30874442015899e-12
2.43425048088246e-12
2.269572542479203e-12
2.2171524278814383e-12
2.368642587774361e-12
2.6748368500632326e-12
3.0689369874843614e-12
3.4987976764776312e-12
3.923463265597102e-12
4.304679587240494e-12
4.602111872723613e-12
4.773656502744826e-12
4.781375062081226e-12
4.603820384819838e-12
4.256251723363734e-12
3.8209963162523625e-12
3.4920963255679766e-12
3.636209856941597e-12
4.822449776255181e-12
7.538780837578204e-12
2.2051229880587688e-10
6.620427444410589e-11
1.9026658443864077e-11
7.262537424790065e-12
4.0390516510822455e-12
2.9247194391000373e-12
2.4893655115195803e-12
2.3290866756544483e-12
2.300719243307946e-12
2.3437068502145384e-12
2.4288291982678065e-12
2.5405461715306017e-12
2.679519576996157e-12
2.5412316341299077e-12
2.5551024673156207e-12
2.8205557161603196e-12
3.2917809733075393e-12
3.904466145315047e-12
4.607005048723096e-12
5.354003407955821e-12
6.092834267308106e-12
6.751733053886698e-12
7.231148007633931e-12
7.400061206077822e-12
7.101009638377368e-12
6.169957544261072e-12
4.479993768738036e-12
2.024127925900714e-12
9.252219100699807e-13
3.526385067377019e-12
4.270188555106759e-12
2.661897180321103e-10
9.885710591809939e-11
3.503141744561831e-11
1.0349194849385244e-11
4.726052485011139e-12
3.056961614866037e-12
2.448572519570411e-12
2.2194954536382e-12
2.157851611044649e-12
2.1818815505348148e-12
2.254626441612883e-12
2.3755797790803795e-12
2.2040003283619178e-12
2.1363167898413098e-12
2.2629793032041505e-12
2.5350021900194165e-12
2.886495545879376e-12
3.2671411995022667e-12
3.639288336584723e-12
3.970221860432528e-12
4.228186585640749e-12
4.383349029509476e-12
4.41380823111852e-12
4.317022901838744e-12
4.127848328453011e-12
3.945377170833515e-12
3.973890147763326e-12
4.585201529533623e-12
6.380512136200641e-12
9.99632467552439e-12
1.482891075678346e-11
1.6705445399299785e-10
5.329982535211545e-11
1.5532112256591495e-11
6.333484228528755e-12
3.716685223238999e-12
2.7865872276340554e-12
2.4224546722200737e-12
2.295083305968282e-12
2.283924672073662e-12
2.3367101587998234e-12
2.4277528718122362e-12
2.5559366306558775e-12
2.3992217217280957e-12
2.373316944644027e-12
2.5724163117868442e-12
2.9472769461341147e-12
3.430357726298478e-12
3.967520567491493e-12
4.513170602361437e-12
5.019781910554709e-12
5.4305954274919936e-12
5.677313081853461e-12
5.684020327226213e-12
5.37930100299937e-12
4.719584166797101e-12
3.727370260789841e-12
2.5509996292678466e-12
1.554137602847737e-12
1.3905947855647047e-12
2.7267814487499417e-12
5.245556374529265e-12
2.4824052358946135e-10
7.690123829880822e-11
2.1707587463173523e-11
7.524035325974702e-12
3.971726429381402e-12
2.808801928326626e-12
2.3678013879495537e-12
2.2084659521142606e-12
2.1811648359781463e-12
2.224311171768405e-12
2.30874442015899e-12
2.43425048088246e-12
2.269572542479203e-12
2.2171524278814383e-12
2.368642587774361e-12
2.6748368500632326e-12
3.0689369874843614e-12
3.4987976764776312e-12
3.923463265597102e-12
4.304679587240494e-12
4.602111872723613e-12
4.773656502744826e-12
4.781375062081226e-12
4.603820384819838e-12
4.256251723363734e-12
3.8209963162523625e-12
3.4920963255679766e-12
3.636209856941597e-12
4.822449776255181e-12
7.538780837578204e-12
2.2051229880587688e-10
6.620427444410589e-11
1.9026658443864077e-11
7.262537424790065e-12
4.0390516510822455e-12
2.9247194391000373e-12
2.4893655115195803e-12
2.3290866756544483e-12
2.300719243307946e-12
2.3437068502145384e-12
2.4288291982678065e-12
2.5405461715306017e-12
2.679519576996157e-12
2.5412316341299077e-12
2.5551024673156207e-12
2.8205557161603196e-12
3.2917809733075393e-12
3.904466145315047e-12
4.607005048723096e-12
5.354003407955821e-12
6.092834267308106e-12
6.751733053886698e-12
7.231148007633931e-12
7.400061206077822e-12
7.101009638377368e-12
6.169957544261072e-12
4.479993768738036e-12
2.024127925900714e-12
9.252219100699807e-13
3.526385067377019e-12
4.270188555106759e-12
2.661897180321103e-10
9.885710591809939e-11
3.503141744561831e-11
1.0349194849385244e-11
4.726052485011139e-12
3.056961614866037e-12
2.448572519570411e-12
2.2194954536382e-12
2.157851611044649e-12
2.1818815505348148e-12
2.254626441612883e-12
2.3755797790803795e-12
2.2040003283619178e-12
2.1363167898413098e-12
2.2629793032041505e-12
2.5350021900194165e-12
2.886495545879376e-12
3.2671411995022667e-12
3.639288336584723e-12
3.970221860432528e-12
4.228186585640749e-12
4.383349029509476e-12
4.41380823111852e-12
4.317022901838744e-12
4.127848328453011e-12
3.945377170833515e-12
3.973890147763326e-12
4.585201529533623e-12
6.380512136200641e-12
9.99632467552439e-12
1.482891075678346e-11
1.6705445399299785e-10
5.329982535211545e-11
1.5532112256591495e-11
6.333484228528755e-12
3.716685223238999e-12
2.7865872276340554e-12
2.4224546722200737e-12
