# Supplementary material for: Observability and Controllability of Nonlinear Networks: The Role of Symmetry
Source: Phys Rev X. Author manuscript; Available in PMC 2018 Nov 13. (PMC6234006; doi:10.1103/PhysRevX.5.011005)
Supplement: Code Archive [file NIHMS982008-supplement-Code_Archive.zip › MathematicaData/FNCtrlbDELTAHetN1M1ChaosK19IC1]

7.318114954423724e-10
2.414356214710913e-10
2.2686362698127817e-11
9.011580287375733e-14
0.
5.661359703383e-14
1.1741693957729063e-13
1.2764155734984574e-13
1.5881652697679797e-13
4.305963426051324e-13
1.2546156153761206e-13
5.425417780414878e-14
0.
0.
0.
0.
0.
0.
0.
0.
2.435423365509244e-14
6.884598388194677e-14
1.1826054348393638e-13
6.858977627226248e-14
6.212915901966316e-14
6.741516662397263e-14
7.90079391867019e-14
9.589781898627666e-14
1.1920300299116653e-13
1.5390137526894852e-13
2.162289300079742e-13
9.831768107512398e-14
7.696974422133048e-14
7.920332449881344e-14
8.590808670925094e-14
9.393440361181792e-14
1.0261553256488574e-13
1.1186843655152276e-13
1.2173778634919906e-13
1.3228127664121314e-13
1.435473910814158e-13
1.555756308293032e-13
2.975396222654755e-13
3.172690317207208e-13
2.2251780278670299e-13
1.0642890543024e-13
4.848874046760655e-14
3.0695259241418195e-14
2.6395115763258767e-14
2.6314574752043306e-14
2.7680569438239726e-14
2.964996997730242e-14
3.19361423292996e-14
3.4438559452112e-14
3.711312425470485e-14
3.9937427811274906e-14
4.2896871015095813e-14
4.5982728830095016e-14
4.9181038980980665e-14
5.2487159242453735e-14
5.588977693056892e-14
5.937537696126717e-14
2.0813168497576e-12
1.0394792763887816e-12
7.328493621962111e-13
6.259112198640494e-13
5.912934485899928e-13
5.882666332272146e-13
6.007209906487922e-13
6.213358800163703e-13
6.464788892664595e-13
6.742329474728426e-13
7.035367640515488e-13
7.367912961535289e-13
6.049361506400642e-13
4.742325269596467e-13
3.9855622252137143e-13
3.6931186272173816e-13
3.6797860975934017e-13
3.8342316627901896e-13
4.119723485758164e-13
4.5375179551051306e-13
5.09121320855054e-13
5.750233415924845e-13
6.40933951258467e-13
6.868653740064935e-13
6.896739826650677e-13
6.388065103518819e-13
5.464025701713511e-13
4.3801516916500887e-13
3.3582680914773063e-13
2.511400783410806e-13
1.8634200209620856e-13
1.0065368181038063e-11
3.350515626601811e-12
1.6805868255030486e-12
1.1418952559317825e-12
9.333202413573252e-13
8.482279063702109e-13
8.180376635793738e-13
8.151444695962041e-13
8.26790366013052e-13
8.464856577542212e-13
8.707045643064465e-13
8.731006668274187e-13
7.233454945066841e-13
5.980605714628721e-13
5.381487830047363e-13
5.25995240876849e-13
5.417708708432303e-13
5.794526364859472e-13
6.483495971968542e-13
7.766641226429102e-13
1.0307190146410737e-12
1.5971402578560723e-12
3.269132069436689e-12
9.419988399996292e-12
4.346168942168346e-12
2.7682738990795472e-12
2.3704351423532344e-12
2.461500301308077e-12
1.761621025720418e-12
4.659806637302673e-13
1.4173760166325371e-11
4.141075833815748e-12
1.8899873828466266e-12
1.2133878371469543e-12
9.599057449765552e-13
8.5646154133659e-13
8.175443086295405e-13
8.100814765263813e-13
8.191903859173836e-13
8.374306609834496e-13
8.608072609473182e-13
8.87060784312384e-13
8.871120668880745e-13
7.395347119178642e-13
6.199961979613708e-13
5.668642599986673e-13
5.61265922809377e-13
5.833233991853087e-13
6.280184868723661e-13
7.073660084008515e-13
8.563845614590618e-13
1.1618073710638742e-12
1.8987561396487362e-12
4.648649907804983e-12
9.395429302758587e-12
3.3871806205538792e-12
2.2581977266837513e-12
1.897643566757295e-12
1.900753372573186e-12
2.0607645373149006e-12
5.296226944948609e-13
1.4885600439136115e-11
4.2490619807618126e-12
1.9109981655173234e-12
1.2170815317536247e-12
9.587142748636546e-13
8.534869020803821e-13
8.137921022669641e-13
8.059482902201722e-13
8.148584110503175e-13
8.329967321694621e-13
8.563253195919588e-13
8.605127541140789e-13
7.18093129831226e-13
6.017106644679615e-13
5.506345849782486e-13
5.473514692845159e-13
5.727871042086878e-13
6.21979788473047e-13
7.057421355009538e-13
8.549057190665437e-13
1.14123165978218e-12
1.7651472009004576e-12
3.5620442800783204e-12
1.0118661182729738e-11
4.84316216433962e-12
3.040391812433546e-12
2.568396612857077e-12
2.6102467483650907e-12
1.7492589388865382e-12
4.3308409736318843e-13
0.
1.3051211981340469e-11
3.862945184698936e-12
1.7982631519328715e-12
1.171505270910068e-12
9.356218420649213e-13
8.397816664308392e-13
8.04617694475515e-13
7.991736007965365e-13
8.094345822124201e-13
8.283655838096526e-13
8.521780143603041e-13
8.5713112846924e-13
7.157195728754922e-13
6.00090737254585e-13
5.49568177444982e-13
5.467918058108404e-13
5.728031941979749e-13
6.226537577853268e-13
7.070891488476859e-13
8.565880403618025e-13
1.1416769632530426e-12
1.7568922649087304e-12
3.4905780141216645e-12
9.803109894039475e-12
5.0363491020555425e-12
3.143926207416852e-12
2.6536092139575754e-12
2.676548611060038e-12
1.699769548374778e-12
4.261499115187705e-13
0.
1.3000617449615319e-11
3.853620956084491e-12
1.795787736739131e-12
1.1705930578564826e-12
9.352041432614314e-13
8.395601355591275e-13
8.044860621041969e-13
7.990875697291212e-13
8.093722926410968e-13
8.283170867432773e-13
8.521360633344029e-13
8.570928971930846e-13
7.157528759201508e-13
6.002237700416113e-13
5.498057530927644e-13
5.471356076653477e-13
5.732545739541179e-13
6.232394535413121e-13
7.078482543721676e-13
8.5762658250873e-13
1.1432418140550225e-12
1.7597399367812369e-12
3.498573323112261e-12
9.831144124560433e-12
5.032864885597759e-12
3.1420452841315433e-12
2.651629342837469e-12
2.6749895040864845e-12
1.7025484266110923e-12
4.261205199930039e-13
1.4035111519015507e-11
4.097376777881737e-12
1.873010739246184e-12
1.2041880329084566e-12
9.535530362991412e-13
8.513436781406661e-13
8.130234935564123e-13
8.058707101531676e-13
8.151490588122372e-13
8.334886739272568e-13
8.569277922445307e-13
8.832258036119768e-13
8.838266386929006e-13
7.383220489861214e-13
6.212850675554976e-13
5.706349746346239e-13
5.675296887080697e-13
5.923112984589044e-13
6.402957661936493e-13
7.240198435640502e-13
8.794832423971893e-13
1.195796743701802e-12
1.9558230200430513e-12
4.787146736033406e-12
9.632477112162893e-12
3.4658943003497544e-12
2.3041991391866695e-12
1.9293485195437515e-12
1.9228834730630192e-12
2.0706789676127533e-12
5.204277273297227e-13
1.488207300788033e-11
4.243141235119127e-12
1.907912029617069e-12
1.2151260609000712e-12
9.572258068050497e-13
8.522127913898319e-13
8.126245625610466e-13
8.048364010697942e-13
8.137779647637951e-13
8.319344456619256e-13
8.552752295849461e-13
8.596118772486366e-13
7.177460170750091e-13
6.020268931223277e-13
5.516054232419608e-13
5.48970407057143e-13
5.751122163971263e-13
6.251347147780052e-13
7.099789174877951e-13
8.606731341489203e-13
1.1494278295123492e-12
1.777902906174849e-12
3.586363517949801e-12
1.0180962786703804e-11
4.873418563070857e-12
3.0569037152732855e-12
2.5798856785196428e-12
2.618471471354039e-12
1.750620505959262e-12
4.31042740780602e-13
0.
1.3048694773233155e-11
3.8613176146077485e-12
1.7974642264930102e-12
1.1710053481269636e-12
9.35243641094577e-13
8.394589586519004e-13
8.043219895471786e-13
7.988921499384725e-13
8.091613511805846e-13
8.28097102422881e-13
8.519123450482274e-13
8.569029587600388e-13
7.156331275886693e-13
6.001748976515719e-13
5.49819722069745e-13
5.472109122123233e-13
5.73399322222711e-13
6.234647585496295e-13
7.081740047720241e-13
8.580637281973983e-13
1.143767939067425e-12
1.760137503598197e-12
3.496734057722997e-12
9.818774394214744e-12
5.044157642793178e-12
3.148167730355188e-12
2.656541224156244e-12
2.678613268945414e-12
1.7001521173986411e-12
4.2564415737762006e-13
0.
1.3000039086428267e-11
3.853214890871263e-12
1.7955851828379235e-12
1.17046526743956e-12
9.351074034690856e-13
8.394771289609593e-13
8.044098462918724e-13
7.990151000939481e-13
8.093020745108288e-13
8.282477598660016e-13
8.520680872030254e-13
8.570341475528797e-13
7.157304234965468e-13
6.002455127730185e-13
5.498711184507953e-13
5.472437250416733e-13
5.734080313353403e-13
6.234457940732024e-13
7.081282869867862e-13
8.580071587091677e-13
1.1437804185377925e-12
1.760574287493288e-12
3.5001555013902876e-12
9.835157575561e-12
5.034879448345169e-12
3.1431378151101577e-12
2.652384947296754e-12
2.6755254500857495e-12
1.7026443730271724e-12
4.259909312674056e-13
1.4034963777189528e-11
4.0972618981859115e-12
1.8729540606880257e-12
1.2041529492333526e-12
9.535266409904277e-13
8.513208078599735e-13
8.130029368424371e-13
8.05851367179498e-13
8.151298494493079e-13
8.334697996717073e-13
8.569092548922117e-13
8.832074546673638e-13
8.838103973513881e-13
7.383157753577716e-13
6.212909154560586e-13
5.706514393086794e-13
5.675557260024538e-13
5.923526755568517e-13
6.403529784403035e-13
7.240926307389894e-13
8.795888222135946e-13
1.19595174965163e-12
1.956079406917729e-12
4.7877417354802715e-12
9.633656253811521e-12
3.4662779072637937e-12
2.3044230734544225e-12
1.9295044133235233e-12
1.9229992301283652e-12
2.0707250314601565e-12
5.203835553679498e-13
1.4882039056412654e-11
4.243111799129362e-12
1.907897561411571e-12
1.2151170750614061e-12
9.572187192937142e-13
8.522073837887897e-13
8.126190986872043e-13
8.048316980659047e-13
8.137733935866332e-13
8.319296357533713e-13
8.55270626369537e-13
8.59608002895758e-13
7.177441561560044e-13
6.020286135699522e-13
5.516099102387496e-13
5.489782115989547e-13
5.751228829130805e-13
6.251484733795771e-13
7.099987571640042e-13
8.606980482315357e-13
1.1494648673900173e-12
1.7779612911490083e-12
3.586477578693357e-12
1.0181253216470005e-11
4.873552659385037e-12
3.0569750958454468e-12
2.5799351340833846e-12
2.6185060857197567e-12
1.7506275413851673e-12
4.310339011440739e-13
0.
1.3048685040892712e-11
3.861310377921792e-12
1.7974604476174094e-12
1.1710035063835042e-12
9.35241523145614e-13
8.394575454491027e-13
8.04320511899413e-13
7.988907960801499e-13
8.091599380951955e-13
8.280960503739547e-13
8.519108293294818e-13
8.569020023819754e-13
7.156331270113387e-13
6.001756877620568e-13
5.498205237831968e-13
5.472132617881215e-13
5.734023114405445e-13
6.234688128551814e-13
7.081793143650862e-13
8.580688962235156e-13
1.1437800891432458e-12
1.7601518908886817e-12
3.4967645275083617e-12
9.81884584941647e-12
5.044193699947617e-12
3.1481891063521352e-12
2.6565534927224472e-12
2.6786215843485992e-12
1.700154004221201e-12
4.25642460047181e-13
0.
1.3000036794099262e-11
3.8532131616529256e-12
1.7955840486564257e-12
1.1704647811178274e-12
9.351065516748423e-13
8.394765682956784e-13
8.044097415639258e-13
7.990149511925602e-13
8.093015510853679e-13
8.282475364969775e-13
8.520676906162368e-13
8.570342900886809e-13
7.157301933567455e-13
6.002461111098879e-13
5.498721701186796e-13
5.472432057204182e-13
5.734097025202764e-13
6.234464170976717e-13
7.081287224555989e-13
8.580068359067746e-13
1.1437807692660319e-12
1.7605797682118752e-12
3.5001601299685144e-12
9.835175771209163e-12
5.034887357951504e-12
3.1431408594922973e-12
2.6523889144927386e-12
2.6755264350164257e-12
1.7026448268154848e-12
4.259897518573145e-13
1.403496290727208e-11
4.097260887417766e-12
1.872953842685664e-12
1.2041527925476654e-12
9.535262174150332e-13
8.513209063983387e-13
8.130028092830105e-13
8.058509966032254e-13
8.151300495074626e-13
8.334696644088637e-13
8.569092259394138e-13
8.832076644527752e-13
8.838100591113296e-13
7.38316366551392e-13
6.212908635200702e-13
5.706516196898811e-13
5.67557806260699e-13
5.923525778281507e-13
6.403526848695825e-13
7.240936142330757e-13
8.795861854517923e-13
1.1959514016900982e-12
1.9560811846070987e-12
4.787744984052412e-12
9.633659036807244e-12
3.4662819149007988e-12
2.304423687859117e-12
1.92950773119156e-12
1.9229992706572963e-12
2.070725848809434e-12
5.20381061631498e-13
1.4882039634078438e-11
4.243111322379618e-12
1.907897483998044e-12
1.215116851351795e-12
9.572184577180876e-13
8.522072192752075e-13
8.12619193466225e-13
8.048314583594966e-13
8.137730772084073e-13
8.319294957663023e-13
8.552703732550428e-13
8.596075144395912e-13
7.177441019243016e-13
6.020288409049312e-13
5.516090904137065e-13
5.489787626361362e-13
5.751225652363515e-13
6.251487125458689e-13
7.099969005664526e-13
8.606992127618804e-13
1.1494651189158483e-12
1.7779594289922474e-12
3.5864780538228447e-12
1.018125492931754e-11
4.873555982681226e-12
3.0569797943030367e-12
2.5799360940860066e-12
2.6185094537911117e-12
1.750627639853829e-12
4.310343300796521e-13
0.
1.3048684548735512e-11
3.8613101101780256e-12
1.7974609689121995e-12
1.1710035908014951e-12
9.35241814358908e-13
8.394572848804296e-13
8.043205189968445e-13
7.988913373359847e-13
8.091598994651247e-13
8.28096005191866e-13
8.51911220095905e-13
8.569021293094122e-13
7.156325306875973e-13
6.001748584852417e-13
5.498202274818625e-13
5.472117325767058e-13
5.734031424881913e-13
6.234698656646617e-13
7.081782683817167e-13
8.580687971902345e-13
1.1437792128586993e-12
1.760153526625245e-12
3.496762313938008e-12
9.818846383303052e-12
5.0441932312407635e-12
3.14818493576758e-12
2.656556354518894e-12
2.6786252182306115e-12
1.7001539426754492e-12
4.2564069704077584e-13
0.
1.3000037584301562e-11
3.853213137819182e-12
1.795584195534341e-12
1.1704652476822073e-12
9.351068627055799e-13
8.394770414958692e-13
8.044098610209576e-13
7.990146924292675e-13
8.093015230127274e-13
8.282474436630479e-13
8.520673273365003e-13
8.570341547408246e-13
7.157303491135185e-13
6.002455995555728e-13
5.498714263203289e-13
5.472437734004781e-13
5.734093097511081e-13
6.234474943801884e-13
7.081260986930297e-13
8.580089859380901e-13
1.1437820001749394e-12
1.7605791075474864e-12
3.5001622308705747e-12
9.835176597318537e-12
5.034888997960176e-12
3.1431463057032947e-12
2.652388673825552e-12
2.6755260708470648e-12
1.7026446311139594e-12
4.2598874459494194e-13
1.4034964229724981e-11
4.097260535748702e-12
1.872954177047501e-12
1.2041526149956433e-12
9.535263432696958e-13
8.513205693708174e-13
8.130029417042363e-13
8.058512388485555e-13
8.151299679590673e-13
8.334697361337435e-13
8.569089195628128e-13
8.832071890329214e-13
8.838103175599284e-13
7.383162319103729e-13
6.212904682513138e-13
5.706514864154455e-13
5.675561650277192e-13
5.923513899725509e-13
6.403530814122069e-13
7.240940304670003e-13
8.795887364047118e-13
1.1959530674728314e-12
1.956081848223182e-12
4.787743825300577e-12
9.63366114691347e-12
3.4662809795859445e-12
2.3044241057105814e-12
1.9295120033388615e-12
1.9229994646118465e-12
2.0707267078058693e-12
5.203816022390802e-13
1.4882040238267058e-11
4.243111116480269e-12
1.9078971778195747e-12
1.2151170962071294e-12
9.572185236138933e-13
8.522069926800727e-13
8.126189568643498e-13
8.048313965816795e-13
8.137729710388747e-13
8.319295693101156e-13
8.552704481277121e-13
8.596075333926931e-13
7.177446749778917e-13
6.020292780989348e-13
5.516085383836532e-13
5.48979377394802e-13
5.751216943744477e-13
6.25149458277816e-13
7.099976993014989e-13
8.606980081707068e-13
1.1494660771438636e-12
1.7779633396751885e-12
3.586477991366589e-12
1.0181254292059494e-11
4.873551816876872e-12
3.0569771524510365e-12
2.5799361443400532e-12
2.6185084052237734e-12
1.7506276379517402e-12
4.310343044358387e-13
0.
1.3048685618659508e-11
3.861310387766922e-12
1.7974608132966874e-12
1.1710034375068708e-12
9.35241968200288e-13
8.394571810930533e-13
8.043205369775551e-13
7.988913586507813e-13
8.091598914621677e-13
8.28096178654984e-13
8.519112073335416e-13
8.569018119423847e-13
7.156325624364727e-13
6.001744457479301e-13
5.498207400571814e-13
5.472123728050707e-13
5.734039046908026e-13
6.234672810011261e-13
7.081791498995139e-13
8.580707991410545e-13
1.1437771698617782e-12
1.7601544880721015e-12
3.49676303995043e-12
9.818845202499874e-12
5.04419611908612e-12
3.148189062686604e-12
2.656556349078425e-12
2.6786242014494678e-12
1.7001538554333627e-12
4.256407072632118e-13
0.
1.300003752123634e-11
3.853213187937429e-12
1.7955841957916073e-12
1.1704650598844686e-12
9.351067313590277e-13
8.394765888483308e-13
8.044095568318798e-13
7.990148257789898e-13
8.093015230680471e-13
8.282475922764881e-13
8.520675109962946e-13
8.570341496896124e-13
7.1573007586277e-13
6.002463845473127e-13
5.498714350146107e-13
5.472444360579687e-13
5.734100767224661e-13
6.23447481843122e-13
7.081298407430718e-13
8.580060026716298e-13
1.1437809933315399e-12
1.7605790789391018e-12
3.5001614370923396e-12
9.835176579608713e-12
5.034890440579008e-12
3.1431449762879747e-12
2.652387440969987e-12
2.675525086500169e-12
1.7026447091889612e-12
4.259895010166351e-13
1.40349642965511e-11
4.0972605831274665e-12
1.872954357272489e-12
1.2041525784043007e-12
9.535263425491266e-13
8.513208751798949e-13
8.130027779280394e-13
8.05851064857074e-13
8.151301416676038e-13
8.334697363146313e-13
8.569088011592274e-13
8.832073852667717e-13
8.838106073378828e-13
7.383162483882031e-13
6.212904663072279e-13
5.706509403822642e-13
5.675575479858357e-13
5.923546128851653e-13
6.403540551413148e-13
7.240950581762609e-13
8.795887198477998e-13
1.195950873493726e-12
1.9560817545888035e-12
4.787743808399519e-12
9.633661148921922e-12
3.466283881466247e-12
2.3044254792096687e-12
1.9295080198552343e-12
1.9230019747705035e-12
2.0707267048358547e-12
5.203821929400562e-13
1.488204039135745e-11
4.24311051916178e-12
1.907897172081179e-12
1.21511693713057e-12
9.572185308330472e-13
8.522073172094075e-13
8.126191229470947e-13
8.048313934818289e-13
8.137728279088701e-13
8.3192971048442e-13
8.552704473342692e-13
8.596072226259656e-13
7.177446806281287e-13
6.020292786488243e-13
5.516096079095076e-13
5.489793741487359e-13
5.751224766479068e-13
6.251512062765286e-13
7.099967826856943e-13
8.606980088943982e-13
1.1494649940598869e-12
1.7779633392728423e-12
3.5864779861833227e-12
1.0181254274042553e-11
4.8735518194323e-12
3.0569785986552234e-12
2.5799374509515265e-12
2.6185084075230867e-12
1.7506276385619913e-12
4.3103430813991256e-13
0.
1.30486856178939e-11
3.8613103792467215e-12
1.797461003739903e-12
1.171003431016051e-12
9.352420006565059e-13
8.394573079577147e-13
8.043205409116568e-13
7.988913586538366e-13
8.091602012945218e-13
8.280960357447673e-13
8.519112067701326e-13
8.569018147332664e-13
7.156325676547706e-13
6.00174446082267e-13
5.49820738981456e-13
5.472123701255704e-13
5.734015853171851e-13
6.234689697258414e-13
7.08179152002342e-13
8.580697918268092e-13
1.1437771719795615e-12
1.7601554800390527e-12
3.496763044079523e-12
9.818845782313454e-12
5.044193244321667e-12
3.148186338965154e-12
2.656556350484711e-12
2.678623203726445e-12
1.7001538600143313e-12
4.2564070439663575e-13
0.
1.3000037521034154e-11
3.8532129100520175e-12
1.7955841954416604e-12
1.1704650596980028e-12
9.35106731296493e-13
8.394769046673827e-13
8.044094253008542e-13
7.990145258571882e-13
8.093015229408579e-13
8.282472686937497e-13
8.520675115860327e-13
8.570341973970482e-13
7.157300758388954e-13
6.002463833872534e-13
5.498719511334498e-13
5.472444460153519e-13
5.734093051000724e-13
6.234474819365796e-13
7.081289162652107e-13
8.580070269861699e-13
1.1437809925962755e-12
1.7605780746344462e-12
3.5001614330520777e-12
9.835176583711104e-12
5.034889068868287e-12
3.1431449755423646e-12
2.652387442611895e-12
2.6755250862581244e-12
1.702644708480869e-12
4.259894817473857e-13
1.4034964296215394e-11
4.0972603442878866e-12
1.8729537327730883e-12
1.204152796800148e-12
9.535263427690898e-13
8.513207072306613e-13
8.130029465961949e-13
8.058510650650317e-13
8.151301447765039e-13
8.334697360496255e-13
8.569088012292355e-13
8.832073852016455e-13
8.838109727529428e-13
7.383165120910665e-13
6.212904750154568e-13
5.706509398242384e-13
5.675575479403909e-13
5.923538182833366e-13
6.403540231344362e-13
7.240930679620209e-13
8.795887183778291e-13
1.1959508747039365e-12
1.9560817571229166e-12
4.787743809076329e-12
9.633661149016775e-12
3.466280967013463e-12
2.3044241130946725e-12
1.929508023196164e-12
1.9230019719624293e-12
2.0707267300768304e-12
5.203809891954667e-13
1.4882040237601814e-11
4.243110519941893e-12
1.9078971726841124e-12
1.21511693713057e-12
9.572185308330472e-13
8.522073172094075e-13
8.126191229470947e-13
8.048313934818289e-13
8.137728279088701e-13
8.3192971048442e-13
8.552704473342692e-13
8.596072226259656e-13
7.177446806281287e-13
6.020292786488243e-13
5.516096079095076e-13
5.489793741487359e-13
5.751224766479068e-13
6.251512062765286e-13
7.099967826856943e-13
8.606980088943982e-13
1.1494649940598869e-12
1.7779633392728423e-12
3.5864779861833227e-12
1.0181254274042553e-11
4.8735518194323e-12
3.0569785986552234e-12
2.5799374509515265e-12
2.6185084075230867e-12
1.7506276385619913e-12
4.3103430813991256e-13
0.
1.30486856178939e-11
3.8613103792467215e-12
1.797461003739903e-12
1.171003431016051e-12
9.352420006565059e-13
8.394573079577147e-13
8.043205409116568e-13
7.988913586538366e-13
8.091602012945218e-13
8.280960357447673e-13
8.519112067701326e-13
8.569018147332664e-13
7.156325676547706e-13
6.00174446082267e-13
5.49820738981456e-13
5.472123701255704e-13
5.734015853171851e-13
6.234689697258414e-13
7.08179152002342e-13
8.580697918268092e-13
1.1437771719795615e-12
1.7601554800390527e-12
3.496763044079523e-12
9.818845782313454e-12
5.044193244321667e-12
3.148186338965154e-12
2.656556350484711e-12
2.678623203726445e-12
1.7001538600143313e-12
4.2564070439663575e-13
0.
1.3000037521034154e-11
3.8532129100520175e-12
1.7955841954416604e-12
1.1704650596980028e-12
9.35106731296493e-13
8.394769046673827e-13
8.044094253008542e-13
7.990145258571882e-13
8.093015229408579e-13
8.282472686937497e-13
8.520675115860327e-13
8.570341973970482e-13
7.157300758388954e-13
6.002463833872534e-13
5.498719511334498e-13
5.472444460153519e-13
5.734093051000724e-13
6.234474819365796e-13
7.081289162652107e-13
8.580070269861699e-13
1.1437809925962755e-12
1.7605780746344462e-12
3.5001614330520777e-12
9.835176583711104e-12
5.034889068868287e-12
3.1431449755423646e-12
2.652387442611895e-12
2.6755250862581244e-12
1.702644708480869e-12
4.259894817473857e-13
1.4034964296215394e-11
4.0972603442878866e-12
1.8729537327730883e-12
1.204152796800148e-12
9.535263427690898e-13
8.513207072306613e-13
8.130029465961949e-13
8.058510650650317e-13
8.151301447765039e-13
8.334697360496255e-13
8.569088012292355e-13
8.832073852016455e-13
8.838109727529428e-13
7.383165120910665e-13
6.212904750154568e-13
5.706509398242384e-13
5.675575479403909e-13
5.923538182833366e-13
6.403540231344362e-13
7.240930679620209e-13
8.795887183778291e-13
1.1959508747039365e-12
1.9560817571229166e-12
4.787743809076329e-12
9.633661149016775e-12
3.466280967013463e-12
2.3044241130946725e-12
1.929508023196164e-12
1.9230019719624293e-12
2.0707267300768304e-12
5.203809891954667e-13
1.4882040237601814e-11
4.243110519941893e-12
1.9078971726841124e-12
1.21511693713057e-12
9.572185308330472e-13
8.522073172094075e-13
8.126191229470947e-13
8.048313934818289e-13
8.137728279088701e-13
8.3192971048442e-13
8.552704473342692e-13
8.596072226259656e-13
7.177446806281287e-13
6.020292786488243e-13
5.516096079095076e-13
5.489793741487359e-13
5.751224766479068e-13
6.251512062765286e-13
7.099967826856943e-13
8.606980088943982e-13
1.1494649940598869e-12
1.7779633392728423e-12
3.5864779861833227e-12
1.0181254274042553e-11
4.8735518194323e-12
3.0569785986552234e-12
2.5799374509515265e-12
2.6185084075230867e-12
1.7506276385619913e-12
4.3103430813991256e-13
0.
1.30486856178939e-11
3.8613103792467215e-12
1.797461003739903e-12
1.171003431016051e-12
9.352420006565059e-13
8.394573079577147e-13
8.043205409116568e-13
7.988913586538366e-13
8.091602012945218e-13
8.280960357447673e-13
8.519112067701326e-13
8.569018147332664e-13
7.156325676547706e-13
6.00174446082267e-13
5.49820738981456e-13
5.472123701255704e-13
5.734015853171851e-13
6.234689697258414e-13
7.08179152002342e-13
8.580697918268092e-13
1.1437771719795615e-12
1.7601554800390527e-12
3.496763044079523e-12
9.818845782313454e-12
5.044193244321667e-12
3.148186338965154e-12
2.656556350484711e-12
2.678623203726445e-12
1.7001538600143313e-12
4.2564070439663575e-13
0.
1.3000037521034154e-11
3.8532129100520175e-12
1.7955841954416604e-12
1.1704650596980028e-12
9.35106731296493e-13
8.394769046673827e-13
8.044094253008542e-13
7.990145258571882e-13
8.093015229408579e-13
8.282472686937497e-13
8.520675115860327e-13
8.570341973970482e-13
7.157300758388954e-13
6.002463833872534e-13
5.498719511334498e-13
5.472444460153519e-13
5.734093051000724e-13
6.234474819365796e-13
7.081289162652107e-13
8.580070269861699e-13
1.1437809925962755e-12
1.7605780746344462e-12
3.5001614330520777e-12
9.835176583711104e-12
5.034889068868287e-12
3.1431449755423646e-12
2.652387442611895e-12
2.6755250862581244e-12
1.702644708480869e-12
4.259894817473857e-13
1.4034964296215394e-11
4.0972603442878866e-12
1.8729537327730883e-12
1.204152796800148e-12
9.535263427690898e-13
8.513207072306613e-13
8.130029465961949e-13
8.058510650650317e-13
8.151301447765039e-13
8.334697360496255e-13
8.569088012292355e-13
8.832073852016455e-13
8.838109727529428e-13
7.383165120910665e-13
6.212904750154568e-13
5.706509398242384e-13
5.675575479403909e-13
5.923538182833366e-13
6.403540231344362e-13
7.240930679620209e-13
8.795887183778291e-13
1.1959508747039365e-12
1.9560817571229166e-12
4.787743809076329e-12
9.633661149016775e-12
3.466280967013463e-12
2.3044241130946725e-12
1.929508023196164e-12
1.9230019719624293e-12
2.0707267300768304e-12
5.203809891954667e-13
1.4882040237601814e-11
4.243110519941893e-12
1.9078971726841124e-12
1.21511693713057e-12
9.572185308330472e-13
8.522073172094075e-13
8.126191229470947e-13
8.048313934818289e-13
8.137728279088701e-13
8.3192971048442e-13
8.552704473342692e-13
8.596072226259656e-13
7.177446806281287e-13
6.020292786488243e-13
5.516096079095076e-13
5.489793741487359e-13
5.751224766479068e-13
6.251512062765286e-13
7.099967826856943e-13
8.606980088943982e-13
1.1494649940598869e-12
1.7779633392728423e-12
3.5864779861833227e-12
1.0181254274042553e-11
4.8735518194323e-12
3.0569785986552234e-12
2.5799374509515265e-12
2.6185084075230867e-12
1.7506276385619913e-12
4.3103430813991256e-13
0.
1.30486856178939e-11
3.8613103792467215e-12
1.797461003739903e-12
1.171003431016051e-12
9.352420006565059e-13
8.394573079577147e-13
8.043205409116568e-13
7.988913586538366e-13
8.091602012945218e-13
8.280960357447673e-13
8.519112067701326e-13
8.569018147332664e-13
7.156325676547706e-13
6.00174446082267e-13
5.49820738981456e-13
5.472123701255704e-13
5.734015853171851e-13
6.234689697258414e-13
7.08179152002342e-13
8.580697918268092e-13
1.1437771719795615e-12
1.7601554800390527e-12
3.496763044079523e-12
9.818845782313454e-12
5.044193244321667e-12
3.148186338965154e-12
2.656556350484711e-12
2.678623203726445e-12
1.7001538600143313e-12
4.2564070439663575e-13
0.
1.3000037521034154e-11
3.8532129100520175e-12
1.7955841954416604e-12
1.1704650596980028e-12
9.35106731296493e-13
8.394769046673827e-13
8.044094253008542e-13
7.990145258571882e-13
8.093015229408579e-13
8.282472686937497e-13
8.520675115860327e-13
8.570341973970482e-13
7.157300758388954e-13
6.002463833872534e-13
5.498719511334498e-13
5.472444460153519e-13
5.734093051000724e-13
6.234474819365796e-13
7.081289162652107e-13
8.580070269861699e-13
1.1437809925962755e-12
1.7605780746344462e-12
3.5001614330520777e-12
9.835176583711104e-12
5.034889068868287e-12
3.1431449755423646e-12
2.652387442611895e-12
2.6755250862581244e-12
1.702644708480869e-12
4.259894817473857e-13
1.4034964296215394e-11
4.0972603442878866e-12
1.8729537327730883e-12
1.204152796800148e-12
9.535263427690898e-13
8.513207072306613e-13
8.130029465961949e-13
8.058510650650317e-13
8.151301447765039e-13
8.334697360496255e-13
8.569088012292355e-13
8.832073852016455e-13
8.838109727529428e-13
7.383165120910665e-13
6.212904750154568e-13
5.706509398242384e-13
5.675575479403909e-13
5.923538182833366e-13
6.403540231344362e-13
7.240930679620209e-13
8.795887183778291e-13
1.1959508747039365e-12
1.9560817571229166e-12
4.787743809076329e-12
9.633661149016775e-12
3.466280967013463e-12
2.3044241130946725e-12
1.929508023196164e-12
1.9230019719624293e-12
2.0707267300768304e-12
5.203809891954667e-13
1.4882040237601814e-11
4.243110519941893e-12
1.9078971726841124e-12
1.21511693713057e-12
9.572185308330472e-13
8.522073172094075e-13
8.126191229470947e-13
8.048313934818289e-13
8.137728279088701e-13
8.3192971048442e-13
8.552704473342692e-13
8.596072226259656e-13
7.177446806281287e-13
6.020292786488243e-13
5.516096079095076e-13
5.489793741487359e-13
5.751224766479068e-13
6.251512062765286e-13
7.099967826856943e-13
8.606980088943982e-13
1.1494649940598869e-12
1.7779633392728423e-12
3.5864779861833227e-12
1.0181254274042553e-11
4.8735518194323e-12
3.0569785986552234e-12
2.5799374509515265e-12
2.6185084075230867e-12
1.7506276385619913e-12
4.3103430813991256e-13
0.
1.30486856178939e-11
3.8613103792467215e-12
1.797461003739903e-12
1.171003431016051e-12
9.352420006565059e-13
8.394573079577147e-13
8.043205409116568e-13
7.988913586538366e-13
8.091602012945218e-13
8.280960357447673e-13
8.519112067701326e-13
8.569018147332664e-13
7.156325676547706e-13
6.00174446082267e-13
5.49820738981456e-13
5.472123701255704e-13
5.734015853171851e-13
6.234689697258414e-13
7.08179152002342e-13
8.580697918268092e-13
1.1437771719795615e-12
1.7601554800390527e-12
3.496763044079523e-12
9.818845782313454e-12
5.044193244321667e-12
3.148186338965154e-12
2.656556350484711e-12
2.678623203726445e-12
1.7001538600143313e-12
4.2564070439663575e-13
0.
1.3000037521034154e-11
3.8532129100520175e-12
1.7955841954416604e-12
1.1704650596980028e-12
9.35106731296493e-13
8.394769046673827e-13
8.044094253008542e-13
7.990145258571882e-13
8.093015229408579e-13
8.282472686937497e-13
8.520675115860327e-13
8.570341973970482e-13
7.157300758388954e-13
6.002463833872534e-13
5.498719511334498e-13
5.472444460153519e-13
5.734093051000724e-13
6.234474819365796e-13
7.081289162652107e-13
8.580070269861699e-13
1.1437809925962755e-12
1.7605780746344462e-12
3.5001614330520777e-12
9.835176583711104e-12
5.034889068868287e-12
3.1431449755423646e-12
2.652387442611895e-12
2.6755250862581244e-12
1.702644708480869e-12
4.259894817473857e-13
1.4034964296215394e-11
4.0972603442878866e-12
1.8729537327730883e-12
1.204152796800148e-12
9.535263427690898e-13
8.513207072306613e-13
8.130029465961949e-13
8.058510650650317e-13
8.151301447765039e-13
8.334697360496255e-13
8.569088012292355e-13
8.832073852016455e-13
8.838109727529428e-13
7.383165120910665e-13
6.212904750154568e-13
5.706509398242384e-13
5.675575479403909e-13
5.923538182833366e-13
6.403540231344362e-13
7.240930679620209e-13
8.795887183778291e-13
1.1959508747039365e-12
1.9560817571229166e-12
4.787743809076329e-12
9.633661149016775e-12
3.466280967013463e-12
2.3044241130946725e-12
1.929508023196164e-12
1.9230019719624293e-12
2.0707267300768304e-12
5.203809891954667e-13
1.4882040237601814e-11
4.243110519941893e-12
1.9078971726841124e-12
1.21511693713057e-12
9.572185308330472e-13
8.522073172094075e-13
8.126191229470947e-13
8.048313934818289e-13
8.137728279088701e-13
8.3192971048442e-13
8.552704473342692e-13
8.596072226259656e-13
7.177446806281287e-13
6.020292786488243e-13
5.516096079095076e-13
5.489793741487359e-13
5.751224766479068e-13
6.251512062765286e-13
7.099967826856943e-13
8.606980088943982e-13
1.1494649940598869e-12
1.7779633392728423e-12
3.5864779861833227e-12
1.0181254274042553e-11
4.8735518194323e-12
3.0569785986552234e-12
2.5799374509515265e-12
2.6185084075230867e-12
1.7506276385619913e-12
4.3103430813991256e-13
0.
1.30486856178939e-11
3.8613103792467215e-12
1.797461003739903e-12
1.171003431016051e-12
9.352420006565059e-13
8.394573079577147e-13
8.043205409116568e-13
7.988913586538366e-13
8.091602012945218e-13
8.280960357447673e-13
8.519112067701326e-13
8.569018147332664e-13
7.156325676547706e-13
6.00174446082267e-13
5.49820738981456e-13
5.472123701255704e-13
5.734015853171851e-13
6.234689697258414e-13
7.08179152002342e-13
8.580697918268092e-13
1.1437771719795615e-12
1.7601554800390527e-12
3.496763044079523e-12
9.818845782313454e-12
5.044193244321667e-12
3.148186338965154e-12
2.656556350484711e-12
2.678623203726445e-12
1.7001538600143313e-12
4.2564070439663575e-13
0.
1.3000037521034154e-11
3.8532129100520175e-12
1.7955841954416604e-12
1.1704650596980028e-12
9.35106731296493e-13
8.394769046673827e-13
8.044094253008542e-13
7.990145258571882e-13
8.093015229408579e-13
8.282472686937497e-13
8.520675115860327e-13
8.570341973970482e-13
7.157300758388954e-13
6.002463833872534e-13
5.498719511334498e-13
5.472444460153519e-13
5.734093051000724e-13
6.234474819365796e-13
7.081289162652107e-13
8.580070269861699e-13
1.1437809925962755e-12
1.7605780746344462e-12
3.5001614330520777e-12
9.835176583711104e-12
5.034889068868287e-12
3.1431449755423646e-12
2.652387442611895e-12
2.6755250862581244e-12
1.702644708480869e-12
4.259894817473857e-13
1.4034964296215394e-11
4.0972603442878866e-12
1.8729537327730883e-12
1.204152796800148e-12
9.535263427690898e-13
8.513207072306613e-13
8.130029465961949e-13
8.058510650650317e-13
8.151301447765039e-13
8.334697360496255e-13
8.569088012292355e-13
8.832073852016455e-13
8.838109727529428e-13
7.383165120910665e-13
6.212904750154568e-13
5.706509398242384e-13
5.675575479403909e-13
5.923538182833366e-13
6.403540231344362e-13
7.240930679620209e-13
8.795887183778291e-13
1.1959508747039365e-12
1.9560817571229166e-12
4.787743809076329e-12
9.633661149016775e-12
3.466280967013463e-12
2.3044241130946725e-12
1.929508023196164e-12
1.9230019719624293e-12
2.0707267300768304e-12
5.203809891954667e-13
1.4882040237601814e-11
4.243110519941893e-12
1.9078971726841124e-12
1.21511693713057e-12
9.572185308330472e-13
8.522073172094075e-13
8.126191229470947e-13
8.048313934818289e-13
8.137728279088701e-13
8.3192971048442e-13
8.552704473342692e-13
8.596072226259656e-13
7.177446806281287e-13
6.020292786488243e-13
5.516096079095076e-13
5.489793741487359e-13
5.751224766479068e-13
6.251512062765286e-13
7.099967826856943e-13
8.606980088943982e-13
1.1494649940598869e-12
1.7779633392728423e-12
3.5864779861833227e-12
1.0181254274042553e-11
4.8735518194323e-12
3.0569785986552234e-12
2.5799374509515265e-12
2.6185084075230867e-12
1.7506276385619913e-12
4.3103430813991256e-13
0.
1.30486856178939e-11
3.8613103792467215e-12
1.797461003739903e-12
1.171003431016051e-12
9.352420006565059e-13
8.394573079577147e-13
8.043205409116568e-13
7.988913586538366e-13
8.091602012945218e-13
8.280960357447673e-13
8.519112067701326e-13
8.569018147332664e-13
7.156325676547706e-13
6.00174446082267e-13
5.49820738981456e-13
5.472123701255704e-13
5.734015853171851e-13
6.234689697258414e-13
7.08179152002342e-13
8.580697918268092e-13
1.1437771719795615e-12
1.7601554800390527e-12
3.496763044079523e-12
9.818845782313454e-12
5.044193244321667e-12
3.148186338965154e-12
2.656556350484711e-12
2.678623203726445e-12
1.7001538600143313e-12
4.2564070439663575e-13
0.
1.3000037521034154e-11
3.8532129100520175e-12
1.7955841954416604e-12
1.1704650596980028e-12
9.35106731296493e-13
8.394769046673827e-13
8.044094253008542e-13
7.990145258571882e-13
8.093015229408579e-13
8.282472686937497e-13
8.520675115860327e-13
8.570341973970482e-13
7.157300758388954e-13
6.002463833872534e-13
5.498719511334498e-13
5.472444460153519e-13
5.734093051000724e-13
6.234474819365796e-13
7.081289162652107e-13
8.580070269861699e-13
1.1437809925962755e-12
1.7605780746344462e-12
3.5001614330520777e-12
9.835176583711104e-12
5.034889068868287e-12
3.1431449755423646e-12
2.652387442611895e-12
2.6755250862581244e-12
1.702644708480869e-12
4.259894817473857e-13
1.4034964296215394e-11
4.0972603442878866e-12
1.8729537327730883e-12
1.204152796800148e-12
9.535263427690898e-13
8.513207072306613e-13
8.130029465961949e-13
8.058510650650317e-13
8.151301447765039e-13
8.334697360496255e-13
8.569088012292355e-13
8.832073852016455e-13
8.838109727529428e-13
7.383165120910665e-13
6.212904750154568e-13
5.706509398242384e-13
5.675575479403909e-13
5.923538182833366e-13
6.403540231344362e-13
7.240930679620209e-13
8.795887183778291e-13
1.1959508747039365e-12
1.9560817571229166e-12
4.787743809076329e-12
9.633661149016775e-12
3.466280967013463e-12
2.3044241130946725e-12
1.929508023196164e-12
1.9230019719624293e-12
2.0707267300768304e-12
5.203809891954667e-13
1.4882040237601814e-11
4.243110519941893e-12
1.9078971726841124e-12
1.21511693713057e-12
9.572185308330472e-13
8.522073172094075e-13
8.126191229470947e-13
8.048313934818289e-13
8.137728279088701e-13
8.3192971048442e-13
8.552704473342692e-13
8.596072226259656e-13
7.177446806281287e-13
6.020292786488243e-13
5.516096079095076e-13
5.489793741487359e-13
5.751224766479068e-13
6.251512062765286e-13
7.099967826856943e-13
8.606980088943982e-13
1.1494649940598869e-12
1.7779633392728423e-12
3.5864779861833227e-12
1.0181254274042553e-11
4.8735518194323e-12
3.0569785986552234e-12
2.5799374509515265e-12
2.6185084075230867e-12
1.7506276385619913e-12
4.3103430813991256e-13
0.
1.30486856178939e-11
3.8613103792467215e-12
1.797461003739903e-12
1.171003431016051e-12
9.352420006565059e-13
8.394573079577147e-13
8.043205409116568e-13
7.988913586538366e-13
8.091602012945218e-13
8.280960357447673e-13
8.519112067701326e-13
8.569018147332664e-13
7.156325676547706e-13
6.00174446082267e-13
5.49820738981456e-13
5.472123701255704e-13
5.734015853171851e-13
6.234689697258414e-13
7.08179152002342e-13
8.580697918268092e-13
1.1437771719795615e-12
1.7601554800390527e-12
3.496763044079523e-12
9.818845782313454e-12
5.044193244321667e-12
3.148186338965154e-12
2.656556350484711e-12
2.678623203726445e-12
1.7001538600143313e-12
4.2564070439663575e-13
0.
1.3000037521034154e-11
3.8532129100520175e-12
1.7955841954416604e-12
1.1704650596980028e-12
9.35106731296493e-13
8.394769046673827e-13
8.044094253008542e-13
7.990145258571882e-13
8.093015229408579e-13
8.282472686937497e-13
8.520675115860327e-13
8.570341973970482e-13
7.157300758388954e-13
6.002463833872534e-13
5.498719511334498e-13
5.472444460153519e-13
5.734093051000724e-13
6.234474819365796e-13
7.081289162652107e-13
8.580070269861699e-13
1.1437809925962755e-12
1.7605780746344462e-12
3.5001614330520777e-12
9.835176583711104e-12
5.034889068868287e-12
3.1431449755423646e-12
2.652387442611895e-12
2.6755250862581244e-12
1.702644708480869e-12
4.259894817473857e-13
1.4034964296215394e-11
4.0972603442878866e-12
1.8729537327730883e-12
1.204152796800148e-12
9.535263427690898e-13
8.513207072306613e-13
8.130029465961949e-13
8.058510650650317e-13
8.151301447765039e-13
8.334697360496255e-13
8.569088012292355e-13
8.832073852016455e-13
8.838109727529428e-13
7.383165120910665e-13
6.212904750154568e-13
5.706509398242384e-13
5.675575479403909e-13
5.923538182833366e-13
6.403540231344362e-13
7.240930679620209e-13
8.795887183778291e-13
1.1959508747039365e-12
1.9560817571229166e-12
4.787743809076329e-12
9.633661149016775e-12
3.466280967013463e-12
2.3044241130946725e-12
1.929508023196164e-12
1.9230019719624293e-12
2.0707267300768304e-12
5.203809891954667e-13
1.4882040237601814e-11
4.243110519941893e-12
1.9078971726841124e-12
1.21511693713057e-12
9.572185308330472e-13
8.522073172094075e-13
8.126191229470947e-13
8.048313934818289e-13
8.137728279088701e-13
8.3192971048442e-13
8.552704473342692e-13
8.596072226259656e-13
7.177446806281287e-13
6.020292786488243e-13
5.516096079095076e-13
5.489793741487359e-13
5.751224766479068e-13
6.251512062765286e-13
7.099967826856943e-13
8.606980088943982e-13
1.1494649940598869e-12
1.7779633392728423e-12
3.5864779861833227e-12
1.0181254274042553e-11
4.8735518194323e-12
3.0569785986552234e-12
2.5799374509515265e-12
2.6185084075230867e-12
1.7506276385619913e-12
4.3103430813991256e-13
0.
1.30486856178939e-11
3.8613103792467215e-12
1.797461003739903e-12
1.171003431016051e-12
9.352420006565059e-13
8.394573079577147e-13
8.043205409116568e-13
7.988913586538366e-13
8.091602012945218e-13
8.280960357447673e-13
8.519112067701326e-13
8.569018147332664e-13
7.156325676547706e-13
6.00174446082267e-13
5.49820738981456e-13
5.472123701255704e-13
5.734015853171851e-13
6.234689697258414e-13
7.08179152002342e-13
8.580697918268092e-13
1.1437771719795615e-12
1.7601554800390527e-12
3.496763044079523e-12
9.818845782313454e-12
5.044193244321667e-12
3.148186338965154e-12
2.656556350484711e-12
2.678623203726445e-12
1.7001538600143313e-12
4.2564070439663575e-13
0.
1.3000037521034154e-11
3.8532129100520175e-12
1.7955841954416604e-12
1.1704650596980028e-12
9.35106731296493e-13
8.394769046673827e-13
8.044094253008542e-13
7.990145258571882e-13
8.093015229408579e-13
8.282472686937497e-13
8.520675115860327e-13
8.570341973970482e-13
7.157300758388954e-13
6.002463833872534e-13
5.498719511334498e-13
5.472444460153519e-13
5.734093051000724e-13
6.234474819365796e-13
7.081289162652107e-13
8.580070269861699e-13
1.1437809925962755e-12
1.7605780746344462e-12
3.5001614330520777e-12
9.835176583711104e-12
5.034889068868287e-12
3.1431449755423646e-12
2.652387442611895e-12
2.6755250862581244e-12
1.702644708480869e-12
4.259894817473857e-13
1.4034964296215394e-11
4.0972603442878866e-12
1.8729537327730883e-12
1.204152796800148e-12
9.535263427690898e-13
8.513207072306613e-13
8.130029465961949e-13
8.058510650650317e-13
8.151301447765039e-13
8.334697360496255e-13
8.569088012292355e-13
8.832073852016455e-13
8.838109727529428e-13
7.383165120910665e-13
6.212904750154568e-13
5.706509398242384e-13
5.675575479403909e-13
5.923538182833366e-13
6.403540231344362e-13
7.240930679620209e-13
8.795887183778291e-13
1.1959508747039365e-12
1.9560817571229166e-12
4.787743809076329e-12
9.633661149016775e-12
3.466280967013463e-12
2.3044241130946725e-12
1.929508023196164e-12
1.9230019719624293e-12
2.0707267300768304e-12
5.203809891954667e-13
1.4882040237601814e-11
4.243110519941893e-12
1.9078971726841124e-12
1.21511693713057e-12
9.572185308330472e-13
8.522073172094075e-13
8.126191229470947e-13
8.048313934818289e-13
8.137728279088701e-13
8.3192971048442e-13
8.552704473342692e-13
8.596072226259656e-13
7.177446806281287e-13
6.020292786488243e-13
5.516096079095076e-13
5.489793741487359e-13
5.751224766479068e-13
6.251512062765286e-13
7.099967826856943e-13
8.606980088943982e-13
1.1494649940598869e-12
1.7779633392728423e-12
3.5864779861833227e-12
1.0181254274042553e-11
4.8735518194323e-12
3.0569785986552234e-12
2.5799374509515265e-12
2.6185084075230867e-12
1.7506276385619913e-12
4.3103430813991256e-13
0.
1.30486856178939e-11
3.8613103792467215e-12
1.797461003739903e-12
1.171003431016051e-12
9.352420006565059e-13
8.394573079577147e-13
8.043205409116568e-13
7.988913586538366e-13
8.091602012945218e-13
8.280960357447673e-13
8.519112067701326e-13
8.569018147332664e-13
7.156325676547706e-13
6.00174446082267e-13
5.49820738981456e-13
5.472123701255704e-13
5.734015853171851e-13
6.234689697258414e-13
7.08179152002342e-13
8.580697918268092e-13
1.1437771719795615e-12
1.7601554800390527e-12
3.496763044079523e-12
9.818845782313454e-12
5.044193244321667e-12
3.148186338965154e-12
2.656556350484711e-12
2.678623203726445e-12
1.7001538600143313e-12
4.2564070439663575e-13
0.
1.3000037521034154e-11
3.8532129100520175e-12
1.7955841954416604e-12
1.1704650596980028e-12
9.35106731296493e-13
8.394769046673827e-13
8.044094253008542e-13
7.990145258571882e-13
8.093015229408579e-13
8.282472686937497e-13
8.520675115860327e-13
8.570341973970482e-13
7.157300758388954e-13
6.002463833872534e-13
5.498719511334498e-13
5.472444460153519e-13
5.734093051000724e-13
6.234474819365796e-13
7.081289162652107e-13
8.580070269861699e-13
1.1437809925962755e-12
1.7605780746344462e-12
3.5001614330520777e-12
9.835176583711104e-12
5.034889068868287e-12
3.1431449755423646e-12
2.652387442611895e-12
2.6755250862581244e-12
1.702644708480869e-12
4.259894817473857e-13
1.4034964296215394e-11
4.0972603442878866e-12
1.8729537327730883e-12
1.204152796800148e-12
9.535263427690898e-13
8.513207072306613e-13
8.130029465961949e-13
8.058510650650317e-13
8.151301447765039e-13
8.334697360496255e-13
8.569088012292355e-13
8.832073852016455e-13
8.838109727529428e-13
7.383165120910665e-13
6.212904750154568e-13
5.706509398242384e-13
5.675575479403909e-13
5.923538182833366e-13
6.403540231344362e-13
7.240930679620209e-13
8.795887183778291e-13
1.1959508747039365e-12
1.9560817571229166e-12
4.787743809076329e-12
9.633661149016775e-12
3.466280967013463e-12
2.3044241130946725e-12
1.929508023196164e-12
1.9230019719624293e-12
2.0707267300768304e-12
5.203809891954667e-13
1.4882040237601814e-11
4.243110519941893e-12
1.9078971726841124e-12
1.21511693713057e-12
9.572185308330472e-13
8.522073172094075e-13
8.126191229470947e-13
8.048313934818289e-13
8.137728279088701e-13
8.3192971048442e-13
8.552704473342692e-13
8.596072226259656e-13
7.177446806281287e-13
6.020292786488243e-13
5.516096079095076e-13
5.489793741487359e-13
5.751224766479068e-13
6.251512062765286e-13
7.099967826856943e-13
8.606980088943982e-13
1.1494649940598869e-12
1.7779633392728423e-12
3.5864779861833227e-12
1.0181254274042553e-11
4.8735518194323e-12
3.0569785986552234e-12
2.5799374509515265e-12
2.6185084075230867e-12
1.7506276385619913e-12
4.3103430813991256e-13
0.
1.30486856178939e-11
3.8613103792467215e-12
1.797461003739903e-12
1.171003431016051e-12
9.352420006565059e-13
8.394573079577147e-13
8.043205409116568e-13
7.988913586538366e-13
8.091602012945218e-13
8.280960357447673e-13
8.519112067701326e-13
8.569018147332664e-13
7.156325676547706e-13
6.00174446082267e-13
5.49820738981456e-13
5.472123701255704e-13
5.734015853171851e-13
6.234689697258414e-13
7.08179152002342e-13
8.580697918268092e-13
1.1437771719795615e-12
1.7601554800390527e-12
3.496763044079523e-12
9.818845782313454e-12
5.044193244321667e-12
3.148186338965154e-12
2.656556350484711e-12
2.678623203726445e-12
1.7001538600143313e-12
4.2564070439663575e-13
0.
1.3000037521034154e-11
3.8532129100520175e-12
1.7955841954416604e-12
1.1704650596980028e-12
9.35106731296493e-13
8.394769046673827e-13
8.044094253008542e-13
7.990145258571882e-13
8.093015229408579e-13
8.282472686937497e-13
8.520675115860327e-13
8.570341973970482e-13
7.157300758388954e-13
6.002463833872534e-13
5.498719511334498e-13
5.472444460153519e-13
5.734093051000724e-13
6.234474819365796e-13
7.081289162652107e-13
8.580070269861699e-13
1.1437809925962755e-12
1.7605780746344462e-12
3.5001614330520777e-12
9.835176583711104e-12
5.034889068868287e-12
3.1431449755423646e-12
2.652387442611895e-12
2.6755250862581244e-12
1.702644708480869e-12
4.259894817473857e-13
1.4034964296215394e-11
4.0972603442878866e-12
1.8729537327730883e-12
1.204152796800148e-12
9.535263427690898e-13
8.513207072306613e-13
8.130029465961949e-13
8.058510650650317e-13
8.151301447765039e-13
8.334697360496255e-13
8.569088012292355e-13
8.832073852016455e-13
8.838109727529428e-13
7.383165120910665e-13
6.212904750154568e-13
5.706509398242384e-13
5.675575479403909e-13
5.923538182833366e-13
6.403540231344362e-13
7.240930679620209e-13
8.795887183778291e-13
1.1959508747039365e-12
1.9560817571229166e-12
4.787743809076329e-12
9.633661149016775e-12
3.466280967013463e-12
2.3044241130946725e-12
1.929508023196164e-12
1.9230019719624293e-12
2.0707267300768304e-12
5.203809891954667e-13
1.4882040237601814e-11
4.243110519941893e-12
1.9078971726841124e-12
1.21511693713057e-12
9.572185308330472e-13
8.522073172094075e-13
8.126191229470947e-13
8.048313934818289e-13
8.137728279088701e-13
8.3192971048442e-13
8.552704473342692e-13
8.596072226259656e-13
7.177446806281287e-13
6.020292786488243e-13
5.516096079095076e-13
5.489793741487359e-13
5.751224766479068e-13
6.251512062765286e-13
7.099967826856943e-13
8.606980088943982e-13
1.1494649940598869e-12
1.7779633392728423e-12
3.5864779861833227e-12
1.0181254274042553e-11
4.8735518194323e-12
3.0569785986552234e-12
2.5799374509515265e-12
2.6185084075230867e-12
1.7506276385619913e-12
4.3103430813991256e-13
0.
1.30486856178939e-11
3.8613103792467215e-12
1.797461003739903e-12
1.171003431016051e-12
9.352420006565059e-13
8.394573079577147e-13
8.043205409116568e-13
7.988913586538366e-13
8.091602012945218e-13
8.280960357447673e-13
8.519112067701326e-13
8.569018147332664e-13
7.156325676547706e-13
6.00174446082267e-13
5.49820738981456e-13
5.472123701255704e-13
5.734015853171851e-13
6.234689697258414e-13
7.08179152002342e-13
8.580697918268092e-13
1.1437771719795615e-12
1.7601554800390527e-12
3.496763044079523e-12
9.818845782313454e-12
5.044193244321667e-12
3.148186338965154e-12
2.656556350484711e-12
2.678623203726445e-12
1.7001538600143313e-12
4.2564070439663575e-13
0.
1.3000037521034154e-11
3.8532129100520175e-12
1.7955841954416604e-12
1.1704650596980028e-12
9.35106731296493e-13
8.394769046673827e-13
8.044094253008542e-13
7.990145258571882e-13
8.093015229408579e-13
8.282472686937497e-13
8.520675115860327e-13
8.570341973970482e-13
7.157300758388954e-13
6.002463833872534e-13
5.498719511334498e-13
5.472444460153519e-13
5.734093051000724e-13
6.234474819365796e-13
7.081289162652107e-13
8.580070269861699e-13
1.1437809925962755e-12
1.7605780746344462e-12
3.5001614330520777e-12
9.835176583711104e-12
5.034889068868287e-12
3.1431449755423646e-12
2.652387442611895e-12
2.6755250862581244e-12
1.702644708480869e-12
4.259894817473857e-13
1.4034964296215394e-11
4.0972603442878866e-12
1.8729537327730883e-12
1.204152796800148e-12
9.535263427690898e-13
8.513207072306613e-13
8.130029465961949e-13
8.058510650650317e-13
8.151301447765039e-13
8.334697360496255e-13
8.569088012292355e-13
8.832073852016455e-13
8.838109727529428e-13
7.383165120910665e-13
6.212904750154568e-13
5.706509398242384e-13
5.675575479403909e-13
5.923538182833366e-13
6.403540231344362e-13
7.240930679620209e-13
8.795887183778291e-13
1.1959508747039365e-12
1.9560817571229166e-12
4.787743809076329e-12
9.633661149016775e-12
3.466280967013463e-12
2.3044241130946725e-12
1.929508023196164e-12
1.9230019719624293e-12
2.0707267300768304e-12
5.203809891954667e-13
1.4882040237601814e-11
4.243110519941893e-12
1.9078971726841124e-12
1.21511693713057e-12
9.572185308330472e-13
8.522073172094075e-13
8.126191229470947e-13
8.048313934818289e-13
8.137728279088701e-13
8.3192971048442e-13
8.552704473342692e-13
8.596072226259656e-13
7.177446806281287e-13
6.020292786488243e-13
5.516096079095076e-13
5.489793741487359e-13
5.751224766479068e-13
6.251512062765286e-13
7.099967826856943e-13
8.606980088943982e-13
1.1494649940598869e-12
1.7779633392728423e-12
3.5864779861833227e-12
1.0181254274042553e-11
4.8735518194323e-12
3.0569785986552234e-12
2.5799374509515265e-12
2.6185084075230867e-12
1.7506276385619913e-12
4.3103430813991256e-13
0.
1.30486856178939e-11
3.8613103792467215e-12
1.797461003739903e-12
1.171003431016051e-12
9.352420006565059e-13
8.394573079577147e-13
8.043205409116568e-13
7.988913586538366e-13
8.091602012945218e-13
8.280960357447673e-13
8.519112067701326e-13
8.569018147332664e-13
7.156325676547706e-13
6.00174446082267e-13
5.49820738981456e-13
5.472123701255704e-13
5.734015853171851e-13
6.234689697258414e-13
7.08179152002342e-13
8.580697918268092e-13
1.1437771719795615e-12
1.7601554800390527e-12
3.496763044079523e-12
9.818845782313454e-12
5.044193244321667e-12
3.148186338965154e-12
2.656556350484711e-12
2.678623203726445e-12
1.7001538600143313e-12
4.2564070439663575e-13
0.
1.3000037521034154e-11
3.8532129100520175e-12
1.7955841954416604e-12
1.1704650596980028e-12
9.35106731296493e-13
8.394769046673827e-13
8.044094253008542e-13
7.990145258571882e-13
8.093015229408579e-13
8.282472686937497e-13
8.520675115860327e-13
8.570341973970482e-13
7.157300758388954e-13
6.002463833872534e-13
5.498719511334498e-13
5.472444460153519e-13
5.734093051000724e-13
6.234474819365796e-13
7.081289162652107e-13
8.580070269861699e-13
1.1437809925962755e-12
1.7605780746344462e-12
3.5001614330520777e-12
9.835176583711104e-12
5.034889068868287e-12
3.1431449755423646e-12
2.652387442611895e-12
2.6755250862581244e-12
1.702644708480869e-12
4.259894817473857e-13
1.4034964296215394e-11
4.0972603442878866e-12
1.8729537327730883e-12
1.204152796800148e-12
9.535263427690898e-13
8.513207072306613e-13
8.130029465961949e-13
8.058510650650317e-13
8.151301447765039e-13
8.334697360496255e-13
8.569088012292355e-13
8.832073852016455e-13
8.838109727529428e-13
7.383165120910665e-13
6.212904750154568e-13
5.706509398242384e-13
5.675575479403909e-13
5.923538182833366e-13
6.403540231344362e-13
7.240930679620209e-13
8.795887183778291e-13
1.1959508747039365e-12
1.9560817571229166e-12
4.787743809076329e-12
9.633661149016775e-12
3.466280967013463e-12
2.3044241130946725e-12
1.929508023196164e-12
1.9230019719624293e-12
2.0707267300768304e-12
5.203809891954667e-13
1.4882040237601814e-11
4.243110519941893e-12
1.9078971726841124e-12
1.21511693713057e-12
9.572185308330472e-13
8.522073172094075e-13
8.126191229470947e-13
8.048313934818289e-13
8.137728279088701e-13
8.3192971048442e-13
8.552704473342692e-13
8.596072226259656e-13
7.177446806281287e-13
6.020292786488243e-13
5.516096079095076e-13
5.489793741487359e-13
5.751224766479068e-13
6.251512062765286e-13
7.099967826856943e-13
8.606980088943982e-13
1.1494649940598869e-12
1.7779633392728423e-12
3.5864779861833227e-12
1.0181254274042553e-11
4.8735518194323e-12
3.0569785986552234e-12
2.5799374509515265e-12
2.6185084075230867e-12
1.7506276385619913e-12
4.3103430813991256e-13
0.
1.30486856178939e-11
3.8613103792467215e-12
1.797461003739903e-12
1.171003431016051e-12
9.352420006565059e-13
8.394573079577147e-13
8.043205409116568e-13
7.988913586538366e-13
8.091602012945218e-13
8.280960357447673e-13
8.519112067701326e-13
8.569018147332664e-13
7.156325676547706e-13
6.00174446082267e-13
5.49820738981456e-13
5.472123701255704e-13
5.734015853171851e-13
6.234689697258414e-13
7.08179152002342e-13
8.580697918268092e-13
1.1437771719795615e-12
1.7601554800390527e-12
3.496763044079523e-12
9.818845782313454e-12
5.044193244321667e-12
3.148186338965154e-12
2.656556350484711e-12
2.678623203726445e-12
1.7001538600143313e-12
4.2564070439663575e-13
0.
1.3000037521034154e-11
3.8532129100520175e-12
1.7955841954416604e-12
1.1704650596980028e-12
9.35106731296493e-13
8.394769046673827e-13
8.044094253008542e-13
7.990145258571882e-13
8.093015229408579e-13
8.282472686937497e-13
8.520675115860327e-13
8.570341973970482e-13
7.157300758388954e-13
6.002463833872534e-13
5.498719511334498e-13
5.472444460153519e-13
5.734093051000724e-13
6.234474819365796e-13
7.081289162652107e-13
8.580070269861699e-13
1.1437809925962755e-12
1.7605780746344462e-12
3.5001614330520777e-12
9.835176583711104e-12
5.034889068868287e-12
3.1431449755423646e-12
2.652387442611895e-12
2.6755250862581244e-12
1.702644708480869e-12
4.259894817473857e-13
1.4034964296215394e-11
4.0972603442878866e-12
1.8729537327730883e-12
1.204152796800148e-12
9.535263427690898e-13
8.513207072306613e-13
8.130029465961949e-13
8.058510650650317e-13
8.151301447765039e-13
8.334697360496255e-13
8.569088012292355e-13
8.832073852016455e-13
8.838109727529428e-13
7.383165120910665e-13
6.212904750154568e-13
5.706509398242384e-13
5.675575479403909e-13
5.923538182833366e-13
6.403540231344362e-13
7.240930679620209e-13
8.795887183778291e-13
1.1959508747039365e-12
1.9560817571229166e-12
4.787743809076329e-12
9.633661149016775e-12
3.466280967013463e-12
2.3044241130946725e-12
1.929508023196164e-12
1.9230019719624293e-12
2.0707267300768304e-12
5.203809891954667e-13
1.4882040237601814e-11
4.243110519941893e-12
1.9078971726841124e-12
1.21511693713057e-12
9.572185308330472e-13
8.522073172094075e-13
8.126191229470947e-13
8.048313934818289e-13
8.137728279088701e-13
8.3192971048442e-13
8.552704473342692e-13
8.596072226259656e-13
7.177446806281287e-13
6.020292786488243e-13
5.516096079095076e-13
5.489793741487359e-13
5.751224766479068e-13
6.251512062765286e-13
7.099967826856943e-13
8.606980088943982e-13
1.1494649940598869e-12
1.7779633392728423e-12
3.5864779861833227e-12
1.0181254274042553e-11
4.8735518194323e-12
3.0569785986552234e-12
2.5799374509515265e-12
2.6185084075230867e-12
1.7506276385619913e-12
4.3103430813991256e-13
0.
1.30486856178939e-11
3.8613103792467215e-12
1.797461003739903e-12
1.171003431016051e-12
9.352420006565059e-13
8.394573079577147e-13
8.043205409116568e-13
7.988913586538366e-13
8.091602012945218e-13
8.280960357447673e-13
8.519112067701326e-13
8.569018147332664e-13
7.156325676547706e-13
6.00174446082267e-13
5.49820738981456e-13
5.472123701255704e-13
5.734015853171851e-13
6.234689697258414e-13
7.08179152002342e-13
8.580697918268092e-13
1.1437771719795615e-12
1.7601554800390527e-12
3.496763044079523e-12
9.818845782313454e-12
5.044193244321667e-12
3.148186338965154e-12
2.656556350484711e-12
2.678623203726445e-12
1.7001538600143313e-12
4.2564070439663575e-13
0.
1.3000037521034154e-11
3.8532129100520175e-12
1.7955841954416604e-12
1.1704650596980028e-12
9.35106731296493e-13
8.394769046673827e-13
8.044094253008542e-13
7.990145258571882e-13
8.093015229408579e-13
8.282472686937497e-13
8.520675115860327e-13
8.570341973970482e-13
7.157300758388954e-13
6.002463833872534e-13
5.498719511334498e-13
5.472444460153519e-13
5.734093051000724e-13
6.234474819365796e-13
7.081289162652107e-13
8.580070269861699e-13
1.1437809925962755e-12
1.7605780746344462e-12
3.5001614330520777e-12
9.835176583711104e-12
5.034889068868287e-12
3.1431449755423646e-12
2.652387442611895e-12
2.6755250862581244e-12
1.702644708480869e-12
4.259894817473857e-13
1.4034964296215394e-11
4.0972603442878866e-12
1.8729537327730883e-12
1.204152796800148e-12
9.535263427690898e-13
8.513207072306613e-13
8.130029465961949e-13
8.058510650650317e-13
8.151301447765039e-13
8.334697360496255e-13
8.569088012292355e-13
8.832073852016455e-13
8.838109727529428e-13
7.383165120910665e-13
6.212904750154568e-13
5.706509398242384e-13
5.675575479403909e-13
5.923538182833366e-13
6.403540231344362e-13
7.240930679620209e-13
8.795887183778291e-13
1.1959508747039365e-12
1.9560817571229166e-12
4.787743809076329e-12
9.633661149016775e-12
3.466280967013463e-12
2.3044241130946725e-12
1.929508023196164e-12
1.9230019719624293e-12
2.0707267300768304e-12
5.203809891954667e-13
1.4882040237601814e-11
4.243110519941893e-12
1.9078971726841124e-12
1.21511693713057e-12
9.572185308330472e-13
8.522073172094075e-13
8.126191229470947e-13
8.048313934818289e-13
8.137728279088701e-13
8.3192971048442e-13
8.552704473342692e-13
8.596072226259656e-13
7.177446806281287e-13
6.020292786488243e-13
5.516096079095076e-13
5.489793741487359e-13
5.751224766479068e-13
6.251512062765286e-13
7.099967826856943e-13
8.606980088943982e-13
1.1494649940598869e-12
1.7779633392728423e-12
3.5864779861833227e-12
1.0181254274042553e-11
4.8735518194323e-12
3.0569785986552234e-12
2.5799374509515265e-12
2.6185084075230867e-12
1.7506276385619913e-12
4.3103430813991256e-13
0.
1.30486856178939e-11
3.8613103792467215e-12
1.797461003739903e-12
1.171003431016051e-12
9.352420006565059e-13
8.394573079577147e-13
8.043205409116568e-13
7.988913586538366e-13
8.091602012945218e-13
8.280960357447673e-13
8.519112067701326e-13
8.569018147332664e-13
7.156325676547706e-13
6.00174446082267e-13
5.49820738981456e-13
5.472123701255704e-13
5.734015853171851e-13
6.234689697258414e-13
7.08179152002342e-13
8.580697918268092e-13
1.1437771719795615e-12
1.7601554800390527e-12
3.496763044079523e-12
9.818845782313454e-12
5.044193244321667e-12
3.148186338965154e-12
2.656556350484711e-12
2.678623203726445e-12
1.7001538600143313e-12
4.2564070439663575e-13
0.
1.3000037521034154e-11
3.8532129100520175e-12
1.7955841954416604e-12
1.1704650596980028e-12
9.35106731296493e-13
8.394769046673827e-13
8.044094253008542e-13
7.990145258571882e-13
8.093015229408579e-13
8.282472686937497e-13
8.520675115860327e-13
8.570341973970482e-13
7.157300758388954e-13
6.002463833872534e-13
5.498719511334498e-13
5.472444460153519e-13
5.734093051000724e-13
6.234474819365796e-13
7.081289162652107e-13
8.580070269861699e-13
1.1437809925962755e-12
1.7605780746344462e-12
3.5001614330520777e-12
9.835176583711104e-12
5.034889068868287e-12
3.1431449755423646e-12
2.652387442611895e-12
2.6755250862581244e-12
1.702644708480869e-12
4.259894817473857e-13
1.4034964296215394e-11
4.0972603442878866e-12
1.8729537327730883e-12
1.204152796800148e-12
9.535263427690898e-13
8.513207072306613e-13
8.130029465961949e-13
8.058510650650317e-13
8.151301447765039e-13
8.334697360496255e-13
8.569088012292355e-13
8.832073852016455e-13
8.838109727529428e-13
7.383165120910665e-13
6.212904750154568e-13
5.706509398242384e-13
5.675575479403909e-13
5.923538182833366e-13
6.403540231344362e-13
7.240930679620209e-13
8.795887183778291e-13
1.1959508747039365e-12
1.9560817571229166e-12
4.787743809076329e-12
9.633661149016775e-12
3.466280967013463e-12
2.3044241130946725e-12
1.929508023196164e-12
1.9230019719624293e-12
2.0707267300768304e-12
5.203809891954667e-13
1.4882040237601814e-11
4.243110519941893e-12
1.9078971726841124e-12
1.21511693713057e-12
9.572185308330472e-13
8.522073172094075e-13
8.126191229470947e-13
8.048313934818289e-13
8.137728279088701e-13
8.3192971048442e-13
8.552704473342692e-13
8.596072226259656e-13
7.177446806281287e-13
6.020292786488243e-13
5.516096079095076e-13
5.489793741487359e-13
5.751224766479068e-13
6.251512062765286e-13
7.099967826856943e-13
8.606980088943982e-13
1.1494649940598869e-12
1.7779633392728423e-12
3.5864779861833227e-12
1.0181254274042553e-11
4.8735518194323e-12
3.0569785986552234e-12
2.5799374509515265e-12
2.6185084075230867e-12
1.7506276385619913e-12
4.3103430813991256e-13
0.
1.30486856178939e-11
3.8613103792467215e-12
1.797461003739903e-12
1.171003431016051e-12
9.352420006565059e-13
8.394573079577147e-13
8.043205409116568e-13
7.988913586538366e-13
8.091602012945218e-13
8.280960357447673e-13
8.519112067701326e-13
8.569018147332664e-13
7.156325676547706e-13
6.00174446082267e-13
5.49820738981456e-13
5.472123701255704e-13
5.734015853171851e-13
6.234689697258414e-13
7.08179152002342e-13
8.580697918268092e-13
1.1437771719795615e-12
1.7601554800390527e-12
3.496763044079523e-12
9.818845782313454e-12
5.044193244321667e-12
3.148186338965154e-12
2.656556350484711e-12
2.678623203726445e-12
1.7001538600143313e-12
4.2564070439663575e-13
0.
1.3000037521034154e-11
3.8532129100520175e-12
1.7955841954416604e-12
1.1704650596980028e-12
9.35106731296493e-13
8.394769046673827e-13
8.044094253008542e-13
7.990145258571882e-13
8.093015229408579e-13
8.282472686937497e-13
8.520675115860327e-13
8.570341973970482e-13
7.157300758388954e-13
6.002463833872534e-13
5.498719511334498e-13
5.472444460153519e-13
5.734093051000724e-13
6.234474819365796e-13
7.081289162652107e-13
8.580070269861699e-13
1.1437809925962755e-12
1.7605780746344462e-12
3.5001614330520777e-12
9.835176583711104e-12
5.034889068868287e-12
3.1431449755423646e-12
2.652387442611895e-12
2.6755250862581244e-12
1.702644708480869e-12
4.259894817473857e-13
1.4034964296215394e-11
4.0972603442878866e-12
1.8729537327730883e-12
1.204152796800148e-12
9.535263427690898e-13
8.513207072306613e-13
8.130029465961949e-13
8.058510650650317e-13
8.151301447765039e-13
8.334697360496255e-13
8.569088012292355e-13
8.832073852016455e-13
8.838109727529428e-13
7.383165120910665e-13
6.212904750154568e-13
5.706509398242384e-13
5.675575479403909e-13
5.923538182833366e-13
6.403540231344362e-13
7.240930679620209e-13
8.795887183778291e-13
1.1959508747039365e-12
1.9560817571229166e-12
4.787743809076329e-12
9.633661149016775e-12
3.466280967013463e-12
2.3044241130946725e-12
1.929508023196164e-12
1.9230019719624293e-12
2.0707267300768304e-12
5.203809891954667e-13
1.4882040237601814e-11
4.243110519941893e-12
1.9078971726841124e-12
1.21511693713057e-12
9.572185308330472e-13
8.522073172094075e-13
8.126191229470947e-13
8.048313934818289e-13
8.137728279088701e-13
8.3192971048442e-13
8.552704473342692e-13
8.596072226259656e-13
7.177446806281287e-13
6.020292786488243e-13
5.516096079095076e-13
5.489793741487359e-13
5.751224766479068e-13
6.251512062765286e-13
7.099967826856943e-13
8.606980088943982e-13
1.1494649940598869e-12
1.7779633392728423e-12
3.5864779861833227e-12
1.0181254274042553e-11
4.8735518194323e-12
3.0569785986552234e-12
2.5799374509515265e-12
2.6185084075230867e-12
1.7506276385619913e-12
4.3103430813991256e-13
0.
1.30486856178939e-11
3.8613103792467215e-12
1.797461003739903e-12
1.171003431016051e-12
9.352420006565059e-13
8.394573079577147e-13
8.043205409116568e-13
7.988913586538366e-13
8.091602012945218e-13
8.280960357447673e-13
8.519112067701326e-13
8.569018147332664e-13
7.156325676547706e-13
6.00174446082267e-13
5.49820738981456e-13
5.472123701255704e-13
5.734015853171851e-13
6.234689697258414e-13
7.08179152002342e-13
8.580697918268092e-13
1.1437771719795615e-12
1.7601554800390527e-12
3.496763044079523e-12
9.818845782313454e-12
5.044193244321667e-12
3.148186338965154e-12
2.656556350484711e-12
2.678623203726445e-12
1.7001538600143313e-12
4.2564070439663575e-13
0.
1.3000037521034154e-11
3.8532129100520175e-12
1.7955841954416604e-12
1.1704650596980028e-12
9.35106731296493e-13
8.394769046673827e-13
8.044094253008542e-13
7.990145258571882e-13
8.093015229408579e-13
8.282472686937497e-13
8.520675115860327e-13
8.570341973970482e-13
7.157300758388954e-13
6.002463833872534e-13
5.498719511334498e-13
5.472444460153519e-13
5.734093051000724e-13
6.234474819365796e-13
7.081289162652107e-13
8.580070269861699e-13
1.1437809925962755e-12
1.7605780746344462e-12
3.5001614330520777e-12
9.835176583711104e-12
5.034889068868287e-12
3.1431449755423646e-12
2.652387442611895e-12
2.6755250862581244e-12
1.702644708480869e-12
4.259894817473857e-13
1.4034964296215394e-11
4.0972603442878866e-12
1.8729537327730883e-12
1.204152796800148e-12
9.535263427690898e-13
8.513207072306613e-13
8.130029465961949e-13
8.058510650650317e-13
8.151301447765039e-13
8.334697360496255e-13
8.569088012292355e-13
8.832073852016455e-13
8.838109727529428e-13
7.383165120910665e-13
6.212904750154568e-13
5.706509398242384e-13
5.675575479403909e-13
5.923538182833366e-13
6.403540231344362e-13
7.240930679620209e-13
8.795887183778291e-13
1.1959508747039365e-12
1.9560817571229166e-12
4.787743809076329e-12
9.633661149016775e-12
3.466280967013463e-12
2.3044241130946725e-12
1.929508023196164e-12
1.9230019719624293e-12
2.0707267300768304e-12
5.203809891954667e-13
1.4882040237601814e-11
4.243110519941893e-12
1.9078971726841124e-12
1.21511693713057e-12
9.572185308330472e-13
8.522073172094075e-13
8.126191229470947e-13
8.048313934818289e-13
8.137728279088701e-13
8.3192971048442e-13
8.552704473342692e-13
8.596072226259656e-13
7.177446806281287e-13
6.020292786488243e-13
5.516096079095076e-13
5.489793741487359e-13
5.751224766479068e-13
6.251512062765286e-13
7.099967826856943e-13
8.606980088943982e-13
1.1494649940598869e-12
1.7779633392728423e-12
3.5864779861833227e-12
1.0181254274042553e-11
4.8735518194323e-12
3.0569785986552234e-12
2.5799374509515265e-12
2.6185084075230867e-12
1.7506276385619913e-12
4.3103430813991256e-13
0.
1.30486856178939e-11
3.8613103792467215e-12
1.797461003739903e-12
1.171003431016051e-12
9.352420006565059e-13
8.394573079577147e-13
8.043205409116568e-13
7.988913586538366e-13
8.091602012945218e-13
8.280960357447673e-13
8.519112067701326e-13
8.569018147332664e-13
7.156325676547706e-13
6.00174446082267e-13
5.49820738981456e-13
5.472123701255704e-13
5.734015853171851e-13
6.234689697258414e-13
7.08179152002342e-13
8.580697918268092e-13
1.1437771719795615e-12
1.7601554800390527e-12
3.496763044079523e-12
9.818845782313454e-12
5.044193244321667e-12
3.148186338965154e-12
2.656556350484711e-12
2.678623203726445e-12
1.7001538600143313e-12
4.2564070439663575e-13
0.
1.3000037521034154e-11
3.8532129100520175e-12
1.7955841954416604e-12
1.1704650596980028e-12
9.35106731296493e-13
8.394769046673827e-13
8.044094253008542e-13
7.990145258571882e-13
8.093015229408579e-13
8.282472686937497e-13
8.520675115860327e-13
8.570341973970482e-13
7.157300758388954e-13
6.002463833872534e-13
5.498719511334498e-13
5.472444460153519e-13
5.734093051000724e-13
6.234474819365796e-13
7.081289162652107e-13
8.580070269861699e-13
1.1437809925962755e-12
1.7605780746344462e-12
3.5001614330520777e-12
9.835176583711104e-12
5.034889068868287e-12
3.1431449755423646e-12
2.652387442611895e-12
2.6755250862581244e-12
1.702644708480869e-12
4.259894817473857e-13
1.4034964296215394e-11
4.0972603442878866e-12
1.8729537327730883e-12
1.204152796800148e-12
9.535263427690898e-13
8.513207072306613e-13
8.130029465961949e-13
8.058510650650317e-13
8.151301447765039e-13
8.334697360496255e-13
8.569088012292355e-13
8.832073852016455e-13
8.838109727529428e-13
7.383165120910665e-13
6.212904750154568e-13
5.706509398242384e-13
5.675575479403909e-13
5.923538182833366e-13
6.403540231344362e-13
7.240930679620209e-13
8.795887183778291e-13
1.1959508747039365e-12
1.9560817571229166e-12
4.787743809076329e-12
9.633661149016775e-12
3.466280967013463e-12
2.3044241130946725e-12
1.929508023196164e-12
1.9230019719624293e-12
2.0707267300768304e-12
5.203809891954667e-13
1.4882040237601814e-11
4.243110519941893e-12
1.9078971726841124e-12
1.21511693713057e-12
9.572185308330472e-13
8.522073172094075e-13
8.126191229470947e-13
8.048313934818289e-13
8.137728279088701e-13
8.3192971048442e-13
8.552704473342692e-13
8.596072226259656e-13
7.177446806281287e-13
6.020292786488243e-13
5.516096079095076e-13
5.489793741487359e-13
5.751224766479068e-13
6.251512062765286e-13
7.099967826856943e-13
8.606980088943982e-13
1.1494649940598869e-12
1.7779633392728423e-12
3.5864779861833227e-12
1.0181254274042553e-11
4.8735518194323e-12
3.0569785986552234e-12
2.5799374509515265e-12
2.6185084075230867e-12
1.7506276385619913e-12
4.3103430813991256e-13
0.
1.30486856178939e-11
3.8613103792467215e-12
1.797461003739903e-12
1.171003431016051e-12
9.352420006565059e-13
8.394573079577147e-13
8.043205409116568e-13
7.988913586538366e-13
8.091602012945218e-13
8.280960357447673e-13
8.519112067701326e-13
8.569018147332664e-13
7.156325676547706e-13
6.00174446082267e-13
5.49820738981456e-13
5.472123701255704e-13
5.734015853171851e-13
6.234689697258414e-13
7.08179152002342e-13
8.580697918268092e-13
1.1437771719795615e-12
1.7601554800390527e-12
3.496763044079523e-12
9.818845782313454e-12
5.044193244321667e-12
3.148186338965154e-12
2.656556350484711e-12
2.678623203726445e-12
1.7001538600143313e-12
4.2564070439663575e-13
0.
1.3000037521034154e-11
3.8532129100520175e-12
1.7955841954416604e-12
1.1704650596980028e-12
9.35106731296493e-13
8.394769046673827e-13
8.044094253008542e-13
7.990145258571882e-13
8.093015229408579e-13
8.282472686937497e-13
8.520675115860327e-13
8.570341973970482e-13
7.157300758388954e-13
6.002463833872534e-13
5.498719511334498e-13
5.472444460153519e-13
5.734093051000724e-13
6.234474819365796e-13
7.081289162652107e-13
8.580070269861699e-13
1.1437809925962755e-12
1.7605780746344462e-12
3.5001614330520777e-12
9.835176583711104e-12
5.034889068868287e-12
3.1431449755423646e-12
2.652387442611895e-12
2.6755250862581244e-12
1.702644708480869e-12
4.259894817473857e-13
1.4034964296215394e-11
4.0972603442878866e-12
1.8729537327730883e-12
1.204152796800148e-12
9.535263427690898e-13
8.513207072306613e-13
8.130029465961949e-13
8.058510650650317e-13
8.151301447765039e-13
8.334697360496255e-13
8.569088012292355e-13
8.832073852016455e-13
8.838109727529428e-13
7.383165120910665e-13
6.212904750154568e-13
5.706509398242384e-13
5.675575479403909e-13
5.923538182833366e-13
6.403540231344362e-13
7.240930679620209e-13
8.795887183778291e-13
1.1959508747039365e-12
1.9560817571229166e-12
4.787743809076329e-12
9.633661149016775e-12
3.466280967013463e-12
2.3044241130946725e-12
1.929508023196164e-12
1.9230019719624293e-12
2.0707267300768304e-12
5.203809891954667e-13
1.4882040237601814e-11
4.243110519941893e-12
1.9078971726841124e-12
1.21511693713057e-12
9.572185308330472e-13
8.522073172094075e-13
8.126191229470947e-13
8.048313934818289e-13
8.137728279088701e-13
8.3192971048442e-13
8.552704473342692e-13
8.596072226259656e-13
7.177446806281287e-13
6.020292786488243e-13
5.516096079095076e-13
5.489793741487359e-13
5.751224766479068e-13
6.251512062765286e-13
7.099967826856943e-13
8.606980088943982e-13
1.1494649940598869e-12
1.7779633392728423e-12
3.5864779861833227e-12
1.0181254274042553e-11
4.8735518194323e-12
3.0569785986552234e-12
2.5799374509515265e-12
2.6185084075230867e-12
1.7506276385619913e-12
4.3103430813991256e-13
0.
1.30486856178939e-11
3.8613103792467215e-12
1.797461003739903e-12
1.171003431016051e-12
9.352420006565059e-13
8.394573079577147e-13
8.043205409116568e-13
7.988913586538366e-13
8.091602012945218e-13
8.280960357447673e-13
8.519112067701326e-13
8.569018147332664e-13
7.156325676547706e-13
6.00174446082267e-13
5.49820738981456e-13
5.472123701255704e-13
5.734015853171851e-13
6.234689697258414e-13
7.08179152002342e-13
8.580697918268092e-13
1.1437771719795615e-12
1.7601554800390527e-12
3.496763044079523e-12
9.818845782313454e-12
5.044193244321667e-12
3.148186338965154e-12
2.656556350484711e-12
2.678623203726445e-12
1.7001538600143313e-12
4.2564070439663575e-13
0.
1.3000037521034154e-11
3.8532129100520175e-12
1.7955841954416604e-12
1.1704650596980028e-12
9.35106731296493e-13
8.394769046673827e-13
8.044094253008542e-13
7.990145258571882e-13
8.093015229408579e-13
8.282472686937497e-13
8.520675115860327e-13
8.570341973970482e-13
7.157300758388954e-13
6.002463833872534e-13
5.498719511334498e-13
5.472444460153519e-13
5.734093051000724e-13
6.234474819365796e-13
7.081289162652107e-13
8.580070269861699e-13
1.1437809925962755e-12
1.7605780746344462e-12
3.5001614330520777e-12
9.835176583711104e-12
5.034889068868287e-12
3.1431449755423646e-12
2.652387442611895e-12
2.6755250862581244e-12
1.702644708480869e-12
4.259894817473857e-13
1.4034964296215394e-11
4.0972603442878866e-12
1.8729537327730883e-12
1.204152796800148e-12
9.535263427690898e-13
8.513207072306613e-13
8.130029465961949e-13
8.058510650650317e-13
8.151301447765039e-13
8.334697360496255e-13
8.569088012292355e-13
8.832073852016455e-13
8.838109727529428e-13
7.383165120910665e-13
6.212904750154568e-13
5.706509398242384e-13
5.675575479403909e-13
5.923538182833366e-13
6.403540231344362e-13
7.240930679620209e-13
8.795887183778291e-13
1.1959508747039365e-12
1.9560817571229166e-12
4.787743809076329e-12
9.633661149016775e-12
3.466280967013463e-12
2.3044241130946725e-12
1.929508023196164e-12
1.9230019719624293e-12
2.0707267300768304e-12
5.203809891954667e-13
1.4882040237601814e-11
4.243110519941893e-12
1.9078971726841124e-12
1.21511693713057e-12
9.572185308330472e-13
8.522073172094075e-13
8.126191229470947e-13
8.048313934818289e-13
8.137728279088701e-13
8.3192971048442e-13
8.552704473342692e-13
8.596072226259656e-13
7.177446806281287e-13
6.020292786488243e-13
5.516096079095076e-13
5.489793741487359e-13
5.751224766479068e-13
6.251512062765286e-13
7.099967826856943e-13
8.606980088943982e-13
1.1494649940598869e-12
1.7779633392728423e-12
3.5864779861833227e-12
1.0181254274042553e-11
4.8735518194323e-12
3.0569785986552234e-12
2.5799374509515265e-12
2.6185084075230867e-12
1.7506276385619913e-12
4.3103430813991256e-13
0.
1.30486856178939e-11
3.8613103792467215e-12
1.797461003739903e-12
1.171003431016051e-12
9.352420006565059e-13
8.394573079577147e-13
8.043205409116568e-13
7.988913586538366e-13
8.091602012945218e-13
8.280960357447673e-13
8.519112067701326e-13
8.569018147332664e-13
7.156325676547706e-13
6.00174446082267e-13
5.49820738981456e-13
5.472123701255704e-13
5.734015853171851e-13
6.234689697258414e-13
7.08179152002342e-13
8.580697918268092e-13
1.1437771719795615e-12
1.7601554800390527e-12
3.496763044079523e-12
9.818845782313454e-12
5.044193244321667e-12
3.148186338965154e-12
2.656556350484711e-12
2.678623203726445e-12
1.7001538600143313e-12
4.2564070439663575e-13
0.
1.3000037521034154e-11
3.8532129100520175e-12
1.7955841954416604e-12
1.1704650596980028e-12
9.35106731296493e-13
8.394769046673827e-13
8.044094253008542e-13
7.990145258571882e-13
8.093015229408579e-13
8.282472686937497e-13
8.520675115860327e-13
8.570341973970482e-13
7.157300758388954e-13
6.002463833872534e-13
5.498719511334498e-13
5.472444460153519e-13
5.734093051000724e-13
6.234474819365796e-13
7.081289162652107e-13
8.580070269861699e-13
1.1437809925962755e-12
1.7605780746344462e-12
3.5001614330520777e-12
9.835176583711104e-12
5.034889068868287e-12
3.1431449755423646e-12
2.652387442611895e-12
2.6755250862581244e-12
1.702644708480869e-12
4.259894817473857e-13
1.4034964296215394e-11
4.0972603442878866e-12
1.8729537327730883e-12
1.204152796800148e-12
9.535263427690898e-13
8.513207072306613e-13
8.130029465961949e-13
8.058510650650317e-13
8.151301447765039e-13
8.334697360496255e-13
8.569088012292355e-13
8.832073852016455e-13
8.838109727529428e-13
7.383165120910665e-13
6.212904750154568e-13
5.706509398242384e-13
5.675575479403909e-13
5.923538182833366e-13
6.403540231344362e-13
7.240930679620209e-13
8.795887183778291e-13
1.1959508747039365e-12
1.9560817571229166e-12
4.787743809076329e-12
9.633661149016775e-12
3.466280967013463e-12
2.3044241130946725e-12
1.929508023196164e-12
1.9230019719624293e-12
2.0707267300768304e-12
5.203809891954667e-13
1.4882040237601814e-11
4.243110519941893e-12
1.9078971726841124e-12
1.21511693713057e-12
9.572185308330472e-13
8.522073172094075e-13
8.126191229470947e-13
8.048313934818289e-13
8.137728279088701e-13
8.3192971048442e-13
8.552704473342692e-13
8.596072226259656e-13
7.177446806281287e-13
6.020292786488243e-13
5.516096079095076e-13
5.489793741487359e-13
5.751224766479068e-13
6.251512062765286e-13
7.099967826856943e-13
8.606980088943982e-13
1.1494649940598869e-12
1.7779633392728423e-12
3.5864779861833227e-12
1.0181254274042553e-11
4.8735518194323e-12
3.0569785986552234e-12
2.5799374509515265e-12
2.6185084075230867e-12
1.7506276385619913e-12
4.3103430813991256e-13
0.
1.30486856178939e-11
3.8613103792467215e-12
1.797461003739903e-12
1.171003431016051e-12
9.352420006565059e-13
8.394573079577147e-13
8.043205409116568e-13
7.988913586538366e-13
8.091602012945218e-13
8.280960357447673e-13
8.519112067701326e-13
8.569018147332664e-13
7.156325676547706e-13
6.00174446082267e-13
5.49820738981456e-13
5.472123701255704e-13
5.734015853171851e-13
6.234689697258414e-13
7.08179152002342e-13
8.580697918268092e-13
1.1437771719795615e-12
1.7601554800390527e-12
3.496763044079523e-12
9.818845782313454e-12
5.044193244321667e-12
3.148186338965154e-12
2.656556350484711e-12
2.678623203726445e-12
1.7001538600143313e-12
4.2564070439663575e-13
0.
1.3000037521034154e-11
3.8532129100520175e-12
1.7955841954416604e-12
1.1704650596980028e-12
9.35106731296493e-13
8.394769046673827e-13
8.044094253008542e-13
7.990145258571882e-13
8.093015229408579e-13
8.282472686937497e-13
8.520675115860327e-13
8.570341973970482e-13
7.157300758388954e-13
6.002463833872534e-13
5.498719511334498e-13
5.472444460153519e-13
5.734093051000724e-13
6.234474819365796e-13
7.081289162652107e-13
8.580070269861699e-13
1.1437809925962755e-12
1.7605780746344462e-12
3.5001614330520777e-12
9.835176583711104e-12
5.034889068868287e-12
3.1431449755423646e-12
2.652387442611895e-12
2.6755250862581244e-12
1.702644708480869e-12
4.259894817473857e-13
1.4034964296215394e-11
4.0972603442878866e-12
1.8729537327730883e-12
1.204152796800148e-12
9.535263427690898e-13
8.513207072306613e-13
8.130029465961949e-13
8.058510650650317e-13
8.151301447765039e-13
8.334697360496255e-13
8.569088012292355e-13
8.832073852016455e-13
8.838109727529428e-13
7.383165120910665e-13
6.212904750154568e-13
5.706509398242384e-13
5.675575479403909e-13
5.923538182833366e-13
6.403540231344362e-13
7.240930679620209e-13
8.795887183778291e-13
1.1959508747039365e-12
1.9560817571229166e-12
4.787743809076329e-12
9.633661149016775e-12
3.466280967013463e-12
2.3044241130946725e-12
1.929508023196164e-12
1.9230019719624293e-12
2.0707267300768304e-12
5.203809891954667e-13
1.4882040237601814e-11
4.243110519941893e-12
1.9078971726841124e-12
1.21511693713057e-12
9.572185308330472e-13
8.522073172094075e-13
8.126191229470947e-13
8.048313934818289e-13
8.137728279088701e-13
8.3192971048442e-13
8.552704473342692e-13
8.596072226259656e-13
7.177446806281287e-13
6.020292786488243e-13
5.516096079095076e-13
5.489793741487359e-13
5.751224766479068e-13
6.251512062765286e-13
7.099967826856943e-13
8.606980088943982e-13
1.1494649940598869e-12
1.7779633392728423e-12
3.5864779861833227e-12
1.0181254274042553e-11
4.8735518194323e-12
3.0569785986552234e-12
2.5799374509515265e-12
2.6185084075230867e-12
1.7506276385619913e-12
4.3103430813991256e-13
0.
1.30486856178939e-11
3.8613103792467215e-12
1.797461003739903e-12
1.171003431016051e-12
9.352420006565059e-13
8.394573079577147e-13
8.043205409116568e-13
7.988913586538366e-13
8.091602012945218e-13
8.280960357447673e-13
8.519112067701326e-13
8.569018147332664e-13
7.156325676547706e-13
6.00174446082267e-13
5.49820738981456e-13
5.472123701255704e-13
5.734015853171851e-13
6.234689697258414e-13
7.08179152002342e-13
8.580697918268092e-13
1.1437771719795615e-12
1.7601554800390527e-12
3.496763044079523e-12
9.818845782313454e-12
5.044193244321667e-12
3.148186338965154e-12
2.656556350484711e-12
2.678623203726445e-12
1.7001538600143313e-12
4.2564070439663575e-13
0.
1.3000037521034154e-11
3.8532129100520175e-12
1.7955841954416604e-12
1.1704650596980028e-12
9.35106731296493e-13
8.394769046673827e-13
8.044094253008542e-13
7.990145258571882e-13
8.093015229408579e-13
8.282472686937497e-13
8.520675115860327e-13
8.570341973970482e-13
7.157300758388954e-13
6.002463833872534e-13
5.498719511334498e-13
5.472444460153519e-13
5.734093051000724e-13
6.234474819365796e-13
7.081289162652107e-13
8.580070269861699e-13
1.1437809925962755e-12
1.7605780746344462e-12
3.5001614330520777e-12
9.835176583711104e-12
5.034889068868287e-12
3.1431449755423646e-12
2.652387442611895e-12
2.6755250862581244e-12
1.702644708480869e-12
4.259894817473857e-13
1.4034964296215394e-11
4.0972603442878866e-12
1.8729537327730883e-12
1.204152796800148e-12
9.535263427690898e-13
8.513207072306613e-13
8.130029465961949e-13
8.058510650650317e-13
8.151301447765039e-13
8.334697360496255e-13
8.569088012292355e-13
8.832073852016455e-13
8.838109727529428e-13
7.383165120910665e-13
6.212904750154568e-13
5.706509398242384e-13
5.675575479403909e-13
5.923538182833366e-13
6.403540231344362e-13
7.240930679620209e-13
8.795887183778291e-13
1.1959508747039365e-12
1.9560817571229166e-12
4.787743809076329e-12
9.633661149016775e-12
3.466280967013463e-12
2.3044241130946725e-12
1.929508023196164e-12
1.9230019719624293e-12
2.0707267300768304e-12
5.203809891954667e-13
1.4882040237601814e-11
4.243110519941893e-12
1.9078971726841124e-12
1.21511693713057e-12
9.572185308330472e-13
8.522073172094075e-13
8.126191229470947e-13
8.048313934818289e-13
8.137728279088701e-13
8.3192971048442e-13
8.552704473342692e-13
8.596072226259656e-13
7.177446806281287e-13
6.020292786488243e-13
5.516096079095076e-13
5.489793741487359e-13
5.751224766479068e-13
6.251512062765286e-13
7.099967826856943e-13
8.606980088943982e-13
1.1494649940598869e-12
1.7779633392728423e-12
3.5864779861833227e-12
1.0181254274042553e-11
4.8735518194323e-12
3.0569785986552234e-12
2.5799374509515265e-12
2.6185084075230867e-12
1.7506276385619913e-12
4.3103430813991256e-13
0.
1.30486856178939e-11
3.8613103792467215e-12
1.797461003739903e-12
1.171003431016051e-12
9.352420006565059e-13
8.394573079577147e-13
8.043205409116568e-13
7.988913586538366e-13
8.091602012945218e-13
8.280960357447673e-13
8.519112067701326e-13
8.569018147332664e-13
7.156325676547706e-13
6.00174446082267e-13
5.49820738981456e-13
5.472123701255704e-13
5.734015853171851e-13
6.234689697258414e-13
7.08179152002342e-13
8.580697918268092e-13
1.1437771719795615e-12
1.7601554800390527e-12
3.496763044079523e-12
9.818845782313454e-12
5.044193244321667e-12
3.148186338965154e-12
2.656556350484711e-12
2.678623203726445e-12
1.7001538600143313e-12
4.2564070439663575e-13
0.
1.3000037521034154e-11
3.8532129100520175e-12
1.7955841954416604e-12
1.1704650596980028e-12
9.35106731296493e-13
8.394769046673827e-13
8.044094253008542e-13
7.990145258571882e-13
8.093015229408579e-13
8.282472686937497e-13
8.520675115860327e-13
8.570341973970482e-13
7.157300758388954e-13
6.002463833872534e-13
5.498719511334498e-13
5.472444460153519e-13
5.734093051000724e-13
6.234474819365796e-13
7.081289162652107e-13
8.580070269861699e-13
1.1437809925962755e-12
1.7605780746344462e-12
3.5001614330520777e-12
9.835176583711104e-12
5.034889068868287e-12
3.1431449755423646e-12
2.652387442611895e-12
2.6755250862581244e-12
1.702644708480869e-12
4.259894817473857e-13
1.4034964296215394e-11
4.0972603442878866e-12
1.8729537327730883e-12
1.204152796800148e-12
9.535263427690898e-13
8.513207072306613e-13
8.130029465961949e-13
8.058510650650317e-13
8.151301447765039e-13
8.334697360496255e-13
8.569088012292355e-13
8.832073852016455e-13
8.838109727529428e-13
7.383165120910665e-13
6.212904750154568e-13
5.706509398242384e-13
5.675575479403909e-13
5.923538182833366e-13
6.403540231344362e-13
7.240930679620209e-13
8.795887183778291e-13
1.1959508747039365e-12
1.9560817571229166e-12
4.787743809076329e-12
9.633661149016775e-12
3.466280967013463e-12
2.3044241130946725e-12
1.929508023196164e-12
1.9230019719624293e-12
2.0707267300768304e-12
5.203809891954667e-13
1.4882040237601814e-11
4.243110519941893e-12
1.9078971726841124e-12
1.21511693713057e-12
9.572185308330472e-13
8.522073172094075e-13
8.126191229470947e-13
8.048313934818289e-13
8.137728279088701e-13
8.3192971048442e-13
8.552704473342692e-13
8.596072226259656e-13
7.177446806281287e-13
6.020292786488243e-13
5.516096079095076e-13
5.489793741487359e-13
5.751224766479068e-13
6.251512062765286e-13
7.099967826856943e-13
8.606980088943982e-13
1.1494649940598869e-12
1.7779633392728423e-12
3.5864779861833227e-12
1.0181254274042553e-11
4.8735518194323e-12
3.0569785986552234e-12
2.5799374509515265e-12
2.6185084075230867e-12
1.7506276385619913e-12
4.3103430813991256e-13
0.
1.30486856178939e-11
3.8613103792467215e-12
1.797461003739903e-12
1.171003431016051e-12
9.352420006565059e-13
8.394573079577147e-13
8.043205409116568e-13
7.988913586538366e-13
8.091602012945218e-13
8.280960357447673e-13
8.519112067701326e-13
8.569018147332664e-13
7.156325676547706e-13
6.00174446082267e-13
5.49820738981456e-13
5.472123701255704e-13
5.734015853171851e-13
6.234689697258414e-13
7.08179152002342e-13
8.580697918268092e-13
1.1437771719795615e-12
1.7601554800390527e-12
3.496763044079523e-12
9.818845782313454e-12
5.044193244321667e-12
3.148186338965154e-12
2.656556350484711e-12
2.678623203726445e-12
1.7001538600143313e-12
4.2564070439663575e-13
0.
1.3000037521034154e-11
3.8532129100520175e-12
1.7955841954416604e-12
1.1704650596980028e-12
9.35106731296493e-13
8.394769046673827e-13
8.044094253008542e-13
7.990145258571882e-13
8.093015229408579e-13
8.282472686937497e-13
8.520675115860327e-13
8.570341973970482e-13
7.157300758388954e-13
6.002463833872534e-13
5.498719511334498e-13
5.472444460153519e-13
5.734093051000724e-13
6.234474819365796e-13
7.081289162652107e-13
8.580070269861699e-13
1.1437809925962755e-12
1.7605780746344462e-12
3.5001614330520777e-12
9.835176583711104e-12
5.034889068868287e-12
3.1431449755423646e-12
2.652387442611895e-12
2.6755250862581244e-12
1.702644708480869e-12
4.259894817473857e-13
1.4034964296215394e-11
4.0972603442878866e-12
1.8729537327730883e-12
1.204152796800148e-12
9.535263427690898e-13
8.513207072306613e-13
8.130029465961949e-13
8.058510650650317e-13
8.151301447765039e-13
8.334697360496255e-13
8.569088012292355e-13
8.832073852016455e-13
8.838109727529428e-13
7.383165120910665e-13
6.212904750154568e-13
5.706509398242384e-13
5.675575479403909e-13
5.923538182833366e-13
6.403540231344362e-13
7.240930679620209e-13
8.795887183778291e-13
1.1959508747039365e-12
1.9560817571229166e-12
4.787743809076329e-12
9.633661149016775e-12
3.466280967013463e-12
2.3044241130946725e-12
1.929508023196164e-12
1.9230019719624293e-12
2.0707267300768304e-12
5.203809891954667e-13
1.4882040237601814e-11
4.243110519941893e-12
1.9078971726841124e-12
1.21511693713057e-12
9.572185308330472e-13
8.522073172094075e-13
8.126191229470947e-13
8.048313934818289e-13
8.137728279088701e-13
8.3192971048442e-13
8.552704473342692e-13
8.596072226259656e-13
7.177446806281287e-13
6.020292786488243e-13
5.516096079095076e-13
5.489793741487359e-13
5.751224766479068e-13
6.251512062765286e-13
7.099967826856943e-13
8.606980088943982e-13
1.1494649940598869e-12
1.7779633392728423e-12
3.5864779861833227e-12
1.0181254274042553e-11
4.8735518194323e-12
3.0569785986552234e-12
2.5799374509515265e-12
2.6185084075230867e-12
1.7506276385619913e-12
4.3103430813991256e-13
0.
1.30486856178939e-11
3.8613103792467215e-12
1.797461003739903e-12
1.171003431016051e-12
9.352420006565059e-13
8.394573079577147e-13
8.043205409116568e-13
7.988913586538366e-13
8.091602012945218e-13
8.280960357447673e-13
8.519112067701326e-13
8.569018147332664e-13
7.156325676547706e-13
6.00174446082267e-13
5.49820738981456e-13
5.472123701255704e-13
5.734015853171851e-13
6.234689697258414e-13
7.08179152002342e-13
8.580697918268092e-13
1.1437771719795615e-12
1.7601554800390527e-12
3.496763044079523e-12
9.818845782313454e-12
5.044193244321667e-12
3.148186338965154e-12
2.656556350484711e-12
2.678623203726445e-12
1.7001538600143313e-12
4.2564070439663575e-13
0.
1.3000037521034154e-11
3.8532129100520175e-12
1.7955841954416604e-12
1.1704650596980028e-12
9.35106731296493e-13
8.394769046673827e-13
8.044094253008542e-13
7.990145258571882e-13
8.093015229408579e-13
8.282472686937497e-13
8.520675115860327e-13
8.570341973970482e-13
7.157300758388954e-13
6.002463833872534e-13
5.498719511334498e-13
5.472444460153519e-13
5.734093051000724e-13
6.234474819365796e-13
7.081289162652107e-13
8.580070269861699e-13
1.1437809925962755e-12
1.7605780746344462e-12
3.5001614330520777e-12
9.835176583711104e-12
5.034889068868287e-12
3.1431449755423646e-12
2.652387442611895e-12
2.6755250862581244e-12
1.702644708480869e-12
4.259894817473857e-13
1.4034964296215394e-11
4.0972603442878866e-12
1.8729537327730883e-12
1.204152796800148e-12
9.535263427690898e-13
8.513207072306613e-13
8.130029465961949e-13
8.058510650650317e-13
8.151301447765039e-13
8.334697360496255e-13
8.569088012292355e-13
8.832073852016455e-13
8.838109727529428e-13
7.383165120910665e-13
6.212904750154568e-13
5.706509398242384e-13
5.675575479403909e-13
5.923538182833366e-13
6.403540231344362e-13
7.240930679620209e-13
8.795887183778291e-13
1.1959508747039365e-12
1.9560817571229166e-12
4.787743809076329e-12
9.633661149016775e-12
3.466280967013463e-12
2.3044241130946725e-12
1.929508023196164e-12
1.9230019719624293e-12
2.0707267300768304e-12
5.203809891954667e-13
1.4882040237601814e-11
4.243110519941893e-12
1.9078971726841124e-12
1.21511693713057e-12
9.572185308330472e-13
8.522073172094075e-13
8.126191229470947e-13
8.048313934818289e-13
8.137728279088701e-13
8.3192971048442e-13
8.552704473342692e-13
8.596072226259656e-13
7.177446806281287e-13
6.020292786488243e-13
5.516096079095076e-13
5.489793741487359e-13
5.751224766479068e-13
6.251512062765286e-13
7.099967826856943e-13
8.606980088943982e-13
1.1494649940598869e-12
1.7779633392728423e-12
3.5864779861833227e-12
1.0181254274042553e-11
4.8735518194323e-12
3.0569785986552234e-12
2.5799374509515265e-12
2.6185084075230867e-12
1.7506276385619913e-12
4.3103430813991256e-13
0.
1.30486856178939e-11
3.8613103792467215e-12
1.797461003739903e-12
1.171003431016051e-12
9.352420006565059e-13
8.394573079577147e-13
8.043205409116568e-13
7.988913586538366e-13
8.091602012945218e-13
8.280960357447673e-13
8.519112067701326e-13
8.569018147332664e-13
7.156325676547706e-13
6.00174446082267e-13
5.49820738981456e-13
5.472123701255704e-13
5.734015853171851e-13
6.234689697258414e-13
7.08179152002342e-13
8.580697918268092e-13
1.1437771719795615e-12
1.7601554800390527e-12
3.496763044079523e-12
9.818845782313454e-12
5.044193244321667e-12
3.148186338965154e-12
2.656556350484711e-12
2.678623203726445e-12
1.7001538600143313e-12
4.2564070439663575e-13
0.
1.3000037521034154e-11
3.8532129100520175e-12
1.7955841954416604e-12
1.1704650596980028e-12
9.35106731296493e-13
8.394769046673827e-13
8.044094253008542e-13
7.990145258571882e-13
8.093015229408579e-13
8.282472686937497e-13
8.520675115860327e-13
8.570341973970482e-13
7.157300758388954e-13
6.002463833872534e-13
5.498719511334498e-13
5.472444460153519e-13
5.734093051000724e-13
6.234474819365796e-13
7.081289162652107e-13
8.580070269861699e-13
1.1437809925962755e-12
1.7605780746344462e-12
3.5001614330520777e-12
9.835176583711104e-12
5.034889068868287e-12
3.1431449755423646e-12
2.652387442611895e-12
2.6755250862581244e-12
1.702644708480869e-12
4.259894817473857e-13
1.4034964296215394e-11
4.0972603442878866e-12
1.8729537327730883e-12
1.204152796800148e-12
9.535263427690898e-13
8.513207072306613e-13
8.130029465961949e-13
8.058510650650317e-13
8.151301447765039e-13
8.334697360496255e-13
8.569088012292355e-13
8.832073852016455e-13
8.838109727529428e-13
7.383165120910665e-13
6.212904750154568e-13
5.706509398242384e-13
5.675575479403909e-13
5.923538182833366e-13
6.403540231344362e-13
7.240930679620209e-13
8.795887183778291e-13
1.1959508747039365e-12
1.9560817571229166e-12
4.787743809076329e-12
9.633661149016775e-12
3.466280967013463e-12
2.3044241130946725e-12
1.929508023196164e-12
1.9230019719624293e-12
2.0707267300768304e-12
5.203809891954667e-13
1.4882040237601814e-11
4.243110519941893e-12
1.9078971726841124e-12
1.21511693713057e-12
9.572185308330472e-13
8.522073172094075e-13
8.126191229470947e-13
8.048313934818289e-13
8.137728279088701e-13
8.3192971048442e-13
8.552704473342692e-13
8.596072226259656e-13
7.177446806281287e-13
6.020292786488243e-13
5.516096079095076e-13
5.489793741487359e-13
5.751224766479068e-13
6.251512062765286e-13
7.099967826856943e-13
8.606980088943982e-13
1.1494649940598869e-12
1.7779633392728423e-12
3.5864779861833227e-12
1.0181254274042553e-11
4.8735518194323e-12
3.0569785986552234e-12
2.5799374509515265e-12
2.6185084075230867e-12
1.7506276385619913e-12
4.3103430813991256e-13
0.
1.30486856178939e-11
3.8613103792467215e-12
1.797461003739903e-12
1.171003431016051e-12
9.352420006565059e-13
8.394573079577147e-13
8.043205409116568e-13
7.988913586538366e-13
8.091602012945218e-13
8.280960357447673e-13
8.519112067701326e-13
8.569018147332664e-13
7.156325676547706e-13
6.00174446082267e-13
5.49820738981456e-13
5.472123701255704e-13
5.734015853171851e-13
6.234689697258414e-13
7.08179152002342e-13
8.580697918268092e-13
1.1437771719795615e-12
1.7601554800390527e-12
3.496763044079523e-12
9.818845782313454e-12
5.044193244321667e-12
3.148186338965154e-12
2.656556350484711e-12
2.678623203726445e-12
1.7001538600143313e-12
4.2564070439663575e-13
0.
1.3000037521034154e-11
3.8532129100520175e-12
1.7955841954416604e-12
1.1704650596980028e-12
9.35106731296493e-13
8.394769046673827e-13
8.044094253008542e-13
7.990145258571882e-13
8.093015229408579e-13
8.282472686937497e-13
8.520675115860327e-13
8.570341973970482e-13
7.157300758388954e-13
6.002463833872534e-13
5.498719511334498e-13
5.472444460153519e-13
5.734093051000724e-13
6.234474819365796e-13
7.081289162652107e-13
8.580070269861699e-13
1.1437809925962755e-12
1.7605780746344462e-12
3.5001614330520777e-12
9.835176583711104e-12
5.034889068868287e-12
3.1431449755423646e-12
2.652387442611895e-12
2.6755250862581244e-12
1.702644708480869e-12
4.259894817473857e-13
1.4034964296215394e-11
4.0972603442878866e-12
1.8729537327730883e-12
1.204152796800148e-12
9.535263427690898e-13
8.513207072306613e-13
8.130029465961949e-13
8.058510650650317e-13
8.151301447765039e-13
8.334697360496255e-13
8.569088012292355e-13
8.832073852016455e-13
8.838109727529428e-13
7.383165120910665e-13
6.212904750154568e-13
5.706509398242384e-13
5.675575479403909e-13
5.923538182833366e-13
6.403540231344362e-13
7.240930679620209e-13
8.795887183778291e-13
1.1959508747039365e-12
1.9560817571229166e-12
4.787743809076329e-12
9.633661149016775e-12
3.466280967013463e-12
2.3044241130946725e-12
1.929508023196164e-12
1.9230019719624293e-12
2.0707267300768304e-12
5.203809891954667e-13
1.4882040237601814e-11
4.243110519941893e-12
1.9078971726841124e-12
1.21511693713057e-12
9.572185308330472e-13
8.522073172094075e-13
8.126191229470947e-13
8.048313934818289e-13
8.137728279088701e-13
8.3192971048442e-13
8.552704473342692e-13
8.596072226259656e-13
7.177446806281287e-13
6.020292786488243e-13
5.516096079095076e-13
5.489793741487359e-13
5.751224766479068e-13
6.251512062765286e-13
7.099967826856943e-13
8.606980088943982e-13
1.1494649940598869e-12
1.7779633392728423e-12
3.5864779861833227e-12
1.0181254274042553e-11
4.8735518194323e-12
3.0569785986552234e-12
2.5799374509515265e-12
2.6185084075230867e-12
1.7506276385619913e-12
4.3103430813991256e-13
0.
1.30486856178939e-11
3.8613103792467215e-12
1.797461003739903e-12
1.171003431016051e-12
9.352420006565059e-13
8.394573079577147e-13
8.043205409116568e-13
7.988913586538366e-13
8.091602012945218e-13
8.280960357447673e-13
8.519112067701326e-13
8.569018147332664e-13
7.156325676547706e-13
6.00174446082267e-13
5.49820738981456e-13
5.472123701255704e-13
5.734015853171851e-13
6.234689697258414e-13
7.08179152002342e-13
8.580697918268092e-13
1.1437771719795615e-12
1.7601554800390527e-12
3.496763044079523e-12
9.818845782313454e-12
5.044193244321667e-12
3.148186338965154e-12
2.656556350484711e-12
2.678623203726445e-12
1.7001538600143313e-12
4.2564070439663575e-13
0.
1.3000037521034154e-11
3.8532129100520175e-12
1.7955841954416604e-12
1.1704650596980028e-12
9.35106731296493e-13
8.394769046673827e-13
8.044094253008542e-13
7.990145258571882e-13
8.093015229408579e-13
8.282472686937497e-13
8.520675115860327e-13
8.570341973970482e-13
7.157300758388954e-13
6.002463833872534e-13
5.498719511334498e-13
5.472444460153519e-13
5.734093051000724e-13
6.234474819365796e-13
7.081289162652107e-13
8.580070269861699e-13
1.1437809925962755e-12
1.7605780746344462e-12
3.5001614330520777e-12
9.835176583711104e-12
5.034889068868287e-12
3.1431449755423646e-12
2.652387442611895e-12
2.6755250862581244e-12
1.702644708480869e-12
4.259894817473857e-13
1.4034964296215394e-11
4.0972603442878866e-12
1.8729537327730883e-12
1.204152796800148e-12
9.535263427690898e-13
8.513207072306613e-13
8.130029465961949e-13
8.058510650650317e-13
8.151301447765039e-13
8.334697360496255e-13
8.569088012292355e-13
8.832073852016455e-13
8.838109727529428e-13
7.383165120910665e-13
6.212904750154568e-13
5.706509398242384e-13
5.675575479403909e-13
5.923538182833366e-13
6.403540231344362e-13
7.240930679620209e-13
8.795887183778291e-13
1.1959508747039365e-12
1.9560817571229166e-12
4.787743809076329e-12
9.633661149016775e-12
3.466280967013463e-12
2.3044241130946725e-12
1.929508023196164e-12
1.9230019719624293e-12
2.0707267300768304e-12
5.203809891954667e-13
1.4882040237601814e-11
4.243110519941893e-12
1.9078971726841124e-12
1.21511693713057e-12
9.572185308330472e-13
8.522073172094075e-13
8.126191229470947e-13
8.048313934818289e-13
8.137728279088701e-13
8.3192971048442e-13
8.552704473342692e-13
8.596072226259656e-13
7.177446806281287e-13
6.020292786488243e-13
5.516096079095076e-13
5.489793741487359e-13
5.751224766479068e-13
6.251512062765286e-13
7.099967826856943e-13
8.606980088943982e-13
1.1494649940598869e-12
1.7779633392728423e-12
3.5864779861833227e-12
1.0181254274042553e-11
4.8735518194323e-12
3.0569785986552234e-12
2.5799374509515265e-12
2.6185084075230867e-12
1.7506276385619913e-12
4.3103430813991256e-13
0.
1.30486856178939e-11
3.8613103792467215e-12
1.797461003739903e-12
1.171003431016051e-12
9.352420006565059e-13
8.394573079577147e-13
8.043205409116568e-13
7.988913586538366e-13
8.091602012945218e-13
8.280960357447673e-13
8.519112067701326e-13
8.569018147332664e-13
7.156325676547706e-13
6.00174446082267e-13
5.49820738981456e-13
5.472123701255704e-13
5.734015853171851e-13
6.234689697258414e-13
7.08179152002342e-13
8.580697918268092e-13
1.1437771719795615e-12
1.7601554800390527e-12
3.496763044079523e-12
9.818845782313454e-12
5.044193244321667e-12
3.148186338965154e-12
2.656556350484711e-12
2.678623203726445e-12
1.7001538600143313e-12
4.2564070439663575e-13
0.
1.3000037521034154e-11
3.8532129100520175e-12
1.7955841954416604e-12
1.1704650596980028e-12
9.35106731296493e-13
8.394769046673827e-13
8.044094253008542e-13
7.990145258571882e-13
8.093015229408579e-13
8.282472686937497e-13
8.520675115860327e-13
8.570341973970482e-13
7.157300758388954e-13
6.002463833872534e-13
5.498719511334498e-13
5.472444460153519e-13
5.734093051000724e-13
6.234474819365796e-13
7.081289162652107e-13
8.580070269861699e-13
1.1437809925962755e-12
1.7605780746344462e-12
3.5001614330520777e-12
9.835176583711104e-12
5.034889068868287e-12
3.1431449755423646e-12
2.652387442611895e-12
2.6755250862581244e-12
1.702644708480869e-12
4.259894817473857e-13
1.4034964296215394e-11
4.0972603442878866e-12
1.8729537327730883e-12
1.204152796800148e-12
9.535263427690898e-13
8.513207072306613e-13
8.130029465961949e-13
8.058510650650317e-13
8.151301447765039e-13
8.334697360496255e-13
8.569088012292355e-13
8.832073852016455e-13
8.838109727529428e-13
7.383165120910665e-13
6.212904750154568e-13
5.706509398242384e-13
5.675575479403909e-13
5.923538182833366e-13
6.403540231344362e-13
7.240930679620209e-13
8.795887183778291e-13
1.1959508747039365e-12
1.9560817571229166e-12
4.787743809076329e-12
9.633661149016775e-12
3.466280967013463e-12
2.3044241130946725e-12
1.929508023196164e-12
1.9230019719624293e-12
2.0707267300768304e-12
5.203809891954667e-13
1.4882040237601814e-11
4.243110519941893e-12
1.9078971726841124e-12
1.21511693713057e-12
9.572185308330472e-13
8.522073172094075e-13
8.126191229470947e-13
8.048313934818289e-13
8.137728279088701e-13
8.3192971048442e-13
8.552704473342692e-13
8.596072226259656e-13
7.177446806281287e-13
6.020292786488243e-13
5.516096079095076e-13
5.489793741487359e-13
5.751224766479068e-13
6.251512062765286e-13
7.099967826856943e-13
8.606980088943982e-13
1.1494649940598869e-12
1.7779633392728423e-12
3.5864779861833227e-12
1.0181254274042553e-11
4.8735518194323e-12
3.0569785986552234e-12
2.5799374509515265e-12
2.6185084075230867e-12
1.7506276385619913e-12
4.3103430813991256e-13
0.
1.30486856178939e-11
3.8613103792467215e-12
1.797461003739903e-12
1.171003431016051e-12
9.352420006565059e-13
8.394573079577147e-13
8.043205409116568e-13
7.988913586538366e-13
8.091602012945218e-13
8.280960357447673e-13
8.519112067701326e-13
8.569018147332664e-13
7.156325676547706e-13
6.00174446082267e-13
5.49820738981456e-13
5.472123701255704e-13
5.734015853171851e-13
6.234689697258414e-13
7.08179152002342e-13
8.580697918268092e-13
1.1437771719795615e-12
1.7601554800390527e-12
3.496763044079523e-12
9.818845782313454e-12
5.044193244321667e-12
3.148186338965154e-12
2.656556350484711e-12
2.678623203726445e-12
1.7001538600143313e-12
4.2564070439663575e-13
0.
1.3000037521034154e-11
3.8532129100520175e-12
1.7955841954416604e-12
1.1704650596980028e-12
9.35106731296493e-13
8.394769046673827e-13
8.044094253008542e-13
7.990145258571882e-13
8.093015229408579e-13
8.282472686937497e-13
8.520675115860327e-13
8.570341973970482e-13
7.157300758388954e-13
6.002463833872534e-13
5.498719511334498e-13
5.472444460153519e-13
5.734093051000724e-13
6.234474819365796e-13
7.081289162652107e-13
8.580070269861699e-13
1.1437809925962755e-12
1.7605780746344462e-12
3.5001614330520777e-12
9.835176583711104e-12
5.034889068868287e-12
3.1431449755423646e-12
2.652387442611895e-12
2.6755250862581244e-12
1.702644708480869e-12
4.259894817473857e-13
1.4034964296215394e-11
4.0972603442878866e-12
1.8729537327730883e-12
1.204152796800148e-12
9.535263427690898e-13
8.513207072306613e-13
8.130029465961949e-13
8.058510650650317e-13
8.151301447765039e-13
8.334697360496255e-13
8.569088012292355e-13
8.832073852016455e-13
8.838109727529428e-13
7.383165120910665e-13
6.212904750154568e-13
5.706509398242384e-13
5.675575479403909e-13
5.923538182833366e-13
6.403540231344362e-13
7.240930679620209e-13
8.795887183778291e-13
1.1959508747039365e-12
1.9560817571229166e-12
4.787743809076329e-12
9.633661149016775e-12
3.466280967013463e-12
2.3044241130946725e-12
1.929508023196164e-12
1.9230019719624293e-12
2.0707267300768304e-12
5.203809891954667e-13
1.4882040237601814e-11
4.243110519941893e-12
1.9078971726841124e-12
1.21511693713057e-12
9.572185308330472e-13
8.522073172094075e-13
8.126191229470947e-13
8.048313934818289e-13
8.137728279088701e-13
8.3192971048442e-13
8.552704473342692e-13
8.596072226259656e-13
7.177446806281287e-13
6.020292786488243e-13
5.516096079095076e-13
5.489793741487359e-13
5.751224766479068e-13
6.251512062765286e-13
7.099967826856943e-13
8.606980088943982e-13
1.1494649940598869e-12
1.7779633392728423e-12
3.5864779861833227e-12
1.0181254274042553e-11
4.8735518194323e-12
3.0569785986552234e-12
2.5799374509515265e-12
2.6185084075230867e-12
1.7506276385619913e-12
4.3103430813991256e-13
0.
1.30486856178939e-11
3.8613103792467215e-12
1.797461003739903e-12
1.171003431016051e-12
9.352420006565059e-13
8.394573079577147e-13
8.043205409116568e-13
7.988913586538366e-13
8.091602012945218e-13
8.280960357447673e-13
8.519112067701326e-13
8.569018147332664e-13
7.156325676547706e-13
6.00174446082267e-13
5.49820738981456e-13
5.472123701255704e-13
5.734015853171851e-13
6.234689697258414e-13
7.08179152002342e-13
8.580697918268092e-13
1.1437771719795615e-12
1.7601554800390527e-12
3.496763044079523e-12
9.818845782313454e-12
5.044193244321667e-12
3.148186338965154e-12
2.656556350484711e-12
2.678623203726445e-12
1.7001538600143313e-12
4.2564070439663575e-13
0.
1.3000037521034154e-11
3.8532129100520175e-12
1.7955841954416604e-12
1.1704650596980028e-12
9.35106731296493e-13
8.394769046673827e-13
8.044094253008542e-13
7.990145258571882e-13
8.093015229408579e-13
8.282472686937497e-13
8.520675115860327e-13
8.570341973970482e-13
7.157300758388954e-13
6.002463833872534e-13
5.498719511334498e-13
5.472444460153519e-13
5.734093051000724e-13
6.234474819365796e-13
7.081289162652107e-13
8.580070269861699e-13
1.1437809925962755e-12
1.7605780746344462e-12
3.5001614330520777e-12
9.835176583711104e-12
5.034889068868287e-12
3.1431449755423646e-12
2.652387442611895e-12
2.6755250862581244e-12
1.702644708480869e-12
4.259894817473857e-13
1.4034964296215394e-11
4.0972603442878866e-12
1.8729537327730883e-12
1.204152796800148e-12
9.535263427690898e-13
8.513207072306613e-13
8.130029465961949e-13
8.058510650650317e-13
8.151301447765039e-13
8.334697360496255e-13
8.569088012292355e-13
8.832073852016455e-13
8.838109727529428e-13
7.383165120910665e-13
6.212904750154568e-13
5.706509398242384e-13
5.675575479403909e-13
5.923538182833366e-13
6.403540231344362e-13
7.240930679620209e-13
8.795887183778291e-13
1.1959508747039365e-12
1.9560817571229166e-12
4.787743809076329e-12
9.633661149016775e-12
3.466280967013463e-12
2.3044241130946725e-12
1.929508023196164e-12
1.9230019719624293e-12
2.0707267300768304e-12
5.203809891954667e-13
1.4882040237601814e-11
4.243110519941893e-12
1.9078971726841124e-12
1.21511693713057e-12
9.572185308330472e-13
8.522073172094075e-13
8.126191229470947e-13
8.048313934818289e-13
8.137728279088701e-13
8.3192971048442e-13
8.552704473342692e-13
8.596072226259656e-13
7.177446806281287e-13
6.020292786488243e-13
5.516096079095076e-13
5.489793741487359e-13
5.751224766479068e-13
6.251512062765286e-13
7.099967826856943e-13
8.606980088943982e-13
1.1494649940598869e-12
1.7779633392728423e-12
3.5864779861833227e-12
1.0181254274042553e-11
4.8735518194323e-12
3.0569785986552234e-12
2.5799374509515265e-12
2.6185084075230867e-12
1.7506276385619913e-12
4.3103430813991256e-13
0.
1.30486856178939e-11
3.8613103792467215e-12
1.797461003739903e-12
1.171003431016051e-12
9.352420006565059e-13
8.394573079577147e-13
8.043205409116568e-13
7.988913586538366e-13
8.091602012945218e-13
8.280960357447673e-13
8.519112067701326e-13
8.569018147332664e-13
7.156325676547706e-13
6.00174446082267e-13
5.49820738981456e-13
5.472123701255704e-13
5.734015853171851e-13
6.234689697258414e-13
7.08179152002342e-13
8.580697918268092e-13
1.1437771719795615e-12
1.7601554800390527e-12
3.496763044079523e-12
9.818845782313454e-12
5.044193244321667e-12
3.148186338965154e-12
2.656556350484711e-12
2.678623203726445e-12
1.7001538600143313e-12
4.2564070439663575e-13
0.
1.3000037521034154e-11
3.8532129100520175e-12
1.7955841954416604e-12
1.1704650596980028e-12
9.35106731296493e-13
8.394769046673827e-13
8.044094253008542e-13
7.990145258571882e-13
8.093015229408579e-13
8.282472686937497e-13
8.520675115860327e-13
8.570341973970482e-13
7.157300758388954e-13
6.002463833872534e-13
5.498719511334498e-13
5.472444460153519e-13
5.734093051000724e-13
6.234474819365796e-13
7.081289162652107e-13
8.580070269861699e-13
1.1437809925962755e-12
1.7605780746344462e-12
3.5001614330520777e-12
9.835176583711104e-12
5.034889068868287e-12
3.1431449755423646e-12
2.652387442611895e-12
2.6755250862581244e-12
1.702644708480869e-12
4.259894817473857e-13
1.4034964296215394e-11
4.0972603442878866e-12
1.8729537327730883e-12
1.204152796800148e-12
9.535263427690898e-13
8.513207072306613e-13
8.130029465961949e-13
8.058510650650317e-13
8.151301447765039e-13
8.334697360496255e-13
8.569088012292355e-13
8.832073852016455e-13
8.838109727529428e-13
7.383165120910665e-13
6.212904750154568e-13
5.706509398242384e-13
5.675575479403909e-13
5.923538182833366e-13
6.403540231344362e-13
7.240930679620209e-13
8.795887183778291e-13
1.1959508747039365e-12
1.9560817571229166e-12
4.787743809076329e-12
9.633661149016775e-12
3.466280967013463e-12
2.3044241130946725e-12
1.929508023196164e-12
1.9230019719624293e-12
2.0707267300768304e-12
5.203809891954667e-13
1.4882040237601814e-11
4.243110519941893e-12
1.9078971726841124e-12
1.21511693713057e-12
9.572185308330472e-13
8.522073172094075e-13
8.126191229470947e-13
8.048313934818289e-13
8.137728279088701e-13
8.3192971048442e-13
8.552704473342692e-13
8.596072226259656e-13
7.177446806281287e-13
6.020292786488243e-13
5.516096079095076e-13
5.489793741487359e-13
5.751224766479068e-13
6.251512062765286e-13
7.099967826856943e-13
8.606980088943982e-13
1.1494649940598869e-12
1.7779633392728423e-12
3.5864779861833227e-12
1.0181254274042553e-11
4.8735518194323e-12
3.0569785986552234e-12
2.5799374509515265e-12
2.6185084075230867e-12
1.7506276385619913e-12
4.3103430813991256e-13
0.
1.30486856178939e-11
3.8613103792467215e-12
1.797461003739903e-12
1.171003431016051e-12
9.352420006565059e-13
8.394573079577147e-13
8.043205409116568e-13
7.988913586538366e-13
8.091602012945218e-13
8.280960357447673e-13
8.519112067701326e-13
8.569018147332664e-13
7.156325676547706e-13
6.00174446082267e-13
5.49820738981456e-13
5.472123701255704e-13
5.734015853171851e-13
6.234689697258414e-13
7.08179152002342e-13
8.580697918268092e-13
1.1437771719795615e-12
1.7601554800390527e-12
3.496763044079523e-12
9.818845782313454e-12
5.044193244321667e-12
3.148186338965154e-12
2.656556350484711e-12
2.678623203726445e-12
1.7001538600143313e-12
4.2564070439663575e-13
0.
1.3000037521034154e-11
3.8532129100520175e-12
1.7955841954416604e-12
1.1704650596980028e-12
9.35106731296493e-13
8.394769046673827e-13
8.044094253008542e-13
7.990145258571882e-13
8.093015229408579e-13
8.282472686937497e-13
8.520675115860327e-13
8.570341973970482e-13
7.157300758388954e-13
6.002463833872534e-13
5.498719511334498e-13
5.472444460153519e-13
5.734093051000724e-13
6.234474819365796e-13
7.081289162652107e-13
8.580070269861699e-13
1.1437809925962755e-12
1.7605780746344462e-12
3.5001614330520777e-12
9.835176583711104e-12
5.034889068868287e-12
3.1431449755423646e-12
2.652387442611895e-12
2.6755250862581244e-12
1.702644708480869e-12
4.259894817473857e-13
1.4034964296215394e-11
4.0972603442878866e-12
1.8729537327730883e-12
1.204152796800148e-12
9.535263427690898e-13
8.513207072306613e-13
8.130029465961949e-13
8.058510650650317e-13
8.151301447765039e-13
8.334697360496255e-13
8.569088012292355e-13
8.832073852016455e-13
8.838109727529428e-13
7.383165120910665e-13
6.212904750154568e-13
5.706509398242384e-13
5.675575479403909e-13
5.923538182833366e-13
6.403540231344362e-13
7.240930679620209e-13
8.795887183778291e-13
1.1959508747039365e-12
1.9560817571229166e-12
4.787743809076329e-12
9.633661149016775e-12
3.466280967013463e-12
2.3044241130946725e-12
1.929508023196164e-12
1.9230019719624293e-12
2.0707267300768304e-12
5.203809891954667e-13
1.4882040237601814e-11
4.243110519941893e-12
1.9078971726841124e-12
1.21511693713057e-12
9.572185308330472e-13
8.522073172094075e-13
8.126191229470947e-13
8.048313934818289e-13
8.137728279088701e-13
8.3192971048442e-13
8.552704473342692e-13
8.596072226259656e-13
7.177446806281287e-13
6.020292786488243e-13
5.516096079095076e-13
5.489793741487359e-13
5.751224766479068e-13
6.251512062765286e-13
7.099967826856943e-13
8.606980088943982e-13
1.1494649940598869e-12
1.7779633392728423e-12
3.5864779861833227e-12
1.0181254274042553e-11
4.8735518194323e-12
3.0569785986552234e-12
2.5799374509515265e-12
2.6185084075230867e-12
1.7506276385619913e-12
4.3103430813991256e-13
0.
1.30486856178939e-11
3.8613103792467215e-12
1.797461003739903e-12
1.171003431016051e-12
9.352420006565059e-13
8.394573079577147e-13
8.043205409116568e-13
7.988913586538366e-13
8.091602012945218e-13
8.280960357447673e-13
8.519112067701326e-13
8.569018147332664e-13
7.156325676547706e-13
6.00174446082267e-13
5.49820738981456e-13
5.472123701255704e-13
5.734015853171851e-13
6.234689697258414e-13
7.08179152002342e-13
8.580697918268092e-13
1.1437771719795615e-12
1.7601554800390527e-12
3.496763044079523e-12
9.818845782313454e-12
5.044193244321667e-12
3.148186338965154e-12
2.656556350484711e-12
2.678623203726445e-12
1.7001538600143313e-12
4.2564070439663575e-13
0.
1.3000037521034154e-11
3.8532129100520175e-12
1.7955841954416604e-12
1.1704650596980028e-12
9.35106731296493e-13
8.394769046673827e-13
8.044094253008542e-13
7.990145258571882e-13
8.093015229408579e-13
8.282472686937497e-13
8.520675115860327e-13
8.570341973970482e-13
7.157300758388954e-13
6.002463833872534e-13
5.498719511334498e-13
5.472444460153519e-13
5.734093051000724e-13
6.234474819365796e-13
7.081289162652107e-13
8.580070269861699e-13
1.1437809925962755e-12
1.7605780746344462e-12
3.5001614330520777e-12
9.835176583711104e-12
5.034889068868287e-12
3.1431449755423646e-12
2.652387442611895e-12
2.6755250862581244e-12
1.702644708480869e-12
4.259894817473857e-13
1.4034964296215394e-11
4.0972603442878866e-12
1.8729537327730883e-12
1.204152796800148e-12
9.535263427690898e-13
8.513207072306613e-13
8.130029465961949e-13
8.058510650650317e-13
8.151301447765039e-13
8.334697360496255e-13
8.569088012292355e-13
8.832073852016455e-13
8.838109727529428e-13
7.383165120910665e-13
6.212904750154568e-13
5.706509398242384e-13
5.675575479403909e-13
5.923538182833366e-13
6.403540231344362e-13
7.240930679620209e-13
8.795887183778291e-13
1.1959508747039365e-12
1.9560817571229166e-12
4.787743809076329e-12
9.633661149016775e-12
3.466280967013463e-12
2.3044241130946725e-12
1.929508023196164e-12
1.9230019719624293e-12
2.0707267300768304e-12
5.203809891954667e-13
1.4882040237601814e-11
4.243110519941893e-12
1.9078971726841124e-12
1.21511693713057e-12
9.572185308330472e-13
8.522073172094075e-13
8.126191229470947e-13
8.048313934818289e-13
8.137728279088701e-13
8.3192971048442e-13
8.552704473342692e-13
8.596072226259656e-13
7.177446806281287e-13
6.020292786488243e-13
5.516096079095076e-13
5.489793741487359e-13
5.751224766479068e-13
6.251512062765286e-13
7.099967826856943e-13
8.606980088943982e-13
1.1494649940598869e-12
1.7779633392728423e-12
3.5864779861833227e-12
1.0181254274042553e-11
4.8735518194323e-12
3.0569785986552234e-12
2.5799374509515265e-12
2.6185084075230867e-12
1.7506276385619913e-12
4.3103430813991256e-13
0.
1.30486856178939e-11
3.8613103792467215e-12
1.797461003739903e-12
1.171003431016051e-12
9.352420006565059e-13
8.394573079577147e-13
8.043205409116568e-13
7.988913586538366e-13
8.091602012945218e-13
8.280960357447673e-13
8.519112067701326e-13
8.569018147332664e-13
7.156325676547706e-13
6.00174446082267e-13
5.49820738981456e-13
5.472123701255704e-13
5.734015853171851e-13
6.234689697258414e-13
7.08179152002342e-13
8.580697918268092e-13
1.1437771719795615e-12
1.7601554800390527e-12
3.496763044079523e-12
9.818845782313454e-12
5.044193244321667e-12
3.148186338965154e-12
2.656556350484711e-12
2.678623203726445e-12
1.7001538600143313e-12
4.2564070439663575e-13
0.
1.3000037521034154e-11
3.8532129100520175e-12
1.7955841954416604e-12
1.1704650596980028e-12
9.35106731296493e-13
8.394769046673827e-13
8.044094253008542e-13
7.990145258571882e-13
8.093015229408579e-13
8.282472686937497e-13
8.520675115860327e-13
8.570341973970482e-13
7.157300758388954e-13
6.002463833872534e-13
5.498719511334498e-13
5.472444460153519e-13
5.734093051000724e-13
6.234474819365796e-13
7.081289162652107e-13
8.580070269861699e-13
1.1437809925962755e-12
1.7605780746344462e-12
3.5001614330520777e-12
9.835176583711104e-12
5.034889068868287e-12
3.1431449755423646e-12
2.652387442611895e-12
2.6755250862581244e-12
1.702644708480869e-12
4.259894817473857e-13
1.4034964296215394e-11
4.0972603442878866e-12
1.8729537327730883e-12
1.204152796800148e-12
9.535263427690898e-13
8.513207072306613e-13
8.130029465961949e-13
8.058510650650317e-13
8.151301447765039e-13
8.334697360496255e-13
8.569088012292355e-13
8.832073852016455e-13
8.838109727529428e-13
7.383165120910665e-13
6.212904750154568e-13
5.706509398242384e-13
5.675575479403909e-13
5.923538182833366e-13
6.403540231344362e-13
7.240930679620209e-13
8.795887183778291e-13
1.1959508747039365e-12
1.9560817571229166e-12
4.787743809076329e-12
9.633661149016775e-12
3.466280967013463e-12
2.3044241130946725e-12
1.929508023196164e-12
1.9230019719624293e-12
2.0707267300768304e-12
5.203809891954667e-13
1.4882040237601814e-11
4.243110519941893e-12
1.9078971726841124e-12
1.21511693713057e-12
9.572185308330472e-13
8.522073172094075e-13
8.126191229470947e-13
8.048313934818289e-13
8.137728279088701e-13
8.3192971048442e-13
8.552704473342692e-13
8.596072226259656e-13
7.177446806281287e-13
6.020292786488243e-13
5.516096079095076e-13
5.489793741487359e-13
5.751224766479068e-13
6.251512062765286e-13
7.099967826856943e-13
8.606980088943982e-13
1.1494649940598869e-12
1.7779633392728423e-12
3.5864779861833227e-12
1.0181254274042553e-11
4.8735518194323e-12
3.0569785986552234e-12
2.5799374509515265e-12
2.6185084075230867e-12
1.7506276385619913e-12
4.3103430813991256e-13
0.
1.30486856178939e-11
3.8613103792467215e-12
1.797461003739903e-12
1.171003431016051e-12
9.352420006565059e-13
8.394573079577147e-13
8.043205409116568e-13
7.988913586538366e-13
8.091602012945218e-13
8.280960357447673e-13
8.519112067701326e-13
8.569018147332664e-13
7.156325676547706e-13
6.00174446082267e-13
5.49820738981456e-13
5.472123701255704e-13
5.734015853171851e-13
6.234689697258414e-13
7.08179152002342e-13
8.580697918268092e-13
1.1437771719795615e-12
1.7601554800390527e-12
3.496763044079523e-12
9.818845782313454e-12
5.044193244321667e-12
3.148186338965154e-12
2.656556350484711e-12
2.678623203726445e-12
1.7001538600143313e-12
4.2564070439663575e-13
0.
1.3000037521034154e-11
3.8532129100520175e-12
1.7955841954416604e-12
1.1704650596980028e-12
9.35106731296493e-13
8.394769046673827e-13
8.044094253008542e-13
7.990145258571882e-13
8.093015229408579e-13
8.282472686937497e-13
8.520675115860327e-13
8.570341973970482e-13
7.157300758388954e-13
6.002463833872534e-13
5.498719511334498e-13
5.472444460153519e-13
5.734093051000724e-13
6.234474819365796e-13
7.081289162652107e-13
8.580070269861699e-13
1.1437809925962755e-12
1.7605780746344462e-12
3.5001614330520777e-12
9.835176583711104e-12
5.034889068868287e-12
3.1431449755423646e-12
2.652387442611895e-12
2.6755250862581244e-12
1.702644708480869e-12
4.259894817473857e-13
1.4034964296215394e-11
4.0972603442878866e-12
1.8729537327730883e-12
1.204152796800148e-12
9.535263427690898e-13
8.513207072306613e-13
8.130029465961949e-13
8.058510650650317e-13
8.151301447765039e-13
8.334697360496255e-13
8.569088012292355e-13
8.832073852016455e-13
8.838109727529428e-13
7.383165120910665e-13
6.212904750154568e-13
5.706509398242384e-13
5.675575479403909e-13
5.923538182833366e-13
6.403540231344362e-13
7.240930679620209e-13
8.795887183778291e-13
1.1959508747039365e-12
1.9560817571229166e-12
4.787743809076329e-12
9.633661149016775e-12
3.466280967013463e-12
2.3044241130946725e-12
1.929508023196164e-12
1.9230019719624293e-12
2.0707267300768304e-12
5.203809891954667e-13
1.4882040237601814e-11
4.243110519941893e-12
1.9078971726841124e-12
1.21511693713057e-12
9.572185308330472e-13
8.522073172094075e-13
8.126191229470947e-13
8.048313934818289e-13
8.137728279088701e-13
8.3192971048442e-13
8.552704473342692e-13
8.596072226259656e-13
7.177446806281287e-13
6.020292786488243e-13
5.516096079095076e-13
5.489793741487359e-13
5.751224766479068e-13
6.251512062765286e-13
7.099967826856943e-13
8.606980088943982e-13
1.1494649940598869e-12
1.7779633392728423e-12
3.5864779861833227e-12
1.0181254274042553e-11
4.8735518194323e-12
3.0569785986552234e-12
2.5799374509515265e-12
2.6185084075230867e-12
1.7506276385619913e-12
4.3103430813991256e-13
0.
1.30486856178939e-11
3.8613103792467215e-12
1.797461003739903e-12
1.171003431016051e-12
9.352420006565059e-13
8.394573079577147e-13
8.043205409116568e-13
7.988913586538366e-13
8.091602012945218e-13
8.280960357447673e-13
8.519112067701326e-13
8.569018147332664e-13
7.156325676547706e-13
6.00174446082267e-13
5.49820738981456e-13
5.472123701255704e-13
5.734015853171851e-13
6.234689697258414e-13
7.08179152002342e-13
8.580697918268092e-13
1.1437771719795615e-12
1.7601554800390527e-12
3.496763044079523e-12
9.818845782313454e-12
5.044193244321667e-12
3.148186338965154e-12
2.656556350484711e-12
2.678623203726445e-12
1.7001538600143313e-12
4.2564070439663575e-13
0.
1.3000037521034154e-11
3.8532129100520175e-12
1.7955841954416604e-12
1.1704650596980028e-12
9.35106731296493e-13
8.394769046673827e-13
8.044094253008542e-13
7.990145258571882e-13
8.093015229408579e-13
8.282472686937497e-13
8.520675115860327e-13
8.570341973970482e-13
7.157300758388954e-13
6.002463833872534e-13
5.498719511334498e-13
5.472444460153519e-13
5.734093051000724e-13
6.234474819365796e-13
7.081289162652107e-13
8.580070269861699e-13
1.1437809925962755e-12
1.7605780746344462e-12
3.5001614330520777e-12
9.835176583711104e-12
5.034889068868287e-12
3.1431449755423646e-12
2.652387442611895e-12
2.6755250862581244e-12
1.702644708480869e-12
4.259894817473857e-13
1.4034964296215394e-11
4.0972603442878866e-12
1.8729537327730883e-12
1.204152796800148e-12
9.535263427690898e-13
8.513207072306613e-13
8.130029465961949e-13
8.058510650650317e-13
8.151301447765039e-13
8.334697360496255e-13
8.569088012292355e-13
8.832073852016455e-13
8.838109727529428e-13
7.383165120910665e-13
6.212904750154568e-13
5.706509398242384e-13
5.675575479403909e-13
5.923538182833366e-13
6.403540231344362e-13
7.240930679620209e-13
8.795887183778291e-13
1.1959508747039365e-12
1.9560817571229166e-12
4.787743809076329e-12
9.633661149016775e-12
3.466280967013463e-12
2.3044241130946725e-12
1.929508023196164e-12
1.9230019719624293e-12
2.0707267300768304e-12
5.203809891954667e-13
1.4882040237601814e-11
4.243110519941893e-12
1.9078971726841124e-12
1.21511693713057e-12
9.572185308330472e-13
8.522073172094075e-13
8.126191229470947e-13
8.048313934818289e-13
8.137728279088701e-13
8.3192971048442e-13
8.552704473342692e-13
8.596072226259656e-13
7.177446806281287e-13
6.020292786488243e-13
5.516096079095076e-13
5.489793741487359e-13
5.751224766479068e-13
6.251512062765286e-13
7.099967826856943e-13
8.606980088943982e-13
1.1494649940598869e-12
1.7779633392728423e-12
3.5864779861833227e-12
1.0181254274042553e-11
4.8735518194323e-12
3.0569785986552234e-12
2.5799374509515265e-12
2.6185084075230867e-12
1.7506276385619913e-12
4.3103430813991256e-13
0.
1.30486856178939e-11
3.8613103792467215e-12
1.797461003739903e-12
1.171003431016051e-12
9.352420006565059e-13
8.394573079577147e-13
8.043205409116568e-13
7.988913586538366e-13
8.091602012945218e-13
8.280960357447673e-13
8.519112067701326e-13
8.569018147332664e-13
7.156325676547706e-13
6.00174446082267e-13
5.49820738981456e-13
5.472123701255704e-13
5.734015853171851e-13
6.234689697258414e-13
7.08179152002342e-13
8.580697918268092e-13
1.1437771719795615e-12
1.7601554800390527e-12
3.496763044079523e-12
9.818845782313454e-12
5.044193244321667e-12
3.148186338965154e-12
2.656556350484711e-12
2.678623203726445e-12
1.7001538600143313e-12
4.2564070439663575e-13
0.
1.3000037521034154e-11
3.8532129100520175e-12
1.7955841954416604e-12
1.1704650596980028e-12
9.35106731296493e-13
8.394769046673827e-13
8.044094253008542e-13
7.990145258571882e-13
8.093015229408579e-13
8.282472686937497e-13
8.520675115860327e-13
8.570341973970482e-13
7.157300758388954e-13
6.002463833872534e-13
5.498719511334498e-13
5.472444460153519e-13
5.734093051000724e-13
6.234474819365796e-13
7.081289162652107e-13
8.580070269861699e-13
1.1437809925962755e-12
1.7605780746344462e-12
3.5001614330520777e-12
9.835176583711104e-12
5.034889068868287e-12
3.1431449755423646e-12
2.652387442611895e-12
2.6755250862581244e-12
1.702644708480869e-12
4.259894817473857e-13
1.4034964296215394e-11
4.0972603442878866e-12
1.8729537327730883e-12
1.204152796800148e-12
9.535263427690898e-13
8.513207072306613e-13
8.130029465961949e-13
8.058510650650317e-13
8.151301447765039e-13
8.334697360496255e-13
8.569088012292355e-13
8.832073852016455e-13
8.838109727529428e-13
7.383165120910665e-13
6.212904750154568e-13
5.706509398242384e-13
5.675575479403909e-13
5.923538182833366e-13
6.403540231344362e-13
7.240930679620209e-13
8.795887183778291e-13
1.1959508747039365e-12
1.9560817571229166e-12
4.787743809076329e-12
9.633661149016775e-12
3.466280967013463e-12
2.3044241130946725e-12
1.929508023196164e-12
1.9230019719624293e-12
2.0707267300768304e-12
5.203809891954667e-13
1.4882040237601814e-11
4.243110519941893e-12
1.9078971726841124e-12
1.21511693713057e-12
9.572185308330472e-13
8.522073172094075e-13
8.126191229470947e-13
8.048313934818289e-13
8.137728279088701e-13
8.3192971048442e-13
8.552704473342692e-13
8.596072226259656e-13
7.177446806281287e-13
6.020292786488243e-13
5.516096079095076e-13
5.489793741487359e-13
5.751224766479068e-13
6.251512062765286e-13
7.099967826856943e-13
8.606980088943982e-13
1.1494649940598869e-12
1.7779633392728423e-12
3.5864779861833227e-12
1.0181254274042553e-11
4.8735518194323e-12
3.0569785986552234e-12
2.5799374509515265e-12
2.6185084075230867e-12
1.7506276385619913e-12
4.3103430813991256e-13
0.
1.30486856178939e-11
3.8613103792467215e-12
1.797461003739903e-12
1.171003431016051e-12
9.352420006565059e-13
8.394573079577147e-13
8.043205409116568e-13
7.988913586538366e-13
8.091602012945218e-13
8.280960357447673e-13
8.519112067701326e-13
8.569018147332664e-13
7.156325676547706e-13
6.00174446082267e-13
5.49820738981456e-13
5.472123701255704e-13
5.734015853171851e-13
6.234689697258414e-13
7.08179152002342e-13
8.580697918268092e-13
1.1437771719795615e-12
1.7601554800390527e-12
3.496763044079523e-12
9.818845782313454e-12
5.044193244321667e-12
3.148186338965154e-12
2.656556350484711e-12
2.678623203726445e-12
1.7001538600143313e-12
4.2564070439663575e-13
0.
1.3000037521034154e-11
3.8532129100520175e-12
1.7955841954416604e-12
1.1704650596980028e-12
9.35106731296493e-13
8.394769046673827e-13
8.044094253008542e-13
7.990145258571882e-13
8.093015229408579e-13
8.282472686937497e-13
8.520675115860327e-13
8.570341973970482e-13
7.157300758388954e-13
6.002463833872534e-13
5.498719511334498e-13
5.472444460153519e-13
5.734093051000724e-13
6.234474819365796e-13
7.081289162652107e-13
8.580070269861699e-13
1.1437809925962755e-12
1.7605780746344462e-12
3.5001614330520777e-12
9.835176583711104e-12
5.034889068868287e-12
3.1431449755423646e-12
2.652387442611895e-12
2.6755250862581244e-12
1.702644708480869e-12
4.259894817473857e-13
1.4034964296215394e-11
4.0972603442878866e-12
1.8729537327730883e-12
1.204152796800148e-12
9.535263427690898e-13
8.513207072306613e-13
8.130029465961949e-13
8.058510650650317e-13
8.151301447765039e-13
8.334697360496255e-13
8.569088012292355e-13
8.832073852016455e-13
8.838109727529428e-13
7.383165120910665e-13
6.212904750154568e-13
5.706509398242384e-13
5.675575479403909e-13
5.923538182833366e-13
6.403540231344362e-13
7.240930679620209e-13
8.795887183778291e-13
1.1959508747039365e-12
1.9560817571229166e-12
4.787743809076329e-12
9.633661149016775e-12
3.466280967013463e-12
2.3044241130946725e-12
1.929508023196164e-12
1.9230019719624293e-12
2.0707267300768304e-12
5.203809891954667e-13
1.4882040237601814e-11
4.243110519941893e-12
1.9078971726841124e-12
1.21511693713057e-12
9.572185308330472e-13
8.522073172094075e-13
8.126191229470947e-13
8.048313934818289e-13
8.137728279088701e-13
8.3192971048442e-13
8.552704473342692e-13
8.596072226259656e-13
7.177446806281287e-13
6.020292786488243e-13
5.516096079095076e-13
5.489793741487359e-13
5.751224766479068e-13
6.251512062765286e-13
7.099967826856943e-13
8.606980088943982e-13
1.1494649940598869e-12
1.7779633392728423e-12
3.5864779861833227e-12
1.0181254274042553e-11
4.8735518194323e-12
3.0569785986552234e-12
2.5799374509515265e-12
2.6185084075230867e-12
1.7506276385619913e-12
4.3103430813991256e-13
0.
1.30486856178939e-11
3.8613103792467215e-12
1.797461003739903e-12
1.171003431016051e-12
9.352420006565059e-13
8.394573079577147e-13
8.043205409116568e-13
7.988913586538366e-13
8.091602012945218e-13
8.280960357447673e-13
8.519112067701326e-13
8.569018147332664e-13
7.156325676547706e-13
6.00174446082267e-13
5.49820738981456e-13
5.472123701255704e-13
5.734015853171851e-13
6.234689697258414e-13
7.08179152002342e-13
8.580697918268092e-13
1.1437771719795615e-12
1.7601554800390527e-12
3.496763044079523e-12
9.818845782313454e-12
5.044193244321667e-12
3.148186338965154e-12
2.656556350484711e-12
2.678623203726445e-12
1.7001538600143313e-12
4.2564070439663575e-13
0.
1.3000037521034154e-11
3.8532129100520175e-12
1.7955841954416604e-12
1.1704650596980028e-12
9.35106731296493e-13
8.394769046673827e-13
8.044094253008542e-13
7.990145258571882e-13
8.093015229408579e-13
8.282472686937497e-13
8.520675115860327e-13
8.570341973970482e-13
7.157300758388954e-13
6.002463833872534e-13
5.498719511334498e-13
5.472444460153519e-13
5.734093051000724e-13
6.234474819365796e-13
7.081289162652107e-13
8.580070269861699e-13
1.1437809925962755e-12
1.7605780746344462e-12
3.5001614330520777e-12
9.835176583711104e-12
5.034889068868287e-12
3.1431449755423646e-12
2.652387442611895e-12
2.6755250862581244e-12
1.702644708480869e-12
4.259894817473857e-13
1.4034964296215394e-11
4.0972603442878866e-12
1.8729537327730883e-12
1.204152796800148e-12
9.535263427690898e-13
8.513207072306613e-13
8.130029465961949e-13
8.058510650650317e-13
8.151301447765039e-13
8.334697360496255e-13
8.569088012292355e-13
8.832073852016455e-13
8.838109727529428e-13
7.383165120910665e-13
6.212904750154568e-13
5.706509398242384e-13
5.675575479403909e-13
5.923538182833366e-13
6.403540231344362e-13
7.240930679620209e-13
8.795887183778291e-13
1.1959508747039365e-12
1.9560817571229166e-12
4.787743809076329e-12
9.633661149016775e-12
3.466280967013463e-12
2.3044241130946725e-12
1.929508023196164e-12
1.9230019719624293e-12
2.0707267300768304e-12
5.203809891954667e-13
1.4882040237601814e-11
4.243110519941893e-12
1.9078971726841124e-12
1.21511693713057e-12
9.572185308330472e-13
8.522073172094075e-13
8.126191229470947e-13
8.048313934818289e-13
8.137728279088701e-13
8.3192971048442e-13
8.552704473342692e-13
8.596072226259656e-13
7.177446806281287e-13
6.020292786488243e-13
5.516096079095076e-13
5.489793741487359e-13
5.751224766479068e-13
6.251512062765286e-13
7.099967826856943e-13
8.606980088943982e-13
1.1494649940598869e-12
1.7779633392728423e-12
3.5864779861833227e-12
1.0181254274042553e-11
4.8735518194323e-12
3.0569785986552234e-12
2.5799374509515265e-12
2.6185084075230867e-12
1.7506276385619913e-12
4.3103430813991256e-13
0.
1.30486856178939e-11
3.8613103792467215e-12
1.797461003739903e-12
1.171003431016051e-12
9.352420006565059e-13
8.394573079577147e-13
8.043205409116568e-13
7.988913586538366e-13
8.091602012945218e-13
8.280960357447673e-13
8.519112067701326e-13
8.569018147332664e-13
7.156325676547706e-13
6.00174446082267e-13
5.49820738981456e-13
5.472123701255704e-13
5.734015853171851e-13
6.234689697258414e-13
7.08179152002342e-13
8.580697918268092e-13
1.1437771719795615e-12
1.7601554800390527e-12
3.496763044079523e-12
9.818845782313454e-12
5.044193244321667e-12
3.148186338965154e-12
2.656556350484711e-12
2.678623203726445e-12
1.7001538600143313e-12
4.2564070439663575e-13
0.
1.3000037521034154e-11
3.8532129100520175e-12
1.7955841954416604e-12
1.1704650596980028e-12
9.35106731296493e-13
8.394769046673827e-13
8.044094253008542e-13
7.990145258571882e-13
8.093015229408579e-13
8.282472686937497e-13
8.520675115860327e-13
8.570341973970482e-13
7.157300758388954e-13
6.002463833872534e-13
5.498719511334498e-13
5.472444460153519e-13
5.734093051000724e-13
6.234474819365796e-13
7.081289162652107e-13
8.580070269861699e-13
1.1437809925962755e-12
1.7605780746344462e-12
3.5001614330520777e-12
9.835176583711104e-12
5.034889068868287e-12
3.1431449755423646e-12
2.652387442611895e-12
2.6755250862581244e-12
1.702644708480869e-12
4.259894817473857e-13
1.4034964296215394e-11
4.0972603442878866e-12
1.8729537327730883e-12
1.204152796800148e-12
9.535263427690898e-13
8.513207072306613e-13
8.130029465961949e-13
8.058510650650317e-13
8.151301447765039e-13
8.334697360496255e-13
8.569088012292355e-13
8.832073852016455e-13
8.838109727529428e-13
7.383165120910665e-13
6.212904750154568e-13
5.706509398242384e-13
5.675575479403909e-13
5.923538182833366e-13
6.403540231344362e-13
7.240930679620209e-13
8.795887183778291e-13
1.1959508747039365e-12
1.9560817571229166e-12
4.787743809076329e-12
9.633661149016775e-12
3.466280967013463e-12
2.3044241130946725e-12
1.929508023196164e-12
1.9230019719624293e-12
2.0707267300768304e-12
5.203809891954667e-13
1.4882040237601814e-11
4.243110519941893e-12
1.9078971726841124e-12
1.21511693713057e-12
9.572185308330472e-13
8.522073172094075e-13
8.126191229470947e-13
8.048313934818289e-13
8.137728279088701e-13
8.3192971048442e-13
8.552704473342692e-13
8.596072226259656e-13
7.177446806281287e-13
6.020292786488243e-13
5.516096079095076e-13
5.489793741487359e-13
5.751224766479068e-13
6.251512062765286e-13
7.099967826856943e-13
8.606980088943982e-13
1.1494649940598869e-12
1.7779633392728423e-12
3.5864779861833227e-12
1.0181254274042553e-11
4.8735518194323e-12
3.0569785986552234e-12
2.5799374509515265e-12
2.6185084075230867e-12
1.7506276385619913e-12
4.3103430813991256e-13
0.
1.30486856178939e-11
3.8613103792467215e-12
1.797461003739903e-12
1.171003431016051e-12
9.352420006565059e-13
8.394573079577147e-13
8.043205409116568e-13
7.988913586538366e-13
8.091602012945218e-13
8.280960357447673e-13
8.519112067701326e-13
8.569018147332664e-13
7.156325676547706e-13
6.00174446082267e-13
5.49820738981456e-13
5.472123701255704e-13
5.734015853171851e-13
6.234689697258414e-13
7.08179152002342e-13
8.580697918268092e-13
1.1437771719795615e-12
1.7601554800390527e-12
3.496763044079523e-12
9.818845782313454e-12
5.044193244321667e-12
3.148186338965154e-12
2.656556350484711e-12
2.678623203726445e-12
1.7001538600143313e-12
4.2564070439663575e-13
0.
1.3000037521034154e-11
3.8532129100520175e-12
1.7955841954416604e-12
1.1704650596980028e-12
9.35106731296493e-13
8.394769046673827e-13
8.044094253008542e-13
7.990145258571882e-13
8.093015229408579e-13
8.282472686937497e-13
8.520675115860327e-13
8.570341973970482e-13
7.157300758388954e-13
6.002463833872534e-13
5.498719511334498e-13
5.472444460153519e-13
5.734093051000724e-13
6.234474819365796e-13
7.081289162652107e-13
8.580070269861699e-13
1.1437809925962755e-12
1.7605780746344462e-12
3.5001614330520777e-12
9.835176583711104e-12
5.034889068868287e-12
3.1431449755423646e-12
2.652387442611895e-12
2.6755250862581244e-12
1.702644708480869e-12
4.259894817473857e-13
1.4034964296215394e-11
4.0972603442878866e-12
1.8729537327730883e-12
1.204152796800148e-12
9.535263427690898e-13
8.513207072306613e-13
8.130029465961949e-13
8.058510650650317e-13
8.151301447765039e-13
8.334697360496255e-13
8.569088012292355e-13
8.832073852016455e-13
8.838109727529428e-13
7.383165120910665e-13
6.212904750154568e-13
5.706509398242384e-13
5.675575479403909e-13
5.923538182833366e-13
6.403540231344362e-13
7.240930679620209e-13
8.795887183778291e-13
1.1959508747039365e-12
1.9560817571229166e-12
4.787743809076329e-12
9.633661149016775e-12
3.466280967013463e-12
2.3044241130946725e-12
1.929508023196164e-12
1.9230019719624293e-12
2.0707267300768304e-12
5.203809891954667e-13
1.4882040237601814e-11
4.243110519941893e-12
1.9078971726841124e-12
1.21511693713057e-12
9.572185308330472e-13
8.522073172094075e-13
8.126191229470947e-13
8.048313934818289e-13
8.137728279088701e-13
8.3192971048442e-13
8.552704473342692e-13
8.596072226259656e-13
7.177446806281287e-13
6.020292786488243e-13
5.516096079095076e-13
5.489793741487359e-13
5.751224766479068e-13
6.251512062765286e-13
7.099967826856943e-13
8.606980088943982e-13
1.1494649940598869e-12
1.7779633392728423e-12
3.5864779861833227e-12
1.0181254274042553e-11
4.8735518194323e-12
3.0569785986552234e-12
2.5799374509515265e-12
2.6185084075230867e-12
1.7506276385619913e-12
4.3103430813991256e-13
0.
1.30486856178939e-11
3.8613103792467215e-12
1.797461003739903e-12
1.171003431016051e-12
9.352420006565059e-13
8.394573079577147e-13
8.043205409116568e-13
7.988913586538366e-13
8.091602012945218e-13
8.280960357447673e-13
8.519112067701326e-13
8.569018147332664e-13
7.156325676547706e-13
6.00174446082267e-13
5.49820738981456e-13
5.472123701255704e-13
5.734015853171851e-13
6.234689697258414e-13
7.08179152002342e-13
8.580697918268092e-13
1.1437771719795615e-12
1.7601554800390527e-12
3.496763044079523e-12
9.818845782313454e-12
5.044193244321667e-12
3.148186338965154e-12
2.656556350484711e-12
2.678623203726445e-12
1.7001538600143313e-12
4.2564070439663575e-13
0.
1.3000037521034154e-11
3.8532129100520175e-12
1.7955841954416604e-12
1.1704650596980028e-12
9.35106731296493e-13
8.394769046673827e-13
8.044094253008542e-13
7.990145258571882e-13
8.093015229408579e-13
8.282472686937497e-13
8.520675115860327e-13
8.570341973970482e-13
7.157300758388954e-13
6.002463833872534e-13
5.498719511334498e-13
5.472444460153519e-13
5.734093051000724e-13
6.234474819365796e-13
7.081289162652107e-13
8.580070269861699e-13
1.1437809925962755e-12
1.7605780746344462e-12
3.5001614330520777e-12
9.835176583711104e-12
5.034889068868287e-12
3.1431449755423646e-12
2.652387442611895e-12
2.6755250862581244e-12
1.702644708480869e-12
4.259894817473857e-13
1.4034964296215394e-11
4.0972603442878866e-12
1.8729537327730883e-12
1.204152796800148e-12
9.535263427690898e-13
8.513207072306613e-13
8.130029465961949e-13
8.058510650650317e-13
8.151301447765039e-13
8.334697360496255e-13
8.569088012292355e-13
8.832073852016455e-13
8.838109727529428e-13
7.383165120910665e-13
6.212904750154568e-13
5.706509398242384e-13
5.675575479403909e-13
5.923538182833366e-13
6.403540231344362e-13
7.240930679620209e-13
8.795887183778291e-13
1.1959508747039365e-12
1.9560817571229166e-12
4.787743809076329e-12
9.633661149016775e-12
3.466280967013463e-12
2.3044241130946725e-12
1.929508023196164e-12
1.9230019719624293e-12
2.0707267300768304e-12
5.203809891954667e-13
1.4882040237601814e-11
4.243110519941893e-12
1.9078971726841124e-12
1.21511693713057e-12
9.572185308330472e-13
8.522073172094075e-13
8.126191229470947e-13
8.048313934818289e-13
8.137728279088701e-13
8.3192971048442e-13
8.552704473342692e-13
8.596072226259656e-13
7.177446806281287e-13
6.020292786488243e-13
5.516096079095076e-13
5.489793741487359e-13
5.751224766479068e-13
6.251512062765286e-13
7.099967826856943e-13
8.606980088943982e-13
1.1494649940598869e-12
1.7779633392728423e-12
3.5864779861833227e-12
1.0181254274042553e-11
4.8735518194323e-12
3.0569785986552234e-12
2.5799374509515265e-12
2.6185084075230867e-12
1.7506276385619913e-12
4.3103430813991256e-13
0.
1.30486856178939e-11
3.8613103792467215e-12
1.797461003739903e-12
1.171003431016051e-12
9.352420006565059e-13
8.394573079577147e-13
8.043205409116568e-13
7.988913586538366e-13
8.091602012945218e-13
8.280960357447673e-13
8.519112067701326e-13
8.569018147332664e-13
7.156325676547706e-13
6.00174446082267e-13
5.49820738981456e-13
5.472123701255704e-13
5.734015853171851e-13
6.234689697258414e-13
7.08179152002342e-13
8.580697918268092e-13
1.1437771719795615e-12
1.7601554800390527e-12
3.496763044079523e-12
9.818845782313454e-12
5.044193244321667e-12
3.148186338965154e-12
2.656556350484711e-12
2.678623203726445e-12
1.7001538600143313e-12
4.2564070439663575e-13
0.
1.3000037521034154e-11
3.8532129100520175e-12
1.7955841954416604e-12
1.1704650596980028e-12
9.35106731296493e-13
8.394769046673827e-13
8.044094253008542e-13
7.990145258571882e-13
8.093015229408579e-13
8.282472686937497e-13
8.520675115860327e-13
8.570341973970482e-13
7.157300758388954e-13
6.002463833872534e-13
5.498719511334498e-13
5.472444460153519e-13
5.734093051000724e-13
6.234474819365796e-13
7.081289162652107e-13
8.580070269861699e-13
1.1437809925962755e-12
1.7605780746344462e-12
3.5001614330520777e-12
9.835176583711104e-12
5.034889068868287e-12
3.1431449755423646e-12
2.652387442611895e-12
2.6755250862581244e-12
1.702644708480869e-12
4.259894817473857e-13
1.4034964296215394e-11
4.0972603442878866e-12
1.8729537327730883e-12
1.204152796800148e-12
9.535263427690898e-13
8.513207072306613e-13
8.130029465961949e-13
8.058510650650317e-13
8.151301447765039e-13
8.334697360496255e-13
8.569088012292355e-13
8.832073852016455e-13
8.838109727529428e-13
7.383165120910665e-13
6.212904750154568e-13
5.706509398242384e-13
5.675575479403909e-13
5.923538182833366e-13
6.403540231344362e-13
7.240930679620209e-13
8.795887183778291e-13
1.1959508747039365e-12
1.9560817571229166e-12
4.787743809076329e-12
9.633661149016775e-12
3.466280967013463e-12
2.3044241130946725e-12
1.929508023196164e-12
1.9230019719624293e-12
2.0707267300768304e-12
5.203809891954667e-13
1.4882040237601814e-11
4.243110519941893e-12
1.9078971726841124e-12
1.21511693713057e-12
9.572185308330472e-13
8.522073172094075e-13
8.126191229470947e-13
8.048313934818289e-13
8.137728279088701e-13
8.3192971048442e-13
8.552704473342692e-13
8.596072226259656e-13
7.177446806281287e-13
6.020292786488243e-13
5.516096079095076e-13
5.489793741487359e-13
5.751224766479068e-13
6.251512062765286e-13
7.099967826856943e-13
8.606980088943982e-13
1.1494649940598869e-12
1.7779633392728423e-12
3.5864779861833227e-12
1.0181254274042553e-11
4.8735518194323e-12
3.0569785986552234e-12
2.5799374509515265e-12
2.6185084075230867e-12
1.7506276385619913e-12
4.3103430813991256e-13
0.
1.30486856178939e-11
3.8613103792467215e-12
1.797461003739903e-12
1.171003431016051e-12
9.352420006565059e-13
8.394573079577147e-13
8.043205409116568e-13
7.988913586538366e-13
8.091602012945218e-13
8.280960357447673e-13
8.519112067701326e-13
8.569018147332664e-13
7.156325676547706e-13
6.00174446082267e-13
5.49820738981456e-13
5.472123701255704e-13
5.734015853171851e-13
6.234689697258414e-13
7.08179152002342e-13
8.580697918268092e-13
1.1437771719795615e-12
1.7601554800390527e-12
3.496763044079523e-12
9.818845782313454e-12
5.044193244321667e-12
3.148186338965154e-12
2.656556350484711e-12
2.678623203726445e-12
1.7001538600143313e-12
4.2564070439663575e-13
0.
1.3000037521034154e-11
3.8532129100520175e-12
1.7955841954416604e-12
1.1704650596980028e-12
9.35106731296493e-13
8.394769046673827e-13
8.044094253008542e-13
7.990145258571882e-13
8.093015229408579e-13
8.282472686937497e-13
8.520675115860327e-13
8.570341973970482e-13
7.157300758388954e-13
6.002463833872534e-13
5.498719511334498e-13
5.472444460153519e-13
5.734093051000724e-13
6.234474819365796e-13
7.081289162652107e-13
8.580070269861699e-13
1.1437809925962755e-12
1.7605780746344462e-12
3.5001614330520777e-12
9.835176583711104e-12
5.034889068868287e-12
3.1431449755423646e-12
2.652387442611895e-12
2.6755250862581244e-12
1.702644708480869e-12
4.259894817473857e-13
1.4034964296215394e-11
4.0972603442878866e-12
1.8729537327730883e-12
1.204152796800148e-12
9.535263427690898e-13
8.513207072306613e-13
8.130029465961949e-13
8.058510650650317e-13
8.151301447765039e-13
8.334697360496255e-13
8.569088012292355e-13
8.832073852016455e-13
8.838109727529428e-13
7.383165120910665e-13
6.212904750154568e-13
5.706509398242384e-13
5.675575479403909e-13
5.923538182833366e-13
6.403540231344362e-13
7.240930679620209e-13
8.795887183778291e-13
1.1959508747039365e-12
1.9560817571229166e-12
4.787743809076329e-12
9.633661149016775e-12
3.466280967013463e-12
2.3044241130946725e-12
1.929508023196164e-12
1.9230019719624293e-12
2.0707267300768304e-12
5.203809891954667e-13
1.4882040237601814e-11
4.243110519941893e-12
1.9078971726841124e-12
1.21511693713057e-12
9.572185308330472e-13
8.522073172094075e-13
8.126191229470947e-13
8.048313934818289e-13
8.137728279088701e-13
8.3192971048442e-13
8.552704473342692e-13
8.596072226259656e-13
7.177446806281287e-13
6.020292786488243e-13
5.516096079095076e-13
5.489793741487359e-13
5.751224766479068e-13
6.251512062765286e-13
7.099967826856943e-13
8.606980088943982e-13
1.1494649940598869e-12
1.7779633392728423e-12
3.5864779861833227e-12
1.0181254274042553e-11
4.8735518194323e-12
3.0569785986552234e-12
2.5799374509515265e-12
2.6185084075230867e-12
1.7506276385619913e-12
4.3103430813991256e-13
0.
1.30486856178939e-11
3.8613103792467215e-12
1.797461003739903e-12
1.171003431016051e-12
9.352420006565059e-13
8.394573079577147e-13
8.043205409116568e-13
7.988913586538366e-13
8.091602012945218e-13
8.280960357447673e-13
8.519112067701326e-13
8.569018147332664e-13
7.156325676547706e-13
6.00174446082267e-13
5.49820738981456e-13
5.472123701255704e-13
5.734015853171851e-13
6.234689697258414e-13
7.08179152002342e-13
8.580697918268092e-13
1.1437771719795615e-12
1.7601554800390527e-12
3.496763044079523e-12
9.818845782313454e-12
5.044193244321667e-12
3.148186338965154e-12
2.656556350484711e-12
2.678623203726445e-12
1.7001538600143313e-12
4.2564070439663575e-13
0.
1.3000037521034154e-11
3.8532129100520175e-12
1.7955841954416604e-12
1.1704650596980028e-12
9.35106731296493e-13
8.394769046673827e-13
8.044094253008542e-13
7.990145258571882e-13
8.093015229408579e-13
8.282472686937497e-13
8.520675115860327e-13
8.570341973970482e-13
7.157300758388954e-13
6.002463833872534e-13
5.498719511334498e-13
5.472444460153519e-13
5.734093051000724e-13
6.234474819365796e-13
7.081289162652107e-13
8.580070269861699e-13
1.1437809925962755e-12
1.7605780746344462e-12
3.5001614330520777e-12
9.835176583711104e-12
5.034889068868287e-12
3.1431449755423646e-12
2.652387442611895e-12
2.6755250862581244e-12
1.702644708480869e-12
4.259894817473857e-13
1.4034964296215394e-11
4.0972603442878866e-12
1.8729537327730883e-12
1.204152796800148e-12
9.535263427690898e-13
8.513207072306613e-13
8.130029465961949e-13
8.058510650650317e-13
8.151301447765039e-13
8.334697360496255e-13
8.569088012292355e-13
8.832073852016455e-13
8.838109727529428e-13
7.383165120910665e-13
6.212904750154568e-13
5.706509398242384e-13
5.675575479403909e-13
5.923538182833366e-13
6.403540231344362e-13
7.240930679620209e-13
8.795887183778291e-13
1.1959508747039365e-12
1.9560817571229166e-12
4.787743809076329e-12
9.633661149016775e-12
3.466280967013463e-12
2.3044241130946725e-12
1.929508023196164e-12
1.9230019719624293e-12
2.0707267300768304e-12
5.203809891954667e-13
1.4882040237601814e-11
4.243110519941893e-12
1.9078971726841124e-12
1.21511693713057e-12
9.572185308330472e-13
8.522073172094075e-13
8.126191229470947e-13
8.048313934818289e-13
8.137728279088701e-13
8.3192971048442e-13
8.552704473342692e-13
8.596072226259656e-13
7.177446806281287e-13
6.020292786488243e-13
5.516096079095076e-13
5.489793741487359e-13
5.751224766479068e-13
6.251512062765286e-13
7.099967826856943e-13
8.606980088943982e-13
1.1494649940598869e-12
1.7779633392728423e-12
3.5864779861833227e-12
1.0181254274042553e-11
4.8735518194323e-12
3.0569785986552234e-12
2.5799374509515265e-12
2.6185084075230867e-12
1.7506276385619913e-12
4.3103430813991256e-13
0.
1.30486856178939e-11
3.8613103792467215e-12
1.797461003739903e-12
1.171003431016051e-12
9.352420006565059e-13
8.394573079577147e-13
8.043205409116568e-13
7.988913586538366e-13
8.091602012945218e-13
8.280960357447673e-13
8.519112067701326e-13
8.569018147332664e-13
7.156325676547706e-13
6.00174446082267e-13
5.49820738981456e-13
5.472123701255704e-13
5.734015853171851e-13
6.234689697258414e-13
7.08179152002342e-13
8.580697918268092e-13
1.1437771719795615e-12
1.7601554800390527e-12
3.496763044079523e-12
9.818845782313454e-12
5.044193244321667e-12
3.148186338965154e-12
2.656556350484711e-12
2.678623203726445e-12
1.7001538600143313e-12
4.2564070439663575e-13
0.
1.3000037521034154e-11
3.8532129100520175e-12
1.7955841954416604e-12
1.1704650596980028e-12
9.35106731296493e-13
8.394769046673827e-13
8.044094253008542e-13
7.990145258571882e-13
8.093015229408579e-13
8.282472686937497e-13
8.520675115860327e-13
8.570341973970482e-13
7.157300758388954e-13
6.002463833872534e-13
5.498719511334498e-13
5.472444460153519e-13
5.734093051000724e-13
6.234474819365796e-13
7.081289162652107e-13
8.580070269861699e-13
1.1437809925962755e-12
1.7605780746344462e-12
3.5001614330520777e-12
9.835176583711104e-12
5.034889068868287e-12
3.1431449755423646e-12
2.652387442611895e-12
2.6755250862581244e-12
1.702644708480869e-12
4.259894817473857e-13
1.4034964296215394e-11
4.0972603442878866e-12
1.8729537327730883e-12
1.204152796800148e-12
9.535263427690898e-13
8.513207072306613e-13
8.130029465961949e-13
8.058510650650317e-13
8.151301447765039e-13
8.334697360496255e-13
8.569088012292355e-13
8.832073852016455e-13
8.838109727529428e-13
7.383165120910665e-13
6.212904750154568e-13
5.706509398242384e-13
5.675575479403909e-13
5.923538182833366e-13
6.403540231344362e-13
7.240930679620209e-13
8.795887183778291e-13
1.1959508747039365e-12
1.9560817571229166e-12
4.787743809076329e-12
9.633661149016775e-12
3.466280967013463e-12
2.3044241130946725e-12
1.929508023196164e-12
1.9230019719624293e-12
2.0707267300768304e-12
5.203809891954667e-13
1.4882040237601814e-11
4.243110519941893e-12
1.9078971726841124e-12
1.21511693713057e-12
9.572185308330472e-13
8.522073172094075e-13
8.126191229470947e-13
8.048313934818289e-13
8.137728279088701e-13
8.3192971048442e-13
8.552704473342692e-13
8.596072226259656e-13
7.177446806281287e-13
6.020292786488243e-13
5.516096079095076e-13
5.489793741487359e-13
5.751224766479068e-13
6.251512062765286e-13
7.099967826856943e-13
8.606980088943982e-13
1.1494649940598869e-12
1.7779633392728423e-12
3.5864779861833227e-12
1.0181254274042553e-11
4.8735518194323e-12
3.0569785986552234e-12
2.5799374509515265e-12
2.6185084075230867e-12
1.7506276385619913e-12
4.3103430813991256e-13
0.
1.30486856178939e-11
3.8613103792467215e-12
1.797461003739903e-12
1.171003431016051e-12
9.352420006565059e-13
8.394573079577147e-13
8.043205409116568e-13
7.988913586538366e-13
8.091602012945218e-13
8.280960357447673e-13
8.519112067701326e-13
8.569018147332664e-13
7.156325676547706e-13
6.00174446082267e-13
5.49820738981456e-13
5.472123701255704e-13
5.734015853171851e-13
6.234689697258414e-13
7.08179152002342e-13
8.580697918268092e-13
1.1437771719795615e-12
1.7601554800390527e-12
3.496763044079523e-12
9.818845782313454e-12
5.044193244321667e-12
3.148186338965154e-12
2.656556350484711e-12
2.678623203726445e-12
1.7001538600143313e-12
4.2564070439663575e-13
0.
1.3000037521034154e-11
3.8532129100520175e-12
1.7955841954416604e-12
1.1704650596980028e-12
9.35106731296493e-13
8.394769046673827e-13
8.044094253008542e-13
7.990145258571882e-13
8.093015229408579e-13
8.282472686937497e-13
8.520675115860327e-13
8.570341973970482e-13
7.157300758388954e-13
6.002463833872534e-13
5.498719511334498e-13
5.472444460153519e-13
5.734093051000724e-13
6.234474819365796e-13
7.081289162652107e-13
8.580070269861699e-13
1.1437809925962755e-12
1.7605780746344462e-12
3.5001614330520777e-12
9.835176583711104e-12
5.034889068868287e-12
3.1431449755423646e-12
2.652387442611895e-12
2.6755250862581244e-12
1.702644708480869e-12
4.259894817473857e-13
1.4034964296215394e-11
4.0972603442878866e-12
1.8729537327730883e-12
1.204152796800148e-12
9.535263427690898e-13
8.513207072306613e-13
8.130029465961949e-13
8.058510650650317e-13
8.151301447765039e-13
8.334697360496255e-13
8.569088012292355e-13
8.832073852016455e-13
8.838109727529428e-13
7.383165120910665e-13
6.212904750154568e-13
5.706509398242384e-13
5.675575479403909e-13
5.923538182833366e-13
6.403540231344362e-13
7.240930679620209e-13
8.795887183778291e-13
1.1959508747039365e-12
1.9560817571229166e-12
4.787743809076329e-12
9.633661149016775e-12
3.466280967013463e-12
2.3044241130946725e-12
1.929508023196164e-12
1.9230019719624293e-12
2.0707267300768304e-12
5.203809891954667e-13
1.4882040237601814e-11
4.243110519941893e-12
1.9078971726841124e-12
1.21511693713057e-12
9.572185308330472e-13
8.522073172094075e-13
8.126191229470947e-13
8.048313934818289e-13
8.137728279088701e-13
8.3192971048442e-13
8.552704473342692e-13
8.596072226259656e-13
7.177446806281287e-13
6.020292786488243e-13
5.516096079095076e-13
5.489793741487359e-13
5.751224766479068e-13
6.251512062765286e-13
7.099967826856943e-13
8.606980088943982e-13
1.1494649940598869e-12
1.7779633392728423e-12
3.5864779861833227e-12
1.0181254274042553e-11
4.8735518194323e-12
3.0569785986552234e-12
2.5799374509515265e-12
2.6185084075230867e-12
1.7506276385619913e-12
4.3103430813991256e-13
0.
1.30486856178939e-11
3.8613103792467215e-12
1.797461003739903e-12
1.171003431016051e-12
9.352420006565059e-13
8.394573079577147e-13
8.043205409116568e-13
7.988913586538366e-13
8.091602012945218e-13
8.280960357447673e-13
8.519112067701326e-13
8.569018147332664e-13
7.156325676547706e-13
6.00174446082267e-13
5.49820738981456e-13
5.472123701255704e-13
5.734015853171851e-13
6.234689697258414e-13
7.08179152002342e-13
8.580697918268092e-13
1.1437771719795615e-12
1.7601554800390527e-12
3.496763044079523e-12
9.818845782313454e-12
5.044193244321667e-12
3.148186338965154e-12
2.656556350484711e-12
2.678623203726445e-12
1.7001538600143313e-12
4.2564070439663575e-13
0.
1.3000037521034154e-11
3.8532129100520175e-12
1.7955841954416604e-12
1.1704650596980028e-12
9.35106731296493e-13
8.394769046673827e-13
8.044094253008542e-13
7.990145258571882e-13
8.093015229408579e-13
8.282472686937497e-13
8.520675115860327e-13
8.570341973970482e-13
7.157300758388954e-13
6.002463833872534e-13
5.498719511334498e-13
5.472444460153519e-13
5.734093051000724e-13
6.234474819365796e-13
7.081289162652107e-13
8.580070269861699e-13
1.1437809925962755e-12
1.7605780746344462e-12
3.5001614330520777e-12
9.835176583711104e-12
5.034889068868287e-12
3.1431449755423646e-12
2.652387442611895e-12
2.6755250862581244e-12
1.702644708480869e-12
4.259894817473857e-13
1.4034964296215394e-11
4.0972603442878866e-12
1.8729537327730883e-12
1.204152796800148e-12
9.535263427690898e-13
8.513207072306613e-13
8.130029465961949e-13
8.058510650650317e-13
8.151301447765039e-13
8.334697360496255e-13
8.569088012292355e-13
8.832073852016455e-13
8.838109727529428e-13
7.383165120910665e-13
6.212904750154568e-13
5.706509398242384e-13
5.675575479403909e-13
5.923538182833366e-13
6.403540231344362e-13
7.240930679620209e-13
8.795887183778291e-13
1.1959508747039365e-12
1.9560817571229166e-12
4.787743809076329e-12
9.633661149016775e-12
3.466280967013463e-12
2.3044241130946725e-12
1.929508023196164e-12
1.9230019719624293e-12
2.0707267300768304e-12
5.203809891954667e-13
1.4882040237601814e-11
4.243110519941893e-12
1.9078971726841124e-12
1.21511693713057e-12
9.572185308330472e-13
8.522073172094075e-13
8.126191229470947e-13
8.048313934818289e-13
8.137728279088701e-13
8.3192971048442e-13
8.552704473342692e-13
8.596072226259656e-13
7.177446806281287e-13
6.020292786488243e-13
5.516096079095076e-13
5.489793741487359e-13
5.751224766479068e-13
6.251512062765286e-13
7.099967826856943e-13
8.606980088943982e-13
1.1494649940598869e-12
1.7779633392728423e-12
3.5864779861833227e-12
1.0181254274042553e-11
4.8735518194323e-12
3.0569785986552234e-12
2.5799374509515265e-12
2.6185084075230867e-12
1.7506276385619913e-12
4.3103430813991256e-13
0.
1.30486856178939e-11
3.8613103792467215e-12
1.797461003739903e-12
1.171003431016051e-12
9.352420006565059e-13
8.394573079577147e-13
8.043205409116568e-13
7.988913586538366e-13
8.091602012945218e-13
8.280960357447673e-13
8.519112067701326e-13
8.569018147332664e-13
7.156325676547706e-13
6.00174446082267e-13
5.49820738981456e-13
5.472123701255704e-13
5.734015853171851e-13
6.234689697258414e-13
7.08179152002342e-13
8.580697918268092e-13
1.1437771719795615e-12
1.7601554800390527e-12
3.496763044079523e-12
9.818845782313454e-12
5.044193244321667e-12
3.148186338965154e-12
2.656556350484711e-12
2.678623203726445e-12
1.7001538600143313e-12
4.2564070439663575e-13
0.
1.3000037521034154e-11
3.8532129100520175e-12
1.7955841954416604e-12
1.1704650596980028e-12
9.35106731296493e-13
8.394769046673827e-13
8.044094253008542e-13
7.990145258571882e-13
8.093015229408579e-13
8.282472686937497e-13
8.520675115860327e-13
8.570341973970482e-13
7.157300758388954e-13
6.002463833872534e-13
5.498719511334498e-13
5.472444460153519e-13
5.734093051000724e-13
6.234474819365796e-13
7.081289162652107e-13
8.580070269861699e-13
1.1437809925962755e-12
1.7605780746344462e-12
3.5001614330520777e-12
9.835176583711104e-12
5.034889068868287e-12
3.1431449755423646e-12
2.652387442611895e-12
2.6755250862581244e-12
1.702644708480869e-12
4.259894817473857e-13
1.4034964296215394e-11
4.0972603442878866e-12
1.8729537327730883e-12
1.204152796800148e-12
9.535263427690898e-13
8.513207072306613e-13
8.130029465961949e-13
8.058510650650317e-13
8.151301447765039e-13
8.334697360496255e-13
8.569088012292355e-13
8.832073852016455e-13
8.838109727529428e-13
7.383165120910665e-13
6.212904750154568e-13
5.706509398242384e-13
5.675575479403909e-13
5.923538182833366e-13
6.403540231344362e-13
7.240930679620209e-13
8.795887183778291e-13
1.1959508747039365e-12
1.9560817571229166e-12
4.787743809076329e-12
9.633661149016775e-12
3.466280967013463e-12
2.3044241130946725e-12
1.929508023196164e-12
1.9230019719624293e-12
2.0707267300768304e-12
5.203809891954667e-13
1.4882040237601814e-11
4.243110519941893e-12
1.9078971726841124e-12
1.21511693713057e-12
9.572185308330472e-13
8.522073172094075e-13
8.126191229470947e-13
8.048313934818289e-13
8.137728279088701e-13
8.3192971048442e-13
8.552704473342692e-13
8.596072226259656e-13
7.177446806281287e-13
6.020292786488243e-13
5.516096079095076e-13
5.489793741487359e-13
5.751224766479068e-13
6.251512062765286e-13
7.099967826856943e-13
8.606980088943982e-13
1.1494649940598869e-12
1.7779633392728423e-12
3.5864779861833227e-12
1.0181254274042553e-11
4.8735518194323e-12
3.0569785986552234e-12
2.5799374509515265e-12
2.6185084075230867e-12
1.7506276385619913e-12
4.3103430813991256e-13
0.
1.30486856178939e-11
3.8613103792467215e-12
1.797461003739903e-12
1.171003431016051e-12
9.352420006565059e-13
8.394573079577147e-13
8.043205409116568e-13
7.988913586538366e-13
8.091602012945218e-13
8.280960357447673e-13
8.519112067701326e-13
8.569018147332664e-13
7.156325676547706e-13
6.00174446082267e-13
5.49820738981456e-13
5.472123701255704e-13
5.734015853171851e-13
6.234689697258414e-13
7.08179152002342e-13
8.580697918268092e-13
1.1437771719795615e-12
1.7601554800390527e-12
3.496763044079523e-12
9.818845782313454e-12
5.044193244321667e-12
3.148186338965154e-12
2.656556350484711e-12
2.678623203726445e-12
1.7001538600143313e-12
4.2564070439663575e-13
0.
1.3000037521034154e-11
3.8532129100520175e-12
1.7955841954416604e-12
1.1704650596980028e-12
9.35106731296493e-13
8.394769046673827e-13
8.044094253008542e-13
7.990145258571882e-13
8.093015229408579e-13
8.282472686937497e-13
8.520675115860327e-13
8.570341973970482e-13
7.157300758388954e-13
6.002463833872534e-13
5.498719511334498e-13
5.472444460153519e-13
5.734093051000724e-13
6.234474819365796e-13
7.081289162652107e-13
8.580070269861699e-13
1.1437809925962755e-12
1.7605780746344462e-12
3.5001614330520777e-12
9.835176583711104e-12
5.034889068868287e-12
3.1431449755423646e-12
2.652387442611895e-12
2.6755250862581244e-12
1.702644708480869e-12
4.259894817473857e-13
1.4034964296215394e-11
4.0972603442878866e-12
1.8729537327730883e-12
1.204152796800148e-12
9.535263427690898e-13
8.513207072306613e-13
8.130029465961949e-13
8.058510650650317e-13
8.151301447765039e-13
8.334697360496255e-13
8.569088012292355e-13
8.832073852016455e-13
8.838109727529428e-13
7.383165120910665e-13
6.212904750154568e-13
5.706509398242384e-13
5.675575479403909e-13
5.923538182833366e-13
6.403540231344362e-13
7.240930679620209e-13
8.795887183778291e-13
1.1959508747039365e-12
1.9560817571229166e-12
4.787743809076329e-12
9.633661149016775e-12
3.466280967013463e-12
2.3044241130946725e-12
1.929508023196164e-12
1.9230019719624293e-12
2.0707267300768304e-12
5.203809891954667e-13
1.4882040237601814e-11
4.243110519941893e-12
1.9078971726841124e-12
1.21511693713057e-12
9.572185308330472e-13
8.522073172094075e-13
8.126191229470947e-13
8.048313934818289e-13
8.137728279088701e-13
8.3192971048442e-13
8.552704473342692e-13
8.596072226259656e-13
7.177446806281287e-13
6.020292786488243e-13
5.516096079095076e-13
5.489793741487359e-13
5.751224766479068e-13
6.251512062765286e-13
7.099967826856943e-13
8.606980088943982e-13
1.1494649940598869e-12
1.7779633392728423e-12
3.5864779861833227e-12
1.0181254274042553e-11
4.8735518194323e-12
3.0569785986552234e-12
2.5799374509515265e-12
2.6185084075230867e-12
1.7506276385619913e-12
4.3103430813991256e-13
0.
1.30486856178939e-11
3.8613103792467215e-12
1.797461003739903e-12
1.171003431016051e-12
9.352420006565059e-13
8.394573079577147e-13
8.043205409116568e-13
7.988913586538366e-13
8.091602012945218e-13
8.280960357447673e-13
8.519112067701326e-13
8.569018147332664e-13
7.156325676547706e-13
6.00174446082267e-13
5.49820738981456e-13
5.472123701255704e-13
5.734015853171851e-13
6.234689697258414e-13
7.08179152002342e-13
8.580697918268092e-13
1.1437771719795615e-12
1.7601554800390527e-12
3.496763044079523e-12
9.818845782313454e-12
5.044193244321667e-12
3.148186338965154e-12
2.656556350484711e-12
2.678623203726445e-12
1.7001538600143313e-12
4.2564070439663575e-13
0.
1.3000037521034154e-11
3.8532129100520175e-12
1.7955841954416604e-12
1.1704650596980028e-12
9.35106731296493e-13
8.394769046673827e-13
8.044094253008542e-13
7.990145258571882e-13
8.093015229408579e-13
8.282472686937497e-13
8.520675115860327e-13
8.570341973970482e-13
7.157300758388954e-13
6.002463833872534e-13
5.498719511334498e-13
5.472444460153519e-13
5.734093051000724e-13
6.234474819365796e-13
7.081289162652107e-13
8.580070269861699e-13
1.1437809925962755e-12
1.7605780746344462e-12
3.5001614330520777e-12
9.835176583711104e-12
5.034889068868287e-12
3.1431449755423646e-12
2.652387442611895e-12
2.6755250862581244e-12
1.702644708480869e-12
4.259894817473857e-13
1.4034964296215394e-11
4.0972603442878866e-12
1.8729537327730883e-12
1.204152796800148e-12
9.535263427690898e-13
8.513207072306613e-13
8.130029465961949e-13
8.058510650650317e-13
8.151301447765039e-13
8.334697360496255e-13
8.569088012292355e-13
8.832073852016455e-13
8.838109727529428e-13
7.383165120910665e-13
6.212904750154568e-13
5.706509398242384e-13
5.675575479403909e-13
5.923538182833366e-13
6.403540231344362e-13
7.240930679620209e-13
8.795887183778291e-13
1.1959508747039365e-12
1.9560817571229166e-12
4.787743809076329e-12
9.633661149016775e-12
3.466280967013463e-12
2.3044241130946725e-12
1.929508023196164e-12
1.9230019719624293e-12
2.0707267300768304e-12
5.203809891954667e-13
1.4882040237601814e-11
4.243110519941893e-12
1.9078971726841124e-12
1.21511693713057e-12
9.572185308330472e-13
8.522073172094075e-13
8.126191229470947e-13
8.048313934818289e-13
8.137728279088701e-13
8.3192971048442e-13
8.552704473342692e-13
8.596072226259656e-13
7.177446806281287e-13
6.020292786488243e-13
5.516096079095076e-13
5.489793741487359e-13
5.751224766479068e-13
6.251512062765286e-13
7.099967826856943e-13
8.606980088943982e-13
1.1494649940598869e-12
1.7779633392728423e-12
3.5864779861833227e-12
1.0181254274042553e-11
4.8735518194323e-12
3.0569785986552234e-12
2.5799374509515265e-12
2.6185084075230867e-12
1.7506276385619913e-12
4.3103430813991256e-13
0.
1.30486856178939e-11
3.8613103792467215e-12
1.797461003739903e-12
1.171003431016051e-12
9.352420006565059e-13
8.394573079577147e-13
8.043205409116568e-13
7.988913586538366e-13
8.091602012945218e-13
8.280960357447673e-13
8.519112067701326e-13
8.569018147332664e-13
7.156325676547706e-13
6.00174446082267e-13
5.49820738981456e-13
5.472123701255704e-13
5.734015853171851e-13
6.234689697258414e-13
7.08179152002342e-13
8.580697918268092e-13
1.1437771719795615e-12
1.7601554800390527e-12
3.496763044079523e-12
9.818845782313454e-12
5.044193244321667e-12
3.148186338965154e-12
2.656556350484711e-12
2.678623203726445e-12
1.7001538600143313e-12
4.2564070439663575e-13
0.
1.3000037521034154e-11
3.8532129100520175e-12
1.7955841954416604e-12
1.1704650596980028e-12
9.35106731296493e-13
8.394769046673827e-13
8.044094253008542e-13
7.990145258571882e-13
8.093015229408579e-13
8.282472686937497e-13
8.520675115860327e-13
8.570341973970482e-13
7.157300758388954e-13
6.002463833872534e-13
5.498719511334498e-13
5.472444460153519e-13
5.734093051000724e-13
6.234474819365796e-13
7.081289162652107e-13
8.580070269861699e-13
1.1437809925962755e-12
1.7605780746344462e-12
3.5001614330520777e-12
9.835176583711104e-12
5.034889068868287e-12
3.1431449755423646e-12
2.652387442611895e-12
2.6755250862581244e-12
1.702644708480869e-12
4.259894817473857e-13
1.4034964296215394e-11
4.0972603442878866e-12
1.8729537327730883e-12
1.204152796800148e-12
9.535263427690898e-13
8.513207072306613e-13
8.130029465961949e-13
8.058510650650317e-13
8.151301447765039e-13
8.334697360496255e-13
8.569088012292355e-13
8.832073852016455e-13
8.838109727529428e-13
7.383165120910665e-13
6.212904750154568e-13
5.706509398242384e-13
5.675575479403909e-13
5.923538182833366e-13
6.403540231344362e-13
7.240930679620209e-13
8.795887183778291e-13
1.1959508747039365e-12
1.9560817571229166e-12
4.787743809076329e-12
9.633661149016775e-12
3.466280967013463e-12
2.3044241130946725e-12
1.929508023196164e-12
1.9230019719624293e-12
2.0707267300768304e-12
5.203809891954667e-13
1.4882040237601814e-11
4.243110519941893e-12
1.9078971726841124e-12
1.21511693713057e-12
9.572185308330472e-13
8.522073172094075e-13
8.126191229470947e-13
8.048313934818289e-13
8.137728279088701e-13
8.3192971048442e-13
8.552704473342692e-13
8.596072226259656e-13
7.177446806281287e-13
6.020292786488243e-13
5.516096079095076e-13
5.489793741487359e-13
5.751224766479068e-13
6.251512062765286e-13
7.099967826856943e-13
8.606980088943982e-13
1.1494649940598869e-12
1.7779633392728423e-12
3.5864779861833227e-12
1.0181254274042553e-11
4.8735518194323e-12
3.0569785986552234e-12
2.5799374509515265e-12
2.6185084075230867e-12
1.7506276385619913e-12
4.3103430813991256e-13
0.
1.30486856178939e-11
3.8613103792467215e-12
1.797461003739903e-12
1.171003431016051e-12
9.352420006565059e-13
8.394573079577147e-13
8.043205409116568e-13
7.988913586538366e-13
8.091602012945218e-13
8.280960357447673e-13
8.519112067701326e-13
8.569018147332664e-13
7.156325676547706e-13
6.00174446082267e-13
5.49820738981456e-13
5.472123701255704e-13
5.734015853171851e-13
6.234689697258414e-13
7.08179152002342e-13
8.580697918268092e-13
1.1437771719795615e-12
1.7601554800390527e-12
3.496763044079523e-12
9.818845782313454e-12
5.044193244321667e-12
3.148186338965154e-12
2.656556350484711e-12
2.678623203726445e-12
1.7001538600143313e-12
4.2564070439663575e-13
0.
1.3000037521034154e-11
3.8532129100520175e-12
1.7955841954416604e-12
1.1704650596980028e-12
9.35106731296493e-13
8.394769046673827e-13
8.044094253008542e-13
7.990145258571882e-13
8.093015229408579e-13
8.282472686937497e-13
8.520675115860327e-13
8.570341973970482e-13
7.157300758388954e-13
6.002463833872534e-13
5.498719511334498e-13
5.472444460153519e-13
5.734093051000724e-13
6.234474819365796e-13
7.081289162652107e-13
8.580070269861699e-13
1.1437809925962755e-12
1.7605780746344462e-12
3.5001614330520777e-12
9.835176583711104e-12
5.034889068868287e-12
3.1431449755423646e-12
2.652387442611895e-12
2.6755250862581244e-12
1.702644708480869e-12
4.259894817473857e-13
1.4034964296215394e-11
4.0972603442878866e-12
1.8729537327730883e-12
1.204152796800148e-12
9.535263427690898e-13
8.513207072306613e-13
8.130029465961949e-13
8.058510650650317e-13
8.151301447765039e-13
8.334697360496255e-13
8.569088012292355e-13
8.832073852016455e-13
8.838109727529428e-13
7.383165120910665e-13
6.212904750154568e-13
5.706509398242384e-13
5.675575479403909e-13
5.923538182833366e-13
6.403540231344362e-13
7.240930679620209e-13
8.795887183778291e-13
1.1959508747039365e-12
1.9560817571229166e-12
4.787743809076329e-12
9.633661149016775e-12
3.466280967013463e-12
2.3044241130946725e-12
1.929508023196164e-12
1.9230019719624293e-12
2.0707267300768304e-12
5.203809891954667e-13
1.4882040237601814e-11
4.243110519941893e-12
1.9078971726841124e-12
1.21511693713057e-12
9.572185308330472e-13
8.522073172094075e-13
8.126191229470947e-13
8.048313934818289e-13
8.137728279088701e-13
8.3192971048442e-13
8.552704473342692e-13
8.596072226259656e-13
7.177446806281287e-13
6.020292786488243e-13
5.516096079095076e-13
5.489793741487359e-13
5.751224766479068e-13
6.251512062765286e-13
7.099967826856943e-13
8.606980088943982e-13
1.1494649940598869e-12
1.7779633392728423e-12
3.5864779861833227e-12
1.0181254274042553e-11
4.8735518194323e-12
3.0569785986552234e-12
2.5799374509515265e-12
2.6185084075230867e-12
1.7506276385619913e-12
4.3103430813991256e-13
0.
1.30486856178939e-11
3.8613103792467215e-12
1.797461003739903e-12
1.171003431016051e-12
9.352420006565059e-13
8.394573079577147e-13
8.043205409116568e-13
7.988913586538366e-13
8.091602012945218e-13
8.280960357447673e-13
8.519112067701326e-13
8.569018147332664e-13
7.156325676547706e-13
6.00174446082267e-13
5.49820738981456e-13
5.472123701255704e-13
5.734015853171851e-13
6.234689697258414e-13
7.08179152002342e-13
8.580697918268092e-13
1.1437771719795615e-12
1.7601554800390527e-12
3.496763044079523e-12
9.818845782313454e-12
5.044193244321667e-12
3.148186338965154e-12
2.656556350484711e-12
2.678623203726445e-12
1.7001538600143313e-12
4.2564070439663575e-13
0.
1.3000037521034154e-11
3.8532129100520175e-12
1.7955841954416604e-12
1.1704650596980028e-12
9.35106731296493e-13
8.394769046673827e-13
8.044094253008542e-13
7.990145258571882e-13
8.093015229408579e-13
8.282472686937497e-13
8.520675115860327e-13
8.570341973970482e-13
7.157300758388954e-13
6.002463833872534e-13
5.498719511334498e-13
5.472444460153519e-13
5.734093051000724e-13
6.234474819365796e-13
7.081289162652107e-13
8.580070269861699e-13
1.1437809925962755e-12
1.7605780746344462e-12
3.5001614330520777e-12
9.835176583711104e-12
5.034889068868287e-12
3.1431449755423646e-12
2.652387442611895e-12
2.6755250862581244e-12
1.702644708480869e-12
4.259894817473857e-13
1.4034964296215394e-11
4.0972603442878866e-12
1.8729537327730883e-12
1.204152796800148e-12
9.535263427690898e-13
8.513207072306613e-13
8.130029465961949e-13
8.058510650650317e-13
8.151301447765039e-13
8.334697360496255e-13
8.569088012292355e-13
8.832073852016455e-13
8.838109727529428e-13
7.383165120910665e-13
6.212904750154568e-13
5.706509398242384e-13
5.675575479403909e-13
5.923538182833366e-13
6.403540231344362e-13
7.240930679620209e-13
8.795887183778291e-13
1.1959508747039365e-12
1.9560817571229166e-12
4.787743809076329e-12
9.633661149016775e-12
3.466280967013463e-12
2.3044241130946725e-12
1.929508023196164e-12
1.9230019719624293e-12
2.0707267300768304e-12
5.203809891954667e-13
1.4882040237601814e-11
4.243110519941893e-12
1.9078971726841124e-12
1.21511693713057e-12
9.572185308330472e-13
8.522073172094075e-13
8.126191229470947e-13
8.048313934818289e-13
8.137728279088701e-13
8.3192971048442e-13
8.552704473342692e-13
8.596072226259656e-13
7.177446806281287e-13
6.020292786488243e-13
5.516096079095076e-13
5.489793741487359e-13
5.751224766479068e-13
6.251512062765286e-13
7.099967826856943e-13
8.606980088943982e-13
1.1494649940598869e-12
1.7779633392728423e-12
3.5864779861833227e-12
1.0181254274042553e-11
4.8735518194323e-12
3.0569785986552234e-12
2.5799374509515265e-12
2.6185084075230867e-12
1.7506276385619913e-12
4.3103430813991256e-13
0.
1.30486856178939e-11
3.8613103792467215e-12
1.797461003739903e-12
1.171003431016051e-12
9.352420006565059e-13
8.394573079577147e-13
8.043205409116568e-13
7.988913586538366e-13
8.091602012945218e-13
8.280960357447673e-13
8.519112067701326e-13
8.569018147332664e-13
7.156325676547706e-13
6.00174446082267e-13
5.49820738981456e-13
5.472123701255704e-13
5.734015853171851e-13
6.234689697258414e-13
7.08179152002342e-13
8.580697918268092e-13
1.1437771719795615e-12
1.7601554800390527e-12
3.496763044079523e-12
9.818845782313454e-12
5.044193244321667e-12
3.148186338965154e-12
2.656556350484711e-12
2.678623203726445e-12
1.7001538600143313e-12
4.2564070439663575e-13
0.
1.3000037521034154e-11
3.8532129100520175e-12
1.7955841954416604e-12
1.1704650596980028e-12
9.35106731296493e-13
8.394769046673827e-13
8.044094253008542e-13
7.990145258571882e-13
8.093015229408579e-13
8.282472686937497e-13
8.520675115860327e-13
8.570341973970482e-13
7.157300758388954e-13
6.002463833872534e-13
5.498719511334498e-13
5.472444460153519e-13
5.734093051000724e-13
6.234474819365796e-13
7.081289162652107e-13
8.580070269861699e-13
1.1437809925962755e-12
1.7605780746344462e-12
3.5001614330520777e-12
9.835176583711104e-12
5.034889068868287e-12
3.1431449755423646e-12
2.652387442611895e-12
2.6755250862581244e-12
1.702644708480869e-12
4.259894817473857e-13
1.4034964296215394e-11
4.0972603442878866e-12
1.8729537327730883e-12
1.204152796800148e-12
9.535263427690898e-13
8.513207072306613e-13
8.130029465961949e-13
8.058510650650317e-13
8.151301447765039e-13
8.334697360496255e-13
8.569088012292355e-13
8.832073852016455e-13
8.838109727529428e-13
7.383165120910665e-13
6.212904750154568e-13
5.706509398242384e-13
5.675575479403909e-13
5.923538182833366e-13
6.403540231344362e-13
7.240930679620209e-13
8.795887183778291e-13
1.1959508747039365e-12
1.9560817571229166e-12
4.787743809076329e-12
9.633661149016775e-12
3.466280967013463e-12
2.3044241130946725e-12
1.929508023196164e-12
1.9230019719624293e-12
2.0707267300768304e-12
5.203809891954667e-13
1.4882040237601814e-11
4.243110519941893e-12
1.9078971726841124e-12
1.21511693713057e-12
9.572185308330472e-13
8.522073172094075e-13
8.126191229470947e-13
8.048313934818289e-13
8.137728279088701e-13
8.3192971048442e-13
8.552704473342692e-13
8.596072226259656e-13
7.177446806281287e-13
6.020292786488243e-13
5.516096079095076e-13
5.489793741487359e-13
5.751224766479068e-13
6.251512062765286e-13
7.099967826856943e-13
8.606980088943982e-13
1.1494649940598869e-12
1.7779633392728423e-12
3.5864779861833227e-12
1.0181254274042553e-11
4.8735518194323e-12
3.0569785986552234e-12
2.5799374509515265e-12
2.6185084075230867e-12
1.7506276385619913e-12
4.3103430813991256e-13
0.
1.30486856178939e-11
3.8613103792467215e-12
1.797461003739903e-12
1.171003431016051e-12
9.352420006565059e-13
8.394573079577147e-13
8.043205409116568e-13
7.988913586538366e-13
8.091602012945218e-13
8.280960357447673e-13
8.519112067701326e-13
8.569018147332664e-13
7.156325676547706e-13
6.00174446082267e-13
5.49820738981456e-13
5.472123701255704e-13
5.734015853171851e-13
6.234689697258414e-13
7.08179152002342e-13
8.580697918268092e-13
1.1437771719795615e-12
1.7601554800390527e-12
3.496763044079523e-12
9.818845782313454e-12
5.044193244321667e-12
3.148186338965154e-12
2.656556350484711e-12
2.678623203726445e-12
1.7001538600143313e-12
4.2564070439663575e-13
0.
1.3000037521034154e-11
3.8532129100520175e-12
1.7955841954416604e-12
1.1704650596980028e-12
9.35106731296493e-13
8.394769046673827e-13
8.044094253008542e-13
7.990145258571882e-13
8.093015229408579e-13
8.282472686937497e-13
8.520675115860327e-13
8.570341973970482e-13
7.157300758388954e-13
6.002463833872534e-13
5.498719511334498e-13
5.472444460153519e-13
5.734093051000724e-13
6.234474819365796e-13
7.081289162652107e-13
8.580070269861699e-13
1.1437809925962755e-12
1.7605780746344462e-12
3.5001614330520777e-12
9.835176583711104e-12
5.034889068868287e-12
3.1431449755423646e-12
2.652387442611895e-12
2.6755250862581244e-12
1.702644708480869e-12
4.259894817473857e-13
1.4034964296215394e-11
4.0972603442878866e-12
1.8729537327730883e-12
1.204152796800148e-12
9.535263427690898e-13
8.513207072306613e-13
8.130029465961949e-13
8.058510650650317e-13
8.151301447765039e-13
8.334697360496255e-13
8.569088012292355e-13
8.832073852016455e-13
8.838109727529428e-13
7.383165120910665e-13
6.212904750154568e-13
5.706509398242384e-13
5.675575479403909e-13
5.923538182833366e-13
6.403540231344362e-13
7.240930679620209e-13
8.795887183778291e-13
1.1959508747039365e-12
1.9560817571229166e-12
4.787743809076329e-12
9.633661149016775e-12
3.466280967013463e-12
2.3044241130946725e-12
1.929508023196164e-12
1.9230019719624293e-12
2.0707267300768304e-12
5.203809891954667e-13
1.4882040237601814e-11
4.243110519941893e-12
1.9078971726841124e-12
1.21511693713057e-12
9.572185308330472e-13
8.522073172094075e-13
8.126191229470947e-13
8.048313934818289e-13
8.137728279088701e-13
8.3192971048442e-13
8.552704473342692e-13
8.596072226259656e-13
7.177446806281287e-13
6.020292786488243e-13
5.516096079095076e-13
5.489793741487359e-13
5.751224766479068e-13
6.251512062765286e-13
7.099967826856943e-13
8.606980088943982e-13
1.1494649940598869e-12
1.7779633392728423e-12
3.5864779861833227e-12
1.0181254274042553e-11
4.8735518194323e-12
3.0569785986552234e-12
2.5799374509515265e-12
2.6185084075230867e-12
1.7506276385619913e-12
4.3103430813991256e-13
0.
1.30486856178939e-11
3.8613103792467215e-12
1.797461003739903e-12
1.171003431016051e-12
9.352420006565059e-13
8.394573079577147e-13
8.043205409116568e-13
7.988913586538366e-13
8.091602012945218e-13
8.280960357447673e-13
8.519112067701326e-13
8.569018147332664e-13
7.156325676547706e-13
6.00174446082267e-13
5.49820738981456e-13
5.472123701255704e-13
5.734015853171851e-13
6.234689697258414e-13
7.08179152002342e-13
8.580697918268092e-13
1.1437771719795615e-12
1.7601554800390527e-12
3.496763044079523e-12
9.818845782313454e-12
5.044193244321667e-12
3.148186338965154e-12
2.656556350484711e-12
2.678623203726445e-12
1.7001538600143313e-12
4.2564070439663575e-13
0.
1.3000037521034154e-11
3.8532129100520175e-12
1.7955841954416604e-12
1.1704650596980028e-12
9.35106731296493e-13
8.394769046673827e-13
8.044094253008542e-13
7.990145258571882e-13
8.093015229408579e-13
8.282472686937497e-13
8.520675115860327e-13
8.570341973970482e-13
7.157300758388954e-13
6.002463833872534e-13
5.498719511334498e-13
5.472444460153519e-13
5.734093051000724e-13
6.234474819365796e-13
7.081289162652107e-13
8.580070269861699e-13
1.1437809925962755e-12
1.7605780746344462e-12
3.5001614330520777e-12
9.835176583711104e-12
5.034889068868287e-12
3.1431449755423646e-12
2.652387442611895e-12
2.6755250862581244e-12
1.702644708480869e-12
4.259894817473857e-13
1.4034964296215394e-11
4.0972603442878866e-12
1.8729537327730883e-12
1.204152796800148e-12
9.535263427690898e-13
8.513207072306613e-13
8.130029465961949e-13
8.058510650650317e-13
8.151301447765039e-13
8.334697360496255e-13
8.569088012292355e-13
8.832073852016455e-13
8.838109727529428e-13
7.383165120910665e-13
6.212904750154568e-13
5.706509398242384e-13
5.675575479403909e-13
5.923538182833366e-13
6.403540231344362e-13
7.240930679620209e-13
8.795887183778291e-13
1.1959508747039365e-12
1.9560817571229166e-12
4.787743809076329e-12
9.633661149016775e-12
3.466280967013463e-12
2.3044241130946725e-12
1.929508023196164e-12
1.9230019719624293e-12
2.0707267300768304e-12
5.203809891954667e-13
1.4882040237601814e-11
4.243110519941893e-12
1.9078971726841124e-12
1.21511693713057e-12
9.572185308330472e-13
8.522073172094075e-13
8.126191229470947e-13
8.048313934818289e-13
8.137728279088701e-13
8.3192971048442e-13
8.552704473342692e-13
8.596072226259656e-13
7.177446806281287e-13
6.020292786488243e-13
5.516096079095076e-13
5.489793741487359e-13
5.751224766479068e-13
6.251512062765286e-13
7.099967826856943e-13
8.606980088943982e-13
1.1494649940598869e-12
1.7779633392728423e-12
3.5864779861833227e-12
1.0181254274042553e-11
4.8735518194323e-12
3.0569785986552234e-12
2.5799374509515265e-12
2.6185084075230867e-12
1.7506276385619913e-12
4.3103430813991256e-13
0.
1.30486856178939e-11
3.8613103792467215e-12
1.797461003739903e-12
1.171003431016051e-12
9.352420006565059e-13
8.394573079577147e-13
8.043205409116568e-13
7.988913586538366e-13
8.091602012945218e-13
8.280960357447673e-13
8.519112067701326e-13
8.569018147332664e-13
7.156325676547706e-13
6.00174446082267e-13
5.49820738981456e-13
5.472123701255704e-13
5.734015853171851e-13
6.234689697258414e-13
7.08179152002342e-13
8.580697918268092e-13
1.1437771719795615e-12
1.7601554800390527e-12
3.496763044079523e-12
9.818845782313454e-12
5.044193244321667e-12
3.148186338965154e-12
2.656556350484711e-12
2.678623203726445e-12
1.7001538600143313e-12
4.2564070439663575e-13
0.
1.3000037521034154e-11
3.8532129100520175e-12
1.7955841954416604e-12
1.1704650596980028e-12
9.35106731296493e-13
8.394769046673827e-13
8.044094253008542e-13
7.990145258571882e-13
8.093015229408579e-13
8.282472686937497e-13
8.520675115860327e-13
8.570341973970482e-13
7.157300758388954e-13
6.002463833872534e-13
5.498719511334498e-13
5.472444460153519e-13
5.734093051000724e-13
6.234474819365796e-13
7.081289162652107e-13
8.580070269861699e-13
1.1437809925962755e-12
1.7605780746344462e-12
3.5001614330520777e-12
9.835176583711104e-12
5.034889068868287e-12
3.1431449755423646e-12
2.652387442611895e-12
2.6755250862581244e-12
1.702644708480869e-12
4.259894817473857e-13
1.4034964296215394e-11
4.0972603442878866e-12
1.8729537327730883e-12
1.204152796800148e-12
9.535263427690898e-13
8.513207072306613e-13
8.130029465961949e-13
8.058510650650317e-13
8.151301447765039e-13
8.334697360496255e-13
8.569088012292355e-13
8.832073852016455e-13
8.838109727529428e-13
7.383165120910665e-13
6.212904750154568e-13
5.706509398242384e-13
5.675575479403909e-13
5.923538182833366e-13
6.403540231344362e-13
7.240930679620209e-13
8.795887183778291e-13
1.1959508747039365e-12
1.9560817571229166e-12
4.787743809076329e-12
9.633661149016775e-12
3.466280967013463e-12
2.3044241130946725e-12
1.929508023196164e-12
1.9230019719624293e-12
2.0707267300768304e-12
5.203809891954667e-13
1.4882040237601814e-11
4.243110519941893e-12
1.9078971726841124e-12
1.21511693713057e-12
9.572185308330472e-13
8.522073172094075e-13
8.126191229470947e-13
8.048313934818289e-13
8.137728279088701e-13
8.3192971048442e-13
8.552704473342692e-13
8.596072226259656e-13
7.177446806281287e-13
6.020292786488243e-13
5.516096079095076e-13
5.489793741487359e-13
5.751224766479068e-13
6.251512062765286e-13
7.099967826856943e-13
8.606980088943982e-13
1.1494649940598869e-12
1.7779633392728423e-12
3.5864779861833227e-12
1.0181254274042553e-11
4.8735518194323e-12
3.0569785986552234e-12
2.5799374509515265e-12
2.6185084075230867e-12
1.7506276385619913e-12
4.3103430813991256e-13
0.
1.30486856178939e-11
3.8613103792467215e-12
1.797461003739903e-12
1.171003431016051e-12
9.352420006565059e-13
8.394573079577147e-13
8.043205409116568e-13
7.988913586538366e-13
8.091602012945218e-13
8.280960357447673e-13
8.519112067701326e-13
8.569018147332664e-13
7.156325676547706e-13
6.00174446082267e-13
5.49820738981456e-13
5.472123701255704e-13
5.734015853171851e-13
6.234689697258414e-13
7.08179152002342e-13
8.580697918268092e-13
1.1437771719795615e-12
1.7601554800390527e-12
3.496763044079523e-12
9.818845782313454e-12
5.044193244321667e-12
3.148186338965154e-12
2.656556350484711e-12
2.678623203726445e-12
1.7001538600143313e-12
4.2564070439663575e-13
0.
1.3000037521034154e-11
3.8532129100520175e-12
1.7955841954416604e-12
1.1704650596980028e-12
9.35106731296493e-13
8.394769046673827e-13
8.044094253008542e-13
7.990145258571882e-13
8.093015229408579e-13
8.282472686937497e-13
8.520675115860327e-13
8.570341973970482e-13
7.157300758388954e-13
6.002463833872534e-13
5.498719511334498e-13
5.472444460153519e-13
5.734093051000724e-13
6.234474819365796e-13
7.081289162652107e-13
8.580070269861699e-13
1.1437809925962755e-12
1.7605780746344462e-12
3.5001614330520777e-12
9.835176583711104e-12
5.034889068868287e-12
3.1431449755423646e-12
2.652387442611895e-12
2.6755250862581244e-12
1.702644708480869e-12
4.259894817473857e-13
1.4034964296215394e-11
4.0972603442878866e-12
1.8729537327730883e-12
1.204152796800148e-12
9.535263427690898e-13
8.513207072306613e-13
8.130029465961949e-13
8.058510650650317e-13
8.151301447765039e-13
8.334697360496255e-13
8.569088012292355e-13
8.832073852016455e-13
8.838109727529428e-13
7.383165120910665e-13
6.212904750154568e-13
5.706509398242384e-13
5.675575479403909e-13
5.923538182833366e-13
6.403540231344362e-13
7.240930679620209e-13
8.795887183778291e-13
1.1959508747039365e-12
1.9560817571229166e-12
4.787743809076329e-12
9.633661149016775e-12
3.466280967013463e-12
2.3044241130946725e-12
1.929508023196164e-12
1.9230019719624293e-12
2.0707267300768304e-12
5.203809891954667e-13
1.4882040237601814e-11
4.243110519941893e-12
1.9078971726841124e-12
1.21511693713057e-12
9.572185308330472e-13
8.522073172094075e-13
8.126191229470947e-13
8.048313934818289e-13
8.137728279088701e-13
8.3192971048442e-13
8.552704473342692e-13
8.596072226259656e-13
7.177446806281287e-13
6.020292786488243e-13
5.516096079095076e-13
5.489793741487359e-13
5.751224766479068e-13
6.251512062765286e-13
7.099967826856943e-13
8.606980088943982e-13
1.1494649940598869e-12
1.7779633392728423e-12
3.5864779861833227e-12
1.0181254274042553e-11
4.8735518194323e-12
3.0569785986552234e-12
2.5799374509515265e-12
2.6185084075230867e-12
1.7506276385619913e-12
4.3103430813991256e-13
0.
1.30486856178939e-11
3.8613103792467215e-12
1.797461003739903e-12
1.171003431016051e-12
9.352420006565059e-13
8.394573079577147e-13
8.043205409116568e-13
7.988913586538366e-13
8.091602012945218e-13
8.280960357447673e-13
8.519112067701326e-13
8.569018147332664e-13
7.156325676547706e-13
6.00174446082267e-13
5.49820738981456e-13
5.472123701255704e-13
5.734015853171851e-13
6.234689697258414e-13
7.08179152002342e-13
8.580697918268092e-13
1.1437771719795615e-12
1.7601554800390527e-12
3.496763044079523e-12
9.818845782313454e-12
5.044193244321667e-12
3.148186338965154e-12
2.656556350484711e-12
2.678623203726445e-12
1.7001538600143313e-12
4.2564070439663575e-13
0.
1.3000037521034154e-11
3.8532129100520175e-12
1.7955841954416604e-12
1.1704650596980028e-12
9.35106731296493e-13
8.394769046673827e-13
8.044094253008542e-13
7.990145258571882e-13
8.093015229408579e-13
8.282472686937497e-13
8.520675115860327e-13
8.570341973970482e-13
7.157300758388954e-13
6.002463833872534e-13
5.498719511334498e-13
5.472444460153519e-13
5.734093051000724e-13
6.234474819365796e-13
7.081289162652107e-13
8.580070269861699e-13
1.1437809925962755e-12
1.7605780746344462e-12
3.5001614330520777e-12
9.835176583711104e-12
5.034889068868287e-12
3.1431449755423646e-12
2.652387442611895e-12
2.6755250862581244e-12
1.702644708480869e-12
4.259894817473857e-13
1.4034964296215394e-11
4.0972603442878866e-12
1.8729537327730883e-12
1.204152796800148e-12
9.535263427690898e-13
8.513207072306613e-13
8.130029465961949e-13
8.058510650650317e-13
8.151301447765039e-13
8.334697360496255e-13
8.569088012292355e-13
8.832073852016455e-13
8.838109727529428e-13
7.383165120910665e-13
6.212904750154568e-13
5.706509398242384e-13
5.675575479403909e-13
5.923538182833366e-13
6.403540231344362e-13
7.240930679620209e-13
8.795887183778291e-13
1.1959508747039365e-12
1.9560817571229166e-12
4.787743809076329e-12
9.633661149016775e-12
3.466280967013463e-12
2.3044241130946725e-12
1.929508023196164e-12
1.9230019719624293e-12
2.0707267300768304e-12
5.203809891954667e-13
1.4882040237601814e-11
4.243110519941893e-12
1.9078971726841124e-12
1.21511693713057e-12
9.572185308330472e-13
8.522073172094075e-13
8.126191229470947e-13
8.048313934818289e-13
8.137728279088701e-13
8.3192971048442e-13
8.552704473342692e-13
8.596072226259656e-13
7.177446806281287e-13
6.020292786488243e-13
5.516096079095076e-13
5.489793741487359e-13
5.751224766479068e-13
6.251512062765286e-13
7.099967826856943e-13
8.606980088943982e-13
1.1494649940598869e-12
1.7779633392728423e-12
3.5864779861833227e-12
1.0181254274042553e-11
4.8735518194323e-12
3.0569785986552234e-12
2.5799374509515265e-12
2.6185084075230867e-12
1.7506276385619913e-12
4.3103430813991256e-13
0.
1.30486856178939e-11
3.8613103792467215e-12
1.797461003739903e-12
1.171003431016051e-12
9.352420006565059e-13
8.394573079577147e-13
8.043205409116568e-13
7.988913586538366e-13
8.091602012945218e-13
8.280960357447673e-13
8.519112067701326e-13
8.569018147332664e-13
7.156325676547706e-13
6.00174446082267e-13
5.49820738981456e-13
5.472123701255704e-13
5.734015853171851e-13
6.234689697258414e-13
7.08179152002342e-13
8.580697918268092e-13
1.1437771719795615e-12
1.7601554800390527e-12
3.496763044079523e-12
9.818845782313454e-12
5.044193244321667e-12
3.148186338965154e-12
2.656556350484711e-12
2.678623203726445e-12
1.7001538600143313e-12
4.2564070439663575e-13
0.
1.3000037521034154e-11
3.8532129100520175e-12
1.7955841954416604e-12
1.1704650596980028e-12
9.35106731296493e-13
8.394769046673827e-13
8.044094253008542e-13
7.990145258571882e-13
8.093015229408579e-13
8.282472686937497e-13
8.520675115860327e-13
8.570341973970482e-13
7.157300758388954e-13
6.002463833872534e-13
5.498719511334498e-13
5.472444460153519e-13
5.734093051000724e-13
6.234474819365796e-13
7.081289162652107e-13
8.580070269861699e-13
1.1437809925962755e-12
1.7605780746344462e-12
3.5001614330520777e-12
9.835176583711104e-12
5.034889068868287e-12
3.1431449755423646e-12
2.652387442611895e-12
2.6755250862581244e-12
1.702644708480869e-12
4.259894817473857e-13
1.4034964296215394e-11
4.0972603442878866e-12
1.8729537327730883e-12
1.204152796800148e-12
9.535263427690898e-13
8.513207072306613e-13
8.130029465961949e-13
8.058510650650317e-13
8.151301447765039e-13
8.334697360496255e-13
8.569088012292355e-13
8.832073852016455e-13
8.838109727529428e-13
7.383165120910665e-13
6.212904750154568e-13
5.706509398242384e-13
5.675575479403909e-13
5.923538182833366e-13
6.403540231344362e-13
7.240930679620209e-13
8.795887183778291e-13
1.1959508747039365e-12
1.9560817571229166e-12
4.787743809076329e-12
9.633661149016775e-12
3.466280967013463e-12
2.3044241130946725e-12
1.929508023196164e-12
1.9230019719624293e-12
2.0707267300768304e-12
5.203809891954667e-13
1.4882040237601814e-11
4.243110519941893e-12
1.9078971726841124e-12
1.21511693713057e-12
9.572185308330472e-13
8.522073172094075e-13
8.126191229470947e-13
8.048313934818289e-13
8.137728279088701e-13
8.3192971048442e-13
8.552704473342692e-13
8.596072226259656e-13
7.177446806281287e-13
6.020292786488243e-13
5.516096079095076e-13
5.489793741487359e-13
5.751224766479068e-13
6.251512062765286e-13
7.099967826856943e-13
8.606980088943982e-13
1.1494649940598869e-12
1.7779633392728423e-12
3.5864779861833227e-12
1.0181254274042553e-11
4.8735518194323e-12
3.0569785986552234e-12
2.5799374509515265e-12
2.6185084075230867e-12
1.7506276385619913e-12
4.3103430813991256e-13
0.
1.30486856178939e-11
3.8613103792467215e-12
1.797461003739903e-12
1.171003431016051e-12
9.352420006565059e-13
8.394573079577147e-13
8.043205409116568e-13
7.988913586538366e-13
8.091602012945218e-13
8.280960357447673e-13
8.519112067701326e-13
8.569018147332664e-13
7.156325676547706e-13
6.00174446082267e-13
5.49820738981456e-13
5.472123701255704e-13
5.734015853171851e-13
6.234689697258414e-13
7.08179152002342e-13
8.580697918268092e-13
1.1437771719795615e-12
1.7601554800390527e-12
3.496763044079523e-12
9.818845782313454e-12
5.044193244321667e-12
3.148186338965154e-12
2.656556350484711e-12
2.678623203726445e-12
1.7001538600143313e-12
4.2564070439663575e-13
0.
1.3000037521034154e-11
3.8532129100520175e-12
1.7955841954416604e-12
1.1704650596980028e-12
9.35106731296493e-13
8.394769046673827e-13
8.044094253008542e-13
7.990145258571882e-13
8.093015229408579e-13
8.282472686937497e-13
8.520675115860327e-13
8.570341973970482e-13
7.157300758388954e-13
6.002463833872534e-13
5.498719511334498e-13
5.472444460153519e-13
5.734093051000724e-13
6.234474819365796e-13
7.081289162652107e-13
8.580070269861699e-13
1.1437809925962755e-12
1.7605780746344462e-12
3.5001614330520777e-12
9.835176583711104e-12
5.034889068868287e-12
3.1431449755423646e-12
2.652387442611895e-12
2.6755250862581244e-12
1.702644708480869e-12
4.259894817473857e-13
1.4034964296215394e-11
4.0972603442878866e-12
1.8729537327730883e-12
1.204152796800148e-12
9.535263427690898e-13
8.513207072306613e-13
8.130029465961949e-13
8.058510650650317e-13
8.151301447765039e-13
8.334697360496255e-13
8.569088012292355e-13
8.832073852016455e-13
8.838109727529428e-13
7.383165120910665e-13
6.212904750154568e-13
5.706509398242384e-13
5.675575479403909e-13
5.923538182833366e-13
6.403540231344362e-13
7.240930679620209e-13
8.795887183778291e-13
1.1959508747039365e-12
1.9560817571229166e-12
4.787743809076329e-12
9.633661149016775e-12
3.466280967013463e-12
2.3044241130946725e-12
1.929508023196164e-12
1.9230019719624293e-12
2.0707267300768304e-12
5.203809891954667e-13
1.4882040237601814e-11
4.243110519941893e-12
1.9078971726841124e-12
1.21511693713057e-12
9.572185308330472e-13
8.522073172094075e-13
8.126191229470947e-13
8.048313934818289e-13
8.137728279088701e-13
8.3192971048442e-13
8.552704473342692e-13
8.596072226259656e-13
7.177446806281287e-13
6.020292786488243e-13
5.516096079095076e-13
5.489793741487359e-13
5.751224766479068e-13
6.251512062765286e-13
7.099967826856943e-13
8.606980088943982e-13
1.1494649940598869e-12
1.7779633392728423e-12
3.5864779861833227e-12
1.0181254274042553e-11
4.8735518194323e-12
3.0569785986552234e-12
2.5799374509515265e-12
2.6185084075230867e-12
1.7506276385619913e-12
4.3103430813991256e-13
0.
1.30486856178939e-11
3.8613103792467215e-12
1.797461003739903e-12
1.171003431016051e-12
9.352420006565059e-13
8.394573079577147e-13
8.043205409116568e-13
7.988913586538366e-13
8.091602012945218e-13
8.280960357447673e-13
8.519112067701326e-13
8.569018147332664e-13
7.156325676547706e-13
6.00174446082267e-13
5.49820738981456e-13
5.472123701255704e-13
5.734015853171851e-13
6.234689697258414e-13
7.08179152002342e-13
8.580697918268092e-13
1.1437771719795615e-12
1.7601554800390527e-12
3.496763044079523e-12
9.818845782313454e-12
5.044193244321667e-12
3.148186338965154e-12
2.656556350484711e-12
2.678623203726445e-12
1.7001538600143313e-12
4.2564070439663575e-13
0.
1.3000037521034154e-11
3.8532129100520175e-12
1.7955841954416604e-12
1.1704650596980028e-12
9.35106731296493e-13
8.394769046673827e-13
8.044094253008542e-13
7.990145258571882e-13
8.093015229408579e-13
8.282472686937497e-13
8.520675115860327e-13
8.570341973970482e-13
7.157300758388954e-13
6.002463833872534e-13
5.498719511334498e-13
5.472444460153519e-13
5.734093051000724e-13
6.234474819365796e-13
7.081289162652107e-13
8.580070269861699e-13
1.1437809925962755e-12
1.7605780746344462e-12
3.5001614330520777e-12
9.835176583711104e-12
5.034889068868287e-12
3.1431449755423646e-12
2.652387442611895e-12
2.6755250862581244e-12
1.702644708480869e-12
4.259894817473857e-13
1.4034964296215394e-11
4.0972603442878866e-12
1.8729537327730883e-12
1.204152796800148e-12
9.535263427690898e-13
8.513207072306613e-13
8.130029465961949e-13
8.058510650650317e-13
8.151301447765039e-13
8.334697360496255e-13
8.569088012292355e-13
8.832073852016455e-13
8.838109727529428e-13
7.383165120910665e-13
6.212904750154568e-13
5.706509398242384e-13
5.675575479403909e-13
5.923538182833366e-13
6.403540231344362e-13
7.240930679620209e-13
8.795887183778291e-13
1.1959508747039365e-12
1.9560817571229166e-12
4.787743809076329e-12
9.633661149016775e-12
3.466280967013463e-12
2.3044241130946725e-12
1.929508023196164e-12
1.9230019719624293e-12
2.0707267300768304e-12
5.203809891954667e-13
1.4882040237601814e-11
4.243110519941893e-12
1.9078971726841124e-12
1.21511693713057e-12
9.572185308330472e-13
8.522073172094075e-13
8.126191229470947e-13
8.048313934818289e-13
8.137728279088701e-13
8.3192971048442e-13
8.552704473342692e-13
8.596072226259656e-13
7.177446806281287e-13
6.020292786488243e-13
5.516096079095076e-13
5.489793741487359e-13
5.751224766479068e-13
6.251512062765286e-13
7.099967826856943e-13
8.606980088943982e-13
1.1494649940598869e-12
1.7779633392728423e-12
3.5864779861833227e-12
1.0181254274042553e-11
4.8735518194323e-12
3.0569785986552234e-12
2.5799374509515265e-12
2.6185084075230867e-12
1.7506276385619913e-12
4.3103430813991256e-13
0.
1.30486856178939e-11
3.8613103792467215e-12
1.797461003739903e-12
1.171003431016051e-12
9.352420006565059e-13
8.394573079577147e-13
8.043205409116568e-13
7.988913586538366e-13
8.091602012945218e-13
8.280960357447673e-13
8.519112067701326e-13
8.569018147332664e-13
7.156325676547706e-13
6.00174446082267e-13
5.49820738981456e-13
5.472123701255704e-13
5.734015853171851e-13
6.234689697258414e-13
7.08179152002342e-13
8.580697918268092e-13
1.1437771719795615e-12
1.7601554800390527e-12
3.496763044079523e-12
9.818845782313454e-12
5.044193244321667e-12
3.148186338965154e-12
2.656556350484711e-12
2.678623203726445e-12
1.7001538600143313e-12
4.2564070439663575e-13
0.
1.3000037521034154e-11
3.8532129100520175e-12
1.7955841954416604e-12
1.1704650596980028e-12
9.35106731296493e-13
8.394769046673827e-13
8.044094253008542e-13
7.990145258571882e-13
8.093015229408579e-13
8.282472686937497e-13
8.520675115860327e-13
8.570341973970482e-13
7.157300758388954e-13
6.002463833872534e-13
5.498719511334498e-13
5.472444460153519e-13
5.734093051000724e-13
6.234474819365796e-13
7.081289162652107e-13
8.580070269861699e-13
1.1437809925962755e-12
1.7605780746344462e-12
3.5001614330520777e-12
9.835176583711104e-12
5.034889068868287e-12
3.1431449755423646e-12
2.652387442611895e-12
2.6755250862581244e-12
1.702644708480869e-12
4.259894817473857e-13
1.4034964296215394e-11
4.0972603442878866e-12
1.8729537327730883e-12
1.204152796800148e-12
9.535263427690898e-13
8.513207072306613e-13
8.130029465961949e-13
8.058510650650317e-13
8.151301447765039e-13
8.334697360496255e-13
8.569088012292355e-13
8.832073852016455e-13
8.838109727529428e-13
7.383165120910665e-13
6.212904750154568e-13
5.706509398242384e-13
5.675575479403909e-13
5.923538182833366e-13
6.403540231344362e-13
7.240930679620209e-13
8.795887183778291e-13
1.1959508747039365e-12
1.9560817571229166e-12
4.787743809076329e-12
9.633661149016775e-12
3.466280967013463e-12
2.3044241130946725e-12
1.929508023196164e-12
1.9230019719624293e-12
2.0707267300768304e-12
5.203809891954667e-13
1.4882040237601814e-11
4.243110519941893e-12
1.9078971726841124e-12
1.21511693713057e-12
9.572185308330472e-13
8.522073172094075e-13
8.126191229470947e-13
8.048313934818289e-13
8.137728279088701e-13
8.3192971048442e-13
8.552704473342692e-13
8.596072226259656e-13
7.177446806281287e-13
6.020292786488243e-13
5.516096079095076e-13
5.489793741487359e-13
5.751224766479068e-13
6.251512062765286e-13
7.099967826856943e-13
8.606980088943982e-13
1.1494649940598869e-12
1.7779633392728423e-12
3.5864779861833227e-12
1.0181254274042553e-11
4.8735518194323e-12
3.0569785986552234e-12
2.5799374509515265e-12
2.6185084075230867e-12
1.7506276385619913e-12
4.3103430813991256e-13
0.
1.30486856178939e-11
3.8613103792467215e-12
1.797461003739903e-12
1.171003431016051e-12
9.352420006565059e-13
8.394573079577147e-13
8.043205409116568e-13
7.988913586538366e-13
8.091602012945218e-13
8.280960357447673e-13
8.519112067701326e-13
8.569018147332664e-13
7.156325676547706e-13
6.00174446082267e-13
5.49820738981456e-13
5.472123701255704e-13
5.734015853171851e-13
6.234689697258414e-13
7.08179152002342e-13
8.580697918268092e-13
1.1437771719795615e-12
1.7601554800390527e-12
3.496763044079523e-12
9.818845782313454e-12
5.044193244321667e-12
3.148186338965154e-12
2.656556350484711e-12
2.678623203726445e-12
1.7001538600143313e-12
4.2564070439663575e-13
0.
1.3000037521034154e-11
3.8532129100520175e-12
1.7955841954416604e-12
1.1704650596980028e-12
9.35106731296493e-13
8.394769046673827e-13
8.044094253008542e-13
7.990145258571882e-13
8.093015229408579e-13
8.282472686937497e-13
8.520675115860327e-13
8.570341973970482e-13
7.157300758388954e-13
6.002463833872534e-13
5.498719511334498e-13
5.472444460153519e-13
5.734093051000724e-13
6.234474819365796e-13
7.081289162652107e-13
8.580070269861699e-13
1.1437809925962755e-12
1.7605780746344462e-12
3.5001614330520777e-12
9.835176583711104e-12
5.034889068868287e-12
3.1431449755423646e-12
2.652387442611895e-12
2.6755250862581244e-12
1.702644708480869e-12
4.259894817473857e-13
1.4034964296215394e-11
4.0972603442878866e-12
1.8729537327730883e-12
1.204152796800148e-12
9.535263427690898e-13
8.513207072306613e-13
8.130029465961949e-13
8.058510650650317e-13
8.151301447765039e-13
8.334697360496255e-13
8.569088012292355e-13
8.832073852016455e-13
8.838109727529428e-13
7.383165120910665e-13
6.212904750154568e-13
5.706509398242384e-13
5.675575479403909e-13
5.923538182833366e-13
6.403540231344362e-13
7.240930679620209e-13
8.795887183778291e-13
1.1959508747039365e-12
1.9560817571229166e-12
4.787743809076329e-12
9.633661149016775e-12
3.466280967013463e-12
2.3044241130946725e-12
1.929508023196164e-12
1.9230019719624293e-12
2.0707267300768304e-12
5.203809891954667e-13
1.4882040237601814e-11
4.243110519941893e-12
1.9078971726841124e-12
1.21511693713057e-12
9.572185308330472e-13
8.522073172094075e-13
8.126191229470947e-13
8.048313934818289e-13
8.137728279088701e-13
8.3192971048442e-13
8.552704473342692e-13
8.596072226259656e-13
7.177446806281287e-13
6.020292786488243e-13
5.516096079095076e-13
5.489793741487359e-13
5.751224766479068e-13
6.251512062765286e-13
7.099967826856943e-13
8.606980088943982e-13
1.1494649940598869e-12
1.7779633392728423e-12
3.5864779861833227e-12
1.0181254274042553e-11
4.8735518194323e-12
3.0569785986552234e-12
2.5799374509515265e-12
2.6185084075230867e-12
1.7506276385619913e-12
4.3103430813991256e-13
0.
1.30486856178939e-11
3.8613103792467215e-12
1.797461003739903e-12
1.171003431016051e-12
9.352420006565059e-13
8.394573079577147e-13
8.043205409116568e-13
7.988913586538366e-13
8.091602012945218e-13
8.280960357447673e-13
8.519112067701326e-13
8.569018147332664e-13
7.156325676547706e-13
6.00174446082267e-13
5.49820738981456e-13
5.472123701255704e-13
5.734015853171851e-13
6.234689697258414e-13
7.08179152002342e-13
8.580697918268092e-13
1.1437771719795615e-12
1.7601554800390527e-12
3.496763044079523e-12
9.818845782313454e-12
5.044193244321667e-12
3.148186338965154e-12
2.656556350484711e-12
2.678623203726445e-12
1.7001538600143313e-12
4.2564070439663575e-13
0.
1.3000037521034154e-11
3.8532129100520175e-12
1.7955841954416604e-12
1.1704650596980028e-12
9.35106731296493e-13
8.394769046673827e-13
8.044094253008542e-13
7.990145258571882e-13
8.093015229408579e-13
8.282472686937497e-13
8.520675115860327e-13
8.570341973970482e-13
7.157300758388954e-13
6.002463833872534e-13
5.498719511334498e-13
5.472444460153519e-13
5.734093051000724e-13
6.234474819365796e-13
7.081289162652107e-13
8.580070269861699e-13
1.1437809925962755e-12
1.7605780746344462e-12
3.5001614330520777e-12
9.835176583711104e-12
5.034889068868287e-12
3.1431449755423646e-12
2.652387442611895e-12
2.6755250862581244e-12
1.702644708480869e-12
4.259894817473857e-13
1.4034964296215394e-11
4.0972603442878866e-12
1.8729537327730883e-12
1.204152796800148e-12
9.535263427690898e-13
8.513207072306613e-13
8.130029465961949e-13
8.058510650650317e-13
8.151301447765039e-13
8.334697360496255e-13
8.569088012292355e-13
8.832073852016455e-13
8.838109727529428e-13
7.383165120910665e-13
6.212904750154568e-13
5.706509398242384e-13
5.675575479403909e-13
5.923538182833366e-13
6.403540231344362e-13
7.240930679620209e-13
8.795887183778291e-13
1.1959508747039365e-12
1.9560817571229166e-12
4.787743809076329e-12
9.633661149016775e-12
3.466280967013463e-12
2.3044241130946725e-12
1.929508023196164e-12
1.9230019719624293e-12
2.0707267300768304e-12
5.203809891954667e-13
1.4882040237601814e-11
4.243110519941893e-12
1.9078971726841124e-12
1.21511693713057e-12
9.572185308330472e-13
8.522073172094075e-13
8.126191229470947e-13
8.048313934818289e-13
8.137728279088701e-13
8.3192971048442e-13
8.552704473342692e-13
8.596072226259656e-13
7.177446806281287e-13
6.020292786488243e-13
5.516096079095076e-13
5.489793741487359e-13
5.751224766479068e-13
6.251512062765286e-13
7.099967826856943e-13
8.606980088943982e-13
1.1494649940598869e-12
1.7779633392728423e-12
3.5864779861833227e-12
1.0181254274042553e-11
4.8735518194323e-12
3.0569785986552234e-12
2.5799374509515265e-12
2.6185084075230867e-12
1.7506276385619913e-12
4.3103430813991256e-13
0.
1.30486856178939e-11
3.8613103792467215e-12
1.797461003739903e-12
1.171003431016051e-12
9.352420006565059e-13
8.394573079577147e-13
8.043205409116568e-13
7.988913586538366e-13
8.091602012945218e-13
8.280960357447673e-13
8.519112067701326e-13
8.569018147332664e-13
7.156325676547706e-13
6.00174446082267e-13
5.49820738981456e-13
5.472123701255704e-13
5.734015853171851e-13
6.234689697258414e-13
7.08179152002342e-13
8.580697918268092e-13
1.1437771719795615e-12
1.7601554800390527e-12
3.496763044079523e-12
9.818845782313454e-12
5.044193244321667e-12
3.148186338965154e-12
2.656556350484711e-12
2.678623203726445e-12
1.7001538600143313e-12
4.2564070439663575e-13
0.
1.3000037521034154e-11
3.8532129100520175e-12
1.7955841954416604e-12
1.1704650596980028e-12
9.35106731296493e-13
8.394769046673827e-13
8.044094253008542e-13
7.990145258571882e-13
8.093015229408579e-13
8.282472686937497e-13
8.520675115860327e-13
8.570341973970482e-13
7.157300758388954e-13
6.002463833872534e-13
5.498719511334498e-13
5.472444460153519e-13
5.734093051000724e-13
6.234474819365796e-13
7.081289162652107e-13
8.580070269861699e-13
1.1437809925962755e-12
1.7605780746344462e-12
3.5001614330520777e-12
9.835176583711104e-12
5.034889068868287e-12
3.1431449755423646e-12
2.652387442611895e-12
2.6755250862581244e-12
1.702644708480869e-12
4.259894817473857e-13
1.4034964296215394e-11
4.0972603442878866e-12
1.8729537327730883e-12
1.204152796800148e-12
9.535263427690898e-13
8.513207072306613e-13
8.130029465961949e-13
8.058510650650317e-13
8.151301447765039e-13
8.334697360496255e-13
8.569088012292355e-13
8.832073852016455e-13
8.838109727529428e-13
7.383165120910665e-13
6.212904750154568e-13
5.706509398242384e-13
5.675575479403909e-13
5.923538182833366e-13
6.403540231344362e-13
7.240930679620209e-13
8.795887183778291e-13
1.1959508747039365e-12
1.9560817571229166e-12
4.787743809076329e-12
9.633661149016775e-12
3.466280967013463e-12
2.3044241130946725e-12
1.929508023196164e-12
1.9230019719624293e-12
2.0707267300768304e-12
5.203809891954667e-13
1.4882040237601814e-11
4.243110519941893e-12
1.9078971726841124e-12
1.21511693713057e-12
9.572185308330472e-13
8.522073172094075e-13
8.126191229470947e-13
8.048313934818289e-13
8.137728279088701e-13
8.3192971048442e-13
8.552704473342692e-13
8.596072226259656e-13
7.177446806281287e-13
6.020292786488243e-13
5.516096079095076e-13
5.489793741487359e-13
5.751224766479068e-13
6.251512062765286e-13
7.099967826856943e-13
8.606980088943982e-13
1.1494649940598869e-12
1.7779633392728423e-12
3.5864779861833227e-12
1.0181254274042553e-11
4.8735518194323e-12
3.0569785986552234e-12
2.5799374509515265e-12
2.6185084075230867e-12
1.7506276385619913e-12
4.3103430813991256e-13
0.
1.30486856178939e-11
3.8613103792467215e-12
1.797461003739903e-12
1.171003431016051e-12
9.352420006565059e-13
8.394573079577147e-13
8.043205409116568e-13
7.988913586538366e-13
8.091602012945218e-13
8.280960357447673e-13
8.519112067701326e-13
8.569018147332664e-13
7.156325676547706e-13
6.00174446082267e-13
5.49820738981456e-13
5.472123701255704e-13
5.734015853171851e-13
6.234689697258414e-13
7.08179152002342e-13
8.580697918268092e-13
1.1437771719795615e-12
1.7601554800390527e-12
3.496763044079523e-12
9.818845782313454e-12
5.044193244321667e-12
3.148186338965154e-12
2.656556350484711e-12
2.678623203726445e-12
1.7001538600143313e-12
4.2564070439663575e-13
0.
1.3000037521034154e-11
3.8532129100520175e-12
1.7955841954416604e-12
1.1704650596980028e-12
9.35106731296493e-13
8.394769046673827e-13
8.044094253008542e-13
7.990145258571882e-13
8.093015229408579e-13
8.282472686937497e-13
8.520675115860327e-13
8.570341973970482e-13
7.157300758388954e-13
6.002463833872534e-13
5.498719511334498e-13
5.472444460153519e-13
5.734093051000724e-13
6.234474819365796e-13
7.081289162652107e-13
8.580070269861699e-13
1.1437809925962755e-12
1.7605780746344462e-12
3.5001614330520777e-12
9.835176583711104e-12
5.034889068868287e-12
3.1431449755423646e-12
2.652387442611895e-12
2.6755250862581244e-12
1.702644708480869e-12
4.259894817473857e-13
1.4034964296215394e-11
4.0972603442878866e-12
1.8729537327730883e-12
1.204152796800148e-12
9.535263427690898e-13
8.513207072306613e-13
8.130029465961949e-13
8.058510650650317e-13
8.151301447765039e-13
8.334697360496255e-13
8.569088012292355e-13
8.832073852016455e-13
8.838109727529428e-13
7.383165120910665e-13
6.212904750154568e-13
5.706509398242384e-13
5.675575479403909e-13
5.923538182833366e-13
6.403540231344362e-13
7.240930679620209e-13
8.795887183778291e-13
1.1959508747039365e-12
1.9560817571229166e-12
4.787743809076329e-12
9.633661149016775e-12
3.466280967013463e-12
2.3044241130946725e-12
1.929508023196164e-12
1.9230019719624293e-12
2.0707267300768304e-12
5.203809891954667e-13
1.4882040237601814e-11
4.243110519941893e-12
1.9078971726841124e-12
1.21511693713057e-12
9.572185308330472e-13
8.522073172094075e-13
8.126191229470947e-13
8.048313934818289e-13
8.137728279088701e-13
8.3192971048442e-13
8.552704473342692e-13
8.596072226259656e-13
7.177446806281287e-13
6.020292786488243e-13
5.516096079095076e-13
5.489793741487359e-13
5.751224766479068e-13
6.251512062765286e-13
7.099967826856943e-13
8.606980088943982e-13
1.1494649940598869e-12
1.7779633392728423e-12
3.5864779861833227e-12
1.0181254274042553e-11
4.8735518194323e-12
3.0569785986552234e-12
2.5799374509515265e-12
2.6185084075230867e-12
1.7506276385619913e-12
4.3103430813991256e-13
0.
1.30486856178939e-11
3.8613103792467215e-12
1.797461003739903e-12
1.171003431016051e-12
9.352420006565059e-13
8.394573079577147e-13
8.043205409116568e-13
7.988913586538366e-13
8.091602012945218e-13
8.280960357447673e-13
8.519112067701326e-13
8.569018147332664e-13
7.156325676547706e-13
6.00174446082267e-13
5.49820738981456e-13
5.472123701255704e-13
5.734015853171851e-13
6.234689697258414e-13
7.08179152002342e-13
8.580697918268092e-13
1.1437771719795615e-12
1.7601554800390527e-12
3.496763044079523e-12
9.818845782313454e-12
5.044193244321667e-12
3.148186338965154e-12
2.656556350484711e-12
2.678623203726445e-12
1.7001538600143313e-12
4.2564070439663575e-13
0.
1.3000037521034154e-11
3.8532129100520175e-12
1.7955841954416604e-12
1.1704650596980028e-12
9.35106731296493e-13
8.394769046673827e-13
8.044094253008542e-13
7.990145258571882e-13
8.093015229408579e-13
8.282472686937497e-13
8.520675115860327e-13
8.570341973970482e-13
7.157300758388954e-13
6.002463833872534e-13
5.498719511334498e-13
5.472444460153519e-13
5.734093051000724e-13
6.234474819365796e-13
7.081289162652107e-13
8.580070269861699e-13
1.1437809925962755e-12
1.7605780746344462e-12
3.5001614330520777e-12
9.835176583711104e-12
5.034889068868287e-12
3.1431449755423646e-12
2.652387442611895e-12
2.6755250862581244e-12
1.702644708480869e-12
4.259894817473857e-13
1.4034964296215394e-11
4.0972603442878866e-12
1.8729537327730883e-12
1.204152796800148e-12
9.535263427690898e-13
8.513207072306613e-13
8.130029465961949e-13
8.058510650650317e-13
8.151301447765039e-13
8.334697360496255e-13
8.569088012292355e-13
8.832073852016455e-13
8.838109727529428e-13
7.383165120910665e-13
6.212904750154568e-13
5.706509398242384e-13
5.675575479403909e-13
5.923538182833366e-13
6.403540231344362e-13
7.240930679620209e-13
8.795887183778291e-13
1.1959508747039365e-12
1.9560817571229166e-12
4.787743809076329e-12
9.633661149016775e-12
3.466280967013463e-12
2.3044241130946725e-12
1.929508023196164e-12
1.9230019719624293e-12
2.0707267300768304e-12
5.203809891954667e-13
1.4882040237601814e-11
4.243110519941893e-12
1.9078971726841124e-12
1.21511693713057e-12
9.572185308330472e-13
8.522073172094075e-13
8.126191229470947e-13
8.048313934818289e-13
8.137728279088701e-13
8.3192971048442e-13
8.552704473342692e-13
8.596072226259656e-13
7.177446806281287e-13
6.020292786488243e-13
5.516096079095076e-13
5.489793741487359e-13
5.751224766479068e-13
6.251512062765286e-13
7.099967826856943e-13
8.606980088943982e-13
1.1494649940598869e-12
1.7779633392728423e-12
3.5864779861833227e-12
1.0181254274042553e-11
4.8735518194323e-12
3.0569785986552234e-12
2.5799374509515265e-12
2.6185084075230867e-12
1.7506276385619913e-12
4.3103430813991256e-13
0.
1.30486856178939e-11
3.8613103792467215e-12
1.797461003739903e-12
1.171003431016051e-12
9.352420006565059e-13
8.394573079577147e-13
8.043205409116568e-13
7.988913586538366e-13
8.091602012945218e-13
8.280960357447673e-13
8.519112067701326e-13
8.569018147332664e-13
7.156325676547706e-13
6.00174446082267e-13
5.49820738981456e-13
5.472123701255704e-13
5.734015853171851e-13
6.234689697258414e-13
7.08179152002342e-13
8.580697918268092e-13
1.1437771719795615e-12
1.7601554800390527e-12
3.496763044079523e-12
9.818845782313454e-12
5.044193244321667e-12
3.148186338965154e-12
2.656556350484711e-12
2.678623203726445e-12
1.7001538600143313e-12
4.2564070439663575e-13
0.
1.3000037521034154e-11
3.8532129100520175e-12
1.7955841954416604e-12
1.1704650596980028e-12
9.35106731296493e-13
8.394769046673827e-13
8.044094253008542e-13
7.990145258571882e-13
8.093015229408579e-13
8.282472686937497e-13
8.520675115860327e-13
8.570341973970482e-13
7.157300758388954e-13
6.002463833872534e-13
5.498719511334498e-13
5.472444460153519e-13
5.734093051000724e-13
6.234474819365796e-13
7.081289162652107e-13
8.580070269861699e-13
1.1437809925962755e-12
1.7605780746344462e-12
3.5001614330520777e-12
9.835176583711104e-12
5.034889068868287e-12
3.1431449755423646e-12
2.652387442611895e-12
2.6755250862581244e-12
1.702644708480869e-12
4.259894817473857e-13
1.4034964296215394e-11
4.0972603442878866e-12
1.8729537327730883e-12
1.204152796800148e-12
9.535263427690898e-13
8.513207072306613e-13
8.130029465961949e-13
8.058510650650317e-13
8.151301447765039e-13
8.334697360496255e-13
8.569088012292355e-13
8.832073852016455e-13
8.838109727529428e-13
7.383165120910665e-13
6.212904750154568e-13
5.706509398242384e-13
5.675575479403909e-13
5.923538182833366e-13
6.403540231344362e-13
7.240930679620209e-13
8.795887183778291e-13
1.1959508747039365e-12
1.9560817571229166e-12
4.787743809076329e-12
9.633661149016775e-12
3.466280967013463e-12
2.3044241130946725e-12
1.929508023196164e-12
1.9230019719624293e-12
2.0707267300768304e-12
5.203809891954667e-13
1.4882040237601814e-11
4.243110519941893e-12
1.9078971726841124e-12
1.21511693713057e-12
9.572185308330472e-13
8.522073172094075e-13
8.126191229470947e-13
8.048313934818289e-13
8.137728279088701e-13
8.3192971048442e-13
8.552704473342692e-13
8.596072226259656e-13
7.177446806281287e-13
6.020292786488243e-13
5.516096079095076e-13
5.489793741487359e-13
5.751224766479068e-13
6.251512062765286e-13
7.099967826856943e-13
8.606980088943982e-13
1.1494649940598869e-12
1.7779633392728423e-12
3.5864779861833227e-12
1.0181254274042553e-11
4.8735518194323e-12
3.0569785986552234e-12
2.5799374509515265e-12
2.6185084075230867e-12
1.7506276385619913e-12
4.3103430813991256e-13
0.
1.30486856178939e-11
3.8613103792467215e-12
1.797461003739903e-12
1.171003431016051e-12
9.352420006565059e-13
8.394573079577147e-13
8.043205409116568e-13
7.988913586538366e-13
8.091602012945218e-13
8.280960357447673e-13
8.519112067701326e-13
8.569018147332664e-13
7.156325676547706e-13
6.00174446082267e-13
5.49820738981456e-13
5.472123701255704e-13
5.734015853171851e-13
6.234689697258414e-13
7.08179152002342e-13
8.580697918268092e-13
1.1437771719795615e-12
1.7601554800390527e-12
3.496763044079523e-12
9.818845782313454e-12
5.044193244321667e-12
3.148186338965154e-12
2.656556350484711e-12
2.678623203726445e-12
1.7001538600143313e-12
4.2564070439663575e-13
0.
1.3000037521034154e-11
3.8532129100520175e-12
1.7955841954416604e-12
1.1704650596980028e-12
9.35106731296493e-13
8.394769046673827e-13
8.044094253008542e-13
7.990145258571882e-13
8.093015229408579e-13
8.282472686937497e-13
8.520675115860327e-13
8.570341973970482e-13
7.157300758388954e-13
6.002463833872534e-13
5.498719511334498e-13
5.472444460153519e-13
5.734093051000724e-13
6.234474819365796e-13
7.081289162652107e-13
8.580070269861699e-13
1.1437809925962755e-12
1.7605780746344462e-12
3.5001614330520777e-12
9.835176583711104e-12
5.034889068868287e-12
3.1431449755423646e-12
2.652387442611895e-12
2.6755250862581244e-12
1.702644708480869e-12
4.259894817473857e-13
1.4034964296215394e-11
4.0972603442878866e-12
1.8729537327730883e-12
1.204152796800148e-12
9.535263427690898e-13
8.513207072306613e-13
8.130029465961949e-13
8.058510650650317e-13
8.151301447765039e-13
8.334697360496255e-13
8.569088012292355e-13
8.832073852016455e-13
8.838109727529428e-13
7.383165120910665e-13
6.212904750154568e-13
5.706509398242384e-13
5.675575479403909e-13
5.923538182833366e-13
6.403540231344362e-13
7.240930679620209e-13
8.795887183778291e-13
1.1959508747039365e-12
1.9560817571229166e-12
4.787743809076329e-12
9.633661149016775e-12
3.466280967013463e-12
2.3044241130946725e-12
1.929508023196164e-12
1.9230019719624293e-12
2.0707267300768304e-12
5.203809891954667e-13
1.4882040237601814e-11
4.243110519941893e-12
1.9078971726841124e-12
1.21511693713057e-12
9.572185308330472e-13
8.522073172094075e-13
8.126191229470947e-13
8.048313934818289e-13
8.137728279088701e-13
8.3192971048442e-13
8.552704473342692e-13
8.596072226259656e-13
7.177446806281287e-13
6.020292786488243e-13
5.516096079095076e-13
5.489793741487359e-13
5.751224766479068e-13
6.251512062765286e-13
7.099967826856943e-13
8.606980088943982e-13
1.1494649940598869e-12
1.7779633392728423e-12
3.5864779861833227e-12
1.0181254274042553e-11
4.8735518194323e-12
3.0569785986552234e-12
2.5799374509515265e-12
2.6185084075230867e-12
1.7506276385619913e-12
4.3103430813991256e-13
0.
1.30486856178939e-11
3.8613103792467215e-12
1.797461003739903e-12
1.171003431016051e-12
9.352420006565059e-13
8.394573079577147e-13
8.043205409116568e-13
7.988913586538366e-13
8.091602012945218e-13
8.280960357447673e-13
8.519112067701326e-13
8.569018147332664e-13
7.156325676547706e-13
6.00174446082267e-13
5.49820738981456e-13
5.472123701255704e-13
5.734015853171851e-13
6.234689697258414e-13
7.08179152002342e-13
8.580697918268092e-13
1.1437771719795615e-12
1.7601554800390527e-12
3.496763044079523e-12
9.818845782313454e-12
5.044193244321667e-12
3.148186338965154e-12
2.656556350484711e-12
2.678623203726445e-12
1.7001538600143313e-12
4.2564070439663575e-13
0.
1.3000037521034154e-11
3.8532129100520175e-12
1.7955841954416604e-12
1.1704650596980028e-12
9.35106731296493e-13
8.394769046673827e-13
8.044094253008542e-13
7.990145258571882e-13
8.093015229408579e-13
8.282472686937497e-13
8.520675115860327e-13
8.570341973970482e-13
7.157300758388954e-13
6.002463833872534e-13
5.498719511334498e-13
5.472444460153519e-13
5.734093051000724e-13
6.234474819365796e-13
7.081289162652107e-13
8.580070269861699e-13
1.1437809925962755e-12
1.7605780746344462e-12
3.5001614330520777e-12
9.835176583711104e-12
5.034889068868287e-12
3.1431449755423646e-12
2.652387442611895e-12
2.6755250862581244e-12
1.702644708480869e-12
4.259894817473857e-13
1.4034964296215394e-11
4.0972603442878866e-12
1.8729537327730883e-12
1.204152796800148e-12
9.535263427690898e-13
8.513207072306613e-13
8.130029465961949e-13
8.058510650650317e-13
8.151301447765039e-13
8.334697360496255e-13
8.569088012292355e-13
8.832073852016455e-13
8.838109727529428e-13
7.383165120910665e-13
6.212904750154568e-13
5.706509398242384e-13
5.675575479403909e-13
5.923538182833366e-13
6.403540231344362e-13
7.240930679620209e-13
8.795887183778291e-13
1.1959508747039365e-12
1.9560817571229166e-12
4.787743809076329e-12
9.633661149016775e-12
3.466280967013463e-12
2.3044241130946725e-12
1.929508023196164e-12
1.9230019719624293e-12
2.0707267300768304e-12
5.203809891954667e-13
1.4882040237601814e-11
4.243110519941893e-12
1.9078971726841124e-12
1.21511693713057e-12
9.572185308330472e-13
8.522073172094075e-13
8.126191229470947e-13
8.048313934818289e-13
8.137728279088701e-13
8.3192971048442e-13
8.552704473342692e-13
8.596072226259656e-13
7.177446806281287e-13
6.020292786488243e-13
5.516096079095076e-13
5.489793741487359e-13
5.751224766479068e-13
6.251512062765286e-13
7.099967826856943e-13
8.606980088943982e-13
1.1494649940598869e-12
1.7779633392728423e-12
3.5864779861833227e-12
1.0181254274042553e-11
4.8735518194323e-12
3.0569785986552234e-12
2.5799374509515265e-12
2.6185084075230867e-12
1.7506276385619913e-12
4.3103430813991256e-13
0.
1.30486856178939e-11
3.8613103792467215e-12
1.797461003739903e-12
1.171003431016051e-12
9.352420006565059e-13
8.394573079577147e-13
8.043205409116568e-13
7.988913586538366e-13
8.091602012945218e-13
8.280960357447673e-13
8.519112067701326e-13
8.569018147332664e-13
7.156325676547706e-13
6.00174446082267e-13
5.49820738981456e-13
5.472123701255704e-13
5.734015853171851e-13
6.234689697258414e-13
7.08179152002342e-13
8.580697918268092e-13
1.1437771719795615e-12
1.7601554800390527e-12
3.496763044079523e-12
9.818845782313454e-12
5.044193244321667e-12
3.148186338965154e-12
2.656556350484711e-12
2.678623203726445e-12
1.7001538600143313e-12
4.2564070439663575e-13
0.
1.3000037521034154e-11
3.8532129100520175e-12
1.7955841954416604e-12
1.1704650596980028e-12
9.35106731296493e-13
8.394769046673827e-13
8.044094253008542e-13
7.990145258571882e-13
8.093015229408579e-13
8.282472686937497e-13
8.520675115860327e-13
8.570341973970482e-13
7.157300758388954e-13
6.002463833872534e-13
5.498719511334498e-13
5.472444460153519e-13
5.734093051000724e-13
6.234474819365796e-13
7.081289162652107e-13
8.580070269861699e-13
1.1437809925962755e-12
1.7605780746344462e-12
3.5001614330520777e-12
9.835176583711104e-12
5.034889068868287e-12
3.1431449755423646e-12
2.652387442611895e-12
2.6755250862581244e-12
1.702644708480869e-12
4.259894817473857e-13
1.4034964296215394e-11
4.0972603442878866e-12
1.8729537327730883e-12
1.204152796800148e-12
9.535263427690898e-13
8.513207072306613e-13
8.130029465961949e-13
8.058510650650317e-13
8.151301447765039e-13
8.334697360496255e-13
8.569088012292355e-13
8.832073852016455e-13
8.838109727529428e-13
7.383165120910665e-13
6.212904750154568e-13
5.706509398242384e-13
5.675575479403909e-13
5.923538182833366e-13
6.403540231344362e-13
7.240930679620209e-13
8.795887183778291e-13
1.1959508747039365e-12
1.9560817571229166e-12
4.787743809076329e-12
9.633661149016775e-12
3.466280967013463e-12
2.3044241130946725e-12
1.929508023196164e-12
1.9230019719624293e-12
2.0707267300768304e-12
5.203809891954667e-13
1.4882040237601814e-11
4.243110519941893e-12
1.9078971726841124e-12
1.21511693713057e-12
9.572185308330472e-13
8.522073172094075e-13
8.126191229470947e-13
8.048313934818289e-13
8.137728279088701e-13
8.3192971048442e-13
8.552704473342692e-13
8.596072226259656e-13
7.177446806281287e-13
6.020292786488243e-13
5.516096079095076e-13
5.489793741487359e-13
5.751224766479068e-13
6.251512062765286e-13
7.099967826856943e-13
8.606980088943982e-13
1.1494649940598869e-12
1.7779633392728423e-12
3.5864779861833227e-12
1.0181254274042553e-11
4.8735518194323e-12
3.0569785986552234e-12
2.5799374509515265e-12
2.6185084075230867e-12
1.7506276385619913e-12
4.3103430813991256e-13
0.
1.30486856178939e-11
3.8613103792467215e-12
1.797461003739903e-12
1.171003431016051e-12
9.352420006565059e-13
8.394573079577147e-13
8.043205409116568e-13
7.988913586538366e-13
8.091602012945218e-13
8.280960357447673e-13
8.519112067701326e-13
8.569018147332664e-13
7.156325676547706e-13
6.00174446082267e-13
5.49820738981456e-13
5.472123701255704e-13
5.734015853171851e-13
6.234689697258414e-13
7.08179152002342e-13
8.580697918268092e-13
1.1437771719795615e-12
1.7601554800390527e-12
3.496763044079523e-12
9.818845782313454e-12
5.044193244321667e-12
3.148186338965154e-12
2.656556350484711e-12
2.678623203726445e-12
1.7001538600143313e-12
4.2564070439663575e-13
0.
1.3000037521034154e-11
3.8532129100520175e-12
1.7955841954416604e-12
1.1704650596980028e-12
9.35106731296493e-13
8.394769046673827e-13
8.044094253008542e-13
7.990145258571882e-13
8.093015229408579e-13
8.282472686937497e-13
8.520675115860327e-13
8.570341973970482e-13
7.157300758388954e-13
6.002463833872534e-13
5.498719511334498e-13
5.472444460153519e-13
5.734093051000724e-13
6.234474819365796e-13
7.081289162652107e-13
8.580070269861699e-13
1.1437809925962755e-12
1.7605780746344462e-12
3.5001614330520777e-12
9.835176583711104e-12
5.034889068868287e-12
3.1431449755423646e-12
2.652387442611895e-12
2.6755250862581244e-12
1.702644708480869e-12
4.259894817473857e-13
1.4034964296215394e-11
4.0972603442878866e-12
1.8729537327730883e-12
1.204152796800148e-12
9.535263427690898e-13
8.513207072306613e-13
8.130029465961949e-13
8.058510650650317e-13
8.151301447765039e-13
8.334697360496255e-13
8.569088012292355e-13
8.832073852016455e-13
8.838109727529428e-13
7.383165120910665e-13
6.212904750154568e-13
5.706509398242384e-13
5.675575479403909e-13
5.923538182833366e-13
6.403540231344362e-13
7.240930679620209e-13
8.795887183778291e-13
1.1959508747039365e-12
1.9560817571229166e-12
4.787743809076329e-12
9.633661149016775e-12
3.466280967013463e-12
2.3044241130946725e-12
1.929508023196164e-12
1.9230019719624293e-12
2.0707267300768304e-12
5.203809891954667e-13
1.4882040237601814e-11
4.243110519941893e-12
1.9078971726841124e-12
1.21511693713057e-12
9.572185308330472e-13
8.522073172094075e-13
8.126191229470947e-13
8.048313934818289e-13
8.137728279088701e-13
8.3192971048442e-13
8.552704473342692e-13
8.596072226259656e-13
7.177446806281287e-13
6.020292786488243e-13
5.516096079095076e-13
5.489793741487359e-13
5.751224766479068e-13
6.251512062765286e-13
7.099967826856943e-13
8.606980088943982e-13
1.1494649940598869e-12
1.7779633392728423e-12
3.5864779861833227e-12
1.0181254274042553e-11
4.8735518194323e-12
3.0569785986552234e-12
2.5799374509515265e-12
2.6185084075230867e-12
1.7506276385619913e-12
4.3103430813991256e-13
0.
1.30486856178939e-11
3.8613103792467215e-12
1.797461003739903e-12
1.171003431016051e-12
9.352420006565059e-13
8.394573079577147e-13
8.043205409116568e-13
7.988913586538366e-13
8.091602012945218e-13
8.280960357447673e-13
8.519112067701326e-13
8.569018147332664e-13
7.156325676547706e-13
6.00174446082267e-13
5.49820738981456e-13
5.472123701255704e-13
5.734015853171851e-13
6.234689697258414e-13
7.08179152002342e-13
8.580697918268092e-13
1.1437771719795615e-12
1.7601554800390527e-12
3.496763044079523e-12
9.818845782313454e-12
5.044193244321667e-12
3.148186338965154e-12
2.656556350484711e-12
2.678623203726445e-12
1.7001538600143313e-12
4.2564070439663575e-13
0.
1.3000037521034154e-11
3.8532129100520175e-12
1.7955841954416604e-12
1.1704650596980028e-12
9.35106731296493e-13
8.394769046673827e-13
8.044094253008542e-13
7.990145258571882e-13
8.093015229408579e-13
8.282472686937497e-13
8.520675115860327e-13
8.570341973970482e-13
7.157300758388954e-13
6.002463833872534e-13
5.498719511334498e-13
5.472444460153519e-13
5.734093051000724e-13
6.234474819365796e-13
7.081289162652107e-13
8.580070269861699e-13
1.1437809925962755e-12
1.7605780746344462e-12
3.5001614330520777e-12
9.835176583711104e-12
5.034889068868287e-12
3.1431449755423646e-12
2.652387442611895e-12
2.6755250862581244e-12
1.702644708480869e-12
4.259894817473857e-13
1.4034964296215394e-11
4.0972603442878866e-12
1.8729537327730883e-12
1.204152796800148e-12
9.535263427690898e-13
8.513207072306613e-13
8.130029465961949e-13
8.058510650650317e-13
8.151301447765039e-13
8.334697360496255e-13
8.569088012292355e-13
8.832073852016455e-13
8.838109727529428e-13
7.383165120910665e-13
6.212904750154568e-13
5.706509398242384e-13
5.675575479403909e-13
5.923538182833366e-13
6.403540231344362e-13
7.240930679620209e-13
8.795887183778291e-13
1.1959508747039365e-12
1.9560817571229166e-12
4.787743809076329e-12
9.633661149016775e-12
3.466280967013463e-12
2.3044241130946725e-12
1.929508023196164e-12
1.9230019719624293e-12
2.0707267300768304e-12
5.203809891954667e-13
1.4882040237601814e-11
4.243110519941893e-12
1.9078971726841124e-12
1.21511693713057e-12
9.572185308330472e-13
8.522073172094075e-13
8.126191229470947e-13
8.048313934818289e-13
8.137728279088701e-13
8.3192971048442e-13
8.552704473342692e-13
8.596072226259656e-13
7.177446806281287e-13
6.020292786488243e-13
5.516096079095076e-13
5.489793741487359e-13
5.751224766479068e-13
6.251512062765286e-13
7.099967826856943e-13
8.606980088943982e-13
1.1494649940598869e-12
1.7779633392728423e-12
3.5864779861833227e-12
1.0181254274042553e-11
4.8735518194323e-12
3.0569785986552234e-12
2.5799374509515265e-12
2.6185084075230867e-12
1.7506276385619913e-12
4.3103430813991256e-13
0.
1.30486856178939e-11
3.8613103792467215e-12
1.797461003739903e-12
1.171003431016051e-12
9.352420006565059e-13
8.394573079577147e-13
8.043205409116568e-13
7.988913586538366e-13
8.091602012945218e-13
8.280960357447673e-13
8.519112067701326e-13
8.569018147332664e-13
7.156325676547706e-13
6.00174446082267e-13
5.49820738981456e-13
5.472123701255704e-13
5.734015853171851e-13
6.234689697258414e-13
7.08179152002342e-13
8.580697918268092e-13
1.1437771719795615e-12
1.7601554800390527e-12
3.496763044079523e-12
9.818845782313454e-12
5.044193244321667e-12
3.148186338965154e-12
2.656556350484711e-12
2.678623203726445e-12
1.7001538600143313e-12
4.2564070439663575e-13
0.
1.3000037521034154e-11
3.8532129100520175e-12
1.7955841954416604e-12
1.1704650596980028e-12
9.35106731296493e-13
8.394769046673827e-13
8.044094253008542e-13
7.990145258571882e-13
8.093015229408579e-13
8.282472686937497e-13
8.520675115860327e-13
8.570341973970482e-13
7.157300758388954e-13
6.002463833872534e-13
5.498719511334498e-13
5.472444460153519e-13
5.734093051000724e-13
6.234474819365796e-13
7.081289162652107e-13
8.580070269861699e-13
1.1437809925962755e-12
1.7605780746344462e-12
3.5001614330520777e-12
9.835176583711104e-12
5.034889068868287e-12
3.1431449755423646e-12
2.652387442611895e-12
2.6755250862581244e-12
1.702644708480869e-12
4.259894817473857e-13
1.4034964296215394e-11
4.0972603442878866e-12
1.8729537327730883e-12
1.204152796800148e-12
9.535263427690898e-13
8.513207072306613e-13
8.130029465961949e-13
8.058510650650317e-13
8.151301447765039e-13
8.334697360496255e-13
8.569088012292355e-13
8.832073852016455e-13
8.838109727529428e-13
7.383165120910665e-13
6.212904750154568e-13
5.706509398242384e-13
5.675575479403909e-13
5.923538182833366e-13
6.403540231344362e-13
7.240930679620209e-13
8.795887183778291e-13
1.1959508747039365e-12
1.9560817571229166e-12
4.787743809076329e-12
9.633661149016775e-12
3.466280967013463e-12
2.3044241130946725e-12
1.929508023196164e-12
1.9230019719624293e-12
2.0707267300768304e-12
5.203809891954667e-13
1.4882040237601814e-11
4.243110519941893e-12
1.9078971726841124e-12
1.21511693713057e-12
9.572185308330472e-13
8.522073172094075e-13
8.126191229470947e-13
8.048313934818289e-13
8.137728279088701e-13
8.3192971048442e-13
8.552704473342692e-13
8.596072226259656e-13
7.177446806281287e-13
6.020292786488243e-13
5.516096079095076e-13
5.489793741487359e-13
5.751224766479068e-13
6.251512062765286e-13
7.099967826856943e-13
8.606980088943982e-13
1.1494649940598869e-12
1.7779633392728423e-12
3.5864779861833227e-12
1.0181254274042553e-11
4.8735518194323e-12
3.0569785986552234e-12
2.5799374509515265e-12
2.6185084075230867e-12
1.7506276385619913e-12
4.3103430813991256e-13
0.
1.30486856178939e-11
3.8613103792467215e-12
1.797461003739903e-12
1.171003431016051e-12
9.352420006565059e-13
8.394573079577147e-13
8.043205409116568e-13
7.988913586538366e-13
8.091602012945218e-13
8.280960357447673e-13
8.519112067701326e-13
8.569018147332664e-13
7.156325676547706e-13
6.00174446082267e-13
5.49820738981456e-13
5.472123701255704e-13
5.734015853171851e-13
6.234689697258414e-13
7.08179152002342e-13
8.580697918268092e-13
1.1437771719795615e-12
1.7601554800390527e-12
3.496763044079523e-12
9.818845782313454e-12
5.044193244321667e-12
3.148186338965154e-12
2.656556350484711e-12
2.678623203726445e-12
1.7001538600143313e-12
4.2564070439663575e-13
0.
1.3000037521034154e-11
3.8532129100520175e-12
1.7955841954416604e-12
1.1704650596980028e-12
9.35106731296493e-13
8.394769046673827e-13
8.044094253008542e-13
7.990145258571882e-13
8.093015229408579e-13
8.282472686937497e-13
8.520675115860327e-13
8.570341973970482e-13
7.157300758388954e-13
6.002463833872534e-13
5.498719511334498e-13
5.472444460153519e-13
5.734093051000724e-13
6.234474819365796e-13
7.081289162652107e-13
8.580070269861699e-13
1.1437809925962755e-12
1.7605780746344462e-12
3.5001614330520777e-12
9.835176583711104e-12
5.034889068868287e-12
3.1431449755423646e-12
2.652387442611895e-12
2.6755250862581244e-12
1.702644708480869e-12
4.259894817473857e-13
1.4034964296215394e-11
4.0972603442878866e-12
1.8729537327730883e-12
1.204152796800148e-12
9.535263427690898e-13
8.513207072306613e-13
8.130029465961949e-13
8.058510650650317e-13
8.151301447765039e-13
8.334697360496255e-13
8.569088012292355e-13
8.832073852016455e-13
8.838109727529428e-13
7.383165120910665e-13
6.212904750154568e-13
5.706509398242384e-13
5.675575479403909e-13
5.923538182833366e-13
6.403540231344362e-13
7.240930679620209e-13
8.795887183778291e-13
1.1959508747039365e-12
1.9560817571229166e-12
4.787743809076329e-12
9.633661149016775e-12
3.466280967013463e-12
2.3044241130946725e-12
1.929508023196164e-12
1.9230019719624293e-12
2.0707267300768304e-12
5.203809891954667e-13
1.4882040237601814e-11
4.243110519941893e-12
1.9078971726841124e-12
1.21511693713057e-12
9.572185308330472e-13
8.522073172094075e-13
8.126191229470947e-13
8.048313934818289e-13
8.137728279088701e-13
8.3192971048442e-13
8.552704473342692e-13
8.596072226259656e-13
7.177446806281287e-13
6.020292786488243e-13
5.516096079095076e-13
5.489793741487359e-13
5.751224766479068e-13
6.251512062765286e-13
7.099967826856943e-13
8.606980088943982e-13
1.1494649940598869e-12
1.7779633392728423e-12
3.5864779861833227e-12
1.0181254274042553e-11
4.8735518194323e-12
3.0569785986552234e-12
2.5799374509515265e-12
2.6185084075230867e-12
1.7506276385619913e-12
4.3103430813991256e-13
0.
1.30486856178939e-11
3.8613103792467215e-12
1.797461003739903e-12
1.171003431016051e-12
9.352420006565059e-13
8.394573079577147e-13
8.043205409116568e-13
7.988913586538366e-13
8.091602012945218e-13
8.280960357447673e-13
8.519112067701326e-13
8.569018147332664e-13
7.156325676547706e-13
6.00174446082267e-13
5.49820738981456e-13
5.472123701255704e-13
5.734015853171851e-13
6.234689697258414e-13
7.08179152002342e-13
8.580697918268092e-13
1.1437771719795615e-12
1.7601554800390527e-12
3.496763044079523e-12
9.818845782313454e-12
5.044193244321667e-12
3.148186338965154e-12
2.656556350484711e-12
2.678623203726445e-12
1.7001538600143313e-12
4.2564070439663575e-13
0.
1.3000037521034154e-11
3.8532129100520175e-12
1.7955841954416604e-12
1.1704650596980028e-12
9.35106731296493e-13
8.394769046673827e-13
8.044094253008542e-13
7.990145258571882e-13
8.093015229408579e-13
8.282472686937497e-13
8.520675115860327e-13
8.570341973970482e-13
7.157300758388954e-13
6.002463833872534e-13
5.498719511334498e-13
5.472444460153519e-13
5.734093051000724e-13
6.234474819365796e-13
7.081289162652107e-13
8.580070269861699e-13
1.1437809925962755e-12
1.7605780746344462e-12
3.5001614330520777e-12
9.835176583711104e-12
5.034889068868287e-12
3.1431449755423646e-12
2.652387442611895e-12
2.6755250862581244e-12
1.702644708480869e-12
4.259894817473857e-13
1.4034964296215394e-11
4.0972603442878866e-12
1.8729537327730883e-12
1.204152796800148e-12
9.535263427690898e-13
8.513207072306613e-13
8.130029465961949e-13
8.058510650650317e-13
8.151301447765039e-13
8.334697360496255e-13
8.569088012292355e-13
8.832073852016455e-13
8.838109727529428e-13
7.383165120910665e-13
6.212904750154568e-13
5.706509398242384e-13
5.675575479403909e-13
5.923538182833366e-13
6.403540231344362e-13
7.240930679620209e-13
8.795887183778291e-13
1.1959508747039365e-12
1.9560817571229166e-12
4.787743809076329e-12
9.633661149016775e-12
3.466280967013463e-12
2.3044241130946725e-12
1.929508023196164e-12
1.9230019719624293e-12
2.0707267300768304e-12
5.203809891954667e-13
1.4882040237601814e-11
4.243110519941893e-12
1.9078971726841124e-12
1.21511693713057e-12
9.572185308330472e-13
8.522073172094075e-13
8.126191229470947e-13
8.048313934818289e-13
8.137728279088701e-13
8.3192971048442e-13
8.552704473342692e-13
8.596072226259656e-13
7.177446806281287e-13
6.020292786488243e-13
5.516096079095076e-13
5.489793741487359e-13
5.751224766479068e-13
6.251512062765286e-13
7.099967826856943e-13
8.606980088943982e-13
1.1494649940598869e-12
1.7779633392728423e-12
3.5864779861833227e-12
1.0181254274042553e-11
4.8735518194323e-12
3.0569785986552234e-12
2.5799374509515265e-12
2.6185084075230867e-12
1.7506276385619913e-12
4.3103430813991256e-13
0.
1.30486856178939e-11
3.8613103792467215e-12
1.797461003739903e-12
1.171003431016051e-12
9.352420006565059e-13
8.394573079577147e-13
8.043205409116568e-13
7.988913586538366e-13
8.091602012945218e-13
8.280960357447673e-13
8.519112067701326e-13
8.569018147332664e-13
7.156325676547706e-13
6.00174446082267e-13
5.49820738981456e-13
5.472123701255704e-13
5.734015853171851e-13
6.234689697258414e-13
7.08179152002342e-13
8.580697918268092e-13
1.1437771719795615e-12
1.7601554800390527e-12
3.496763044079523e-12
9.818845782313454e-12
5.044193244321667e-12
3.148186338965154e-12
2.656556350484711e-12
2.678623203726445e-12
1.7001538600143313e-12
4.2564070439663575e-13
0.
1.3000037521034154e-11
3.8532129100520175e-12
1.7955841954416604e-12
1.1704650596980028e-12
9.35106731296493e-13
8.394769046673827e-13
8.044094253008542e-13
7.990145258571882e-13
8.093015229408579e-13
8.282472686937497e-13
8.520675115860327e-13
8.570341973970482e-13
7.157300758388954e-13
6.002463833872534e-13
5.498719511334498e-13
5.472444460153519e-13
5.734093051000724e-13
6.234474819365796e-13
7.081289162652107e-13
8.580070269861699e-13
1.1437809925962755e-12
1.7605780746344462e-12
3.5001614330520777e-12
9.835176583711104e-12
5.034889068868287e-12
3.1431449755423646e-12
2.652387442611895e-12
2.6755250862581244e-12
1.702644708480869e-12
4.259894817473857e-13
1.4034964296215394e-11
4.0972603442878866e-12
1.8729537327730883e-12
1.204152796800148e-12
9.535263427690898e-13
8.513207072306613e-13
8.130029465961949e-13
8.058510650650317e-13
8.151301447765039e-13
8.334697360496255e-13
8.569088012292355e-13
8.832073852016455e-13
8.838109727529428e-13
7.383165120910665e-13
6.212904750154568e-13
5.706509398242384e-13
5.675575479403909e-13
5.923538182833366e-13
6.403540231344362e-13
7.240930679620209e-13
8.795887183778291e-13
1.1959508747039365e-12
1.9560817571229166e-12
4.787743809076329e-12
9.633661149016775e-12
3.466280967013463e-12
2.3044241130946725e-12
1.929508023196164e-12
1.9230019719624293e-12
2.0707267300768304e-12
5.203809891954667e-13
1.4882040237601814e-11
4.243110519941893e-12
1.9078971726841124e-12
1.21511693713057e-12
9.572185308330472e-13
8.522073172094075e-13
8.126191229470947e-13
8.048313934818289e-13
8.137728279088701e-13
8.3192971048442e-13
8.552704473342692e-13
8.596072226259656e-13
7.177446806281287e-13
6.020292786488243e-13
5.516096079095076e-13
5.489793741487359e-13
5.751224766479068e-13
6.251512062765286e-13
7.099967826856943e-13
8.606980088943982e-13
1.1494649940598869e-12
1.7779633392728423e-12
3.5864779861833227e-12
1.0181254274042553e-11
4.8735518194323e-12
3.0569785986552234e-12
2.5799374509515265e-12
2.6185084075230867e-12
1.7506276385619913e-12
4.3103430813991256e-13
0.
1.30486856178939e-11
3.8613103792467215e-12
1.797461003739903e-12
1.171003431016051e-12
9.352420006565059e-13
8.394573079577147e-13
8.043205409116568e-13
7.988913586538366e-13
8.091602012945218e-13
8.280960357447673e-13
8.519112067701326e-13
8.569018147332664e-13
7.156325676547706e-13
6.00174446082267e-13
5.49820738981456e-13
5.472123701255704e-13
5.734015853171851e-13
6.234689697258414e-13
7.08179152002342e-13
8.580697918268092e-13
1.1437771719795615e-12
1.7601554800390527e-12
3.496763044079523e-12
9.818845782313454e-12
5.044193244321667e-12
3.148186338965154e-12
2.656556350484711e-12
2.678623203726445e-12
1.7001538600143313e-12
4.2564070439663575e-13
0.
1.3000037521034154e-11
3.8532129100520175e-12
1.7955841954416604e-12
1.1704650596980028e-12
9.35106731296493e-13
8.394769046673827e-13
8.044094253008542e-13
7.990145258571882e-13
8.093015229408579e-13
8.282472686937497e-13
8.520675115860327e-13
8.570341973970482e-13
7.157300758388954e-13
6.002463833872534e-13
5.498719511334498e-13
5.472444460153519e-13
5.734093051000724e-13
6.234474819365796e-13
7.081289162652107e-13
8.580070269861699e-13
1.1437809925962755e-12
1.7605780746344462e-12
3.5001614330520777e-12
9.835176583711104e-12
5.034889068868287e-12
3.1431449755423646e-12
2.652387442611895e-12
2.6755250862581244e-12
1.702644708480869e-12
4.259894817473857e-13
1.4034964296215394e-11
4.0972603442878866e-12
1.8729537327730883e-12
1.204152796800148e-12
9.535263427690898e-13
8.513207072306613e-13
8.130029465961949e-13
8.058510650650317e-13
8.151301447765039e-13
8.334697360496255e-13
8.569088012292355e-13
8.832073852016455e-13
8.838109727529428e-13
7.383165120910665e-13
6.212904750154568e-13
5.706509398242384e-13
5.675575479403909e-13
5.923538182833366e-13
6.403540231344362e-13
7.240930679620209e-13
8.795887183778291e-13
1.1959508747039365e-12
1.9560817571229166e-12
4.787743809076329e-12
9.633661149016775e-12
3.466280967013463e-12
2.3044241130946725e-12
1.929508023196164e-12
1.9230019719624293e-12
2.0707267300768304e-12
5.203809891954667e-13
1.4882040237601814e-11
4.243110519941893e-12
1.9078971726841124e-12
1.21511693713057e-12
9.572185308330472e-13
8.522073172094075e-13
8.126191229470947e-13
8.048313934818289e-13
8.137728279088701e-13
8.3192971048442e-13
8.552704473342692e-13
8.596072226259656e-13
7.177446806281287e-13
6.020292786488243e-13
5.516096079095076e-13
5.489793741487359e-13
5.751224766479068e-13
6.251512062765286e-13
7.099967826856943e-13
8.606980088943982e-13
1.1494649940598869e-12
1.7779633392728423e-12
3.5864779861833227e-12
1.0181254274042553e-11
4.8735518194323e-12
3.0569785986552234e-12
2.5799374509515265e-12
2.6185084075230867e-12
1.7506276385619913e-12
4.3103430813991256e-13
0.
1.30486856178939e-11
3.8613103792467215e-12
1.797461003739903e-12
1.171003431016051e-12
9.352420006565059e-13
8.394573079577147e-13
8.043205409116568e-13
7.988913586538366e-13
8.091602012945218e-13
8.280960357447673e-13
8.519112067701326e-13
8.569018147332664e-13
7.156325676547706e-13
6.00174446082267e-13
5.49820738981456e-13
5.472123701255704e-13
5.734015853171851e-13
6.234689697258414e-13
7.08179152002342e-13
8.580697918268092e-13
1.1437771719795615e-12
1.7601554800390527e-12
3.496763044079523e-12
9.818845782313454e-12
5.044193244321667e-12
3.148186338965154e-12
2.656556350484711e-12
2.678623203726445e-12
1.7001538600143313e-12
4.2564070439663575e-13
0.
1.3000037521034154e-11
3.8532129100520175e-12
1.7955841954416604e-12
1.1704650596980028e-12
9.35106731296493e-13
8.394769046673827e-13
8.044094253008542e-13
7.990145258571882e-13
8.093015229408579e-13
8.282472686937497e-13
8.520675115860327e-13
8.570341973970482e-13
7.157300758388954e-13
6.002463833872534e-13
5.498719511334498e-13
5.472444460153519e-13
5.734093051000724e-13
6.234474819365796e-13
7.081289162652107e-13
8.580070269861699e-13
1.1437809925962755e-12
1.7605780746344462e-12
3.5001614330520777e-12
9.835176583711104e-12
5.034889068868287e-12
3.1431449755423646e-12
2.652387442611895e-12
2.6755250862581244e-12
1.702644708480869e-12
4.259894817473857e-13
1.4034964296215394e-11
4.0972603442878866e-12
1.8729537327730883e-12
1.204152796800148e-12
9.535263427690898e-13
8.513207072306613e-13
8.130029465961949e-13
8.058510650650317e-13
8.151301447765039e-13
8.334697360496255e-13
8.569088012292355e-13
8.832073852016455e-13
8.838109727529428e-13
7.383165120910665e-13
6.212904750154568e-13
5.706509398242384e-13
5.675575479403909e-13
5.923538182833366e-13
6.403540231344362e-13
7.240930679620209e-13
8.795887183778291e-13
1.1959508747039365e-12
1.9560817571229166e-12
4.787743809076329e-12
9.633661149016775e-12
3.466280967013463e-12
2.3044241130946725e-12
1.929508023196164e-12
1.9230019719624293e-12
2.0707267300768304e-12
5.203809891954667e-13
1.4882040237601814e-11
4.243110519941893e-12
1.9078971726841124e-12
1.21511693713057e-12
9.572185308330472e-13
8.522073172094075e-13
8.126191229470947e-13
8.048313934818289e-13
8.137728279088701e-13
8.3192971048442e-13
8.552704473342692e-13
8.596072226259656e-13
7.177446806281287e-13
6.020292786488243e-13
5.516096079095076e-13
5.489793741487359e-13
5.751224766479068e-13
6.251512062765286e-13
7.099967826856943e-13
8.606980088943982e-13
1.1494649940598869e-12
1.7779633392728423e-12
3.5864779861833227e-12
1.0181254274042553e-11
4.8735518194323e-12
3.0569785986552234e-12
2.5799374509515265e-12
2.6185084075230867e-12
1.7506276385619913e-12
4.3103430813991256e-13
0.
1.30486856178939e-11
3.8613103792467215e-12
1.797461003739903e-12
1.171003431016051e-12
9.352420006565059e-13
8.394573079577147e-13
8.043205409116568e-13
7.988913586538366e-13
8.091602012945218e-13
8.280960357447673e-13
8.519112067701326e-13
8.569018147332664e-13
7.156325676547706e-13
6.00174446082267e-13
5.49820738981456e-13
5.472123701255704e-13
5.734015853171851e-13
6.234689697258414e-13
7.08179152002342e-13
8.580697918268092e-13
1.1437771719795615e-12
1.7601554800390527e-12
3.496763044079523e-12
9.818845782313454e-12
5.044193244321667e-12
3.148186338965154e-12
2.656556350484711e-12
2.678623203726445e-12
1.7001538600143313e-12
4.2564070439663575e-13
0.
1.3000037521034154e-11
3.8532129100520175e-12
1.7955841954416604e-12
1.1704650596980028e-12
9.35106731296493e-13
8.394769046673827e-13
8.044094253008542e-13
7.990145258571882e-13
8.093015229408579e-13
8.282472686937497e-13
8.520675115860327e-13
8.570341973970482e-13
7.157300758388954e-13
6.002463833872534e-13
5.498719511334498e-13
5.472444460153519e-13
5.734093051000724e-13
6.234474819365796e-13
7.081289162652107e-13
8.580070269861699e-13
1.1437809925962755e-12
1.7605780746344462e-12
3.5001614330520777e-12
9.835176583711104e-12
5.034889068868287e-12
3.1431449755423646e-12
2.652387442611895e-12
2.6755250862581244e-12
1.702644708480869e-12
4.259894817473857e-13
1.4034964296215394e-11
4.0972603442878866e-12
1.8729537327730883e-12
1.204152796800148e-12
9.535263427690898e-13
8.513207072306613e-13
8.130029465961949e-13
8.058510650650317e-13
8.151301447765039e-13
8.334697360496255e-13
8.569088012292355e-13
8.832073852016455e-13
8.838109727529428e-13
7.383165120910665e-13
6.212904750154568e-13
5.706509398242384e-13
5.675575479403909e-13
5.923538182833366e-13
6.403540231344362e-13
7.240930679620209e-13
8.795887183778291e-13
1.1959508747039365e-12
1.9560817571229166e-12
4.787743809076329e-12
9.633661149016775e-12
3.466280967013463e-12
2.3044241130946725e-12
1.929508023196164e-12
1.9230019719624293e-12
2.0707267300768304e-12
5.203809891954667e-13
1.4882040237601814e-11
4.243110519941893e-12
1.9078971726841124e-12
1.21511693713057e-12
9.572185308330472e-13
8.522073172094075e-13
8.126191229470947e-13
8.048313934818289e-13
8.137728279088701e-13
8.3192971048442e-13
8.552704473342692e-13
8.596072226259656e-13
7.177446806281287e-13
6.020292786488243e-13
5.516096079095076e-13
5.489793741487359e-13
5.751224766479068e-13
6.251512062765286e-13
7.099967826856943e-13
8.606980088943982e-13
1.1494649940598869e-12
1.7779633392728423e-12
3.5864779861833227e-12
1.0181254274042553e-11
4.8735518194323e-12
3.0569785986552234e-12
2.5799374509515265e-12
2.6185084075230867e-12
1.7506276385619913e-12
4.3103430813991256e-13
0.
1.30486856178939e-11
3.8613103792467215e-12
1.797461003739903e-12
1.171003431016051e-12
9.352420006565059e-13
8.394573079577147e-13
8.043205409116568e-13
7.988913586538366e-13
8.091602012945218e-13
8.280960357447673e-13
8.519112067701326e-13
8.569018147332664e-13
7.156325676547706e-13
6.00174446082267e-13
5.49820738981456e-13
5.472123701255704e-13
5.734015853171851e-13
6.234689697258414e-13
7.08179152002342e-13
8.580697918268092e-13
1.1437771719795615e-12
1.7601554800390527e-12
3.496763044079523e-12
9.818845782313454e-12
5.044193244321667e-12
3.148186338965154e-12
2.656556350484711e-12
2.678623203726445e-12
1.7001538600143313e-12
4.2564070439663575e-13
0.
1.3000037521034154e-11
3.8532129100520175e-12
1.7955841954416604e-12
1.1704650596980028e-12
9.35106731296493e-13
8.394769046673827e-13
8.044094253008542e-13
7.990145258571882e-13
8.093015229408579e-13
8.282472686937497e-13
8.520675115860327e-13
8.570341973970482e-13
7.157300758388954e-13
6.002463833872534e-13
5.498719511334498e-13
5.472444460153519e-13
5.734093051000724e-13
6.234474819365796e-13
7.081289162652107e-13
8.580070269861699e-13
1.1437809925962755e-12
1.7605780746344462e-12
3.5001614330520777e-12
9.835176583711104e-12
5.034889068868287e-12
3.1431449755423646e-12
2.652387442611895e-12
2.6755250862581244e-12
1.702644708480869e-12
4.259894817473857e-13
1.4034964296215394e-11
4.0972603442878866e-12
1.8729537327730883e-12
1.204152796800148e-12
9.535263427690898e-13
8.513207072306613e-13
8.130029465961949e-13
8.058510650650317e-13
8.151301447765039e-13
8.334697360496255e-13
8.569088012292355e-13
8.832073852016455e-13
8.838109727529428e-13
7.383165120910665e-13
6.212904750154568e-13
5.706509398242384e-13
5.675575479403909e-13
5.923538182833366e-13
6.403540231344362e-13
7.240930679620209e-13
8.795887183778291e-13
1.1959508747039365e-12
1.9560817571229166e-12
4.787743809076329e-12
9.633661149016775e-12
3.466280967013463e-12
2.3044241130946725e-12
1.929508023196164e-12
1.9230019719624293e-12
2.0707267300768304e-12
5.203809891954667e-13
1.4882040237601814e-11
4.243110519941893e-12
1.9078971726841124e-12
1.21511693713057e-12
9.572185308330472e-13
8.522073172094075e-13
8.126191229470947e-13
8.048313934818289e-13
8.137728279088701e-13
8.3192971048442e-13
8.552704473342692e-13
8.596072226259656e-13
7.177446806281287e-13
6.020292786488243e-13
5.516096079095076e-13
5.489793741487359e-13
5.751224766479068e-13
6.251512062765286e-13
7.099967826856943e-13
8.606980088943982e-13
1.1494649940598869e-12
1.7779633392728423e-12
3.5864779861833227e-12
1.0181254274042553e-11
4.8735518194323e-12
3.0569785986552234e-12
2.5799374509515265e-12
2.6185084075230867e-12
1.7506276385619913e-12
4.3103430813991256e-13
0.
1.30486856178939e-11
3.8613103792467215e-12
1.797461003739903e-12
1.171003431016051e-12
9.352420006565059e-13
8.394573079577147e-13
8.043205409116568e-13
7.988913586538366e-13
8.091602012945218e-13
8.280960357447673e-13
8.519112067701326e-13
8.569018147332664e-13
7.156325676547706e-13
6.00174446082267e-13
5.49820738981456e-13
5.472123701255704e-13
5.734015853171851e-13
6.234689697258414e-13
7.08179152002342e-13
8.580697918268092e-13
1.1437771719795615e-12
1.7601554800390527e-12
3.496763044079523e-12
9.818845782313454e-12
5.044193244321667e-12
3.148186338965154e-12
2.656556350484711e-12
2.678623203726445e-12
1.7001538600143313e-12
4.2564070439663575e-13
0.
1.3000037521034154e-11
3.8532129100520175e-12
1.7955841954416604e-12
1.1704650596980028e-12
9.35106731296493e-13
8.394769046673827e-13
8.044094253008542e-13
7.990145258571882e-13
8.093015229408579e-13
8.282472686937497e-13
8.520675115860327e-13
8.570341973970482e-13
7.157300758388954e-13
6.002463833872534e-13
5.498719511334498e-13
5.472444460153519e-13
5.734093051000724e-13
6.234474819365796e-13
7.081289162652107e-13
8.580070269861699e-13
1.1437809925962755e-12
1.7605780746344462e-12
3.5001614330520777e-12
9.835176583711104e-12
5.034889068868287e-12
3.1431449755423646e-12
2.652387442611895e-12
2.6755250862581244e-12
1.702644708480869e-12
4.259894817473857e-13
1.4034964296215394e-11
4.0972603442878866e-12
1.8729537327730883e-12
1.204152796800148e-12
9.535263427690898e-13
8.513207072306613e-13
8.130029465961949e-13
8.058510650650317e-13
8.151301447765039e-13
8.334697360496255e-13
8.569088012292355e-13
8.832073852016455e-13
8.838109727529428e-13
7.383165120910665e-13
6.212904750154568e-13
5.706509398242384e-13
5.675575479403909e-13
5.923538182833366e-13
6.403540231344362e-13
7.240930679620209e-13
8.795887183778291e-13
1.1959508747039365e-12
1.9560817571229166e-12
4.787743809076329e-12
9.633661149016775e-12
3.466280967013463e-12
2.3044241130946725e-12
1.929508023196164e-12
1.9230019719624293e-12
2.0707267300768304e-12
5.203809891954667e-13
1.4882040237601814e-11
4.243110519941893e-12
1.9078971726841124e-12
1.21511693713057e-12
9.572185308330472e-13
8.522073172094075e-13
8.126191229470947e-13
8.048313934818289e-13
8.137728279088701e-13
8.3192971048442e-13
8.552704473342692e-13
8.596072226259656e-13
7.177446806281287e-13
6.020292786488243e-13
5.516096079095076e-13
5.489793741487359e-13
5.751224766479068e-13
6.251512062765286e-13
7.099967826856943e-13
8.606980088943982e-13
1.1494649940598869e-12
1.7779633392728423e-12
3.5864779861833227e-12
1.0181254274042553e-11
4.8735518194323e-12
3.0569785986552234e-12
2.5799374509515265e-12
2.6185084075230867e-12
1.7506276385619913e-12
4.3103430813991256e-13
0.
1.30486856178939e-11
3.8613103792467215e-12
1.797461003739903e-12
1.171003431016051e-12
9.352420006565059e-13
8.394573079577147e-13
8.043205409116568e-13
7.988913586538366e-13
8.091602012945218e-13
8.280960357447673e-13
8.519112067701326e-13
8.569018147332664e-13
7.156325676547706e-13
6.00174446082267e-13
5.49820738981456e-13
5.472123701255704e-13
5.734015853171851e-13
6.234689697258414e-13
7.08179152002342e-13
8.580697918268092e-13
1.1437771719795615e-12
1.7601554800390527e-12
3.496763044079523e-12
9.818845782313454e-12
5.044193244321667e-12
3.148186338965154e-12
2.656556350484711e-12
2.678623203726445e-12
1.7001538600143313e-12
4.2564070439663575e-13
0.
1.3000037521034154e-11
3.8532129100520175e-12
1.7955841954416604e-12
1.1704650596980028e-12
9.35106731296493e-13
8.394769046673827e-13
8.044094253008542e-13
7.990145258571882e-13
8.093015229408579e-13
8.282472686937497e-13
8.520675115860327e-13
8.570341973970482e-13
7.157300758388954e-13
6.002463833872534e-13
5.498719511334498e-13
5.472444460153519e-13
5.734093051000724e-13
6.234474819365796e-13
7.081289162652107e-13
8.580070269861699e-13
1.1437809925962755e-12
1.7605780746344462e-12
3.5001614330520777e-12
9.835176583711104e-12
5.034889068868287e-12
3.1431449755423646e-12
2.652387442611895e-12
2.6755250862581244e-12
1.702644708480869e-12
4.259894817473857e-13
1.4034964296215394e-11
4.0972603442878866e-12
1.8729537327730883e-12
1.204152796800148e-12
9.535263427690898e-13
8.513207072306613e-13
8.130029465961949e-13
8.058510650650317e-13
8.151301447765039e-13
8.334697360496255e-13
8.569088012292355e-13
8.832073852016455e-13
8.838109727529428e-13
7.383165120910665e-13
6.212904750154568e-13
5.706509398242384e-13
5.675575479403909e-13
5.923538182833366e-13
6.403540231344362e-13
7.240930679620209e-13
8.795887183778291e-13
1.1959508747039365e-12
1.9560817571229166e-12
4.787743809076329e-12
9.633661149016775e-12
3.466280967013463e-12
2.3044241130946725e-12
1.929508023196164e-12
1.9230019719624293e-12
2.0707267300768304e-12
5.203809891954667e-13
1.4882040237601814e-11
4.243110519941893e-12
1.9078971726841124e-12
1.21511693713057e-12
9.572185308330472e-13
8.522073172094075e-13
8.126191229470947e-13
8.048313934818289e-13
8.137728279088701e-13
8.3192971048442e-13
8.552704473342692e-13
8.596072226259656e-13
7.177446806281287e-13
6.020292786488243e-13
5.516096079095076e-13
5.489793741487359e-13
5.751224766479068e-13
6.251512062765286e-13
7.099967826856943e-13
8.606980088943982e-13
1.1494649940598869e-12
1.7779633392728423e-12
3.5864779861833227e-12
1.0181254274042553e-11
4.8735518194323e-12
3.0569785986552234e-12
2.5799374509515265e-12
2.6185084075230867e-12
1.7506276385619913e-12
4.3103430813991256e-13
0.
1.30486856178939e-11
3.8613103792467215e-12
1.797461003739903e-12
1.171003431016051e-12
9.352420006565059e-13
8.394573079577147e-13
8.043205409116568e-13
7.988913586538366e-13
8.091602012945218e-13
8.280960357447673e-13
8.519112067701326e-13
8.569018147332664e-13
7.156325676547706e-13
6.00174446082267e-13
5.49820738981456e-13
5.472123701255704e-13
5.734015853171851e-13
6.234689697258414e-13
7.08179152002342e-13
8.580697918268092e-13
1.1437771719795615e-12
1.7601554800390527e-12
3.496763044079523e-12
9.818845782313454e-12
5.044193244321667e-12
3.148186338965154e-12
2.656556350484711e-12
2.678623203726445e-12
1.7001538600143313e-12
4.2564070439663575e-13
0.
1.3000037521034154e-11
3.8532129100520175e-12
1.7955841954416604e-12
1.1704650596980028e-12
9.35106731296493e-13
8.394769046673827e-13
8.044094253008542e-13
7.990145258571882e-13
8.093015229408579e-13
8.282472686937497e-13
8.520675115860327e-13
8.570341973970482e-13
7.157300758388954e-13
6.002463833872534e-13
5.498719511334498e-13
5.472444460153519e-13
5.734093051000724e-13
6.234474819365796e-13
7.081289162652107e-13
8.580070269861699e-13
1.1437809925962755e-12
1.7605780746344462e-12
3.5001614330520777e-12
9.835176583711104e-12
5.034889068868287e-12
3.1431449755423646e-12
2.652387442611895e-12
2.6755250862581244e-12
1.702644708480869e-12
4.259894817473857e-13
1.4034964296215394e-11
4.0972603442878866e-12
1.8729537327730883e-12
1.204152796800148e-12
9.535263427690898e-13
8.513207072306613e-13
8.130029465961949e-13
8.058510650650317e-13
8.151301447765039e-13
8.334697360496255e-13
8.569088012292355e-13
8.832073852016455e-13
8.838109727529428e-13
7.383165120910665e-13
6.212904750154568e-13
5.706509398242384e-13
5.675575479403909e-13
5.923538182833366e-13
6.403540231344362e-13
7.240930679620209e-13
8.795887183778291e-13
1.1959508747039365e-12
1.9560817571229166e-12
4.787743809076329e-12
9.633661149016775e-12
3.466280967013463e-12
2.3044241130946725e-12
1.929508023196164e-12
1.9230019719624293e-12
2.0707267300768304e-12
5.203809891954667e-13
1.4882040237601814e-11
4.243110519941893e-12
1.9078971726841124e-12
1.21511693713057e-12
9.572185308330472e-13
8.522073172094075e-13
8.126191229470947e-13
8.048313934818289e-13
8.137728279088701e-13
8.3192971048442e-13
8.552704473342692e-13
8.596072226259656e-13
7.177446806281287e-13
6.020292786488243e-13
5.516096079095076e-13
5.489793741487359e-13
5.751224766479068e-13
6.251512062765286e-13
7.099967826856943e-13
8.606980088943982e-13
1.1494649940598869e-12
1.7779633392728423e-12
3.5864779861833227e-12
1.0181254274042553e-11
4.8735518194323e-12
3.0569785986552234e-12
2.5799374509515265e-12
2.6185084075230867e-12
1.7506276385619913e-12
4.3103430813991256e-13
0.
1.30486856178939e-11
3.8613103792467215e-12
1.797461003739903e-12
1.171003431016051e-12
9.352420006565059e-13
8.394573079577147e-13
8.043205409116568e-13
7.988913586538366e-13
8.091602012945218e-13
8.280960357447673e-13
8.519112067701326e-13
8.569018147332664e-13
7.156325676547706e-13
6.00174446082267e-13
5.49820738981456e-13
5.472123701255704e-13
5.734015853171851e-13
6.234689697258414e-13
7.08179152002342e-13
8.580697918268092e-13
1.1437771719795615e-12
1.7601554800390527e-12
3.496763044079523e-12
9.818845782313454e-12
5.044193244321667e-12
3.148186338965154e-12
2.656556350484711e-12
2.678623203726445e-12
1.7001538600143313e-12
4.2564070439663575e-13
0.
1.3000037521034154e-11
3.8532129100520175e-12
1.7955841954416604e-12
1.1704650596980028e-12
9.35106731296493e-13
8.394769046673827e-13
8.044094253008542e-13
7.990145258571882e-13
8.093015229408579e-13
8.282472686937497e-13
8.520675115860327e-13
8.570341973970482e-13
7.157300758388954e-13
6.002463833872534e-13
5.498719511334498e-13
5.472444460153519e-13
5.734093051000724e-13
6.234474819365796e-13
7.081289162652107e-13
8.580070269861699e-13
1.1437809925962755e-12
1.7605780746344462e-12
3.5001614330520777e-12
9.835176583711104e-12
5.034889068868287e-12
3.1431449755423646e-12
2.652387442611895e-12
2.6755250862581244e-12
1.702644708480869e-12
4.259894817473857e-13
1.4034964296215394e-11
4.0972603442878866e-12
1.8729537327730883e-12
1.204152796800148e-12
9.535263427690898e-13
8.513207072306613e-13
8.130029465961949e-13
8.058510650650317e-13
8.151301447765039e-13
8.334697360496255e-13
8.569088012292355e-13
8.832073852016455e-13
8.838109727529428e-13
7.383165120910665e-13
6.212904750154568e-13
5.706509398242384e-13
5.675575479403909e-13
5.923538182833366e-13
6.403540231344362e-13
7.240930679620209e-13
8.795887183778291e-13
1.1959508747039365e-12
1.9560817571229166e-12
4.787743809076329e-12
9.633661149016775e-12
3.466280967013463e-12
2.3044241130946725e-12
1.929508023196164e-12
1.9230019719624293e-12
2.0707267300768304e-12
5.203809891954667e-13
1.4882040237601814e-11
4.243110519941893e-12
1.9078971726841124e-12
1.21511693713057e-12
9.572185308330472e-13
8.522073172094075e-13
8.126191229470947e-13
8.048313934818289e-13
8.137728279088701e-13
8.3192971048442e-13
8.552704473342692e-13
8.596072226259656e-13
7.177446806281287e-13
6.020292786488243e-13
5.516096079095076e-13
5.489793741487359e-13
5.751224766479068e-13
6.251512062765286e-13
7.099967826856943e-13
8.606980088943982e-13
1.1494649940598869e-12
1.7779633392728423e-12
3.5864779861833227e-12
1.0181254274042553e-11
4.8735518194323e-12
3.0569785986552234e-12
2.5799374509515265e-12
2.6185084075230867e-12
1.7506276385619913e-12
4.3103430813991256e-13
0.
1.30486856178939e-11
3.8613103792467215e-12
1.797461003739903e-12
1.171003431016051e-12
9.352420006565059e-13
8.394573079577147e-13
8.043205409116568e-13
7.988913586538366e-13
8.091602012945218e-13
8.280960357447673e-13
8.519112067701326e-13
8.569018147332664e-13
7.156325676547706e-13
6.00174446082267e-13
5.49820738981456e-13
5.472123701255704e-13
5.734015853171851e-13
6.234689697258414e-13
7.08179152002342e-13
8.580697918268092e-13
1.1437771719795615e-12
1.7601554800390527e-12
3.496763044079523e-12
9.818845782313454e-12
5.044193244321667e-12
3.148186338965154e-12
2.656556350484711e-12
2.678623203726445e-12
1.7001538600143313e-12
4.2564070439663575e-13
0.
1.3000037521034154e-11
3.8532129100520175e-12
1.7955841954416604e-12
1.1704650596980028e-12
9.35106731296493e-13
8.394769046673827e-13
8.044094253008542e-13
7.990145258571882e-13
8.093015229408579e-13
8.282472686937497e-13
8.520675115860327e-13
8.570341973970482e-13
7.157300758388954e-13
6.002463833872534e-13
5.498719511334498e-13
5.472444460153519e-13
5.734093051000724e-13
6.234474819365796e-13
7.081289162652107e-13
8.580070269861699e-13
1.1437809925962755e-12
1.7605780746344462e-12
3.5001614330520777e-12
9.835176583711104e-12
5.034889068868287e-12
3.1431449755423646e-12
2.652387442611895e-12
2.6755250862581244e-12
1.702644708480869e-12
4.259894817473857e-13
1.4034964296215394e-11
4.0972603442878866e-12
1.8729537327730883e-12
1.204152796800148e-12
9.535263427690898e-13
8.513207072306613e-13
8.130029465961949e-13
8.058510650650317e-13
8.151301447765039e-13
8.334697360496255e-13
8.569088012292355e-13
8.832073852016455e-13
8.838109727529428e-13
7.383165120910665e-13
6.212904750154568e-13
5.706509398242384e-13
5.675575479403909e-13
5.923538182833366e-13
6.403540231344362e-13
7.240930679620209e-13
8.795887183778291e-13
1.1959508747039365e-12
1.9560817571229166e-12
4.787743809076329e-12
9.633661149016775e-12
3.466280967013463e-12
2.3044241130946725e-12
1.929508023196164e-12
1.9230019719624293e-12
2.0707267300768304e-12
5.203809891954667e-13
1.4882040237601814e-11
4.243110519941893e-12
1.9078971726841124e-12
1.21511693713057e-12
9.572185308330472e-13
8.522073172094075e-13
8.126191229470947e-13
8.048313934818289e-13
8.137728279088701e-13
8.3192971048442e-13
8.552704473342692e-13
8.596072226259656e-13
7.177446806281287e-13
6.020292786488243e-13
5.516096079095076e-13
5.489793741487359e-13
5.751224766479068e-13
6.251512062765286e-13
7.099967826856943e-13
8.606980088943982e-13
1.1494649940598869e-12
1.7779633392728423e-12
3.5864779861833227e-12
1.0181254274042553e-11
4.8735518194323e-12
3.0569785986552234e-12
2.5799374509515265e-12
2.6185084075230867e-12
1.7506276385619913e-12
4.3103430813991256e-13
0.
1.30486856178939e-11
3.8613103792467215e-12
1.797461003739903e-12
1.171003431016051e-12
9.352420006565059e-13
8.394573079577147e-13
8.043205409116568e-13
