# Supplementary material for: Observability and Controllability of Nonlinear Networks: The Role of Symmetry
Source: Phys Rev X. Author manuscript; Available in PMC 2018 Nov 13. (PMC6234006; doi:10.1103/PhysRevX.5.011005)
Supplement: Code Archive [file NIHMS982008-supplement-Code_Archive.zip › MathematicaData/FNCtrlbDELTAHetN1M1ChaosK1IC1]

2.5517954836373762e-12
2.962648634638047e-11
3.3656733000554874e-11
2.6093725889769006e-11
2.2353152558940654e-11
3.4768325635909063e-11
5.039246520455721e-12
1.3613593582147947e-12
1.076252494333139e-11
1.5085123801331638e-12
1.3561332807698084e-12
2.809194440656254e-12
1.0696393218162445e-10
8.315452242142484e-12
6.21810356201892e-12
8.7957612694565e-12
2.1708881255578817e-11
1.5240446970945593e-10
1.4285842628202668e-10
3.4944791940153946e-11
1.2482460097798958e-10
4.128321131085403e-11
3.471883617187986e-13
0.
0.
0.
0.
0.
0.
0.
0.
0.
0.
0.
0.
0.
0.
0.
0.
0.
0.
0.
0.
0.
0.
0.
0.
0.
0.
0.
0.
0.
0.
0.
0.
0.
2.7249157923815087e-14
4.806785155777895e-14
8.932851718773081e-14
1.7952639782490282e-13
4.1039475152733563e-13
1.1268759982714038e-12
1.0380080517354513e-11
2.8396253612590506e-11
1.3265092851665224e-11
1.080278438085492e-11
2.121234421130084e-11
2.6422414896131682e-11
2.9446875745164516e-11
2.953895968900834e-11
2.6077705648677426e-11
2.049179328171029e-11
1.4903853952132984e-11
1.879959615429041e-11
1.468101575320255e-11
8.149409118546988e-12
1.647170198378218e-12
8.2716277450479e-12
5.599406602687488e-12
5.2515375755744635e-12
5.691470706034697e-12
3.5469034054532905e-12
3.7301083990959255e-12
7.179343422076706e-12
6.045798877263379e-12
5.289447945492217e-12
4.636948724706925e-12
3.8274078695226355e-12
2.6422659930983094e-12
2.872414887884928e-13
7.548750763796513e-12
8.082933988567314e-12
6.50574099274028e-12
6.418938666998994e-11
6.95941709632278e-12
5.702580029334436e-10
1.450513185803836e-10
3.178045254653763e-11
2.4165669368843336e-12
8.211966975773587e-12
5.496417571444626e-12
5.269461776365641e-12
6.658741219541757e-12
1.1127457264490508e-11
1.2220470965241733e-11
1.5088371834315578e-11
2.6829554753899306e-11
9.450125423293337e-12
1.7104194591661352e-12
1.9334772208102977e-13
7.200830020449597e-13
7.023735746720565e-12
2.2720452075368374e-13
2.521000359899802e-11
1.761837289020646e-11
1.9054728430676217e-11
7.864945063901818e-12
1.3258046442080076e-12
9.899574614528747e-13
1.6397401386565293e-13
2.241687442300148e-13
1.400400788438381e-13
8.798763687265199e-14
1.5174838146646735e-13
2.2618129869722438e-13
3.2530605456447233e-13
4.2894268948103145e-13
5.030691203339856e-13
5.068796193618272e-13
4.038654602550627e-13
1.6939265194899076e-13
2.0731022723943026e-13
7.247812166523875e-13
1.3726350843384302e-12
2.1350646933103592e-12
3.966747906000236e-14
1.964189301498076e-12
2.4429548463853493e-12
2.5136099221148576e-12
2.869073581000286e-12
3.95256952200934e-12
7.095401600676363e-12
1.385897353402785e-11
9.530835943470522e-12
5.677820417557774e-12
3.888607684390035e-12
2.9850746228440815e-12
2.645965661970116e-12
2.897271716967773e-12
4.233036972393278e-12
8.150824882891268e-12
8.04777107908668e-12
5.8867130784547394e-12
5.165918932360799e-12
9.116540951023097e-11
3.143722599405411e-11
7.569000988429758e-10
1.9719909206574343e-10
2.970672483144997e-11
5.340348499493726e-12
2.4325642233106682e-11
4.297837268316754e-11
7.499754936613242e-12
3.558366378931517e-11
1.3860930894326925e-10
7.116068542962916e-10
1.1722745307279037e-9
3.354109961760505e-9
2.252752786170857e-9
2.172703611562594e-9
1.460913473043009e-9
4.1106724139364317e-10
4.398048062146329e-10
9.762603110762601e-12
2.2562709020254072e-12
1.804121618942195e-12
1.8100848322017943e-12
6.9347760287629656e-12
6.408142558692858e-11
1.512109276737496e-11
9.199168834573461e-12
4.064109663095069e-13
2.977325669743635e-11
6.527701851107114e-11
3.7028215390719367e-10
3.126987154517365e-11
9.823705713218732e-12
4.494028415142433e-12
2.7221087207902558e-12
2.155557898879227e-12
2.2739159142322335e-12
3.4153688930067126e-12
8.796794692919742e-12
2.3872556344706918e-11
2.2952110765837534e-11
4.242150210317957e-11
2.2533140869447644e-11
1.0040768928667179e-10
9.096671596051571e-13
0.
0.
0.
0.
0.
0.
0.
0.
0.
0.
0.
0.
0.
0.
0.
0.
0.
0.
0.
0.
0.
0.
0.
0.
0.
0.
0.
0.
0.
0.
0.
0.
0.
0.
2.3665838361571464e-14
3.535046718073563e-14
5.708577177031223e-14
9.867098625728087e-14
1.8394201011722274e-13
3.8051294393054635e-13
9.278290616175903e-13
2.48679899189152e-12
2.5928789758918554e-12
2.3130647497001326e-12
2.511600421587671e-12
3.1184415595090707e-12
4.305247982256989e-12
3.8431241093646826e-11
1.3845639187399541e-10
4.0822864490167015e-10
2.3269369094210472e-10
1.4857519470820919e-10
8.794139638454628e-11
3.934293987619835e-11
9.3308403174479e-12
1.5759727210673237e-11
9.29421295295955e-11
1.113762954948963e-10
2.4651173595555593e-11
9.978045882138013e-11
2.3237827692878268e-10
1.1333681393646052e-10
4.925834270899159e-11
2.4416236217246483e-11
1.5511664778058218e-11
7.682321919232365e-12
8.072604827607104e-14
4.3743312427593895e-12
3.021530559960557e-12
2.535013285201103e-12
2.0627173229618266e-12
0.
1.7967372968937154e-12
3.966582756440277e-12
7.703724736862569e-12
1.4970916003819154e-11
1.9140175991873868e-11
7.854688610493857e-12
1.1353180091359568e-10
4.608205742291119e-10
6.048682046673313e-11
1.3216084152477664e-10
1.656107435737246e-10
1.7143050973378264e-10
1.6050140002035877e-10
1.2841891638743044e-10
8.544618894081396e-11
4.573881500911573e-11
1.2917281030777016e-11
5.530365611781897e-11
6.48577927486346e-11
4.949433352093812e-11
2.6528286911647033e-11
6.337285076924271e-13
1.9848469074643576e-11
1.4604834591341118e-11
1.3132974464192879e-11
1.2922635665850072e-11
5.743300336163645e-12
1.0284129229848865e-11
2.911074342195317e-11
2.2807105360112013e-11
1.8112283756486496e-11
1.4616817366135796e-11
1.0901932453240199e-11
6.099921683344868e-12
1.9911664249313014e-12
2.195951619779814e-11
3.9099986426226386e-11
1.8703469779866373e-10
4.3192006822790063e-11
2.5420364867594897e-9
6.92344568093426e-10
2.1241814058738208e-10
4.646072900063562e-11
1.667565267941796e-11
7.879428392422731e-11
1.1102559115531787e-10
1.2898076872298398e-11
4.2605048870894445e-11
6.4821596186116e-11
1.6074479425828755e-10
4.868851598801196e-10
3.294425691351052e-10
9.65882040021783e-12
2.3177326972013015e-11
2.2163114028691e-11
2.3568667671485012e-11
1.2757284414700143e-11
5.8444002310773466e-12
7.784220237626418e-13
7.692288426512036e-12
4.670568639249157e-12
4.2810634332399664e-12
9.376331867052831e-13
3.0587100901638496e-12
6.516058461304604e-12
1.1065883736994062e-11
1.6695121675707944e-11
2.2907026395380976e-11
6.785046830220173e-11
1.4401684385347397e-10
1.951527405990746e-10
9.410863094616126e-11
9.244087557162858e-11
2.3972369919232505e-10
3.430437892947328e-10
4.1933904067913807e-10
4.720607671657424e-10
4.920735404076705e-10
4.671030400590096e-10
2.542016112155896e-10
1.1881115854374196e-10
5.187563411749608e-11
1.649710412990304e-11
7.65087130164838e-11
7.302405475906443e-11
8.401288199599847e-11
6.519152222362069e-11
3.789248579226293e-11
9.403050179416548e-11
8.195402907558283e-11
7.194974543344459e-11
6.167434460939556e-11
4.836648612147328e-11
3.0150270552402795e-11
0.
4.592841640651329e-11
5.1556024400417416e-11
4.6630760315118413e-11
3.673329300250779e-10
6.517188883667414e-11
3.5661937007976904e-9
8.811402170438853e-10
1.8185744829617378e-10
1.4286736715806336e-11
4.816556616344541e-11
1.0965914441844399e-10
3.497668682328027e-11
5.3976647591772636e-11
1.5368547139441597e-10
1.641274505248985e-9
3.413569312802913e-9
1.3887953585014834e-8
9.653827528341833e-9
1.3411631503055824e-9
3.1776955187347593e-10
1.792133964099349e-12
1.6338677876250693e-11
8.688196393482746e-13
1.3992662118154755e-12
4.578334614295275e-12
2.6448331193606976e-11
9.076714278168065e-12
2.2751880296620297e-12
1.1947454211968583e-11
3.6688648047623825e-11
5.6943180236545246e-11
1.823513591676659e-10
1.277151503174543e-10
7.598243155412142e-11
1.226708374362557e-11
5.22489435169259e-12
3.5007795529872094e-12
3.423213127892331e-12
4.875676982036528e-12
1.0715453597659276e-11
4.406565920843345e-11
3.9887729932133617e-11
8.940369094215255e-11
4.274811441426852e-11
5.42972008793316e-11
1.2475101341211836e-10
4.2636619352935405e-12
0.
0.
0.
0.
0.
0.
0.
0.
0.
0.
0.
0.
0.
0.
0.
0.
0.
0.
0.
0.
0.
0.
0.
0.
0.
0.
2.3853915038194874e-14
3.2820184432149645e-14
4.4559095334033224e-14
3.550396032818313e-14
4.365316110023764e-14
3.5917310456467343e-14
3.66251904199614e-14
4.298059244955457e-14
5.242128489435726e-14
6.855284157684759e-14
9.98195675156345e-14
1.612541486160435e-13
2.8628928539175116e-13
5.646722157349197e-13
1.293178068041899e-12
3.571729684207272e-12
5.263523388742501e-12
4.476559594543573e-12
4.670442481843141e-12
5.702396369080106e-12
7.862594910466529e-12
1.2251288434314934e-11
2.223285591852599e-11
9.72717793452477e-11
1.5357255698737887e-10
1.6660232360316057e-9
5.779774592764627e-10
2.637485971302645e-10
1.0189273434431094e-10
2.3223018776846594e-11
2.198139044045452e-11
1.0166815039369835e-10
1.0384030936984802e-10
3.2450628688151025e-11
7.163201023579984e-11
5.606882617706831e-10
1.7591990181803514e-10
1.144230082040697e-10
6.149994593190537e-11
3.2245473148350444e-11
1.671639169744794e-11
5.372539782391639e-12
9.68613877575116e-12
6.84862268228778e-12
5.339438376535186e-12
4.9712296785156346e-12
2.099690361923568e-12
2.0960358403833707e-12
6.152307717581539e-12
1.2919749239951175e-11
2.6920761914257184e-11
4.226496180024122e-11
2.0402685161650754e-11
2.035235884241105e-10
7.091481541497816e-10
1.5021210660151155e-10
2.0081732161986822e-10
2.7431468630277947e-10
2.9198442169607196e-10
2.827550649263576e-10
2.3742436312131696e-10
1.6515718563370614e-10
8.988169802918072e-11
2.1809088479301958e-11
4.3993952401963916e-11
6.514590847736554e-11
9.222440996805529e-11
8.320591103023449e-11
5.224497193172798e-11
1.6136872218362588e-11
2.0049503489590467e-11
1.687579244481225e-11
1.3574945211361786e-11
1.2422433226060966e-11
7.1188497793819065e-12
4.76982336891685e-12
2.3253219703318185e-11
5.241298946493642e-11
3.75052016524006e-11
2.5830521165083003e-11
1.743923081410199e-11
9.076623707920862e-12
2.561788150675728e-12
2.7419343324847155e-11
2.0923749115040532e-10
2.368022319812557e-10
2.8907310705820428e-9
9.859450423617277e-10
4.663234413385109e-10
1.8291679093785898e-10
4.781410667474476e-11
2.3969687052959692e-11
1.2097324202902752e-10
1.1048459746131541e-10
5.7421623779631454e-11
1.334223453428633e-10
2.8658209037246703e-10
6.045110600397808e-11
2.2042472024414224e-11
1.5656956592530942e-11
2.68692406442231e-11
1.6934905920268728e-11
3.715954262159998e-12
2.9060613312914835e-11
1.555516741697125e-11
1.3051188283707568e-11
1.253420089929179e-11
2.8360519142334956e-12
8.049827908094665e-12
2.094404735463904e-11
4.579534842304822e-11
1.0130768544949686e-10
1.0019643012794257e-10
4.7390226609375645e-11
2.2636298749848684e-11
3.611130280634136e-10
2.255897808306558e-9
7.535079472111868e-10
9.029548867393392e-10
1.030428111545872e-9
9.936494795285988e-10
8.714930991668557e-10
6.277162180748098e-10
3.056514524979858e-10
8.02573296633259e-11
9.478848605780797e-10
5.869637550192342e-11
2.151996187055606e-10
2.1171128079301397e-10
1.4465099042042502e-10
7.312217671012091e-11
2.1494078386028865e-11
4.383196534311535e-11
3.3419842787307695e-11
2.9377942388992256e-11
2.320051937925468e-11
2.324568187799359e-13
3.7031406628748376e-11
9.787819960068775e-11
7.563215547919269e-11
5.52484031379335e-11
4.1063605097826746e-11
2.5153882187380465e-11
6.10741904473109e-12
9.820489316829317e-11
7.004963619580919e-11
4.5397765443713535e-10
1.7561151786394832e-10
6.7853847311022585e-9
1.9587840657536533e-9
6.91191162193303e-10
1.9969122677869595e-10
2.3592551429249244e-11
7.468494320152371e-11
1.5516994058994238e-10
9.004447246877642e-12
2.6286162172594015e-11
3.761820285283962e-11
1.351124159741856e-10
2.0096237014784277e-10
6.96644227136589e-11
4.0679021583653385e-11
2.7248843223103853e-11
2.7487725325674134e-11
3.1528674680448954e-11
1.7023724640115773e-11
2.2485768591349495e-11
6.26974958919242e-11
5.947557194330132e-11
4.046314755039056e-11
2.0373685121526764e-10
2.1021910775065806e-10
3.029391646228879e-10
6.242256460494105e-10
1.4335699962042423e-9
1.2495955357374261e-9
1.384539914235333e-8
6.491493573306499e-9
1.6909766822959863e-8
1.98814455298398e-8
1.4033572405230545e-8
1.4442388650073417e-8
1.7271272280564742e-8
2.245294945694762e-8
2.847180667142681e-8
2.2518033594443786e-8
1.3250231470657797e-8
7.982640710000432e-9
1.0825095139302336e-9
1.9495000605644823e-9
3.0122014157035996e-9
6.623988844291521e-10
9.296624406306024e-10
5.400210979861859e-10
3.7761164285843724e-10
2.7810844957749404e-10
1.310658194131552e-10
1.1270432416861882e-11
1.0036877242824815e-10
1.9842223693756272e-10
3.3720623289692064e-10
1.7974091632198212e-10
4.915099507087079e-11
1.256542101394642e-13
2.44801492603161e-11
4.1204085600658905e-11
5.646173272237244e-11
1.3166513584206785e-8
6.122481461220101e-8
2.9253212458740837e-8
4.2038368127094806e-8
2.5094727977819996e-8
1.9322203057873557e-8
1.7350153429457628e-8
1.69033339446809e-8
1.57753301869496e-8
8.094451181304586e-9
6.8664879229274184e-9
1.6080519613428717e-8
1.3430407903475558e-9
3.1960904159207126e-9
3.448093758526014e-9
8.539047998505666e-10
2.126094461080778e-10
6.598681926201143e-11
2.0932637756559053e-11
1.7035194786561487e-10
1.0402166823816201e-10
9.39686216296494e-11
8.578538963693698e-11
1.4630522228358721e-12
1.0007252125667179e-10
3.03972026818615e-11
1.3070267538572805e-9
8.555148554138616e-10
6.001128211113516e-10
5.532547944917387e-10
6.004001217478987e-10
1.2071033570624135e-8
2.600897066428383e-7
1.5237751759122427e-7
3.95531454365783e-8
3.4725394493002357e-9
2.20794156306363e-9
3.022533052163313e-9
3.086696236514069e-9
3.0953417725651942e-9
3.2237227205647404e-9
3.563330551602434e-9
3.2138040050534154e-9
4.661249369156075e-9
1.709169631245446e-9
1.8002888094116982e-10
1.842161494565738e-10
3.3061256112283676e-11
1.7932724365164493e-10
6.892873565310804e-11
4.2220822635704014e-12
1.697782528803428e-11
8.735639901396092e-12
3.77402492486261e-12
1.281855642237099e-11
2.3335206933562084e-11
3.177102431467816e-11
3.587989246449681e-11
4.635096778251449e-11
5.91965492591369e-11
7.423876202656811e-11
9.253740956347928e-11
6.882861624678896e-9
4.2610431195592286e-8
1.4000959011097674e-7
8.79966129524567e-9
1.1821968441542608e-8
1.0338763387905542e-8
9.317162500381994e-9
8.665598549979163e-9
7.1500211293560225e-9
1.1957107558701503e-9
1.6343261690699322e-8
1.0590779625791254e-8
1.0162512691385567e-9
9.76522321790899e-10
1.4709726240664497e-9
6.553528793428741e-10
1.813304367319373e-10
5.430527915478637e-11
1.4099685937493024e-12
7.989481871313416e-11
1.1630655960556344e-10
9.878290810940183e-11
5.717843470482138e-11
2.4742500958263406e-11
1.06903732751098e-10
2.483785249117792e-10
5.455246813515034e-10
5.141499266057256e-10
2.308135187405114e-10
1.0736384539275666e-10
3.97348454301467e-10
2.0486715805070635e-9
3.898511538282352e-10
8.849942132541923e-10
8.229148646695868e-10
6.884800822131161e-10
4.681861951953813e-10
2.61873132857314e-10
1.210135077360724e-10
1.7614598332506676e-11
1.304463493297077e-10
5.283260714363941e-10
2.001120863105029e-10
2.3468383529084413e-10
1.7080962359856337e-10
9.839089635873968e-11
4.674159048883551e-11
6.520563880003999e-12
9.570761455811346e-11
4.6245523218754804e-11
3.846858088729408e-11
3.888702800266539e-11
1.878574968216019e-11
1.7681574248523327e-11
6.579305916919035e-11
1.8168340049246742e-10
2.1412136973198798e-10
1.308834215998517e-10
8.27480764077856e-11
4.945364613432616e-11
2.270641035032754e-11
7.08421692076953e-10
3.827932174764928e-9
3.518198240387029e-9
3.5352142432275513e-9
2.549297981279054e-9
1.8807827735425295e-9
1.1239412948364236e-9
3.4209802756950027e-10
8.333541162117932e-10
3.3774696654765073e-9
1.5702033835577687e-9
1.8713035130305094e-9
8.685502322451008e-11
3.6541925676933396e-10
4.3840275188516597e-10
3.7642452177181436e-10
1.489392263264234e-10
6.1421814367477136e-12
4.66716426264168e-11
4.130659885626271e-11
3.351672512620897e-11
2.6135866393292067e-11
3.151923681607631e-12
2.4834284543404107e-11
7.143644292855884e-11
1.8007552892418917e-10
1.5364075904429643e-10
8.737937263531904e-11
4.432050500590577e-11
1.472957695816696e-12
6.936083411038744e-11
6.960093437345267e-10
1.122464541364926e-9
6.383060203378768e-9
3.142541755789435e-9
1.8724525242931234e-9
9.256469389476645e-10
3.642908873999735e-10
8.978698813753793e-11
1.127162930643376e-10
4.3135838839420804e-10
1.065039244166429e-10
1.2340660367048588e-10
3.9133203901825183e-11
1.064233822620131e-10
1.376774737238669e-10
6.339848852752759e-11
1.0576806573814894e-11
1.3791053547417918e-11
7.693214075754686e-11
7.608590383989396e-11
5.941727655801527e-11
5.5609299418893133e-11
3.813478010976247e-12
5.611512528551269e-11
1.5337984419876168e-10
4.1733563272145255e-10
5.172101243877682e-10
3.4763222498715017e-10
2.497498045405506e-10
1.7594461813145568e-10
1.122401277543873e-10
1.6547808592511193e-9
9.408977929489032e-9
7.43978049860451e-9
7.617998669960862e-9
6.607200709318603e-9
5.825573658955112e-9
5.1654372768707685e-9
3.4433044955713847e-9
2.5784745958794204e-9
2.8390022338060996e-9
3.1047066496362997e-9
2.28844345863717e-9
5.558945388075318e-10
6.467093743350845e-10
9.452929949876278e-10
6.896269391838265e-10
2.7547834815686975e-10
3.572029206795163e-11
7.329859268129973e-11
7.292282744835782e-11
5.7123566201076e-11
4.05054327385382e-11
1.0670682927954734e-12
4.6980484188359026e-11
1.3048922721622887e-10
3.2779245494769617e-10
2.8282107888128833e-10
1.6135561039920544e-10
6.997234015946691e-11
7.21868499925617e-11
1.0597323613474445e-9
1.6949274955292473e-9
5.663026874347534e-9
3.923173614015681e-9
2.7256409824772425e-9
1.4976657896674506e-9
6.720146347250347e-10
2.5581150461078505e-10
3.0548679060513607e-11
7.910082174198527e-10
8.116720644453407e-10
1.92777917019471e-10
1.9207966857547715e-9
1.9582030068298478e-9
1.7787408589701456e-9
1.024427162799664e-9
4.234000591761992e-10
1.993015776322557e-10
1.2399311128598759e-10
9.876401486958932e-11
1.491643518505895e-11
8.884510528097324e-11
1.0232890415953173e-10
1.624659527551379e-10
4.768947625620744e-10
1.1337191964608633e-9
3.3438341655072493e-9
8.428268516589057e-9
6.462250330917297e-9
2.933142491615325e-9
1.2078193771677266e-9
3.5446757076312294e-8
2.1939683163898753e-7
5.964091026410151e-8
3.246239304105872e-8
2.603344006576228e-8
2.550445324925709e-8
2.8898647000985466e-8
3.694764154570842e-8
2.551521137180589e-8
1.2936500519494005e-8
1.1154239631322453e-8
1.6649592511971928e-8
7.63862800367647e-9
1.874665096137481e-9
5.324672471790051e-10
2.133436585947397e-10
4.3766505497282106e-10
1.6484476588567324e-10
5.879005404291278e-11
7.622391078374435e-12
4.6128187949195976e-11
1.2119019506937524e-10
2.5361729434826134e-10
5.105265441606331e-10
6.763301357835593e-10
2.613806867226128e-10
7.412301743000387e-11
8.10129608112313e-12
5.390614418099399e-11
8.806692172304505e-11
1.2078137124373406e-10
8.538990441956166e-9
4.254488194120185e-8
5.9086197318294676e-8
3.242228694713896e-8
1.781203924187053e-8
1.3350576685029916e-8
1.1855851670004794e-8
1.1765499930185303e-8
1.0449574201293604e-8
1.972839875361681e-9
1.4065641572863629e-8
1.8156942011750332e-8
2.8696541843624537e-9
1.5850863030556582e-10
9.975079189193967e-10
1.4991829816378468e-9
6.963846671647247e-10
1.9682562999256856e-10
1.5665522442559623e-10
3.2320041078637093e-10
2.0902065899774303e-10
1.8535707263083284e-10
1.875707059843874e-10
8.839993644180124e-11
1.6267568312916172e-10
8.620732631445484e-11
5.197928670431345e-10
1.6155008126023341e-9
1.5787389415357583e-9
1.5554097728936082e-9
1.7294424757400183e-9
3.2044193402365165e-8
2.0878506160553778e-7
8.367460891489996e-8
1.5633700998278975e-8
2.9240441225932814e-9
5.284394383557434e-9
5.195566754184468e-9
4.926643881117997e-9
4.815892056309111e-9
4.990218823692555e-9
5.729628150226657e-9
1.1872822431051006e-8
1.2521943162628658e-8
5.848151076330234e-9
1.1232000721234644e-9
5.201040660902348e-10
1.6975696496753212e-10
1.1565272336147658e-11
1.298206946321869e-11
2.1511641924927165e-11
1.0054080711947476e-11
1.5359047594509633e-11
4.355839148460988e-11
1.0181488537087023e-10
2.1265769570819025e-10
1.4511896301416453e-10
9.317796165977934e-11
6.944037403361205e-11
5.929441224684226e-11
5.738655821608144e-11
6.651936901420056e-9
3.162120379169685e-8
1.6388383123197314e-7
3.8252205495323433e-8
3.918640763308994e-9
5.425604561429351e-9
6.998194759073236e-9
5.066663803165877e-9
2.71652263193144e-9
2.0619044568120587e-8
2.0852943745673474e-8
1.3043032065166893e-8
1.5089633599190366e-8
9.649044869344323e-9
1.914512203950273e-9
5.306757791963827e-10
1.7946951220593887e-10
8.137550243909625e-11
2.956218229959594e-11
6.603278070442456e-12
5.0220246469959004e-12
1.0931499481262312e-11
9.36777302711402e-12
6.883493884730012e-12
3.010064106222832e-12
1.1325320318372165e-13
4.143124171782062e-13
1.2564672210504331e-12
5.180038177805704e-12
5.0178326359596166e-12
3.2558913281605976e-11
1.0920131969313887e-9
1.3268575020942897e-9
2.831991379770623e-10
9.86810678296577e-10
1.2361844982875773e-9
1.2889389000221227e-9
1.0641344661477659e-9
7.302452317871943e-10
4.5654909584804835e-10
1.870853830671667e-10
3.3996502814098246e-10
2.589218909380679e-10
2.5106326787242136e-10
1.591561232990724e-10
1.0922255232252435e-10
1.5843218720489498e-10
3.575233211807565e-10
2.879108062049116e-10
2.7831878800043766e-10
2.016707965467886e-10
1.6288556944309376e-10
5.821720475153742e-10
5.040046735821528e-10
4.1300732913390173e-10
3.926775526412013e-10
3.9421497477206827e-10
3.92910539668958e-10
3.7149518756941723e-10
3.201565587516961e-10
2.397776721173592e-10
1.3623362595552306e-10
4.4622639738547104e-9
2.2371178258580252e-8
4.384684662719232e-8
2.2894753220605296e-8
1.2850469081602274e-8
1.3576852240938109e-8
2.8816686433514866e-9
3.167606932171387e-9
3.4282251501861255e-9
4.947117124118527e-9
3.75733731474631e-9
2.8386307140283057e-9
2.0192350030050117e-9
1.2756043427147574e-8
4.455610200650423e-9
1.3564452218261383e-9
2.6290462387894633e-9
1.1951641751281736e-9
2.204044552878894e-10
1.9916818761135814e-10
5.6888843715667536e-11
1.3749220658248618e-11
2.8589763737374093e-12
5.926090038906583e-13
1.927264809978883e-12
1.4076486858885528e-12
3.0196137346356956e-13
1.669823842208587e-12
3.5618878469394352e-12
6.1670145256513096e-12
9.78213173020841e-12
3.1283310492800914e-11
7.094044301860486e-11
4.781215235602718e-11
2.074433870358985e-11
1.0983082465873892e-10
2.2558074839096366e-10
3.56722284507982e-10
4.161107267352124e-10
3.301236399928483e-10
1.1959477652414746e-10
1.184411152375519e-10
1.17719802592277e-10
1.1718478053020788e-10
1.5969257664584417e-10
2.166617027620921e-10
4.4328971873583525e-10
2.100743738141094e-9
1.269229829780677e-9
2.578507225363993e-10
4.609417975328101e-11
4.2830227341630773e-11
1.3933475344135945e-10
2.3775472226770326e-10
2.934471234466661e-10
3.278437457738982e-10
5.4747874241853e-10
5.701320279120435e-10
6.971076789930703e-10
9.304440653741839e-10
1.3117955276299012e-9
5.680525981329269e-8
1.7456810595524206e-7
5.58598238133437e-7
3.6575909874419994e-8
1.3952537781039035e-9
1.951927380074247e-9
1.584861102046626e-9
6.917835979755596e-10
1.1757710273530937e-8
1.2279607259507407e-8
3.765947823514975e-8
3.4249515665758056e-8
1.0029510797126602e-8
2.3901718742600237e-9
3.89474612882462e-10
8.519744122073753e-11
4.9312910655588866e-11
2.7906364398302776e-11
5.1753114026580573e-11
1.0308575482241987e-10
2.1453135055623305e-10
5.661036449425268e-11
4.768048482599294e-11
4.828129883536075e-11
5.860325269929026e-11
1.0482511847460425e-10
4.644912012525421e-10
1.0665629776326782e-10
7.134171527221029e-11
7.165492626476346e-11
1.0369390394260174e-10
4.813826402644649e-11
6.518170412413969e-10
1.7898236045395633e-9
3.7095937523898255e-9
1.4116587709648094e-9
7.16481343621205e-10
5.352533337353125e-10
4.547756730631815e-10
3.289727502031048e-10
4.3382207489523633e-10
9.363323619404075e-11
2.933365330866369e-14
0.
0.
0.
0.
0.
0.
0.
0.
0.
0.
0.
0.
0.
0.
0.
0.
0.
0.
0.
0.
3.3998555035223e-14
7.318589450487421e-14
1.191970114198614e-13
1.7592009507963944e-13
2.563434000696109e-13
3.7051090319476097e-13
5.111159362446431e-13
6.257549178149158e-13
5.94679585888771e-13
2.7050352698230353e-13
1.2780360326830294e-12
2.3323085398607494e-12
1.3177911573256197e-13
2.227220582526625e-12
4.126791598501734e-12
7.30563485569256e-12
1.2280505624185375e-11
1.9602012193823756e-11
3.196212065130404e-11
5.796415203836842e-11
1.2455487787637417e-10
2.3550898297024133e-10
1.557454085895564e-10
1.0065464471147684e-10
7.009066838713408e-11
4.790946489642884e-11
2.8218885013989463e-11
7.350993386613677e-12
1.9199115043583563e-11
5.99524608788326e-11
1.205679505066958e-9
2.7043348341277186e-9
1.756833852777046e-8
6.4494557609383304e-9
2.7819817014792827e-9
1.007029448931579e-9
3.0009941213610965e-10
3.6446345844410117e-9
1.2143071660146594e-9
1.250619377134482e-9
5.422592561428057e-11
6.516211230431698e-10
1.485603193115675e-9
9.518930255380628e-10
2.341179864175543e-9
8.04125501468043e-10
2.5387836569496723e-10
2.4439534400891753e-10
2.334330750339702e-10
6.022207560490825e-11
1.0089939666850255e-11
5.285043114394907e-12
7.218709216460814e-12
5.171425672296829e-12
3.0872068742318694e-12
1.037833755667138e-12
4.5691261166082985e-12
8.667861595755878e-12
1.4227828093575093e-11
2.051340426665025e-11
9.25806028137411e-11
2.3881591681084375e-10
8.11377848878407e-11
1.3097153720534634e-10
2.7520924146957425e-10
3.9308344290633054e-10
4.934398741997986e-10
5.465553179509374e-10
5.321933883928116e-10
4.693189897438204e-10
3.766554857114485e-10
1.2582169826160357e-10
4.311873287233862e-11
3.8091003656440955e-12
3.5691668556886644e-11
1.659069536917756e-10
2.8975805522417407e-10
1.9990777169234541e-10
2.0616502681483363e-10
1.801220630630416e-10
2.970137101220734e-11
3.322547795461473e-10
3.191335993903975e-10
2.7846793553167507e-10
2.6180519801723496e-10
2.4783730058022296e-10
2.2433519132779414e-10
1.8697463031437133e-10
1.368083880575361e-10
7.443186936036498e-11
5.8455384335013205e-12
3.148628523982066e-9
9.261386605546656e-9
4.174652585414519e-8
1.4223768961056034e-8
6.632265905333499e-9
2.6537126395710855e-9
4.499510497038536e-9
2.397880341928961e-9
2.0911270025229884e-9
2.7851689061610996e-9
2.4179986064094872e-9
1.4618784369067924e-9
6.931145504484529e-10
6.758820476439353e-9
3.4861232451692195e-9
3.00614047557361e-10
2.0624684176703213e-9
1.4572533655771259e-9
2.716023609920081e-10
3.0552656807587047e-10
6.780909627574674e-11
1.9624210113270865e-11
4.1088870337897785e-12
1.7536195738383605e-13
1.3797090180615646e-12
1.1493821758251098e-12
5.368178573416964e-13
7.418882199688842e-13
1.9699353811146735e-12
3.4815982881785473e-12
5.491347083333055e-12
1.8197258640022142e-11
4.921442404308732e-11
3.705304203753595e-11
2.6123562430383396e-12
5.507397941343953e-11
1.197644969017536e-10
2.0254058702181367e-10
2.811871210460303e-10
2.9454095332181175e-10
2.023376989084917e-10
2.0258100122363957e-11
3.845543184448648e-11
9.267880464847304e-11
2.2508399228918957e-10
3.1962571829878346e-10
4.462710816950762e-10
8.47296009479897e-10
2.681233941492881e-10
7.441278782972226e-10
6.282928409104891e-10
4.864437715777624e-10
4.322828077630685e-10
4.3429523688891843e-10
4.698741331691487e-10
5.202334129371182e-10
5.672154196623402e-10
5.900464373637164e-10
5.670011038616263e-10
4.837854177353487e-10
3.3837693008153855e-10
1.3175369332763163e-10
9.665741188440213e-9
3.738380556932554e-8
7.224402464418714e-8
2.965483859409345e-8
1.912348666944646e-8
3.3880771671007983e-9
3.6553769292938512e-9
3.5833384454799237e-9
3.14947471331583e-9
3.991215194836162e-9
7.129103782738332e-9
9.797775207792191e-9
2.267630560790332e-8
7.436172145791707e-8
7.472046678496824e-9
1.3981347548465828e-9
2.576157899515182e-10
5.1698108068675604e-11
3.10567527096612e-11
6.176763030361354e-12
1.4957319752636746e-11
9.560881607063703e-11
1.2384942481668332e-10
5.2625149716827954e-11
5.65914818671743e-11
8.86894122750966e-11
1.798071378249191e-10
3.0317101587532265e-10
4.699348445239772e-11
1.6646316165563589e-10
2.092722547624511e-11
4.401736294941947e-11
8.123561380552129e-12
3.209975419017396e-12
7.388024938899477e-12
8.380391246833143e-12
4.0406991900554726e-11
2.7404096061282115e-10
7.01227125683884e-10
1.979679735162215e-10
2.431011719709714e-12
7.702542594588462e-12
1.3171095340827456e-11
0.
0.
0.
0.
0.
0.
0.
0.
0.
0.
0.
0.
0.
0.
0.
3.359769515215258e-14
5.368320666868268e-14
8.478736951676205e-14
3.6773084652245965e-14
2.608206049558314e-13
5.984652618683467e-13
1.0022291720358645e-12
1.4455524586601866e-12
1.8989162803989816e-12
2.3555629530283125e-12
2.823143906297912e-12
3.283893991755009e-12
3.272510642254184e-12
3.434531462727169e-12
5.984371904583053e-12
7.261510994781133e-12
4.565621103462714e-12
2.6912225483313828e-11
3.170929992192789e-11
3.106268069810123e-11
2.2879694272114802e-11
1.6515500190917184e-11
1.6565645878067e-11
2.1846382038825783e-11
3.249718418407092e-11
5.3311208519397306e-11
1.0320538186247991e-10
1.9642176748322208e-10
1.4025259632771713e-10
1.039935609789304e-10
9.370053940822877e-11
9.52130288336758e-11
1.044203862349157e-10
1.2048203967646769e-10
6.876482864464178e-9
4.61528195311284e-8
1.2787757400457667e-7
1.5692211223663768e-8
1.3872322413929325e-8
1.1339916645364764e-8
1.0063092373267748e-8
9.41448676395289e-9
7.273055477862986e-9
5.119526340473876e-9
1.7488107960656265e-8
1.524068234726463e-8
2.4715935502195437e-9
1.787148911581506e-10
8.77630979283624e-10
8.170068991026849e-10
3.010682105640925e-10
9.626903854621487e-11
1.4030233820544727e-11
1.048391116808592e-10
1.1233460508800856e-10
8.578113466609557e-11
5.990193462013986e-11
1.0155725081626604e-11
7.838284131218141e-11
1.741476377369666e-10
3.601178970712e-10
6.422127172530566e-10
3.422946873453616e-10
1.3183027115813512e-10
2.7969304893473804e-11
1.1446265875171786e-9
4.6287818043831874e-9
2.7802196201298344e-9
3.4661139260567457e-9
2.9571572775349315e-9
2.280002112356528e-9
1.4003355591675443e-9
7.095541571869343e-10
2.7646971652571887e-10
6.177489846318318e-11
7.134562430024361e-10
3.94459907260528e-10
5.214521642348244e-10
3.662281167160717e-10
1.9183594779453322e-10
7.650859162824396e-11
3.895267447332807e-11
2.731916011294815e-10
1.5521212582297826e-10
1.4362237802635605e-10
1.5040752205563834e-10
5.3819706020799656e-11
1.1870391349362884e-10
4.472504953770774e-10
4.999541950438664e-10
3.671468460972215e-10
2.898260504222477e-10
2.2335624202762644e-10
1.5378965325188515e-10
7.783573433234664e-11
2.2567494386780703e-9
9.432324662056106e-9
2.395420705478162e-8
1.1373597116300261e-8
6.985903631173031e-9
4.553078245159337e-9
2.1136143853121797e-9
9.646424720976053e-10
5.686435589049568e-9
3.469917188003139e-9
4.280714928499384e-9
1.0850320927936575e-9
2.1705349403836973e-9
2.4386090262839504e-9
1.9830854826184e-9
6.945457034308196e-10
2.040139506301315e-10
2.479069312618607e-10
2.5664645875892746e-10
1.2286737764364887e-10
2.896807183780056e-11
2.2211003576394392e-11
3.0333468963351575e-11
2.225935225489568e-11
1.468469140307382e-11
1.6710136052012622e-12
1.6003087592271547e-11
3.163638783614174e-11
5.199015170944582e-11
7.424081864791967e-11
9.30743332259955e-11
6.262647360220911e-10
1.418587465621811e-9
2.5886233789959544e-10
8.27164034620434e-10
1.3573127967029755e-9
1.7013576341051495e-9
1.8924743733717962e-9
1.8305620282538594e-9
1.540929234988063e-9
1.1727818810530115e-9
8.047094002548716e-10
6.763275363868355e-10
3.142752278366036e-10
1.1315325875950996e-10
6.736278036769644e-11
5.222052385737622e-10
4.447352602878716e-10
4.6122106505960924e-10
5.193864891144457e-10
9.662940760951547e-11
6.422031675894049e-10
6.325014651145466e-10
5.592132646934967e-10
5.401662185231978e-10
5.424525671682443e-10
5.394956839458894e-10
5.055526735648446e-10
4.188035622873348e-10
2.6833895820279316e-10
4.713018299851736e-11
2.6376594786153454e-10
9.737839550232188e-9
8.250664689962621e-9
9.450609158036537e-8
2.891269642815714e-8
1.2711723538858567e-8
1.4697717186181553e-9
5.743498129799426e-9
4.348276648744467e-9
5.0855016281788844e-9
2.8450587386926293e-10
1.6347558966008806e-8
1.23006827841754e-8
1.3991339383625983e-8
3.480950916851958e-8
2.135024939217707e-8
1.0254037570219424e-8
6.991725511099423e-9
5.8036562432238115e-9
5.728841070545391e-9
6.6880814833539575e-9
9.064102490273525e-9
4.108060136525195e-9
8.153761695568826e-9
4.949854877917591e-9
6.071032769306495e-10
6.627781912902332e-10
3.348988639726504e-10
3.5850956829357415e-10
1.400483400557558e-10
5.5621076606503855e-11
2.8231143817063243e-11
5.165287235430563e-11
3.813470420622624e-11
1.0638593799099949e-10
1.4953961970548578e-10
1.015515062306335e-11
1.379093065876679e-12
4.768948780216043e-12
6.663296570505202e-12
7.443561332890163e-12
2.8447917153913176e-12
4.432074442621774e-11
7.665970652639717e-10
2.727719427041771e-10
7.692181780428847e-11
1.3082776256152509e-10
2.436559458253762e-13
0.
0.
0.
0.
0.
0.
0.
0.
0.
0.
2.4263987755634466e-14
2.5432099221240404e-14
2.2660982768709808e-14
0.
0.
5.554178245484823e-14
1.1788143388264908e-13
1.9773481107056138e-13
2.741849431071985e-13
3.603698079064848e-13
4.779153740283432e-13
6.303782749346167e-13
7.9244652892191e-13
9.101961337923738e-13
9.60581342903956e-13
1.1886568787751919e-12
2.2548813871543603e-12
1.6085051097158062e-13
4.493774823667625e-12
6.54408321904274e-12
9.683115764788171e-12
1.3682028870217622e-11
2.1105976700951596e-11
3.401754654744503e-11
5.275547377967221e-11
6.981681839518683e-11
1.057080353537149e-10
1.997002483106117e-10
4.124741267438479e-10
1.0398425400621706e-9
1.494220471967891e-9
1.4079109868544447e-9
1.5287656901688027e-9
1.8428989697733511e-9
2.428628177684938e-9
3.6502704952819816e-8
1.8984060463706532e-7
2.8762166379885634e-8
5.029190710091586e-9
8.832956069722418e-9
7.226086719693487e-9
6.035470281015841e-9
5.388962839515399e-9
5.273287766394959e-9
6.2343907619939305e-9
1.7841911964577503e-8
8.308618284682363e-9
4.457151921765925e-9
5.561610791294008e-9
2.1076645411577424e-9
6.471386378418521e-10
1.390206842061146e-10
4.95801901018089e-11
4.993435857665636e-11
5.286872960903351e-11
4.784463423550058e-11
1.4893068954815667e-11
2.338608769679141e-11
7.001457991364625e-11
1.5299742634593455e-10
1.3894594930494145e-10
1.0840139045768552e-10
1.1340053166211356e-10
1.3209632639630854e-10
1.610112070066692e-10
2.0269355644870406e-10
4.047982314175427e-8
2.586143704070665e-7
1.4852916284951743e-7
4.934713931222522e-8
3.3883099761994626e-8
3.238300289089704e-8
3.7095855879993124e-8
3.081367482103594e-8
1.7531013190245126e-8
1.1246901493111744e-8
8.471078384669194e-9
4.830197073028631e-9
7.87271216418426e-9
6.179000229678308e-9
3.5693810124867387e-9
9.132940368267929e-10
2.7240601444126103e-10
1.8584066592219848e-10
8.572166032396581e-11
2.8103820966640013e-11
9.101363641978734e-12
6.941101802203699e-12
2.957800367233537e-11
5.912727091072046e-11
1.0103959499895787e-10
1.5103251524878789e-10
2.0440590113689625e-10
1.6347246761885902e-10
8.02392511756499e-12
4.543493730277492e-11
7.16126693984942e-11
6.627883784718514e-9
5.146131342184161e-8
2.791387123674604e-8
1.0208034402942601e-8
1.0614389460284974e-8
9.637023246748757e-9
9.349067186152306e-9
9.91727935329888e-9
1.1876481362711773e-8
1.6646572205831745e-8
7.716062374057207e-9
8.115469412607595e-9
1.0897930009435502e-8
3.5484092222750647e-9
7.410155577463577e-10
2.1078149205204093e-10
3.669735154969047e-11
1.7993066384365683e-10
3.0440934486847204e-10
2.7164358226498397e-10
2.681841860006317e-10
1.567917742973193e-11
4.15059291952222e-10
1.2248677153010627e-9
1.687962379782764e-9
1.1297865275243288e-9
7.781838776038727e-10
4.99527530748063e-10
2.923871678055247e-10
1.4685177005504173e-10
2.9165867096804305e-9
1.3689750179013224e-8
2.4982235591216815e-8
1.5275402529521835e-8
9.871077445537647e-9
6.59974515122645e-9
3.0979120528842803e-9
4.334678758351569e-10
6.512716538560051e-9
5.456711926055979e-9
3.9217853802935135e-9
2.3293212954191325e-9
3.6401122800972326e-9
3.926269230585466e-9
8.560538186931893e-10
2.910846847025533e-10
1.3380461699226096e-10
2.3221776897444076e-10
2.1653027664080263e-10
1.32297975174344e-10
1.7896131222503103e-11
3.806091713167913e-11
3.060803535884591e-11
2.3703189401075376e-11
1.463084099654748e-11
7.566675917220711e-12
2.6039707602425294e-11
4.9550318276705294e-11
8.724075431413214e-11
1.461962165898084e-10
2.2389913129135526e-10
1.3465109590514384e-9
2.5213950847711546e-9
1.8619883808282384e-10
1.4073139984038452e-9
2.0538097506059788e-9
2.5139208134040865e-9
2.800540373001619e-9
2.723960690822002e-9
2.3222694863780926e-9
1.8341363538300575e-9
1.2527411400970821e-9
9.47215208104956e-10
3.9561887615392236e-10
1.6387618403546273e-10
2.245915843772664e-11
2.2993064913213205e-10
7.284499036412521e-10
8.052396672294414e-10
8.962627745299248e-10
3.1222022715284725e-10
1.1315116417535443e-9
1.4975345989884259e-9
1.2139320131775447e-9
1.1156915269873692e-9
1.0892928272435146e-9
1.0431424809688238e-9
9.031864725049382e-10
6.774120535874647e-10
4.3879804157084093e-10
2.2399210485825018e-10
2.534776998437584e-11
1.3682214775485284e-8
1.753602025080084e-8
1.3003582908577633e-7
4.471386448440965e-8
2.2469985787335823e-8
6.753878103826293e-9
7.216095329868458e-9
6.473824704160324e-9
5.581967935500189e-9
2.0629988071186887e-9
1.4883702910957297e-8
2.208488031398215e-8
3.636730220275646e-8
6.312099999652551e-8
1.7108772287681027e-8
2.499696317097904e-9
4.143176017148196e-10
1.0064791428568229e-10
2.5866854191015164e-10
1.143399416820898e-9
1.797584012697034e-9
1.0078143332972072e-9
6.781857287566869e-10
6.369502816002485e-10
5.467813124781527e-11
2.4335082965763594e-11
4.2331797911836455e-12
7.141412222383846e-14
1.6391602714996219e-12
1.136355695552303e-12
1.1164851634044976e-13
4.952415950897973e-12
1.1978516255666552e-11
1.6087409674504006e-11
1.705351082721108e-11
1.5902012623622398e-11
1.166646620952079e-11
3.904565170998899e-12
7.430031463592774e-12
2.136945134785743e-11
3.4001667429848514e-11
3.989894044668627e-11
3.741860327827525e-11
9.60889113661947e-11
1.3681150894968136e-10
1.5860088801626048e-10
1.0491498332906448e-10
6.963674882175042e-11
4.6146934925547134e-10
3.296028651183629e-10
3.232814792308226e-10
4.1688202393577593e-10
6.917158331144236e-10
1.6048782232459358e-9
3.2975803363685443e-9
3.0731615485197874e-9
2.8911441285936267e-9
1.272090460233463e-9
3.2107972186117847e-9
3.8876544999989285e-9
5.096955193640043e-9
6.883603358098904e-8
5.707205799832795e-7
1.4210447726594738e-7
3.2929907982340145e-8
1.4560944167079667e-8
9.296904647220199e-9
7.154276488428647e-9
5.372815248850279e-9
2.0668935732163395e-10
2.2134615836506127e-8
5.0397284049369166e-8
1.0090522152333071e-8
1.3517293560960019e-9
2.985448567454175e-10
4.370345003722147e-11
8.960805427182161e-11
5.171583444259695e-12
3.6338350481220746e-11
1.0907251793142976e-10
6.050594968119272e-11
3.440852320437881e-11
1.552111033513207e-12
1.6467816017868072e-11
2.615756049153025e-11
4.768454432020305e-11
1.5852752265077892e-10
1.883672848235441e-10
9.475481089646626e-11
8.573722366954474e-11
1.040455275666191e-10
1.7765195869233483e-10
9.232994325729975e-10
1.2302930849470423e-9
1.941997556167951e-9
8.318394145643208e-10
3.262103321977821e-10
2.3374538970440383e-11
6.235864231782827e-10
4.6437087391497875e-10
6.508954159248069e-10
3.4485092710104247e-10
2.244717309025499e-12
4.615310198501856e-14
0.
0.
0.
0.
0.
0.
0.
0.
0.
0.
0.
0.
0.
0.
0.
0.
0.
2.9846591778486257e-14
4.3328938163688397e-14
3.645959883868769e-13
8.317417203045324e-13
1.485721422397061e-12
2.343872391285041e-12
3.404713182602319e-12
4.6166076897699245e-12
5.706930079449648e-12
6.656380392784365e-12
7.50249222116634e-12
8.054066037383207e-12
8.039171993921975e-12
1.325051343505586e-11
1.3124005890689692e-11
4.913534530053709e-12
1.3521304243268668e-11
2.9382347081548374e-11
5.190947865624189e-11
8.773897485721112e-11
1.4787542174276176e-10
2.57129275316261e-10
4.834233576391582e-10
1.0171098738406276e-9
1.0777959661594657e-9
5.785988399576215e-10
3.458731748498452e-10
2.1831084222053584e-10
1.3410565572034077e-10
6.805972489720442e-11
4.874964663881006e-12
7.061452212129245e-11
1.826907144545947e-10
2.8337088661286333e-9
3.811334526139897e-9
3.567951336870647e-8
1.298200396607063e-8
4.878161743034366e-9
1.2963770751333369e-9
6.770502691645415e-10
4.836526580378666e-9
2.2452537261300824e-9
1.3049534626842371e-9
6.760146587658857e-10
1.4139969526441244e-11
3.6006046638191497e-10
5.862970265603363e-10
2.474429229292048e-9
1.1791009005823636e-9
3.7342804554124247e-10
7.482414400931939e-11
1.3082932971504462e-10
1.4062934287556078e-10
8.152623453967164e-11
6.983835344981442e-12
1.5100336707599187e-11
1.2044472996840996e-11
8.927115248728551e-12
3.877424211651538e-12
4.497717632975953e-12
1.0887164266161243e-11
1.8721074819217006e-11
2.82403043026195e-11
1.0957135056418794e-10
3.3052697784258375e-10
2.1448967237663916e-10
8.074090648647991e-11
3.2611799521053506e-10
5.30316299578139e-10
7.390825197465903e-10
9.599070682041039e-10
1.1672319407409204e-9
1.314793846425286e-9
1.3535957664909426e-9
1.1805584920793817e-9
5.148925387384682e-10
1.8957104579566968e-10
2.23973635468638e-11
4.396334534440558e-10
5.509564412727763e-10
5.334661892812374e-10
5.685079137869548e-10
1.7285002952569953e-10
7.009044914611669e-10
9.003833899362345e-10
7.566369915890027e-10
6.844361719038784e-10
6.210346381748863e-10
5.268565418990127e-10
4.0187396499329664e-10
2.6737245448746013e-10
1.331249030599103e-10
1.0529590197316404e-11
1.9029513135282768e-10
8.443552752282856e-9
5.319959897549797e-9
8.209556028975148e-8
2.5943958537523496e-8
9.18383602434715e-9
8.803218652022332e-10
7.197086889571101e-9
4.7764884709072665e-9
3.231050957372654e-9
4.555785388567306e-10
3.8387204712262295e-9
1.639614976356254e-9
8.243925083965989e-9
8.337856881953442e-8
4.8670619266317846e-8
1.4679675739374421e-8
4.413564699699057e-9
1.3414652520235074e-9
6.883117811130662e-10
1.6262500553690594e-9
6.105810707402853e-9
7.602577917959538e-9
3.293827011967918e-9
6.270335897339618e-10
1.7919201281634339e-10
2.4013804977014143e-11
4.945736289302256e-12
9.840616618992458e-13
0.
3.411323713417187e-13
2.2707385939592063e-13
1.4349425347449092e-12
3.152746151346059e-12
4.805474414540734e-12
6.111933949071415e-12
7.218040614024871e-12
8.015962551204692e-12
8.10815957424587e-12
6.931243964808694e-12
4.069691997456102e-12
8.140111811685048e-14
3.3488097160890058e-12
3.762491275416501e-11
6.411813709786692e-11
7.326387010920745e-11
1.285105690065332e-11
8.299592449071635e-11
1.85477968482693e-10
3.783633255616072e-10
8.71590192830059e-10
2.037799630568334e-9
1.6856105729749687e-9
1.2624595173847747e-9
1.0712608564205242e-9
9.327189279093546e-10
7.770361336271056e-10
5.977016174384612e-10
4.154440924282656e-10
2.412890154816599e-10
6.853745178845778e-11
1.2187254708671344e-10
3.600984843338946e-10
1.910106038539185e-8
3.3202056735282198e-9
1.207860972445392e-7
4.555104920289077e-8
1.664884908047801e-8
1.8061036413283804e-9
9.046237784768884e-9
5.990398321079303e-9
4.2044025368320374e-9
2.1695999620445893e-9
1.0089330076037404e-8
7.171681451600056e-9
1.2643845072497523e-8
4.8467889503288536e-8
3.8632215733973455e-8
3.9801460655419425e-8
2.62164160543639e-8
1.1818739253545675e-8
3.3553823138817305e-9
3.33570247003062e-10
1.7377045320792555e-10
1.327903063024837e-11
1.0322362750698488e-11
1.2571300247502631e-10
2.336979902449347e-11
3.1898450709185564e-11
7.399879537009958e-11
2.9154965141702303e-10
8.40321979011962e-10
1.625710082693269e-9
4.472611019108665e-11
4.627757572960562e-11
7.908852698348368e-11
1.3778745625581458e-10
1.523575453840905e-10
1.620712804537256e-10
2.1438765241951802e-10
3.6214417498429147e-10
7.647708582045434e-10
1.326497087362786e-10
4.254269484582828e-10
3.513488814025964e-10
7.28332263397045e-10
2.7456796302117387e-10
2.593803003449529e-12
8.856734541354354e-14
0.
0.
0.
0.
0.
0.
0.
0.
0.
0.
0.
0.
0.
2.3199223404621257e-14
3.027264651567933e-14
0.
1.0655183996103957e-13
2.2667684534511443e-13
4.056002229152428e-13
7.096174727797232e-13
1.302731138144929e-12
2.7514094641102302e-12
7.774995293736476e-12
3.748944778411901e-12
1.9049976114426086e-12
5.363222194623204e-13
3.2553175727226556e-12
1.1047136805365126e-11
9.69174068495956e-12
1.4267988731817077e-11
9.989659373312245e-12
1.2395626424580293e-11
1.724399028557737e-11
2.5576325281615638e-11
3.2433949438070196e-11
2.2858002011145447e-11
9.642354467916366e-12
3.75531914775631e-13
9.618304858987184e-12
3.052639915804221e-11
7.202161700226673e-11
5.928141516702102e-11
4.991418043275835e-11
4.890198962819429e-11
5.2363816514948475e-11
5.92469221373986e-11
8.73552552462214e-9
5.405229389514676e-8
1.2965353259451684e-7
1.7697532231299737e-8
1.932425455396241e-8
1.6954353703877068e-8
1.5939007993314105e-8
1.592640212250842e-8
1.5612161924208676e-8
9.750629076086572e-9
1.0991051737348282e-8
3.3943308672223343e-9
3.95848205564934e-9
5.433105797861516e-9
1.6551409980742396e-9
3.3728394172977877e-10
9.297798803718568e-11
2.414589756900322e-11
3.8718538272562893e-11
1.0872511742512422e-10
8.522828827853072e-11
8.428966774488465e-11
2.802978686115409e-11
6.492476249251898e-11
1.7538406173221974e-10
4.298085120618773e-10
6.665149726511781e-10
3.7579597574076975e-10
2.1137323672399854e-10
1.1517895666326133e-10
4.636897160424998e-11
8.184184971074681e-10
3.5815683920339843e-9
4.772501716951959e-9
3.6269174591389757e-9
2.575724826490214e-9
1.7544656286728543e-9
9.324073845062122e-10
3.19927053828375e-10
1.8712900803811211e-10
1.522497302369008e-9
2.7854995656861827e-9
1.829004929502487e-10
5.381961038839362e-10
5.647709496832918e-10
5.173645754362138e-10
2.952920317870702e-10
9.631296378290446e-11
4.0347020733500773e-11
9.546623169061136e-11
7.674930328030565e-11
6.791217443597221e-11
5.5277797475869106e-11
2.797322469661483e-12
5.945811714498238e-11
1.7801314295050627e-10
3.536590467451646e-10
2.2417276311889518e-10
1.3239333598341948e-10
7.335121043233595e-11
2.645330576583273e-11
1.043602851958856e-9
3.699269143385597e-9
6.050373908363594e-9
4.3635038195111434e-9
3.10904280437938e-9
2.0676560701827597e-9
1.061657832033044e-9
3.67737718776313e-10
1.3703733037640207e-10
1.0802382025019364e-9
2.7793620156630384e-9
5.251016302812958e-10
3.1242333904138104e-9
1.654847251550053e-9
6.937916263648347e-10
3.4182123308616414e-10
2.0714355807567358e-10
1.0021800376613887e-10
3.1178438008737967e-11
7.241992858056348e-11
6.30382565691612e-11
4.545269611679973e-11
4.193073077235381e-11
2.340301067525897e-11
1.616611612537967e-11
5.3183105746421153e-11
1.1618788119152908e-10
2.6018322774838903e-10
4.2730251977893523e-10
2.19381491398499e-10
9.533451253076214e-11
1.715430489094252e-9
1.0859405959430065e-8
3.0869700620326973e-10
3.591494500287116e-9
3.6122850719005735e-9
3.419079177763209e-9
2.93542708281711e-9
2.095126785117053e-9
1.1630394669067302e-9
2.689592176531719e-10
9.029454522466227e-10
7.910108693675285e-10
1.2691943016997517e-9
1.056316234711718e-9
4.907506615931533e-10
1.3498669792396102e-10
1.9165012373360873e-10
2.923569681671775e-10
2.4300764185471704e-10
2.332481495645993e-10
1.8128552338303685e-10
2.7990762292203373e-11
3.831531633462678e-10
6.594124865175428e-10
4.718723217022282e-10
3.4844356594755726e-10
2.475078252486362e-10
1.5138537929462308e-10
5.1642880951102205e-11
7.350887177704606e-11
2.779633485388285e-10
3.19454453567569e-9
2.209461399890149e-9
4.66687053362371e-8
1.3569295680049149e-8
5.286023867433014e-9
1.5835108502586113e-9
2.3990272248220145e-12
1.2430293197838443e-9
3.6078605275126345e-9
5.646360407483522e-10
1.167889656675805e-9
1.8118710733229335e-9
3.8063916701029334e-9
9.64539106369506e-9
1.863294311943124e-9
6.01093229249013e-10
2.0575063420406047e-10
9.676762674673903e-11
4.220458750030312e-11
1.5629678866805792e-11
3.5749768055321116e-12
1.3502996083712062e-11
2.935178023748892e-11
3.9234058012811825e-11
6.742464516575106e-11
2.9264133481706535e-11
1.1234565941973519e-10
2.8676387416453465e-10
7.454138455026693e-10
1.02975033741152e-9
8.688494281292996e-10
7.435341538630722e-9
1.2373895304137142e-8
2.042009595499461e-8
2.454881119863279e-8
1.1024614741215352e-8
2.5628673712270843e-9
6.291289718632782e-10
1.7836784384245062e-9
2.108189587483907e-9
2.3007244369692766e-9
2.5205909473221465e-9
1.4302188636644735e-9
3.385983236003748e-10
5.367841239459756e-10
1.1436822497148274e-9
1.402423040988707e-9
1.047089575580078e-8
1.7964301832994915e-10
1.016530229881935e-9
1.3861191447752401e-9
1.5499089128967575e-9
9.197755646014363e-10
9.285689073706883e-11
1.2067761636890992e-10
4.9128864754778495e-11
6.028315704622857e-12
3.7366152117902484e-11
5.937308681328211e-11
8.013276268299979e-11
1.0360769959487238e-10
8.927847345061893e-9
5.728681507264567e-8
1.6816194936809838e-7
1.1811420101405276e-8
1.2373451740675858e-8
9.648192042631077e-9
7.585018337189697e-9
5.473287822379218e-9
1.9695225118766506e-9
4.160632594127304e-9
5.869082174913335e-9
8.825752661515901e-9
1.1943565383877795e-8
9.3548059658717e-9
1.8607228823009327e-9
1.0737566719262804e-9
4.862609669876048e-11
8.497120197562348e-10
1.198359977424336e-9
1.7830736252754172e-10
4.473428702591187e-10
7.229595149003735e-11
3.766994578397943e-11
1.1727066315230722e-11
1.7453038742789237e-12
1.7475288844053589e-12
1.5495089333840267e-12
9.069661458503979e-13
1.9209978001105029e-13
1.223158556206946e-12
2.139282790300491e-12
3.885118124318221e-12
1.1683151396386053e-11
1.3405120470014242e-11
7.675046461322954e-12
2.2048627974571526e-12
1.4330944329553782e-11
2.926307817910152e-11
4.835254536149062e-11
7.158050801189112e-11
9.426145661370625e-11
1.0311674128674013e-10
2.3411338983588107e-11
1.0291902872238346e-10
1.2661872828515603e-10
1.1566538603566151e-10
1.1045711269746648e-10
1.4217418675462968e-11
1.9161564939695237e-10
2.950995503682344e-10
2.188516375478782e-10
1.9052928900040212e-10
1.8201515242789267e-10
1.7677916703510715e-10
1.666339339704477e-10
1.4790190114812696e-10
1.1917246600548038e-10
7.76815380889946e-11
1.3462244307326978e-11
1.0503846501113644e-10
3.8082463752108867e-10
8.719194202549987e-10
5.383419312204019e-9
7.688101322947718e-10
2.67777748062846e-8
7.395797523652861e-9
1.1043869218753517e-9
1.7811814892031294e-9
2.0128612558133497e-9
1.1506864119596912e-9
8.393003038472915e-11
2.8043246260037975e-10
1.3622583068721573e-9
2.48037503161482e-9
5.7015085667108285e-9
8.202322347236769e-9
2.529232145206113e-10
3.4470562736089945e-10
5.0675272157534626e-11
1.6535874282936975e-11
1.0851580282841429e-11
8.013330124456987e-12
3.5420352922341365e-11
1.990504903606613e-10
1.037431255371043e-10
7.932659250648462e-11
1.1187604753886931e-10
1.8379404551448542e-10
3.4078030317603687e-10
1.0031214015466457e-9
8.851607786384693e-10
2.8301009541432773e-10
1.4238495586209038e-10
5.1180203409880135e-11
8.026957879364728e-11
8.972670098769915e-11
1.586158284911963e-10
2.9771966385260137e-10
6.199145062749099e-10
4.3019933858525287e-10
3.895114051683095e-10
2.762861492542606e-10
1.1180760286482594e-10
5.025959334995393e-11
4.806484043902475e-11
6.183310366244382e-14
0.
0.
0.
0.
0.
0.
0.
0.
0.
0.
0.
0.
0.
0.
0.
0.
4.2583815780442404e-14
0.
3.534939334268178e-14
8.009293258058443e-14
1.3603969190382286e-13
2.1762032698884435e-13
3.425605414392799e-13
4.401172931097413e-13
3.9312854586656316e-13
1.6064450201712903e-13
1.787152888458389e-13
2.963414237412571e-13
9.297490918217564e-13
3.4102718173476136e-12
6.290673340511434e-12
1.348494268227815e-12
2.164641763604111e-12
1.396596644242263e-12
2.0658176461392828e-11
6.244742537254198e-11
3.435068924671931e-11
2.7783468801046004e-10
5.443354104160334e-10
1.1183338173901813e-9
1.922947774133186e-9
1.5187587826648444e-9
1.4038236912197435e-9
1.5004659545625658e-9
1.480570366380757e-9
9.89814084233991e-10
3.561494810015828e-10
2.3597728459570777e-10
6.632373075564191e-8
7.707292595976599e-7
1.3915137216908858e-7
8.532559102313431e-8
8.4703386127411e-8
8.754646674127661e-8
4.209388147409866e-8
2.3416114833237596e-8
1.5040813731517607e-8
1.3871798529515394e-8
2.5615953524289215e-8
1.5036772732230546e-7
1.905438088316602e-8
2.284307563941369e-8
1.3417044016869966e-8
6.2624406046701475e-9
1.1881785170885705e-9
7.54691012497687e-11
1.6214700763837817e-12
4.309945255601979e-12
2.948001045103034e-12
9.751450782493976e-13
3.10869248465044e-12
1.128341827339344e-11
2.3024344738307144e-11
3.816703419542117e-11
5.248825194190469e-11
6.020589100850191e-11
5.434206864373334e-11
3.9130394094961474e-12
4.227596257618386e-11
1.361585286950359e-8
3.5334349640874994e-8
2.8288040711433792e-9
9.396321824705237e-9
9.723958403548108e-9
9.202649097931905e-9
9.29271023011016e-9
1.0262383335856375e-8
1.2823597378197197e-8
2.0074983897472688e-8
3.2623439634963576e-8
1.4249077735861683e-8
2.4454270104166257e-9
7.222313194271813e-10
2.694693836022761e-10
2.55711820884806e-10
5.712688722696156e-10
4.3651195837310083e-10
3.8388381299934174e-10
4.041481532884244e-10
1.4376574781250712e-10
6.761254810294413e-10
4.853592791439711e-10
9.398250616011009e-10
6.218956490644423e-10
5.72323779973354e-10
6.148257696819289e-10
7.279104191843971e-10
9.180305811372036e-10
1.2113776177702368e-9
1.664030832950319e-9
2.6739201237967388e-8
3.398404475188353e-7
2.592465721940116e-7
1.784538189470475e-9
6.601807900530075e-9
5.221229052166882e-9
4.177474881441458e-9
3.5249460103956013e-9
2.7709518613659484e-9
2.447049358503816e-10
1.3582895906810622e-9
2.2058320904126895e-9
1.4057443422570196e-9
4.2226377356416226e-8
1.8670733313037215e-8
9.791815761019598e-9
1.8459534756916749e-9
1.0049975824140608e-9
1.0028056030667293e-9
1.875995540990423e-9
3.207929213848936e-10
4.2947293924832656e-11
2.9505691117800434e-12
3.283936682608134e-12
2.0340044352283784e-12
1.2918610095058005e-12
1.4808189342081468e-12
1.8568194939106322e-12
2.8171659293462734e-12
4.076193301742103e-12
6.193826928590603e-11
1.3587479310471203e-10
2.219036937182639e-10
2.298217797207732e-10
1.19739269951089e-10
4.300853729758821e-11
2.0751140152697515e-10
3.611012583472747e-10
5.060649094048436e-10
6.467886162981153e-10
7.868195405612772e-10
9.286971310065645e-10
4.754055085261423e-10
1.9850439307227843e-10
2.1001109890943687e-11
1.1816148103385982e-10
1.5087379081519815e-10
2.433366130523084e-10
5.107893372736952e-10
9.917062626854402e-10
6.92400893152272e-10
4.997378452707457e-10
3.980068502442969e-10
3.223996311415396e-10
2.6026883617450186e-10
2.13831250314353e-10
1.8585515346315453e-10
1.7928117983420567e-10
2.0285837524457509e-10
2.8471979440513967e-10
5.006865615272321e-10
3.4945410299321944e-9
7.386293509357964e-11
2.77113787311964e-8
8.115041847295375e-9
1.9692107545641935e-9
7.584998918257686e-10
3.146702972613809e-9
1.3088680574379074e-9
1.1324719640383482e-9
6.611935600177996e-10
5.681133089329254e-9
4.840565334964396e-9
3.5897259968131574e-9
3.030771967373875e-9
9.041920876057119e-9
1.7175314126168718e-8
3.804757431655182e-9
1.296579511685295e-9
2.107642679229697e-10
8.07566679846725e-11
4.570969758822051e-11
4.9750342073174365e-12
1.7373277071309918e-11
3.4281689252179525e-10
1.2500989925785116e-10
7.89290405061302e-11
9.110941730030751e-11
1.5849898637895749e-10
3.130746210211152e-10
6.407475578485031e-10
1.1823370180984115e-10
1.837259892987851e-12
1.7988888861831963e-11
2.3922013375975178e-11
2.0524798194830132e-11
2.894712086294455e-12
1.3929243177944244e-12
4.093555439536978e-12
1.1524371127046799e-10
1.9256872735354083e-10
3.7445652721764594e-10
1.7126235032114702e-10
3.631717678878101e-11
4.5816468630593695e-11
8.06515338368744e-14
0.
0.
0.
0.
0.
0.
0.
0.
0.
0.
0.
0.
0.
0.
0.
0.
2.9794382321463316e-14
0.
3.5304299490389854e-14
8.12168054689318e-14
1.3925335325043002e-13
2.2133042878429081e-13
3.515617026335411e-13
4.806798312146182e-13
4.781555325295421e-13
2.803403746049075e-13
7.835854399439481e-14
4.0318451744234134e-13
7.843145163275122e-13
1.0948528301155252e-12
1.437800883605385e-12
1.0911642493006362e-12
1.4536159562688482e-12
1.308982885699325e-12
7.523171012639491e-13
3.589855401482594e-13
2.2778589524720712e-12
4.659102581150391e-12
3.6412650651344065e-12
2.0291044653437694e-11
1.8066063717324233e-10
9.301397883929701e-10
1.0897407508492746e-9
1.088712404536834e-9
1.264284319179363e-9
1.6412410089317533e-9
1.8031851054311587e-9
4.683573926893705e-9
4.2489047852712954e-8
3.014637858620261e-7
2.581490102958142e-8
8.562986324957006e-9
1.2510622282107601e-8
1.277444402325724e-8
1.1978614557006762e-8
7.404504657446662e-9
1.3587595316053235e-8
1.9726930792730475e-8
1.2128233621446806e-8
1.536623541911057e-8
9.036779001670854e-9
1.0070321047542545e-9
1.7457411918549657e-10
8.552574365973482e-11
1.1646044393361695e-10
4.740853240549315e-11
1.4724501744575632e-11
5.198885559558249e-13
2.133778776507539e-11
2.6057440822796992e-11
2.2156292883360053e-11
6.6764850102825835e-12
1.1022817102806277e-11
2.7349503703206613e-11
5.1155403209211474e-11
8.702493283508888e-11
1.4466709211352788e-10
1.4850456478692024e-10
1.7911897262367394e-10
3.010082626961985e-10
1.893348560125476e-11
1.0073820467654599e-10
1.3764269473536925e-10
1.5132175407096648e-10
1.361298869413898e-10
1.0115442416524624e-10
6.780279515831088e-11
4.175428580185367e-11
1.0689720057649114e-11
4.906430727945233e-11
2.3398308987287514e-11
3.4661052174245965e-12
1.105090773122962e-11
5.359925164248649e-11
6.664819647704501e-11
4.430082737565683e-11
4.2701547841654205e-11
3.3158936467644115e-11
1.3289801571541289e-11
8.058304501044026e-11
7.482207262647316e-11
6.460706612849219e-11
5.939859627682513e-11
5.394764564851615e-11
4.6226536920014345e-11
3.6505330132991977e-11
2.577301789441368e-11
1.4380847476094365e-11
1.5438375918093457e-12
5.793545257193685e-10
2.0304303302251846e-9
7.690481468360784e-9
2.8932131043407994e-9
1.3514699857481906e-9
5.166724094843884e-10
1.2258278042426586e-9
4.879465934807682e-10
3.854361386830998e-10
4.6096061945464003e-10
3.8924836842688006e-10
2.9258054991723366e-10
8.66432610800677e-11
2.3196742390430513e-9
1.273998049664533e-9
5.592063178707496e-11
3.643648775517138e-10
3.597258729088427e-10
4.00361751691014e-11
4.4696018359846256e-11
7.647994451244262e-12
2.7247993418404456e-12
5.829650465448015e-13
4.3580556875740646e-14
1.8674275437249746e-13
1.705352039253709e-13
8.164035585878567e-14
1.167689194797097e-13
3.11919770353057e-13
5.499780394397142e-13
8.910078994572653e-13
2.9380977192185654e-12
7.402680012802461e-12
5.640119172573422e-12
5.077378691148251e-13
9.218028451579513e-12
2.1302319632513802e-11
3.8494109939326304e-11
5.348807785215412e-11
4.9378201312846335e-11
2.8249809789763898e-11
7.339883483782542e-12
1.4700516082318083e-11
2.717599020106448e-11
5.946347579547632e-11
1.0731649746945033e-10
2.2434640769761133e-10
3.069050438066678e-10
7.902028899019008e-11
2.707233921757152e-10
2.347764392341989e-10
1.671935465901328e-10
1.3535421266501095e-10
1.2923836520979618e-10
1.361582537957336e-10
1.4472168319235833e-10
1.4680808140914954e-10
1.385590643602738e-10
1.2028957681732503e-10
9.463864129198584e-11
6.392301056030523e-11
1.5715332037357404e-9
7.295815493875255e-9
5.986963272652934e-9
7.549388124322271e-9
4.3951894511323365e-9
1.1503868871165861e-9
1.129356447670278e-9
8.84015767273373e-10
8.061616369977757e-10
6.802185798229682e-10
3.8136361476376144e-9
3.5493689104119475e-9
8.970401999186909e-9
2.4097946581679636e-9
3.211627631542249e-10
2.8857163814568724e-11
9.643519348561017e-12
3.6130042859591504e-12
1.048358854357496e-12
2.4788820011116976e-12
3.4186409327501996e-11
5.1976093060810206e-11
3.230253157090946e-11
5.0345233734403254e-11
6.122406073659592e-11
6.385764711633018e-11
8.446223503375617e-11
1.3988714935080238e-10
2.3525450974912117e-13
1.8631568767334507e-11
2.873154526071315e-11
5.285886533470908e-12
2.179282335200577e-11
5.320657375001294e-12
4.848764515994041e-12
2.5809775980920723e-11
5.3611022993411376e-11
9.19425967568959e-11
8.782977873300617e-11
2.1660230577269862e-11
1.8041303807173752e-12
2.569123700468949e-12
2.3434970762074206e-13
0.
0.
0.
0.
0.
0.
0.
0.
0.
0.
0.
0.
0.
0.
0.
0.
0.
0.
0.
0.
4.797134270069259e-14
1.0403014840056379e-13
1.8686543742254596e-13
2.9347255491726256e-13
4.266506795129621e-13
6.016854103428647e-13
8.420135579604092e-13
1.1723553789301425e-12
1.607542820721408e-12
2.136975034746819e-12
2.6009507691876137e-12
2.0227675537764213e-12
2.2708946550707695e-12
3.716943759021946e-12
5.3883509357935404e-12
7.942201720919606e-12
1.1961591647899147e-11
1.8339555271554024e-11
2.8479196345057355e-11
4.512545218431608e-11
7.568847452010715e-11
1.408747923103079e-10
1.4610609786434097e-10
6.146707648950538e-11
1.5348595034073098e-11
2.5848238015270194e-11
8.929732480935492e-11
2.2329104922897904e-10
2.7734017209075197e-10
2.0618399915506637e-10
1.1980122150805402e-9
6.035543214922891e-10
1.856524153556684e-8
5.824585686467486e-9
1.99249493141044e-9
5.63155901720767e-10
4.992397406861207e-11
2.4861941890741556e-10
4.515523736523439e-10
6.127355057200608e-11
1.274887659297284e-10
1.7168518994471785e-10
4.0839264547348285e-10
1.1027417763703606e-9
2.412261554688739e-10
1.4778130493781344e-10
1.0591084373905239e-10
7.874534244891482e-11
4.450344550895519e-11
6.980967520321663e-12
4.6731891667785554e-11
1.2599145098895276e-10
1.4368807959385424e-10
1.2022015880198552e-10
8.621382750949834e-11
1.4212441134038086e-10
2.097798066782705e-10
3.320841131045802e-10
4.202881713397434e-10
4.0321603372330845e-11
1.1174895989040471e-8
6.022916006323611e-9
2.612189443720392e-8
1.5410655795054864e-8
1.424012940105598e-8
1.4349074275330338e-8
1.1670307743102043e-8
6.700153901863299e-9
2.753663726762386e-9
2.5246639130536463e-10
1.3901261669408333e-9
2.663686305805512e-9
1.4544682991227424e-9
7.271756270695107e-10
2.5840097943389303e-11
9.131597413087997e-10
9.567239841729845e-10
6.474477861834536e-10
3.80666802445232e-10
1.9483444660361903e-10
5.244939181554583e-11
3.12402371048463e-11
1.0467198518831481e-10
2.2972105497075521e-10
2.1921691286083192e-10
7.73292497307783e-11
1.675328584147247e-11
1.3100276084842272e-11
3.2114500727625884e-11
4.796036206644171e-11
6.418271638748453e-11
1.4098388929595374e-8
6.839340925646352e-8
4.213552285446507e-8
4.650821005855817e-8
2.6463571674737178e-8
2.003729036335724e-8
1.767505272671618e-8
1.6493029561614145e-8
1.3117435713501165e-8
7.284690250390576e-10
7.7342866722147e-9
1.4639315173312577e-8
9.046145026183251e-9
1.0971542462884502e-11
8.188101679855969e-10
9.321457185055804e-10
3.411325947379818e-10
1.0261615941481149e-10
3.316544803217767e-11
1.4525591417285671e-11
1.0852401975759485e-10
7.664908741742237e-11
7.156004916249558e-11
2.3209823053734158e-11
6.22818424067105e-11
1.4155290624807803e-10
2.2356588052380422e-10
2.0805818441348776e-9
1.0926926758910676e-9
6.930951095356365e-10
5.951955861407116e-10
1.022924479305508e-8
9.313276351922139e-10
1.1769875111845889e-7
3.436443196258618e-8
5.047326509971676e-9
1.8042135085498956e-9
2.79566340312883e-9
2.9126708835543796e-9
2.935272363860104e-9
3.045667312903222e-9
3.3447507580441804e-9
2.3408195257319478e-9
1.3958777921606826e-9
2.110523188877844e-9
6.513107660950313e-10
2.0807582809643728e-10
2.5858486032760166e-10
5.13013978724587e-10
3.6995752498051775e-10
1.8721662832153864e-10
7.504107950360832e-11
4.367339225258819e-11
6.590570611469473e-11
1.3766706238655734e-10
1.1958309244392622e-10
7.48844124087995e-11
6.255088771898669e-11
6.425052512831664e-11
7.337917401421692e-11
8.800665715094779e-11
1.0816827697001427e-10
7.654107031755682e-9
4.643093994936846e-8
2.1917414082465381e-7
5.920880117891685e-9
1.1185140467202365e-8
9.522170061238305e-9
7.915405537993992e-9
5.968795965636978e-9
1.3998209932960288e-9
8.440380646687194e-9
1.1372012279931495e-8
2.3324863595329998e-8
1.2378358590294935e-8
1.8509089959730489e-9
1.3587429269801004e-10
2.4372736859068934e-10
2.4272468504744206e-10
8.14350588026909e-11
2.395859416766069e-11
7.015406746322606e-12
2.179969830314816e-12
9.032029913805013e-12
9.67341747702558e-12
7.519527218128531e-12
5.215858789357244e-12
3.7301069850690014e-12
2.8321843618915067e-12
9.422460361015586e-13
7.0549755664268e-12
2.150777369920184e-11
2.71429935230319e-10
1.9289101995954545e-10
4.3226481558615385e-11
1.4632827956305974e-10
1.8182216220921354e-10
1.9658641271402508e-10
1.7565046232613677e-10
1.343843815538895e-10
1.042321251927519e-10
5.196270819316625e-11
4.208316494349578e-12
9.376627759571091e-12
2.052375203435968e-11
2.4143934298040157e-11
1.7379836825891686e-11
1.110102562460247e-11
2.087956052116644e-11
4.561504433344043e-11
2.8580116101260115e-11
2.5273478526484406e-11
2.6233022736980925e-11
1.1121228499852755e-11
1.4521702231943223e-11
6.445073485754184e-11
7.040464170841485e-11
5.3308510162962956e-11
4.235120134833622e-11
3.2724101591882606e-11
2.34703271651489e-11
1.4740242078822968e-11
6.297860302434259e-12
3.3175637337661197e-10
1.6063160660332177e-9
3.85308179339231e-9
2.0657850604826405e-9
1.1917750184915569e-9
7.232826450550838e-10
2.1045610545688735e-10
1.976393613203099e-9
5.05058744781155e-10
4.072116703302196e-10
5.97758840833556e-10
7.731108953737047e-10
7.361795294619932e-10
1.1405446978766613e-10
1.1518716005476597e-10
9.631539069075305e-11
1.2008642138470585e-10
8.210857302502812e-11
1.421418014521664e-11
1.1308946124692003e-12
3.0013798060521216e-12
2.8714320039143644e-12
2.1158124831570185e-12
9.855080213161342e-13
9.262580890984068e-13
2.7731185494063947e-12
5.571114899326978e-12
1.0917855355506563e-11
2.2067992570265205e-11
2.556842447508456e-11
1.9372069826288715e-13
2.0279597498065498e-10
3.8178568203196206e-10
1.2855793046284982e-10
2.661979466484807e-10
2.978006068970943e-10
2.692795782432336e-10
1.8680072865458157e-10
1.117284634092559e-10
5.943868427489386e-11
1.7730949516068738e-11
7.850764747126951e-11
4.7432854458905895e-11
5.5412868917157275e-11
6.652773135961466e-11
6.7346911441149e-11
7.898629521872562e-11
1.5650657834008927e-10
1.7136182768809422e-10
1.1767253152506798e-10
7.171898705264444e-11
1.1137661261187163e-10
2.697077548944297e-10
3.3961209824085027e-10
2.102942169434938e-10
1.7177188363278937e-10
1.6197770274525918e-10
1.5422722974988861e-10
1.3917810538923988e-10
1.1600372691796443e-10
8.834561626212648e-11
5.988091739765268e-11
1.0745554347420943e-9
5.436973069923222e-9
1.4016489719092121e-8
6.783674424912988e-9
4.892673116183453e-9
4.3674596879441855e-9
1.445058531247006e-9
1.4128865447065179e-9
1.1925455386023931e-9
1.2578235080883091e-9
3.1254510020372146e-10
8.536695920920226e-10
3.796507239323425e-9
8.294235890725307e-9
9.79410612421281e-10
8.90926179048821e-10
1.6718023703990284e-10
6.605535762997006e-11
3.4771363532294826e-11
1.6650540587348884e-11
3.634524434776728e-12
6.222633961484316e-13
6.546529336623013e-13
9.202207273714972e-13
6.244483280544965e-13
2.784547017709539e-14
8.279441980670616e-13
1.6710853119133387e-12
2.9191103643508177e-12
4.9512256555961834e-12
1.6550132879483578e-11
2.8123956129442103e-11
1.105473269362583e-11
2.387633309051526e-11
6.460181451256854e-11
1.1730469192431705e-10
1.637474535194972e-10
1.634810961687565e-10
1.075746286187498e-10
1.741428952524942e-12
3.198621474372054e-11
1.2403407636276723e-10
1.7312673706487942e-10
1.5565179440084763e-10
5.469009619359774e-11
4.722038282042349e-10
2.244095110033068e-10
8.712846006033697e-11
6.087365499489804e-10
6.87550747325271e-9
1.8357621978741427e-9
5.695850681524022e-10
4.265886620357904e-10
4.5280071170615647e-10
4.786604592249494e-10
4.15904591489276e-10
1.0177492510069444e-10
1.64594506668217e-9
1.3200162038909304e-9
1.4231849062757086e-9
2.053127637404254e-9
1.0458714385269281e-8
4.823106323636988e-8
1.0347906588682723e-8
4.399788272981902e-9
3.660746752277451e-9
1.3430746330936794e-9
1.0171438074658527e-9
1.0457614810103826e-9
6.730947299822745e-10
6.197093085587081e-10
2.092244592020927e-9
7.296017193419259e-9
1.8610485657410026e-8
5.839115032687821e-8
4.318920714550211e-9
2.1535039520211803e-9
4.2123141411151806e-10
5.4720358231301936e-12
5.617679406894175e-13
8.849202127538474e-13
9.73356548016285e-13
1.4015696141830717e-12
2.536911210498009e-13
8.664130920681288e-14
1.5680083783799966e-13
4.4928507941057477e-13
9.50877792578321e-13
4.257278520246936e-12
1.0832166160550892e-12
7.874184210413338e-13
8.183179170793489e-13
1.6785698875588537e-12
5.184876292481921e-12
8.26036195306951e-12
1.4012752209603413e-11
3.3786762002885095e-11
2.891755096251781e-11
1.493661305960248e-11
1.1641685305726016e-11
1.0171355874711108e-11
8.098731096215175e-12
1.2991068329434492e-11
9.324815723996609e-14
0.
0.
0.
0.
0.
0.
0.
0.
0.
0.
0.
0.
0.
0.
0.
0.
0.
0.
0.
0.
0.
2.3225596007336807e-14
3.8367974838762236e-14
5.891956053253457e-14
9.054806468728756e-14
1.3404202538937052e-13
1.6934171271542857e-13
1.518532228309938e-13
4.846084596002757e-14
1.2086921245892914e-13
1.5440407507849664e-13
1.381808276632489e-13
3.705238946792639e-13
7.284292983761443e-13
1.1787164192725617e-12
2.3908966001470668e-12
5.5841121568444775e-12
1.1121593785731925e-11
1.8140290620064873e-11
2.8531614921653565e-11
5.1252274005930166e-11
1.1371213348865205e-10
1.608147189949708e-10
9.993078623221118e-11
6.77476334606247e-11
4.8351548990939014e-11
3.3898715444697295e-11
2.1668318431418097e-11
1.0134837032562018e-11
4.893800123050136e-10
2.7256249334884777e-9
3.87515170624121e-9
3.5440981050345165e-9
2.1669420222736505e-9
1.4430908266405497e-9
6.611714614214683e-10
1.692164345989589e-9
1.1466451743471877e-9
7.715684304795814e-10
9.79477951205979e-10
5.050326813967788e-10
1.898511098856851e-9
4.621881113028075e-9
1.1889323897757087e-10
1.4812601107662604e-9
5.078752935763775e-10
8.046753842880016e-11
9.34456669456811e-11
6.283241499035543e-11
1.1374942895239072e-11
1.9864820016758487e-12
9.333757067639122e-13
1.5048487715449351e-12
1.0669804499918072e-12
4.3002909884505747e-13
6.743387813491766e-13
1.6610780455328498e-12
2.9727211159240953e-12
4.8748628752583624e-12
7.157290169515638e-12
3.11709167391756e-11
6.612883133655695e-11
2.1052391216206505e-11
4.786599072220016e-11
1.0741371635312104e-10
1.7086655270708472e-10
2.3141347131295026e-10
2.6037636455597785e-10
2.421764549911579e-10
1.6320846317807836e-10
3.26536603505238e-11
4.481003882339573e-11
5.4914711897742266e-11
8.824304220880066e-11
2.0796830846210193e-10
3.8101469557782597e-10
2.9857791332841784e-10
2.695485519898145e-10
5.624234983692179e-12
3.4436219856461547e-10
2.5940470667194416e-10
1.9995891323123194e-10
1.8870293879982483e-10
1.9357479365570954e-10
1.9742766602268325e-10
1.9065869938926933e-10
1.7037119007923134e-10
1.3930330200062197e-10
1.0183727212686368e-10
6.01313490268758e-11
1.2606478419525028e-11
2.6802401705269827e-9
9.288230866555195e-9
2.5754819035911484e-8
1.107851276949638e-8
5.350515436044738e-9
2.0722291550855363e-9
1.6925841465817924e-9
1.2371946816106525e-9
1.2149601209373903e-9
7.74551493115968e-10
4.396561295316715e-9
7.065830696849109e-9
1.4389763803527453e-8
5.3603502919978936e-8
3.2771465348919244e-8
8.449132464301438e-9
1.5805802516587711e-9
4.030130382948475e-10
2.032419447324206e-11
1.4742155150711127e-11
8.594108419072157e-12
1.4498470157046778e-12
4.7202383367095214e-12
6.97390183399713e-11
1.2931127844567282e-11
7.165621056809648e-12
6.005342885263963e-12
4.030524866026617e-12
1.4542958703684797e-11
3.0166050643303375e-10
2.2699876167340026e-10
5.945785023371239e-12
1.0072173374357133e-11
9.693523579815938e-13
6.930738182967375e-13
1.474740351526033e-12
2.2435198256113657e-12
4.687891483033237e-13
5.269711464323343e-11
1.3247880501781945e-10
1.0413620537867707e-11
1.693076311262317e-11
6.1210682103112095e-12
9.897746512964207e-12
0.
0.
0.
0.
0.
0.
0.
0.
0.
0.
0.
0.
0.
0.
0.
0.
0.
0.
2.998992464387569e-14
6.044080381185714e-14
1.0985357061884552e-13
1.8580252203285088e-13
2.938009102457332e-13
4.3719405768157403e-13
6.228058162683698e-13
8.661536538150121e-13
1.1895860883680464e-12
1.6146996177614484e-12
2.1516098991062684e-12
2.3270131220598814e-12
9.480964850251273e-13
2.72476123088481e-12
3.779553660008084e-12
5.296987746954492e-12
7.628217221810785e-12
1.1141725967955531e-11
1.6242205930190426e-11
2.3341959755890126e-11
3.300544295356347e-11
4.6429011301520735e-11
6.66691189588708e-11
1.0025938329944098e-10
9.610110610833631e-11
6.9910485079843376e-12
8.216216639874764e-11
1.8385493796451208e-10
3.3052387272994607e-10
3.065226669854789e-10
1.1875998849688392e-9
1.6473309873943207e-9
1.3801290842395472e-8
6.263507930838284e-9
3.4251065097058504e-9
1.5501278123344737e-9
5.756111739069978e-10
1.159687313621629e-10
2.754460290484015e-10
6.583171675103651e-10
3.1247640645198277e-11
2.225916706738327e-10
2.4209935997359696e-11
3.728695684334148e-11
7.601865690567231e-11
7.640461542340546e-11
5.102571364573192e-11
5.6023186419915945e-11
1.9817166709140293e-10
6.899131340081391e-10
7.474778796164727e-10
7.560936029098868e-10
6.270824840077285e-10
4.741554104338006e-10
2.566420894771136e-10
4.337380779684599e-10
2.933639206974849e-11
1.691188350228286e-10
3.222356117129024e-10
5.224345413753236e-10
7.855869909687184e-10
4.187493905739001e-8
4.852265938777874e-7
1.3197484829686887e-7
5.485500970451097e-8
2.1283288600356103e-8
3.8140533084404615e-9
1.5590657179221898e-9
3.1491120294274072e-9
3.511555131404026e-9
3.0211958592871817e-9
3.6327727325587905e-10
2.713008763193087e-9
5.695356969128123e-9
6.294345596437062e-10
8.497416464426316e-9
8.052450270831788e-9
1.5369918297115129e-9
3.905812330344232e-11
2.7009254382979103e-11
5.15198966046671e-12
1.5337221426273015e-12
5.583997671375346e-12
1.1289696700095318e-11
2.0035701166160726e-11
3.543086027337791e-11
5.538064508076516e-11
7.464015741424792e-11
7.139783414572598e-11
0.
2.882871596738292e-11
4.2184402564986335e-11
1.0347610264312327e-8
5.9154384654828795e-8
1.6848106295690924e-8
1.592298875217126e-8
1.5055102219377868e-8
1.3571974471524571e-8
1.3456283542936303e-8
1.4934269926076053e-8
1.8908052079250943e-8
2.6553424111906855e-8
2.3219080458646116e-8
1.835895987661219e-8
1.9454621518457322e-8
1.6624943373279748e-9
4.020686223886693e-10
1.358955164154779e-10
4.219719046838961e-11
6.33657533325632e-11
1.6840786569741838e-10
1.8833991707095373e-10
2.0428104090053442e-10
1.1294110705380144e-10
4.664144184039244e-10
1.1922076808205937e-9
1.1493689683818952e-9
8.60388332706073e-10
7.611759470192235e-10
7.336348971234882e-10
7.216857261507843e-10
6.767477482794108e-10
4.770688225930796e-9
3.0125433779598036e-8
5.433762634089203e-9
2.0791079311616876e-8
1.4762297570172915e-8
1.3430319204000364e-8
1.9093596514291667e-8
6.877760560444786e-10
3.210559848677703e-9
4.990912688495068e-9
1.0633463982402087e-8
7.375170550702138e-9
9.68737189029903e-9
1.2137620239772032e-8
4.1740027022182274e-10
3.814925201457975e-10
9.885436412067279e-11
2.0484910889269918e-10
2.9019326514762514e-10
1.7925376453709445e-10
5.3079781381696486e-11
1.4975425229690855e-11
3.667678029154889e-11
2.7555806823419366e-11
1.7281482366575402e-11
2.451894610225297e-12
2.175022392179721e-11
4.347620400537761e-11
7.241558945105005e-11
1.0370901577549316e-10
1.2469702535699893e-10
7.817568448116639e-10
1.3918076613155847e-9
1.4012520461734483e-10
1.0863113254112657e-9
1.7487879011775322e-9
2.2202784815058736e-9
2.431317127229486e-9
2.2190443962447543e-9
1.6922431558240957e-9
1.0603628005843116e-9
4.0540545790946007e-10
2.596861649002248e-10
9.72038718005999e-11
1.0070316208022559e-11
1.3668780547481084e-10
8.374727436617395e-10
1.8571749794397969e-9
2.7038042444177222e-9
1.6699839483423167e-9
5.24063295851486e-10
2.3674824155328606e-10
5.013066645410738e-10
4.941795819483133e-10
5.098449526914417e-10
2.3600591736800566e-10
6.421479241667701e-10
7.183671130003269e-10
8.722003138386337e-10
1.1311107781045642e-9
1.5337275730246206e-9
2.143401797386818e-9
3.056330939655163e-8
3.933143547259047e-7
4.8980387410409976e-8
1.3940840344783018e-8
8.364161966820785e-9
5.583284702203455e-9
4.209761244540146e-9
3.292257831223026e-9
1.251748227165733e-9
5.407828468139751e-10
3.369361960526393e-8
4.361491003253262e-8
3.375327948986124e-8
3.036305534466876e-7
1.1735476562229489e-7
1.3167813624000608e-8
1.2197185519513701e-8
4.646069309135292e-10
7.858936136765843e-12
2.2255361155584317e-12
6.313717170175075e-12
2.1581602180684068e-11
1.8702446780963683e-10
6.72557828171158e-11
5.018062298712305e-11
6.266095620195531e-11
8.8561980844659e-11
1.4366858769075082e-10
3.985047558928833e-10
3.111456104106837e-10
1.1909393592272357e-10
3.383676193568847e-11
1.728241022135274e-10
2.7632482799470264e-10
3.385493812259199e-10
4.339041486369752e-10
7.08084725949305e-10
1.8536683802300097e-9
8.505070234073386e-10
4.3433782698236496e-10
2.95234942684252e-10
2.0322084383892864e-10
1.360973197250528e-10
3.024961720682819e-12
0.
0.
0.
0.
0.
0.
0.
0.
0.
0.
0.
0.
0.
0.
0.
0.
3.774043330814615e-14
0.
4.406417032407834e-14
1.037279553784608e-13
1.8133713592194101e-13
2.889173755200744e-13
4.5338390003505477e-13
5.553202884644262e-13
5.275459755336333e-13
3.2064936295366943e-13
4.297498086619731e-14
3.6822254587791024e-13
3.730236488128959e-13
1.3857637956376927e-12
3.504907807657414e-12
6.524214139680998e-12
1.7359901651777926e-11
6.046984845135157e-11
8.083058214460857e-11
1.0329715830102683e-10
1.3520554505103888e-10
1.652362679875148e-10
1.0096924483557646e-10
5.397412558210386e-10
8.071063211788319e-10
5.757654678965133e-10
2.129644307589257e-10
3.8786700509496306e-11
2.743157580829458e-10
5.290840010482335e-10
8.432707186129574e-10
1.3003091751064943e-9
7.32789002309821e-8
7.081154557226001e-7
1.4500872773956563e-7
7.224915057902396e-8
1.9557185654256365e-8
1.9875261290608344e-9
2.471119057380744e-9
3.6076002419925127e-9
3.615900782469295e-9
1.9748651463911275e-9
8.136466681908782e-9
8.999601809470073e-8
4.439132135279534e-9
3.257001620228009e-8
1.8402350974105264e-8
8.771262924183137e-9
1.0494609175131038e-9
3.944122910204411e-11
1.1243638322949911e-11
8.335940200194439e-12
5.493567003147081e-12
5.280429719318676e-12
8.216732177677002e-12
1.3660961032824257e-11
2.4011718922983808e-11
3.9101120873993975e-11
5.34682545353789e-11
6.057010142412888e-11
2.8831485150149928e-11
2.5234223596188673e-11
4.268866852243688e-11
1.0301315984304765e-8
5.971074477015918e-8
1.2302034553709262e-8
1.1184503604980977e-8
1.2087892753234991e-8
1.1466020843269925e-8
1.1688472763329866e-8
1.3275163803516857e-8
1.7641467403483693e-8
2.927476259994256e-8
1.9047923530768296e-8
2.3883305008910364e-8
5.202523229393393e-9
1.0016458995207217e-9
3.0218450724702827e-10
1.1045578335083589e-10
4.287689892797273e-12
1.7788776816649799e-10
2.2231084668209408e-10
2.533880651644004e-10
1.3631645116684703e-10
3.401108157185149e-10
1.0146061631432153e-9
1.2828651640847991e-9
9.284350869628319e-10
7.996239733761378e-10
7.64548146131902e-10
7.604617918328185e-10
7.413954116345765e-10
6.564033086996701e-10
4.791326646920585e-10
6.4927028842286785e-9
3.8196177370776444e-8
7.18286204674808e-8
3.1128468995007045e-8
1.8114617406070716e-8
1.74602646887339e-8
3.2698807263047853e-9
3.4530716526628454e-9
4.900365574452934e-9
8.761520487541013e-9
5.604812114757913e-9
7.812244343412302e-9
1.0000150867820952e-8
4.8807985961251025e-9
4.141436006929847e-11
4.683432080756395e-11
1.5006594968720727e-10
3.065096897464708e-10
2.4724377154204313e-10
1.0061809519648736e-10
3.5915308538057324e-13
5.267247163488689e-11
4.540428785856595e-11
3.258973154904329e-11
9.65451000292444e-12
2.021823778432952e-11
4.9517334630441914e-11
8.945213951675861e-11
1.4075681384691309e-10
1.951194851712016e-10
9.487346168165898e-10
1.6632429748658862e-9
1.5947686582973825e-10
1.2402589165544376e-9
1.941263585013951e-9
2.4184570106510235e-9
2.648606402503598e-9
2.4649293486539003e-9
1.93748109580913e-9
1.2883601273647641e-9
6.497555800834566e-10
5.975021584411318e-10
6.204647695892756e-10
2.9020810811882526e-10
2.804797243833503e-10
1.0140721610665192e-9
1.2782488161025602e-9
1.0780412774112918e-9
1.1563710260613781e-9
1.6980564812478237e-9
2.3599687924389175e-9
5.06541431987935e-10
2.0997614108918087e-9
9.628372694591078e-10
8.940494064029317e-11
2.314137861504699e-10
4.4177007031178326e-10
6.467106893147373e-10
8.985274751760223e-10
1.2485335959481543e-9
1.7797246574955736e-9
2.8180835130707083e-8
3.5512665424996383e-7
2.0913453109055385e-7
2.5570327975098152e-9
6.610050964346524e-9
5.196348993071115e-9
4.1703100800649934e-9
3.552404940589631e-9
2.8783857580861884e-9
3.4305437649298327e-10
1.238751277525232e-9
1.9476837198500715e-9
9.051169695585427e-9
4.9464068202515765e-8
2.0746969418299562e-8
6.239776519374775e-9
7.847761215779892e-10
3.78087624989843e-10
5.836050533230433e-10
5.615918474941977e-10
7.6236170175426e-11
7.571441715503245e-12
6.936470403587399e-12
5.331226427168402e-12
3.0768598202013566e-12
2.4822562183803775e-12
1.9091383496021333e-12
1.986678056112764e-12
2.998894770583077e-12
3.746548784602818e-12
2.7644567950592137e-12
1.677758628875208e-10
3.8493057597329184e-10
6.224374372816329e-10
5.390471869559139e-10
1.217454177511073e-10
3.187355797461136e-10
6.799738939256258e-10
9.808160191650823e-10
1.2519247644669927e-9
1.5159966948461614e-9
1.789954168510841e-9
8.955653218496593e-10
4.1687270699773003e-10
1.3435036846515004e-10
2.4045834193178397e-12
1.5287212842542997e-11
6.111802942091514e-11
3.012423748183497e-10
8.281596608298227e-10
6.659982418924141e-10
4.735726183226436e-10
3.7460351724189213e-10
3.0467001962963756e-10
2.477428940872381e-10
2.0583190029749343e-10
1.8417246089740323e-10
1.9014321405628704e-10
2.4278745826837416e-10
3.951986852269684e-10
5.86395523978705e-10
4.67032002928423e-10
5.470737475222305e-9
1.45766334273986e-9
3.292652295445353e-8
8.402837479995582e-9
1.248782342303486e-9
1.1156988734950843e-9
3.439578633434809e-9
1.5646398558087349e-9
1.5493644401476468e-10
4.720343971764914e-10
3.7967555224425265e-9
4.358906481231469e-9
7.716455619605037e-9
2.377744263427106e-8
4.1934266932768524e-9
1.6961429831824077e-10
5.391958809874755e-10
2.990672757510139e-11
1.2916222214636933e-11
6.246500801152252e-12
7.715670247615169e-12
4.463183222288926e-11
4.98794372349223e-10
1.1516505703393716e-10
1.357998016593141e-10
2.097805091144305e-10
3.6514799253045904e-10
8.181381948957293e-10
5.646460785492829e-9
1.2617585483062354e-9
1.1715625795994911e-10
1.6697436593453247e-10
1.1180064082618166e-10
1.0705797046052327e-10
1.3124533851774413e-10
2.0718433348173625e-10
4.833931493338667e-10
1.0268602187497974e-9
5.83183791671202e-10
5.25141652073357e-10
2.5941899954593416e-10
1.068599603569839e-10
2.269123808919433e-10
5.193873710586627e-13
0.
0.
0.
0.
0.
0.
0.
0.
0.
0.
0.
0.
0.
0.
0.
0.
2.8894102862919776e-14
0.
0.
4.861814577695446e-14
8.490739141663151e-14
1.3697580288834356e-13
2.1812302404034767e-13
2.9785104119998876e-13
2.853604173356574e-13
1.2754466712881794e-13
1.207417148001432e-13
2.1202800932792948e-13
5.609682136882416e-13
9.61543984462149e-13
1.4282182351500695e-12
2.330877088890541e-12
6.294956038661074e-12
8.979117924727583e-12
9.188569322562914e-12
1.4560482776602983e-11
7.101649201756391e-12
1.570163763731548e-10
2.9808632469707883e-10
4.0869364978070045e-10
6.949668358021908e-10
5.888350488424474e-10
4.0054993849828247e-10
5.947995806763037e-10
4.4716013037561754e-10
4.690274138417688e-10
5.759385157539026e-10
7.983225002025072e-10
4.281816430832218e-8
2.420802026981399e-7
2.4931237935420504e-7
7.100622743579298e-8
2.2471478012492353e-8
3.4255621978493476e-9
1.4603688542607234e-9
2.362023599698839e-9
1.3636123969611117e-9
4.2774950750602504e-9
3.373765390251303e-8
3.4959776867372887e-8
2.073784717504668e-8
2.3770481156732328e-8
1.4033855831730684e-8
1.1204824317820905e-8
8.033171672837792e-9
2.8759158125974533e-9
3.0265319657700086e-10
1.7450425790735518e-11
0.
2.1852983321699956e-13
1.7336365847252452e-13
1.350456805143469e-12
4.32459227598747e-12
8.44634128569986e-12
1.4000896035680021e-11
1.849817744389202e-11
1.8584261748987342e-11
1.2763573197616304e-11
1.7819893378793849e-12
2.8970153372324174e-9
6.447781615815779e-9
3.282511182287698e-9
1.5485992832172912e-9
3.670920150157002e-9
4.31529201218143e-9
4.662734582679277e-9
5.066069359586637e-9
5.687475494512064e-9
6.728185477628758e-9
8.678064692751227e-9
2.4757102208896907e-9
7.255898060515624e-10
2.639689682950541e-10
8.027011725630805e-11
1.2551863843025587e-10
2.6542018611873794e-10
3.80491221265783e-10
6.813156707058114e-10
1.0019984855974105e-9
1.0253870405244687e-9
9.404740283386143e-10
8.196629525685597e-10
7.78542512057229e-10
7.906927315899345e-10
8.392503002342368e-10
9.169805213334223e-10
1.01829662674071e-9
1.1257557268065545e-9
1.1938096394923926e-9
7.643413290753632e-9
5.0312882265933476e-8
1.4836640721461903e-8
2.896766938692354e-8
1.7577317405808837e-8
1.6231067190187828e-8
1.6598148593546693e-9
4.91534176126598e-9
7.0993812740672975e-9
7.20732466540496e-9
7.99519040396937e-9
1.2513042144493282e-8
1.835948075119378e-8
4.928062781012783e-8
5.614517168447222e-8
8.940677356424298e-9
2.303127879298909e-9
5.847188203739808e-10
9.988541306351878e-11
6.175815138330394e-11
4.2335087113661045e-12
2.2778408707896344e-11
1.2128072770906135e-10
1.3659228601653578e-10
5.162168371132586e-11
5.1750445817621733e-11
7.582715569515462e-11
1.4402790787028167e-10
2.955599140202582e-10
1.6621746923648603e-10
2.211028980619544e-10
2.682016987040605e-11
6.941022147600985e-11
1.0190309066640614e-11
4.294572337636285e-12
9.849819578653074e-12
1.072919002678465e-11
5.709200858637829e-11
3.702099333685704e-10
8.012801395489901e-10
2.5880485562492554e-10
1.9445539091608742e-11
4.2982974403165295e-12
4.884922390557675e-12
0.
0.
0.
0.
0.
0.
0.
0.
0.
0.
0.
0.
0.
0.
3.18201221607527e-14
4.810666646945008e-14
7.389729248250284e-14
1.1408156534161519e-13
3.822131508087658e-14
3.068907848600134e-13
6.623042210932036e-13
1.0470352716087803e-12
1.4387225435497708e-12
1.8324280548394567e-12
2.248829829802775e-12
2.7419923781387674e-12
3.5028417316586127e-12
5.87138934137146e-12
2.1386985663094734e-12
1.2591800956479301e-12
2.0112357724324914e-12
2.1330313565521992e-12
1.3790412605856006e-11
1.6114023251135125e-11
3.242321575135406e-11
4.104541127054594e-11
3.154585654715851e-11
3.164071073506082e-11
4.292668676638495e-11
6.91170756185792e-11
1.2736012270951116e-10
2.769001121104921e-10
3.942260360148866e-10
2.4189010304293873e-10
1.6855235407433136e-10
1.3352942873572857e-10
1.166589258309174e-10
1.1147133401226353e-10
1.1560212938431522e-10
5.108440890023109e-9
2.7459300611794882e-8
2.5117514085692434e-7
4.464167211458765e-8
5.431931570820008e-9
1.2153859215864558e-9
1.3765186814499496e-9
2.121158304715076e-9
1.2983993620318736e-8
2.1502960889927508e-8
1.67388124262383e-8
2.363839497759072e-8
1.1822128034675798e-8
3.620763843609692e-9
1.132817650637902e-9
5.093244020111324e-10
2.537485959519004e-10
7.627044927105207e-11
1.372018831603344e-11
1.3890956213732708e-11
2.2748022236128013e-11
1.803247545893782e-11
1.3434006477836954e-11
7.995634489634934e-12
5.59498330154322e-12
9.572551485063176e-12
2.406645515158813e-11
6.176522816541866e-11
7.338468743180301e-11
1.0417156953446905e-11
1.5233424833196376e-9
3.0083866247980587e-9
1.0361196730811406e-9
1.9942844685890033e-9
2.1885288303899868e-9
2.0128982832166756e-9
1.4427414313936693e-9
8.920714596638494e-10
5.154064886266792e-10
2.318315064310686e-11
3.4968605745313414e-10
6.832288636744548e-12
6.452900338773024e-11
6.713989350316636e-11
7.30531793257181e-11
6.35775270059842e-11
2.832570765067144e-11
4.14888687134955e-10
1.3935381648952917e-9
1.884132489257745e-9
1.9275049122917e-9
2.076667152338881e-9
2.1036962217481583e-9
4.208750812011728e-9
1.6075503722354189e-9
8.377102640639729e-10
4.5413703281358165e-10
9.261495948084145e-11
2.7863185196229494e-10
6.641168909888087e-10
1.112976880477336e-9
7.761711002674037e-8
1.0113798309083669e-6
1.7713175604948524e-7
7.452041792922286e-8
2.3684433502128885e-8
3.6986953563665786e-9
1.5529664925352045e-9
2.7401505526670963e-9
2.163880439921912e-9
1.8985521671685126e-9
2.356164422048564e-8
3.041415728385753e-8
2.73756226487243e-7
1.991729972635782e-8
1.4112046915929996e-8
1.0193063888473904e-8
4.783935761254982e-9
4.863821450826499e-10
2.078533831036917e-11
2.266576380821751e-12
1.7073009564221975e-12
1.1585571412953702e-12
1.7479020212260157e-12
4.65178434821626e-12
9.35606106290018e-12
1.6496621756280758e-11
2.4570851860852944e-11
2.8949011837244734e-11
2.5849620197166942e-11
1.0564885947836536e-11
3.893455435739208e-11
9.276643309220536e-9
1.7329433678370296e-8
5.364606362015746e-9
4.072038095728881e-9
6.349083960525851e-9
6.711502636728412e-9
7.0103927132085266e-9
7.672858204440115e-9
9.042337336368657e-9
1.199006220782422e-8
2.0166253537913658e-8
5.340628096708687e-9
1.2829420195402944e-9
4.0594119742940815e-10
1.5573193384915514e-10
1.7387703100437762e-11
1.7178665886798776e-10
2.7134581608734067e-10
3.982514074978028e-10
7.613224065262551e-10
1.862966857491653e-10
1.1934334605023912e-9
1.0115827123538543e-9
9.024012736625843e-10
8.681971383523314e-10
8.855563974736984e-10
9.41574011773908e-10
1.031311242783867e-9
1.1505101880924096e-9
1.278734156991012e-9
1.3553405462257564e-9
8.939346487791019e-9
6.442006675801065e-8
3.5502703954444896e-8
3.4276163264782993e-8
1.9247600078002327e-8
1.7579981554494617e-8
5.146624540539775e-10
4.7783620581648776e-9
7.957911584458208e-9
7.676867723799714e-9
8.62388770162845e-9
1.064937514130465e-8
1.0582404568320996e-8
1.5402372918124511e-9
3.6143209959110695e-9
1.0985551243611048e-9
1.305482667723011e-9
2.9196735420034924e-9
2.0682725778099432e-9
3.832367969579425e-10
4.0051406684738083e-10
7.528990767605942e-11
2.0450042975763495e-11
4.241041440451214e-12
3.6211075142875876e-13
2.1925741537246204e-12
1.5989845920785093e-12
2.871453820563283e-13
2.0862429390528824e-12
4.400096640714553e-12
1.4603362031776223e-11
3.839635314720576e-11
3.7166333066022696e-11
1.878272110651856e-11
1.3230830909545791e-11
5.467899234650816e-11
1.0640105404354613e-10
1.5839899263405152e-10
1.8014788762255424e-10
1.4818575539666675e-10
7.330657997248892e-11
9.34422925505164e-12
1.0631062081650489e-10
7.176224502141537e-10
2.3137820913641886e-9
4.498518323098429e-9
4.8467019409550336e-9
3.2374638416022375e-9
3.7208816328294686e-9
1.2265384715492954e-9
3.188923299636576e-10
1.4224620170242895e-10
4.760780877502298e-10
3.661819074221294e-11
1.4422230881454177e-10
3.253833101642395e-10
5.464188787996104e-10
8.382341971906134e-10
1.2450843811477816e-9
1.8442896987870734e-9
2.7959944718249654e-9
3.018403724252818e-8
4.584963087335336e-7
2.8722118585348296e-7
3.1352590360092126e-9
6.3580058814220206e-9
4.762287406156978e-9
3.5159944337740244e-9
2.0902331881652217e-9
2.109405200578564e-9
1.7122699103039483e-9
2.504178140506969e-8
2.1450418413069055e-8
1.1799092780753616e-7
5.98231415313154e-8
1.2379083563139506e-8
1.3176319783987528e-8
5.50373511017278e-10
4.387034847697783e-11
1.474586463951005e-11
3.797873941908241e-12
9.637456890853277e-12
1.216436132796621e-10
1.4713905347827993e-10
8.613282080638822e-11
1.0599475129800047e-10
1.0196012590305343e-10
1.058266834781692e-10
1.8707932968062205e-10
4.100406183450446e-10
1.1606675256485478e-10
8.284939344926303e-11
1.3220551861187029e-11
2.816293822451927e-10
4.3873137239501393e-10
4.961898338956445e-10
6.517372902205026e-10
1.2731340215289723e-9
9.345981347152813e-10
4.728103356745096e-10
4.0778544580832815e-10
3.744183948764277e-10
2.3662746629093417e-10
1.518716231157188e-10
2.76537281002504e-13
0.
0.
0.
0.
0.
0.
0.
0.
0.
0.
0.
0.
0.
0.
0.
0.
0.
0.
0.
0.
0.
0.
0.
0.
0.
0.
0.
0.
0.
0.
2.2520917570279063e-14
0.
3.9689202986125354e-14
6.925446800381334e-14
8.705508361495779e-14
8.79756830660465e-14
3.4641806726230424e-14
6.846541518928629e-14
2.132618914748873e-13
5.256256210612762e-13
1.4419946672851276e-12
3.788052965994725e-12
3.2734401092042547e-12
2.2021069395459505e-12
1.5531109295567203e-12
1.0561371928248663e-12
6.200561507032028e-13
2.005540122600811e-13
2.2628888366920183e-11
1.2390254533704456e-10
4.759452034199309e-11
1.5150062270061565e-10
1.0642236176144366e-10
8.078524804754395e-11
5.329881636226445e-11
8.92016121056438e-11
5.0053338957156206e-11
3.576406535008715e-11
4.2733502956216164e-11
6.610827625759051e-11
1.310466956700842e-10
9.008708765038589e-11
5.02469789404225e-11
2.220530015892862e-11
4.82201936812746e-12
4.852797006835085e-12
4.205019097345111e-12
8.368906221995537e-13
1.6374743054038035e-13
2.9136911771983596e-14
8.859488759076192e-14
6.832325333806107e-14
3.940799706950464e-14
0.
7.508706622647228e-14
1.4554131201829612e-13
2.568765183904354e-13
4.242047090148038e-13
6.257693466075221e-13
3.5264351238220933e-12
5.5124704264465774e-12
1.2412771419540558e-13
5.988554752707716e-12
1.0307252480973994e-11
1.3906957181350449e-11
1.4790003752174185e-11
1.2525733383343848e-11
9.087164585538546e-12
5.258947274193904e-12
2.0656078676501134e-12
3.0730585189260174e-12
3.919701471969941e-12
4.9726990979339814e-12
8.588927280153897e-12
1.9590340753347556e-11
2.3666902594734665e-11
2.3302552602660177e-11
2.0671984772876328e-11
1.9922363910465665e-11
4.974736358532278e-11
2.7659625819346454e-11
1.7858976365193268e-11
1.5227923975787356e-11
1.528048596180985e-11
1.5876209474945146e-11
1.5877233868680125e-11
1.478756623061993e-11
1.2644043521396412e-11
9.790652992693748e-12
6.5480171093591546e-12
1.44052994685847e-10
7.254198434899316e-10
6.400421026193554e-10
7.783828824990462e-10
4.864139076628683e-10
2.172485845006185e-11
1.4085580952953804e-10
1.1088633298045122e-10
1.0368782306016079e-10
1.2541738191989343e-11
2.97219130282819e-10
4.3580898385701444e-10
7.493026764643579e-10
2.1143316822703764e-9
1.498137039268018e-9
9.304948517958171e-10
5.855415215237257e-10
2.053840838551652e-10
6.845066980684581e-11
1.9629987484429414e-11
6.054639025686936e-12
3.727898103018339e-12
7.257887313750823e-12
2.3204202005238893e-12
1.9533912254856753e-12
8.438814543774576e-13
3.1909082466537155e-12
1.427006202810404e-13
2.324321826302028e-13
6.550630571065938e-13
2.2330323357804805e-12
7.862569664472896e-13
5.4483786889858404e-12
1.957144894822011e-13
2.3744609904449667e-13
2.800923368408332e-13
4.2363491364527694e-13
8.464539231262883e-13
1.7497259507718255e-12
2.2090987497880766e-12
4.05195787836207e-12
3.797368241178264e-12
1.6842191708002428e-11
7.68981932739336e-13
1.1397746433464115e-12
6.736542125769881e-14
0.
0.
0.
0.
0.
0.
0.
0.
0.
0.
0.
0.
0.
0.
0.
0.
0.
0.
0.
0.
0.
0.
3.44630677716062e-14
5.927046325577975e-14
1.0133167228620255e-13
1.8242832313616945e-13
3.1871496119135963e-13
3.938569723990101e-14
5.381875246792377e-13
8.157698893699976e-14
4.84281173799775e-14
7.550839352816199e-13
7.44901079532944e-13
5.356479139750045e-13
6.943571169045691e-13
7.55006181570881e-13
5.84945752436887e-13
3.5101838119771226e-13
1.8970164434131128e-13
9.13341464676355e-14
0.
1.462520066196677e-13
1.8326080735050865e-13
1.6356542338171763e-13
1.637140635476517e-13
1.7797366181814742e-13
1.5499181893667836e-11
8.565407788052654e-11
2.7619399676769114e-10
1.385626347625064e-10
1.1750080916106096e-10
1.288469131577125e-10
1.5102718326916103e-10
1.5614548689988443e-10
1.3872498889293524e-10
1.168347116759357e-10
9.598606531301307e-11
7.336900160203406e-11
5.113016556254705e-11
3.4538259270496546e-11
6.1610385174623624e-12
9.399989505375735e-13
1.7180963535425814e-13
6.483578402769959e-14
6.073529975380766e-14
2.4131775331712943e-14
1.0483052009649319e-13
4.124615095442898e-13
9.66135779994608e-13
2.2469436143614357e-12
5.21357930538579e-12
3.948741786590598e-12
1.6471627811337896e-12
2.5394170473371463e-13
8.850644831667842e-13
2.1710615621421066e-12
4.136555211439858e-12
4.4389204172136816e-11
1.169749420416815e-10
5.66565210324828e-10
2.258873607145145e-10
1.2454784040359617e-10
6.206373301434558e-11
2.0563514751664296e-11
5.306811351175687e-12
5.0691284161464266e-11
6.804104056532587e-11
1.1457470616097465e-11
6.793851324908332e-11
9.151031917816962e-11
4.463121673576215e-11
2.1595275922211465e-11
1.6360715595796383e-11
1.2761245898526993e-11
4.757646469071695e-12
8.335847683267922e-13
2.1379807042225455e-12
1.645163317007849e-12
1.3764544717665254e-12
1.0269915795091973e-12
6.575065115588765e-14
1.120354139608169e-12
2.6894390527389244e-12
6.1759346159366836e-12
1.0372137344503727e-11
5.353349514203694e-12
2.291432910217499e-12
3.68355706090221e-13
3.972575629485018e-11
1.775477476438605e-10
1.1585907127289489e-10
1.3898215471368325e-10
1.162626581337962e-10
9.035893689462129e-11
5.659260953739473e-11
2.8316931838732475e-11
9.025870900445674e-12
8.698820358728078e-12
5.598554976949217e-11
1.451097779623404e-11
3.031581148210501e-11
3.237883698869153e-11
2.368367098749904e-11
1.1074354729627093e-11
1.3081738765505552e-12
8.763419243925412e-12
6.511002842659771e-12
5.745921728511134e-12
5.651156441358299e-12
2.484597686372084e-12
3.163729889551614e-12
1.322151476344042e-11
1.979316095334154e-11
1.3458487978249842e-11
9.517473939482425e-12
6.5046389116660935e-12
3.7737465052353616e-12
8.964151489655007e-13
7.267238916061868e-11
2.170706839192807e-10
7.85810546519398e-10
3.4929454608121623e-10
2.0596380796716678e-10
1.1328559574411614e-10
4.315497456303949e-11
4.238922672774872e-12
8.326554308951319e-11
1.6439063666971783e-10
4.514540523745825e-11
4.902546116054719e-11
1.0557859497110008e-10
4.523140839866296e-10
2.2257044152233276e-10
7.074629414127287e-11
2.56764619985683e-11
1.8653141385819212e-11
1.909906853541676e-11
7.622445083348482e-12
0.
1.7154236412975976e-12
1.3180400177621752e-12
1.0164187295902854e-12
5.940046703547912e-13
2.544015482466853e-13
9.19004465273684e-13
1.735671051557057e-12
2.882908281763961e-12
4.408603234784427e-12
6.305492460156823e-12
4.222618069683033e-11
9.964407615305782e-11
2.0009859115224547e-11
4.65447494105808e-11
7.356643389897294e-11
8.886755811191769e-11
9.610266476317825e-11
9.1066994958443e-11
7.585382548710502e-11
5.882279408875908e-11
4.607659976204212e-11
6.686676815749213e-11
5.4336976438735623e-11
2.748830214636983e-11
5.368847009925567e-13
3.306060552883423e-11
2.2751058996912658e-11
2.1469781664955894e-11
2.3943915810052327e-11
1.6150471605759204e-11
1.2523332799233366e-11
2.8884469183960273e-11
2.4846304688606436e-11
2.1995694852874207e-11
1.9458276896315324e-11
1.626423428927497e-11
1.2134221087900663e-11
6.7287347091495825e-12
1.5661126235931691e-12
1.904158640799781e-11
6.921449660634058e-11
3.0405385473551376e-10
4.45452220666863e-11
2.9936380582419857e-9
8.314431876085137e-10
2.2437870339643925e-10
1.747085977951472e-11
1.0107365530130702e-10
2.582083507319604e-10
1.10291522538721e-10
4.14592640578319e-11
1.0802093197031476e-10
1.6516569440924933e-10
2.1163946376719566e-10
3.7103641161212453e-10
9.108805140154871e-11
9.501376302733314e-13
9.737107023346796e-14
1.3715902082423042e-12
4.903784174682792e-11
2.3498346456941886e-10
3.2010425206213963e-10
7.829067123244891e-11
3.154432112243652e-11
1.4817167222303154e-12
1.3901485389936744e-12
2.3125292458377646e-13
0.
6.82743673292063e-14
4.293582707687916e-14
0.
6.041065483911508e-14
2.5561535317707453e-13
7.051843009725138e-13
1.0961263034183582e-12
1.1096320884755044e-12
8.10608969749679e-13
2.4470224821336474e-13
5.752091543560702e-13
1.6921015245743004e-12
3.2003859745797304e-12
5.196752890557373e-12
7.633285018202628e-12
5.5461156880060885e-12
1.2346189035991764e-11
1.051341139761156e-11
8.330855462518958e-12
5.361959711870702e-12
1.8997999467109135e-11
4.612917700103882e-11
8.83670128358364e-11
6.339109856286349e-11
4.872482640427895e-11
4.039590881474501e-11
3.339228738085746e-11
2.6307313203779534e-11
1.8521020627414235e-11
8.755875700736966e-12
6.777978640251992e-12
4.121858270822995e-11
1.385194283818031e-10
1.0296964967108382e-10
7.092416417950928e-10
1.0815774717204755e-10
4.553538641363913e-9
1.2971769853591901e-9
2.2972266823828245e-10
5.5892353870190704e-11
2.7240210056690974e-10
2.795265616009522e-10
2.8351327755421116e-11
7.903581600894232e-11
4.1879072179931125e-10
2.6786516081332795e-10
1.0070331701291945e-9
3.930722531020578e-10
8.436250914924528e-11
2.1554490515132995e-11
9.089759284849649e-12
9.116065798418893e-12
1.4517882476796154e-12
7.815694119815353e-12
2.52152643880961e-10
5.695094121053375e-10
1.2299476582390077e-10
8.28584981220129e-11
8.849090152090336e-11
1.0275209106952792e-10
1.2433890184351496e-10
1.0482678685871614e-10
5.482467112933608e-10
1.6131925244369702e-10
1.1125036712380768e-10
5.6289046349864834e-11
3.4706932206594363e-11
2.3753953650213272e-11
1.986799174001162e-11
2.3937605350113953e-11
4.540063024665524e-11
2.0135541154831666e-11
2.6699849337637076e-11
5.047950775695747e-11
2.45141999490066e-11
4.4088444252184776e-11
2.6532265379620422e-11
3.1751717983771797e-14
0.
0.
0.
0.
0.
0.
0.
0.
0.
0.
0.
0.
0.
0.
0.
0.
0.
0.
0.
0.
0.
0.
0.
0.
0.
0.
2.7873960851239506e-14
3.8316791265996436e-14
5.204581830021313e-14
3.783143834521524e-14
4.32678683399974e-14
3.43631372129128e-14
3.3604120062167174e-14
3.8853720152657616e-14
4.817180994764337e-14
6.601937885169523e-14
1.0167405671231172e-13
1.7279950747218111e-13
3.2205189715214207e-13
6.744363223279626e-13
1.6875657296057386e-12
4.148266684761754e-12
3.770811274337028e-12
3.4511626603557168e-12
3.7953140236041725e-12
4.719468820459533e-12
6.473129272137335e-12
9.805240281449644e-12
1.6848410680883096e-11
1.039249631711442e-10
1.9254609422583877e-10
1.7731979443286516e-9
5.920256649179326e-10
2.627343638432389e-10
9.925769400616734e-11
1.444375035634034e-11
4.8970593845194234e-11
2.1033371814821807e-10
7.733182969962341e-11
4.399192245933045e-11
7.795811563624255e-11
3.0326578538341364e-10
2.812275387239251e-10
1.0433320542507959e-10
4.02555620189833e-11
2.7208328622757804e-11
2.3198739463430575e-11
9.997600598998123e-12
8.866576503074157e-13
3.3194248347303606e-12
2.4890232348648466e-12
2.0131435241522764e-12
1.345913031265334e-12
3.138084240583914e-13
1.6957353249621493e-12
3.4931644611379645e-12
6.518594165135293e-12
1.2040909163431254e-11
1.505694423735903e-11
1.0422026456780684e-10
2.142576820338284e-10
2.622918116602831e-11
8.631458716493489e-11
1.1988124521471157e-10
1.3458959398587448e-10
1.354568061786973e-10
1.1793441460961242e-10
8.941963311704673e-11
6.251537610706729e-11
4.323736648086917e-11
3.50359037494958e-11
6.958250913995962e-11
7.462250152547313e-11
4.945768297928546e-11
2.0919532721196315e-11
1.2887261226085376e-11
2.2078979615720938e-11
1.6808310245285342e-11
1.5849253860255194e-11
1.5285300350349545e-11
3.996211158770891e-12
1.4792421351223198e-11
4.563940048099705e-11
3.70494842947332e-11
2.7392263654137727e-11
2.0683134331526965e-11
1.4608172338790754e-11
8.487988067383289e-12
1.4457441194815861e-12
8.901377183695566e-12
2.180117240756781e-10
3.444771778701936e-10
3.2798725244448536e-9
1.018110935126142e-9
4.6216575875317433e-10
1.748670391237578e-10
1.7221962168470358e-11
1.2677868689137953e-10
4.541592748705172e-10
1.9490709218321405e-10
5.335806880644273e-11
7.244976197507396e-11
3.859426978653185e-10
4.977619807812749e-10
1.7849307833923972e-10
6.556965502190937e-11
4.5886790287988415e-11
4.495366412973953e-11
2.2723357939562746e-11
1.4473163386891263e-12
4.544590905254892e-12
3.726404942595034e-12
2.8716569020476413e-12
2.0533641036480995e-12
1.896659343778461e-13
2.118003941326798e-12
4.400917295738213e-12
8.023062599529277e-12
1.4078878390416433e-11
2.2416688168250362e-11
9.88987563694676e-12
2.1746854660887837e-10
5.290589964107627e-10
4.623698071465096e-12
2.059150278857407e-10
2.498597028128947e-10
2.620602545534764e-10
2.3923194976434556e-10
1.8380834425017055e-10
1.2532766062236724e-10
8.20169318398387e-11
5.5496382826501615e-11
1.2695754372571616e-10
1.398366503097043e-10
8.401256770019451e-11
3.2936519130801765e-11
3.368458729447681e-11
5.0987206297251895e-11
3.9770582753848546e-11
3.949650030990677e-11
4.0909506861082794e-11
1.3800868767547809e-11
4.1755291362471794e-11
6.733132631240256e-11
5.4114476204885503e-11
4.5562764356696554e-11
3.787787980517212e-11
2.924763118747234e-11
1.9402598776731797e-11
7.543336602240827e-12
9.618821289627224e-12
4.2863490978967705e-11
5.322005523049471e-10
3.7554016604059165e-10
6.811161264343979e-9
1.9545948657603982e-9
6.832173613707816e-10
1.4956744834140753e-10
1.4232908823302756e-10
7.650774760423826e-10
3.537999088450273e-10
8.440466747580284e-11
4.124023803595891e-11
1.0453586154481328e-11
3.2775241080308854e-11
1.522900060664634e-10
5.779348952905126e-10
7.418959525258426e-10
2.9874438125920714e-10
8.911533431543846e-11
1.928850823323628e-11
6.682824496910657e-11
3.419828552842998e-11
4.7996616764661824e-12
8.207239135086679e-13
1.7123900604685851e-12
1.2007502451409537e-12
7.567829014955879e-13
1.8985024854590815e-13
9.585705466940456e-13
1.7404062050473655e-12
2.6477991385226222e-12
9.611510577459977e-12
2.93442967348367e-11
2.466711069815957e-11
1.4113389078270038e-12
2.849881156370967e-11
5.3226720444935514e-11
7.904982036527027e-11
1.0722510363713124e-10
1.3607960940474887e-10
1.6183016893098334e-10
1.806920803084731e-10
1.875584904840812e-10
1.0002847086148629e-10
3.029874239229106e-11
8.557757057927707e-11
1.0321585312996515e-10
8.343325066159237e-11
8.947410237230716e-11
7.798196607568479e-11
1.5552176955611033e-11
1.2720331152415214e-10
1.1379249524150096e-10
1.0073196058406825e-10
9.261429347570939e-11
8.315394776537146e-11
6.994584055903809e-11
5.323278987157683e-11
3.3180519555108396e-11
7.295980425771624e-12
3.31667984497518e-11
1.1605223428657109e-10
1.4572465952230384e-9
4.507748575887262e-10
1.2950973926233581e-8
3.847880177801423e-9
1.0707474445648732e-9
3.9404238895465275e-11
1.2598538268312868e-9
7.248967598558428e-10
5.501047002840653e-10
1.8836606332983607e-10
7.078142617043057e-10
3.097546245357209e-9
4.8125125593485595e-9
1.8002228303535612e-9
9.784152475197174e-9
7.367615718027348e-9
6.402329010814565e-9
7.1565218163829495e-9
9.599345137119827e-9
9.904872254032492e-10
4.9159573678690274e-11
3.814140699794284e-10
5.891621104345469e-11
3.5173306808152e-11
3.847884870201865e-12
1.2636812481374041e-11
1.8816593029494912e-11
8.347769474438015e-12
5.425104530116462e-12
5.016691092687981e-12
5.337086074413892e-12
1.1138953548129367e-12
3.013581878622294e-11
1.0824781240515001e-11
5.022773113165456e-12
5.976876375267812e-13
4.4894720897494693e-13
1.096142746082188e-12
1.6071819709723745e-12
3.173995173730624e-13
3.0827399606794775e-11
8.443309330052892e-11
1.507107327942953e-10
4.292489637717138e-11
8.203052112276695e-11
5.303226768180473e-13
0.
0.
0.
0.
0.
0.
0.
0.
0.
0.
0.
0.
0.
0.
0.
0.
0.
0.
0.
3.664193625826759e-14
5.937442384778535e-14
9.2577562071163e-14
1.329601828906769e-13
1.5365019557933713e-13
1.1030868312896943e-13
2.5891767491273698e-14
1.8172870727565636e-13
4.743455924995329e-13
7.761248118002001e-13
7.157039348252124e-13
9.817717913818287e-13
1.4916614998571084e-12
1.8502335762670253e-12
3.5921043558167843e-12
1.0431228085481117e-11
2.3950266707239014e-11
4.041675945639985e-11
5.829472603426043e-11
8.618787151091383e-11
1.521849031157852e-10
3.4101167353489223e-10
5.017934005535738e-10
3.2452500651002136e-10
2.284741996132302e-10
1.6726911056311788e-10
1.1754010186696866e-10
1.352050289134495e-9
7.7326889300773e-9
1.580055764295696e-8
5.401738949919851e-9
5.905591961777817e-9
5.56636320744172e-9
5.375218664046388e-9
5.105216076774534e-9
1.6319308439136905e-9
2.543952673175443e-9
2.7534309790792048e-9
4.21200146331019e-9
2.790935148901021e-9
6.802247771137801e-10
7.618060792837469e-11
5.211648889885216e-10
6.256588549421339e-10
3.095523626733948e-10
7.348839921618446e-11
3.590241050242152e-12
2.899913380428722e-11
2.417872723781598e-11
1.7543599332666695e-11
5.937462712352276e-12
1.0328789855709995e-11
2.816239440784394e-11
5.947942472196709e-11
1.2912697848758065e-10
2.270251310098615e-10
1.0240275599765793e-10
2.916208540685508e-11
9.31705746763789e-10
2.174947522976876e-9
1.375726743877991e-9
1.932990817407438e-9
1.868557701086021e-9
1.416752452299547e-9
8.294297356997895e-10
4.292665235084974e-10
1.582469720155716e-10
4.515827494789032e-10
3.0541490626779063e-10
1.4364722315362201e-10
1.6805364501367734e-10
2.311817891926467e-10
2.308987901825347e-10
1.5470600023328894e-10
1.5969500311243803e-10
2.7139159735551084e-10
3.5664541618281746e-10
8.466670877189518e-10
1.5218853259274353e-9
7.10590578786952e-11
1.3653420488162498e-10
2.348339353830437e-10
2.534595507687073e-10
2.1594083340104116e-10
6.90235040787659e-10
4.327009249260113e-10
4.114227424435793e-10
4.622610193690393e-10
5.860787202250991e-10
5.454518046640865e-8
1.8545979693512088e-7
5.548769638302486e-7
9.327666938111317e-8
1.717788646067495e-8
2.467354959802805e-9
5.775755942666419e-10
8.208749421288813e-10
8.481905817431102e-10
1.0244721904257657e-8
7.78880763602492e-9
1.5216097870570153e-8
2.005647618569516e-8
6.072924472482813e-8
2.9338330408219426e-8
6.925246094322976e-9
5.813986039096014e-9
6.011058180693689e-9
5.264836335339101e-9
5.394824429084036e-10
1.385335877955171e-11
8.992328152545208e-14
7.002719575944936e-13
9.404721305943327e-13
5.511066307205667e-13
3.255828002070348e-13
2.7683194596368986e-12
5.86466120006034e-12
9.796287486214628e-12
1.281909444744666e-11
1.2048332933436316e-11
2.651112671851464e-10
7.076193782996037e-10
5.544794633794507e-10
9.687084846449137e-11
3.7181233745456933e-10
6.746359317828671e-10
8.953835094511635e-10
1.0891631794694924e-9
1.2772736688085343e-9
1.469968242269251e-9
1.6810551528479e-9
8.6601525158024e-10
3.835882771501864e-10
3.789756490320452e-11
3.4154719091449704e-10
5.234251814323119e-10
8.687157266849175e-10
1.467631073206744e-9
1.33443477898046e-9
9.245758602498564e-11
6.609217949404355e-10
9.68504112618516e-10
1.2323240927114626e-9
1.4978323117146965e-9
1.7034505311850074e-9
1.8884965551306245e-9
2.1143934461479113e-9
2.3913120446317417e-9
2.666167627190845e-9
2.765140999694617e-9
1.4602449338017969e-8
8.714383304566476e-8
6.694086919645614e-8
4.0462907895308594e-8
2.419040403603646e-8
1.4056702854818704e-8
9.742077585869254e-9
1.1426801839305742e-8
7.885724442006885e-9
5.15139755805996e-9
1.963651229161561e-8
1.5471795557495174e-8
3.159052779617513e-8
4.708267399684175e-9
5.183581002119307e-10
1.142371936584471e-10
3.4179382546081263e-11
2.869034814827527e-11
6.7095934119325156e-12
1.61447073881828e-11
8.96772699789739e-11
1.961154172657553e-10
8.177281892699946e-11
1.0718342952015774e-10
1.7499332227614548e-10
3.1409445108249955e-10
6.914493518447061e-10
2.6241611742603278e-9
2.934857640843937e-10
5.380562246332647e-12
1.2633526090112433e-10
1.67223494648705e-11
1.165214623569689e-10
4.6758521041787285e-11
3.2012126841422815e-11
1.478095676447923e-10
3.3048503348307057e-10
4.02781727452287e-10
5.791777611958914e-10
1.9267315839527768e-10
3.504455862687267e-11
5.472159021766081e-12
3.22789868244425e-13
0.
0.
0.
0.
0.
0.
0.
0.
0.
0.
2.7307203602629694e-14
3.2815083259360055e-14
0.
4.27105869769929e-14
5.339602725625335e-14
7.3917485842191e-14
1.1219302599878966e-13
1.7891196957828064e-13
2.8630712152620663e-13
6.467540021897908e-14
4.893170907990899e-13
1.2383169605698118e-12
2.3645953597666794e-12
3.7860319892319915e-12
5.128120010399506e-12
6.327652557272571e-12
7.8761654065016e-12
9.183783122162985e-12
6.8252272359973735e-12
4.917561493774621e-12
4.0587863548202116e-13
4.332755654574444e-12
3.3196577164726923e-12
2.9221048473187884e-12
3.0312794756754585e-11
5.3360774918130424e-11
5.351811873385776e-11
3.540977642327162e-11
3.1529686602900134e-11
4.1450093311514595e-11
7.135514983898452e-11
1.5303303587020301e-10
2.720626298982676e-10
1.8207675024104025e-10
1.2999958127474553e-10
1.0412678682357029e-10
8.879280734073673e-11
7.984101536022032e-11
7.635230813829356e-11
7.82102805715806e-11
6.262542234092357e-9
3.4729533443610445e-8
2.760102462485669e-7
9.151952943981793e-8
2.779597207009662e-8
9.576286185191268e-9
8.93128630429658e-9
1.9110634987233775e-8
2.5477729980156448e-8
1.8329938605631674e-8
9.643727903391839e-9
9.831622196224146e-9
1.0336390185246171e-8
5.673694842714391e-9
1.3859213370721337e-9
4.739814587278879e-10
2.5878650620383346e-10
1.0799257071949208e-10
2.7975496174299037e-11
5.149567827298084e-12
3.837173225076113e-12
6.0263037937792355e-12
4.770341569105161e-12
4.371944063300165e-12
4.840252072389216e-12
7.531401237244251e-12
1.47784446519186e-11
2.9865213373956553e-11
5.7351833683315324e-11
8.266525632203007e-11
9.82257073410185e-10
1.155102652522451e-9
1.95347245249534e-10
1.0648817541942055e-9
1.496425861077118e-9
1.7042866708302558e-9
1.5259495502779175e-9
1.104480280826293e-9
6.82030288377816e-10
1.8052009331902018e-10
4.535334303284396e-10
6.714491700382504e-11
1.5489554847867597e-10
1.8401926503608543e-10
1.393005244500764e-10
1.7479080288835798e-11
3.0305862625506104e-10
8.842892524468028e-10
1.2822408795574713e-9
1.9527161545827107e-9
2.799536931577827e-9
3.5480263693148343e-9
1.2369531821084284e-9
2.6630433873283906e-9
1.251926143327493e-9
6.426466233856985e-10
2.440044740440098e-10
3.8210977355999095e-11
2.672629297288986e-10
4.9692557302087e-10
7.769681469956676e-10
4.4707930472198584e-8
3.190896022033472e-7
4.4451083377549975e-7
8.480422375193486e-8
1.4435306511996769e-8
1.4036976318710216e-9
1.2866554921389457e-9
1.6010516207122242e-9
5.404038964284037e-10
4.920782871318888e-9
1.5310739679507095e-8
3.057638862270045e-8
2.0057935018655728e-8
1.8106349809377243e-8
3.317534517433626e-9
3.2800312398535713e-9
4.6034819756825945e-9
3.4280405622179174e-9
9.709103338155357e-12
1.1818128263551469e-11
2.014503648198151e-12
3.1824859626764817e-13
1.6996060654871952e-13
5.404672413105177e-13
2.9460779276491807e-12
7.540774466549506e-12
1.367311389459676e-11
2.1482739701709357e-11
2.627217234959064e-11
2.3337554536331298e-11
1.1113017136266759e-11
1.2813577567681366e-9
3.523342851613077e-9
1.8329879799912817e-9
5.458939619640946e-10
1.783113023368259e-9
2.311975026802396e-9
2.6701813680645683e-9
3.019965209560053e-9
3.432911901226829e-9
3.977746282660023e-9
4.790083608603884e-9
2.2626199925988443e-9
9.111555513038756e-10
3.4263470922809896e-10
9.932087380221517e-13
3.5791034835106484e-10
6.038163791737275e-10
9.90269356740053e-10
1.5213206238536227e-9
7.120335202106145e-10
1.644463408307264e-9
1.4996597317425091e-9
1.403279709910667e-9
1.3955918020320925e-9
1.459554109155699e-9
1.5706973386500664e-9
1.6976070500810354e-9
1.7616730545434263e-9
1.6307505943182326e-9
1.2787484653260626e-9
8.562659551918869e-10
1.5349976593032844e-8
6.787194926726776e-8
1.0138656310398267e-7
5.552014245132028e-8
3.308561781790353e-8
1.1847541699809334e-8
6.377719615372501e-9
7.62200607654736e-9
7.008336609839878e-9
2.897286472468494e-9
1.6749925942719325e-8
1.9157843705199502e-8
2.7835341950044803e-8
7.639180057991083e-8
4.290456805487159e-8
3.9205295420908285e-8
1.720235113988177e-8
4.726421650632346e-9
9.77361004437654e-10
1.719360165102268e-10
9.68553959529227e-11
1.579817312130098e-11
1.621516556853959e-11
9.373851602425964e-11
1.4675815464212865e-10
4.9275605905017616e-11
4.207747476409445e-11
4.9727088943615594e-11
5.521365356433332e-11
1.6654019139697513e-10
5.454510617533969e-11
4.6852051168541126e-11
1.2201820790552991e-11
6.65576992920636e-13
4.2090990089831485e-12
7.2522758946459995e-12
1.0968275784269757e-11
8.749871233410876e-12
1.5879011653237012e-10
5.895104682573205e-10
1.2710520739306733e-10
4.0484087429741175e-11
1.6746833115414554e-11
8.77524194067679e-11
3.887250791793323e-13
4.4863187036103524e-14
0.
0.
0.
0.
0.
0.
0.
0.
0.
0.
0.
3.7080469137548794e-14
6.019610443353853e-14
9.365212268626478e-14
1.4218719169848179e-13
2.4421046753379894e-14
2.1858199591633996e-13
5.545279933174292e-13
1.0595426660763829e-12
1.6229452107388486e-12
1.9649966183512e-12
2.281823112786971e-12
2.7287328976155334e-12
3.5065370057246646e-12
7.40146588291532e-13
9.884553651645186e-13
4.4383010229154394e-13
7.00174404141385e-13
1.0694637269396355e-11
1.4475652578808748e-11
1.503265906996383e-11
9.532223573176408e-12
6.885111593935557e-12
6.888414565153442e-12
8.810309868373537e-12
1.2599032346105347e-11
1.8998503017134834e-11
3.005177618095093e-11
5.141645454094921e-11
1.0178986365121826e-10
1.6230680337964307e-10
1.007930411873111e-10
7.103368602962292e-11
6.049769641112024e-11
5.86095328102241e-11
6.21422577497177e-11
6.228742614439914e-9
3.3350120679649313e-8
1.7685183111815665e-7
1.495641979790347e-8
9.611600806678223e-9
1.2959015347566355e-8
1.3256405339712104e-8
1.256299743113292e-8
6.698796075816747e-9
1.6295009918781724e-8
1.97603524609472e-8
1.0964032950839533e-8
2.3975413709490343e-9
5.5022353939001184e-11
5.125823859610339e-10
2.0943785596675285e-10
5.5127399810100334e-11
1.764060406002652e-11
1.1048294056467981e-11
1.4953023345307485e-11
1.818991609321172e-11
1.476236931347997e-11
3.76492688790819e-12
1.1158648764536391e-11
2.677655774732639e-11
5.330860890600602e-11
7.987735181708941e-11
3.88166172486679e-11
1.814584047002511e-11
9.73214321025625e-12
1.1726215414999575e-11
3.563304651669209e-10
5.209441129543389e-10
2.487362140186169e-9
1.5036864959361782e-9
9.923492951735208e-10
5.264221207799073e-10
2.2815655012570075e-10
8.309755833015089e-11
1.8314955015623842e-11
3.385476310984249e-10
2.134648440825299e-10
7.812242154781639e-12
5.2326848966896534e-11
8.063189791395779e-11
9.921744114605031e-11
7.582672892334463e-11
3.5977239503460304e-11
4.657597710991953e-11
1.033003386610741e-10
5.160814133877964e-11
4.175863348656544e-11
2.2162172785401488e-11
2.2999966862483777e-11
7.440543196837048e-11
2.085616354699682e-10
3.3737947309610487e-10
2.379252713839736e-10
1.7965374203743178e-10
1.370869627641251e-10
9.892503622955894e-11
9.378771846648043e-10
4.960110102608591e-9
8.996404624543077e-9
3.521905959373453e-9
3.86417998211238e-9
3.6157738515154935e-9
3.3305882127815738e-9
2.6729521756351165e-9
1.878962495676749e-9
1.877363216884566e-9
1.8448315098419968e-9
2.7455654214138236e-9
2.21941471227879e-9
5.799096227643258e-10
3.288567361098645e-11
3.0445536305634614e-10
4.346514078180178e-10
2.446049227640932e-10
5.111776650336519e-11
3.4008149694108674e-12
1.312923908180755e-11
1.223933127326018e-11
8.912767144728696e-12
3.846097082366207e-12
4.157985162155458e-12
1.2358533208932914e-11
2.5591109351187597e-11
5.32220893651477e-11
1.1171636840323172e-10
7.805719986525716e-11
1.3141672017814937e-11
5.709029968276752e-10
1.2299119907977095e-9
5.859856639402702e-10
9.644018202061499e-10
9.99928363065025e-10
8.056565028311789e-10
4.957956378067932e-10
2.6694420114757435e-10
1.038587780369477e-10
3.177954977380208e-10
1.4612316632096584e-10
8.028316631504856e-11
9.95903643935337e-11
1.5383311052932466e-10
2.0396065955524156e-10
1.5094144059409e-10
1.524297414134503e-10
1.8186833554712033e-10
1.9748670845986165e-10
2.9324714957731667e-10
5.342173199587902e-10
1.2293049441670853e-9
5.480824378830688e-10
1.91342373961863e-10
2.5937128882843676e-10
2.6622250196744734e-10
3.0485882733624597e-10
3.964436447918507e-10
5.699914906758145e-10
7.581002872776541e-10
3.9126690581156613e-10
3.5664651598279377e-9
7.572576225393552e-8
9.375697744976743e-8
8.566175552655586e-8
4.352131819167018e-8
1.0741540888207957e-8
3.3330521728162867e-9
2.3445020335417426e-9
6.600541984788972e-9
2.664071778402748e-8
3.5276127369580276e-8
3.254037116646825e-8
3.576846574735571e-8
6.632747180609934e-8
4.900963698582874e-8
1.5852632516526665e-8
1.391076680861958e-8
5.449168070506817e-9
1.0388621952914064e-8
6.337297979613252e-9
5.519790243624606e-9
3.4552210955441144e-9
1.0558384293065588e-9
1.7721982445318323e-11
7.94520338214955e-10
2.9083311206245137e-10
3.419559347918632e-10
4.29059225197677e-10
1.1606686213915183e-10
2.3686085612668226e-11
1.0691697857782038e-12
4.271410330121928e-12
1.6305661901369369e-12
7.11927428658182e-13
3.4197546292212765e-13
8.728045176664152e-14
2.771626940385448e-13
8.040046912404274e-13
1.4100845299063866e-12
2.049895427373099e-12
2.7131702551442964e-12
3.3289540252434623e-12
2.7802551527458924e-12
2.1513048910278344e-12
1.4634446819932242e-12
3.4270567491899833e-12
5.819379549788363e-12
1.2211391942158253e-11
2.7901684944947917e-11
5.919019602315882e-11
1.1543762757598313e-10
1.7825348706464784e-10
2.5472066375825734e-10
5.00209784532775e-10
1.2833763765015475e-9
1.0657075415574362e-9
7.652721565924318e-10
6.255002707391966e-10
6.221915238238033e-10
7.263367875860418e-10
9.438136934781249e-10
2.91558640591712e-8
2.533348746620437e-7
1.5358095779216486e-7
4.2134925815648324e-8
4.031096159948949e-9
3.5597055742033044e-9
4.8171366163298406e-9
4.938478586984296e-9
4.900651763566729e-9
4.840077874747762e-9
3.9596050501331895e-9
5.068239999704129e-9
3.779438041699063e-9
5.201261998479862e-9
2.2322986661914577e-9
2.3599288909357063e-8
1.3507867871201353e-8
4.684732294135023e-9
3.194649862794503e-10
1.861072727670693e-11
9.30223565419994e-12
6.3915314546253496e-12
4.184441328221617e-12
3.678966514226202e-12
3.504530377276133e-12
3.887649074639869e-12
6.042499591637165e-12
8.550285825076947e-12
8.711725252584822e-12
4.360831779533663e-12
9.212211182296081e-12
2.6071879011166278e-9
5.286062005302563e-9
5.289357197359931e-9
1.401299975095297e-9
2.0456486194118294e-9
3.7248365938398465e-9
4.630575740464033e-9
5.390338192500934e-9
6.341215313856063e-9
7.831150112140923e-9
1.0596474332382046e-8
3.091343245601806e-9
8.192274068299376e-10
2.668636670437687e-10
9.546809150039064e-11
4.444017718645864e-13
5.897666186575432e-11
8.319572427984446e-11
1.2483092545767441e-10
2.788485039383019e-10
5.598875512636677e-10
3.9382774074290103e-10
2.900308689755307e-10
2.393167650569682e-10
2.0414557027389015e-10
1.7344320052407417e-10
1.4655219816570257e-10
1.260641163026414e-10
1.151067244633436e-10
1.1873182363413272e-10
1.5097201185117304e-10
1.6264310031981477e-9
4.451884398541352e-10
1.7537642862198377e-8
5.085743870541143e-9
1.5171220840245676e-9
4.587952195123735e-11
2.0092025795803506e-9
9.219512116984862e-10
7.091903168284684e-10
5.307941384753136e-12
7.438137631896576e-10
3.0859360382413556e-9
4.02706114966324e-9
1.9723715642113754e-8
1.3028787791378161e-8
6.075721285132304e-9
3.955951976546033e-9
3.163595543980476e-9
3.1056174926851764e-9
4.795120113639944e-9
7.357643849415698e-10
2.182898351977956e-10
2.6447146689167343e-10
2.503226580524683e-10
1.7730692995801857e-10
3.83927340019731e-11
3.0753896962738e-11
2.5486270988885982e-11
1.9572906248339382e-11
6.832378215556838e-12
3.627497601899901e-12
3.245747335563901e-12
3.4078580145872994e-12
7.068361607906023e-12
5.5763063248165335e-12
0.
6.700938285363427e-13
8.444806032625664e-13
1.0260881836059149e-12
1.1842260273178189e-12
7.250109799438698e-13
4.734634215923004e-12
2.1001559295870802e-10
1.839805752608587e-10
7.039520462868493e-11
8.641457626285391e-11
4.19138274254356e-12
0.
0.
0.
0.
0.
0.
0.
0.
0.
0.
0.
0.
0.
0.
0.
0.
0.
2.2590158462293567e-14
3.9219492478163884e-14
6.285819092406048e-14
9.643496796100167e-14
1.3600373466482344e-13
1.5963366988331327e-13
1.3098087522984793e-13
0.
2.269949436492898e-13
4.1649537352028925e-13
5.997084073709158e-13
1.4094928813134824e-12
1.5402674401543977e-12
1.8788295946879585e-12
2.9135126604637504e-12
6.038828275508255e-12
1.1589861961011664e-11
1.7980265883784126e-11
2.456373712976882e-11
3.387789884796704e-11
5.162401626957934e-11
8.818332270137129e-11
1.696588100504966e-10
3.682578919057387e-10
3.896681735399714e-10
2.1009766590857792e-10
1.191713469982557e-10
6.187711259580511e-11
1.4369407610831155e-9
9.230905347672505e-9
4.4946191598956684e-9
5.586330724058532e-9
5.314444808430282e-9
4.849925628019693e-9
4.278265304451007e-9
3.1744871376913033e-9
7.872140146909958e-10
3.2300477607801496e-9
3.2971869401043942e-9
1.1517341253588986e-9
7.572471375216854e-10
1.171736385504988e-9
8.909755652124209e-10
4.3020511884026257e-10
9.802995553914309e-11
1.3565600860258864e-10
1.4781770635613436e-10
1.194186427485643e-10
1.0124777778426342e-10
4.1669402007621837e-11
5.900792690115114e-11
2.3079915237806028e-10
4.799781520362599e-10
3.2881556153143927e-10
2.1767701565412753e-10
1.3228754262392386e-10
3.407513330164258e-11
1.4103512298347592e-10
4.1114313139441824e-10
1.7160949457987103e-9
1.1978870150271296e-9
2.404060620691829e-8
8.01656905615184e-9
3.4268949924724173e-9
1.1911541116015529e-9
2.972813435504196e-10
1.2881697258837477e-10
5.617160609854817e-10
1.5345235208696184e-10
1.4599034939296778e-10
4.094952087248428e-10
1.0676768878272209e-9
3.996218700076324e-10
2.548378426987408e-10
1.8152632146173148e-10
1.1488477960406137e-10
3.9620346416303854e-11
2.0659633282002163e-11
1.0946744070315285e-10
1.9199805982518435e-10
1.9920416362327043e-10
1.972530508695905e-10
4.6487124579853364e-11
4.481517231929589e-10
4.917585478068139e-10
5.90025633336138e-10
4.5233320177202194e-10
6.707100855569901e-11
2.652789746556645e-10
3.779563194054088e-10
1.6622547725436898e-8
2.7885735524705456e-7
7.604171312238701e-8
4.451394177831764e-8
2.384183575576132e-8
8.09145398840121e-9
1.7984882520963333e-9
5.758441235472427e-10
1.5931256808895335e-9
2.137224381287721e-9
2.5011908222827832e-9
2.8950928108848062e-9
1.984103944980067e-9
6.513858747727675e-10
2.617629620809314e-10
2.514194889113238e-10
4.63178472261562e-10
2.676239348150355e-10
9.512258399810533e-11
2.059200665724375e-11
2.618580248299384e-11
6.572446632224016e-11
1.3945434878636108e-10
3.14126344164881e-10
3.4755930839258517e-10
1.3199149803587622e-10
3.0692280320665364e-11
2.221646830059652e-11
5.6863272948910385e-11
8.596592812225023e-11
8.131088471171682e-9
6.314717356727682e-8
1.1266189179997562e-8
2.3798175234506344e-8
1.5508001592939963e-8
1.2072969708353284e-8
1.0680680801901247e-8
1.030819888660899e-8
1.0018858830062983e-8
5.500392965935409e-9
9.102316712554202e-9
1.2198052307273872e-8
1.7451202281118546e-8
1.0526727290045798e-8
9.61347666744679e-10
9.535545249179634e-10
1.2019248178900646e-9
9.963056272147766e-10
3.872221840150979e-10
1.1575305653915747e-10
1.5674970673285235e-10
1.409052132722441e-10
9.426896983911107e-11
7.341303474415884e-11
1.3731714546460005e-11
1.1025927735348646e-10
1.0848167231323614e-10
4.4037942997924364e-11
2.1322134888674024e-10
8.141380631980104e-10
2.1118343133830542e-9
1.3851175165403896e-8
1.72925882685834e-8
2.7753718567520943e-8
2.2450159476664145e-8
6.667889957527606e-9
6.279204099521533e-10
2.5471088266406626e-9
2.992996527760328e-9
3.098861106184125e-9
3.149601444678373e-9
3.309575391675756e-9
2.7443425499164147e-9
1.490979639233891e-9
1.1916837032378762e-9
7.583037440932235e-11
2.91765300631788e-10
5.933193713534638e-10
3.166411681843045e-10
1.5085592445156445e-10
6.853362951954045e-11
7.497460192447559e-11
1.5929523633601134e-10
1.6564563757956627e-10
1.0698787374184846e-10
7.841701666047655e-11
6.343738255396289e-11
5.716446750769661e-11
5.757534185536395e-11
6.344789417231537e-11
7.430135275198112e-11
9.034948006009399e-11
1.2764555522759576e-8
7.163002220573986e-8
3.0044669419049325e-7
4.9755845234782645e-9
1.6231822719215886e-8
1.2922460952264392e-8
8.237442311028933e-9
2.2184201986606732e-10
1.1865991481178517e-8
9.577998323054143e-9
5.32726376136391e-9
1.5993211968483717e-10
4.225068538995956e-9
9.595379833683175e-9
2.640750771472364e-9
2.3395861681153445e-10
1.1779300511123797e-10
5.165837009236471e-11
5.415507206880712e-11
9.48363708712031e-12
8.952357469680783e-12
2.8615832285097296e-12
2.698817173021613e-13
2.159311069120979e-12
4.406128361142551e-12
3.247698067751688e-12
2.98308169388466e-13
3.507445556488335e-12
6.2289769848861435e-12
8.97445649213377e-12
1.2350209199043675e-11
5.6606031418611815e-12
1.2749893835994116e-11
1.382000834398489e-11
4.1280693263342195e-12
2.589092619047928e-13
1.7901128956994817e-12
2.3782679552234466e-12
2.418520279368862e-12
1.9242364777269934e-12
1.111479899247777e-12
3.4398850383409127e-13
8.675123262534654e-13
1.0164665053649464e-12
5.504312317709517e-13
7.496581454477439e-13
2.3193779834865284e-12
4.629421353687411e-12
9.579849560536957e-12
1.7011348097334292e-11
1.322574852126444e-11
5.763769290218449e-12
2.987221627112978e-12
1.7426731989706968e-12
1.1296892801873722e-12
8.361868881916789e-13
7.203674630893538e-13
7.095993046665451e-13
7.713586835680169e-13
9.025912282903298e-13
1.124277160776363e-12
3.449260561128286e-11
1.343167178746201e-10
3.5833452688501686e-10
1.703280315861583e-10
8.906633396027638e-11
1.1914242107611976e-11
2.9130168183134635e-11
2.244676275684069e-11
2.266427676876631e-11
5.352347506891648e-12
7.830994492182896e-11
1.350659067402478e-10
3.223386859704137e-10
4.673337636243011e-10
8.426297365992551e-11
1.807769163739463e-11
8.661990357021959e-13
3.8924735729097845e-13
0.
1.1236853041499251e-13
4.737308847595757e-13
6.938734493521558e-12
2.523767158058145e-12
3.2848310066461947e-12
4.3192249510231815e-12
4.39624032144434e-12
4.342144915089843e-12
5.107299835257146e-13
3.155155210681346e-11
1.4101018154198738e-11
8.042864931296231e-12
9.034964913249746e-13
5.852442104679623e-13
6.845364866565812e-13
8.973889959729871e-13
1.1250174035625178e-12
1.4097271914325603e-12
5.942555681094419e-12
1.2334339285289246e-11
6.366401533455377e-12
1.5088707025867766e-12
1.5158688350938647e-13
6.179168754510421e-14
0.
0.
0.
0.
0.
0.
0.
0.
0.
0.
0.
0.
0.
0.
0.
0.
0.
0.
0.
0.
0.
0.
0.
0.
2.768015982309732e-14
4.127878095184628e-14
6.178018030502434e-14
8.951373182880888e-14
1.1785695780703242e-13
1.3272465149436031e-13
2.4332539869339744e-13
1.961386922080963e-13
1.3351145540489135e-13
2.7536898709951224e-13
4.372307132722495e-13
6.72295825735788e-13
1.0117249288764358e-12
1.5283579598182457e-12
2.3739935656828324e-12
3.8265984062974736e-12
6.523843443936129e-12
1.2401557117153662e-11
1.940186804887991e-11
1.0391339396216116e-11
5.171369208958901e-12
2.110326603750288e-12
6.01474210538776e-13
4.135973354261047e-12
1.0644048973295569e-11
2.710444969047656e-11
1.1111335842848681e-10
1.2851341691812332e-10
1.7837798648382586e-9
5.742257501291054e-10
2.356994214153418e-10
8.016936519693766e-11
1.1102021767210226e-11
3.321815298896275e-11
1.0391481776664079e-10
7.760686274726015e-12
5.121608140582915e-11
8.549059087069287e-11
2.3025362127006033e-10
5.071899500110147e-10
1.7764647310078847e-10
8.25373834337853e-11
3.1651730152942786e-11
1.7823898709678412e-11
8.612417356880467e-12
4.4129559348487133e-13
5.4617049165964186e-12
3.642072401192426e-12
3.0694162916886507e-12
2.4200522193507838e-12
1.659155345935981e-13
2.285172193711245e-12
4.831220368941018e-12
8.982215710093824e-12
1.643477186966377e-11
2.4985004078481824e-11
1.226463414849577e-10
2.5049900249648714e-10
9.837832881301192e-11
8.651996271195905e-11
1.5325139761243877e-10
1.8152684377298755e-10
1.9404708335128938e-10
1.8638445317413352e-10
1.558040917578076e-10
1.1291825429319261e-10
7.122660344895841e-11
3.7561897198883946e-11
8.299819201385795e-11
8.631560427099629e-11
6.04663318709282e-11
2.8751316833841508e-11
1.4942825152794154e-11
2.2270171836104327e-11
1.7157125229598038e-11
1.5834825169906784e-11
1.3683660212286149e-11
1.1398609510055694e-12
1.946616705893002e-11
4.7299493195588134e-11
3.529535403761839e-11
2.6253328606177703e-11
1.9637831554376858e-11
1.3061182013316324e-11
4.791296924880388e-12
1.0097308528907169e-11
5.0096424588183387e-11
2.1808086957178616e-10
1.4923867298840303e-10
3.1728896776139826e-9
9.205257770912118e-10
3.5637768994723416e-10
1.096340199651361e-10
8.555858929150022e-12
5.827251891612463e-11
1.4390702954387889e-10
3.871186687706761e-12
7.882857134441933e-11
1.2810495752208775e-10
2.882994670740476e-10
1.055539173498515e-9
1.4975174180209948e-10
8.878406620760165e-11
6.139567099138599e-11
2.687297765476095e-11
1.2636680985580699e-11
3.800916448366207e-12
1.7778919999519145e-11
7.500267992625928e-12
6.0909095397515595e-12
5.576744699502152e-12
6.568789814554574e-13
3.925259516623089e-12
8.720759415284513e-12
1.614360701789592e-11
2.864057791402798e-11
5.107703482326779e-11
4.264870200150217e-11
3.8113902852673876e-10
8.038457995479471e-10
3.775811776665908e-10
2.1890944973622666e-10
4.219364043756886e-10
4.955679520438771e-10
5.246056236386658e-10
5.014949655229883e-10
4.1317352671566406e-10
2.810316033221168e-10
1.3892896894597748e-10
2.3910463665003295e-10
2.079350869769545e-10
1.2954132278661381e-10
6.249019750317881e-11
4.1635587997884024e-11
5.999357744581e-11
4.6797179441551443e-11
4.485963695240271e-11
3.882461826669549e-11
7.235060682437728e-13
6.883629058198742e-11
7.52994926850479e-11
5.93458122205174e-11
4.915427623631524e-11
3.946012396150745e-11
2.685982541654628e-11
3.3970292124178616e-12
6.35767039035493e-11
6.974320662296329e-11
5.7841104216058233e-11
5.142036176089335e-10
3.636979280731064e-11
6.121621499821277e-9
1.5759566420715917e-9
3.81237149535812e-10
6.050603453124703e-11
4.661452931272558e-11
1.2998095961530873e-10
4.380748826401421e-11
7.140167888707011e-11
7.878635723394484e-12
1.8674946546669008e-11
1.3271229528362386e-10
8.002684742491803e-10
4.6361980150031423e-10
5.555557582063784e-10
5.103076349352292e-10
3.979833456008149e-10
4.790927173675506e-10
3.843756980713696e-10
1.284718218690493e-10
4.906718483245415e-11
2.3956844005353275e-11
1.754277974065326e-11
1.3578121268816654e-11
9.753727384685442e-12
7.465303261777864e-12
3.108568830967065e-11
5.199783489098732e-11
6.013353155425796e-11
5.716075024025278e-11
1.1049217897458974e-10
4.40414926239584e-10
1.369173651552135e-9
4.194372224778624e-10
1.4687100008378984e-10
6.095616023065711e-11
2.9755196084818404e-11
3.1486398754148656e-11
9.677193553792768e-11
4.2114163765156075e-10
4.103390517502468e-10
1.184466157142371e-10
1.3951966831059584e-10
5.687462702932179e-10
1.0929973655746213e-10
4.0856311922286317e-10
3.077334737160978e-10
1.9366911340900877e-11
1.146370039012172e-11
8.221621159976295e-11
1.1936157221348742e-10
4.133224214481984e-11
1.2386789323527988e-11
3.705244786744249e-12
9.740649511971675e-13
3.061255869673922e-14
5.246721241681286e-13
8.837439709028371e-13
1.2424261160169916e-12
1.6641961621937373e-12
1.2427391891676988e-10
9.830234483044897e-10
5.080294287995945e-9
2.508905762001878e-9
1.582485084635485e-9
1.0712596803029484e-9
6.129274311323477e-10
3.6566505709576826e-10
2.3804789116665996e-10
1.8051954113769267e-10
2.0568089792870078e-10
1.9780990712583358e-10
2.106292154391812e-10
4.539398858370347e-10
1.1252153817126933e-10
6.8271148210172335e-12
1.706431166242352e-13
3.2781593042941016e-13
1.7050863235695493e-12
1.6309533745047888e-12
1.0311117084524377e-12
2.8276117947599705e-13
7.60600165073796e-14
0.
0.
3.5029754035777105e-14
0.
2.841540785348322e-14
1.1559898178038474e-13
2.1400493930710357e-13
3.582440904924547e-13
1.2300251977872412e-12
3.811949968142917e-12
3.5157139540125243e-12
1.2775144811874308e-12
2.3076969256155357e-12
6.9731347952868845e-12
1.3579972865594525e-11
2.218967846257789e-11
2.8308260917342867e-11
2.4157161974724993e-11
9.527822830880431e-12
3.3130493025207936e-12
2.985792724006638e-11
7.378230771462847e-11
7.681679485749386e-11
8.175637177017271e-11
3.3385126788556174e-11
5.775525491189254e-11
1.0627863392498832e-10
7.355064623687226e-11
6.12438424482939e-11
5.958899008106423e-11
6.153401594333228e-11
6.305118561303894e-11
6.172121277608141e-11
5.654952390309668e-11
4.7634752188402874e-11
3.531460754093878e-11
1.9150855293241404e-11
3.106250652777191e-12
3.742538931467671e-11
1.5108847263551203e-9
1.5048969663334543e-9
1.0447935326859308e-8
3.5338623477209755e-9
1.167518255326774e-9
1.088397883070176e-9
5.292322587311412e-10
3.975822219960961e-10
2.6648496604704986e-10
1.9158912243720404e-10
6.075386939659057e-10
1.081895373364131e-9
4.262110235211076e-9
1.5725209392291587e-8
1.8427207583799497e-9
2.9844051040958226e-10
2.2511966433077895e-11
8.975664355238075e-12
3.0043730232917765e-12
1.135031816690136e-12
3.039762238657247e-12
6.766911467571375e-11
3.646658770096746e-11
3.929613055288906e-11
5.4798297867238805e-11
5.5877620136280715e-11
5.749310371794057e-11
9.206287987358242e-11
3.9091862732605505e-11
6.632620483005411e-12
2.2940537507668078e-12
5.189748766771651e-12
5.169096294046819e-12
8.203372259028734e-14
1.1829369308919451e-12
1.0992819397473094e-12
1.3605558266931938e-11
4.235114975706477e-11
1.0255570493665752e-10
6.569943773629195e-11
1.0849764319132705e-11
1.4335850791761079e-12
1.7754471829348878e-12
0.
0.
0.
0.
0.
0.
0.
0.
0.
0.
0.
0.
0.
0.
0.
0.
0.
0.
0.
0.
3.861254097717939e-14
7.192023269093652e-14
1.1518359981590607e-13
1.736734107275561e-13
2.6235079231287814e-13
4.030042788775978e-13
6.038082368311457e-13
7.934589742464903e-13
8.566459938691517e-13
1.4599169371725513e-12
6.644924503005906e-13
1.002855227419085e-12
1.802478758615682e-12
2.832419553488893e-12
4.320937253960184e-12
6.397508535460357e-12
9.387542504417774e-12
1.3909693550620068e-11
2.08441191573557e-11
3.1706747492287225e-11
5.043312030164066e-11
8.893853469386219e-11
1.1307497547453628e-10
4.952735797162416e-11
1.638121145896156e-11
6.2310918347561326e-12
3.1125332651923084e-11
7.115589646832295e-11
1.5755285444416587e-10
7.826642323309552e-10
1.1313195026027069e-9
1.2184885147720757e-8
4.402660839490058e-9
2.0777049907144633e-9
8.302578902527216e-10
2.2785844007118016e-10
8.072626686017396e-11
4.694772308559605e-10
4.044969713432209e-10
2.910218193138289e-10
7.175286753672989e-10
1.3973681734584573e-9
3.6654495091194267e-10
1.678712918920172e-10
1.0581825359716091e-10
6.722380115879689e-11
3.259901694219398e-11
5.099315380112247e-12
8.942290600120047e-11
4.67724564308801e-11
3.910712489470253e-11
3.812586180936679e-11
7.014100130641973e-12
2.8253764759531065e-11
7.174751050178324e-11
1.6282255285003118e-10
3.806207975840218e-10
3.4575598877274974e-10
1.7979018226406673e-10
9.290236638540424e-11
1.3782879363059042e-9
8.816613920927176e-9
2.371404712748307e-9
3.5425818616603583e-9
3.77903360812884e-9
3.62141201976377e-9
3.277569285309597e-9
2.530158008499507e-9
1.3098429876110507e-9
7.215420965949443e-10
3.3589621868810876e-9
1.282564942909105e-10
1.001453882717369e-9
1.0093536814028035e-9
6.489736024855596e-10
2.6685450814041257e-10
4.031761503676975e-11
1.797019389829828e-10
1.4604052485075457e-10
1.2669183036946923e-10
1.0117919991185343e-10
7.1845751806256175e-12
1.3812211813230607e-10
4.113454480106598e-10
3.436056814187859e-10
2.4010202526518185e-10
1.686924137053448e-10
9.831920576598722e-11
5.869255514779813e-13
2.0156008676448579e-10
1.4971250068082503e-9
1.36253796127166e-9
1.9301744533049872e-8
6.729723886849586e-9
3.151514028700282e-9
1.2010858000129114e-9
3.320619052968041e-10
8.86591886885322e-11
5.390917321337353e-10
3.42495061285397e-10
2.958118413973545e-10
6.664261182543056e-10
1.7043189101771437e-9
3.880239566395584e-9
1.2632584158771048e-8
5.768013560268309e-9
4.993302405755731e-9
3.326909508314658e-9
8.785505774037586e-10
2.4254744751736077e-10
8.878782105044081e-11
2.9894503095556914e-11
4.649123425580169e-11
2.6015068419413775e-11
5.083991067153945e-13
8.095333140686819e-11
1.5776932379327132e-10
2.9842175108396956e-10
3.705506057350165e-10
2.2657160831409767e-10
7.401182085708566e-11
2.3820059927850462e-9
1.7327494336721926e-8
1.0210975415178036e-8
8.617348249029727e-9
8.818773652731073e-9
9.00454737259579e-9
8.335701822776028e-9
6.653236749472789e-9
4.5438863912597534e-9
2.6429094698023355e-9
1.260083146982556e-9
4.918507326799528e-9
9.123058856185488e-10
1.2093116830982737e-9
1.0430955282044502e-9
7.763179724160177e-10
6.432653549883809e-10
5.515813720805024e-10
1.802772381232717e-10
2.820678183431907e-10
7.614878467609592e-10
4.691689576145919e-10
2.4570788650578683e-10
1.1152924923161613e-10
2.8908903469756016e-11
2.475858365472004e-11
6.532326879396563e-11
1.0232106706336932e-10
1.4154765743933455e-10
1.8717402232303907e-10
2.4291310168751023e-10
1.1680987233644876e-8
4.3029633918105385e-8
1.3358071824375823e-7
4.378220790356284e-8
1.9378273326881513e-8
1.2751750902187362e-8
9.296947412503128e-9
4.51324794350324e-9
2.697411711042573e-9
3.5842504327127475e-10
7.683343142088803e-9
1.023687003517654e-8
1.6684303251576137e-8
4.4636623578787605e-8
3.465019637824411e-8
1.9616240673055082e-8
1.4742850410156288e-8
1.0928177684597934e-8
3.135882873575159e-10
4.779167879044008e-9
3.331374329511105e-9
1.2554874711224976e-9
7.89216058638441e-10
1.9002427063806663e-10
1.0031925256589288e-10
5.4743205940266534e-11
2.3673126975074855e-10
2.2044548568688142e-11
4.846915933084476e-11
7.8819285591178e-11
1.9933903100269953e-10
2.2618807423822315e-11
3.602713494921851e-11
4.37944496030679e-10
4.024489769906645e-10
2.002195095365309e-10
1.4065353431588767e-10
1.3393563101121897e-10
1.6239241906122956e-10
2.5247758212024337e-10
5.220545685768097e-10
2.2461562008989951e-10
1.5418085126895334e-10
2.832958669369572e-10
5.904683224329497e-10
9.547360602706702e-10
1.5047758398771383e-13
0.
0.
0.
0.
0.
0.
0.
0.
0.
0.
0.
0.
0.
0.
2.3999793520607724e-14
4.4090054267265117e-14
7.006439174666766e-14
1.0659178122164009e-13
1.5915864926287335e-13
2.3542322767824307e-13
3.455496271064589e-13
5.018814432665665e-13
7.170640869126878e-13
1.0000396928816919e-12
1.3515421626240704e-12
1.7638961222533185e-12
2.197672071135253e-12
1.6827606207542341e-12
1.218710396847847e-12
1.528218931249979e-12
2.3560852735642863e-12
3.640494184510456e-12
5.361882498372094e-12
7.460892947534691e-12
9.923710033069258e-12
1.2911081093849782e-11
1.6931640933815722e-11
2.328478907684362e-11
3.559170294806501e-11
6.619055060664276e-11
1.3925318432422441e-10
1.2025106383661006e-10
1.0274999823135243e-10
1.1792230136233912e-10
1.7240915900780338e-10
8.715216428702123e-10
2.114059186647604e-9
5.878901753570287e-9
4.185923890908561e-9
2.9768754037710704e-9
1.8005643353440488e-9
8.622306154742968e-10
3.4925812007799454e-10
4.2794619276800565e-11
4.192186779964666e-10
4.288170584939402e-10
7.703263147174532e-11
1.4848483876926422e-10
2.0932957758719445e-10
1.1531485006565835e-10
2.2637727643038536e-11
1.4288841964658487e-11
6.198423496469651e-11
1.715626528193022e-10
1.1974744672711865e-10
1.1701269015500732e-10
6.073783676270556e-11
6.942690393495228e-11
2.4108397675890986e-10
6.581488961492596e-10
6.249933696187973e-10
4.74241835532312e-10
3.957613689827286e-10
3.280030301733677e-10
2.5022987019746007e-10
1.630023911382412e-10
2.872531105063654e-9
1.6308266653141247e-8
5.729230937718005e-9
1.548099475713966e-8
1.0711112171013975e-8
8.999688579011296e-9
8.787750049879223e-9
1.5664938613323748e-9
3.2991057893548544e-9
3.742832777184352e-9
6.1811345732562805e-9
4.581929098044611e-9
1.6588730128558157e-9
1.9027372296145084e-10
4.6541392010719107e-10
7.968837094059042e-10
5.697307286391454e-10
2.0884643513692044e-10
2.850251268371017e-11
5.784248936945859e-11
6.043177380195204e-11
4.5802923338266187e-11
2.801493760823375e-11
7.052539764869785e-12
4.4234049479374407e-11
1.0165261682829867e-10
2.281413124855666e-10
4.452068285776132e-10
2.4651174899749205e-10
6.055150226470767e-11
1.2949758520842055e-10
1.5762690312784858e-9
3.1497745269429246e-9
5.082576198411135e-9
4.874951881677418e-9
3.974271559756741e-9
2.562390407864959e-9
1.3070579667472656e-9
5.893777207427056e-10
1.2154111931260968e-10
8.232844966262408e-10
6.767494910024617e-10
7.67832439873891e-11
5.534645810037424e-11
7.529695817833811e-11
6.815157014109845e-11
8.365756007749556e-11
2.6235570836939533e-10
7.682875125693845e-10
1.0395792191595327e-9
1.0083998510446705e-9
1.2024611508426455e-9
1.3956348018927356e-9
1.3150953353497141e-9
7.120226164905015e-10
8.252512763882993e-10
2.278229648355243e-10
8.958333496862543e-12
1.779512606628808e-10
3.3451252998156743e-10
5.102805469101798e-10
2.7571717193680922e-8
3.762082968704101e-7
2.74373723626245e-7
6.788243742018797e-8
1.2737805470733899e-8
9.276601063616516e-10
1.6807045588084474e-9
2.251858307653099e-9
2.178759215482428e-9
1.3149779472474733e-9
3.512147153198227e-9
1.3650830946534301e-8
2.7123830179355194e-8
4.537883386264433e-8
1.622542465221174e-7
1.8468006023107913e-9
2.887264715322998e-9
3.943423155396741e-9
3.902970149098098e-9
2.4628458952116213e-11
1.4180596029281329e-11
2.0297775719868077e-12
9.899492578788455e-13
6.738010520267948e-13
6.44185554144272e-13
2.0496877696834726e-12
4.787070493081618e-12
8.35937919918273e-12
1.2790862181683428e-11
1.4914929784196306e-11
1.2044854693567387e-11
4.1984969954563037e-10
1.1658476430077008e-9
1.140593549655273e-9
2.333884373134974e-10
5.667220608284431e-10
1.0426030150989976e-9
1.3675980755441843e-9
1.6423592796634887e-9
1.9108886794991046e-9
2.198881225096356e-9
2.528897196990628e-9
1.2633112837095317e-9
5.648417103827665e-10
1.2775944294004786e-10
2.994252439165406e-10
5.19507167409058e-10
7.722847637685652e-10
9.233039211996342e-10
7.79867353026239e-10
1.5005229352663423e-9
1.1745437584664075e-9
1.032300430251332e-9
9.861839766789955e-10
9.642909689147212e-10
9.067994889964907e-10
7.778148482648768e-10
6.029090998627655e-10
4.285991044425471e-10
2.7194546375809625e-10
1.250293364109679e-10
3.223342473328881e-11
6.9138736108074945e-9
1.1853852535347146e-8
5.7382744737813385e-8
2.0591025804662235e-8
7.925372063015151e-9
5.296287842136955e-9
3.3340069622230283e-9
2.2864375537841803e-9
1.9905725974623965e-9
2.1868076577785313e-9
5.574500463346973e-9
6.61365810885244e-9
1.3718311835744872e-8
6.008832880336386e-8
3.566812204639342e-8
5.891945616788473e-9
1.6260990871452846e-9
1.2928929522050822e-10
5.4499814574681716e-11
2.0460122092606064e-11
4.5645712089508266e-12
1.2928375355121379e-11
3.5540274793964476e-10
8.506010060995714e-11
6.580098601031319e-11
8.785144066959728e-11
1.5484818216667755e-10
2.7900381865147886e-10
4.464916088523273e-10
3.370580459836192e-11
1.320709029676647e-10
9.132835015099355e-12
2.382937223048631e-11
1.035564972238747e-11
9.810233409945948e-13
3.788489163580093e-12
1.3725338095627846e-12
1.0626371486804297e-10
1.9451333110868807e-10
3.501072623054523e-10
9.999711110444353e-11
3.68217053948611e-12
2.0574617232154747e-13
2.789760878029102e-13
0.
0.
0.
0.
0.
0.
0.
0.
0.
0.
0.
0.
0.
0.
0.
0.
0.
0.
4.943744100082855e-14
1.0748922316775978e-13
1.9741464470751025e-13
3.2276048255714985e-13
4.860705600259855e-13
6.941651693193693e-13
9.50586901766766e-13
1.2362461238292015e-12
1.4980069248642776e-12
1.6568622039461767e-12
1.6278363133686652e-12
3.050833771174848e-12
3.3097275372104533e-12
3.7200262789747056e-12
6.648300335107551e-12
9.591086441916382e-12
1.4465869839845977e-11
2.2389973514040183e-11
3.4767344763661424e-11
5.4532535282331575e-11
8.876241072044038e-11
1.5443919082172468e-10
2.990999034978834e-10
6.608693495875959e-10
7.345344525347338e-10
4.080792601295238e-10
2.3236215236679715e-10
1.0877338276441186e-10
3.439740635960959e-12
1.2577473059634177e-10
3.64165208688061e-9
1.071458365315611e-8
4.1707458803452657e-8
1.8163750316591123e-8
1.0982514668596916e-8
7.273593781878432e-9
3.6373535390408408e-9
4.480753824582629e-11
6.374751229781552e-9
7.028232155385978e-9
3.11486335038087e-9
3.660767386444116e-9
2.2063908278572165e-10
2.7320951336715647e-10
4.057696088524833e-10
3.3174134593470595e-10
1.5051886542100257e-10
5.379096063680429e-11
2.9241202358376723e-12
1.196617459556759e-10
2.0884469100570672e-10
1.861045878859761e-10
8.662922666520394e-11
1.4565560151166806e-10
3.7740393856777377e-10
8.733220538327564e-10
2.190024034541521e-9
2.08308988155264e-9
1.3229880844186226e-9
8.016464743488222e-10
4.39759671666537e-10
6.29987722327918e-9
2.9094049633164385e-8
1.3216680208995868e-8
1.8987998276012247e-8
1.4799619886429657e-8
1.3346486133446549e-8
1.3019314761319683e-8
1.0502818709162785e-8
7.156116811298066e-10
5.2489189642617876e-9
8.392420976045449e-9
3.3433148677777128e-9
3.874893360260607e-10
6.440325857685091e-10
5.522934481495636e-10
2.5376214579324393e-10
9.792921359643087e-11
2.422130380896924e-12
2.327969862144325e-10
2.1160947462448298e-10
2.0003972682128147e-10
9.377050881594922e-11
2.1445294525837602e-10
6.096932429501941e-10
1.5543463872155266e-9
1.4923120284299979e-9
1.1307121419393704e-9
9.999580654087615e-10
9.328067405360976e-10
8.133539852273948e-10
5.683967135704799e-10
7.938999616391705e-9
1.939674798876788e-8
7.672734987769388e-8
2.7735963978728094e-8
1.6905466574812964e-8
1.4857899917513607e-8
2.036128954827292e-8
1.2340434364384039e-10
4.028977754789071e-9
6.360051469949626e-9
9.826099812590265e-9
7.271542513089399e-9
2.126910475736156e-9
1.7998877787042776e-10
1.4319993979435846e-9
1.74101689731868e-9
1.0968394182719432e-9
3.8455560014110813e-10
4.464260612430125e-10
4.267086302255806e-10
3.284240170829825e-10
2.725933272750924e-10
1.7068409729668648e-10
2.878129657193431e-10
5.495569512591017e-10
5.769615628459253e-10
5.281806236981019e-10
1.9976161489101585e-9
2.1386597057166477e-9
2.29993011575345e-9
3.208429885227522e-8
1.1220059979614343e-7
1.4032428423783569e-8
3.676740160194769e-9
8.592969233099589e-9
6.981004189318472e-9
5.815625402578115e-9
5.173640402600015e-9
4.873612293019796e-9
4.841636359618298e-9
5.109979688997698e-9
6.084293858740319e-9
3.2114836349947494e-9
9.932871791402912e-10
3.917337698723181e-10
3.2460030160815387e-10
5.6407262804380314e-11
1.8699351724691536e-11
4.181234644488216e-11
3.8377453294174245e-11
3.88256938345804e-11
5.0929104892658497e-11
7.605994493324551e-11
1.0966639373259133e-10
1.483222881454453e-10
1.1472598119426585e-10
7.82853994695145e-11
1.647254417005273e-10
1.8026424380242266e-10
2.028824055206656e-10
2.443668982485409e-10
4.9107753094329675e-8
2.516252028895375e-7
6.511659499053412e-8
3.218138561566063e-8
2.333983929436437e-8
2.1081639908193312e-8
2.2624129561649292e-8
2.7219891834752306e-8
2.5178875592655857e-8
2.0521715696816116e-8
8.035319665214271e-8
3.888727806809783e-9
1.5336361729735532e-8
2.6330662773869983e-9
6.786961810826191e-10
4.930118102256494e-11
3.8162458761539375e-10
9.407285265919346e-11
2.983405955199882e-11
7.276266310940854e-12
1.791544630004419e-11
5.4506809703606673e-11
1.0916977190608908e-10
2.0349344933539354e-10
3.6366606752917637e-10
3.845882242069247e-10
1.1477422486165354e-10
9.465075831529519e-12
3.818721909211966e-11
6.87600624920408e-11
9.566489342307815e-11
6.4940990146327665e-9
4.5588725904070234e-8
7.524942234080668e-8
1.6334086893628683e-8
1.3836043347187401e-8
1.1626806995002421e-8
1.0867977236563742e-8
1.138970300403661e-8
1.21070147148967e-8
1.3535945870252203e-9
1.9639218799305488e-8
4.904329198367382e-9
7.142537499291287e-10
7.649075641373297e-10
1.3428268950546546e-9
6.69268301019381e-10
2.1589787975941637e-10
6.111429490119036e-11
6.093447367104309e-11
2.0002889799753338e-10
1.380364669431621e-10
1.1972987695382743e-10
4.9042621704965666e-11
7.499883431897538e-11
2.181868411437076e-10
5.031596567737112e-10
1.0352795303248065e-9
6.371956031398989e-10
2.835096411437788e-10
1.1145186133477382e-10
3.093417230209926e-12
1.8948034095176613e-9
6.40045205277957e-9
9.690704463459937e-9
7.565232585630998e-9
5.5637475328135145e-9
3.770254148428153e-9
1.981249782145163e-9
7.699146951813625e-10
2.121435980467905e-11
1.003726579540305e-9
4.381245177028257e-9
2.7617234779395187e-10
6.593076003540362e-10
5.421558463436745e-10
3.3627399700195723e-10
1.5535203160424262e-10
4.758554631323339e-11
1.0484163749459737e-10
2.0831189927454284e-10
1.4641070657774517e-10
1.446235562516175e-10
1.1705970424828839e-10
3.239803289484571e-11
2.258261708183405e-10
6.667151413417796e-10
7.609056154320426e-10
5.353231366196552e-10
4.048259673770937e-10
2.92515026991842e-10
1.7608305822377996e-10
3.0890612333974847e-9
1.49925422704382e-8
1.778533673815833e-8
1.301886064865089e-8
9.160714109444555e-9
7.177843905930678e-9
4.9585467880512845e-9
1.6689347843162354e-9
3.966092754374188e-9
4.98578331810412e-9
5.648777124584686e-9
3.3564426087586938e-9
4.0467221123953616e-9
5.330102296682375e-10
5.925507851062533e-11
1.4661904713563098e-10
2.978896741053713e-10
2.1831552698518989e-10
8.936621703178765e-11
4.993995703221018e-12
1.0766813884460136e-10
1.0587516132662163e-10
8.667844052187546e-11
6.649594459430937e-11
7.219916233541709e-12
7.933924651609754e-11
1.707169721435071e-10
3.2634939973185894e-10
5.994705964662997e-10
6.712184159316038e-10
2.3251272951553186e-10
4.523730131011319e-9
1.4359022483106997e-8
9.046538466925643e-10
5.126609709180671e-9
5.510511294301163e-9
5.4836333687365825e-9
4.97560553772628e-9
3.787857407355203e-9
2.349224175136889e-9
1.1105801122870473e-9
1.2701438509162731e-10
1.033868894902283e-9
9.420911382940224e-10
4.887472060068614e-10
2.0857551859976227e-10
5.936294873040772e-11
1.7059481763976603e-10
3.8648461724831927e-10
3.6730755608153727e-10
3.9204652699367907e-10
5.906079557968419e-11
6.372152378631586e-10
1.346268723756676e-9
1.0132282510924559e-9
8.59314662423264e-10
8.204995509165454e-10
8.235099332896676e-10
8.181066743358785e-10
7.413396571954277e-10
5.437286206203551e-10
2.5255262994391116e-10
9.837563548553571e-9
1.904654464182681e-8
1.2360140074788538e-7
3.592626555754597e-8
1.970347555876907e-8
1.9490701909107406e-8
1.626608971387768e-9
4.702519364422031e-9
6.233650231867107e-9
9.212268246155202e-9
8.971362059429814e-10
2.5213220281237284e-9
5.082630793438779e-9
1.04753843574374e-8
8.625221472022986e-10
4.2390659949357e-10
2.055463689871708e-10
3.061669718537952e-10
4.435228963427434e-10
3.864100725431076e-10
1.9040858327818912e-10
1.0626348562438391e-11
8.272463396029528e-11
6.553681403314922e-11
4.482021437733991e-11
1.213388485128934e-11
9.888415015233764e-11
1.0517240405181997e-10
5.207707819565915e-11
1.3888790972995365e-10
4.82793103238184e-10
2.4056743939924116e-9
3.473057832873001e-9
4.224143661745602e-9
8.761935781714972e-10
5.128713392988082e-10
3.0542758949106773e-9
3.504951750581951e-9
3.0884006568174704e-9
2.7534957554252406e-9
2.4590785140431487e-9
2.1235273318239257e-9
1.236018202912463e-9
1.7534343457066608e-9
6.090744951965824e-10
1.608290586886102e-9
3.175925683778168e-10
1.1514221211682279e-9
1.3282120942151425e-9
3.899427610529608e-10
2.9659125251039456e-10
2.432393812679295e-10
1.5187121305887986e-10
1.2107392700362546e-10
1.0284478539883602e-10
9.960280085367151e-11
1.1387200130889262e-10
1.4272527192561523e-10
1.8552925869770855e-10
2.456573689077268e-10
3.3073106233966627e-10
4.249046561016411e-8
2.592815666223819e-7
5.074548955646343e-7
1.1449325225402251e-7
7.641212663296988e-8
5.792218968946402e-8
2.616985686286141e-8
1.3204331186923785e-8
7.808701454246961e-9
4.975045505613537e-9
4.930400723411857e-9
1.151443340819966e-8
2.60594190628344e-8
4.059861005023808e-8
1.977098272049069e-8
2.2945626051910506e-8
1.370690911768791e-9
4.82809354674577e-11
2.484509910064561e-11
4.018160751025571e-12
4.926526251772514e-12
4.228320743344981e-12
6.741520280623223e-13
2.2396671818170865e-12
7.1779482544600435e-12
2.875107694119657e-11
7.281983213125971e-11
1.4177893346831722e-10
3.09735234741342e-10
1.029594235175261e-10
8.058022912383053e-11
6.651515653323888e-11
2.827643921306082e-10
4.557571772788786e-10
5.077179132627855e-10
6.348122677523945e-10
1.1778049243286957e-9
8.019159979218444e-10
4.48085759984996e-10
4.3955925775546913e-10
4.440431192374991e-10
2.6038337018285324e-10
1.505476397312156e-10
2.619753830808068e-13
0.
0.
0.
0.
0.
0.
0.
0.
0.
0.
0.
0.
0.
0.
0.
0.
0.
0.
0.
2.4473547883659176e-14
5.5156593459396856e-14
9.598332842031587e-14
1.4861287617612174e-13
2.2379743599808005e-13
3.3200730144293294e-13
4.629574815309939e-13
5.534983532869491e-13
4.783973985525657e-13
9.549682731736389e-14
5.933834948786238e-13
9.651372713433695e-13
1.1303657995415371e-12
2.314832323217365e-12
3.7521809708912756e-12
6.570994955487411e-12
1.1284070001633004e-11
1.7717900523979527e-11
2.6750728118298856e-11
4.254476883100516e-11
7.538269497883114e-11
1.546696685200033e-10
3.2094369541963146e-10
2.3320110487986297e-10
1.3966244268245026e-10
9.002155016161864e-11
5.523651636778795e-11
2.4612033830012352e-11
8.412726748033479e-12
5.1747616055079846e-11
1.4514693248653674e-9
5.0380422823118225e-9
2.3621825435499097e-8
8.914325952649734e-9
4.553215086525395e-9
2.2937583099999192e-9
5.03773942031781e-10
2.1324376202004137e-9
2.8852602910154534e-9
1.950696029718021e-9
1.3910903605584296e-9
2.3102076857816244e-9
1.63269048730451e-9
1.0528503090843986e-9
5.609631196743551e-10
4.2022246064157304e-10
4.6130109569486534e-10
2.786328524879735e-10
7.688868486699317e-11
2.5260978684576495e-12
3.100996766943105e-11
2.5757202876889502e-11
1.9695913471614147e-11
1.0198788275691113e-11
6.0943280094062504e-12
2.1016453730949638e-11
4.26316774205432e-11
8.073115759455702e-11
1.5060389112137537e-10
1.3855067972400096e-10
1.3376554678601127e-9
2.109558612029985e-9
1.3928181290757194e-10
1.1081897130486009e-9
1.3878814516680112e-9
1.485477931626212e-9
1.3482345755236475e-9
1.0230742798258869e-9
7.002534065213326e-10
4.630103228078268e-10
2.6240468179956224e-10
2.04075492401265e-10
1.0750397949469453e-10
6.999345224221262e-11
8.091226409274973e-12
2.236748301905956e-12
4.150091464416781e-11
2.2654992337248628e-10
1.907545262017126e-10
1.710547581084146e-10
1.7209513305402754e-10
2.1793809493016953e-11
1.9944159856272967e-10
6.269626118687783e-10
5.926635878676926e-10
4.708418324285712e-10
4.141676077713329e-10
3.679112013441356e-10
3.075137359677245e-10
2.2763888968571135e-10
1.326633054427791e-10
3.434821208737017e-9
1.7972227491838783e-8
3.586248585896231e-8
1.8998244894401747e-8
1.1336694578971748e-8
8.653924606705877e-9
4.768609912035321e-9
3.5122526671029983e-9
3.519169231217893e-9
4.26348064025928e-9
6.351972910440675e-9
8.085717931986454e-9
4.702629327469341e-9
2.0788943429651927e-10
2.6270738414549037e-10
3.36604198381913e-10
5.5207767725602e-10
3.9933754713318177e-10
1.3099076197897117e-10
1.7695034338184984e-11
3.174365131381923e-11
3.3661718869888484e-11
2.462078150863306e-11
1.2565560116554095e-11
8.05793093126314e-12
2.804532967333391e-11
5.6678844183635896e-11
1.0679313206323735e-10
1.9789766286860945e-10
2.5100954530872654e-10
2.3317515438146278e-11
2.1899122493403626e-9
3.60070128415437e-9
1.094624916679798e-9
2.5023709675904778e-9
2.83252944477653e-9
2.6419506226744166e-9
1.9054736454602433e-9
1.155615140715651e-9
6.098063145114334e-10
1.9978602000884462e-11
6.24675654599266e-10
3.4515210378388636e-10
3.347200909391869e-10
2.279837964810315e-10
1.336374711685435e-10
1.4043041283095036e-10
3.8785966756119845e-10
8.105966952504812e-10
1.546759556445762e-9
2.451847184104738e-9
9.016760520644084e-10
1.517432543062727e-10
2.422671414035863e-10
2.965014657201329e-10
2.987032123402378e-10
1.1926958707455844e-9
4.5261685821761314e-10
4.817730463870259e-10
5.792808362232946e-10
7.559197700107879e-10
1.0346600466476064e-9
5.591069186118862e-8
3.561109566522252e-7
4.850494960480059e-7
2.0435478255415173e-8
2.3460162652926767e-9
3.81121323761595e-9
3.411753063088354e-9
2.7800116375576194e-9
1.4354578973288167e-9
5.017197452381551e-9
6.81334087136357e-9
7.97390428458762e-9
1.507073506129503e-8
1.0941380597277061e-8
1.310097644100911e-8
8.817978278497918e-9
1.1253834429711479e-10
5.980885838526398e-11
5.1738807688518876e-11
2.448183165156922e-10
3.2463308932036417e-10
2.1716989993712172e-10
6.2239115103873374e-12
1.0568974900302288e-11
6.291533469670016e-13
1.0415035616522712e-13
2.4140819132365126e-13
2.1027701141654709e-13
0.
6.70555408680461e-13
8.516953633338691e-12
1.8113333632673952e-11
2.7734711605762825e-11
3.128441033205816e-11
2.6263717576095872e-11
1.4110077105405119e-11
3.901631159076491e-12
2.6409527806286613e-11
5.242638383607553e-11
8.179110791539438e-11
1.1489306463420093e-10
1.521550084771816e-10
2.9571718626106283e-11
9.087116535139372e-11
1.3037789954838309e-10
1.944434854431643e-10
3.323520073053675e-11
2.530075420958734e-10
7.044884465332735e-10
1.659474072364559e-9
1.3310532154806079e-9
1.0078341521890453e-9
8.674636264386849e-10
7.739565987020144e-10
6.716847806844081e-10
5.505425424813636e-10
4.2655373944353973e-10
3.1357132480614784e-10
2.1294639958402505e-10
1.1749045985407976e-10
1.4625810616202598e-11
3.9706685937873705e-9
1.040521645755251e-8
3.6871365590394194e-8
1.5206483353197733e-8
6.175070585621196e-9
2.4882276989231857e-9
2.7610087190383358e-9
1.7664355508253914e-9
1.6805012782986885e-9
9.557076340471244e-10
5.4320748389204585e-9
7.824853725415168e-9
1.5085510006386426e-8
5.47608536559242e-8
3.6080931037678644e-8
3.04193531508709e-8
5.3273629311040675e-9
1.2679456048390256e-9
1.3279803540672564e-10
4.169409802287329e-11
2.3922302081091657e-11
6.253257724439776e-13
6.426867414877483e-12
5.05520888683455e-11
3.885225937714542e-11
1.9577362822601267e-11
1.6938305382674152e-11
1.9307730739244622e-11
1.71364048180087e-11
1.196571764147293e-10
4.379069870544943e-10
8.481213168438121e-12
1.3022676461082318e-11
4.214885660659243e-12
7.141744989048594e-13
2.3103327063712664e-12
3.707732212258638e-12
2.621081675657497e-12
5.763359123394684e-11
1.8001684084374235e-10
1.273514958123939e-10
1.190407960676845e-11
6.072408381052979e-12
6.7596627180001265e-12
0.
0.
0.
0.
0.
0.
0.
0.
0.
0.
0.
0.
0.
0.
0.
0.
0.
0.
0.
4.4984449411002535e-14
1.0014554423535802e-13
1.8461350711895489e-13
2.9943232504591564e-13
4.4880029958044377e-13
6.452206933139978e-13
8.977098183354902e-13
1.1878705902563583e-12
1.4537959942319907e-12
1.6021750526396619e-12
2.8001593611241394e-12
2.498001312318109e-12
3.040810437741548e-12
4.5661228147229654e-12
6.594556211689628e-12
9.75389242509808e-12
1.4508476636056261e-11
2.167491442984386e-11
3.2938530096260574e-11
5.138184332324967e-11
8.290504670013095e-11
1.4160991201865183e-10
2.691246611863399e-10
4.0282657894632437e-10
1.988633011018205e-10
7.723284216671965e-11
7.78840139311557e-12
1.0071533324547787e-10
2.342319805217655e-10
2.0561333687953586e-9
4.5335309508776416e-9
2.2659447405661835e-8
1.0515805519035403e-8
6.298750752264226e-9
3.4920477008866e-9
1.4675992216503734e-9
2.811584663581489e-10
8.087725319764132e-10
2.9128554473719095e-9
4.877745531502943e-11
6.761507934463642e-10
1.3724496157617938e-9
7.4319234248288e-9
1.7181166737918142e-9
1.074137479047024e-9
8.15228007757094e-10
3.90781359768456e-10
1.0723523788895911e-10
5.6179174860569844e-11
1.541652058195624e-10
1.4218172992010394e-10
1.044892104248718e-10
6.787466197467642e-11
2.895619881327194e-10
4.1611199236524376e-10
3.586667415773307e-10
2.695163134792549e-10
1.511533531053751e-10
1.1952379729491625e-9
1.5433622283149747e-9
3.287038047070079e-8
4.552948806637559e-8
3.680585113348283e-8
3.025716822762671e-8
1.2906709321896835e-8
1.7211085328273357e-9
1.7254539370361435e-9
2.809930299089996e-9
3.2265636233967213e-9
3.492660903223198e-9
3.906675092956837e-9
3.6899268207569887e-9
1.6173383186628058e-9
2.7438450341073295e-9
2.0594269587403192e-10
4.862868557535165e-10
5.041984106995107e-10
2.033039142625406e-10
7.689312883512801e-11
2.2455337989135722e-11
7.792195199506367e-12
1.2367485369819798e-11
2.2801679113800977e-11
1.5411934904444436e-11
1.3509066409397498e-11
1.9417394184239596e-11
2.8087883498655876e-11
3.8111693568714485e-11
4.971622432283865e-11
6.370915194580498e-11
8.114892004501666e-11
1.3737507240533774e-8
8.347085429087635e-8
1.0297414769827666e-7
3.7959321935815595e-8
2.488329276391018e-8
1.885975455276605e-8
1.5426288177104558e-8
1.1008615291769268e-8
5.381731947183595e-10
9.761884966404992e-9
2.1182062868281955e-9
7.24909728501225e-9
1.077552773306009e-8
1.152965139034898e-8
4.733871574417442e-10
3.220451889375498e-10
1.4543434127572773e-10
2.205071221262224e-10
1.345254575513775e-10
5.770550168100392e-11
1.3590275505438781e-11
4.0125393168014307e-11
2.2399654798113805e-11
1.6187191735399684e-11
8.020427760706244e-12
7.678184218940618e-12
2.0124828075160955e-11
3.580757745657992e-11
5.811801033341759e-11
8.65231208705397e-11
1.1529989115958509e-10
5.632955352911911e-10
1.2400104947065971e-9
1.6616789821920852e-10
6.93186874535936e-10
1.0991951558987389e-9
1.3913828227098929e-9
1.565173304983451e-9
1.5181221514290579e-9
1.2983819792720343e-9
1.0577800319205498e-9
8.308001423972182e-10
6.441273759558308e-10
2.5230929226131857e-10
8.611535070529402e-11
7.354937936500994e-11
4.6021276001862097e-10
5.876297385275104e-10
5.632997422575038e-10
6.145122307052683e-10
2.541196612505044e-10
5.73113314347329e-10
7.311265176184358e-10
6.466426189668778e-10
6.025445553644127e-10
5.580198051146046e-10
4.830569002182405e-10
3.7741837388825744e-10
2.5986138943599135e-10
1.414546647273862e-10
1.690173165346793e-11
6.005653999841387e-9
1.087213349840111e-8
7.46206971473162e-8
2.4144945314754536e-8
1.0662334435988905e-8
3.156234118248533e-9
5.3933095941916016e-9
5.073999016562912e-9
3.352716988159219e-9
2.7321918671880745e-9
2.0305157775252315e-9
2.720307362287553e-10
1.5009896187283274e-9
1.0270980743265447e-8
1.5615326307051914e-8
1.3094440609109758e-8
2.0537205019533452e-9
5.077442088240532e-10
4.571363526536926e-11
4.873828387713563e-11
5.169231853657195e-11
1.2243787634411211e-11
4.327999445099498e-11
1.0755249743899811e-9
1.0043462518363922e-10
9.701572965071938e-11
1.478667458885316e-10
2.606597053406125e-10
5.620786693576369e-10
2.902528190816046e-9
8.32006011573161e-10
3.4917909856675814e-11
6.295744013510455e-11
8.381323356943151e-11
4.951947781071303e-11
1.801469183030332e-11
8.927231128818752e-12
2.963629376747046e-11
2.481881970017554e-10
2.784202837004556e-10
4.355769855259779e-10
3.727231045114294e-10
8.288543968809224e-11
5.33064532504237e-11
6.071974464504754e-14
0.
0.
0.
0.
0.
0.
0.
0.
0.
0.
0.
0.
0.
0.
0.
0.
2.3598448065660973e-14
0.
7.36858122182961e-14
1.6390312354815613e-13
2.859676284568337e-13
4.3941644446980185e-13
6.239407489724929e-13
8.101159456089244e-13
9.219679531039389e-13
8.401772075079786e-13
4.3924315345066784e-13
5.813987142558945e-14
3.9453497108701497e-13
9.78313927389656e-13
1.3957902398550381e-12
2.8140217024019507e-12
3.653391628601302e-12
5.190808405539265e-12
9.184614978408097e-12
1.4268744192216893e-11
2.514291155323179e-11
5.327245659179957e-11
1.2169490569728457e-10
3.3077685822735587e-10
4.4865186822442957e-10
4.085836807956904e-10
3.5199957506713733e-10
3.6814362451302094e-10
4.346205014756545e-10
5.504604723356507e-10
7.288751694145115e-10
1.0001033377370265e-9
1.7459389154876314e-8
2.511943401023603e-7
2.1415320008130006e-7
5.591434823481977e-9
5.453433541959669e-9
5.001424272398354e-9
4.2004475586790726e-9
3.7205893296091878e-9
3.520239130515792e-9
3.3295518156613543e-9
1.4687357965366673e-9
5.2182157203100585e-9
6.083819117985869e-10
2.2353323594968683e-8
6.943422198758261e-9
3.3319609553003554e-9
1.0906329009157087e-9
1.5780164975999814e-10
3.837190192565002e-11
3.44965765953707e-11
2.8459030303159527e-11
2.251985541948466e-11
1.9092030519519292e-11
4.957581692260008e-12
5.843669048936518e-12
1.2863586339005137e-11
2.041193737326678e-11
3.3175268052734073e-11
6.909766276750078e-11
1.2019620505977986e-10
6.177904901443181e-9
9.913702906835318e-9
1.0452618518184901e-8
5.8730624233877765e-9
4.094928602017555e-10
2.5144802451637478e-9
4.020314732800383e-9
5.084661816192371e-9
6.244755931325678e-9
8.114657147666242e-9
1.2697849717508559e-8
1.5139794069183566e-8
1.5075322645532542e-8
3.6082053578407967e-9
6.803539830222612e-10
1.7568273560017937e-10
9.804083753616637e-11
1.2313914671818097e-10
1.4453439983080845e-10
1.3448921364442893e-10
9.758443905033935e-11
7.471717435033796e-13
1.334717549155631e-10
3.444378022186677e-10
2.4612886586659113e-10
1.5093632846425843e-10
1.0610975476164827e-10
9.039702259197454e-11
1.012199630320626e-10
1.5143979695921012e-10
2.8245348594729355e-10
1.785230680244955e-9
1.6904085589526141e-9
2.756833130018508e-8
8.20207927170083e-9
3.5501466578803602e-9
1.2551992322429603e-9
1.407387899642794e-10
6.883463059779225e-10
2.310189702206152e-9
6.191905597340944e-10
6.038026712781542e-10
9.624318304258508e-10
2.7533920365965924e-9
4.783485823888795e-9
1.4393714642387587e-9
6.19883457608372e-10
3.161713063779889e-10
1.4440773564725822e-10
4.8805969593614835e-11
1.949774163510549e-12
6.980132545725732e-11
6.044635143422892e-11
5.12262293911186e-11
3.9307525277177816e-11
5.372156483165003e-12
4.307175954538776e-11
8.97930986216396e-11
1.6517620040808857e-10
2.9375616373291414e-10
4.1625862107225176e-10
1.740842624475349e-10
2.7054017910827965e-9
9.032627943738786e-9
1.4028180791950036e-9
2.6482443325923605e-9
3.431286769154312e-9
3.618361282906353e-9
3.5156971530484092e-9
2.9697461233115552e-9
2.0613361688099013e-9
1.1125271432223894e-9
3.023367521186283e-10
1.0470620640405804e-9
9.953398038441458e-10
5.639811031018542e-10
2.4263768131186674e-10
4.283689368841973e-11
3.943989306784771e-10
2.580668945853798e-10
2.4232458356271506e-10
2.5043187512438647e-10
9.113672103399465e-11
2.8969607705382544e-10
5.851597994859784e-10
4.5081545677315095e-10
3.754750258005677e-10
3.2326757650073064e-10
2.6131693368940607e-10
1.6259412773027445e-10
2.604932914785043e-11
3.811414872842832e-10
5.468928965158544e-10
4.4454158485387255e-9
9.794485678749887e-10
5.52539012313485e-8
1.4971681361929344e-8
4.855650517738968e-9
1.0712699559606308e-9
5.664171914183245e-10
2.504798358897059e-9
2.200813472591506e-9
3.098109195980663e-10
3.374204226890329e-10
4.2198711601058416e-10
1.2169202633046028e-9
4.0044440588906596e-9
3.1166373997749123e-9
1.8089057200330203e-9
1.1127590505462257e-9
1.2240470555376545e-9
1.122940994709911e-9
5.535998798938811e-10
1.6455402195314844e-10
1.9915937717019417e-11
2.654256971194891e-11
2.193957295619161e-11
4.78511077537198e-12
7.592202182201951e-11
8.289324848055547e-11
9.552302176683606e-11
8.706395014653682e-11
7.347929878680167e-12
6.281288766465929e-10
8.389411297581517e-12
3.2799828810546583e-9
5.560938939310013e-9
8.094601267302556e-9
7.873896376363838e-9
3.5875575244901937e-9
9.453433642215455e-10
2.74545945870605e-10
8.220595241151766e-10
1.0762754027801252e-9
1.209685246552493e-9
5.809281876649548e-10
3.8748148427410366e-10
6.856436391655238e-10
2.1110824995249407e-9
1.9713115930142256e-9
1.5445967520523542e-9
8.532725069694305e-10
3.0244115981333996e-10
1.6751632175103628e-10
1.5597066240306367e-10
8.24822150821342e-11
5.4364447479853576e-11
4.389094123090428e-11
4.169997573171238e-11
4.487257544715381e-11
5.212407570302824e-11
6.311820052492958e-11
7.817878907225964e-11
9.811380596162736e-11
1.585749041075221e-8
9.634431318629484e-8
1.4577702362076522e-7
3.3510023797721426e-8
2.276361114207867e-8
1.608538369061951e-8
1.1015836043776744e-8
3.93342785643324e-9
6.324907954300682e-9
5.726868144253356e-9
1.1146781877268571e-8
9.222917848899365e-9
2.825943131705299e-9
3.7075750415354544e-9
2.981057716096644e-9
4.1064055373954904e-10
1.355205156184449e-9
8.689220484887469e-10
1.6363016030304043e-10
1.9557363429651666e-10
1.9626721208307314e-13
5.879741669384415e-11
1.7056480741933283e-11
1.843648313144272e-12
2.3611607808222497e-12
1.972582036842443e-12
1.1876690827037358e-12
2.9573128137211913e-13
1.7206473058579493e-12
3.0417779335502215e-12
4.6308811995049995e-12
9.605091926667678e-12
2.9358705555931745e-11
2.4269367949047e-11
3.825405802960339e-12
2.3961850108191998e-11
5.7416773879255935e-11
1.0352683805073775e-10
1.6606799017086493e-10
2.2576938725915646e-10
2.1818561310324467e-10
1.2325679813407158e-10
2.545523364978437e-11
6.981749384533603e-11
2.714026590360443e-10
3.8538667229262123e-10
3.6621024170692023e-10
2.6237873620252005e-10
1.483757014018031e-10
4.93155738516865e-10
3.706162678151357e-10
3.129089819598097e-10
3.030341560831244e-10
3.0684867139835715e-10
3.04398538458334e-10
2.849351692059036e-10
2.470688578138921e-10
1.953774598109277e-10
1.3376739405524897e-10
6.070751275760931e-11
3.3556190174740666e-11
1.7271661014745965e-10
6.985044645581957e-9
3.785238774111325e-9
4.466256780859906e-8
1.4688015395509002e-8
4.019548018080286e-9
5.512356964393353e-9
2.491208448087084e-9
1.6682336719919299e-9
1.063304516306628e-9
9.350492651838435e-10
1.3603119437111754e-9
1.9295624968914566e-9
7.395593759138644e-9
3.2948044689434446e-8
4.562947494347656e-9
8.901799131042701e-10
1.8466858427329306e-10
5.595869926355558e-11
2.8020767194914397e-11
3.798232094424054e-12
9.280793065865927e-12
1.4472111966432067e-10
7.691430231294946e-11
5.2384380396855376e-11
7.749836914371722e-11
1.2506955711922882e-10
1.9412318737774013e-10
3.8731549319527435e-10
4.2191934379120474e-10
6.548646278619213e-11
3.787399084128517e-12
1.8760962659727075e-11
3.008121329433461e-11
5.466081855515501e-12
4.962782254943079e-13
8.269209334517597e-14
4.383109803660257e-11
1.3975979434929156e-10
2.33872281476352e-10
3.1665445332480497e-10
6.200935608023055e-11
7.734115850091584e-12
1.144919727412926e-11
3.6803665620858796e-14
0.
0.
0.
0.
0.
0.
0.
0.
0.
0.
0.
0.
0.
0.
0.
0.
0.
0.
4.829598093783828e-14
1.0883328967260583e-13
1.9854032933336509e-13
3.17430124167175e-13
4.723308598385623e-13
6.735634835067571e-13
9.115034386913506e-13
1.1318786691604228e-12
1.2372752010796107e-12
1.1069584455421079e-12
2.1788381518048966e-12
2.1227597946570765e-12
3.0991400984768007e-12
4.993540699479503e-12
7.232507704187886e-12
1.0996008347428787e-11
1.6940305505957278e-11
2.5765071957229192e-11
3.9292536242894954e-11
6.2040976724386e-11
1.0381204274216646e-10
1.8891169504264646e-10
3.9182047202698445e-10
6.467921162846422e-10
3.709117381959324e-10
2.017752396715651e-10
9.675897436684311e-11
5.789958990309429e-12
9.625755411376158e-11
2.3227844841508565e-10
3.257134329543778e-9
7.134488063170192e-9
4.658058645864419e-8
1.7114259092542006e-8
9.246355812960142e-9
4.935948120749456e-9
1.6904532943574713e-9
9.005660626835018e-10
7.47762094914269e-9
6.120849085509002e-9
5.638674795482241e-10
4.842315444353185e-10
1.2525007230360532e-9
7.873145585573932e-10
4.2942456843854583e-10
3.2951930695371243e-10
1.7936101769141608e-10
6.863414381966906e-11
1.7509775812043407e-11
4.158686460552494e-11
1.766765073779992e-10
1.3836964761520156e-10
1.1405868709197403e-10
2.8336719875813096e-11
1.6463980800152918e-10
3.550821728473015e-10
8.047399032642643e-10
1.936112048261835e-9
1.632209678314364e-9
8.610659437225968e-10
4.3897552770927747e-10
5.373166241884734e-9
3.110261873287308e-8
2.9864885647735046e-11
1.2172018763562941e-8
1.118526117132199e-8
1.0579066760287954e-8
1.0430936953657875e-8
9.44376022093501e-9
4.657136828133155e-9
1.5280246198577381e-9
5.297393950206359e-9
7.682809439545906e-10
1.0011085644325909e-9
9.873165275143172e-10
4.840750105237127e-10
1.8906852202992935e-10
4.73969949571669e-12
4.291288630735904e-10
2.5894137601601717e-10
2.3568711198491846e-10
2.2599164239570448e-10
5.521939565083893e-12
4.1215756133666715e-10
1.2085071995644852e-9
1.1265909336321843e-9
8.556526593658267e-10
7.303046481600369e-10
6.154031145898972e-10
4.296880516461114e-10
1.6722607476422164e-10
6.156050272666897e-9
1.1518208390985997e-8
6.612304589633827e-8
2.3068917091061342e-8
1.3821720215913294e-8
9.579499875059472e-9
4.864344945559716e-9
2.389631155899507e-9
6.799642927205181e-9
7.730247289084988e-9
3.035737690583988e-9
1.6458300202446996e-9
4.276713020720797e-9
5.756520150400889e-9
3.316646246595023e-8
1.6443282586709435e-8
1.1982426000431417e-8
1.02446398728168e-8
3.998237950327381e-9
8.607773610286529e-10
1.178860044092593e-10
9.686056982427375e-12
1.9463840640503994e-11
3.453983199539499e-11
6.501789845453997e-11
1.1345258274814115e-10
1.5630245178816978e-10
1.7893865083902497e-10
1.4438309957569031e-10
1.456339562056208e-10
5.489133131886639e-10
4.118861865107351e-9
9.401375890142626e-9
1.3653429651932731e-8
5.725734960865619e-9
2.2715247170125086e-9
9.610905048744846e-10
2.01941426805213e-9
2.1421077165102453e-9
2.1177220378877922e-9
2.414052367859486e-9
7.722506426802095e-9
1.480649924052827e-8
2.078630699964766e-9
9.090902452289046e-10
7.870547798808094e-10
4.314409941792886e-10
3.2703039532512044e-11
9.857876801841602e-11
9.630757195216408e-11
1.548259332683436e-10
3.261038538342539e-10
2.5577120065806556e-10
1.930504364170068e-10
1.7014061281362474e-10
1.6146819866832e-10
1.5680574914416217e-10
1.511530146520115e-10
1.4319895343213693e-10
1.3512372091018718e-10
1.307098642141443e-10
1.3312930173725555e-10
8.581496587247244e-9
5.38865815366111e-8
3.8221931812827907e-7
1.73157505904178e-7
5.984502509960388e-8
3.6893886403414876e-8
3.860928197826934e-8
2.617865196426229e-8
1.5472650289066682e-8
6.436313663887896e-9
1.6972142826998504e-8
1.1238671869140514e-8
7.844477845597258e-9
4.399417927499917e-9
4.811442542637065e-9
6.050384131725132e-9
7.961917878969215e-9
4.619872179021196e-9
1.8990235475043525e-9
8.513522146003689e-10
3.5732616945724264e-10
7.790437289065995e-11
1.0858306807350582e-10
2.1778613920787548e-10
1.9930539617679423e-10
1.1981016966473068e-10
6.859187799722046e-11
5.069608130997301e-11
2.181668875186417e-11
3.628853608575464e-11
7.100922483795691e-11
2.7169308213966043e-11
3.72255588965443e-11
1.7177609902070791e-12
6.052881545236754e-13
1.5535935525271776e-12
5.4897440352464885e-12
2.5436521862737504e-11
1.0727766679108576e-11
7.651034212699339e-12
6.72420226123734e-12
1.8160876703030842e-12
4.380620966869086e-12
2.1154389264438877e-10
2.2078871093562072e-10
1.0519920433102255e-10
8.05730508099458e-11
2.7167681619975177e-10
6.877618532534322e-13
1.64584998798747e-13
0.
0.
0.
0.
0.
0.
0.
0.
0.
0.
0.
0.
4.6294570933830355e-14
1.0882859757118968e-13
1.976175716514931e-13
3.26133390184295e-13
5.06583923425679e-13
7.410790146001645e-13
1.0117389417047508e-12
1.2841080087788443e-12
1.4973711468956194e-12
1.3830211397188772e-12
6.402321783978209e-13
4.697556380361274e-12
1.2790844542940217e-11
4.2862790773256115e-12
3.869620902349082e-12
4.046119057225765e-12
2.5235984151551974e-12
9.528761712363055e-13
5.743402378131416e-13
1.5483856061241115e-12
3.0291370685641334e-12
4.923861439437904e-12
7.764806009076942e-12
1.2777597462283068e-11
2.295628455393623e-11
4.749755545115229e-11
1.182708825053409e-10
1.629234335869057e-10
1.2194127052100459e-10
1.093221656814646e-10
7.372774410622144e-9
5.8024914984634096e-8
1.6772581511125078e-8
9.23218531342491e-9
9.60931041577341e-9
8.8104786017683e-9
8.58464435271948e-9
9.06086802506466e-9
1.0603579229666242e-8
1.4606242941756277e-8
1.69631203851922e-8
1.7255425902408022e-8
1.0977157464773427e-8
2.0383119254453375e-9
5.230576665466764e-10
1.694174616001947e-10
1.4378451446115444e-11
2.1833113134686353e-10
3.444949238982627e-10
3.607799314201894e-10
2.444803417174092e-10
3.5786861421751626e-10
1.198403510973002e-9
2.144222834046808e-9
1.5350788258418662e-9
1.2435508834666055e-9
1.08784168538332e-9
8.968936207955286e-10
6.410362139755365e-10
4.010484937794599e-10
2.134909834923912e-10
6.207289643988834e-9
3.002789872611786e-8
6.52237797893893e-8
3.399468327594758e-8
2.034560884701828e-8
1.5640256909128425e-8
3.826306824977635e-9
5.889557012168783e-9
6.258175196442623e-9
6.202790768688766e-9
4.142955861294106e-9
6.472106084183518e-9
9.98055235885542e-9
2.4002677340097304e-9
2.9504232543589597e-10
1.6588954361982405e-10
3.208797452859376e-10
3.850629837670955e-10
3.1086961344374154e-10
9.034762341221982e-11
1.9047124300325023e-11
3.669007257270493e-11
2.8365363694874392e-11
2.0436159587318448e-11
8.445483640361419e-14
2.2634890364497753e-11
4.7157769992081704e-11
8.780098540421794e-11
1.6278208139278598e-10
2.973431914339885e-10
2.4123019431619423e-10
3.0651180855688235e-9
3.252600968955107e-9
5.897823370755833e-10
2.4216205463653373e-9
3.1442404874752283e-9
3.568132640416344e-9
3.339166573483839e-9
2.562598883041532e-9
1.7475587353262836e-9
8.23867986715726e-10
1.997812197898505e-10
3.612901203887506e-11
3.585025954228904e-11
3.9947183294024855e-11
1.1477894009154943e-10
8.073019396855735e-10
7.27297471329587e-9
6.3301548701890435e-9
7.32064697116778e-9
5.731379830455129e-9
3.3804232706927093e-9
6.013947423922795e-11
3.937131876045883e-10
6.313851281127681e-10
4.451396945864865e-10
6.443762113656214e-10
8.654131989504455e-10
1.2246718719823606e-9
1.7900358879622873e-9
2.646818017995812e-9
9.763437123045999e-8
1.0289746961913898e-6
1.5805129944057904e-7
2.9516420764996696e-9
9.192395361383901e-9
7.683632966247779e-9
6.289656669436973e-9
5.182826192782502e-9
3.0996152152946285e-9
6.651723832840667e-9
1.6904721403934473e-8
1.0479171600257045e-7
6.517449210793489e-8
1.4378779809739778e-7
1.2768773203201912e-7
3.4721326093733713e-9
5.045790323334597e-10
8.64110326968314e-12
7.585167027198883e-12
4.798600312439065e-12
1.6904052946575052e-11
4.250648592436367e-11
3.56926406640049e-11
2.4922337671025015e-11
3.043641173603833e-11
4.209560320155661e-11
6.690920751233929e-11
1.6743610793815395e-10
2.1452779664864198e-10
7.278114953882538e-11
4.912341924386738e-11
4.0721795925810835e-11
3.3375497367690067e-10
4.624768496665288e-10
5.025692246575835e-10
7.34061042230111e-10
1.8469496936797795e-9
1.1349951025283071e-9
7.263401844265798e-10
5.813236381874098e-10
2.538884932143904e-10
1.3332151710928126e-10
5.4143391462654646e-11
3.435856146441462e-14
0.
0.
0.
0.
0.
0.
0.
0.
0.
0.
0.
0.
0.
0.
0.
0.
2.4147587982516263e-14
4.377444254888061e-14
0.
6.719100683713905e-14
1.480478016019126e-13
2.464433050361063e-13
3.7508692798636446e-13
5.405452842473569e-13
6.942173969107775e-13
7.117938564362308e-13
4.0908052241469603e-13
3.132375462866452e-13
8.148865462701608e-13
1.5400072342040452e-12
1.8075979880006643e-12
7.944073273174016e-13
2.9854366760952396e-12
4.166069641135904e-12
6.3657074939465114e-12
6.795124970611267e-12
1.454447962305572e-12
2.0447312028675266e-11
4.127835641689137e-11
9.62093214069323e-11
3.19544689469541e-10
3.2388174406585117e-10
2.3717812451131325e-10
2.3306267390947537e-10
2.4355099467699547e-10
2.8890721974660564e-10
3.754724012883024e-10
5.127172140978544e-10
7.186453226434944e-10
3.052771583545488e-8
3.3952736608462007e-7
4.851963263806375e-7
4.385637880746792e-8
2.148488353937731e-9
2.6796066574659955e-9
3.1408301366228585e-9
2.9315116844201e-9
2.4487191608976946e-9
7.091732330108164e-10
8.528130461156241e-9
1.1861902361286238e-8
8.892739291113626e-8
7.873900613005395e-9
1.7730780752746525e-8
1.0350439388941675e-8
7.17235581048514e-9
3.1161164019799162e-9
1.0342621047919239e-10
5.16172848288124e-12
9.048037517345746e-12
6.056070792188706e-12
3.849283843899255e-12
4.357358021654437e-12
6.999069303355112e-12
1.1180456754908993e-11
1.8388723873535268e-11
2.551430925390833e-11
2.6547089168491868e-11
1.7306993644591678e-11
1.4324247166462132e-9
3.793650192272347e-9
3.3743563599512193e-9
2.369792590196661e-10
1.6025476764115931e-9
2.4149001531558914e-9
2.8978602127819143e-9
3.3182214096570447e-9
3.7951168188040796e-9
4.429837478440948e-9
5.3872452033585494e-9
7.078790175622251e-9
3.0273752442142592e-9
1.0277491974421793e-9
3.3667308537782067e-10
5.86223023204306e-11
2.5983377361845264e-10
4.139719588355521e-10
4.847956079752575e-10
4.718839997567374e-10
3.379535996936384e-10
1.5653881468595572e-9
1.5208938097889154e-9
1.158143124139461e-9
1.0058734061594867e-9
8.999056584179513e-10
7.492029585282505e-10
5.541456217177477e-10
3.6946987857945694e-10
2.169996550968783e-10
8.688978050253149e-11
4.769153524777049e-9
1.795287855247241e-8
6.180519688076041e-8
2.4620183869753405e-8
1.227842529413683e-8
5.4326984871921625e-9
5.725462313649925e-9
4.3636902836139995e-9
3.3367910428249017e-9
3.3070912404406273e-9
2.2686433714459155e-9
4.2622707470972566e-10
2.757373242448039e-9
1.2402255538912839e-8
4.66616997823669e-9
3.8202224888613135e-9
2.7957248166055774e-9
9.949215896695256e-10
2.7766471749836815e-10
1.1638536462535154e-10
8.232543417201434e-11
1.613916311815655e-11
2.4845010125321994e-12
2.459410544482684e-12
3.0656998789160835e-12
1.9840650821698453e-12
1.8695200663504265e-13
2.980413760272831e-12
5.696437759305259e-12
9.588458031023481e-12
1.4873539537163303e-11
5.422775259857527e-11
1.245013184186368e-10
7.421213266803189e-11
4.9042572646686195e-11
1.9148548053408284e-10
3.7619560095538166e-10
6.207070462293941e-10
7.885395961381097e-10
6.38727342968425e-10
3.018952968675603e-10
2.6974996909191218e-11
5.96453098698714e-11
7.827707544106862e-11
1.3669792225372618e-10
2.336620855334127e-10
3.272655831290314e-10
5.317488025821633e-10
9.460115449791216e-10
1.4404981620027552e-9
2.790883797770932e-10
4.6379196482553745e-10
8.213007261811482e-10
1.0801948508713197e-9
1.351243205609228e-9
1.5682250934857012e-9
1.735386161631802e-9
1.9371913835762173e-9
2.2038166986260767e-9
2.4999502250160174e-9
2.685753044337092e-9
2.520789815205263e-9
1.829541686746387e-8
9.809472357720464e-8
7.582718085840914e-10
4.625426028743204e-8
2.5602981147988016e-8
1.096125995134593e-8
9.829249916820374e-9
1.072108211535989e-8
5.453796899515758e-9
1.0778659399488143e-8
1.651910669219331e-8
1.66304172197449e-8
2.6417876696377105e-8
8.659799883028786e-8
2.1146740454436697e-8
4.062305118873615e-9
8.332918060438737e-10
1.4023141179079538e-10
7.699934243895597e-11
2.7409991817241145e-12
1.027122646260765e-11
4.8879982310493364e-11
3.789475261175542e-10
6.526097020467424e-11
6.031163551265955e-11
8.333423956363408e-11
1.4060183286832784e-10
2.2951850013604483e-10
1.0726567625465499e-9
5.148708887090887e-10
1.7167753505597786e-11
3.5057104001781445e-11
6.372233991837382e-12
3.0640682909887656e-12
7.109545927129949e-12
9.939483015607277e-12
9.472146710051373e-12
2.399002176816039e-10
4.4416257817637214e-10
1.5910487908729695e-10
2.900803825083247e-13
2.858484537482252e-12
3.185444570765966e-11
2.518796057812425e-13
0.
0.
0.
0.
0.
0.
0.
0.
0.
0.
0.
0.
0.
3.7963366206883155e-14
6.419651784264628e-14
1.0253989571693716e-13
1.5854664542844332e-13
4.052794547878306e-14
2.9567287171797133e-13
7.805732950163748e-13
1.5569337345231883e-12
2.453968305679567e-12
2.7756949476584875e-12
3.012222364112304e-12
3.2293071703423545e-12
2.740760009964438e-12
6.560185657950078e-12
4.7037318339630396e-12
6.683153792668968e-12
3.7169918862027564e-12
2.4033513943520685e-11
2.762908149578177e-11
2.1424216887800223e-11
1.2586754918913421e-11
8.135491412900787e-12
7.338576024217807e-12
8.91608045824768e-12
1.2395385927464927e-11
1.8350221994939948e-11
2.934996081678941e-11
5.4495419272139925e-11
1.1228234500948338e-10
9.195803987115079e-11
6.504125590748863e-11
5.674675771050394e-11
5.652279797292685e-11
6.119029123364518e-11
6.999628792417329e-11
8.802919695011127e-9
5.2617775619035566e-8
1.5291501218156493e-7
2.0798395380778853e-8
2.082056356254491e-8
1.8131163321002946e-8
1.722420012886435e-8
1.7426424151863805e-8
1.4269113858830439e-8
9.356026791124999e-9
1.535143323809841e-8
1.6608656435329274e-8
3.051561298083335e-9
2.273788045246663e-10
9.190052320891998e-10
5.606035303111582e-10
1.9480514040049357e-10
6.578846924433309e-11
3.1766695791136554e-12
1.4647817072162126e-10
7.19834455720179e-11
5.828237638151766e-11
4.1237846826678096e-11
1.5096761419858603e-11
6.926739233664367e-11
1.533400787906252e-10
3.468406018228798e-10
5.630228943557565e-10
2.9144497117960426e-10
1.2635148767833675e-10
1.2429521362246752e-11
1.2069685568418993e-9
4.276969286269639e-9
3.82585478057069e-9
3.886962783081971e-9
3.176009138998606e-9
2.36229783348537e-9
1.4009317866605972e-9
6.890444720078512e-10
2.3640970795343157e-10
2.1027854475783978e-10
1.8612625007896287e-9
2.420100507904033e-10
3.63011623974521e-10
2.796843058958472e-10
1.6651065155607705e-10
7.642429928936956e-11
1.156253547388902e-11
2.0725862047371747e-10
2.450706083290342e-10
2.165926042645254e-10
2.2096065931214423e-10
9.600876412269325e-11
1.3550649489496986e-10
5.591531864917323e-10
8.789575324224898e-10
6.080663348817508e-10
4.3414866889821705e-10
2.9981553246426694e-10
1.8971513818193188e-10
1.0068144809020533e-10
2.6371796296938344e-9
1.2373148113590991e-8
2.14738220425954e-8
1.3883300767846235e-8
9.073557669947008e-9
6.171948126640995e-9
3.0034657411223147e-9
3.666542164515849e-10
6.465461474329519e-9
4.969132404516705e-9
3.7269067561143786e-9
2.571478033909061e-9
3.964871748346875e-9
3.8791410930699386e-9
1.025625994929836e-9
3.614232317800934e-10
1.8547889305634818e-10
2.762772402264043e-10
2.6043570358676805e-10
1.480217821915407e-10
1.4099072183762445e-11
2.983196081221871e-11
2.5314398475189626e-11
1.92684321289323e-11
1.0607322607766891e-11
7.351434763285983e-12
2.2504570762873622e-11
4.257028513434685e-11
7.487649948393566e-11
1.2544045177432443e-10
1.8827964797228156e-10
1.1888354625732743e-9
2.0580475829215803e-9
6.88580557176868e-11
1.261884238423441e-9
1.83079640714509e-9
2.2396890424262382e-9
2.430627412322251e-9
2.2491802524479976e-9
1.8357474007640554e-9
1.4155790773022065e-9
7.908192800569374e-10
5.038026606340522e-10
2.0876741927107834e-10
8.374980181741077e-11
1.1650885858653665e-11
2.2141092803455832e-10
6.638395880561831e-10
7.603075210115054e-10
8.441307092644062e-10
3.179383417415761e-10
9.585211908433276e-10
1.3635542512310478e-9
1.1015532851649454e-9
1.01136378301506e-9
9.88953356518757e-10
9.522608118278355e-10
8.370744206083173e-10
6.435093487263394e-10
4.3070360131067237e-10
2.3492462530316193e-10
5.355551996551909e-11
1.1867804672438803e-8
2.1979821232744287e-8
1.1925792044376246e-7
4.264877169701085e-8
2.1762424569549096e-8
7.380366709425309e-9
6.827017615022707e-9
6.092947348228476e-9
5.366657774475246e-9
2.371469901043842e-9
1.5329877209661307e-8
2.3543577421044437e-8
3.430935457025483e-8
3.8183072074964767e-8
7.388033472357059e-9
8.529906096347282e-10
1.006678852876491e-10
5.23778874898612e-11
5.667897266810235e-10
2.429381749931734e-9
3.2996475773889976e-9
1.0437377140377755e-9
3.053499598720501e-10
1.0257884729189097e-10
1.5925084057069248e-11
3.9823408133669675e-12
6.364881837920715e-13
5.013906480607071e-13
6.788329330164275e-13
3.022133872826376e-13
6.981753949734851e-13
4.3740881825794145e-12
1.166933437705467e-11
1.4620280417269955e-11
1.5329760568655863e-11
1.3200947532006805e-11
7.191048108221133e-12
3.456529984065353e-12
1.8609260887901916e-11
3.13492369564779e-11
3.3602379193345826e-11
2.640923446518051e-11
2.055385200863139e-11
6.661513519591346e-11
1.0281590942174627e-10
1.539554943034498e-10
1.7484679841250114e-10
5.197503826365748e-12
2.8133018770446406e-10
2.456405174858766e-10
2.696841163014746e-10
3.9623481232558175e-10
7.617512620465239e-10
2.0020058052202356e-9
2.9599464787733262e-9
2.5296047141904934e-9
2.5480552313869172e-9
2.4277309970947173e-9
3.0083353461012804e-9
3.7228929267653753e-9
5.048672359722928e-9
1.6314715129559836e-8
4.243004350733784e-7
1.238649625262015e-7
2.965384143980112e-8
1.3790159132425382e-8
8.889636155806445e-9
6.676915572321038e-9
4.313319247717234e-9
1.6056474468780427e-9
2.9103195342161227e-8
5.1951142813688515e-8
7.120550579638989e-9
9.081449560578896e-10
9.380577502402465e-12
8.248101105288637e-12
5.369967874592569e-13
3.516571841557917e-11
1.5113946892515174e-10
1.3582421401722704e-10
1.9501790950363028e-10
5.48742881553466e-11
2.6381630447766563e-11
2.4259126626011023e-11
2.9416065470390974e-11
4.9884578126727785e-11
1.7533787880546463e-10
1.6055423479655694e-10
8.696509189368181e-11
8.086804623691436e-11
1.0051568025454054e-10
1.7872412122955368e-10
1.0484908871582814e-9
1.4385512340987654e-9
2.063828346247766e-9
7.789361828415824e-10
3.2103104970282084e-10
7.110343586173554e-11
4.923557105564214e-10
3.9674072548589374e-10
5.252190674376722e-10
3.4019318894371164e-10
1.276421428326974e-12
5.459890522551512e-14
0.
0.
0.
0.
0.
0.
0.
0.
0.
0.
0.
0.
0.
0.
0.
0.
0.
3.022133850268662e-14
4.38148958400314e-14
4.044036169288596e-13
8.997729786094735e-13
1.583881470766078e-12
2.475136749938351e-12
3.5741384363339103e-12
4.820394516642689e-12
5.895780496762798e-12
6.784512936861678e-12
7.530313736629382e-12
7.938182407800843e-12
7.727494818404415e-12
1.3515579275163895e-11
1.3747823605040102e-11
6.535291427080177e-12
1.1316402542304164e-11
2.7482175448002907e-11
5.102028722717404e-11
8.881938519747426e-11
1.51763135727602e-10
2.6626717533626343e-10
5.073027191677223e-10
1.076761926662532e-9
1.0638958291387659e-9
5.80915716587971e-10
3.5518710412050964e-10
2.2991295694005299e-10
1.475654903720559e-10
8.454158849689644e-11
2.6856485396309203e-11
3.841464310344418e-11
1.3050519391309982e-10
2.4004816942038e-9
3.840544486488371e-9
3.015277012427453e-8
1.1187002425773888e-8
4.292050782947971e-9
1.1682620772990675e-9
7.177682425085765e-10
5.29571427866447e-9
1.8408973121345703e-9
1.33382725360732e-9
6.053367341924284e-10
2.1673505600310312e-10
9.642874069803358e-10
2.3760520503327343e-9
1.8131501124525342e-9
1.3964819631733156e-9
4.889029836750258e-10
1.0492240792715547e-10
1.4101939979063866e-10
1.8399852697623261e-10
8.028921913827263e-11
9.342160230331537e-12
8.279064440715276e-12
8.081074227619476e-12
5.759431752852885e-12
2.6554988317499657e-12
2.7338368445440962e-12
6.926857603325643e-12
1.2026870814089507e-11
1.8286364617206556e-11
7.073321121099795e-11
2.120120519024901e-10
1.3212347788204778e-10
5.5261025687483296e-11
2.2067540896895944e-10
3.6934008568581473e-10
5.301327968992244e-10
7.049776985969531e-10
8.687178549417343e-10
9.78602614872024e-10
9.710369340145372e-10
6.748172409058981e-10
2.4975060538430067e-10
7.844060691760646e-11
7.776462138147352e-11
4.396722413415178e-10
4.910270536710418e-10
4.770093674303158e-10
4.804894349691274e-10
8.026957001439672e-11
6.430130315635567e-10
7.079740803757419e-10
6.093727994365766e-10
5.629400640059182e-10
5.195578676659558e-10
4.505004700454415e-10
3.549478620294106e-10
2.481717219577517e-10
1.3911064597474074e-10
2.2544061429869394e-11
1.2020579966409547e-10
7.174283756316633e-9
6.99418042398926e-9
7.178621708659304e-8
2.3402393201888327e-8
8.672061475370803e-9
7.35248020110113e-10
7.787653382573781e-9
3.8488325636552926e-9
2.8985713463956505e-9
5.41335557595224e-10
6.960780864643485e-9
1.004501722294925e-8
2.7706466494947324e-8
7.286170515509697e-8
4.583581568429976e-8
2.0690634015275695e-8
1.2157331521936483e-8
8.102991081925816e-9
6.0592400931709196e-9
4.89396420399399e-9
3.9273829281489064e-9
5.931433889419128e-10
2.5714222875461127e-9
3.1118993216334657e-9
1.0700976661581396e-9
1.1810216627502393e-9
9.96587736189342e-10
8.351366948752785e-10
4.182624285157299e-10
6.159948693227427e-11
1.0664052020025086e-11
1.2350806824295033e-11
2.352180155428037e-12
1.5180432326858358e-12
3.068423920669124e-14
1.458326032141353e-13
1.2196181688694708e-13
5.401954535445237e-14
3.2369713303116035e-14
1.5087195978552797e-13
2.311398477313255e-13
2.3248781683891795e-13
4.555243439536313e-13
0.
9.940886601247532e-13
1.776206152371115e-12
2.9600609318768754e-12
5.002863165435175e-12
8.106472863329836e-12
1.2240894551122399e-11
1.744702078890957e-11
2.4274730542483303e-11
3.373155580662553e-11
4.662673449074085e-11
6.284082436597244e-11
8.135784056777221e-11
1.021425160168119e-10
1.2903237259634363e-10
1.6641808651859693e-10
9.361821414773293e-11
2.6224188365165174e-11
8.646061326060062e-11
2.813126574682024e-9
1.1678542231669417e-8
4.269423063244389e-9
7.278053846564376e-9
6.6838384514012335e-9
5.82105258933697e-9
4.229538231259175e-9
2.473879341578573e-9
1.1682306290396405e-9
2.2924977450528232e-10
6.54886239692481e-10
5.153279505500649e-10
6.23851692757066e-10
3.915774366138228e-10
1.8719743234785868e-10
8.314141487973607e-11
1.7511464862652128e-11
8.689141245167305e-11
1.9027540421000435e-10
2.688998535503304e-10
4.350893084354275e-10
7.654599092235671e-10
6.831891433624372e-10
7.827011104841221e-10
1.0151635713465036e-9
9.644448790354361e-10
1.0587440871570545e-9
1.2904899864784098e-9
1.473679512229619e-9
1.5865293918657142e-9
7.085896217354848e-9
6.453120222267346e-8
4.395946889791756e-8
2.436964928595323e-8
1.5861906833550343e-8
1.2549029810225256e-8
1.1485379513658049e-8
1.1573938662593596e-8
6.547889444581922e-9
9.983382106020307e-9
1.6214842530577596e-8
1.3415568795184384e-9
7.969775858469618e-9
1.4578072790704038e-8
8.41730585231451e-9
1.5557489341498257e-10
2.5772498312963053e-10
6.769431481117477e-11
6.296672006322511e-11
1.1031961601971267e-10
9.194240950704363e-11
3.4785540060444764e-11
3.901822852082532e-11
6.617324073210315e-11
4.994405950113005e-11
4.419339810255938e-11
1.805631653811876e-11
3.1451181997360385e-11
2.2895964516630576e-11
6.34345968081941e-11
1.76317014521511e-10
6.538671319112269e-10
1.7616677863627982e-9
4.650578951071869e-9
9.073862632546157e-10
1.4386040894340943e-9
2.986233961802537e-10
1.6883149694416115e-9
2.3030026915303393e-9
2.2848594949001546e-9
2.195227725086142e-9
2.077314268413691e-9
1.1283215500722184e-9
7.912123807209156e-10
1.458908555825668e-9
4.300547541367198e-10
6.641554297400118e-10
6.031028579239717e-10
1.180657462150371e-9
1.3373771334552416e-9
8.904499145115304e-10
5.035700465147247e-10
2.2895027588296992e-10
1.6444979757949564e-10
1.458535781691555e-10
1.3931117931702956e-10
1.3505098040920732e-10
1.2962016606178984e-10
1.232960718039055e-10
1.187829577178449e-10
1.191605621528881e-10
1.266157768882122e-10
1.0356707676871667e-8
6.850847235002867e-8
4.31230229292092e-7
1.7718956187103978e-7
5.2953421072134255e-8
2.9548836446204075e-8
3.242547379478262e-8
2.6508712114598198e-8
1.5814924300029762e-8
5.037112859813852e-9
1.4483604346348528e-8
8.679305373858124e-9
4.952382387588829e-9
2.516041522483786e-9
1.0408264025574634e-8
1.3405149548300282e-8
4.5416653285279806e-9
1.1616106539016969e-9
2.89708798265996e-10
4.498215702502824e-11
3.214940229397129e-11
7.0055109772216054e-12
4.234711549727918e-12
1.1876057347964714e-12
1.3197860493109122e-12
3.4323831395056353e-12
3.7413814625295165e-13
2.5955104870489208e-12
8.151053481862433e-12
3.0055004145078415e-11
1.5891669418001239e-10
1.2481577438488212e-10
6.827457025238728e-11
2.3838960996916847e-12
1.835958218866926e-12
3.4005965802727157e-12
5.466260964090717e-12
9.400712449326157e-12
1.7397266326509896e-11
3.581688163865403e-11
7.51994506226573e-11
2.354877769922538e-10
4.970210801313014e-11
1.9236327364801416e-11
1.5704400843884173e-11
0.
0.
0.
0.
0.
0.
0.
0.
0.
0.
0.
0.
0.
0.
2.5928280570697736e-14
4.0919812522901506e-14
0.
1.268404685620118e-13
2.8508457356891786e-13
4.897808543203037e-13
7.503544285786009e-13
1.0643228159803732e-12
1.4188909908434499e-12
1.8023147284382248e-12
2.21163820374041e-12
2.6416010479358756e-12
3.0248125750771485e-12
2.1690743387011058e-13
6.087214358771901e-12
8.338264574804748e-12
8.941635301939217e-12
1.8504921196926638e-11
2.3224697792456122e-11
2.321035074992858e-11
1.8401844036152217e-11
1.2796598280186914e-11
1.1575029778291145e-11
1.4640472224788618e-11
2.1196611134129967e-11
3.312047230785938e-11
5.875631781937917e-11
1.269044470020799e-10
1.6297133837663732e-10
1.1183308882655228e-10
9.415545652291666e-11
9.214676395855859e-11
9.872216086246007e-11
6.060133056040255e-9
3.833658223041181e-8
1.0073860057997596e-7
6.2405046368565264e-9
1.0693939955304897e-8
9.901426276888827e-9
9.329158607363684e-9
9.308716500644651e-9
9.709199224164866e-9
8.521688209526158e-9
6.1409749259944606e-9
1.6788216439044654e-9
4.148595907858539e-9
5.303984727758209e-9
1.4901996156083222e-9
3.32168868990362e-10
9.582719486707617e-11
1.5178633803002326e-11
8.051120096063148e-11
1.856802036909855e-10
1.8423966604755614e-10
1.6499188318083812e-10
2.944812508739483e-12
1.8266368592072432e-10
5.302004229904259e-10
1.0579467124959278e-9
6.263611725009898e-10
3.336503266295042e-10
1.8331856579629685e-10
9.779692384202905e-11
4.0668623866162636e-11
4.5697890532225575e-10
1.612092737822918e-9
3.8040729573678365e-9
2.0640386438386565e-9
1.28348528689582e-9
7.287778557874876e-10
3.0345875692804147e-10
4.058016614552159e-11
2.2360183400186467e-10
1.4057037368819625e-9
6.428538172684068e-10
4.439464273828953e-10
3.176607180971903e-10
2.4577474465004575e-10
1.8711384175484687e-10
1.4469190222490438e-10
8.08366082345972e-11
2.007425497423551e-11
4.0085008780334946e-11
3.00646708048192e-11
2.3659680358500192e-11
2.1693842847471876e-11
1.0800523499608439e-11
8.67296806440699e-12
3.0879894059964996e-11
7.842511521999808e-11
1.5503031137348532e-10
9.486797821551233e-11
5.1214628703463596e-11
2.4159315231143107e-11
1.8073490617199568e-12
5.08241945877812e-10
2.035211512121861e-9
2.8490635815922643e-9
2.20176747978708e-9
1.5956538591614965e-9
1.1018424484549209e-9
5.97706623042103e-10
2.2499076615032377e-10
5.907163489716212e-11
6.136471537860913e-10
1.9194406844881462e-9
9.367867105417693e-11
3.7677942715122534e-10
3.749456982372234e-10
3.412024966949423e-10
1.960227506085033e-10
5.842195815151181e-11
4.379184985855629e-11
6.241805072322348e-11
4.966463616943034e-11
4.5083673914139786e-11
3.4603714112081603e-11
2.231291758803911e-12
4.666625527825846e-11
1.402478202194586e-10
2.0772540751424674e-10
1.2711790073509046e-10
7.81941420318707e-11
4.3963047227524245e-11
1.4522335329175926e-11
6.783268944005647e-10
2.3077147172976e-9
4.589903964174849e-9
2.967951110857808e-9
2.0351809746285036e-9
1.2992257181499471e-9
6.333955599819541e-10
1.8937256967772688e-10
1.578183587557399e-10
1.067571424199283e-9
1.3818643668408637e-9
4.363363053704551e-10
2.5205596635806113e-9
1.6900412644678599e-9
6.848622363844839e-10
2.9857670631703105e-10
1.8526953055702885e-10
1.0642310074429392e-10
4.196948627192315e-11
2.8940733881836018e-11
4.219852456165369e-11
2.908497586150892e-11
2.5373660414682215e-11
1.7381385821209306e-11
5.281322761786027e-12
2.4871698444508096e-11
5.3363433517893686e-11
1.1011772017641987e-10
2.2304602800140169e-10
1.593077097919342e-10
6.237566274889659e-11
1.139024511226114e-9
6.527858154268428e-9
1.6153295131334803e-11
1.8973810938357875e-9
2.0497546793590687e-9
2.002785072784097e-9
1.751291411080377e-9
1.2816545938503349e-9
7.758023148010479e-10
3.4923820423904537e-10
4.540132267025994e-11
6.172568880349016e-10
8.519901110380362e-10
7.024544961973607e-10
3.329657096326715e-10
5.2420528577684625e-11
2.0790405606621745e-10
1.939533975339392e-10
1.6796012966319094e-10
1.6661742517349275e-10
1.077135617036035e-10
6.035812071899344e-11
3.505289023381752e-10
3.543828649015858e-10
2.649623390248834e-10
2.047271615555648e-10
1.4926831763881933e-10
9.143797691533035e-11
2.3768641754586104e-11
7.693614907029828e-11
2.8040121503282404e-10
2.2284493094913415e-9
1.2434349006410059e-9
3.1591251659719776e-8
8.936546839977217e-9
3.1979388981169915e-9
8.456895298058493e-10
1.314497541809296e-10
1.0630029945633898e-9
2.181176092164598e-9
1.0577517266273802e-10
7.699810919201333e-10
1.350347641924559e-9
3.018435226722378e-9
1.00910485443744e-8
2.798329109687423e-9
8.177383279489268e-10
3.469611017762581e-10
1.4207646671781131e-10
7.136892544722838e-11
2.7212542142308827e-11
4.885771378406399e-12
5.026717505227538e-11
2.8384679734783003e-11
2.2831576024583306e-11
1.7630441234023303e-11
6.45373869486509e-12
2.434948480686166e-11
4.605462367734578e-11
8.156562475048457e-11
1.4151794667542576e-10
2.443900029181746e-10
9.820750874789942e-10
2.3937929005106343e-9
1.7063823566975813e-9
5.270361000546636e-10
1.6490277196051307e-9
2.2084039923876963e-9
2.6221077759526352e-9
2.9771014992775405e-9
3.220124998523057e-9
3.224366880892604e-9
2.8695648209979017e-9
2.27276419289026e-9
1.2510288177203635e-9
5.373191810418806e-10
2.6738272535773985e-11
7.163565302661197e-10
5.388237841412606e-10
5.386434077206352e-10
5.626670983009979e-10
1.5055282601554247e-10
7.667940394896163e-10
8.153107613874882e-10
6.794194732762385e-10
5.847252483764616e-10
4.804253509042734e-10
3.4913666254330685e-10
1.9430032964436108e-10
1.2149671414462895e-12
3.104278410316834e-10
8.247731739077495e-10
4.961769627027865e-9
3.2635969415036607e-10
5.58530060446516e-8
1.503907045348893e-8
4.1411751469049954e-9
6.270675599144487e-10
7.810814772728345e-10
2.735996319870745e-9
1.9154683870513078e-9
7.409925451393896e-10
8.999781691336219e-11
3.500610536113445e-8
3.719267185185874e-8
9.577296435477002e-8
1.1789318342152379e-7
1.4940211450706147e-7
1.848680867688736e-8
6.934830207985875e-9
1.6582532745992005e-10
5.127173622767699e-11
2.528320281506863e-11
2.6605349794993903e-11
1.886919593159686e-10
1.9514586923638758e-9
3.2771034579563405e-10
3.4112066158989826e-10
7.133319518404527e-10
5.796285467493091e-10
2.7419631128475087e-10
1.0359899595842902e-10
2.833140450109841e-10
1.2301573377896988e-10
9.684310216563049e-11
9.383453558932116e-11
1.1086895893181541e-10
1.544808175508419e-10
2.5605002179336365e-10
5.652412019227614e-10
1.3452304972820184e-9
4.1427932572632065e-10
5.141459646937439e-10
5.388947476837276e-10
1.3942445345060774e-9
9.817505726177873e-10
1.1624673592855782e-12
0.
0.
0.
0.
0.
0.
0.
0.
0.
0.
0.
0.
0.
0.
0.
0.
0.
1.2288932735925783e-13
2.809754302714579e-13
4.785652030977487e-13
7.106252406351894e-13
9.69476337805959e-13
1.273905413087924e-12
1.6745572777678622e-12
2.2433190510142616e-12
3.070992598577938e-12
4.093635740852037e-12
4.737122960108269e-12
4.5283127713298914e-12
3.5407477780150408e-12
3.106470182524707e-12
8.622362571087152e-12
1.7263026161367608e-11
3.420233839972899e-11
6.538264354366843e-11
1.0687022364198124e-10
1.4982434345838329e-10
2.562082784981757e-10
5.589032389825102e-10
1.3364041564225195e-9
1.0550627863359579e-9
7.805943149767784e-10
6.650913422586823e-10
6.94158155034786e-10
8.403374794541998e-10
1.1130299082561619e-9
1.542223163322744e-9
2.197961831387056e-9
3.9717899456935804e-8
1.0834607073160254e-6
1.4838578404685974e-7
2.153081559369994e-9
9.501288992842078e-9
8.053698753254381e-9
6.742703060126838e-9
5.988987320028273e-9
5.610362669057476e-9
4.7632281246452095e-9
1.004582765872199e-9
7.682858650120729e-10
6.022269138371079e-10
2.4560693715996893e-8
1.2197394651527499e-8
9.472291628112336e-9
3.3232820645120835e-9
2.0405855078205093e-10
2.245067822232338e-11
1.4110236024745501e-11
1.3748104408656386e-11
1.011169553481329e-11
8.20720781703194e-12
5.4991635187429706e-12
1.1184225147175384e-13
2.8575258365133455e-12
4.702689928287132e-12
6.7702150925172985e-12
1.1374904481902725e-11
2.565766851745978e-11
2.146700310035978e-9
3.777870571204932e-9
4.4642161234111905e-9
3.5591434140454846e-9
8.351302176955603e-10
1.8414464511252599e-9
3.7183401450111218e-9
5.165625770091344e-9
6.655653324394958e-9
8.703520420769902e-9
1.2326457001288856e-8
2.1346147851473685e-8
5.073361860879276e-9
9.638989310366578e-10
2.381234440729998e-10
9.760667292646911e-11
8.959836518189046e-11
1.0677727390146948e-10
1.0832582397772993e-10
9.688541640641228e-11
2.9374913679438094e-11
1.0323384128756804e-10
2.840947051273841e-10
2.0240168134908216e-10
1.3720780247268494e-10
1.0126979294633476e-10
8.341348113633889e-11
8.284482753115242e-11
1.0350267502121896e-10
1.5896711361394671e-10
2.9026263827688695e-10
2.721257275940404e-9
1.564377854199577e-9
3.962724979087446e-8
1.1195728744387092e-8
4.017929048675859e-9
1.0011521610849054e-9
3.631354868190746e-10
2.1716268838525627e-9
2.535129592180223e-9
3.624891281168116e-10
6.796276063435678e-10
1.0272644421108327e-9
2.246473470339673e-9
6.549750329403032e-9
3.311674486877883e-9
8.292212414527746e-10
2.7634519814722436e-10
1.1388779654023645e-10
9.976250421301636e-11
5.473928088727845e-11
1.7978294554801278e-11
3.566965129330537e-11
2.7269244036655723e-11
1.942399131918287e-11
1.641091852603046e-11
1.8569656997606106e-12
1.3131134953510577e-11
2.6592354311559624e-11
4.522477601193402e-11
7.015179290886128e-11
9.849486757497008e-11
4.913650667699945e-10
1.396734209670218e-9
7.626459538073212e-10
4.587072868003628e-10
1.1250886699162794e-9
1.5314925283730066e-9
1.8708788668260734e-9
2.153841323546264e-9
2.309912588743635e-9
2.2706449972409505e-9
2.0561506678996607e-9
1.7869166592072438e-9
8.924654698165888e-10
3.24453613463224e-10
2.2942713442606896e-10
6.94439164397189e-10
5.962664937284678e-10
6.505945875303183e-10
6.21100085723968e-10
1.2219841359716734e-10
9.044536743964705e-10
7.9798632542995e-10
7.041592915206743e-10
6.308866242937942e-10
5.329300977498599e-10
3.999923206615363e-10
2.4637574167732193e-10
7.286271433327976e-11
1.5405843745812497e-10
5.175234382276557e-10
1.0816672788291049e-9
8.775748543934866e-9
1.1640333176380706e-9
6.991818083578776e-8
1.93031951599403e-8
4.174395016595381e-9
2.5918349630532796e-10
2.9879570425962256e-9
4.733814678392689e-9
1.4808189796857823e-9
1.4343583965524885e-9
1.6820049658131043e-9
7.389013934341589e-9
2.0657545438911638e-8
6.573706729586075e-8
2.7800104135246843e-8
1.811642493239309e-8
1.3406773118064656e-8
1.1062724357783371e-8
4.595924958026404e-9
1.4936666650999258e-8
3.7188905778228154e-9
1.4029232550012012e-10
7.677576428838614e-11
7.672001303197083e-12
3.084291049602777e-10
5.6984842614950854e-11
1.3360786173272854e-12
1.8259716472929385e-11
7.774143383113084e-11
4.781355872919454e-10
3.6004111477383057e-11
1.796460048480931e-10
1.333168962290699e-10
1.1272231350903268e-10
1.5288953512574417e-10
2.4281591646072196e-10
3.8272645626140515e-10
6.082032795250533e-10
1.146294949016965e-9
3.267102093259463e-9
2.513831831162742e-9
7.035405875608696e-11
4.820432785514501e-10
1.1499498721896782e-9
8.932825818706491e-10
4.721857153341401e-13
0.
0.
0.
0.
0.
0.
0.
0.
0.
0.
0.
0.
0.
0.
0.
5.915516072400646e-14
1.2458127704860024e-13
2.113778063967783e-13
3.2745394375467595e-13
4.780357161268585e-13
6.676738613176629e-13
9.042058869897227e-13
1.2070205487163598e-12
1.6130819102461466e-12
2.1782805995394286e-12
2.9600855439103783e-12
2.218287331878605e-12
1.4807344405427958e-12
1.3113614255161918e-12
3.237810127229107e-12
5.948158797666489e-12
1.0872634049188805e-11
1.8422728614767805e-11
2.822359118330891e-11
4.093443019809453e-11
5.815535578397677e-11
8.190070509133376e-11
1.1509050804358674e-10
1.6520268490224891e-10
2.578660877767014e-10
4.1820534115470947e-10
2.5031276736366307e-10
1.1163001676369988e-10
4.8821148860486416e-11
8.526005339360478e-12
2.820235553397465e-11
8.506525853881104e-10
3.537494016612803e-9
7.472835505342117e-9
4.744828362993489e-9
3.0872785532284116e-9
1.900744088771997e-9
8.838708563845086e-10
2.248720324761247e-10
3.1836179403898607e-10
2.1368259795398926e-9
1.772191476759801e-9
2.34032472637364e-10
4.953241496669111e-10
4.369446990799146e-10
3.632885189732092e-10
2.407896246101478e-10
1.103332824456954e-10
6.288679768416961e-12
1.0230730866721795e-10
6.810348140560756e-11
5.747199256239478e-11
5.309138302878073e-11
1.549684792020898e-11
3.675111612450118e-11
1.1375162758629438e-10
2.9895832748032387e-10
2.9379601379454963e-10
1.7460338709213502e-10
1.0310140953651315e-10
4.741900419846341e-11
8.663089044925528e-12
1.253965336090938e-9
4.112071291669401e-9
1.0160814657951163e-8
5.777083086111235e-9
3.812452901744636e-9
2.4021152122241538e-9
1.1521233869800204e-9
2.883907304042908e-10
5.235621062134369e-10
3.670508811148511e-9
1.958400077929335e-9
9.876458057590288e-11
9.534626022264848e-10
8.300392024209283e-10
6.682218930825337e-10
3.668844379138093e-10
1.3135183379979872e-10
6.427932892278913e-12
1.2481372080672744e-10
1.113572415364272e-10
9.47553617990121e-11
8.456879942667912e-11
2.3091772000648054e-11
5.6455872522860794e-11
1.749138591373412e-10
4.5295082614780277e-10
4.3720629143352003e-10
2.388552005896342e-10
1.2859863448919366e-10
5.517778048007856e-11
1.5428083326219108e-9
6.636177788020227e-9
5.868123466479353e-9
5.820094263511599e-9
4.521481250170533e-9
3.355920451857653e-9
1.982189868187151e-9
8.510371199600819e-10
3.561343331560563e-11
9.613014503865632e-10
7.720737489426616e-9
7.617563311852423e-10
1.2189332201078184e-9
8.916282169503531e-10
5.091834121212717e-10
3.57843108021984e-10
2.1133469917069517e-10
8.908310013381457e-11
3.650899652825892e-12
1.5137940349805242e-10
8.040475028744277e-11
6.641280786827726e-11
6.14657069836392e-11
1.27570588891151e-11
4.879089496014137e-11
1.266066699183199e-10
3.006611356857579e-10
6.430441218898765e-10
4.266095347329192e-10
2.2347210407040677e-10
9.843174240373431e-11
2.267023440248641e-9
1.2383452639059599e-8
3.785839141993039e-9
6.56178972924636e-9
5.690196012730581e-9
4.957088829073416e-9
3.8340110702015125e-9
2.3460482603789235e-9
8.656052059834747e-10
8.87261027251881e-10
3.9495520989177526e-9
3.4491682718000463e-10
1.2857448050725532e-9
1.2053934253803448e-9
5.9991168851466e-10
2.1416347939394444e-10
2.784617471292702e-11
3.411544152022276e-10
3.1007942963780374e-10
2.774597049108713e-10
2.64312939220229e-10
8.499981642138957e-11
2.2826592422664043e-10
8.362898609632213e-10
9.769581886797173e-10
6.560262433468237e-10
4.4555191549029407e-10
2.7887169189299117e-10
1.4092279213922422e-10
1.726102797992009e-11
1.1668250842541406e-10
4.1650590681501966e-9
5.577008872625335e-9
5.943054653756338e-8
1.9238971712527515e-8
9.361013895786469e-9
3.833402444235951e-9
7.09408878943512e-10
1.4445697651441755e-9
8.069728134045189e-9
3.220692056826176e-9
3.014388699488803e-10
3.3060186444979307e-10
2.4176159714526046e-9
1.5476188179847436e-9
4.766797968370819e-10
2.129768664773553e-10
1.536946624549741e-10
7.718475833493451e-11
2.981888287666778e-11
8.763983718071305e-12
1.4412300644657622e-11
4.521100444847984e-11
6.033993927436591e-11
9.454838262983876e-11
4.1797650739352114e-11
1.2974747858036832e-10
2.529192905687744e-10
5.412321917686524e-10
1.395376424467313e-9
1.6636643756191569e-9
1.1877437801052649e-9
7.666723774588796e-9
5.116057059147596e-8
1.3441994832589583e-8
4.937446636919409e-9
7.006937927067763e-9
7.228429589483713e-9
7.647145090522595e-9
8.801217614184495e-9
1.2004987629054984e-8
1.9571852675588427e-8
4.236637367941962e-9
8.93507204696324e-9
5.535244499113455e-9
1.44991603504702e-9
4.45214633800107e-10
1.0887207198070605e-10
2.3781045520513447e-10
4.883528755294294e-10
4.298205421712131e-10
4.451962460778345e-10
1.7127420923307012e-10
6.225412950675294e-10
1.9029896068269567e-9
1.5960336604439318e-9
1.2075418396261777e-9
9.577239792562267e-10
6.865849306786793e-10
4.267852069739679e-10
2.1979214928821608e-10
5.1672934696181494e-11
5.344976819786962e-9
1.178396464780363e-8
7.352265638850073e-8
2.453615111213823e-8
1.2826658140343966e-8
6.1514275198981205e-9
8.632002791328915e-10
4.9071548604111395e-9
7.237669222026843e-9
4.192635295334525e-9
1.8119004179641924e-9
3.925501480964353e-10
3.9466661331672577e-10
1.53556731470993e-9
2.56831999623267e-9
5.852044049263393e-10
1.2780031845158836e-9
1.1849439751377656e-9
5.695034946435611e-10
3.0717137322911923e-10
4.037999418087316e-10
3.1437603415809327e-10
1.6797632288221419e-10
2.0657331343225616e-11
9.4281410765231e-12
1.1789339176238791e-11
5.2818313884464904e-12
3.095019476246742e-11
2.5334070704703183e-11
2.63226654336113e-11
1.6782976089635593e-11
1.0592448646235298e-10
3.7237786491879306e-10
5.941255771563347e-10
3.3268874612161276e-11
4.763533222335458e-10
4.2904778821959957e-10
2.7056162217576214e-10
9.872301258391608e-11
5.824468873846783e-10
7.595620512180774e-10
7.527334508349673e-10
4.771750103121165e-10
4.517077129176696e-10
1.0275803441535954e-9
2.8445378587939783e-10
8.017489104822226e-10
1.4168584774209024e-9
3.127320893688979e-9
3.356528300487146e-9
9.85405334887297e-10
3.8698518168777535e-10
2.6245147658308076e-10
2.2955420489086563e-10
2.1729437825109772e-10
2.0815311874899165e-10
1.987942200421598e-10
1.9188523476829422e-10
1.918550734556472e-10
2.023373139891061e-10
2.258040195464978e-10
2.6426336881326403e-10
1.0303070789325854e-8
1.0352234609585922e-7
4.809502924921016e-7
4.325432354161589e-8
5.433838856739779e-9
3.939981721530604e-9
8.557633375491019e-9
1.5003355734935998e-8
9.199819372314138e-9
6.2180928339412335e-9
2.1259429101262276e-8
1.6433575410276932e-8
1.6536278344649013e-8
2.3924897228492095e-8
3.7080748011652646e-10
6.721945002899975e-10
3.154485269902106e-10
2.6036347349063684e-11
1.1355498927775261e-11
6.414799356337757e-13
5.410149686858658e-12
1.6412325692534727e-11
9.131520480059539e-11
1.7717383877622225e-11
1.6446157756941757e-11
2.627750457426812e-11
6.24330495582585e-11
2.2489638170696595e-10
2.227629010449888e-9
4.427292358083521e-10
2.6188706277773174e-10
9.602412407668361e-12
2.172097297410837e-11
1.6082640797163835e-12
2.037931017427739e-12
2.7487359279682394e-12
7.441988633717728e-12
9.817971085186454e-11
1.9401997230011925e-10
1.3780334795535256e-10
1.1752389477035714e-11
6.500749698895197e-12
2.433711555902951e-11
1.3405926505811902e-13
0.
0.
0.
0.
0.
0.
0.
0.
0.
0.
0.
2.5872908500189896e-14
2.8904939669314036e-14
2.963017412755869e-14
2.7426453596313468e-14
2.2939995402164832e-14
0.
0.
5.1394041958189565e-14
1.0520936584034647e-13
1.9011665633495044e-13
3.1418301374785865e-13
4.813826615951892e-13
6.957145616687347e-13
9.679871619395956e-13
1.3132227484491235e-12
1.737853933827635e-12
2.2256210739644347e-12
2.7333037166724046e-12
3.943381215527372e-12
3.1548176117412907e-12
4.171509455925448e-12
5.982266133262641e-12
8.437845206662748e-12
1.2289403223883536e-11
1.8351408438870204e-11
2.7881084450220078e-11
4.284898255565703e-11
6.665024833258721e-11
1.0645533506060374e-10
1.8181292790847678e-10
3.29191909199849e-10
2.339399461962693e-10
7.367144257338912e-11
2.5898043336997094e-11
1.3040295172124927e-10
2.766223040972432e-10
4.283915562008167e-10
2.1929312631001617e-9
3.2093701089307085e-9
2.8966332791197924e-8
1.1447803288616719e-8
6.042932159381009e-9
2.7745564376223324e-9
9.602554377997466e-10
2.0689053431148657e-11
9.257803938244774e-10
1.2180362404682385e-9
3.133204910070066e-10
1.5981016725293226e-9
5.866015146805845e-10
1.9504155336274172e-10
3.4489365401165753e-11
1.5106281981016476e-11
2.3236271016990075e-11
2.392200644308563e-12
8.92447052134567e-11
4.5029504079663135e-10
4.0548623324505836e-10
3.9913921338756794e-10
3.821998091898586e-10
1.4134608001268835e-10
1.7053178488038818e-10
6.091880769905009e-10
8.602450930872963e-10
6.488252292486803e-10
6.495306409688706e-10
7.709578088523567e-10
1.0000011160583678e-9
3.100560370735523e-8
3.003618516941686e-7
1.1872632521436919e-7
3.740710948953426e-8
3.324045981272846e-9
3.5655281737003392e-9
4.742865320312655e-9
4.89710537489995e-9
4.942593560992584e-9
5.100723433840003e-9
5.23515944638313e-9
5.741565266355944e-9
9.47171431644721e-9
4.943095247474064e-9
2.391764908347206e-10
7.677781351939393e-10
1.4778240341263983e-10
7.194065347662193e-11
2.4705108337958244e-11
1.1664455946794354e-12
8.565856192534055e-12
9.940678689228746e-12
7.204555577571736e-12
8.843934333996407e-12
1.651995651916126e-11
2.894141815777918e-11
2.5804165879204952e-11
1.0371326340572568e-11
2.6536578630923497e-11
3.643365775751873e-11
4.5620787579568176e-11
8.775005391516772e-9
5.0271556421158896e-8
7.89012865775809e-8
1.142543281729029e-8
1.600115412044369e-8
1.519456500536064e-8
1.511677391039531e-8
1.6304953674140808e-8
1.8697643248144326e-8
1.964919201846263e-8
1.651020401085816e-9
6.09403721814431e-9
9.587264783184176e-9
4.70800627814763e-9
7.437744486223437e-10
1.862391470797952e-10
5.5806186558189214e-11
1.191918080076867e-11
1.401786912922836e-10
1.2160181469267163e-10
1.214084592513401e-10
1.0064223708508784e-10
4.301947146244091e-11
2.0346581889155033e-10
5.511536701607446e-10
7.199839546762434e-10
4.4179969798972655e-10
2.819091637080781e-10
1.7564258860381796e-10
9.547942278498193e-11
8.541491244429242e-10
3.877895189719108e-9
5.106082449203439e-9
3.774337346269986e-9
2.6391213221437444e-9
1.7863311847745885e-9
9.354798738343982e-10
2.781188612313165e-10
3.4839101347968535e-10
3.0867570454990693e-9
2.1730642921615688e-9
3.865132984468985e-10
5.461483054771399e-10
1.8837393220235946e-9
9.035183281958917e-10
4.615781856078766e-10
3.582567694260267e-10
2.0476256865842298e-10
6.346505111785304e-11
1.3760275057109853e-11
4.84198695442232e-11
3.8180913101186505e-11
3.147971201778554e-11
2.0309358656015156e-11
5.460195513543638e-12
2.7959171922220895e-11
5.921148729541364e-11
1.1563596946461795e-10
2.2086377013175353e-10
1.7110755783534633e-10
5.738634599212704e-11
1.314502232823685e-9
6.299705388305005e-9
3.2853390266011995e-10
2.069689826662843e-9
2.217862121651173e-9
2.131634964460132e-9
1.7692715228193363e-9
1.2134615567532125e-9
7.124252530113169e-10
3.521577644903982e-10
9.280879008575278e-11
5.599156957180852e-10
6.40964994324273e-10
4.306025922864102e-10
1.9928184834305312e-10
1.3772565655406318e-11
3.3795766810186875e-10
1.9231615065136402e-10
1.6821865117596783e-10
1.7803961791787465e-10
1.20254519185562e-10
7.75978657581991e-11
3.9446052397906335e-10
3.6116608985851573e-10
2.8473263182953067e-10
2.3760494283911063e-10
1.920034288914866e-10
1.368376725149421e-10
6.405954031477654e-11
4.762511691731195e-11
2.582535773120337e-10
2.8999555685559874e-9
2.501072003426183e-9
4.0790172041121926e-8
1.1580814918602298e-8
4.5785785079642054e-9
1.3666697580798807e-9
3.7568623934589305e-10
3.1449710353289097e-9
2.97405331561761e-9
9.1059004771909e-10
6.020403298862531e-10
5.936286666322688e-10
1.130940460358761e-9
4.376334818162118e-9
3.612135103994266e-9
9.315098323788148e-10
2.901393617667211e-10
1.8235281703014904e-10
1.4831987905127824e-10
6.257602314622897e-11
1.2627907622097975e-11
3.267939747783027e-11
3.778782289672185e-11
2.8796038106716988e-11
2.1150990620158488e-11
1.7449522359070818e-12
2.0295010278466374e-11
3.9124007898536336e-11
6.136759347256406e-11
8.225904335694316e-11
9.913178458438127e-11
6.130984048526546e-10
1.6237511966025257e-9
6.890551554495744e-10
6.877736203016167e-10
1.3838818086537817e-9
1.7737982100442303e-9
2.038852050436877e-9
2.1481878850389757e-9
2.033715667767091e-9
1.7236554683259336e-9
1.339418131930938e-9
1.1176330532115347e-9
5.649006633953396e-10
2.264170856426319e-10
1.0307423754678246e-10
5.05490023732575e-10
3.926527412578043e-10
4.2050588036554634e-10
4.662255952071795e-10
6.419862141025022e-11
6.158146822348666e-10
5.757152371409243e-10
5.059333779591301e-10
4.756581580568953e-10
4.537859883621037e-10
4.144069508236854e-10
3.337888458088832e-10
1.8292068063185505e-10
9.03647394085485e-11
5.235375992280731e-10
6.893307802041665e-9
2.2063486428355e-9
7.349971488413876e-8
2.0348204624046442e-8
7.111549109439778e-9
1.2390508654394658e-9
3.354904613178454e-9
5.844369242160819e-9
4.086149093664194e-9
6.79409978834232e-11
7.50605825914091e-11
9.102535660650936e-10
2.2158202193485705e-9
1.9192681687168842e-8
4.3217766729530295e-8
1.9044867333958694e-8
6.091670131570605e-9
6.765642582446875e-11
1.1469233968265607e-10
6.049799726177639e-11
1.0553531076331037e-11
4.407653145295225e-12
7.105281844201907e-11
2.498119737778788e-10
8.749607900808015e-11
7.444041023204741e-11
3.767895615617296e-11
2.517267011296859e-10
7.306492583552956e-10
3.5989651652273778e-9
1.036028396096532e-9
7.059903138287851e-11
1.2237338190683931e-10
1.7751611861417984e-10
2.929686860552939e-10
5.171780616147346e-10
9.503601468030328e-10
2.252860346084407e-9
2.680823351010924e-9
1.0430939419699033e-10
6.949089791210339e-10
7.63210122037518e-10
3.5938583431780724e-10
3.91011346643435e-10
2.9168425079686534e-13
0.
0.
0.
0.
0.
0.
0.
0.
0.
0.
0.
0.
0.
0.
0.
0.
0.
7.902570574161908e-14
1.6201571377412865e-13
2.738637918331707e-13
4.3365762121842345e-13
6.602899295272476e-13
9.690368517209433e-13
1.3564590162027533e-12
1.7919192501415693e-12
2.2449817297418954e-12
2.7123485608126576e-12
3.191159136404202e-12
4.334545210078599e-12
4.45215904136844e-12
2.1156804521415237e-12
8.127317560402626e-12
1.1146155250613343e-11
1.5482415682664905e-11
2.2806615327310645e-11
3.4955642228846075e-11
5.459160575138623e-11
8.732807533458524e-11
1.4711275693356044e-10
2.7322547306164673e-10
5.903061958403633e-10
8.334960172673967e-10
4.872781546501319e-10
3.031394673726738e-10
1.90524474968348e-10
1.0154022063961126e-10
1.615251027075551e-11
8.176718712302619e-11
2.7646996439180032e-9
1.1070780792654555e-8
4.031327544946886e-8
1.6518950280929804e-8
9.220281846376546e-9
5.576054041123848e-9
2.151526746355832e-9
2.432163276120924e-9
5.755891944001042e-9
4.349079561049772e-9
3.283789768591168e-9
4.2536518740839536e-9
1.292552441495424e-9
2.678281948558288e-10
3.675838761699377e-10
5.162018442577262e-10
4.025528498897521e-10
1.760604046778385e-10
3.7029935649094496e-11
8.597396779851632e-11
1.0546490040154072e-10
8.322009827398397e-11
6.735464438115508e-11
1.486748104387104e-11
4.7034530939807595e-11
1.193064595553354e-10
2.498889422294783e-10
5.147412044955467e-10
5.085810810536276e-10
1.892168270453917e-10
3.104087653521607e-9
1.0624087338060808e-8
1.3305157273315553e-9
4.142394459526127e-9
4.361958029483019e-9
4.18454443827987e-9
3.4443637136408343e-9
2.3339340388295806e-9
1.357163776271044e-9
6.528990490348474e-10
1.0349111857410382e-10
2.1879429984331483e-10
4.4979554200616065e-10
3.7782545436023447e-10
2.2683627224317542e-10
1.1154096623650962e-10
4.9841240347574376e-11
8.322472199143297e-12
6.338302513594663e-11
1.306451698502033e-10
1.808229034353925e-10
2.9253599477413373e-10
5.127697045702994e-10
6.028877117448998e-10
8.078851425787593e-11
3.727902722600381e-10
4.430429675662956e-10
4.887088513313289e-10
5.670669133747393e-10
7.143845533723569e-10
9.73045701297949e-10
9.59825122628166e-9
5.088532093426212e-8
1.3859187589284038e-7
9.915690580039053e-8
4.6793801438696444e-8
1.2804686157149791e-8
5.445664079818914e-9
4.152648520897976e-9
4.0175753347483035e-9
4.620104619120774e-9
2.823411743967849e-9
6.5589181424476745e-9
8.950131024762948e-9
8.770609405200892e-9
4.36307335137619e-9
2.0344407980956364e-9
1.109117685672941e-9
4.255598257520406e-10
1.6140848258011905e-11
1.2881915335788253e-11
5.812968193691624e-11
4.6461969021637616e-11
1.940996380147952e-11
7.826659465374623e-12
1.6605331847517978e-12
1.9617717031101185e-13
7.541159386535764e-13
1.1826805723246405e-12
1.95905466335658e-12
1.5597115590512156e-11
6.295485942826704e-11
3.98310155419008e-9
7.220346446928278e-9
8.569017395916505e-9
4.61941533622412e-9
3.6013338638729826e-11
2.3464293776338927e-9
3.5600415791208526e-9
4.382082039227829e-9
5.188906528250922e-9
6.259545990029226e-9
8.055215191277621e-9
4.731081918586788e-9
1.7975785110447098e-9
5.043307656300784e-10
2.4463136829945027e-10
2.536135776222456e-10
2.7573597883130154e-10
2.7398809600866626e-10
2.5790198006802825e-10
9.90042634982122e-11
2.3037864211973702e-10
4.061598546413542e-10
2.813071575265592e-10
2.024965599103644e-10
1.559562083482842e-10
1.3705532659187352e-10
1.4633815654566275e-10
1.8737765088838588e-10
2.715876034640269e-10
4.230718446215956e-10
6.666217937502614e-10
6.879693851950075e-9
3.344513071461714e-9
7.431251101771856e-8
2.1461581366082785e-8
7.830258997353473e-9
1.1128035709038285e-9
7.115082536351805e-9
4.528037377525844e-9
3.84713257233347e-9
4.068077722096482e-10
1.8554691125686201e-9
2.105446390888147e-11
1.1675604564031517e-10
1.926261666950035e-10
8.298396631449021e-11
1.50395076019325e-10
4.5665688125400556e-11
2.2382720683364515e-10
4.5541083538458256e-10
2.583852343306815e-10
3.5833082550552915e-10
9.777536821598926e-10
2.350470817508956e-11
3.755840146173365e-11
1.2800647876955032e-11
1.6049157980270787e-12
6.075932267053809e-12
4.15225303075674e-12
1.908128750511962e-12
1.7536393478111703e-12
1.0065325122982126e-11
2.258359374426545e-11
3.154625122729075e-11
2.7688273102961518e-11
1.3941692133875324e-11
5.874756267781612e-12
2.8999927238650108e-11
5.401288501755173e-11
8.001555949866616e-11
1.0549178223699708e-10
1.2761306222637755e-10
1.4224512975833613e-10
3.1638997568655435e-11
1.0949798462194399e-10
1.6594589527306912e-10
2.1371402642655364e-10
1.7309632189701913e-10
2.555922664960726e-10
7.267499201792406e-10
1.2830548583465457e-9
9.196519691622778e-10
7.639726366255093e-10
7.260680101345264e-10
7.362643881524142e-10
7.627869334909046e-10
7.771276099881737e-10
7.417690166395682e-10
6.159706069353308e-10
3.785468269133347e-10
3.458724872320488e-11
4.0462438990207847e-10
1.5918152508258487e-8
5.65310852402931e-9
1.1374970518363956e-7
3.810539208226326e-8
1.9102272542898444e-8
3.4062078208811825e-9
5.332402210288399e-9
5.185875819477553e-9
6.688906872917478e-9
5.3010804819800794e-9
4.710119256761146e-9
4.430131827853543e-9
7.785961671538074e-9
2.813508274244725e-8
1.843457904099776e-8
1.4869926136194753e-8
3.6415853012959126e-9
1.5928310305209387e-9
3.237971458205213e-10
1.9069196001670146e-10
2.350024035668927e-11
1.5985049448543608e-11
5.5682240475793315e-11
7.349405175659722e-10
9.074522263648088e-12
1.2631641739910056e-10
3.859185645748375e-10
1.0447340355696487e-9
1.5316225333690885e-9
8.328058944263866e-9
2.193675893785121e-9
6.793814700789387e-11
4.796348750938409e-11
1.6351019927611284e-10
3.1605191808582965e-10
3.562034483759657e-10
4.553311908156866e-10
7.625894569887738e-10
6.721671651938402e-10
5.784562084500736e-10
7.002698921138495e-10
6.795806681766381e-10
2.8080681834280334e-10
1.4271915868757294e-10
3.1252467141128553e-13
0.
0.
0.
0.
0.
0.
0.
0.
0.
0.
0.
0.
0.
0.
0.
0.
2.4629660912560508e-14
2.2628377744340324e-14
2.2531702978920481e-13
5.530232400901427e-13
1.0875829697344158e-12
2.0990821736340413e-12
4.426542506383471e-12
7.779069243347237e-12
5.024326850770646e-12
2.8718802389230118e-12
9.176371292467399e-13
1.7327091363787564e-12
6.418138538026782e-12
1.1620070907149073e-11
8.9899624404945e-12
8.181330721557093e-12
7.83690384163666e-12
9.986164598126947e-12
1.4880005812205384e-11
2.2954333978672014e-11
3.2778787617127324e-11
3.135739992343866e-11
1.369808390039881e-11
7.428956607945717e-12
4.4467932274359477e-11
1.1412068216407046e-10
9.55078758605753e-11
8.172485257261047e-11
8.072081231466033e-11
8.683956663605332e-11
9.855140778626862e-11
6.127182664902161e-9
4.1282505866121064e-8
1.2428989336791339e-7
9.59335620248139e-9
1.2052128578673463e-8
1.042795129844419e-8
9.378577444653287e-9
8.831523088309213e-9
8.180082885489782e-9
4.923334927124049e-9
6.82151526969e-9
1.614874052328121e-8
2.534519091337951e-8
4.7286341123934375e-9
2.887344126098469e-10
4.671528389325976e-10
5.76957247775198e-10
2.774726497513806e-10
8.756635931812767e-11
2.1707374283905403e-11
4.093102440399889e-11
7.984209973644856e-11
5.579091380736166e-11
4.285846652485267e-11
3.5436581356048976e-13
4.142370385485758e-11
8.59642806000081e-11
1.4991021325228007e-10
2.422006805153639e-10
3.7285570291349423e-10
2.1273877582445904e-10
1.9063852321789345e-9
4.506116773251828e-9
2.72534692581351e-10
1.619197629732206e-9
2.0437198383674525e-9
2.169165758101899e-9
2.0424435446320053e-9
1.6301275142484469e-9
1.1222567287299185e-9
7.012618065931324e-10
4.0534199663083767e-10
7.794275167678972e-10
6.911538302782494e-10
3.7064093323277634e-10
1.4045669096863733e-10
1.4942508980360066e-10
3.300875870972955e-10
2.3950598172683374e-10
2.418115522750418e-10
2.5401937199883863e-10
6.227288100749009e-11
3.3766226805385333e-10
4.5458066799539803e-10
3.666169813544397e-10
3.191276965045107e-10
2.8039343240402905e-10
2.3099767549593568e-10
1.607768985901418e-10
5.57700436267287e-11
1.239265671418725e-10
4.5706784326442295e-10
4.208406845212884e-9
2.1017260744465297e-9
5.1287069733417937e-8
1.4396709125349143e-8
5.080782259431291e-9
1.1183360976045756e-9
1.2227571527467772e-9
5.696782523036195e-9
3.0309146473614048e-9
2.869420943966616e-10
2.709661241530254e-10
1.3947647369136403e-12
3.003202705501392e-10
1.3841062948159854e-9
1.0992457606832895e-9
1.6504712541323817e-9
6.594716406129939e-10
1.235922614010885e-10
7.002235830531157e-11
5.095476493393045e-11
4.2955857397111556e-11
1.5862827790167425e-11
5.638932580020029e-12
3.1098364696961123e-11
2.33551825843102e-11
1.8681148127127757e-11
2.623375254259178e-12
1.4249379747326568e-11
2.810432379262003e-11
4.282824581716826e-11
5.25230426539183e-11
1.725993170380004e-10
4.672467768760635e-10
4.5602421610764396e-10
7.583254441704299e-12
4.283053359342797e-10
7.393085204052519e-10
9.826137779846601e-10
1.1901004777021348e-9
1.3600727867076833e-9
1.470102501864567e-9
1.4900705092136616e-9
6.818184248542145e-10
2.8857840162702255e-10
2.0477154652544082e-11
4.162902959703162e-10
4.1247952350539864e-10
4.818025894179283e-10
4.4406959212907675e-10
3.646620209049952e-10
8.473133420768631e-10
6.90265602925331e-10
6.168774749219949e-10
5.954225524245389e-10
5.890106947915298e-10
5.684504149734793e-10
5.025172058277747e-10
3.531756900325086e-10
6.764655196021497e-11
4.020277633833123e-10
8.902531723338829e-10
1.1045830609753914e-8
2.592434471057669e-10
8.391181683738721e-8
2.377611402173309e-8
6.8786025792831e-9
7.396612558960246e-10
9.615420434700121e-9
4.622451880930386e-9
3.1097417483248312e-9
1.3717005064437795e-9
1.717858244521411e-9
2.4684389163887565e-9
1.0922335903342592e-8
1.9134138206910434e-8
4.192473499285935e-9
1.2866512804254254e-9
8.878970968198257e-11
4.80813467642653e-11
1.7910057870017993e-11
1.1078217732241553e-11
6.094458510439966e-11
6.648952361692346e-11
4.4045743049852643e-10
4.3188425539977426e-10
3.469447596987159e-10
1.7382739860226485e-10
5.322362429407895e-12
6.298068471788038e-10
1.1026442103080807e-9
6.660500091383331e-10
6.536548670034026e-10
9.454021238665999e-11
2.0587903118619407e-10
3.323960952053675e-10
5.949911183054659e-10
1.2738292141593759e-9
3.806875678196337e-9
1.3035220953992883e-9
6.840993559597178e-10
7.969040612896915e-10
7.414668961204603e-10
3.6908300627219326e-10
4.3341182660460597e-10
6.618858106604986e-13
0.
0.
0.
0.
0.
0.
0.
0.
0.
0.
0.
0.
0.
0.
0.
0.
0.
0.
1.1078699812357487e-13
2.3117868815654263e-13
3.947657784666438e-13
6.261160951686223e-13
9.447931065403259e-13
1.356457634657693e-12
1.834443890827021e-12
2.3321696022881766e-12
2.828086264749853e-12
3.322250247171326e-12
3.78822356007253e-12
5.488583743720377e-12
6.133214429702408e-12
4.706121026453888e-13
9.71129605596583e-12
1.3954367852409862e-11
1.995336923844492e-11
3.025377500377105e-11
4.800763864771633e-11
7.826854717238634e-11
1.3220358467985273e-10
2.4116996499266674e-10
5.098534305546151e-10
1.0364024552904142e-9
7.411000474933312e-10
4.8915278203129e-10
3.4888250953010356e-10
2.4143045006555065e-10
1.417767184096497e-10
3.8006138065113583e-11
8.292809934149284e-11
3.755709400503343e-9
1.4430534514270703e-8
5.844671042148175e-8
2.1723541490908006e-8
1.1610316949606764e-8
7.1325090111373855e-9
2.091839642406451e-9
5.87200376189296e-9
4.710199557569111e-9
5.106513983137023e-9
2.9546684432297637e-9
4.122288390676802e-9
4.17621839708929e-9
2.8739050719470864e-10
1.0090046369458349e-10
2.0741510543144728e-10
3.618780879915378e-10
2.656301478212482e-10
1.1021770480430161e-10
2.4769085937913207e-12
8.617028967565236e-11
7.722680142428555e-11
6.111850259094767e-11
3.8017436086997294e-11
1.2524040051572884e-11
5.878590482755169e-11
1.2049371697534835e-10
2.1990316881341633e-10
3.8260008181502653e-10
4.229113479910839e-10
3.276770565380537e-9
5.142817760744015e-9
1.1329849817951056e-10
2.6227997556257786e-9
3.2908193995608637e-9
3.5681355030319258e-9
3.446576699742755e-9
2.8262407380309333e-9
1.994888569860544e-9
1.2574264289573063e-9
6.623647282079398e-10
2.1094578906348745e-10
4.866441097430884e-10
3.388473779562938e-10
1.740485454658618e-10
7.678206718115137e-11
5.01455443369728e-12
2.898743938652154e-10
5.41899332127206e-10
7.848826247056118e-10
1.1139586999465833e-9
1.9854137102168577e-10
7.27737950199222e-10
9.349612574696174e-10
6.470026216907504e-10
5.154413887553243e-10
9.50557136643083e-10
6.718294567719771e-10
7.010873673255255e-10
8.183013299013855e-10
1.0347476536075527e-9
1.813425726670026e-8
2.583964714418505e-7
1.5087269332001186e-7
6.53638397959475e-9
7.352382559250642e-9
5.511646425876316e-9
4.4154860650486525e-9
3.854573844734853e-9
3.6004692956371966e-9
2.929873766351793e-9
2.5617325201587654e-9
3.4476702324159964e-9
5.557593793859178e-9
1.8258301976266114e-8
8.186346912871049e-9
8.540966636398933e-9
5.305988793190699e-9
3.1719130301472337e-9
4.779321194092345e-10
3.316179303500302e-11
1.5387740800803505e-11
1.625055456659474e-11
1.1315617104019674e-11
8.532971039374962e-12
6.013446603163859e-12
5.553310866504362e-13
1.6989429933947473e-12
2.666757973373022e-12
3.635849287533661e-12
6.491705761476657e-12
1.4658022960390764e-11
8.240553020334742e-10
1.6934167111440317e-9
2.5354071803727535e-9
2.2553465795695333e-9
7.265280965832706e-10
7.315969615514997e-10
1.7526663502907914e-9
2.509616945075639e-9
3.1856001535519726e-9
3.931532630164813e-9
4.937205093052641e-9
2.3956460440974882e-9
9.283746440819484e-10
3.571697113801559e-10
2.5360619005332865e-10
2.7131146482722366e-10
2.823698407442856e-10
2.8098094153456877e-10
1.449047928524998e-10
2.1588866698516594e-10
3.577024043912781e-10
2.588535864341121e-10
1.9167706361258638e-10
1.4855575887041837e-10
1.2913828376111704e-10
1.378556960184191e-10
1.8282691057434253e-10
2.832020424345404e-10
4.739123214015951e-10
7.277924881927561e-10
8.071213393981437e-10
8.261975077046201e-9
9.647129340245804e-10
6.471662750962719e-8
1.7718041086548735e-8
4.266219590454941e-9
6.905132763655005e-10
5.6665048623749335e-9
3.762120981549003e-9
1.6245225289426419e-9
1.0256716788592748e-9
2.7232955007700904e-9
1.2865698322839524e-8
3.5098491142461064e-8
2.7529520446692928e-8
1.3155863677414416e-9
3.545008348161246e-9
7.738947060465801e-9
5.930862611896446e-9
2.148592019644924e-9
3.603523773734407e-10
3.8969845936803704e-10
2.1063856174918446e-10
9.907567465164275e-12
1.63729601594953e-11
1.6208959479508799e-10
1.6609823814222485e-11
5.554221791850147e-11
1.2222975419898445e-10
4.5813678909607626e-10
1.0594403966164497e-9
1.3025688017799454e-10
2.581714757304919e-10
1.1894146883922043e-10
1.3837896045090534e-10
2.3149027474730005e-10
4.33904357901844e-10
6.39183394214341e-10
8.81402635883264e-10
1.6262062716795276e-9
3.768114102924867e-9
1.633566854415312e-10
6.130843912544599e-10
7.451525886537956e-10
2.9592857677852397e-10
5.514500551709332e-11
6.2599643421857e-14
0.
0.
0.
0.
0.
0.
0.
0.
0.
0.
0.
0.
0.
0.
0.
4.270384253495492e-14
8.034254600189479e-14
1.2956524123959517e-13
1.997172407161536e-13
3.0166606900177377e-13
4.495464065740697e-13
6.586933658736422e-13
9.391028806396229e-13
1.2852953009991515e-12
1.6764869980783913e-12
2.0976462352226566e-12
2.777342127369039e-12
1.771147281284908e-12
0.
7.778291193483699e-13
4.676510000035106e-13
7.722474155572882e-13
2.8559702024284126e-12
5.6765704997493225e-12
9.329956959829795e-12
1.426458479351255e-11
2.1341269922697856e-11
3.224900175100272e-11
5.125090459284538e-11
9.185742183255625e-11
1.608160981791454e-10
1.0072232011137843e-10
5.901890071013461e-11
4.1078361367013626e-11
3.2731008417780176e-11
3.079245194237671e-11
2.2891601012566081e-10
4.4374382582964844e-10
2.729044378318983e-9
1.2853242883028811e-9
7.737384418316502e-10
4.2118291899532614e-10
1.7299847935606817e-10
3.660673829175745e-11
7.380469694512242e-11
3.0738659084520045e-10
1.5615526439402623e-10
7.161129532383605e-10
3.3417809515313126e-10
2.4038519990891413e-10
1.4279771423816083e-10
8.868263727568257e-11
4.078919604274962e-11
1.1619013554979705e-12
2.6555730699771424e-11
1.972105725255375e-11
1.651422443158456e-11
1.5521882720125556e-11
6.100702206565513e-12
7.651237907276816e-12
2.5930545450226157e-11
6.922652806060808e-11
8.496871722248267e-11
4.8414720599666144e-11
2.7595426107701426e-11
1.33299033600175e-11
1.011355499832324e-12
3.250525478475027e-10
1.3568527009718596e-9
2.2606789073494945e-9
1.5529614865770654e-9
1.0713421545897752e-9
7.151773852193743e-10
3.679299420905699e-10
1.0680740158988777e-10
1.3443061797975067e-10
1.1656007093619514e-9
8.419915430933029e-10
2.0941810012548467e-10
1.7927023915870986e-10
1.9571165344009406e-10
1.9968775106444294e-10
1.624386496911694e-10
6.465922583805015e-11
7.239823060930472e-12
3.0838789517128276e-11
2.482997923877986e-11
2.102518972003733e-11
1.7514471558867474e-11
2.6181071617876876e-12
1.5352564093268615e-11
4.562044558600607e-11
1.1115821205873977e-10
8.48412213485642e-11
4.8981183141386835e-11
2.6692172566545563e-11
8.205384673752132e-12
3.672636442640227e-10
1.1958448014901392e-9
1.8784617161321493e-9
1.4286957266217963e-9
1.0460101437073153e-9
6.98645183121189e-10
3.6482804771388855e-10
1.4393244823059165e-10
1.7163490145993344e-12
2.00770559596146e-10
6.358495340848588e-10
3.122912486974229e-10
1.726069389968765e-9
5.225729470002077e-10
3.4704572152406556e-10
1.8382049743143354e-10
9.369973515496022e-11
4.381194937661541e-11
9.310620716127102e-12
5.867769788286511e-11
3.029832597374223e-11
2.440915421899646e-11
2.3416847664973658e-11
8.548199343334816e-12
1.200188701991944e-11
3.447729596936331e-11
7.826655961397793e-11
1.7879382137641602e-10
1.6242169764098413e-10
7.945809891564473e-11
3.741384409182928e-11
6.804070972647857e-10
4.379337448546487e-9
1.6853255168476226e-10
1.866673388566488e-9
1.8403423736325985e-9
1.687222389858753e-9
1.386209592925919e-9
9.195191677538189e-10
4.142928948454372e-10
1.3664664684504438e-10
1.4129237942600652e-9
1.6635554795700033e-10
4.6182005822275207e-10
5.043802523507819e-10
3.6881991966471586e-10
1.5727913559541479e-10
4.069599786908921e-11
9.809425136580459e-11
7.870302622654731e-11
6.982665295218712e-11
5.798631883991683e-11
5.9090758698595815e-12
7.470627426968334e-11
2.2108287315769172e-10
1.8161103138623295e-10
1.2868348429077713e-10
9.22889587502681e-11
5.741352599865865e-11
1.280528019269115e-11
7.201176779397752e-11
2.8848390717360317e-10
1.0328274835461274e-9
6.304724792145016e-10
1.532013023542689e-8
4.543701082321839e-9
1.7529434668380526e-9
5.434564123036163e-10
7.076817632460287e-11
2.0152229711540252e-10
5.323600424631351e-10
1.9488742536723798e-12
2.8311854901825604e-10
4.541820424471243e-10
1.2049870403216244e-9
5.955032208889768e-10
3.7460973706477343e-11
5.120892576322516e-11
9.000955774713187e-11
1.880130250761978e-11
2.7075136593560894e-12
2.5900782741811124e-13
1.7100822730939483e-11
3.458050274445164e-11
2.811847342312352e-11
9.763105108390656e-12
2.936298290871091e-11
4.9507395390623495e-11
8.475903867780633e-11
1.648489230603309e-10
3.752576702613808e-10
8.166218172447365e-10
5.925610744488846e-10
3.6312425345593847e-9
9.647177810120547e-9
7.595499911000665e-9
8.368423981914988e-10
2.82635639419818e-9
4.221811655629823e-9
5.0727466029339e-9
6.0392275955949416e-9
7.746099896055544e-9
1.003331408813003e-8
1.498618505438221e-9
4.295537262379762e-9
2.2465125353499397e-9
9.643365166007083e-10
3.7229170791448203e-10
6.145479567883513e-11
3.873570784664484e-10
3.292493276857023e-10
2.888924714956122e-10
2.561654755439413e-10
6.209961753626662e-11
2.9294539799022164e-10
5.719691072125627e-10
4.299809705130636e-10
3.3014050463248467e-10
2.4301070294812504e-10
1.4700421407243758e-10
1.1061260936634798e-11
2.1713476926325916e-10
2.590630951262231e-10
1.3379651228221995e-9
3.9347312576397734e-10
1.868278258546662e-8
5.135053969078274e-9
1.6693827236320779e-9
4.36779034389506e-10
1.4632605438360724e-11
2.3627832119517884e-10
3.8729879585968933e-10
6.606038772020695e-11
1.0374240038643244e-11
1.1050145530257436e-11
2.386642209096425e-10
1.3408356389423951e-9
1.4164706956171717e-9
2.836534623243384e-10
1.7484366238256066e-10
6.245309373279417e-11
8.068373966284113e-11
7.362205968747126e-11
5.578586773718065e-10
4.2793489700121246e-10
1.5074534962214145e-10
6.415514159762925e-11
1.9637390663466714e-11
8.921511450550896e-12
1.5974703397489858e-12
0.
9.763072706806651e-13
8.638814812927294e-13
1.0995349002061282e-12
5.375711187994373e-13
1.4059674565410091e-12
2.1113677389643335e-12
2.645143677245068e-12
3.0637103669587885e-12
1.8104740818980114e-12
3.603972347082929e-13
4.588413763482489e-13
6.0936182959690365e-12
2.578589002121161e-11
5.910005702944945e-11
1.6162119562279527e-10
3.833848537158815e-10
4.511804272779894e-11
1.821680111009227e-10
5.275197417970609e-11
2.837963970395575e-11
5.5548397914630654e-11
1.0241472562701945e-10
1.0953612255048318e-10
2.961087458180593e-11
7.303286477071995e-12
1.6181602324796433e-12
1.4090761860451526e-13
8.747471531943158e-13
1.3494356630683937e-12
1.8060144449551172e-12
2.3442943967444146e-12
3.0273374714304395e-12
3.914043789901948e-12
5.071168609716947e-12
2.656524403221659e-10
2.6425895564182755e-9
1.3352077419743186e-8
7.612595430373847e-9
3.5774962026043634e-9
1.6435048058811072e-9
8.809077175486419e-10
5.361648061116661e-10
3.6987560616425985e-10
3.467147915379011e-10
2.892251564241034e-10
1.2834015132474142e-10
3.069274286365026e-10
5.470060195229709e-10
1.2566894597159089e-10
2.084762866228361e-11
1.5281735860507729e-12
9.011224112881973e-12
1.1478790927335548e-12
3.092876124822979e-13
1.6461434491754095e-13
3.9186483591319715e-13
8.266985153140601e-13
1.4308734065102825e-12
1.386415754243411e-13
5.38368295738476e-13
1.6565906464182232e-12
6.174540818245656e-12
3.167632424219637e-11
4.6269503248559115e-10
1.6191811648409625e-10
3.5364436060736535e-12
5.744095958141128e-12
5.267960941761584e-13
7.576799378628263e-13
1.4047593532071184e-12
2.126622410115973e-12
8.608771248290837e-13
3.227727273316412e-11
1.1941127388247873e-10
2.677259127616019e-11
5.45824539267047e-12
3.6675878542027024e-12
5.1152987704269234e-12
0.
0.
0.
0.
0.
0.
0.
0.
0.
0.
0.
0.
0.
0.
0.
0.
0.
0.
0.
3.032990993734512e-14
5.875280106236123e-14
9.981161690995159e-14
1.5350731595487892e-13
2.2662591829589858e-13
3.3664739836725735e-13
5.125954869688155e-13
7.879647187592324e-13
1.127895705555934e-12
1.3904711473248085e-12
1.4346235162351137e-12
5.612637723247514e-13
1.2850449374680875e-12
2.1411505466016774e-12
3.214061030293158e-12
4.7305200698286695e-12
6.90575803973509e-12
1.007987695581203e-11
1.4649276991722945e-11
2.1078218816211266e-11
3.032396941527677e-11
4.52042027388889e-11
7.380438268348173e-11
8.43502250172061e-11
2.799149005459702e-11
2.636802607127511e-12
2.799066667170898e-11
6.334865879155924e-11
1.3368644041786724e-10
6.839479480099085e-10
1.2811071693888024e-9
8.239683939643749e-9
3.766384714055721e-9
2.1193459373077627e-9
1.0175217669939657e-9
3.813938014552536e-10
6.957051838002188e-11
1.7656876273575127e-10
5.152462566849929e-10
1.6590870211105565e-10
7.383133040527695e-10
7.438895694431785e-11
3.308394114352025e-11
7.190785686732391e-11
2.635601257024422e-12
1.7417868881228507e-11
2.4005568651878853e-12
5.82720114403382e-11
7.746331265953186e-11
5.795839440863756e-11
5.877423400882873e-11
2.7212043971068236e-11
3.133001807908174e-11
1.0324644616019394e-10
2.750151249389201e-10
5.325856483923375e-10
3.5367020830186886e-10
2.3073075195936424e-10
1.5011374046811937e-10
8.757458380877627e-11
1.5220516136807472e-9
8.980068062528995e-9
2.1727582745837173e-9
6.7454728974275795e-9
5.710553894080536e-9
4.93840948474854e-9
4.061163319025278e-9
2.4476078952343678e-9
2.151056292713692e-9
3.245708683449077e-9
3.0203419881123646e-9
2.0749185011507427e-9
4.66158214497731e-11
8.659268112318853e-10
9.263497348187758e-10
5.838236769844999e-10
2.0630833505575007e-10
1.7384523126586463e-11
1.0140868079801186e-10
8.492207751620671e-11
6.908337705261404e-11
4.514717508139316e-11
9.548920220842614e-12
7.794952411164339e-11
2.221550021095318e-10
3.939687615393369e-10
2.4599219270799156e-10
1.458685707095468e-10
6.01020749367165e-11
6.94662234529839e-11
3.3906407737766183e-10
1.3179492481300897e-9
1.343002311125039e-9
1.4743165968446767e-8
6.173777138555586e-9
3.172450194257583e-9
1.310570417704617e-9
4.438689824231052e-10
4.84751886187171e-11
2.9980394924552986e-10
4.681923938892243e-10
5.626002588589509e-11
8.155977117461842e-10
1.4713698180354067e-10
6.699690384309755e-11
1.780232560158597e-11
0.
1.895055901211396e-12
2.9871728570798106e-11
1.3813347569726891e-10
3.3892455513269376e-10
3.8757050956232073e-10
4.130270387065263e-10
4.5605727663029594e-10
3.495081721288028e-10
1.0696179154807923e-9
9.83877617773882e-10
5.568737065699485e-10
1.0796682558260658e-10
1.0145851866589022e-10
2.381584767348097e-10
1.6354181794015077e-8
2.0904245384814412e-7
1.0784996013327683e-7
4.83319059811521e-8
2.7533927149564492e-8
1.0692155627525789e-8
3.0653376160027037e-9
6.550366944510772e-11
1.205200327983897e-9
1.784597815673699e-9
1.916694320886326e-9
8.879019183143592e-10
3.393474074046795e-9
2.4866832603365405e-9
1.5994534489332732e-11
6.299592648158112e-9
1.7438313063776388e-9
1.9397034222377981e-10
1.0016346678526506e-10
3.738458444242438e-11
6.767796451144677e-12
4.862061833934394e-12
1.6681365455796687e-11
3.128816129897144e-11
5.690988599739512e-11
9.65194532133343e-11
1.4432755770016146e-10
1.7002548029026795e-10
3.2855803481904204e-11
3.509778540090845e-11
6.406740653356309e-11
7.800144232919122e-9
6.090298890902754e-8
1.4945153591312607e-8
1.1027277769164145e-8
1.0443057972475046e-8
9.322151910261542e-9
8.947044015096878e-9
9.321094995732809e-9
1.0700920974646971e-8
1.404193593428173e-8
1.647000328826575e-8
1.7145871918399366e-8
1.3949408105512179e-8
2.6370078006470524e-9
6.030698917906911e-10
1.8915381268433677e-10
4.726749016672955e-11
1.077591772082724e-10
2.9245199291715074e-10
3.188054019728237e-10
2.887002526642843e-10
2.1435770807900748e-10
8.149704208631852e-10
2.042992131796142e-9
1.7940685768035145e-9
1.3573484106767636e-9
1.1776042715938157e-9
1.032978979965841e-9
8.116174370155647e-10
5.491416386791602e-10
3.254787819008862e-10
6.104955794863481e-9
3.25389833406888e-8
3.817175384617363e-8
3.349434190805852e-8
2.1429123100760295e-8
1.8425141609822664e-8
1.0498249950671132e-8
4.653657294893337e-9
6.466864997417784e-9
7.03364129547538e-9
5.94738215749944e-9
8.198910067184684e-9
9.909980106822082e-9
1.2003853572823304e-9
2.4898003478066117e-11
2.52951123232609e-10
4.371285115239989e-10
3.970984229471379e-10
2.396958467199743e-10
3.202034144916279e-11
4.599410714549377e-11
4.201844255644287e-11
3.218875548922786e-11
1.8370142929289773e-11
1.2210169555836454e-11
4.081984826285703e-11
8.140263136109577e-11
1.5975994615680204e-10
3.3100752797488033e-10
4.799273945853164e-10
6.116045114292584e-11
3.4762665964409216e-9
5.4326989795326166e-9
1.6629265841523239e-9
3.6113168783855143e-9
4.114433534911506e-9
4.071482478611342e-9
3.1866735984425724e-9
2.088360091204454e-9
1.2299991109315438e-9
2.0936591006914077e-10
3.3253566381254004e-10
4.9301640582730185e-11
2.9768370263931245e-11
3.4103041395466373e-11
1.2538608917963665e-10
8.028474498480381e-10
3.6347693651818683e-9
4.684932938092295e-9
3.2887970678579844e-9
3.636485578067022e-9
5.220586311817731e-9
1.0593468296838383e-9
1.6457842220929476e-10
2.4636693086634685e-9
1.0422301610066056e-11
3.2879461078372444e-10
6.319304057071409e-10
1.016909692046514e-9
1.5426929457505816e-9
2.2870348180939224e-9
8.891846085036288e-8
1.1586119004518971e-6
2.0483912714110013e-7
1.0505129113435849e-8
6.468133453911354e-9
6.916914037634312e-9
6.036308056163139e-9
5.183747780543716e-9
3.82845008822013e-9
2.058089474404017e-9
1.9827308491912714e-9
4.050773753411252e-8
2.5570274398357396e-8
5.2758213297620756e-8
1.4985447550392554e-7
2.8471950642556003e-8
2.0182638680216012e-8
3.7705231017334576e-9
1.0198679733622056e-10
2.805331206237376e-11
8.188894922575943e-13
4.501966005623121e-12
2.245652480957861e-11
2.556911047403412e-10
9.75325603167082e-11
7.697982292456432e-11
7.790827246157606e-11
7.315655448449318e-11
1.0217387051334663e-10
3.982145187675197e-10
7.549500292262876e-11
9.570291531969706e-12
2.924828016546719e-10
2.0278230120198236e-10
1.8222055792168524e-10
2.112779484892266e-10
3.198500094924405e-10
7.491866841540535e-10
1.1910530593428202e-9
6.718395392117802e-10
6.390237081251417e-10
3.096589792066521e-10
8.570179714309197e-11
2.919306052517403e-11
0.
0.
0.
0.
0.
0.
0.
0.
0.
0.
0.
0.
0.
0.
0.
0.
0.
0.
0.
2.968878652981234e-14
6.800414219172544e-14
1.1728160956873248e-13
1.8321871821905836e-13
2.756092028299586e-13
3.7932251099594465e-13
