# Supplementary material for: Observability and Controllability of Nonlinear Networks: The Role of Symmetry
Source: Phys Rev X. Author manuscript; Available in PMC 2018 Nov 13. (PMC6234006; doi:10.1103/PhysRevX.5.011005)
Supplement: Code Archive [file NIHMS982008-supplement-Code_Archive.zip › MathematicaData/FNCtrlbDELTAHetN1M1ChaosK2IC1]

6.94939728757613e-10
3.3339523799425563e-9
3.597346630631991e-9
4.408867529776567e-9
4.615384251219543e-10
1.3051324221997012e-10
5.1467209346343504e-11
1.844856913720285e-10
6.541845282542833e-10
1.533923665358159e-10
7.638698744554678e-11
7.690901243751638e-11
5.115588753086564e-10
3.1922027241363468e-9
5.78836997809331e-9
3.1356524577260307e-9
2.309887141686689e-9
3.3668949348793916e-9
8.795930335280718e-9
1.8278344493801895e-8
2.8671607440215077e-8
9.40203522650381e-9
1.884851683007712e-9
3.5344757754204096e-10
1.3738154736576655e-12
0.
0.
0.
0.
0.
0.
0.
0.
0.
0.
0.
0.
0.
0.
2.3030488131158208e-14
3.210635377138221e-14
4.4865075540516264e-14
5.1430397515587705e-14
2.6307810413183655e-14
0.
2.5743379267598094e-14
3.561784561556397e-14
4.9639978986246325e-14
6.839614851254839e-14
9.546791311818228e-14
1.366255442543395e-13
2.0057489366985811e-13
3.010171838161742e-13
4.603044765923976e-13
7.159009728330787e-13
1.132232380381952e-12
1.823343910028983e-12
2.998373194635126e-12
5.058428616159516e-12
8.819471773134925e-12
1.6080269803550658e-11
3.128729811136907e-11
3.485944509046407e-10
1.1142094917049158e-9
1.1362693483569726e-9
9.978085522001841e-11
1.1760945338236347e-9
1.9272696769436035e-9
2.53975038879162e-9
3.0619342117835978e-9
3.437050500008306e-9
3.5847214147813197e-9
3.493278566294175e-9
2.506700136513659e-9
1.3595620060272826e-9
3.6070963739625467e-10
1.478201241841917e-9
1.1139600865703933e-9
1.1489761163583766e-9
1.2952683101848653e-9
5.271903478571742e-10
1.2288374340830166e-9
1.3310578092511672e-9
1.1763670386695838e-9
1.0742000609261178e-9
9.70019489579426e-10
8.24443855479586e-10
5.976758942467583e-10
1.049121001580545e-10
1.6266796291107168e-9
1.3679263470987255e-9
1.1551753323105117e-9
1.0796286715086205e-9
1.4278636676286138e-8
4.126322324126095e-9
9.59359436858814e-8
1.780898135069637e-8
3.0100560189062256e-9
1.1973692180053316e-10
9.182283211582787e-10
7.354337784611138e-10
7.197253201734427e-10
2.175485828258686e-10
2.075887994229525e-9
4.977045796171006e-9
1.1838151557712066e-8
3.044195330811638e-8
7.341825375377803e-9
2.226213894086749e-10
5.57360064251591e-9
1.2619084103152684e-8
2.629967678913665e-8
5.523048610437489e-8
8.605733015048683e-8
8.474208750349059e-8
3.0853580390170955e-8
3.021519376472824e-8
3.670595246558923e-8
2.2402384947440022e-8
3.1113911124414283e-9
2.0691285542276864e-9
5.156274578375044e-11
3.9754675100286197e-10
1.8499330313600496e-9
1.0200991457780454e-8
4.0049190233302445e-9
1.014317187012035e-9
2.738799302938302e-10
7.557337057140369e-11
3.752192820163996e-10
1.0011549469815966e-9
4.3872650161177945e-9
2.9764588404630223e-9
2.5464066532689333e-9
2.416836389365806e-9
1.8269273627727248e-9
3.328050703624451e-9
1.5781608572121124e-8
1.2952046581331457e-8
1.8239882063636797e-8
1.4997920729725502e-8
3.738379013655031e-11
1.072756600454772e-12
3.4434648202442585e-14
0.
0.
0.
0.
0.
0.
0.
0.
0.
0.
0.
0.
2.2444495682993846e-14
3.0352779114954676e-14
4.158241524356549e-14
5.746399178588804e-14
7.988293129992121e-14
1.1150525647656583e-13
1.560967753738815e-13
2.1895938507676612e-13
3.0751563140880705e-13
3.169955267789129e-13
2.2284545139840742e-13
1.7442941973930414e-13
1.8309149955042243e-13
2.2567883471387731e-13
3.081660400229146e-13
4.373488799025485e-13
6.342671014850238e-13
9.42920081119071e-13
1.4414627996673092e-12
2.268443115498696e-12
3.6788016669016265e-12
6.1659197688702475e-12
1.0748558591487717e-11
1.9723280180602667e-11
3.895895308203212e-11
8.6499284792232e-11
2.3060288725036129e-10
4.845801447982967e-10
4.211315073930848e-10
5.611651651930334e-9
2.5102092418698185e-8
1.5629465318399521e-9
7.311290051797982e-9
8.58299185526276e-9
8.666863296858064e-9
7.854410916099483e-9
6.0954733192190995e-9
4.153311191898749e-9
2.7013711810391908e-9
2.0245862267988353e-9
3.6470589474809746e-9
3.806456638167946e-9
2.4854117165160673e-9
1.047566909800058e-9
8.40970491792893e-10
1.2267579439937073e-9
9.47603726685069e-10
9.164535726582521e-10
9.176649205771258e-10
2.844948765561037e-10
9.991358194586795e-10
1.6895547074051856e-9
1.3373030171487402e-9
1.1113881246958017e-9
9.137414782241017e-10
6.906471750079707e-10
4.2438767699782937e-10
7.500123088426809e-11
4.923577515100695e-10
1.7058365467262676e-9
1.3641009879184353e-8
5.527865373854427e-9
1.860930233443444e-7
4.663057359989394e-8
1.6371340486430075e-8
4.104691558865576e-9
1.432078954676995e-9
8.961798536508592e-9
1.4886692556058684e-8
8.300312397620825e-9
5.366749571498092e-9
6.565511969999081e-9
1.735984339782971e-8
7.591388203185386e-8
1.912260443216101e-8
7.928832008967374e-9
3.539111972425169e-9
2.132108277830574e-9
1.5850992426998002e-9
6.828743637643032e-10
4.699099712076199e-11
3.3196741384022754e-10
2.3634997757858947e-10
1.910739588485616e-10
1.1060655315300196e-10
5.2417710945839815e-11
1.705876568383677e-10
3.0765895045093144e-10
4.778016786847795e-10
6.662847468866058e-10
2.6301745829026363e-9
6.777681378853388e-9
4.983083433771676e-9
1.8864740788488863e-9
6.351959366840477e-9
9.012017768623983e-9
1.0921224542096587e-8
1.2190151653782584e-8
1.2531419985671324e-8
1.1808036073560764e-8
1.0359840843334775e-8
8.80386990273156e-9
8.331750525526226e-9
4.986880564281523e-9
2.1364670227165853e-9
2.304395964374948e-9
2.9891503865814115e-9
2.3478610326932724e-9
2.3751336173188883e-9
2.21233235783878e-9
3.642337395661501e-11
3.906280179922871e-9
4.367966651246983e-9
3.480326448746446e-9
2.933939989948018e-9
2.426221827405193e-9
1.8255600154073767e-9
1.0527283656507564e-9
1.2346674327191167e-10
2.5308177486490543e-9
8.051109682419567e-9
3.4174403311739655e-8
7.677933296748836e-9
4.27811031372349e-7
1.033367684016863e-7
3.3533045031567705e-8
7.476083486890491e-9
3.629890030197991e-9
1.8646310713539254e-8
2.9428701146922185e-8
3.5542002535178607e-9
9.087024453205438e-9
1.5349440965285584e-8
3.926890305117504e-8
1.1626468017241943e-7
4.603906663771654e-8
1.7430238075285543e-8
9.367799879237647e-9
4.274606389201294e-9
2.2717777948704304e-9
8.460349915181634e-10
1.623007918507948e-10
6.661035952991058e-10
5.744548191521027e-10
4.56801100326912e-10
3.537095300703514e-10
6.679627747157084e-11
3.774926595385541e-10
7.078310487210572e-10
1.131870472107173e-9
1.598786159172794e-9
2.0853028634526508e-9
9.728899790541529e-9
2.3793309147603388e-8
1.9025816454832624e-8
5.3713246082266245e-9
2.0679377799885628e-8
2.888107306863724e-8
3.433197729008967e-8
3.783441734133218e-8
3.852347077593698e-8
3.558533150901326e-8
2.9696702278018053e-8
2.2318278013109315e-8
1.1541061428884684e-8
4.959182664328493e-9
2.5180682548444044e-9
7.605279383799584e-9
6.241623778178694e-9
6.662357717081536e-9
6.54546685747235e-9
5.195089285564776e-10
9.763875754607197e-9
8.654776008863216e-9
7.47150964038548e-9
6.708441397174969e-9
5.874143135349709e-9
4.635427876616035e-9
2.5512374963131584e-9
1.7890116882913514e-9
1.0798787205557624e-8
1.0076650473491746e-8
8.960333935624504e-9
9.36695258052295e-8
2.2710750029807024e-8
8.730747912481096e-7
1.8287681861236682e-7
4.032584350075787e-8
2.5613341445954984e-9
1.3811792379093384e-8
3.6224423524335794e-8
1.4513020610964933e-8
1.1300756704993597e-8
8.134040644853e-11
2.698326266472432e-10
1.014937800652358e-9
1.9344916346717467e-8
2.1880175209965066e-8
1.1386659803141707e-8
1.884204102007701e-7
1.9560087817740776e-7
8.179401997108634e-8
7.396403309168405e-8
7.895533630370101e-8
6.315621760287753e-8
3.4031548350149026e-8
6.699146609159683e-9
1.0747546130114838e-8
9.077200807564895e-9
7.633526924465488e-9
3.171515631981913e-9
6.169460202778252e-10
8.011243536592873e-11
2.964486136183461e-10
1.1385594384349938e-9
2.647883518991048e-9
4.096824125228985e-9
4.613749726628331e-9
4.657726534863699e-9
4.6243678474951395e-9
4.563645355023722e-9
4.062950048307097e-9
2.2952240799584675e-9
9.003201091652749e-10
3.212275375803293e-10
1.1400541237207361e-9
5.354925107817912e-10
2.064866221885994e-10
3.70844037872846e-9
2.806799256086702e-9
1.1949903029310383e-9
3.940684117047549e-10
1.0977372331167904e-10
9.845217215237602e-11
2.2876228272571332e-10
4.5702270043400117e-10
7.199018481794081e-10
8.155680742768072e-10
8.349960609536238e-10
8.82263461709833e-10
9.76394064480357e-10
1.1230094975941628e-9
1.3301557940785157e-9
1.6108797519925228e-9
1.7500885864547277e-7
8.602504088123477e-7
3.369856412872201e-7
4.0464021819803074e-7
4.412973802788379e-7
3.6866638554289343e-7
3.218616366617529e-7
2.8466111564161425e-7
1.884842831248201e-7
1.1298008755326835e-7
2.574757472055416e-7
3.8343536800215414e-7
1.4352161014260906e-7
2.0902359604559054e-9
1.6200430125105685e-8
1.633822177204242e-8
6.413179921036645e-9
2.0281113140140624e-9
5.651534282481492e-10
9.345937751431483e-10
1.693382474777522e-9
1.1312398224475356e-9
9.58527766095845e-10
1.8360737418681026e-10
8.197667921782691e-10
1.8426446654503814e-9
3.6003608065564552e-9
7.183332548203433e-9
1.1563052854877653e-8
5.475405058891474e-9
1.7592909416932928e-9
3.4083485473683476e-8
1.7747074283515932e-7
2.3617947385973895e-8
6.467659473080256e-8
6.404761962975821e-8
5.8962951979736895e-8
4.680010199073067e-8
3.1138706635350186e-8
1.8320496893537687e-8
9.437542680339174e-9
2.7385120825255036e-9
1.8693051603440443e-8
2.092368712563414e-8
1.1754009630757107e-8
4.781110222321646e-9
2.9856005930753377e-10
7.237925344387614e-9
6.835962188523654e-9
6.043046042921835e-9
6.378194632951565e-9
3.987428174363365e-9
3.075371658186147e-9
1.4761474701417761e-8
1.3889677459046124e-8
1.0778669136196815e-8
8.68071605071133e-9
6.63265802043035e-9
4.498246919437981e-9
2.3437987948595044e-9
2.467345195136932e-11
2.931939024707872e-9
9.090170736721912e-8
1.1045896803480669e-7
1.252181655412847e-6
3.461758226772515e-7
1.533325243461492e-7
5.440118092234615e-8
3.3824867156519597e-9
7.952859261716391e-8
9.573242634751036e-8
5.3525813046922246e-8
1.7251583698498746e-9
6.856467624021475e-9
7.390359224198132e-9
6.687550929209327e-8
1.796997034641744e-8
5.585029758131826e-9
4.6583338375657466e-9
4.276893340578958e-9
2.3726960362167245e-9
7.128617246480011e-10
1.1414837720467543e-9
9.800107964672556e-10
7.347989613545048e-10
6.055963285692757e-10
8.457842933690852e-11
4.859620339222139e-10
1.0493789993418195e-9
1.9085565510822827e-9
3.2815954195663127e-9
5.409729552631906e-9
2.5223269129941118e-8
5.802475513463477e-8
1.1926483418236416e-8
2.542384542999041e-8
4.0107483942117823e-8
4.880036661671769e-8
5.496422557547735e-8
5.659345776323085e-8
5.2047897565965526e-8
4.33515918563466e-8
3.386230349170409e-8
2.4511598908580997e-8
2.3322147853302873e-8
1.1161494687157138e-8
4.525803271968989e-9
7.661292639369776e-10
5.996833046783404e-9
1.0991157005778048e-8
9.749802910168433e-9
1.01965519660992e-8
2.9457886254522862e-9
1.3055363561392293e-8
3.119826284017433e-8
2.4362895410190297e-8
2.0521607911733685e-8
1.845828182585599e-8
1.594340032086866e-8
1.2180303965323761e-8
7.908241887377194e-9
3.864152874353224e-9
1.2463742894550874e-11
1.8722767183317336e-7
3.122213244592602e-7
2.321433206187435e-6
6.964186504335803e-7
3.5498392661199827e-7
1.7254847246953036e-7
3.302168159538349e-8
1.617080594978734e-7
1.301376990105804e-7
1.0979791378312698e-7
2.781169748993746e-8
6.69343900836279e-8
1.1278949689476445e-7
8.868110141810687e-8
1.5257402485516734e-9
1.8080480723946637e-9
1.1553172582967492e-9
2.2842317920448227e-9
2.277238492450278e-9
1.1521431481081537e-9
8.332182297156104e-11
1.4653208235979461e-9
9.728360948914065e-10
8.043451445704661e-10
4.699274333365925e-10
4.1032145196652516e-10
1.1218618659833124e-9
2.0724645838007516e-9
3.6430421209974663e-9
6.0508478822431655e-9
9.055014228577539e-9
5.1286137502522354e-8
9.706331333626541e-8
1.3133018228714523e-8
4.5428398532011186e-8
6.427852250853319e-8
7.554061882054885e-8
8.534935762187088e-8
9.11401070358614e-8
8.720094398581897e-8
7.050669556539342e-8
4.687401584223205e-8
3.530430085923354e-8
1.501574065346128e-8
6.172529216452878e-9
2.2546805739745323e-9
1.6286272993570476e-9
6.828801905656493e-9
1.1784456487147162e-8
1.9125304100540526e-8
2.6394313606995882e-8
2.7976428182039996e-8
2.150484504108278e-8
3.981315649307745e-9
1.5365989537409685e-8
1.8257338090565356e-8
1.5346754889094773e-8
1.6138944094174147e-8
3.713048802023895e-8
3.013230796168952e-7
2.8232547704583165e-7
1.127486791461729e-7
2.0414013535867162e-7
1.0873188379365614e-6
8.198752457617608e-7
1.466396254455849e-6
6.700653312470742e-7
4.3153948976431564e-7
3.117490125654947e-7
1.0906488256491853e-7
1.255446929670971e-7
4.468231586700716e-9
2.4990502183766247e-7
3.3488929931749564e-7
5.430077414810452e-7
1.0534404655128622e-6
6.727152037418321e-7
3.370444967742785e-7
2.149412826790029e-7
1.8682112718247968e-7
1.0330829270945961e-8
2.08298404783824e-8
2.223617743090898e-8
5.086514081151378e-10
6.141177060183583e-10
2.835659050206641e-11
2.5640352641332653e-10
1.3346479301308558e-10
2.003370777380755e-9
2.575273684069608e-9
3.526626268053466e-9
9.55957957168713e-9
1.040505758155863e-9
1.3757790919454277e-9
1.492769625794351e-9
2.645977445000265e-9
5.647548886485798e-10
4.552245718748786e-10
6.049151383712836e-10
9.472667941137137e-10
1.0851225800389815e-9
7.311699419503845e-9
8.399903133026381e-8
3.973248471478526e-8
2.1942465027583954e-8
1.0171475992110395e-9
2.5762468505652974e-8
7.913693145677721e-8
2.0636576813494802e-10
6.49486696112549e-13
3.007181922253471e-14
0.
0.
5.903440089710072e-14
9.842640326624519e-14
4.121581935693137e-14
3.9413593736927506e-14
9.409843165468315e-14
1.5041316744608403e-13
2.2149812883372457e-13
3.141091501066856e-13
4.293519600633231e-13
5.534333731183214e-13
4.639820869387917e-13
1.08189306095023e-12
1.3921899018305627e-12
9.018969618586146e-13
5.648044988823251e-13
2.712478129080683e-12
2.4090990603518044e-12
1.1220834753789033e-11
2.00268676613921e-11
2.165340763202193e-11
1.9739882822425973e-11
1.4109773898798427e-11
4.410398885701489e-12
1.4097232116213831e-12
9.668402512926635e-13
1.6695662676561225e-12
3.238025071997352e-12
5.606925292886385e-12
9.132670393917132e-12
1.4605923590431266e-11
2.342652941780972e-11
3.812750797642651e-11
6.356896717032631e-11
1.098208851290633e-10
2.0008273225359904e-10
3.9666997348896056e-10
9.056368951748692e-10
2.3027956290440945e-9
2.2119886442435475e-9
1.8189704816849876e-9
1.7684626269853204e-9
1.0942384300424248e-7
6.645875152749849e-7
5.201153020182079e-7
1.9002058061499247e-7
2.531171902756676e-7
2.553427229166858e-7
2.7555960579503403e-7
3.5106897411432744e-7
6.709451296386375e-7
9.750693274385526e-8
4.72536936329764e-8
3.112669596976574e-8
6.21711080809037e-8
2.8656158159691002e-8
1.0382332586831013e-8
3.6083357243842267e-9
1.4843861531136289e-9
7.774414279567819e-9
5.269512500962485e-9
4.966741306618725e-9
4.2810917513687216e-9
1.1347314062599793e-9
9.891193239254836e-9
2.3978209344872987e-8
1.838951591902652e-8
1.3672366100075514e-8
1.0450195498514516e-8
6.910914688844107e-9
2.4387622451978165e-9
3.3742401627394617e-9
1.0260360804998897e-8
9.926412966764376e-8
7.268460634182502e-8
1.3205767895917238e-6
3.656725483081754e-7
1.649705176692013e-7
6.281925525863178e-8
1.2438928971899198e-8
1.9769907283118322e-8
8.470864182727786e-8
3.8752132836829057e-8
1.1829642990432881e-8
2.5648021354434196e-8
1.2800620233198186e-7
4.149070804321513e-8
1.8436179468153894e-8
1.061801627249775e-8
4.3637491980485665e-9
9.269974001189936e-10
1.0680558077806127e-8
2.750215348580427e-8
1.425974993311461e-8
1.1619307289985313e-8
3.308469574092411e-8
8.474097321985247e-8
1.2378093209592156e-7
9.944948351719419e-8
7.184430899359027e-7
2.8103125084917335e-7
1.7683186203309562e-7
1.375662548671222e-7
4.618501305770551e-7
4.6986598604108857e-7
2.1478752333801574e-7
1.1179700912283517e-7
7.443277045918285e-8
5.784957045568432e-8
4.235569554505239e-8
2.256512643861358e-8
1.067969586217204e-7
6.386917261227981e-7
1.8392971004632027e-7
6.165669142197968e-9
2.912239596168026e-9
6.711290580499103e-10
7.902656634816543e-10
1.6162617361153555e-10
7.591236319618906e-10
1.6662596797684533e-9
4.818600850932972e-10
6.020741485971865e-11
1.091142900937286e-10
2.608808980500417e-10
3.7541266650118535e-10
5.412906532765576e-10
8.773430808577455e-10
1.4682228389330319e-9
1.8022241552492653e-9
1.7842062361805438e-9
1.954693013587746e-9
2.631841469763375e-9
5.1603647957889385e-9
2.8001337659410043e-8
3.9508072524578385e-8
2.6709915002144567e-8
1.1229674735687165e-8
2.1971724438760247e-9
1.5967758399604757e-8
1.1260132491370179e-8
1.074569504312697e-8
1.3675687873798095e-9
1.4065353339877192e-11
5.117303684084741e-13
1.2119079927335845e-13
4.313515917516236e-14
3.3735992063668464e-14
0.
2.6991774977991168e-14
2.89495912426027e-14
0.
0.
0.
2.4436813574922715e-14
3.667824004488275e-14
5.294179022561802e-14
7.575396311797022e-14
1.0833142033012844e-13
1.551634272182465e-13
2.22725513906633e-13
3.204813217620374e-13
4.623634771759129e-13
6.690090681609236e-13
9.71175231045057e-13
8.902974319016678e-12
1.9748588910819018e-11
3.45802632975665e-11
5.3829720002550013e-11
7.679976799654611e-11
1.007826464584704e-10
1.2159254528414539e-10
1.3784046406141149e-10
1.4861204052961382e-10
1.50779845123253e-10
1.3969510708313899e-10
3.2935842284018836e-10
3.5477652324812387e-10
1.6712378335578683e-10
3.6928677059579137e-10
7.560484751846765e-10
1.250430040051171e-9
2.0532082917929266e-9
3.4921284858295478e-9
6.323078133439765e-9
1.2813908339694676e-8
2.6651720703491762e-8
2.004491562530737e-8
1.1873531616647388e-8
7.730388466166052e-9
5.1329402765748096e-9
3.2211161504523852e-9
1.5825805023267599e-9
1.0320019960926804e-10
2.233736707061123e-9
5.5158567588676915e-9
7.813163971479305e-8
9.130151997956612e-8
1.0144232545435788e-6
2.9752215612776737e-7
1.1509880898838362e-7
3.195039563401264e-8
1.5147726177306247e-8
1.166017488813876e-7
5.579895740098782e-8
3.533687237150101e-8
8.423272284661331e-9
4.682427780876419e-10
4.918657187406065e-9
5.305258515406648e-8
4.623281121481646e-8
1.3977363735305437e-8
3.669357307502877e-9
3.0823409272069073e-9
3.754017180148551e-9
2.4579807294918207e-9
7.046834828285105e-10
4.1547535506235405e-10
4.5298150475308044e-10
3.3142133329143154e-10
2.375673971737539e-10
2.376899100881614e-11
2.4939906511541543e-10
4.797321081833171e-10
7.862125407448424e-10
1.1334849585019175e-9
4.817440498282626e-9
1.3698709250649704e-8
6.587117412535414e-9
5.278688472425534e-9
1.3207497743007602e-8
1.914859208348365e-8
2.4628361070119856e-8
2.934143649625819e-8
3.210243008972685e-8
3.209544107418573e-8
2.9518112185245294e-8
2.403685357932234e-8
1.3046401281331029e-8
5.237971890448397e-9
1.0136269363323051e-9
6.0955379916924626e-9
1.1941509810462948e-8
1.045995246865037e-8
1.1487970649171307e-8
6.354233598097001e-9
9.818829512130255e-9
2.1450232696894046e-8
1.754927680672582e-8
1.5590335926663282e-8
1.4482982663676017e-8
1.2997492327901098e-8
1.0587079687885768e-8
7.51808166384715e-9
4.2365072752434805e-9
7.657918524700909e-10
3.3269782361667305e-9
1.8628147447416184e-7
1.6913325867055553e-7
2.0532159222778756e-6
5.692850618246083e-7
2.3840772441232206e-7
5.850534532551626e-8
1.1166434997474096e-7
1.2952099661544352e-7
8.646399031216834e-8
5.87715150954278e-8
2.207543164366184e-8
7.28950244097199e-9
4.0972849531260885e-8
1.3846669830508645e-7
2.6176099530931846e-8
2.780209001972834e-8
1.715093937967301e-8
4.865630814692084e-9
1.382617753559295e-9
2.206668563760628e-9
2.9114548861488716e-9
1.393981606973906e-9
1.0686725224310558e-10
2.909577633192583e-10
2.4927637842469526e-10
1.7683750060571715e-10
2.8185292326176384e-11
1.4991510489852975e-10
2.9953265521999007e-10
4.826182428892563e-10
6.575076162238993e-10
2.692275422456213e-9
7.82993926113574e-9
5.033357482773339e-9
1.4058487577412592e-9
7.401922183201125e-9
1.2718277627601984e-8
1.843705276988832e-8
2.4513266711809803e-8
2.9002475198314292e-8
2.8059591013132938e-8
2.0522284084834007e-8
7.737227461868204e-9
2.66081020135192e-9
2.10605778891189e-9
1.0566165092941466e-8
1.898994243610509e-8
3.245211925056099e-8
1.9013653191060225e-8
3.131914450882745e-8
3.3567816831606135e-8
2.6937634937509935e-8
2.4698720953550727e-8
2.5087799300980523e-8
2.6691247179330894e-8
2.8415786379301346e-8
2.872459291092333e-8
2.5893852758276748e-8
1.9972244853423057e-8
1.2771373764311722e-8
5.4471253635484055e-9
2.0737510027031155e-9
5.822085058776899e-7
1.3594145357770587e-7
3.404493332796566e-6
1.093376970629004e-6
6.233219625716087e-7
8.178888825317252e-8
1.4531045662740835e-7
1.3751811090412204e-7
1.1640263021432837e-7
9.398300095098638e-8
1.8540283124106458e-7
1.9583851669141968e-7
3.272583015889738e-7
6.310499864636174e-7
4.8487269830259e-7
1.41057057354456e-7
2.926927997208537e-8
8.457863982461582e-9
4.839098024058187e-9
2.0136633945235462e-9
1.6675690427304797e-10
2.989071995808384e-10
1.1717792950464045e-9
3.1822764250811754e-9
7.574964674211745e-9
8.144282345700743e-10
7.929393659541929e-9
2.7408189733607212e-8
3.5683153136836335e-8
6.039580063310154e-8
1.681452102379704e-8
8.395455088356169e-9
1.6962261740253683e-9
6.999866045418444e-10
5.377733761416238e-10
6.936713412758571e-10
1.2317880266108087e-9
2.272279107168656e-9
2.687852749251996e-9
9.112957977108562e-8
3.771920477550132e-8
2.750195010728092e-8
2.3996922265531112e-8
2.6659835166020296e-8
2.0724444178052733e-9
1.6656723325972653e-11
4.0956941112841454e-13
5.2677431780613344e-14
2.961468754370978e-14
0.
6.621760646860084e-14
9.063805946836829e-14
2.4292995391327096e-14
3.954798355114936e-14
8.558097475727983e-14
1.3542627759582754e-13
1.9961710401754084e-13
2.845474814061213e-13
3.9277664789175825e-13
5.170343175959682e-13
6.14067052325397e-13
6.809839963135156e-13
6.850999595482585e-13
2.814496930402682e-13
3.324707818517292e-13
1.5748282280861697e-12
3.540050767354603e-12
1.151705478068646e-11
1.703152155675808e-11
1.682708278586892e-11
1.5800830871199107e-11
1.744879205688783e-11
1.1353679406688845e-11
4.339908950637606e-12
1.8876549441738652e-12
1.5695880186379074e-12
2.291966220609323e-12
4.08192325854167e-12
7.028746990466469e-12
1.1621335593574861e-11
1.8953032201612087e-11
3.106466745148447e-11
5.183770719555379e-11
8.91686628549958e-11
1.6076989375387068e-10
3.123954457734453e-10
6.884364946431633e-10
1.7821477405240776e-9
2.2541502367864632e-9
1.7768601183941075e-9
1.6739398533062528e-9
1.7707473556767874e-9
9.917021505084227e-8
6.020008851568533e-7
6.662647850819011e-7
2.558723792287578e-7
2.960782031130051e-7
2.9004531049738994e-7
3.1674573008429714e-7
4.5053609578891334e-7
2.596015228847182e-7
2.1433265313236323e-8
1.0215907012931976e-7
2.524365635757103e-8
2.8919922593348613e-8
3.1283613384297965e-8
1.4458354616736345e-8
5.718030850089652e-9
1.2428837054622432e-9
9.005021616278639e-9
4.881356948001973e-9
3.996020724970551e-9
3.711783058835051e-9
1.1582314764710937e-9
3.749496747155802e-9
1.2253997176074103e-8
2.1871916318296587e-8
1.5072994759774915e-8
1.0718499487348301e-8
7.047405236728571e-9
2.587119765179797e-9
3.4504600230344126e-9
9.923744115294897e-9
8.158348785679543e-8
6.732509453497496e-8
1.011803451357601e-6
3.1720553021776185e-7
1.5429499137124479e-7
6.412126510507641e-8
1.9405028732968863e-8
3.887713437358071e-9
3.1344100767586635e-8
3.634083366265196e-8
5.658012677081117e-9
4.970695179798306e-8
3.418271292488911e-8
2.0070424390712876e-8
8.071664373056137e-9
3.3306638392988564e-9
1.535609173256689e-9
1.491901956421084e-8
7.154248339134996e-8
1.6756627933988604e-8
2.219312075461433e-8
1.8742329885997835e-8
3.5065272761230836e-8
9.4571319776694e-8
3.5874423344039953e-7
3.966268183191822e-7
2.2520142670953538e-7
1.6322722112587888e-7
1.3469740575903895e-7
1.1483900236804183e-7
3.626164507785285e-7
4.980968270240256e-7
2.503891316952696e-7
1.248770231923724e-7
8.020041950065546e-8
5.852130805080686e-8
3.106190074765768e-8
7.364400125185662e-8
2.2266656416733064e-7
7.832971307527367e-7
1.1517196583721283e-7
4.562601404184389e-9
2.2446233123673537e-10
3.3695887914827096e-10
2.2202334475954794e-12
2.7297906822917626e-10
1.8725661704022426e-9
1.2967642566290096e-9
8.415072593118479e-10
6.769355031435099e-10
5.982270585844848e-10
5.951160330147708e-10
6.478615857316147e-10
7.603400516060405e-10
1.042607813207225e-9
1.5892280548835028e-9
1.8252610920207473e-9
1.7438963481377985e-9
1.894491023740271e-9
2.561092529939398e-9
5.1011606683505804e-9
3.239600362812521e-8
4.5590701331537273e-8
3.3184059175833654e-8
1.4443682818938649e-8
3.986897723797357e-9
1.799631581610882e-8
9.65983938125009e-9
8.938330566257877e-9
5.167575571501369e-9
1.2629432483901658e-10
9.000390338213328e-13
0.
0.
3.769440324313608e-14
2.3194765513383054e-14
4.595255818431535e-14
6.399530648906017e-14
6.08627374312099e-14
2.9895136222854174e-14
0.
0.
2.9427502684975783e-14
4.5105087821752786e-14
6.556640363003966e-14
9.406346773458098e-14
1.3462521701906655e-13
1.9282482748540288e-13
2.766779812463561e-13
3.9788677176272077e-13
5.736729202614925e-13
8.295451394594227e-13
8.411997733703779e-12
1.7816789469007498e-11
3.0440725058449667e-11
4.6937911351872775e-11
6.72758028761914e-11
8.989370941589594e-11
1.1054829187438424e-10
1.2667578019397012e-10
1.3795017131011803e-10
1.4212099629043498e-10
1.3491148108443164e-10
2.818233865892268e-10
3.1329088002745614e-10
1.5069453713676914e-10
2.5920217542563076e-10
6.156411696771812e-10
1.0807337465201823e-9
1.7946097405588153e-9
3.002946361688547e-9
5.266267056614146e-9
1.0169866968787999e-8
2.203129184335491e-8
2.220481820079971e-8
1.2791689366105396e-8
8.204980064654347e-9
5.520388479523469e-9
3.664690273056165e-9
2.1932712218666723e-9
8.234343808313752e-10
7.285645508877518e-10
2.8997992606814002e-9
5.563265795358951e-8
9.981340503335468e-8
7.695688976252576e-7
2.362359300874415e-7
9.836474532617211e-8
3.183729704086435e-8
9.871179287420598e-9
1.0602132756883927e-7
4.571265840468059e-8
3.7399974139672155e-8
6.007112131031027e-10
1.5305107829649255e-8
2.9892408581285464e-8
5.035737387104664e-8
3.483135820323855e-8
1.0862709219133663e-8
3.6984541364747283e-9
4.8159392601259286e-9
4.810041896406612e-9
2.088878547586871e-9
2.3462302262835065e-10
3.2990975301817704e-10
3.0052559756513347e-10
2.2088743363710018e-10
1.2126961727392796e-10
7.232747460575354e-11
2.2869666407121612e-10
4.208390838213282e-10
6.869817263395288e-10
1.0010242018377009e-9
4.627442787485792e-9
1.1936242759926466e-8
3.802393355610566e-9
6.118200195526534e-9
1.220486818579945e-8
1.694601322462416e-8
2.1078412296675673e-8
2.364210152819641e-8
2.3735804059784107e-8
2.188801073158546e-8
1.9044015155289124e-8
1.2189669665623367e-8
5.94065512008858e-9
2.4329824845728996e-9
3.085549087020121e-10
3.6518615593437924e-9
1.1456810396768308e-8
8.602992079710264e-9
9.029076341723138e-9
6.762639817534489e-9
3.668850240480923e-9
1.6807046920339448e-8
1.4573266810094813e-8
1.2671013919141318e-8
1.1734945600846963e-8
1.0703452566219145e-8
9.062132418901872e-9
6.880121776802024e-9
4.481863839285666e-9
1.9930124112234176e-9
7.713508913967337e-10
1.3207472182959314e-7
2.5987072047282536e-7
1.636779397355814e-6
4.950151125512026e-7
2.2780863624057504e-7
7.790017291168454e-8
1.0920013916073219e-7
1.0578218013104455e-7
7.531759634882348e-8
7.549595806800445e-8
1.9364258372197533e-8
2.567360417207706e-8
9.146898708575874e-8
2.500932857075691e-7
6.45582469119745e-9
5.070796966587704e-8
2.2074075509514363e-8
5.283394519568151e-9
2.082998519721995e-9
5.775745576467054e-9
1.969172990144493e-9
3.5458547092771816e-10
5.34810460559961e-11
1.6349736203302035e-10
1.2083801107740618e-10
6.391249092001722e-11
4.9717994799372535e-11
1.4841313645652562e-10
2.6504021287886047e-10
4.215643751741678e-10
5.774902026467157e-10
2.558556814558993e-9
6.245682580538764e-9
2.9768081777740805e-9
2.976779921127309e-9
8.338532856880743e-9
1.3941526741608293e-8
2.0303404668928864e-8
2.5502999697164175e-8
2.5363514500531044e-8
1.7335947659476427e-8
5.723199773530745e-9
1.4300412638275132e-9
2.2161855856833066e-10
2.261880541221504e-9
7.038729545025072e-9
1.3026253346010044e-8
2.6234992722686433e-8
5.16496467557474e-8
7.495485923457924e-9
2.6694879027078472e-8
2.4730022450752597e-8
2.1390975696764754e-8
2.0694780753206016e-8
2.183086767527176e-8
2.383569043870705e-8
2.5746838688174975e-8
2.616353136718923e-8
2.3676444495623957e-8
1.8460226600061202e-8
1.2070722224423333e-8
5.526203189159723e-9
3.97661866050097e-7
8.228368195949774e-7
2.738000548694909e-6
1.0801138220202026e-6
6.705287142387572e-7
3.8811556784157375e-8
1.305096908693476e-7
1.3293051080754656e-7
1.2677912899895647e-7
9.5076403504512e-8
2.537886003894653e-7
2.891095306377373e-7
4.518222106129541e-7
7.53391396547815e-7
6.047381146682741e-7
2.0487268602734152e-7
4.5875555194306606e-8
8.815330543816742e-9
3.945956612008298e-9
2.435869692807905e-9
2.5292366301395127e-10
4.720488266396813e-10
2.4123840054927435e-9
7.748123169931459e-9
1.8418978167056004e-9
1.6134238565893226e-9
2.125502948320431e-9
3.4450100056873708e-9
5.895895324403077e-9
1.750634113736971e-8
1.4163250978737685e-9
1.0210620146167041e-9
1.225067289229772e-10
5.284113518583934e-11
1.5279379284510532e-10
2.7737824965751345e-10
4.283723870747789e-10
4.858548005256729e-10
3.220970685465311e-9
3.300262721423366e-9
4.85483952445887e-9
5.2634525577459195e-9
6.982813778491303e-9
1.2017627989069884e-9
8.19179986237442e-12
2.347915742985325e-13
0.
0.
0.
5.712046442836467e-14
3.177073387671106e-13
5.092122686265637e-13
1.7911641308196079e-13
0.
2.2409261703544304e-13
4.981784662475143e-13
8.816822046810859e-13
1.416174897363502e-12
2.1546854332797465e-12
3.1618809810051414e-12
4.46854719664969e-12
1.4476492760575132e-12
9.69767112451112e-12
1.4448279361026866e-11
1.6685173545664763e-11
1.4500471895782194e-11
5.539997870603105e-12
6.23859726171589e-11
9.849775128690582e-11
4.73132333413328e-11
8.753232797795767e-11
1.0097268466111949e-10
1.1771560035183724e-10
9.324568356531442e-11
4.025818856434504e-11
3.232225124028342e-11
3.8105653780582035e-11
5.166708995626803e-11
7.18259361384723e-11
9.8432831214863e-11
1.3258715646636618e-10
1.7774951552077636e-10
2.428234881043553e-10
3.5012877571225967e-10
5.586288017740446e-10
1.0477985340362728e-9
2.3728656142273135e-9
2.1047404872328147e-9
1.658943482729792e-9
1.5561590233226541e-9
1.6274311482610333e-9
1.823213417576845e-9
1.449734066299463e-7
8.349677554453334e-7
6.241798886254102e-7
4.575061638192546e-7
4.086122107218353e-7
3.6521529402278335e-7
3.84253498207664e-7
5.378301934780255e-7
2.8179650908856437e-7
4.741432167149971e-8
1.9484756686288214e-7
7.28047047841476e-8
6.234273869101141e-9
2.713259364449674e-8
2.0086264559875576e-8
7.825630667459527e-9
2.782577955140465e-9
3.123344298773387e-10
5.716366936295136e-9
3.25679763913858e-9
2.827857106900628e-9
2.3259798974099414e-9
5.730566288891748e-10
4.222320155950386e-9
1.0918655853257127e-8
2.454291840126046e-8
1.805827304211037e-8
1.1131914201529607e-8
6.138181733098726e-9
1.725860296859573e-9
2.676387004475829e-9
7.594306274999546e-8
1.4806704770850644e-7
6.303392028714209e-7
2.917126250692989e-7
1.8477701014703354e-7
1.1134744540680172e-7
5.18846179555844e-8
1.4479831773186984e-8
1.5472647252623218e-8
8.107742056920587e-8
3.7172387166032954e-8
6.7583880565621475e-9
1.2456201144122951e-8
9.132398924297726e-9
5.94298207466335e-9
3.061290427507415e-9
1.4801684250331362e-9
5.446906710737126e-10
6.920342543801532e-9
2.4913546682518543e-9
1.3713127365281092e-9
1.1859101880720137e-9
8.16210627918873e-11
2.3665119846310435e-9
4.210767627100326e-9
3.79501094248734e-9
7.194339775689389e-9
1.3535911689062586e-8
2.3540427333775123e-9
3.796724423018705e-8
1.0321519447530538e-6
4.3010072645576387e-7
1.2804211578037778e-7
6.202025442102738e-8
2.9660481093617807e-8
6.429948021991005e-8
1.13061051146633e-7
2.9425266004191194e-8
1.648555349077248e-9
7.676943914088105e-10
3.0870999341915594e-10
6.893853730717032e-10
8.918103974475941e-10
1.429966501172483e-9
7.042516868726487e-9
8.036010539014313e-9
4.954456226094646e-10
1.440526825653416e-8
4.491357530950511e-9
3.895883818079652e-9
4.969132550276602e-9
4.607778300837392e-9
1.7167989070574822e-9
1.3893325368069e-10
5.649600375560093e-10
9.804978413415951e-10
1.4896754864413345e-9
2.6184530367761406e-9
5.058579838892866e-9
1.5894547859038103e-8
1.481588485156908e-8
1.481066521854669e-8
7.219416464742198e-9
2.1444860188611326e-10
3.1882936237566345e-12
1.9251028803220673e-13
4.17392402909609e-14
8.282626892622502e-14
6.752556198841573e-14
6.878925302955557e-14
6.605313770358575e-14
6.593394329550995e-14
5.045276470879134e-14
2.4000969668016866e-14
0.
3.1897764433158904e-14
4.782623083010147e-14
6.384828389545447e-14
8.277963855999201e-14
1.094046115531313e-13
1.4898643983794403e-13
2.0810818046439288e-13
2.9601254354589684e-13
4.263215394593136e-13
6.19474735152364e-13
9.064197837563109e-13
1.3343682636595593e-12
1.9759275662381336e-12
2.9437987959399836e-12
4.414789675163844e-12
6.66971273489303e-12
1.0160971884621141e-11
1.1697411336479304e-10
3.1556070461745097e-10
5.62847897934352e-10
6.619061903902025e-10
5.516080100656085e-10
2.848567582251969e-10
9.761690039147858e-11
5.635044868441818e-10
1.0998249053210032e-9
1.70156553028387e-9
2.344987517392497e-9
3.8180335303187363e-10
2.5650424005902058e-9
2.952893882489363e-9
2.7277027898762887e-9
3.0141841774175806e-9
7.806162086843023e-9
1.8093021072467046e-8
3.482262917311312e-8
2.5144621776672815e-8
1.9519379655525736e-8
1.6574884180413413e-8
1.4015615394583536e-8
1.1189261779093128e-8
8.176126898900603e-9
5.080915025298691e-9
1.6891065998768898e-9
2.6409868326779664e-9
9.231745439257902e-9
2.0191142711802755e-8
3.249868187655291e-8
2.803738040608674e-7
5.2715856402370396e-8
1.58467551796323e-6
3.573914638674017e-7
6.267082813969986e-8
2.875407265589648e-8
1.2659222333148202e-7
6.603123077700834e-8
2.1287252270814156e-8
1.99063322950989e-8
1.4402259819610413e-7
4.682643123159553e-7
4.758184762779102e-7
5.081525191278454e-7
1.5118360710180976e-8
1.439331099591068e-7
4.8813173391606956e-8
1.691396490098499e-8
5.035225850752946e-9
2.226758880139668e-9
2.5273908763705e-10
9.24097759019629e-11
1.955834292200909e-10
1.8300372678932122e-9
4.357836765100186e-9
6.533035826867767e-10
3.15138778337415e-9
8.158833260087889e-9
7.943373763271717e-9
1.2650924595624495e-8
9.179993689200078e-10
9.699733209806466e-10
1.3095833909692327e-10
8.405088083432153e-10
1.0025035940878789e-9
1.1529200618688234e-9
1.4801768744179897e-9
2.116811005678867e-9
2.959506681535586e-9
2.686118053613035e-9
1.2302722982199323e-8
9.347061247933401e-9
1.5141011263000044e-8
3.8943154404587285e-9
1.9027841605325795e-11
4.594383913557933e-13
5.274024233114011e-14
0.
2.622666668462402e-14
4.584565862353437e-14
6.338644012042452e-14
8.943995886524329e-14
1.0963069244877143e-13
1.2464577563415113e-13
1.4212618939753856e-13
1.7152870787105462e-13
2.2479061664569316e-13
3.1526332219068745e-13
4.587859877020908e-13
6.763192130160337e-13
9.959329547964052e-13
1.7728969657876573e-12
5.3435975479507555e-12
1.7846242842373284e-11
5.450636910600596e-11
5.441523152233795e-11
2.904772622318744e-11
1.51604070000004e-11
2.3883944889829206e-12
1.3790376524730026e-11
3.87527411565393e-11
8.955970290589795e-11
2.790719673386759e-10
1.2508094312759866e-9
8.310441779352996e-11
5.0503193181535844e-11
6.329827880638272e-11
9.81527332930689e-11
1.32719359376631e-10
1.10097929080912e-10
4.8489749149470654e-11
5.886782778047559e-12
2.5899456368437413e-11
6.194491354817947e-11
1.1902771609669098e-10
2.2801194258861008e-10
4.6518620085548586e-10
1.0162629674158493e-9
1.3538488186427297e-9
1.2064028727146625e-9
1.1794201389477502e-9
1.2507683226864371e-9
1.2165306514696078e-7
5.112327885325598e-7
6.078188468532849e-7
6.184214453521001e-8
2.481674042814424e-7
2.697410919385351e-7
2.788378826410377e-7
3.0681913488952613e-7
3.745809413086049e-7
4.993332915394916e-7
1.396278908677594e-7
2.206102740593915e-7
2.9206009778970604e-7
4.8857951682546085e-8
1.0083853049703093e-8
2.9124926273858484e-9
7.610973237083815e-10
1.176211585031798e-9
3.4880963842721058e-9
3.792957391671311e-9
4.745875222957518e-9
2.086391553189851e-9
3.558371162166689e-9
1.2389134850346106e-8
1.972447549081755e-8
1.2845966195662985e-8
8.467762615455763e-9
5.483560556312772e-9
3.3665980827089545e-9
1.7881697695567208e-9
3.772366296452259e-10
1.4291603324119957e-8
3.44878168516842e-8
1.7248833040263341e-7
6.15940043725595e-8
3.263409490227295e-8
1.5340237066300634e-8
4.735257459961575e-9
1.9622418446448098e-9
1.4756237928440188e-8
2.8917416655442678e-8
1.5290916714688285e-8
1.9835998962469402e-8
1.252834281940919e-8
9.799162208836108e-9
6.026809030610807e-9
4.862882292744474e-9
3.2679092476979397e-9
1.2369279565006627e-9
3.3008167784835144e-10
8.665032731579483e-10
6.495703124034874e-10
5.553415365236438e-10
4.1798071514583744e-10
3.7254361632330895e-11
4.6348505683914853e-10
1.0842291371715959e-9
2.407601414759994e-9
4.306510381857903e-9
2.3360055411291976e-9
1.0218416731362564e-9
1.5887123827308863e-8
9.001463157449262e-8
5.688847301622922e-9
2.9706276399518713e-8
2.996214507527411e-8
2.772900999225629e-8
2.2465075797641937e-8
1.5148176612152108e-8
8.691779623651415e-9
4.096494108681337e-9
1.098659017705915e-9
2.6103024771224523e-9
8.64342561620665e-9
8.566378075723581e-9
7.177830102517513e-9
4.129851788921708e-9
1.4571028119226851e-9
1.646160305654836e-9
1.8552241148482756e-9
1.401414643003996e-9
1.297507408604047e-9
1.0593695592340328e-9
4.019238741446292e-11
1.4177148203344653e-9
4.320984899622679e-9
5.730736676414789e-9
3.6921207531409364e-9
2.4393435612662527e-9
1.4913200055446667e-9
6.197400935645314e-10
3.699862099166195e-10
2.3185629516860825e-8
5.9034735303487846e-8
2.458493504255994e-7
1.0527861917028754e-7
6.26813479046326e-8
3.4699880070988906e-8
1.4197899704526655e-8
1.4378600361405386e-9
1.2268569444338025e-8
8.022459294117793e-8
3.1898344467092814e-8
1.1827342906794126e-9
1.6926437783618558e-8
1.2967825569578237e-8
1.046401551727383e-8
7.163388234882919e-9
2.9843457671834164e-9
3.341794542444183e-10
1.892722514065683e-9
1.6537191824254036e-9
1.349915204148467e-9
1.2251739647897973e-9
4.674937845719502e-10
6.313176536823342e-10
1.997644563500314e-9
5.039418299615431e-9
8.459032379697064e-9
4.766542370399707e-9
2.5002694119419295e-9
1.102630672283516e-9
1.1011406586090955e-11
2.7421540455424785e-8
1.0197046265700667e-7
1.4884045123323534e-7
1.1006620926675065e-7
7.884459711702079e-8
5.4145117263637715e-8
2.9535420549704528e-8
1.1866358108044188e-8
1.6317671278685805e-10
1.5266259912837318e-8
8.303176506813973e-8
8.810446294552097e-9
1.3209217009176215e-8
1.2298046246389334e-8
8.919995526553641e-9
4.362873330566474e-9
1.072735955623155e-9
3.4459856674826325e-9
2.7592948221296483e-9
2.170935283745369e-9
2.0800908488119878e-9
1.4236014233904206e-9
5.296709185375963e-10
3.0779967595415914e-9
8.757353694069218e-9
8.811377805546274e-9
5.751239260055594e-9
3.824286354981338e-9
2.2592755277846774e-9
7.39715198072682e-10
1.065379103769774e-9
4.1526699247084e-8
9.668259773750619e-8
4.683108051855733e-7
1.8547142743906344e-7
1.0747929727655013e-7
5.830498971208397e-8
2.2853235296645485e-8
3.1742692240816155e-10
2.77739368634641e-8
1.2515911429782124e-7
3.108100803919148e-8
2.9967780971274526e-10
2.4704948461072073e-8
1.8060611388460735e-8
1.3575721749287045e-8
8.379274565516612e-9
3.3991984739541235e-9
6.851319815501926e-10
2.3780311609563164e-9
2.7426024568168715e-9
2.1789069757521294e-9
2.0182671343959245e-9
9.735881645083244e-10
8.947852464627353e-10
3.0224195110386502e-9
7.451770729307635e-9
1.549597907308651e-8
9.806540373980897e-9
4.9936229846879485e-9
2.302515069589627e-9
4.63649049810211e-8
2.3537464012220279e-7
7.507488165374878e-8
1.292107881575534e-7
1.123095128166483e-7
9.494382955229672e-8
6.881822021633427e-8
3.950913825612573e-8
1.600312359985572e-8
2.7281708081756376e-9
2.3815150050668942e-8
4.008355835872241e-8
1.2045954554292237e-8
1.3973999574604693e-8
1.22965924274999e-8
7.567932455587833e-9
3.2055996536314144e-9
5.378858323839312e-10
4.7380371424761854e-9
3.2728584045212283e-9
2.6230250999944524e-9
2.5414510048639023e-9
1.1737459404165923e-9
1.5272499804254903e-9
5.0052059891348e-9
1.336155250579924e-8
1.8528391540084232e-8
1.159439566464684e-8
7.25330072872182e-9
3.99484544814031e-9
1.2004862149852303e-9
6.814264813362434e-8
2.516099893969793e-7
3.8909654578943e-7
2.596722913949242e-7
1.837505779125914e-7
1.364365417995155e-7
8.377461187165744e-8
3.365278696509529e-8
1.333591282664031e-8
9.026740756788166e-8
1.3170370172888866e-7
1.3970044079712368e-8
1.3498730712445587e-8
1.89543894876181e-8
1.3503909588909098e-8
5.847464988113202e-9
1.7276017838888531e-9
2.318883881318902e-9
6.611831519065377e-9
4.949719832951949e-9
4.714088055435865e-9
3.4733635664518498e-9
1.4804033525702588e-9
7.927632191165104e-9
2.2522808282928054e-8
2.8491414526245165e-8
1.8274314486287904e-8
1.1613735808653271e-8
6.665630586046258e-9
2.9438557299147603e-9
7.168329965879574e-11
1.0425503917417786e-7
2.467241282970404e-7
1.0094534911920647e-6
4.3058695575605405e-7
2.6552710345937503e-7
1.6755039676849052e-7
7.529578856286279e-8
3.96441637353583e-9
7.477938700471101e-8
2.1004259379533927e-7
8.158363262295459e-8
6.458489372028622e-8
1.2448930030223153e-9
5.7249557899038586e-9
7.65680487840365e-9
5.324941154091483e-9
2.3354807901158155e-9
8.137811925114721e-10
5.048658116603015e-10
3.9298785875073555e-9
3.1366312649939197e-9
2.803748540120652e-9
1.1148351819870964e-10
3.6101329744901916e-9
8.220518378603908e-9
2.0250003963312552e-8
3.730525538050786e-8
2.6877366312605097e-8
2.1147775596384043e-8
1.7022434982557204e-8
1.1984744305361087e-8
1.3730832710358403e-7
6.17577377586351e-7
4.083608336178845e-7
4.116527586250949e-7
2.989172017382298e-7
2.6653277651712124e-7
2.831273828300799e-7
3.499990886378469e-7
2.5831582867046953e-9
7.589979351468157e-8
1.153653918737397e-7
5.116831378975416e-8
8.443929287152677e-9
1.3015429943880799e-8
1.216549034834995e-8
5.368415998570247e-9
2.016413604296974e-9
2.8481964354701266e-10
2.5200424001523777e-9
6.956444277605568e-9
8.223557220313791e-9
3.72944827413668e-9
8.956043096651814e-9
2.1776185406458526e-8
5.876426477219766e-8
5.101149251115002e-8
3.9222680007396745e-8
3.52638080046997e-8
3.267616743520897e-8
2.741206257988422e-8
2.1733692943125347e-7
6.357184045536792e-7
9.65988012465664e-7
6.614497188502765e-7
4.323140423525477e-7
3.785453582456192e-7
4.357320323981516e-7
3.8618019957928204e-7
2.585431417500723e-8
1.1809087563042172e-7
2.0191273034368925e-7
2.7345171882973266e-7
1.1189612711411438e-7
1.083042059086434e-6
5.039394402185937e-7
2.2234913220324204e-7
1.2926539309800188e-7
7.728390700245377e-8
5.453563360691471e-8
4.297446319204157e-8
6.88938716776162e-8
4.5761541083370104e-8
6.244056830178465e-8
4.5386988651687493e-8
2.415125612466635e-8
2.9110932734577892e-8
2.4981607897724013e-8
1.509479235794087e-8
2.4376528828791427e-10
2.1117419442728442e-8
3.5870498510542e-8
2.6644598143752637e-8
2.0976563888021801e-7
1.0221083095969992e-7
5.625672342344524e-8
3.891611580116017e-8
3.006118814279467e-8
2.4540097538365298e-8
2.0738736327817655e-8
1.8621306562700974e-8
2.5132169872120042e-8
1.2054462786810726e-8
1.154941161301762e-8
7.709384143889611e-8
4.0680585233724225e-9
3.427567143860743e-9
2.8960756639484076e-10
2.844561451606829e-10
1.0020489028915848e-10
1.940492004733623e-9
2.9905111936664433e-9
3.421875566619275e-9
3.6961880549202668e-9
4.006022409657879e-9
4.7645180020757496e-9
6.009220167038315e-9
7.583082700169978e-9
9.195461366467405e-9
1.030167760416517e-8
1.0260960092861318e-8
8.956844128435634e-9
6.95845991396282e-9
1.4302031873950683e-7
3.827681699403415e-7
4.54420044425351e-7
2.966049388129314e-7
1.619240708753818e-7
9.348592945120312e-8
5.97100954575178e-8
4.233487166648225e-8
4.2014799780459627e-8
3.0627556632214505e-8
7.699544878712268e-8
8.6607666638918e-8
2.2749582345364996e-8
2.4411072019778933e-8
1.664220008512852e-8
1.2763257149101564e-8
2.3779240140962325e-10
3.012360840154849e-10
8.808125564688353e-10
2.78378856586201e-10
1.325155042375615e-10
2.878982275176152e-11
1.2670366588220846e-11
4.9470565377361244e-11
1.4540977279789926e-10
5.553042426392113e-10
2.7946985731614077e-9
4.906853119165705e-9
2.529657082698188e-9
1.7519735817093025e-9
1.7417496273511287e-9
9.733455750546742e-9
1.1787080538448995e-8
1.499797475547457e-8
1.7423292754382002e-8
2.667490919461967e-8
1.824042693726848e-8
1.387918768241583e-8
1.4740275400327559e-8
8.11453651464373e-9
3.432240877722287e-9
3.590103588577426e-9
3.0164213194818254e-11
9.212917252483033e-14
0.
0.
0.
9.843983291183238e-14
1.3714257534083583e-13
1.8865468189288045e-13
3.041147300149208e-13
4.745288744584905e-13
6.870361228416729e-13
9.128230419424545e-13
1.106804821312439e-12
1.03517293819963e-12
1.427024380032024e-12
1.85971061192471e-12
2.549628780464314e-12
3.673431512284585e-12
5.4512760793612495e-12
3.32758178551119e-12
1.6733611101390727e-11
3.617913603683878e-11
5.396150239319926e-11
6.859926485645204e-11
8.207106663936234e-11
9.863411796916066e-11
1.2801592073844043e-10
1.9749670077404982e-10
2.1954732838950683e-10
1.7686278205107653e-10
1.2557061388439858e-10
2.338847907090964e-11
7.318169582036545e-11
2.8750719909502366e-11
2.7441251434554563e-10
2.9529700321840377e-10
3.844499695365998e-10
9.942931045345769e-10
9.105336049976109e-10
1.3553222130825938e-9
2.1000472405759933e-9
2.3526639208618557e-9
2.6048561739457613e-9
3.1127831039481416e-9
3.932781833512382e-9
5.067058364916106e-9
6.479047769499153e-9
8.030260831163128e-9
9.352533625565583e-9
9.801013300894982e-9
1.933587967524626e-7
4.3502528969712575e-7
3.4947514422682874e-7
1.935493051292403e-7
1.0930422280789221e-7
6.819828799520718e-8
4.911464282575203e-8
5.8662631177237805e-8
7.138869758805973e-8
1.1149729779078001e-7
2.6842872338579057e-8
1.4940843537204826e-8
8.702231778205255e-9
6.099646393909575e-10
1.445016794483546e-10
2.8217009488343255e-10
6.603644927198052e-10
5.26372000389244e-10
3.537496052429922e-10
2.5312091788224694e-10
1.1462367731951063e-10
2.1163714300039523e-10
3.9083905896059267e-10
5.977861394037391e-10
7.052428215813276e-10
6.93021256448672e-10
7.490002466848208e-10
1.033280888211908e-9
2.6099072944766186e-9
2.2980471767242145e-8
2.2973515216579945e-9
1.9315650181803105e-8
2.155594808703423e-8
1.4394178877637848e-8
9.001806696934903e-9
5.5582488050650725e-9
9.223629747539856e-11
9.36994786361582e-13
6.336140348997936e-14
0.
0.
2.3991240242667408e-14
0.
1.5323458784619335e-13
2.8062486650044093e-13
4.479910360962676e-13
6.702229515118755e-13
8.678261667619001e-13
9.70774556642788e-13
1.0519223074653567e-12
1.127431123717759e-12
1.1867078363737638e-12
1.2147341070432472e-12
1.202059537235689e-12
1.1487725720468463e-12
1.0602796891197122e-12
9.396968547094546e-13
7.81492968284216e-13
5.658091274071694e-13
2.491194814027138e-13
2.5677604211068527e-13
1.1361516155351517e-12
1.8355508627513776e-12
7.723099523198764e-12
1.2116594296556936e-11
1.502034571666179e-11
1.7345552426644168e-11
1.77215466402418e-11
1.4186308392152182e-11
2.862445988583825e-12
2.0888877407978454e-11
4.664226904807743e-11
5.341215359132292e-11
2.3355222687466284e-11
1.4359849361979604e-10
3.728073811740258e-10
3.608001709055682e-10
1.1943609040784394e-10
8.290413768382709e-10
2.3918757073411664e-9
6.429654393380157e-9
8.221490043943767e-9
5.33308876420848e-9
4.27347137751673e-9
3.947918054258178e-9
3.818583705454097e-9
3.641415991084441e-9
3.317838380017935e-9
2.8367088155723395e-9
2.2230365781939817e-9
1.4897371745152968e-9
6.03653245990192e-10
4.851441349203686e-8
1.940822649702973e-7
4.636129980587999e-7
2.2314693461075393e-7
1.0983935187396215e-7
3.854751323240082e-8
3.901090268825612e-8
2.7926639698720205e-8
2.7330452756986955e-8
1.4751221685891459e-8
7.283819346813645e-8
7.631805091233517e-8
1.9876615619196554e-7
4.85440782856773e-7
8.402485350415773e-8
1.2350024889233742e-8
1.4115046271739565e-9
4.109025771328767e-10
2.446979847125001e-10
2.5735316305252423e-11
7.839312096954105e-11
5.348177979297624e-10
3.24501729520218e-9
8.395063495467911e-10
6.638394542622523e-10
8.117871402012149e-10
1.475673209850101e-9
3.821769540125557e-9
7.02692510372161e-9
1.4108400893590813e-9
8.108842527105483e-10
9.945819141028331e-11
4.95829272894144e-10
1.048092579856137e-10
9.329189274061947e-11
1.675139034824231e-10
6.348555550866056e-10
1.2944431755289606e-9
8.061452755902208e-10
5.775889617063965e-10
5.398022723630202e-10
9.211323753373814e-11
1.2230842537145732e-10
1.05727567454804e-13
0.
0.
0.
0.
5.838067538069954e-14
1.1153281467502775e-13
1.2736242394187647e-13
1.7982207004201474e-13
3.5172287039978576e-13
6.2218414112888e-13
9.42271850513685e-13
1.3575052549381915e-12
1.875886480716903e-12
2.4601937417660766e-12
2.573237884831102e-12
3.360246641460705e-12
4.4481925040731966e-12
6.32435701459489e-12
8.412793013014165e-12
2.5450346803000843e-11
6.707780033803338e-11
1.298481658683241e-10
2.097376386835477e-10
2.8295228562149324e-10
3.229909920043999e-10
3.2316421784497854e-10
1.9838369064675356e-10
1.121973578881689e-11
1.0040230520660276e-10
1.5930278976473624e-10
5.146100248151813e-10
3.1408270725587407e-9
1.75275020711433e-10
1.8052388758495914e-10
3.693803924241333e-10
3.111877869297181e-10
1.2149169410904204e-10
4.32172756647993e-12
4.92651565700958e-12
8.51766785001024e-11
2.006917634868786e-10
3.7745068604337246e-10
6.81506846296671e-10
1.0062106622751553e-9
1.0158663872624342e-9
9.953444040846954e-10
1.0371096869338208e-9
1.1426653278041397e-9
1.3129603572028298e-9
1.4245357676677187e-7
6.211123599624164e-7
4.606111522154364e-7
2.21666062527518e-7
3.460105851311179e-7
3.2752436114696906e-7
3.116804867540379e-7
3.133804626760997e-7
3.202361013638008e-7
2.4529838662165207e-7
2.3241600465515772e-7
1.8449113924277933e-8
1.0544154192728642e-7
1.2363405321166704e-7
2.9104105888192923e-8
6.299393075300909e-9
1.8140799357600735e-9
3.247540411449854e-10
1.7521849177696775e-9
2.606742412123356e-9
2.2298093858966173e-9
2.152316006838164e-9
1.43291258744038e-10
2.2836220378766406e-9
5.84673879987497e-9
1.4317915146775676e-8
1.4413037431673055e-8
7.996591051840971e-9
4.542279051951599e-9
2.4071091522730205e-9
1.8800680503562078e-8
9.674327172577842e-8
5.182730809867056e-8
6.491060717879088e-8
5.220795734919789e-8
4.0505989536695996e-8
2.5947668319901635e-8
1.2892112959635088e-8
3.1891266009220837e-9
6.874543496235119e-9
3.9157939092034043e-8
5.239449894870991e-8
1.2604304282403565e-8
1.390752435865089e-8
1.0939571161255474e-8
8.735984793158584e-9
4.494856679651814e-9
1.3961483689727347e-9
1.0792968231790272e-9
1.8557995752535309e-9
1.4184605596047188e-9
1.2629362416348145e-9
8.776150277139505e-10
2.0840222301721887e-10
1.312314160020212e-9
3.262815667541001e-9
7.760475619258013e-9
7.037183958378037e-9
3.5836823571746574e-9
1.72401619432646e-9
4.6239036542065434e-10
2.7688149991846644e-8
1.1910449602781381e-7
9.744064319892162e-8
9.826444938674982e-8
7.666552373464137e-8
5.760204876793108e-8
3.5297640041141244e-8
1.6890355446467647e-8
4.356050406366454e-9
6.90030367286748e-9
3.12660976958019e-8
8.554690758636905e-9
1.3411135658244044e-8
1.281450930522087e-8
8.277220931334675e-9
3.6293748511869506e-9
1.0787415296142271e-10
4.352055773618238e-9
2.92951291015831e-9
2.5130273551717246e-9
2.461242188827366e-9
1.1259229281562225e-9
1.427585182990433e-9
5.70723541362546e-9
1.0541191543471855e-8
7.3121633752162316e-9
5.172949841815482e-9
3.5591470390712765e-9
2.0342285426946017e-9
3.577774635485667e-10
1.904932610216254e-9
4.697905302629602e-8
8.445508909413506e-8
6.113540239949515e-7
2.0514889551807544e-7
1.0875072240291969e-7
5.21673637151812e-8
1.64771629794447e-8
6.376170317325164e-9
4.927730247180148e-8
9.231597782831753e-8
1.0159471528045749e-8
8.963004112472605e-9
3.86717070019295e-8
2.2690202544764384e-8
1.3603471090527868e-8
9.117223929632581e-9
4.209021633191117e-9
1.3668598556936628e-9
7.221797203696696e-10
2.7526330249683822e-9
2.0342122769041264e-9
1.8048340448857901e-9
1.3539753949812439e-9
2.621231558525947e-10
1.824182296102562e-9
4.2725771154112695e-9
9.795372910486955e-9
1.515181836231785e-8
7.595345920027668e-9
3.424705686437482e-9
1.134691329101578e-9
4.99390841213546e-8
2.535144393569758e-7
1.0103787289845888e-7
1.555542274230001e-7
1.311048595092588e-7
1.0909694229820351e-7
7.771844216551229e-8
4.31039665944993e-8
1.5274356103336527e-8
8.040349881960352e-9
3.7992946183001466e-8
8.538497557118064e-9
1.8955361795978608e-8
1.722172360024049e-8
9.373602787059437e-9
3.6342914887281073e-9
1.4550683948045178e-9
7.148515791565817e-9
4.686540356067389e-9
4.282065623075034e-9
4.166957604443698e-9
9.798069596665584e-10
4.481932642164022e-9
1.4972742445735344e-8
1.577729092614515e-8
1.1392989715330059e-8
8.707682945644274e-9
6.2204216303566765e-9
3.4505905391963127e-9
1.7018241145462322e-10
7.550047465961028e-8
1.535172155706772e-7
7.964544754061959e-7
3.0297843033292783e-7
1.7790437536687767e-7
1.0076170960902103e-7
4.0805382289065197e-8
6.360601480247205e-10
5.6672471938787177e-8
1.6041163529522753e-7
3.884665430403389e-8
1.639447817193572e-8
3.671377000013053e-8
1.436389352088951e-7
3.1470674285177054e-8
1.3329416355843388e-8
1.2272882913494455e-8
8.630470586035714e-9
2.1933001987301875e-9
4.158370252825373e-9
9.505103252383417e-9
5.327181857141941e-8
9.975649964232089e-9
1.9800582986825854e-8
1.0516424114997775e-7
9.39985466325606e-8
3.069399016579968e-8
3.9122580157344343e-7
5.628931901871123e-7
2.1898388144333476e-7
1.458783658682133e-7
5.371315744770265e-7
4.053805388713157e-7
1.9846354191769278e-7
1.0731112607721679e-7
7.248989067857839e-8
5.8270345754766614e-8
5.097633244638785e-8
2.753030822637776e-8
3.30697649781848e-8
2.617995602149597e-7
5.851780338582476e-7
2.7712923395988147e-7
4.018410840742716e-8
2.376966201859495e-8
6.433444549817806e-9
1.0691826140809167e-9
1.9376833945437033e-10
7.346496042766374e-11
3.0141973506341494e-11
3.534670354154068e-12
7.033984925505005e-11
3.8238050242652976e-10
7.136273077067992e-10
5.999609311288117e-10
7.350930276455835e-10
1.1809365840266328e-9
2.1797814532433915e-9
2.5771975641855327e-9
2.2372533703465434e-9
2.2800014667761853e-9
2.9122329981953675e-9
1.0797759171167762e-8
1.1569362447311893e-8
1.3246952115373824e-8
1.944594526123524e-8
1.530699775909641e-8
4.010222176876791e-9
1.250874508386055e-8
1.343126104686146e-8
1.4217006621933622e-8
9.985287940728614e-9
2.109750075979522e-10
2.0306278292997133e-12
1.1683378841451093e-13
0.
0.
0.
0.
0.
0.
0.
0.
2.4354483451988798e-14
3.5605291136137615e-14
5.108958607281865e-14
7.303253630618483e-14
1.0444435304007854e-13
1.4960987237257563e-13
2.147448469741742e-13
3.0894623414760536e-13
4.4560994776070286e-13
6.445765383892817e-13
4.81994777475721e-12
1.0862412154829213e-11
1.9179056379705198e-11
3.035987212111625e-11
4.473534302169922e-11
6.224024787209328e-11
8.134774433423267e-11
9.965990040311922e-11
1.1661028999613208e-10
1.3105260237341222e-10
1.397455230643747e-10
2.1374661611468668e-10
2.1434758584695474e-10
5.775425956234678e-12
2.949226499244981e-10
5.250737188901907e-10
8.396292031010239e-10
1.335352562158941e-9
2.1629077458792948e-9
3.6034613472544543e-9
6.330089069320106e-9
1.2359373902220704e-8
2.391155769082647e-8
1.62628254069965e-8
9.030031373268099e-9
5.4331815207108974e-9
3.1819674660599237e-9
1.4513548664897707e-9
1.9219116543134644e-10
2.139882717963358e-9
5.6333668213030666e-8
1.4327623227036054e-7
8.343910833929624e-7
2.8872197550383904e-7
1.463304722595353e-7
6.841560047956067e-8
1.7699878636412594e-8
1.9717058462001216e-8
1.4785233522872702e-7
6.977722761876853e-8
2.2124249018935418e-8
1.3001612025152744e-8
2.3498814839783193e-8
6.703643328603068e-8
7.19092774696425e-8
2.1718758510431255e-8
5.9165500333447314e-9
7.648535428382472e-10
1.7369523079786227e-9
1.3629103833441041e-9
5.589282068506792e-10
4.022330565263055e-11
1.0144259702290366e-9
5.77256426867048e-10
4.794083613796419e-10
2.506631319317029e-10
2.6133358816865147e-10
6.357112037512809e-10
1.1200121706968669e-9
1.827904317607191e-9
2.7040100757918564e-9
1.0813974775312181e-8
3.0409263618801977e-8
1.9775707086694117e-8
7.419524019715303e-9
2.4025978679458334e-8
3.403200758544752e-8
4.223923718896688e-8
4.981368250887336e-8
5.6115974179529344e-8
5.934768457801971e-8
5.7480271017456416e-8
3.404520467314053e-8
1.4720248478509226e-8
4.470760002655869e-9
9.824782717393455e-9
1.4292953353745328e-8
1.4110750750031346e-8
1.623851456447523e-8
7.651493530738813e-9
2.141682214766635e-8
2.450111283230736e-8
2.0702554211760275e-8
1.8984943314110332e-8
1.784227009631381e-8
1.5864487868191045e-8
1.2341612775012203e-8
7.722130939682218e-9
2.451740836853099e-9
3.922173216073084e-9
1.2624031998472515e-8
2.4093584808825402e-8
2.9097314055891636e-7
4.608824900453903e-8
2.1887533396825836e-6
5.123413980012746e-7
1.268105591598467e-7
7.50453644963638e-9
1.0661235711316688e-7
1.1982396622450652e-7
5.603618376995635e-8
1.9902487543457568e-8
3.68293504697354e-8
1.0324015054635701e-7
1.5413015260806432e-7
4.2771341960796367e-8
4.2330003876832995e-7
2.949010359804617e-7
1.5640348440133523e-7
1.0235382515614694e-7
2.184404429605696e-9
4.044062887505918e-8
4.372499334852501e-8
1.0181682883529102e-9
5.075847493078504e-10
1.5426287593402697e-10
1.6863723120006339e-10
3.4795897233554215e-10
5.562073292977811e-10
1.7913474334901622e-9
2.139883452007358e-9
5.7918916757194855e-9
2.1192525377538798e-8
1.03743649610512e-9
1.303039893105796e-9
3.0101803886899725e-9
3.3322362490902924e-11
1.476820165009715e-10
1.0106015828099743e-10
2.880340396829915e-11
3.6491183635677766e-10
1.3500381384909209e-9
3.2879299461473718e-9
1.566252559065057e-8
7.329673051185545e-9
6.353614946821861e-9
7.70597413816729e-9
6.143657046146889e-10
1.3306014556438843e-12
0.
0.
0.
0.
0.
0.
2.46545373248184e-14
6.488961620644426e-14
1.1008471519912633e-13
1.7012816466335925e-13
2.552613797513916e-13
3.7722085760767255e-13
5.49842620833169e-13
7.876808969862715e-13
1.138923000956484e-12
4.604388730781914e-12
1.0841670576082067e-11
1.1475924239223606e-11
1.0198391212429747e-11
8.381193556107718e-12
5.680842655278065e-12
9.345319989715643e-13
1.0441953216239428e-11
6.39401167344058e-11
1.8754087030422054e-10
9.51848710937836e-12
2.9003394362373174e-11
5.043959014973654e-11
3.0051528653021806e-12
2.941846792075377e-11
4.174290393974984e-11
2.8821247648138322e-11
1.0408042280854133e-11
3.364162352533344e-12
1.550252208390789e-11
3.047533062688729e-11
5.3619814248851666e-11
9.39366301144127e-11
1.7068261559410587e-10
3.32723275796386e-10
7.260859939865986e-10
1.801744255706266e-9
1.6213033586751892e-9
1.4033668148107095e-9
1.3859735810114429e-9
1.2394710612037525e-7
5.683525727197062e-7
6.163686064052592e-7
7.982515614697737e-8
2.3291576610282042e-7
2.5208839544168536e-7
2.6629263899721943e-7
3.0612839194318293e-7
4.1550273346170606e-7
6.385810442351361e-7
1.2474124095014077e-7
2.2901303100451801e-7
1.7453441955382683e-7
3.1305463055755964e-8
8.16309085489624e-9
2.551234673951562e-9
1.7411419840042114e-10
4.9824040539297326e-9
4.6255225840449e-9
4.633293944410844e-9
4.452498372239089e-9
6.733827621457601e-10
8.081169915564468e-9
2.0282208615221556e-8
1.5600571534922708e-8
1.1039937227577118e-8
7.964138473352685e-9
5.3491939493886484e-9
2.99628347902423e-9
6.08387032673429e-10
2.5548594991587803e-9
3.885569940492984e-8
5.7418769957774976e-8
5.392714231129146e-7
1.5952251407894874e-7
7.51251605772496e-8
3.021527042894446e-8
6.0742832665304035e-9
1.0890608348815709e-8
6.230886352297429e-8
4.945370583261512e-8
1.5962870516389986e-9
9.372153242614486e-9
7.011060302158988e-8
3.6398982113180153e-8
1.5907190347771594e-8
9.14906071186333e-9
5.559678740381905e-9
2.2447977723649108e-9
4.689997778537991e-10
1.3645207943351553e-9
1.4609016481894496e-9
1.1398227383108468e-9
1.0142182866862058e-9
3.203204286798285e-10
5.690196040583055e-10
1.4764580044165167e-9
3.003826011614963e-9
6.046735214787829e-9
9.287168627431263e-9
4.276055683319959e-9
1.5022286535198554e-9
4.0489890833213445e-8
2.405890739807959e-7
9.652010177907115e-9
7.942777902147129e-8
8.035070726893944e-8
7.526528939838197e-8
6.285463397500422e-8
4.351418237486156e-8
2.4654631076279433e-8
1.0036715120392705e-8
1.2466403955933333e-9
1.6155621655495204e-8
2.0023094326544238e-8
1.3882946786985781e-8
6.4542345375779654e-9
1.18371950430889e-9
8.572138283779997e-9
5.4352065721674205e-9
4.584003330440269e-9
4.68417170367371e-9
3.234572336525083e-9
1.9237590605336654e-9
1.0766026544103553e-8
1.178139482179007e-8
8.936657776336504e-9
7.2477616146107045e-9
5.696163789785963e-9
3.842243390357606e-9
1.3902266860446095e-9
2.3243832607568118e-9
6.667004254245862e-8
8.24110159102241e-8
8.836335287658313e-7
2.615721279203882e-7
1.2866971887781112e-7
5.523233232097882e-8
1.338681906840986e-8
1.5033433142504693e-8
8.822479057370043e-8
8.126061820991473e-8
4.040979646970912e-9
1.6941830027403156e-8
3.877070857713748e-8
1.2679956592380934e-7
8.848518803484952e-8
2.471999326277729e-8
1.358363222134283e-8
1.531398687446251e-8
2.362881829271982e-8
4.972058588859677e-9
1.112094680180431e-7
3.797023964711662e-8
3.744410356283978e-8
4.600184054383202e-8
3.4912962030506974e-8
1.3256587107359608e-8
7.064707580602482e-8
6.607795391288157e-8
6.626812719093303e-9
1.2147481200343938e-7
8.775705555555037e-8
2.195771282930834e-7
3.074005972521941e-7
2.0122636744886765e-7
9.068322359921666e-8
5.7855975523813705e-8
4.62648371897121e-8
4.155865185564833e-8
4.045246176222771e-8
4.2591238083162956e-8
4.9265562512718663e-8
5.088721542615843e-8
6.489669729483393e-8
1.2874402546981216e-8
5.496484299126328e-9
1.993271807682547e-9
5.672987121537456e-9
1.4627414885034535e-9
4.20312676875702e-10
5.659506647858148e-11
6.731059895708237e-11
8.799946435225937e-11
1.0331328515230636e-10
9.800423938447375e-11
1.6390476618989724e-10
3.6004850806307723e-10
5.70347205081049e-10
8.897972310760655e-10
1.7425481678476288e-9
3.783447496196906e-9
7.158651310971941e-9
5.4267443933937915e-9
2.6330293921402952e-8
4.342406528010147e-8
5.042294631953088e-8
5.990688012436869e-8
7.63461013511429e-8
1.0991656970814624e-7
1.8247196590579363e-7
2.477871342845277e-7
2.1860470877927208e-7
2.437996998494749e-7
3.1203495844065704e-7
5.73098767840327e-8
9.013709880862977e-9
6.541360718188441e-9
1.0344310692720524e-9
9.250481651186477e-10
7.47244748088319e-10
5.103219047673244e-10
4.829557783598546e-10
7.457805231612209e-10
1.5082063781174253e-9
3.7751728608455045e-9
5.583124157498361e-9
3.5609790486857043e-9
2.1273703262486022e-9
9.193984503921245e-10
2.636938358001539e-10
1.6232740098246968e-9
3.552474043559267e-9
6.891450108042457e-9
1.3093690750813227e-8
7.807832607825163e-8
3.270010371983353e-8
1.028175202763456e-6
2.570499623644662e-7
9.13052678731369e-8
2.3283864671645983e-8
5.585079065388257e-9
3.709664392126448e-8
6.875456112716693e-8
3.52745284389441e-9
2.0359321513840246e-8
3.832519261507187e-8
8.809520230832043e-8
2.1430324535086513e-7
3.7169849564151375e-8
1.2870177757670222e-8
5.085627677935349e-9
2.681518224629535e-9
1.264781663152515e-9
4.357830176168941e-10
5.0929370374820374e-11
1.4472414493255751e-9
7.303278167373814e-10
6.335418557955367e-10
2.1581056729911337e-10
4.5230228477925814e-10
9.895291197296482e-10
1.8114845185495472e-9
3.2909038215621537e-9
6.064046343554882e-9
2.0592876994226106e-8
4.933885369449802e-8
3.89683946518036e-8
7.770423766444363e-9
3.4314677020980437e-8
4.792081704849244e-8
5.777564970967214e-8
6.660386151877109e-8
7.422732971421364e-8
7.847962324459999e-8
7.561566784864384e-8
6.26317911120455e-8
4.453937139432018e-8
2.024391120402716e-8
7.609988381840353e-9
3.795546742393469e-10
1.2984464025957784e-8
9.162342756618812e-9
8.976623894126299e-9
8.913497881599233e-9
6.364647837176733e-10
1.6773794278424957e-8
2.5090748402994598e-8
1.9027415575070794e-8
1.5597527366343612e-8
1.2606969249934516e-8
9.053928444107184e-9
5.105759564425034e-9
8.068341570760141e-10
4.5381180288984905e-9
1.2151766161394194e-8
1.361129253320024e-7
4.2138654808783063e-8
1.6560995579362095e-6
4.148815486013919e-7
1.487848143688283e-7
3.742479065512846e-8
1.1486261848996007e-8
7.061727132650238e-8
1.0502120883695088e-7
8.937703503475257e-9
2.0870791872870203e-8
3.2693515884798006e-8
7.029642429672933e-8
1.9587200477509744e-7
4.248513618873583e-8
1.4440794953223243e-8
1.0066788435838611e-8
1.5500862932643067e-8
2.5068643498824773e-8
6.4472005853706285e-9
9.069555602969519e-8
1.5721604613437787e-8
1.3185706736201846e-8
2.1845545420821784e-8
2.235746458623641e-8
2.8655859853889285e-8
2.8988345382346128e-8
4.696508446013134e-9
4.4062088357822586e-8
1.2577110372339867e-7
1.236365012701121e-7
4.3124390621260816e-8
1.4518883163644307e-7
1.2762958646985475e-7
6.897015019207638e-8
5.0103010332714984e-8
4.16419058057476e-8
3.738768556679413e-8
3.5705274937584074e-8
3.634316320536242e-8
4.008054174736174e-8
4.899368635314469e-8
4.606100984461948e-8
8.038002073310858e-9
3.3838234335331673e-9
6.789316684388887e-9
4.248588918318125e-9
1.403454913796317e-9
3.1671504859303836e-10
7.94007510304033e-11
1.239466104004414e-10
8.154065355098159e-11
7.876305084107833e-11
1.8214722418992425e-10
2.963067478258279e-10
4.5209000610285386e-10
6.642882164394435e-10
9.803915925206936e-10
1.4846383443864213e-9
1.670247878538771e-9
1.4455149682284127e-9
1.3612983532313332e-9
7.672401025599394e-8
2.2017085026243892e-7
3.517885483906254e-7
2.0366412172168724e-7
6.559778381704235e-9
1.0011739334731308e-7
1.394757567753022e-7
1.6441844275092435e-7
1.9241792507153684e-7
2.3888356002015767e-7
1.7927096709963265e-7
3.511873344893775e-7
2.4020407818816595e-7
3.0452641935074646e-8
5.2301453265564494e-9
1.9750737531082844e-9
2.376155593073216e-9
3.1223737703244412e-9
3.0066230659121817e-9
2.6742687540874002e-9
1.710531814233199e-9
1.1910587191049798e-10
2.46367305967717e-9
4.063560277329932e-9
2.341755986748002e-9
1.5011886866971696e-9
1.3119049917247128e-9
1.6944374685803472e-9
2.84314846739716e-9
5.371303964210165e-9
5.099324019573344e-8
5.8643972912753595e-8
6.743329123819427e-7
2.1218551827052156e-7
1.0665206661048533e-7
4.627789317679907e-8
1.3400093244544894e-8
5.4490108669233955e-9
3.481033534032756e-8
5.406031494514875e-8
8.381675312056585e-9
1.94154839866915e-8
3.8981259387247664e-8
1.368196305727882e-7
3.775947358660078e-8
1.1708706638781743e-8
7.870985419804975e-9
6.997664634631666e-9
3.1582116250526137e-9
7.501375581809055e-9
3.807037871289184e-8
3.116996532207456e-8
2.9391346035446346e-8
5.184102189213714e-8
5.353394169362253e-9
3.303671124751381e-8
5.729423231260064e-8
3.781146137747191e-9
2.118528704324782e-7
1.9122940642505759e-7
8.726792532960841e-8
1.5192390667510962e-7
2.716321375324335e-7
2.015364822915002e-7
1.0274647672039341e-7
6.87317000800812e-8
5.523962124765183e-8
4.9442177077213486e-8
4.7200486008228166e-8
3.8321979051566215e-8
5.7219235854938236e-8
2.844272294817485e-8
7.977841228289197e-10
6.764335690047467e-11
4.370946623946531e-10
1.70488175015367e-7
6.475001605961247e-8
1.780255575277076e-8
2.3024750389059335e-8
6.318294144513511e-9
2.9383063369641205e-10
7.18683578200612e-11
2.0057592736281686e-11
2.180381162439515e-11
1.2063916503981264e-11
1.0052745769964234e-11
7.973375225670023e-12
9.838169854744038e-12
1.4196120251047277e-11
1.3724731691171821e-11
4.809629492616717e-12
1.1340591858789349e-11
1.6908678944379167e-9
3.5011198907319454e-9
5.380297955674509e-9
5.9823231115112884e-9
3.5683718700621788e-9
1.012584780681628e-9
5.9799594607764916e-9
1.0508445930407532e-8
1.4482734785010218e-8
1.799826746551944e-8
2.115869622398763e-8
8.33243781195509e-9
2.8103977305423176e-9
4.0611910829254945e-10
8.920541165684893e-11
1.6660736293767834e-10
2.289310821039389e-9
7.530961880309865e-9
1.2564372534651622e-8
8.609726455048017e-9
6.60463581010662e-9
5.480256601511519e-9
4.6351832373373044e-9
3.983934432701897e-9
3.612172235560213e-9
3.6327192533012485e-9
4.201527817279563e-9
5.640411558925309e-9
8.707604256853004e-9
1.509884656108092e-8
2.5055811195143565e-8
2.2500259958298813e-7
4.604723601057487e-8
1.355642603324311e-6
2.998303737164432e-7
5.287225234883183e-8
3.886936274991716e-8
1.1784878340143712e-7
4.9775936231377467e-8
2.3793434944849218e-8
1.386760250167169e-8
2.1556058697638352e-7
2.4677340198317426e-7
2.681932358797085e-7
2.015128341610488e-7
7.143612235029188e-8
8.309447846351832e-8
1.56732525803725e-8
2.4368878151049967e-9
7.00200434022958e-10
4.969158452233337e-10
2.880839151498922e-10
5.26370131029793e-10
4.508794241125404e-9
5.4530886436324036e-9
1.990784056216173e-9
2.476892349187993e-9
4.334070528330193e-9
8.687306377118868e-9
2.3623334399897916e-8
6.847058317020107e-8
1.807558750186665e-9
2.0235214628633444e-9
2.323134273027707e-9
1.840054921850396e-9
8.612669266783682e-10
4.685082388662496e-10
4.663408265210429e-10
2.4056182934486647e-9
5.6304012618790054e-9
7.491690106912362e-9
1.3413933919127209e-8
3.6371471804104092e-9
1.450313840446526e-9
3.1142937613400447e-11
1.742492002069962e-13
0.
0.
0.
7.514327273699214e-14
1.2951881441213654e-13
1.7287121206454398e-13
2.252095479282411e-13
2.7030724805667356e-13
2.939734643913048e-13
2.8886301649443697e-13
2.5536575970479877e-13
2.0095479844075214e-13
1.3128058484011293e-13
4.5017582546534813e-14
6.681435403445915e-14
2.2192877315414325e-13
3.409605644119933e-13
1.339115758190041e-12
2.9636350813896952e-12
5.362663143663921e-12
8.551737133185559e-12
1.251309356114121e-11
1.702090929750572e-11
2.1294246410215044e-11
2.401029569432264e-11
2.350075649363318e-11
1.857158853042124e-11
3.517029375580903e-11
2.9157808460050883e-11
3.629274348292635e-11
8.955807575598111e-11
1.2644500396928484e-10
1.8704558408919848e-10
3.34826718148157e-10
6.58159761321302e-10
1.2558547298239786e-9
2.256103851077529e-9
3.849144803913907e-9
6.87635537630052e-9
1.4338647378593034e-8
3.4161718854819583e-8
3.301715540290238e-8
2.3461959706604604e-8
1.9409715417421253e-8
1.656138468972724e-8
1.3011659829742477e-8
8.594047107858455e-9
1.508888006293373e-7
5.967627385035311e-7
1.0904652723830791e-6
6.170680549861745e-7
3.802701171031053e-7
3.290998149422993e-7
4.021519469359306e-7
8.46211195013788e-8
6.87827932178033e-8
1.1651823647733954e-7
2.0915348876127712e-7
1.0576068890939422e-7
4.0899798977062355e-8
9.943166785951798e-9
5.560884787141898e-9
7.683716459331356e-9
4.102219757636234e-9
1.9321577305143352e-9
1.9852080727267304e-10
3.056127834833084e-9
1.939735073530264e-9
1.2905093069888433e-9
6.02320925874473e-10
1.426312593091066e-9
9.409881744402769e-9
5.0282858515542556e-9
8.78737919827778e-9
1.5818730375791746e-8
7.206818813364411e-9
3.758260503608078e-8
7.906376796340794e-8
2.3597538976218727e-6
3.30091777590487e-7
1.0352359496580766e-7
5.564206069093983e-8
3.232269769349036e-8
8.352827416908831e-8
1.7268505506888493e-7
8.102757527077016e-8
5.712446796766439e-9
8.446385529372695e-10
2.7906687432207005e-10
1.996390146127019e-10
4.35959287458953e-10
3.2986490891842494e-10
5.432502382593897e-10
3.2745012504902604e-10
2.1960370669221672e-8
5.217872270841139e-9
3.698385642159586e-9
4.423242180265774e-9
4.1819377242845056e-9
1.6626230809880444e-9
2.0871262327791893e-10
5.378886891029928e-10
9.336379983658626e-10
1.2402389565682489e-9
1.7362626655523366e-9
3.007213185207715e-9
6.141233404438141e-9
1.33499277731259e-8
3.288248874638592e-8
3.052505244830211e-8
2.258754637526135e-8
1.0758314855814932e-8
1.65336673144043e-10
3.3045759397346467e-12
3.139198395969252e-14
5.6471090784082305e-14
3.2319806329901995e-14
2.948389944079574e-14
2.863072150982959e-14
3.56742604621019e-14
3.655706096004646e-14
2.267267225352833e-14
0.
2.9140035349678805e-14
4.031065306719485e-14
5.1938606179617635e-14
6.605375227840124e-14
8.620847741401769e-14
1.1637057852293258e-13
1.6152397481374143e-13
2.286604102017345e-13
3.2805766548202815e-13
4.750848216220204e-13
6.929185049321512e-13
1.0167513225442543e-12
1.500419374526501e-12
2.2269791950837322e-12
3.3258193409082887e-12
5.000764921397191e-12
4.721417912371354e-11
1.242776078916817e-10
2.2968760416325048e-10
3.131404505873487e-10
3.3381939138268214e-10
2.959054263414799e-10
2.015113090657916e-10
5.064935086061952e-11
1.5364153829886772e-10
4.061676901663451e-10
6.963123637826984e-10
1.0805654346130242e-9
1.5340389401349897e-9
1.669222931614082e-9
9.015120810152902e-11
2.6842036610732396e-9
4.9872311761729114e-9
1.0110722447915259e-8
2.4368721377828633e-8
3.09612130353212e-8
2.0886650498713717e-8
1.5687503349900134e-8
1.2131915050727546e-8
9.08717344927677e-9
6.32515555522629e-9
3.684955362842723e-9
8.316814388782821e-10
2.872831010355202e-9
8.673214121532029e-9
1.8517093681693717e-8
2.856659744278127e-8
2.14251686991392e-7
3.201873441640288e-8
1.4352453215901425e-6
3.369741437147511e-7
6.78801510543481e-8
1.1827050984525727e-8
7.503844711654352e-8
7.379527528860555e-8
2.644997736283307e-8
1.9688837393053234e-8
5.8703112112225733e-8
1.984141523771569e-7
6.442604903087117e-7
1.8775271177748325e-6
1.5710798438561797e-7
6.510714389579522e-8
1.41491308948233e-7
2.9402633406649053e-7
8.519093640942292e-8
5.904488233330901e-8
4.940397367173694e-9
2.339219289225999e-9
1.2485636051262853e-10
1.3212226327536799e-10
4.3806856454761444e-10
9.530709134160924e-10
1.106441545466114e-9
2.1681940992252095e-9
6.4569773127877025e-9
1.2344816926361247e-8
1.4156747363395193e-8
1.0010830855880419e-9
1.79518813448277e-9
1.629752319803497e-10
8.216187698412179e-10
8.355292434895546e-10
8.786075479719426e-10
1.0308394591282476e-9
1.3131165520732846e-9
1.5090420394499327e-9
2.5205117102224582e-9
1.5744370469854874e-8
8.902805626586205e-9
1.1017409557102589e-8
3.2385499224033214e-9
8.83748368473279e-12
1.178888090915234e-13
0.
0.
0.
6.560591013807358e-14
5.995439057108989e-14
0.
7.087717700757358e-14
1.3813897328145137e-13
2.522433461943095e-13
4.149744351877241e-13
6.10326119835655e-13
8.010631605316368e-13
9.572829899286197e-13
1.1124409643809413e-12
6.638596587061781e-13
3.75462173745586e-12
8.72520380837451e-12
1.5713641222108213e-11
2.6381757572987383e-11
4.3976630244210386e-11
7.638814551952335e-11
1.3835814617733336e-10
9.012661858440546e-11
1.9294478905920436e-12
6.986386332130081e-11
1.5595193393502642e-10
1.0177533002374551e-10
2.2961376431233125e-10
1.2850340462911407e-10
1.323494383818787e-9
1.4290349642217204e-10
1.2177607092509278e-10
1.5733229938952677e-10
2.3353728159465614e-10
3.188021148636551e-10
2.7405723237936404e-10
1.2498167525498321e-10
1.7691084507575835e-11
6.940255981650681e-11
1.8269104077452043e-10
3.9052368687219276e-10
8.031121338001051e-10
1.1033221222743093e-9
1.0639029577464967e-9
1.0677532399466571e-9
1.0770175521255015e-7
3.4931825789465244e-7
4.041816444885792e-7
3.707943153626254e-8
1.5068395866812856e-7
2.0196364912240898e-7
2.222631342756729e-7
2.449407194635378e-7
2.839055090685042e-7
3.5313401222745e-7
4.653477114980183e-7
4.7245930260367397e-7
1.5180374458148174e-7
2.1977188372077985e-8
5.214206471951746e-9
1.8505344807201783e-9
1.0883090297225965e-9
1.2353969272388848e-9
1.6018640492093216e-9
1.533661729830616e-9
4.279145017617128e-10
2.1403434152064346e-9
6.956670850425908e-9
9.992018333671e-9
6.4696399699523255e-9
4.553680500756235e-9
3.391392810498069e-9
2.6598038208242817e-9
2.291104626371682e-9
2.297849875452158e-9
2.8247425525770732e-9
2.9747636442391242e-8
4.346629559300805e-8
4.6289333197120406e-7
1.3094449477565708e-7
6.025974345440486e-8
2.3305479028502705e-8
1.7730356294506355e-9
2.046566288523169e-8
5.147112992174301e-8
2.3388772826802093e-8
1.2880942855695079e-9
1.9220124682967045e-9
4.5234430347518346e-8
3.334701839829409e-8
1.0894017006114314e-8
5.324708758839575e-9
5.054182777571569e-9
4.194140467521103e-9
1.532079520275464e-9
7.767034381525488e-11
4.891826350653638e-10
3.8017241113475777e-10
2.992745584360769e-10
1.7500392543861203e-10
7.891385676821843e-11
2.967414862024393e-10
5.947790771785362e-10
1.1037138752719957e-9
2.0223137467866963e-9
2.565412815880125e-9
6.942659686647336e-10
2.352978367718019e-8
6.425281080252023e-8
6.205232137264413e-9
2.6126176831059866e-8
2.9452515099303896e-8
2.9535343878781684e-8
2.5382422252319337e-8
1.848974037778976e-8
1.2392548010979098e-8
8.299485743107123e-9
5.810722003130052e-9
1.3507215447719286e-8
1.0300663719856872e-8
4.848434089793776e-9
1.5985934660987618e-9
2.6421838566578747e-9
6.527669940529883e-9
5.015593912930167e-9
5.081864886944032e-9
5.209151009307405e-9
1.2636138540935826e-9
6.277122071638571e-9
8.993596012074697e-9
7.337743140323948e-9
6.289562008061266e-9
5.308398399944532e-9
4.165411300384299e-9
2.8957562979140312e-9
1.5326191459013113e-9
5.244104174196225e-11
5.420690315472629e-8
1.1545380158947943e-7
7.648389962311887e-7
2.278763749281571e-7
1.0960302849999554e-7
4.5524858463207405e-8
1.3152683395473257e-10
8.222601496046896e-8
5.945478301169538e-8
4.2531223360147994e-8
2.0675812815424214e-8
1.3018315920507517e-8
2.039609621521233e-8
3.546874200195949e-8
2.659801114461942e-8
1.0755770772884259e-8
1.414642117054917e-8
4.9979693311276144e-8
2.2908453331841513e-8
2.2352030896918585e-9
9.578856701036968e-9
2.5459116062615464e-9
8.978270062978917e-10
1.5535072648687438e-10
4.35871516630023e-12
4.817079719639889e-11
3.437165695113455e-11
1.5386496089644776e-11
2.117393669724434e-11
5.08932942440893e-11
8.549860794525476e-11
2.867607030837611e-10
8.970217622449569e-10
9.188056447945813e-10
4.1413462860106935e-10
3.6343686915953384e-10
1.260879174938739e-9
2.361879842722372e-9
3.7820525837507025e-9
5.422471750376895e-9
6.4758626198136115e-9
5.686396341241851e-9
1.5611918959374032e-9
3.144859554510958e-9
8.545516594992835e-9
8.126799301325288e-9
8.2595768814772e-9
2.8138539045990543e-10
1.2921730924320659e-8
1.8217878883127634e-8
1.3731324778837395e-8
1.2165719155699258e-8
1.1772650626063776e-8
1.1530117376728177e-8
1.0840323614723663e-8
9.444518287659663e-9
7.409555309746589e-9
4.86760987156567e-9
1.711954186518673e-9
2.6125384941446938e-9
9.432552163359924e-9
2.1215330579775855e-8
3.1777813301468547e-7
3.8117608078187214e-8
1.7106997613432295e-6
4.0527068070232627e-7
7.898573926072832e-8
7.369613746726176e-8
1.1507006867435336e-7
6.038679049507033e-8
3.481603616924013e-8
3.295406948646871e-8
1.3345946487990557e-7
1.242821030430134e-7
1.1467600667213865e-7
4.915375080036935e-8
1.874938549944899e-7
3.517507681777095e-8
5.1818859014145e-9
2.5829531045245613e-10
4.968995266626977e-10
3.3170894722118197e-10
1.9659796198134108e-10
7.523418700824466e-10
1.2867534125831585e-8
2.5479714941605188e-9
2.3206850642953662e-9
3.674721987710008e-9
6.915074971413457e-9
1.523323867459018e-8
6.099026629361896e-8
4.397736256688568e-8
2.351972721899778e-8
9.13979833173809e-9
4.307685212206027e-9
4.8224115665506075e-9
2.6867296127105915e-9
1.5876155183455453e-9
1.9516554786981186e-9
7.540730804418507e-9
7.213990977151054e-9
9.447486451542807e-9
1.2735781428832397e-8
3.6504007398797996e-9
2.5901698362677206e-9
2.3946245980870618e-11
7.331438706847001e-14
0.
0.
0.
1.0627151181043263e-13
1.59019476876846e-13
2.1374330732530692e-13
2.9110606302439763e-13
3.727315478000324e-13
4.4072889894629767e-13
4.86024995063817e-13
4.889726957320059e-13
4.401958578059095e-13
3.509379364761543e-13
2.3479929780703966e-13
9.33669536268295e-14
8.555521956325685e-14
4.5096758500710146e-13
1.6594494283277743e-12
3.580983593507036e-12
6.405040791763716e-12
1.0157191254603193e-11
1.4790016706887278e-11
2.0097467765962202e-11
2.5425598383495745e-11
2.957222781567517e-11
3.0964708291196546e-11
2.8475856546479315e-11
2.6258471908076186e-11
5.315700302271205e-11
6.989596692896832e-11
1.0157475124883227e-10
5.266309299827751e-10
2.611870871469403e-10
6.035661994395899e-11
2.125330446762774e-10
8.769067057114033e-10
7.818681022126365e-9
6.809192391718029e-9
2.7105510593083815e-8
9.996969029770045e-8
3.331880525786386e-8
1.1850213244323794e-7
9.248227171535118e-8
7.908823766155846e-8
7.719495465211636e-8
7.987653141503447e-8
8.251383942117491e-8
7.035790753907684e-7
9.433789665487242e-7
3.0136082080013353e-7
1.3133230293233492e-7
7.766690831090437e-8
5.275052024070194e-8
2.1164631732533954e-8
2.3343898149876833e-8
3.479643411094764e-7
4.885748364888943e-7
3.2189770313687566e-8
9.031113291184377e-9
3.857575860421065e-9
2.8778263025245278e-9
8.897054996813873e-10
8.28078307371437e-10
1.4211070239426582e-9
8.225984090642154e-10
5.471348557761902e-10
6.493600970091085e-10
7.836504096367795e-10
7.589098043362663e-10
7.076969979050417e-10
7.830307539321789e-10
1.1026854093950541e-9
1.9175217439062783e-9
3.0895813366105734e-9
2.9738143296128023e-9
2.7922648230284137e-9
3.172936938699803e-9
4.726838202468049e-9
1.9620655936345286e-8
2.3697786127661e-8
3.1469350876633554e-8
3.466587625798238e-8
1.3011708184066327e-8
4.05889727231535e-9
1.4619924228512583e-8
9.716595317996448e-9
7.161925784967318e-9
1.2900860135203587e-9
1.3524573209799561e-11
8.015339563610711e-13
4.373767394869898e-14
4.557736840527459e-14
2.5315894013945515e-14
0.
2.5581619965007347e-14
0.
0.
0.
0.
0.
2.781027803259245e-14
3.995015038988964e-14
5.700375891668787e-14
8.130312111154023e-14
1.161218323856796e-13
1.6617965013643386e-13
2.383577380858336e-13
3.427573456880577e-13
4.942957329773054e-13
4.598467981240158e-12
9.485442188635104e-12
1.6048970103118654e-11
2.5002634536075792e-11
3.6642007392619776e-11
5.0576859194734896e-11
6.533355667158765e-11
7.916709342298732e-11
9.115710756728836e-11
1.0056916774378822e-10
1.0567902675709665e-10
1.9521512211830292e-10
2.2683020549497016e-10
5.67111509868606e-11
3.249580521174064e-10
5.058798932386301e-10
7.298010542499256e-10
1.096604940181379e-9
1.7318212798027946e-9
2.87331145858881e-9
5.1222355284729746e-9
1.036939978072168e-8
1.978969207555181e-8
1.3195785093119737e-8
7.994670110953531e-9
5.270182839999135e-9
3.443189409877892e-9
1.9498887380208996e-9
4.729956666437515e-10
1.3209439130347276e-9
4.263028414238774e-8
1.312447699774079e-7
6.487492666787296e-7
2.2739200031234938e-7
1.1702550329730572e-7
5.764821287697766e-8
1.52441979617298e-8
2.3964630381507614e-8
1.318523355336544e-7
5.807032878392786e-8
4.074007761847464e-8
5.009923810162594e-9
3.5417010298092593e-10
4.1522001977553865e-9
5.320586353123275e-8
3.1435696603618694e-8
9.277976937509448e-9
1.2308711181192836e-9
2.831777765445361e-9
2.752624729214239e-9
1.2409753271257017e-9
1.5441793023902656e-10
5.732750225388817e-10
4.81192437260633e-10
3.6066689803910937e-10
1.8963810541492979e-10
1.2525259448920208e-10
3.6004335878910277e-10
6.227220054948837e-10
9.012318747142549e-10
1.0907074439783907e-9
5.292080227853466e-9
1.52471189674737e-8
8.497980799644502e-9
5.364213383804385e-9
1.4797282698343115e-8
2.127816923851178e-8
2.664373845220131e-8
3.07438051850146e-8
3.254764401287255e-8
3.137818677576051e-8
2.7645053285104194e-8
1.664086812966796e-8
7.151092774198914e-9
9.958998777815011e-10
1.1651502146910442e-8
1.0315227710824016e-8
1.0484282981746942e-8
1.2335719676050567e-8
5.054054141971446e-9
1.3106320380048385e-8
1.398484801994858e-8
1.2397095876429645e-8
1.1797867688071035e-8
1.1544007910619121e-8
1.101908204032266e-8
9.69746187075631e-9
7.232635224681595e-9
3.3518541555845666e-9
2.576174648177696e-9
1.1503310838033654e-8
2.1316431255147823e-8
2.5126931474841534e-7
2.7098470541447504e-8
1.890534066882927e-6
4.3928989856385936e-7
1.1924599016293039e-7
1.3111326315740078e-8
1.5815104959799914e-7
9.301869487379855e-8
7.301527380127132e-8
1.667510637551682e-8
3.133396596849737e-8
1.283182325188039e-7
3.219321478818211e-7
5.444629033442903e-7
3.0154169722285993e-7
2.0526615555388153e-7
1.4811801114122558e-7
1.2140822498384483e-7
1.0164970369224737e-7
1.4730978385410344e-7
1.4175647161875267e-7
9.605145701059e-9
1.7307651940223052e-9
8.178054897072359e-10
3.1522567317011733e-10
5.08655590003023e-10
3.99204557477246e-11
9.742746990878663e-9
5.32159192624455e-9
8.412495677522181e-9
2.1056947381472485e-8
2.6042449175223046e-9
2.371052450037984e-9
3.0481319129797663e-9
3.835352694086248e-9
1.3702557929746143e-9
1.1439959769896255e-9
1.082297269683884e-9
5.562582546606594e-10
2.3216303617654253e-8
9.542900330760312e-8
1.3531905833914929e-7
1.12484485885073e-7
1.7576423936105338e-8
2.259379820398969e-8
1.4395864428866251e-8
6.146850891656445e-10
4.031082612556167e-12
1.0786456960249178e-13
0.
0.
3.0090233289583067e-14
7.316786839565252e-14
5.64671120769796e-14
0.
5.1961667322507685e-14
8.673101436979555e-14
1.2865813063583782e-13
1.8268859504318311e-13
2.4882902837116434e-13
3.0674162472825294e-13
3.277509951671243e-13
5.058839096353199e-13
3.277067434519513e-13
7.539542154858268e-13
8.158786574232077e-13
3.460399275567906e-12
6.602625427558377e-12
8.043354904234052e-12
8.160228654813712e-12
8.933762796141683e-12
1.1117265335299486e-11
1.486046104065833e-11
1.0571926414996958e-11
5.11048898294367e-12
2.913301990173362e-12
2.7603894124016598e-12
3.642389711552924e-12
5.697544903634435e-12
9.129681791623794e-12
1.4544769911522209e-11
2.3230594532629688e-11
3.757122697874495e-11
6.204779998892132e-11
1.0559805111393477e-10
1.8765818084251684e-10
3.560852202232498e-10
7.520349514063105e-10
1.879602300652792e-9
3.5379966102067447e-9
2.7509936588359493e-9
2.4817915489720267e-9
9.299040291495403e-8
5.976005433325806e-7
3.1961889304023185e-7
1.2586564791736523e-7
1.7522935659802864e-7
1.8136582923066282e-7
1.9548864191241434e-7
2.369515429556393e-7
3.9460927218004264e-7
1.0513379321567506e-7
2.0025482795951617e-8
5.259166450368232e-8
6.781319801685462e-8
3.01651579996687e-8
1.1218112541132952e-8
3.196632191560713e-9
6.37245590295246e-9
9.553392932432712e-9
7.673855173881797e-9
7.566028065943006e-9
4.7757246548251695e-9
4.860741026723111e-9
2.2040788386630823e-8
2.6370457890485066e-8
1.8959508069016322e-8
1.4296114290367314e-8
9.877386131598849e-9
5.287080564475649e-9
4.386324980754388e-10
5.469003450438538e-9
1.3175542606067206e-8
1.1129422384584713e-7
4.577736909854083e-8
1.4892384323897607e-6
3.890091687903926e-7
1.5129794461083822e-7
4.640501478595352e-8
3.4465623251043154e-9
2.480791835850851e-8
7.581216431844294e-8
7.410924083632824e-9
1.8902580867520976e-8
3.1229504176279345e-8
1.362819543178417e-7
1.0452055968336116e-7
3.020796286752462e-8
2.51945293199987e-8
2.855667617445928e-8
1.5579095732736353e-8
7.460252288576681e-8
2.8617628346316553e-8
3.431564468935849e-8
5.434312913521245e-8
4.73609432055093e-8
1.8009136973046058e-8
8.72834360096862e-8
7.841794965378909e-8
6.262194600939983e-8
1.0484336928140876e-8
1.4401941571448683e-7
7.482893521745448e-8
4.4239751321568827e-8
1.1799194774896847e-7
1.1701290698338676e-7
2.80724384266732e-8
6.185823538679564e-8
5.3978261370572496e-8
4.622616416052278e-8
4.143305720883509e-8
3.933731517258516e-8
3.987747384035447e-8
4.2660086753362803e-8
2.8498722275270375e-8
4.201043770488354e-8
4.662806602726231e-9
1.083847107586007e-8
4.059738818816706e-8
1.2260709045908366e-8
2.538685153915917e-9
3.765199844937309e-10
2.1476332501340745e-10
1.6736084787585146e-10
1.3707555179935062e-10
8.622453570938189e-11
1.6864305815577488e-12
3.529770721513816e-11
4.925695633171427e-11
6.799222586864149e-11
1.3397644424876738e-10
3.202819256197482e-10
7.998665096623667e-10
1.7236258550166276e-9
8.300483668128037e-8
1.6710971085323e-7
1.8895389741844048e-7
5.993801145898244e-8
4.110232464688295e-8
8.498084101449656e-8
1.0762649613909332e-7
1.263247406501412e-7
1.5014000214999696e-7
1.9037807376248237e-7
2.8037577508084744e-7
5.203178878290938e-7
2.1765932873930656e-7
4.6917495720343644e-8
1.1058143885484812e-8
3.367455562621809e-9
8.920337608041339e-10
9.855644104511408e-10
2.5592937910647654e-9
3.580275185287537e-9
4.012822228067564e-9
4.076022362676185e-9
4.70292778447944e-9
4.102958079233396e-9
1.8533634784044483e-9
1.0297692234572953e-9
6.374036275916938e-10
3.8722147885173435e-10
1.894477970805923e-10
2.3959172312755327e-12
2.0962384260901015e-10
7.476251379952478e-9
2.365690393352786e-9
1.0709918319699443e-7
2.812981206086801e-8
1.2192460627887232e-8
4.246088316880247e-9
4.966101112088731e-11
4.092282603388116e-9
1.678535139700094e-8
6.950886447074129e-9
2.8109016673468977e-9
5.386993970840168e-9
4.9583584154739045e-9
8.146165258347175e-9
3.102005128372723e-9
1.7310622007755282e-9
1.7698737936325034e-9
1.5624330414684045e-9
3.963757023827215e-10
6.871575833942888e-11
1.5987564762945503e-10
1.2195595837544952e-10
9.76391867073198e-11
5.165422511815792e-11
2.977434105256062e-11
1.0020093903272176e-10
2.000738548308959e-10
3.7257160511363316e-10
6.872674395574698e-10
6.893343196140634e-10
1.7101694685348442e-10
6.0887703688016685e-9
2.0774879150786837e-8
1.66490177101048e-9
7.321677748951873e-9
7.923902117073846e-9
7.671769378496269e-9
6.414074792732957e-9
4.574279156615973e-9
3.05756834683286e-9
2.252403554679353e-9
2.685416412167909e-9
3.40793890093315e-9
2.5605194656618836e-9
1.4773531773514183e-9
5.653443471999927e-10
8.26491950300473e-10
1.3381112240016288e-9
9.986661649901659e-10
9.74610112903694e-10
1.028073670784832e-9
4.058679969776229e-10
8.767366481711658e-10
1.8189922741261842e-9
1.4624273277905799e-9
1.2245137728596322e-9
1.0227929225034101e-9
7.997782485315157e-10
5.497760305453467e-10
2.6745967805953757e-10
8.65352714211551e-11
6.239007171880808e-10
1.4276958360795261e-8
1.567588798103767e-8
2.046663675579286e-7
5.48411170197277e-8
2.2360976455553595e-8
6.723801684556092e-9
2.5924721769744935e-9
2.403564645440126e-8
1.3454888185603472e-8
1.2081408814528675e-8
1.2586628800303994e-9
7.102492770590118e-9
1.6049222516999217e-8
2.9530007022756426e-8
1.8956967712120277e-8
6.2545757448789315e-9
1.9514882874185727e-9
2.529255215102653e-9
2.8345516588348092e-9
7.319785470771964e-10
6.12839757279006e-11
1.2503575893340137e-10
1.0933790513233487e-10
7.973182606131213e-11
4.2030499546359463e-11
2.5295048626792704e-11
7.866099153450873e-11
1.4328739223131312e-10
2.2779975937882608e-10
3.2013686497494913e-10
1.4598736057268238e-9
3.898189896457771e-9
1.4175870879485597e-9
1.8294336628246526e-9
3.787995370254839e-9
5.197426752390144e-9
6.336289525766846e-9
6.985002374373909e-9
6.947708302584046e-9
6.427840082617094e-9
5.848181669305294e-9
4.7965343075335155e-9
2.9758133599422714e-9
1.4306805618388894e-9
1.3880517541164772e-10
3.0882983479827952e-9
2.891125867146277e-9
2.2913530030616925e-9
2.4570043730704112e-9
2.226741419674227e-9
1.2347416274362263e-10
3.6408458192853055e-9
3.522014513954891e-9
3.037003887376051e-9
2.7350509440285268e-9
2.4121084701958928e-9
1.9878516763889227e-9
1.4671386506210823e-9
8.575266260898199e-10
1.0093238903371647e-10
9.935649818980084e-10
3.441794900784958e-8
4.714147250744053e-8
4.5769257101106e-7
1.2467474168933512e-7
5.120408512792529e-8
1.4178625188732245e-8
1.904468419404526e-8
4.4097651225133344e-8
2.221967544942388e-8
2.6640796746149604e-8
6.760299784230953e-9
1.3554894001562235e-8
4.590288292203952e-8
1.0498267818189003e-7
2.6627650424620587e-8
3.1084698666553824e-8
1.1388843103598548e-8
2.109921516045405e-9
3.76069434867071e-9
2.6717523895138437e-9
5.2108759299325e-10
7.380088780168207e-11
6.595044279520218e-11
7.217574450835034e-11
4.9338450687845074e-11
1.670422687161946e-11
3.163186885314032e-11
7.26796319551295e-11
1.2494340494841216e-10
1.8749902199199536e-10
2.345679691964639e-10
1.2053770363764949e-9
3.146572928345327e-9
1.3019110546382646e-9
1.5783233378524776e-9
3.849227210764479e-9
5.9305092753747325e-9
7.962741594435247e-9
9.42078123180809e-9
9.668846630607361e-9
8.342380158433292e-9
4.017337374255397e-9
1.290780875172451e-9
2.0975146863263494e-10
2.6921516581370226e-9
9.768178288570206e-9
6.4398554149562555e-9
6.270452720798395e-9
6.280610752760876e-9
3.32753276606107e-10
5.640430276965965e-9
5.270458673266613e-9
4.978702555553114e-9
5.009331112933812e-9
5.081783920759846e-9
4.9733547859940495e-9
4.551650574729879e-9
3.795798599244445e-9
2.7382017544266426e-9
1.3497111904180716e-9
5.792914999089807e-10
3.6340007669738263e-9
1.0527817721624843e-7
7.731629445081506e-8
9.329952374826421e-7
2.4867249377070396e-7
8.71042417373872e-8
3.463243043198985e-8
6.342807844892007e-8
3.662014010243246e-8
3.891674596432895e-8
1.2631067547570886e-8
8.840900495672298e-8
1.018086758625473e-7
2.2402608013920785e-7
7.365706127837425e-7
3.23915409410962e-7
2.8341427711209065e-7
5.282946547691387e-7
7.762906361443217e-8
2.075669870687248e-8
6.010729139203557e-10
1.7037047397568695e-9
1.0392997052221465e-9
1.0175875821652656e-12
5.20283111498786e-10
5.371797827525336e-9
5.848331253329414e-10
1.9501168661810586e-10
2.2193490710682442e-12
5.313859070635018e-10
3.291413003745387e-9
2.604432075632114e-9
2.7076669205235027e-9
1.1631689136697487e-10
4.9115343635981414e-11
1.171280027829009e-10
2.120773288061772e-10
4.1638751680752456e-10
8.812693167163224e-10
2.0051837925482598e-9
3.400563811726782e-9
2.0721788940491723e-9
6.269486294729456e-9
2.5950178179113472e-9
5.72820285773452e-9
1.703785078747968e-10
7.845296496724278e-13
4.038881163619139e-14
0.
0.
4.188837670113022e-14
2.632229697591315e-13
3.684758890571803e-13
3.563906510715393e-13
2.8733748298130253e-13
1.7779738126909784e-13
3.6514884237633365e-14
1.4854448243354334e-13
3.9892899003799875e-13
7.474716433881139e-13
1.2419983211770598e-12
1.9484332171444918e-12
1.1223557900312038e-12
7.157259608860279e-12
1.6321101977666758e-11
2.3718911007553627e-11
2.796326274067338e-11
2.901063633408051e-11
2.2174609854860652e-11
1.8760334547929883e-11
9.849843400509344e-11
2.127071930054718e-10
6.47418443457112e-11
1.4721059112602649e-10
2.3500628949970334e-10
1.8028682689635622e-10
9.900522014863947e-11
6.223299550466067e-11
5.246741579020113e-11
5.7970538515430064e-11
7.219138387144403e-11
9.322173439397188e-11
1.2427380972585445e-10
1.7463287533199675e-10
2.644478428649628e-10
4.400991849593035e-10
8.208509787146738e-10
1.7086857228737133e-9
2.3670583383987503e-9
2.0478729838679606e-9
1.9615652477994775e-9
2.0560000631743294e-9
2.292566238087823e-9
1.424821522188394e-7
7.554031452254115e-7
6.573125682264439e-8
3.84594764612446e-7
3.250261816189747e-7
2.8017445093540797e-7
2.751999160531089e-7
3.2259609187592815e-7
4.6848582492200513e-7
9.935717742030785e-8
7.021836454078745e-8
8.341352788036947e-9
2.620841766094256e-8
4.476638351045689e-8
1.829224753202106e-8
5.741753478578102e-9
1.9866840467821943e-9
1.686064810531746e-10
3.111813421531083e-9
5.692342124092619e-9
5.808169887581333e-9
1.3249333078100389e-9
7.461987594519949e-9
1.8255567704734376e-8
4.7196054524719353e-8
4.2860944238048106e-8
3.2497127368631135e-8
2.8296152881166002e-8
2.4751409742933517e-8
1.9040392429885503e-8
1.223777184687351e-8
1.7444315529813869e-7
7.664396233893654e-7
1.1253944735829025e-6
7.201970979837625e-7
4.5732994926929793e-7
4.0224263752480617e-7
4.874458067455041e-7
5.7259525374490195e-8
1.0138389309365539e-7
1.6176334934228544e-7
2.2657147448882417e-7
1.815655261287854e-7
6.387285146510871e-8
1.7339105525492138e-8
2.16606827550457e-9
6.839359325004771e-9
4.1131138885939065e-9
1.585482053888322e-9
4.5149147185594865e-10
4.600238047731291e-9
2.77984647734504e-9
2.438185090087956e-9
1.262216100985703e-9
2.0062544906014233e-9
5.431264484141288e-9
1.2251910915436867e-8
3.074241219935819e-8
3.539484279730293e-8
2.2636762685019284e-8
1.3624625155930516e-8
1.4182376256611185e-7
4.965038685565697e-7
1.654849381432266e-7
2.4064117185748774e-7
2.0561730754871163e-7
1.924165491559302e-7
1.875124144053256e-7
1.715600465411276e-7
1.0265606278572606e-7
3.3562574473441685e-9
5.374340038056651e-8
4.068553006412381e-8
1.0623871850492982e-7
5.3094623789545055e-8
2.531841237552119e-8
8.468767328512083e-8
3.527303333080963e-8
1.6551402194151002e-8
2.688761491223037e-8
3.21795538073812e-8
1.1123672800706366e-7
1.7316252292356162e-7
6.663770267960858e-8
7.230403150173102e-7
4.166333981729786e-6
4.733440599483871e-6
1.9494303603610164e-6
1.0334605854560798e-6
6.125323939264675e-7
3.8025640080609204e-7
2.3678153127996588e-7
5.986001076152775e-7
3.8561651036703444e-7
1.8770184172094969e-7
1.0866580208371811e-7
7.490047912778757e-8
5.916591559388507e-8
5.138892747875056e-8
4.0938473338460854e-8
1.384664646591519e-8
1.6407295483616274e-8
1.0132321866370363e-7
9.782180926567085e-9
1.0409136891611357e-7
1.81024135353863e-8
6.5081594077896514e-9
6.492218466405844e-9
1.018610642809573e-9
7.929619353214547e-10
2.7419412938788445e-11
3.0981429423391742e-12
9.712516501470738e-12
4.047914008409571e-11
1.5552825887850181e-10
4.0611628865699804e-10
1.5780934190207991e-9
1.2960672701946502e-9
1.4594078961669048e-9
2.679926551495571e-9
7.079779883268839e-9
4.172286165697078e-9
3.0263713994526502e-9
5.261332711638803e-9
4.195638707763514e-9
3.647384666282519e-9
3.755645065926298e-9
4.710936203100746e-9
7.847800899163396e-9
1.2306146604983075e-8
2.1500801574927126e-9
6.559853768996816e-9
1.9642046762666632e-8
2.2474039057012215e-8
1.1535682294053752e-9
4.51240328786874e-12
4.522458368333387e-14
0.
0.
0.
0.
0.
0.
0.
0.
2.4374834389902506e-14
3.58647778617979e-14
5.1549186507635356e-14
7.368436638416096e-14
1.052892387689706e-13
1.5063988200922423e-13
2.159229449812927e-13
3.1017598682598584e-13
4.466871583795866e-13
2.699466758093354e-12
6.246493903920414e-12
1.1097135621255692e-11
1.7686349158756385e-11
2.6373022301674816e-11
3.7559015634756434e-11
5.153874009538257e-11
6.75876244462878e-11
8.347653230286544e-11
9.817923038109327e-11
1.0983399704197821e-10
1.3377028271607455e-10
1.1885409219135174e-10
3.829060450593403e-11
1.9164863358741555e-10
3.428423851799775e-10
5.658014914890781e-10
9.105589875680566e-10
1.463136754380425e-9
2.366977486471823e-9
3.91506684459976e-9
6.849957773768211e-9
1.3383179398907174e-8
2.601778453883529e-8
1.7687323483565305e-8
9.564132646046904e-9
5.464822246182454e-9
2.8778834232191635e-9
8.861465979077232e-10
9.89207096587817e-10
7.056206124465491e-8
2.476349500777328e-7
8.250931280122013e-7
3.7363351455646743e-7
2.2145929990083788e-7
1.3454634793667204e-7
5.7591284576070595e-8
1.4845600344840173e-9
8.140075203237984e-8
1.6632095539580285e-7
7.676336570019802e-8
9.928425989091062e-9
1.0691604469150964e-8
4.1721681707118294e-8
1.5258705760176458e-8
2.6897092325783645e-9
1.712359102472715e-9
2.338602315285266e-9
1.275237713503283e-9
4.6220353458711517e-10
3.706085001226727e-11
1.546608606753333e-9
1.1745087947957625e-9
9.658544888849641e-10
6.561634650377023e-11
1.1251678332041544e-9
2.1210982102657497e-9
3.934353347873367e-9
7.878863162907456e-9
1.790110415068919e-8
3.210789405269279e-8
1.358811693117533e-7
2.854107666650444e-7
6.777586119932392e-8
6.743358453505918e-8
9.74277620134253e-8
1.0802947890345174e-7
1.1868000307499976e-7
1.3309802146239747e-7
1.522001128600739e-7
1.681953091571371e-7
1.1072204691090479e-7
8.37696871077409e-8
3.649748897601449e-8
1.378286537675252e-8
4.476293714762044e-9
4.706573545852696e-9
1.4125661989828003e-8
1.2383146731869555e-8
1.3131948623491602e-8
6.202027028441419e-9
2.0503440329394434e-8
4.081837334246484e-8
3.0969069053661446e-8
2.6448276745300404e-8
2.448039165506657e-8
2.2073330008315886e-8
1.7270982627407284e-8
1.1045511855293288e-8
5.0683294036798216e-9
5.201424636100879e-10
6.438964011831049e-9
3.007906430434943e-7
9.96183801306089e-8
2.928423391544149e-6
7.886661373717126e-7
3.40471919114917e-7
8.877851310749694e-8
1.1345072587911142e-7
1.8118466935364153e-7
1.2288641759663252e-7
5.449232885014854e-8
1.869162776635631e-8
1.4397241347400201e-8
6.632133559534907e-8
2.0406408098303546e-7
1.121824300951135e-8
3.8541921915624517e-7
8.051516530775789e-7
5.40971941618466e-7
2.8692718455698726e-7
2.2732458434115354e-7
1.304613240143139e-7
1.0345684390859762e-7
2.993125136980942e-8
4.721152955811961e-9
3.217251008755439e-10
4.2010596639123415e-9
3.0517148071780367e-9
2.6081313949337444e-9
3.792641808126521e-9
3.6066946804911656e-9
3.0497921718918543e-9
2.075792061521808e-8
2.720256090752885e-8
3.872765615638479e-9
5.146227800705823e-9
1.4034717732912266e-8
1.3280671157251077e-8
1.0659993786503725e-8
8.422751479085642e-9
6.424437702885184e-9
4.689249821514802e-9
3.749204689995931e-9
2.2458176097461547e-9
4.718830135115534e-9
7.92866163880615e-9
3.5421190844227817e-10
2.1523320635245087e-10
6.224055515111189e-10
7.498932888805217e-10
9.45691085597431e-10
6.500062703646921e-10
1.2264057914682377e-9
2.2795216936148987e-9
3.0089314426652703e-9
3.5322320288495784e-9
4.411397134088914e-9
5.907578342451791e-9
8.121316645699835e-9
1.1097089803133194e-8
1.4794444021036056e-8
1.8822190336453513e-8
2.1621090896063922e-7
3.938286133323369e-7
1.7129261502467598e-7
8.46156735105664e-8
4.9853871374723014e-8
3.743688148995399e-8
4.228835858292392e-8
4.391958785418772e-8
3.73336275533559e-8
7.729000640729117e-9
7.862518788057301e-10
4.142522477804392e-10
5.906541419746743e-10
3.814807226445036e-10
1.926320574983486e-9
2.213570517333499e-9
1.86763780989092e-9
1.9820646317274433e-9
2.316825755772691e-9
1.8951478312978522e-9
7.881607068310714e-10
1.473158448090062e-10
1.8349244004821847e-10
3.4247051491276044e-10
4.4888999838872825e-10
6.326792155898799e-10
1.2990916909648206e-9
8.470973728517672e-9
2.0262007738428282e-9
9.694965103799908e-10
4.4549303785498706e-10
3.5528461060933575e-9
1.4782298502707744e-10
3.232379996463474e-12
3.2006405154738317e-13
0.
0.
0.
3.6217137608984476e-14
5.0954747607030275e-14
7.300924571416725e-14
1.0645303003271628e-13
6.591513151526887e-14
3.2602805217914826e-13
3.336377444136295e-13
9.609954684328789e-14
3.600481660490329e-13
7.829710610017279e-13
1.0805250197366794e-12
1.3346647153924319e-12
1.5933809822484108e-12
1.852150532715645e-12
2.087211817889517e-12
2.280016441145878e-12
2.4299932252984366e-12
2.557094046097219e-12
2.7010046960844624e-12
2.9272156385110567e-12
3.3530386884422695e-12
4.224186409160404e-12
6.150075643249354e-12
1.0964556248903721e-11
1.1882718131557943e-11
4.667632219456584e-11
5.6335717946565205e-11
5.5469178732549025e-11
3.401217760556508e-11
6.0925847796786525e-12
6.622934878711106e-11
1.22156483622756e-10
1.1008685496909344e-10
2.0874454293886435e-11
1.537591475688556e-10
2.3397892276529767e-10
4.4094484323906514e-10
9.162107698580012e-10
2.238317716747008e-9
2.1266544302861007e-9
3.6778019598646e-10
4.449661504421632e-9
6.057900315022448e-9
4.2031994719389255e-9
3.3435078615078747e-9
3.108797946695117e-9
3.2041296118472766e-9
3.3967811471335035e-9
3.509120551888181e-9
3.429248496592359e-9
3.115199694500642e-9
2.578300629345464e-9
1.8414084183870796e-9
8.920101785700368e-10
3.577171597447628e-10
7.008641373608157e-8
2.1461786661264677e-7
5.603392078104682e-7
2.1248147487163913e-7
1.1834109443936016e-7
3.785042012193462e-8
2.8473478363239316e-8
2.37853439600815e-8
2.0351047466322845e-8
2.6998706156420682e-8
8.780957498627588e-8
1.4679689197653525e-7
3.9868095792127046e-7
7.464140836433064e-7
6.558163721959854e-8
2.1713036533019006e-8
3.4726238890278975e-9
5.021687494009039e-10
2.7347209526155333e-10
5.372607044557777e-11
1.396561693006364e-10
6.041279565421339e-10
1.4623836489019217e-9
3.225204774049956e-10
9.647801525132712e-11
3.454981138254953e-10
2.177861376788884e-9
1.007214995806004e-8
3.425501525356398e-8
9.800757104404035e-9
1.4355588292919523e-9
1.6986344659270221e-10
8.220306559018092e-11
1.6763574552386224e-10
3.02291679645009e-10
6.32324055106835e-10
1.604669990776749e-9
5.501769588466044e-10
2.2414239203093196e-9
1.8321453622121346e-9
9.503368612147184e-10
1.023872222630852e-9
1.1107903567695084e-9
4.739652186801787e-12
7.199195425311208e-13
3.595925697867016e-14
3.644407178301966e-14
0.
1.7367280257854147e-13
2.4258592832863264e-13
3.582099102421325e-13
4.551671579672692e-13
4.57062725098777e-13
3.4151914315717353e-13
1.1465103680545986e-13
3.0211710535694804e-13
1.3145787184348481e-12
4.039549958191441e-12
4.927648621072607e-12
4.75332475013354e-12
5.398024892122214e-12
1.0203950372304038e-11
2.9245975526431596e-13
4.590148458662297e-12
8.595606222498408e-12
1.3340749279242044e-11
2.1187596792134296e-11
3.55181593742487e-11
5.172398795384062e-11
1.1404123345088295e-11
1.1753561967351175e-10
9.213845304519981e-11
1.606229549622991e-11
4.337993376539611e-11
3.6468490862223627e-11
7.336359504626941e-11
2.582982561744492e-11
3.2718501283934545e-11
4.160660193601607e-11
3.818868833090713e-11
2.3457592317595978e-11
1.149754534752069e-11
4.683069620857059e-12
4.917122384168476e-13
3.2557188071768394e-12
8.538921291507811e-12
1.7896989454591017e-11
3.0418472587349675e-11
3.525574031316317e-11
3.7129619321282144e-11
4.0465847285432536e-11
4.606823687508363e-11
3.076875584913713e-9
1.0692859289129062e-8
1.8066524666378107e-8
2.7057410986031e-8
3.5664246633859107e-8
4.724683600154995e-8
5.776026099815491e-8
5.501133074957871e-8
4.769382098131569e-8
4.058313519154043e-8
3.340800870045144e-8
2.5608828602790718e-8
1.8981422643863332e-8
1.717081390363865e-8
2.1283057772875688e-9
3.0563985583943045e-10
5.0136727444171715e-11
5.24873017218008e-13
4.417009358571774e-13
2.0735897328860686e-12
2.726282471819104e-11
9.513036368851273e-11
2.214124253198931e-10
5.165658772797545e-10
1.2479473427291972e-9
1.0863724368592462e-9
4.905375256818907e-10
8.846804873782451e-11
3.0705635944887524e-10
8.91253253741202e-10
2.1483503866687826e-9
1.0289730594514836e-8
1.5728880530283616e-8
1.1568295581112377e-7
4.327261295364399e-8
2.315277675986978e-8
1.0667238516197807e-8
3.813524157213843e-9
4.879704548897693e-10
2.4181990431198015e-9
1.5803622092655127e-9
5.069041228978305e-9
1.5135057403377284e-8
3.090545438377831e-9
1.3907955193023936e-9
1.2054067455706607e-9
1.3558090493544924e-9
7.481024285757611e-10
9.479945444033562e-11
1.3013685191784929e-9
7.391556319830421e-10
6.072054225583139e-10
6.02229044271734e-10
2.665435929636629e-10
2.673158360773852e-10
9.077015084339327e-10
2.3363411488845843e-9
4.349880769161128e-9
2.6451409639959958e-9
1.511564156317836e-9
8.359817758481339e-10
1.2319841089845304e-8
7.472023913607847e-8
1.8438719558739007e-9
3.91513040701862e-8
3.667978217883172e-8
3.262378300131567e-8
2.5971544736350387e-8
1.6363701035630104e-8
5.9559520662619135e-9
6.813620792953363e-9
4.625591071781324e-8
5.3572532359316315e-8
5.367030379843149e-9
4.386561017895668e-9
6.938744432586234e-9
7.040845244547509e-9
4.520445187025425e-9
1.153983006966171e-9
6.389271352756496e-10
8.08108096389979e-10
6.29301105870547e-10
5.246656263172546e-10
2.503466860174297e-10
2.1609328446939277e-10
7.66588873594339e-10
1.9357144309242426e-9
3.9036972795490885e-9
2.460216872538003e-9
1.293769910591532e-9
4.182837398295145e-10
7.205961288726037e-10
1.2793345564598819e-8
2.6468239261327947e-8
7.007405398762556e-8
4.534156346206762e-8
3.1472243077737686e-8
1.895836441264343e-8
9.282532757179806e-9
4.019936884541048e-9
1.0197164329071253e-9
4.199397204503378e-9
1.4394503436287945e-9
2.6107145776839456e-10
1.2483116180619568e-9
1.6390346780249194e-9
6.054212568874217e-10
5.2348650813767725e-11
3.447140261366504e-10
2.9637635044166006e-9
1.948190797786552e-9
1.5872062233617847e-9
1.6511862601395078e-9
7.817694146689444e-10
8.572440465858536e-10
3.537342630651845e-9
8.103165279813651e-9
6.068818309991458e-9
4.447389507565864e-9
3.321160077870871e-9
2.346742498412385e-9
1.4671040943806175e-9
6.466599366303562e-10
2.882479589988954e-8
1.4989148032071626e-7
2.3324929706647866e-7
1.654783037022359e-7
1.0545134207582568e-7
7.3318883379792e-8
3.817616586921055e-8
2.9666467473840705e-8
6.86772864105582e-8
4.5584353771284064e-8
5.536966591763304e-8
6.105150839334743e-8
2.345393584234789e-8
1.2691698903776046e-9
9.21177265330565e-9
1.1830515681080458e-8
9.061286582434167e-9
2.6673321735898093e-9
1.59194277801717e-10
6.727611418888316e-10
6.154185399055221e-10
4.727441463123202e-10
2.8597635048137885e-10
9.369904588296272e-11
4.82816396356014e-10
1.093171886026587e-9
2.4632896907318817e-9
4.711076620872804e-9
2.6459734377707496e-9
6.904530195116013e-10
1.8857537376537797e-9
1.7639593424319312e-8
3.6489756847524325e-8
5.160938754398212e-8
4.910602382297386e-8
4.013087353380425e-8
2.7007875095151717e-8
1.4676425954722349e-8
7.37526636777607e-9
2.852694544987155e-9
7.343498392881448e-9
3.1214427445148847e-9
2.672673309752178e-9
3.5944124894225232e-9
4.590608712623604e-9
3.702743666787298e-9
2.123961349354002e-9
2.2469836776789336e-9
4.534416048612522e-9
4.8356345086707235e-9
5.007707964658054e-9
2.1600262242148928e-9
6.4575412881563684e-9
1.4100936463480955e-8
2.01198654260327e-8
1.2978959407835838e-8
1.0898901237157824e-8
1.05516054267921e-8
1.0645089467792858e-8
1.0505874470816321e-8
9.618938277190503e-9
7.30615616669011e-8
3.648376986462912e-7
1.4864163447096635e-6
2.0986273716788024e-7
2.600092329726525e-7
2.5607480498939494e-7
3.435340193903418e-7
5.2898473117838956e-8
8.869451353492956e-8
1.0859743973851845e-7
1.659019251933936e-7
5.545899308750432e-8
2.2580421996807764e-7
4.490498654872867e-7
4.3968915047253145e-9
4.4544894124468877e-8
1.3953641408168137e-8
2.169089857226088e-9
2.971083494235719e-9
2.4911001278968414e-9
5.570984930144629e-10
1.0574297204455014e-10
6.479032804924976e-11
1.0594006394524547e-10
7.418566097683317e-11
2.0030923073471553e-11
6.595785192254857e-11
1.4713400817326135e-10
2.5957403916922066e-10
4.3082711270678844e-10
6.672599339492588e-10
2.31838421495366e-9
3.768802331094769e-9
9.593286279336116e-10
3.497743382701409e-9
7.75674593498145e-9
1.2254289819782353e-8
1.4962328745592428e-8
1.334447037074691e-8
7.217135559823848e-9
1.476887158644779e-9
2.5329949579940106e-9
2.9180766782165717e-9
3.390770770913881e-9
4.3450226516577584e-9
1.2747608961083121e-8
1.9350211005507746e-9
1.174626344686804e-9
1.3789665476329521e-9
1.6124399679366823e-9
1.3568063810001832e-9
3.002525714776906e-11
3.8995679274976196e-10
1.1090599839921116e-9
3.2582195526058913e-9
9.568236530548562e-9
8.299426402061232e-9
1.6586601863331532e-8
3.042816629139904e-8
5.6030060212903636e-8
9.533859989474248e-8
1.4103430808433083e-7
7.298626959775355e-8
1.56759569349421e-7
7.530996998934459e-8
3.439257213701672e-8
5.4168469034295695e-8
7.783986290617985e-8
1.1202465360238748e-7
1.1663052531219225e-7
1.0807218596270376e-8
2.0827577866553074e-9
7.21568531379292e-10
5.2729186972744e-10
9.433858372785686e-10
7.252855662805906e-10
6.706778242197002e-9
1.1825669906024788e-8
6.2905778887926616e-9
4.3075127403470295e-9
2.7509247345641837e-9
1.396159695877302e-9
7.782471563028534e-10
6.683794706398141e-10
7.183502918771176e-10
7.694895666591813e-10
8.24800284457774e-10
9.763138915319096e-10
1.5231612185341547e-9
6.284845689992487e-9
1.9201168967723508e-9
9.845069186459025e-10
3.909555482511245e-10
3.6477770259550833e-9
1.5658519082772136e-10
3.97924846227564e-12
5.502716333080004e-13
2.8193538254230695e-14
0.
2.8839868267488355e-14
4.719618666855954e-14
6.32336692772203e-14
8.651968963016475e-14
1.203659453889771e-13
9.064992219022945e-14
3.812935713062631e-13
5.005078934763838e-13
5.05894771574361e-13
2.439178601394323e-13
1.9780240275505104e-13
4.94957612582325e-13
6.366713739029568e-13
7.21771349098682e-13
7.914296128762745e-13
8.506442936351416e-13
8.935573640904311e-13
9.122601262227542e-13
8.976222046236413e-13
8.372923677675166e-13
7.115152784388833e-13
4.844028011366206e-13
8.394590291501252e-14
6.469164219338502e-13
4.946685460632361e-12
1.248965515389169e-11
1.6039325186797863e-11
1.8939609748973605e-11
1.590842637374931e-11
6.813522378655898e-12
8.260270011582364e-12
2.879484922258151e-11
4.580535619069865e-11
4.774000989947955e-11
2.813633988120116e-11
2.284178784336369e-11
9.833135239169758e-11
2.680028567214542e-10
5.636597096890341e-10
1.282829630100354e-9
5.625463273016081e-10
4.897994089026863e-10
2.1836970465169857e-9
3.218826805272179e-9
2.0635112772016657e-9
1.6011836841859319e-9
1.486498802982478e-9
1.505429721549134e-9
1.533163341681083e-9
1.498902745675986e-9
1.3760175147099267e-9
1.169515548582781e-9
8.955991252638684e-10
5.60736758535785e-10
1.4668478386383664e-10
2.256727174016807e-8
8.695817246036859e-8
1.885525696054361e-7
8.80342038272605e-8
4.493332630659567e-8
1.379909754926845e-8
1.2396878691320089e-8
9.515219874575646e-9
1.0100549635490873e-8
4.64742128739274e-9
2.875561025498076e-8
4.7828398007770115e-8
1.0570056728378857e-7
2.976915050064613e-7
1.65527943691829e-7
6.178825486259047e-8
6.832898279787794e-9
5.868490803296392e-10
3.1712383976845967e-10
1.5208648720099857e-10
7.045955103789386e-11
2.7256387215968877e-11
4.202534048873231e-11
1.7019693662069925e-10
2.1596369057079417e-11
9.018357929610446e-11
2.681972402117509e-10
9.43510908060273e-10
3.3116195322852427e-9
1.1596337597957885e-8
7.581940683440538e-9
8.191120451439721e-10
2.3947636841966997e-11
7.535664155409414e-11
1.2519360182030438e-10
2.420169542668102e-10
5.357081431877452e-10
8.693518631824745e-10
1.6391112649940452e-9
3.1969591447485073e-10
2.243334627549582e-9
1.9131963956685763e-9
5.245490092067065e-10
4.49012142206419e-10
2.8357986663268745e-12
7.003448259529534e-13
2.4731765717545986e-14
4.285477068577614e-14
0.
4.86139351404133e-14
6.72369407279202e-14
7.411625193799354e-14
5.986789921013038e-14
3.885689297294888e-14
0.
0.
1.268847870078693e-13
9.15547622828386e-13
4.1037527168486666e-13
3.414494277434958e-13
3.713400706700247e-13
4.676356240101496e-13
1.1214281458979572e-12
2.4443779642244553e-13
2.5041365049513886e-13
5.588825856879845e-13
3.9708194999370807e-13
3.457201019448733e-13
1.3080060579941664e-12
3.155194009298281e-12
9.378744480027037e-12
9.147848424137627e-12
3.1755322245760533e-10
5.874032920258989e-13
7.618956567896979e-12
3.249668968024159e-11
4.9958307944207065e-12
6.477115797400485e-12
7.2740754178629466e-12
5.611954291277296e-12
3.200631490523021e-12
1.6054138863508251e-12
7.667537337943285e-13
3.2179184026904096e-13
3.34717760846087e-14
2.4905040732054793e-13
6.785936148871679e-13
1.4440205433804264e-12
2.098264769770704e-12
2.1668614721952595e-12
2.244688239108392e-12
2.4488269375018103e-12
1.8404345590541176e-10
5.954684041230852e-10
9.736417995838052e-10
1.3551124681603622e-9
1.7096954271290266e-9
2.2425883940942126e-9
2.8481002059408593e-9
2.8588183118553417e-9
2.5338252253924077e-9
2.186484881794725e-9
1.8211182162747377e-9
1.4644700085899384e-9
1.2304599514159387e-9
7.063089345585371e-10
4.83094528736571e-10
9.023954817597334e-11
1.3588125835962183e-11
3.0286369735184834e-12
1.5302690254709335e-12
1.514001385915601e-12
1.142200265105354e-12
3.54411371763603e-13
1.7228318661286803e-12
5.1004139623139336e-12
1.0817179321266744e-11
2.4124314311943906e-11
6.108860560781984e-11
8.749346511572497e-11
3.2453616912028465e-11
3.0443485396104124e-11
2.8972250892990922e-11
5.8764800107866e-11
1.1505010962956785e-9
5.985477229113492e-10
1.0887053366663093e-9
1.0673696139588621e-9
8.477844653005114e-10
5.258709756737432e-10
2.5909172209829644e-10
4.7111769944150756e-11
1.991887372658659e-10
7.947667500562948e-10
3.300740265505675e-11
3.51188646838896e-10
5.651291554595978e-10
4.566212023164142e-10
1.984957066050416e-10
3.2534100457113464e-13
4.098821765124227e-10
2.1921468828620452e-10
1.993005651689061e-10
1.9363488778469653e-10
2.2385471175989664e-11
2.266642879309439e-10
7.537362543401447e-10
8.873291836629681e-10
6.376088922478041e-10
4.873710760776176e-10
3.675161083677379e-10
2.6009339277581603e-10
1.6201215580040245e-10
6.644978015290422e-11
3.0787702167201774e-9
1.4355695566635439e-8
2.9675198631539692e-8
1.5810593096945354e-8
9.070340641577513e-9
5.512388995524002e-9
2.0694638624182342e-9
7.331708259034847e-9
4.12750744259352e-9
2.857818386112765e-9
2.2271520627449076e-9
3.185297946299602e-9
1.0534798735202561e-9
1.8339697690500238e-9
1.104084828389859e-9
1.056187788059727e-9
9.479409280245336e-10
2.3226197841693992e-10
3.9682325599862724e-11
1.5493647314353834e-11
2.613503299596082e-11
2.0183895493137727e-11
1.420625244147054e-11
1.0796955232503005e-12
1.392096280304206e-11
3.259464519500492e-11
6.740323690386124e-11
1.4107565978990765e-10
2.0058234335569716e-10
7.457755926364471e-11
5.777812680397282e-12
1.3472769765196619e-9
3.818290064557025e-9
2.6637263865814976e-9
3.7152991907856343e-9
3.6413273232151455e-9
2.9108175092885738e-9
1.853425275163982e-9
1.059988354066372e-9
5.482801359983175e-10
9.720647253014518e-11
9.522805758971869e-10
6.68992639870427e-10
4.995923644169239e-10
5.130476946497687e-10
5.156809897121544e-10
7.064413591829012e-10
1.8780209372845974e-9
1.722071678444071e-9
1.1384387110661567e-9
6.41047287889001e-10
1.2326608047963187e-9
2.7808675433584525e-9
4.290436126221396e-9
2.8299702420267572e-9
2.3076430916697696e-9
2.1387586911693438e-9
1.995417212329167e-9
1.7686076863527082e-9
1.4532237913269952e-9
1.0912743799735126e-9
1.2034718625452597e-8
5.906154191999085e-8
1.88573916560046e-7
6.609498907565112e-8
5.5491052269365596e-8
4.770917028686456e-8
5.297241404674909e-8
1.9143883815836782e-8
1.6517055062957735e-8
1.6158094124845468e-8
2.0817596535303804e-8
1.3397769417859077e-8
6.5928101815641275e-9
4.840182399498817e-8
5.659490565944862e-8
1.7901433224879333e-9
7.077179850466411e-9
7.446672900161102e-9
7.336235679618583e-10
7.882164769380989e-10
1.0891897464403376e-10
5.180870869284661e-11
1.222562196012772e-11
1.823942824516399e-12
2.839048453633674e-12
3.518656872865195e-12
1.9802153016272056e-12
1.7239191914915517e-12
6.010048053453472e-12
1.0810957470216116e-11
1.797062992203978e-11
5.83393254476553e-11
1.268196656201659e-10
9.602037670759348e-11
2.4196320087245253e-11
2.1028736387550072e-10
5.017802067228426e-10
9.16894779783907e-10
1.1695544419936402e-9
1.0119765154206142e-9
6.147628724645243e-10
2.2758836210992307e-11
9.82450499499537e-11
4.946239637755597e-11
3.118919458731846e-10
5.672008904976004e-10
2.800953678548744e-10
2.0359448191697206e-9
8.672952012321762e-9
3.684439373370774e-9
1.076280303622122e-9
2.100584414376765e-9
1.1328941349355329e-8
2.3457440394394463e-8
2.357393062392512e-8
1.7858787629825403e-8
1.5484093065177446e-8
1.611366694490297e-8
1.8288224397701057e-8
2.055538625951456e-8
2.152195242555125e-8
2.0203281348656955e-8
8.30169831306593e-8
7.828643946474079e-7
4.270163524746922e-6
1.6016114617304867e-6
7.887040906953837e-7
4.314976180623528e-7
2.1922239772698452e-7
1.210880484998348e-7
4.392712238702448e-8
3.0649887590122574e-7
1.346595668280656e-7
1.230899180354059e-7
1.8814052424552516e-7
7.42996535241572e-8
9.95590758637583e-9
1.1523651787309877e-9
3.168970822923018e-10
9.631584163496863e-11
9.334658773797333e-12
2.8699908932654607e-11
4.123066978200387e-11
3.4822527216914076e-10
1.574668409636944e-10
2.1922152997306817e-10
4.6299768236788015e-10
1.4859410116709903e-9
3.3980804762375938e-9
1.1210306579036804e-8
3.9333486691459215e-9
2.1123756028110186e-9
1.7572108944389473e-9
1.3569690535342202e-9
5.140167782818641e-11
2.4102831849755324e-10
4.698248454865223e-10
9.297977056913995e-10
1.1697949593515068e-10
7.510549722859959e-10
7.726449428051432e-10
2.495976549504129e-10
1.1618368453172619e-10
1.487465776103573e-10
3.6929839933845016e-11
1.7849312320113151e-13
0.
0.
0.
0.
0.
2.7861413542772144e-14
2.874453074716128e-14
2.7183313989620718e-14
2.8862236783242995e-14
4.1629667452743586e-14
9.463349967452794e-14
5.857496005291655e-13
3.255999034936586e-13
2.4895956068144497e-13
2.848083180916349e-13
4.072962829601524e-13
7.377520386034475e-13
5.385597929435769e-13
1.1749843043400426e-12
2.001455820503566e-12
3.754201262997328e-12
9.061532928807948e-12
3.022166911685826e-11
2.0022975084720246e-11
1.6019727131968758e-11
1.7035777997336006e-11
5.370234308389953e-12
1.0868875045334921e-11
2.5182564658348277e-12
1.736428323637567e-11
5.637581184177939e-12
5.227312416520566e-13
7.616567647155653e-13
1.5161215327921562e-12
1.4894073151107457e-12
9.001793742265291e-13
3.373815579013769e-13
5.3209356275583146e-14
4.0585986356823896e-13
8.917128292977367e-13
1.7532120276575198e-12
3.457276456799514e-12
6.733836517717577e-12
1.0105812686694474e-11
1.087608249983849e-11
1.1457693483440828e-11
1.2644215873727918e-11
1.457888170800015e-11
9.082395569685751e-10
3.344112518178671e-9
6.004822058438595e-9
9.239530162799509e-9
1.2189910109793707e-8
1.621747058916311e-8
1.8621367643546665e-8
1.6548531611386956e-8
1.4196651540611997e-8
1.1921962603486944e-8
9.587144066931824e-9
7.660802167194793e-9
4.6332772864972045e-9
4.582909107756599e-9
6.925015742076906e-10
1.0425028374736303e-10
1.943099245952511e-11
1.125782762961452e-12
2.89054329324586e-12
2.1560213359015226e-12
6.161931639077901e-12
2.0067364267690295e-11
4.66406901166566e-11
1.0503998992565524e-10
2.567602185001576e-10
3.621984294652743e-10
1.7101209693379156e-10
4.770729235882846e-11
5.089003663678428e-11
1.597363862877121e-10
3.1920150599341344e-10
3.1075294841950255e-9
5.225783896940938e-9
3.706334178743995e-8
1.593860407122351e-8
9.145898535433165e-9
4.466966450671991e-9
1.7273925079033879e-9
2.9714211768850887e-10
8.932816210069038e-10
3.8223595279436036e-9
5.565568512272221e-9
6.190899495669941e-9
2.0039074215449983e-10
6.925851841366265e-10
6.936390781489781e-10
5.973347500166964e-10
3.179225702079501e-10
8.203295087185482e-11
1.0553270845601507e-9
5.479880313172175e-10
4.87709493177795e-10
4.599913394779823e-10
4.7924204992873204e-11
4.282967360849249e-10
1.2376321510565901e-9
3.2304772191882035e-9
3.0886021631457753e-9
1.8811690696147665e-9
1.1880384904476992e-9
7.224843812730312e-10
3.74496477822735e-10
9.371189958151966e-9
5.230018125953628e-8
8.192429401095423e-9
4.65066011473943e-8
3.598149151964477e-8
2.8315798352285872e-8
1.9070464426784304e-8
7.28166176579978e-9
1.5039302406721455e-8
4.221717585374017e-8
2.065158503411541e-8
2.4554843531408692e-8
2.966345046493668e-11
4.054412216764515e-9
4.6785972271604645e-9
3.975067271895715e-9
1.8250778905267347e-9
4.3229648042290397e-11
4.552429063970185e-10
3.8500287628250337e-10
3.095928221199894e-10
2.199237281448922e-10
1.5175866221431624e-11
2.9600025483490727e-10
8.105949988007973e-10
1.9311185159947157e-9
1.492984794428462e-9
8.843781762623071e-10
4.2633286181114797e-10
2.0944371207159571e-10
6.813867243718512e-9
1.183383068142981e-8
3.705627400691358e-8
2.5016966153337105e-8
1.7637643376393256e-8
1.0308919724194261e-8
4.979149553345599e-9
2.1346354230790246e-9
3.8362427950662947e-10
2.2926859087118602e-9
1.3155475086599211e-8
4.679113209435526e-9
6.409566572165989e-10
1.3307221265254428e-9
1.5672317405210765e-9
2.6247112157565517e-9
9.79552761689911e-9
1.5471178358637055e-9
2.759721746248901e-11
1.1525475319847492e-9
1.6342400952539443e-9
1.265936029748587e-8
3.069017904727572e-9
3.354697518072916e-9
1.711081667326736e-8
3.673072720981945e-8
4.543139832893304e-8
6.536767458216305e-8
1.0908151899003417e-7
1.679566723568821e-7
2.088902672208837e-7
1.314903182760755e-6
3.4424098040741117e-7
1.3925035924378396e-7
7.734117703130144e-8
5.239725213014748e-8
4.521369524900747e-8
5.509208513641938e-8
7.212850648816784e-8
8.417661699857824e-8
1.0182618669938721e-8
2.2133503223241424e-9
7.90125648062364e-10
5.980599674754404e-10
6.501464124854179e-10
2.9817206819649428e-9
2.328656290199719e-9
3.174573292557268e-9
2.8855715829389665e-9
3.209379943774729e-9
3.493010116026423e-9
1.847219769721839e-9
5.729819848390068e-10
3.352827445511139e-11
3.332280271780015e-10
4.865519535778742e-10
6.505931838824322e-10
1.0773523380351055e-9
3.76983898603857e-9
5.5340511034169796e-9
1.5741342110628787e-9
9.321206292479133e-10
1.0816540717579237e-8
6.185584802642863e-9
1.565533792245083e-10
2.9485572127860576e-12
5.014128945914991e-13
0.
0.
2.2970838140343656e-14
3.958096728578901e-14
5.4738091718751377e-14
7.76104195724234e-14
8.860496795768444e-14
4.638171871624534e-13
7.136941497462997e-13
1.0257280244864874e-12
1.4831147214438104e-12
1.8897847629033462e-12
2.199658567685199e-12
2.5461901846455053e-12
2.9547395641731066e-12
3.412428446199871e-12
3.868677514834771e-12
4.239453355345836e-12
4.439826932407619e-12
4.422691756976158e-12
4.1826874929507264e-12
3.720187451714331e-12
2.9937405584669877e-12
1.8711648677998785e-12
5.419616417288584e-14
3.0862337672547832e-12
1.411893724480721e-11
5.758277892649881e-11
7.795076613199758e-11
7.809566982780875e-11
5.805248251678962e-11
1.4208615639160082e-11
5.962001195092495e-11
1.8056031738354588e-10
3.4266099993342395e-10
4.2531339591633417e-10
3.165000553191646e-10
3.640280626104945e-10
1.4111357924535166e-9
2.3333195618750642e-9
2.8274309785404525e-9
7.659163600100239e-11
2.6848704958920894e-9
7.448856261190272e-9
1.0804008781936762e-8
7.308158879880493e-9
6.013954695001684e-9
5.657420859842912e-9
5.541427077058639e-9
5.335884930261149e-9
4.897401147207763e-9
4.207036926831415e-9
3.297274130870545e-9
2.1713204001333287e-9
7.379542195769733e-10
1.265232712013189e-9
9.928600120164871e-8
1.4260320839367538e-7
8.711900377550586e-7
2.744570320265359e-7
1.052190674687e-7
4.623522921509695e-8
5.655768255979694e-8
3.505986299590295e-8
3.5786592284035946e-8
9.19315871708719e-9
9.254930200381659e-8
8.986795184558671e-9
5.443077318526603e-8
6.092367624154955e-8
8.534909549099013e-9
2.5644204300755284e-9
5.641380283052106e-10
3.3474688310291135e-10
5.5498249369648895e-11
1.774917880166133e-10
1.7754788516830776e-9
4.961119785829765e-9
9.919631412618474e-10
1.1138515440232759e-9
1.8684934420799465e-9
3.4588532524942396e-9
7.279501177728959e-9
2.825352384637415e-8
1.0565416012726395e-8
4.637996706938627e-9
2.813694637016538e-9
1.1710775512569444e-10
1.4319141510918794e-9
8.915695077701167e-10
4.266534435794569e-10
1.044600513889251e-9
3.9119212891160215e-9
4.893625507962319e-9
7.849098226803687e-9
3.4886463410181594e-9
6.463308264906623e-10
2.616131958260231e-11
1.1857111182929121e-11
1.9792848346151705e-13
0.
0.
0.
3.2260792033193205e-14
9.018394247581294e-14
1.2106482839316477e-13
1.5739732910373976e-13
1.921152960315935e-13
2.217883915241823e-13
2.415361165875733e-13
2.4422674540903633e-13
2.2714845249698237e-13
1.9243354732666856e-13
1.4233893817145303e-13
7.529163428082997e-14
0.
1.4795919075622452e-13
3.4908091057651405e-13
4.650687505830091e-13
1.9245636247759404e-12
4.297686589172312e-12
7.380077904410165e-12
1.1179885358270065e-11
1.6202539049944695e-11
2.267027620443603e-11
2.945930818774799e-11
3.377927849924426e-11
3.2250474523681675e-11
2.2185812324417195e-11
5.548271154213789e-11
6.918091544774142e-11
4.571262521727099e-11
1.4670067568804933e-10
2.370031215590484e-10
3.8360337639468983e-10
6.241842444259506e-10
1.002338483314502e-9
1.6183126194245003e-9
2.7523981887218427e-9
5.203269612039261e-9
1.1519288091063306e-8
1.842453942875058e-8
1.1497148844100764e-8
7.467821161846204e-9
4.9702096203494246e-9
2.971852330104788e-9
1.0788473977469197e-9
9.974266373140325e-10
3.616192563925682e-9
9.428176797740602e-8
2.1411295793574343e-7
1.408160212237216e-6
4.501561828501059e-7
2.3109266983281034e-7
1.1997419277446909e-7
2.807658829540582e-8
8.169896703550533e-8
1.3773063014615142e-7
1.0942724445863467e-7
4.0602964355146295e-8
5.522559270463744e-8
2.295545746549308e-8
9.04434398872531e-9
4.45613325731858e-9
6.071479169738646e-9
5.962580956360404e-9
2.967250536002656e-9
8.882031837078722e-10
1.1907911872327211e-9
2.616287707493484e-9
1.9490306234821435e-9
1.7224018845234643e-9
7.391596754705388e-10
1.0257351598701742e-9
2.749036723651416e-9
5.5954908830738986e-9
1.1301502134704178e-8
2.003810377557368e-8
1.0611731505870601e-8
1.1624115186622373e-7
2.68864162598084e-7
1.954457860944845e-9
9.093393772578573e-8
1.0463403339635633e-7
1.0845875957796261e-7
1.0606248513927163e-7
9.156328064553933e-8
6.627605872270739e-8
3.92433432087552e-8
1.639189169517873e-8
8.098836736936893e-10
1.6449760633210433e-8
1.455920042078034e-8
7.2736024160695204e-9
3.027497011719466e-9
1.1232527425695063e-9
5.983114887540504e-10
3.456098044811983e-9
5.468244412319584e-9
9.729622044914928e-9
7.467837644179881e-9
1.9494701569722653e-8
3.897737357552347e-8
4.5733643909836714e-8
2.9746336602248054e-8
2.4923972377600372e-8
2.4663858575803656e-8
2.5980583771608944e-8
2.7856622880386032e-8
2.8779836337599398e-8
1.9993851347922973e-7
9.333866496645024e-7
9.817959025198686e-7
7.829022839224601e-7
4.515707200419197e-7
3.9099189853789227e-7
5.140693721460903e-7
3.916810177043696e-8
8.646855196963197e-8
1.8342222297128114e-7
2.8729638700349026e-7
2.9448969901205387e-7
1.1819875347306941e-7
3.80050945015381e-8
1.2610510483895866e-8
3.488427759434708e-10
3.2875499100246546e-9
2.000391582853424e-9
7.620840037357972e-10
1.6518026200390745e-10
5.417057020826116e-10
1.5413474018217655e-9
2.5033253658578676e-9
1.3081278176873973e-9
4.085800694899288e-9
8.483601740279246e-9
1.308364820297797e-8
3.120629918769809e-8
7.68083922806179e-8
5.310064356231081e-8
4.208649887304901e-8
2.44450043044099e-7
8.272129615985283e-7
1.6161799632022496e-8
3.0611210585462394e-7
2.6611019071402537e-7
2.421536871818069e-7
2.461658778640227e-7
2.8766748244746295e-7
4.456045014409339e-7
3.1261260793814735e-7
5.6283555855679185e-8
1.8892901916321483e-7
1.5577947266601642e-7
3.6313302878639677e-8
4.573245368039026e-9
1.9661434324172585e-9
5.997654546868517e-9
9.762133721774738e-9
4.209652669980475e-9
5.075380011874209e-9
2.370703949811226e-8
1.0238659617611672e-7
2.0563796438945805e-7
3.3221935267193713e-7
2.927302541110865e-7
2.197207713268895e-7
1.9070220034878148e-7
1.7808948156025517e-7
1.678964041479461e-7
1.537978265252063e-7
1.3478591771383388e-7
8.302593096898785e-7
1.054631188929092e-6
3.322366790395543e-7
1.412229570634342e-7
8.238323274963539e-8
5.486205269453285e-8
1.8118676538306075e-8
4.673636966933008e-8
2.631639073151618e-7
5.425068300793937e-7
3.201239818603237e-8
4.6376858709362313e-8
5.349964783803529e-8
9.668532406912372e-10
3.645430375931656e-10
4.165106727032388e-10
5.932475559121958e-10
5.534910735774847e-10
5.045032380232977e-10
7.565780700608625e-10
9.91046723014568e-10
9.246879276902213e-10
8.156433571405939e-10
8.738660539957047e-10
1.2272071411935472e-9
2.221858198953117e-9
3.792929127420718e-9
3.3464650596968137e-9
2.9977903616145434e-9
3.3388849636668384e-9
1.1737614851914094e-8
1.0644329939578657e-8
1.0179697699927869e-8
1.1983200735334906e-8
1.9360068491446413e-8
1.8506453993158134e-8
4.789622428493609e-9
1.81587360575492e-8
9.479605819389803e-9
7.101187102444034e-9
7.243858583728388e-9
1.2071467082718882e-10
5.303476358739926e-13
8.60735363967786e-14
3.0751666054278456e-14
2.3655093951351705e-14
0.
0.
0.
0.
0.
0.
0.
2.3820225307636647e-14
3.423521427934957e-14
4.8806662047363926e-14
6.952174319269257e-14
9.914797761501544e-14
1.4165833305152902e-13
2.0282576839363373e-13
2.910971601653151e-13
2.543339658859233e-12
5.05907155173843e-12
8.398725063479426e-12
1.3065938190373856e-11
1.9520408525871348e-11
2.8136602144973405e-11
3.8845490900440013e-11
5.082436133139576e-11
6.29640250414016e-11
7.468913198560493e-11
8.557343412541221e-11
1.2981609745193898e-10
1.3033160288024992e-10
4.63748669015799e-13
1.8755319193866068e-10
3.548664943523772e-10
5.388623579857651e-10
7.686413951749155e-10
1.1034596121723599e-9
1.6293442481267825e-9
2.496982011575895e-9
4.05706069178521e-9
7.342209577784027e-9
1.3637672804530676e-8
9.307175126864795e-9
5.038234430112247e-9
3.020503136471171e-9
1.7918693060029185e-9
8.368715199239953e-10
1.206450342148947e-10
1.3750488007979124e-9
2.2097427621393097e-8
5.7701064986580536e-8
3.3211481512681616e-7
1.1499236324062059e-7
5.7698314204985844e-8
2.6343807795717156e-8
7.130459699167941e-9
6.3408821568418946e-9
4.660079178150859e-8
3.571462700355399e-8
1.6021317674429493e-8
1.9104877225827688e-8
2.4115001518263572e-8
1.7931503008038824e-8
9.402454147212102e-9
7.3900608344282355e-9
5.466616727069493e-9
2.255825788877234e-9
1.7098628376645742e-10
1.0799980199636986e-9
9.030189199990569e-10
7.218586461950484e-10
5.909946054418512e-10
8.254073067200996e-11
4.4449916289665436e-10
1.076059978787381e-9
2.255920394890901e-9
4.712920916650915e-9
4.352925924018921e-9
1.759664942161813e-9
4.429569535101834e-10
2.272309502185595e-8
1.1317322568201045e-7
2.9241052297056328e-8
5.542915698350553e-8
5.082695225393729e-8
4.359863920522965e-8
3.155510046277091e-8
1.8951242514419914e-8
9.837639251799462e-9
3.8721474809011075e-9
4.2464710172928265e-11
1.111044962358844e-8
1.3276079129810926e-8
9.85695959853999e-9
4.848256768092921e-9
1.2262335569528213e-9
4.7417199204614205e-9
3.872444680313783e-9
3.105819082739696e-9
3.135037007632926e-9
2.6147390442170266e-9
3.123595579061671e-10
5.081310948426248e-9
8.828342599846073e-9
6.530631856404064e-9
5.105439232322587e-9
3.962948220056152e-9
2.789494701206257e-9
1.4837948882292067e-9
1.4756943554871913e-10
4.160655853162221e-8
8.861863733063641e-8
5.413113596095529e-7
1.8143029387238174e-7
9.732784678687779e-8
4.80186378288889e-8
1.4511562501400522e-8
1.0280223004355538e-8
8.353000811822428e-8
6.304100805047483e-8
2.743792185381861e-8
1.3422381010862824e-8
2.448001019791776e-8
9.499073573543315e-8
7.62283915637667e-8
2.0486176821281563e-8
6.716003708827507e-9
3.838023781800549e-9
3.2167551639056895e-9
1.434024722273413e-9
3.456664898351375e-10
7.160101971643574e-10
8.294707609640843e-10
6.221603781787084e-10
4.959138629357128e-10
1.0836516150198255e-11
4.232513723175884e-10
8.445061985411431e-10
1.384631822704006e-9
1.976615470830063e-9
2.531023876858936e-9
1.3343270919209908e-8
3.5051765700544194e-8
1.615112649040867e-8
1.3613507030918347e-8
2.8728949815931415e-8
3.714172309489835e-8
4.307116590666661e-8
4.625553805765649e-8
4.525040525665429e-8
3.999877905309469e-8
3.250930611022495e-8
2.5716651466775494e-8
1.2623235614677965e-8
4.812111192043641e-9
4.215053013679815e-9
1.0988104677027567e-8
9.090372333661538e-9
9.998011235612334e-9
1.0183520486617124e-8
1.3385230859546006e-9
1.4843580550682465e-8
1.3093731680255684e-8
1.1610184352569988e-8
1.0868502303837916e-8
1.0121968946068902e-8
8.781246368473022e-9
6.417555621516548e-9
2.5857651603754004e-9
3.6384651215696992e-9
1.2840873525368218e-8
1.9103122537254594e-8
1.913108124328742e-7
1.9102411349836677e-8
1.6783080754773794e-6
3.840892251163961e-7
1.0534621048191994e-7
5.548309732214121e-9
5.9303260892592773e-8
1.204828404483964e-7
6.588010826667566e-8
1.212162132962509e-8
1.15177577422423e-8
1.0390321509332633e-8
1.9871855783234476e-8
3.3910130396348665e-8
5.89225143648648e-9
4.718017966013369e-9
5.6184085768953655e-9
8.461912849847239e-8
2.3787588608714814e-7
9.455225834013919e-8
3.8077977621796016e-10
2.389005642533907e-8
9.015241831463802e-9
2.25630813595103e-8
1.0344449687519447e-8
1.0620306421727438e-8
1.4310367439843206e-8
7.253345736897436e-9
7.759271666690276e-10
2.809256716791812e-10
3.806704094365278e-11
4.3608249705958194e-11
1.3102406422171537e-10
2.356679554417498e-10
3.008074388863466e-10
2.9357138361377125e-10
2.037266842078209e-10
1.2580775118171353e-11
3.244326714244375e-10
8.547545679544092e-10
1.2073003014372805e-9
8.606043412572282e-10
3.8757182105020275e-10
4.198815505266169e-10
1.9650914208572922e-10
2.8743542987040143e-10
1.46821777658439e-10
1.1025091574264107e-9
4.4081460571117323e-10
2.0705861499176453e-10
1.4885487313366721e-10
2.522659013154564e-10
1.3187761000609416e-9
1.1237131688863426e-9
1.3785552724118112e-9
2.287712319816871e-9
3.205401130995439e-9
3.871297522911152e-9
4.736239604897143e-9
6.134273049773385e-9
8.157117098693823e-9
1.830221915788958e-7
2.9180312794624975e-7
1.7064058670892786e-7
9.841525538450295e-8
6.07549661884811e-8
3.9437179541507824e-8
2.8649764031487122e-8
3.556269270691756e-8
3.977107488915267e-8
1.3055970914505486e-8
1.6505279821110619e-9
4.471327292319129e-10
2.6629017669015635e-10
1.0716961806585924e-9
1.3865894298996344e-10
2.752763039160136e-9
1.8843586001158374e-9
1.3502612648519256e-9
1.3294799280518686e-9
1.5807323795217616e-9
1.83288983097685e-9
1.2613166758486742e-9
3.9681364935897496e-10
8.228872925921236e-11
3.2948421400656233e-10
5.04016600481867e-10
7.645040640750974e-10
1.642176705036221e-9
1.1252939458198304e-8
2.1389596934476453e-9
1.178662397000414e-9
1.0031869829176586e-8
7.302363241432687e-9
1.5653235358206069e-9
4.6018381560839954e-11
4.3047076483023485e-13
0.
0.
0.
3.8501212667999074e-14
5.184994806244425e-14
6.950075549732446e-14
5.755679374005538e-14
2.059440320058433e-13
2.0796798405506792e-13
2.782304694404301e-14
3.8379922835499625e-13
7.79196453930147e-13
1.0488564609991696e-12
1.2733339490456214e-12
1.489893321511391e-12
1.6877897663096373e-12
1.8454904652551224e-12
1.953807838261677e-12
2.022648820542713e-12
2.076817895211876e-12
2.151250906017575e-12
2.2929341175722004e-12
2.5733809638611045e-12
3.1190142926864678e-12
4.1821752267540485e-12
6.323340945618808e-12
8.411961821094149e-12
3.64607992124735e-11
4.864186118974367e-11
5.37443759652962e-11
4.6620323925598144e-11
2.3225058965266826e-11
2.118488356064147e-11
9.385267895833138e-11
1.6464441088375277e-10
1.6445484639554857e-10
8.038164208734646e-11
1.9597228274995204e-10
6.449995285356544e-10
1.3430819777697017e-9
2.125222368519236e-9
4.116061406513765e-10
1.8582518390192812e-9
6.10074919629869e-9
1.046417509000223e-8
6.971754526018974e-9
5.47101657183053e-9
5.0634714949405375e-9
5.038347185185331e-9
5.023068963100385e-9
4.815804045269638e-9
4.345730376305822e-9
3.6311983241193214e-9
2.7116812741814426e-9
1.581976065630988e-9
1.4361200939622572e-10
1.8571263106282537e-9
1.0957238410792141e-7
1.7388897998714385e-7
8.49135654258043e-7
2.774004842156245e-7
1.1116911003642382e-7
7.409962405631186e-8
4.2485394331931115e-8
3.1290320266544626e-8
3.107514816938522e-8
3.117054659407134e-8
7.407025040117718e-8
1.1741141359805126e-7
3.1709909774926974e-7
9.270389094975073e-7
4.2973429144682134e-7
6.197441652577622e-8
5.999971170717371e-9
6.804260544940644e-10
4.63290040879385e-10
2.2479580302046375e-10
6.352679598196776e-11
1.7987383835539802e-10
2.939066238880507e-9
8.472472609974454e-10
4.212817638001863e-10
3.407199349298411e-10
3.099997999369967e-10
1.1697511449590546e-10
1.952064757504953e-9
7.617695584879073e-10
2.8557439129912395e-10
4.412294762241897e-10
6.490668018868925e-11
3.888109927331135e-11
4.3328317149204575e-11
8.522882650587105e-11
3.161417857517764e-10
1.15744766979577e-9
9.03712236385536e-10
3.0222721669980595e-9
2.505019577472897e-10
3.925786457716017e-10
9.926320793099834e-10
3.89071175611729e-12
1.0590606949800502e-13
0.
0.
4.620727905555342e-14
1.6736056033903334e-13
2.1114483595019772e-13
3.0301344521466106e-13
4.233299470886094e-13
5.75209524781839e-13
7.021136794649841e-13
6.844317436399367e-13
3.882711268009077e-13
3.584988635231393e-13
2.0558372045629923e-12
4.924212357282962e-12
6.649185217383532e-12
7.886380217669865e-12
1.7742925639546287e-11
7.795451420680384e-12
2.140976852243167e-12
1.014644727003752e-11
1.7150053074019448e-11
2.7829796297339766e-11
5.29783585434578e-11
1.2018860776987817e-10
2.3907534033671595e-10
2.69380095831907e-10
1.6156364575710098e-10
1.3785806891837055e-10
6.461979098427026e-11
1.519965048713865e-11
1.1748138491108481e-10
3.7847142795745974e-11
2.3905572930894086e-11
3.230452203371575e-11
4.0195050398128756e-11
3.6380066814019924e-11
2.2447862682293722e-11
1.0734568495809985e-11
3.5090746462026355e-12
1.72089682800665e-12
7.543146967829736e-12
1.665504081669045e-11
2.999695190028403e-11
3.902526406097888e-11
4.2759791612029654e-11
4.695204898163778e-11
5.34109148998478e-11
3.395366575064235e-9
1.0840160120473873e-8
1.720820942439667e-8
2.5849284173538257e-8
3.559788452479944e-8
4.843766265547861e-8
6.269758205219041e-8
6.511893842543527e-8
5.8376601113459483e-8
5.086539731083136e-8
4.327802623592754e-8
3.1933378985139446e-8
2.4980883048395574e-8
1.5781595517049665e-8
2.225749126429336e-9
3.08469769801346e-10
2.8084275236447724e-11
1.2356212865506752e-11
4.196968171505449e-12
1.1705904686140423e-11
6.013693999965272e-11
1.7318093624172036e-10
3.949973887667739e-10
9.569719085055806e-10
1.9094081637253233e-9
1.1138194605692436e-9
4.730064066498643e-10
2.28195305199367e-11
4.0316712830191933e-10
9.478096432207995e-10
1.8665533594493488e-9
1.5522325671350263e-8
2.7595207415553967e-8
2.056362729144519e-7
7.263084511283865e-8
3.844983552616038e-8
1.7787941827116097e-8
5.7956482537982916e-9
9.536633327725057e-10
9.735163270219312e-9
3.569999829292994e-8
4.554084650734649e-9
1.1545049710923669e-8
2.059930948789692e-8
1.4086448766822861e-8
8.254826430997526e-9
5.323911053308999e-9
2.577187644049507e-9
7.677227044397004e-10
1.0106736324057018e-9
1.2563368912569146e-9
9.648986965090754e-10
8.910815837999534e-10
5.614927481291208e-10
2.1589425704163142e-10
9.836246117275725e-10
2.3556990366901715e-9
5.5147901750881996e-9
5.37789577628082e-9
2.6841990387347786e-9
1.3022056810733034e-9
2.045219048952331e-8
1.2280375585837853e-7
8.12640028657852e-9
5.038832786112348e-8
4.823750516637915e-8
4.323799338120776e-8
3.4102915128513096e-8
2.1839774855023446e-8
1.0668192475430175e-8
1.6304125479517709e-9
7.49142318907679e-9
1.779145368873788e-8
6.681014920758751e-9
9.113848881533522e-9
9.229708935091917e-9
6.702727188159615e-9
3.1461885231925485e-9
8.882566836415962e-11
2.023792868634473e-9
1.4928464731040673e-9
1.2505612756193714e-9
1.1018614041934097e-9
2.694898906398133e-10
8.566381644290351e-10
2.633218618441558e-9
6.623220966274042e-9
5.522481248460417e-9
3.3410300184783244e-9
1.9467819973354205e-9
7.508863299859238e-10
6.36699651938101e-10
2.552261127191081e-8
5.92662929172701e-8
2.0894644115293064e-7
1.0652235263887108e-7
6.809354192547309e-8
3.96404772649221e-8
1.8114881035615885e-8
5.601375529440122e-9
3.4243352432156705e-9
2.1928858213038198e-8
2.3825100390926122e-8
1.1139958360372506e-8
1.645588717577571e-8
1.2898800468036147e-8
8.010705711261482e-9
3.7554331827663515e-9
1.2921419613770372e-9
1.1266879040570123e-9
3.501805935235773e-9
2.60192015992766e-9
2.44632566062702e-9
2.0895569232152046e-9
2.6822766327211504e-11
2.485002730123967e-9
7.314723180084711e-9
1.443224577887555e-8
9.398259815447285e-9
5.780944708680843e-9
3.465359735474933e-9
1.7825554196262975e-9
4.0256769576700354e-10
4.362114138128377e-8
1.8751437236142016e-7
3.4236353745734636e-7
2.0903199587275575e-7
1.376623483904056e-7
9.193156136975388e-8
4.656576750493399e-8
8.720911985940331e-9
3.4680789064856406e-8
1.5537388835663403e-7
7.758134775431403e-8
3.73374723025396e-8
5.055185152985882e-9
1.1018384215579502e-8
1.244045666312759e-8
9.160467417227888e-9
4.466632631736379e-9
4.977206410469641e-10
2.6276283999021477e-9
1.999524263109333e-9
1.6257263093790033e-9
1.4005002533462055e-9
3.3894656786115643e-10
1.0946045826925195e-9
3.1382829912270583e-9
8.087558452926476e-9
1.0242879881503639e-8
5.90093487592903e-9
3.1878394929250166e-9
9.111530337991099e-10
1.7912138414062701e-9
4.163760421747639e-8
8.719340376555875e-8
2.8803447746201355e-7
1.607399610904241e-7
1.0723809974742932e-7
6.471489087448779e-8
3.119108745281684e-8
1.1755233204437387e-8
9.316693578756726e-10
2.0381196120640228e-8
2.973188438839456e-8
4.691927898506889e-9
5.598279571291458e-9
3.957934696605126e-9
2.883415236055916e-9
1.6433764987850318e-9
6.145773081051693e-10
9.173331499281992e-10
5.651079989558308e-9
4.4613856432430725e-9
4.26319359771673e-9
1.8068820365691256e-9
3.1680677274592323e-9
9.747131580960129e-9
2.6193423652968492e-8
2.6715837789764808e-8
1.939970633404004e-8
1.4989838846089278e-8
1.0893756829325182e-8
7.028967087032268e-9
8.953075313663203e-8
4.896880777475427e-7
8.976633996532094e-8
3.732939044636618e-7
2.8843401111099005e-7
2.4986982142325224e-7
2.153465294543202e-7
1.0059287540480363e-7
6.320041511639652e-8
1.213225366422707e-7
1.5517815749226834e-7
1.7120710378165453e-7
1.613810218704805e-7
2.678300031675607e-8
2.589753099715863e-9
6.020049113743582e-9
9.176033791787481e-9
6.6073736745641036e-9
3.211620800443054e-9
3.075209238181578e-10
1.813928167543323e-9
1.3566666422200772e-9
1.097387757139811e-9
6.218256535922932e-10
4.4824962792727195e-10
1.4591670657141547e-9
3.0027378099496874e-9
6.166258230169602e-9
1.2736540727309389e-8
9.663809529943596e-9
2.1770731452289e-9
7.74729033868437e-8
2.0718121470456144e-7
5.485050482098648e-8
1.0280463722034463e-7
1.0524494802875809e-7
9.96959659849735e-8
7.938450799761681e-8
5.3068139040737544e-8
3.193676169271649e-8
1.5513202747568634e-8
2.3806203272068336e-9
5.867616368519972e-9
4.1757211015397265e-9
2.4240700114572715e-9
1.3657253727479974e-9
1.4879931292631324e-11
5.141521009710132e-9
2.7228893857312015e-9
1.557502278779949e-9
1.6433290909391604e-9
8.825620138350819e-10
3.373986202605629e-9
2.681374577391803e-9
3.069243649756647e-9
6.655247398156907e-9
1.4410623999870098e-8
1.1220696628762561e-8
4.535311144537594e-8
1.092692245726699e-7
1.6753324592635886e-7
1.9871235511033735e-7
4.308401466170089e-7
6.218560384184036e-7
1.3473859344806376e-7
4.911946272345086e-8
6.285668385717504e-8
1.0332591994577297e-7
7.901407938676573e-8
4.4086614001619764e-9
1.217053372768486e-9
3.564649115662526e-10
2.1679531564493389e-10
9.94755155198323e-10
2.00780722878899e-9
6.221447915408447e-9
3.241847601582692e-9
2.4746865764909744e-8
3.452700875805233e-9
2.069810114490376e-9
2.3974320100747892e-9
2.769530083950075e-9
1.5171493465134125e-9
2.84152000946921e-10
4.1148456714510704e-10
8.040708361431001e-10
1.0743829965072732e-9
1.4455533285187319e-9
2.294494321526088e-9
4.760486057740276e-9
8.31776853932842e-9
2.4434352263695867e-8
9.170124735876337e-9
7.907705616801826e-9
4.793374026053622e-10
8.647715007800932e-12
6.029315165220888e-13
3.744344825686596e-14
0.
6.962152485919159e-14
7.37540511201961e-14
1.0048780671789353e-13
1.0253420136324895e-13
9.936720028124226e-14
7.668434888107875e-14
3.6715393279919514e-14
3.191806869600391e-14
4.494190481672098e-14
6.660822833187849e-14
8.936210506261887e-14
1.1618112484419882e-13
1.5340081104639057e-13
2.0833403991516079e-13
2.9019750732449094e-13
4.119044740385824e-13
5.924615137965266e-13
8.604011418630536e-13
1.2589980822666034e-12
1.854437255711466e-12
2.7488392741931413e-12
4.101358481507339e-12
6.162921078037403e-12
9.334489043573813e-12
1.1544593699333767e-10
3.040027009324919e-10
5.385401675354772e-10
6.430979158686639e-10
5.518527859901988e-10
3.119484817751888e-10
4.195192969570646e-11
4.785415607060157e-10
9.811096726219929e-10
1.5420456599418423e-9
2.1400146104657035e-9
2.711002495010587e-9
7.134726288263934e-11
2.812822075539771e-9
3.4290802250413148e-9
3.6608840413831313e-9
2.7812657719076193e-9
8.454113304378779e-9
1.9798616371405108e-8
3.75038516805773e-8
2.7098167068222395e-8
2.1713476817042485e-8
1.937860100761408e-8
1.7533987301468382e-8
1.5051636512136705e-8
1.179226044525357e-8
8.172866200148062e-9
4.431522175423058e-9
3.7451861644246526e-10
4.585401035618048e-9
1.14868348803204e-8
3.021550648398849e-7
6.220070248089611e-8
2.2181384438079024e-6
6.218497855075525e-7
1.9826041332142226e-7
2.3659424839448323e-8
1.8029269350837081e-7
9.857391006559457e-8
7.896405150488756e-8
1.2492093313506574e-8
2.7882545023647925e-8
7.415975086541834e-8
1.0895351594017179e-7
5.997714233887778e-7
2.7009913956192294e-7
1.6027740698442396e-7
1.1820206972803084e-7
1.1236360613091078e-7
1.1476221583291573e-7
1.4228559560545862e-8
5.254536746922589e-8
3.609256552827249e-9
1.6117894429889727e-9
1.2041153032636936e-9
2.3629992002941333e-11
5.01247925292014e-9
5.921485152875956e-9
4.9394968545499905e-9
5.731752791260265e-9
1.1325278241688301e-8
2.8035737232042763e-8
7.819215040518835e-9
6.5928970301195355e-9
3.5993787572963952e-9
1.056165707014624e-9
3.251325694589125e-10
4.9652939135741186e-11
3.4132087692429837e-10
6.356876283940894e-10
8.705422634787282e-10
1.4755158557008533e-9
3.8338850965498234e-9
6.741496117484128e-9
2.1249672660223862e-9
2.3269154307387734e-9
1.2342460122260748e-11
9.695459760087677e-13
7.773847725803255e-14
4.155687010056755e-14
2.2630110345854114e-14
8.383703086206979e-14
1.3589102293268415e-13
1.790047585556582e-13
2.3181062475420655e-13
3.472777242025665e-13
5.009088114049649e-13
7.500301390306941e-13
1.1467057578897846e-12
1.74743017352734e-12
2.6100480840144078e-12
3.804805783062041e-12
5.4304872539392944e-12
1.967788236667594e-12
1.1955700675344226e-11
2.5654429182551175e-11
3.377640214397528e-11
3.861630072085218e-11
4.2751840401038936e-11
4.630876579645765e-11
5.052849149825388e-11
3.2902096361156153e-11
6.682373786841578e-12
2.3294303698575625e-10
4.1706579606586995e-11
6.469400683587486e-11
9.549747208332198e-11
1.4729429521793494e-10
1.080960054906638e-10
8.277336667448831e-11
8.839350677766549e-11
1.1608514795438153e-10
1.6472252978611387e-10
2.401224764880785e-10
3.5640138374545295e-10
5.397848644205744e-10
8.433191038579051e-10
1.3987628458660136e-9
2.5412801789842517e-9
2.57223787478734e-9
1.73855926080887e-9
1.3977223845462848e-9
1.294455590980426e-9
8.69190783529535e-8
3.3766166880225565e-7
6.86953775751429e-7
4.214712420747681e-7
3.097715136111813e-8
1.323370709293416e-7
1.8987948945477898e-7
2.1362785324696798e-7
2.1044946677471987e-7
5.2220788653848264e-8
2.9897193284572095e-7
4.90854596976724e-7
1.4028827549954092e-7
2.929186581244816e-8
3.4779069017144272e-9
5.271856490100426e-9
1.3349584748255636e-9
3.088639112329707e-10
2.4590508901705226e-10
4.6376582882175486e-10
5.937836848191217e-10
5.077923707029312e-10
3.0685671673749035e-10
2.136983388558845e-11
2.975181467740622e-10
6.008001120446859e-10
1.1012211543051345e-9
9.806227560598426e-10
4.680883346829691e-10
4.598013498245233e-10
1.1815709693926433e-9
1.162690839009616e-8
2.0650926693414933e-8
4.818002891350319e-8
3.752842693782462e-8
2.8330610982507796e-8
1.7701630385260674e-8
9.083496087154967e-9
4.4535877423288286e-9
1.6882219491608679e-9
1.7854241235634506e-9
3.791787796940013e-10
1.3102570704876771e-9
2.1501011107125764e-9
2.8409558053317866e-9
2.7046211274730525e-9
1.5470036412155682e-9
1.5720869581119299e-9
4.036093843545509e-9
2.4553557047574544e-9
1.9016762073775503e-9
1.0856418143481495e-9
1.1239888702308757e-9
3.448253564198125e-9
8.832869021066897e-9
8.11332964684039e-9
6.400163795263956e-9
5.517448484587228e-9
4.729578787455915e-9
3.8108854147552735e-9
2.7891325743976354e-9
1.7466217685926884e-9
3.795788909940356e-8
1.9919520484303758e-7
5.559663763326928e-8
2.32752119561285e-7
1.594824765887329e-7
1.2881804793521945e-7
1.0805602698149397e-7
5.30462682257434e-8
5.1081918419524335e-8
5.279825689309577e-8
8.356667431541031e-8
9.23959489968131e-8
5.228114266086132e-8
2.7634338963264204e-9
3.1551956651582116e-9
8.648442347816126e-9
1.0951198454184172e-8
4.380255054229349e-9
9.139052064614237e-10
1.2944235031627208e-11
3.3772036653492e-10
2.9317489020322623e-10
2.0719348573659126e-10
5.247759507874975e-11
1.545285036163209e-10
3.7790455411438537e-10
7.557975642986069e-10
1.5439921957536971e-9
3.213701126625053e-9
2.1345145240442583e-9
2.4372058077704884e-9
1.76223700254066e-8
3.265585531694333e-8
1.6306325451517366e-8
2.6684048095741985e-8
2.7784608646276353e-8
2.2388262067174453e-8
1.391892244400936e-8
7.566708238405263e-9
2.04511094397524e-9
4.618327599715665e-9
8.757924705038613e-10
5.664849021742393e-10
8.70916869013963e-10
1.5159348897697603e-9
2.3715605083036077e-9
5.484464255206869e-9
1.9941131072415084e-9
7.949001222403845e-10
8.33915032282713e-10
1.378458054633264e-9
2.097287434810967e-9
2.4512094973935453e-9
5.948235671097344e-10
3.1909576683567406e-10
7.627937048943915e-10
4.317741526896034e-9
2.632905986402285e-10
4.423111819505594e-9
1.2296630638361597e-8
2.605052181077907e-8
2.8678536640990737e-7
3.9165633739691883e-8
1.303503886752692e-8
1.1507859345409945e-8
2.8950247594284934e-8
5.447461513042484e-8
7.387171936063284e-8
1.0480684275093487e-7
3.5700132506259547e-8
2.1795602907015196e-9
1.0448575859222083e-9
3.619683423662382e-10
6.28016278107736e-10
3.585074633898419e-9
9.348930427030318e-10
7.419257200597025e-8
5.420732658618985e-9
2.600837569045947e-9
1.3145119557149229e-9
5.188136683695621e-10
1.441171017241255e-10
3.1966005539796264e-10
4.134820871630225e-11
2.389529151358544e-10
4.3091216241259615e-10
6.168034192407803e-10
1.0092310356540881e-9
3.355765511776862e-9
2.911696217309586e-9
1.3292482494672417e-9
6.460801902465338e-10
5.282760245263446e-9
1.3292880478247793e-9
4.3152623004070727e-11
4.3448051472466457e-13
0.
0.
0.
4.1601393545218036e-14
5.6109857355653636e-14
7.542476933133982e-14
1.0405182314061326e-13
9.504513979065626e-14
3.815376401234382e-13
5.286629164237103e-13
6.472191021505641e-13
7.635378720241513e-13
1.1546849501864362e-12
2.107181430803004e-12
3.4323089820164947e-12
4.7072566335465565e-12
5.642535128765028e-12
6.2008683662612834e-12
6.419012725147217e-12
6.33561349502255e-12
6.026722619327712e-12
5.5852056179406654e-12
5.0738249794937535e-12
4.503398804052893e-12
3.826101156670059e-12
2.915655145288128e-12
1.5024493992459931e-12
5.647177054660011e-12
2.0439079701867158e-11
2.684964868491327e-11
2.429678695967562e-11
1.553776066418588e-11
9.160635090525336e-13
2.0286342078853073e-11
5.125111051016256e-11
8.979592761580139e-11
1.0437674612140655e-10
5.3752534634773146e-11
1.4280896623794782e-10
4.899301641155791e-10
6.057422395971535e-10
6.759898496763904e-10
6.670072869895024e-11
5.947319068696441e-10
1.6455827328823412e-9
2.0829466026947686e-9
1.4256590632837033e-9
1.2009130436594173e-9
1.1433122339817566e-9
1.123931252925467e-9
1.0823170482374675e-9
9.932548048393663e-10
8.529859739841964e-10
6.647742065542602e-10
4.244951438074968e-10
1.0783371254569052e-10
3.4779823387431113e-10
1.0889522992409542e-9
3.065812737288782e-8
1.4838138708977264e-8
2.2144977373432032e-7
6.11824383519889e-8
1.7494159458591875e-8
3.044145072199989e-8
1.3072460874579334e-8
8.557094300955248e-9
8.234382949845162e-9
9.482253283868415e-9
2.100199875808349e-8
3.1060422352452206e-8
9.685115341828635e-8
3.258188293021554e-7
2.4527608417400573e-7
4.358545264919754e-8
5.5678003614484045e-9
8.594199308738959e-10
3.444175374331862e-10
1.0053582376197216e-10
6.846583863756181e-11
1.986229833148443e-10
4.725118124301226e-9
1.5268873332069695e-9
9.274752043665752e-10
9.468139727873965e-10
1.2468393800055518e-9
1.2290373414637944e-9
9.680935375569813e-9
1.1717094331200672e-8
5.121099218595785e-10
7.198302002821918e-10
1.1784925545772952e-11
8.015319621505092e-11
1.3717439882623483e-10
2.3289468318065997e-10
3.838499674059223e-10
7.356758125571566e-10
4.55191560735068e-9
8.479635722818137e-10
9.111313585931923e-10
2.499650120553128e-10
6.895987148246723e-10
2.1298207691497445e-12
3.752434250398459e-14
0.
0.
0.
7.247325206974091e-14
1.3085711854482282e-13
1.5421834120585593e-13
2.0099486793636047e-13
2.9897178878792224e-13
4.4249099958368247e-13
6.257929597528501e-13
8.633533936693145e-13
1.1406099480831132e-12
1.2782023112601553e-12
1.6011897511073806e-12
1.9958159890313197e-12
2.6522821581106575e-12
2.9581091478962605e-12
1.1088794875829968e-11
2.6427373964719033e-11
4.604831089031657e-11
6.924736819051651e-11
9.340762696826241e-11
1.1558305287267824e-10
1.3489240390621703e-10
1.5276337520686204e-10
1.70181540838851e-10
1.201662875370594e-10
4.649468380987284e-11
4.62231627146365e-10
1.3630658002971661e-9
2.792660659078408e-10
2.0414519092469992e-10
2.094790841718231e-10
2.037240884544137e-10
9.329758414989863e-11
1.1241946951411271e-11
1.066278858872994e-11
8.019017552109756e-11
2.0807115484859225e-10
3.8602981734203877e-10
6.598806255556652e-10
9.929907756254382e-10
1.1525381328720385e-9
1.2019497486098641e-9
1.2788181845173852e-9
1.4177970256617791e-9
1.630469871219012e-9
1.078254874580862e-7
4.857017114395173e-7
2.2060061867154767e-7
1.8206741348777404e-7
2.5484537169903906e-7
2.4650990633111696e-7
2.3697915483358553e-7
2.41282866906898e-7
2.6178091790705656e-7
2.7320218648012466e-7
1.7222740226909785e-8
1.191802990189423e-7
1.4544699606424822e-7
1.440512594668181e-7
2.5536887467472738e-8
6.014526014778298e-9
1.7060145731642376e-9
4.772638374326802e-10
4.954973028319105e-9
3.73509799714092e-9
3.5537292367660135e-9
2.6761112891334327e-9
1.6658739543073724e-9
6.596270040544754e-9
1.70284153674961e-8
2.8330001685607466e-8
1.7360565955137932e-8
1.0290220073679582e-8
5.899803317144578e-9
3.0322967592020536e-9
9.549544345300989e-10
4.4055392815743946e-8
1.9149294641165335e-7
3.627219229717906e-7
2.127052304936791e-7
1.3790403433156994e-7
8.978822432539818e-8
4.362508555692687e-8
6.496447456561099e-9
3.736265123798484e-8
1.5548006450940517e-7
7.415552987518621e-8
4.219624298247669e-8
4.997055529991366e-9
1.0598651545834143e-8
1.2055243179553118e-8
9.075846575272705e-9
4.4972071892969954e-9
7.45420211663819e-10
2.6216474522811895e-9
2.0129379547935113e-9
1.6171139270636004e-9
1.4119866264064487e-9
4.2621162681612753e-10
9.835588822897239e-10
2.8727983107135214e-9
7.34405225516858e-9
1.0976455217554711e-8
6.3537801978497965e-9
3.4264478898133845e-9
1.1238440375450298e-9
3.9285790489727846e-8
1.2172908853882708e-7
1.2780724795225236e-7
1.1704233329226327e-7
9.358267701276537e-8
6.994215532055622e-8
4.2530851277820005e-8
2.172188957166515e-8
8.542779637160512e-9
2.451258292446909e-9
2.2246534213913715e-8
1.598970400180041e-8
7.355181839717999e-9
3.469671906179366e-9
1.3264259743421279e-9
1.223227341083908e-9
8.343445024078582e-10
3.893627275387176e-10
1.1349992877098092e-10
1.2040307619466698e-9
2.272622692283057e-9
3.7188007515295002e-9
4.1840522940501235e-9
5.836867862829129e-9
1.39540065774216e-8
2.259981343360317e-8
5.256316775906364e-8
3.2128254660051407e-8
2.6052679843315054e-8
2.479096905424787e-8
2.444951787173105e-8
1.4724232919074114e-7
7.720305666660069e-7
1.0019754678612196e-6
3.54031878071986e-7
3.6678107613286674e-7
3.4631696468440203e-7
3.833813885478723e-7
6.187286204214307e-7
1.1627127455008662e-7
7.435286511512322e-8
1.731520601761994e-7
7.072971503264635e-8
6.064884442669821e-9
2.4489627491035604e-8
1.907921427344273e-8
8.272625638108989e-9
3.1665623761905745e-9
5.535264762901488e-10
5.135584139179753e-9
3.1343894189738265e-9
2.690640007611348e-9
1.9965802771030896e-9
6.54701731716246e-10
3.894920948596274e-9
1.0310261646243329e-8
2.066124720050971e-8
1.3846522748278606e-8
8.452059575348052e-9
4.088574417937178e-9
7.784995387014112e-10
6.7307251135783816e-9
6.273423952230174e-8
8.339794176331136e-8
5.715852078095025e-7
2.456988764471458e-7
1.4453567588634e-7
7.396990486398199e-8
3.038803434822092e-8
8.007831756730987e-9
9.029859033657184e-9
4.393757458288602e-8
4.1648517093780455e-9
6.224417230033281e-9
5.040721021800837e-9
2.5192539171280244e-9
2.4520276619089916e-9
1.1250981010787324e-9
2.196519897102466e-10
2.5396295119680694e-9
5.4633254645812414e-9
1.1656612154412968e-8
3.5029248405993426e-9
2.9002409630359295e-9
1.0532341577788926e-8
3.152367234687214e-8
5.708134825138841e-8
5.253138394360634e-8
7.200366243942062e-8
8.819080849183298e-8
1.1062426690595641e-7
1.358415831631664e-7
1.537374375858088e-7
1.3871983130788178e-6
9.189989428180789e-7
2.858275156911236e-7
1.2574196390060957e-7
6.887936138150022e-8
1.3861367499397289e-8
4.305276629452833e-8
3.445549612332823e-7
3.2068922885433845e-7
1.3816688658136585e-8
3.854779293164462e-10
9.689831168214945e-10
5.361709255194049e-10
4.994860663228091e-10
8.836253232480355e-10
2.474052486340329e-9
2.435631595386179e-9
1.48546762679885e-9
7.568752222558778e-10
5.234936415107481e-10
5.057287907938039e-10
5.710713935356397e-10
7.097295192911999e-10
1.00749396123505e-9
1.4231279017438334e-9
1.5460962768959448e-9
1.583536297223809e-9
1.8690849780173086e-9
2.8020266888685956e-9
6.7027617110442085e-9
4.7729743660826695e-8
4.573260698316112e-8
2.2509382102780224e-8
1.0083816049383318e-8
8.574834372318624e-8
1.1029883816373079e-8
9.155865917578385e-9
8.818935904100558e-9
4.660449166471329e-10
6.615008616317632e-12
1.3471064361879624e-12
2.854911747463702e-14
5.945489371833291e-14
0.
5.115989745561619e-14
5.812612773568803e-14
8.006985865310206e-14
8.245681360510249e-14
4.536368045701641e-14
0.
0.
3.319475040481058e-14
5.159516267273455e-14
7.513546514311634e-14
1.0777749074291158e-13
1.5426260411761313e-13
2.2108155413759422e-13
3.1755906299402713e-13
4.573323293470512e-13
6.605258060359208e-13
9.570425910357989e-13
1.0616768281420315e-11
2.2235871685306012e-11
3.780849609360012e-11
5.7910535773249705e-11
8.190965359162383e-11
1.0688749273488043e-10
1.2766520349737953e-10
1.4174812731951755e-10
1.4802589285546397e-10
1.4339265600829387e-10
1.232459817861685e-10
3.354983228443887e-10
3.814966525239828e-10
2.496567977726937e-10
2.0153792480866666e-10
6.399399339549764e-10
1.2375576685040205e-9
2.1791232777355686e-9
3.755051640475659e-9
6.755150182857971e-9
1.3622919722116588e-8
2.6595617011785003e-8
1.8104716261642917e-8
1.0809777735929835e-8
7.155932571900067e-9
4.925953972379898e-9
3.3608186866435696e-9
2.11006326653926e-9
9.310590070436804e-10
4.43808397842838e-10
2.4842509880516654e-9
3.957942647690984e-8
6.161208715875645e-8
5.00120430740103e-7
1.502578321248197e-7
5.8839160545849e-8
1.6605750888677107e-8
9.52498258148888e-9
7.7948002234303e-8
2.6137970467780185e-8
2.178862203876245e-8
3.195993730509678e-9
5.2789579321067585e-9
1.691990795791907e-8
4.140377327718282e-9
4.694704035315882e-8
1.613919369859609e-8
4.947011895708131e-9
2.6698030070448038e-9
4.133508802886086e-9
2.5912066064981757e-9
4.533322101973651e-10
5.935160041545644e-11
1.5949292427524866e-10
1.1713198561108003e-10
8.025300013185946e-11
4.962429876142575e-13
7.822055758258391e-11
1.5440425153157476e-10
2.5505997645354017e-10
3.6809167962621606e-10
4.454162064346503e-10
2.8491495701789115e-9
7.44750836489779e-9
2.289584717923767e-9
4.0397944048927095e-9
8.052495712819294e-9
1.129405078894581e-8
1.4092700527374685e-8
1.565549743356683e-8
1.5460189112196877e-8
1.408959935637997e-8
1.2172559069997449e-8
8.30957742688399e-9
3.234015600199287e-9
1.4833251346001e-10
7.241207559121226e-9
8.165952251688437e-9
7.245106956554549e-9
8.1807128183419e-9
5.654205221245182e-9
4.100230283343249e-9
7.55547222637431e-9
7.002546907882621e-9
6.706529676890404e-9
6.467490186296973e-9
5.979699524736629e-9
5.116321380224605e-9
3.9304867919950125e-9
2.4907952810778538e-9
7.050083266662809e-10
1.8336970268568942e-9
8.796882691781322e-8
8.23430662473771e-8
9.614964885647554e-7
2.561143995333593e-7
9.634458724159593e-8
1.5382569415257073e-8
8.378703534774398e-8
5.516783591438675e-8
3.7568131120417573e-8
2.690998985841277e-8
1.0365721437095264e-8
1.1732636181621508e-7
1.113450465737383e-7
1.9205480654548793e-8
1.8204695938988545e-7
1.0243899342971365e-7
1.7590305292452417e-8
4.021329517849021e-9
1.271584079092887e-9
8.373091116848711e-10
2.9260885659111253e-12
3.5225292017916006e-10
2.7187163448836575e-9
4.36819773618804e-9
1.5186755879503283e-9
1.8725533456726414e-9
3.20354045616206e-9
6.274008817568026e-9
1.572307238247109e-8
3.751382664107813e-8
9.389670594065276e-9
1.0145251082586201e-10
8.733322987096308e-10
1.2454632958514626e-9
2.661982712956557e-10
5.3717904884235765e-11
5.851911220764182e-11
1.1965085598777e-9
4.418570429108364e-9
6.885112982577745e-9
9.426817641430825e-9
1.526408035969423e-9
6.487701904383143e-10
3.322385192671401e-11
2.659975721699186e-13
0.
0.
0.
4.268506585554854e-14
9.384581906095825e-14
1.2494127810331203e-13
1.576499876058434e-13
1.8236316767204273e-13
1.922223364444382e-13
1.850796376787743e-13
1.6275991108359927e-13
1.281112837639372e-13
8.168772344713877e-14
0.
6.613074085692648e-14
1.9343148794687293e-13
3.926124782603799e-13
3.453394578850892e-13
1.4731702214968047e-12
3.3264104654729397e-12
5.86459051339382e-12
9.099095944740477e-12
1.3283539717200387e-11
1.8199788327265524e-11
2.2371276480944838e-11
2.3406101600148367e-11
1.8624817434547135e-11
6.26512416042758e-12
1.904288810970091e-11
2.167903312657559e-11
3.5942591818440955e-11
1.0578772553776453e-10
1.6597844632429246e-10
2.764833456920436e-10
4.993981537957821e-10
8.918839513654395e-10
1.5177272843362152e-9
2.5462533128819932e-9
4.481130549304998e-9
8.849891740160001e-9
2.0672223276464992e-8
2.648382723254344e-8
1.7964335584019194e-8
1.3810992261433357e-8
1.0953145186505288e-8
8.111705303056787e-9
5.118460793503217e-9
2.1058538888454443e-9
1.2181385624460288e-7
5.568535354393587e-7
1.2684504958545903e-6
5.955258629842104e-7
3.5478525564930884e-7
2.8983270716416115e-7
2.5444986153313067e-7
4.268847054622871e-8
1.0238994640721565e-7
1.3377062245750636e-7
1.943560687336178e-7
1.6237058112268804e-7
5.4043132598159314e-8
1.3964617724778417e-8
1.595534887888108e-9
8.458205375320605e-9
6.4321438946179565e-9
2.754706254903673e-9
2.068800406515058e-12
4.096729910905473e-9
3.1979151903876453e-9
2.6830207525779836e-9
2.127014497717512e-9
3.7263594331746624e-10
3.1786836408552246e-9
7.255901519056486e-9
1.6312875548942246e-8
3.132869188482293e-8
1.708098286494392e-8
6.717434574376001e-9
1.119539039076704e-7
3.90022544921552e-7
9.138699711963112e-8
1.693350901876504e-7
1.599434380676818e-7
1.494718116522398e-7
1.2680905573644398e-7
8.826129776085994e-8
4.813475063416496e-8
1.5809471264806803e-8
7.3430485898242025e-9
3.4673343892637507e-9
8.501705768241951e-8
3.3795663199819376e-8
1.2725631554178101e-8
1.0973241161650291e-8
5.2819695744894225e-8
3.707333803714266e-8
1.5579056298251747e-8
4.1018677327708105e-8
2.246027995064861e-8
2.2456151940077268e-8
5.1927926183847895e-8
4.632824082163572e-8
9.688014066506184e-8
2.488278691879852e-7
9.523707821994806e-7
2.971397327436668e-7
1.654019052671553e-7
1.1409001489538451e-7
8.51187825869406e-8
3.5748399848312143e-7
5.708428864013911e-7
2.607144539142493e-7
1.284857171967594e-7
8.090810143140134e-8
6.015158672670821e-8
4.878828766359136e-8
3.034313276269787e-8
5.2223257733196884e-8
3.3582883086887895e-8
7.135803287924867e-7
1.9123528009714053e-7
1.0442466105815641e-6
1.1103236710064326e-7
4.509226872547414e-8
8.062965375829274e-9
1.2720484548779788e-10
2.8091774780716734e-11
5.684189116917757e-11
8.98327790859175e-11
3.848887586812132e-10
1.2817917127681551e-9
2.2795431573682506e-9
2.7715214627102993e-9
1.890703529627886e-9
1.3927259926786763e-9
1.484067484845966e-9
2.3317896325420047e-9
5.712790931332694e-9
6.523322085882052e-9
4.106345238895738e-9
7.769276805075043e-9
5.364828826440614e-9
4.236828601663253e-9
4.034899518049637e-9
4.621986389796552e-9
6.567603544764088e-9
1.3014232253527749e-8
1.1847871856069535e-8
1.9378767409196224e-10
1.1640341347392916e-8
7.920599350629134e-9
6.000029484070644e-9
4.1700553419412144e-11
6.848273067246774e-13
6.543468626178712e-14
2.270414364253213e-14
0.
0.
0.
0.
0.
0.
0.
0.
2.589435514120244e-14
3.708923065341019e-14
5.284607789316666e-14
7.525783562810851e-14
1.0728072528881793e-13
1.5317362871605671e-13
2.1912762653738046e-13
1.7217186481256615e-12
3.44166992889165e-12
5.716444374444841e-12
8.92771922410451e-12
1.3469168142543377e-11
1.975224303489451e-11
2.7984026311826522e-11
3.7806855239219965e-11
4.834327727517152e-11
5.903805270526985e-11
6.972926067980337e-11
9.55871722496995e-11
8.402753633512802e-11
3.536167616689806e-11
1.6114174080714487e-10
2.5541057912420893e-10
3.627177397084526e-10
5.130921956808755e-10
7.433651249302337e-10
1.0996965423250303e-9
1.6645201431361812e-9
2.6109503340716444e-9
4.363488515741091e-9
8.188719660165271e-9
1.3227751127615634e-8
7.460537561060252e-9
4.015808970177063e-9
2.2360462090467966e-9
1.010418297939461e-9
1.0092462250625134e-10
2.3564318489025116e-8
1.1013332650071109e-7
1.9725837140288177e-7
1.2539636156774557e-7
8.216140406891477e-8
5.3822847693067e-8
2.7510789223429603e-8
7.901140096114091e-9
1.0323192547595269e-8
8.252915004866527e-8
6.674945862030703e-8
1.6820643614558317e-8
1.816741925352742e-8
3.7944627123378723e-8
1.7208794573464525e-8
1.0004494630540026e-8
7.740960485411904e-9
3.937071642754459e-9
1.2415156683681546e-9
6.606728510011729e-10
1.5016452588324828e-9
1.1263512376883837e-9
9.575917534910748e-10
5.688984226282027e-10
2.6262705799654093e-10
1.002697897595942e-9
2.094943511717664e-9
4.154644703777342e-9
7.830340828581076e-9
5.130608272618213e-9
1.7522855364733214e-9
4.0864257669797385e-8
2.0267695452131005e-7
1.2019941699343706e-8
6.41558732469677e-8
6.697594563031621e-8
6.389962168511937e-8
5.3677697599881345e-8
3.775083265785464e-8
2.2924135800213774e-8
1.22165379868104e-8
5.188323549605118e-9
1.7445253370188e-8
1.8304254321228485e-8
1.0959991899736797e-8
4.635057600319863e-9
3.558709782187153e-10
9.294625315238989e-9
5.660208393813245e-9
5.1312126100451e-9
5.456932590257716e-9
3.01576972870726e-9
3.659642665472585e-9
1.3077526527044577e-8
1.0896758004440111e-8
8.767355083422254e-9
7.375886181054075e-9
5.922392343594691e-9
4.119664429069248e-9
1.8225803973039577e-9
1.3785148732967523e-9
6.463494424150567e-9
9.167971518969742e-8
7.193200671601778e-8
1.2361949687347353e-6
3.2073383379268823e-7
1.3380958393389213e-7
4.386600997190731e-8
5.092969054875201e-9
7.043466358829798e-8
9.737163118487408e-8
4.685311396132885e-8
1.2789980560797796e-8
1.3365915914375008e-8
3.853799593917935e-8
1.100749535432822e-7
2.4562870449277893e-8
7.52162009244082e-9
4.296554115578613e-9
3.31349233721355e-9
1.4386457139125832e-9
3.838463837303692e-10
6.84616537995334e-10
1.5229555388216683e-9
1.1183811022435137e-9
9.732007070619886e-10
1.2742599381019107e-10
8.370025459951381e-10
1.7830819038616435e-9
3.2476387051055723e-9
5.5864276016019e-9
9.096575331757079e-9
1.1162774638738059e-8
7.586189317153647e-8
1.580390583558589e-7
3.4378467114596846e-8
5.36524789885868e-8
7.770269704289572e-8
8.715579220519821e-8
9.265400331670277e-8
9.194095784168202e-8
8.065445921740331e-8
5.97024258339364e-8
3.5822753800750716e-8
4.029401838727154e-8
2.3068207637860138e-8
9.827659153416253e-9
2.763762226095314e-9
8.91227838821572e-9
1.0496620475036233e-8
9.252595510821849e-9
1.0175086960783099e-8
7.468448956247822e-9
8.157932087113635e-9
2.2600011315697224e-8
1.8138145160410077e-8
1.5656214509552512e-8
1.4492382262023252e-8
1.3297126000594462e-8
1.1000135241084371e-8
7.017378064745922e-9
1.3740650471740173e-9
5.8490083145589215e-9
1.7365615347601285e-7
1.0470666402136597e-7
2.0910131143744274e-6
5.290303940129681e-7
2.3381729263948553e-7
8.234773031173333e-8
2.229811762332456e-8
1.865776667218446e-7
1.2936105446692228e-7
6.337704118209853e-8
6.25806131101064e-9
2.2127156083962e-9
1.8978076026029455e-8
1.772971767876644e-7
6.312248084458125e-7
3.138463418155417e-7
1.2047959227339834e-7
1.0443890931235082e-7
1.9986099315824023e-8
2.555271155474209e-10
1.8644796405687456e-9
1.5378916331449857e-10
8.863499170249518e-11
9.5262027421694e-11
1.7673958566654833e-10
1.4722755422824913e-10
1.905668677971979e-9
4.6921850881197626e-9
6.770821363456667e-9
1.9463313112167932e-8
4.433407936566888e-8
3.1050830542958384e-9
3.261698173990153e-9
8.117870048142377e-9
1.233736055677688e-9
7.170708068185592e-10
8.063433970171344e-10
1.2135650286489849e-9
1.682471142565612e-9
5.365922183167175e-9
3.081689060705985e-8
4.8002061658707074e-8
1.1587229989339905e-8
1.457133412726138e-9
2.9214258026631774e-8
1.187462234785239e-9
6.372694619519774e-12
7.059154479886242e-14
0.
0.
0.
5.182921718972702e-14
5.0294652105665603e-14
0.
4.183975115194754e-14
7.609922217472986e-14
1.1761551037291017e-13
1.7386780630302904e-13
2.510512910798924e-13
3.5389572049529605e-13
4.801223577138795e-13
5.874325367937954e-13
9.191990923866218e-13
6.578684279421849e-13
1.434858941579956e-13
1.5096433678192333e-12
1.7950797402099064e-12
7.771709468120562e-12
1.5012499748401188e-11
1.875682620118786e-11
1.923068881349873e-11
2.0959407581804965e-11
2.592914250622627e-11
1.7196179904398298e-11
8.422092811157304e-12
4.398907898246383e-12
3.9460995605358734e-12
5.012385802538862e-12
7.895375028932092e-12
1.3004409534070803e-11
2.1273020632213127e-11
3.476700914321337e-11
5.750038064988625e-11
9.740778664442885e-11
1.7139526388888773e-10
3.1986142861103826e-10
6.568313768118838e-10
1.575998073171739e-9
3.5065309837656534e-9
2.7710614341269977e-9
2.4281271419414777e-9
2.4596613510467695e-9
2.7178843826920045e-9
1.0619226768885257e-7
7.048225842743653e-7
3.1129814150166e-7
3.4273637989273334e-7
2.922773945219382e-7
2.672882839806995e-7
2.9047574622190783e-7
4.607230004476788e-7
1.0119412485077993e-7
4.1410993687415736e-8
9.590654602121388e-8
3.933231075393762e-8
6.654032612158759e-9
3.078687407278295e-8
1.9534139502482423e-8
7.790514352220977e-9
2.1379867269783416e-9
4.918960798962121e-9
6.953347895632933e-9
5.417174120275595e-9
5.086440027678955e-9
2.603317153393194e-9
3.954524207063647e-9
1.3858496095121917e-8
3.4656147130864685e-8
2.8198016653974373e-8
1.7975013177112738e-8
1.0637503976813424e-8
4.948807530494732e-9
3.6874272232982867e-10
9.702076198076214e-8
1.7656980774251952e-7
7.420887553573711e-7
3.535463217911058e-7
2.2733089049109555e-7
1.3872191710650135e-7
6.373722111428495e-8
1.6477432406665032e-8
1.85452870838467e-8
8.721897968186646e-8
5.4267004345940624e-8
3.898691917074319e-9
3.0036435080187437e-7
2.0680856517382066e-7
2.6584645576248574e-7
3.571027381718652e-8
5.807479894556292e-8
6.133119756443175e-8
9.905046097916707e-8
7.488123904097069e-8
7.207571294471102e-8
8.594408331370122e-8
3.9175489259597624e-8
2.665068088550584e-7
1.767958627014305e-7
1.5223228153437982e-7
1.165977136826604e-7
5.44186416362616e-8
7.720185894964214e-9
3.4681316475869945e-8
3.0816438181221247e-8
1.8083610501281633e-7
1.50505500049421e-7
4.8463595336807884e-8
5.6532974178560116e-8
4.666415254378323e-8
3.894184302849413e-8
3.3871086493564735e-8
3.0902587486195614e-8
3.016429351402665e-8
3.553557075541931e-8
2.4363442584138115e-7
1.3326438988667228e-8
2.3291664060927463e-9
2.3794504735861438e-8
8.90325460598139e-9
3.0172208830948725e-9
8.098297094048473e-10
3.065265251112967e-10
2.831250244652805e-10
2.403113702628877e-10
6.045826855866749e-13
2.1195427551196348e-10
3.903611628940796e-10
6.457649122792332e-10
1.046055958652983e-9
1.6659335842696949e-9
2.466812406710046e-9
2.2811491118025846e-9
1.75692371274455e-9
1.525659346584756e-9
1.498158232481539e-9
8.010335869261357e-8
2.699471450851097e-7
5.146018398629186e-7
2.9659996777058095e-7
5.810102340458876e-9
1.1510730521167007e-7
1.509173072125089e-7
1.6634821449251282e-7
1.6951832174570607e-7
2.3634806743087516e-8
2.358446624017294e-7
4.413899514307403e-8
5.662755424103817e-8
4.381796910810751e-8
7.923241586033214e-9
1.3524248864003387e-9
8.374413725921598e-10
1.5223656561980716e-9
2.0027299599915404e-9
1.8129955166708379e-9
1.455938326410577e-9
6.632759430161304e-10
2.812080623612421e-10
1.3165959010092632e-9
2.3477519699248363e-9
1.235948144937535e-9
7.276156065254977e-10
7.920744544103488e-10
1.4966786269797594e-9
3.495695884398357e-9
5.939969379506619e-9
3.505122772461491e-8
2.880841972731927e-8
4.591722834120543e-7
1.5083616458390007e-7
7.199593702353701e-8
2.882586517901155e-8
8.96147763567733e-9
6.567861415169326e-10
1.0847699445364301e-8
1.4606518534801616e-8
5.338103946297075e-9
3.058455624902163e-8
1.7646667929155606e-9
1.192787712022912e-9
2.494194549547417e-9
1.7254513368134133e-9
4.100746201388417e-10
8.704373753688705e-11
2.6517854558226483e-10
1.0002126971595288e-9
1.5676167879616173e-9
1.9380191312065843e-9
2.302044265023654e-9
1.0537386930413496e-9
3.2045995898871832e-9
1.2152728002082047e-8
8.51599182088431e-9
2.381139972643565e-8
8.909346235372691e-8
3.475346549009106e-8
9.061778964197434e-8
4.83773738982605e-7
1.2462791823573337e-6
3.444901021667021e-7
1.0520145949754492e-7
2.0610190995760255e-7
2.410781083363843e-7
2.764406118356468e-7
3.4349505835404965e-7
4.134351847457376e-7
4.2501927084137304e-8
2.463132025236505e-7
4.915929026734751e-8
1.7831919884250302e-8
2.771992608126071e-8
9.922757357676675e-9
2.7522375983170945e-9
8.359304157357998e-10
6.364590528848287e-11
9.020828687160247e-10
1.715532163907715e-9
2.468591081285477e-9
1.7149566319107966e-9
6.022680792594071e-10
3.0782256200048e-9
7.84590151839974e-9
1.6239776413527798e-8
1.0237465196769845e-8
4.9470622545330246e-9
2.5017079514185347e-9
1.1927352009156276e-9
3.627073801285644e-9
1.4362268788753114e-8
8.163526951559729e-9
9.097775971368296e-9
6.95804309557472e-9
4.6361726086351706e-9
2.46280575311628e-9
1.0715234416822383e-9
1.7086335341285516e-10
8.353584573369634e-10
4.02731213366738e-9
5.433466906268411e-10
1.184437341406966e-9
1.7779477842335107e-9
1.1265303610288493e-9
5.178356747823749e-10
7.458502571266483e-11
1.3086781121624827e-9
6.335424794112585e-10
5.326347140127488e-10
5.480372963513926e-10
2.3155857462409753e-10
3.454983780157892e-10
1.3202687044876331e-9
2.870192416001017e-9
2.0754596640760114e-9
1.4735766514447793e-9
1.0606338885098245e-9
7.25479813753481e-10
4.4067524333002743e-10
1.8207345654853544e-10
8.550256437250374e-9
4.213517875065477e-8
7.59417152637216e-8
4.719533521375502e-8
2.9036022788119228e-8
1.8755333370612826e-8
8.445165348448994e-9
6.0881609870054605e-9
2.85866829203598e-8
1.222230597892523e-8
1.3503881613485956e-8
1.7137899210582325e-8
4.377581143777009e-9
1.9476168055712154e-9
2.8663106196966957e-9
3.3047010501767188e-9
3.0516834796290345e-9
7.854993513482151e-10
4.5822181762053486e-11
1.6257120757763024e-10
1.4848938700266834e-10
1.1441995928531498e-10
7.094718369780286e-11
2.129141318396165e-11
1.1558540528700276e-10
2.619796232688206e-10
5.88347708212558e-10
1.1563885740111202e-9
6.727204378563739e-10
2.1247074840661113e-10
2.4613067427711737e-10
4.851385586066911e-9
1.0997066909745312e-8
1.513496470096791e-8
1.4925080093715787e-8
1.246831394235011e-8
8.593182290950707e-9
4.779810699702444e-9
2.4264535692368428e-9
1.0146166392646088e-9
5.827643692463084e-10
1.0608907080991665e-8
1.8233767280632274e-9
1.4561212343990756e-9
1.5955107480227882e-9
1.4108166590002003e-9
1.203281846518659e-9
2.0093221391255488e-9
4.191486786310121e-9
2.2024723248023854e-9
1.562887652987082e-9
4.411296488065582e-10
2.7588838814606895e-9
5.976276433594292e-9
8.058200818020111e-9
5.8896152996431335e-9
5.01601105620196e-9
4.463241651479481e-9
3.83040464463524e-9
3.0593512475958717e-9
2.234968398809632e-9
2.4842340345210403e-8
1.2319564252137275e-7
3.376414540627742e-7
1.347654569851417e-7
1.1718626675378481e-7
1.0071446684320892e-7
9.28207733081391e-8
4.3497813160703994e-8
4.182160421208225e-8
3.814561771493284e-8
4.8267185516804984e-8
2.2997141891781614e-8
1.0273706201777539e-7
2.8780017935606945e-7
1.2517207746637477e-8
3.1948782255429754e-8
8.79370744480976e-9
1.002340673498322e-9
1.501548971017022e-9
9.49019329964243e-10
1.9535977754597987e-10
3.6047224912520333e-11
2.2568193008841456e-11
3.660779497401638e-11
2.576919338705068e-11
6.565165604534734e-12
2.4292605621312482e-11
5.337007197813977e-11
9.430691675592627e-11
1.5791641542193497e-10
2.4896442980641763e-10
9.40872300159845e-10
1.5603395689390598e-9
3.711996847230629e-10
1.5412332780609865e-9
3.4332087651086685e-9
5.572415312134742e-9
7.177925646881824e-9
7.148244599320907e-9
5.278435035929145e-9
1.3783208210525259e-9
1.8116103661291696e-9
1.6153670322444816e-9
1.7789281842429309e-9
1.7559791173130785e-9
1.6827617229965723e-9
1.6610498927561361e-9
3.2507778619596486e-9
7.041583540046396e-9
1.1974009796097484e-8
1.8374446986687934e-8
3.583698662263157e-9
4.466443357700441e-9
8.373195811157822e-9
1.1645956463785432e-8
2.355274565932646e-8
4.105410775329764e-8
3.1565855585802404e-8
2.8546942083964456e-8
3.173974393228467e-8
3.72046295555156e-8
4.274005800095064e-8
1.5486421778615433e-7
1.3075948600505422e-6
5.60409453421847e-6
2.9451040288720418e-6
8.463166331292619e-7
9.048382978117852e-7
5.628030144742097e-7
3.2066082272054973e-7
1.565817418593364e-7
2.4915071859210503e-7
3.021664453231313e-7
2.3277788317218734e-7
1.8550377365200654e-7
2.1011842053153453e-7
1.6591720355188245e-7
1.2200936378892279e-8
6.691734978642635e-10
6.122755368914634e-10
9.697034652314321e-11
2.4589042935513658e-11
4.9674877749521665e-11
6.588634903617856e-11
2.2371915444826933e-10
5.048187998372023e-11
1.8476732324382397e-11
1.3312133655982873e-10
5.935682844459584e-10
3.038006612237476e-9
1.323907564807334e-8
4.1073559682499205e-9
2.164255179071382e-9
8.36018982703709e-10
1.2107842306794876e-11
1.5329844875038898e-10
2.9789615248592206e-10
5.107641065935071e-10
6.649756413457139e-10
6.201111390334749e-10
3.633006457075451e-10
5.830108552921994e-10
9.117008140789213e-10
3.9708124614019424e-10
1.0293163124232585e-9
8.35892405779467e-12
1.575033354879707e-13
0.
0.
0.
2.281544142844699e-14
2.9635619495410404e-14
3.287501065896529e-14
2.840414329935683e-14
2.4131847043671806e-14
2.641976865434748e-14
5.636611539764358e-14
1.6749290745160016e-13
6.673224031506092e-14
6.823326259784552e-14
9.663732411995137e-14
1.7768785132780602e-13
4.891428295958987e-13
2.316884259464616e-13
3.944889572484698e-13
6.924141078024845e-13
1.401460681757084e-12
3.79726327143712e-12
1.0284173725913826e-11
5.18703162085099e-12
4.346235854350457e-12
7.054927636538403e-12
9.870611081290901e-12
1.5193611561943267e-11
1.5241172138308653e-12
8.336511795772281e-12
6.597428566167155e-12
1.5967211705935967e-12
8.402007197390124e-13
9.211088660293235e-13
9.114882905645362e-13
6.700300278925812e-13
4.4338169178106123e-13
3.506911780587041e-13
3.9053551598405183e-13
5.764135852165207e-13
9.914994892927056e-13
1.8601235118667694e-12
3.685050592521433e-12
6.688060204737563e-12
7.824710726729001e-12
7.992987936849529e-12
8.545537474272516e-12
9.628888257972985e-12
6.004971790910621e-10
2.143029892850819e-9
3.803554343972577e-9
5.623658261282275e-9
7.3508709272731525e-9
1.0026104127619026e-8
1.2298709793112036e-8
1.1428141422453752e-8
1.0162752933199192e-8
8.846629329540922e-9
7.3649188626386744e-9
5.374965013795017e-9
3.9154084435159365e-9
5.628861783139498e-9
4.16583096203679e-10
5.945343773219962e-11
7.049778199119282e-12
5.171430285043581e-12
4.38914533592456e-12
3.6998590019338976e-12
7.921552009236973e-12
2.0310111764411694e-11
4.5311139946596524e-11
1.0785621028668758e-10
2.5280732918154824e-10
1.8526262434491333e-10
8.21940965587152e-11
1.3659643853707397e-11
4.552113758363007e-11
1.1100891581718761e-10
2.015485815680664e-10
2.4096094679397593e-9
3.7152380053291957e-9
3.5047586451709e-8
1.325831426774131e-8
7.091096928656736e-9
3.21960567761288e-9
1.0997825269903319e-9
4.882548446956442e-11
1.2738200075270793e-9
5.554924386410466e-9
5.199642122951464e-9
8.270812685811138e-9
8.632366758929521e-12
1.566658861388305e-9
1.3401474311428e-9
8.626457402771515e-10
4.4843876716665996e-10
1.281459480248489e-10
7.239694434041339e-10
4.3983480737823253e-10
3.50272584267618e-10
3.491166608357997e-10
1.4318670836597144e-10
1.8331981728072875e-10
5.81822255298322e-10
1.4710454074598514e-9
3.002534904567554e-9
1.925868232632513e-9
1.1071825468835984e-9
6.417276522161763e-10
3.303390920559917e-10
7.262880436336238e-9
4.184610382377668e-8
3.001064955978604e-9
3.087817711707507e-8
2.615714680522561e-8
2.171971144477156e-8
1.5875134503579392e-8
8.213216521512488e-9
1.2779794595408635e-9
3.927023432511402e-8
2.5158531485898296e-8
6.102019593037947e-9
2.2172885854005847e-9
3.9593251142377325e-9
3.763645719567581e-9
2.6322800242935658e-9
8.698402256066145e-10
3.7627923575404014e-10
4.789744736664266e-10
3.76620249376015e-10
3.1824058497526327e-10
1.7051518914473632e-10
1.2027995268434055e-10
5.22322291217324e-10
1.44837467213342e-9
1.5128789171937463e-9
9.638887865474563e-10
6.063558020537071e-10
2.4749078475995443e-10
3.4907363431905543e-10
6.179222276943316e-9
8.819974500725987e-9
5.0584848194225334e-8
2.577823562363519e-8
1.5870669036223907e-8
8.146451275003512e-9
3.483156732732678e-9
1.1542427922104443e-9
4.366901643055575e-10
3.3933844963581317e-9
6.460612320746434e-9
2.1638126238812744e-9
6.281746093125851e-10
2.1491780997722884e-9
2.2381085961634687e-9
3.2901985871862577e-9
8.82205317389682e-9
2.8856932513334027e-9
5.47847360811746e-10
1.624737658565143e-9
1.771378038157875e-9
6.712736071881912e-9
8.536494994855694e-9
1.1838301710744676e-8
5.260528275665757e-9
6.479941814705461e-9
2.227891688959504e-8
4.932877636882617e-9
3.6797436999009343e-9
5.047621631727916e-9
1.4004076814870268e-8
1.5186573932628097e-8
1.6185130491654108e-8
4.997221147387671e-8
5.845800511262122e-10
4.3081460537743437e-10
8.273313304261658e-10
3.8141124673788356e-10
8.67505116896691e-11
2.4835454227357062e-12
7.637314797080483e-11
6.966012773770156e-10
2.1885712731773365e-9
1.571542740494092e-8
1.9989370158703435e-9
2.5131462436981e-7
7.323926577721055e-9
1.0559255951184493e-8
5.908393365560989e-9
4.817226191041388e-9
1.2390828827058745e-9
4.629646251033183e-10
4.5499570357657636e-10
5.37958320565084e-10
6.198561647421673e-10
5.681522018279054e-10
4.691322434749592e-10
3.5852668939524005e-11
1.0665867640768788e-11
7.1624830921283495e-12
1.4221730590234202e-13
0.
0.
0.
0.
0.
0.
0.
0.
0.
2.39753969196902e-14
3.377303595710888e-14
4.7722897086149745e-14
7.575442502335577e-14
5.713703033095526e-14
6.064050112422512e-14
6.756891302572744e-14
8.335391456356427e-14
1.0901135793519407e-13
1.4379278181544866e-13
1.919048044337597e-13
2.6249346222995865e-13
3.6998829860363133e-13
5.367723811950065e-13
7.985810715312443e-13
1.2140816834091011e-12
1.88199742305528e-12
2.9726756917616185e-12
4.788475707725781e-12
7.88434117804047e-12
1.3321131385073275e-11
2.323193145520707e-11
4.218899808489207e-11
1.5484290701727519e-10
5.959313178165776e-10
5.46401524337541e-10
1.4917848789395757e-10
4.244247395170537e-10
1.083683977112525e-9
1.936745599023904e-9
3.051809230790374e-9
4.2050771802376155e-9
4.534119857910297e-9
3.2253895881982726e-9
8.816760824881934e-10
1.7807044336397566e-9
7.185451007372088e-9
6.254594908544533e-9
6.256468420940754e-9
3.4562853082954982e-9
4.415529004358812e-9
8.444577756373652e-9
6.461235899668433e-9
5.759144131131849e-9
5.6845345862587655e-9
5.736351382335505e-9
5.613696060667831e-9
5.16667158551299e-9
4.387533433881323e-9
3.3295226097092544e-9
1.987327404811044e-9
1.9084849671229621e-10
2.561370536016905e-9
1.0786219211120407e-7
7.18854478734495e-8
8.829004706370763e-7
2.4027497056402134e-7
7.906062725581456e-8
3.181535465866806e-8
6.203795358555395e-8
3.33200495924348e-8
3.312199475747759e-8
9.636021487860853e-9
5.66243116640526e-8
5.1365988800135295e-8
7.47757441036688e-8
1.788196351446438e-8
5.01145037507727e-9
3.0170676718547668e-9
4.3072694728253186e-10
2.4256976883679337e-10
6.630430952621442e-11
2.366367459030543e-10
2.295058917201192e-9
5.657946242526955e-9
1.0944944475724482e-9
1.2150040992040063e-9
1.9925194319915885e-9
3.683137108533701e-9
8.108759014310138e-9
3.525326358071895e-8
1.409395469842075e-8
7.228731618392091e-9
4.939108433225637e-9
1.8926005566772988e-10
1.7245228943241818e-9
3.286142803729904e-9
1.4696223364308507e-9
2.245971667788738e-9
5.825705877799198e-9
5.82219190847348e-9
7.479564433856117e-9
5.3176791336432134e-9
1.5777052542095476e-9
6.92829560354346e-10
3.481951578518429e-11
2.8025084907130193e-13
0.
0.
0.
3.2062480564196235e-14
7.580397490573134e-14
1.0188362548576423e-13
1.285667210304589e-13
1.4841935006885626e-13
1.5711575866237705e-13
1.5379783456876847e-13
1.3931774044165725e-13
1.1470868901758882e-13
7.952232579299916e-14
3.0304189120716365e-14
4.1075822807447555e-14
1.5048929459650818e-13
3.2823291973552216e-13
6.341970320184018e-13
3.841922269479074e-13
1.735376453985883e-12
3.829228000374858e-12
6.369943028994321e-12
9.61754086959441e-12
1.4024417539080518e-11
1.9057123833622834e-11
2.2283464563889184e-11
1.9987360935709754e-11
8.753163108560105e-12
1.1109956575638082e-11
7.961136895330004e-12
2.595442453036119e-12
2.9529431583464306e-11
9.641930535303773e-11
1.5229128745397538e-10
2.6052849994325377e-10
5.44654123892784e-10
1.1383106220679826e-9
2.1234611387790042e-9
3.735880928184444e-9
7.057680125854657e-9
1.6064112986036543e-8
2.528812358575736e-8
1.733831071222947e-8
1.3870608659554266e-8
1.2294569271095123e-8
1.0984292652741729e-8
9.204473419768102e-9
6.79955620474713e-9
3.994720759839017e-9
1.1718124784566022e-7
6.776986166672229e-7
8.661634423851638e-7
6.351114378629227e-7
3.756405364565752e-7
3.3046505689447307e-7
2.0192076709510385e-7
6.940166189508547e-8
1.0015737172054246e-7
1.4313530977046715e-7
1.8655094112940793e-7
2.3746976831929923e-7
1.2418076984934003e-7
1.574931977912078e-8
1.7235375804897006e-10
6.5997219395981925e-9
1.1087149706703947e-8
8.381197629489804e-9
3.496255434399355e-9
1.9564207928614496e-10
1.412450184163482e-9
1.2448632192776652e-9
9.340711682920676e-10
4.331632121149327e-10
4.055370804033435e-10
1.2272554124448634e-9
2.448179552966737e-9
4.610272373197591e-9
8.442880971008673e-9
8.174438697475961e-9
7.074463412584301e-8
7.732549751818723e-8
1.3880463780106773e-8
5.4136146137703856e-8
6.69863539850749e-8
7.151903608144982e-8
6.347571854294819e-8
4.647703361383646e-8
2.967160050543982e-8
1.4825347300217363e-8
1.6476595470172394e-9
9.964710149626471e-9
2.1050542275570173e-8
4.493080754834239e-9
1.743553246436671e-11
9.540678798668232e-9
4.7224345008217133e-8
4.481380795808449e-8
2.7577153979339462e-8
3.4363134624913503e-8
3.273019453064329e-8
1.0977992816182434e-9
1.1581665348363332e-7
1.430828824927311e-7
1.0714899701496806e-8
9.900230802364439e-8
1.0305979204259296e-7
9.833873197050116e-8
8.950990533312403e-8
7.818240571697476e-8
6.575875334475869e-8
1.1943098645851358e-7
2.582246394224232e-7
3.0129467138583105e-7
1.5039934389519082e-7
8.901911067639588e-8
5.938579237315176e-8
2.7117737867457877e-8
8.736153028292453e-8
5.862879651923166e-8
1.1224891290154856e-6
3.5894207054977314e-7
1.4514489114972538e-7
2.153728545992855e-7
1.716453283402738e-9
7.140928797600475e-10
6.250116492076186e-10
2.365028065250139e-10
7.42381683553507e-10
2.5865337127147116e-10
2.2503972273213962e-10
3.2052356710651635e-10
5.09441902449347e-10
7.839645373043985e-10
1.1757560724695998e-9
1.7505720601633394e-9
2.1567096110583824e-9
1.845482373655612e-9
1.5299997565755145e-9
1.5180744067478194e-9
2.1222754918934683e-9
8.050772354111e-9
1.1072449412794822e-8
3.352910351825255e-8
2.7688285798665686e-8
1.881708011846059e-8
1.2789275178362292e-8
8.569335767090325e-9
5.251347051463962e-9
9.029020483024503e-9
8.012528788751365e-11
1.158872262922354e-12
7.468350737606942e-14
0.
0.
0.
0.
0.
4.9831906508401017e-14
1.1494236224773868e-13
1.5815327748341807e-13
1.7867213412147627e-13
1.8870113223710338e-13
1.9309039508532367e-13
1.9432627236730874e-13
1.950531319789366e-13
1.9852502916618615e-13
2.0913714737400026e-13
2.3382542648476184e-13
2.852987916583739e-13
3.8987108970539776e-13
6.088458925441606e-13
1.104648015677045e-12
4.972652274489159e-13
2.489986926715233e-12
4.448371045237699e-12
6.485618538405579e-12
9.400813129161188e-12
1.3066414041532583e-11
1.605963473428481e-11
1.5221842556740587e-11
7.364780344144367e-12
5.692208136998964e-12
1.7409564131903657e-11
3.652691855908086e-11
3.526787485937562e-11
2.0935579721954513e-11
2.9124388506510605e-11
9.233454609695148e-11
2.5920858888999186e-10
8.47913139020744e-10
2.481765773636012e-9
6.062358062618328e-9
1.396304975285513e-8
1.2224769212225456e-8
8.082440299742342e-9
6.724128358412878e-9
6.188719621575057e-9
5.750986110907692e-9
5.1401303619211485e-9
4.309989742054343e-9
3.321142049714064e-9
2.2355760911111116e-9
5.092745536778058e-8
2.6781642079681925e-7
1.6813048759282764e-8
3.4480138488557846e-7
2.0843296857847836e-7
1.746505771997481e-7
5.221894735066113e-8
5.768848009408429e-8
5.118155346568962e-8
5.903923523978826e-8
7.988709966715021e-9
1.9550283111256546e-7
3.5297168656768507e-7
9.783699064635313e-7
7.686114152203884e-7
5.02978330372907e-7
3.9536429074079004e-7
7.92161615785758e-8
1.4172497119743614e-8
2.174947959814134e-9
1.2865221553878263e-9
3.2123188743472833e-10
2.0437709872788186e-10
4.0037863984275134e-11
8.006597360553344e-11
3.3224764123070594e-10
2.1579053160924697e-10
1.3401282174435192e-12
7.544025957121075e-11
2.1569090431737037e-10
4.20953289422416e-10
1.1647929629209203e-9
2.6707858046803467e-10
1.0815816635538377e-10
1.0208365494908747e-10
1.273069993251713e-10
1.5902158734650102e-10
1.7704256573494777e-10
1.7421036843407638e-10
1.8983835016768303e-10
1.941450724687606e-9
2.4906634641835427e-9
2.0853093842150475e-9
1.1487190676525397e-9
1.157330953970438e-9
7.475654590324722e-12
9.517221530874075e-13
5.131084241349635e-14
0.
0.
0.
2.645168166147316e-14
2.6049583286826354e-14
0.
6.923946506773307e-14
3.248096774544581e-13
8.729312906849175e-13
5.282627014347334e-13
5.248406924662916e-13
6.534804992784407e-13
9.704898057993923e-13
1.7772480772210775e-12
1.3186980004024592e-12
3.79306405017203e-12
6.801503605096743e-12
1.0895046835063759e-11
1.3745766932067634e-11
1.4953386102558063e-11
1.4208981189827112e-11
2.1816756858069834e-11
2.7702994425354248e-11
3.872967870869579e-11
1.6446019627003274e-11
3.9574083684203804e-11
3.3197143807937785e-11
4.696821092422633e-12
7.030626257604414e-12
9.452344855091649e-12
8.69893848000542e-12
5.384181334824171e-12
2.534021218071799e-12
8.191447848322881e-13
3.1312319948398067e-13
1.3990912474298339e-12
2.9299946667024717e-12
5.641063797968318e-12
1.1106497332586055e-11
2.30106491433362e-11
4.3256818427274574e-11
4.6158105757654386e-11
4.5395218131608686e-11
4.7878152336528894e-11
5.3639448319084385e-11
3.3463362635027746e-9
1.2611550021161219e-8
2.4452859635178564e-8
3.506491837433071e-8
4.4462507698215906e-8
6.137867872044185e-8
6.874997340548634e-8
6.007965193270715e-8
5.490156021280798e-8
4.706751423235372e-8
3.793818660983499e-8
2.6420808673962405e-8
1.5176386867420488e-8
2.6898993386729766e-8
2.3996148830995793e-9
3.4808438986518214e-10
5.5892235287992085e-11
1.8528460530355376e-11
2.2312719143689264e-11
1.7182661973635457e-11
3.1032450363243474e-11
7.933926393387147e-11
1.7613424152601638e-10
4.124685455623536e-10
1.0306984499154296e-9
9.49240121066465e-10
4.711473011399279e-10
1.172888985020782e-10
2.782072390228359e-10
9.397205732347828e-10
7.655692578169955e-9
1.2988072947680446e-8
6.361664754893054e-8
3.260351713676426e-8
2.0348134035675298e-8
1.0729387190661337e-8
4.617193496998828e-9
1.4983168996126533e-9
5.999924009695695e-10
4.370382924410172e-9
7.298800105135625e-9
1.0904710058591875e-10
1.253301130753497e-10
2.6865561444897166e-10
4.436979886462032e-10
7.152639755591052e-10
1.001399088778246e-9
1.2201182271795735e-9
1.000599821370491e-9
1.5140451881583374e-9
1.1574235614944967e-8
1.596638800654489e-9
7.916442235770276e-10
1.5976238073404344e-10
4.1671819666176936e-10
1.4841583516415017e-9
3.1120878815605335e-9
2.069548669015558e-9
3.1544286973770337e-9
5.266280017476463e-9
9.200062252750576e-9
3.880720508763072e-9
7.51897556108974e-8
6.989308222331773e-8
5.818163605763084e-8
2.8070389338445332e-8
4.521763668922931e-8
6.224992649323067e-8
7.113561090128315e-8
1.573026456207573e-8
3.180692900935534e-9
4.448362000423512e-10
3.352997544839342e-10
6.558061100418638e-10
3.4130615594836314e-9
6.982007235851013e-8
3.9963521917208473e-10
4.197486516057415e-8
7.762791378179441e-9
3.5820467839195256e-9
1.7468098346882469e-9
3.220274632893719e-10
6.490589164020832e-10
5.267477137088842e-10
7.904903334612187e-11
2.3239514103027137e-10
4.768393909335286e-10
9.604182228472893e-10
5.743216129973306e-9
1.2971601271912417e-9
7.266746564793974e-10
2.7629345835476133e-10
2.4841545538215994e-9
9.760436139351874e-11
1.4911843104030664e-12
1.9031596040720988e-13
0.
0.
2.5550046019747454e-14
3.995729068638492e-14
5.6661916386057077e-14
8.188834882352288e-14
1.1999062128582224e-13
4.5171476038776096e-14
2.4850673012954246e-13
1.5519098796640181e-13
1.6681802791059847e-13
6.244501602038432e-13
1.0379094372289625e-12
1.3632799705672756e-12
1.6664560204022764e-12
1.979812457438869e-12
2.291073835926882e-12
2.5731512599813386e-12
2.8104344922565413e-12
3.0142500996179533e-12
3.2261861736968285e-12
3.5181233037273714e-12
4.00238928794113e-12
4.865948934191689e-12
6.4528999818854786e-12
9.460052970952235e-12
1.5440929749578906e-11
2.7301771535758605e-11
1.1179502124064904e-10
1.3529848616875547e-10
1.22929815635052e-10
6.284095062200842e-11
3.965797089457783e-11
1.928260085902128e-10
3.9342816592298395e-10
5.16527871903038e-10
3.970926178904516e-10
3.128359560828968e-11
4.763467470910513e-10
1.5630749934763417e-9
2.592147907007439e-9
4.773317437214043e-9
3.3057798268695536e-9
2.100620477991938e-9
8.945687725478962e-9
1.0475244685667005e-8
7.190773806691296e-9
6.0187001008606115e-9
5.8393102910275445e-9
6.059855361106437e-9
6.316022206288762e-9
6.351977172771025e-9
6.0095178638949864e-9
5.235047581552902e-9
4.039156067367088e-9
2.4042182032589477e-9
1.793018477943237e-10
1.1533061897938707e-7
3.014534638683335e-7
1.0396653715640162e-6
3.630883315591364e-7
1.7635235791255707e-7
6.122393110659835e-8
5.5689672191008126e-8
4.43935967557945e-8
5.0432777865598014e-8
2.8630050253846144e-8
1.1863344031040791e-7
8.039275936694024e-8
2.86475043428419e-7
6.39921178995317e-8
8.00553387538698e-9
3.5753937851900834e-9
6.413335047735674e-10
3.9252222136121686e-10
1.3933393337993206e-10
2.9963350272454114e-10
3.416943837259771e-9
5.75093210055072e-9
1.5826931585085243e-9
1.9852009993650384e-9
3.44000791957596e-9
6.709404297055234e-9
1.4318235548428014e-8
4.457264507998219e-8
6.442707121001283e-9
6.247731826151886e-10
1.793271984077068e-9
1.0689775690405105e-9
9.57056663343523e-10
1.0599601481945889e-10
2.2327651766570095e-10
8.477408292712531e-10
5.1316636330633185e-9
9.755937998314353e-9
1.3992138758659394e-8
2.668723321271466e-9
1.7602759988550315e-10
4.781837943183377e-10
3.3568729483280043e-11
0.
0.
0.
0.
0.
1.352901217108631e-13
1.896505619548135e-13
2.319418706581307e-13
3.024792819715475e-13
4.558190171089478e-13
6.575296810728028e-13
9.19457308776955e-13
1.2650787969414244e-12
1.6670469228344863e-12
2.092630455966656e-12
2.5686989401695715e-12
3.2012591678401916e-12
4.0053179611142566e-12
4.755682801870302e-12
3.531174697575009e-12
8.043643664751075e-12
1.433719785082752e-11
2.2916795462543167e-11
3.3992161759899703e-11
4.763101425650245e-11
6.335800060539865e-11
8.002310577287899e-11
9.652349667029055e-11
1.1093287555246224e-10
1.2020959330116254e-10
1.7852167080827304e-10
1.5151691088496644e-10
6.727933160051278e-11
2.7718160282510434e-10
4.5873506607613695e-10
7.283258652101202e-10
1.1688278428625442e-9
1.905181566088852e-9
3.1510373180115996e-9
5.3786376052851944e-9
9.877628476999416e-9
2.0402456943241956e-8
2.544117492718193e-8
1.3357641043208551e-8
7.3039929321200715e-9
3.85079202410996e-9
1.366488644743268e-9
8.562749929388112e-10
3.3123407940676526e-9
6.538185562292563e-9
1.1815729987421036e-7
1.4196039786505415e-7
1.727028230653408e-6
5.210024491152487e-7
2.437831186527451e-7
9.918968924708214e-8
1.6316077562637205e-8
4.4716535254486235e-8
2.387390377383554e-7
7.711856509110291e-8
2.8404813761242217e-9
4.936834081596472e-9
5.962194933311763e-8
3.2140369082641435e-8
1.192015528050818e-8
1.0072677718515575e-8
1.3577873403242363e-8
1.240945251229366e-8
6.633699260374801e-10
6.697246306325348e-9
4.348394617906529e-9
9.660633456406745e-9
8.35070615147235e-9
1.712484695510543e-8
4.34031151410442e-8
3.1275325444239176e-8
2.3011608846520977e-8
5.9144119854281615e-8
1.149322160446345e-7
4.694624077148385e-7
3.2982766186251276e-7
4.0756554143873555e-7
2.0690087141401455e-7
1.0153577731169586e-7
6.473997346117768e-8
5.064150312381472e-8
4.469059968929645e-8
3.994648021544574e-8
2.1584492408387674e-9
2.4621300427261483e-8
4.2809905709465005e-7
3.7723064294599646e-7
8.284013049586402e-8
5.579063897403329e-8
1.1140391736411263e-8
2.0592086130477964e-9
5.724817368616473e-10
3.401685610548099e-10
2.799833031618946e-10
5.746227267914601e-10
7.587112266179497e-10
1.0767623516591866e-9
1.0819465803896935e-9
8.08914027126931e-10
7.253895836131924e-10
8.720973384336221e-10
1.343356336931975e-9
2.4577865605792424e-9
3.3944403198623045e-9
3.0022672451301923e-9
2.92574885397424e-9
9.591969121110504e-9
7.7478647522793e-9
6.721776080703598e-9
6.974728914850631e-9
9.144098526944613e-9
1.6827837995854738e-8
1.2219625442517157e-8
1.0428663904341033e-9
1.1734849417244848e-8
8.095223003129124e-9
6.058654675473742e-9
1.514446040878193e-10
1.4933599496311045e-12
1.256225908694857e-13
0.
0.
0.
0.
0.
0.
0.
0.
0.
0.
3.095427386215884e-14
4.425153914048271e-14
6.316108462901263e-14
9.021068905602245e-14
1.2903536312777636e-13
1.8492102447431685e-13
2.6560560384449815e-13
2.1989673032062546e-12
4.4026249339876935e-12
7.329011324248921e-12
1.1433824413796439e-11
1.715230852492512e-11
2.488940327046175e-11
3.47429178310697e-11
4.6188630467122025e-11
5.827684728122118e-11
7.036263856359225e-11
8.20756834288608e-11
1.243485092653027e-10
1.1561141365784513e-10
2.201806589731987e-12
1.5862673945560644e-10
3.2643842355834297e-10
5.437122018509261e-10
7.99709855990253e-10
1.1193039058364578e-9
1.581904404383487e-9
2.305699064008338e-9
3.531145401528863e-9
5.938954153400943e-9
1.1034482208927295e-8
9.041454163652282e-9
4.6320857154184545e-9
2.664862596627722e-9
1.5441658659268238e-9
7.107194343856859e-10
1.086917194080787e-10
1.1900946466208158e-9
1.5529947372632035e-8
3.813921800704398e-8
2.2204839044153674e-7
7.872141447283567e-8
3.9740350111592385e-8
1.8006353531141154e-8
5.319355406586882e-9
2.521667372318098e-9
1.7838874066910922e-8
3.2464298902221215e-8
1.0158623396683796e-8
9.971147789394649e-9
2.02829979270822e-8
1.4241679427035415e-8
7.914001567816253e-9
5.818634513974684e-9
3.725669684351582e-9
1.4329263902063346e-9
2.335872855471574e-10
1.0790930114869173e-9
8.080205866106478e-10
6.855782076079249e-10
5.473769565147795e-10
6.273174315478322e-13
5.219877165862514e-10
1.2371356845372204e-9
2.7112248241937954e-9
5.275313206496414e-9
3.1692868949791292e-9
1.3867032272408432e-9
2.0184695888719092e-8
1.1493914551611453e-7
2.710712325140284e-9
3.5062911725291253e-8
3.653787492276502e-8
3.456277445078549e-8
2.894665639096933e-8
2.02448076570186e-8
1.1923369224271463e-8
5.681896208428378e-9
1.3108258239685234e-9
5.815730114502425e-10
8.933389329212718e-9
9.897097813637749e-9
8.40022668381912e-9
4.7206391187982374e-9
1.590923159046049e-9
2.176526015182059e-9
2.2034747237328183e-9
1.6821769098347593e-9
1.5665182147210624e-9
1.2205408002809319e-9
1.5560263321791026e-10
1.919975703898255e-9
5.734087979227276e-9
6.541240728609639e-9
4.262470015842574e-9
2.850577106811754e-9
1.7272778758247084e-9
6.337794764747674e-10
7.030602673928302e-10
2.8403740614670744e-8
6.296546437989486e-8
3.1356945334016705e-7
1.2641614198328941e-7
7.324443725436038e-8
3.88897617502442e-8
1.5193851930927576e-8
1.003043260700201e-9
1.4499074563059611e-8
7.993633379793448e-8
2.07799628456847e-8
1.0406713524810624e-8
2.3320752253630306e-8
1.629788596564387e-8
1.1666687450103442e-8
7.165385921045599e-9
2.9164122461553958e-9
4.494886419535938e-10
2.1991835261008642e-9
2.0734951404912685e-9
1.6818342781111467e-9
1.561514992120472e-9
6.755288426057449e-10
7.310253189412219e-10
2.399157467397668e-9
6.001574998422171e-9
1.1272203583450508e-8
6.624338964139094e-9
3.462393660894219e-9
1.623714278945332e-9
2.875288676626333e-10
3.455784498104712e-8
1.4758994123040817e-7
1.6248032448652923e-7
1.3823679754827183e-7
1.0200495141966966e-7
7.380057955923967e-8
4.296503855649042e-8
1.8059496041944955e-8
5.219362489123651e-11
2.2592134511716298e-8
1.1419264729217455e-7
4.075768899077235e-9
1.320717797051634e-8
1.4164447821017749e-8
1.0505475870859944e-8
5.127307738184479e-9
1.2390396526981757e-9
4.133166076503449e-9
3.2100500346644285e-9
2.540584127364254e-9
2.419365271497339e-9
1.5635693830328283e-9
7.835701528367042e-10
3.9642602850933445e-9
1.0946069305232139e-8
1.0093829070769129e-8
6.6833426229592625e-9
4.471026562808902e-9
2.564227838032823e-9
5.705239448374048e-10
2.0003053793532546e-9
5.068075000299427e-8
9.529705875486455e-8
5.826795649740189e-7
2.1796547445639237e-7
1.2288540310553688e-7
6.351677034152863e-8
2.3785435524390114e-8
1.659585836874374e-11
2.830999540010599e-8
1.1229308012974563e-7
1.2249307690987768e-8
2.5746116959829186e-8
2.83411678554254e-8
1.8219408596060675e-8
1.1899219819016692e-8
6.576265126972248e-9
2.647154073369669e-9
6.397618586582518e-10
1.891336860665621e-9
3.49321678952288e-9
2.701931543996755e-9
2.589598844046564e-9
1.22940939914918e-9
1.377616106176697e-9
4.373520506491782e-9
1.0822402321577609e-8
2.3435265154104264e-8
1.5671380794202523e-8
8.398466025814924e-9
4.318288857130441e-9
6.483999959026947e-8
3.7171161329015475e-7
4.5943527159100795e-8
1.7511339836783867e-7
1.5782236626857583e-7
1.4114471234632535e-7
1.1545057457700572e-7
7.458810674379087e-8
2.9584756748546155e-8
1.2927694161748183e-8
5.8212177825366135e-8
1.0151189939010943e-7
7.086952732903257e-9
9.387430116992998e-9
1.3504744090298462e-8
9.503744306659823e-9
4.2731291908658865e-9
9.606695047594078e-10
5.0374313425211855e-9
3.5867006497465844e-9
2.8207565051863437e-9
2.660147942704187e-9
1.2595842010532602e-9
1.703599409084343e-9
5.4573366802712216e-9
1.4346087983893878e-8
2.1663466236065743e-8
1.3535318159876617e-8
8.227917910143907e-9
4.134789169548542e-9
5.221540266941397e-10
7.968828471186968e-8
2.1753083052914737e-7
4.6556924946212093e-7
2.8062643111627546e-7
1.968919897577115e-7
1.4162574798805942e-7
8.261664111970825e-8
3.3232754697112236e-8
7.03418245541884e-9
6.560981780181016e-8
1.2302314513478912e-7
3.5963477016699436e-9
1.2391944339811726e-8
1.287565170058738e-8
7.824765153582945e-9
3.3432404229890597e-9
1.2797830568060272e-9
1.1207265991727578e-10
3.3052574460949687e-9
6.394360487932251e-9
6.504839023794272e-9
2.270540510777524e-9
6.2307861005132e-9
1.659322852973426e-8
4.3356479185117123e-8
3.976146755215055e-8
3.042582801181353e-8
2.6535373244027686e-8
2.302067383187213e-8
1.7510220293235577e-8
1.1188574484330432e-8
1.7940158021864138e-7
7.202499721961541e-7
1.186418685567258e-6
7.140463894963692e-7
4.5270371796293544e-7
3.9717372582303027e-7
4.6851818398400113e-7
5.1592144859633994e-8
1.033513007634472e-7
1.6228205142712528e-7
2.2159262722809206e-7
1.8030758284666874e-7
6.284796035300484e-8
1.7192867796601487e-8
1.876043005878645e-9
6.463143281716978e-9
3.887596976606704e-9
1.51467670577349e-9
2.606890208013143e-10
4.869471583893861e-9
2.8410917392732756e-9
2.4596176941064224e-9
1.1008953768703773e-9
2.2799994237442606e-9
5.783695093295481e-9
1.2984686724803047e-8
3.262037573946072e-8
3.666035326905838e-8
2.4368679702471904e-8
1.5760121067874238e-8
8.340289677047393e-9
1.4702051525040233e-7
4.0429002841507476e-7
4.2916688397974707e-7
3.512882005682974e-7
2.636574470972822e-7
2.3462181374506098e-7
2.245055538101777e-7
1.9437238829420863e-7
3.786166448998265e-8
6.284422348078043e-8
1.0076188629505246e-7
1.3593940791651834e-8
8.849833947486057e-8
3.3875189004869494e-8
7.435014952789258e-9
1.2972913898240098e-9
1.4598690597502966e-8
3.3441045952723825e-8
4.945426975589649e-9
8.956114005230069e-9
5.083149857059349e-8
1.8669328234972556e-7
3.9057460416141675e-7
1.828489989574927e-7
4.0955070136582475e-7
4.0262049057467487e-7
4.169584178130117e-7
4.456851055335862e-7
4.673761050277718e-7
4.5963247854837314e-7
1.7923019823838554e-6
6.255593956621688e-7
2.1593044891891792e-7
1.1030633007652776e-7
7.201492388604274e-8
4.3636821645963976e-8
1.3506662861620401e-8
2.2002826150505841e-7
5.372346395374138e-7
7.316997901667215e-8
3.402910310065801e-9
4.0161592310877447e-10
2.6468415203770897e-10
5.671872680985636e-10
1.2932832196209988e-9
6.969986138215856e-10
1.0337940675531893e-9
1.7417771890705617e-9
2.1849212570960486e-9
8.96979755957177e-10
6.159624959827365e-11
2.709519460371982e-10
5.583433942866116e-10
9.981439404959295e-10
1.5096260328817301e-9
1.666175406165028e-9
1.7542094060937059e-9
2.1246061376099856e-9
3.313409471859305e-9
8.402266325162917e-9
1.1986044349031476e-8
4.153417370878282e-9
3.626134703220446e-8
2.7797825973347254e-8
2.2992169174804948e-8
1.2814550889743796e-8
1.8026575824797932e-10
4.1946830941009585e-12
0.
4.810228907646308e-14
2.71339442538487e-14
2.824233196588236e-14
3.0365765057946465e-14
0.
0.
0.
0.
3.006588138837987e-14
3.9958820530935656e-14
5.282466968328916e-14
7.128478981492005e-14
9.838907799203348e-14
1.381994340635356e-13
1.9651831769156442e-13
2.8185559673228893e-13
4.068259439166142e-13
5.902526421982707e-13
8.60396344763641e-13
1.259972346393872e-12
1.8540363905720014e-12
2.7425279121498373e-12
4.08048994502863e-12
3.607909861191786e-11
9.622206806886552e-11
1.7743549511294417e-10
2.459299016340752e-10
2.7383081786531113e-10
2.679648798330346e-10
2.2757775008792776e-10
1.4757942619416368e-10
2.6886829260943668e-11
1.2989680323625584e-10
3.1074984030400955e-10
9.818069852819282e-10
1.253045856880029e-9
1.4696039892257395e-9
2.713735836444045e-10
2.3253403433741864e-9
4.243666325967375e-9
8.233933396649384e-9
1.906654206932308e-8
3.8732795674185105e-8
2.8351114867572087e-8
2.142038353181636e-8
1.772765743680415e-8
1.4688856167468304e-8
1.1550219195885342e-8
8.315710090837347e-9
5.075207959429512e-9
1.6939883761130536e-9
2.2312327551234757e-9
7.419284161870202e-9
1.5027305573576206e-8
3.0984493884358737e-7
2.8872121035288717e-8
2.2379886280628255e-6
6.277979752736296e-7
1.8764417341995907e-7
1.5239995948457954e-8
1.9193697774692403e-7
1.0773703565819305e-7
7.746533049592138e-8
1.2845099875330742e-8
2.5662749658694267e-8
1.837396021421736e-7
1.5241959376097042e-7
6.205639142841025e-7
3.5123679540594735e-7
2.280645182806951e-7
1.8284019879456377e-7
1.746775683098813e-7
2.000873627593895e-7
1.0559188614986045e-7
1.562745172233952e-7
1.7312015786112268e-8
4.219960401821645e-9
1.3342727463232188e-9
2.499230389620727e-10
5.659496340540403e-10
8.122241404968091e-10
2.3020161490885275e-9
2.4961575818199017e-9
5.239349439725983e-9
7.87381778338616e-10
1.1983693006065836e-9
1.3456550155483648e-9
2.5609659870618444e-9
8.097703231668338e-10
4.874729944494943e-10
5.513065851490098e-10
7.876462480663265e-10
9.253530933638212e-10
2.745176572744929e-9
1.1440440546405874e-7
6.884520784218526e-8
3.840042842919625e-8
1.3156862743930724e-8
4.8087034378241904e-8
1.884129539150077e-8
5.540815727897071e-10
4.842330972999548e-12
2.0119560430388098e-13
0.
0.
4.141668455815298e-14
9.8286183669055e-14
7.610635096552616e-14
0.
7.460309404000786e-14
1.2661747069747407e-13
1.889193316998872e-13
2.689925830670498e-13
3.6862117985064095e-13
4.773353358814899e-13
3.8484408773951725e-13
9.76645170714321e-13
1.2846478489695631e-12
9.4436904346135e-13
3.442083265103048e-13
2.2386740289381723e-12
1.6504475113213402e-12
8.531855862966531e-12
1.661081072866532e-11
1.8818900544988435e-11
1.719772330488094e-11
1.2472375427037716e-11
3.559808259158608e-12
9.54108336893141e-13
5.912240141232169e-13
1.2682979587369716e-12
2.660085467328474e-12
4.683807493414062e-12
7.646826725258945e-12
1.2207654089392058e-11
1.9504630188059074e-11
3.1561551057691145e-11
5.218665509164012e-11
8.906825332686682e-11
1.5927286325649955e-10
3.0621556681740183e-10
6.64058777025189e-10
1.7029237599364077e-9
2.375330501573055e-9
1.8486755163525431e-9
1.7184492581411647e-9
1.050332929615176e-7
6.229162764730168e-7
5.084932004941378e-7
1.304445783149747e-7
2.2201844877974233e-7
2.3464948363557478e-7
2.557058143467658e-7
3.183626789493687e-7
5.809460403219479e-7
1.5389380647766054e-7
2.5099139883983936e-8
5.8011223877334456e-8
6.563069340392018e-8
2.5888022567757456e-8
9.213998111045462e-9
3.05465384509516e-9
2.7318163387590194e-9
7.272264389931391e-9
5.337021434718606e-9
5.184898197385075e-9
3.994348229833447e-9
2.1342200989435536e-9
1.2195323352589533e-8
2.1608120903437727e-8
1.5412419772488682e-8
1.1772395100428622e-8
8.937412768883444e-9
5.623297187053539e-9
1.1449017787114639e-9
5.356990533208024e-9
1.2302052035812581e-8
8.82563337901644e-8
4.9673261422458164e-8
1.1919172020629438e-6
3.1763128200442777e-7
1.3176536811849546e-7
4.499937680839813e-8
6.66667642730506e-9
1.7963492187550976e-8
6.354387782336439e-8
1.8684669792079652e-8
1.3064985484209175e-8
2.415644300726519e-8
1.5028146426240036e-7
3.872125057662829e-8
1.4866236935955946e-8
8.170239364973929e-9
4.040896765443871e-9
1.8928735816542616e-10
8.160977855038491e-9
2.1784596475029573e-8
1.9654738008016646e-8
1.5225178644728203e-8
6.185036165265723e-10
4.774063639939501e-8
7.53696857141618e-8
7.53689508930915e-8
3.692061916391116e-7
3.132051022280936e-7
1.6048301339757243e-7
1.1642116037902934e-7
3.169634965896957e-7
4.281100644544199e-7
2.2601974203666546e-7
1.1487497937448162e-7
7.545398744961639e-8
5.831392508486499e-8
4.4567085726382675e-8
8.08828285702241e-9
3.121254033271337e-8
6.362239922522398e-7
3.438242327657726e-7
1.0912333526025756e-8
2.904339928055021e-9
3.78892377004413e-10
1.1870685539985202e-10
3.455913832013358e-10
2.092927707371695e-9
2.841494373906038e-9
1.0413887954311623e-9
6.792745605150912e-10
5.714963400010337e-10
5.48893532159738e-10
5.635563696221033e-10
6.23400174177502e-10
8.249767077024644e-10
1.3080851174610549e-9
1.8189927664159615e-9
1.7991608010404518e-9
1.8309229481706337e-9
2.23931479465257e-9
3.6560510851006213e-9
2.0650320879820305e-8
2.5725657097185475e-8
3.349568603859106e-8
2.2362106162962435e-8
9.054802346446395e-9
2.8908551370142477e-9
1.2128866608624745e-8
8.868894615591287e-9
8.756515209949616e-9
8.130760722183409e-10
9.023311584368507e-12
5.718256625090405e-13
5.0036690327945297e-14
5.14183591226872e-14
2.918820818742293e-14
2.6088522735047812e-14
4.295437819267265e-14
4.363180236007047e-14
2.282240063404733e-14
0.
0.
2.4237069949144952e-14
3.7166582911049525e-14
5.4039705600378923e-14
7.752334970009202e-14
1.109222281754594e-13
1.5880138388078756e-13
2.277152853295771e-13
3.2721463283905725e-13
4.713251418261194e-13
6.807719925712757e-13
6.426582542925389e-12
1.3586528895859185e-11
2.3237861386070846e-11
3.6066320727790803e-11
5.241354666158182e-11
7.193854544590284e-11
9.221150381713983e-11
1.100394509504841e-10
1.2476907750098507e-10
1.3528619124944912e-10
1.383432588020412e-10
2.368487799765471e-10
2.577505563154322e-10
8.507953524032625e-11
2.3441240564481017e-10
5.214722107659129e-10
9.114928153227109e-10
1.4947583378790805e-9
2.4286840425689684e-9
4.055771382563632e-9
7.238802253567675e-9
1.4613769761352458e-8
2.320879207816502e-8
1.3367432783032708e-8
7.862968971171286e-9
5.025565614903893e-9
3.2293445305306856e-9
1.877370266563406e-9
6.477458641560318e-10
7.491953081492634e-10
2.7563485787891223e-9
4.3328791123111474e-8
7.88717850680493e-8
6.271326061045096e-7
1.9051201413659614e-7
8.117678199485381e-8
2.822782673318201e-8
1.8234519513995248e-9
4.45355098385445e-8
4.819019256765799e-8
3.142858855027025e-8
2.1797519035366345e-9
4.768453208791855e-9
5.862094481487705e-9
7.496857941402401e-8
2.104033925851735e-8
6.673554628892569e-9
4.573951855509529e-9
4.745847608189459e-9
3.193487664829884e-9
8.881767950022115e-10
3.530135319123676e-10
4.692940444636063e-10
3.4554906781497005e-10
2.6577766114875044e-10
5.114519329788874e-11
1.8607415916513807e-10
4.125617307125794e-10
7.400792425026592e-10
1.2226697144484423e-9
1.9008371863353057e-9
9.45773330338554e-9
2.2051260388034313e-8
4.310016660102043e-9
1.1122618297805578e-8
1.8201562381049616e-8
2.2803018695265523e-8
2.5773695537607218e-8
2.5916093262489497e-8
2.3213956469818022e-8
1.94916964130862e-8
1.646769444051695e-8
1.4332733269128454e-8
1.2613460336159093e-8
5.911081632222895e-9
2.322143755152644e-9
8.739821320524759e-10
8.450132198352126e-9
6.908135584805805e-9
6.507816688889847e-9
6.96490136861384e-9
2.730179651472264e-9
6.384274096183908e-9
1.4856322147196167e-8
1.1949840524864965e-8
1.0111586645555949e-8
8.698965269193426e-9
7.06423744166003e-9
5.177427621976255e-9
3.210638912833108e-9
1.1725682740805245e-9
1.1831556298862559e-9
9.362052953188894e-8
1.7077987395929326e-7
1.27806671433182e-6
3.7089713199468073e-7
1.6993734473273178e-7
6.278890152766662e-8
2.2898601533085543e-8
1.5138047983476504e-7
7.047400429467012e-8
6.21513628849865e-8
1.2758315813072197e-8
4.423179309459103e-8
8.007778744448548e-8
1.563432332412277e-8
3.174919671565738e-8
1.0558036184563759e-8
3.874953801611771e-9
5.831674232131422e-9
5.819723050806188e-9
2.616778590488332e-9
3.271148923173981e-10
4.0653396796566545e-10
3.9269574959592515e-10
2.886833326932784e-10
1.5136709250356113e-10
1.1001682361995293e-10
3.266704987275669e-10
6.004405486757119e-10
9.927588249581387e-10
1.473411134197976e-9
1.8298726369921728e-9
1.3661299503653035e-8
2.6839943985095515e-8
3.019034335328688e-9
1.7242710597060062e-8
2.7541685256733587e-8
3.537265331235529e-8
4.0310783071224264e-8
3.956558248166652e-8
3.394146112222987e-8
2.6370148839366642e-8
1.467118224760266e-8
7.476878288248919e-9
2.845441728719261e-9
6.332011660543222e-10
2.483088205365421e-9
1.1385476019692552e-8
1.5477668551459534e-8
1.6483720575818636e-8
1.4211932122827836e-8
7.27932224117187e-9
2.3937657193715216e-8
1.9218551663588544e-8
1.7281937058616485e-8
1.706194992178429e-8
1.7228814546541096e-8
1.6720288015672362e-8
1.472946043258757e-8
1.1368087280716181e-8
7.427342569050001e-9
3.3669892741617678e-9
9.40219773133365e-10
2.60950635864881e-7
3.7027092835617526e-7
2.4672754836118163e-6
7.766436061183829e-7
3.7498716874302016e-7
6.316886764715336e-8
1.3756197834517424e-7
1.1163726346208004e-7
1.0651611174085359e-7
4.338767582945269e-8
2.9531178643177434e-7
4.4376524047966994e-7
7.78035747234684e-7
1.979360620312392e-6
7.523902972928228e-7
3.434042790673416e-7
1.5613920356581037e-7
6.329168784849676e-8
3.496437708603274e-8
4.9578169678084536e-8
7.261845027190761e-8
7.353120009192078e-8
2.8255658222788418e-8
5.091025907553557e-9
1.4025504411213177e-9
2.2078317025606476e-10
3.730553809878313e-11
9.50245327614337e-12
3.0172347382317653e-13
4.382721485667539e-12
1.4579509800101492e-11
2.710500515123182e-11
4.2550733680689344e-11
6.035050972950568e-11
8.00112644002593e-11
9.973843591785301e-11
1.1377616374725647e-10
1.1191026465416118e-10
8.655751003412012e-11
4.498538823021419e-11
8.778750087130204e-12
1.4420625249171898e-11
3.134987744484708e-10
6.292711056804946e-10
2.876332538551078e-9
3.872434711014656e-10
1.321888606461377e-10
5.3143962889930886e-11
1.3813813497645587e-10
2.2685428053348296e-9
2.020439193684441e-9
2.44920419910722e-9
5.150516938304109e-9
8.316082294180109e-9
3.947390012082884e-9
2.6343614270197316e-8
7.244394332649863e-8
1.2996832713941814e-7
2.0104161212730763e-7
2.5966526993469915e-7
3.582001746144406e-7
7.290422084890616e-7
1.0484452410888742e-6
1.7952118379825381e-7
6.340256241745737e-8
4.485168498509771e-8
1.3179467674504482e-7
1.8595521417959614e-7
2.331869959011482e-8
9.156144941060797e-10
6.03465355211281e-10
2.3594494899363887e-10
2.867524165706618e-10
1.714649120517971e-9
1.9489023774333177e-9
6.340236504110595e-9
1.8013094628934368e-9
1.126140260311679e-9
1.401921355108363e-9
1.6011428041341587e-9
9.693247595337529e-10
1.9363811987545802e-10
3.15914837289405e-10
7.369180709825827e-10
1.0376878244584094e-9
1.2297749863126585e-9
1.514828075371598e-9
2.2055984138567e-9
4.4455967691867135e-9
8.258349689283818e-9
4.177250995700387e-8
1.096614316486846e-8
1.2572212470666786e-8
5.931509758718409e-9
1.7508127885662414e-10
2.1955082137415302e-12
1.1130604782257093e-13
2.850188819590548e-14
4.682658412469102e-14
6.475737422078573e-14
8.830933240961828e-14
1.1901622249405474e-13
1.1631053703938805e-13
7.420655407004458e-14
2.516048695830224e-14
0.
2.964372352045655e-14
5.226792226380587e-14
7.472512520011333e-14
9.927047951458385e-14
1.3183256348803482e-13
1.7897851648784872e-13
2.4862900027348144e-13
3.51613050913811e-13
5.036674436438075e-13
7.282145775555671e-13
1.0605100108197416e-12
1.5540564966077938e-12
2.2907164461621216e-12
3.3968972089624545e-12
5.069852565686214e-12
7.621150080035435e-12
1.1549915442542587e-11
1.4557916480594506e-10
3.979777852045536e-10
6.86019818103602e-10
7.499297046631269e-10
5.821837481331669e-10
2.489080240221542e-10
2.0158722428218227e-10
7.264036791781485e-10
1.3079605365434666e-9
1.9322859919265027e-9
2.549733172978413e-9
2.3806314117166394e-10
2.6663632940854267e-9
3.3716328269740627e-9
3.89833091094491e-9
2.8353932212567954e-9
8.806403482610606e-9
2.0686951707123165e-8
3.83970327090602e-8
2.766654315779287e-8
2.2360530594888997e-8
2.0266952720959233e-8
1.8876600458268954e-8
1.6967522194740313e-8
1.4100069304808615e-8
1.0539068455458481e-8
6.655213325920581e-9
2.442970068503259e-9
2.54537277702438e-9
9.225052924968397e-9
3.036209484918814e-7
8.664945135298488e-8
2.2327016594539576e-6
6.400547724115778e-7
2.1320525500331667e-7
2.6392775639896176e-8
1.7132860586831355e-7
9.791718024238194e-8
8.147808420300743e-8
1.2755402894532125e-8
1.200288474417721e-7
4.821015572630484e-8
2.5726560643252452e-8
1.2179755966827094e-7
2.7078502841815562e-8
7.657905726655236e-9
2.3220760694989978e-9
1.0349970719443687e-9
6.978272464715852e-11
6.864846771964951e-11
1.0123056201569682e-10
9.377806388169843e-10
1.8832406593468175e-9
3.6603191288048904e-9
3.8669788456334997e-10
5.141385112804169e-9
5.270124503021402e-9
8.044631940495138e-9
1.953385461351404e-8
4.9863881413268236e-8
2.0791691305752983e-8
1.8640693104480215e-9
9.815509632230826e-11
1.5943415058244407e-9
3.0634246581102077e-9
3.878511725152706e-9
5.4718808270606275e-9
8.00648214276254e-9
2.5948459684488838e-9
1.088607277899139e-8
9.54355912005427e-9
1.1081263646743941e-8
3.95202819599539e-9
3.6622382233809893e-11
5.399538703636033e-13
6.797608090290359e-14
0.
0.
3.695405726081957e-14
4.693332130636756e-14
8.119048045494067e-14
1.225285090671607e-13
1.5906928056310588e-13
1.86629671382175e-13
2.1163961182448008e-13
2.45772960606793e-13
3.060507899204608e-13
4.131743767790351e-13
5.902656721933876e-13
8.660160018266325e-13
1.2787164825863751e-12
1.8780676788997533e-12
4.715772098538455e-12
1.1166577634034494e-11
4.842649147111844e-11
9.544471558550422e-11
4.6044394047959564e-11
2.076472932354816e-11
2.350290044170762e-12
3.183808639691493e-11
7.639513742514215e-11
1.5565599059217726e-10
3.257518306734279e-10
5.134690565120598e-10
1.7807760094061476e-10
1.0250647436116758e-10
6.194448494041671e-11
9.254607437298369e-11
1.5399589089143477e-10
2.0298848131408974e-10
1.499799020925891e-10
6.069982382968666e-11
6.316444798266712e-13
5.316909672738728e-11
1.232728159862426e-10
2.501543898313594e-10
5.197087898501741e-10
1.0518163380592482e-9
1.1722646531588095e-9
1.102612488291113e-9
1.118910446236044e-9
1.213620125871968e-9
1.380842261413999e-9
1.38069323337254e-7
6.414346555301552e-7
5.979979586244787e-7
2.2132703549339582e-7
3.469023165249861e-7
3.2851140652786764e-7
3.2009211253343963e-7
3.3894992753054454e-7
3.8699926008775084e-7
3.069406672960769e-7
2.5789738481533537e-7
2.361981028214805e-9
7.693097639294592e-8
8.584214172343897e-8
2.2220195999899e-8
5.676433150373305e-9
1.7342818306005381e-9
3.001406198985724e-11
3.3753646259775278e-9
2.8021760076250372e-9
2.497440578514753e-9
2.153829417437414e-9
3.77054017772869e-10
3.201851511732168e-9
8.316672463195933e-9
1.80274931499639e-8
1.2378901973294773e-8
7.2244144422838355e-9
4.142132700862148e-9
1.9411666180842936e-9
2.3973006748705046e-8
9.758543187282904e-8
1.0482100095787354e-7
8.791379571957175e-8
6.558852683338995e-8
4.66896006944189e-8
2.6740292921455393e-8
1.1717674135891214e-8
1.2535842030568737e-9
1.1315423210567446e-8
7.866418392129085e-8
9.18220880620974e-9
2.986479145111788e-8
2.3310337868822956e-8
1.4019907025680773e-8
8.821966053798451e-9
4.204675994533054e-9
1.4841455567013542e-9
3.468677635926114e-10
2.622180822678573e-9
1.920896317432551e-9
1.6959581200035491e-9
1.4294877292903301e-9
1.4452894651844454e-11
1.4744477314417763e-9
3.6546593015036386e-9
8.65823729920886e-9
1.3592685583641175e-8
7.155392775194935e-9
3.52689177715668e-9
1.501688470447312e-9
4.065161397757735e-8
2.2867574705270743e-7
5.98670417345108e-8
1.3012325160342968e-7
1.1203853871446078e-7
9.469593449047136e-8
6.941249519680527e-8
3.9383982157966534e-8
1.3347405274964304e-8
1.027945936594176e-8
4.509988232961025e-8
5.473256250018863e-9
1.682851616273497e-8
1.6988759662953057e-8
1.0328511678007326e-8
4.381538160564426e-9
1.0489608747178377e-9
5.385108477252123e-9
3.7210577655951203e-9
3.2997050030282644e-9
3.086501071202363e-9
7.847439817152748e-10
3.0300047669131886e-9
1.0369556420922826e-8
1.2029460363321433e-8
8.433953532996334e-9
6.219858071063191e-9
4.244979008162303e-9
1.9758835089854333e-9
1.1772263527458622e-9
6.241939332918683e-9
6.442924966023666e-8
6.40816904082384e-8
8.630376233770489e-7
2.5767081975833987e-7
1.2286671846917856e-7
5.025346374056833e-8
1.3055262510992e-8
8.63342837268064e-9
4.590543967068653e-8
4.586999478454335e-8
1.087286749769343e-8
3.355656650456626e-8
5.056475850242304e-8
1.8487260102176498e-8
7.713416823342049e-9
3.73006616373043e-9
1.8532170706057333e-9
7.846186520964169e-10
2.5883629200574587e-10
3.3220875635660983e-10
1.57483224366355e-9
2.431954772281545e-9
2.569694050136941e-9
1.561923555086328e-9
3.920621182604306e-9
7.672704549236833e-9
1.845194594052088e-8
4.2913814970192084e-8
3.341591339383021e-8
2.529572761516275e-8
2.031042267182642e-8
1.2987286714871745e-7
7.186121996242034e-7
4.6414539974501235e-7
2.2387039694143346e-7
2.631352893642895e-7
2.616413049399475e-7
2.838249114728913e-7
3.721782431151698e-7
3.930898008412095e-7
2.2873449200011885e-8
7.547224631989881e-8
6.97967591033152e-10
4.454787280502274e-8
2.9248988320306993e-8
1.1827714961416331e-8
4.393964088798395e-9
4.66918774182054e-10
8.33893672586778e-9
5.109756114670644e-9
4.600330877580506e-9
4.165530929813389e-9
8.450249402063216e-11
7.107802957454392e-9
2.0815511193109115e-8
2.0244749744504314e-8
1.4424598046297995e-8
1.0832809461941968e-8
7.154293165256958e-9
2.489671080919982e-9
3.5415612578833806e-9
8.287404717563782e-8
1.0589367174789794e-7
8.832005325229595e-7
3.1407677368137576e-7
1.741953749342414e-7
8.661783164672643e-8
3.1782543290953346e-8
8.46137685041762e-10
3.194943988683582e-8
9.380247249477777e-8
9.516175135475005e-10
5.077972813402223e-9
1.034493834485013e-8
6.35825154313982e-7
6.58948199100755e-7
5.798890539746162e-8
1.3680773388083692e-7
2.3789587874360298e-7
1.849570342613103e-7
8.010405904331728e-8
3.377299665280195e-8
6.071679939848927e-9
5.990104214107086e-8
1.3843406622240984e-7
1.1016053501365267e-7
1.0907626637463313e-7
8.837066915466145e-8
5.842358221743445e-8
3.506898043639135e-8
1.7461824318326276e-8
1.1284775160873482e-9
2.1939317100674855e-7
4.312697782612205e-8
3.653491478708474e-8
4.246667149360842e-8
3.731953522211375e-8
3.23848005964977e-8
2.849941419263104e-8
2.5454432036285177e-8
2.3237147929332533e-8
2.345360271186301e-8
7.094138408200555e-8
5.486856179384085e-9
1.6556507816748748e-9
1.3225835514407762e-8
2.965299587083668e-9
7.877665332617211e-10
2.548091669066556e-11
4.3538033391046915e-11
7.800762020134254e-11
3.6600713841799065e-11
1.431218741878852e-10
2.48164492621875e-10
3.9854646912453554e-10
6.248029442026803e-10
9.858446585489758e-10
1.5823832622553914e-9
1.531697746732616e-9
1.203668705461042e-9
1.0905242138561855e-9
1.1098615390528043e-9
1.2211161444756997e-9
1.1278993778861955e-7
4.4896216272269764e-7
8.562391906428495e-7
2.4684820062234115e-7
1.586651701253234e-7
2.405354763287418e-7
2.561244950906838e-7
2.604749718553497e-7
2.3648381214500047e-7
1.0768824562523219e-7
4.852509073047918e-7
1.2250617932542374e-7
2.2488635771005585e-9
3.1263183751830006e-8
1.354561698439561e-8
3.065284086542359e-9
8.163063040885135e-10
4.672301517777558e-10
6.720941714310193e-10
9.061683525413633e-10
8.405865302237055e-10
5.501755297175335e-10
5.55957160220682e-11
7.034510595361679e-10
1.6567649823813602e-9
3.1159733172191845e-9
1.888619964358567e-9
1.072510133310996e-9
8.236528689393373e-10
1.0586880858921968e-9
2.32612171675219e-9
1.4599383115186494e-8
1.8368352514184468e-8
1.3473749284819392e-7
6.077658473901061e-8
3.534237403398082e-8
1.723538255464609e-8
7.008260024411609e-9
2.2657225567100336e-9
1.0883732436129775e-9
6.887224805932886e-10
1.2541723827495598e-8
1.411953896095312e-9
9.0909516847166e-10
1.97850566446479e-9
2.1854005419728417e-9
8.665355604629879e-10
2.485199656289265e-10
7.226414570080503e-10
2.666253700880624e-9
1.423976594225388e-9
1.299966244140789e-9
9.930654114550889e-10
3.056455932503262e-10
1.7389016906609549e-9
4.95691757863928e-9
1.0127955409431084e-8
7.162047575004243e-9
5.039993707010639e-9
3.5885010259214197e-9
2.4013511788250876e-9
2.7271067526795967e-8
1.5002098381270493e-7
1.1599822624265295e-7
1.0725744341347364e-7
1.0254007642904303e-7
9.252723472637478e-8
7.979898145628968e-8
5.346783055293623e-8
2.4920655538997896e-8
6.661281434164031e-8
5.943435385671035e-8
7.390490172140079e-8
5.209141822532198e-8
9.142714261361572e-9
4.978693771006635e-9
1.1676614369557944e-8
1.1194711371169271e-8
5.069477017270502e-9
9.947672617875605e-10
4.49860624991217e-10
6.728510842686814e-10
5.147796860889307e-10
3.699103934542202e-10
4.95702259314026e-11
3.2520326363409407e-10
7.895031581318699e-10
1.699712268059997e-9
3.81103616139295e-9
4.110104480796751e-9
1.5155922937602923e-9
1.0888039189999803e-9
1.872036298340585e-8
4.2350106005783256e-8
3.577363204994668e-8
4.2215506538050635e-8
3.788097579628827e-8
2.7858544507421217e-8
1.6306478157997414e-8
8.709817395879745e-9
3.8704295264953946e-9
6.550900966555273e-9
3.4003009140810325e-9
3.012618276678293e-9
3.986340374634529e-9
4.917806203458895e-9
3.59525077974446e-9
2.343937322839688e-9
2.9744025696445796e-9
5.223877156311687e-9
5.6454963338769864e-9
7.39756172661769e-9
3.0339907890509296e-9
1.164501281923324e-8
2.3791350733689947e-8
1.954903318511458e-8
1.2928269829194661e-8
1.1350911410292021e-8
1.1397703219052847e-8
1.1960535041225659e-8
1.2401617219195348e-8
1.2082202486042507e-8
1.0514024432746082e-8
9.872576924108485e-8
5.220781566565323e-7
1.6220409982350355e-6
3.5388859499771453e-7
3.1469394747916865e-7
3.0150910613610786e-7
4.8345638760153645e-9
9.452680015784202e-8
1.1070053258766643e-7
1.479148178474954e-7
7.935443273727785e-8
2.1774527715017976e-7
3.448420265516935e-7
7.348313481115433e-8
2.712876589463298e-8
6.388510862256406e-9
7.393472769655564e-10
6.56972597047741e-9
3.453904622827648e-9
8.0328843965379e-10
1.2175333029886575e-10
1.6861619886036505e-10
2.0022264199887534e-10
1.377765224858908e-10
3.3213282330526944e-11
1.1735940305092015e-10
2.6558735062845806e-10
4.829247722433447e-10
8.462364701324069e-10
1.4595999269674805e-9
1.8633708700995825e-9
1.016868908453255e-8
1.067292868116518e-8
1.7661329323676192e-9
1.2597970554810101e-8
2.012479732325505e-8
2.419325839491498e-8
2.1401156839002404e-8
1.4250190612794254e-8
4.763010915125532e-9
5.371410305461148e-9
7.086830939272984e-10
2.4819132954216335e-9
5.942301003672969e-9
3.759254133296885e-9
1.137153213876462e-10
8.143434048032377e-10
1.2808866649836601e-9
3.4538752457033425e-9
9.060341414122611e-9
6.362260901264249e-9
8.634317391949554e-9
1.2636846388287189e-8
6.128364018253487e-8
7.417799387583865e-8
8.088231485527885e-8
7.97102137188892e-8
6.538211990307832e-8
3.722094968420105e-8
1.8011310725154506e-9
2.9151248204663e-8
5.226073320776911e-7
2.556761755788248e-7
7.78191028347299e-8
4.145852895118836e-8
4.5188832961956135e-8
7.114963378287419e-8
8.698661936354689e-8
1.1857778709062072e-7
1.287087769907777e-7
8.80734728376466e-9
4.719165468619327e-9
8.502313209394467e-10
7.125030558385771e-10
2.6900421949349273e-9
2.307310580392608e-9
3.6803825325981867e-9
3.0451364904212165e-9
1.5375898987185163e-9
6.306649005405046e-10
8.509953339510085e-11
1.673177474443308e-11
1.8369062985308554e-10
3.7509256180824357e-10
5.220766658304469e-10
6.2233041497819e-10
7.516212111173793e-10
1.0808396678209754e-9
2.6287861173072612e-9
9.856321346832833e-9
2.0898773723222937e-9
1.2028850080574766e-9
9.982221358933555e-9
7.811260534154324e-9
6.795692067801005e-10
1.8093085368220086e-11
2.962862297856912e-13
0.
0.
0.
4.1930971754330784e-14
5.454636085429071e-14
7.245980821663386e-14
9.324026657871808e-14
3.41472267497662e-13
5.079733303862487e-13
7.484159127704515e-13
1.2052276970427629e-12
1.836940958467769e-12
2.3796309633971196e-12
2.887093289682062e-12
3.4297812806250813e-12
4.012925059438651e-12
4.5714726618236636e-12
4.982496014015917e-12
5.130359266501022e-12
4.977935839925773e-12
4.558099986621246e-12
3.902065575499799e-12
2.9766654933303223e-12
1.6398289767221823e-12
4.266932945322996e-13
3.872367863471765e-12
1.738597566041759e-11
7.042213483224548e-11
9.95996578121416e-11
1.0267603808533023e-10
8.33960712711244e-11
3.8228171263322154e-11
3.574011604712904e-11
1.4734501049939276e-10
2.8375560015326117e-10
3.524546694709679e-10
2.4045189083763594e-10
5.628358905249448e-10
1.5507089953699368e-9
2.1915152607308127e-9
3.085696462367557e-9
2.266878866932644e-10
2.8847941297470874e-9
7.498255349278253e-9
1.2137754801191222e-8
8.302322639644187e-9
6.78919423976855e-9
6.398214346166724e-9
6.34030384027313e-9
6.24125851464674e-9
5.896140785308805e-9
5.213627308501656e-9
4.171375536188086e-9
2.7336240079295365e-9
7.45073095551036e-10
2.2157026537815125e-9
7.146223195505726e-9
1.7257766195704163e-7
8.489739866940303e-8
1.2244041697246717e-6
3.4038837352539783e-7
1.1032883573627983e-7
1.217849867990325e-7
6.480085504799502e-8
4.5440820409953576e-8
4.943977627867201e-8
4.732383711634533e-8
5.108047462009044e-8
6.535719596941247e-8
1.987443188591191e-7
6.904929074040153e-7
5.562995897837481e-7
9.310761361476582e-8
2.0623100659018365e-8
5.5482055706581216e-9
1.753048542933826e-9
1.0035254985782144e-9
1.8429253008959735e-10
5.07390784143765e-10
4.459340838990243e-9
2.6731459721721933e-9
1.2875701072437471e-9
1.344226825840643e-9
1.9565972493679587e-9
3.493338658392299e-9
4.703110671120831e-9
1.102060838988485e-8
1.3240092447605375e-9
1.3813765822184876e-9
9.582214395151456e-11
9.447190578782453e-11
2.0546297140073007e-10
3.46330752737632e-10
4.819854028481879e-10
1.5815704717766305e-9
7.2583091289963875e-9
2.283431250056472e-9
9.33064996340283e-10
2.8397970383342585e-10
4.2264874922693856e-10
3.058153415067985e-11
2.7396062775219997e-13
3.0649235055031706e-14
0.
4.5629535208717436e-14
2.571555287246301e-14
3.7103256136520175e-14
5.311237749309245e-14
1.9741869611555014e-13
0.
6.905384569248491e-14
1.6648892912183013e-13
3.1594948679424933e-13
5.474743616928245e-13
8.997413420762297e-13
1.4268234398566452e-12
2.2067179933486675e-12
3.353149024292503e-12
1.7893047694849294e-12
1.016055307929154e-11
2.254642314589092e-11
3.2796023050011997e-11
3.9800056716701e-11
4.4631031697967627e-11
4.7487500025972786e-11
4.566894214875169e-11
7.037082026618728e-11
6.033397458876096e-11
4.47382628052681e-10
3.58437384556097e-11
1.4383115182630009e-10
2.2125454805376992e-10
2.929246417708649e-10
2.1617580057569354e-10
1.496495617045847e-10
1.35371034741377e-10
1.5917811556639224e-10
2.1197371654820076e-10
2.9315373067560787e-10
4.1177702378803676e-10
5.939608268249632e-10
9.049029957950385e-10
1.478696188850088e-9
2.1117975710346634e-9
1.8635771965688096e-9
1.6586583285626371e-9
1.6321525153960987e-9
1.7406884934542248e-9
1.9667157993902474e-9
1.1406243865875426e-7
5.283962230703185e-7
6.029532546774285e-7
1.471604918993626e-7
2.673710587923561e-7
2.567364922816809e-7
2.51523767706647e-7
2.731326097293533e-7
3.2543781472068903e-7
7.603751813578233e-9
2.572460550580274e-7
5.621284537866795e-8
9.657040513637804e-9
4.063947940667182e-8
2.84028532677305e-8
9.015912247764194e-9
2.8741352783478554e-9
4.808754198595845e-10
3.110361732704054e-9
3.5971912977541638e-9
2.8524886999952106e-9
2.34153410915223e-9
7.311648459076765e-11
2.552322866400227e-9
6.740317132033796e-9
1.630506761285229e-8
1.4582807617717083e-8
7.541908806468129e-9
3.745579590002167e-9
1.185734107980345e-9
1.2694932489699442e-9
2.6230985985268076e-8
5.8046534032014656e-8
1.9165976119055572e-7
1.0282650383912724e-7
6.578857313568739e-8
3.7107665511587154e-8
1.6669408060005097e-8
5.71340137718064e-9
1.2219635732986157e-9
1.2546653432103004e-8
1.5253019083068916e-10
5.695369951213407e-9
4.3578429410366366e-9
3.070363763514945e-9
2.689667346301935e-9
1.6397969017238503e-9
5.733000387680563e-10
1.216934228376564e-9
3.433061229615782e-9
2.2898120652661482e-9
2.258543422820744e-9
1.83540698337032e-9
3.644060785775714e-10
2.9581195553172567e-9
8.740691943030114e-9
1.3634471077920147e-8
9.195832750668324e-9
6.4692341779846245e-9
4.448866828588654e-9
2.726645925761259e-9
4.273201386249865e-8
2.408674729412531e-7
8.593790979176728e-8
1.8106856771524048e-7
1.4121709933203996e-7
1.1608018546115737e-7
8.596873787690358e-8
4.195049867478908e-8
2.8436986591460972e-8
9.546489990291047e-8
8.71492107673153e-8
1.1631865190874866e-7
5.736741649376441e-8
1.9762247317015364e-9
6.2498591573656855e-9
1.217588011084669e-8
1.1435266642777791e-8
5.867785186415384e-9
1.589821117195594e-9
9.726906380273701e-10
1.4082225965237364e-9
1.0819224515968876e-9
8.417398266894208e-10
2.3778506990513564e-10
5.395265674687586e-10
1.4078396111898492e-9
2.976114103757926e-9
6.376914828729041e-9
8.266556613580722e-9
3.2758373339016137e-9
2.219203976703141e-10
3.901945406586402e-8
1.19863851531214e-7
5.817779833770047e-8
8.0803662776608e-8
7.504292647555044e-8
6.166243364817944e-8
4.0835486016084194e-8
2.3511738080197998e-8
1.2640074084485615e-8
4.448953726486198e-9
8.679838158224802e-9
2.3330315160617475e-9
1.899902432625324e-9
4.5399350787523127e-10
7.821239549588293e-11
3.625415608945954e-10
2.5052699049989e-9
6.945714766082396e-9
6.1650856635928705e-9
6.441030904551287e-9
1.7801357982225416e-9
6.728709461387618e-9
2.023466310799439e-8
1.8169929147390605e-8
1.463413592254289e-8
1.3534900154299709e-8
1.3133654417501103e-8
1.2454399796958634e-8
1.0804116446623082e-8
8.065109872530286e-9
4.68579080839544e-9
1.3195416420226287e-7
6.559976137996423e-7
1.3453984454170016e-6
6.252712903980151e-7
3.643241209952198e-7
3.2211595455194484e-7
2.723672527592615e-8
8.700441095038647e-8
1.0272373472484364e-7
1.5154186381604856e-7
1.181996300968679e-7
1.7423713594711033e-7
2.234251155558919e-7
3.145390210152137e-8
1.2149853192084536e-8
4.449435809116633e-9
6.735116709454379e-9
9.146761980156027e-9
5.644228514730166e-9
1.6042242147896597e-9
1.5360927398050145e-10
7.581073115307876e-10
6.089007703735366e-10
4.15177524493419e-10
3.448898536263119e-11
3.981086871526077e-10
8.608700525654845e-10
1.556470682501581e-9
2.589304422509956e-9
3.885902470007156e-9
3.544941779099522e-9
4.2251410256205084e-8
4.853489432511918e-8
7.035733378963014e-9
3.9855523143219136e-8
5.3787821940998624e-8
6.067318302141112e-8
5.575942116043422e-8
4.155007534210734e-8
2.607723867356868e-8
1.0338667365900843e-8
5.1703076320014546e-9
3.437980673717707e-9
3.022266976460807e-9
4.024739726048183e-9
3.965160504620176e-9
3.0094756206099967e-9
3.0758436259343517e-9
3.308760750613205e-9
4.409231464337187e-9
3.7013842678016313e-10
1.5251283790272365e-9
3.737603738819217e-9
1.0908997520877727e-8
2.5301225240619354e-8
1.3424886189629954e-8
3.84149333709415e-8
5.4192217889583905e-8
7.706287600772223e-8
1.0917187137529779e-7
1.4485678925278117e-7
1.3744585289000755e-6
7.005192667430404e-7
3.1611360223297756e-7
1.188698977380489e-7
4.596719137865561e-8
4.4806064123661766e-8
1.7073945957173025e-7
2.4780423564949464e-7
8.428370121207727e-8
2.5018472416372586e-9
1.1876204077155046e-9
4.66716776167483e-10
2.7339396321681036e-10
1.2124152658625966e-10
3.541866644341678e-11
1.4016819385849593e-9
2.330373653215134e-9
3.6064395986620532e-9
2.8173900105467285e-9
1.4611793791765e-9
1.019793945306934e-9
9.791359318670429e-10
1.1515599479082981e-9
1.4779989591160824e-9
1.8595488559348777e-9
2.0453143854758e-9
2.0307993004655172e-9
2.1978240429323987e-9
2.8822986060041453e-9
5.258856721557464e-9
1.2781385105340864e-8
5.1246517763581776e-8
3.536738290121726e-8
1.8135048618983145e-8
2.1323489513900513e-8
1.3466872273828578e-8
1.02437481804678e-8
1.050269380679256e-8
4.166632252512042e-10
7.705500270901213e-12
1.1158405253473037e-12
4.3505012745929856e-14
0.
0.
1.2188027001335128e-13
1.0411769951116026e-13
1.2345524548547816e-13
1.5810114265153525e-13
1.462473445401893e-13
7.185764055318148e-14
0.
0.
3.1550491166225553e-14
5.1081453105931e-14
7.534191428135646e-14
1.086242533352044e-13
1.5585994453646627e-13
2.2371519432230246e-13
3.2175057217276396e-13
4.639772579213891e-13
6.711470872719328e-13
9.742385489432035e-13
1.3383253992096407e-11
2.6527925847557094e-11
4.379881766476477e-11
6.56781290183367e-11
8.989282366916384e-11
1.1167711068116555e-10
1.2585926945032506e-10
1.2932231027149857e-10
1.198087916475953e-10
9.447430856983766e-11
5.047029541686453e-11
3.529303552926451e-10
4.3181261283521695e-10
4.2609373867272815e-10
1.3214393207211882e-10
9.279911433661831e-10
1.6607080955552887e-9
2.682162889203923e-9
4.528767274777458e-9
8.594222813885124e-9
1.8883842281599397e-8
2.0886043138329864e-8
1.2720785418606357e-8
8.771126773214678e-9
6.45351647087517e-9
4.815971217505167e-9
3.521632262590489e-9
2.3902632782705098e-9
1.2600347673963055e-9
9.280213926600289e-11
2.0985290409959412e-9
3.8881908386021204e-8
5.710343444354823e-8
4.6236774411455453e-7
1.3906708087959857e-7
5.2737849516675566e-8
1.2376587396386202e-8
2.0874150816621325e-8
4.473336123399181e-8
2.3217074595955424e-8
2.527801593083582e-8
1.5025072593339433e-8
3.9841146153776115e-9
2.8502447214295765e-8
9.984439104531492e-8
4.333118382862444e-9
4.538281404288697e-8
2.1370717497982878e-8
6.184589488249758e-9
3.6702104549482865e-11
3.6602227006053296e-9
1.3305929987500244e-9
2.4923773365311267e-10
9.877455640589499e-13
7.310088260703628e-11
5.530549605361217e-11
3.391412822297893e-11
8.189635128362727e-12
4.69886587169521e-11
8.675489130079159e-11
1.355286725040142e-10
4.707511819515197e-10
1.3989065634126222e-9
1.0402129652520803e-9
1.0555808239436752e-10
1.3270973249997044e-9
2.517328207734743e-9
3.8291665627035405e-9
5.261700570215946e-9
6.562351377546615e-9
7.186520615591772e-9
6.3141520596671754e-9
3.1980176075940017e-9
9.158728115395511e-10
7.863492355526464e-10
5.218806112391374e-9
6.557684513120443e-9
5.436341502977813e-9
5.731816858117448e-9
2.1901928246262235e-9
5.159409508189092e-9
7.935852278035145e-9
6.609453793919512e-9
6.1716487094933785e-9
6.0835389429007715e-9
5.948635944916643e-9
5.53011171067653e-9
4.7410467961573e-9
3.6052411491007263e-9
2.132673124773125e-9
1.815860137721993e-10
2.697489058421681e-9
1.0524529709282523e-7
1.2126487819357334e-7
1.0830438387942842e-6
3.0011236582453745e-7
1.1757700846693306e-7
1.3126771878927617e-9
9.095639744341018e-8
4.7863963551725626e-8
4.6299716845499745e-8
1.794238648533105e-8
1.5699499125186917e-7
2.2540340453706588e-7
3.874869556327847e-7
1.0119047543433949e-6
3.8591261047061017e-7
2.1889674605076304e-7
1.6540284934500443e-7
1.4427985831844734e-7
1.3910690175159217e-7
1.453390760363031e-7
7.026997384459864e-8
1.1650634893471873e-8
3.2979139342000564e-10
1.1062918982139679e-8
1.0511968624007084e-8
9.167743876145699e-9
8.165571182659031e-9
6.5116685346269485e-9
1.4598011314812407e-9
2.1151905937418308e-10
3.59663864313216e-11
1.7644926535605163e-11
1.4453098583769488e-11
3.525429194286508e-14
1.5695389160210045e-12
1.2276880618239829e-12
5.759752651794303e-13
2.583799707340115e-13
1.802405188795812e-12
3.762185706195812e-12
4.552864408347113e-12
2.5596052196789437e-12
6.72471554850029e-12
1.0287743292323406e-12
2.795993595125495e-11
3.862317869544294e-11
5.460643392774147e-11
8.524736219677125e-11
1.348627560637995e-10
2.000061242877332e-10
2.8117687257736277e-10
3.951397123131113e-10
5.724879743331295e-10
8.522994541139609e-10
1.2874614810095754e-9
1.970847841463855e-9
3.135309196168565e-9
5.320793923330063e-9
4.590819899841963e-9
1.3485883479582956e-9
3.393328654137074e-10
1.6828308103501362e-9
4.282509564212415e-8
1.890904834042902e-7
1.3876387007183627e-7
1.541686159447066e-7
1.238750029451166e-7
9.907813701196511e-8
6.687744379969702e-8
3.637975064285493e-8
1.409215282514372e-8
5.0326322269101e-9
3.3303560839755145e-8
1.4643383653237313e-8
2.277295402416249e-8
1.7059416771236903e-8
7.944634621001052e-9
2.8741526361066427e-9
9.663583665175946e-10
8.665172057791573e-9
6.5993369295375864e-9
6.154188038621515e-9
6.035276783974732e-9
1.114969727235382e-9
7.0400477267647026e-9
2.291985985272865e-8
2.2394730833688634e-8
1.6242312105844315e-8
1.2145480534023508e-8
8.40178713225143e-9
4.9985595982168815e-9
2.0245718601695536e-9
9.242166841354388e-8
2.7788931465325527e-7
9.263902745987195e-7
3.987402298739371e-7
2.437327494657667e-7
1.5362183777635185e-7
6.661481739226473e-8
8.670592732406808e-9
1.1736383594007855e-7
1.5531134375483405e-7
8.822370344180479e-8
2.3365059395196026e-8
3.5187711819397856e-8
2.7451640899538407e-9
1.0347187828738152e-8
4.744205524580809e-10
2.3946017685329157e-10
2.012303947632421e-9
1.3620540106750358e-9
5.311686359739325e-10
2.2499377637170035e-11
1.3761074829192538e-9
1.1540766480646217e-9
9.351518132380066e-10
1.2934744441785235e-10
9.523383414350073e-10
1.849993628797468e-9
3.3860357132927956e-9
6.563025761167319e-9
1.4113320279872949e-8
2.998145271004644e-8
1.0919902516313792e-7
2.312298591781038e-7
5.297711066773383e-8
6.124701089828304e-8
8.879111582547216e-8
9.943766999582078e-8
1.0982691718147618e-7
1.2288651399423064e-7
1.3833523247940616e-7
1.486183270980557e-7
1.1053664071190367e-7
7.422347055756997e-8
3.1422725758909484e-8
1.1986172127452339e-8
3.955534243945943e-9
4.6093153218907035e-9
1.496956588032054e-8
1.3930662103981808e-8
1.4357634536629211e-8
1.198581192266748e-9
3.2773008449331795e-8
4.1601372982067055e-8
3.168573641907008e-8
2.810436861636902e-8
2.700651988375191e-8
2.5745051212428534e-8
2.1862728375439808e-8
1.5400229731349958e-8
8.651823582260824e-9
2.543952400483758e-9
3.357652734867795e-9
3.622950888793375e-7
1.4774945640139742e-7
3.227469124345945e-6
9.18854700003138e-7
4.4344517855151617e-7
1.4236959618380884e-7
1.4687106316980738e-7
1.6078931282978158e-7
1.3672527497577813e-7
6.996194843453935e-8
5.3519015094551236e-8
1.221482236302106e-8
4.361376732781489e-8
2.449787692379441e-7
7.526579270898412e-8
1.7381618340620302e-7
4.605851434673462e-7
2.9077109924663235e-7
1.4261321336025914e-7
6.806329766202729e-8
3.52158387730585e-8
2.091360744381692e-8
3.020935602096527e-8
1.0513882052586973e-8
1.6964102410160743e-9
4.773155922691817e-11
2.191957578289326e-9
2.5354293880128625e-9
1.1013302778107452e-10
1.615996741631121e-9
1.9922072447319667e-9
2.9236724689603574e-9
9.973233835083323e-9
9.894216553438952e-9
8.000416599175331e-10
2.6555181955805537e-9
6.669078394068168e-9
6.855429866742358e-9
5.16485096398183e-9
3.666445260154875e-9
2.496621947110633e-9
1.93727786002554e-9
1.2954344560783416e-9
8.144463712595448e-9
1.1961466208104522e-9
5.061872359034449e-10
1.3023117847463424e-9
3.8767480959203656e-9
7.233698921902705e-10
8.965675703788878e-10
1.7503371024143213e-9
2.4039954304852904e-9
2.6874237680286593e-9
3.1258437283188343e-9
3.966882767309431e-9
5.284847164149538e-9
7.116326097158868e-9
9.481342720453178e-9
1.2310940058636788e-8
1.5169299465793173e-8
1.6625969991246953e-8
2.7451395655027855e-7
5.232814821257353e-7
2.8013509995310246e-7
1.3297341206049337e-7
7.398435466754691e-8
4.840663934818365e-8
4.6045963614274645e-8
5.7382419017551815e-8
8.309593179023443e-8
2.109802527194682e-8
2.149644897067526e-9
6.136720694167334e-10
5.024689273101962e-10
5.579087481950298e-10
1.0342874579486965e-9
3.0725107312929452e-9
2.4478865223343096e-9
2.3199402603308835e-9
2.7630608431172154e-9
8.780632456721579e-10
1.370137940112796e-10
1.7041030773952207e-10
3.814298654754465e-10
4.92031963301994e-10
5.389568480579228e-10
6.3827975688622e-10
9.742300479510268e-10
3.03338730643999e-9
8.06321671713566e-9
1.5611052292180282e-9
8.939138741186161e-10
1.1381460010457188e-8
8.007553466175416e-9
2.3182888736575086e-10
4.8537305701194135e-12
2.0004143459368413e-13
0.
0.
0.
3.45049474978935e-14
4.7919889375651316e-14
6.765879659240528e-14
6.952962703728768e-14
3.179096193945958e-13
4.3910365674864537e-13
4.509282851282497e-13
2.641666378408028e-13
5.3257390143924127e-14
0.
1.2903769481262892e-13
3.4761013287159933e-13
6.960342531126439e-13
1.2487053641933276e-12
2.154840711726285e-12
3.5721047805803947e-12
4.522171394399797e-12
3.810150394511648e-12
3.0639171655187655e-12
2.538228774077055e-12
2.1440622425926135e-12
1.802632668017214e-12
1.4496117843195363e-12
2.0191798070960716e-12
5.104568707475101e-12
7.85500196233659e-12
6.388754436976648e-12
4.1087608346879406e-12
1.877400031677339e-12
1.0020823129123671e-12
6.1895391945067306e-12
1.7419654426476614e-11
4.216994254104844e-11
7.56933064875881e-11
4.9493251263772696e-11
1.9377684492413202e-11
5.96517600923518e-11
1.0539217469919059e-10
1.5639137624382612e-10
1.9692874543145206e-10
6.810150408672489e-10
1.0796230824559707e-9
7.061525806769794e-10
5.116605863766503e-10
4.2966702863731013e-10
4.069360248407782e-10
4.090404316587341e-10
4.113614064617586e-10
3.991597730280403e-10
3.6693866868891733e-10
3.153833947330287e-10
2.4618429488477216e-10
1.5618302543228676e-10
2.963869114003756e-11
4.7639214643947594e-9
1.4273701505746652e-8
3.0801842220925737e-8
1.128030840838133e-8
5.391826842480809e-9
1.6707616793581097e-9
1.1104761652836814e-9
1.2950469620273571e-9
5.963645688152653e-10
1.5020614458243505e-11
5.803628026509484e-9
1.996936530021989e-9
2.2952092692133833e-9
5.246893885626471e-10
1.2264769229142764e-10
1.3608129168255105e-9
5.57357892092676e-10
6.58832470635887e-11
3.050342808014086e-11
1.5424093796993145e-11
3.543615464813575e-11
1.2447681729484528e-10
7.491967997606668e-10
8.944915369901931e-11
4.825886980309906e-11
3.7539203857653955e-10
1.5042289939504352e-9
4.349382218823309e-9
1.8276494896925662e-8
4.564793504547464e-9
7.793093308802554e-10
4.2569814615960196e-11
7.385315266333469e-11
1.231745827255103e-10
2.2118906656305073e-10
4.975965346005328e-10
1.3484761102531573e-9
1.0151813487134143e-9
1.1833202583070915e-9
7.255921139881726e-10
7.582406531581787e-10
5.817366907693094e-10
1.7392819005685601e-9
3.950894209227013e-12
2.7371667644709575e-13
3.151487300694933e-14
2.4540651094684565e-14
0.
7.175160988020125e-14
9.765603217606744e-14
1.169111566858549e-13
1.0457380905650701e-13
7.340722923979048e-14
3.309976226037742e-14
2.967846124758753e-14
1.9387190610571244e-13
1.2721922941001173e-12
8.714101848721361e-13
6.781012812648366e-13
7.267047264401061e-13
9.156872750241887e-13
2.0548764166862122e-12
6.116817393169193e-14
1.2093245943014986e-12
2.2307751700331172e-12
3.168702978309687e-12
3.699698480193611e-12
2.901776900983163e-12
9.171528977014263e-13
1.3444627082168862e-11
1.8003308794000665e-11
3.060022825790172e-11
1.273925935263878e-12
6.349044143346754e-12
3.294665010687219e-11
9.828845099461268e-12
8.868438411051187e-12
1.1230589518709375e-11
1.0563781014736745e-11
6.858416823716275e-12
3.5618269484864395e-12
1.6731276874654858e-12
6.57915317296191e-13
0.
6.40426971172251e-13
1.6106733887452707e-12
3.3837843642646647e-12
5.546947036549335e-12
6.0953882366426565e-12
6.3334498597142275e-12
6.883408513413933e-12
7.832911962641239e-12
5.308678114351989e-10
1.897345570500767e-9
3.334013013966299e-9
4.981405269994833e-9
6.428718113571986e-9
8.4334764904485e-9
9.867438710719185e-9
8.94191392362981e-9
7.647986267904392e-9
6.403128246477025e-9
5.143132901062944e-9
4.1059414866824e-9
2.888178247668856e-9
3.059372135817704e-9
3.8120970366649753e-10
5.483144626395897e-11
1.0781458819108805e-11
2.0149192187269975e-12
1.5664293252720928e-12
1.0136509441381264e-12
2.3991239829169604e-12
1.2044406144373361e-11
2.94034550343701e-11
6.759181207461098e-11
1.6864569905729302e-10
1.949762781372467e-10
9.725783862984374e-11
1.5220258518845996e-11
1.5453031537542346e-10
2.891792068212444e-10
1.9051291044257612e-10
1.1687698476510077e-9
1.3211237028355125e-9
7.586970962348774e-9
2.668186284001243e-9
5.340727802074021e-10
1.0816098987202619e-11
2.6499034623804992e-11
3.526546830444293e-11
2.0509702948902655e-10
1.0089569379861558e-9
1.4760294863502938e-9
1.3561071278116375e-9
1.3675429275913099e-10
1.2329114446316788e-10
2.1168074739103005e-10
2.0753421535357527e-10
1.1390779615858301e-10
4.118454114256128e-11
9.593828924544384e-11
6.373217055620887e-11
5.535819676132445e-11
5.3326655485259263e-11
5.489491091057116e-12
5.424138335586292e-11
1.4538238613005767e-10
3.7313344355317195e-10
4.873879798971102e-10
2.898724712297895e-10
1.798146599268786e-10
1.1036890394677963e-10
9.927364966563868e-10
5.416827181541508e-9
1.7147921341174625e-9
2.7123955398239977e-9
2.475529699581623e-9
2.0669564207799236e-9
1.5655370056196318e-9
9.517145656943124e-10
4.251907235605408e-10
7.147985104455323e-10
1.9033040930321063e-9
7.176494872684064e-10
2.720785967212625e-9
9.607848782170696e-10
5.979727305856863e-10
4.0223551337338947e-10
1.3708731472751186e-10
3.138534436921013e-11
2.1184629561730223e-12
1.300060044871343e-11
1.1104765032649152e-11
8.663662743963718e-12
4.530947823028998e-12
3.1114075552483654e-12
1.2103715293658962e-11
2.944197340684751e-11
6.879130302604599e-11
6.282680720459903e-11
2.548275652510217e-11
5.1605430991086886e-12
8.851387547339962e-12
5.779981322380604e-10
1.6895526810034046e-9
4.076966584043528e-9
3.4606054311453414e-9
2.7640078289039504e-9
1.8432481726913652e-9
1.0029756941693985e-9
4.701251408159187e-10
1.1659837353665123e-10
2.687464982760722e-10
1.3174428542028563e-9
3.898745528964337e-10
2.5220283872449805e-10
2.3075304728953515e-10
3.820217058987432e-11
4.4178535050741137e-11
2.508568376459688e-10
1.031637534397446e-9
4.947743794533754e-10
3.719707919281099e-10
2.0322997091676536e-10
2.424021913872355e-10
7.372054631417231e-10
1.958038885746309e-9
1.9807638737486065e-9
1.493674498907854e-9
1.2160054086799552e-9
9.789909085560496e-10
7.447575734829203e-10
5.210538788183624e-10
3.136885324610203e-10
7.068362407590405e-9
3.60973877099544e-8
1.9571367652601873e-9
4.378050285834148e-8
2.9269139158572783e-8
2.1708468359438433e-8
1.351075931697909e-8
1.6065668480659695e-8
1.0106520728287011e-8
8.878904624999543e-9
1.333486113073829e-8
1.4375424799279166e-8
9.042842425250475e-9
2.613053755840145e-10
1.1403268474041455e-9
2.0842228412947055e-9
2.479479298758815e-9
7.316165183194968e-10
1.353164827708113e-10
1.1123877754918945e-11
5.6527819160970645e-11
4.6916440662211806e-11
3.284223123497461e-11
5.662728866467183e-12
2.8813011887268526e-11
6.819177583607809e-11
1.3804818041185952e-10
2.8694449992490413e-10
5.609047259343692e-10
2.986383564954232e-10
1.0850452875950424e-10
3.128063202786087e-9
6.609251815861737e-9
4.1817128526187174e-9
6.362987931769272e-9
6.493173899932742e-9
5.099454538249527e-9
3.1341215885540045e-9
1.7256032683888087e-9
7.779341469361639e-10
3.800157032459351e-10
6.9314615047825515e-9
8.668084816884792e-10
4.71588774046764e-10
6.075944885605735e-10
8.904127928671256e-10
1.0024938241077553e-9
7.3492721232449e-10
2.8764880870410613e-10
9.834398323657106e-10
4.367616773121066e-9
1.0103414463884528e-8
1.1928013137691375e-8
7.450446438617966e-9
3.6739616102022005e-9
6.544616438620287e-10
2.2750031001861946e-8
7.897324774513278e-8
8.379502507254763e-8
1.5762103897222328e-8
7.04474316868224e-9
8.643953150756732e-9
1.474606462863516e-8
5.907858846291095e-8
9.949206774281734e-8
4.856975420283734e-8
1.2476476375326246e-7
5.695856577859629e-7
1.038339598085057e-6
7.040881913263832e-7
4.5796504388720034e-7
3.0615250277413485e-7
8.689811061744831e-8
2.026425368483351e-7
3.33620042847642e-7
3.954712467758625e-8
1.1685157825116205e-8
7.383046342685864e-10
2.39274622038505e-9
1.8919934968269125e-9
8.964171757310151e-10
2.984841843937737e-10
1.8918281085190224e-10
4.2344170831286494e-11
1.353776643333615e-11
3.1923927500099902e-12
4.875999379556848e-12
1.0507609848968602e-11
6.290401382238531e-12
9.492444320675686e-12
3.980760150153717e-11
7.576375801976826e-11
2.9225620096724546e-10
8.352347113024285e-10
8.646766951312283e-10
5.384600240923766e-10
7.434637417175671e-11
8.505484079004915e-10
1.7644890666176959e-9
2.657458670798959e-9
3.0668703552578854e-9
2.6509160811760445e-9
1.7031439060148552e-9
1.3273008889294503e-10
2.585600920568821e-9
1.1448898461960195e-8
4.166628944369227e-9
1.900621120637658e-9
6.730593217137438e-10
4.977028428430375e-10
3.888552380503889e-10
3.763801328323239e-9
1.930998083344852e-9
3.5043125801011503e-9
9.048483157039223e-9
2.02470749380617e-8
3.1596831511674308e-9
3.966411076690607e-8
6.86835364257961e-8
1.1629243206310548e-7
1.9005903304949863e-7
2.8064306039366225e-7
3.782794368189901e-7
7.064926096141491e-7
1.9161608240529833e-6
2.660078665041789e-7
9.164522145412188e-8
1.6566046963839197e-8
1.1507982753663143e-7
2.0730179513290845e-7
1.7956460049596443e-7
8.026449561021686e-9
3.6195323017676916e-10
5.831921427518939e-10
3.0504899485248957e-10
2.9348407065601904e-10
4.42494526771987e-10
1.5604821910185573e-9
2.7542878039654308e-9
2.5033509154705885e-9
1.1004088518728552e-9
4.492044660172139e-10
3.226533444477167e-10
3.918451920438205e-10
5.458781600951778e-10
8.072234614922941e-10
1.255290332659106e-9
1.7339576902152768e-9
1.9328232884771116e-9
2.135852011516895e-9
2.724701843015824e-9
4.580063622502668e-9
1.1964186078889259e-8
2.0366571197386392e-8
2.0172872952227766e-8
2.207634335534381e-8
1.5403365895831203e-8
1.0951431524873536e-8
1.1419671605881152e-8
3.3152269489280176e-10
5.945497186391959e-12
5.002825646946211e-13
4.178674662208783e-14
0.
6.042659822948698e-14
1.614789951376955e-13
9.640282533282674e-14
1.0208901605305678e-13
1.379648863752384e-13
1.2933425152928315e-13
6.455770454100795e-14
0.
0.
3.659042654772808e-14
5.722933760550861e-14
8.317745002168956e-14
1.1907340450707387e-13
1.7032352860596253e-13
2.442840061008799e-13
3.515536793268381e-13
5.07730581412966e-13
7.360138128633944e-13
1.0711863296892866e-12
1.5658176671764777e-12
2.2291362547353702e-11
4.6151638313957157e-11
7.739374622967096e-11
1.1398911895491372e-10
1.4700874767078048e-10
1.661687868612084e-10
1.6594727123230937e-10
1.4385216453106842e-10
9.71658257581964e-11
2.3832237566196162e-11
7.539130103532549e-11
1.959546477831616e-10
5.470157586043865e-10
7.239882013953947e-10
9.524697255341393e-10
2.783417531629193e-10
1.4873480026411005e-9
2.453301477034349e-9
4.4081289699932675e-9
9.285681638550707e-9
2.2329076839928553e-8
2.214945453815138e-8
1.5545292178548565e-8
1.250556082078968e-8
1.0581365391887224e-8
8.842559845201219e-9
6.9889876979155545e-9
4.954162820544538e-9
2.6682015469982e-9
9.11328178970537e-11
3.814260341754084e-9
1.199666426067215e-7
2.237595353469053e-7
1.4400312152883442e-6
4.5004192759146307e-7
1.9495768641104486e-7
5.732215333631669e-8
1.367416081657358e-7
8.375080309577934e-8
7.013209333326211e-8
7.308815621362042e-8
4.7615899534050937e-8
5.7972642478125825e-9
3.9575564454702754e-8
1.710052331124537e-7
4.347749753508338e-8
2.544278284095132e-8
4.236956943132696e-8
1.7541076511204e-8
9.437541321340518e-11
3.3056308566904036e-10
3.255566871400159e-9
9.323956061603799e-10
1.7280731607993113e-10
5.796928835222587e-11
1.0535415951163677e-10
7.12876120751638e-11
2.2203683303825266e-11
5.525005868815617e-11
1.2260314216734268e-10
2.0636300904345306e-10
2.950536582941711e-10
1.0745816885664694e-9
3.0664709891454766e-9
2.1501068225269313e-9
3.5453496153186326e-10
3.142254458211024e-9
5.995507511399107e-9
9.158307071244049e-9
