# Supplementary material for: Observability and Controllability of Nonlinear Networks: The Role of Symmetry
Source: Phys Rev X. Author manuscript; Available in PMC 2018 Nov 13. (PMC6234006; doi:10.1103/PhysRevX.5.011005)
Supplement: Code Archive [file NIHMS982008-supplement-Code_Archive.zip › MathematicaData/FNCtrlbDELTAHetN1M1ChaosK3IC1]

2.641462889158041e-9
6.25701719652e-9
7.495820504984088e-9
4.257133241893761e-9
3.0252365042308715e-10
6.321994416636714e-11
3.4819217693362224e-11
1.0574897061179102e-10
6.269040711827147e-11
7.145782668506056e-11
2.1945273557069973e-10
3.2385574303595163e-10
5.592940724936776e-10
1.9018781375800372e-9
7.1348568028954975e-9
5.461897557575828e-9
1.3081143649096578e-8
1.610573915032109e-8
1.1180631801987797e-8
1.712739855780293e-8
2.2120471747143603e-8
2.6829281317310055e-8
5.267256215625468e-8
6.1046832574744345e-9
8.273969414482191e-10
5.5657749394126016e-12
5.3940919247524616e-14
0.
0.
0.
0.
0.
0.
0.
0.
0.
0.
0.
2.377311325373638e-14
3.2907700898562616e-14
4.5664803061607965e-14
6.351664740040031e-14
6.866855198661855e-14
3.349173361110268e-14
2.899930881891685e-14
3.637105918940998e-14
5.1608565890430237e-14
7.069093480677337e-14
9.548848306374469e-14
1.3143948315341228e-13
1.8612824154941778e-13
2.7038293600664196e-13
4.0071909788615915e-13
6.032826260838995e-13
9.203844421820484e-13
1.4217616962961491e-12
2.22462937650458e-12
3.530580219270695e-12
5.6961246099504415e-12
9.373937722997577e-12
1.5812655450006037e-11
2.7542831209597856e-11
3.3478646745847643e-10
1.0072295392418659e-9
1.4697925747005868e-9
6.180609779682041e-10
7.435103477019935e-10
1.9751780195728204e-9
3.0665265026619068e-9
4.098939758113406e-9
5.091081214965107e-9
6.0020579916986594e-9
6.7588054926379415e-9
3.6981421504557497e-9
1.745769342258571e-9
1.9860697449060285e-9
2.4780617050050934e-9
2.5807900181075194e-9
2.9601573128484805e-9
1.184494102988434e-9
3.6411263530086105e-9
4.208814930321067e-9
3.552192221428725e-9
3.174085177151553e-9
2.8553668112390333e-9
2.4598880005751065e-9
1.873507031859045e-9
4.655093368686992e-10
3.2931024639240207e-9
2.7429772954375806e-9
2.4511134898361565e-9
2.3363907373795258e-9
2.325789848023905e-9
3.2755467691292564e-8
1.0404010218031938e-8
1.688011244366694e-7
2.7055464839747185e-8
6.3415247532590954e-9
5.555327125629825e-10
4.005378038635163e-11
1.0913050660475418e-9
9.990811190250482e-10
1.708849347253527e-10
4.8711033972045705e-9
4.997612016774909e-9
6.4686123506381e-9
7.484175361438958e-9
1.1373445296307846e-8
2.3365380088384606e-8
2.2152172869055378e-8
1.2993035430671874e-8
6.690361399296192e-10
1.3514579918187383e-9
9.642357205148089e-9
1.5649643470601483e-9
3.482409978213479e-8
3.365893164440591e-9
1.7580322250611965e-9
2.3420437019744616e-10
8.967356798298133e-11
4.691803217958993e-12
7.547285944640381e-12
1.153320351665516e-11
1.1452272660208902e-10
4.7714229884188253e-11
9.905145121306618e-11
9.373712037214283e-10
2.8063109714191343e-10
2.488415318137482e-10
3.6977443838010707e-10
9.188094912378525e-10
1.6205239716526833e-9
1.3491628943841805e-9
3.611734401913621e-9
9.219656223802595e-10
1.1760995928377743e-9
3.4205951513700597e-9
8.539099062551573e-9
3.3165709085777043e-9
2.1283892256209567e-9
1.1635745870686432e-8
7.780222464679739e-12
1.3226861229532036e-13
0.
0.
0.
0.
0.
0.
0.
0.
0.
0.
0.
2.2457575818384442e-14
2.982135087623476e-14
3.9757631274960166e-14
5.397799729935929e-14
7.412705070938688e-14
1.026257282282332e-13
1.4290511674405122e-13
1.9982714220949224e-13
2.8028063262744535e-13
3.9400134818359777e-13
5.546793170182121e-13
5.940509336670063e-13
4.291295459768947e-13
3.449331798953324e-13
3.635577500609195e-13
4.459170695446509e-13
6.079398544766425e-13
8.639365185770471e-13
1.2541609595649648e-12
1.863728042034088e-12
2.843934865101551e-12
4.460853153585486e-12
7.197560773315713e-12
1.1971554894100218e-11
2.0628562401351385e-11
3.7177938838817964e-11
7.132243099695386e-11
1.505735923585074e-10
3.7176589212146546e-10
9.86762995011939e-10
1.0316945755289059e-9
1.3386217228495602e-8
4.221503595910173e-8
2.6265144001234576e-9
1.471039702882266e-8
1.8445853394255785e-8
1.964869806946952e-8
1.8751873598691967e-8
1.5455548317394218e-8
1.1301239397236108e-8
7.822251966390184e-9
5.4461229993845064e-9
9.873448953348927e-9
1.040021390231207e-8
6.38633139133282e-9
2.1896195731562967e-9
4.84399269862858e-9
3.762223918368874e-9
3.1818325749963368e-9
3.334072953365133e-9
2.9649259064806035e-9
1.7906109478275383e-10
5.042911600536908e-9
4.8019067882667315e-9
3.998999093263298e-9
3.446320766480454e-9
2.8781398954977727e-9
2.184885063132609e-9
1.2711712342491654e-9
2.3730874997842935e-10
4.063568525658915e-9
9.595418067979642e-9
4.102067135304892e-8
1.0401322370726042e-8
4.3957247909144526e-7
9.638509461943687e-8
3.2723598961988513e-8
7.811356868182729e-9
2.6987470913658308e-9
1.5192849707774312e-8
2.899688663844907e-10
7.168980506550265e-9
7.232236221384433e-9
1.9599388881632278e-8
4.823794467233211e-8
6.935475930253976e-8
2.400136261417789e-8
9.839923985691297e-9
3.961508794200321e-9
2.8318442941964245e-9
2.400008506058335e-9
7.448918448089147e-10
1.6284538641523068e-10
2.88397157806863e-10
2.087088057966495e-10
1.6661686514353257e-10
6.78385913183568e-11
7.016295949093714e-11
1.7932625308330566e-10
3.164473426531244e-10
4.893047584406672e-10
6.825418807493539e-10
3.359591554289795e-9
9.013093067133544e-9
4.46255352588626e-9
3.6639451288068337e-9
8.276621564163843e-9
1.1174144643888193e-8
1.3369773146152551e-8
1.4687506754676717e-8
1.4709438404553507e-8
1.3543031010935348e-8
1.1872502094470177e-8
1.0420832817609025e-8
1.1667223843779905e-8
7.67592628497552e-9
3.2461955997521366e-9
3.775141905989575e-9
4.388089546421554e-9
3.5248035973838572e-9
3.6045813078721004e-9
3.380714644459174e-9
1.6453482090539407e-10
5.553316302108344e-9
6.366206527272749e-9
5.124354444374048e-9
4.338242424152865e-9
3.6069352274646526e-9
2.7645576074299723e-9
1.72660326095387e-9
2.096908278153599e-10
2.975016750608858e-9
1.2614250900507351e-8
4.614973525902522e-8
1.7447332983441933e-8
5.225667397633665e-7
1.1772590908947841e-7
4.219740546480831e-8
1.1046926663024601e-8
2.5051418812128958e-9
1.8718698195996535e-8
1.0910638643911521e-8
7.916334001020276e-9
1.1554669761989566e-8
2.5916565526496152e-8
6.47292344511618e-8
8.081395604322715e-8
2.5408517865889685e-8
9.906997564600888e-9
4.480198909294826e-9
3.731780433200411e-9
2.6538683069093014e-9
6.137369896831465e-10
3.5870227403865546e-10
3.838289282230873e-10
2.8128853435325856e-10
2.252833086888164e-10
5.1729416483403624e-11
1.3285186267114645e-10
2.987337182648512e-10
5.220502938874299e-10
8.176156543921712e-10
1.1905566569287442e-9
1.4996828296577978e-9
1.3520600166652704e-8
3.047499887275743e-8
5.7523662627036174e-9
1.3052573955648697e-8
1.979748713590037e-8
2.3252012089447916e-8
2.474764919755726e-8
2.3447110867205963e-8
1.9776320029682563e-8
1.5573649269341828e-8
1.2265152368389766e-8
1.6775972554836546e-8
1.3373296908032457e-8
6.715631615909042e-9
4.0211973759033714e-10
7.708029148983761e-9
5.562618632015062e-9
5.3806546230744996e-9
5.878400107429959e-9
3.102330789126798e-9
4.56235732993349e-9
7.487183084222324e-9
6.374160187064975e-9
5.627669512020998e-9
4.940595586166121e-9
4.075709171680813e-9
2.9336248325763643e-9
1.2877296395086205e-9
1.8638797120943557e-9
1.083346593555767e-8
1.2149084481934103e-8
7.135389944123842e-8
2.1199625122554548e-9
6.89895259631414e-7
1.4565831066251797e-7
4.3287390834662674e-8
7.500936132236013e-9
7.96117356820639e-9
3.013046873890897e-8
6.7532979225400356e-9
1.0475891464517579e-8
2.0643689973538158e-9
2.0335623038205547e-8
7.914146932785453e-8
1.3558028016308045e-7
5.1430267099141355e-8
1.944577803993274e-8
7.971627248193417e-9
3.096942982056188e-9
3.227268050732847e-9
2.4496755819832428e-9
7.386984780164341e-10
3.350147260784013e-10
3.689524778247303e-10
2.6163950894423307e-10
2.0139472393091569e-10
2.0376605182723612e-11
1.4193316142753135e-10
2.8318463336907225e-10
4.497197335309206e-10
6.111886040276048e-10
2.397299618969919e-9
6.715786211162514e-9
5.852491871328787e-9
1.0092193889368114e-9
6.756480821234765e-9
1.091766355950572e-8
1.4435092041838798e-8
1.7545101170230063e-8
1.9978186669495985e-8
2.13352552845452e-8
2.151395806537355e-8
2.090094419770666e-8
1.5957775019849576e-8
8.128844937012782e-9
8.268862984123959e-10
9.644749247670765e-9
6.721270978396238e-9
6.57625455216568e-9
7.024085831473449e-9
2.688664041579873e-9
7.630767289460236e-9
1.1368494726506788e-8
9.328337283703479e-9
8.079090056739905e-9
6.988959501320544e-9
5.6848060090899e-9
4.040083251872686e-9
1.7845450831369648e-9
2.2499899692846803e-9
1.2675832351561178e-8
1.6969788462446668e-8
9.286609894886582e-8
3.9685393027089985e-9
9.176107614719448e-7
1.9555420697708274e-7
5.861146112446855e-8
1.0489152247733185e-8
1.0222430782232872e-8
4.237241961544144e-8
1.925631763750106e-8
1.2517536319944145e-8
5.544654972708854e-9
3.069040244344295e-8
1.0934761143865375e-7
1.859917726369607e-7
6.435678629844956e-8
2.394640592976251e-8
9.895738272141153e-9
4.322989775243321e-9
3.940900042218616e-9
2.416101720279826e-9
7.146286302133835e-10
6.410391963200239e-10
5.65503618860455e-10
4.0719291860387246e-10
3.170191485321896e-10
1.1399824821501537e-11
2.456220711442253e-10
4.79064957172791e-10
7.594607020491668e-10
1.0392702205357796e-9
1.2415009887761943e-9
7.2282080840512e-9
2.0349545765694402e-8
1.3200770726369682e-8
6.4855669427045386e-9
1.8929703254462306e-8
2.677899292864261e-8
3.29129165986912e-8
3.745246049071812e-8
3.942605098497594e-8
3.835278527941602e-8
3.5164371854636834e-8
2.9242528372658605e-8
1.6033668029881804e-8
5.327469447444737e-9
1.9100904431714223e-8
1.2091952371432581e-8
1.1422401897989351e-8
1.2870315910069247e-8
8.969671132373235e-9
8.142485996721698e-9
1.4911786396087534e-8
1.3057463300118098e-8
1.1788739888883887e-8
1.0652677211011628e-8
9.118950090276806e-9
6.938672083545982e-9
3.7139894526054677e-9
2.2978813316732907e-9
1.755849332861832e-8
2.091862550211223e-8
1.6836390956796583e-8
1.618941986363877e-7
3.7655323927332494e-8
1.288498984799385e-6
2.493322541151204e-7
5.68565345941301e-8
3.128651932836736e-9
2.1476077262735487e-8
5.235292229237858e-8
6.2205747882241435e-9
1.993939187500337e-8
8.883492754355296e-9
9.72892150887015e-9
1.3162392324983874e-8
1.1138392232643278e-7
6.109593872733161e-8
2.6178767642511268e-8
2.47016042181572e-8
1.4555240237293728e-8
2.466002085299442e-9
1.0403916980347492e-9
1.6474327237298969e-9
6.191682917674733e-10
1.3484247860041573e-10
6.085403836542216e-10
5.084258536614854e-10
3.99525600379737e-10
1.3940492418010793e-10
2.840082412086329e-10
5.605387746948629e-10
9.164508381998633e-10
2.688006694411563e-9
5.6789491704695325e-9
8.772448638276371e-9
7.4312803493398575e-9
1.309721753252725e-9
6.046327821407889e-9
1.2963065290225578e-8
1.928694546083053e-8
2.518308258143723e-8
3.073848862595343e-8
3.58996862191931e-8
4.0473516123136475e-8
1.9099527601691512e-8
8.061987815314651e-9
7.108271904387603e-9
1.2877417837223287e-8
1.497360000972505e-8
1.6871613763191604e-8
9.268190985783007e-10
3.4348129884578744e-8
3.821122114000352e-8
2.997684260751064e-8
2.5172950897722552e-8
2.0800854233822405e-8
1.587227386374801e-8
1.0592219321044552e-8
4.6977567340506785e-9
3.946477395370658e-9
2.1169155646484555e-8
2.3107060418149318e-8
1.8839838447717416e-8
1.4472227774858746e-7
2.5737629998387514e-8
1.1034189247048474e-6
2.1490120035497363e-7
4.911204497547416e-8
3.4974438226327864e-9
1.638317955003564e-8
4.114408113282181e-8
4.480645574453549e-9
1.6869933621819317e-8
6.1328316917467305e-9
5.8736461914319126e-9
1.5547303934300615e-8
9.467706930225309e-8
5.247478991696465e-8
1.10446445524839e-8
1.07901304572318e-8
1.3265219112844918e-8
6.516163348835165e-9
2.5359391879229926e-9
1.473748911365487e-9
5.086036306413748e-10
1.285343899303762e-10
3.1300183876093884e-10
4.775004194205606e-10
3.6007189386782543e-10
1.0233526867722184e-10
4.240143156572867e-10
6.95210514819596e-10
1.1172302474256607e-9
1.7662397313086805e-9
5.384972055355116e-9
1.1468641059835568e-8
1.7705231811682232e-8
1.4641278127569228e-8
1.4195849224180418e-9
1.322156329130721e-8
2.5810382116230523e-8
3.653643613234269e-8
4.606656973980845e-8
5.475075913179155e-8
6.254667355889342e-8
2.9116071398857757e-8
1.343235045414708e-8
6.251323187348971e-10
1.3012397608639619e-8
2.0920057676714318e-8
3.687164337059899e-8
3.237280282049245e-8
2.0484925445042016e-8
4.141421091717127e-8
3.645476493017631e-8
3.1921283126432174e-8
2.8711307222096873e-8
2.5574330779801825e-8
1.7082849986404016e-8
9.909460602534874e-9
3.234803216534709e-9
3.90808334578173e-9
8.16286197090824e-9
8.339774735247244e-9
7.776919322028303e-9
5.806017618436121e-8
7.663319709818318e-9
2.277175687923893e-7
3.896417509415839e-8
7.3190706531484614e-9
3.576049044048081e-10
1.3283262113168022e-9
1.6594089036692888e-9
1.1025725337247874e-9
6.542304731901833e-10
6.624423682247638e-11
5.355559993570216e-10
1.2010131961843142e-9
1.0559965440316026e-9
3.7506012771375053e-11
1.3100539946344103e-10
1.118048302188424e-10
1.847063170962972e-10
1.519124278518148e-9
6.154342154031594e-9
7.627616015341559e-9
9.479822743091234e-9
3.437671813570715e-8
9.398247746263259e-9
7.98714408858997e-9
2.678926486868727e-9
1.0065036360737448e-7
3.37884178264008e-8
4.564873368974097e-8
2.5072168442489256e-8
4.607295372064243e-7
4.624878024038183e-9
2.548260171062677e-10
1.0121973534087805e-10
1.7068686718854002e-11
8.656014189020646e-12
1.7525091441713875e-11
2.4221663250488402e-11
2.1961561669458037e-11
1.1009774173996466e-10
2.733243805909444e-10
1.9179465090357472e-10
5.591332949301283e-10
4.900211031694545e-10
1.5445957584358769e-9
2.297852785175954e-9
1.6004437510419478e-9
4.366512601499722e-10
1.1367478006775978e-9
2.807891159014036e-9
6.934585795017427e-9
2.4291660920096097e-10
1.0452665794864056e-10
5.39474258557128e-10
1.758984988853666e-11
1.9683214061998865e-12
0.
0.
0.
0.
0.
0.
0.
0.
0.
0.
0.
2.4916070645172807e-14
3.46666210096911e-14
4.8389583616237643e-14
6.774270338461221e-14
9.509189989114134e-14
1.2667692064267187e-13
7.724670388733687e-14
7.075505976319843e-14
7.926926869460401e-14
1.0334600620052344e-13
1.4075661889770492e-13
1.915958453279528e-13
2.6379141698736605e-13
3.7210161196965886e-13
5.395031476026154e-13
8.022335383965885e-13
1.2192915201961835e-12
1.889400179645225e-12
2.9820437785695536e-12
4.7964147180903984e-12
7.878418750052107e-12
1.3265688954356974e-11
2.3036350853666996e-11
4.165010494452201e-11
7.963139974399481e-11
6.170235020445574e-10
2.218358505833886e-9
1.6437449739686215e-9
5.211522805573919e-10
2.368527776298543e-9
3.859957207767018e-9
5.288462102535614e-9
6.6466047528712445e-9
7.727818510230135e-9
8.336461687381433e-9
8.494721055365754e-9
6.27600524096945e-9
2.9293123286473698e-9
1.6788819551704274e-9
4.45308497712482e-9
3.6844305570597037e-9
4.077061495373726e-9
4.022069947770627e-9
4.354437199744387e-10
4.311616830352915e-9
4.014764036751318e-9
3.723683908557794e-9
3.541128552268331e-9
3.2963418137808e-9
2.889109029440887e-9
2.2757925559631066e-9
1.340001091837734e-9
4.957834201871722e-10
6.249603133159836e-9
8.369766334828087e-9
6.15682419478419e-9
6.272348473780917e-8
1.3555521530283078e-8
3.8864371995772703e-7
7.305940832128836e-8
1.5178200296794623e-8
1.5742710230898895e-9
1.1335167439155794e-8
2.9267036566309236e-9
3.5095836684410845e-9
2.382892170956127e-9
2.266850881180553e-8
4.42396731033709e-8
1.0947578009377637e-7
2.0655231965447316e-7
7.486319014245582e-8
4.634332689593374e-9
9.319441906460751e-9
4.617568801040798e-9
1.3742921368661534e-8
2.9011624319300903e-8
3.9311762945011854e-8
2.0283470188042732e-8
3.949235238381808e-9
9.763717993940064e-10
1.6248086813220753e-10
3.8769359245730645e-11
6.837999253545383e-12
5.69895232237956e-13
1.2501944409387436e-12
9.16490299202494e-13
4.485378175656953e-12
9.145062788960913e-12
1.4243173300522735e-11
1.8646618782919093e-11
2.182449623729539e-11
2.3409208972236344e-11
2.2742512918196655e-11
1.886106669993463e-11
1.0576610542077353e-11
3.4099661491287377e-12
2.4003543006052692e-11
4.995639061614637e-11
4.0900213937962457e-10
3.064676123198346e-10
2.4254501235352505e-10
1.551096674854327e-10
4.471636434555356e-10
7.913233818306059e-10
1.5368848496539087e-9
3.544271086307187e-9
5.8471267741783016e-9
3.813316641464687e-9
2.6297159562859893e-9
1.90823126915695e-9
1.3429009754554337e-9
7.862584901617763e-10
4.344766433765006e-11
1.482703028071927e-9
6.506584197343541e-9
5.162252535858534e-9
3.808146667256754e-9
3.276632260267761e-8
1.5721332594772939e-9
2.743173128250918e-7
5.6363081829901344e-8
1.457416722930587e-8
2.1162891115232757e-9
2.835726795150893e-9
4.8104202570850366e-9
2.823548608559612e-9
2.7991432876715402e-9
9.004496386316567e-10
8.895426404198161e-10
1.0984068363299076e-8
2.413021789682578e-8
1.1433515424962237e-8
8.032276926255753e-9
4.672355976830801e-9
2.317927647941454e-9
7.919556972617585e-10
8.026893872732017e-10
4.024532482574491e-10
2.2916558525186597e-11
6.568118656601109e-11
5.0742110612999784e-11
3.780151701591565e-11
2.1173190481947623e-11
1.0277496684282253e-11
3.125581566624341e-11
5.295935641922405e-11
7.37635647434204e-11
8.512463852869498e-11
4.790440447620866e-10
1.3932260655237382e-9
1.3469093376959972e-9
1.4411760069805547e-10
1.5121856662577268e-9
2.549796820130309e-9
3.451645635176177e-9
4.272254531214383e-9
4.9431509756852345e-9
5.353578562325467e-9
5.453106468350357e-9
3.66270924252213e-9
1.9215424356573953e-9
8.362046493143832e-11
2.11893273963317e-9
1.7821421689785266e-9
1.94396664051127e-9
2.0171695425471095e-9
6.147402265434956e-11
2.4412303631412984e-9
2.247545650874401e-9
1.9892881423774894e-9
1.8203667811145987e-9
1.6451451810698341e-9
1.400532180538526e-9
9.468181453118125e-10
1.1152637579830883e-9
1.948965754893071e-9
1.6608440513077155e-9
1.56225267729378e-9
1.5498558252269653e-9
2.143672244643274e-8
5.47927185147196e-9
1.1122410787268215e-7
2.2046976084594462e-8
2.77298324647487e-9
2.4449391634453723e-10
8.357410372213939e-10
3.5973951305487306e-9
2.171633154071832e-9
1.902358219893753e-9
3.6105201759062694e-10
5.697473877479892e-10
2.8367634764725224e-9
4.549297749713099e-9
9.248291028578158e-11
9.539792705742844e-11
2.858547136806253e-10
2.401678073209009e-9
3.315092074429549e-9
3.990752361588234e-9
5.9963077271614424e-9
4.208895507784511e-10
3.612523881992575e-10
1.4316977371407778e-10
1.215993905367062e-10
9.94351119535502e-11
7.151389755518747e-11
4.552060369360648e-11
2.3186922686105615e-11
6.099671076457073e-11
1.341144970860314e-10
2.376059087838716e-10
3.731561228623365e-10
4.606964032945497e-10
3.9332667746067383e-10
1.4794479833517358e-10
2.2451836519956337e-10
6.650959670368358e-10
1.1331644347120996e-9
1.6042235852588385e-9
2.0621838216253914e-9
2.494249682075071e-9
1.1538124597155311e-9
8.298194378392222e-11
1.1118779323511965e-9
1.8933127744008818e-9
2.8405715294297854e-9
1.8853881645621653e-9
1.4491779932113158e-9
6.0446815840947106e-9
5.045010089853675e-9
4.473501813362424e-9
4.790393156332338e-9
3.0072811371097727e-9
1.639116606436388e-9
9.236711786037672e-10
5.158299314320303e-10
2.432304933673184e-10
2.3404332341851954e-11
1.8975299144189233e-10
4.3018669881583793e-10
1.20050136204408e-8
4.0945495529174476e-10
1.2288944210107144e-7
2.787290639426997e-8
6.8469917937857055e-9
1.6887328605713252e-10
4.058710707384935e-9
1.6717790498097077e-8
9.414990096785343e-9
2.9252482104527297e-9
2.9978885816648616e-9
6.486571940232771e-9
1.3109560263771055e-9
4.685530766370431e-9
3.3279966239473658e-9
2.939650010049018e-9
1.0348533273709493e-8
7.056776543941092e-9
5.387403090476889e-9
9.97544965617559e-9
1.4815065266611377e-8
7.18064650652568e-9
2.3538846217138463e-9
4.6354341978171734e-10
6.872619381588758e-10
3.1408106178530026e-9
3.404591818402378e-9
1.6439536536456058e-9
2.493675338013977e-9
1.2017505472717014e-8
1.3580283426771862e-8
1.399926125160925e-9
7.289001132726081e-8
8.473281459914958e-12
1.9435013461655072e-10
3.5572065175722076e-10
8.757501899824847e-11
1.8661568622609277e-11
4.5094956471686685e-11
1.3580826482171675e-10
1.8016465408980427e-10
1.5380337480365596e-10
1.2581317460945091e-9
3.4094286378283325e-9
3.631350596981566e-9
4.384493817160301e-9
1.3183215890668384e-9
1.3588822174625267e-8
6.875639215794319e-9
7.940623180776032e-9
4.655110437085433e-9
1.469936225228324e-9
4.757158170036847e-10
4.86806731584651e-10
9.022068200471588e-10
6.301108824627421e-11
1.497707879343829e-11
1.9516342041773397e-13
0.
0.
0.
0.
0.
0.
0.
0.
2.7147742815210033e-14
3.7567083871430925e-14
5.216779851877331e-14
7.269625634196936e-14
1.0163403094733854e-13
1.4252362396767088e-13
2.0043304625684158e-13
2.8167811102272286e-13
1.8320397087592547e-13
1.7464599708461749e-13
1.9422246423682176e-13
2.4649151798492423e-13
3.3047878341140383e-13
4.458388787212419e-13
6.089076370615326e-13
8.521458117716524e-13
1.2269284967038517e-12
1.8144918391439053e-12
2.7471410990894597e-12
4.246428523064674e-12
6.693222938900693e-12
1.0761044577492647e-11
1.7681005087119356e-11
2.9796334493957326e-11
5.180012435629781e-11
9.373390887508933e-11
6.387069356642742e-10
2.3575649384899846e-9
2.1418624881130583e-9
4.8991069277942444e-11
2.19297204008214e-9
4.214439810799602e-9
6.311119963725706e-9
8.598976156604316e-9
1.0948085410317714e-8
1.3036797521621966e-8
1.4470856141423494e-8
1.467065462999388e-8
7.4158866273737386e-9
1.7908590131374296e-9
9.030366813314089e-9
8.555367307530084e-9
7.486107187833246e-9
8.172937910130032e-9
4.748725256245177e-9
5.770778026337847e-9
1.1407143244429954e-8
9.789351116441247e-9
8.954295777659463e-9
8.407962398561661e-9
7.656244566921113e-9
6.5127166979449186e-9
4.996728633223862e-9
3.1023182243280584e-9
5.416941403622358e-10
3.696228357594475e-9
1.2971367323533161e-8
1.3368140811256442e-7
3.572538440223682e-8
1.19917978257172e-6
2.703790719702381e-7
8.574141227931683e-8
6.355259046330575e-9
6.754449865483362e-8
6.44360565981268e-8
4.1472881717820555e-8
9.550490337987158e-9
1.7845391553765816e-8
2.8899491575982504e-8
4.6947527058511735e-8
7.35490899677936e-8
3.2693314903315846e-8
3.525254762723555e-9
5.170836247571869e-8
6.254578634760525e-8
2.0132425516561062e-8
1.0236239115285153e-8
1.1148331094171106e-9
1.6360521410271492e-9
2.965516607188403e-10
4.154256236473821e-11
3.587957406988284e-11
3.802790247862698e-11
2.3078261545802752e-11
5.387271416316584e-12
3.716506707198627e-11
6.812538846815856e-11
1.0665345436237739e-10
3.624022393699884e-10
1.1466871983986501e-9
1.050069943865304e-9
3.121083429502728e-10
7.260638590756856e-10
1.9161544633269496e-9
3.4221091725294043e-9
5.382538955625256e-9
7.58950758653678e-9
8.901994847745514e-9
7.525421049841491e-9
2.211325980878013e-9
4.944999465472288e-9
1.3567355076093363e-8
1.1212445827610008e-8
1.1275357214880054e-8
2.3246847646590782e-9
1.3798780457584279e-8
1.847931414377304e-8
1.4251625381017732e-8
1.2894261534433704e-8
1.2673346711824158e-8
1.2564109875789612e-8
1.198897073406142e-8
1.0715589454486888e-8
8.768473138748475e-9
6.193838089280734e-9
2.7830028869523612e-9
2.2691543189605946e-9
1.1253361419639894e-8
3.0792593579725055e-8
3.323400920794204e-7
1.296471565619176e-8
1.9447151461342097e-6
4.1825030874225453e-7
9.61083629280145e-8
7.304346413146308e-8
1.3206735760960825e-7
6.476285783524518e-8
6.195168856738301e-8
1.1949433190290168e-8
2.4439437953126556e-7
2.273895446474941e-7
4.160870170310813e-9
5.467150943635846e-7
4.490177187253374e-7
6.427404844305221e-7
1.7618060914322442e-7
2.5476479857779843e-8
1.2528701191607022e-9
3.6872187405297866e-9
2.1522869321803124e-9
1.715591708986809e-10
8.400649735523974e-10
9.929346833784156e-9
3.9405592317490295e-9
1.6257613093663991e-9
9.422033143098025e-10
1.3861820997706849e-11
3.731496532380165e-9
2.9796038492253508e-8
7.853937737560338e-9
1.3620438953134449e-9
3.086594003143935e-10
1.5209676747565465e-10
1.0623370449184936e-10
8.214258611141936e-11
1.9509360037350046e-11
8.775281266726773e-10
5.440770008911789e-9
9.782369939530852e-9
1.8487862682892162e-8
1.607360173238313e-8
8.624559474271809e-9
3.997961131817975e-9
2.66065560336921e-11
1.5753900191832763e-12
1.9339938798037155e-13
2.9334807098900526e-13
2.1706229065795691e-13
6.434326034821412e-13
1.0038972803022328e-12
1.3749011579958628e-12
1.1991365256416025e-12
4.58752720019813e-13
8.000177345617522e-13
3.2034960711769336e-12
8.619306965763926e-12
1.7070300100890697e-11
2.024181233738291e-11
2.2133852797176167e-11
2.6578768313124946e-11
3.127416501356387e-11
1.0394800661273893e-11
3.4145898497456847e-11
5.982825815350402e-11
1.1620943588139603e-10
2.49803553049685e-10
3.0128626260555435e-10
1.3146453436274398e-10
6.714978141329422e-11
1.52143141886491e-10
6.279338232629598e-11
3.696833034960296e-10
1.2603790727104986e-11
1.162818096330269e-10
2.4106614602648372e-11
2.2393211670802756e-11
3.125476630476454e-11
3.654106462664231e-11
2.933043629202444e-11
1.5961716795128237e-11
6.5739514305911475e-12
1.1001979220894726e-12
2.8374895834549867e-12
7.051283838408243e-12
1.315621725200547e-11
2.320552293884775e-11
3.983828002814505e-11
6.405770291872487e-11
9.014734531754836e-11
1.1186645241355792e-10
1.3218909107183568e-10
6.999746788995588e-9
1.6842633442329773e-8
2.4965752625496103e-8
3.9217832905725435e-8
6.295942730571058e-8
1.041508366049747e-7
1.7293276261476557e-7
2.2678809339153497e-7
2.3033082491714205e-7
2.3684818277211874e-7
2.2483508562885159e-7
1.5793786647354974e-7
1.9975815452119814e-8
1.1507635633199884e-8
4.1782083862504555e-9
1.8567902462646754e-10
4.5430424506045787e-10
2.893850950153307e-10
2.2763210976361679e-10
3.6490336467385855e-10
7.968596295884991e-10
1.8165391470152782e-9
4.651285139804098e-9
5.375484669974147e-9
3.1206179307749247e-9
1.5795294598633416e-9
2.850164768778785e-10
1.0419451419080356e-9
2.7527277078971747e-9
5.561269126781509e-9
1.1232334317076593e-8
6.537134830283728e-8
5.752098335753035e-8
9.412689742287585e-7
2.4344270359075664e-7
1.0601832956985238e-7
3.827824501335053e-8
5.935350039985714e-9
1.6423149948201966e-8
8.652014812293982e-8
7.715499334996743e-8
7.823960987892577e-9
3.567369741199929e-8
1.2724051176469488e-7
6.223826488536028e-8
2.8002738823173943e-8
1.5969315006066523e-8
9.452726262537019e-9
3.762984059599806e-9
5.728522957530189e-10
3.030385542034595e-9
2.5047635128263827e-9
2.016797593267479e-9
1.7909018541337297e-9
3.5644060065059435e-10
1.2011333330719851e-9
2.909587354044124e-9
5.887113076154052e-9
1.1903554633928172e-8
1.6501961859289744e-8
7.367108716353815e-9
8.574097920891355e-8
3.0289972732461856e-7
3.2740369349105757e-8
8.58506700797416e-8
1.05765288202193e-7
1.0932426763525431e-7
1.0398367460674163e-7
8.654952095569541e-8
6.155731932013636e-8
3.784709915477659e-8
1.978915501746923e-8
9.639387232280886e-9
3.0389794308026175e-8
3.2986441887973113e-8
2.1622115319486114e-8
9.551823330068283e-9
1.5796473948706777e-10
1.0554244221997687e-8
7.117931771745715e-9
6.158217445136458e-9
5.916977866420847e-9
2.3178656145272795e-9
4.298993899757339e-9
1.6145175853684862e-8
2.303295818299619e-8
1.6038928476362494e-8
1.1692379026168985e-8
8.113644880333414e-9
4.412027695469984e-9
1.5966322834767135e-10
7.2466159559689315e-9
1.079539713049257e-7
1.3637095395094093e-7
1.3433694342345648e-6
4.1468296124326707e-7
2.1266778188823465e-7
9.655524766338726e-8
3.132843388731101e-8
5.4025412448430176e-9
5.4350727400629965e-8
1.808894445580044e-7
9.104227100362675e-11
1.105806105589001e-7
6.814209703640621e-8
3.9401581797801275e-8
2.3163449373596525e-8
1.2590756198612613e-8
5.16504464972137e-9
1.4382809881771346e-9
2.9509904389398475e-9
6.581518526136871e-9
4.9539149200720515e-9
4.7550301355322685e-9
2.0808513822928965e-9
2.7220877296916e-9
8.062844819723587e-9
1.9174443430783043e-8
4.474633570270147e-8
3.5473118511477676e-8
1.9101605758652743e-8
1.0046910607678645e-8
4.4046762557881796e-9
1.3440004716513865e-7
7.33404840839566e-7
2.5129076482648355e-7
4.7090098521466117e-7
3.8323565363090316e-7
3.231311559036525e-7
2.455853748266258e-7
1.3944590015832287e-7
3.0151272443305106e-8
7.985062791459661e-8
1.9500727126887298e-7
1.0578151501865498e-8
3.820557394123248e-8
4.475918162398578e-8
2.7650065050548895e-8
1.2036474385697071e-8
6.361102267900939e-10
1.518054558275336e-8
9.801386512860568e-9
8.32585668678767e-9
7.848337373017556e-9
2.7657374400055642e-9
6.58749164836747e-9
2.2816582417973636e-8
4.0685655962494335e-8
2.833648946611469e-8
2.025826620733274e-8
1.3614517904014858e-8
6.346934474182825e-9
2.6710266333687196e-9
1.4398351843501166e-8
1.830553359257668e-7
1.8415888163322557e-7
2.1259460500648957e-6
6.653118858163199e-7
3.471557024890315e-7
1.6151647886471398e-7
5.6179118768025924e-8
8.821030009071658e-10
6.240892781800693e-8
1.9416735651512122e-7
1.0165648757282976e-8
9.201618733884731e-8
4.122850712713201e-8
2.265583917523846e-8
1.435095237931523e-8
1.2218258268627182e-8
1.1389235871945494e-8
5.526153635495329e-10
1.1398063787387318e-9
2.5425323406813913e-9
3.1271521715862626e-9
3.0289042448904866e-9
2.329095918611393e-9
3.6569015693893126e-9
9.821730131371531e-9
2.0293730609128226e-8
8.83302115086018e-9
4.891579021608185e-8
8.637615465286998e-8
9.29120658148183e-8
3.1208798094576635e-7
2.5497034286011265e-7
3.450195419659454e-8
4.384034874444596e-8
5.4326213533779495e-8
4.890871980921868e-9
1.2531308218812473e-9
6.54214020318886e-10
4.780510005716379e-10
7.301697378499967e-10
6.99166771729305e-10
7.123077211882403e-11
1.171821236036947e-10
1.3109240192232731e-10
3.3504026109510416e-9
2.8155723433321446e-9
1.223260573053865e-9
2.6819409029691792e-8
5.3320476330038735e-8
3.2399982664131356e-8
1.5858661617998634e-8
1.6946757928288588e-8
8.375653936360602e-9
2.485185917356933e-9
1.5248525142691493e-10
1.0250998837665032e-9
2.420796565914005e-9
1.3703114295430857e-8
2.2707706248230175e-8
3.726263648821428e-9
4.507049291733403e-11
1.930507482669272e-12
0.
4.403662718159707e-14
1.1131881217236577e-13
7.847027185472053e-14
6.702494256915731e-14
6.464778766315672e-14
7.343683354327173e-14
9.346897750615557e-14
1.2528240881888245e-13
1.7143812124284045e-13
1.7640377705582195e-13
1.024017993361321e-13
9.795618679887862e-14
1.2796552675976448e-13
1.7528290359681346e-13
2.2742359951853667e-13
2.931060476435366e-13
3.8837656720464657e-13
5.324723512433491e-13
7.507971891591992e-13
1.0801731020075542e-12
1.5762138461227688e-12
2.3243974252420083e-12
3.4575488697380583e-12
5.18420693234446e-12
7.835568618154359e-12
1.194467477805623e-11
1.8382840841455246e-11
2.8600547386593108e-11
4.5065254414795004e-11
4.959539711921992e-10
1.4319719203947379e-9
2.4516992661630412e-9
2.322344062035849e-9
1.1184634650045595e-9
6.177101418105411e-10
2.5689978488986076e-9
4.676482993632591e-9
6.9772096328631e-9
9.468190005660288e-9
1.200965681266565e-8
4.097809164684689e-9
7.256967677479822e-9
9.363050058326729e-9
1.033968441771172e-8
4.040417659467653e-9
1.5368204293862214e-8
4.476918323463054e-8
5.709122143016242e-8
4.1317910412095694e-8
3.44603268097529e-8
3.036945668831986e-8
2.604333011259687e-8
2.0594348638465302e-8
1.419728045053369e-8
6.72684007968307e-9
3.259398363880911e-9
1.953251356992369e-8
4.5510173550107355e-8
5.415022373693604e-8
4.8623805542130044e-8
5.139524527240244e-7
1.5504717600274465e-7
2.811975926956699e-6
5.000757349830988e-7
7.933442713189432e-8
2.8916489520497338e-8
1.1926127997830503e-7
1.230025562929223e-7
1.2053587537678855e-8
2.2416419680889137e-8
8.705465989688206e-8
2.505691242715666e-7
7.953479766908179e-7
2.109949829886675e-6
6.436377974723337e-7
1.1443571986643676e-7
2.505638533218718e-7
4.001255179448755e-7
2.2739553475694574e-8
3.0837997346106843e-10
2.1688536146903516e-9
5.279729452735251e-10
1.565309699540428e-10
3.172909217978146e-10
5.544955625151907e-10
4.651434154286867e-10
3.8518082243383945e-9
1.581427279568451e-8
3.6181875156431616e-8
3.5991041481820634e-8
3.3043731159327782e-9
4.76720131993551e-9
5.0737312783867856e-9
5.671103378219418e-9
2.0809422049696493e-9
1.4996444116927095e-9
1.670805767314937e-9
2.093455886378143e-9
4.2714597238925775e-10
6.506689456135423e-8
1.624937599933027e-7
1.0403175691475235e-7
1.6987706405052313e-7
2.457177362106854e-7
1.272560761105576e-7
2.4546513645302444e-8
5.469097102031884e-8
5.919521668164302e-10
3.6267681062892646e-12
2.1292910684092495e-13
2.8037691559298733e-14
0.
1.6709709658798679e-13
3.0537291628414365e-13
1.8246255924864233e-13
7.671455926240737e-14
1.9607216538374054e-13
2.8737818830386814e-13
3.675063730868658e-13
4.0306233892836375e-13
2.2404362450866014e-13
7.93976206084478e-13
2.260368589119641e-13
1.4523389233792186e-12
5.669924159430543e-13
2.1673743254319797e-12
5.8245610875716705e-12
7.558977182781717e-12
7.054455451356074e-12
6.839979208044272e-12
7.868031522725809e-12
1.0147326426827436e-11
7.9978217027944e-12
3.085195559484886e-12
1.869346855481065e-12
1.936621154188264e-12
2.802816296859477e-12
4.35850567927368e-12
6.668925913709612e-12
1.0128979844316267e-11
1.547266352934972e-11
2.3922592024966573e-11
3.756187629614515e-11
6.008049463117504e-11
9.832117818941165e-11
1.6573481069890233e-10
2.9093787793166124e-10
5.420278045799894e-10
1.1094431530087754e-9
2.6424925300126095e-9
6.129352550100765e-9
4.997920980630651e-9
2.1807561180161344e-7
7.406047658241379e-7
3.9308236588603783e-7
1.1358228596121511e-7
2.6255232472783894e-7
3.0518291929145343e-7
3.364933197622587e-7
3.773978252014712e-7
4.261572666308718e-7
3.921163798473578e-7
1.5404566655197064e-7
1.7417064018999078e-7
8.268224342713557e-8
3.197462053224118e-8
1.170517592493847e-8
3.490195220029549e-9
2.177175771260962e-8
1.5897880784619023e-8
1.5682569360466227e-8
1.4790937273914522e-8
1.286539357632957e-9
3.204935943278174e-8
4.114575371265154e-8
3.132618247900908e-8
2.6039139283523666e-8
2.164019701588197e-8
1.574766632318712e-8
6.566420442956968e-9
8.323505514892914e-9
2.6870999875741725e-8
3.079763903774035e-8
2.4659335904277193e-7
1.9465675063121113e-8
2.9364000071661896e-6
6.53540554320565e-7
2.2312393381991024e-7
5.930590021757761e-8
5.0290665902996245e-9
5.971819076645036e-8
1.4194061877792877e-7
7.0868928441462155e-9
2.6563509732068978e-8
4.531957082452892e-8
2.1020734334774652e-7
9.543054389544425e-8
3.025293931921536e-8
2.353113105355844e-8
2.0242259038061464e-9
8.572277347478923e-8
6.545687348863061e-8
3.2458050838437986e-8
5.420523335810693e-8
2.6237185585485453e-8
1.0812427941373143e-7
1.9084545982781505e-7
2.923563299295174e-7
7.0507845274221e-7
1.1698815151839664e-6
1.9382923867836574e-6
1.9122682965678976e-6
1.2468263484132123e-6
8.529621299806748e-7
3.897276479273128e-7
1.890551585791026e-7
1.1640845459891548e-7
7.86944106205024e-8
3.3112331259640134e-9
1.3426890812663863e-7
5.598381458170173e-7
2.607969445153408e-7
6.394755379692108e-9
1.8627785778733227e-9
4.041463282045788e-10
4.913198902054026e-10
5.942627788715166e-10
2.4623182612950277e-9
3.254959621363735e-9
1.409315578079855e-9
1.441884019511062e-9
1.900600914948591e-9
2.192151700140513e-9
1.2163548748481213e-9
1.6492750272950933e-10
4.525121286659713e-10
9.747649185542852e-10
1.5528876498796017e-9
2.1346004169485417e-9
2.686695586615752e-9
3.440526764631883e-9
5.0078589823680544e-9
9.293589109377331e-9
2.3151266279482553e-8
2.234355989247467e-8
5.8195195467676105e-8
3.273473057682529e-8
1.7899551713411436e-8
5.0270595706518545e-9
7.11539227488272e-11
1.320505687954208e-12
0.
3.2459207732303105e-14
1.2531204891122177e-13
1.1646349789273416e-13
7.804378720978325e-14
0.
2.2937745463223292e-14
0.
0.
4.205731836692459e-14
6.358065259088599e-14
8.788156589497172e-14
1.2076459893065968e-13
1.6801280917349894e-13
2.3676059297785525e-13
3.369086514087326e-13
4.828059061971004e-13
6.955731327783752e-13
1.00653658381217e-12
1.4624403259293863e-12
2.1334706279498563e-12
3.1257475855819244e-12
4.600991255448871e-12
6.807868416426978e-12
7.145582856939843e-11
1.7383674640387376e-10
3.119468237095531e-10
4.4788417659538055e-10
5.255922239726483e-10
5.330304624644206e-10
4.731888025047754e-10
3.3961069966012927e-10
1.2769779570403842e-10
1.5780781746054144e-10
5.004236274892467e-10
1.8162515793815446e-9
2.2298099555393078e-9
2.6334357729711008e-9
1.163394850031011e-9
4.403201093871345e-9
7.669089378406883e-9
1.437928673518845e-8
3.161317761626389e-8
7.067838249891833e-8
5.600322143596603e-8
3.9329113229790404e-8
3.024253437591578e-8
2.3452918857617963e-8
1.7500230141359216e-8
1.200465110349342e-8
6.6042772552482135e-9
6.259472183714287e-10
7.153044152620816e-9
1.902889422281232e-8
3.881835870546971e-8
4.140242641361375e-7
5.213163838616847e-8
3.4302442371751178e-6
8.003529984843186e-7
2.3623391932405892e-7
1.0880713642933843e-8
1.6791833997026872e-7
1.9633967029192031e-7
1.197902676408938e-7
1.0268518680548669e-8
3.319977347161727e-8
5.4623435278930155e-8
7.366802779176712e-8
4.8512051793515425e-8
1.5586480201782133e-8
4.332023143728544e-9
2.1215595936001625e-8
4.96162714145778e-8
2.058046042656072e-8
6.81373722467485e-8
2.1289633239739464e-8
2.5280892151128936e-9
2.7912830719970284e-9
7.569309399994765e-10
1.8198072561130896e-10
3.2210709771441657e-10
2.254482103243306e-10
1.1213853872179136e-10
1.0745014320357955e-10
2.607899279419542e-10
9.011813722172283e-10
2.4125349324083276e-9
3.07975046619188e-9
2.032593432502669e-9
9.41758530268761e-11
2.1580437460425774e-9
4.578068050312043e-9
7.256338047261865e-9
1.0196848801845708e-8
1.3055680925680519e-8
1.4893335921309416e-8
1.45221864314257e-8
4.762360770395649e-9
5.975366617768178e-9
1.6333852414379584e-8
1.8252595931305997e-8
1.7261942980871287e-8
1.1689360437257858e-8
4.958824717783889e-8
7.160872612905102e-8
5.1631730734933055e-8
4.458932014292999e-8
4.270914504610603e-8
4.18629372679494e-8
3.930600254742085e-8
3.341129196113541e-8
2.4701885369528905e-8
1.4607744811796294e-8
3.515433231190374e-9
9.543511928184916e-9
2.6629903141364505e-8
8.57335523962126e-7
5.220046843254757e-8
5.90915171400159e-6
1.466141107017222e-6
5.21338161885526e-7
4.525823274929978e-8
3.8456299538443984e-7
2.4583054689808166e-7
2.0475224933982174e-7
1.8799879423793805e-8
7.971335951485646e-8
1.0665526908671422e-7
1.2869859327431909e-6
2.901730188852814e-6
1.095359640136251e-6
6.75525349733096e-7
5.112175112883486e-7
4.107539162556762e-7
3.287562819025839e-7
2.8803323680802735e-7
8.577948905033893e-8
4.969756407422659e-7
3.3986682358406453e-7
1.6554661264132188e-7
4.875296348320988e-10
3.097136806742627e-9
4.29469682166747e-10
1.7191964256400673e-9
1.1105071787957633e-9
1.3378311614249984e-9
2.1555683502267287e-8
1.1361863993250604e-8
2.882605791789621e-9
1.2216035563243005e-9
1.1358178510935006e-9
2.5790496444026623e-9
7.482604747118773e-9
2.8015396674237207e-8
2.4726148367744433e-8
1.1742325146751361e-8
5.35161806478875e-9
3.6549270648346482e-9
7.0497487480440185e-9
6.7988623782758476e-9
9.112880709630472e-9
1.6005784632265876e-8
3.5227905195168834e-8
1.314275665800979e-7
1.5419358112483826e-7
6.134770272559684e-8
1.6973319002530256e-9
1.5913400052050852e-11
1.4768838155808027e-13
0.
2.2375250562686868e-14
7.538617280209701e-14
1.3817840840289682e-13
1.7275432206138412e-13
1.3732656219190518e-13
2.9058694069245493e-13
1.703079786234305e-13
2.9507570339664056e-13
1.0992173066063346e-13
4.111874595641316e-13
3.7613767772581146e-13
3.362560777824936e-13
3.616560733867987e-13
4.4863214113120233e-13
5.958287957794023e-13
8.138134395133659e-13
1.1246327186083592e-12
1.5628062329716142e-12
2.178587364098885e-12
2.161823028052705e-12
9.905582424084324e-13
7.518495265167332e-13
8.467420723533544e-13
1.1782025835060427e-12
1.6846676318522699e-12
2.390548691067471e-12
3.426090763422929e-12
5.0089607453916e-12
7.478649601911421e-12
1.1383493649488934e-11
1.7640329802873373e-11
2.7830468287317267e-11
4.477481886917036e-11
7.371787331144889e-11
1.249478922939656e-10
2.20172321241073e-10
4.101580862258942e-10
8.329661825022521e-10
1.418239935171819e-8
3.888297529512411e-8
4.3530141939612314e-8
1.8222479175073283e-9
3.507545894701828e-8
5.697817551920471e-8
7.18130513818096e-8
8.311611042531876e-8
9.068408647822228e-8
9.249394347416403e-8
8.685821721785001e-8
7.468460461988177e-8
4.8725716548432735e-8
2.261222750858603e-8
8.531964439817348e-9
9.442761798372515e-9
1.540155812439909e-8
1.2780878880126602e-8
1.3399458924257447e-8
1.0926738085595804e-8
5.1952552570310044e-9
2.952159038406546e-8
2.59645173172641e-8
2.0972520812221016e-8
1.79355457658294e-8
1.490810585828976e-8
1.0887918908435755e-8
4.951566525873768e-9
5.281436060169803e-9
2.3270267003181725e-8
2.8110627224794785e-8
1.9657376556102337e-7
1.1407025177407647e-8
2.257043015385112e-6
4.944426031710587e-7
1.6104267695645736e-7
3.8394601331944836e-8
1.1134538532946065e-8
6.572196357357605e-8
1.3378138498032072e-7
6.9976096517302895e-9
3.5121270274107916e-8
6.222941471803622e-8
1.5158997637387202e-7
2.1232001800412568e-7
3.580809181121931e-8
2.0267167182758098e-8
1.3518787522066653e-8
7.710616150159717e-9
1.6398709266710396e-9
8.492369491809287e-10
4.598752996779267e-9
6.593320151564968e-9
2.6465919058860293e-9
4.148554321320761e-9
9.774266899336844e-9
2.656084865106275e-8
4.3260550378303855e-8
5.795132478625819e-8
1.6835478739359514e-7
2.757505202771922e-7
3.9307991458358265e-7
1.3379284619760354e-6
4.0486088466115873e-7
1.426388654511983e-7
6.355668316109293e-8
6.122467774365234e-8
1.241561375525537e-7
1.037712809645182e-7
5.607558618158667e-9
2.217016469591449e-9
5.68985978613415e-10
2.614256898525836e-10
8.019211222600595e-10
1.7415803982174225e-9
3.94426746558588e-9
1.4746358581994618e-8
1.583552512669983e-9
2.7026564076841993e-8
7.450736159041613e-9
4.059597878162617e-9
4.400236656080632e-9
5.1856131710396474e-9
2.9305854856425443e-9
7.026737981244222e-10
4.289718502724209e-10
1.1147696655206216e-9
1.6943524008675753e-9
2.4298778064199824e-9
3.793475838868516e-9
7.854928584642194e-9
6.55476110488581e-8
1.8853529903467695e-8
1.2567521708877255e-8
1.3525768511234971e-9
1.8111721552380848e-11
7.885123085441018e-13
8.821383511735727e-14
3.6372143230803825e-14
1.203975157757718e-13
1.0385604922246156e-13
9.456001123346163e-14
9.481587680850645e-14
1.1115630671672255e-13
1.0145812752931224e-13
6.030016515527925e-14
5.786263744558651e-14
7.796623296404575e-14
1.0777063401344674e-13
1.3896582191732889e-13
1.7736763925021015e-13
2.325397944039118e-13
3.1525493820207547e-13
4.392139863668366e-13
6.237847620919932e-13
8.975786271544651e-13
1.3035627657616896e-12
1.9068191718486508e-12
2.8066562353711743e-12
4.155832083305277e-12
6.1915009688146655e-12
9.285779263650801e-12
1.4029764801643759e-11
1.5338960190509986e-10
3.9525581700748205e-10
7.143287265826959e-10
9.283622343992887e-10
9.072576750212038e-10
6.781457274634459e-10
2.7178696122200276e-10
2.846215240342724e-10
9.671532829157734e-10
1.7572525142505132e-9
2.624652040878817e-9
3.496026456485155e-9
1.5765753269750948e-9
4.951170592436213e-9
5.475079330175327e-9
3.4839519417507932e-9
6.914912486686721e-9
1.4875468787326243e-8
3.3085811955435514e-8
7.162238286589867e-8
5.5189638106654223e-8
4.1860795270875106e-8
3.496056253008835e-8
2.9165845702938883e-8
2.295125589072696e-8
1.6417113965917595e-8
9.743187228951594e-9
2.4845089132052273e-9
6.594404010340515e-9
1.9843531508525767e-8
4.072943890735095e-8
4.910069412751848e-7
2.6762924610951208e-8
3.898295326633696e-6
8.974357591874649e-7
2.6266648654568083e-7
6.630475241191113e-9
2.0374676749106055e-7
2.1253628145154535e-7
1.3274544622375404e-7
7.009084456365937e-9
2.845129813334534e-8
4.435382633811221e-8
6.913937219918597e-8
3.89622076142453e-8
8.838725925981089e-9
5.397945378587343e-9
7.292768434611341e-9
2.5823409346764172e-8
2.798951605890896e-8
1.8343579927046813e-8
4.2315242412434586e-8
1.0525467694365822e-9
1.0437751300114837e-9
7.47213020583264e-10
2.1026175198971682e-11
4.867341186474692e-10
3.5334500690998454e-10
2.6399859428917714e-10
3.161809138303462e-11
2.8973897361786945e-10
5.054883204712441e-10
1.5071741356955652e-9
3.916938240447818e-9
5.003078095756886e-9
3.177227286561482e-9
3.528853592144492e-11
3.5079831367420967e-9
6.913374994758084e-9
1.0376929371354682e-8
1.3924499033707654e-8
1.723458654708414e-8
1.944028748063518e-8
7.722361552997678e-9
5.1844562145323906e-9
1.509487519227727e-8
1.8580391819666547e-8
1.7810761555904014e-8
1.884306590696673e-8
6.541143688211432e-8
7.393907303004803e-8
5.4208399677641707e-8
4.769444592954353e-8
4.619036774557552e-8
4.581871095007897e-8
4.381455955925112e-8
3.819604668109692e-8
2.9114091856910795e-8
1.8067811900452793e-8
5.650837067222585e-9
9.105922219764363e-9
2.8480966934580924e-8
5.533346449756676e-8
1.1718561475592355e-6
2.1056935071126406e-7
5.930360652229274e-6
1.342786558217205e-6
3.337862642376557e-7
1.8928368084966398e-7
3.6257873359581517e-7
2.1315321314503767e-7
1.4647823952501325e-7
5.629770959116878e-8
5.581490113631054e-7
2.6063556977833816e-7
8.797365391977607e-8
6.043771043404198e-7
5.043915911616681e-7
6.835218145904343e-7
1.633399393170273e-7
2.465305608808183e-8
4.972824768158842e-9
3.285039579080562e-9
1.6797189149699635e-10
4.4889152639926194e-10
8.690385073008192e-10
7.400858547755885e-10
5.785077478478366e-10
3.591504012794685e-9
2.717597613607162e-8
3.8491662867016416e-8
4.6185308957115816e-8
5.6593593868378955e-8
1.2263058198804136e-8
7.354264404531269e-9
8.664086142544931e-9
3.6757781069027967e-9
2.2511741566439117e-9
9.15265000419723e-10
1.1329445229734138e-8
3.656376801017759e-7
1.1116609118339456e-7
7.978609088698841e-8
2.6004790442574278e-8
2.720840257277207e-9
5.765362815634868e-9
1.3207327379459916e-8
4.982621695445788e-8
1.139471014831684e-7
3.602165362562289e-8
3.1102721450519074e-8
2.459393586716343e-10
2.432906489099428e-12
1.1717995043440354e-13
2.588795791912734e-14
0.
1.6090012391594353e-13
1.971147350176326e-13
1.5576780812761164e-13
6.012548335867878e-14
6.820006547818025e-14
5.851524398292577e-14
6.407506583561632e-13
1.0339117918031571e-12
4.756206683374377e-13
6.20476303671877e-13
9.12643929660454e-13
8.297020166797261e-13
7.681020390284596e-13
8.516182864373057e-13
1.0748655885617975e-12
1.4404574380828891e-12
1.9777850475919894e-12
2.742924896385145e-12
3.821802028119381e-12
3.5572654095695443e-12
1.6080691884082503e-12
1.155052654613457e-12
1.2641693915845776e-12
1.7576571663239877e-12
2.5611895442291e-12
3.712139269314933e-12
5.4173379638752775e-12
8.038732732164725e-12
1.2157076575822975e-11
1.87315851259281e-11
2.94038671182454e-11
4.7086230179687996e-11
7.716665080995553e-11
1.301638005420783e-10
2.2816170585631113e-10
4.2254515811741256e-10
8.522890728617931e-10
1.9805172500562876e-9
5.183309790960728e-9
8.163021902242692e-8
1.8787918341076642e-7
1.244331487157127e-7
4.2614457795857794e-8
1.1625813810930202e-7
1.4594897786086508e-7
1.6382728211806376e-7
1.744909320265289e-7
1.7194174328765203e-7
1.4863222625390154e-7
1.0684826561240223e-7
8.891153576186323e-8
4.5746589025346935e-8
1.962746485808009e-8
4.279031107625945e-9
2.5408975624837664e-8
1.765664419193612e-8
1.6473488479452473e-8
1.773876796007492e-8
9.176247486676274e-9
1.804106977001832e-8
3.187631460713101e-8
2.561698801482832e-8
2.2031303516606074e-8
1.934358391200475e-8
1.590782283850241e-8
1.0336523981550846e-8
1.0520199533426338e-10
1.8908434140215252e-8
2.8355240875000806e-8
2.6471665150951624e-8
2.4956383263168403e-7
3.641237146966683e-8
2.606264274906419e-6
5.400804768149006e-7
1.521169900072058e-7
2.8806227406352403e-8
1.897120967572351e-8
7.773802727961967e-8
9.137412298255177e-8
1.3202137669245844e-8
1.5516413825885083e-8
2.26973531652472e-8
6.059520276657178e-8
1.0333376577600803e-7
9.72366952524196e-8
1.5565005605179634e-7
9.48801511823453e-8
1.2981245229927008e-7
1.9917652712434008e-7
2.3361985036555624e-7
1.7185134544128498e-7
3.11131135567326e-7
1.3102152350264288e-10
1.2344072067918312e-7
4.831752645833308e-7
1.4483235933341593e-6
5.896804044248092e-7
1.1163020523089278e-6
8.718155899295782e-7
4.5639095155598145e-7
3.69882340509023e-7
2.842520612436772e-7
1.578914272295165e-7
1.0190012152816067e-7
8.0042280619661e-8
7.261507105337156e-8
7.516483402385184e-8
8.964203816399531e-8
1.4592904383753185e-8
2.988462850054167e-8
1.5999386380945423e-7
8.477470027248747e-7
8.145615230357958e-8
3.2099881579309544e-8
1.858955846903183e-7
2.776857999662498e-8
7.551782454967697e-10
4.1597596343313387e-10
1.6006900026468897e-10
1.330939149151448e-10
3.2084997184191053e-10
1.0421056338136143e-9
1.6153084244010743e-9
2.3059316798517065e-9
2.7980065027788397e-9
2.0294064927112245e-9
2.107691644750535e-9
3.0496890576514853e-9
5.245349010364274e-9
6.4019050185594865e-9
5.625900045721958e-9
1.4499425568089421e-8
1.0501868271704371e-8
8.316407202099307e-9
7.783352213659613e-9
8.627554758609685e-9
1.1409219964403191e-8
1.6909436361367657e-8
1.254007787928521e-8
7.8425612577719e-9
2.2956881583177264e-8
1.627118411017509e-8
2.576738910405033e-9
8.994923458181897e-12
3.665642636217164e-13
4.313518810435567e-14
4.1179434145363634e-14
0.
0.
2.9960375279106607e-14
0.
0.
0.
2.972493148569752e-14
4.551908613223066e-14
6.608167824953239e-14
9.460292957432425e-14
1.3500758933486602e-13
1.9267604428527088e-13
2.752766043647424e-13
3.938970697157723e-13
5.646853212220642e-13
4.349082842094145e-12
8.816967228600315e-12
1.473093783171107e-11
2.28833671913328e-11
3.407801332987931e-11
4.9270592216403845e-11
6.942452100372509e-11
9.500364589180876e-11
1.245257691360467e-10
1.545223287705279e-10
1.8333703899497073e-10
2.0183344843927206e-10
1.6987484098570766e-10
1.6549546712880243e-11
1.7228831557119985e-10
3.444302711069417e-10
6.595828778627536e-10
1.2628077128449842e-9
2.1802184963463756e-9
3.2884511426934037e-9
4.677025420239531e-9
6.6566086654997176e-9
9.89567534478938e-9
1.6376127918064486e-8
2.527072233282854e-8
1.4014355185054767e-8
7.2859761212355326e-9
4.174906331321871e-9
2.2788272278788636e-9
7.201184404238928e-10
1.1129058703742747e-9
1.8682482095156875e-8
5.801566223072885e-8
1.713085770806879e-7
7.320295056419466e-8
4.1012264703853616e-8
2.1626040922312717e-8
8.787251253572683e-9
1.774530356166497e-9
3.970332778543906e-9
2.1598924956780858e-8
1.3081950995410296e-8
4.282758183172329e-8
2.1676742667834872e-8
1.1543670238388397e-8
6.567319488552095e-9
4.283104213155695e-9
1.9624959634543463e-9
5.01645020782763e-11
1.1938907993762146e-9
8.813304252557486e-10
7.362210085261437e-10
6.692237684724153e-10
1.9899274770493083e-10
4.091311145232305e-10
1.2234636905246777e-9
3.1046136183060223e-9
4.360818476019835e-9
2.439339152068037e-9
1.3304222744643823e-9
6.098331619775271e-10
1.4909538903971912e-8
7.461412001894574e-8
3.5921530689785335e-8
4.9249238134312356e-8
4.1485921034486956e-8
3.3707514162799266e-8
2.3126432358867604e-8
1.2824097635426906e-8
5.040113815109999e-9
1.5576686803270275e-9
1.1496223660863009e-8
4.546295989853244e-8
6.324912671604667e-9
9.306377751420246e-9
9.837114784694162e-9
8.665392633648026e-9
4.534454928915239e-9
6.169827424730859e-10
2.0338494171907e-9
1.6465666927160858e-9
1.339374636831949e-9
1.2152378687103974e-9
4.939083773360671e-10
6.054293293355912e-10
1.9973907196592816e-9
5.159596926443757e-9
7.543921961299206e-9
4.32926489934441e-9
2.416996390505505e-9
1.1115515968536893e-9
8.486880130886563e-11
2.4685968950563558e-8
8.094970737454474e-8
1.3068639105905283e-7
8.887324069341947e-8
6.211442140299653e-8
4.149926100398101e-8
2.2454793475268504e-8
9.75849605468407e-9
2.142869978795477e-9
3.7107444912785287e-9
2.8147698421451822e-8
2.4915132562868145e-8
1.7931099986942622e-8
1.3536353969067434e-8
9.416729995419195e-9
4.4331300384900986e-9
2.9762554222131017e-10
3.0533865260571956e-9
2.334359958939742e-9
1.9461574333594776e-9
1.8754193604454646e-9
1.0126517100743422e-9
7.282837241549742e-10
3.242867357731736e-9
8.193686921544179e-9
6.393398757291024e-9
4.218675011999579e-9
2.7705385044338512e-9
1.580161599956679e-9
4.339997862438978e-10
9.255754167856501e-10
3.4693114510743485e-8
8.045760698080823e-8
4.020142778821258e-7
1.5389111908931223e-7
8.83954514385651e-8
4.6997311648924816e-8
1.8392147980804567e-8
7.734230576741786e-10
1.9331984048930617e-8
1.4711916750466782e-7
6.324090267337049e-8
1.1683049800543936e-8
2.0270940415301353e-8
1.691278799209946e-8
1.5368630686509435e-8
1.223059669974557e-8
5.5687283003129575e-9
5.567491048281731e-10
2.8342216571106223e-9
2.343139252966675e-9
1.906226348005871e-9
1.7033535660312173e-9
5.892814746948375e-10
9.364135171535518e-10
2.8303428558360926e-9
6.983740176090312e-9
1.2301446099447937e-8
7.072475718402609e-9
3.6821004697979832e-9
1.553166295161249e-9
2.4622516827502105e-10
4.006747061811177e-8
1.4104191225114373e-7
1.9300570938810815e-7
1.4510825576398632e-7
1.048115399972773e-7
7.259241723495267e-8
4.087521674060676e-8
1.8529607123234742e-8
4.7101727678277325e-9
6.536679017716245e-9
8.19194285480401e-9
2.5080934066221175e-8
2.3839339088932866e-8
2.044112421444645e-8
1.35219592244658e-8
5.994028148535068e-9
2.14339720155232e-10
5.786402048742175e-9
4.142136077297999e-9
3.5369122957304844e-9
3.441715744219839e-9
1.6117264480439208e-9
1.7516024342871866e-9
7.08423003358521e-9
1.5089480057240496e-8
1.0672981032747834e-8
7.302946240374562e-9
4.903271340835495e-9
2.806824938372694e-9
6.79195590225326e-10
5.388071771310119e-8
1.632818235578561e-7
4.349911921712559e-7
2.223043664559882e-7
1.4354214316571886e-7
8.930672205253476e-8
4.331570481522022e-8
1.2297331878497552e-8
1.3711782448119524e-8
8.586014771873065e-8
1.5512402458098915e-7
7.474021888315548e-9
1.0544591023868132e-7
7.018094600656296e-8
3.144190584359668e-8
1.966669178548483e-8
1.370722632503229e-8
6.037119183722903e-9
1.4987276378327716e-9
2.610957180480135e-9
3.063671248058505e-9
2.337208243041325e-9
2.0653693137355413e-9
8.687116959045153e-10
9.482358665740012e-10
2.7049287865356264e-9
5.593250931602375e-9
1.1394395957446712e-8
1.8563250614855597e-8
9.055566694786938e-9
3.2483139566259875e-9
8.030560357235047e-8
4.48962573317778e-7
2.698081195754415e-8
1.4418552992237674e-7
1.4537402425858304e-7
1.3588787577522806e-7
1.132583145794869e-7
7.953394000078438e-8
4.7962087246887764e-8
2.498576223188475e-8
1.0486472462851734e-8
3.65302837318856e-8
4.055276056530007e-8
2.5842749025837494e-8
1.1211988665245753e-8
3.58578146561086e-10
1.705713557392602e-8
1.104539190585135e-8
9.864818054126685e-9
1.020493175488445e-8
5.4907752420375765e-9
6.604052730922714e-9
2.5333480480019702e-8
2.1980741856039025e-8
1.727279943722898e-8
1.4161415688206794e-8
1.1022827382488123e-8
7.258960399242979e-9
2.3966614917617418e-9
4.855666110223589e-9
1.722815600751448e-8
1.7043630633529207e-7
1.0697362544948182e-7
2.2470808698918033e-6
5.494019632292561e-7
2.3085546163924527e-7
7.893396197236501e-8
5.144426035671214e-9
5.7973027173924456e-8
2.5483794915605004e-7
1.0395287087326059e-7
2.9611390484608938e-8
5.939089855532007e-8
2.6779688710136786e-7
9.734150036524155e-8
3.476950771375605e-8
1.6890617139457575e-8
1.0045196534735578e-8
4.1964475202199804e-9
1.321669399265462e-9
7.8888503619945e-10
4.751157350859542e-9
3.155073004263695e-9
2.847579592691466e-9
9.277728830862859e-10
2.050418361042543e-9
4.838149861278575e-9
9.559070657112549e-9
1.9281232917906173e-8
3.940081225522789e-8
3.353406632139657e-8
1.3645230140488299e-8
1.9372833959583758e-7
9.836948337612702e-7
1.0441603295207954e-7
2.3431091094694043e-7
2.7188085647713594e-7
2.766861116951835e-7
2.739651891431258e-7
2.483293767905793e-7
1.8547770265053035e-7
9.875677173100109e-8
1.7019084804250324e-8
7.961788611444781e-8
6.819729832741885e-8
3.373779023116017e-8
1.3239693723770057e-8
1.64143752729628e-9
2.5873447134296756e-8
1.6619287784381666e-8
1.563103563010971e-8
1.5979475365869955e-8
4.270011920662321e-9
2.2527556554669976e-8
4.861415038333694e-8
3.7185974884648064e-8
3.0610252063347214e-8
2.6227809611632688e-8
2.0818753381155e-8
1.280392216411105e-8
1.722413000062412e-9
1.2731555106640283e-8
2.675704531565745e-7
2.0072889825469942e-7
3.2954472228043122e-6
8.574946194433685e-7
4.1106346346423e-7
1.7211923600537132e-7
3.7332925151896546e-8
5.83957787663446e-8
3.264791415049462e-7
2.0132857435196247e-7
8.361317983784398e-9
2.0077735124290853e-8
1.3014079950839313e-7
7.773481842582397e-8
6.725786334392872e-7
6.50769449068465e-8
3.353923731705567e-7
3.038709590056962e-7
4.026042748293637e-8
2.1093951182296516e-8
3.592875539455985e-8
2.3724247891872734e-7
2.741450574491342e-7
1.3328315246864052e-7
1.5325813505065902e-7
2.245821008541713e-7
3.1265392857195454e-7
1.746792830151865e-7
4.75575434997412e-8
1.796147244766923e-8
4.679136442598163e-9
1.5760329535819333e-9
3.2571615984723333e-10
5.030366049197701e-10
3.6961105095073717e-9
4.710726295374464e-9
5.224458505545476e-10
4.541258469501735e-9
1.0778109322886561e-8
2.1301640227110678e-8
4.158557580574491e-9
1.050254594591072e-9
7.365072924472699e-10
1.8070375696416051e-9
3.4635590501998502e-9
1.2394174302838476e-8
6.07767132348792e-8
2.1338784866450265e-8
1.1280894392602305e-8
1.2029355376312393e-8
1.4435493180406952e-8
3.1063402170819988e-9
5.395749345464074e-10
4.030427627144708e-11
4.630718973344488e-13
4.1442862533880765e-14
0.
0.
1.1331178462345733e-13
1.2465101098954092e-13
4.813502163550268e-13
3.0579298444145067e-13
1.2640624898256436e-13
2.984531578371828e-13
4.151477803278475e-13
4.0134474034116476e-13
4.0745971945650105e-13
4.814112933276402e-13
6.258823670938259e-13
8.486781401505471e-13
1.1707060192490166e-12
1.627219160169435e-12
2.2707990543975234e-12
2.5092764449314338e-12
1.2698746720927822e-12
1.0594943740760472e-12
1.1893333485121673e-12
1.5837031409196761e-12
2.1830531997651525e-12
3.0100598520079298e-12
4.208319018449769e-12
6.0210911016750225e-12
8.822682459783743e-12
1.3205158902539583e-11
2.0135389094733388e-11
3.123579414332785e-11
4.9304379855496855e-11
7.932222648038359e-11
1.3051419239692498e-10
2.2086323668450065e-10
3.879308791498711e-10
7.181450536775076e-10
1.4404990313105582e-9
1.9536346562387007e-8
6.1417529276997e-8
4.7370254466389895e-8
1.2083100064260587e-8
4.9917783815476627e-8
7.18169949828775e-8
8.887250272060592e-8
1.0400459657216173e-7
1.1611135589321037e-7
1.2185310234494723e-7
1.1774069452252599e-7
6.874137731542537e-8
3.00608952482447e-8
8.522196498935875e-9
2.515521518782301e-8
2.8846144509706608e-8
2.9064250433152607e-8
3.338686512718042e-8
1.3118046274388553e-8
4.495006663168267e-8
4.761570980034125e-8
4.073193489939462e-8
3.7490540657421314e-8
3.507428338305127e-8
3.090211627567894e-8
2.3675679079775125e-8
1.3896394640505644e-8
1.744130770389292e-9
1.4580088956041122e-8
3.731065764810358e-8
4.4872156212656643e-7
6.612261729294617e-9
4.1014035604598165e-6
9.095689258085761e-7
2.9126809731052743e-7
4.5482591331731834e-8
8.546423132668819e-8
3.9353099550873457e-7
1.5780825285717846e-7
9.551772147153563e-9
4.273886556651165e-9
9.599828299430569e-9
2.8968464922096836e-7
3.630989257429823e-6
1.2268650485081381e-6
3.745688864540295e-7
1.5547035124711284e-7
2.817743036885666e-9
4.038314273068311e-10
7.871918708819586e-10
6.762196719672002e-11
9.759041382459597e-11
2.1156547358229164e-10
2.3146720927300495e-10
7.887810077370258e-11
6.940453903033501e-9
2.28950634896028e-8
3.876428831038557e-8
3.390586177494843e-8
3.5686560038243504e-8
5.226595983964612e-8
1.5587361855443963e-8
2.0984792631576137e-8
4.122888694003347e-9
1.4968100835544427e-9
1.0299282476033515e-9
1.2305756568547349e-9
2.115299753856129e-9
4.059459956348357e-9
2.4155657356911375e-10
1.0467829564847175e-7
5.657883088131643e-8
5.937412613772755e-9
8.509151202996073e-8
4.0611351753051275e-8
7.692903577884302e-10
1.4086706471101533e-11
5.997228709807212e-13
0.
0.
7.719224538021313e-14
1.978250616061835e-13
1.773983774446208e-13
0.
1.6508332046491597e-13
2.8910474327156473e-13
4.314411335396963e-13
6.073867832049777e-13
8.165428968869654e-13
1.0335824285572087e-12
1.1753107712174196e-12
9.488489512543892e-13
2.7257175247780838e-12
7.429841003967149e-13
2.9397682066726288e-12
6.518324574995826e-12
1.804251280941873e-12
1.3249062646265261e-11
2.6322583439257906e-11
3.034308307560347e-11
2.8149737651618627e-11
2.881867375566502e-11
3.4637825912952697e-11
2.3065953822642132e-11
9.712280684335402e-12
4.8727492972565745e-12
4.351056780168778e-12
5.936449549336095e-12
9.80525504209952e-12
1.6245224536030732e-11
2.6338627243559336e-11
4.2456500201279245e-11
6.900276206102078e-11
1.1427181187840672e-10
1.948624900954792e-10
3.47017661020104e-10
6.6009687301558e-10
1.3936599722132448e-9
3.418603997583415e-9
5.136410390531244e-9
4.1106990972432754e-9
3.887167654087806e-9
4.107693504238243e-9
2.0958740599152594e-7
1.1839129118827662e-6
8.451510004638446e-7
5.446465286979644e-7
6.103836096529726e-7
5.952104911126742e-7
6.418524016006963e-7
8.577442790214411e-7
6.762051850986288e-7
3.744674277912124e-9
1.7960608597159654e-7
1.520142580403202e-8
8.533690215189714e-8
6.467691338241659e-8
2.7413882270172135e-8
1.0395929870908632e-8
3.132147088988197e-10
1.893362786242725e-8
1.1191755543914334e-8
9.877804396928215e-9
8.953103551123778e-9
4.001228647545405e-10
1.3692791317882782e-8
4.12098439963327e-8
4.795094551952138e-8
3.348984935470164e-8
2.461422118994979e-8
1.5894493938047397e-8
5.28163526380341e-9
7.88184244175857e-9
1.8153324981375164e-7
2.272021435847721e-7
1.7014248513631632e-6
6.337639890566283e-7
3.6530969169139167e-7
1.915244903730078e-7
7.883000027345736e-8
1.7102484966586372e-8
3.2727005748875174e-8
1.509885081163059e-7
2.1596364524426593e-8
6.0963142805940894e-9
1.00924992016807e-6
2.468020970608979e-7
2.0847140524454217e-7
5.879859397699396e-8
1.1759322042002531e-7
1.0130699574025405e-7
2.341797200475938e-7
1.0573536767230799e-7
3.754983083975522e-8
9.096848431366067e-8
2.0563308946358339e-7
1.0144360305159638e-7
7.436936463363718e-7
2.025807154419808e-6
4.429163929814337e-6
2.120884114264359e-6
1.2683080522106304e-6
7.831415866134501e-7
4.3071823187615693e-7
2.7941981952191796e-7
1.9990325088519818e-7
1.298106131539009e-7
9.353460716436762e-8
7.626248442788348e-8
6.949238630085919e-8
7.196292819349965e-8
9.145142399134412e-8
6.905939616511681e-8
2.32219870026117e-8
2.5930324287694774e-9
2.1741249646432643e-9
3.161929186761857e-8
3.5764709056947097e-8
3.276107248761343e-8
2.3452217195531736e-8
6.3409442503988706e-9
3.090865426569673e-9
3.5564792679979685e-9
2.4342265431465116e-9
2.301065196204892e-9
2.166736743008493e-9
1.4478321971768198e-9
1.7702098650619746e-9
1.2405437538869458e-9
7.334298592856489e-10
2.3738030893642663e-9
3.1340878534587916e-9
3.235700194233816e-9
2.9646811301644754e-9
2.5213952820956923e-9
9.870815295879456e-8
2.634875531789161e-7
3.934009855706617e-7
4.841505573174512e-7
7.952378951962638e-7
2.698227470059429e-7
9.469134160992732e-8
3.404825064829646e-8
9.769086103529837e-9
1.4562755506408703e-8
3.6040488480508993e-8
6.320668879780793e-10
8.431365343806901e-9
1.1150567625433072e-8
6.172971082889691e-9
2.3831605951651774e-9
1.0733271634165455e-9
4.0996153012584833e-10
1.720977692251215e-10
5.571252504813292e-10
8.8131897412046e-10
1.057647180329291e-9
9.361625699739331e-10
5.268508914309066e-10
5.471685073895081e-11
6.630161906802234e-10
1.1855984571635494e-9
1.638084698656643e-9
2.090383229454837e-9
2.6055601415544792e-9
3.237443747697591e-9
1.837516153532056e-7
7.643657951167508e-7
3.583313970902295e-7
3.389307419251193e-7
5.363566287609012e-7
5.635607743868661e-7
5.729649240793151e-7
6.301649377691092e-7
7.85257641763852e-7
3.364123817736682e-7
4.4166875789196985e-7
3.5780752349548185e-8
7.858641418183733e-8
1.2978555811173035e-7
5.755980886365363e-8
1.613725237282377e-8
4.922728282041498e-9
4.4900015426991216e-10
1.2513655862614424e-8
7.739181597760639e-9
6.777095988941003e-9
5.423285949832929e-9
1.65296839920528e-9
9.765533431389089e-9
2.434424276116674e-8
5.537217251021675e-8
4.07810587462206e-8
2.2216333807373355e-8
1.1524439794391738e-8
4.51610650055315e-9
9.800164739704006e-8
3.8563472252335855e-7
3.590666202769244e-7
3.2273343995107216e-7
2.4538622195806314e-7
1.8187216195598312e-7
1.1069123236054434e-7
5.3084693884812006e-8
1.4433269054867468e-8
1.7695458888309297e-8
6.047113798989155e-8
3.641204490273715e-8
5.941851883427828e-8
3.632464365719838e-8
2.3592692188657292e-8
1.4455491212766946e-8
6.342076382404856e-9
1.9274034474631202e-9
3.1384489609322904e-9
7.257611049680553e-9
5.085587687458192e-9
4.872900602047632e-9
2.972237484533731e-9
2.181944706385212e-9
7.689119223672139e-9
1.901490326538109e-8
4.5130946385220994e-8
3.570478719950363e-8
2.1785956857366673e-8
1.2793222354204888e-8
6.08932377926832e-9
1.5246622512435768e-7
7.741885646562941e-7
3.9869721695914443e-7
5.045367703508065e-7
3.976762130046229e-7
3.356855210192017e-7
2.6202648868005617e-7
1.5713579033621476e-7
3.527926576135169e-8
9.754667774163329e-8
1.8707781665102544e-7
1.1798266111953712e-8
4.711414282261634e-8
5.334503494470966e-8
2.9551708921080242e-8
1.1364834704362496e-8
1.4010630899905757e-11
1.7665302704726922e-8
1.3461066392747092e-8
1.1695645400341864e-8
1.1137314898849318e-8
3.3794342368980864e-9
1.0625963711217377e-8
3.605170021066781e-8
5.843695406086748e-8
3.983641708146907e-8
2.742665719332245e-8
1.7332774125723646e-8
8.443930712135443e-9
2.3996254915422437e-10
8.549691644528907e-9
2.3339629498591148e-7
2.7505364152258337e-7
2.6748808900077177e-6
8.542003624122624e-7
4.582010000492749e-7
2.225209599643804e-7
7.448154372794931e-8
1.0559150699359515e-8
1.1149221271537351e-7
3.279137940301617e-7
3.2548964294851665e-10
1.1050819076278945e-7
5.7189200185930145e-8
2.7490939735955622e-8
1.7139805886812222e-8
1.160770077213287e-8
7.022079135005121e-9
9.670277297267158e-9
4.3948945605689053e-10
2.1497905786937974e-9
1.6808651004771048e-9
2.2604205872388296e-9
2.0836564120666456e-9
2.8373911784779746e-9
3.3483417281047767e-9
7.613160227030868e-9
1.925177878916535e-8
1.0163440917304056e-8
6.19083030318924e-8
1.4659999948361727e-7
1.8999969221219698e-7
4.2021158323916695e-7
7.025003499486708e-7
1.5844324562624645e-7
5.021681175725651e-8
6.924252353402887e-8
1.1136300984307665e-7
1.521098265698684e-8
7.228054443702808e-10
1.3625904376368451e-9
4.915619788756162e-10
5.636481176244608e-10
6.989088398413462e-10
1.4938286512428316e-9
5.969507902696819e-9
1.5285514972067186e-8
2.3180563945628873e-8
3.3427797259524404e-9
4.120818289930716e-8
1.475752221020522e-8
1.4589939781819464e-8
6.108691222415697e-9
6.0582668910115695e-9
7.948875888552853e-9
5.656020825879451e-9
1.6558959807680504e-9
2.7767516295573394e-10
1.3234442545729812e-9
2.2111830070011694e-9
3.7174218604796822e-9
1.2090058641711352e-8
9.95295882445832e-10
5.0149150212882894e-8
2.2118941208750256e-8
8.844244894201925e-9
3.1406897444585485e-9
4.2762958396218775e-11
8.694665772725768e-13
7.023110436895706e-14
0.
1.1317477015528146e-13
1.0257156190427006e-13
9.512965598832382e-14
3.50235543859276e-14
0.
0.
0.
0.
3.820043266125788e-14
5.377027409191844e-14
7.333444577445753e-14
1.0113675639224015e-13
1.4175595165254897e-13
2.0121533723400066e-13
2.881306705669918e-13
4.1516640378152804e-13
6.01127464800222e-13
8.741124843100752e-13
1.2763629309537656e-12
1.8718125519247145e-12
2.7579763083020316e-12
4.084901999571592e-12
5.108087255443634e-11
1.096943166967183e-10
1.886887777513116e-10
2.802491615148291e-10
3.5963604521083445e-10
4.013018272467599e-10
3.891931631971629e-10
3.1412305899827444e-10
1.696440813530142e-10
4.698608116726963e-11
3.3294999891676896e-10
1.3377539830053382e-9
1.8589304283356538e-9
2.291063410535081e-9
1.1195502442248378e-9
2.1440997699232203e-9
6.869109297677941e-9
1.5255818961064185e-8
3.238931864883244e-8
6.824452437160028e-8
5.422039310642312e-8
3.0051970076750536e-8
1.8564531137967093e-8
1.2211281578609359e-8
8.239983277927202e-9
5.4511859571927424e-9
3.1805216481318926e-9
9.240177551726127e-10
1.9288532847161e-9
6.515105238477962e-9
1.525729228641262e-8
6.543198385546675e-8
1.0631514550704705e-8
5.129655995488732e-7
1.157096376249669e-7
3.1283809535678465e-8
3.552013433617744e-9
1.1087824364422993e-8
4.845880174882388e-8
2.5522721765717748e-8
6.484696746699721e-9
2.2817594034422998e-8
7.661447287109337e-9
2.3642861137699566e-8
7.551696538332617e-8
3.5799087765396864e-8
4.102014303445228e-8
2.544139437155819e-8
1.187913457957267e-8
1.897006487439312e-10
2.635191212452867e-9
2.0417314350726786e-9
6.803549064535488e-10
8.800994854144397e-11
6.666912312549358e-10
4.3673370268660647e-10
3.537899189518062e-10
6.88491600397556e-11
2.2385681168034744e-10
4.388091510355535e-10
6.616723550876274e-10
8.263464884348435e-10
2.5002940219606753e-9
6.228473787918686e-9
8.668052030059582e-9
3.797992741030874e-9
4.091919581746654e-9
1.101886029660279e-8
1.6754378695675416e-8
2.1749138646481207e-8
2.6158575583220896e-8
2.98366335208394e-8
3.246983155275822e-8
1.6210243958178095e-8
7.40976410544604e-9
4.541632596072297e-9
1.016918793309033e-8
1.0617114343273759e-8
1.2505252303042864e-8
6.339331154626431e-9
1.4785828879890355e-8
1.971140369653384e-8
1.635594989531445e-8
1.4482393538070058e-8
1.2947741781498823e-8
1.0982064061106018e-8
8.270856549649017e-9
4.402427244614658e-9
2.3280906598926597e-9
1.6999421279514693e-8
2.090344820676736e-8
1.7337239583687332e-8
1.47244140834691e-7
3.664795910801616e-8
1.2372150962800743e-6
2.4062872174605436e-7
5.529006262163918e-8
3.5507171415827766e-9
2.108055888186364e-8
7.035299976649223e-8
4.9049317514007025e-8
1.3453857525436641e-8
3.356796051758132e-9
5.421936024344452e-7
1.913679991358777e-6
3.1350272607312125e-6
8.196633851438585e-7
3.115610849820978e-7
6.131019677836251e-12
1.4347988935105178e-9
1.7899569680473385e-10
6.545245085102501e-11
2.408157266343589e-11
5.799888546496041e-11
1.9140915803583342e-10
3.152055865574166e-10
5.738704090416167e-10
5.795027768842984e-10
2.0575361327373299e-10
1.0662187023125371e-9
6.640599780103591e-9
5.9767247038919115e-9
1.0018977659182511e-8
2.6657531024927253e-9
2.4851181576001003e-9
4.033863893652708e-9
9.03417320363323e-9
8.356147260116393e-9
2.4579889594529834e-9
1.2115584596461469e-9
8.657872391790616e-10
8.417791243343157e-10
1.0949441777801772e-9
1.8608184743778987e-9
1.4853374873814049e-8
1.5267763074900075e-8
3.0503291004056827e-9
2.101510272762177e-11
1.0567068733702733e-12
0.
0.
0.
0.
0.
0.
0.
0.
0.
0.
0.
0.
0.
0.
0.
7.892092405000226e-14
1.0836700857205076e-13
1.473917835947377e-13
2.0247044307687695e-13
2.800517293473444e-13
3.896618863471602e-13
5.446839912326657e-13
7.638298310836683e-13
1.073120714899032e-12
1.5083392647391478e-12
2.117778578115249e-12
1.9447182212872616e-12
1.882894733731919e-12
1.4478302638676321e-12
1.5049885648180172e-12
1.748109943367967e-12
2.2428111654251886e-12
3.1401037101194126e-12
4.6440284081206205e-12
7.141526635133054e-12
1.138650146835959e-11
1.8863817450328063e-11
3.265713970815962e-11
5.974771920159896e-11
1.1807996855388293e-10
2.632382260742234e-10
7.027586448977788e-10
1.3579041002516071e-9
1.1610913092154204e-9
1.1581125971549003e-9
1.3617471640157807e-9
1.3839962710022418e-8
6.7594236901374e-8
4.2625238370882226e-8
5.3252494707693676e-8
4.444773122716599e-8
3.516558048256908e-8
2.3145496600805e-8
1.2854762436698814e-8
6.034091704165665e-9
1.2159304066440126e-9
4.074481934255691e-9
8.136743385453443e-9
1.302690925906566e-8
1.2835742132621367e-8
7.2454135541336e-9
2.324822954545295e-9
3.752425348687835e-9
3.940438513800005e-9
3.146065503646834e-9
3.0966526816491756e-9
2.676021998787259e-9
2.988797175014199e-11
3.989813878907723e-9
9.433183297491495e-9
7.096348870515613e-9
5.2960932002951635e-9
3.9643160233451625e-9
2.7398821384784503e-9
1.5057039344042674e-9
6.53356747132023e-11
3.592430973323505e-8
8.914814293091838e-8
3.907974183730627e-7
1.4331866799233636e-7
8.039272502778361e-8
4.2354000475493456e-8
1.5574502189271423e-8
1.7706578548518224e-9
2.9131498654344398e-8
6.717390664239202e-8
3.092930025819478e-9
2.7969244929714783e-8
7.788914388933154e-8
1.303811271750952e-7
3.701202483707894e-8
1.2806756303686585e-8
6.9952718646699495e-9
6.620446815294305e-9
4.625760401013887e-9
1.1549899062790806e-9
5.128996067198905e-10
6.41392209573697e-10
4.712130977111702e-10
3.741353936034974e-10
1.0670891059928026e-10
2.1047605580039734e-10
4.976749027347514e-10
9.02227495897059e-10
1.4953255170994694e-9
2.353664672839032e-9
2.8505023959749275e-9
2.5456886508716084e-8
5.161288587679561e-8
4.792567412952485e-9
2.2801015656682375e-8
3.175406195196572e-8
3.6219042816840764e-8
3.721251773475856e-8
3.3560703426097244e-8
2.7067696409907096e-8
2.089018010187641e-8
1.674005011818883e-8
2.4885064766189818e-8
1.9307494645792303e-8
8.936915938080618e-9
2.4486462857017723e-10
1.2414584856302104e-8
8.833162544442342e-9
8.392546046466832e-9
9.295254579680178e-9
5.610943363663587e-9
5.854662276462275e-9
1.2008811120337036e-8
1.0291463715411888e-8
9.10713143724719e-9
8.04568244353826e-9
6.706847678427488e-9
4.996925336178581e-9
2.8333950469233863e-9
2.8179714394900163e-10
6.182610262250124e-9
2.0900509507375325e-8
1.1671324694843648e-7
2.4911550238438554e-8
1.2049360361492916e-6
2.6681555093857323e-7
8.750257801013327e-8
1.670627983642796e-8
1.890095695144065e-8
9.431536653654726e-8
4.7735182831911055e-8
2.6241066640705835e-9
5.033506161917022e-9
2.5101099600905223e-8
8.573538396787303e-8
1.7216174117346122e-7
8.880358988029445e-8
2.9770599264741706e-8
9.32368748932097e-9
3.434004875299514e-9
5.984655556476504e-9
4.6792648596600635e-9
1.2869487609346155e-9
2.6618854485290363e-10
4.822053784172e-10
3.4390491303412607e-10
2.520537203159118e-10
2.6105845069349986e-11
1.920401953619561e-10
3.853153603075932e-10
6.212257677499427e-10
8.583922736033324e-10
9.979432110373759e-10
6.2763338486193975e-9
1.836569922940811e-8
8.66475704807918e-9
7.422391204124894e-9
1.7711220668204648e-8
2.5104994948666237e-8
3.14939850948166e-8
3.6334026551902635e-8
3.8395146311367744e-8
3.7548506283184167e-8
3.515667875788606e-8
2.876402189722186e-8
1.3462373797792761e-8
1.4382491414354625e-9
2.29925594350258e-8
1.5193565557467598e-8
1.4973005046594336e-8
1.7188300706768395e-8
9.181722062925752e-9
1.3374166552026363e-8
1.6983209818568254e-8
1.539859483380116e-8
1.4434703130964258e-8
1.3457701305841633e-8
1.1881469678267293e-8
9.518532110695452e-9
6.340529504566151e-9
1.905669591295009e-9
5.601929551779325e-9
2.173770446935553e-8
1.9147583486099726e-7
3.253648177484828e-8
1.8309066772392124e-6
4.052661762127779e-7
1.3010570004371647e-7
1.9801229126495053e-8
4.499299403039596e-8
1.723328611137784e-7
6.92778235671749e-8
8.393981985591958e-9
6.655543203290202e-9
3.026305043450842e-7
1.0447886368958434e-6
3.043939719977445e-6
5.279702464831012e-7
6.167462286315028e-8
1.8882128992782878e-7
1.0800829809409421e-7
1.6694777260545243e-8
7.13475210197103e-9
2.8816492957741064e-9
1.9256093551133337e-9
2.7291380879727097e-10
7.539559563665363e-10
3.628415613285764e-9
6.454046277428719e-9
2.6017168995189744e-8
1.8305090930920303e-7
1.4466624904212804e-7
1.0568892989461052e-7
3.374603459068722e-8
7.944995892368896e-9
1.2395579889362946e-8
1.2822692034195737e-8
7.283246935445235e-9
2.9935418179393118e-9
1.9951075340490244e-9
1.7369554210813129e-9
2.128497090213576e-10
5.514200574967911e-8
1.3451376796432815e-7
9.235146192956977e-8
1.6599050615935011e-7
1.0089251595143102e-7
8.43093407106583e-8
2.5007261506734963e-8
1.2479268948005307e-7
4.329183956036914e-8
2.4172364585532174e-9
2.1828938554374235e-11
2.355586339393588e-12
1.800073467526554e-13
1.156056254022139e-13
3.011648530965526e-14
2.5751176599941337e-13
3.2904444455773633e-13
1.4226545034584688e-13
8.550392568165879e-14
1.5966477444589497e-13
1.8668460169789716e-13
1.0158627776637035e-13
1.3304361885658197e-13
2.239378862781538e-13
3.7238336103028034e-13
2.8033707486555914e-13
1.5032345778948458e-12
2.3700986315800547e-12
2.299122529639809e-12
2.097197998121213e-12
2.2564859234090226e-12
2.805189024556055e-12
3.7431217604636826e-12
5.139194772143315e-12
4.328273807397486e-12
1.7143472167634798e-12
1.122671896674139e-12
1.2306327554259784e-12
1.7994554019034315e-12
2.732988392360361e-12
4.079780231297738e-12
6.084097510808459e-12
9.170071821796814e-12
1.4022285393766614e-11
2.1780341044282346e-11
3.4411106016867285e-11
5.544054575588378e-11
9.148574312605214e-11
1.5573241848436127e-10
2.767170869812308e-10
5.239576858549262e-10
1.0986983855052137e-9
2.7121573516620046e-9
5.747244345037684e-9
1.3308046714373537e-7
2.762438352412787e-7
2.0579716602858503e-7
3.4531804679755486e-8
1.4808531009174985e-7
1.9147205645196122e-7
2.1771855488759647e-7
2.3897598576667084e-7
2.493242904253293e-7
2.273309327703487e-7
1.539447054795737e-7
1.1841516315375919e-7
5.6265053370002714e-8
2.310359969005989e-8
7.455446525469026e-9
1.5558359520388583e-8
1.7976137719539678e-8
1.552976569501054e-8
1.6376148653410845e-8
1.1228392937675682e-8
1.0540763880491947e-8
3.4198504053938484e-8
2.7520731886090823e-8
2.269732627499047e-8
1.945691807779277e-8
1.5803391587829895e-8
1.0198432100601842e-8
1.4523561965760315e-10
1.9894751609264688e-8
2.5384965043986587e-8
1.6998203681913138e-7
2.7168598176284488e-8
2.104654426410853e-6
4.760575387814616e-7
1.688403447774817e-7
4.832530153023487e-8
1.5479285330458975e-9
3.22926917749422e-8
9.781357711271493e-8
1.4017901861919043e-8
2.318493602901774e-8
3.846837970580962e-8
3.5387570035322694e-7
8.777892600864317e-7
5.733077650152147e-8
1.4580916430126304e-7
8.712250319939194e-7
1.3971241011888198e-7
5.835148725355553e-8
1.0013323022551571e-7
6.732087639700839e-8
1.9735044044999585e-9
4.743644873076539e-10
1.9310125718936786e-10
7.334980036270112e-11
1.4391951650638967e-10
2.590292887317224e-10
3.0592501424751175e-10
1.3351966868110957e-9
7.788552042075942e-9
3.6308217089105176e-8
1.6916535019318465e-8
1.2901795367570902e-8
2.610162560809472e-8
5.781075815499069e-9
1.6872744613004383e-9
5.646012893579328e-10
2.1970737371773395e-9
4.701152154284142e-9
1.139633062324492e-8
1.0026907234204452e-8
7.45786909236457e-9
2.4174498689483183e-8
4.673104558146857e-8
2.2709143991251375e-8
1.4457439466589731e-8
2.8399632372208278e-8
7.393053711253568e-9
2.699841521580784e-11
9.599217880011796e-13
0.
2.6527101358229108e-14
0.
4.938307559268811e-14
5.3656837774618435e-14
6.723616748340476e-14
8.083384880701987e-14
7.674086382970716e-14
4.858733436882075e-14
0.
0.
0.
1.4891201147305905e-13
1.970648765900914e-13
2.6246028497669644e-13
3.5629510099580106e-13
4.893450768069332e-13
6.77542457681723e-13
9.43441446517441e-13
1.3189218434973879e-12
1.848992585243229e-12
2.5969547240679052e-12
3.6512382755675104e-12
3.725626264339121e-12
2.7554409193401244e-12
2.1617129386863448e-12
2.2627106596281716e-12
2.751951238948257e-12
3.728909588925573e-12
5.3000514156615916e-12
7.723955970905682e-12
1.1542884091110106e-11
1.773427081581488e-11
2.8047549825614036e-11
4.572771169248743e-11
7.711069389626619e-11
1.3542951989568138e-10
2.5099486507207006e-10
5.031059341505723e-10
1.1436030580860317e-9
3.1065560930751653e-9
5.287340734230904e-9
4.50550641284547e-9
6.010069449720361e-8
3.0018762118541206e-7
6.7565712104727835e-9
8.769863138071808e-8
9.916455355569233e-8
9.973419210352089e-8
9.078822973057268e-8
7.120769744497115e-8
4.917144544066614e-8
3.169991717252713e-8
2.0326871420540227e-8
4.177922509076574e-8
4.266538918984685e-8
2.3364166432295216e-8
8.380014787055698e-9
7.12593089678689e-9
1.5752427301835593e-8
1.2363156100179531e-8
1.2252347398775717e-8
1.2082031591918578e-8
2.4619483825118204e-9
1.6168726759753917e-8
2.3289620198273383e-8
1.850003153643399e-8
1.546153279731035e-8
1.2690941734405399e-8
9.503542846347924e-9
5.751893672880846e-9
9.857576211575634e-10
6.4389869170776936e-9
1.371183321742734e-7
1.2671803446363053e-7
1.7674591031269213e-6
4.5364274742733415e-7
2.0249283554541007e-7
7.469103238099764e-8
9.66701213869518e-9
4.020009845912281e-8
2.2287711803748142e-7
7.257858972232817e-8
3.277735900061893e-8
1.866833007798609e-8
9.78740159781661e-8
3.5091039801604325e-7
1.330907313902724e-7
5.843851442025108e-8
2.0657809280764993e-8
5.850518087783306e-9
1.7758149025807404e-9
2.1783191437923314e-9
9.402442635530555e-10
2.7218207325979394e-10
2.9438184837863045e-10
1.1929861404403645e-9
7.986088055225264e-10
4.067977541530527e-10
5.746659256534981e-10
1.1311646290306823e-9
1.8974859812128644e-9
3.172023715533589e-9
5.256499457673213e-9
1.7848479728729605e-8
4.42367037265811e-8
5.099598341683847e-8
9.98373310123644e-9
2.8943376722976655e-8
5.3852374473623434e-8
7.187539834729674e-8
8.747285912206384e-8
1.0229529359232133e-7
1.1635164246771999e-7
1.280719278500248e-7
5.930196536936194e-8
2.5844319345415922e-8
6.037326495861302e-9
2.1924037885412877e-8
2.4318945724209927e-8
2.7850534948412725e-8
2.97964024363747e-8
8.485737720022188e-9
5.3558922802997635e-8
4.488500183127161e-8
3.853154511656999e-8
3.5076610955693045e-8
3.1431017927255935e-8
2.5671444355174776e-8
1.7715540484959135e-8
7.945781081516997e-9
5.2144724479625405e-9
2.643417358256994e-8
4.980199292092651e-8
4.7493099656059816e-8
3.9977777201403313e-7
9.538114049773938e-8
2.8024364682035668e-6
5.457736482033892e-7
1.1830607108479315e-7
3.959163727120475e-9
7.508561364439976e-8
1.7708350059428569e-7
4.48388144475055e-8
3.6148479518954446e-8
1.3074076055002967e-9
1.0470500741937062e-9
1.831620228377448e-8
4.538552017062351e-8
7.522518353149803e-9
8.592671921500387e-10
1.5674137774896596e-9
1.4880774123809982e-8
4.192393139917465e-8
1.1808586738158245e-7
1.1879973434743275e-7
9.91471003239318e-8
5.155030074032231e-8
1.5642727321282186e-8
8.136319045345259e-9
6.273698078819395e-9
4.0597842465955226e-8
6.330859167634646e-8
1.89605226506001e-8
1.5821049100248418e-9
6.649453641815402e-10
3.3691090748222115e-9
5.294370714322577e-9
4.70815814638301e-9
3.361010595250298e-9
2.3361314959240067e-9
1.4559289850637972e-9
5.182772141003797e-10
5.585453628518406e-10
1.4256615443573323e-9
1.5207519417963963e-9
1.1323977304967844e-9
3.983703342668047e-10
8.388472216475101e-11
1.3261794279053971e-9
2.808283730365901e-11
1.2598755591851269e-9
1.7686822496051125e-9
1.8899164655062005e-9
1.1895940039673423e-9
9.064339982622184e-10
9.734067243038546e-10
1.2529214408858222e-9
1.6316986710465964e-9
1.9608099307398844e-9
2.104345057648509e-9
2.064797525789104e-9
1.9555240743327485e-9
1.8827584097626728e-9
1.9039279768814817e-9
2.043978301332728e-9
8.840425064974587e-8
2.4054409151777607e-7
4.274163735571966e-7
5.014510683702931e-7
2.5810493297269564e-7
1.9002274282071512e-8
8.84843051696488e-8
7.236689065331658e-8
1.2367853963468706e-7
7.780967133182623e-7
1.376248866451364e-6
1.1886716025789452e-6
1.297476245719637e-6
3.6454942561888716e-7
9.109261148935247e-8
3.3397742325990506e-8
1.7459372979382514e-8
5.7067880957921005e-9
1.3071092137947753e-9
2.896037508849688e-10
9.593563965083281e-10
8.375188336283032e-10
6.372865851032843e-10
4.412522526815137e-10
2.794491563604865e-10
3.6958679867008763e-10
8.059407661572418e-10
1.8045647617541371e-9
3.2617761890238707e-9
3.5714050096746654e-10
4.1334987632769816e-9
8.553213064090778e-8
2.07992861412296e-7
7.14016793944427e-8
1.2360724086587117e-7
1.276899543419852e-7
1.1537209218739349e-7
8.472689120357822e-8
5.446525270926431e-8
3.376206706676912e-8
1.7247396182568184e-8
1.2625866555495255e-8
6.874185048708313e-9
5.2307851442773734e-9
2.5237296228741564e-9
1.620836098437969e-9
3.2618743039836577e-9
1.11488141421002e-8
2.2901151170627723e-8
3.282483855516711e-8
2.8701029962257783e-8
2.108940602369422e-8
6.752610861332404e-8
5.8072016360595396e-8
4.220013420657619e-8
3.8991383688928975e-8
3.9556622468487564e-8
4.0665886312277184e-8
3.9703290375101005e-8
3.4564181052528284e-8
2.5893284134860983e-8
1.621172567604657e-8
4.085094944775957e-7
1.932978259748969e-6
2.2822392734012035e-6
1.8808564693639561e-6
1.0924399716257606e-6
1.178471092798262e-6
1.0435816082164369e-7
2.5438739074156056e-7
2.995159383103694e-7
3.6432142227959387e-7
2.0409788719515877e-8
2.1443262126936908e-7
5.303985867857549e-7
7.608147571507117e-7
1.2499275215404015e-7
8.515786714740122e-8
2.7504907952201316e-8
8.526971696344711e-10
1.4916228562334198e-8
9.13636455183447e-9
1.9163474686202818e-9
2.3571048243326905e-10
4.015861548584117e-10
4.30189684678716e-10
2.8403016651293817e-10
6.289003813045609e-12
3.5007563372894175e-10
7.000481440343095e-10
1.2053779101094497e-9
1.9336434024446754e-9
2.7118990127730445e-9
1.1984371168489583e-8
2.014691562401127e-8
5.262318271049211e-9
1.7112522224549912e-8
3.6214276305576755e-8
5.644599507122102e-8
7.210851800246267e-8
6.939023347084533e-8
4.489612515527663e-8
1.3761336563856823e-8
3.3486081875141275e-9
5.048105840151725e-9
8.44518992573523e-9
2.1306470710353913e-9
1.8776813697204826e-9
2.1378969597399985e-9
4.870184131462814e-9
4.4112196609803944e-9
1.0735311476129305e-9
1.7652851033735065e-9
5.675648040817909e-9
2.5717042141199606e-8
8.036591791232696e-9
2.2828138137099283e-9
1.6746212020074123e-8
3.334410222569857e-8
4.595028131358829e-8
7.008029222632488e-8
1.2951320547424406e-7
3.0721714261463286e-7
2.158457324864613e-7
6.05424705564279e-8
6.33629402940732e-8
1.1655613187649488e-8
8.175414287610648e-10
5.333267200015203e-10
1.0879774402775575e-10
5.968374726770387e-10
3.378431827857059e-9
5.132011130595316e-10
6.197339793752076e-10
4.1711149798370593e-10
1.3619340949813425e-9
6.955515805479283e-10
3.6637114247035604e-10
1.670650231926413e-8
1.4655560393085989e-8
5.683347307904801e-8
9.205236472873136e-9
8.286415151901132e-9
9.36087981800357e-9
4.774918050416828e-9
1.20803249530029e-9
3.8707651604855886e-10
1.4928928603214617e-9
4.5343993001745386e-9
2.9494040258291853e-8
4.5053169917424865e-9
8.865401538294985e-10
6.873595696487667e-12
2.0350896237403236e-12
4.406829215836234e-14
0.
8.515749617681522e-14
8.151871342736609e-14
1.2480245328105778e-13
1.360342441986474e-13
1.2920306276707122e-13
1.3921417245714946e-13
1.72136759930474e-13
2.2833760384035386e-13
3.1169400935389816e-13
3.293550158932774e-13
1.8411573444079397e-13
1.7243844309686962e-13
2.165934607564403e-13
2.954452073644944e-13
3.878850712383887e-13
5.05003631722111e-13
6.729922245793437e-13
9.25491405300994e-13
1.3078960940434432e-12
1.8864793983971485e-12
2.761940104891015e-12
4.090247639059619e-12
6.1161054547337984e-12
9.228171543076856e-12
1.4052227704567208e-11
2.161197900179701e-11
3.361380548795568e-11
5.2966569950640746e-11
8.476594094500367e-11
1.037646035977645e-9
3.122103834405204e-9
4.90644979684728e-9
3.6318523313219825e-9
4.482690479269749e-10
3.2003704554526004e-9
6.822837303945507e-9
1.0516457216038728e-8
1.43958511396779e-8
1.8384125814995214e-8
2.206344657651266e-8
9.522737743928172e-9
4.875681702140842e-9
1.3666693278387522e-8
1.5124755014638214e-8
1.4868726007076888e-8
9.872887085922356e-9
4.8565393174262816e-8
6.100325084401988e-8
4.516680778814392e-8
3.8875140402574604e-8
3.593106024972935e-8
3.291316975057131e-8
2.804093329975424e-8
2.1136604483936587e-8
1.27206929588006e-8
2.3901183739114447e-9
1.2078931666742983e-8
3.4739655369048197e-8
6.131607655060387e-8
6.725779291320109e-8
6.823632929305493e-7
1.9210277034584384e-7
3.6345043785390468e-6
6.803116317802933e-7
1.152315061153546e-7
4.900543196020896e-8
2.1419708744320075e-7
1.47893912294229e-7
3.910736221803905e-8
2.6746339468063017e-8
1.5504186774738753e-7
4.6746762479429466e-7
1.7784608813723829e-6
2.1181468282697043e-6
8.612122667740218e-9
2.485147319218244e-7
4.6564919140276874e-7
1.5537704736083991e-7
1.6105688020598563e-8
4.031591160551114e-9
1.785799294047382e-9
1.2088550635001598e-10
2.92459917000327e-10
5.926440906190041e-10
5.048069180870716e-10
2.073916757777348e-11
1.6522214237746815e-8
2.540681941052251e-8
5.0584133220014966e-8
6.630901503386311e-8
6.631622534513944e-9
5.93932480811846e-9
6.454873821366432e-9
4.809524487299809e-9
2.283178893981718e-9
1.915867952229484e-9
1.8636038525261414e-9
2.2278800234064658e-10
7.302180314197162e-8
2.1348832665421593e-7
1.0621092278789822e-7
1.2185692613035165e-7
5.622179492034834e-8
3.323600737196423e-8
4.9172437116722856e-8
9.636860756280049e-8
1.2025274533565467e-8
3.8052982191741474e-9
5.546611029070671e-11
1.069837835367574e-12
4.063172566039128e-14
2.5877141930628446e-14
3.0978155659658056e-14
2.376363759486174e-13
2.8230872068299594e-13
5.55646569595962e-14
1.1656880916116422e-13
1.826730709704491e-13
2.049214745409769e-13
9.041583071780059e-14
1.365405580176751e-13
8.695704700848993e-14
2.8676334016253257e-13
4.3427788037409977e-13
1.833432442736441e-12
2.684030755622561e-12
2.5501873782028253e-12
2.375255452980621e-12
2.6230971495213718e-12
3.3085314832046885e-12
4.441870782520761e-12
6.113304078407329e-12
5.270319905141613e-12
2.2233152608055285e-12
1.50381911295163e-12
1.6169265294080092e-12
2.2766218567732932e-12
3.392745157954805e-12
5.018845973169218e-12
7.441371712845755e-12
1.1171543173178645e-11
1.7041719730532113e-11
2.644293332851976e-11
4.1785461228224684e-11
6.741296810348063e-11
1.1153665862282728e-10
1.9068703021907656e-10
3.4117076327882007e-10
6.533857982158364e-10
1.3973046718092351e-9
3.536943365662805e-9
6.392399945888074e-9
1.690124843753023e-7
3.6331750359732657e-7
2.2048023710143832e-7
6.88049849309044e-8
1.7709692244702425e-7
2.149686435495235e-7
2.3909299522268514e-7
2.5950674138518914e-7
2.676186745026644e-7
2.375520192140953e-7
1.5090311209822114e-7
1.2544726308064423e-7
6.071714658624781e-8
2.4796208460754926e-8
8.006611615680159e-9
1.5937448286261044e-8
1.9601643984408735e-8
1.6756250817231646e-8
1.77165846242511e-8
1.312322234380588e-8
1.0837008284627627e-8
3.999849335269112e-8
3.252480956964874e-8
2.6759246362432498e-8
2.3211325278392684e-8
1.934655655341446e-8
1.3376106749627178e-8
3.17553267042701e-9
1.4440128022909038e-8
2.9845648013793305e-8
2.986478732439982e-8
2.6482330621394944e-7
1.6479419690723283e-8
2.9205748620913298e-6
6.239537821943953e-7
1.915140756492584e-7
4.2624253547314206e-8
1.5077075398438754e-8
7.660083871105427e-8
1.1970563844624463e-7
6.7861902516308385e-9
2.1279889228316864e-8
3.275676331261777e-8
1.0623191449977816e-7
2.0716176320199155e-7
7.66877472436874e-8
1.0336526920534929e-7
3.5590560218593405e-8
1.0964383468464195e-7
1.1828003212418944e-7
1.2964323999159205e-7
1.4027374425485324e-7
7.281258874999775e-8
8.76407503320328e-8
2.106175497532092e-7
4.010203270087048e-7
1.8069042461012318e-6
4.864089050478205e-6
3.4937105539668917e-6
2.283460304148546e-6
1.6916067691578337e-6
5.065405085344693e-7
3.2545186677992897e-7
1.7240312645118768e-7
1.111921060551858e-7
8.754351863949667e-8
7.964286792006954e-8
7.386336804988867e-8
3.754097096766943e-8
3.8802241070299195e-9
4.580352846550328e-7
5.703566799781375e-7
2.1586294445065445e-8
8.738558295638705e-9
5.2691123605335125e-9
1.5595975735628321e-9
5.764788462861207e-10
4.558682198588915e-10
5.521815425387913e-10
5.606775978175123e-10
3.9536468955143316e-10
6.428120593532199e-10
7.676250775927252e-10
7.827752009686726e-10
9.299351873316474e-10
1.2964153181925746e-9
2.026860761291387e-9
3.1362753498833274e-9
3.884393399813078e-9
4.153403688017329e-9
4.748975586243647e-9
6.57632185439443e-9
2.911572425635207e-8
3.45221473091707e-8
3.855078227285422e-8
3.5657200181369696e-8
1.6693828952982805e-8
2.6709971883059564e-8
3.0091184178719115e-8
2.0290153418937176e-8
1.3618358717620001e-8
1.9009782267724915e-10
6.7029289466477724e-12
1.2941312253303383e-13
0.
5.118390777959296e-14
0.
2.666502906766164e-14
3.481105555150961e-14
0.
0.
0.
3.603869839470424e-14
5.415602112348565e-14
7.807626917304226e-14
1.1152399093856047e-13
1.5917256858331496e-13
2.2749385521236723e-13
3.257729259263379e-13
4.675115005459811e-13
6.724822253905763e-13
9.698033317348014e-13
1.4025951903552628e-12
1.183515888672483e-11
2.5634443694140258e-11
4.438895992978652e-11
6.945799138684015e-11
1.0141600297569877e-10
1.3953524025959278e-10
1.7990475376475323e-10
2.1742060480197463e-10
2.5006540120104203e-10
2.7529065200184423e-10
2.8686961128594215e-10
4.921021655759593e-10
5.261756447858644e-10
9.225776435695426e-11
6.290551113909984e-10
1.1968931461642125e-9
1.9353123896606017e-9
3.0587678766402437e-9
4.902940755974858e-9
8.105059206200418e-9
1.4206703044704755e-8
2.7830771648532162e-8
4.723732419625754e-8
2.8064572767729017e-8
1.602555302807452e-8
9.8791076927963e-9
5.930193329184594e-9
2.79750832016422e-9
3.254391736846426e-10
4.309090990273723e-9
1.0732826562864041e-8
1.1172759917175846e-7
1.571862526354849e-7
1.5748407368756696e-6
4.3226931711297503e-7
1.8734833574406682e-7
6.800363402907228e-8
6.107897897137205e-9
4.8267317983474765e-8
2.0639820175467563e-7
7.289397749959184e-8
1.9952642855819192e-8
4.22765489919504e-8
1.8456738439086505e-7
8.517597221047833e-8
2.8316224387368835e-8
1.4768033608964771e-8
1.2038135773968436e-8
7.209478317156304e-9
2.6705541473308173e-9
1.2664079591315877e-9
2.236649222794449e-9
1.6041652692804605e-9
1.3428263076236072e-9
7.555059605976501e-10
4.4562541134850563e-10
1.464589632248007e-9
2.9072701901031683e-9
5.425088464957043e-9
1.0050656711922227e-8
1.1004900417516547e-8
8.492731793830933e-8
1.652136058767805e-7
1.2978241947832041e-8
6.363722349595835e-8
8.392550949896268e-8
9.273855637761791e-8
9.37997177310175e-8
8.394492088481201e-8
6.670111281899584e-8
4.972865647377585e-8
3.742867944417838e-8
3.1631744133885825e-8
4.582565618445387e-8
3.1940627610447405e-8
1.3839372437823654e-8
3.873241420516916e-9
8.695643777618735e-9
1.5794405170659036e-8
1.2614798806804991e-8
1.2912017960534891e-8
1.0554658743878465e-8
2.508490219493765e-9
2.422787449813025e-8
3.781285631335768e-8
2.8302288798922154e-8
2.248370709822111e-8
1.7517138748676714e-8
1.2390299220068867e-8
7.253852348421735e-9
2.0223348527796576e-9
4.052795782317057e-9
1.9452081245583346e-7
3.1045803679542086e-7
2.5680694542658324e-6
7.296893823077337e-7
3.6078588931885725e-7
1.5778281819341005e-7
2.6015899274978904e-8
9.484164476391555e-8
3.432391691313907e-7
1.5541744615048104e-7
4.592076186952406e-8
5.093089924010362e-8
6.527625990081948e-8
4.401593266621267e-8
1.7829201259105484e-8
1.6055918334290114e-8
1.3694144705957894e-8
7.252532860872978e-9
2.2336743593828957e-9
3.4399138506607047e-9
3.3610741848716586e-9
2.5132766152924432e-9
2.16249727689937e-9
7.828865775810546e-10
1.287931536333867e-9
3.3044142382203276e-9
6.639437825763668e-9
1.3330471502415969e-8
2.4594273948949453e-8
1.390160617833457e-8
3.6921167418452483e-9
1.3782749572027844e-7
5.812265472473875e-7
8.147249674965064e-8
2.0766945250177224e-7
2.080046315598177e-7
1.979420180597085e-7
1.6802535446798481e-7
1.2140167935608388e-7
7.772853079463875e-8
4.541178133348657e-8
2.1673614972014854e-8
5.4081124337066934e-8
4.231068273244596e-8
1.9745236579131277e-8
7.778479085198393e-9
1.1372566442669551e-9
2.2714104283391543e-8
2.1839184723305988e-8
2.0814086536933723e-8
2.087670307941955e-8
7.132485495227685e-10
3.696664752093682e-8
5.992226610416679e-8
4.674681425426812e-8
4.052541001288078e-8
3.6233709598474314e-8
3.0210570919088644e-8
2.189744252744398e-8
1.3013403523687528e-8
4.472624911991214e-9
4.248936138090123e-9
4.164826102859316e-7
5.259529515875642e-7
4.901818475909858e-6
1.360584848525116e-6
6.769247134579642e-7
3.0276242517335255e-7
5.0803472657627824e-8
3.57915696852215e-7
2.8226702334731363e-7
2.2650231836748846e-7
7.035113940164995e-8
1.3428008420044793e-7
2.0927551307657843e-7
1.9560157982290793e-8
3.3728817815579923e-9
4.13024367035357e-9
2.2177381233734263e-9
5.8638456865849975e-9
3.749951718839958e-9
1.2803934864098393e-9
2.0900512759382456e-9
3.0922630187617917e-9
2.230591814932625e-9
1.900105466746925e-9
2.5489807656335613e-10
1.8446381241231867e-9
3.856575166397536e-9
7.079390802555622e-9
1.28298798557905e-8
2.2485047529362727e-8
8.947877883637728e-8
1.920106524812167e-7
4.1158792699573674e-8
7.896322875092982e-8
1.2150451486787288e-7
1.4483224007583283e-7
1.6463138573291075e-7
1.795083119625273e-7
1.8081391384274383e-7
1.5856378771441158e-7
1.1427143121962719e-7
7.540257615700952e-8
5.948826865730915e-8
2.9760667744164416e-8
2.0902469601410206e-8
3.764352075376445e-9
1.9213376451868945e-9
2.0192142198113555e-9
1.875592414880807e-9
3.449854362414746e-9
3.5970667216836436e-9
2.161985681827731e-9
3.269269857127989e-9
9.181985049816886e-9
2.4488406842141353e-8
5.367233478453456e-9
1.0000051053512943e-8
3.464013036932643e-8
7.883656140072615e-8
1.0219647513824537e-7
1.3872605010419542e-7
6.19308762649316e-7
4.868139489672557e-8
5.1408934551043484e-8
1.9169118924611658e-8
9.88192514463239e-10
1.1054345345003833e-9
5.006370297487908e-10
3.7946761614777794e-10
9.46366494306599e-10
2.646972270818595e-10
3.318291047089101e-11
2.5641937380278126e-11
3.5846464858617494e-10
3.9163515960260594e-9
2.562822637286649e-9
1.4866123556786584e-9
1.4017518549522597e-8
8.392225995172533e-8
2.8225882954682152e-8
1.592321575487767e-8
1.6684495562585557e-8
7.636179809383506e-9
2.1884407280936437e-9
1.3861387247333527e-11
1.161802416622521e-9
3.010107320627422e-9
3.645741460760796e-8
1.273438907257307e-8
1.936764182196682e-9
1.3077812290016058e-11
6.146243192982046e-13
8.740583359599749e-14
9.264519442403823e-14
8.729871675255073e-14
6.905489030331378e-14
6.197014879685658e-14
6.446939003376323e-14
7.786983156841518e-14
1.020487722508792e-13
1.3836583456962826e-13
1.9021539698208224e-13
2.631796643095531e-13
2.928930979124437e-13
1.6982194636000695e-13
1.6083840003627986e-13
2.0101331533758727e-13
2.735915797500802e-13
3.587609315416903e-13
4.660117894193886e-13
6.195208557311722e-13
8.506169931003716e-13
1.2015916170306284e-12
1.7342548045073204e-12
2.542768280883214e-12
3.7734864516301224e-12
5.656957190540192e-12
8.560997357727471e-12
1.3080737068133061e-11
2.0194944372866803e-11
3.1544584376738794e-11
4.994465300434929e-11
8.035991314294446e-11
8.639899915010839e-10
2.6762374893907584e-9
4.187152186891599e-9
3.067885702334883e-9
3.4907551410880375e-10
2.800229855084129e-9
6.0023075657138394e-9
9.357773343782768e-9
1.2968857122023461e-8
1.6742707369219586e-8
2.021313674589454e-8
8.40086485833721e-9
5.903230129699705e-9
1.3363428299928263e-8
1.4354596592051945e-8
1.3657801042975203e-8
8.924314026395499e-9
4.4617407567208125e-8
5.6499551671624536e-8
4.199676643930548e-8
3.614714207738351e-8
3.3269503561015606e-8
3.023552686880288e-8
2.55239574377553e-8
1.9008511397912654e-8
1.0988650171409256e-8
7.560561402969931e-10
1.434335236068081e-8
3.843262337944313e-8
6.071866402279212e-8
5.137424578793145e-7
9.475306913186624e-8
3.444093745777436e-6
7.075092600903523e-7
1.624180091578245e-7
1.4890300727105952e-8
1.5301428144844834e-7
1.7606085821083944e-7
8.562882977305592e-8
2.881016544909729e-8
1.5879157435047494e-7
2.204656346682433e-7
4.7287592002549766e-7
7.293518772272698e-7
3.2357374791983974e-7
1.6044586121109614e-8
3.195380145903299e-10
1.1685473578342971e-9
6.160410191997054e-10
6.395496331752575e-11
3.6551672114368513e-11
3.088916511432248e-10
3.3286398935060337e-10
3.0009695807961974e-10
1.2279086484904769e-8
3.592028675735758e-8
3.700091794141632e-8
3.2650549616599676e-8
3.307216841916067e-8
4.068742167029984e-8
6.617884167634208e-8
1.011340780442572e-8
4.781979343916689e-9
5.184289418448992e-9
7.378854288261957e-9
1.0115604660668777e-8
1.3989457335052032e-8
2.225490178117324e-8
4.146739749516152e-8
6.208412068562072e-8
8.925211265423993e-9
2.025938243143868e-8
2.3862970682397033e-8
3.2209205290173687e-9
1.273092142910261e-11
1.61260620374153e-13
2.895710861390127e-14
0.
3.343083328306037e-14
2.673248428830649e-14
2.844828442670386e-14
3.0864158954063856e-14
3.611926041536606e-14
4.279442031675609e-14
5.093832913601648e-14
6.24819987173912e-14
7.984018158471813e-14
1.0587846996802038e-13
1.443792937235347e-13
2.0066967151557607e-13
2.8244177431134843e-13
4.0090435077095033e-13
3.0036132629586953e-12
5.906935352030249e-12
9.736303112633037e-12
1.5067485566406536e-11
2.2517742621762352e-11
3.2863986698097654e-11
4.700810729971897e-11
6.584595394133505e-11
8.981063876577519e-11
1.1786700980599654e-10
1.4762940016531737e-10
1.5394677885147456e-10
1.256504796746938e-10
4.9573333643984975e-11
4.785202910558261e-11
1.1044101179199583e-10
2.337284510524947e-10
4.200034439979688e-10
6.669914775424135e-10
9.76516798623877e-10
1.3667224385834693e-9
1.8876187126046048e-9
2.6699221781674124e-9
4.094638341758977e-9
7.352827750430164e-9
9.948195399043961e-9
5.842045547661083e-9
4.1153567321028675e-9
3.6651522020559125e-9
4.0444149115624625e-9
5.5625492869643244e-9
3.356585409667758e-8
6.59438728406369e-8
3.724282000171001e-7
1.6721322983271657e-7
1.0050116145639773e-7
5.499469734110214e-8
2.4338562846787767e-8
7.91416249635593e-9
3.0154454885879365e-9
2.2078620109407762e-8
3.273004261210128e-8
1.878540603516408e-8
2.458420581562498e-8
1.976183785472014e-8
1.2127759552347259e-8
5.763762061442808e-9
1.7422780430344027e-9
3.6644424131995e-9
5.6145342968888444e-9
4.322524110823974e-9
4.238187803145478e-9
3.16098117391622e-9
6.932041344803906e-10
5.2759253160913485e-9
1.5352190774874166e-8
2.166782893224072e-8
1.3718284713453198e-8
8.854617228648669e-9
5.48980984556803e-9
2.890034120809302e-9
6.388958425440517e-8
3.276762605061962e-7
2.1981019165943022e-7
2.6048570586057606e-7
1.9574536760243235e-7
1.4950202831691516e-7
9.556019216713155e-8
4.102140364210028e-8
1.0032702241720407e-8
1.0178116947604229e-7
2.2413550686012725e-7
1.4382742798731957e-7
1.0177186299960638e-8
1.8445131833443802e-8
1.6873729501319642e-8
1.966364936706274e-8
1.6340521640615872e-8
8.356253193200248e-9
1.265436558529228e-9
2.417967411725409e-9
2.1019508105621005e-9
1.6410979221351857e-9
1.2843058244590402e-9
1.4326230574797275e-10
1.118938868959809e-9
2.7078037682881966e-9
5.90651474390417e-9
1.2860781135505907e-8
1.0577493175265747e-8
4.3172679679066554e-9
2.233014436107614e-10
5.988023051428363e-8
1.9450451550631722e-7
1.147869618143241e-7
1.4113348563655064e-7
1.250923546215176e-7
1.0122286835127731e-7
6.763684130455382e-8
3.977030819978133e-8
2.235325526305487e-8
1.1226459139232536e-8
4.38870825280795e-9
1.741326426196863e-8
1.3886820401123395e-8
8.236555157506925e-9
4.041407771604944e-9
3.294308204644961e-12
1.0184814150820213e-8
1.4545258866012451e-8
1.2257920734103855e-8
1.298506462921499e-8
6.4703147843175345e-9
8.56196350056984e-9
3.4421897080872905e-8
3.3045930848034525e-8
2.6369369490623146e-8
2.2332246153026392e-8
1.832249833735761e-8
1.3738859535667703e-8
9.019925647875057e-9
4.4489875765290115e-9
2.2933196229131588e-10
2.0161190574139417e-7
6.055893782476481e-7
2.6379667562377e-6
8.742202585399885e-7
4.6029809074372105e-7
2.3809585467212188e-7
1.6791907956155986e-8
2.960891286238819e-7
2.044948602178645e-7
1.7531256578703703e-7
1.4934660888324694e-7
2.265855742668787e-7
2.3574258759904214e-7
3.156591640565978e-8
1.6917867533017436e-8
1.2769386946602678e-8
1.9396105026810327e-8
1.7240784431637957e-8
7.947922113066497e-9
9.972166994216336e-10
1.5322649052082e-9
1.4588440206128987e-9
1.100807505273982e-9
6.588893141845759e-10
2.869935918177912e-10
1.1397722433245827e-9
2.2599083992823077e-9
4.157180197405778e-9
7.4743993165881e-9
1.1810176331251753e-8
3.435787571979461e-9
1.2391756662174585e-7
1.6540956493769645e-7
3.1369566065508466e-8
9.946346157844743e-8
1.1778120703619721e-7
1.2245403398180685e-7
1.0664243550651116e-7
7.876085914380759e-8
5.373236140499845e-8
3.3349986490855354e-8
1.1553003760097785e-9
5.324577979867479e-10
2.1837822194676916e-10
2.1604200738606273e-10
1.1180219189202124e-9
4.9749262035562334e-9
1.6492425143453873e-8
3.174414281380921e-8
6.083187922804153e-8
3.2092990617660394e-8
5.343891430728829e-8
8.713165752422576e-8
5.495290545198011e-8
4.481265973409555e-8
4.398395498803779e-8
4.6193123570368314e-8
4.863091101699065e-8
4.830860952841378e-8
4.240728033475075e-8
3.167841282916096e-8
4.435606592306452e-7
2.132584828526404e-6
1.953605682049584e-6
1.9695093576852407e-6
1.1528688807081826e-6
1.2071571812054424e-6
1.5732197233690755e-9
2.51107007629986e-7
3.237481279029086e-7
4.1762540269748146e-7
8.021200201655657e-8
7.94193617801562e-7
1.3004094376108502e-6
3.2065641422611403e-6
1.7607397664881269e-6
1.0326052268987002e-6
8.469588519461785e-7
8.061818718617213e-7
9.088570688875375e-7
5.476809573480611e-7
6.83182093039219e-8
1.5633529833009157e-8
3.429428890212973e-8
5.270617992064066e-10
5.703636520379722e-9
4.505018521664306e-9
2.989937560143473e-9
8.681532856361506e-9
1.9252789784354646e-9
8.624284647526631e-10
2.7179525385538826e-9
3.958592815897164e-9
3.1307103320398368e-9
5.77681499108757e-9
1.4562644719290453e-10
4.75418490805497e-10
2.7851061386979506e-10
9.163248870520097e-10
4.160899860407976e-10
8.19444690234746e-9
9.16794874222069e-9
6.617226727166984e-8
1.4455297141028342e-7
1.4433692259521488e-7
4.260369850574006e-8
4.2459915942703135e-8
4.28295581941832e-8
5.009568801545765e-8
7.737608834551961e-8
1.3920708747690126e-7
1.0970070204052655e-8
1.5524543462229352e-8
4.999989164555844e-9
2.9439828402820887e-9
1.4641674361327795e-10
2.1681848306807946e-12
1.30760357062508e-12
2.848848285388847e-14
3.953914466130525e-14
2.8684651247054265e-14
2.8727305879629754e-13
2.268954863704343e-13
4.74371866068663e-14
6.782027822251371e-14
6.528972259597446e-13
4.740777652343406e-13
2.9639593019136664e-13
1.1580183763278069e-13
3.9126206618226086e-13
6.640876484035357e-14
2.339075422223375e-13
8.133861864409402e-13
9.425330151630451e-13
3.822130782819347e-13
2.1706482438255579e-13
3.2121442292693345e-13
2.286962221450371e-13
8.745745712897982e-14
0.
1.0379779973494284e-13
1.8984752635094059e-13
3.0019314078162173e-13
4.572902202284236e-13
6.904690752303646e-13
1.0432354957441381e-12
1.5835274381722696e-12
2.4202157565664234e-12
3.731306607561141e-12
5.814011025474053e-12
9.176948159328848e-12
1.4717341954571498e-11
2.4080176812314762e-11
4.04375291398469e-11
1.2891202339561753e-9
2.6073345809615665e-9
4.262884051382014e-9
6.114700719944532e-9
6.98237828688849e-9
5.293347048313739e-9
3.621020240239411e-10
6.887292059414188e-9
1.488046478667963e-8
2.2449473248045287e-8
2.8973206352066366e-8
1.030309337204489e-8
3.2638372021825253e-9
1.7526378567911456e-9
1.9115854980489976e-9
2.151575345919189e-9
2.0284788073843162e-9
5.868776417784215e-10
2.0203414226778916e-9
2.0730106192513494e-9
1.2909444976848862e-9
8.513265492579385e-10
7.626169307403045e-10
1.0865724011411315e-9
1.9870610030228454e-9
3.967549712029507e-9
8.598822148421743e-9
1.8145334949536747e-8
1.4247272801433325e-8
1.1515062758038596e-8
1.2486000677075976e-7
3.708648803692194e-8
1.1074915574938985e-6
2.117697080286187e-7
4.6608239037459545e-8
1.7441072931172242e-9
2.00772431660067e-8
6.390623645897925e-8
4.213323649192235e-8
1.2496416067507689e-8
1.561438200352798e-9
5.791001868220178e-7
2.1321766305320894e-6
2.991193739283268e-6
9.432564740293599e-7
3.1232351622343165e-7
1.5739258338082707e-9
1.5789442896737527e-9
1.9119668621193498e-10
7.683686053391589e-11
2.4586767379926673e-11
4.9949358121210275e-11
1.846661193643136e-10
3.036400912239291e-10
5.480721949414714e-10
5.517433902963568e-10
2.1102202652171665e-10
9.108585008231091e-10
6.4597546850163544e-9
5.66386050549934e-9
9.668012056202777e-9
2.5199644226418353e-9
2.334075801339905e-9
3.819348145992135e-9
8.871308600310308e-9
8.559511091880087e-9
2.4506513064569843e-9
1.1851506034169067e-9
8.357503147900391e-10
8.023026668414996e-10
1.0310912030924647e-9
1.7412679607414183e-9
1.4210654008917546e-8
1.4573458691444056e-8
2.576934544330379e-9
2.3392757792551276e-11
8.456614001575402e-13
0.
0.
0.
0.
0.
0.
0.
0.
0.
0.
0.
0.
0.
0.
0.
7.558676901622541e-14
1.0372267616358387e-13
1.410209960796141e-13
1.9367728177567614e-13
2.678577197615468e-13
3.726717080496678e-13
5.209191170762774e-13
7.305016982694934e-13
1.0263248118788867e-12
1.4426576072042912e-12
2.0257928522187016e-12
1.862715014923393e-12
1.796998679694174e-12
1.3816915904854809e-12
1.4359957008017037e-12
1.6686233487161532e-12
2.143227063441184e-12
3.0031048713098394e-12
4.442382697812911e-12
6.83023910078564e-12
1.0885422609901552e-11
1.80213908097614e-11
3.11677419896117e-11
5.693917816897666e-11
1.1227260536235546e-10
2.4934624808137894e-10
6.628384319967894e-10
1.312947902646167e-9
1.1250567800053349e-9
1.1159727646125215e-9
1.3064902331583093e-9
1.340372906549808e-8
6.604306483631417e-8
4.036546749347784e-8
5.1332530228605844e-8
4.302743488888992e-8
3.418019001896468e-8
2.2605485209897043e-8
1.261247903113789e-8
5.959603066392262e-9
1.2654962707827093e-9
3.826511720901018e-9
7.896586218417525e-9
1.2659831702131265e-8
1.2498305141913058e-8
7.066195244109912e-9
2.2475425210830767e-9
3.7438496607819e-9
3.830357503579713e-9
3.066414563976752e-9
3.023619948711859e-9
2.596763533107374e-9
1.2551151548831786e-12
3.9621164316182585e-9
9.145375817949077e-9
6.848525189966131e-9
5.12325877789851e-9
3.839061618950585e-9
2.65285953889484e-9
1.450851246241588e-9
3.5851365075964575e-11
3.4973634254276957e-8
8.559905692573994e-8
3.820714275754403e-7
1.389511548803717e-7
7.76522767306981e-8
4.068881018078865e-8
1.484964829409104e-8
1.8240852139182545e-9
2.842716810711552e-8
6.222805942889357e-8
7.304331446132001e-10
2.774103144524227e-8
7.578715517544916e-8
1.2962010029796434e-7
3.6802428296799853e-8
1.274756648711529e-8
6.802277347393031e-9
6.41510271265671e-9
4.558885190077006e-9
1.1554551540790596e-9
4.820753970822431e-10
6.200867335353318e-10
4.5514373521644596e-10
3.6163493076464437e-10
1.0784494600101831e-10
1.9832532109437943e-10
4.728228872209791e-10
8.571600183214578e-10
1.4175606528824114e-9
2.221762473529639e-9
2.743810222354381e-9
2.3946312384225704e-8
4.9001374060389065e-8
4.8758316551176765e-9
2.1694586174893845e-8
3.0434730369795124e-8
3.483187671803118e-8
3.5925615071619613e-8
3.255843844175775e-8
2.6377297113684293e-8
2.0414856667509375e-8
1.636474450428245e-8
2.4160996185620798e-8
1.8759867212256333e-8
8.711029176273431e-9
3.585276882435879e-10
1.199784222588681e-8
8.5440960366507e-9
8.147791401642735e-9
9.02117289121619e-9
5.342836846009134e-9
5.8678851515008065e-9
1.156867395865081e-8
9.917145620496452e-9
8.783952233317772e-9
7.76005012073414e-9
6.464975507584515e-9
4.807845547468759e-9
2.6977129928852495e-9
3.832917234554304e-10
6.3545943708611354e-9
2.1509196894649596e-8
1.1301801057227179e-7
2.242118302192681e-8
1.1597188777898115e-6
2.5593728223334724e-7
8.331023029612962e-8
1.569500845625649e-8
1.8086659287850203e-8
8.860168255357187e-8
4.5179945913232586e-8
4.075368899787313e-9
4.475675831895723e-9
2.46481997860388e-8
8.656513303803363e-8
1.717225945960667e-7
8.766267405604301e-8
2.9521978573501856e-8
9.387714995255351e-9
3.2636216411033127e-9
5.7779251255207816e-9
4.610833753758126e-9
1.2842056001394497e-9
2.467183660439786e-10
4.669893917858622e-10
3.3293439235767006e-10
2.4465833911281654e-10
2.9213593150118025e-11
1.8170943936264033e-10
3.6655546742305343e-10
5.912859803033164e-10
8.16668970957968e-10
9.489136468939956e-10
5.930863654863918e-9
1.741726060182466e-8
8.426236019253065e-9
6.932204946314751e-9
1.6841373159110336e-8
2.396084160552552e-8
3.011972216802118e-8
3.483704845889031e-8
3.694398947533178e-8
3.6268934002877805e-8
3.407677608074174e-8
2.791445672131634e-8
1.3177313216948684e-8
1.3478971441614513e-9
2.2003007053958474e-8
1.4579075155981053e-8
1.4424307933683977e-8
1.6540519062408545e-8
8.643823881526401e-9
1.3057379498816317e-8
1.63311281996334e-8
1.4801290840795767e-8
1.3865174789848135e-8
1.2907059142125829e-8
1.1372137917290375e-8
9.084412666400515e-9
5.999360685796995e-9
1.6339420341159887e-9
5.953808368963476e-9
2.273257128016003e-8
1.838111758918147e-7
2.80304201860281e-8
1.748808338679581e-6
3.8537468765007425e-7
1.22521010407823e-7
1.8379454723985508e-8
4.187692645520695e-8
1.6650352731267988e-7
6.588613024393492e-8
5.178765925235124e-9
6.6960766214857075e-9
2.8113979948683446e-7
9.941066979964468e-7
3.1290207774840077e-6
5.846458942506811e-7
9.240559781688321e-8
1.6274046707572002e-7
1.0546758653496516e-7
1.7318070797519487e-8
6.372895319810685e-9
2.905340461561748e-9
1.9131546712128586e-9
2.841325099965586e-10
6.843351448683091e-10
3.5753242433422045e-9
6.871395796638868e-9
2.7340587454285912e-8
1.6847074302519705e-7
1.4197695682581056e-7
8.577742931871418e-8
2.0632074970286498e-8
7.817843424869836e-9
1.2427342954723832e-8
1.2724760387084095e-8
7.14786656623907e-9
2.9377784904322398e-9
1.9650157748818507e-9
1.7827418421826088e-9
7.881400283686417e-10
2.7994027760163853e-8
1.7047117194832284e-7
9.474315742683746e-8
1.578038303919788e-7
1.3022949112490877e-7
1.0575873454011304e-7
3.676926584280157e-8
1.0916964837965718e-7
3.009234017816541e-8
7.713335111211289e-10
1.7848757062474287e-11
3.6565560279736975e-13
1.0810465059569867e-13
1.1629641691247156e-13
0.
2.906028025830501e-13
3.460161239586873e-13
8.634475780434297e-14
1.0366501174008602e-13
1.774723978110909e-13
2.117155733873271e-13
1.4809086215590498e-13
1.9179656053133678e-13
7.829074248907346e-13
6.055787004832657e-13
1.8156453921619192e-13
1.416754000616945e-12
2.6738794091157993e-12
2.8127729712391685e-12
2.5297692353124474e-12
2.6108937143817524e-12
3.1627289897441257e-12
4.17433434806694e-12
5.7080658790480494e-12
4.739589468862573e-12
1.862885377394437e-12
1.2006718452334937e-12
1.3063066374396687e-12
1.9149071365767416e-12
2.927172702084892e-12
4.394478359593133e-12
6.58119467680528e-12
9.950918534666167e-12
1.525595242212622e-11
2.375402291935618e-11
3.762622711378446e-11
6.080626947014035e-11
1.0073643789138267e-10
1.7241443932719024e-10
3.0882599089247983e-10
5.922591080115509e-10
1.269033193754299e-9
3.217456786514402e-9
5.690137074451866e-9
1.5776595045012105e-7
3.2557017941837746e-7
2.3277529856784783e-7
4.127385991221716e-8
1.6338482440872723e-7
2.0823190457084147e-7
2.3561706924307537e-7
2.58955943347445e-7
2.716635172217278e-7
2.4662947206409464e-7
1.5752233159767127e-7
1.263773793253951e-7
6.025760179744198e-8
2.4570078307786196e-8
8.340389286049714e-9
1.2633765603058918e-8
1.8421303363852046e-8
1.54217435513886e-8
1.608639891107547e-8
1.2021321189498135e-8
8.24837156264481e-9
3.4889027059257863e-8
2.8926925879418138e-8
2.3512489940531246e-8
2.0053532450829533e-8
1.6343959724062405e-8
1.077931149816838e-8
7.1100285582923e-10
1.8456040077704923e-8
2.5772755524217435e-8
1.6975580890207846e-7
3.286977444479618e-8
2.12187580977304e-6
4.851512870224635e-7
1.7584208040782637e-7
5.180952432383463e-8
3.255107940056295e-9
3.047211074794298e-8
9.726834013537818e-8
1.7314941236769327e-8
2.3122382215117026e-8
5.0670338673391615e-8
3.5805550389298153e-7
7.828451426316372e-7
7.830179715679095e-8
4.7030328533674965e-8
8.913372940243766e-7
1.643233605861369e-7
6.049850324515317e-8
5.496398304508447e-8
6.032183194367366e-8
6.180776346767836e-9
6.870102306386417e-10
1.8797861411652736e-10
1.307498721216907e-10
1.4448811462271097e-10
2.4026645552878515e-10
4.066212964786859e-10
5.220930551995985e-10
8.750566069257534e-9
2.7647567615304292e-8
1.9316297576822983e-9
7.927704624931582e-10
7.183782029111504e-10
9.487773141797431e-10
1.767468573546467e-9
7.825739673514846e-9
2.32060710811987e-9
9.687395191320907e-10
2.3432633642181963e-10
4.2950786709549877e-10
3.333310598085661e-9
9.314862259319074e-9
2.7339240869162832e-8
6.292306502532067e-10
1.808727520832261e-8
1.3076645982625816e-10
4.953499454604912e-13
0.
0.
0.
2.5643782342371656e-14
2.923004432489403e-14
0.
6.215399995333953e-14
1.3871918382688836e-13
2.274334693202931e-13
3.1681601311317765e-13
3.6578010350236555e-13
3.094494916146963e-13
1.714155464458812e-13
1.896124899427124e-13
1.231762938597252e-12
7.886514257719791e-12
2.212534094104961e-11
5.742223161898321e-11
1.6122167136398674e-10
2.2719948785684144e-10
1.264381023580209e-10
5.99616964734527e-11
5.837087615241441e-12
9.000290114661426e-11
2.1193541185862892e-10
1.5895649689127494e-10
2.0448323909152406e-10
7.503673727634215e-10
1.6292323216750942e-10
1.0086017179585672e-10
1.2397922946478915e-10
1.848058257377572e-10
2.631817779699182e-10
2.8559776023106497e-10
1.612202121397764e-10
3.1414643787435505e-11
6.627144934412929e-11
1.674669012820261e-10
3.0958942460720945e-10
5.346652606856891e-10
8.780267346793339e-10
1.3004879963294457e-9
1.6737325485177895e-9
1.9767043901602236e-9
2.2891178231863583e-9
1.2109095598783958e-7
3.8031790375609117e-7
3.6116419244836477e-7
5.209148963059491e-8
2.4976616432813363e-7
3.322327238088722e-7
3.8147323829460535e-7
4.354095285702892e-7
5.286547033485416e-7
7.409659917197899e-7
1.165768187005806e-6
1.0000257015035612e-6
2.8321031474920105e-7
5.332521066341546e-8
1.4241202662009004e-8
4.2482543277734686e-9
1.9472574974098574e-9
1.060562169731603e-8
1.3342056070038856e-8
1.732933477111698e-8
1.557592418693297e-8
8.850815532539959e-9
4.47669243723427e-8
5.3614671032583893e-8
3.8294033101759527e-8
2.8449143428387503e-8
2.016710921249172e-8
1.3427156287319884e-8
8.397817666294673e-9
4.460533558933792e-9
3.522878657595184e-8
1.2120491352375653e-7
3.501148667462307e-7
1.3393780838862945e-7
7.420931894403798e-8
3.874215475851995e-8
1.296661147770891e-8
6.504985496021054e-9
7.308504192405373e-8
4.070128652439104e-8
2.46289007030749e-8
8.00396786351318e-9
1.982546410843499e-8
1.624078499165877e-7
4.669394107417718e-8
1.5014308119768497e-8
4.9846890990370276e-9
5.4243613369475446e-9
6.1399504135974735e-9
2.3857590374306564e-9
2.542931863250423e-10
3.176819801497173e-10
2.9214667789209695e-10
2.1410069549837785e-10
1.3112004004644193e-10
4.5185893972995276e-11
1.8634907830255243e-10
3.500221517316808e-10
5.714092890678207e-10
8.309757253915759e-10
1.0674627922055753e-9
7.338224005125996e-9
1.757623999580546e-8
3.485301443019156e-9
9.400837252284312e-9
1.574559370628846e-8
2.0050705622009834e-8
2.2866810714761187e-8
2.3130660834214346e-8
2.094222635013213e-8
1.791004396575929e-8
1.5489654251953124e-8
1.867564602613751e-8
1.0169997230888941e-8
3.2954190810639476e-9
7.581725144744404e-9
9.920082388298573e-9
8.19745922908124e-9
8.972121637677595e-9
8.712644290699265e-9
9.340631358207957e-11
9.435602441320858e-9
8.97109700498806e-9
8.261906427840184e-9
7.737604832883408e-9
7.01531888499964e-9
5.916687970031104e-9
4.447003146222848e-9
2.568437823118698e-9
9.958653052365128e-11
4.921072393813707e-9
1.6706404634767514e-8
1.229096230977259e-7
2.2139821715154504e-8
1.1106788396256785e-6
2.4484205287007044e-7
7.590593885587162e-8
7.313127183592206e-9
4.373245602773444e-8
6.866393598240754e-8
3.8096487355106955e-8
2.5583642340934975e-9
1.5401310193755435e-8
2.1987392620758617e-8
2.9295808840503006e-8
4.4242591527545037e-8
1.0063495030312974e-8
4.3064303646425775e-8
6.442381512760917e-8
2.803019843955485e-8
1.1200466077816756e-9
2.2740285754409003e-9
5.5231540199756925e-9
1.0651186552360853e-9
1.7312519352996434e-10
4.21753338198301e-11
7.848572070959002e-11
5.2969834939850425e-11
2.135520860760262e-11
3.252354946223863e-11
7.528796193554896e-11
1.2564199116691014e-10
1.775845111497268e-10
6.74296338804109e-10
2.143254703529368e-9
1.754470662666291e-9
8.579705438965583e-11
1.8617905379707563e-9
3.8579409159086336e-9
6.186102310637599e-9
8.98293889010429e-9
1.2005690164796178e-8
1.4319725231925365e-8
1.3990221646672299e-8
5.689567048919067e-9
1.54737063607755e-9
1.6257954173940854e-8
1.1659712207074956e-8
1.1712978440808582e-8
9.830466634482017e-9
4.19688549643792e-9
1.661277175295062e-8
1.388698438031938e-8
1.2479462475042175e-8
1.2119811324207043e-8
1.1893064144179346e-8
1.1237880108556906e-8
9.92055695849681e-9
7.956540565023079e-9
5.352459382916692e-9
1.7764276495722741e-9
3.962464135992137e-9
1.5541530686731734e-8
2.2072094878758754e-7
3.8939041258701576e-8
1.7148464267320859e-6
3.864986933232514e-7
1.1471517640055719e-7
1.0572519399747375e-8
1.9117818263659618e-7
7.15283346001414e-8
5.9349579485426615e-8
1.0214659594007543e-8
9.130371478480751e-8
2.9484375156269385e-7
4.299471098268599e-7
2.7926555409112937e-7
4.680584241606206e-8
9.509035190348062e-9
8.319045152239827e-9
1.1773839228094201e-9
7.155474850806585e-10
1.0641217091280377e-10
8.041865936311786e-10
6.435235629200859e-9
1.146687838244976e-8
2.998152830105443e-9
3.5346676406547225e-9
6.155261641828001e-9
1.2537670806158363e-8
3.1577482200625015e-8
1.0442669324875261e-7
4.7483368186081625e-8
3.379012839164843e-8
3.7164208897879076e-10
5.459973098776358e-9
7.020925725650134e-9
2.491724591171691e-9
1.60860600606841e-9
4.003073892379111e-9
1.1218512079507865e-8
1.4581657650177358e-8
2.19671764513386e-8
1.0109822383526957e-8
2.619572415419974e-9
1.4877871761068357e-9
3.4600978774218743e-12
2.875833498925693e-13
0.
0.
0.
1.8139693512636314e-13
2.319298646526659e-13
3.006591218093674e-13
3.57883122779748e-13
3.8292302859914093e-13
3.7025291100926567e-13
3.2595131992251604e-13
2.58344247083165e-13
1.708277343284024e-13
5.874710635033235e-14
9.201797979130403e-14
3.0831426816887403e-13
6.377158643704275e-13
1.1656460197989184e-12
9.01267826340632e-13
3.8837136159368715e-12
8.686821406224484e-12
1.4954564660777363e-11
2.279091393011934e-11
3.296908979271061e-11
4.474122563823112e-11
5.408339266398755e-11
5.522652777469968e-11
4.2575256485426676e-11
1.3381114739319205e-11
4.4791514579003917e-11
5.547769415960133e-11
7.02531348764327e-11
2.4291921258092813e-10
4.0723357536505507e-10
7.16485294487928e-10
1.3398487984035142e-9
2.4067000628529098e-9
4.051429634090695e-9
6.855790406522846e-9
1.2618326873233108e-8
2.7004880747280995e-8
5.935737211040936e-8
4.669601063036551e-8
3.368631770329178e-8
2.6784360120637485e-8
2.1033601382981044e-8
1.5034305282556846e-8
8.830821177081812e-9
2.5842829929029308e-9
2.750646129856579e-7
1.1451862693130298e-6
2.597220932058639e-6
1.298215662549595e-6
7.62254376816686e-7
6.037809883386512e-7
4.3592931659222513e-7
1.227406011492501e-7
2.322976387583867e-7
2.9326991745801273e-7
3.971663213102331e-7
3.491813284633433e-7
1.0406835171922604e-7
2.34880216799433e-8
5.753535714991264e-9
1.9359982965930443e-8
1.4329062185169908e-8
6.1687079276228595e-9
1.1894700375282095e-10
8.260528382159194e-9
6.230744393957413e-9
5.2043908008653206e-9
3.99747711998242e-9
8.577777083374711e-10
6.098881781246014e-9
1.3650956801008891e-8
2.990277565229317e-8
5.921428306697236e-8
3.4609304445818236e-8
1.2965286421492241e-8
2.3341242232905898e-7
7.587083235461143e-7
1.7300405234568278e-7
3.240734733795111e-7
3.105663774496087e-7
2.907356908597928e-7
2.4504703442505275e-7
1.718464857690604e-7
9.950287140934553e-8
4.340279627392245e-8
5.888743221705979e-9
4.605660562713165e-8
1.0710065738455301e-7
2.7567810430320234e-8
7.314094850798054e-9
7.606544283694545e-9
4.6994898466279096e-8
1.9480478381029205e-8
7.418267264474191e-9
6.236662358161308e-9
3.9047185534405827e-8
1.1744771764111021e-7
1.8994503449317852e-7
9.301883758876527e-8
2.428062894846965e-7
2.995073674908841e-7
3.7974844809444807e-7
5.430120776987021e-7
8.996063339731604e-7
1.4100403785066367e-6
1.0348500733450332e-6
2.889683353703743e-6
9.30597293440373e-7
2.9411501636860244e-7
1.4279717753033033e-7
6.110371067783115e-8
1.0103366973648209e-7
4.6767373956247166e-7
7.472405416426105e-7
9.926854857229268e-8
3.0897061139392743e-9
1.677934632879529e-9
9.480906329078177e-10
2.5636532108190978e-9
1.6405427887608558e-9
2.6937077157157276e-9
2.0553549919260045e-9
7.827747751560993e-10
2.775579778842659e-10
1.9969975452974778e-10
3.8809777185373323e-10
6.369565304184542e-10
8.790346165422272e-10
1.2389580623012188e-9
1.9163988672922435e-9
3.21634190827338e-9
4.912065024597902e-9
5.460957476325523e-9
5.570144736523454e-9
6.417136329216526e-9
9.463852664664896e-9
2.1939671052469702e-8
5.1841998442657646e-8
3.634173514473955e-8
2.8567678140788104e-8
5.184629624874345e-8
2.8762126871086036e-8
1.3668316413975053e-8
5.238340071349627e-9
6.128387101311283e-11
1.0404599701447363e-12
4.8947287231405775e-14
0.
9.546365205306015e-14
3.1602331948368646e-14
3.945148887585786e-14
5.974888121304464e-14
4.5789879131672967e-14
0.
0.
2.996736159034028e-14
4.674368482940446e-14
6.713759123949533e-14
9.502090568141362e-14
1.3461275527024672e-13
1.9144466151125598e-13
2.733263309726896e-13
3.915737433636411e-13
5.627596397267181e-13
8.113169383509272e-13
1.1734814944116599e-12
1.7033327078412432e-12
2.4821453334768884e-12
2.5535438609233824e-11
5.587949319669995e-11
9.675340786786811e-11
1.4746566371024e-10
2.0057768899492103e-10
2.454280903578193e-10
2.7488509233078136e-10
2.859224563377562e-10
2.746501919437322e-10
2.3521049547718234e-10
1.620551150742108e-10
8.318928825004809e-10
9.86285762358798e-10
1.0059792363021344e-9
1.2237458316862518e-9
2.0888182784615376e-9
3.206923050229366e-9
5.2709708251860824e-9
9.484669625595953e-9
1.9255252067369682e-8
4.4372202607052016e-8
4.786039227193345e-8
3.069862870765415e-8
2.2048276882734028e-8
1.6450889568680425e-8
1.1920997321184152e-8
7.7267756487139e-9
3.3472500476140327e-9
1.9387686264992284e-9
9.405551167287908e-9
1.8399117156368876e-7
3.0291185022900673e-7
2.574005924002008e-6
7.091459764987979e-7
3.1800472019871e-7
1.208016156811394e-7
1.3917292026003414e-8
2.69821896116535e-7
1.7327474020923517e-7
1.5098269465790926e-7
3.75205148356849e-8
2.507402844095372e-8
4.212269646523623e-8
6.000771660824042e-8
1.8631606239961537e-8
7.2903950905284756e-9
1.5015434450333992e-8
4.1681326127150226e-8
1.9571277861965092e-8
3.0323571932503184e-8
2.2636540522182668e-8
8.193221914448852e-10
1.2722994702046618e-9
5.596492340503158e-10
3.003334979371534e-10
6.205110767284226e-10
4.4973381669364656e-10
2.9523775208143247e-10
1.3039566900897027e-10
4.306096699101566e-10
7.105127490140573e-10
1.8387509597356527e-9
4.649063506061097e-9
5.866204017202462e-9
3.2429064467165442e-9
1.054028815404561e-9
5.401672418745644e-9
9.429665652428977e-9
1.3245074616971133e-8
1.6819388722041445e-8
1.984205561471358e-8
2.168690682996733e-8
9.020653580030712e-9
2.2149698397676954e-9
1.3318665694925329e-8
1.554144085862595e-8
1.7707533098387213e-8
5.615741166411434e-9
4.350174952187169e-8
5.824129877786444e-8
4.259643269056559e-8
3.70248378326205e-8
3.5687862092329275e-8
3.5684364791367425e-8
3.5157082664620175e-8
3.238555608702519e-8
2.614212188263405e-8
1.614482995864932e-8
2.2701762993312966e-9
1.6399151955191218e-8
4.03692995733764e-8
6.491012700601715e-8
9.861652567913468e-7
2.2740697618702928e-7
5.321799655712732e-6
1.1355270510008669e-6
2.8723339042677975e-7
1.4579269086766985e-7
3.527657977574031e-7
2.0786595649824774e-7
1.64873013114317e-7
5.129146053743614e-8
1.2734823204527648e-7
7.754948222905512e-7
1.1099213544192004e-7
8.822820031273651e-7
4.846921985890138e-7
5.027886224153656e-7
2.952306901342995e-7
1.6532542061084455e-8
1.7097078964225212e-9
2.0363852947420463e-9
4.3880223392410593e-10
1.055801991473559e-9
4.690046548110031e-10
1.4411617528046927e-10
2.461474276693891e-10
5.065837173657629e-9
1.8955293780174873e-7
6.658736246159918e-8
4.862162442649319e-8
5.1769747243012146e-8
8.115533739210923e-8
1.0848785452862677e-8
1.5725297814456085e-8
4.271369191074727e-9
5.628029243486285e-8
1.080994318202017e-7
3.112781968399611e-8
1.723890861680474e-8
5.0222560674600415e-11
8.696140492944157e-9
8.80117488465022e-9
8.22429306059438e-9
1.0019396225229243e-8
2.257087617289147e-8
1.0671158241128206e-7
4.7141425989178143e-8
4.000056831550035e-8
8.347818630383289e-10
1.5778527849523168e-12
6.563230579203353e-14
0.
0.
8.264353164299116e-14
9.202592107968794e-14
1.4317149221432436e-13
4.58587223344883e-14
1.8077332963384272e-13
1.9556712669636992e-13
2.028686263138221e-13
2.5099288787058673e-13
3.16459740509272e-13
2.8671591423205534e-13
3.0246982105131256e-13
3.6255189505219093e-13
4.716035101624023e-13
6.363892322434434e-13
8.737053861761543e-13
1.2101209265790874e-12
1.6845046456048406e-12
2.3524298049618665e-12
3.292621904772863e-12
4.615956486676366e-12
6.47765258717279e-12
6.20581427538781e-12
3.930750276937975e-12
2.906503852316631e-12
3.017368095496472e-12
3.816873752706121e-12
5.37070177256706e-12
7.790351903763537e-12
1.1483687609879557e-11
1.7282677187959457e-11
2.6644675835735093e-11
4.213748198631314e-11
6.846583941761557e-11
1.1470059072591657e-10
1.9952429627123415e-10
3.6506682870165333e-10
7.19606114791595e-10
1.5998244288314476e-9
4.2331583955772355e-9
7.1771290854643035e-9
1.083049381820475e-7
2.6217238928075003e-7
8.264013960033158e-8
7.764573857478557e-8
1.215485215965566e-7
1.377401428240872e-7
1.461747738952132e-7
1.4396645255868412e-7
1.2627332692646905e-7
9.6622089129145e-8
6.440799976631698e-8
8.188661263687947e-8
5.673265261487404e-8
2.6298217376668002e-8
7.221205276460708e-9
2.208695148370771e-8
2.0793137851292312e-8
1.8118367510947812e-8
1.908861996701244e-8
1.4139794265236263e-8
9.0526461213074e-9
3.543355119374998e-8
2.9459458106698192e-8
2.462057115382002e-8
2.1069332537518593e-8
1.6942122207819497e-8
1.1475239112005028e-8
3.968464658858813e-9
7.932210000331322e-9
2.7440682227186057e-8
3.453014443346415e-8
2.5026458325419694e-7
5.8656319998363576e-9
2.703021552420405e-6
5.825415531420509e-7
1.7796636296698635e-7
3.748513927587603e-8
1.6626626919908364e-8
7.852547623585526e-8
8.67549376734975e-8
2.421837622482169e-8
3.669538443219855e-8
8.067258232612274e-8
1.9311632572596762e-7
3.5007055413294977e-7
5.3535697712355724e-8
2.3949131993344247e-8
1.3564496921903506e-8
8.765275803880188e-9
3.0269759602704914e-9
3.861989017125381e-9
1.1345537258233432e-8
3.535439130818507e-8
1.0551468383861218e-8
3.6842275918848233e-9
3.080357019791468e-8
8.610637300048301e-8
1.1685266789937743e-7
1.2064705746423857e-7
1.1598269460905646e-7
1.1502947154983348e-7
1.169356396125471e-7
3.704428079972253e-7
4.949915680939567e-7
3.0938314110600103e-7
1.5592655343964891e-7
9.82902866849395e-8
5.9494970098967404e-8
5.909690787859134e-8
2.981081919660745e-7
5.903131381944404e-7
1.9752162951469908e-7
3.6580537075166156e-9
6.408859751705907e-10
1.8442294181984995e-9
2.1699005848889707e-10
2.0547411935494663e-9
3.1625583591783874e-10
9.4184218054385e-10
6.373704678172198e-10
1.2317502444857128e-9
1.7126952774346227e-9
2.5774857840392844e-9
4.00294213284093e-9
4.4512001882544735e-9
4.259357064894605e-9
4.74803792603434e-9
6.2109918187344465e-9
8.459082568923416e-9
1.0028220742709998e-8
8.515035528631464e-9
7.309835779247014e-9
2.8804857180142973e-8
2.0711663023716875e-8
1.5109756534312403e-8
1.3316562934787778e-8
1.4513442584381508e-8
1.98875785924964e-8
3.082051899422081e-8
1.7680956705754688e-8
1.3005182453609819e-8
2.5407912033943145e-8
1.507334039434807e-8
9.760612992167584e-9
1.2257628007998033e-10
5.420758308005439e-13
5.304780587850501e-14
6.028605536354738e-14
4.556172204381669e-14
4.4370796603865595e-14
7.0903306717396e-14
7.877679680410338e-14
4.92615618829974e-14
0.
0.
0.
3.404730360570608e-14
5.031432280581675e-14
7.233194989873931e-14
1.0328217122139577e-13
1.4733928710605705e-13
2.1037168212223747e-13
3.008287771665991e-13
2.6795575213796624e-12
4.929096852534486e-12
7.831339352890364e-12
1.1891622956397515e-11
1.7660709838537194e-11
2.584733025635756e-11
3.724747595204745e-11
5.2511777156336315e-11
7.16760911565232e-11
9.376869946079538e-11
1.1733414518332414e-10
1.5345362632911936e-10
1.0999006216774989e-10
6.546935696793387e-11
7.944781608635278e-11
1.359337856111403e-10
2.3188222886756308e-10
3.7124343249219854e-10
5.566037860929013e-10
7.938505350009121e-10
1.1008310496505114e-9
1.5219343760228226e-9
2.1720244040211854e-9
3.3876548193298856e-9
6.2723446633746044e-9
9.607204126691345e-9
6.234327372749938e-9
4.837792766967276e-9
4.801075298876743e-9
5.823034573737403e-9
8.470141336422707e-9
5.664040828250462e-8
1.225914441709503e-7
5.704153742688446e-7
2.644097919900667e-7
1.6036363785905793e-7
8.955160223176474e-8
4.016366714457049e-8
1.3777600769898257e-8
2.334795200222096e-9
2.4899276374094175e-8
1.0098759304637283e-7
3.660373547549192e-8
2.849389803999532e-8
1.992604687437886e-8
1.2028010809813534e-8
5.827757886600879e-9
1.6951991367992695e-9
4.718501047518157e-9
6.766716275073671e-9
4.977559271061994e-9
4.891664241150846e-9
3.812310241797722e-9
7.650815541305193e-10
6.191540056690985e-9
1.8068983858649887e-8
2.6111237899298802e-8
1.709899022885002e-8
1.1512150916578193e-8
7.393143798249788e-9
3.9483378158908495e-9
7.651015447377817e-10
9.864154624713495e-8
4.199128008960727e-7
7.899881108960369e-7
4.505035938127749e-7
2.943754941607374e-7
2.011911955601397e-7
1.0799296609013099e-7
2.2504447666485996e-8
8.996694334548628e-8
2.6069093771779107e-7
1.9304933001272723e-7
7.959401983471356e-8
1.049982591567691e-8
3.0606127503689314e-8
3.50968047076386e-8
2.3099860697338615e-8
9.36580690275408e-9
1.177076555601178e-10
6.200530578818153e-9
5.134116547657221e-9
4.227393863223844e-9
3.4513837940884534e-9
4.692900884697111e-10
3.153789029739489e-9
8.724286031904662e-9
2.197536206910458e-8
2.3803997937875108e-8
1.3060133259663198e-8
6.5266444771241575e-9
1.2937459889489023e-9
8.826591484727232e-8
2.3507879508799604e-7
3.1302133999382515e-7
2.58423893693219e-7
1.987929431620049e-7
1.4117817521108976e-7
8.185143750663199e-8
4.125275613904619e-8
1.7808030564567344e-8
1.985696565284287e-9
4.0882951477884745e-9
4.4773981320446876e-8
1.175829091449037e-8
1.2750187334860831e-9
1.7476765755823683e-9
6.460949115906729e-10
9.229392790755857e-10
3.864157437448518e-10
6.514403613144552e-10
2.870458465846654e-9
4.048921324343112e-9
6.673396296696887e-9
1.0133120642996308e-8
1.990892114729653e-8
4.208621179124207e-8
4.688940984927182e-8
9.688994984900291e-8
4.90085997585765e-8
4.035901004498852e-8
3.9777459647637755e-8
4.1321215225503096e-8
2.40959197994202e-7
1.1240944069924736e-6
1.0319377809804938e-6
5.116924733790173e-7
6.484921846948807e-7
6.230647143314722e-7
6.797877525497876e-7
1.034408868166019e-6
1.8903277443388556e-7
1.3410945650429802e-7
3.1353152930432514e-7
1.2302859348181946e-7
1.141811715058427e-8
5.5067802688585016e-8
5.01697110524321e-8
2.1780930772583187e-8
8.093814349078867e-9
4.99931253306409e-10
1.2352128591161347e-8
7.86635286784125e-9
6.529225986168433e-9
4.577951251137417e-9
1.2569748071639827e-9
8.194800914192925e-9
2.1325320056971264e-8
4.665672597761251e-8
3.2123339026913024e-8
1.729644149888596e-8
7.071011282512092e-9
2.678402859519373e-9
1.509680186754739e-8
1.1518818884778076e-7
1.4942237716849086e-7
9.131423751477875e-7
4.18243536488087e-7
2.505037992561552e-7
1.2895865488317155e-7
5.55693007035372e-8
1.990620060621306e-8
2.5213616663115175e-9
4.764275265346356e-8
1.4726620518202465e-8
2.217851882386401e-9
3.699047210535967e-9
8.187886126624243e-9
5.5333945502148865e-9
1.8940059579940944e-9
3.3717852582409102e-9
1.5352120503174839e-9
2.0213966115891013e-9
1.5854392320211982e-9
2.549093890971577e-9
9.643028616266594e-10
2.0074989900515265e-9
2.2088259876418593e-9
4.904454234606296e-9
1.3544533601442112e-8
2.616222522192127e-8
5.420586814233031e-8
8.359851635170326e-8
8.06229034576103e-8
9.053969909862585e-8
2.4563220122602344e-7
6.603610091056679e-7
2.1432595035031182e-7
5.3998707421390635e-8
7.771533434688254e-8
6.479773033103719e-8
8.070358164492325e-9
1.1787928289878116e-9
6.256962192339599e-10
8.626658329951502e-11
6.53385678107415e-10
1.051006257386345e-9
2.174608437314114e-9
2.040825411352056e-8
1.145453558781235e-8
1.149091160811069e-8
7.86149762305228e-9
2.121126639295295e-8
4.8776597464455534e-9
2.8450539357722447e-9
3.121570561136521e-9
4.092167777003979e-9
3.5588935160549617e-9
1.0942223942702056e-9
4.666901804827579e-10
1.4086132327121497e-9
2.2126258189178278e-9
3.291168787929955e-9
5.5628270032512534e-9
1.8379278027752146e-8
1.1468198412039699e-8
4.393806712918711e-8
2.427594422065912e-8
1.099146952829664e-8
8.824831985172873e-9
2.021220357123381e-10
4.491865295060937e-12
1.5220840730305166e-13
4.4205175823366205e-14
6.536034581604666e-14
7.394718316671259e-14
1.0789560791439184e-13
3.3192508785283407e-14
9.038455982344946e-14
1.3564851995544642e-13
1.158955573293276e-13
4.8874428130615817e-14
0.
3.587166082291974e-14
6.215080479315872e-14
9.138964002459083e-14
1.303559025418314e-13
1.8561696371662744e-13
2.6538734690240336e-13
3.81172791736257e-13
5.497364202898686e-13
7.958669776614478e-13
1.156524770964999e-12
1.6872045106731951e-12
2.4718401740128922e-12
3.6384144885488176e-12
5.0732622853840596e-11
1.0468825960131194e-10
1.7600619831163397e-10
2.6015152874638846e-10
3.379176890698937e-10
3.8593417542835446e-10
3.8700944023331837e-10
3.3091287774769416e-10
2.1010587302981368e-10
2.0056325043678327e-11
2.3811412015952247e-10
1.2411622326103246e-9
1.6988278429911952e-9
1.896527879206769e-9
1.0597985187808315e-9
2.4651816313089404e-10
1.8132880493873022e-9
4.81575198788648e-9
1.2946016609871422e-8
3.884619454492568e-8
5.712826050523043e-8
4.291194886897942e-8
3.028689153019855e-8
1.9425563259548644e-8
1.260981072762472e-8
8.500544280554142e-9
5.837309987255495e-9
3.914691275118211e-9
2.323980264011621e-9
7.720371506916963e-10
1.0406900725825263e-9
3.4571086317461444e-8
3.335508951962528e-8
2.0587887441908012e-7
5.6126233088325056e-8
1.9116722658378304e-8
3.6085525333968675e-9
6.085801975195755e-9
3.136453357228299e-8
1.3262344011325913e-8
1.5261704644220308e-8
1.5118371633907536e-8
1.2594965247807178e-8
3.0671215499921217e-9
1.4968738248211798e-8
1.0431224479765974e-8
3.585713740340814e-8
1.5761222725839846e-8
3.954149794542296e-9
2.886985522334088e-9
1.881269597247121e-9
2.6038475372762118e-9
6.454491941453305e-10
3.9325601491423545e-11
1.5960206827764263e-10
1.1060527309175631e-10
7.716598377072669e-11
4.212116638413601e-12
6.061907608307966e-11
1.1426910935317935e-10
1.702692353641864e-10
2.0858988805679573e-10
8.111580930753537e-10
2.4268641154550158e-9
2.3797920249704195e-9
1.3637705634578184e-10
2.1569401528223012e-9
4.034812375900425e-9
5.743164557819291e-9
7.397924084696472e-9
8.945115783464809e-9
1.0239352662526546e-8
1.1150246262490421e-8
6.18999410456928e-9
2.2673420616968442e-9
6.046673313939993e-9
5.0869730819863604e-9
4.8712516469629545e-9
5.579410508662907e-9
3.2302229521627917e-9
4.947897876539675e-9
6.997488643269794e-9
6.0910710222897176e-9
5.605749610793897e-9
5.227441960241495e-9
4.684160612456802e-9
3.865931403827043e-9
2.735199231821839e-9
1.129105661334657e-9
1.5938834656882715e-9
7.571460715142056e-9
1.8491356539125202e-8
8.73921203281627e-8
1.1492921316603565e-8
7.562721310854719e-7
1.5742758141767927e-7
4.0670878686668476e-8
1.8209903026812748e-9
2.264763119780466e-8
6.6235674067351e-8
3.335829180666269e-8
1.9374951870968176e-9
4.246420807120497e-9
1.1228621364597952e-7
1.5202544613932968e-7
3.8170605679591386e-7
2.5730408755024744e-7
1.5956084352188177e-7
2.097518323399861e-8
1.1323823773738413e-8
8.481135796253437e-10
8.709446576552818e-10
6.614279277015482e-11
1.9215478294022385e-10
5.718358064208849e-10
4.72161182285716e-10
2.691095894586526e-10
7.681316338763595e-10
1.6925424212063925e-9
3.2636605982369428e-9
6.27916495656246e-9
1.3225568301227124e-8
1.173080859234171e-8
2.5896744276509223e-9
1.9486220887468477e-9
2.0677593915403847e-9
3.0431619105004547e-9
6.265352230420202e-9
1.0402554494839913e-8
7.83460596439282e-9
5.687523602930745e-9
3.688459522049224e-9
2.647077678220788e-9
2.3698485866294257e-9
7.690218806367754e-9
2.770963673648957e-8
2.0085125575772364e-8
9.571619660962903e-9
1.1733816475845934e-11
8.340587095797461e-13
0.
2.4780273830735666e-14
0.
0.
0.
0.
0.
0.
0.
0.
0.
0.
0.
0.
7.318425348060672e-14
9.871322694045919e-14
1.3285330627278478e-13
1.8138686849709713e-13
2.499768846111483e-13
3.4698761035729076e-13
4.842132212357414e-13
6.782453284479141e-13
9.523647201652496e-13
1.3390179892506988e-12
1.8829024967806807e-12
1.8135931793500564e-12
1.5623791422972953e-12
1.2085891921607762e-12
1.2562542664367016e-12
1.4834775087722498e-12
1.9579981642021524e-12
2.7763416159992963e-12
4.092256554871054e-12
6.218712827873411e-12
9.747598192987987e-12
1.5793243755887863e-11
2.654439628842e-11
4.6598841704932394e-11
8.657159593015271e-11
1.7455767619570532e-10
4.0123502256537194e-10
1.0988121102836706e-9
1.729404904144075e-9
1.4812962085335346e-9
1.5325746328436804e-9
1.7588425857247445e-8
1.052617450029971e-7
1.9227078908491642e-8
4.9534943495850075e-8
4.700104972371718e-8
4.1753587217264535e-8
3.1890563446241237e-8
2.0537541156875396e-8
1.1752090743341112e-8
5.8219370028137174e-9
1.6234166930161928e-9
1.218851558075724e-8
1.7004224105318263e-8
1.422929851019105e-8
6.956184556120553e-9
5.730394571863389e-10
6.127793006096943e-9
4.620339439420161e-9
4.060778681003542e-9
4.179606548633962e-9
2.6507839935669012e-9
1.6209109870228748e-9
8.760643670520997e-9
8.828136670732833e-9
6.743560314979525e-9
5.357331411564259e-9
4.0825666106358495e-9
2.739154610318505e-9
1.1829666007229383e-9
1.0454373079621712e-9
4.562564772970109e-8
7.429728089862972e-8
5.641877204643488e-7
1.6787588021861148e-7
8.456885773961369e-8
3.780788804101251e-8
1.0384255185969914e-8
7.186254544565002e-9
5.259400252576667e-8
3.747675674091898e-8
1.4581715652104818e-8
3.1504629534989187e-8
8.257757236013965e-8
2.4137419052633405e-7
6.616313760483807e-8
2.299820480749053e-8
8.863657708179737e-9
5.576566238398053e-9
4.862816081737774e-9
2.608889381382557e-9
3.5753278912647946e-10
7.429838290353223e-10
5.753542369273054e-10
4.3492781179115217e-10
3.072935472253954e-10
4.9852158704350934e-11
3.2444786195484764e-10
6.175519836979832e-10
9.98722158169874e-10
1.434428447887771e-9
1.8743168542791075e-9
1.1494960350113164e-8
3.034740208261904e-8
1.1800256740588562e-8
1.2742077738925822e-8
2.4843097905015622e-8
3.202463187350615e-8
3.712093596359598e-8
3.9375842618813847e-8
3.784227671522391e-8
3.3514712263609954e-8
2.8686228693634463e-8
3.021336350330892e-8
1.840241189057595e-8
7.41497715393415e-9
9.581408668383969e-9
1.2463828594887615e-8
1.0522368413574227e-8
1.1354726121330277e-8
1.0993975702795756e-8
2.899511416190622e-10
1.3758007802217726e-8
1.2680398021685343e-8
1.1262344328867979e-8
1.0205100888219896e-8
8.923040635906345e-9
7.138097207064411e-9
4.689298969695731e-9
9.37769710192891e-10
6.74475916368811e-9
2.5339212609298093e-8
2.0716482270849306e-8
1.501037539071521e-7
1.811400964224235e-8
1.3077183149303352e-6
2.6717842439223993e-7
6.996800927975946e-8
7.358176950209911e-9
2.187202067864804e-8
7.047416943748413e-8
2.3098529472648143e-8
1.8270277431322352e-8
7.496166207241528e-9
2.6193065519427894e-9
7.259417960498074e-8
1.8324937927590513e-7
8.158857084369694e-8
5.4345018539576055e-8
2.2591603322885218e-8
6.848850126374039e-9
2.9211991764123526e-10
3.0489143572107353e-9
1.8240804825235287e-9
5.804810167227628e-10
6.627111620156299e-10
5.902478640715607e-10
4.1644388959939366e-10
3.1382103971481867e-10
3.908016069811005e-11
3.0002660663112145e-10
5.378987178553874e-10
7.967733131836963e-10
9.893565101087202e-10
3.941840465796574e-9
1.1138942813632072e-8
1.2199293800730516e-8
1.225863859842036e-9
9.997163250543997e-9
1.8604194746192422e-8
2.5945578536725015e-8
3.27956781610454e-8
3.910007932001242e-8
4.427512857532681e-8
4.758993166149804e-8
2.6804862985862838e-8
1.232309043947957e-8
5.7765284659382604e-9
1.720252745671229e-8
1.6067793616100117e-8
1.8357219177739138e-8
1.455204726447319e-8
1.2203588278528483e-8
2.673239112213445e-8
2.2775395763570477e-8
2.036438064572288e-8
1.8615746240367967e-8
1.6362116914109693e-8
1.3059103715221544e-8
8.40288207786943e-9
1.1484417209966824e-9
1.3361460684427937e-8
3.43386333311122e-8
2.8449744069688234e-8
2.2886207725065274e-7
4.263371719465725e-8
1.8654534219817452e-6
3.7230844290137947e-7
9.056712711607408e-8
6.8094537109288615e-9
3.2539947366159186e-8
9.719815061318196e-8
3.0511445767456836e-8
2.659164741761332e-8
1.1923578099179737e-8
2.5373717696238546e-7
2.310343762819884e-6
4.2377991229910195e-6
1.440940737104932e-6
6.981207448374493e-7
6.908947414715162e-8
2.182139028529233e-8
1.0984978017561152e-9
6.372920230936279e-10
1.1162796873741669e-10
1.345964770961659e-10
4.995028761780835e-10
3.167426229910709e-10
6.735019371680415e-11
5.259575423770089e-10
1.844478650156136e-9
4.6268870259733035e-9
1.0676636800888774e-8
3.014152097571914e-8
2.2688383687299256e-8
1.7435342247035593e-9
1.4487199683712801e-9
1.5281906491617776e-9
2.2031187241430584e-9
4.5910590922286905e-9
9.393493077106471e-9
6.9703072580423306e-9
6.154111368641706e-9
3.882720002949638e-9
2.2828374836675003e-9
1.6923823693536331e-9
4.447207258677795e-9
1.9117953732965715e-8
2.199917969441904e-8
1.0629859618393539e-8
2.1039526992903046e-11
3.1046540704409315e-12
2.5253621671005087e-14
0.
0.
0.
0.
0.
0.
0.
0.
0.
0.
0.
0.
0.
0.
0.
2.391178551184516e-14
3.2537597268187814e-14
4.469288988966602e-14
6.18208538261357e-14
8.594338204825343e-14
1.198834684332491e-13
1.6756907595491002e-13
2.344234010147514e-13
3.278389865475516e-13
3.1668342501558247e-13
2.6978437010262154e-13
2.0998568940041058e-13
2.200765685071213e-13
2.5917094826129103e-13
3.3506122150071787e-13
4.621969610757764e-13
6.648755033829038e-13
9.920096395597814e-13
1.536101416679343e-12
2.47303607245632e-12
4.153817267546666e-12
7.331097291147176e-12
1.3785480676973861e-11
2.8358357245105552e-11
6.714416138348156e-11
1.94112559304439e-10
3.6571161744200574e-10
3.61623032730337e-10
4.731640885363824e-10
2.2689650444618173e-9
1.1679778355286239e-8
1.1667725338466738e-9
3.5019448650326787e-9
2.786528851029155e-9
1.9347160981317225e-9
3.2782904985917995e-10
2.463609077260278e-10
3.4709591080902205e-11
4.706804732961454e-12
1.5769690858926479e-10
1.5144870866058182e-10
2.4953263314429884e-10
2.0236008477366925e-10
1.1127587791287675e-10
5.87015878014704e-11
3.4068220604509716e-11
1.4451056939528889e-12
2.3898576651229662e-11
4.660422738012865e-11
8.697071365211107e-11
1.3809902017271223e-10
2.476373031435201e-10
1.677928308958274e-10
1.0257025608615308e-10
7.212059050436446e-11
5.818176441339909e-11
5.4750531623748215e-11
5.932237956966964e-11
7.125186540099251e-11
1.3627730198801035e-9
5.824650845128519e-9
4.0695211431560586e-8
1.5169738068617377e-8
8.828140884683704e-9
4.490218186327337e-9
1.3103477802197477e-9
1.4982420890333695e-9
1.0813076139871257e-8
1.2195764160979711e-8
9.926406760107936e-9
1.1581219625355766e-8
2.868294001656403e-8
3.4909555076887225e-8
1.0562033641665706e-8
4.305216761781371e-9
1.4377596389895898e-9
1.4133995536637328e-9
1.584100168126766e-9
1.0926027242694839e-9
1.6135615512728912e-10
2.2014934185760195e-10
1.7241031450804538e-10
1.2912215941727607e-10
9.039470123749408e-11
1.422410227862112e-11
9.40448593158247e-11
1.7775152265264273e-10
2.8414389615157825e-10
4.03546595268711e-10
5.261128050371058e-10
2.8015103641841688e-9
7.260477209169364e-9
3.039483947512225e-9
2.769956146506386e-9
5.562188320788336e-9
7.072456043370707e-9
8.041638541389976e-9
8.400909560633419e-9
8.030881762762401e-9
7.20096320443309e-9
6.5144018979346495e-9
6.1481013223154725e-9
3.5883162230844444e-9
1.3308477375093731e-9
3.159941513252945e-9
2.5245952592844864e-9
2.123431280296088e-9
2.2812406612296262e-9
2.1896940296854787e-9
4.949410745179747e-11
2.6892190598592386e-9
2.4937455663555794e-9
2.2244623467608334e-9
2.0132887069531617e-9
1.7456309350659513e-9
1.3785655843886314e-9
9.11229005812023e-10
3.116305973980829e-10
5.606720516082165e-10
2.1030474540417795e-9
5.318405278042631e-9
3.63482341310876e-8
3.351513507051387e-9
3.7693488737023426e-7
8.092770588470148e-8
2.2426461036570025e-8
2.5089615716041577e-9
8.293781257032541e-9
3.833556820804783e-8
2.010969180597941e-8
1.1433469878555223e-8
1.923813955955761e-8
1.0103954000430873e-8
2.7426519768946873e-8
5.8005280906851716e-8
4.111823943251418e-8
3.2881219409502865e-8
1.5356651144404074e-8
4.4538313202773125e-9
9.378018090857564e-10
2.7641400633496813e-9
1.6997421260680449e-9
4.125178050741583e-10
4.168128769543084e-10
3.685817734380017e-10
2.647512337430782e-10
1.820351813794294e-10
4.0181141539084724e-11
1.9021171024625226e-10
3.306203518271947e-10
4.679632372519388e-10
5.512899542179621e-10
2.1836821682251277e-9
6.004233381214523e-9
6.7324660374771076e-9
7.244593440428661e-10
5.578660574926693e-9
1.0354015239205072e-8
1.4258164883901759e-8
1.767911998289294e-8
2.0554400220551377e-8
2.2590688405162236e-8
2.353985850508348e-8
1.3429283112964246e-8
6.363633364880905e-9
2.4472026607116523e-9
8.540316976672626e-9
7.71909532191123e-9
8.72168647371671e-9
7.743367746649757e-9
3.7146525316015566e-9
1.2287361741443397e-8
1.0618285809814089e-8
9.459779976253987e-9
8.63923488818307e-9
7.627590138765557e-9
6.166424982347931e-9
4.073324558320598e-9
7.109206673875662e-10
6.339751690400111e-9
2.0758200820739126e-8
1.5744419342713597e-8
1.1510398744511256e-7
2.2340204628268304e-8
1.0320529336095426e-6
2.0809184162898572e-7
5.201681776081747e-8
4.762668767364722e-9
1.8167349605996357e-8
6.856471329905853e-8
4.928991270954292e-8
5.929217466624935e-9
6.926200407685407e-9
3.395912168572772e-7
1.641731186818392e-6
5.402272675069089e-6
1.807650570741494e-6
5.888314460579242e-7
9.651086536063408e-8
1.8105834070164034e-8
4.1367126669362194e-11
1.7981082040774742e-10
7.470409104058886e-11
5.300217674083839e-11
1.6789121388174165e-10
2.293545199096023e-10
3.8730933129927647e-10
7.132863035170115e-10
1.0594778271217752e-9
8.00264551558733e-10
1.2464954804922505e-9
4.570885630879864e-9
5.942269684302248e-9
1.9899534885895824e-9
1.6432588924544403e-9
2.208345318730566e-9
4.617993214865804e-9
1.2951085352692236e-8
6.531698080494139e-9
2.3579981831614803e-9
1.3091913289622558e-9
1.0094516382856691e-9
1.0470642585671878e-9
1.4547291639586322e-9
8.5362660529918e-9
2.101013391473615e-8
3.494222774774378e-9
3.042101854575772e-10
1.1789258681622015e-12
2.7970310764339382e-14
2.8109845203158917e-14
0.
0.
0.
0.
0.
0.
0.
0.
0.
0.
0.
0.
0.
7.274075362122792e-14
9.933469791467132e-14
1.346631926094631e-13
1.8462744023777027e-13
2.550790022213589e-13
3.5465931413563746e-13
4.955246899858897e-13
6.947113901859993e-13
9.759924816019819e-13
1.3722273856496038e-12
1.928111685643232e-12
1.7995215075533287e-12
1.68128107615541e-12
1.2958371946437822e-12
1.3471034231343155e-12
1.571144158444112e-12
2.033543676884588e-12
2.860194194995129e-12
4.226809039532485e-12
6.4748395456111106e-12
1.0263759293528867e-11
1.6872751348340584e-11
2.8906935211025476e-11
5.2108662507961634e-11
1.0067643397001781e-10
2.1618523991153836e-10
5.496549831141588e-10
1.3414259459719042e-9
1.2447683027645688e-9
1.1755954367880197e-9
1.3314522962828409e-9
1.4087918900317418e-8
7.392980766729207e-8
3.293478875769488e-8
4.9769119936877264e-8
4.329869577581291e-8
3.56387066577072e-8
2.4629978372547096e-8
1.4360723490655015e-8
7.2800552162918225e-9
2.4337218609024273e-9
2.027556692168293e-9
8.837901694505274e-9
1.3561423742904274e-8
1.280815507592063e-8
6.909137670449174e-9
1.8366771146562889e-9
4.5596984102177045e-9
3.960393484203407e-9
3.2655102153798315e-9
3.279934939652567e-9
2.619538195658683e-9
3.5645704287102156e-10
5.105143121673263e-9
8.990926817766641e-9
6.608301931830951e-9
5.058488387486946e-9
3.822452262017458e-9
2.629346177260748e-9
1.372093458518586e-9
1.9066700384074548e-10
3.711757568603585e-8
8.122089182419794e-8
4.260073287679853e-7
1.4455373954456203e-7
7.830445137420491e-8
3.9158788634262346e-8
1.3211520277470304e-8
3.405363260583629e-9
3.4596594405856874e-8
5.030168217869422e-8
5.008735388568264e-9
2.920584852892537e-8
7.447512344299455e-8
1.6129621943079264e-7
4.369523826881975e-8
1.510702897778229e-8
6.780782274127648e-9
6.099723737706165e-9
4.876333730614226e-9
1.6379135136414696e-9
2.97810087974697e-10
6.355972283623999e-10
4.64567950881121e-10
3.678980872357068e-10
1.6313916114204833e-10
1.496737839850725e-10
4.035449528367237e-10
7.354780502423483e-10
1.1979838105008037e-9
1.804808345896276e-9
2.4705772767158682e-9
1.8058574274709368e-8
4.061656224889518e-8
6.969727932881829e-9
1.8301086571368292e-8
2.78376424004816e-8
3.303827272303361e-8
3.548763223541084e-8
3.391306026539432e-8
2.8953953450208133e-8
2.3283167061325256e-8
1.8990393875748495e-8
2.5537590605811968e-8
1.829283219492756e-8
8.18072359867706e-9
2.3282995882480095e-9
1.1855291193147061e-8
8.823837341051251e-9
8.791746083001884e-9
9.628162599637148e-9
4.2196770202442946e-9
8.69559265395275e-9
1.1427300215124938e-8
9.900260894290994e-9
8.877254490632688e-9
7.84905804018449e-9
6.4896158629439725e-9
4.71582867889637e-9
2.3579726390597637e-9
1.3929200112994081e-9
9.570012747070372e-9
2.6891811908445982e-8
1.2083435660368904e-7
9.888294684922523e-9
1.1743470405970037e-6
2.533630802655993e-7
7.739367335830258e-8
1.246577086283478e-8
1.9399769853927896e-8
8.298530628140623e-8
4.035385761515109e-8
9.577323498208214e-9
1.8502912314538654e-11
1.9096344110081283e-8
8.893098717844347e-8
1.634793550922013e-7
1.0516905539598898e-7
3.636328429003542e-8
1.2830708704949833e-8
2.010260744456431e-9
4.4948501101108884e-9
4.50112671174837e-9
1.910602834465984e-9
1.0486753612650728e-11
4.895965838505737e-10
3.5797885806584274e-10
2.661394801871986e-10
9.560617630162028e-11
1.3552249214375875e-10
3.0901581072505357e-10
5.0947339287968e-10
7.126232830366876e-10
8.336369808377682e-10
4.626295654449546e-9
1.3966918916294867e-8
8.807677780803327e-9
4.241300680117083e-9
1.3755969876054464e-8
2.0729564809212818e-8
2.6927152390825845e-8
3.2346594331263086e-8
3.608651536586457e-8
3.744343954511118e-8
3.677157581741735e-8
2.6596703301402213e-8
1.2306102966402368e-8
8.883566762990024e-10
1.9182889613580054e-8
1.4368533991465786e-8
1.5097998602517984e-8
1.6622792108764512e-8
3.991803874065664e-9
1.6943720160369674e-8
1.6942716202262856e-8
1.5344057456543208e-8
1.4366205250290519e-8
1.3236692458653105e-8
1.1439535991843383e-8
8.823750377909377e-9
5.218559325332611e-9
3.4983611593259317e-10
1.1437028473533155e-8
3.431575817248721e-8
1.9513784796036793e-7
3.1782636794097413e-9
1.7466825823474907e-6
3.7384500367088684e-7
1.0943217064366148e-7
1.3041969836544686e-8
3.989540412620411e-8
1.545399721212877e-7
6.203537706399445e-8
8.607752203476417e-9
1.1401133976211012e-8
2.2406602158082488e-7
1.095556167687861e-6
4.071712456941815e-6
7.362005329791468e-7
2.621387281461145e-7
6.666107394626519e-9
3.3827325115981684e-8
2.3828527212883887e-8
4.750702763116892e-9
2.172930048607226e-9
1.4059374039986179e-10
2.1728120045031337e-10
3.366978872556146e-10
1.940465092264281e-9
3.8047226699683725e-9
8.287935816223504e-9
1.4735887780585664e-9
1.75022796882969e-8
1.93883974965316e-8
2.2343333993284257e-8
4.173977151163244e-9
9.628552415535957e-9
1.07514545752947e-8
2.9815491419305976e-9
1.2591109018777094e-9
8.909721922614273e-10
1.0734145056874405e-9
1.9118899729606454e-9
3.936054748357016e-9
3.2045703504372236e-9
8.343990688539032e-8
5.954309989119756e-9
4.315782940314208e-8
5.5876164812659506e-8
8.598188241781192e-10
1.0427724429183096e-11
1.0807384056614953e-12
0.
6.814057580257597e-14
2.4285395766820692e-14
1.4806109195462748e-13
1.6721213624582269e-13
0.
1.2886145884640875e-13
2.488667663531993e-13
3.8604741708995684e-13
5.62080427188663e-13
7.888240517499374e-13
1.0650436999530993e-12
1.3620936524311648e-12
1.5895139613657597e-12
3.186319243556577e-12
2.9900298484598263e-12
3.5864153782630406e-12
1.270441888900103e-12
7.963625046996282e-12
1.5088751744389775e-11
8.565904914815642e-12
9.965225985499688e-12
4.276039262624556e-11
6.47860999654278e-11
6.576559734786298e-11
4.9162748563546995e-11
1.4254495493510723e-11
1.902013148325239e-12
3.0530996262526123e-13
1.5598072121890526e-12
5.826580570533564e-12
1.1860139819077292e-11
2.048240731293526e-11
3.3673225485418915e-11
5.4894996009231794e-11
9.040409958621197e-11
1.5228120710254868e-10
2.657561376511011e-10
4.890769732461742e-10
9.748532206020608e-10
2.169235975992941e-9
4.3517354811349905e-9
3.6361114400237897e-9
3.3844280876420543e-9
3.505386066049286e-9
2.0903527098628428e-7
9.92094840915858e-7
1.0058705910385657e-6
3.130201914548196e-7
5.449066185773922e-7
5.708106082467506e-7
6.211068881756396e-7
7.99115296559835e-7
1.4578400410835352e-6
2.2529834072310461e-7
1.0030715322270234e-7
7.215462077589247e-8
1.4789880952230123e-7
6.62161135429701e-8
2.3072404628476404e-8
8.049664550416676e-9
1.4434300033656166e-9
1.676134271916849e-8
1.0705370903159499e-8
9.777766209284844e-9
8.413544532443076e-9
1.202120221620461e-9
1.5758633136329676e-8
4.3606019723691745e-8
3.847936376696995e-8
2.7152283126373155e-8
1.965270841916587e-8
1.2243782443308016e-8
3.3345060540073525e-9
9.003295909729505e-9
1.337559826459606e-7
1.6818220971783142e-7
1.3762537600969785e-6
4.845677497441819e-7
2.6593001519120906e-7
1.294239249832666e-7
4.9504940964779804e-8
7.69509485073595e-9
2.858253401161055e-8
1.291553495012639e-7
4.136371058778702e-9
2.3120955176630018e-8
1.988329479800997e-7
7.440645218384008e-8
2.610078215619786e-8
1.8684367953442105e-8
4.0497226284349415e-9
7.18531618032687e-8
5.661116468838524e-8
3.49009259907263e-8
9.495938238861602e-8
1.559777573950269e-8
5.676003784225086e-8
1.2096557271604008e-7
2.944810482080092e-7
2.303064465005377e-7
4.7666973823976675e-7
8.818228983511259e-7
1.626714004574427e-6
1.368770114634117e-6
7.942398033246777e-7
8.53051674057446e-7
4.755612359589904e-7
2.308450320747564e-7
1.3733133865246332e-7
8.914011615748173e-8
6.082337965855841e-9
7.328994434988611e-9
6.79233748291053e-7
4.812821825383887e-7
1.103003336309259e-8
4.465842197913725e-10
4.1308659487368724e-10
1.941865970055458e-9
1.4909197416542615e-9
6.781521482444094e-9
6.145637230385806e-9
2.8830920095808426e-9
1.1279319918301123e-9
6.473063606516421e-10
6.209437008392575e-10
7.094322935481654e-10
8.128695828135434e-10
1.00558645891443e-9
1.4081691387787288e-9
2.102497454787991e-9
2.879757765771214e-9
3.3898134172086607e-9
3.938250652202996e-9
5.177235949319239e-9
8.822800542835801e-9
1.8309308283749427e-8
3.9065068906461005e-8
2.5817370537809952e-8
1.330846319224138e-7
3.685660387108187e-8
2.3665319773144738e-8
1.5312314272141286e-8
1.1542216701277975e-9
1.5694592267746293e-11
7.704833305842757e-13
6.351131717702114e-14
0.
8.638369336689208e-14
2.5148649544848266e-14
7.318694466229105e-14
1.0969755014454848e-13
1.0618247087961205e-13
5.039233200587796e-14
0.
3.495198265727512e-14
6.24816421438973e-14
9.293689238686134e-14
1.3306398948077942e-13
1.893992360773063e-13
2.700496117797492e-13
3.862546795789409e-13
5.542235151739005e-13
7.976818995204245e-13
1.1516323620488608e-12
1.6680420624761398e-12
2.4245611560137482e-12
3.538035721636847e-12
3.800704267940133e-11
8.531670970729216e-11
1.4883616375836253e-10
2.243084886473717e-10
2.965843176692913e-10
3.470730686339465e-10
3.7060790328978604e-10
3.6526651457922207e-10
3.2339636333838376e-10
2.3591278296706454e-10
9.815668043480471e-11
1.0859027528131341e-9
1.246487545029046e-9
1.214053758929463e-9
9.70427943951194e-10
2.5736026359837722e-9
4.370287792275394e-9
7.558368755689012e-9
1.4244679842613751e-8
3.078982856514528e-8
6.705285786509727e-8
5.183304801999063e-8
3.464261680756337e-8
2.537174190256216e-8
1.8854249645788518e-8
1.3565645472319415e-8
8.940541884161898e-9
4.509460664621184e-9
3.587539982669926e-10
6.67990696373062e-9
2.0018009475330315e-7
3.5240516004073237e-7
2.62769590373874e-6
7.516245855201811e-7
3.2952093848707975e-7
1.150822999397894e-7
3.889439045248732e-8
3.3664891465065023e-7
1.469899196880099e-7
1.2713473542124806e-7
2.9207005983484383e-8
2.33250215743061e-7
4.773896840274327e-7
3.4605229676461343e-7
4.680507257093609e-7
1.0950723881885254e-7
2.477464262523731e-8
6.5924536217327464e-9
1.5542187706534118e-8
7.769768309465171e-8
1.7995967353736335e-7
1.0556588412164277e-7
3.46397052913243e-8
1.1612889384651087e-8
1.9697822227144823e-9
4.929571280698372e-10
9.183330152996613e-11
4.60953804690112e-12
2.378737141656636e-11
1.696133463997293e-11
6.703523836656596e-14
9.421700357695118e-11
2.331430630524731e-10
3.4646181647220394e-10
3.915032844336406e-10
3.8393219524581956e-10
3.1954455945932586e-10
1.8897248993156417e-10
1.613641094786709e-11
2.90831206514644e-10
5.768393946050865e-10
7.464048165356808e-10
2.3554447329462685e-9
4.239341389665611e-9
4.860228897138834e-9
1.1562999305400517e-9
5.496487529366698e-9
1.1155641082471167e-8
2.3624878068041742e-8
5.734516822704155e-8
5.698763726166334e-8
4.198253777040555e-8
3.554012024723042e-8
3.136776397235248e-8
2.694345245380339e-8
2.1559533627163648e-8
1.535566032448731e-8
8.420056511791071e-9
2.6411765998702746e-10
1.0389955482571215e-8
2.5800064763555587e-8
4.8525515992619046e-8
7.684593595626451e-7
8.610001762579647e-8
5.045739432659154e-6
1.1562701688615143e-6
3.114308070077112e-7
4.588325084017917e-8
3.956507330879246e-7
2.1937637051662518e-7
1.492508129084939e-7
1.5637960439499864e-8
1.395420649834735e-7
3.765691552196299e-7
7.811128402010601e-7
8.475075554805936e-7
9.745733461292454e-7
5.932481406117541e-7
3.9187608962923106e-7
2.6986041704300295e-7
2.0451944055872367e-7
2.7005326130252257e-7
1.6756158314295015e-7
2.377004671368013e-8
2.9132931140286913e-9
1.3763991298178852e-9
6.420847901751607e-10
9.608787184326625e-10
2.0446609076785648e-10
1.136953245375544e-9
3.274634220277927e-8
2.3842705739699853e-8
3.323611243330996e-8
6.822602598238723e-9
2.5717662065572912e-9
2.2522749143791432e-9
4.570810633903866e-9
3.4342039472428825e-9
2.525622438762019e-10
3.7224103682611186e-8
3.187271307450111e-7
4.892244649802678e-8
3.27890894705535e-8
9.264961315330939e-9
2.9594381745957677e-9
3.318611332499076e-9
1.0744990598426003e-8
2.6414695548875134e-8
1.0230428586943381e-7
6.196645155131227e-8
7.925316924078285e-8
1.309452156537291e-9
1.0929770390768076e-11
1.8529905938082686e-13
0.
0.
9.250486689515388e-14
1.8477966040003306e-13
2.2620416715110687e-13
0.
3.176929007338012e-14
4.55346867060245e-14
5.740420057760132e-13
1.6892679410173244e-13
1.174443991288606e-13
6.461970414455704e-13
8.380818434267407e-13
7.4914751989402e-13
7.052105183617526e-13
7.954073670801146e-13
1.0130092474826062e-12
1.3626932989394476e-12
1.8737757053282125e-12
2.6001654009104387e-12
3.6237195802229517e-12
3.4354534606979582e-12
1.5732808481119512e-12
1.1495871002353724e-12
1.2609275860632519e-12
1.7411839771433277e-12
2.5181545314544616e-12
3.6272545841226407e-12
5.266930737344902e-12
7.783495458699014e-12
1.173043711078229e-11
1.8018093609013374e-11
2.819713714167519e-11
4.500296702465515e-11
7.345940895691252e-11
1.2327836039800457e-10
2.1457209428306149e-10
3.9321375222643694e-10
7.796522595254302e-10
1.7606687588483217e-9
3.1079346713785236e-8
8.074343389080515e-8
7.77988933236124e-8
6.70829451259195e-9
6.51509348352043e-8
9.489005875395709e-8
1.1396426701672259e-7
1.2818193735456088e-7
1.3637421065971102e-7
1.3401911267314483e-7
1.1777630763932004e-7
7.144281314657841e-8
3.255452388174507e-8
1.3257667584467358e-8
4.815283187260289e-9
2.071384989430383e-8
1.751048948080244e-8
1.8923773002270182e-8
1.8219858600948278e-8
4.033388926916056e-9
3.111789032978172e-8
2.6786252603642153e-8
2.2959261575383338e-8
2.0571104855928877e-8
1.7977820750999415e-8
1.4010219193687564e-8
7.276418226849533e-9
5.705083794153869e-9
2.7449030281428943e-8
2.7919193632726325e-8
2.5546724281241314e-8
2.5851775012343706e-7
6.350119299033066e-8
2.370662090340095e-6
4.676443002592338e-7
1.1501713191456273e-7
1.4073395468102208e-8
2.782875237072419e-8
9.34440576154368e-8
6.590860054631119e-8
2.06155874532224e-8
6.619317819024643e-9
2.5361324958166465e-9
1.9505780191043962e-9
1.810870922337944e-9
9.064175688886534e-8
2.562819990515452e-7
8.796225812380645e-7
1.0861332307245375e-6
1.5879969708719352e-6
3.719885722333089e-7
4.1584784083711293e-7
8.25813522904312e-8
7.138532468787518e-8
1.1553847782062001e-7
1.412545134389716e-7
1.700090383007547e-7
9.160992945410821e-8
7.933282149210061e-8
1.4283087734214119e-8
9.496677530624306e-9
4.7628793000077854e-8
1.6698876926914854e-8
2.3382257012246435e-10
2.5228780029853712e-8
2.4335378570137166e-8
2.1387199292837e-8
1.8506098155889696e-8
1.5615125549970957e-8
1.252261503492442e-8
9.21387336579582e-9
5.964717733902028e-9
3.3371853486882085e-9
2.3941141687689777e-9
4.0825560259632985e-9
1.1768475392077915e-9
2.0263078295371443e-9
2.636569501243112e-9
1.6779903695986037e-9
5.281097771432169e-10
2.776338839200149e-10
2.714128738408873e-10
3.5284499417346176e-10
4.858957392856721e-10
6.539637442379816e-10
8.557222478840799e-10
1.0987837146881834e-9
1.3366249965122602e-9
1.464789282065847e-9
1.5259193040591236e-9
1.6237717819730993e-9
1.8020628768854273e-9
1.2784320721404808e-7
3.519648303866875e-7
5.545494864240038e-7
3.9977375611173466e-7
2.6996443751017168e-8
2.8498137911253386e-7
4.041516291447178e-7
4.6742253068207006e-7
5.047868131640187e-7
4.51943403495121e-7
4.068867472079963e-7
1.2578446310865126e-6
2.2859287622044134e-7
4.0069978456888034e-10
4.3541611231923734e-8
1.3337557155932993e-8
2.2160267277914215e-9
6.809024122333156e-10
1.052791657269179e-9
1.8434752324280966e-9
1.9046315820759854e-9
1.5575287454778509e-9
7.981775131452355e-10
2.9831380898534727e-10
1.26698168031466e-9
2.633197093266146e-9
5.089560022905004e-9
3.819956466827625e-9
2.4952969923344798e-9
2.654121128771371e-9
4.3086795104663456e-9
4.191889618621898e-8
9.035735173991648e-8
1.878950906113128e-7
1.362114656128736e-7
1.0035983529066764e-7
6.579343839279297e-8
3.5442919709408204e-8
1.7633967919720365e-8
8.493499360896483e-9
2.8253907830771128e-9
2.936048156478814e-9
1.2811180981589124e-10
2.518196851378387e-9
8.269481323370779e-10
1.4204925066555968e-9
6.273517445644407e-10
2.8724349132759755e-9
9.849261533897506e-9
6.058146520466829e-9
5.86359159733039e-9
5.594739514004961e-9
4.988662399575328e-10
6.585885713787377e-9
2.086356595357389e-8
1.92117696008271e-8
1.4588716953036098e-8
1.1604739176752267e-8
8.89001891371873e-9
6.188167658319778e-9
3.5348202629150105e-9
8.239163801972516e-10
1.018886869980612e-7
4.429968014452712e-7
1.1736659387427464e-6
5.160182450214042e-7
3.023422749132073e-7
1.896165362612151e-7
7.35781909252808e-8
1.306785020416141e-7
1.8015405209848935e-7
1.323866591479808e-7
1.8130667558729724e-7
2.0946734313763074e-7
5.897357951507158e-8
4.841782350551014e-9
1.684930822981294e-8
2.703458069095497e-8
2.2889898995669017e-8
9.301930516354319e-9
1.491513123344891e-9
1.6905428736363437e-9
1.8457657690546365e-9
1.4085301738055278e-9
9.822696628339604e-10
2.2459573332068337e-11
1.0662491180775497e-9
2.419998614049639e-9
5.025230546770131e-9
1.0688008354125575e-8
1.143884895821437e-8
3.7062935382889563e-9
2.448031058927734e-9
6.112833254493983e-8
1.5434800847805055e-7
1.018228544516977e-7
1.2627363599837562e-7
1.14638996591789e-7
8.996154491580671e-8
5.719696422464863e-8
3.3032933822746856e-8
1.8578359964370378e-8
1.3267416971312202e-9
9.538636990702957e-9
9.61688500577279e-9
1.1104488332995525e-8
7.37105361556722e-9
3.437151527397419e-9
3.261171072693299e-9
8.621751972295637e-9
1.486575601638343e-8
1.3692041377477481e-8
1.2452959713891e-8
5.068571018801535e-9
2.415498537227096e-8
4.2174129253145004e-8
2.968941120947809e-8
2.576976771776722e-8
2.504393728850851e-8
2.4955676362329144e-8
2.3991981761093743e-8
2.111531854891139e-8
1.6275538419008218e-8
2.0617372260221292e-7
1.0607718452018788e-6
3.969803790293917e-8
1.0317297950028848e-6
6.933352311098445e-7
6.305063272430492e-7
3.564769272826733e-7
1.4827461301932047e-7
1.938655443045415e-7
2.530981334432302e-7
4.122517881210433e-7
8.844743100279662e-8
1.9569531708686817e-7
8.689987992183123e-7
2.074828404060126e-7
1.0698877891929103e-7
1.1578693219520915e-7
4.46355491904684e-8
1.1599754219465488e-8
4.515308153183345e-10
4.4190991241350754e-9
9.952486294215559e-10
1.8618415542483864e-10
9.850074029987842e-11
1.6933689429540846e-10
1.1426908246161544e-10
1.1631090692188346e-11
1.4374816594329318e-10
2.92555539929058e-10
4.986540027932443e-10
7.744577539798974e-10
2.5018935918534388e-9
5.413656742285834e-9
3.249331719030163e-9
1.9441255377598696e-9
7.808896109249152e-9
1.470138568118874e-8
2.1789189375984957e-8
2.3755920821194057e-8
1.6876899518942296e-8
5.394920619775611e-9
4.5189269793931175e-9
4.248176326777964e-9
4.552877682227955e-9
7.916711823928732e-9
1.4326882940217835e-8
3.185730744867478e-8
7.942877294285018e-9
4.291088462379213e-9
5.766889776087134e-10
1.1843662914931364e-10
4.492139990975054e-10
8.630310752123647e-10
2.440412055905081e-9
1.863876552056486e-9
3.050477112465409e-9
9.095985469850798e-9
3.9148765763726406e-8
6.421916990079738e-9
1.8147745398459286e-8
2.3018529862222046e-8
2.9777447666625335e-8
1.1763566201836117e-7
1.4582308509600903e-7
3.723886407977422e-8
4.384375010762529e-8
4.953999308100176e-9
4.523264378106618e-10
3.126804222891316e-10
6.722123218723938e-11
1.4376979602946135e-10
5.206198522760359e-9
4.291442200998817e-10
2.347701981198391e-9
4.475446920996364e-9
7.0459979978652065e-9
1.4293720297267812e-8
1.49471371938621e-8
6.164786752188835e-10
3.917940852916406e-9
5.038107027575056e-9
4.482611986831124e-8
1.2034728563948608e-8
7.937226420753021e-9
9.797004044092091e-9
8.871704898572856e-9
3.104304494607267e-9
2.5040301820610193e-10
1.2649055512529796e-9
3.4845281704681305e-9
5.904743239959707e-8
8.707744193556321e-9
1.8280743233525757e-9
1.6161115164466918e-10
6.0745902407910265e-12
3.9497874224099187e-13
5.2590336492252666e-14
2.8188227004179415e-14
9.44896037338646e-14
6.759280681031289e-14
1.3613144637336014e-13
1.725913832427094e-13
1.540587473804904e-13
1.475794813664968e-13
9.819547431775391e-14
3.968675166381914e-14
3.4152472206968515e-14
5.62970664347626e-14
8.617970327240542e-14
1.15685798209381e-13
1.5134823778068865e-13
2.0231076617337774e-13
2.7842679358250933e-13
3.9218431521694113e-13
5.61338095766852e-13
8.122563266625197e-13
1.1847166134868425e-12
1.7392406970767588e-12
2.568638871826374e-12
3.816494243895507e-12
5.70721879626331e-12
8.595741573722657e-12
1.3051225964239261e-11
1.9614617496861587e-10
4.5287898762562023e-10
7.849232424812085e-10
1.0403450211568648e-9
1.0153675671975174e-9
6.769026552989423e-10
8.522993386634295e-11
6.92855527527551e-10
1.6050458317651468e-9
2.6154068856466863e-9
3.6945794645378222e-9
4.806504161329605e-9
3.9884975096543925e-10
3.9587314323476105e-9
4.9019786317695635e-9
5.851196171442184e-9
2.8373960623815282e-9
1.1288378697208791e-8
2.66301658441628e-8
5.263966709189169e-8
3.795802397946223e-8
2.8379672658982552e-8
2.2847096622104086e-8
1.8235402272453822e-8
1.3782533267420722e-8
9.337829173782491e-9
4.516354534877895e-9
1.7684523904358799e-9
1.2178190811269103e-8
3.198508314052399e-8
4.3213316859756506e-8
2.4136927028899027e-7
1.92097433845167e-8
1.8971707214211086e-6
3.994268027021313e-7
1.0029852344989403e-7
2.087850978649003e-9
6.267303090055259e-8
1.345069479686116e-7
7.875471791520435e-8
1.1616155489379795e-8
1.5274209586590558e-8
2.5466503559833747e-8
4.4179896979177574e-8
1.646663322224677e-8
7.063180091794647e-9
6.24242448263225e-9
2.299785498236886e-8
4.503542579101739e-8
1.5647766160459953e-8
5.982861013477741e-8
1.29722365939543e-8
8.912956810677199e-10
6.208778213816769e-10
1.513441650582214e-10
5.266986706836461e-10
5.231274576094519e-10
3.9364762131151267e-10
1.6590795569368769e-10
2.532902789615092e-10
5.222544444518764e-10
8.121790372333694e-10
1.9637493741476758e-9
4.553805249361977e-9
6.512330415181836e-9
4.44992648672158e-9
2.1254659691930734e-10
5.247064033614957e-9
9.913904759277647e-9
1.42449480406569e-8
1.8323091528541946e-8
2.2091832083216113e-8
2.533175320206425e-8
1.1322245897565815e-8
2.4415950489683603e-10
1.0857339865893277e-8
1.2815561285143923e-8
1.535939346045883e-8
1.4612573382283238e-9
3.0837719274024967e-8
5.060097206049302e-8
3.72889916280517e-8
3.146647907036885e-8
2.8931853498773945e-8
2.6901877391397056e-8
2.3846381132503213e-8
1.9030904506457115e-8
1.2151744467872397e-8
2.258757876670803e-9
1.3550291270375846e-8
3.814163298668306e-8
5.2063572741769177e-8
4.990333348860695e-8
5.450608897257813e-7
1.578981227558358e-7
3.0725628500959055e-6
5.721925988874489e-7
1.0442402788858939e-7
3.566580113695852e-8
1.7778113970516972e-7
1.4288078517544295e-7
6.407322258194429e-8
4.15755591553778e-8
6.518048484087167e-8
2.3230961486221537e-7
6.702314814643147e-7
1.548424064205515e-6
1.4497117655947234e-7
2.3838359045274657e-7
2.590597707950177e-7
1.5366354257868438e-7
2.1575820651626314e-8
6.642324023169169e-10
1.5680322021024337e-9
1.975917423307237e-10
5.034267059220111e-10
3.606094917621786e-10
1.3854774945078432e-10
3.8387207828364185e-10
8.485955536520437e-9
7.864625646089247e-8
4.8182861229817423e-8
4.1851690475380245e-8
5.092839136741116e-9
2.749129706168695e-9
3.2131553320049375e-9
8.526163527760193e-9
2.1530567689037788e-9
5.395022616484759e-8
2.2042188722221134e-7
3.996116783784311e-8
2.2101136224153255e-8
1.2297112231769819e-9
7.751451072732315e-9
8.75240734973297e-9
8.884519496193388e-9
1.5823551302814225e-8
4.4383849308060255e-8
1.1167511558465905e-7
4.5758796955673864e-8
7.788084432508223e-10
7.659056087753078e-12
1.1723224991242607e-13
0.
0.
6.867965652819838e-14
1.0467830029771698e-13
1.3611864341667633e-13
0.
6.485773755362957e-14
2.3301915685339536e-13
2.539310835827954e-13
2.6269235375062896e-13
3.253077157286129e-13
4.094652933747827e-13
3.928471658876135e-13
4.167201794518707e-13
5.099496776967932e-13
6.714700549784231e-13
9.13217016719986e-13
1.259966307057443e-12
1.7506135556699145e-12
2.4419681993838523e-12
3.415070601139728e-12
4.784377929746628e-12
4.705454438531615e-12
2.57828395879346e-12
1.920239659013938e-12
2.0416479724525765e-12
2.6942421412917108e-12
3.849935992066502e-12
5.5606256014947935e-12
8.118671333049655e-12
1.2082703285047785e-11
1.8385472007519305e-11
2.8609033783267797e-11
4.553546611087792e-11
7.426219744443047e-11
1.2460595449182738e-10
2.1674680905575966e-10
3.960886836953242e-10
7.790397962222451e-10
1.7265306126952765e-9
4.548810083832235e-9
7.63845916178516e-9
1.2357626754518154e-7
2.968175296446981e-7
1.0044925845452169e-7
8.446075953833228e-8
1.352096833495268e-7
1.5368956110857813e-7
1.643654693436966e-7
1.6500182405520795e-7
1.48759130799705e-7
1.1611511483479374e-7
7.650044581220272e-8
9.284732164868692e-8
6.11247505361068e-8
2.7609139243514326e-8
7.726671633224239e-9
2.213536979592965e-8
2.230264554496458e-8
1.9385387606275815e-8
2.0438261272136824e-8
1.5092848075899568e-8
1.0412085239270469e-8
3.959897094441365e-8
3.27473934145447e-8
2.730730612593419e-8
2.3367950562389132e-8
1.87515625409898e-8
1.259217901499109e-8
4.260944557131632e-9
8.422018862043246e-9
2.8072861615615368e-8
3.672984628842589e-8
2.724554351943625e-7
7.685798719879771e-9
2.9425666839617224e-6
6.356494626714819e-7
1.9496159641708094e-7
4.1214077781983413e-8
1.8084087009214735e-8
8.5688353665981e-8
9.65977632395801e-8
2.46257718749217e-8
3.724359913831605e-8
8.010946701503603e-8
1.9414330534478793e-7
3.3976364117155746e-7
5.472300003772287e-8
2.3397048921954877e-8
1.528430663435122e-8
1.0929940718083325e-8
2.8868591822177715e-9
2.9039045042003914e-8
8.740326167809485e-8
2.0818752843785926e-8
3.136962552353793e-8
2.4881982465284374e-10
9.01594170008961e-8
2.0922251187170156e-7
7.266052683391106e-8
2.8046597521133454e-7
1.9722314072501462e-7
1.5778573629640052e-7
2.6437926855131763e-7
3.7212685586928806e-7
2.750593891986284e-7
1.461778209653095e-7
9.713920876663725e-8
7.373876390594745e-8
3.665106800524474e-8
1.5022507679231043e-7
5.208760068415667e-7
8.516789093944291e-7
1.2582157301808787e-7
3.394562778625215e-9
1.5238938749937694e-10
3.6489185556679316e-10
4.336430152755172e-10
3.2650732101903595e-10
3.6776731444037266e-10
1.8763113859845864e-9
2.8039394643517536e-9
2.470686647192444e-9
2.3866004826643393e-9
2.1723265820695953e-9
2.1263422702464865e-9
2.3663246204324782e-9
2.726416933841841e-9
3.1488417326400872e-9
4.075126935739375e-9
5.672815038138243e-9
6.242131427833529e-9
6.028522691261464e-9
6.562299179049846e-9
2.8127426756995216e-8
2.4187858366614043e-8
2.0827913186159305e-8
2.1218596407134195e-8
2.668335600557789e-8
3.4889904025608e-8
1.8135371144370184e-8
2.225595733607121e-8
2.5592769691166215e-8
1.4753733952056637e-8
9.493918044284614e-9
9.510384309562358e-11
5.518844099271881e-13
8.069865674019045e-14
7.075609779892746e-14
4.8721674572056087e-14
3.18150943826481e-14
5.660955576873834e-14
5.654356043531615e-14
2.9757513909662606e-14
0.
0.
2.436220981499874e-14
3.773694076680973e-14
5.4919336582466273e-14
7.866414520848973e-14
1.1227665024140973e-13
1.6025786696519319e-13
2.290169340289156e-13
3.2782836197388505e-13
4.702178384906508e-13
4.193761538712315e-12
8.026142042346338e-12
1.3042693290656694e-11
2.004467755804432e-11
2.9846371681735543e-11
4.3356480790660895e-11
6.124876964480665e-11
8.335616494686975e-11
1.0823418539171417e-10
1.3393698285950247e-10
1.591957388246915e-10
2.436869902143012e-10
1.9107491127758808e-10
7.361106194457419e-11
3.331057564472045e-11
7.95683062680149e-11
2.0129422674583348e-10
4.0441410011346226e-10
6.997568071548947e-10
1.1122660687102153e-9
1.7032460588112396e-9
2.6186628549931937e-9
4.2615239105848504e-9
7.891899520318515e-9
1.1263275124732268e-8
6.43314086071925e-9
4.121758498405546e-9
3.182412821602436e-9
2.9514072956662587e-9
3.5102270643283023e-9
5.863450625387691e-9
2.4892528494518675e-8
3.324329154341733e-8
3.384202207627294e-7
1.129618357644873e-7
5.8141031116530926e-8
2.687844286952832e-8
9.734669332309214e-9
1.603139920775657e-9
4.1744413047161594e-9
4.015674437322593e-8
1.90461176446343e-8
5.8601144170586635e-8
1.694135783190206e-8
1.1765281895501817e-8
9.212881590865995e-9
5.294281845319719e-9
2.363964334769946e-9
1.7949964879072236e-11
1.8499158128110303e-9
1.3664421917708695e-9
1.1338829906724264e-9
1.068909687378658e-9
4.1833667318613674e-10
5.050845154873509e-10
1.6357966465208517e-9
4.138051740185816e-9
7.138077048684732e-9
4.141982586817009e-9
2.2602500720188485e-9
1.1018297617473896e-9
2.3420239051534782e-8
1.3120478366401504e-7
3.431932288511672e-8
7.277097993870837e-8
6.388813874602179e-8
5.428307391732631e-8
4.000158676008661e-8
2.3725412035283685e-8
9.978582403029344e-9
2.0822994758601892e-9
1.9365234185023253e-8
6.423794688680019e-8
6.456447382770129e-9
1.2458285153811143e-8
1.439599005513922e-8
1.2744978392755818e-8
6.411577097265232e-9
7.341561938201886e-10
2.501179201657507e-9
2.110042378092969e-9
1.7105102858835855e-9
1.499393265177911e-9
5.243322058230377e-10
8.669417567697984e-10
2.7310909310495496e-9
7.0629965997208595e-9
9.193086986969698e-9
5.249249416007988e-9
2.894874921520257e-9
1.1313296464436856e-9
7.657572069450508e-10
3.251254284927536e-8
8.253035289267524e-8
1.9133423381963313e-7
1.1530413356695456e-7
7.818699572119268e-8
4.906237675138602e-8
2.4978723040930593e-8
1.0705496142846334e-8
2.6999184505572545e-9
3.1293103986527415e-9
2.810142374719968e-8
1.833781758005207e-8
1.836563481356127e-8
1.4157246053202824e-8
8.416283202436322e-9
3.862335894351358e-9
5.8073759573835636e-11
5.204230532182241e-9
3.5038034477207407e-9
2.960507254430581e-9
2.9742573714075823e-9
1.6186353184734985e-9
1.167679379335428e-9
5.241019846851933e-9
1.3036701196756274e-8
9.988686100751997e-9
6.7594147523713616e-9
4.591677530254812e-9
2.8326359048879353e-9
1.2430495411337528e-9
4.203741658394783e-10
5.165245511389864e-8
1.71288699278736e-7
5.705115504604684e-7
2.4134143845366787e-7
1.440265075105967e-7
8.417012496048779e-8
3.533050687681325e-8
1.3264343071842457e-9
6.141540937779349e-8
1.618169550854336e-7
8.863145290923518e-8
8.088244156480383e-8
1.3097426499037992e-8
1.79381097167815e-8
2.0497287323176213e-8
1.8705672397740636e-8
9.44865819303982e-9
1.9233442180767164e-9
2.4527320007759594e-9
2.560396438972882e-9
2.0060144802586448e-9
1.7004647680069068e-9
6.817982787185287e-10
8.344477126017791e-10
2.595493028739185e-9
6.21277081848445e-9
1.324142729086582e-8
8.883210407185518e-9
4.35060202272077e-9
1.4174565636856785e-9
1.4778279962968537e-9
4.681173677744763e-8
1.2097468840630812e-7
2.1220275322186195e-7
1.542146140981635e-7
1.1247218673819317e-7
7.501945262794981e-8
4.089689228671045e-8
1.9689920425403733e-8
8.060180012289345e-9
3.8682052238462626e-10
7.305186120905217e-9
1.1101277468372258e-8
1.0736451015729406e-8
9.622504111303741e-9
6.025376647906201e-9
2.4855689488895317e-9
2.0810284695836666e-9
9.704927887418843e-9
6.046996381933431e-9
5.664932265763791e-9
5.716422376247689e-9
1.4744077472595355e-9
4.865434748009836e-9
1.7289578832713103e-8
2.069396285510526e-8
1.4892273343702464e-8
1.1290026251901086e-8
8.287361228393025e-9
5.465977657972803e-9
2.7365920718533605e-9
8.357415137503381e-8
3.784731077805462e-7
6.531412268946313e-7
3.8968923034882405e-7
2.54537504587205e-7
1.7482298622823504e-7
9.319596267566962e-8
9.740112040977592e-9
1.4715536050455752e-7
1.9361725250166034e-7
1.5287564633317452e-7
1.662367906907194e-7
1.8199523702968188e-7
4.122767535842671e-8
2.294515483219395e-8
1.2716013067809903e-8
1.917863532153186e-8
1.625284851046854e-8
6.9330463992536836e-9
1.1242992904986043e-9
1.5785374536690039e-9
1.592873790929964e-9
1.1993523470109402e-9
8.157290628872778e-10
9.327475049151994e-11
9.357136276425294e-10
1.9513566847608987e-9
3.597966003365897e-9
6.3761298067525304e-9
1.0116084413704796e-8
4.167186863554937e-9
9.61004666823049e-8
1.5462138775981115e-7
1.8416470468578896e-8
7.752962523526325e-8
9.080678599975433e-8
9.336283181339703e-8
8.220143504575049e-8
6.179601821916753e-8
4.309153394614026e-8
2.9808619899253806e-8
1.4253211314430409e-8
1.3936971049633194e-8
7.800508397095624e-9
3.681760949655303e-9
3.7687375265112293e-10
1.1422923706332221e-8
2.0097566881344902e-8
1.6213444312075264e-8
1.7852765729589393e-8
1.2270975840397971e-8
9.397925452870192e-9
3.017899368812888e-8
2.5600893643883508e-8
2.307192627277292e-8
2.2021320422966483e-8
2.084763134218248e-8
1.8513088086466056e-8
1.4695042449727257e-8
9.681788831244887e-9
3.6768047359320626e-9
3.749593494193459e-9
2.963380492086616e-7
5.649531016677387e-7
3.642312234402483e-6
1.00055450862694e-6
4.852789345176177e-7
2.0315888643542587e-7
2.1993163738526674e-7
2.1238409257664057e-7
1.7530824895083204e-7
2.317539992775202e-7
1.9841719343182585e-8
1.3541544427482216e-7
3.0426872241083875e-7
2.476037467997293e-7
8.227217189766933e-8
4.238032457722027e-8
1.2284050466262543e-8
6.078395664630367e-9
1.2951697008789292e-8
8.181729285815551e-9
2.0804887512924066e-9
2.6694550268506035e-11
7.34222041186944e-10
5.881052670411638e-10
3.859011325641221e-10
6.65797039614561e-12
4.166132571111627e-10
8.292908654544224e-10
1.3771483269768728e-9
1.9765906058987034e-9
2.2907865156423004e-9
1.3970721982693e-8
3.003327069684041e-8
8.25361213869867e-9
1.934557981074291e-8
3.790353223984518e-8
5.3444997635869555e-8
6.565293257088109e-8
6.882716755875877e-8
5.963043217496232e-8
3.974890823933475e-8
1.2802782143759365e-8
4.291015760129989e-9
7.461766210177258e-10
2.1365830181373765e-9
9.633235451794986e-9
2.1562725861412858e-8
3.834998812788159e-8
9.179405267217485e-8
2.7437221122728867e-8
4.390826865163176e-8
4.9768629761522944e-8
4.035966963713155e-8
3.66949656138547e-8
3.775814182654021e-8
4.119918357485135e-8
4.563767941432481e-8
4.9559181419441334e-8
5.039141115814902e-8
4.5148091307138456e-8
3.339553172447616e-8
5.71355445492887e-7
2.285450479829311e-6
3.726840078015026e-6
1.8798462149139612e-6
1.0889413318005062e-6
6.69423163068643e-7
1.7576121037500764e-7
2.459601355889166e-7
3.487642218361015e-7
2.891558604789538e-7
9.942457487037971e-8
4.5464908166096153e-7
5.249030633063167e-7
6.197977378873154e-7
8.643311294939097e-7
5.33431549945432e-8
1.1192311039742358e-8
6.873408147961652e-10
2.6925921314287947e-9
1.732471088939536e-9
9.608499620269902e-10
3.4825373998256004e-9
7.320520596330167e-8
3.755849526025841e-8
2.4704834394893872e-8
3.588323804677853e-8
7.387413339612225e-8
1.8250289698673615e-7
4.470605860198972e-7
2.4394397517042294e-7
5.928919886518377e-8
1.8321389598267557e-9
6.858072438825008e-10
7.927381855244496e-10
1.012340378417453e-9
1.3504431959253814e-9
1.663976332492377e-9
4.289938638833834e-9
1.410526088922566e-8
3.175825147336996e-8
2.3074414350590198e-8
4.172085003880945e-8
4.3523484557415125e-8
1.4712518583417286e-8
1.3743362046706614e-10
4.536267359537218e-13
0.
0.
0.
1.4513632449133504e-13
1.009251786183688e-12
9.587999549620526e-13
4.4057459788622713e-13
2.2251939357676087e-13
7.476790891045617e-13
1.295790890030427e-12
1.9884849748067185e-12
2.911229932356671e-12
4.11231580560051e-12
5.323596863546624e-12
4.241520019191146e-12
4.256727710564393e-12
2.1254203607664288e-11
1.7503399000056635e-11
2.179399412856774e-11
6.425922377124696e-11
7.147671555712353e-11
7.885032918281898e-11
8.015415891422634e-11
8.335901927954366e-11
9.649539707694825e-11
1.0849965928970328e-10
1.1242947122750895e-10
1.3847881337516157e-10
8.76309867698455e-11
6.738274436176977e-11
8.747664325332979e-11
1.3243822775487443e-10
2.0411431400371102e-10
3.065759105015087e-10
4.439529446292088e-10
6.254378701932291e-10
8.702313185104252e-10
1.218352294104161e-9
1.766662190368645e-9
2.778549861766717e-9
5.032685029006302e-9
9.497216393683712e-9
6.414851741462528e-9
5.269281216042611e-9
5.060538308647086e-9
5.396359268570838e-9
6.175587008782972e-9
2.2653320797259101e-7
1.3236586085200078e-6
3.7164363365430183e-7
8.904840246653346e-7
7.18326510941873e-7
6.510253449739378e-7
7.48854709213714e-7
8.249669602166837e-7
1.8180000330701553e-8
1.733269451805254e-7
2.952612326695375e-7
1.371321727439245e-7
2.8483628004725993e-8
3.644727971441318e-8
4.566267683060533e-8
2.4026916311363207e-8
9.451369238292738e-9
1.532550970426468e-9
1.3274257878687428e-8
9.204703728033677e-9
7.873020190322616e-9
5.87596991138813e-9
1.5038242300933673e-9
1.0777247377949473e-8
2.8448619836843065e-8
6.190574393211499e-8
4.247779388129471e-8
2.327015078853393e-8
1.0123075557496003e-8
6.922825840294073e-10
1.6679106980219403e-7
3.0720992625759776e-7
7.782308175703781e-7
5.039185444363392e-7
3.6150116820700946e-7
2.3829539955042792e-7
1.265126832478271e-7
5.665528205702906e-8
1.5507430541976112e-8
1.9729291354131456e-8
2.4196707683398842e-8
3.872743310914845e-7
1.5352136511525505e-7
4.761269499013898e-8
2.0516017359399132e-8
5.5595511211070654e-8
8.840643556296521e-8
5.7209567751416737e-8
8.200733809255625e-8
2.480697884102915e-7
2.5645454991907972e-8
1.8472511178902903e-8
1.5366703779310365e-7
5.83657004031821e-7
1.7489432349920988e-8
3.961138461909873e-7
7.367753643727883e-7
6.56749207433077e-7
4.958070727832219e-7
3.669338312101585e-7
2.638056457796395e-7
3.300687172134735e-7
4.978615034125723e-7
3.107325535563564e-7
1.7163799889246008e-7
1.1704552806929183e-7
9.213539073350647e-8
6.639010358973162e-8
6.939572742207266e-8
3.446644680658556e-8
2.654024495362872e-7
7.533383375286168e-7
1.8903298808590008e-7
2.468478079762016e-7
5.196356086491751e-8
4.326472663210645e-9
1.7675661270497747e-10
3.665420886813284e-10
1.6115896322028434e-10
3.404391803881342e-10
4.5945821439175744e-10
3.628783408368945e-10
5.485989050422706e-10
9.69880702291482e-10
1.6885798935506077e-9
2.7676400647323582e-9
4.083839911308428e-9
4.898683065084725e-9
4.973760815181204e-9
5.048534038577923e-9
5.826761762716231e-9
9.398973403134355e-9
1.5889246544982477e-8
5.7148221176674216e-8
5.5340331121855855e-8
3.972404273537235e-8
2.616406852273578e-8
1.6182221480218864e-8
8.079555701713825e-9
5.205396031979494e-9
2.612284365704728e-10
5.031055643536401e-12
2.584243486368704e-13
0.
0.
0.
6.191761299116263e-14
9.360865024311627e-14
1.2871460077818401e-13
1.4686271694647277e-13
1.5050398803348863e-13
1.5361431057912438e-13
1.62203458942719e-13
1.7931662899481024e-13
2.1009453355562612e-13
2.6340322384239927e-13
3.5424888645809775e-13
5.089327589712294e-13
7.75819182849718e-13
1.248822634192804e-12
2.1217154280793953e-12
3.8156811812927806e-12
7.1998719274703955e-12
2.4525973364517117e-12
1.1955013857150392e-11
2.1761109584628902e-11
3.196403160970592e-11
4.655295509589506e-11
6.423325365280473e-11
7.560874116409607e-11
6.484054090929002e-11
2.438985043528396e-11
3.0737301131878595e-11
6.217658924241086e-11
1.35492964469921e-10
1.4105207239375408e-10
1.241549750830722e-10
5.453113690803284e-11
6.832677468204066e-11
1.9934046716759403e-10
5.083523268272642e-10
4.6500891098497977e-10
6.820664338604814e-10
6.445656009155824e-10
2.434341587313747e-10
6.765054510435872e-10
4.9129808467683604e-9
1.9796149542171445e-9
2.493336610336076e-9
5.494100356945443e-9
1.678598729282688e-8
4.7053700261138465e-9
8.747133639291354e-9
4.334445509261772e-8
4.196608983901868e-8
1.1919702155606659e-8
1.2855343814750108e-8
8.194787521389267e-10
3.8005052922773387e-10
1.0835415370962848e-10
1.6213414598337829e-10
9.560184522364037e-11
2.6334508925303256e-10
1.8262101731101874e-10
7.48498603698079e-11
1.5005949043843617e-10
3.4378368830644286e-12
2.1869768193445894e-9
3.8005161266777295e-9
3.5828921542908696e-9
1.9291050511782595e-9
3.279652868049302e-8
7.878973949760435e-8
6.598619970604908e-8
2.7942745607999028e-8
2.3792459364535303e-8
8.938168573094694e-9
2.5103974874809696e-9
1.98574086161704e-10
3.6823901826354153e-9
3.26427571862856e-8
4.632984805520374e-9
3.339612972485131e-10
3.698155478253813e-12
3.473021499595485e-13
5.3464644751394e-14
1.2521761060344778e-13
8.424112250287622e-14
8.402078154739358e-14
8.014110945489722e-14
7.662919293133532e-14
8.535780146768799e-14
1.0754534185354766e-13
1.4358802488091562e-13
1.9622342207435295e-13
1.9660337967446276e-13
1.0811651416145325e-13
1.0186272691761533e-13
1.3445434145071366e-13
1.8580615031798707e-13
2.4267718089733356e-13
3.148590077816585e-13
4.199492920136378e-13
5.791535319635061e-13
8.207346033921205e-13
1.1859501477164153e-12
1.7374588932307728e-12
2.5720739354458123e-12
3.841080745223283e-12
5.7834998636201315e-12
8.781669899706673e-12
1.3456052459034839e-11
2.0830705163963218e-11
3.262999672732702e-11
5.182802659593884e-11
6.102801031279997e-10
1.7335703866808546e-9
2.9569526310978008e-9
2.7084159690456793e-9
1.0672512540839187e-9
1.1724432259206007e-9
3.5940396535428005e-9
6.1434658921959525e-9
8.874871313686326e-9
1.1800808557711802e-8
1.4813059529203194e-8
6.191200547039454e-9
5.950005986873152e-9
9.836162993677617e-9
1.1039043068042588e-8
8.583673969462382e-9
1.115966827496772e-8
4.051548747479658e-8
5.2900742052676286e-8
3.8629641567597106e-8
3.223362839546288e-8
2.8265109835043987e-8
2.4017824747811856e-8
1.8750506835044686e-8
1.2609530134604541e-8
5.259258433427835e-9
5.280739140021472e-9
2.4151887812512917e-8
4.789951948550647e-8
4.353147652418496e-8
3.823738749939703e-8
4.257154074629086e-7
1.3494854860724054e-7
2.332931980254167e-6
4.0061545643404e-7
6.114509970046242e-8
2.112859626249149e-8
8.342062102955768e-8
9.949454781006138e-8
1.063858450272351e-9
1.8519552015812344e-8
5.4098981052355124e-8
1.5105182441914636e-7
4.337045267588682e-7
8.665640485037266e-7
5.672474241507402e-7
1.51774730209143e-7
2.0495817968622834e-7
4.2704440497414107e-7
4.710365476018279e-8
7.235953141855698e-9
2.115541989808324e-9
8.276898669263163e-10
5.730400264952677e-11
1.321494154932486e-10
5.854570412528733e-10
7.583597329921866e-10
4.985668221159315e-10
6.727916883303775e-9
1.854519277091671e-8
1.7650015079491763e-8
1.7398216589787246e-9
3.0348506880294015e-9
4.462460112089109e-9
5.308308539867734e-9
1.5546288321498856e-9
8.601186545301765e-10
9.052858033660014e-10
1.4032359095905826e-9
2.459829733957936e-9
2.1075010459298106e-9
5.258647409373148e-8
1.0358206581727863e-7
6.041035828459072e-8
3.71029985923838e-8
8.213182999128542e-8
2.0542014628922123e-8
1.773523403449475e-10
4.182909001159451e-12
2.6964144330421415e-13
4.3423313776941466e-14
0.
1.371099779689652e-13
2.5229434468596896e-13
1.324920199387774e-13
7.525658395606966e-14
2.0808074386913118e-13
3.3224091358081904e-13
4.759597526054982e-13
6.441139346817555e-13
8.192185699058111e-13
9.373849919720123e-13
1.325748918642777e-12
1.8595583829320438e-12
2.0915009706781536e-12
3.180754190181367e-13
4.1079491663067676e-12
7.609213652769388e-12
1.7256264348495846e-12
1.3922944905223344e-11
2.8112521683874236e-11
3.254923143722206e-11
3.0103788160697684e-11
2.2329747439466908e-11
6.024959559448817e-12
1.5279507482323334e-12
9.839599719400987e-13
2.34373035958136e-12
4.927817806393017e-12
8.579093839110768e-12
1.385968100719397e-11
2.1917266815987042e-11
3.4681515401642295e-11
5.549860876722042e-11
9.04760228453531e-11
1.514357587359438e-10
2.6304610161443005e-10
4.823258775202097e-10
9.608725048064736e-10
2.1728235192388333e-9
5.508551084145283e-9
4.267612359172117e-9
3.794539572493723e-9
2.0873639340657374e-7
9.619682831220412e-7
7.416464135365632e-7
1.6192243424063833e-7
3.848391524159934e-7
4.335163655962685e-7
4.779060598997266e-7
5.740846836658061e-7
8.540503445213725e-7
6.736180335943565e-7
7.544938315031075e-8
2.486886908428781e-7
1.2933063277858752e-7
4.3862487401812246e-8
1.5436925794052043e-8
3.6550392956229353e-9
1.5351720650949592e-8
1.498912531932031e-8
1.2862279619105656e-8
1.3042135506576961e-8
5.966214236345299e-9
1.256906787530342e-8
4.3192472002966355e-8
3.9130798195495293e-8
2.9265423976932904e-8
2.322288341285417e-8
1.7235409009762094e-8
9.667114097246084e-9
9.142978843191287e-10
1.688458058594151e-8
2.990310648374178e-8
1.914259163962104e-7
7.023520279526466e-8
2.463534113791021e-6
5.90046000557333e-7
2.3196041393470354e-7
7.499055662590916e-8
9.233016193834972e-9
3.414101793576966e-8
1.2904689893528923e-7
4.0827865478144236e-8
2.9211019452013424e-8
6.253587696790199e-8
2.0919759068097692e-7
4.801139311027154e-8
2.1992953981776102e-8
1.1317473361541655e-8
4.272341685052176e-9
7.072925471675496e-10
2.403471594732794e-9
7.56424681553926e-9
2.541804146344177e-8
9.144976757295031e-11
4.9501030475122694e-9
1.495584121754064e-8
4.5804545963493714e-8
5.8187585805450996e-8
1.2603302368612613e-7
2.1948531466694917e-7
2.1734384797138026e-7
2.4752804036374345e-7
1.0558036697503295e-6
3.386083563065672e-7
1.1795071621138999e-7
4.324135671812089e-8
8.000194355381755e-8
1.2083551007050547e-7
1.8519015908882208e-8
1.1684345234779892e-9
1.0286211590885803e-9
3.9399096100272694e-10
1.1659304263406617e-9
1.9413150706036886e-9
4.6609516027706065e-9
7.429592189832831e-9
6.150653874596489e-9
3.0405082357944174e-10
1.1133904597726453e-8
2.8192437894598746e-8
1.0578915547998236e-8
6.2347260260470204e-9
7.11822965823072e-9
7.036611399127776e-9
2.8622645338325516e-9
4.887471525934231e-10
6.151797978590517e-10
1.328468386387839e-9
2.123465665493538e-9
3.767292224463661e-9
1.5010311367707173e-8
2.8929180134126524e-8
6.500804274514318e-9
1.1833495908084037e-9
1.7840269688091126e-11
7.320963578215656e-13
8.171950672225976e-14
0.
1.1561658880022404e-13
1.0255034813475316e-13
9.670394569868888e-14
9.322623654248308e-14
1.0432727856743928e-13
1.3187053871739605e-13
1.247653145721343e-13
7.334996138427527e-14
7.056459030638018e-14
9.44131235757916e-14
1.297179447132102e-13
1.672332149569639e-13
2.1410666700889937e-13
2.8200332863181283e-13
3.842816055684232e-13
5.381941668880203e-13
7.683929542882579e-13
1.1116079996202435e-12
1.6234556037558319e-12
2.3889184622275726e-12
3.5389238212619468e-12
5.277026300534093e-12
7.92303126062452e-12
1.198552275883846e-11
1.828477727781841e-11
2.816573825182951e-11
3.1788394503350385e-10
8.766346675441844e-10
1.5444559439345445e-9
1.700518073206018e-9
1.233212492477273e-9
3.501549246066014e-10
7.856177399579838e-10
2.0865321213574218e-9
3.5349610859624695e-9
5.117058101475303e-9
6.74944306204109e-9
4.101637304982116e-10
6.367547197702233e-9
7.28006396027776e-9
7.488726003700575e-9
4.978847633959385e-9
1.7971821621875082e-8
4.371660741081341e-8
6.763896449955758e-8
4.774244473341969e-8
3.845152116174641e-8
3.319274291613062e-8
2.8153689549161713e-8
2.2286198683685193e-8
1.579063568380792e-8
8.716659922048758e-9
1.9723043534670471e-10
1.2068208691242276e-8
3.2392055806263985e-8
5.835883737316648e-8
6.255152307899582e-8
5.677185280112789e-7
1.4322428600341155e-7
3.2028445050110187e-6
6.109486638555317e-7
1.0960867332075293e-7
3.465738907130314e-8
1.6748210649388506e-7
1.3711906284585842e-7
3.980836645228871e-8
2.7582044792603046e-8
1.3966154923968825e-7
4.0731488372103615e-7
1.3465747874995587e-6
3.028002941936394e-6
3.3583799716117296e-7
9.86881889692205e-8
2.1472926791916776e-7
3.8551615792275394e-7
5.408552400588777e-8
4.1795580680553066e-8
5.783719220927704e-9
2.4104975362618286e-9
2.0150625780644422e-10
3.8946255583764437e-10
8.238459120466937e-10
6.663064319698218e-10
2.1614945090865928e-10
1.49911063614354e-8
2.503852021087156e-8
5.12605987126352e-8
5.19020539776397e-9
4.349816092149418e-9
3.3942359347783378e-9
5.613573865125789e-9
3.2651681756344467e-9
2.0768574699294145e-9
1.5306512137367432e-9
1.4113629451559736e-9
1.3096333407793015e-7
2.2241092906690208e-7
9.383392578307907e-8
6.467003012538126e-8
3.314337933528702e-8
1.6607090059808252e-8
1.1852937806300825e-8
1.0295417531904707e-7
7.188258815743015e-8
2.042479370024276e-8
1.2572783068307494e-9
1.472039267049187e-11
2.9482586798476565e-13
0.
0.
9.160321246327924e-14
2.360953668624988e-13
2.6503505479500836e-13
0.
1.2221026425088768e-13
1.3750465063625919e-13
0.
2.800984996380665e-13
2.411615011728607e-13
2.8086260681802293e-14
5.508668042455545e-13
1.4587415512563383e-12
1.7326449726952068e-12
1.5535002028451644e-12
1.5194892322463358e-12
1.7686343856993128e-12
2.2900488181257677e-12
3.1053655000813912e-12
4.288537905531076e-12
3.835261668008968e-12
1.6061152871815449e-12
1.1248487657197994e-12
1.2421739585806064e-12
1.7615708552017104e-12
2.5947710043507923e-12
3.784119884680206e-12
5.544147237542989e-12
8.242584053151281e-12
1.2465241524233136e-11
1.917458404890021e-11
3.000772536756842e-11
4.7847605867127325e-11
7.798053701708601e-11
1.306144945448708e-10
2.2688562520825446e-10
4.1507015508479016e-10
8.223864981800158e-10
1.8591042146126487e-9
4.883168944456557e-9
8.717666493930305e-8
1.9942131212249395e-7
1.5046383974350603e-7
3.3386265645865336e-8
1.2358091195218568e-7
1.6063367009971531e-7
1.835993396830753e-7
2.0130151737033073e-7
2.0938423154959247e-7
1.952528475139051e-7
1.4939004441599386e-7
1.0393818809334676e-7
4.806414296301756e-8
1.975149442436072e-8
4.149250876888286e-9
2.427289702876355e-8
1.8462359731821023e-8
1.757656483027518e-8
1.903280382597806e-8
8.528401539308696e-9
2.254561908185132e-8
3.469014616250694e-8
2.778212640413514e-8
2.3952540834268824e-8
2.1028100874222222e-8
1.7197612678401907e-8
1.0946853629485167e-8
2.8642160468633445e-10
2.0229085817144334e-8
2.993174216567066e-8
2.8121591832310744e-8
2.6264950617531554e-7
3.9333422011871624e-8
2.699608440411668e-6
5.583214230643007e-7
1.5634507491136787e-7
2.887905066460537e-8
2.0947244182079566e-8
8.426944532355379e-8
9.440351005161852e-8
1.401749055623802e-8
1.4841930299555653e-8
2.044781552223483e-8
5.381171258718059e-8
9.349204570230321e-8
1.660481759541903e-7
3.663837286067274e-7
4.115494580623597e-8
1.840474333942691e-7
2.6423209201874944e-7
4.2891990307757914e-7
1.600974489344841e-7
1.5075826170566116e-7
1.9434416672872482e-8
1.616507408068343e-7
6.839862473082684e-7
9.041769121656501e-7
1.0410359686493538e-6
9.24801090848074e-7
7.101960570591901e-7
4.148733219281136e-7
3.7494363520505895e-7
2.573670843423896e-7
1.3722949442992466e-7
8.927756370050454e-8
7.064764207024505e-8
6.381071415883931e-8
6.447081316112979e-8
7.61444365894899e-8
1.2420293330588463e-7
5.2426596372880295e-8
5.669281790433941e-9
3.8216892754273095e-8
1.1927299585958097e-7
1.3423763683013675e-7
2.0012636852201673e-7
1.3799685319745387e-7
4.8638954964328404e-8
7.709164059764056e-9
4.8374355982526506e-8
7.050616946174016e-8
1.0571544525098869e-8
1.2301443610689133e-8
2.6285047538434273e-9
1.317732689215993e-10
1.382193605008438e-11
2.549225053215633e-11
2.3231355891163045e-10
4.4833319858695065e-10
4.835700922514854e-10
4.941250851244617e-10
3.7376354878365227e-10
6.391022423878822e-9
2.8583077516866797e-8
2.3900112160156045e-8
2.2753446853988936e-8
2.1427456846578045e-8
1.9964066319115296e-8
1.8210349497106e-8
1.6135316321705846e-8
1.362884229952641e-8
9.240733223275363e-9
1.0651735241143196e-8
1.483055968771685e-10
1.4600389301949404e-10
2.4847886791031947e-9
1.8379424156616389e-9
1.6620362904545149e-9
1.6236946088222486e-10
8.870970008187976e-10
1.1431558664405827e-9
8.457387276729715e-10
3.9700057911631026e-10
6.561195200567064e-12
3.4164434315304987e-10
6.299261591934035e-10
9.032363604920153e-10
1.1930125695922885e-9
1.5280030600170876e-9
1.936557692815837e-9
2.4500342779687096e-9
3.1062079133546067e-9
3.9527739116202785e-9
2.0256313015124833e-7
9.271787469610333e-7
5.253368713277776e-7
3.3706338391839867e-7
5.752812811383025e-7
5.529049864656492e-7
4.706633804574365e-7
3.1626832794996686e-7
1.888551116531881e-7
6.934962022064284e-7
3.574296101231081e-7
6.871897119174247e-7
7.714503120095398e-7
1.5127827965869993e-7
1.0305949869883392e-8
4.6683930011827355e-9
1.1207097860590173e-8
1.1170368171888934e-8
5.119159257827984e-9
1.7443670612572308e-9
6.308273233011656e-10
1.7920840062947395e-9
1.173583983258506e-9
7.981436769122517e-10
3.1943003778276296e-11
7.149899041601631e-10
1.4677222666841214e-9
2.5080237366511244e-9
3.896740265747551e-9
5.605537140094218e-9
5.7333984648639505e-9
3.590492786000378e-8
5.27805483085399e-8
2.060782365999082e-9
3.196912697274212e-8
4.3362644405408525e-8
4.925939075274166e-8
4.7604826025338586e-8
3.899949106975409e-8
2.9122524151353736e-8
2.0420025807938348e-8
7.326517779453534e-10
1.577862032128853e-9
1.4589482186613593e-9
1.770707875215878e-9
5.2868487669757085e-9
2.0131118703529808e-8
1.635642877964971e-8
1.5197984401325815e-8
1.5279672827168936e-8
6.24327941867446e-10
2.0136222995427403e-8
1.922696090234936e-8
1.7156921696179745e-8
1.6707691508950444e-8
1.6610526427061274e-8
1.5988760687803037e-8
1.4327186483173583e-8
1.157779072989116e-8
7.981627584653396e-9
3.6403030695069625e-9
1.8780073330807317e-7
6.698429834981361e-7
2.2910497682179554e-6
7.856075888020277e-7
4.1330184108737916e-7
2.3118690262626872e-7
1.7933443020339467e-7
1.5324044031601756e-7
1.313390455860311e-7
1.8118800740320832e-7
4.7802318319936165e-8
4.28074793070287e-7
7.56529889495899e-7
2.2243908216697027e-6
9.255971294432875e-7
5.853633568762087e-7
5.464251182748368e-7
7.931668155596168e-7
4.81291813032052e-7
7.077742435516736e-8
6.678389717479972e-9
9.892207470531466e-9
1.8213239456280511e-9
3.0685771332362114e-9
2.1577766455481443e-9
3.2855685107644154e-9
1.3508399900507271e-8
3.5702649083855924e-10
1.2502838967018944e-9
3.293188112609541e-9
9.759646213599636e-9
5.574777274558554e-9
5.53094420019046e-9
3.039687792160941e-10
1.1085900864346094e-9
1.2879424739788314e-9
8.638843977929504e-10
7.208275986814606e-10
9.691792696360443e-11
6.8471014364491745e-9
1.4166831804270763e-9
2.985477296022174e-8
3.587028962235855e-8
8.200387640444292e-8
4.5118053421177115e-8
4.069818880758571e-8
5.008300326360044e-8
9.211869020456124e-8
1.755456623390005e-7
1.3439743615992551e-9
3.16132270204666e-9
1.874769122898844e-9
4.352232496522393e-11
1.2154274394649873e-12
8.130428751160493e-14
0.
2.458551461110849e-14
0.
3.242611635935466e-13
2.778653941328754e-13
9.203334643275414e-14
1.467600060567056e-12
1.0985290415931181e-13
4.700457785557415e-13
5.473743844405045e-13
8.132305898108504e-13
1.555467044020427e-12
3.915972281799346e-13
8.495848810215875e-13
6.220780722047996e-13
3.0781705573353093e-13
6.518364156220734e-13
2.7546161349663196e-12
1.9847916375455234e-12
8.396517125511757e-13
1.496658901826079e-12
1.2693303205950257e-12
6.95873152265141e-13
2.6584517489467994e-13
0.
1.8602577394994134e-13
3.749923760524826e-13
6.163524474237948e-13
9.643338090103776e-13
1.4925340215144132e-12
2.3153824548308995e-12
3.6217698681198874e-12
5.735425680734035e-12
9.231571211730538e-12
1.517736297944163e-11
2.5666622433219637e-11
4.513112916730505e-11
8.399628581653643e-11
3.3183168845012153e-9
6.60310248066176e-9
1.0016412920746624e-8
1.4159118248449971e-8
1.7854840715881058e-8
1.8842048345123455e-8
1.3074819774711504e-8
4.6362978058492165e-9
3.579906058804544e-8
7.447836855808551e-8
1.1187659397124941e-7
3.731081866436662e-8
6.886291380561523e-9
2.2976466164563277e-9
2.0261657833592446e-9
1.9530515339271595e-9
1.9511587047324886e-9
1.9954847132497485e-9
1.811816174196073e-9
1.8870113752246438e-9
1.262905214209867e-9
1.0437117234300441e-9
8.633866674062529e-10
4.6527455402780027e-10
3.257574721652956e-10
1.936228968123822e-9
5.957860278751679e-9
1.3331200500847653e-8
8.900851892264214e-9
7.258833902367326e-9
7.872536528486618e-8
1.4301540056423226e-8
7.519168001487915e-7
1.4816649491996484e-7
3.7103561851411103e-8
5.470574732332663e-9
5.94624988315416e-9
1.518678663003138e-8
4.279856620124975e-9
1.0530889776951638e-8
1.3828360261821717e-9
4.491223800267439e-8
1.6816807220486212e-7
7.691639915640447e-7
5.750772097291411e-7
1.013900728244472e-6
3.618112240290073e-7
1.518455241651459e-7
2.8785019762582567e-8
2.990338800629588e-9
1.0167716635662307e-10
2.2092220779592738e-11
8.033870400187198e-12
1.1585521223956811e-11
1.0879402961022865e-10
1.1868656578076446e-10
1.4405066200631466e-10
1.917144322381244e-10
4.3670956825709926e-10
9.067494727440088e-10
1.5102439587706906e-10
8.567194107703264e-11
7.112894347396868e-11
7.609452929969347e-11
1.0286501333396543e-10
1.9129428015417407e-10
6.26645439559273e-10
3.5473550238878436e-10
2.443035156368749e-10
2.5110308633849283e-10
3.4977407455221976e-10
7.424325273967016e-10
8.251682965721796e-10
1.6386242604559149e-9
1.0148769330161928e-9
2.65144699926367e-10
1.1567596784366295e-12
0.
0.
0.
0.
0.
0.
0.
0.
0.
0.
0.
0.
0.
0.
0.
3.28044944348904e-14
4.4693652684863115e-14
6.050262187558718e-14
8.289703357315328e-14
1.145137798918702e-13
1.5924862955883057e-13
2.225941147665722e-13
3.12270764177617e-13
4.3909339055037874e-13
6.180855765691858e-13
8.698218904153789e-13
8.21612603745986e-13
7.512442495187957e-13
5.801166540108104e-13
6.024385990059717e-13
7.049109162654562e-13
9.20720305553928e-13
1.304840470151527e-12
1.935445911405545e-12
2.966995733266428e-12
4.696090470794257e-12
7.691768344653728e-12
1.3096453077234597e-11
2.3380552001805512e-11
4.4490826620722295e-11
9.318703113950766e-11
2.2805701049716593e-10
6.017817370510645e-10
6.264375535466454e-10
5.62721378524772e-10
6.085090663222747e-10
7.284171669425573e-9
4.08551109552329e-8
1.468219305139693e-8
2.5654173073955868e-8
2.3189677452750195e-8
1.9688714245225647e-8
1.4082537360062176e-8
8.488555650110593e-9
4.449716353159552e-9
1.5991098362588095e-9
1.0783702850116155e-9
4.748501258815027e-9
7.583073798898661e-9
7.414792378808551e-9
4.174982469749507e-9
1.0481993484230786e-9
3.084040673951188e-9
2.3225855823137248e-9
1.9534590593020477e-9
1.9873538568020953e-9
1.4916368540353819e-9
3.8788612515049563e-10
3.4844770656522464e-9
5.0273807182688495e-9
3.719771819711627e-9
2.8951896575027148e-9
2.2100252014300735e-9
1.52434145962762e-9
7.594585293462544e-10
2.985804104459715e-10
2.1636223988784858e-8
4.282993037301398e-8
2.4741920476947845e-7
7.918667025890637e-8
4.1520681767175554e-8
1.9950141630350152e-8
6.386588169853297e-9
2.029597249795162e-9
2.0397075683202853e-8
3.065714898361315e-9
1.1139632913410652e-8
1.6505212133450768e-8
3.8349033515502745e-8
9.075279375616408e-8
2.9718697486929032e-8
1.0839341828421289e-8
4.3370361946560925e-9
3.3305879789549717e-9
3.1562236635280745e-9
1.0218529258427215e-9
4.8273545540821945e-11
2.838826028995175e-10
2.1401530571822573e-10
1.6613806873551753e-10
8.867740711013596e-11
5.071023967095397e-11
1.5887777659896565e-10
2.923570855548825e-10
4.713504103335208e-10
6.882052862054874e-10
9.224104955554057e-10
6.787590621222408e-9
1.6337455432530316e-8
3.6407560640080184e-9
7.659270598523462e-9
1.2458192862784287e-8
1.5258863624499542e-8
1.6862010435996017e-8
1.6647024979431332e-8
1.4683966597670418e-8
1.2097022638592869e-8
9.9320441691786e-9
1.2812234745586878e-8
9.303471567070233e-9
4.288683516478147e-9
2.3418596421014694e-9
5.807038651832914e-9
4.495353834451393e-9
4.6222967014981914e-9
4.959602347491793e-9
1.5683279335061165e-9
5.083742887473271e-9
5.576035146654881e-9
4.885239832253131e-9
4.415128233965284e-9
3.915285758583721e-9
3.2413651125305683e-9
2.331246201914629e-9
9.965225883511386e-10
1.6245125022590832e-9
9.440045875285615e-9
1.0140790885085448e-8
6.082778021818189e-8
2.604754140639017e-10
5.463177442029595e-7
1.1392913401205924e-7
3.27090638703043e-8
4.599892966775488e-9
8.57811301853189e-9
2.424935160628515e-8
7.291843632938111e-10
8.425996906967444e-9
3.0038851552924858e-9
4.834116486120653e-9
4.1828857133301943e-8
9.359524047334113e-8
5.875002086737279e-8
2.1289837212760348e-8
8.824124173095918e-9
1.736128758028733e-9
1.869849094443106e-9
2.9863496280445264e-9
1.2794576891572002e-9
1.1120815706619435e-10
1.6340763089994808e-10
1.3483446941213494e-10
9.675354726681763e-11
4.821080665790071e-11
3.466299317224568e-11
9.325693910050343e-11
1.5709454916622717e-10
2.211347205950617e-10
2.575519753269119e-10
1.3945331630258663e-9
4.268973697989061e-9
3.120890579282626e-9
1.0254677842730736e-9
4.407964697712816e-9
7.015346812905167e-9
9.395226652956917e-9
1.1587699527893271e-8
1.3311052123192559e-8
1.4276218622265376e-8
1.4508160029326625e-8
1.0430213355458445e-8
5.046541425418823e-9
1.7328572897350347e-9
6.9983060906058405e-9
5.705362854012626e-9
6.220834195667315e-9
6.381161762000149e-9
3.025175683015492e-11
7.1285844379491245e-9
6.66339597382984e-9
6.064460627737279e-9
5.672613969598356e-9
5.191891424542185e-9
4.453896269961763e-9
3.3806401827649604e-9
1.7410581815342332e-9
1.5712993258732895e-9
1.160895179334908e-8
1.1910048445473848e-8
7.692611319304806e-8
4.7337234639541034e-9
6.357488143480554e-7
1.3040588011414843e-7
3.5230514710268516e-8
3.4135487758652174e-9
1.2841422293861927e-8
3.162215970544989e-8
3.013884848235532e-9
9.306433475697144e-9
6.449498418536826e-9
5.41073858224719e-8
3.269000603826213e-7
1.1934866197647267e-6
2.3583146892581857e-7
1.311030998609027e-7
5.3360126809415575e-8
3.926514972000503e-9
1.2433776781751859e-8
1.3087281885409546e-9
6.261568968924613e-10
7.501295599501115e-10
2.4763241431447506e-10
4.714123427416783e-9
1.6649477298169974e-9
4.0689336222626756e-9
1.69390786900368e-8
1.9468533353067748e-8
5.69884818767761e-9
2.187138405042944e-9
2.8307463830422623e-8
3.3553821229964617e-9
1.0284881030770544e-9
1.6592609940505612e-9
1.2025103076448203e-9
3.7801158085085083e-10
2.06849634888713e-9
4.0685782131860475e-9
7.102774028320682e-9
1.3111006731577327e-8
2.7050902793721634e-8
5.1565378887257636e-8
2.111258970984426e-8
3.197920155717176e-8
1.8496432259910536e-8
2.058345384173699e-10
1.0455714724552503e-12
1.6040093310732926e-13
4.921986935665873e-14
5.96935768853534e-14
0.
0.
2.7970513000381978e-14
0.
0.
2.809744068834184e-14
4.4435353207287297e-14
6.35325479859734e-14
8.915593938819799e-14
1.2522586591819779e-13
1.767018919963759e-13
2.50450381639322e-13
1.9063927488920436e-12
3.591305070090261e-12
5.761892354483695e-12
8.769155767680998e-12
1.2995169042096516e-11
1.8939347903199793e-11
2.723603728689018e-11
3.866372856979628e-11
5.410124626841058e-11
7.422708767863256e-11
9.830846819156715e-11
8.81029951027141e-11
6.485021490821781e-11
2.8415732214513755e-11
4.287716381522653e-11
9.489626561792818e-11
1.831101806579259e-10
3.0724340305766627e-10
4.6379521535226663e-10
6.528985627302501e-10
8.817303551156148e-10
1.16599074968004e-9
1.5431147679491953e-9
2.1117117928364e-9
3.153200417378485e-9
5.5832641987745875e-9
9.621347512460709e-9
6.595346962060049e-9
4.938628617096773e-9
4.770102775306286e-9
5.6375009449924325e-9
4.397995938809884e-8
1.429234073335935e-7
2.515868378108437e-7
1.8760610524130815e-7
1.3725814016917178e-7
9.547314372199285e-8
5.436053664892828e-8
2.6225185677559162e-8
9.266554517566669e-9
4.30898807520554e-9
2.6884986900861862e-8
2.849535717500004e-8
3.3751755603074205e-8
2.5066781087194675e-8
1.2545190630024422e-8
4.731019380326775e-9
1.95441254630957e-9
1.0714880658690116e-8
7.939602678179776e-9
7.3333966927431595e-9
7.241079081771879e-9
2.0816256351714754e-9
5.917839438730223e-9
2.128004839545076e-8
2.6096149451286596e-8
1.8196052787006908e-8
1.3143788428614673e-8
9.06724444073797e-9
5.485247613419472e-9
2.1694181121425365e-9
9.727546594244713e-8
3.5564593949271295e-7
8.340249811510261e-7
4.212815041212933e-7
2.6559822749464154e-7
1.6808366280417562e-7
7.914374381469862e-8
9.351135029235955e-9
7.599620846724241e-8
3.077997515050315e-7
1.475803615683704e-7
5.079704784795615e-8
3.390309836646249e-9
8.527727116988064e-8
2.8844030441476758e-8
1.3993318554528051e-8
1.495614257884198e-8
1.1544883193639455e-8
5.546581214169555e-9
5.586867802966638e-10
2.405763317631987e-9
1.8779486380139628e-9
1.470266000532038e-9
1.0664820287853072e-9
1.4312258839017493e-10
1.2325983373163903e-9
2.5636975528340153e-9
4.8135412267071336e-9
8.89072079601017e-9
1.3907746968378746e-8
5.584637123470712e-9
1.1787125505515399e-7
2.559105271732627e-7
1.7171377118844026e-8
1.0311236273122018e-7
1.1895070201382286e-7
1.2307462289443295e-7
1.1312878837836375e-7
8.945194265017945e-8
6.406325127085412e-8
4.488639292860619e-8
3.2197994352504057e-8
4.97686267470183e-8
3.0350862056041983e-8
1.3137300237400899e-8
3.5257852506741533e-9
1.0611854065987705e-8
2.506932297764677e-8
2.02230831592359e-8
2.1822949396724305e-8
1.8072397523303253e-8
7.067189887011615e-9
4.110769645333823e-8
3.614821661101969e-8
3.101027437829248e-8
2.7992927189051677e-8
2.452687681275855e-8
1.953265195539548e-8
1.344562036154035e-8
6.926914133585116e-9
1.8844562880782592e-10
9.002560168997873e-9
3.445822407020495e-7
3.119565378175888e-7
3.986671923906969e-6
1.0166498741466625e-6
4.4045496135860834e-7
1.3598857399256417e-7
9.479325438156888e-8
3.522628601860087e-7
1.897097877213227e-7
1.4729115296908456e-7
1.1340257558171821e-8
6.309102903799077e-8
1.323531278135665e-7
1.52699818968381e-8
5.330326604872919e-8
1.649008230704108e-8
2.3911880150639856e-9
6.637511074630585e-9
8.071438425103668e-9
5.132258210394506e-9
1.3374259418256756e-9
1.4618731965395768e-9
1.3784398886777098e-9
1.0387591752710274e-9
7.071957809873382e-10
2.091994643814736e-10
9.653096341845978e-10
1.8011653335899388e-9
2.943996452207079e-9
4.230343646601563e-9
5.110580849381947e-9
3.477106253077676e-8
8.066525380154436e-8
1.881532711482265e-8
4.1598586987761404e-8
7.125057770422913e-8
9.20352050510456e-8
1.0921615104761938e-7
1.1807102589938257e-7
1.1286102687363408e-7
9.400301852478637e-8
6.568344271732785e-8
3.766813408522315e-8
1.5507082631209956e-8
5.5355031039477355e-9
6.201939157168465e-9
3.408130486521362e-8
4.247827994793136e-8
4.7868141845156754e-8
2.0667412553755818e-8
5.8352830751595606e-8
6.538998756765809e-8
5.176827248934995e-8
4.816746475258582e-8
4.868001500271841e-8
5.016228128135651e-8
4.953458522695351e-8
4.36952980790718e-8
3.278635798369651e-8
1.9928411445600012e-8
6.891584796893128e-9
6.808834743614148e-7
7.839079052224684e-7
6.114347353073791e-6
1.8725591291439752e-6
9.867393217005755e-7
4.693465112366024e-7
2.591902824985668e-7
2.9412895693420415e-7
2.974563851075642e-7
2.369397035707659e-7
1.2484370732503552e-7
3.581502505215908e-7
5.759155008993117e-7
9.129863036388759e-7
6.853618676127665e-7
9.241908764507361e-7
1.7736778547131866e-7
3.1499665985942916e-8
3.4744709652010863e-9
3.273606725785536e-9
2.3700251142476424e-10
5.199012330933562e-10
9.00404497786756e-10
5.785498571044766e-10
3.1683378305704093e-10
4.292385919237208e-9
3.500378494651857e-8
4.021479520268364e-8
4.207531968558474e-8
4.863004507848489e-8
7.173986747843135e-8
1.920312845422442e-8
1.554669109930425e-8
5.480578752062464e-9
2.9765393899099644e-9
1.824397869408012e-9
2.527502079472707e-9
2.2028506600926195e-7
1.6822000068373623e-7
8.249642366255127e-8
4.743497511888878e-8
6.777342467037529e-9
1.4970298393390638e-10
9.737468322155345e-9
4.284977483320934e-8
1.056962292215822e-7
4.01685372131634e-8
4.237478721250577e-8
6.618063901176385e-10
2.938413079112043e-12
1.5758628359607908e-13
0.
0.
1.5374770025858286e-13
2.1046038317362324e-13
1.9314174295917398e-13
6.034982045425063e-14
9.921702901772356e-14
0.
1.4477136781744073e-13
5.984047667168153e-13
6.368049016429858e-13
6.425879735089828e-14
1.0128932311590188e-12
1.0552006118828705e-12
9.38403979129138e-13
9.718685387388105e-13
1.1787953082761497e-12
1.5529273813185482e-12
2.1177765558368032e-12
2.9289871053892327e-12
4.076054617242207e-12
5.689812006777435e-12
5.1705745242911705e-12
2.5089091932471895e-12
1.7663730856692104e-12
1.870618732180117e-12
2.5313990156477624e-12
3.692722530722883e-12
5.408364948564617e-12
7.977200114576265e-12
1.1955454611454957e-11
1.8265315285321556e-11
2.8468764156088727e-11
4.531311192066747e-11
7.384108848347392e-11
1.2380860716413568e-10
2.154579460055463e-10
3.951175619752681e-10
7.851205089068635e-10
1.7811673939566434e-9
4.701809211019477e-9
5.881454972885686e-9
1.5845592262776747e-7
3.945531386480991e-7
1.688149439713154e-7
9.783581516935411e-8
1.7470352754756197e-7
1.9925649150273306e-7
2.128851690199802e-7
2.1563889026696037e-7
1.954140814924722e-7
1.4531847813351359e-7
7.90480986533276e-8
9.56091063458396e-8
5.8296769723313996e-8
2.611179899002136e-8
9.141637824366124e-9
1.394844430102487e-8
1.937588045448662e-8
1.5660595260466926e-8
1.6109822641403258e-8
1.3631942303709975e-8
4.9976445595897236e-9
3.459183094682741e-8
3.1208435095276794e-8
2.5225001086823735e-8
2.1746535357298465e-8
1.829020483926642e-8
1.3172935240240865e-8
4.482107991543518e-9
1.0972090058282983e-8
2.7626052673462687e-8
2.0910800920557604e-7
6.148576246808225e-8
2.6152988008278896e-6
6.119833328280407e-7
2.384216960368663e-7
7.538889971172132e-8
6.418468958931202e-9
4.28063816512996e-8
1.5638577963922183e-7
3.865833347277687e-8
3.3543701690483166e-8
4.136980054019797e-8
2.638205260559003e-7
6.330847405301568e-7
2.007295586997905e-7
4.244925957719295e-8
1.3282217705727156e-6
2.0350364272479677e-7
6.153141513296119e-8
5.045044628171103e-8
4.57992044738811e-8
7.89497978638573e-9
5.33392890874253e-10
7.681740767210362e-10
7.009993764272026e-11
7.878530230000584e-11
1.731714997924149e-10
3.621242238481276e-10
3.3923975925395983e-10
3.4413472860099637e-9
2.9778790921554956e-8
2.7686727547881252e-9
1.1137108775236846e-9
8.093591642903008e-10
9.42335163531495e-10
1.6504211457113813e-9
5.586532139475433e-9
2.6904146730555174e-9
2.949576365293902e-8
2.6972338009204425e-7
5.841727443049267e-8
3.7245676806098284e-8
1.4170220191076416e-8
2.6457175857766855e-9
7.218553728944526e-9
1.5582078622345628e-8
7.06844458513622e-9
6.045246910905771e-9
2.2352149090603343e-9
3.6166775378899065e-11
2.8626723154208005e-13
0.
0.
0.
1.6075195673744075e-13
1.950660151390512e-13
1.6091954620027515e-13
7.677425454461812e-14
7.146502908993571e-14
0.
6.143939746745609e-13
6.436106209186632e-13
0.
1.038098483644375e-12
1.2906815328114868e-12
1.2535853622467295e-12
1.3280004497071918e-12
1.619005578613525e-12
2.138472555288519e-12
2.9233137159502423e-12
4.052523103402513e-12
5.652161100590592e-12
7.906186789090264e-12
7.503937341589066e-12
4.022825762032438e-12
2.96958282487987e-12
3.1274816514301323e-12
4.057346299022249e-12
5.753185466449218e-12
8.311042630940394e-12
1.2160487015507113e-11
1.8127441046003297e-11
2.7601797951525152e-11
4.295039249961295e-11
6.834850990835852e-11
1.1148077800284857e-10
1.8725797240260563e-10
3.267189826613729e-10
6.011591987301332e-10
1.1995515600621684e-9
2.734586847168899e-9
7.228848573473935e-9
8.746193135081927e-9
2.0181378425894093e-7
5.37504064944655e-7
1.4934069981179715e-7
1.3463069203358907e-7
1.9711221246212188e-7
2.1750130465654098e-7
2.3300247863217727e-7
2.4281898399960567e-7
2.3411318778030162e-7
1.9004939997369863e-7
1.1045817392298593e-7
1.2935968248067484e-7
7.568551271078821e-8
3.1469351616671006e-8
9.655208001074267e-9
1.61730079924048e-8
2.734612487562197e-8
2.3005087028805835e-8
2.4272692141561804e-8
1.93841978570264e-8
1.3157637710891002e-8
5.8085512934608555e-8
4.8553661225909564e-8
3.996981603351071e-8
3.4630916867445714e-8
2.8372121451966196e-8
1.9686490099916776e-8
9.262772855543938e-9
2.952229566990208e-9
1.8656918503255212e-8
3.173631356818795e-7
1.3569083182962397e-7
3.802148441960133e-6
9.180114676190059e-7
3.824991179445269e-7
1.2469450883887375e-7
1.8608769921688249e-9
1.0331984747066251e-7
3.9495565232864925e-7
7.212110744249904e-8
4.858853790801674e-8
2.0390425198722296e-8
8.93506133759556e-8
4.493387808070721e-7
1.882585815852079e-7
1.0156785547442027e-7
6.018509887731401e-7
1.5042518157537518e-7
7.123561605334448e-8
5.426010277203236e-8
3.835240210171231e-8
1.0146080408654628e-8
9.28646455580425e-10
3.0045915768262208e-9
2.8971695038910397e-10
1.8915351971111234e-11
2.1197294427158556e-10
4.698157037557907e-10
2.3831509629502226e-10
1.5954279559464216e-9
2.2582752711931154e-8
3.812414718761065e-9
1.4475162124214625e-9
8.126953723130508e-10
8.082276268121384e-10
1.3322037188012143e-9
4.456043608564883e-9
6.259237848290997e-10
9.071768026712733e-9
1.008937393467051e-7
6.633286405219377e-8
3.012917722147903e-8
5.035970462619463e-8
1.9679676168703407e-8
3.4238604496011177e-9
5.633864325985092e-9
1.0814880042455944e-8
1.6909737639324484e-8
2.5714096637571173e-9
4.013802882158764e-9
1.830048038671132e-10
1.7456384562092334e-12
6.518079560545684e-14
0.
0.
1.1964761918234504e-13
2.5058126956390736e-13
2.997310744678332e-13
0.
7.072353192371322e-14
1.1410289747377895e-13
8.284425274883672e-13
0.
6.289082951336254e-14
8.53319807913654e-13
1.3492691512694774e-12
1.2944503944700571e-12
1.1910236292747979e-12
1.2978734341243124e-12
1.6235992161868605e-12
2.1697833102516617e-12
2.9780198423976098e-12
4.13137625726018e-12
3.9667448307053055e-12
1.8105588154001437e-12
1.3581101444197304e-12
1.4863918301974817e-12
2.01492274478428e-12
2.8704215993861027e-12
4.0913196605766526e-12
5.889479520730959e-12
8.634498602734246e-12
1.291369922562556e-11
1.968442173341384e-11
3.055982645225994e-11
4.8349392577341046e-11
7.81335511027765e-11
1.2954359754277754e-10
2.2202000778616552e-10
3.983680111385283e-10
7.654410934950777e-10
1.6435856699805042e-9
4.1860100558502855e-9
7.128083095249745e-8
1.8104000009214423e-7
1.1737827478250558e-7
4.4330220647098163e-8
1.1768734296225609e-7
1.487865423522016e-7
1.6908264765741527e-7
1.84470754244744e-7
1.905670279316496e-7
1.7800159233012798e-7
1.4178774272717357e-7
9.586239435912115e-8
4.354384543156191e-8
1.7546267498028757e-8
4.16507497275328e-10
2.6730759505588615e-8
2.0422963565230226e-8
2.076952323388155e-8
2.248559123115677e-8
4.275418032240845e-9
3.6903342334375996e-8
3.814557044734748e-8
3.153341528661532e-8
2.822495991802904e-8
2.5612166865182793e-8
2.1652385337737994e-8
1.4746027682031284e-8
3.363868686585381e-9
1.4429485466974236e-8
3.3440021240281824e-8
3.06593811257652e-7
4.5589726640993895e-8
3.4123971476930987e-6
7.620469608197674e-7
2.753679476304823e-7
7.218324849006721e-8
2.070634585619578e-8
1.3924643896205597e-7
2.4232602443751613e-7
3.656759078934681e-8
4.12396919137051e-8
1.4577460099633033e-8
5.429029577413932e-8
2.7327121959109584e-7
3.275050613854329e-7
4.795817719047393e-7
1.4997308669134483e-7
1.226793931897434e-7
1.4110632611111077e-8
7.514040330580112e-11
1.6859181421619405e-10
1.041404581891091e-10
1.2620118156182574e-10
1.5050228829007172e-10
9.46613899876368e-12
7.423337796078121e-10
1.13172585825807e-8
3.793309415545705e-7
6.750620281167165e-8
4.539490300700554e-8
4.4713169374475644e-8
3.820465831001235e-9
2.8610204464670345e-9
5.2238947325308054e-9
9.842012442688641e-9
3.04934502663109e-9
8.711015960672488e-10
3.261275899187894e-8
2.1755603945928284e-7
2.0802053218950626e-7
5.246222429189203e-8
7.98661312607544e-9
5.872646896968501e-10
2.2200894923248907e-9
1.371159416966553e-7
5.231376893284817e-9
1.9805402313094903e-8
6.112710201225224e-10
3.829944754738351e-12
7.60806183430842e-14
0.
0.
7.935176880036552e-14
1.673948924751262e-13
1.9298792872648451e-13
3.408117848214912e-14
1.0099753670435548e-13
8.247698346803948e-14
0.
6.212850419314385e-13
6.491921534687537e-13
5.934332745773823e-13
8.955597039774541e-13
1.268951145665131e-12
1.234307667752307e-12
1.3176373472733628e-12
1.612743861161347e-12
2.131092252436289e-12
2.91142802124198e-12
4.033466814975782e-12
5.623024662403295e-12
7.863187930840913e-12
1.1012614540735217e-11
9.91218233383038e-12
5.763560216152585e-12
4.101012301924132e-12
4.221748385471013e-12
5.3780846536938206e-12
7.650346332560432e-12
1.1213314554521093e-11
1.6675796011800543e-11
2.5259815354095607e-11
3.910063990107665e-11
6.196272289123264e-11
1.0075633941627289e-10
1.6885936194733006e-10
2.940508840381383e-10
5.399211953528865e-10
1.0741606070623057e-9
2.4368806261977453e-9
6.446929077739605e-9
8.101573892788797e-9
6.673646164032595e-9
1.606164087212475e-7
9.988945613662894e-7
1.5705214606775154e-7
2.197840446946485e-7
2.61851707409838e-7
2.6909003075035524e-7
2.7425075644944595e-7
2.6709444074242226e-7
2.2626963988112021e-7
1.379429241154949e-7
2.8776180972271606e-8
1.07710300275574e-7
8.817529337206792e-8
4.183826666128095e-8
1.564520143086948e-8
2.3490505672179378e-9
2.997002761054818e-8
2.0665066284331545e-8
1.960168374108279e-8
1.9563119141370192e-8
3.992016853810654e-9
3.021609537594231e-8
5.700989659019424e-8
4.3356164326425005e-8
3.5279773330760985e-8
2.8621199831520594e-8
2.050222481249558e-8
1.0947313378160778e-8
7.629651602557106e-11
1.3485993913618082e-8
2.682033919112217e-7
1.7303194206564694e-7
3.308116535928033e-6
8.578945191890158e-7
3.9166314778015544e-7
1.4879372048692464e-7
2.7270983126069192e-8
5.057714289724516e-8
2.592711565221865e-7
1.0836508985227139e-7
4.202163654870541e-8
1.0141730268241017e-8
8.026333445427206e-8
8.978347671367151e-8
7.700271619027178e-7
2.886670602068993e-7
7.997945239777638e-7
5.327831895322576e-7
2.2930928068237442e-7
1.2936586655540306e-7
6.349687843779653e-8
9.776633795326183e-8
1.2273333860178994e-7
2.720952082719563e-8
3.925087810101953e-8
3.904859493116754e-8
2.894196488083842e-9
5.625405886331679e-9
9.75924728082118e-10
6.443937169921214e-9
1.551006061613726e-8
1.8666540281830034e-9
1.4417202792618134e-8
1.1394817665660062e-8
3.8808454404258523e-10
5.9017325375063505e-9
6.3148852699792156e-9
5.342224498835033e-9
4.055321848235607e-9
2.7758129028835883e-9
1.7089700173897811e-9
1.1394018771680222e-9
1.0294362263306275e-9
4.6507002474501117e-10
1.7090638438731643e-9
1.3836035260815146e-9
2.2618200173147e-9
2.2933169895109486e-9
1.1633753678998056e-9
9.46566025009214e-10
1.1254596695881494e-9
1.5158671505426067e-9
1.985560776581181e-9
2.358338028061795e-9
2.5078971988265776e-9
2.4577589048238837e-9
2.324769221140332e-9
2.2220935643132066e-9
2.219997590143577e-9
2.353466453899692e-9
2.643068567617739e-9
3.1110116084372295e-9
1.4372010667769392e-7
5.201777076473855e-7
9.74487877898243e-7
6.156632013178106e-7
3.9838407911618246e-8
1.5623810863908924e-7
1.163076904161238e-7
1.4467495176407975e-7
8.132005139612157e-7
1.0334833986518114e-6
6.499896487304519e-7
8.885085772612265e-7
8.090978167437312e-7
2.085563461777625e-7
5.1293204183366156e-8
1.6835508406343315e-8
7.299852792546397e-9
3.196825590147044e-9
9.290027789390921e-10
1.6775886697738155e-12
5.476310962410189e-10
6.111675093569277e-10
4.599818515201959e-10
2.8725047028801947e-10
9.694929120127271e-11
4.632052544564719e-11
1.4551737094913847e-10
4.605536355999287e-10
1.09899207824696e-9
8.91154274496409e-10
2.8058158168565906e-9
5.551462395626261e-8
7.771940642823471e-8
2.82967974630475e-8
5.972081888797697e-8
6.834956669938301e-8
6.459356446784147e-8
4.811895063314336e-8
3.1196899932531714e-8
1.88504409220239e-8
3.2944367306805233e-9
1.0301458268770365e-8
8.294462540860782e-9
8.509702607211883e-9
6.527557494905177e-9
4.994126968944028e-9
6.7118779013453745e-9
1.3117790026366185e-8
2.053844211849167e-8
4.6029587373809305e-8
5.0259482639259175e-8
3.187980258427702e-8
7.233419869150528e-8
6.348407304896617e-8
4.0926337739227415e-8
3.502209875117435e-8
3.570402847526154e-8
3.862061894996176e-8
4.149084495308819e-8
4.187384302614956e-8
3.758911226027489e-8
2.971491578918649e-7
1.478864399338594e-6
2.7393117498391406e-6
1.1225151595492158e-6
9.192854443860742e-7
8.498071539453316e-7
1.4177565644614478e-7
3.047663141269162e-7
3.38896035429667e-7
3.6237287201022054e-7
3.895297696066329e-8
9.186908357271259e-7
1.5309484424695716e-6
2.8172999954248575e-6
1.985733810895881e-6
1.7095295932742098e-6
1.1770216701798272e-6
3.9090874853941727e-7
7.106347458821517e-8
1.6116220806673767e-8
1.5547507099801416e-9
7.156456491087418e-10
1.16097982230157e-9
7.191935075581775e-10
2.0475407508361356e-10
3.1623614924862614e-9
3.3096651860200294e-10
2.3026566360737916e-10
5.243284628165005e-10
1.3468977900907368e-9
4.810592567296697e-9
2.475830577135259e-9
1.6160330705731748e-9
4.773425021334395e-10
2.4642989917693597e-10
1.4756705911091748e-10
8.804312429533277e-11
4.538593518418982e-10
5.712920916476194e-10
6.491729232655303e-9
5.076458585419539e-9
3.870506776406562e-8
3.500525052059114e-8
2.5510189110947134e-8
1.0701277792117847e-8
1.1773186747950307e-8
1.8552306872731955e-8
2.320764720011348e-8
2.1141137393476196e-9
3.9735651881313394e-8
6.596977445864581e-9
1.905930946182289e-9
1.1320026278208774e-9
1.4511798176331803e-10
1.432473597851775e-12
6.986284489957622e-14
0.
0.
3.114143810847953e-14
9.47818872906395e-14
1.047751260871291e-13
0.
2.875112531487571e-14
0.
2.662983356493429e-13
1.3819140130928796e-13
1.1785074504206588e-13
1.36710602664429e-13
9.714098034575797e-14
2.056022134139814e-13
1.6558900543264083e-13
1.2622462532599237e-13
1.1949405501454658e-13
6.136678384732407e-14
0.
0.
0.
0.
3.5379811484733897e-14
5.589135269884974e-14
8.484679956226114e-14
1.275759673731817e-13
1.9174279770354104e-13
2.891009295398511e-13
4.3817531100621064e-13
6.686706898838108e-13
1.0290179606629728e-12
1.5996961607060894e-12
2.517529327419229e-12
4.0217810669974776e-12
6.54600138028127e-12
1.091289244100974e-11
1.878309726381336e-11
5.392232635558899e-10
1.1366815501860217e-9
1.8648672551632985e-9
2.528425683777515e-9
2.37970689198168e-9
8.34878015422555e-10
1.8017435949863023e-9
4.769206960574815e-9
7.550419816691166e-9
9.934592536369798e-9
1.1824551512187685e-8
4.535151400315386e-9
1.689338795327961e-9
7.256789414371961e-10
6.087238870466947e-10
6.671492612576599e-10
6.434127564176294e-10
2.0070697588099865e-10
8.906554944822908e-10
1.2013450605743763e-9
8.14811414830003e-10
5.732124836584663e-10
4.3027617773554766e-10
3.7896730729589456e-10
4.349842189317451e-10
6.371000567547712e-10
1.0885047251932056e-9
2.057616715220766e-9
4.0318197796387405e-9
4.6069116691390026e-9
2.951132598059517e-8
9.96748484825024e-9
3.1694742041987264e-7
6.21779497490471e-8
1.4212120274570688e-8
9.475946940907076e-10
5.464920027981352e-9
2.0571718839046436e-8
1.7964560883793106e-8
1.1460100423814365e-9
9.448481679123373e-9
2.058926592037146e-7
4.604070269557738e-7
8.442711179567228e-7
5.64865449364217e-7
9.711562343265253e-8
1.5401118877973009e-9
7.930006727837749e-10
2.329901803812331e-10
6.194542184442058e-12
2.9157053426378398e-12
1.468964216424646e-11
3.809374744485106e-11
5.372050774846828e-11
7.809076672218154e-11
2.3611946668748434e-11
2.8259936782503474e-10
1.9072056423765917e-9
6.441255028007572e-9
7.999882012911953e-9
7.578719714062512e-9
2.5660006137861244e-9
2.6310396367553937e-9
4.01630702486103e-9
4.480193964543109e-9
3.1162768382888622e-9
9.917302607002768e-10
5.756062427470416e-10
4.854768591894805e-10
5.539025601582246e-10
8.274844666847118e-10
1.5612990547569346e-9
1.7212800896759438e-8
1.0072851772588748e-8
2.3681743611095363e-9
6.4090364207483634e-12
3.916182427551124e-13
0.
0.
0.
0.
0.
0.
0.
0.
0.
0.
0.
0.
0.
0.
0.
6.562049460446592e-14
9.036086758518625e-14
1.23108780994316e-13
1.692888900851477e-13
2.343136881129856e-13
3.2618101453290905e-13
4.561236719750924e-13
6.39835798507034e-13
8.991156336076367e-13
1.263878489680856e-12
1.7743668059444642e-12
1.618658938415377e-12
1.592771754884133e-12
1.2240054173972874e-12
1.2721161614891688e-12
1.4752626304620776e-12
1.8865377517096778e-12
2.6380646467269065e-12
3.90613699849293e-12
6.021358436336685e-12
9.63018605039101e-12
1.6014180087325778e-11
2.785720184745437e-11
5.130671529320179e-11
1.0244004380392812e-10
2.3230803548740685e-10
6.299060211271508e-10
1.0670910289690097e-9
9.066467512888988e-10
9.209086144053995e-10
1.0925022361182574e-9
1.1234537882158592e-8
5.34015554103916e-8
3.915934268331096e-8
4.543203562597798e-8
3.734503070744701e-8
2.9053685214205565e-8
1.8720167290473805e-8
1.017177460590079e-8
4.55915688026783e-9
4.596801997131237e-10
4.6094039836333695e-9
6.243099715184186e-9
1.057025777809834e-8
1.0864140858445003e-8
6.438014661041544e-9
2.2420641453829724e-9
2.9311481809019308e-9
3.3426269609966254e-9
2.6276385987715754e-9
2.5617780656117586e-9
2.2785549744085573e-9
1.5061659891896517e-10
3.0309647595811064e-9
8.024439476527925e-9
6.239738673951474e-9
4.601593113780654e-9
3.431335588122018e-9
2.3793016080284586e-9
1.334426727389335e-9
1.3386061614798213e-10
2.988641970714185e-8
7.814667717820108e-8
3.1399077558175777e-7
1.1924912262515235e-7
6.777484244868565e-8
3.6474495323029364e-8
1.3906126613810485e-8
7.565150088692684e-10
2.228929799380774e-8
5.8119492339392255e-8
3.7620443733080824e-10
2.439076947918327e-8
6.882731832696582e-8
1.0236996748277028e-7
3.0243575797300754e-8
1.057675609328633e-8
6.211692358479386e-9
5.986040800218904e-9
3.929230594067421e-9
7.848555736256734e-10
4.666193316256495e-10
5.200062470592108e-10
3.849320055820973e-10
3.0244394430047325e-10
6.448453195320014e-11
1.9267320830536213e-10
4.3901486053686623e-10
7.959355395436465e-10
1.331318456984831e-9
2.1326554860492426e-9
2.2252505515236862e-9
2.3787942216608806e-8
4.639036670712471e-8
2.7802582373236105e-9
2.0426755194773178e-8
2.750351563477471e-8
3.085878076625216e-8
3.102511453740026e-8
2.7196265502901463e-8
2.1367520866005237e-8
1.619086714910938e-8
1.2843590561300083e-8
2.0142420297708497e-8
1.668829222347107e-8
8.00738328697949e-9
4.3640670163724027e-10
1.0495378380821067e-8
7.351773827523539e-9
6.839430363157387e-9
7.565859971687655e-9
5.058383593172852e-9
3.802286354483614e-9
1.0127378023207429e-8
8.682097534395896e-9
7.630680716170348e-9
6.735987711586586e-9
5.639121536550859e-9
4.250578645222998e-9
2.512642569945598e-9
6.031327298420494e-11
4.480836831452942e-9
1.606374412632957e-8
9.462078310990113e-8
2.6648200581975783e-8
9.974157821195973e-7
2.2265838798578553e-7
7.505596053522206e-8
1.529222950815062e-8
1.5059337988229625e-8
7.871820168224818e-8
3.938896828214398e-8
2.096394983569948e-9
4.968569131298628e-9
2.26303574596339e-8
7.411447412560324e-8
1.6763319595250107e-7
7.129212928636228e-8
2.442578774282679e-8
7.493479636373895e-9
4.047665197544857e-9
6.033946615749445e-9
4.229186094348082e-9
8.298729422987621e-10
2.6306098036618106e-10
3.720795846962661e-10
2.6556712833059906e-10
1.879297026602493e-10
2.771368578007249e-12
1.6952924289018334e-10
3.2914502369502597e-10
5.267466749284251e-10
7.246270086666164e-10
8.391875692646479e-10
5.636196477577335e-9
1.6094663705499715e-8
6.552982999840216e-9
7.1591440827713484e-9
1.5542942836674512e-8
2.158175136832827e-8
2.668162638887289e-8
3.012717112329243e-8
3.092784533675224e-8
2.9422466379159522e-8
2.7123730721060178e-8
2.4329264505660565e-8
1.1759093777118531e-8
1.7916954708412615e-9
1.8978359821567165e-8
1.2679250227013124e-8
1.2123550887517218e-8
1.3947047524620585e-8
8.929512235487176e-9
8.818412698109658e-9
1.3561501422019976e-8
1.2361084004074324e-8
1.1588801197077558e-8
1.0842660290594486e-8
9.650868714734756e-9
7.854306280356975e-9
5.441472342595076e-9
2.1275383418911776e-9
3.344751619686447e-9
1.5268211453121786e-8
1.5121218891717885e-7
3.9381481675070004e-8
1.4887221962741681e-6
3.3316995125672027e-7
1.1073828159109585e-7
1.8460969893406733e-8
3.757151742884894e-8
1.3963751332995271e-7
5.65814799229075e-8
1.1273963000829012e-8
5.504257096096051e-9
2.593722872896443e-7
8.006044819764884e-7
2.169531932680623e-6
3.189032146453174e-7
4.905438204727233e-8
2.528308624037894e-7
2.119583976057513e-7
2.960071039897234e-8
1.8829752655461763e-8
2.9667661430022796e-9
3.018296815483573e-9
1.4178076771670889e-9
1.9624195010751286e-9
1.7276854842531625e-8
1.4248304954791811e-8
5.365713802787815e-9
6.39610621844996e-9
1.1306524953627804e-8
2.5167419005219828e-8
8.121694392085601e-8
7.438330837402952e-10
3.822735765877368e-9
3.2492997152740962e-9
8.097159614992912e-10
2.2993220093544535e-10
2.197870562345663e-11
1.2254565750287977e-10
6.687673740375147e-10
8.619109102624263e-9
1.5016766173973754e-8
1.6641082796066197e-8
2.7138674448137962e-9
1.8274915824030876e-9
2.5692362863074e-11
1.8778281818578128e-13
0.
0.
3.225611695708806e-14
2.467591138075837e-13
2.9115377727688444e-13
3.855490407204224e-13
5.008077834360468e-13
6.061847522468727e-13
6.735874452808123e-13
6.714617388953548e-13
5.908978924915411e-13
4.557609077021313e-13
2.891851649803538e-13
9.402408207404153e-14
1.4602901675069542e-13
4.646144165430464e-13
9.206164092361308e-13
3.404387382373e-12
7.397664082671828e-12
1.3317773048344851e-11
2.12435104942036e-11
3.112749994262145e-11
4.267064352267858e-11
5.465044310845276e-11
6.468722360603064e-11
6.962991749815199e-11
6.63801045012247e-11
1.230449183715024e-10
9.144575620519918e-11
1.2346870103161772e-10
2.776246574265094e-10
4.3449049821111085e-10
6.90380085933689e-10
1.1213314249205383e-9
1.8103763647867933e-9
2.9017489924535675e-9
4.695058231458737e-9
7.845903371675523e-9
1.408311980169679e-8
2.874170227852639e-8
6.028855751622369e-8
4.4926530249238986e-8
2.6237885931753725e-8
1.5331279664987627e-8
7.41959682338474e-9
8.400885149598228e-10
5.401048127725074e-9
2.7366019884408147e-7
5.879338820041453e-7
2.7057614448711305e-6
1.0832466317096911e-6
6.565567858521263e-7
4.6800018519551494e-7
2.71382078284667e-7
4.384734993130882e-8
1.9094085209956214e-7
3.0608843005780384e-7
3.2203538937127894e-7
1.0515803312218544e-7
5.807561916124005e-9
3.401730100450075e-8
7.142540497205333e-8
1.6792402950679328e-8
2.4791505512250895e-9
1.4899066767211152e-9
5.899958316275947e-9
1.4601581931028115e-8
1.6749257752593282e-9
4.713847197737814e-9
1.3724020277846448e-8
4.493181147878305e-8
4.6380734477855065e-8
2.7650882654880204e-8
1.2038237380251205e-7
2.0995269223159958e-7
2.0051455217205874e-7
2.3085033922119214e-7
6.644731586361894e-7
1.6820920867087043e-7
4.7102656566904386e-8
6.716569200006872e-8
1.0530092097568547e-7
1.6269839621448427e-8
1.71604014287044e-9
6.812838333788535e-10
4.328384500907182e-10
6.768293454018733e-10
1.3178978163934836e-9
1.5030827415935652e-11
1.0968552175117377e-10
8.104406619442021e-10
5.020919859982383e-9
1.4954762954047393e-9
2.1466826807373545e-8
1.692807095288519e-8
9.138743460080838e-8
1.5817902126460174e-8
1.604632248983708e-8
1.127046516522615e-8
3.785738303985195e-9
7.364018879609389e-10
5.769852940676332e-10
1.4390025303085824e-9
2.8942000456570265e-9
1.564650463554349e-8
3.1073754636425635e-8
4.499251346625982e-9
3.33011516145854e-11
1.5474960291454746e-12
8.448723348019364e-14
3.7417178862265444e-14
8.10558661657407e-14
5.457390144680389e-14
4.8598491636838374e-14
5.4826612364434076e-14
6.98546994482307e-14
9.362631272600258e-14
1.2801450328487116e-13
1.7654411293402864e-13
1.9035421782071534e-13
1.1384723558998136e-13
1.0945370274190749e-13
1.4031898838489277e-13
1.911666283063251e-13
2.481188652228003e-13
3.1947333618795963e-13
4.223223611488407e-13
5.776109274910648e-13
8.130571148968055e-13
1.1688113725171792e-12
1.7055498314377884e-12
2.5166913036617797e-12
3.7477499784948026e-12
5.627851400537179e-12
8.522108534867011e-12
1.3020400673959308e-11
2.0091177744906433e-11
3.1354736691403155e-11
4.9583457868089745e-11
5.127285968833355e-10
1.5319014933779497e-9
2.571305794580719e-9
2.3098962311935426e-9
9.884779282642134e-10
8.307811590859543e-10
2.845525686003863e-9
5.02738040543459e-9
7.424949027681704e-9
1.0012375718868549e-8
1.256410140347427e-8
4.165239040146399e-9
7.852259232957936e-9
1.0077198982652468e-8
1.0970593998437473e-8
4.712590790257978e-9
1.569878750972819e-8
4.632404406290227e-8
5.73652355798637e-8
4.178548364655197e-8
3.526628269295014e-8
3.159277379187672e-8
2.7673864285305135e-8
2.2410827709854415e-8
1.592367730328254e-8
8.268224245749707e-9
1.6693385491799856e-9
1.7005952734810513e-8
4.17763826547516e-8
5.896504856396298e-8
5.590375126654886e-8
5.853797016540463e-7
1.7381706020678992e-7
3.1799149402841095e-6
5.76426941156538e-7
9.319844046556466e-8
3.638087385982578e-8
1.524945161926216e-7
1.350696237137762e-7
2.090579117680042e-8
2.4269519722947988e-8
1.1027757739160752e-7
3.187820004035984e-7
1.0672809572248083e-6
3.310097417160419e-6
1.90866258955321e-7
1.8686730322963038e-7
3.4067838983966126e-7
2.079076560662902e-7
1.7239161484586273e-8
2.824710116157302e-9
1.8171307991941749e-9
1.0622821744409024e-10
2.056976045732036e-10
4.505266704238213e-10
4.962974169749407e-10
2.1187129457115823e-10
1.0654651545080493e-8
2.0983935278644326e-8
4.66101616838622e-8
4.679799296886782e-8
4.565839906807848e-9
5.5255899511688295e-9
5.827620914723979e-9
5.141866245456972e-9
2.1273894259972682e-9
1.6929340600334609e-9
1.887981033901841e-9
1.8062665417365907e-9
5.189241287951419e-9
2.6464554138238805e-7
1.3166626300819487e-7
1.117192879408068e-7
2.0527819101213388e-7
9.452370103618846e-8
8.545955934016576e-8
4.397982525225609e-8
2.4116488733816223e-8
1.1135685696292382e-9
1.101204954710929e-11
3.613501433007238e-13
0.
0.
1.0716317286183184e-13
2.8584290871167823e-13
2.6322383952390094e-13
3.29522280528435e-14
1.6258569821462825e-13
2.4153036024247627e-13
2.9721299863308693e-13
2.7934573445648605e-13
7.288174177180029e-14
1.1627171722036647e-12
6.469508785265526e-13
5.279017835797026e-13
9.644012896351864e-13
3.3435721609943464e-12
4.7823475285199006e-12
4.564217390821758e-12
4.297349807581916e-12
4.791283244461095e-12
6.078161926057629e-12
8.185286498624443e-12
6.7162281393532276e-12
2.7254383196944874e-12
1.751761781383434e-12
1.8477460077647955e-12
2.6265099998184907e-12
3.991821949151732e-12
6.006847242985126e-12
9.020763788378936e-12
1.367156795862772e-11
2.101252757332327e-11
3.2824224477769083e-11
5.223190151278319e-11
8.496156536167181e-11
1.4208355839564164e-10
2.466008839166784e-10
4.514108569123147e-10
8.974166057378889e-10
2.0435005984134573e-9
5.2956295456456345e-9
5.583308708747636e-9
2.1863240407104844e-7
5.617278791132539e-7
3.0906570031321274e-7
9.609724709290785e-8
2.259823812312151e-7
2.6630609585758537e-7
2.9394588114407453e-7
3.2364655980392154e-7
3.46951023876411e-7
3.1071936408862854e-7
1.5818195638527427e-7
1.5105543427753962e-7
7.271643998447736e-8
2.891174730918789e-8
1.0314122422244799e-8
7.778335352641972e-9
2.081690331705915e-8
1.627923813910439e-8
1.658816045154566e-8
1.4579166941234293e-8
4.721909051599319e-9
3.816170220883004e-8
3.7441711557072204e-8
2.9437908591559246e-8
2.500516407458112e-8
2.088235821635367e-8
1.4957866571295543e-8
5.323463347000778e-9
1.0717003815306524e-8
2.8507346262038718e-8
3.071280945120056e-8
2.5832699204673616e-7
4.116962697561423e-9
2.9831690118937252e-6
6.526137261870697e-7
2.13592346408927e-7
5.3058425326055226e-8
9.516842683926112e-9
6.794752125926922e-8
1.3607674531865995e-7
7.395932855729078e-10
2.4828265534039166e-8
4.036167714368034e-8
1.6038052606170345e-7
1.4049792472593054e-7
4.503304090892947e-8
4.422379060474568e-8
9.756117329045766e-9
8.845121966111126e-8
7.647005722951085e-8
5.6235758100396695e-8
1.6388732374228607e-7
1.9398326619304656e-9
1.1143197190944891e-7
2.0980132165597592e-7
2.949166848306652e-7
1.4958318663817509e-6
2.4538172502246245e-6
3.493094740817357e-6
2.1077781101760397e-6
1.3371906604179892e-6
6.619526849143424e-7
3.66091487342129e-7
1.867986511669736e-7
1.1864172097032955e-7
9.04887008199791e-8
6.523110565777571e-8
6.219262021913226e-8
1.4962086543966616e-7
9.055132376413241e-7
2.540520337593921e-7
6.9762151358522575e-9
1.7452463222870664e-10
1.2134425001265302e-10
9.223759489942676e-10
4.174964515861313e-9
1.4975794779323476e-9
1.3511610113963544e-10
6.771771067049639e-10
1.328454268696189e-9
1.4423814730925029e-9
5.435604470724169e-10
1.441789607361583e-10
5.553360077843031e-10
9.70864645014724e-10
1.5547408709940867e-9
2.2837600617549876e-9
2.8923510799329803e-9
3.4200759252051056e-9
4.325455641829839e-9
6.63993422296999e-9
1.366543576595004e-8
3.8829670632550016e-8
2.8293113032451795e-8
2.254556508719187e-8
4.611322351681804e-8
2.752781245729793e-8
1.6029470999968884e-8
1.314212807093515e-9
1.3638343525830706e-11
9.76326641532674e-13
1.8972713196176698e-13
3.025674658488759e-14
8.450327574932849e-14
2.5108054944167883e-14
2.953890891181299e-14
4.3204435907881125e-14
2.680048545967979e-14
0.
2.6078237290195418e-14
4.545769412571313e-14
6.657898172883315e-14
9.430755535002106e-14
1.3333084301085842e-13
1.8935905958776318e-13
2.70246661139898e-13
3.8728941228487495e-13
5.569969823117071e-13
8.036902522035381e-13
1.1634104154914918e-12
1.6898831224864894e-12
2.4637134008018427e-12
3.606709633179425e-12
3.4883076958382126e-11
8.070088376969783e-11
1.4341813119350833e-10
2.181622115044481e-10
2.8976419102566e-10
3.418349416129494e-10
3.695957082952015e-10
3.703466420582277e-10
3.364537420477586e-10
2.591228949147971e-10
1.3346409398935646e-10
1.154675957223662e-9
1.284974404448525e-9
1.1173556969424057e-9
1.2533567611702204e-9
2.6951764955689042e-9
4.449531828664778e-9
7.649511591782067e-9
1.43600798229389e-8
3.081386174497115e-8
6.574566482428782e-8
4.9456418503458124e-8
3.2036516520518345e-8
2.2588611744073902e-8
1.6104952053447593e-8
1.0985818095968949e-8
6.485516857857902e-9
1.9456097254639575e-9
3.5178919028269955e-9
1.143461933182182e-8
2.477248472676501e-8
2.704736960588359e-7
1.3309290252253479e-7
2.8625901166242744e-6
7.053023049761076e-7
2.442163913157627e-7
4.7581857258654725e-8
6.924614583403351e-8
2.916114020034308e-7
1.187637621634292e-7
4.762795424822473e-8
5.847220568020279e-9
4.7783961841709246e-11
2.4888701913066456e-9
2.625387584344598e-8
8.90204015114774e-8
4.494384671541111e-8
1.3206898036824265e-8
1.1446203625282199e-10
4.872932092757227e-9
5.42522281310898e-9
2.9675948575840083e-9
3.268197524826369e-10
9.814717143783291e-10
7.630467411956024e-10
5.740043023339729e-10
2.597400830816434e-10
2.7988547822253587e-10
6.804118256496981e-10
1.1511905962348192e-9
1.6763147549780211e-9
6.1956632263431125e-9
1.8251748549637624e-8
1.3021340179245658e-8
3.0430781435844195e-9
1.6669640225220503e-8
2.7413172619382252e-8
3.7618674089162714e-8
4.782543310198389e-8
5.6982823681556784e-8
6.266450316718936e-8
6.178465426682275e-8
5.195161234980014e-8
2.3012119165273597e-8
8.56072243706719e-9
3.6359733795889388e-9
2.8725599422372635e-8
2.513205228714726e-8
2.6744583546757443e-8
2.0653910180272158e-8
1.819895559112971e-8
5.5937894039138686e-8
4.501214485937091e-8
3.936940287349841e-8
3.742516923111295e-8
3.5867465668156025e-8
3.227943778266274e-8
2.574591093632422e-8
1.732392764927165e-8
8.099070686927363e-9
2.1632020967792883e-9
1.492896464523196e-8
5.701817983126161e-7
2.2778758644957243e-7
5.1844908606342316e-6
1.2938953985817613e-6
5.177235168147234e-7
8.714358099859327e-8
3.1228882028642986e-7
2.760531267842155e-7
2.0048693525675013e-7
1.06118610895585e-7
2.9280293497168866e-8
1.220045895877017e-8
6.325782365625395e-8
1.4817693166126423e-7
4.135617723341291e-8
2.351671582145429e-8
3.3274068710951174e-8
8.796486724972375e-9
6.000751227846163e-9
1.6780505389286127e-9
2.4923644678919514e-9
2.2060048740560404e-9
6.902251902740077e-10
7.712394003925249e-10
7.581733923831615e-10
5.713522418334405e-10
3.1776694016317936e-10
2.705128827882986e-10
6.876274109494423e-10
1.1475400952354777e-9
1.633863317664054e-9
5.688366219157164e-9
1.650343622620565e-8
1.2707084629521991e-8
3.184884875130174e-10
1.2122454393746295e-8
2.211194167885741e-8
3.151290208031312e-8
4.088954899847708e-8
4.887781769651538e-8
5.168499679639172e-8
4.572863049082356e-8
1.807974794267977e-8
6.24742798302101e-9
6.435414439554499e-9
2.396611784835189e-8
4.7117340937898447e-8
1.0133228559551672e-7
2.276046330822777e-9
7.096387898553389e-8
7.604444792747602e-8
6.437676647321178e-8
5.965731142386551e-8
6.132923528986259e-8
6.601706928812532e-8
7.110596390428058e-8
7.295291358850189e-8
6.687532629526076e-8
5.2167527134712e-8
3.344520760454344e-8
1.4233026490346745e-8
5.2766892940960704e-9
1.4546073071363888e-6
3.020023601169538e-8
7.662181007236935e-6
2.407017098232855e-6
1.48629493401236e-6
1.4263505635569944e-7
3.0927278404164893e-7
3.179102818272102e-7
2.894522675433346e-7
1.6317206009266718e-7
4.796675186203941e-7
5.557250958660464e-7
8.058643816450405e-7
7.41416705085856e-7
8.607561498482259e-7
5.553391082773154e-7
8.280447579852272e-8
3.1405427633827844e-9
4.3058210010700655e-9
1.5751080207307473e-9
5.41930691827182e-10
7.564932116392461e-10
5.369565991753536e-10
2.9813674820333327e-10
1.1795986823547694e-9
3.585939904920837e-8
4.2274446213244444e-8
4.052131478820517e-8
4.2240844907836596e-8
5.470515424183732e-8
1.1650478149459554e-8
9.8171489161029e-9
7.152019360739334e-9
3.0020896109137306e-9
8.250520242828337e-10
1.4025021188065885e-8
3.3604249322712694e-7
9.175449147113752e-8
5.806158361978459e-8
2.0319012820657534e-8
4.463239861139717e-9
1.3021417791588507e-8
1.006840946714095e-8
1.5969725796010818e-8
5.995341795817157e-8
1.1345536835036589e-7
2.2201834776368128e-8
7.944926112683859e-9
6.462508552973201e-11
6.202293451176999e-12
5.4174850126832673e-14
2.769937109981557e-14
0.
1.510049603757865e-13
1.7066262661089471e-13
8.380638013364501e-14
2.8276220192142045e-14
4.462032184133692e-14
4.741330203973943e-13
7.638451286798827e-13
3.898220444080262e-13
3.131303296987849e-13
5.921208657956977e-13
5.195560136051403e-13
4.887451693056722e-13
5.530156445882352e-13
7.043626988764534e-13
9.462006697163807e-13
1.2990946794698144e-12
1.800374479435631e-12
2.506586621908958e-12
3.4991364990435938e-12
3.3450695590043716e-12
1.5904476840207267e-12
1.1613686568929295e-12
1.2638276902946866e-12
1.7338780298006226e-12
2.508027231095595e-12
3.61955457576004e-12
5.266450379229165e-12
7.801034347183053e-12
1.1791650019128062e-11
1.8180136934114712e-11
2.8584290784357974e-11
4.588687250002354e-11
7.544948915205757e-11
1.278066039794241e-10
2.2525289527723899e-10
4.202083410219411e-10
8.564961143605686e-10
2.021664906903476e-9
5.247295003003624e-9
7.624256803846956e-8
1.7721157068042343e-7
1.0554153461140476e-7
4.632357137183571e-8
1.0878313008582499e-7
1.3375518960732457e-7
1.482899793353224e-7
1.5465498646107866e-7
1.4708793561882406e-7
1.2208738490984099e-7
8.585350416170041e-8
7.898897598713475e-8
4.349250108823516e-8
1.9185611371802084e-8
4.139893296410537e-9
2.591562520575965e-8
1.696426925921416e-8
1.570128842100143e-8
1.6876651240847837e-8
9.28595558790216e-9
1.5681122540737925e-8
2.972291911236766e-8
2.399493391475416e-8
2.0638896736990867e-8
1.8130144590395474e-8
1.4962366221515073e-8
9.90612743508789e-9
6.771580750348197e-10
1.7102728713616192e-8
2.7690644682787186e-8
2.5700798164133804e-8
2.396921043064444e-7
3.279207718978096e-8
2.520352568595162e-6
5.238612973642595e-7
1.4866233603141157e-7
2.8447830985730238e-8
1.8290663303088006e-8
7.605395493338963e-8
9.268264828911465e-8
1.225210589210498e-8
1.7851294879561494e-8
2.8970809482855718e-8
7.654804492704002e-8
1.1173644077751669e-7
5.7224226578488175e-8
6.204666503124894e-8
5.978390029700479e-8
1.0422498627602123e-7
1.3845653875667624e-7
1.1624186525316476e-7
2.5368547522510884e-7
1.1321255876818463e-7
3.8544463190042995e-8
1.1161968626844933e-7
3.179462625596219e-7
6.628981194651181e-7
5.167088319049244e-7
2.9877340438809953e-6
2.038397173874349e-6
1.1367398000560747e-6
4.1951822451708037e-7
3.231739991653364e-7
1.7845979800033427e-7
1.1315897755135205e-7
8.772090618587528e-8
7.871902676044332e-8
7.425147972917019e-8
1.131095565731245e-8
3.437933167200202e-8
4.253212949714529e-7
7.568895594228963e-7
2.6035402915741322e-8
1.2857274202313944e-9
1.3011745975538722e-9
1.0328845141049176e-9
1.6026551322853108e-9
1.0140525170655843e-9
1.0075340685852733e-9
1.4560710751008143e-9
9.496377440723296e-10
1.0500645558810848e-9
1.133616624035049e-9
1.0291890490102029e-9
1.0222532414287333e-9
1.2517388144933588e-9
1.8266351816091447e-9
2.8509792660673806e-9
3.7977370222624834e-9
4.122636926171017e-9
4.55888118079481e-9
5.904029710667988e-9
2.6216386264930795e-8
2.801819560355042e-8
2.951274756427879e-8
3.354530588927012e-8
2.7289025433320918e-8
9.463707991122114e-9
5.5845122109798585e-8
2.2640720204666544e-8
1.5559384834481428e-8
6.9405349980347725e-9
6.30915053720285e-11
1.0082479336804379e-12
2.0455673611891483e-13
6.504387717238798e-14
4.62988971957775e-14
0.
4.052274129854573e-14
4.000117062754493e-14
0.
0.
2.3871430706586065e-14
4.0215262469844866e-14
5.969682067754308e-14
8.59291999263515e-14
1.2280324926531657e-13
1.7537279469041874e-13
2.50722140147261e-13
3.5905114871211935e-13
5.15205106973119e-13
7.409287165230539e-13
1.0682468111387012e-12
9.092148556531735e-12
1.9076799404078525e-11
3.251474488305301e-11
5.070861274718195e-11
7.466346013119988e-11
1.049921204031934e-10
1.4050525794790533e-10
1.770132210818427e-10
2.1088918950888712e-10
2.407326013892173e-10
2.629631557756186e-10
3.859897120780182e-10
4.0138849077096494e-10
4.7692205350648407e-11
4.272995862629914e-10
8.917309339126812e-10
1.5420629069179493e-9
2.465535413768158e-9
3.825700177419328e-9
5.971730792754413e-9
9.63808116603301e-9
1.677373378510727e-8
3.24802831906198e-8
3.248209944074166e-8
1.6923826614316634e-8
9.841428501290102e-9
5.9557688016866895e-9
3.257209421957331e-9
8.660430456946494e-10
1.9231259156286563e-9
6.2485185375391045e-9
6.40125513253946e-8
1.1770041543299891e-7
8.94216795008761e-7
2.632093403193899e-7
1.220550423050112e-7
4.966282103298371e-8
1.0596582014980206e-8
1.615629707518689e-8
1.0739569366687215e-7
5.5175934958197e-8
1.5025105735968473e-8
5.627217866084313e-8
1.0042447457174716e-7
4.497530588795389e-8
1.8389467872206254e-8
1.2418851091459134e-8
9.431706073293012e-9
4.6734052676789235e-9
6.967231362377015e-10
1.988332756574874e-9
1.56238534608842e-9
1.221619064084401e-9
1.0275038936656316e-9
2.105235449879092e-10
6.939071685173222e-10
1.6898556667236662e-9
3.449590959370477e-9
7.085824974622173e-9
9.51956297696531e-9
4.056327205266632e-9
5.792534411901666e-8
1.965681019374099e-7
3.6606712440916225e-9
6.347928045860536e-8
7.206130962890896e-8
7.283908585990283e-8
6.595871314613167e-8
5.13984121530332e-8
3.563950563810738e-8
2.35041675392758e-8
1.596283856183305e-8
1.4980446593234648e-8
2.9959173405362754e-8
3.000417741870726e-8
1.6989869607710306e-8
6.566818415045498e-9
1.4331976147020787e-9
1.026799151886148e-8
7.64528839511562e-9
6.96284813822109e-9
6.888511360091777e-9
2.3567529875041323e-9
5.285791858148816e-9
1.9603857202921174e-8
2.2663690138375303e-8
1.5984114989442492e-8
1.1694073228544397e-8
8.148404231953457e-9
4.9032287544214916e-9
1.6967144582600864e-9
2.049125158096947e-9
1.0303204976718814e-7
2.1562260459462135e-7
1.2869607918849911e-6
4.2027830269283646e-7
2.2374918392637556e-7
1.094304817024068e-7
3.370322770307639e-8
1.772064396311679e-8
1.3883044831458027e-7
1.4482349229229208e-7
3.8093025482502796e-8
1.0876335778036989e-8
5.6537806548223855e-8
3.062332106106359e-8
2.0854411754389322e-8
1.8007908004960674e-8
1.101890228813914e-8
4.226269450793182e-9
1.6636662704559228e-9
3.5249148597470367e-9
2.580880784321235e-9
2.1871515558951122e-9
1.5371926960140701e-9
3.546949749882465e-10
2.163300179033711e-9
4.944804466518961e-9
1.1113917610732078e-8
1.9359628043547863e-8
1.0332304801179765e-8
4.245987517071035e-9
2.430456684857242e-10
7.603960936634344e-8
2.91935012301764e-7
1.839440037233869e-7
2.114466239117848e-7
1.7770296820394283e-7
1.427312892681847e-7
9.62045302293309e-8
5.50000573960683e-8
2.7486360163543064e-8
8.933059492573272e-9
6.978992179727907e-9
3.620579728000932e-8
4.170242400893956e-8
2.600512381676974e-8
1.13180647624601e-8
3.0740810504657793e-9
7.800737961399874e-9
1.5298426775954177e-8
1.2061459406728417e-8
1.2276386900191953e-8
9.983158948350983e-9
2.2134410096627e-9
2.164727036947404e-8
4.0857242618909846e-8
3.029114745561831e-8
2.349448107479234e-8
1.798941713869897e-8
1.2549732462148004e-8
7.322966169447831e-9
2.251087473488908e-9
3.3049681240892822e-9
1.9833754316281164e-7
3.8036680150506536e-7
2.6107215300161074e-6
7.81135697259657e-7
4.007830312752507e-7
1.8873869864574327e-7
3.8096736538100347e-8
1.0320925339124976e-7
3.47423193769487e-7
1.7661708319671e-7
7.979803367008555e-8
9.762477794787619e-8
2.5712331595382743e-8
3.153755137507592e-8
1.5552870519835798e-8
1.7104643507027045e-8
1.4501819672996094e-8
7.620331157413046e-9
2.1460106259073484e-9
3.8740685052071665e-9
3.4154106403678334e-9
2.6044553120443503e-9
2.214359237435221e-9
6.158684777513638e-10
1.5259107298401435e-9
3.748121767575292e-9
7.600310539452512e-9
1.5631832715706143e-8
2.6336996949816675e-8
1.2428990124999797e-8
1.674233808007904e-7
3.903241450087885e-7
2.5470525256873224e-8
1.4553147097288192e-7
1.6374397432611777e-7
1.683990883281473e-7
1.5725555821278698e-7
1.2704622176146183e-7
9.099548670750661e-8
6.102616712339797e-8
3.847489054870675e-8
1.911347630743009e-8
2.8930738489268222e-8
1.8344034678890766e-8
8.527231453446616e-9
3.6566760122827034e-9
4.338280181946147e-10
6.838624838931504e-9
1.8813997970567976e-8
2.0659517992499883e-8
1.5420307119246533e-8
1.1805262791945734e-8
4.200193348077363e-8
8.965759473868655e-8
6.288652527241052e-8
5.278256261114133e-8
4.9707637701927135e-8
4.737004390191055e-8
4.141951183609271e-8
3.0897381938170365e-8
1.923751008833345e-8
4.110774356085753e-7
1.6378846614549958e-6
2.8144386016259356e-6
1.7607280962816757e-6
1.0442416522229395e-6
9.192983427524544e-7
6.034282082342869e-7
1.6543661669360496e-7
2.9106360260564476e-7
3.984168285993628e-7
3.708621344155895e-7
5.345298350397659e-7
2.7439982454439397e-7
5.421674272997014e-8
1.2054292593786221e-8
9.140993995274291e-9
1.451658799419789e-8
9.547414725929448e-9
3.8517288892246225e-9
3.6899613725726194e-9
4.745540892343016e-9
3.515693548394561e-9
2.9796895603424525e-9
1.0852149863370661e-9
2.279086576415184e-9
5.601160970272258e-9
1.1202045520274213e-8
2.308174404860153e-8
4.4700169125973434e-8
2.5862543596484954e-8
5.615204904338629e-9
2.459479882595936e-7
6.493399265951382e-7
1.809732498392844e-7
3.0993812384550247e-7
3.017335725169202e-7
2.8884088352116456e-7
2.480674391869385e-7
