# Supplementary material for: Observability and Controllability of Nonlinear Networks: The Role of Symmetry
Source: Phys Rev X. Author manuscript; Available in PMC 2018 Nov 13. (PMC6234006; doi:10.1103/PhysRevX.5.011005)
Supplement: Code Archive [file NIHMS982008-supplement-Code_Archive.zip › MathematicaData/FNCtrlbDELTAHetN1M1ChaosK4IC1]

5.5067986637073584e-9
7.874571487539904e-9
9.059356308939193e-9
1.2962643667508201e-9
1.7304254983519374e-10
2.825009777587471e-11
2.318776394599659e-11
5.766027403209023e-11
2.2256375002153727e-11
2.2317442018019513e-11
3.4595043334257214e-11
7.107829716809593e-11
5.111559302086443e-10
4.557557002373237e-9
3.890709307254585e-9
1.29864654209337e-8
8.326143132730457e-9
8.7091232886276e-9
1.9254066041083175e-8
4.1744698356289464e-8
2.5332906888451458e-8
3.5407039295291015e-8
2.112832333692017e-8
2.6296918422786302e-8
4.54644998015608e-8
2.3698421938870394e-9
9.405437519492044e-12
2.0561385209265734e-12
5.635300832370494e-14
0.
0.
0.
0.
0.
0.
0.
0.
0.
0.
2.702565451513834e-14
3.731952823635169e-14
5.164912205084587e-14
4.93318224267402e-14
2.346421103794765e-14
0.
2.8816221023604747e-14
4.117391853580204e-14
5.5174868994337525e-14
7.341693050469476e-14
1.0035157192280889e-13
1.414752291441521e-13
2.0436480234032672e-13
3.0037255973821627e-13
4.471104010167628e-13
6.723603391960915e-13
1.0205133495345491e-12
1.563465965930519e-12
2.4195036826492275e-12
3.786880733793356e-12
6.005357102892936e-12
9.673143824522134e-12
1.587929576254979e-11
2.066602851749285e-10
5.564900306012239e-10
9.517930054641516e-10
8.420578502864106e-10
1.5035649851561266e-10
7.524379511251563e-10
1.6798125588747546e-9
2.605288435339329e-9
3.5399682538802273e-9
4.4863816198202695e-9
5.431262561389675e-9
2.7659863746572862e-9
5.411195139494496e-10
2.3730874048481016e-9
2.6811735950694746e-9
3.2079155406967936e-9
1.7167118533726527e-9
3.7224535624705737e-9
8.618589167265398e-9
6.72200773912597e-9
5.580357785243071e-9
4.8594102744920776e-9
4.200886677004845e-9
3.4116233183460385e-9
3.801786234923922e-10
2.4577646583593663e-9
2.4414344098134256e-9
2.3202986552883285e-9
2.2571303363184283e-9
2.2673024777859883e-9
2.3545233730843193e-9
2.6172015391913518e-8
1.5478872529039289e-9
4.400921849850186e-8
1.085645289624089e-8
3.4965885155197402e-9
5.321357416283443e-10
5.364242436736005e-9
1.7144429272275653e-8
9.109518304101981e-9
7.868800998194019e-9
1.1906959927864817e-9
5.459006299209094e-9
5.553172175062819e-9
1.6625294776235246e-9
2.978037664528758e-9
1.7564845550130405e-9
1.927137978059274e-8
2.61939203387012e-8
3.029831536017172e-8
4.181352982147224e-8
2.911630101994126e-8
6.69910638587004e-8
4.9312453875585246e-9
9.581117968861004e-10
5.512891277457259e-9
3.2941765895090214e-9
1.395585680468475e-9
5.724498276648107e-10
1.2569515027648879e-10
2.9148718690012735e-11
2.2541590373046856e-12
8.954975818185965e-12
1.59496363443947e-11
2.991700147824282e-11
1.8060060168343814e-11
2.6693570594481038e-11
5.252182388666133e-11
1.3802511975699787e-10
8.070328872534187e-10
9.876683535803364e-10
9.212244720734269e-10
1.0173417958900595e-9
1.1438211580481791e-9
3.4582412849777373e-9
3.2641678816361565e-8
2.2779610831428517e-8
3.605697133993557e-9
2.7576457496217086e-9
1.1754677400465989e-8
7.843648128027593e-9
6.1600522969977095e-9
2.083346145085391e-11
2.2328604335614214e-13
0.
0.
0.
0.
0.
0.
0.
0.
0.
2.870951084156894e-14
3.7894507580512e-14
5.11489916339852e-14
6.994492229187203e-14
9.645245311628341e-14
1.3375983780378158e-13
1.8625504882846537e-13
2.6017295440145775e-13
3.6436712340002994e-13
5.113922801712577e-13
5.989875744904698e-13
3.565595526242046e-13
2.97269247893965e-13
3.2425679534006983e-13
4.2260768285874313e-13
5.881419532399835e-13
8.244336901396098e-13
1.1690332210050783e-12
1.6944716232580235e-12
2.518858095803388e-12
3.836163482466878e-12
5.9750779069391895e-12
9.510803692137294e-12
1.5485800774192642e-11
2.587053759716951e-11
4.4595608063382014e-11
8.008739849265329e-11
1.5232444580817024e-10
3.1614373711751764e-10
7.564780541390476e-10
6.365778856863489e-9
1.9258229857481307e-8
8.990549764837463e-9
7.73181503948727e-9
1.6276758486840948e-8
2.1296003561847074e-8
2.4881959286739662e-8
2.6618642331647317e-8
2.5859163380579956e-8
2.3155468943668747e-8
1.9930121780837884e-8
2.0617016807576972e-8
1.3068359681581279e-8
5.5339240193607875e-9
1.0305066844835356e-8
8.415964849376524e-9
7.329546171073015e-9
8.016958815095113e-9
7.308099263964233e-9
1.2435238891407149e-9
9.323394024412181e-9
8.455441125551085e-9
7.578525042374734e-9
6.901750199016517e-9
6.073837091162247e-9
4.89368253611966e-9
3.069624337140368e-9
8.082711140770548e-10
1.4180462061116943e-8
1.160801978652017e-8
9.385583430265321e-9
9.45894318636557e-8
1.619274993640728e-8
7.204931545835108e-7
1.3394710756947385e-7
3.54824711130855e-8
5.237039128982885e-9
6.903833807647359e-9
8.171679255881593e-10
9.565495148379288e-9
9.969153968067822e-9
1.2936203318925052e-9
1.849419596146897e-8
6.438479039646932e-8
5.237363939059386e-8
3.307918070155593e-8
1.640457859176386e-8
8.396638312142132e-9
3.2039143714075952e-9
2.548724143901705e-9
1.7765041800679194e-9
3.483698109945162e-10
3.7004954673727204e-10
2.995451686629554e-10
2.2196105616064834e-10
1.6749478406328565e-10
8.291140608154673e-12
1.3995631775826573e-10
2.649721681411109e-10
4.0934783800205616e-10
5.423293793366728e-10
2.221897521237497e-9
5.982165155678906e-9
5.701474973301866e-9
6.445094070212537e-10
6.117442897189711e-9
9.977950906542212e-9
1.3110712981227181e-8
1.5789367133182095e-8
1.781704658970624e-8
1.8855637772504524e-8
1.878475506595508e-8
1.788116143394967e-8
1.3505243107992067e-8
7.235617818942858e-9
1.6931477092389215e-9
7.699840525267132e-9
5.200609597744846e-9
4.985525659251133e-9
5.2642822781018514e-9
2.2075617453548865e-9
5.295599627019385e-9
9.271871887785129e-9
7.4841313425262e-9
6.370918275356971e-9
5.4676098291167835e-9
4.43731161046e-9
3.0437956717798037e-9
4.4006761089252014e-10
8.17523742662122e-9
8.642703577748593e-9
6.867661116391492e-9
6.149930416762777e-8
2.2490497702712824e-9
5.409746447234089e-7
1.0426475820995829e-7
3.1764859832258964e-8
7.473620576519786e-9
7.09233966413779e-10
8.430669012198545e-9
1.010699679024728e-8
5.860422473826123e-9
6.138879610641196e-9
1.2210275939550643e-8
2.561804456030194e-8
7.8031957174728e-8
7.255945328841616e-9
5.46131929365841e-9
4.856463224404248e-9
2.0846030677356115e-9
1.0246123353799514e-9
1.5689011355267827e-10
4.141443864085072e-10
3.0717049909511165e-10
2.4115972991620077e-10
2.0462682888383884e-10
2.3300081571927967e-11
1.3284014482360198e-10
2.8527910317955173e-10
4.934755548990986e-10
7.718146308126752e-10
1.1526559602221793e-9
1.4241039387073602e-9
1.2771849380081938e-8
2.7541860628983434e-8
1.0632271944259615e-8
1.006417462194402e-8
1.783992215354222e-8
2.1400311508662048e-8
2.3297930513035758e-8
2.310228419395269e-8
2.0418162289515848e-8
1.6174862697238254e-8
1.179220097313862e-8
1.4286706804395403e-8
1.0738575193356194e-8
5.9034517726245305e-9
1.3651054175894231e-9
5.6271587071602895e-9
3.771086018274414e-9
3.4721546914014965e-9
3.622502216164684e-9
2.0280330431930234e-9
2.518282349903142e-9
5.587018367209483e-9
4.566764886072774e-9
3.8831842579175494e-9
3.35994074291395e-9
2.766044784280546e-9
1.6674263800657078e-9
3.829119999107318e-9
3.6846821280564055e-9
3.2195879781870812e-9
3.066749322039229e-9
3.522827103709562e-8
4.002838248885743e-9
2.717251563534765e-7
5.178146926442941e-8
1.9859071961097814e-8
1.2844847998572226e-9
1.686543051996274e-10
7.09903497017149e-10
4.027578720917661e-9
2.594578285444226e-9
3.155634793161648e-9
5.512884268675193e-9
1.085131034272232e-8
4.614041550955533e-9
5.022082542089712e-11
4.765096446583807e-10
7.139523845626192e-10
6.510944904351779e-10
3.472218007070983e-10
1.2877146712906425e-10
2.238691473689936e-10
1.5646463395099267e-10
1.318328536971975e-10
5.5992547469153064e-11
1.0413208014686862e-10
2.340384551768586e-10
4.2979170671813035e-10
7.602184227480103e-10
1.3312848667739499e-9
2.3624585516546293e-9
5.302810638299794e-9
9.35025270909919e-9
8.890162779251178e-9
6.805741661532689e-10
5.571546782226807e-9
8.484513625036461e-9
9.926034202305657e-9
1.0552090457918736e-8
1.0272278615745767e-8
8.890643237407722e-9
6.6839414044099794e-9
4.479109508705119e-9
4.451556937060106e-9
2.828885528953608e-9
1.4227065244327233e-9
4.997121000680175e-10
9.852955367350316e-10
6.755729492081102e-10
5.300176850994227e-10
4.718321469501998e-10
2.0683135807646416e-10
3.491866411368661e-10
1.3978529789752543e-9
1.7058642194797478e-9
1.1751568649752608e-9
7.97639924188536e-10
4.895759551582634e-10
2.328613334817356e-10
1.1543425898577324e-11
2.0097420110522006e-10
4.3675818571760594e-10
1.1227367393743763e-8
5.113655126203499e-9
2.2121559817544e-7
5.614856229678349e-8
2.3437990834031482e-8
8.447495857621485e-9
1.8954253173845614e-9
2.1264497378603968e-9
8.994067244598986e-9
3.2865371881137014e-8
1.8713497682292202e-8
2.4144361125596898e-8
7.306947327219088e-9
2.8611726816789735e-9
2.4444013693433824e-9
2.7663765267921346e-9
2.218545293454701e-9
1.2220803134971473e-9
2.332668300048731e-9
5.650049806361078e-9
3.3641480858605043e-9
1.2609776070232138e-9
6.229361484057907e-9
7.769316467889749e-9
1.153353870293054e-8
2.1790827882239462e-8
4.892941050939469e-8
3.375604267127674e-8
2.533195477860274e-8
1.947494036367089e-8
1.4287110294950487e-8
9.1894107349355e-8
3.8894189556009093e-7
9.18459638891854e-7
1.5233341465091947e-7
3.13912750922499e-7
4.5561329020309543e-7
5.342601143948039e-7
6.403392751285848e-7
4.561516812413989e-8
2.785037145166458e-7
3.2163618231032797e-7
1.7477220340249097e-7
3.596098055867758e-9
3.807867256480447e-8
2.805348541976297e-8
1.3851752844862858e-8
4.86285933308359e-9
2.87643055126746e-9
4.788462260284059e-9
3.3139612938956718e-9
2.577773102093852e-9
1.001385113870569e-9
1.2574787364755702e-9
4.535732082601821e-9
1.1997278539742793e-8
1.1770702000526587e-8
7.251311375058783e-9
3.9761388478562315e-9
3.792247215490662e-10
7.3605089887867664e-9
6.669839493487856e-9
3.2475108408995536e-8
1.8040998262913103e-8
3.785702372884372e-7
1.3514568436613304e-7
6.509359990619309e-8
2.719979080520469e-8
1.0668738662918083e-8
3.0610049251901643e-9
3.340029866248054e-9
2.6145481072269203e-8
3.6214003793027186e-8
1.2862311533807992e-9
1.184012805895573e-8
2.2527698482830857e-8
1.1622964185683864e-8
3.7235089066859083e-9
1.5007465088649725e-9
1.0257679519924897e-9
4.202979897065583e-9
2.387582463665429e-9
2.02294939203637e-10
7.400199158580356e-10
3.733109695755424e-9
2.989188261012459e-10
2.203202494224489e-10
4.0953992683917415e-10
7.94102863520386e-11
1.2037814719100951e-11
3.335604950328458e-12
1.9776249040002493e-12
9.514063118121892e-12
1.2108063703137314e-11
1.0452306306167383e-11
1.5243138090163846e-11
2.6612646154155296e-11
5.405401304007064e-11
1.3845160985312538e-10
6.523286355331903e-10
1.5745831658728283e-9
1.0997698133369742e-9
7.834196620259136e-10
4.854810681105392e-10
1.3896385045184775e-9
8.993375574746949e-9
3.830120966717336e-8
2.6605975354555565e-9
3.1852594582268253e-9
3.199907037369269e-8
7.203534780860408e-9
1.3430697302629955e-9
1.7929725348666928e-10
4.591710083188116e-13
0.
0.
0.
0.
0.
0.
0.
0.
0.
2.942579571680261e-14
3.861065163780836e-14
5.1120439504224256e-14
6.911943167880043e-14
9.463807014647111e-14
1.306645388244674e-13
1.8144418072682835e-13
2.5300450528853674e-13
3.5390517097359486e-13
4.962891782973208e-13
6.973433088296377e-13
7.99776050596761e-13
5.052060114164431e-13
4.1712542399631805e-13
4.485341801485864e-13
5.722385792621435e-13
7.925089428513881e-13
1.1167718310930002e-12
1.594981406304831e-12
2.3281246847044376e-12
3.4854946980859713e-12
5.35075245236314e-12
8.413848010277048e-12
1.3551306754653074e-11
2.2395821124267934e-11
3.814470051737341e-11
6.74849592739803e-11
1.2572825006659313e-10
2.5281434490680673e-10
5.746211301013714e-10
1.5561896816649235e-9
1.1564352324209398e-8
3.180947497782476e-8
9.809332565060808e-9
1.3261103642606909e-8
2.2718406753905932e-8
2.779057575821225e-8
3.0769825175159006e-8
3.07905291235224e-8
2.7665304672228314e-8
2.3056788981772018e-8
1.886581386760167e-8
2.283158949825744e-8
1.634608000111893e-8
7.73395369062648e-9
4.533885169518171e-9
9.71761564979424e-9
7.6660113024667e-9
7.910048509735504e-9
8.268624060063e-9
2.0589410230623996e-9
9.170864948112656e-9
9.514532016263005e-9
8.330306743933697e-9
7.51074298275303e-9
6.635281951036267e-9
5.4498116449100205e-9
3.7557831826226015e-9
8.146392501488204e-10
7.217479616899986e-9
1.6290316960667245e-8
1.162059282334032e-8
9.769319938717582e-8
8.284189829572057e-9
8.210468969372628e-7
1.5784768977138873e-7
4.58448328142993e-8
8.230299159398115e-9
6.982573947672605e-9
1.7773016316637008e-8
1.0886286935015433e-8
1.2932939122310586e-8
7.577260266185951e-9
3.228189699686303e-8
8.662303063130713e-8
7.514114524326236e-8
3.5966999991103044e-8
1.699483018564093e-8
7.162240025549487e-9
4.030854872753573e-9
3.4784875093587873e-9
1.678558488178124e-9
5.3970219345103615e-11
5.070649398015975e-10
3.653179413869767e-10
2.8722705329196795e-10
1.6697514237382652e-10
7.57981938452545e-11
2.484519086616887e-10
4.433311194139543e-10
6.749033904922495e-10
9.009480066339699e-10
4.067238867731418e-9
1.1029229222942452e-8
7.995605306007905e-9
3.168559849940994e-9
1.0868758483437158e-8
1.5893523220846374e-8
1.9856995729712557e-8
2.2927988505671812e-8
2.4602736256923986e-8
2.4511100350143746e-8
2.2982676705623252e-8
2.088421106131314e-8
1.8837511740459824e-8
1.0900020042962614e-8
3.795030919971699e-9
1.1646164358583995e-8
6.846677962377052e-9
6.0750753800336755e-9
6.450004316164788e-9
4.480310293367252e-9
2.9959229522814885e-9
1.1867856105132005e-8
9.932630195221875e-9
8.274705263430434e-9
7.085196861538041e-9
5.828645601870604e-9
4.268219035790962e-9
2.0066533493803045e-9
2.7829174731545486e-9
1.801269449507969e-8
1.2055924227321415e-8
7.865103224547343e-8
8.219102467330346e-9
7.780533567529083e-7
1.5704003106125238e-7
5.263237594570228e-8
1.3250652076845452e-8
1.9316054687112307e-9
1.7080677147058557e-8
1.4393167729891368e-8
1.3225127915065583e-8
1.691422021897423e-8
3.190914988455638e-8
7.420569542906815e-8
8.931071159381771e-8
3.57891302931997e-8
1.645418823764511e-8
6.1618869181205125e-9
4.088722024839108e-9
1.988161229112401e-9
3.590945295055857e-12
8.349492643518812e-10
6.005872535983696e-10
4.831550237544589e-10
3.667246566592284e-10
2.9201270949442744e-11
3.4119406237113425e-10
6.891010305897726e-10
1.190676981358562e-9
1.910448735004052e-9
2.971282638722032e-9
2.3808928552382115e-9
3.342097301906656e-8
7.108816335309564e-8
1.3843207589393313e-8
2.563270854319781e-8
3.6913841068476295e-8
4.147735078474405e-8
4.265837885070898e-8
3.9258815014572234e-8
3.198358303555292e-8
2.3822329527851284e-8
1.7047252948209264e-8
2.428678150308329e-8
2.0986664797210886e-8
1.199191995273123e-8
3.1977380717908725e-9
1.0713856571931216e-8
7.197275807422174e-9
6.412636750252812e-9
6.7239977453623205e-9
4.636214826722803e-9
2.9587067996879807e-9
1.0959074078198301e-8
9.171299594102284e-9
7.719727731933547e-9
6.630640083896594e-9
5.431071551341365e-9
3.806695061136798e-9
8.616457511183691e-10
8.267368607228664e-9
1.1522470670025253e-8
8.95627218848442e-9
7.833244031957024e-8
1.6984002112209543e-9
7.534382279850933e-7
1.479071220317092e-7
4.629405639631485e-8
1.1216663794224257e-8
1.1123324676708944e-9
9.855248781076999e-9
1.7957422705700337e-8
1.1006928777833433e-8
1.256582896440934e-8
2.2714986762073955e-8
5.163546872208492e-8
4.643651695207839e-8
1.2075175841635605e-8
1.022537207800114e-8
6.453686643321307e-9
2.7873328541399254e-9
1.2444826405855082e-9
4.511582822072969e-11
1.12485131529161e-9
7.078142834572672e-10
6.104901906240733e-10
4.586815788197869e-10
8.426206864927782e-11
4.962783000448468e-10
9.918027749385428e-10
1.7417357288075658e-9
2.9060574164364243e-9
4.760378886724316e-9
1.991326735721598e-8
4.137220671931077e-8
2.5753811191394476e-8
1.1909507260603292e-8
2.9927457755727154e-8
3.8374084787244204e-8
4.343114073506956e-8
4.541671399355943e-8
4.3081329704121624e-8
3.650531157718018e-8
2.7785934309455252e-8
1.925749594142391e-8
2.458461291164425e-8
1.8794829124234136e-8
1.034689633898231e-8
3.0835451304640316e-9
7.709045527731251e-9
5.1630984532095315e-9
4.375277639586178e-9
4.225834694037341e-9
2.3180625523283634e-9
2.257162275079099e-9
1.005040348741752e-8
1.0138110403588693e-8
7.573344689533027e-9
5.9438309659495105e-9
4.445868666732054e-9
2.417412365820742e-9
2.7006307820324735e-9
9.315775223593065e-9
6.9540790342735365e-9
5.07249119500149e-8
1.3896331157799403e-8
5.655942407743668e-7
1.249967077751873e-7
4.818465985412314e-8
1.618068031304763e-8
4.777142530576291e-9
5.7264473971278194e-9
1.0025978412100611e-8
1.519419546046446e-8
8.034040474276131e-9
2.6633885859004076e-8
5.394920824943879e-9
1.8481128823598618e-10
1.2214630754493814e-9
1.4193190535620212e-9
2.2868233463258916e-10
4.0842291922849035e-10
6.272925695012859e-10
1.6501297848254872e-9
1.0453374532748654e-9
9.885426141404271e-10
6.126730919682031e-10
3.0479351338375607e-10
1.1629564385278521e-9
2.637225242093807e-9
5.947903553178191e-9
1.075416096698144e-8
6.039254670050572e-9
3.2130969070399475e-9
1.6454776606797093e-9
3.0591963416028046e-8
1.7561902986299328e-7
8.242322442702172e-8
8.713519985634782e-8
9.889162554799139e-8
9.564870044104288e-8
8.631556485007815e-8
6.59575878373527e-8
3.465822515173978e-8
9.94427368443684e-9
1.1025873989888615e-7
5.164273145637372e-9
2.3481795193879564e-8
2.180477292649302e-8
1.4401754403711925e-8
7.0346851699311215e-9
1.8640333896732668e-9
3.86534999331894e-9
2.9665733153310873e-9
2.5598185326252287e-9
1.8905115877354133e-9
1.3661327691487428e-10
3.058703539651362e-9
8.611297048846213e-9
7.444962226145037e-9
5.309414574896145e-9
3.9231115073046796e-9
2.001756173614577e-9
5.736162975442295e-9
4.30875613582036e-9
3.834695931598133e-9
3.3878998086578614e-8
1.0972624760590953e-8
3.5623636126862776e-7
9.033993260453836e-8
3.797987917822651e-8
1.5446922610755467e-8
8.138768818616118e-9
1.2899355692384377e-10
3.948760532061586e-10
3.187147958720151e-9
3.5004787516986604e-9
1.6658865401776627e-9
8.832772403403437e-11
5.440715833716639e-10
7.909481157905741e-10
1.2367596126530676e-9
2.2554499389602772e-9
1.882760925879593e-9
3.958356231145546e-9
2.6625051413133895e-9
1.54946532756596e-9
5.69602786948353e-10
3.674228220562858e-9
5.1798261333129165e-9
8.419423788111522e-9
1.6883601495333422e-8
1.1337813918403873e-8
9.071332422726803e-9
7.683936062677367e-9
6.327832592230009e-9
3.321561600057748e-8
1.2981975251869935e-7
3.143657134917194e-7
1.5343812142425137e-7
6.232637761167268e-8
1.6403122132857224e-7
2.212045518363404e-7
3.1505391029534086e-7
9.973183616352278e-8
1.6099087052293058e-7
1.6774475340551231e-7
1.7890967250960123e-7
1.8452705721784474e-7
3.31143157502559e-8
3.55881932101241e-10
7.977927690397573e-9
7.743066805361259e-9
3.599937909658024e-9
6.900020865310599e-10
5.644916689954233e-10
5.920244802754365e-10
4.239801283562306e-10
2.7460581591286253e-10
2.631546460675152e-12
2.6891560146685813e-10
6.10357900800788e-10
1.296980742842917e-9
2.762824892166675e-9
1.3717068403144577e-9
1.4589443217073936e-9
1.0948262545395631e-9
5.919820102108778e-9
8.589306997679517e-9
6.921625553657359e-10
4.846292546677822e-10
4.682387511717319e-10
1.2252031187868068e-9
1.1946015903730752e-9
8.423855231646913e-10
4.3207595481698804e-10
1.3880259678175007e-10
1.7719668104042166e-9
9.247071915997767e-10
4.908214462960247e-10
3.7643511959888903e-10
1.4549376907544813e-10
8.438617190235548e-11
1.2678702280897133e-10
1.2246005134819716e-9
1.0820153185324249e-8
2.071523866510374e-9
7.071935461359091e-11
2.596249329025339e-10
1.0411561698861687e-10
7.59889515139124e-11
2.292007106102964e-10
9.489066225909491e-10
7.152321636528632e-10
5.074100044543726e-10
8.037609482775087e-10
5.1714803820651e-9
1.661585656917702e-9
3.1662737812163608e-9
4.554666042457215e-9
3.923990762290195e-9
1.0931736425822479e-10
1.2101289392426493e-10
1.3512617680732966e-11
6.825980723962276e-11
2.913645388428627e-9
8.578601255627057e-11
8.08827337931767e-11
1.4756695137108248e-11
5.002055291533247e-9
8.185083193842817e-9
2.3842662549519816e-8
3.7117107549474454e-8
4.769157605944296e-8
4.8712576647066605e-8
1.5800634188174804e-8
1.5812297804073329e-9
1.4722659589977719e-8
3.198785211272219e-8
4.1373549026540824e-7
2.5776113856089237e-8
2.055417617518717e-8
2.0615876212094196e-8
8.511460382696337e-9
1.9393356174541163e-9
9.234776969968918e-9
1.1158316275538004e-8
1.424917110939145e-9
6.320139111225479e-11
5.008818310436932e-12
1.8327873035343628e-13
5.83392452507998e-14
2.7046953336874737e-14
2.0384272361608443e-13
5.79032743086229e-14
8.863405548082562e-14
2.2132545968967299e-13
2.691927405835353e-13
2.514414922451328e-13
2.5901880459874066e-13
1.775855295793402e-13
6.9471201352475e-14
6.081818821091015e-14
1.020267436019201e-13
1.5595315910240094e-13
2.0976735659599804e-13
2.7647697618882163e-13
3.7319180875715463e-13
5.185289436045728e-13
7.365956758390798e-13
1.0621671122453056e-12
1.54736925667016e-12
2.271424726081774e-12
3.355742683121849e-12
4.987903037424851e-12
7.460423936342297e-12
1.1234420566150044e-11
1.7045971863022558e-11
2.608745147477372e-11
3.8038733540796236e-10
8.785553975098325e-10
1.5444351436534776e-9
2.048855454135944e-9
1.9600002043583835e-9
1.225086317218423e-9
7.658072212042835e-12
1.5947092546798396e-9
3.4469606019004223e-9
5.5220075803983685e-9
7.794873858706703e-9
1.0228927763348835e-8
2.3858843283245888e-9
7.22477461893713e-9
9.638491171061498e-9
1.2552578547118646e-8
1.3749381048770058e-9
1.8915014394630733e-8
5.035594241355788e-8
9.661950318698665e-8
6.833040648021414e-8
5.0335082474600296e-8
3.840798945354379e-8
2.8389677515648735e-8
1.9834711150726375e-8
1.2375920274306568e-8
4.741362965114958e-9
6.0825977156612866e-9
2.8238061070644335e-8
4.519974228308594e-8
3.3828372638988926e-8
2.1558160229758707e-7
2.4231465425825095e-8
1.4315948422849763e-6
2.7200788190132437e-7
6.747948857670645e-8
5.867079477344796e-9
2.3417242922124057e-8
6.581512120409285e-8
5.386334927057838e-9
2.3632395806705692e-8
8.073958446266397e-9
7.168277417479895e-9
1.1183464530751718e-7
1.5320976858736805e-7
9.73199893312367e-8
5.1504299453136344e-8
2.3280327627382463e-8
5.083384005863854e-9
1.1242151382424014e-9
4.3202047894462796e-9
2.594862245420339e-9
6.440403938360132e-10
7.581048310747389e-10
5.842729907747559e-10
4.221768847498034e-10
2.8100399020030934e-10
8.554811635102794e-11
3.300061340884708e-10
5.675622489540662e-10
8.066499848475539e-10
9.55145081221899e-10
4.128677025986943e-9
1.1723880878955329e-8
1.2440376309984634e-8
6.883246425454954e-10
1.0994949439008564e-8
1.9916827688441595e-8
2.7513974308946247e-8
3.450751925751632e-8
4.075023431786356e-8
4.563317358765397e-8
4.8588834176278574e-8
2.8646248061614854e-8
1.3577878671820055e-8
7.791398215547935e-9
1.8195682617383473e-8
1.6731082011028864e-8
1.8903447071189662e-8
1.5146257946627963e-8
1.0837886492319639e-8
2.6581492106454495e-8
2.2895099561638456e-8
2.047340075319996e-8
1.8669685864572938e-8
1.6411543844067288e-8
1.3171911515159043e-8
8.385531186662925e-9
4.03936999388681e-10
2.33425946127173e-8
3.066894639541889e-8
2.4654500467055715e-8
2.2211775044710087e-8
2.661967778071487e-7
8.754186005303779e-8
1.6991059215934662e-6
2.9249022359621125e-7
5.993735645140072e-8
6.870043295868303e-10
2.7047475263959044e-8
4.467830162324631e-8
1.0964338279787132e-8
2.787126826020776e-8
9.22548421171232e-9
6.915494932832552e-9
3.990392682979422e-8
9.86558969311702e-8
5.6655190335300237e-8
8.750410488077438e-9
2.1727747945407013e-8
1.919627186093499e-8
4.1495035489152325e-9
3.9659182865783495e-9
2.165225486231138e-9
7.054924466366896e-10
7.599779538793866e-11
1.3436927882315625e-9
6.795753316883862e-10
5.513017657614407e-10
1.5499598075374268e-10
6.35849708321854e-10
1.101732967920024e-9
1.7614517260559555e-9
4.920452907811382e-9
1.0107460026973556e-8
1.569755765745452e-8
1.4046462641801353e-8
3.0670862587265305e-9
1.0736363932445213e-8
2.3628494962490076e-8
3.508191911075181e-8
4.5371442008449834e-8
5.466932135080627e-8
6.288091457887845e-8
6.96534603511276e-8
3.1915723075414824e-8
1.417953115226458e-8
4.532765608616102e-9
1.849735787110517e-8
2.1633993773209365e-8
2.7052300102048726e-8
9.530320854491513e-9
3.4034083103356425e-8
5.542576748868153e-8
4.3913564514764e-8
3.658534923758722e-8
3.004309982982509e-8
2.2822428710062623e-8
1.5182968550573316e-8
6.420165327102466e-9
7.278812271095406e-9
2.185942839871161e-8
1.9295527557118813e-8
1.691111510632394e-8
1.3222595880172723e-7
2.122203253397665e-8
9.458113917873808e-7
1.741259726421048e-7
4.3754810894471725e-8
6.783087879365887e-9
6.660860232829287e-9
1.4748776982050237e-8
1.003271401574017e-8
1.3012792086411845e-8
3.420247102090378e-9
2.1503337677886475e-8
5.7928865518141544e-8
4.4335195527584694e-8
6.249128245228393e-9
5.759340272361821e-9
9.499762135751793e-9
8.530451224790362e-9
2.743844265756795e-9
1.2016973363343576e-9
3.5882705895653433e-10
1.5725539744225327e-9
7.784651207280609e-10
6.651722811567352e-10
4.0558113223351517e-10
2.8266766868553254e-10
7.64792305165055e-10
1.3739115194475832e-9
2.2269900196239083e-9
3.3065574597141992e-9
4.638479572607483e-9
1.7532872716591344e-8
3.830494806930641e-8
4.457416956212397e-8
7.430335034648686e-9
3.065685242133733e-8
5.386898104300342e-8
6.916149950985526e-8
8.036636118957289e-8
8.734327590815816e-8
8.793649904751387e-8
8.047045861954038e-8
4.9937580125593134e-8
2.4932658528600747e-8
1.1259571236944303e-8
3.5098286486752107e-9
1.4541680096807059e-8
1.2208829223259512e-8
1.286788599639881e-8
1.0906428911517686e-8
2.4713377696542717e-9
1.811905008238589e-8
1.5843985546829775e-8
1.3420111391615945e-8
1.1562579509424634e-8
9.512602921975732e-9
6.286727999900944e-9
2.878369214905947e-9
9.404921613353405e-9
8.505549759922891e-9
7.915851513286814e-9
7.663969906626346e-9
8.604427925933254e-8
2.4851823186541358e-8
6.750156064774694e-7
1.1719361566770553e-7
2.7137072286777536e-8
5.443111031205007e-9
4.992651113645613e-10
9.417024176822226e-9
7.1972188901545516e-9
4.449401070650154e-9
3.4002808600060195e-11
4.668749816812612e-10
1.3649705256760486e-9
8.0414112705346e-9
2.24689127158703e-9
1.4881220081268436e-9
1.6978163270759645e-9
4.146809226811726e-9
3.930686778357502e-9
9.116110371867668e-10
1.075639393719592e-10
3.655038689809207e-10
6.77396667309937e-10
1.1507560776266116e-9
3.409019132171447e-11
2.493852578080538e-10
1.929169842622389e-9
8.705550212584137e-10
2.6208543540744157e-10
8.54825978248364e-11
1.9515842605579684e-11
7.971174374559435e-12
1.7656013506666686e-12
7.53255571028525e-14
7.111186347511693e-13
7.343298710964062e-13
3.6253749731699355e-13
2.598422561001422e-13
4.641275578070102e-12
4.792675693900226e-11
3.9337597157226735e-11
2.1420070438650008e-10
1.5652246677012723e-10
3.2203902526239483e-10
2.3745173027300622e-9
7.985090340663575e-10
1.7065254327963054e-9
2.436857595337894e-9
1.9896676566679861e-10
3.2029418645759984e-10
2.230098649703616e-9
9.67717770506209e-10
1.0830183329494024e-10
5.411817107075097e-12
0.
0.
0.
0.
0.
0.
0.
0.
0.
0.
0.
2.6929432730058402e-14
3.707917063817821e-14
5.132556028379656e-14
7.132322148785034e-14
9.942426985156684e-14
1.3897316973816137e-13
1.9472531170473245e-13
2.370112416384892e-13
1.328675076627935e-13
1.1413474023220056e-13
1.284210211911785e-13
1.722748540689931e-13
2.3960709955083226e-13
3.3157356538922657e-13
4.637684850299167e-13
6.638872078181546e-13
9.749687708991753e-13
1.4654621873175222e-12
2.247869846472508e-12
3.5123205304977606e-12
5.588983976566021e-12
9.069119346101525e-12
1.5052061176118326e-11
2.5682083145607914e-11
4.541495326387162e-11
8.435145079899277e-11
1.6843128264836568e-10
1.6089750246748628e-9
5.368518561825535e-9
4.119158041188205e-9
1.4479985956567845e-9
5.590404434647677e-9
8.490379855662446e-9
1.0944773646032451e-8
1.299498447171581e-8
1.4305184396006836e-8
1.4623381753092615e-8
1.4116465311422755e-8
1.1074742892108481e-8
6.00124173514049e-9
1.0061951694819602e-9
6.815395291015131e-9
5.105518183146133e-9
5.289684122283487e-9
5.889361845013598e-9
2.0368926709032007e-9
5.7216807659824354e-9
6.041492074459444e-9
5.405896944539159e-9
4.993760117043888e-9
4.573267621527423e-9
3.970781198471568e-9
3.0313382384347824e-9
1.0957166490758252e-9
6.563113464123568e-9
6.9264888326796285e-9
5.643797940426654e-9
5.212333653908104e-9
6.615608705629573e-8
1.7061154164072683e-8
3.9357567495228175e-7
6.82040996851635e-8
1.594578038749421e-8
3.962205664031163e-9
2.504126795870079e-9
6.4543677369408886e-9
1.1793251590548221e-9
4.711154450936421e-10
7.695737184505271e-10
3.7895198224602904e-10
2.4862188315516317e-9
3.4244864674844497e-9
1.4153648197358944e-9
6.009418655530326e-10
3.1290494516201954e-10
1.1793120070753578e-10
1.7150287804510158e-10
1.1976818725521028e-10
4.13286551763797e-11
1.2350726428154246e-11
4.299572223677631e-12
2.1486609267273785e-12
1.9135103294829334e-12
8.859494497279672e-13
5.195674630253028e-12
8.606747735128509e-12
1.2398291227407414e-11
1.5990548556430566e-11
3.087431946016606e-11
1.02865792514209e-10
1.3926519832055922e-10
1.4762392901852572e-11
1.802765847678114e-10
3.887615023975155e-10
6.142984304907129e-10
8.637206446914855e-10
1.131017090535166e-9
1.3966121446436656e-9
1.633021312035953e-9
1.8161614603367584e-9
1.0821482718692263e-9
5.658865100621034e-10
1.1498042443200097e-10
5.305865802862733e-10
5.130124258792405e-10
5.786869116231665e-10
4.3265706285081477e-10
2.93498584359784e-10
9.439616548037422e-10
7.323831077188561e-10
5.637217408130152e-10
3.874045050052432e-10
7.226231286178594e-10
4.818890598552289e-10
4.2295863331644165e-10
4.0450393240841047e-10
4.153129019251599e-10
4.552082102583985e-10
5.285445045385219e-10
3.73576845938656e-9
5.493875504681585e-9
1.2751478807558966e-7
3.2961957175499526e-8
1.1579534104763285e-8
2.21650856461825e-9
3.583723679049808e-9
2.0504730705176363e-8
1.767932840421724e-8
1.5941080251837096e-8
1.2822981269039846e-8
9.131282361678744e-9
2.277835470931597e-8
1.9484791707498105e-8
1.7476817947076763e-8
9.58453191254198e-9
5.414873901673652e-9
3.875439783305932e-9
2.8264175059477775e-9
1.368837427272087e-9
1.9104177949500638e-10
9.578079293875438e-10
5.90494189017957e-10
4.957430314821468e-10
2.993838141900988e-10
1.5423636865044556e-10
4.685452854012395e-10
8.276183476167144e-10
1.2644611061056934e-9
1.7261593733063543e-9
2.2262080028964293e-9
1.051445047178467e-8
2.5062213640060974e-8
2.0766265761617427e-8
4.916226833786466e-9
2.1190873850689268e-8
2.9774516754786395e-8
3.5235530745138954e-8
3.8515466430887157e-8
3.897008071533956e-8
3.613699868055155e-8
3.0889648042665494e-8
2.4209523490254414e-8
1.351930972807563e-8
6.075936756501236e-9
6.09374199362319e-9
8.281954158177007e-9
6.9164660698452675e-9
7.257369283668368e-9
6.318404021283087e-9
1.4899486036309167e-9
1.0741253849298088e-8
9.434713602056696e-9
8.103670329666424e-9
7.07731602516054e-9
5.87752425311547e-9
4.290566146218745e-9
2.0749322719407576e-9
1.6371943274103292e-9
9.496900132465501e-9
1.5964518035735132e-8
1.2627985487481696e-8
9.470256084320883e-8
2.5567036864089138e-8
9.456536464972291e-7
1.8124751100435106e-7
4.798320137739806e-8
8.026711479820784e-9
8.423974026785762e-9
3.497945388869274e-8
6.016918721748425e-8
1.2339655257155758e-8
1.2253632347377332e-8
1.8018367632072374e-8
3.6482309985407556e-8
3.41027238412507e-9
4.692842397557077e-9
9.881555565358198e-10
1.5754482076315913e-9
3.2303442882034097e-9
1.2649147010822308e-9
3.367071980133705e-12
8.28629899617211e-10
1.3588533132357893e-9
8.261071741577638e-10
7.375163194556776e-10
9.187319656362547e-10
3.0542564401890637e-9
1.740638179351366e-9
2.8808238068630877e-9
6.293914699052785e-9
1.2083580601626308e-8
1.992597201436727e-8
8.201784318393925e-8
9.567769927656466e-9
8.596968912189852e-9
2.6582646440920313e-9
1.0047657237521137e-10
1.9311415080352963e-10
2.3012004018076057e-10
2.1009345321252459e-10
2.6448210024854963e-10
1.3344141612425398e-10
8.557347222376365e-11
1.8304125439136302e-10
2.097519498132767e-10
4.3761458815883174e-11
9.637341600929137e-10
5.0159676287734094e-9
9.845989022111218e-9
1.0511610550187956e-8
1.1590558885001496e-8
1.3569908612117617e-9
1.7365726534586865e-8
1.5010385294899287e-7
7.044631397440308e-8
4.250152009503032e-8
1.976331473746142e-8
7.2793369195797465e-9
4.676126951002579e-10
3.336628294580983e-8
2.240096355228467e-9
3.866938343650474e-11
1.88217415071958e-12
3.079844252440642e-14
2.7626371241721684e-14
1.303500746724379e-13
8.259730264663403e-14
7.018453387089003e-14
6.286468269706684e-14
6.658207072557552e-14
8.169718796148266e-14
1.077396782711536e-13
1.4622467621100451e-13
1.278795380023455e-13
6.649161470716024e-14
6.413101273537051e-14
9.19313748848377e-14
1.2792953342227204e-13
1.6532509283649946e-13
2.1413454750662698e-13
2.871475916531966e-13
3.9860988946013905e-13
5.674071720826876e-13
8.21195923876685e-13
1.2018727617784083e-12
1.7737074426365307e-12
2.636117011056331e-12
3.9442362503641275e-12
5.942614897951466e-12
9.02135680270873e-12
1.3811416566291008e-11
2.1349921392732568e-11
3.337436682397098e-11
4.069958779575164e-10
1.0251476311864203e-9
1.8355631236142247e-9
2.2071998800050535e-9
1.669975921392697e-9
4.2515621610739684e-10
1.239751115909725e-9
3.1646772881460893e-9
5.2992950540500076e-9
7.637445850628131e-9
1.0168907568167961e-8
3.249723760648183e-9
6.573997465700785e-9
8.703514396803182e-9
1.0702178723317855e-8
3.743600486965339e-9
1.5089650285064378e-8
4.42442512622075e-8
7.064950043089598e-8
4.9948445303864425e-8
3.822715230418055e-8
2.98220661260431e-8
2.2249576821894228e-8
1.5238067241028247e-8
8.208644555642236e-9
1.1106766450844402e-9
1.9353384836676277e-8
3.267827368269837e-8
2.5257147996931474e-8
2.1700808974937525e-8
1.9999490358660193e-8
2.220191926056994e-7
7.30517888948194e-8
1.147879707961014e-6
1.8160712893474393e-7
3.0969055184391593e-8
2.158093846467785e-9
1.7081245160594682e-8
6.614593066395719e-9
1.1281289854549506e-8
1.3937527751334576e-8
1.6707325011083109e-10
1.0395012463808106e-9
2.9438316594230404e-9
8.095054716786067e-10
7.818378808913052e-10
2.017868477278275e-10
3.878206739894008e-9
5.19125613997281e-9
9.595938492005665e-10
9.906374792123304e-10
1.2210802101551524e-10
3.81718599654295e-11
6.927706805364672e-10
3.33517049712926e-9
1.3544654291292924e-8
3.886990214593651e-8
2.4745012474647827e-8
6.527267731181131e-10
1.4397271708007364e-7
1.0638541566728244e-7
8.87630526872776e-8
5.938860594887476e-8
7.126480267717809e-8
8.604261987760902e-8
1.0718036092398988e-7
1.0284348916036212e-7
1.395116605900181e-8
1.03556936263881e-7
2.0898893047240306e-7
2.0141646924883662e-7
3.2475884301214996e-8
7.437780507515835e-9
3.898083691649335e-9
3.126737662671163e-9
8.00854585380449e-9
1.3852033419172054e-8
1.0705409222837277e-8
6.46523310956987e-8
3.3783408649625632e-9
3.413664130691987e-9
4.974263825298083e-10
7.286249818029167e-10
1.8548463871368331e-9
2.2174113483306425e-9
1.3195336579464886e-9
4.878360806972108e-10
1.1146874243717254e-10
2.49800345521194e-10
1.5090167351021347e-10
4.779140995996787e-10
3.8709498705443035e-11
1.0266629464938983e-8
5.41634285689496e-9
2.258533484215399e-10
7.141215322658869e-12
9.460609854304667e-13
8.457352212098059e-14
0.
6.78413489523037e-14
1.2323699890682256e-13
1.7421859119827073e-13
2.461095151866795e-13
1.896756310130221e-13
3.1484260909223564e-13
7.28629489110246e-13
1.2472562793526286e-12
1.7100037323430173e-12
2.034202555202689e-12
2.2882668391337165e-12
2.520241682346022e-12
2.749235544156721e-12
3.0092904865317878e-12
3.3648031121442406e-12
3.916523503761584e-12
4.8161757224900466e-12
6.30031272957579e-12
8.75585904037524e-12
1.2842309773483095e-11
1.972382505338594e-11
3.15242036036317e-11
5.224172580750213e-11
8.957912943984954e-11
1.5040487246430887e-10
6.131388051455853e-10
7.767300405118541e-10
8.115131429413675e-10
6.351714079320091e-10
2.2319234947129227e-10
4.370165961513233e-10
1.2438039321849779e-9
1.6345242228404535e-9
1.280200664275564e-9
4.715304236371431e-10
8.794555128792312e-10
2.345418983239649e-9
3.6156076577025207e-9
5.575539967001076e-9
6.652769747763866e-9
3.953850516048132e-9
1.526741434842519e-8
1.3878690170155178e-8
1.5842125020958673e-8
2.69358698586631e-8
6.572237295698067e-8
1.3059613096994432e-7
1.1800118506415907e-7
1.0904389764845239e-7
1.1733617216693684e-7
1.3189789513253252e-7
1.4527346498503256e-7
1.477087992057037e-7
1.3034580972968584e-7
9.65082411506565e-8
1.398569095719398e-6
5.319763636256687e-6
4.319873590293584e-6
4.2801995950206215e-6
2.2890299748730357e-6
9.905290874782631e-8
5.144208035944711e-7
6.439684069581475e-7
4.625421354990826e-7
6.419052131574389e-7
9.77584022005102e-7
7.862481790851774e-7
5.582925780584311e-7
8.647639624327098e-7
3.895970127013148e-7
4.9549980611729276e-8
8.036669768511762e-9
7.098135616099495e-9
6.309940091211411e-9
1.7605092094705148e-9
2.26785121883165e-9
8.608717503398096e-9
7.410265593891999e-8
6.87180676673562e-9
1.555910332141574e-9
4.815708442490148e-9
3.272084535077223e-8
2.1258528684671732e-7
2.9503395065639426e-7
9.40431034023933e-8
5.314454280853885e-9
5.900757263689666e-10
1.3271598379233011e-9
2.4481773528024516e-9
2.0058445428211856e-9
6.806160035675143e-9
1.9099375595546312e-8
2.780349355518677e-8
1.0903172519314075e-7
1.5157794651840547e-7
1.970577054792275e-7
7.522868988903673e-9
5.7600891751521766e-8
5.843601554533768e-9
8.148359476476227e-9
2.1784598790665764e-8
2.4315705058804904e-8
1.6099985737546505e-8
7.591011807800505e-9
2.1818517526233965e-8
4.550107759207371e-8
8.646724484227817e-8
2.5658042653847906e-7
5.330671088056451e-8
1.963033496167629e-8
1.8595441383569705e-8
5.967374142335022e-10
4.168581537913062e-12
7.618889623300755e-13
4.6676653244076877e-14
2.5993692056752177e-14
9.596356251009216e-14
2.1620402964476717e-13
1.3029646537155834e-13
8.02731227999781e-14
9.656177294146476e-14
1.722205348881172e-13
0.
1.1052574704738065e-13
1.8697810744894402e-13
1.6062710016895624e-13
1.258062814727656e-13
3.3259289953061075e-14
0.
0.
0.
0.
3.213483835300327e-14
4.997808206065511e-14
7.367563702293802e-14
1.0771016909626436e-13
1.5770676682304588e-13
2.317215653573672e-13
3.418299458157443e-13
5.064416453623317e-13
7.539130857911017e-13
1.1283398132164769e-12
1.6990116574831983e-12
2.5761109729876588e-12
3.937278819440406e-12
6.0735812471861125e-12
9.471172707693976e-12
2.1622642623752696e-10
4.205573058124413e-10
6.953455921069024e-10
1.0104572201662011e-9
1.2140371176481831e-9
1.1131237570212024e-9
5.862085815813271e-10
3.554700951698744e-10
1.606793277540754e-9
3.037467716547002e-9
4.533318306665236e-9
1.1286161389315301e-9
4.287170281707818e-10
4.3391216606150814e-10
4.3354115511415926e-10
1.241039153812172e-9
2.7869336719334425e-9
5.964326977775863e-9
8.789018699012192e-9
5.232573487867831e-9
3.431464979184507e-9
2.59808616666422e-9
2.36270304601163e-9
2.666999420063067e-9
3.672759180944377e-9
5.972018914476833e-9
1.1339376757778527e-8
2.2477162147535966e-8
1.8729696789731008e-8
1.473960004870839e-8
1.3079134726607271e-8
1.832366480802189e-7
7.662784843987355e-8
1.2451425538014698e-6
2.0508201725797851e-7
3.666060895190871e-8
4.612229709283529e-9
3.087316364280375e-8
8.4176684582616e-8
4.970969499504618e-8
2.0372939549775447e-8
2.1289930139109716e-9
7.336302506294878e-10
5.33211711440485e-11
1.6819189575449135e-9
2.6072738832425548e-9
1.602069483438235e-9
2.5096933158013455e-8
8.915718391530323e-8
9.743451387041405e-8
7.158950525282093e-7
9.518362381034889e-7
1.907771118483888e-7
1.074723638493381e-7
5.860560587064424e-8
3.2049577236626866e-8
4.907134961609784e-8
2.5398219172639175e-7
4.40371671857887e-7
5.814090527017724e-7
6.134840022672147e-7
2.825376560836248e-7
1.1105832336836643e-7
1.0094261223798252e-8
8.692197739109262e-10
4.753756837485565e-10
4.3847496271673607e-10
5.68439127251816e-10
2.6418915238211166e-9
1.1195206176571327e-9
3.0712864189370334e-10
1.8986519114900834e-9
2.0640588106383728e-9
4.47649034478587e-9
5.656319286844404e-9
2.427152761606838e-9
3.436007830145787e-9
9.061427669644915e-9
8.79820203726654e-9
8.364826026242927e-9
4.317771944144352e-8
1.7711699184786701e-7
3.77802106667436e-8
3.3539375739690563e-8
1.9947346656572584e-8
9.924172609141283e-9
1.2183015937680752e-9
1.4901873121644162e-10
3.400714764117317e-12
3.524159268225095e-14
0.
9.893033639342998e-14
1.2181679640149948e-13
2.657451725392774e-14
7.344446471424805e-14
1.6331485479520305e-13
1.8008195828903348e-13
1.6513268937893587e-13
1.7190153537056057e-13
2.083348184879461e-13
2.7367391726916896e-13
3.716342876239215e-13
5.114763101208708e-13
5.082301027829206e-13
2.505208623021327e-13
2.2476680048206591e-13
2.935384027837972e-13
4.1270020980910414e-13
5.515110592795225e-13
7.30400014786867e-13
9.907869191399453e-13
1.3853863144212297e-12
1.986637081074424e-12
2.9022768344900875e-12
4.298567299040008e-12
6.436823524782989e-12
9.733409571653561e-12
1.4861105026866124e-11
2.2924656990553662e-11
3.5773017160069116e-11
5.6572282671597766e-11
9.089733917937949e-11
1.489106668272583e-10
2.00259213281389e-9
5.6491293384649446e-9
9.156507179203853e-9
6.695910176660399e-9
1.335308808898578e-10
7.642582463669268e-9
1.4757156530745334e-8
2.1644840636775575e-8
2.8529645429707544e-8
3.54240028252309e-8
4.208843488381875e-8
2.0520625990822986e-8
2.6091954442367194e-9
1.879990331534247e-8
2.0772567754260914e-8
2.4337533434962313e-8
1.0813765770719532e-8
3.5493172754138884e-8
7.051859432196701e-8
5.403198630678234e-8
4.546209982991747e-8
4.038272584069445e-8
3.5033286487177186e-8
2.7987021392896995e-8
1.9077247772067294e-8
7.274652457291417e-9
1.2458003674966678e-8
5.221488710703451e-8
5.4489135936335954e-8
4.578771400820026e-8
4.1489772104627935e-8
4.874704144566557e-7
1.699942537981932e-7
2.6587830980613406e-6
4.37539907740293e-7
7.71503677941924e-8
9.946086361069866e-9
6.103850118560851e-8
9.389709742370603e-8
7.522518175586194e-9
3.930467876807814e-8
4.279751526874481e-9
1.7134216930568482e-9
1.035526907387704e-8
1.2731858204372686e-8
4.74893718773807e-10
3.776504232531007e-9
3.3938131382463455e-9
5.001354193293102e-9
3.2332372743331604e-8
3.122448256838047e-7
6.206517117238088e-7
4.803774436480544e-7
1.2392796765151141e-7
4.130988068483359e-8
1.622346136452477e-9
2.20084318507427e-8
1.4546053169431147e-8
1.2629993110565841e-7
3.014981463052454e-7
4.0368059324462856e-8
5.6698760937695516e-8
7.56754063027677e-9
2.151527192367398e-8
2.4398556745196836e-8
2.3379244670971358e-8
2.1890512486265893e-8
2.02169104413116e-8
1.8146473603297305e-8
1.545322255657288e-8
1.2080815973025179e-8
8.331347246024015e-9
4.921049681746385e-9
8.120861661099176e-10
1.4063193198412272e-10
8.950338079014457e-10
1.4408877455436876e-10
2.6701196579348924e-10
3.5344406941548544e-10
5.873269557777967e-10
3.6802467343692677e-10
2.651895216108488e-10
2.8313493104080587e-10
3.685415130427393e-10
5.070356817660525e-10
6.925760006269691e-10
9.115446102569134e-10
1.1380205233644786e-9
1.3467237238923644e-9
1.5231957812568566e-9
1.6589331441280125e-9
1.7684229956530671e-9
5.523785002361981e-8
1.0708151245179388e-7
1.642837705035367e-7
2.2612463308201075e-7
2.3649667594258773e-7
1.4662906324078828e-7
1.7502126329292757e-9
1.4052955625303604e-7
2.6529773653927276e-7
3.7682093251830973e-7
4.806107319853105e-7
4.2561563511771515e-7
2.282502070472791e-7
2.4600584554041047e-8
1.3047817839925795e-8
1.4499490985169842e-8
1.3060397210841315e-8
1.1476777244819116e-8
1.098707599235359e-8
9.66695548551589e-9
9.473733305107596e-9
1.4522061687267183e-8
1.1010732343534664e-8
8.371492722208839e-9
5.097498210850949e-9
4.3042651579779323e-10
5.868330240854464e-9
1.4459990127605716e-8
2.658672106617175e-8
4.264786150371274e-8
5.785838631742293e-8
5.995721968553296e-7
6.10301631926656e-8
6.588931193933551e-6
1.4096513180402917e-6
5.436527359385972e-7
1.5746793809856536e-7
2.7126105334594655e-8
2.4322606041912e-7
4.995253870039809e-7
1.0726926162480992e-7
5.926300875990579e-8
1.041464948019797e-7
4.474519116080325e-7
1.6187758358269626e-7
5.4812448114750894e-8
3.605506906435583e-8
1.9092058444179738e-8
3.719555426801431e-9
8.017362262750835e-8
1.66937750704186e-8
4.017637782051208e-9
3.52342276502152e-8
2.4102459234410354e-7
1.760184072840619e-7
3.690034203202846e-8
4.9096471573967736e-8
2.861038459746578e-7
4.1387958031585944e-7
3.9620856752474106e-7
5.765122955323249e-7
1.178561414660641e-6
3.217092221191987e-7
7.038205863050893e-8
1.0287864965058003e-7
1.2440226634987762e-7
1.2707968677636895e-8
1.9105129331069502e-9
7.457825264642956e-10
3.9545784681366837e-10
3.822156318723787e-10
9.840248144542681e-10
5.200538316156474e-12
4.018825558769943e-11
2.1207733248023047e-10
9.765925199329304e-10
5.787607049263241e-9
8.109763613327263e-9
5.007591438499634e-9
2.846939110099709e-9
6.482342338038296e-9
1.1726677170770793e-7
9.137119234892012e-8
4.501304452314795e-8
2.0651440587562395e-8
7.144235205194233e-9
1.7455621518299752e-9
7.78735219172372e-10
1.1518641346884152e-8
1.999487921593611e-8
1.7431356396720176e-9
1.169361393140178e-11
1.0134751489446594e-12
1.3674958617720238e-13
8.373933672797146e-14
9.076143957511365e-14
6.196192319726801e-14
5.4936191461163474e-14
6.025967029246779e-14
7.551946788606503e-14
1.0043554246614406e-13
1.367202969523442e-13
1.879130631282279e-13
2.595266348940376e-13
2.681585848002055e-13
1.4984428968352604e-13
1.4181698617761156e-13
1.8685697886819042e-13
2.581327951246171e-13
3.369507232705209e-13
4.3671777562545634e-13
5.820429504134481e-13
8.026377024044797e-13
1.138108740518098e-12
1.6463509983972084e-12
2.4154805796918557e-12
3.5819950930275107e-12
5.35980178000484e-12
8.087911488314448e-12
1.2310449336300209e-11
1.891370215865756e-11
2.936641687121723e-11
4.615280436593006e-11
5.167704808736579e-10
1.3926466673437276e-9
2.471744017146668e-9
2.678723402158854e-9
1.6745066713375764e-9
7.353574557484292e-11
2.198390228284211e-9
4.5618140160143755e-9
7.158508914777634e-9
1.0002898000631075e-8
1.3059321931283026e-8
4.256572525541804e-9
8.56073952869711e-9
1.042412545536281e-8
1.1718980842983504e-8
3.0979210371555315e-9
1.8215054027042247e-8
5.189209571173051e-8
7.405852283005351e-8
5.284666532988792e-8
4.212511194404425e-8
3.4716775966438246e-8
2.7472672900541483e-8
1.987437053500047e-8
1.1625953177643799e-8
9.100361922076259e-10
1.8200130538990278e-8
5.614165684408713e-8
4.688658929847603e-8
3.898714220489739e-8
3.526846336764327e-8
4.1069675720775625e-7
1.4002768266936816e-7
2.2118056527643866e-6
3.5961112205177285e-7
6.192004495955312e-8
7.951346466887845e-9
4.739984022202405e-8
6.336400032402636e-8
1.206998490031216e-8
3.154099618424804e-8
5.149701490751633e-9
3.668401728512243e-9
3.081251250769524e-9
6.951497017835609e-9
6.421926748423163e-10
2.149942455499746e-9
4.840851201787193e-9
9.389125538402784e-9
2.5131646902142022e-8
1.87961871348e-7
2.240341532092529e-7
2.8233290088087493e-7
2.234908781110048e-7
1.0028176262161961e-7
4.401014291219415e-8
1.4840796570475092e-8
1.300779646659951e-7
1.5500889941901644e-7
1.1510488123246548e-7
9.393473058629171e-8
5.8214842034586636e-8
1.3911437618336437e-7
1.230284219725318e-7
2.2258050749694958e-7
6.411461153080371e-8
4.133076699897773e-8
3.413682152865096e-8
3.063760883912531e-8
2.8179628997885702e-8
2.5685135650609595e-8
2.2465174241577557e-8
1.8079222187991155e-8
4.091746500232004e-9
5.664122671180525e-10
1.5050095008629287e-10
2.958981459917267e-10
2.6884722404541755e-9
2.6791859655359326e-9
2.2329965549352095e-9
7.490618121171574e-10
3.067383861584198e-10
2.2130942210927001e-10
2.4305417910015076e-10
3.02756931965347e-10
3.7958377723444837e-10
4.831509915396718e-10
6.358041823697834e-10
8.537025543409434e-10
1.129548725661859e-9
1.4364278589765157e-9
1.7635608092676632e-9
8.37209270189749e-8
1.9014294367047265e-7
2.7605109654405804e-7
1.613212800206447e-7
4.2090745952078616e-8
1.9195637369106756e-7
3.054280945912095e-7
4.088904603483181e-7
5.260740664818492e-7
6.964924300540389e-7
1.0321929230610528e-6
1.8903507923767746e-6
1.061934134035064e-6
2.0769241143266378e-7
3.8925167103509474e-8
1.0870870309683177e-8
5.648686959617069e-9
6.427764793884632e-9
8.09811974257109e-9
7.941886452054935e-9
5.404229418525445e-9
2.0442312938913072e-9
1.2827315448951655e-8
3.315309488878426e-8
2.7972768012792544e-8
1.7642779009142933e-8
1.2222072813165015e-8
9.35775778077539e-9
8.313647417117438e-9
8.985361534958263e-9
1.1959891917593183e-8
1.2616089389415182e-7
1.9417424904785623e-7
1.6522165561718884e-6
4.991516291115096e-7
2.62823472158083e-7
1.2595381476831582e-7
4.083379521700384e-8
1.3177319541954356e-8
1.0478186115818609e-7
2.9711128822117794e-7
1.0711350350587612e-7
2.6775831528037894e-8
7.125673939974985e-8
4.5148658894841975e-8
3.7467028794489524e-8
2.8986343801209288e-8
1.315934064476416e-8
3.0528297472592785e-9
5.608156964294022e-9
6.11526737594791e-9
4.750656147993592e-9
4.219582332530023e-9
2.061545834658054e-9
1.6842446879459068e-9
5.614298080634351e-9
1.2938675715274942e-8
2.922968448432118e-8
2.6096088148247348e-8
1.2589827301774815e-8
5.2151442141215905e-9
6.848728440000804e-11
1.157318102670173e-7
4.317146358800673e-7
3.6282052361653237e-7
3.525198621201768e-7
2.7621528208482903e-7
2.098642476318807e-7
1.3381287809057314e-7
7.190745577046121e-8
3.2643789722249185e-8
8.73012003923284e-9
6.747831307129733e-9
5.142456722882202e-8
5.6553942552035214e-8
4.27227891768358e-8
2.0922625887104294e-8
6.60385140907592e-9
1.1064185731218702e-8
1.7346649829170965e-8
1.2900555857368385e-8
1.250745651465203e-8
1.121660487650857e-8
2.4958039318609645e-10
1.581776041773581e-8
4.4491673735633104e-8
3.637676714449529e-8
2.707576645099293e-8
2.054109856339162e-8
1.4380988405614028e-8
8.021611890066066e-9
9.246292038365001e-10
8.320314432512222e-9
2.285527348796047e-7
3.7567130824559536e-7
2.8332013683057074e-6
8.408114724420456e-7
4.437806757047796e-7
2.1745812571816447e-7
6.916746315088514e-8
3.354188825249771e-8
2.4995893589166666e-7
3.5212427848688583e-7
1.4266743740762117e-7
2.169738484876274e-8
8.167172730703623e-8
5.198345896928985e-8
4.36040322501554e-8
3.228768551884222e-8
1.4313358393677699e-8
4.025791044150278e-9
5.667056687405631e-9
9.443164416342803e-9
7.0922969176923554e-9
6.36489645608557e-9
3.6353070543399328e-9
2.3843834244645e-9
8.427887153496579e-9
1.9084410608524635e-8
4.3442731380720575e-8
5.043876707281056e-8
2.4114281510006452e-8
1.0278627381620918e-8
1.9931542350902626e-7
9.571904453818684e-7
1.7504164438906832e-7
3.896619657292397e-7
3.6322890920638526e-7
3.266170304372265e-7
2.6229288835854036e-7
1.7742341243640585e-7
1.0301409481167312e-7
5.0270998568458435e-8
1.7813710850516834e-8
2.2532465301771444e-8
5.444641935755201e-8
5.213324951239228e-8
3.2599454290205464e-8
1.4105140319122981e-8
4.080114858940918e-9
9.172054399784614e-9
1.907483580937567e-8
1.4247458092918623e-8
1.4219482036350223e-8
8.50672884309893e-9
7.96323149399154e-9
3.033340581625335e-8
8.078376188563111e-8
7.126292673662648e-8
5.2930829376442447e-8
4.075767881040468e-8
2.8733203538716255e-8
1.654164489106361e-8
4.917917740250836e-9
3.5990495918845586e-7
1.1228612976309893e-6
2.806726718148024e-6
1.363910861795319e-6
8.677090637185742e-7
6.246642004774495e-7
3.677605417036439e-7
6.900666406094503e-8
2.646650988725045e-7
4.212042949351005e-7
4.965560283793463e-7
1.487464045137051e-7
7.964151556706895e-9
3.774937039160853e-8
4.702009598951033e-8
2.6115537372691332e-8
9.652332168570466e-9
1.2849619506387332e-9
2.0505844051509895e-8
1.4469060760084426e-8
1.2677049324159091e-8
1.0758162751780333e-8
1.3045713157883465e-9
1.616890030964485e-8
4.13396769875592e-8
1.0256583693795133e-7
9.475007699394583e-8
5.514030598823692e-8
2.9720108567577742e-8
1.2528950141258837e-8
9.061986654194097e-11
3.747692604740013e-7
8.350921086658543e-7
2.131284764550376e-6
1.2129354324771943e-6
8.300033389502257e-7
5.992530314303759e-7
3.5460339190956953e-7
1.4606429957774032e-7
6.687024568144781e-9
1.4368205695109896e-7
2.548702408276144e-7
3.707251921347184e-9
3.304006347525852e-8
3.5650528135017026e-8
2.0855623622906015e-8
8.971518178136005e-9
3.657127442670381e-9
1.584177764097655e-10
8.790357098754676e-9
3.0382039653681725e-8
3.001922953203275e-8
1.042162618549001e-8
1.5945972365582164e-9
1.6466765653273593e-9
1.857241224566015e-9
1.2856789338380757e-9
2.5012508994493886e-9
6.733284827717741e-9
4.077039888397177e-9
5.394898113044171e-9
1.255814906111809e-8
2.390245576400406e-8
3.162953251376464e-8
8.268964385015972e-9
3.872795502773583e-9
1.0438593719142424e-9
2.1010139715942076e-10
2.371535200051344e-10
1.876718630350581e-13
5.484397279222131e-11
1.6570780630284623e-10
3.319190580023426e-11
6.922018339572665e-11
8.750784052477894e-11
3.1380868561645344e-11
1.1051632545751945e-10
3.9106375212422814e-10
1.1635739944216815e-9
4.604231474582013e-9
2.973339140962759e-8
2.076685589741879e-8
3.738940474419031e-8
4.3336968955468467e-8
4.258031511144025e-8
2.2310037246345047e-10
3.208388954538133e-8
8.502570511627531e-8
5.051342453822911e-8
2.0939480555184093e-8
1.5063723811316337e-8
5.167155699254823e-8
5.5576064505790855e-9
1.6096355213877617e-9
1.4095546749342616e-11
1.5358674144617432e-12
8.214117756380411e-14
1.0163372929162042e-13
5.74400528930259e-14
3.608060194867023e-14
2.941130975072776e-14
3.0725413299081e-14
3.76577616082307e-14
4.9571714101710914e-14
3.538695839357043e-14
0.
0.
2.682302419052542e-14
3.7336226376003425e-14
4.7858590759147215e-14
6.219592968052077e-14
8.408067446406876e-14
1.1745063413770863e-13
1.675610678085376e-13
2.421350318121518e-13
3.5280246895919504e-13
5.172024254654408e-13
7.622312789385933e-13
1.1291689672818573e-12
1.6818783506277141e-12
2.5200928664734946e-12
3.801270061372284e-12
5.777141872480481e-12
7.873252581827489e-11
1.6555620718266038e-10
2.8550376696506713e-10
4.1894620780476135e-10
5.096560936025425e-10
5.034380391908597e-10
3.712471679749097e-10
1.062468447780814e-10
2.860224997800539e-10
7.939696653236911e-10
1.4035630633817882e-9
7.197112130460473e-10
2.4687315722951964e-9
3.0910799803828096e-9
2.8854656133465722e-9
2.6185038568382326e-9
3.0013568742105884e-9
4.633448978450655e-9
8.657030695611177e-9
7.0155412576836145e-9
3.6971525602594274e-9
2.048443689665687e-9
9.193333817375219e-10
3.842270468240755e-10
1.9568148403373313e-9
1.0149701949637281e-9
3.8840550077145973e-10
6.835773338959875e-11
4.80867049588798e-10
9.047973504239057e-10
1.3773025300373889e-9
5.558160461309485e-8
3.459747687174293e-9
2.835493023371027e-7
2.257538105093484e-8
4.778844039762187e-9
9.004196178485321e-10
1.8190384473224028e-9
1.2674004298301088e-8
6.379530856017088e-9
6.737516378313158e-9
2.8310768640940984e-9
6.308190058914618e-9
8.536099369833317e-9
6.4504060339322485e-9
4.841991787106956e-9
7.644869802596331e-9
4.220904718229843e-9
2.4450097485330654e-9
4.570093576147747e-9
4.1452907493101166e-9
7.768159377060396e-10
1.7728025302249981e-9
8.478847995613011e-11
6.222739180299618e-10
1.2200085503240442e-9
2.210486181735116e-10
1.7415061907375322e-10
5.204815257627564e-11
1.7335845354938242e-11
2.766442065976649e-11
6.177933838432044e-12
4.381506014052528e-12
1.0671438369745558e-11
5.82543728785254e-11
1.0817050303737016e-11
1.4172243157469162e-11
2.598206877007185e-11
6.068366621050281e-11
2.1591032426260755e-10
3.2356637470781867e-9
1.0674693815636923e-9
6.629300423468588e-10
7.001400628484756e-10
2.027437235648846e-9
1.3620362284225539e-8
2.6981554527776842e-8
3.2875937471625085e-9
1.6076917325615001e-9
7.693832965041351e-9
5.843000708472521e-9
6.64691236921757e-10
1.0887057110117627e-10
2.9641945555960726e-13
0.
0.
0.
0.
0.
0.
0.
0.
0.
2.5776093026318515e-14
3.404672412045249e-14
4.596878009350229e-14
6.286832862380982e-14
8.669737373903148e-14
1.2023316712468847e-13
1.6742202601211083e-13
2.338722660224376e-13
3.2755014898187197e-13
4.597568179557646e-13
6.464858000783191e-13
7.443246091072458e-13
4.793249169880329e-13
3.9761025213691903e-13
4.2688223688052904e-13
5.410149081348081e-13
7.466672419088946e-13
1.0516045461819264e-12
1.5023006608106366e-12
2.193697831569962e-12
3.2859440634256575e-12
5.048261319295491e-12
7.946878830365965e-12
1.2818249009375795e-11
2.1225752532477157e-11
3.624422736924627e-11
6.434121527776855e-11
1.2044220248103817e-10
2.4392014271584966e-10
5.607979625911209e-10
4.874512247314088e-9
1.5116325659348114e-8
7.812318078000319e-9
5.913412151248068e-9
1.3430617465033416e-8
1.799379234351819e-8
2.1390702151282477e-8
2.3337887017506865e-8
2.3208250198557095e-8
2.1271797597590782e-8
1.865014890817348e-8
1.8392284589204646e-8
1.1293079705135324e-8
4.531874140679829e-9
1.1705976957861201e-8
7.547906258147572e-9
6.7889368203151565e-9
7.544136523723446e-9
6.3656863397193384e-9
2.3611184683851985e-9
8.533656232135289e-9
7.643878559457853e-9
6.90042077277413e-9
6.300227409603498e-9
5.538323519580996e-9
4.435238122677023e-9
2.6676138072638092e-9
1.466777092639794e-9
1.4843105056523908e-8
9.820066440029385e-9
8.208741995199657e-9
8.736225326166489e-8
1.6745187247157734e-8
6.376271744378314e-7
1.1699579319404715e-7
3.009042106327888e-8
4.1988617970780025e-9
6.2782115951220875e-9
9.108967951360364e-9
7.876779020501876e-9
7.778316051304428e-9
7.809488685213913e-11
1.1727647860758781e-8
4.781648257436642e-8
3.8938286062009045e-8
2.8437623056533353e-8
1.4627521651512099e-8
8.53505311950893e-9
2.9428976679298916e-9
2.0221452978906665e-9
1.5918082548693897e-9
3.8751507407247535e-10
2.376854599612836e-10
2.2651145112003344e-10
1.636815055799196e-10
1.2827889333407589e-10
9.610088915320124e-12
8.842213143402986e-11
1.7416604605708971e-10
2.71735399171056e-10
3.600887617414928e-10
4.1143007480394317e-10
2.6087220627792397e-9
7.286203992692613e-9
5.724992117629556e-9
1.9108677139164607e-9
7.381913097550838e-9
1.0973663300213943e-8
1.3814899497047863e-8
1.605070962349554e-8
1.73316209993092e-8
1.736284993923526e-8
1.6322324221886414e-8
1.2531512635711997e-8
6.962381366323297e-9
2.3514461160091863e-9
7.352972123366616e-9
5.114190561314251e-9
5.0286476576710464e-9
5.619872081932315e-9
3.036287353386103e-9
4.787677560730737e-9
6.4714643279554e-9
5.623064173473367e-9
5.064183403903641e-9
4.565999955137121e-9
3.9222582358357735e-9
2.899704231629946e-9
1.3526645852735478e-10
6.793725932824763e-9
5.152002263899425e-9
4.599987604525515e-9
4.817998519867846e-8
5.828441186432562e-9
3.636900050270543e-7
6.716086227266937e-8
1.9702108668569906e-8
7.086580668952317e-9
1.4409274816179192e-9
3.423957989045847e-9
1.749101799020224e-9
4.4714801651157967e-10
4.812319787414588e-11
1.1362346229739333e-9
7.107493344995618e-10
1.42250480106868e-10
2.468425266332584e-11
4.995322006256784e-12
9.588859336470884e-12
4.0756874171847847e-10
1.7903835656934311e-9
1.2500386817372297e-9
1.1660911181396392e-9
1.0648560689758435e-9
3.0018489419565147e-10
1.4116445107998704e-10
4.258883412369383e-9
4.77069050041717e-9
1.2646849300925676e-9
6.296063071678952e-10
4.4589032043255505e-11
1.4270707298206061e-11
1.0016952786422076e-11
1.8577963601380037e-11
9.404669158759117e-12
4.915111884946001e-12
5.1667257717401056e-12
1.0535310999595808e-11
1.4308418327552347e-11
1.3712478438411629e-11
1.2692738684886713e-11
2.2930827698407795e-11
5.870588086798605e-11
2.716868048660663e-10
3.734026904753314e-9
1.2355696046384552e-9
1.75541586653582e-9
4.961946018252615e-9
1.4123432487648682e-8
2.140587762975678e-8
9.615499090614228e-10
4.205125271304312e-9
7.217836670810002e-9
1.4866138741086348e-9
1.6352607507262636e-9
1.8447247003696068e-10
1.282116542408136e-12
2.5016899282881908e-14
0.
0.
0.
0.
0.
0.
0.
0.
2.4327768087022948e-14
3.284627371279319e-14
4.489635640339418e-14
6.185407784443464e-14
8.56764931700742e-14
1.1914416983779513e-13
1.6620926562680245e-13
2.3248951529857877e-13
3.25967148446084e-13
3.9709679893348077e-13
2.287871401622292e-13
1.962242161992688e-13
2.181614077113015e-13
2.8845143824815106e-13
3.9986378972075764e-13
5.540676320999917e-13
7.762867653553279e-13
1.1129429473398265e-12
1.6373275072971473e-12
2.4671045335466777e-12
3.797349002731292e-12
5.9610457198769626e-12
9.543552400116055e-12
1.5609261317459652e-11
2.6176144009176364e-11
4.528168114016613e-11
8.160797836028852e-11
1.558021758830809e-10
3.24696126216005e-10
2.9200265979589886e-9
9.601704645327159e-9
6.274849561250778e-9
3.1810648477364795e-9
9.454773029425373e-9
1.3645312949674373e-8
1.7073468306934092e-8
1.9686481596140325e-8
2.092873143803661e-8
2.0603327154355675e-8
1.9256596398318403e-8
1.6433344365962043e-8
9.14575760662384e-9
2.2980729624700743e-9
1.0703949538979948e-8
7.29169578634983e-9
7.232614639736563e-9
8.209961622139765e-9
4.416453210160829e-9
6.577761042309388e-9
8.433418010295248e-9
7.544264648888665e-9
6.953423042852027e-9
6.380182427266747e-9
5.564815756637448e-9
4.345705009684744e-9
2.2938616635683973e-9
3.0053171305290647e-9
1.4488989321818978e-8
9.940823602731692e-9
7.902293671033554e-8
3.2369856263954147e-9
6.538956550657355e-7
1.259785107901998e-7
3.787231826619648e-8
7.2770649236048036e-9
5.2518430354110785e-9
5.859112869205448e-9
1.0069662295215288e-8
9.458319027913698e-9
5.698451374532979e-9
2.992794998534375e-8
6.200210359466359e-8
1.057752643995723e-7
4.3901523863342396e-8
2.5537318316604175e-8
1.852739175866062e-8
2.990971890995014e-9
9.016643371119055e-10
5.0000559575340155e-8
1.2991756755936622e-7
6.035847952438462e-8
2.6283138915654437e-8
2.0027338465177084e-8
7.041643202577555e-9
1.6486313542384653e-9
2.118701147159031e-10
1.8675135023049333e-11
1.8923629220230142e-11
1.2994091657562677e-11
6.380023522171182e-12
2.4536007227252333e-11
4.8264024514994804e-11
7.853150572466787e-11
1.0766570323799442e-10
1.2633508089273977e-10
1.2801203758239263e-10
1.0825255109790332e-10
6.309137550865194e-11
1.1237845781169261e-11
1.1827089063704248e-10
2.615354420375604e-10
6.412020372249717e-10
7.920068965405343e-10
9.283097253912913e-10
1.529559323237882e-10
1.275802722873174e-9
2.5610799598106867e-9
5.155360711254604e-9
1.146796644756167e-8
1.962684931205756e-8
1.1667255562749556e-8
6.839236606524424e-9
4.187493278879428e-9
2.0900192305285993e-9
1.256340805000157e-9
3.273654833659663e-9
2.7886717024866346e-9
2.444109197167807e-9
2.2534984988694113e-9
2.1721269552126506e-9
2.1787255589241863e-9
1.874156216220193e-8
1.3544182387237554e-9
3.000451647935504e-8
9.211265133743234e-9
3.6397555522537525e-9
2.464019567226071e-10
2.6298640667720348e-9
1.2711383696589111e-8
1.1025850343182336e-8
9.81951313404116e-9
6.319172721192921e-9
6.736958519454456e-9
1.891669721090806e-8
2.426647218692888e-9
1.0874345962593549e-8
6.165585143939679e-9
3.913138820703914e-9
6.524630381129117e-9
5.781424109682667e-9
1.9977450914839524e-9
1.6570217103579156e-9
1.3803745129905847e-10
7.095000214169585e-10
9.371468680668482e-10
1.006206468394127e-9
1.0639008375028715e-10
2.1539788763079705e-10
1.9345562346284693e-10
8.332013369595268e-12
6.403361829519111e-13
2.513270856260679e-12
6.825337763601899e-12
1.7523213043651295e-11
1.0367928811867444e-11
1.5009358403861085e-11
2.8131869008020292e-11
6.617313376823635e-11
2.4085218860573185e-10
2.2566457009012488e-9
9.259116774295417e-10
8.442184616961305e-10
4.0149369100743653e-10
8.594119818069753e-10
4.417549757970604e-9
7.670878553797188e-8
3.855766203536565e-9
1.390408306196242e-10
3.851600326090172e-10
2.472386988896403e-9
1.2793911128530057e-9
1.4350689243225416e-10
8.555794270451177e-13
2.5236985449311217e-14
0.
0.
0.
0.
0.
0.
0.
0.
2.352007342344079e-14
3.0786532549492436e-14
4.070622203419289e-14
5.4999137511868324e-14
7.526904300629418e-14
1.0387841681873227e-13
1.4418631437473895e-13
2.00964159539385e-13
2.8099071489722183e-13
3.938884143841089e-13
5.532899788325266e-13
7.784447982123263e-13
8.722144519594228e-13
5.859212233931888e-13
4.798810996814687e-13
5.109571565070037e-13
6.393518722234709e-13
8.794071083308207e-13
1.2439972858433564e-12
1.7887288136692756e-12
2.6294119354944874e-12
3.965362758740921e-12
6.137064150228641e-12
9.74376843201682e-12
1.588129061274135e-11
2.6647931040399214e-11
4.630502086181423e-11
8.422106311897735e-11
1.6343768979683493e-10
3.507270832112116e-10
8.850684608801146e-10
7.168626600722152e-9
2.096148438785369e-8
8.459637747261675e-9
8.67403736600105e-9
1.67175111210552e-8
2.128554948167047e-8
2.4358955219995022e-8
2.5399819295203642e-8
2.3919013990504524e-8
2.0774790707478494e-8
1.745284382747037e-8
1.9276855587970446e-8
1.2892773224700303e-8
5.84208170947565e-9
6.753073247684911e-9
7.91628008700178e-9
6.6094176754114655e-9
7.060810376633529e-9
6.933174413743162e-9
2.5790324653368234e-10
8.399087581978088e-9
7.874004005660213e-9
6.982534846602171e-9
6.3341729881400295e-9
5.589889103947873e-9
4.5503392084639966e-9
2.971619481066759e-9
2.7463844104693326e-10
1.1491626035916021e-8
1.066880760607502e-8
8.505233605294933e-9
8.362087398522773e-8
1.2015331693060464e-8
6.521947604107751e-7
1.220981459516545e-7
3.3391316829333306e-8
5.518684264808328e-9
5.472901791678129e-9
5.011895628057866e-9
9.004390625316582e-9
8.431400308561e-9
2.4771840534811925e-9
1.771997054539237e-8
5.203259292847704e-8
4.2353561951690114e-8
3.002921333938613e-8
1.56170122770121e-8
7.952308004647987e-9
2.9500250364268228e-9
2.312662576632589e-9
1.3498426364245928e-9
1.0125335813445021e-10
3.2360319962201024e-10
2.434711390384258e-10
1.869033197696286e-10
1.28617182521036e-10
2.6672949114810255e-11
1.3602354081494743e-10
2.495667616570216e-10
3.818063986859183e-10
5.051207520700776e-10
5.919155215446297e-10
4.166339322784363e-9
1.1334347595778834e-8
7.067424760684382e-9
4.0030346939869295e-9
1.0635134128996565e-8
1.4681345679030585e-8
1.7720558877583975e-8
1.974450483317802e-8
2.02345314268134e-8
1.90858796770449e-8
1.6940645393059176e-8
1.4928314568102523e-8
8.866833909415649e-9
3.738121987812671e-9
8.819138850326146e-9
5.752872146234015e-9
5.222708121005443e-9
5.76068165380105e-9
4.569122640087664e-9
2.36116379540462e-9
7.04628959889905e-9
6.1513881464374584e-9
5.466266075883056e-9
4.925597041817047e-9
4.276995224905526e-9
3.3215752568417545e-9
1.3442340281602393e-9
6.6683822753056014e-9
6.3190073690347635e-9
5.3136468888924355e-9
5.0965155682651003e-8
2.919812164403214e-9
4.2196716100175197e-7
7.986895759453919e-8
2.44043453406725e-8
6.4982721785200415e-9
3.7012886275360672e-9
5.149317346467912e-9
5.388461954643771e-9
2.5746368842395267e-9
2.2584260757197005e-9
1.2971052610004997e-10
2.0860467718285467e-10
2.083928769122822e-10
1.0620169853833772e-10
1.2697835262462938e-10
4.976572527918551e-10
8.746267874704543e-10
4.225106986980029e-10
1.5769370101645025e-11
9.834651319260224e-11
9.367682075882285e-11
3.76279896348326e-11
3.3505055877846256e-11
1.8978688081269937e-11
9.74283069779897e-11
2.5829615017545516e-11
1.8913262898527415e-10
1.5376452159306339e-10
1.5916194040603515e-10
2.1658961753439616e-10
4.712822686792735e-10
7.415217659092797e-10
1.079682717950137e-9
1.4625410236712968e-9
1.7243180452340625e-9
1.6206830932310435e-9
9.445059501364263e-10
3.313798453928476e-10
2.0376762670910693e-9
3.922323112630741e-9
5.762719043265058e-9
1.6034039216503688e-9
2.550632549531302e-10
2.8740939822465116e-10
4.717608419299821e-10
4.370590367649212e-10
1.7339784018075986e-10
1.3236428116111442e-9
2.4983583239375154e-9
1.5226408723750117e-9
9.82091681234606e-10
7.868009912357856e-10
8.477648157222762e-10
1.1498245537223292e-9
1.7501071458275006e-9
2.8416273046416717e-9
4.928944544248458e-9
9.340187720707042e-9
1.861901095795224e-8
1.73289305398751e-8
1.3634173167623174e-8
1.301785808645329e-7
5.010877740393607e-8
9.045423647561388e-7
1.56815865943854e-7
3.015996778624772e-8
3.6002635899453165e-9
2.7079433215114972e-8
7.120227805255268e-8
4.0634692414815626e-8
1.2027723718981838e-8
4.9017807568343766e-9
4.219645336572595e-9
8.246388433452768e-9
6.878391016941595e-9
1.435661062939437e-8
3.148749995785809e-10
2.8187350518597668e-8
1.4951636216777754e-8
1.4993550667116853e-8
2.0241159323404796e-8
4.0835133940494735e-9
1.2925808652794413e-8
6.622533567325058e-9
1.3655334539658626e-10
1.5321914009028861e-9
1.0718122406461851e-9
3.841224740101501e-10
5.429290938991256e-9
4.076525173985324e-9
7.374320592390292e-9
1.1209982028897376e-8
2.389777020720304e-7
1.7629512415973886e-6
2.788989870891973e-7
6.644510784990929e-8
2.0588935965303826e-8
4.586641246577701e-8
1.8466733939005734e-8
1.330764172985116e-9
1.3345751234065648e-9
1.670212689747743e-10
9.623871094625126e-11
3.6053405363581556e-10
4.269385453960201e-10
5.271915538425466e-10
8.473695953324737e-10
1.5656813796096958e-11
2.0545897592000735e-9
1.142008263354619e-8
1.0864976054904777e-8
7.354679504757026e-9
1.5275950342874686e-9
1.3246962709311414e-8
1.2015634229503826e-7
9.19641773923152e-8
5.2259737118903545e-8
2.3086978302185297e-8
8.519684786798259e-9
2.129399561947188e-9
1.3796566638462616e-9
5.877524738230144e-8
3.755836263562784e-8
1.0077279354936044e-8
1.7325165076262566e-9
1.5469529775048335e-11
1.17118537168394e-12
1.4016324953318255e-13
1.0472772922055354e-13
9.57352848872445e-14
6.888369613469612e-14
6.215634414258426e-14
6.844810506756103e-14
8.593892344604437e-14
6.666995878131034e-14
3.415306346874509e-14
3.414415400449559e-14
5.275550575388355e-14
7.390133670975564e-14
9.459635563721655e-14
1.2164874723656886e-13
1.62377007915836e-13
2.244141099245958e-13
3.176764764236556e-13
4.565279267850889e-13
6.624489539278271e-13
9.678699184548881e-13
1.4220312807630793e-12
2.1001576469360746e-12
3.1180178495488946e-12
4.655324467335629e-12
6.9938535548192994e-12
1.0580509219385159e-11
1.2361135241836847e-10
2.77716820113234e-10
4.94532405724033e-10
7.230624300340056e-10
8.580113913589195e-10
8.290032217768821e-10
6.150074277065869e-10
2.1468481361670077e-10
3.6712666821018744e-10
1.1236498960517612e-9
2.048627815425269e-9
2.1043229479135934e-9
4.3901215779194804e-9
6.061480500439944e-9
6.206782919211488e-9
1.7854347688611415e-9
3.9778158608700046e-9
1.320578128595213e-8
3.4560779660204975e-8
4.404609147388125e-8
3.136729990004548e-8
2.665312890805731e-8
2.531260410267536e-8
2.162010939375546e-8
1.3310265592878306e-8
7.764361523167533e-9
2.9502627168347944e-9
2.326727853366799e-9
5.953419824981917e-9
6.252882732262369e-9
5.757432449937811e-9
6.080636002969666e-8
1.9314356122537326e-8
1.5105635767868308e-7
1.9829124707571915e-8
4.149537962520777e-9
9.378731332265508e-10
5.530740448289867e-9
2.4642950319583428e-8
1.317109665754906e-8
1.5238085642287625e-8
1.8493359948657102e-8
9.694892754273129e-9
8.14794802946626e-9
7.2388566936688565e-9
3.6404782866683277e-9
5.519192710011336e-9
2.3676943432799614e-9
3.5889290543381767e-10
5.866482532831358e-10
1.0280184572243187e-10
3.4771934570455765e-10
1.0726294087790682e-10
3.600419799097529e-10
9.826699441026914e-10
7.867832900042696e-10
3.5535444738807567e-10
1.9943121876094786e-9
2.011261867934784e-9
2.63200248069693e-9
4.206630997890736e-9
7.064431320483994e-9
1.9672340193509258e-8
4.0930757251263314e-8
5.919896455114333e-8
7.167894293752012e-8
6.503321452249203e-8
3.028588945370376e-8
2.4291894570462022e-8
8.341121207089234e-8
1.393801632287844e-7
1.9146382482698325e-7
2.405799200400789e-7
8.12275440375675e-8
2.4181653602773328e-8
9.765457842709787e-9
8.34294661717306e-9
8.633409007423119e-9
9.001170866146269e-9
8.097540748487769e-9
2.835677452522129e-9
4.611057990142978e-9
4.210460310149344e-9
2.5105062482427804e-9
1.5419272926095702e-9
1.6416816334840428e-9
3.2281428994025337e-9
7.248758989265215e-9
1.6496425774289715e-8
3.579637682391247e-8
3.7734447402744644e-8
3.143361872078844e-8
3.290415989583897e-7
6.704741417580895e-8
3.065538275054944e-6
5.866100992823949e-7
1.609804359231045e-7
2.7277317560651794e-8
2.4513970958212597e-8
9.542144952568268e-8
3.8778895417529766e-8
4.457398868978302e-8
4.4612488981751797e-8
1.1176845833429436e-7
2.2384056904145138e-7
3.5480171231402687e-7
2.5506537285354416e-7
1.1144051311746702e-6
3.940487411737338e-7
2.0794206411088126e-7
3.438496003600994e-8
4.195736303294022e-9
3.581628108191608e-9
3.448547530241297e-10
1.7429149996091614e-10
1.5902648892313696e-10
3.6661886520405624e-10
6.398109041473271e-11
6.099153724479701e-10
3.4682954035561457e-9
2.2213632956585937e-8
6.737798677066141e-8
1.4439439672119603e-7
6.268743052868718e-9
3.712729149176867e-10
3.240711873005312e-9
6.664254908966462e-9
2.2320517381418267e-9
9.225093174232976e-10
1.9288637053120503e-9
2.4460351992754168e-9
3.3105879794786962e-9
5.296385570975719e-9
9.936315272597685e-9
2.0989300877399297e-8
4.351882218137342e-8
4.227605507229124e-8
3.841440026553127e-8
6.386398303914033e-8
7.143887550625606e-8
2.7224419814036786e-8
2.366814655917232e-10
1.9915828738160965e-12
5.5832786327958903e-14
0.
0.
5.284538694684958e-14
5.830658393028594e-14
7.174030884038423e-14
7.500832102114004e-14
5.3075004882548945e-14
2.6411507189164243e-14
0.
0.
3.022850138111726e-14
3.8941303001612364e-14
5.103469611450287e-14
6.864088570707113e-14
9.367026294321464e-14
1.2897399189828207e-13
1.786131468514434e-13
2.4834776635477315e-13
3.463367985814355e-13
4.841188172531652e-13
6.779747351487807e-13
7.617349448274455e-13
4.456594523882856e-13
3.625957740865861e-13
3.938905813832566e-13
5.118357027991401e-13
7.092082688073018e-13
9.910236710188486e-13
1.403319315007893e-12
2.0339676716214264e-12
3.0263100886546245e-12
4.617403963948084e-12
7.212951101025304e-12
1.1532243534495817e-11
1.890155136004964e-11
3.1886358559410975e-11
5.576744699960005e-11
1.0237136267823052e-10
2.0154771566843242e-10
4.4296462616716137e-10
1.1577216634680039e-9
9.267491045261065e-9
2.5442018531047518e-8
1.108453950232671e-8
9.093795620126381e-9
1.771536831767498e-8
2.1826214580120304e-8
2.4174715601776035e-8
2.460819766982086e-8
2.2815597796074454e-8
1.9651901113051096e-8
1.671472401212566e-8
1.7050122179706612e-8
1.0749089663804445e-8
4.643497675555601e-9
5.492008364849599e-9
6.6849588220027504e-9
5.364778086219883e-9
5.5592176099880324e-9
5.576651832545884e-9
7.736651774373515e-10
6.851465231653089e-9
6.6957192436396915e-9
5.869190134976432e-9
5.26469320185396e-9
4.561045266538336e-9
3.6076826677820035e-9
2.360004575584145e-9
6.626026464779583e-10
2.062767484256245e-9
7.539764034645993e-9
6.697175663788026e-8
1.2353792726654219e-8
8.176955173800482e-7
1.7609105319787938e-7
6.358349214804362e-8
1.7089446181470775e-8
4.047181717894571e-9
3.066664825937301e-8
8.217876187041915e-8
4.7438603678244925e-8
8.695373136915715e-9
1.2009178713939324e-9
4.5264436253605025e-9
4.5675359342044255e-8
3.825657109270163e-8
5.196168482094474e-9
1.0215886747670581e-8
2.048081874577945e-8
1.571858410321745e-8
4.4103531346907033e-10
3.471782171978822e-9
1.4480187335470942e-9
4.0842573061207515e-10
6.728486965013423e-11
3.9197903750981303e-10
7.627655254931482e-10
6.436288704166556e-10
8.687785489171947e-10
1.25199281599779e-9
1.871494229047297e-9
3.0283934540971306e-9
9.43769754054107e-9
2.1693384464656944e-8
3.306625466543182e-8
3.503199531535454e-8
2.1490314910247254e-8
1.5622874065585e-9
2.5456764598884694e-8
4.6641942351464995e-8
6.485418185538788e-8
8.066788754265546e-8
9.454781328791552e-8
3.693482939494118e-8
1.3835848231117471e-8
4.328677677026018e-9
2.729145244397059e-9
3.074395267030448e-9
1.6582170034560785e-10
1.2112934532344949e-8
3.321483610155734e-8
2.5110488489253713e-8
1.7966605086237848e-8
1.3923982958523496e-8
1.115223212428859e-8
9.366756457324613e-9
8.853570403640526e-9
1.0280162507194291e-8
1.5404680968836605e-8
2.8919661270241185e-8
4.163932684731109e-8
3.344527601850748e-8
2.8734024221355526e-8
4.3865028058299656e-7
1.5529701961914128e-7
2.7965985807224378e-6
4.848453492821245e-7
9.449554292124323e-8
1.010165713149641e-8
7.489710733667334e-8
1.2097471763920589e-7
4.737613293252414e-9
4.025441327554363e-8
1.8815575593185542e-8
3.569861510818765e-8
6.798776765914585e-8
2.9064393000226308e-9
2.5729842404196643e-8
1.4230151142825919e-8
3.4791222724724826e-8
6.228133605786684e-8
4.748866084342392e-9
5.6540879287643615e-8
1.5516313323813832e-8
1.9399966876561265e-9
1.1622107608950964e-9
2.2621931802005407e-10
8.592938794719469e-10
5.461625527241297e-10
4.129954362448815e-10
1.394169619827401e-10
2.628575250800443e-10
5.232669223794844e-10
7.93824956223019e-10
2.1728965093386002e-9
5.448881412270887e-9
8.146588267422209e-9
5.6684229207977375e-9
8.901207924771185e-11
6.435343632696544e-9
1.2606646582977882e-8
1.873536907078468e-8
2.498983144371607e-8
3.13484463584373e-8
3.752404736137512e-8
1.7727269151074166e-8
1.6175979295841634e-9
1.878780922101156e-8
2.0628593826845328e-8
2.3240305475400854e-8
1.217453506789806e-9
4.7451362348141906e-8
7.848421728785678e-8
5.883111212654717e-8
4.9481100445722505e-8
4.406447056037113e-8
3.835772764716758e-8
3.076244273484937e-8
2.121890702110989e-8
9.107941443403158e-9
9.339254102970546e-9
4.394966630486759e-8
6.913084557286087e-8
5.89090322171135e-8
4.911323234734712e-7
1.1327825347181728e-7
3.2897204691646133e-6
6.13327928442402e-7
1.441492772711718e-7
4.991156531911652e-9
6.927741000229665e-8
2.0331303488666817e-7
5.552814364536829e-8
4.729749579841934e-8
2.4131143293452992e-8
2.69620277875131e-7
2.1570526125053493e-6
5.84772943697245e-6
1.5039283766311411e-6
5.873394627442131e-7
4.6848800071574013e-8
1.4702547560852835e-8
1.5311099954336012e-9
6.692380575900194e-10
1.7144781409773855e-10
1.9993506978182118e-10
4.3006795955228385e-10
4.211171465919574e-10
2.595332116359861e-10
2.5251290073934823e-10
3.9617762304674206e-10
6.852835017867036e-10
1.4605362100561208e-9
2.3153429564586664e-9
4.083853836332424e-9
1.509159042585058e-9
2.7177809187535e-9
1.4893551477127116e-9
1.1967435462964254e-9
1.3087420603165809e-9
1.7906491876685364e-9
3.074457861522979e-9
6.89881266072647e-9
1.2828528483153538e-8
1.2210956813005133e-8
6.616384600259176e-9
4.046181251837177e-9
6.4026184806188864e-9
1.981482182879813e-8
4.457629762558421e-8
6.228392080477634e-9
1.2578506860453767e-11
1.1618085820532106e-12
0.
0.
0.
0.
0.
0.
0.
0.
0.
0.
0.
0.
0.
0.
0.
0.
2.5713244712160043e-14
3.534561704612131e-14
4.900645245095704e-14
6.836534635222416e-14
9.579911039715412e-14
1.3469251637506994e-13
1.8985621346769027e-13
2.680985290882854e-13
2.849718122694102e-13
2.026455662898525e-13
1.6028193282605067e-13
1.675375106306538e-13
2.0867312991352122e-13
2.9275449415822727e-13
4.267811394193053e-13
6.316305093001178e-13
9.519549489563895e-13
1.4670822962619261e-12
2.3160052503064935e-12
3.749574310939212e-12
6.240237109980433e-12
1.072789266095808e-11
1.9225049613889083e-11
3.651232143560839e-11
7.581366896867768e-11
1.8217138557903102e-10
4.786777103558549e-10
5.097213163203617e-10
7.92617030959611e-9
2.4726672745922844e-8
1.9543206280486318e-9
9.479223148488252e-9
1.2413008654090728e-8
1.3645353056577444e-8
1.3479418517490693e-8
1.159849552354705e-8
8.878076311256644e-9
6.374079379766759e-9
4.464483763932824e-9
7.651169857774898e-9
7.728017600695805e-9
4.8210825227228355e-9
1.7158877261060675e-9
4.557841612934071e-9
2.8521733031912743e-9
2.4982332068645235e-9
2.6611187255856662e-9
2.122896714332043e-9
6.669101793300848e-10
4.193677100777351e-9
3.6524708727030094e-9
3.0804864130324056e-9
2.6801617477733283e-9
2.2646455048306676e-9
1.7210195418790398e-9
7.516835134969528e-10
2.9323208010417044e-9
4.0647588955953315e-9
2.3327460989519207e-8
1.0790249882651471e-8
2.1648787306574894e-7
4.479237448647299e-8
1.8420840961738025e-8
1.0662660659128775e-8
7.665461691913218e-10
9.64707293349551e-10
5.579594032448354e-10
1.2897291657178364e-9
2.6400503879882443e-9
4.5281293982104467e-10
1.1409572265071083e-8
1.9685379609163443e-8
6.85236304036099e-9
1.899297209305674e-9
6.161581932011603e-10
1.169745203706619e-10
3.203450252248525e-10
3.572342515665738e-10
1.8681425005999307e-10
4.518231179484728e-11
8.770037549890391e-11
5.150833890805784e-11
3.9396723594172005e-11
1.9538450494084607e-11
1.5888067730380598e-11
3.963426300776037e-11
6.526615331158772e-11
9.250373206363379e-11
1.150608960823179e-10
2.999892126938188e-10
7.630233707374091e-10
6.90085572203302e-10
3.104701279623054e-11
4.105183518635151e-10
5.843903034456086e-10
5.739016595780319e-10
3.172567133253455e-10
6.336649409135071e-10
5.327185654443839e-10
2.421831292040682e-10
1.6722917321186286e-10
1.2049654756385255e-10
1.9618040253353933e-10
2.961572990943764e-10
2.58293346856088e-10
2.525284046515017e-10
2.2729469485610108e-10
1.349912562530767e-11
3.5138143591792725e-10
3.339215659793984e-10
2.9339080321025637e-10
2.475032552271702e-10
1.844934678838993e-10
1.1063947874762852e-10
3.363018595706815e-11
4.675246207451742e-11
1.3708418751812657e-10
2.477411759437754e-10
3.9252913540930097e-10
5.899763909158336e-10
1.9399564777893722e-8
3.4941595453360378e-9
2.398916947531767e-7
5.151094119828087e-8
1.4008467624593427e-8
9.45272571539047e-10
7.500250651533529e-9
3.729200845178195e-8
1.8851171504767142e-8
2.1952192241566983e-8
3.0045719895793997e-8
1.8040787971930166e-8
3.4123072590524415e-8
3.470750828478336e-8
1.7791579656908312e-8
1.6808479361642485e-8
1.3025803826094573e-8
7.748161269938792e-9
4.399228730813697e-9
3.0002513360878522e-9
1.3067472545345746e-9
3.204822918742812e-10
1.2826616491698696e-9
6.779531179796312e-10
5.808733045339398e-10
2.362331568421e-10
3.2058863560351025e-10
7.071876783551432e-10
1.1632177453360806e-9
1.6655170989778274e-9
2.0752054070112264e-9
6.327733772789561e-9
1.4501315007418753e-8
2.0239481972522514e-8
9.340369050375637e-9
9.565922149614908e-9
2.497727906120299e-8
3.643913351120669e-8
4.5427392769043884e-8
5.2473699654162636e-8
5.721110351008071e-8
5.885136045817836e-8
2.9568206689181803e-8
1.3990092024581155e-8
3.986548167596687e-9
1.2442837301343244e-8
1.2400814215456447e-8
1.3680197730939201e-8
1.4220874742659496e-8
4.062055062136994e-11
2.100859089255449e-8
1.933875280279531e-8
1.6572089465833253e-8
1.4425499830216429e-8
1.1925275983153384e-8
8.791160821469267e-9
4.91300326848741e-9
5.941372640833006e-10
1.0418708396707881e-8
2.0110768307795576e-8
1.6444133877369427e-8
1.0530856271189842e-7
2.302242807445268e-8
1.024084486428863e-6
1.9802368438859883e-7
5.367078432198552e-8
9.615466982284353e-9
8.216112001357403e-9
3.5023264492148e-8
6.614086797763965e-8
1.3779322806018177e-8
1.2267957134197429e-8
9.471914312550321e-8
1.8104176278480583e-7
3.686470759363553e-7
6.251596679068079e-7
2.0004628988778884e-7
5.426704713626282e-8
2.979476609203652e-8
7.397042012223196e-10
4.817165403228227e-10
3.9660517207597676e-11
2.5424199612614323e-12
7.121501392069937e-12
2.1639824902490836e-11
2.7388925684698053e-11
4.093381691702441e-11
4.578326813782013e-12
5.911713015659817e-11
1.735283061215955e-10
5.377075703092373e-10
2.4412193668191595e-9
5.2430958655267e-9
9.430026843231169e-10
6.910323530456055e-10
8.213438021915044e-10
1.420372322836981e-9
3.5128116275652216e-9
4.26423600154615e-9
6.151351875372819e-9
2.8838909945667237e-9
1.3341282946269144e-9
1.0350320482717936e-9
2.8353662231600115e-9
8.64824633573901e-9
3.684597095414113e-8
1.5159000561831376e-9
8.309216866686884e-11
5.49249390577288e-13
4.1476334503935555e-14
0.
0.
0.
0.
0.
0.
0.
0.
0.
0.
0.
0.
0.
6.002963942636745e-14
8.056018941682104e-14
1.0807024614694374e-13
1.4725276132486608e-13
2.0268046564691101e-13
2.810940087847588e-13
3.920168551090619e-13
5.488890751708515e-13
7.706528341544238e-13
1.0838748283820425e-12
1.5254904503406912e-12
1.530975761981892e-12
1.2431848030883112e-12
9.760909779706955e-13
1.0181614561191615e-12
1.21579667139589e-12
1.6266774500715152e-12
2.3157396361748665e-12
3.4010567838502576e-12
5.1290053883251554e-12
7.955333211251377e-12
1.271313924848799e-11
2.0980293921682426e-11
3.591581408019661e-11
6.433998382036651e-11
1.2261995237771997e-10
2.565743135321318e-10
6.244049773002163e-10
1.6625181279149526e-9
1.7929700711019344e-9
1.6221295689594833e-9
2.071508897552573e-8
1.2311400633948323e-7
6.351812469159439e-9
4.120314018056313e-8
4.377925523011535e-8
4.228928158536599e-8
3.6041479125810666e-8
2.6343682532493538e-8
1.7409196316390377e-8
1.101722688284107e-8
6.961793417428674e-9
1.6354784557926647e-8
1.9982194668101216e-8
1.4104709674530366e-8
5.987707181727714e-9
4.535218542385396e-9
7.2729653289794056e-9
5.645710289741054e-9
5.540744154469211e-9
5.49906328898548e-9
1.4017430412522256e-9
6.32117469973729e-9
1.0782019351792825e-8
8.538449806785579e-9
7.091999504590021e-9
5.855116345822304e-9
4.490078796914786e-9
2.846032659484473e-9
5.115484717068729e-10
4.206954599344463e-9
5.830482909840013e-8
6.243402014688759e-8
6.838022338568964e-7
1.7162393327811765e-7
7.971422643515007e-8
3.2022581474457456e-8
7.217397266869326e-9
8.733800430748341e-9
5.3108707473175096e-8
1.8129513956832734e-8
2.5156833309678417e-8
3.2033231160534545e-8
9.35085784249888e-8
1.4386071181691744e-7
5.8034707556048734e-8
2.3349380082718066e-8
9.226589190338187e-9
5.226003053838173e-9
5.2537456672620826e-9
3.3265450776976642e-9
5.266290675251696e-10
5.66454242540646e-10
4.906601037486514e-10
3.6184130087224853e-10
2.646959942654414e-10
1.6074330769610678e-11
2.376780966036503e-10
4.5792239029272433e-10
7.307669368581405e-10
1.0161738572240876e-9
1.251625343869172e-9
7.879868468471878e-9
2.1549440109410675e-8
1.0144827496126891e-8
8.745022059499906e-9
1.9200071010634488e-8
2.5711468012958074e-8
3.062957199200806e-8
3.358201365765559e-8
3.369812377944509e-8
3.126922404871631e-8
2.780372226910893e-8
2.653200276367977e-8
1.5699758393477493e-8
5.77409091392713e-9
1.8101023551265422e-8
1.0922123981241774e-8
9.950668522837606e-9
1.1088172680584129e-8
8.800178628893518e-9
4.539695445695551e-9
1.286953972295709e-8
1.1418186945185687e-8
1.030071222905855e-8
9.371916245421822e-9
8.169403909237002e-9
6.453822782837488e-9
3.862645220798816e-9
1.2862330306212843e-9
1.708405823235613e-8
1.7879167296321805e-8
1.4072926473638175e-8
1.362181367445658e-7
2.5713910034944677e-8
1.0408614358763446e-6
1.943307917850641e-7
5.055224680393688e-8
6.4061701738087735e-9
1.2282017868933422e-8
2.6435588140087514e-8
9.880434013820326e-9
1.707772279744727e-8
5.245756967112433e-10
2.7530523762474307e-8
1.2001809874062874e-7
1.0790721561252183e-7
5.465058935818849e-8
2.4011223526358493e-8
1.1222928901803503e-8
4.191312292705895e-9
3.983306926907405e-9
2.8740022575879243e-9
9.642936233047596e-10
5.706680549202519e-10
5.613656648783269e-10
3.978965077409676e-10
3.151673733595374e-10
3.4908942172560676e-11
2.1243901410110624e-10
4.2194388566925904e-10
6.625625618779264e-10
8.873318587132588e-10
1.026615242185904e-9
5.810664363988693e-9
1.6208681956056782e-8
1.2919578572157238e-8
3.797642937358142e-9
1.5831508412347432e-8
2.3660617141560583e-8
2.9803393009061805e-8
3.4690071527037354e-8
3.7667757133553963e-8
3.8098025845465367e-8
3.625648161559428e-8
2.698890776696395e-8
1.4575402463459597e-8
4.045958831476413e-9
1.6098353456386222e-8
1.1399116472396782e-8
1.1355125940604665e-8
1.2620902650572825e-8
5.901630418077394e-9
1.204351777573929e-8
1.4650930805224155e-8
1.2778910429849765e-8
1.1547399449189282e-8
1.0357812150182582e-8
8.748513534747172e-9
6.36694429659559e-9
1.993161269952009e-9
1.0760335307371682e-8
1.7586352336325935e-8
1.3851167982498375e-8
1.2111117789510557e-7
1.410400463211538e-8
1.0435402420026888e-6
1.9969423244920427e-7
5.729842535757168e-8
1.0973983042017414e-8
6.574060605482481e-9
2.4546609547311767e-8
1.056708086538351e-8
1.659373862726682e-8
1.5054790019163238e-8
7.188616325493796e-9
3.7404430809222485e-9
5.346197710734884e-9
4.2839434914956e-9
2.2856206188444284e-9
1.0416057965633216e-9
3.4845111654926958e-9
3.44627444719369e-8
2.468698303381123e-7
1.8430316301626098e-7
1.7215613067852778e-7
1.5870247262412392e-7
9.030643950975781e-8
6.2091126764215325e-9
6.286707041539226e-8
1.2693302338110275e-7
1.1143023268689136e-7
7.924555667038458e-8
1.6799611007508343e-7
3.345449638599094e-7
1.8794978562168947e-7
6.979834989649133e-8
1.2600599906920811e-6
5.368113613825598e-7
3.5401575573364424e-7
1.783715423720398e-8
9.090195848981889e-9
3.016284422963485e-9
8.627747504903078e-9
5.504012304231524e-9
1.8736836041283038e-9
2.764194212349259e-10
1.6735415913299518e-8
3.90940066306804e-8
6.593920293459061e-8
7.100071772080615e-8
3.1470055794789964e-8
1.4492423627396298e-7
2.5778206637045774e-8
3.773496993258641e-9
2.401706655086267e-9
8.013317017903484e-9
2.6377672307860676e-10
1.9566835051248203e-11
3.6461352662367725e-13
0.
0.
0.
0.
4.650760229021917e-14
7.499643376973163e-14
1.9870708331184156e-13
3.712779421874091e-13
5.802627728367494e-13
8.657809588249706e-13
1.2692329515444954e-12
1.8467141807790512e-12
2.6766336064706766e-12
3.8688802853120085e-12
5.576491051616618e-12
8.010547366253525e-12
1.145898671937451e-11
1.003569404051782e-11
7.548019157830377e-12
1.0486942593610183e-11
1.7849307861807675e-11
2.8108026595060173e-11
3.971510083859659e-11
5.088670364906191e-11
6.131901687003259e-11
7.161667211950087e-11
8.260264118327467e-11
9.567372191952134e-11
1.1344278018352084e-10
1.405942975790891e-10
1.8552845729984115e-10
2.6395309385799733e-10
4.070352344219936e-10
6.810270408045203e-10
1.2389608033978337e-9
2.474426859157722e-9
5.559553520191109e-9
2.2107875948794567e-8
5.067153333340881e-8
1.3787309106451576e-8
3.331121881760101e-8
6.461838233710143e-8
9.2151863824026e-8
1.1528245415194824e-7
1.2273970154537924e-7
1.0672810854886272e-7
6.806729546616143e-8
1.8434342619625725e-8
5.517882467265477e-9
8.072231887179121e-10
3.369362862431459e-9
1.4947717899134204e-8
3.8304357417916184e-8
9.892104997638913e-8
1.3609499754174045e-7
1.5704821854930107e-8
6.717042025739621e-8
1.0262358878637374e-7
8.42580748435682e-8
7.394154375450963e-8
7.562268634575299e-8
8.259432835176874e-8
9.073855544840495e-8
9.553934107332449e-8
9.102138895844319e-8
7.472854128490481e-8
5.1334980316566245e-8
1.0741157216870763e-6
3.71716586820686e-6
5.194725844550399e-6
3.5716661156788466e-6
2.05870136884061e-6
1.0611986418864693e-6
3.5373751442372693e-7
4.680587526176672e-7
5.950296531679643e-7
3.676862531645661e-7
1.1506712805124416e-6
8.070863899784716e-7
7.489692087702602e-7
8.666956530866166e-7
7.242524816435646e-7
5.372488644484329e-8
8.184670342284198e-9
2.1478466791261535e-9
4.628173636880963e-9
2.778038202266244e-9
1.5617275592608753e-9
5.78257877063946e-9
1.5650162100972548e-7
3.969567534359144e-8
3.262922248617357e-8
4.76194393794131e-8
8.936200100700971e-8
1.877699089059547e-7
4.351467083639806e-7
2.2247236787851503e-7
8.21026188644533e-8
2.456828935564027e-9
1.2187408005102887e-9
1.5017693438882678e-9
2.4234675763747073e-9
4.483071084807049e-9
2.7425588391381732e-9
2.382249703367959e-8
4.579886906550225e-8
1.0040808134710783e-7
1.6394318488280466e-7
2.482683055897743e-7
1.2677580102737909e-7
2.1046411358127764e-8
1.9474498220493084e-7
3.558828818312759e-8
2.2971022275923125e-8
5.084207142193871e-10
3.3342429994036446e-11
5.8843775627034055e-12
1.9191991658315257e-12
1.469902122832641e-12
8.685512364784799e-13
2.814700457136671e-12
6.5943633362012114e-12
5.444230559538684e-12
1.6059184055113723e-12
9.839181623249007e-12
3.1899608221260914e-11
1.4197312248276484e-10
4.319271346737718e-11
3.090772118682973e-11
1.4282509091679925e-12
9.410695076362933e-12
8.140989735857698e-11
2.18497878582947e-11
7.509097584247033e-11
1.7750938390674415e-13
3.556888832458631e-11
6.239784913676566e-11
7.665627214897362e-11
8.83496707967612e-11
1.6273493914136465e-10
3.967273816149699e-12
3.0132918170115184e-12
1.6763265849598554e-11
1.934998478612919e-11
2.7636947010888776e-11
3.697520915765327e-11
3.966563933589052e-11
2.7274993163307015e-11
1.1807607608415811e-11
1.5155184844160903e-12
5.784888805454562e-12
1.3078573977540089e-11
2.2869294786454243e-11
3.8080463212942606e-11
6.325441320897419e-11
1.0626830711148948e-10
1.8072149816549208e-10
3.0654143746391244e-10
4.95572754015502e-10
7.105804307321677e-10
2.9502245829381575e-8
5.7079302630166554e-8
8.389639246191808e-8
1.272977171594434e-7
1.953025627852036e-7
3.1022794421911784e-7
5.298738875714624e-7
6.866000408493743e-7
4.540432120675969e-7
4.2278698068426624e-7
7.137400851595393e-7
3.1527754462970207e-8
6.059858324963051e-9
1.2189906787844561e-8
7.175164590020041e-9
7.479784446800063e-9
5.845175732435917e-9
4.860977510769183e-9
5.0123829123083475e-9
6.4511136064498945e-9
1.2041065247316477e-8
2.190039365892753e-8
1.5650171680815946e-8
1.0863182591032801e-8
6.327329272087621e-9
1.1302007969174756e-9
5.459231040983314e-9
1.5025993671766643e-8
3.0301310627985675e-8
4.8197211860533523e-8
3.2242390767076484e-7
1.1878172237072597e-7
4.0392524212182055e-6
9.061870961983866e-7
3.7261790100567726e-7
1.2524505168812603e-7
1.3356416471522935e-8
6.849569693165494e-8
3.39882621851348e-7
1.526079225171933e-7
5.944755450288121e-8
2.609724868671831e-8
6.455121303501191e-8
7.515824379788273e-8
1.758612346662989e-7
1.9664739285652162e-7
1.8303942832199872e-7
2.8482102755696244e-7
2.818511301504335e-7
2.2026823328245827e-7
5.0337338895237296e-9
2.035218518129898e-8
1.0009451595613619e-7
5.8904119955281876e-8
2.5536826836474503e-8
2.3313852719418846e-8
1.2579754258970667e-8
9.015892777465965e-11
1.8153626397852087e-9
1.813602102242242e-10
1.6703209627609524e-11
8.02085300320272e-10
1.582657224931169e-9
2.1718148650499487e-9
1.2083303567652746e-10
1.0319556030269112e-10
4.968177463927327e-10
1.224356744206798e-9
6.314817047958044e-10
1.4204163305115485e-10
7.342160350349476e-10
1.217367783332668e-9
2.2735489100257507e-9
4.525486976078503e-9
1.1991265270870361e-8
3.88020275265734e-8
1.4417793972216903e-8
8.84291122596781e-9
3.234646328879058e-8
8.818875277826125e-8
9.529635510437664e-8
1.757316544833385e-8
1.187093612483939e-9
2.969015706595778e-11
4.842353312705635e-13
3.584338292486311e-14
0.
5.822323257216993e-14
1.0571084684967125e-13
1.0383796363877802e-13
1.2129924974309655e-13
1.5340862127643043e-13
1.0035182883402731e-13
1.0061152894314048e-13
1.1582880513716353e-13
1.4803075745480147e-13
1.9803911542116193e-13
2.7022075926223456e-13
3.7214318031587775e-13
5.15134392002616e-13
7.155127321816268e-13
9.96516691031219e-13
1.3911208782529788e-12
1.5912634282850981e-12
8.143250718517693e-13
6.895025637277316e-13
7.979332256275448e-13
1.0919850446789768e-12
1.5106291006005453e-12
2.070883321775905e-12
2.8775711321325204e-12
4.0994081491008675e-12
5.9897264072958e-12
8.944643116063662e-12
1.3605709566113779e-11
2.1039572508009507e-11
3.3063634633844765e-11
5.286030846957902e-11
8.618958238811629e-11
1.4391962264835707e-10
2.4769584056144223e-10
4.438793367451556e-10
8.424106652733908e-10
9.667454280360715e-9
3.0583984946873455e-8
3.062634023697391e-8
1.431003395221419e-9
2.870449010844533e-8
4.72528456163586e-8
6.219191799784298e-8
7.536874840143522e-8
8.619860229386978e-8
9.302333269927759e-8
9.461453412928842e-8
5.699788066364333e-8
2.670106548296069e-8
4.4885050036348333e-10
3.455086551888546e-8
2.899372373857805e-8
3.162382146205407e-8
3.239623852370991e-8
2.6283579502385634e-9
4.458884084873745e-8
4.0159681810939766e-8
3.5676873689810693e-8
3.282151215526215e-8
2.9504497015243314e-8
2.44335948123708e-8
1.6943730921333128e-8
5.384079505552642e-9
1.6483079508997598e-8
5.442676231099184e-8
5.047718550901472e-8
3.8593781303796755e-7
5.6297866357889713e-8
3.2361669328985947e-6
6.298210634576824e-7
1.7772721234403854e-7
2.752206366721912e-8
3.7856791332085754e-8
1.5837138338061872e-7
8.705896953650942e-8
4.100948385248095e-8
3.1356523883983235e-8
1.5279125417860826e-9
1.027332966014613e-7
4.017928952855236e-7
3.6265750519326787e-7
1.071022287161484e-6
4.576180869043412e-7
1.1822539304168326e-7
7.056579393311803e-8
9.948708981088119e-9
6.48143668434156e-10
5.44666504785918e-10
1.204128556497612e-10
1.8817522111659428e-10
2.8180679834602884e-10
1.0695870630884249e-10
1.2056032740207094e-9
1.6431020099789924e-8
2.465003208144775e-7
1.1302958670736138e-7
6.468958823943958e-8
4.190337468581503e-9
2.6273044678643752e-9
2.804277931909057e-9
5.271599130594231e-9
6.078279008904093e-9
3.291288595737633e-9
5.969177037617051e-10
7.941709486321837e-8
4.0331199609671223e-7
1.0082649190862986e-7
5.047440856354285e-8
6.947148289426679e-8
6.237557543356767e-8
1.1643488345453067e-8
2.7408470680859298e-8
5.007298280270219e-8
6.803019627010056e-8
1.1326256448590108e-7
4.60501930787277e-8
2.1897076877140414e-9
2.495827247215498e-11
1.2493939320873653e-13
0.
3.585149840232275e-14
9.030548397215104e-14
1.7869866580763364e-13
2.2038499791739757e-13
2.70748592724547e-13
5.082871101190025e-13
1.0324247662464654e-13
3.3655584678627726e-13
1.5903004019420157e-13
4.30137567362367e-13
3.7881659640151195e-13
3.443024858509652e-13
3.7834046647960217e-13
4.744966343176951e-13
6.325467495945292e-13
8.645313460632629e-13
1.1941378421957375e-12
1.6579584938856001e-12
2.309079711929933e-12
2.3518230149163328e-12
1.0727454399878742e-12
8.389466748988929e-13
9.68013045355889e-13
1.3555297969881692e-12
1.9189234184209928e-12
2.6889913903445508e-12
3.812051073340879e-12
5.52222132268986e-12
8.176173382302822e-12
1.2340117623700892e-11
1.89443336565468e-11
2.95603249415051e-11
4.6919237834144314e-11
7.592945356819649e-11
1.257930300111518e-10
2.1474386275363885e-10
3.8173633752912765e-10
7.19331072931686e-10
1.4843294576476725e-9
2.24517042794211e-8
6.279210104098731e-8
6.336275751802747e-8
4.445549254567998e-9
5.673901291333957e-8
8.67537271404981e-8
1.0722259445228874e-7
1.2251169343455517e-7
1.3166938237049475e-7
1.3188834535960797e-7
1.2202092232603766e-7
7.408447123947418e-8
3.5044349679274196e-8
1.2568693138753186e-8
2.63117211752348e-8
2.6604746800084886e-8
2.53299572454052e-8
2.8554111405685478e-8
1.849614079703379e-8
2.3956760335068268e-8
4.00002441618432e-8
3.385774981678775e-8
3.013071381260125e-8
2.71687546939889e-8
2.3243373027031467e-8
1.7155012310149906e-8
6.953613087009878e-9
1.3278053774651466e-8
4.5236347456206873e-8
4.10992027950696e-8
3.123710295798306e-7
3.29632540357406e-8
3.1025349237263355e-6
6.175371748126249e-7
1.8985313372875872e-7
4.114498716476597e-8
1.938442994512408e-8
9.903794649018298e-8
1.9745685114715772e-7
1.2786410935917322e-8
5.5319619127398615e-8
5.769503532132254e-8
7.374448014620105e-8
2.0115473935165228e-7
1.4354030353617847e-6
2.667714423745893e-7
3.4216344287417425e-7
1.4388587834391047e-7
4.023466438285436e-8
1.647501131934962e-9
2.058601546928129e-10
1.9216935227128718e-10
1.1325227725858559e-10
2.0239274376941096e-10
9.782429560003014e-11
5.5778033237854126e-11
3.3175741932143715e-10
6.30463763340267e-10
8.803224896248761e-10
1.3520019316876455e-9
1.6433566408922505e-9
6.428640233139702e-10
1.2009619142276593e-9
2.1312898059064897e-9
1.6147699883333315e-9
1.5050673649486943e-9
1.7935341127389793e-9
2.6133181497986234e-9
4.688686481802849e-9
1.0307434716881637e-8
1.547330956755686e-8
8.590620190509544e-9
8.079296918738631e-9
1.1506693768913325e-8
1.4632192752359684e-8
7.068043659014087e-8
8.771199242412533e-9
4.192048430229732e-10
1.0318607689482096e-12
2.924603116210492e-14
5.5181532525129634e-14
0.
0.
0.
0.
0.
0.
0.
0.
0.
0.
0.
6.657587036239436e-14
8.844012964333805e-14
1.1793775971931726e-13
1.6013247080717714e-13
2.198949525831943e-13
3.0439713744861126e-13
4.2379053557955396e-13
5.924372892974724e-13
8.306482733350488e-13
1.1670592552167852e-12
1.641810920323638e-12
1.733392613222008e-12
1.2757168483581246e-12
1.0190745825233751e-12
1.0713260865678929e-12
1.30715081112299e-12
1.7754092218782987e-12
2.5216730524459765e-12
3.664109939468417e-12
5.452621151448962e-12
8.334005367352295e-12
1.3097983152901172e-11
2.1185976644643924e-11
3.535332852981703e-11
6.118956797609685e-11
1.1097451064536273e-10
2.1489547206243448e-10
4.603979788469909e-10
1.1602488920715872e-9
2.9051117173031674e-9
2.7816354029946276e-9
3.5926731849497904e-8
1.200703247531603e-7
5.78089122691104e-9
4.019561094799946e-8
4.908479789612148e-8
5.152001873667906e-8
4.87746238470316e-8
4.021212351400173e-8
2.9682880691466357e-8
2.0999785521165082e-8
1.534375204311018e-8
2.628354009594991e-8
2.64851372641786e-8
1.5359992521888882e-8
4.539214395788931e-9
1.2548144045072625e-8
9.557178138544988e-9
8.215086051081009e-9
8.65411582316911e-9
7.239898004722747e-9
1.3469657627846774e-9
1.3604951845202752e-8
1.2359782393653574e-8
1.0369401084387016e-8
8.948193269989241e-9
7.441358861289677e-9
5.588192620670305e-9
3.1501757334948445e-9
8.152211815962468e-10
1.034849706069195e-8
8.720355866514732e-8
6.083051702940379e-8
1.024565105023674e-6
2.353957172455147e-7
1.0028969658570395e-7
3.516011243186398e-8
4.183914265662846e-9
1.9479916053587896e-8
7.157588695138643e-8
1.3345770740743649e-8
3.346723734890264e-8
1.857156894464071e-8
1.066370332408664e-7
2.1000817487112434e-7
1.1226562405267636e-7
4.192115047188426e-8
1.8205019079413087e-8
4.921827405987656e-9
4.8801744739076835e-9
4.7284905464597326e-9
2.2785697206836093e-9
1.5465045732197843e-11
7.74663216512605e-10
5.422858471712316e-10
4.166525575813439e-10
2.046664353098833e-10
1.5400267660987127e-10
4.0268163652963226e-10
6.76799572166563e-10
9.614207493544137e-10
1.1612953667735255e-9
5.579723714964209e-9
1.5913124277923224e-8
1.3130021989383596e-8
3.034745477000902e-9
1.5679605431919433e-8
2.4471700102649497e-8
3.17355915884487e-8
3.797570211452531e-8
4.2586653681707536e-8
4.4784894293715146e-8
4.4522575258289655e-8
3.076954451261862e-8
1.5659736395280522e-8
6.362362069514414e-10
1.871130416882415e-8
1.4742370446918958e-8
1.5579442119718593e-8
1.657627573244938e-8
2.6281444160534483e-9
1.9719519926133056e-8
1.9026832826570502e-8
1.685594921338975e-8
1.542004468523558e-8
1.3840173834956288e-8
1.1581480786301754e-8
8.27577493313424e-9
2.6706853633908263e-9
1.114303200435963e-8
2.949402442946389e-8
2.2002020948087436e-8
1.9179213740837288e-8
2.1657082420258483e-7
6.295295930022309e-8
1.4845052000285231e-6
2.641377809150882e-7
5.915735618229912e-8
3.52693682071885e-9
2.124947640756087e-8
4.062787712036556e-8
9.753401435534662e-9
2.4707680453610687e-8
6.9918288937210026e-9
6.992580612976406e-9
1.0176961382774281e-7
1.3343633919930793e-7
7.727498292982715e-8
3.8373642564946764e-8
2.3013810711814986e-8
1.069117420386633e-8
4.70583060261974e-9
3.756994018835291e-9
1.5954090541740804e-9
3.4263198510962334e-10
1.4838848784188642e-9
8.207619316059882e-10
6.435444728374702e-10
4.29017098129314e-10
2.0085427861898314e-10
6.002590077927435e-10
1.0213101339975817e-9
1.4880331241584958e-9
1.857389612775548e-9
6.7030174736412656e-9
1.6920327621233002e-8
2.2118002162075636e-8
6.404107418877476e-9
1.3709186767723246e-8
2.9191027360628974e-8
4.1329417332154696e-8
5.1706763016086606e-8
6.065089121972898e-8
6.759929848760136e-8
7.161380708271032e-8
3.872060620097983e-8
1.9020527054188655e-8
5.845223444917054e-10
2.077666450469199e-8
1.929407278457093e-8
2.1697732699672558e-8
1.956183971587014e-8
8.119135636799676e-9
3.3497457760704457e-8
2.8758413401715018e-8
2.5040968321039498e-8
2.2248077394239706e-8
1.8967046442854525e-8
1.4484345776489132e-8
7.576604439389529e-9
7.296284710119418e-9
2.8276685148807418e-8
2.2730355282631316e-8
2.0081304848176055e-8
1.9099952571051082e-7
4.379626893162109e-8
1.5233642204004394e-6
2.801632085946809e-7
7.056367999131491e-8
1.0947239619495339e-8
1.1045762237007978e-8
3.364658316850201e-8
8.232124370164052e-9
2.2317288836662693e-8
1.0430342588720459e-8
1.1073470119547435e-7
2.7378949039229634e-7
5.115962764543274e-7
3.818549093976295e-7
9.064081204052523e-7
4.246339918160106e-7
6.019823167416399e-8
1.2432846182010413e-8
4.361754883209016e-9
7.562723108724017e-11
1.2300518376201927e-11
3.6322784193567487e-13
7.920819021230087e-11
5.936814943599392e-11
8.360829627758283e-11
1.411578083074524e-10
9.812140816327101e-11
6.161071430715499e-11
5.775394465736237e-11
1.0118465541856055e-10
4.484124349725321e-11
2.011086315826847e-11
7.956050114089296e-11
4.952187285210613e-10
2.7342731544941543e-10
2.0425178945092778e-10
2.6212928748956376e-10
5.353705526531175e-10
1.2543565367884379e-9
5.922964870136883e-10
4.907531354556543e-10
2.4896625943362206e-9
1.3852144466550261e-9
1.8430736179121636e-9
1.1265236918337925e-9
4.924819723127249e-11
7.599639414957261e-13
0.
0.
0.
0.
0.
0.
0.
0.
0.
0.
0.
0.
0.
0.
4.0790882562722556e-14
5.447262937783282e-14
7.28655051918811e-14
9.9131074062718e-14
1.3632938150377323e-13
1.8897288865209407e-13
2.634472735914066e-13
3.6878250905924163e-13
5.17737789526617e-13
7.282712015831264e-13
1.0254760845829705e-12
1.0490862473285136e-12
8.162633140749129e-13
6.434814415534114e-13
6.719694496343724e-13
8.106611715473792e-13
1.0967938794561016e-12
1.567615561443502e-12
2.300593873442085e-12
3.459353498015868e-12
5.342563799748025e-12
8.488336556816161e-12
1.389922259854605e-11
2.3541013774612768e-11
4.154007534155486e-11
7.741226669360999e-11
1.562953618081043e-10
3.589319322169998e-10
9.743352136427844e-10
1.4835733412977007e-9
1.2674146354326404e-9
1.7277340485009033e-8
8.916104908340966e-8
9.336416037711679e-10
2.8752645650516706e-8
3.242529345039507e-8
3.255852683525632e-8
2.908311996994412e-8
2.2364054469824316e-8
1.5453401742203192e-8
1.0192795831094411e-8
6.709039756991166e-9
1.3965796223049838e-8
1.6151676384760832e-8
1.0909044616702222e-8
4.406192551308061e-9
5.562263219543207e-9
5.8233178565127865e-9
4.689547757317534e-9
4.740413588248905e-9
4.4937450535902345e-9
5.197140297434505e-10
6.601708967365628e-9
8.186434715162461e-9
6.602977165792882e-9
5.582274277171759e-9
4.641356229625666e-9
3.551378959106785e-9
2.152852670197731e-9
1.1277002085471168e-10
5.9106289162733905e-9
4.802076483055473e-8
4.166996267506341e-8
5.481403595191256e-7
1.3032780303820598e-7
5.791065957115821e-8
2.193692156648369e-8
4.4311282205857515e-9
6.9236768130961675e-9
6.263537461867662e-10
1.8106303340735835e-8
1.6920722678134737e-8
1.7070815148190887e-8
5.9437514242100026e-8
8.952611247060579e-8
4.587471972972399e-8
1.9877065040161343e-8
8.937063005057686e-9
3.697423072031705e-9
3.472023745088706e-9
2.81591424326346e-9
6.415706017041635e-10
2.959930009755669e-10
3.310702983915737e-10
2.374439345887304e-10
1.8410519376763685e-10
2.4868946333987975e-11
1.2163260592899543e-10
2.4917840697866477e-10
4.0181634992678913e-10
5.561880299753338e-10
6.688890732302943e-10
4.02494900007202e-9
1.132865983682917e-8
6.82634571546616e-9
4.055707826614389e-9
1.0952787549339708e-8
1.5450795716895353e-8
1.9022573620636916e-8
2.1620724813906376e-8
2.2672563513443616e-8
2.200660639465144e-8
2.024116704209715e-8
1.733545935307863e-8
9.869717691154605e-9
3.230551909389541e-9
1.122200466171326e-8
7.239188917410282e-9
6.958794312759498e-9
7.833736657434162e-9
4.941715322809197e-9
5.5177982748115864e-9
8.8153478633719e-9
7.751258948045496e-9
7.030619107016508e-9
6.38718715591613e-9
5.5319922573165394e-9
4.274078840406894e-9
2.0765102188457005e-9
4.247797324988376e-9
1.2033234039268894e-8
8.866443449233412e-9
7.815355608767458e-9
9.031169383906273e-8
2.1419949627987143e-8
6.236159454688395e-7
1.1173787783696574e-7
2.6878977036500123e-8
3.2589064222999096e-9
6.270608892565971e-9
1.344338966720173e-8
6.918228300256627e-9
6.909748499941624e-9
1.0876039713141112e-9
6.6791952508049725e-9
3.764266256767682e-8
3.23376465335779e-8
2.3981056022457017e-8
1.3314980860329408e-8
1.028739189621343e-8
3.927169524848137e-9
1.6907932302209604e-9
1.3173386080123494e-9
5.649812302588734e-10
1.9693664403334238e-10
2.4059344116179147e-10
1.6850061382767922e-10
1.3774919950406525e-10
3.4722218141139564e-11
7.196991793009565e-11
1.5352216228774168e-10
2.4420291707142843e-10
3.277823720525314e-10
3.7747071474748287e-10
2.0711937715594516e-9
5.6243662749902295e-9
5.580001815543598e-9
5.352591512299766e-10
5.783953131442442e-9
9.371280646771624e-9
1.2199627058975189e-8
1.4551776427738266e-8
1.624030223705286e-8
1.6944638640954067e-8
1.6570084251807274e-8
1.118036593771202e-8
5.966875182082987e-9
1.7297878196225962e-9
6.093157620948869e-9
4.680482708925543e-9
4.79948831922589e-9
5.2489957009927225e-9
1.8095028050950962e-9
5.706657342041769e-9
6.1299286442434695e-9
5.303157768574412e-9
4.763140709979718e-9
4.25760227718053e-9
3.5964888703741727e-9
2.368949831218617e-9
3.155654731452295e-9
4.530125272394568e-9
3.9532748377855804e-9
3.73247009022795e-9
4.155670986367933e-8
6.855993544511416e-9
2.869013141016128e-7
5.233691647703055e-8
1.7100439407003684e-8
2.041789815625707e-9
4.1285238420304534e-10
4.909932035370931e-10
2.0241392601548218e-9
2.1794802028665556e-9
1.2847748235969902e-9
3.331749261709043e-9
1.5394004920903356e-9
7.153601519215895e-10
9.890276826244107e-9
7.225030386835845e-9
4.373469167381441e-9
7.807896870744828e-9
2.8756718923649946e-8
7.77465124901443e-9
3.100356452441133e-11
7.086673980450357e-10
7.330450183698928e-11
1.4236873528435378e-11
3.755514828388392e-14
7.323007618775822e-13
2.2669789682312666e-12
2.2339988406604638e-12
3.3269110327272808e-12
4.8752167335264926e-11
1.0601181543995042e-10
7.459394827661628e-11
1.4483350677484577e-10
8.956810845522464e-10
4.563006305273427e-10
3.5414223949131177e-10
4.659066032637218e-10
9.508610613958333e-10
2.9213953836883148e-9
2.0208481456435453e-9
2.9772797590377164e-9
2.3386216262808326e-9
1.7810763312686998e-9
4.20365593379247e-9
1.3099314287968881e-8
1.443363138787327e-8
1.0355458371166764e-9
1.8157309379529367e-10
8.270979316576964e-13
1.1857050327622098e-13
0.
0.
0.
0.
0.
0.
0.
0.
0.
0.
0.
0.
4.124409232661182e-14
5.478946985675929e-14
7.306446034740124e-14
9.921998561953154e-14
1.3628353958099464e-13
1.887175596857814e-13
2.628422612539493e-13
3.6760470904690607e-13
5.156656628546196e-13
7.248861308855661e-13
1.0203172590050473e-12
1.0709139632743541e-12
7.921178062257231e-13
6.299310676116369e-13
6.607540065855687e-13
8.065409416054523e-13
1.0992446292323527e-12
1.5682582344756758e-12
2.2880824231477797e-12
3.4166404535949303e-12
5.23708857999372e-12
8.251014311567437e-12
1.3375896581434356e-11
2.2370038443342593e-11
3.881288751324242e-11
7.060964473659035e-11
1.3735627468962672e-10
2.9656731748863907e-10
7.559348212605791e-10
1.7857644715752998e-9
1.6223422328654699e-9
2.2054319785468663e-8
8.01321805639369e-8
3.2216792996635693e-9
2.6959611779433454e-8
3.270547421929839e-8
3.424619656775844e-8
3.2236615928660565e-8
2.6345353898996604e-8
1.9258076275284037e-8
1.3429107167189142e-8
9.502431329784244e-9
1.694234582656722e-8
1.778497375823389e-8
1.0950232669758861e-8
3.6925014994451983e-9
8.520236368984327e-9
6.38307324446871e-9
5.423598236849929e-9
5.675772725212197e-9
4.878260176143534e-9
6.013591009816138e-10
8.927482417587697e-9
8.367990203362007e-9
6.966999763755992e-9
5.997092882533919e-9
5.001825469142735e-9
3.782331101939989e-9
2.1282562495532554e-9
8.185798192049534e-10
9.275815476796358e-9
5.6083974389006835e-8
3.851098930673181e-8
6.371787807668763e-7
1.4511319756289157e-7
6.160542529862114e-8
2.1736998382092497e-8
3.220754390625907e-9
1.0069845606663437e-8
3.8454801696446204e-9
1.725850422500579e-8
1.8907217725173412e-8
1.125340807743255e-8
6.090901588878567e-8
1.0766691904373921e-7
5.6752088015607435e-8
2.4119167892511552e-8
1.1418089050540888e-8
3.771142074496262e-9
3.2192905634726183e-9
3.17010950417226e-9
1.4020870429727354e-9
1.0771110418867744e-10
3.976324287660026e-10
2.8050949668590464e-10
2.1777242603773898e-10
8.921154211690513e-11
9.174707453634467e-11
2.2204811321947848e-10
3.684833104340066e-10
5.167510571456767e-10
6.176879033261005e-10
3.2109918553248206e-9
9.144975270081751e-9
7.239846069479737e-9
2.133040685759433e-9
9.23640030321181e-9
1.4135977552489964e-8
1.8165703913179712e-8
2.1537232330966902e-8
2.383394334050487e-8
2.4626916001899166e-8
2.4015596432290208e-8
1.7544157660509425e-8
9.329656720665966e-9
1.4891832482486554e-9
1.0504921622946206e-8
7.960417334767675e-9
8.237022938452075e-9
9.006666593923467e-9
2.7068155089566788e-9
9.731272788254841e-9
1.0068918797143446e-8
8.880680610009404e-9
8.103467482937863e-9
7.305191645409358e-9
6.192631907736155e-9
4.5086931019197305e-9
1.2117299607430242e-9
9.728716724431884e-9
1.1883966929526207e-8
9.534878015586624e-9
8.689326323019137e-9
1.0647357989661908e-7
3.009355435312397e-8
6.981044247675395e-7
1.2179060047816626e-7
2.7033124883910632e-8
2.374414735463669e-9
7.457446286900464e-9
9.608316884456998e-9
7.546308418776842e-9
8.187687827312468e-9
2.256978989864643e-9
2.9035381978113694e-9
3.415637038313746e-8
3.705255047923633e-8
2.0931057500494053e-8
1.1287396409255742e-8
1.169081518757846e-8
6.899204845069299e-9
2.046310207700741e-9
1.4310301644589947e-9
7.608195287798668e-10
4.7746875345239845e-11
4.013857016153251e-10
2.536952059595621e-10
2.0695761189921923e-10
1.0549223305617135e-10
7.374228046095115e-11
1.9033245857166205e-10
3.1397095320221963e-10
4.34678389292034e-10
5.138317521076264e-10
2.1882262924287837e-9
5.600969523846197e-9
7.009899631350334e-9
1.401191781992292e-9
5.200904613291448e-9
1.0149511993555983e-8
1.4024212286402256e-8
1.73033385143133e-8
1.9990235648823927e-8
2.180291646439353e-8
2.243841209636366e-8
1.3015859150291093e-8
6.6604344314346195e-9
1.2097827599760517e-9
6.7966879268625334e-9
5.9023004079261616e-9
6.4097451186337246e-9
6.452528053143196e-9
1.1221172952547648e-10
8.945125564293666e-9
8.125479717198576e-9
7.036572444409622e-9
6.279437444280212e-9
5.493861932176005e-9
4.4171928459723155e-9
1.9327045289221058e-9
5.482267025731636e-9
5.066073035603175e-9
4.60435436122172e-9
4.403712997042184e-9
4.872398709959125e-8
1.0296130230389234e-8
3.3118846731929144e-7
5.9075666310787696e-8
1.6740150988283044e-8
4.314649374394766e-9
5.373063511317764e-10
3.205676306280044e-10
9.348509056982105e-10
1.3081717269469799e-9
4.272061010347937e-11
9.930778074170671e-10
6.419077385343988e-8
4.622066740671635e-8
1.6650951657011282e-8
1.7346824437359983e-8
1.0193358188911276e-8
1.399725935415591e-8
7.129260608062467e-11
1.0545858312016862e-10
3.4049050660677235e-11
3.931538898691577e-12
6.735228270559679e-13
5.704086067694984e-13
5.863894104045894e-14
9.617797098009818e-13
1.157747803160233e-11
3.714941958998699e-11
6.904944282880508e-11
1.6850252438392298e-10
5.635627116060134e-10
6.08150360876074e-10
8.544678081903085e-10
3.907428564453866e-10
4.0362864452529164e-10
6.385496277964393e-10
1.7391484252553298e-9
2.8365069956600096e-9
2.486147434932385e-9
3.781325497547762e-9
1.2355431563934705e-9
7.871368874721739e-10
1.8362746173836124e-9
6.976843401832752e-9
1.2292786434876975e-8
1.9713918927719134e-9
1.7580861983114218e-10
1.20488561901505e-12
4.789508434655289e-14
0.
0.
0.
0.
0.
0.
0.
0.
0.
0.
0.
0.
0.
4.929949190368897e-14
6.592875956266918e-14
8.826178876424232e-14
1.2012616596850386e-13
1.6523422890621015e-13
2.2905896214814516e-13
3.19340318651613e-13
4.4701508876832823e-13
6.275224511287498e-13
8.825660620463291e-13
1.2424221938296225e-12
1.264125067242705e-12
9.961131510209086e-13
7.846143654927925e-13
8.192551677108918e-13
9.84991350215616e-13
1.327294888388022e-12
1.8934082345176087e-12
2.777531340042002e-12
4.177942557325386e-12
6.457979935751428e-12
1.0275064913795692e-11
1.6860011381124065e-11
2.864109839853666e-11
5.075771857099663e-11
9.519935533179564e-11
1.9416977924621377e-10
4.533948288842891e-10
1.2379670892183336e-9
1.6953187147847577e-9
1.4696466268463715e-9
1.949092444275099e-8
1.0601231031401623e-7
2.293417436374547e-9
3.4002992479318284e-8
3.7627004577754455e-8
3.7324685219135345e-8
3.287305195675304e-8
2.489606793018584e-8
1.6977979053418386e-8
1.108262463917018e-8
7.262575560442496e-9
1.552898437481852e-8
1.8219378167557874e-8
1.2394708082447523e-8
5.048505054401263e-9
5.5913906930801485e-9
6.562815924045173e-9
5.229931086288116e-9
5.242939735694621e-9
5.0461171504480005e-9
7.993512835611597e-10
6.9387789251165576e-9
9.36399327129229e-9
7.50883517917412e-9
6.3178024531679824e-9
5.240697292898994e-9
4.010335682752505e-9
2.4696361950218643e-9
1.0900018288625824e-10
5.342003297441445e-9
5.394127755213571e-8
5.0240034028199305e-8
6.255028777597547e-7
1.5140787638468483e-7
6.828303776824058e-8
2.6324307482289198e-8
5.398791669702816e-9
8.257737540743644e-9
2.6736489350179887e-8
2.0400270373449376e-8
2.108498630751943e-8
2.3195677430602557e-8
7.623889580425272e-8
1.165260969673407e-7
5.3763183388770353e-8
2.2297354977499048e-8
9.418077743624381e-9
4.274705935496941e-9
4.275870711642467e-9
3.2243837152806575e-9
7.046167254183124e-10
4.10388757487766e-10
4.1679201117723065e-10
3.0070441502669056e-10
2.3070630017934515e-10
1.8514636919806456e-11
1.6673669874317683e-10
3.3432006025369805e-10
5.372176187153167e-10
7.446635623522947e-10
9.02203427026285e-10
5.436738432259411e-9
1.5192602721230484e-8
8.549686909790275e-9
5.652757358506679e-9
1.4287583398620782e-8
1.98275193795593e-8
2.4164952715815324e-8
2.7182901044103018e-8
2.8159158883644664e-8
2.6992537808873044e-8
2.459423117099994e-8
2.1683849097644065e-8
1.2431438071785197e-8
4.173699573924626e-9
1.450797592394418e-8
9.015602020309718e-9
8.538255709641667e-9
9.598765321150768e-9
6.51596230909763e-9
5.999923048169247e-9
1.0887209262561978e-8
9.59083022097674e-9
8.69069195214425e-9
7.897608738607016e-9
6.844895462454707e-9
5.319038693543943e-9
2.8404205514765713e-9
3.100602476165094e-9
1.8429048478769764e-8
1.2491348027943737e-8
1.0558436144501535e-8
1.1418769645600361e-7
2.5643740929481822e-8
8.252871547038419e-7
1.50435164547029e-7
3.7125061166792354e-8
4.29367476521579e-9
9.140553818386805e-9
5.206200851010996e-9
1.0075717800243065e-8
1.2005101711142508e-8
1.3417129241885627e-9
1.4365100862983035e-8
7.421884837861997e-8
6.566660015916635e-8
4.1021170206339656e-8
1.913355722560981e-8
1.0727604897727922e-8
3.88130821514897e-9
2.7478025631927366e-9
2.1116585797371274e-9
8.645797754748073e-10
3.716172355648653e-10
4.2531598695121834e-10
2.96490004571246e-10
2.405173191190209e-10
5.121362877175375e-11
1.3723748329445945e-10
2.8510333641961295e-10
4.5164113394445746e-10
6.070156966002815e-10
7.027884693065649e-10
3.7399670113789655e-9
1.0230562052799476e-8
9.55063114336445e-9
1.39343696774529e-9
1.0243345370140789e-8
1.6157265527753138e-8
2.078447359562458e-8
2.457837510646892e-8
2.7197530734673228e-8
2.8130231458793323e-8
2.7313232806526884e-8
1.8899041202641008e-8
1.0092761682020723e-8
2.7321897032838576e-9
1.0684386777297097e-8
8.00847767336329e-9
8.150494836014894e-9
8.931843433415926e-9
3.254447395802813e-9
9.6056857483989e-9
1.0518699167256381e-8
9.132293469763337e-9
8.219226311991791e-9
7.32598480993763e-9
6.129076685235565e-9
4.2392927320620414e-9
3.8502052520908974e-10
1.195433045111918e-8
9.023659632975301e-9
7.904211831846027e-9
7.978477895285886e-8
1.2758818645190049e-8
6.415029329936113e-7
1.1915188764692452e-7
3.250930995193657e-8
6.37155980155199e-9
2.645903436132145e-9
1.3039319799665559e-8
9.557481601050229e-9
7.20953595258606e-9
5.134611226992665e-9
8.888600432930058e-10
6.340974656634148e-9
2.6413467750487933e-8
2.5225871658672704e-8
7.445417807542141e-8
1.2274276273568405e-8
4.522138866288926e-9
1.8172352332972025e-8
7.625527472269647e-9
2.1596144628113632e-8
1.0853261918943424e-8
7.706020179245288e-10
2.0643082964507829e-10
2.8818320223048212e-11
3.5687292277865035e-12
4.175935592842961e-12
1.0216690800576323e-11
1.3333099733817263e-11
2.7214166514201392e-11
7.880938678505404e-11
1.440978482991862e-11
2.317983783828896e-11
6.247823013399808e-11
7.869325239099524e-10
1.9390916047718833e-10
1.9489195569455785e-10
3.4984277703990583e-10
1.5192265916366815e-9
8.562794106112681e-10
7.8865162339184e-10
1.873591396761409e-9
1.548386669196873e-9
3.018628415883056e-9
5.34689980464e-9
2.3112758398878876e-9
2.7228788939815092e-9
5.673003805583883e-10
2.081920310889333e-12
1.0581923389021367e-13
0.
0.
0.
0.
0.
0.
0.
0.
0.
0.
0.
0.
3.3440972439775455e-14
4.4259460105485125e-14
5.88963660334311e-14
7.988495494246273e-14
1.0964456186718163e-13
1.5174186241372798e-13
2.1123363174558236e-13
2.9528641370136336e-13
4.1405516701981765e-13
5.81893752693836e-13
8.189928464295236e-13
8.751573014273557e-13
6.235785818799014e-13
4.986240905720648e-13
5.247512510038899e-13
6.471209481565433e-13
8.880615797414038e-13
1.2671969280973008e-12
1.8436861918147974e-12
2.7427076888488998e-12
4.1856848200179525e-12
6.560072956773197e-12
1.0565342974432985e-11
1.7520526754858788e-11
3.0054347946060765e-11
5.3804473136518245e-11
1.0216761615895204e-10
2.1210821810631897e-10
5.091334541325028e-10
1.3770191013839139e-9
1.5982638272045286e-9
2.1018474175666522e-8
5.931550097773483e-8
4.945185614510542e-9
2.124398104963289e-8
2.7410063833623266e-8
2.966343173152306e-8
2.9003432334555578e-8
2.4797647888713657e-8
1.890673667934733e-8
1.3660067536547885e-8
9.95529764398374e-9
1.630644896170158e-8
1.5967008852410133e-8
9.378410253149021e-9
2.6150581571871003e-9
8.665574991788988e-9
5.841838966647193e-9
5.161118174395147e-9
5.510982874796227e-9
4.268110307067287e-9
1.5849103913110556e-9
8.469540458984663e-9
7.327052913768102e-9
6.229656075742532e-9
5.416113956808453e-9
4.524621853467062e-9
3.3874882096525957e-9
1.7402526179647074e-9
1.6301383225171057e-9
1.28741034018201e-8
5.285333717715529e-8
2.9201986030660552e-8
5.82257576716799e-7
1.2815185914193259e-7
5.2290840643837496e-8
1.7483193451789438e-8
2.0625960559142875e-9
9.93223925922175e-9
1.4903013320067607e-8
1.3785805685649397e-8
1.52304093789959e-8
4.063925472706121e-9
4.0035113474148596e-8
8.508564217022597e-8
4.6239377225394255e-8
2.2415165194452125e-8
1.1328241432001679e-8
4.05780717433504e-9
2.1784122990341964e-9
2.520849870601758e-9
1.6019484791742937e-9
1.369896953363748e-10
3.1101326623205715e-10
2.3225122286200382e-10
1.7383341729324608e-10
1.031608168846375e-10
4.421192196011102e-11
1.4289172651863623e-10
2.450629457221596e-10
3.4913170987698747e-10
4.185841199694475e-10
2.003004941357224e-9
5.677340100771928e-9
5.344098183524665e-9
5.953922076046255e-10
5.809142344719899e-9
9.610776468706034e-9
1.2803903783647476e-8
1.5631404906469864e-8
1.789423244701567e-8
1.925409749491343e-8
1.9574056359021732e-8
1.2932787114150002e-8
6.667818676490385e-9
2.7078660749799025e-10
7.61712210360365e-9
6.3705312878389874e-9
6.908136558912045e-9
6.980433620080269e-9
1.5098826356787756e-10
9.04803304424645e-9
8.278402730127788e-9
7.3280894292687535e-9
6.6853115199923425e-9
5.9798884029624006e-9
4.985788270421222e-9
3.376225817980404e-9
7.349688425466831e-10
1.0571636316286247e-8
7.77303490472786e-9
6.800848769008046e-9
6.456970513535638e-9
8.457922207128675e-8
2.567321034683642e-8
5.082006795555179e-7
8.563450520849004e-8
1.8003982703382616e-8
2.0737164703214138e-9
3.2031436671478454e-9
1.101398676147843e-8
3.2792364063623854e-9
2.9776883573864927e-9
4.998920982930828e-10
1.198636706731461e-10
6.408087538290216e-9
8.759740426888092e-9
3.737740757360483e-9
1.8503035040400053e-9
1.5349695257112604e-10
1.0528209612534613e-9
1.4988925112812546e-9
5.708724221549943e-10
3.051550119172885e-10
8.20016372217844e-11
1.589310017201525e-10
9.734508555596831e-11
7.813379487430002e-11
5.408889884483384e-11
1.5499549751044815e-11
5.857802095383835e-11
1.0127450937085543e-10
1.439615756891592e-10
1.728795674111013e-10
7.196638619435874e-10
1.7510825110021274e-9
2.493067114905491e-9
1.0710954525810446e-9
1.3560495449115122e-9
3.446988249938007e-9
5.145576882202438e-9
6.607365259630429e-9
7.871717498907003e-9
8.863431321369405e-9
9.450563158555212e-9
5.008459707475817e-9
2.5179405844556876e-9
4.5188455615944187e-10
2.42059785331934e-9
2.3411782551252163e-9
2.6792378045706238e-9
2.601711637317721e-9
3.5767340428853543e-10
3.3788525465722402e-9
2.962239286993017e-9
2.5467664265040385e-9
2.2769881084253724e-9
2.138763385606292e-9
2.79936021499243e-10
1.188116194077887e-9
1.1721822921143812e-9
1.132916705405451e-9
1.1265332410624678e-9
1.1652570486137334e-9
1.1119647506340478e-8
1.871337650164056e-8
5.482221030610943e-8
1.8335501259768937e-8
6.867171713063065e-9
1.2560673885655476e-9
2.4359305737263963e-9
1.2039271870264862e-8
1.5489800167921824e-8
1.2181779918643834e-8
1.1333517435613643e-8
4.726955609896116e-8
1.0295172793280709e-7
1.8973646551316289e-7
2.0839293429418384e-7
1.349462423809469e-7
1.0599530316308934e-8
1.0271828738560736e-8
1.3890340932691263e-9
1.6239291886762945e-10
7.048897433486998e-12
1.9749473330510007e-13
2.019817638069012e-12
6.091581694753947e-12
7.298382331635871e-12
5.150959463949562e-12
2.1775224493658928e-11
5.585737121866341e-11
1.3913724785320402e-10
4.272296869102035e-10
2.079606001402802e-9
3.4415970728368885e-9
6.414670896115076e-10
4.99372277883614e-10
6.350999969554694e-10
1.2520449652502993e-9
3.643701490079826e-9
2.969019138948751e-9
4.656444723572384e-9
1.9542818442434464e-9
9.829280943914192e-10
8.119920147471459e-10
2.386803755911268e-9
9.334608520340187e-9
2.5485109600720578e-8
9.518165026370154e-10
3.593883864282245e-11
4.677964848046281e-13
6.415531093567142e-14
0.
0.
0.
0.
0.
0.
0.
0.
0.
0.
0.
0.
0.
5.546529690789384e-14
7.441671355203266e-14
9.981536412109217e-14
1.3599841738396026e-13
1.8719000214822231e-13
2.5961794408695416e-13
3.620828999799867e-13
5.070073233723468e-13
7.119033331490658e-13
1.0013389422417418e-12
1.4094829723058714e-12
1.4147336200670669e-12
1.1471102871422554e-12
9.002831113624095e-13
9.388145784011624e-13
1.1216213095854454e-12
1.502235572435494e-12
2.1404608800018126e-12
3.145486686253845e-12
4.745366531620817e-12
7.36182849273745e-12
1.1765438753032451e-11
1.9414843007752548e-11
3.322836760390975e-11
5.950112179364558e-11
1.1332259511295828e-10
2.368704387335715e-10
5.755240447638318e-10
1.5331872326687852e-9
1.6595911091421176e-9
1.4972484132585055e-9
1.932932171467988e-8
1.1511855953597824e-7
5.816084047687048e-9
3.8566920704523e-8
4.107366532529345e-8
3.974063998922954e-8
3.3923356205218606e-8
2.483256551067011e-8
1.6424168975999768e-8
1.0381558494123113e-8
6.505997669728986e-9
1.5371488002026287e-8
1.8816847096398272e-8
1.3364460173075376e-8
5.714881951628473e-9
4.3218880577993955e-9
6.864317707452599e-9
5.32792768735292e-9
5.2305327620335015e-9
5.188496896938221e-9
1.3137102315168863e-9
5.986502740278634e-9
1.0170166091095718e-8
8.053107019762177e-9
6.690151188214159e-9
5.5256765603171405e-9
4.239822637790717e-9
2.6840858839538524e-9
4.472410796370243e-10
4.195066828773159e-9
5.482636989537464e-8
5.8034274477023105e-8
6.394154510749599e-7
1.5993908416062982e-7
7.409983370227153e-8
2.9700062366265286e-8
6.732607810449658e-9
7.912116864292308e-9
4.3993232494236336e-8
2.048366202207092e-8
2.3182408898848947e-8
2.9282069221617637e-8
8.49445824825867e-8
1.2879518034124745e-7
5.407303060117674e-8
2.2060467456990352e-8
8.852145776871531e-9
4.894183673149117e-9
4.888190506533176e-9
3.108178038659943e-9
4.733617082809022e-10
5.14091860582165e-10
4.460389175883614e-10
3.291181693525592e-10
2.406786091023712e-10
1.4500824075995284e-11
2.1556639031092229e-10
4.1543423115839956e-10
6.626668030224225e-10
9.205831859463181e-10
1.1325879913420384e-9
7.182896721330488e-9
1.9650698275963054e-8
9.300192907042181e-9
7.991218337178836e-9
1.758720959373284e-8
2.3571554460456544e-8
2.809401825256533e-8
3.080992051643276e-8
3.09166924120645e-8
2.8678627123156753e-8
2.547674740126769e-8
2.4344593245581635e-8
1.4482599259053777e-8
5.400442260781383e-9
1.677321235243467e-8
9.998581088673741e-9
9.104763136317982e-9
1.0141652511851262e-8
8.069329644290757e-9
4.106377220803948e-9
1.1782181397640463e-8
1.045030992192312e-8
9.422047041766986e-9
8.571159113575374e-9
7.47510464140321e-9
5.909777120035908e-9
3.516577598600081e-9
1.4089477928414445e-9
1.7196859902031385e-8
1.5581679496212762e-8
1.2447948041938593e-8
1.234516029462009e-7
2.35707919441252e-8
9.349166385883823e-7
1.7384171236565871e-7
4.501464190813253e-8
5.766290544695933e-9
1.0618609277315111e-8
1.7967774558156275e-8
1.0552660609824225e-8
1.482133481670095e-8
2.5027328019012057e-10
2.3540735885964895e-8
1.0146865952386715e-7
8.905611081570274e-8
4.7482014494539815e-8
2.1386566171026248e-8
1.0335454917722329e-8
3.879175369859035e-9
3.495217851435744e-9
2.583481145518704e-9
8.495861604077634e-10
4.978236963074497e-10
4.786523832108412e-10
3.4070555801388763e-10
2.694835506907632e-10
2.7315909963914256e-11
1.828445041651213e-10
3.6210396448888764e-10
5.675352930267559e-10
7.583264901604788e-10
8.760649513084964e-10
5.025300291822513e-9
1.3988897538266064e-8
1.1188275573829677e-8
3.3023924735419016e-9
1.3741040788211366e-8
2.0528530733282865e-8
2.584565322733358e-8
3.0057318593833535e-8
3.2588201005679966e-8
3.288698909584893e-8
3.12078374082532e-8
2.3354792828997888e-8
1.270473334713637e-8
3.7160138251753245e-9
1.3878916345265809e-8
9.776940169698915e-9
9.704996702741125e-9
1.0794768887964475e-8
5.227754881235424e-9
1.0066352648379735e-8
1.2533547539672617e-8
1.0919524741011992e-8
9.856117018059982e-9
8.843386462723699e-9
7.484800270637892e-9
5.454615393655722e-9
1.538454909407919e-9
1.0898749601098099e-8
1.383386713427085e-8
1.1174380271141745e-8
1.0158136930785094e-7
1.211084221184406e-8
8.627791665709854e-7
1.6410759601131598e-7
4.6854703389857455e-8
9.10410158757202e-9
4.87437502856397e-9
1.4755341529979476e-8
1.2530145214303055e-8
1.2864728794923643e-8
1.1247622163745353e-8
4.620896456666188e-9
2.3526010587944447e-9
3.1004136410818597e-9
2.184374841226262e-9
9.16115898097105e-10
3.9089191758342736e-10
3.240402833056962e-9
3.06822241981924e-8
1.3942305061359094e-7
2.6039643704261806e-7
1.6608887420318506e-7
1.8182449122336633e-7
2.039517908190815e-7
1.542896247537183e-7
5.270146343106656e-8
2.3291662993514847e-8
2.0448711029316287e-8
2.6397316873788024e-8
1.2921929102284123e-7
3.956465020242619e-8
4.364852854016006e-8
4.6617903334658376e-8
4.3842845207987965e-8
4.439297497162811e-8
4.8016838602684906e-8
5.249188010142077e-8
5.6109170520899194e-8
5.757586450069738e-8
5.581574252700729e-8
4.967238121973553e-8
3.7821689605700465e-8
8.215345907004475e-9
1.4498235689768457e-9
7.628532010391657e-10
1.4364571581695645e-8
5.652938969339138e-11
3.493322544599811e-10
7.228931442218114e-11
2.538563658620294e-10
4.661850475474029e-10
5.154055691169507e-10
3.0422316562394073e-10
8.646938247304237e-11
8.319642821427574e-11
2.534692261467532e-10
4.6190556600498764e-10
7.221741683151853e-10
1.0223689342340574e-9
1.3449159426732726e-9
1.6929451403341912e-9
2.090715585076051e-9
1.0705508060816385e-7
2.861195008239248e-7
3.749390972979778e-7
7.505843513998412e-8
1.7709993108601713e-7
3.333866809243483e-7
4.5440374103861767e-7
5.728000704379833e-7
7.25293407102846e-7
9.947926979832529e-7
1.634852379991964e-6
1.2273604248150595e-6
3.542593006833643e-7
6.742437790983369e-8
1.7971433558104197e-8
7.138841447688004e-9
5.0778766141019715e-9
6.395684948869689e-9
7.56652870080605e-9
6.230129994091118e-9
7.970310943991699e-10
1.4027408509152269e-8
3.8649972232767145e-8
3.304799507082632e-8
2.1958142079235958e-8
1.572486748706165e-8
1.1784819126011864e-8
9.474753454179036e-9
8.644244754309631e-9
9.489588463526026e-9
1.300977425366212e-8
1.221276028986047e-7
1.1564321942448516e-7
1.7575705435983332e-6
4.3841001508585004e-7
2.0263188707105902e-7
7.959289377809784e-8
1.2368937508731839e-8
4.201076945370072e-8
3.00196656537841e-7
1.266028371709763e-7
4.9392609388036946e-8
1.8881919059677416e-8
1.194606485460669e-7
5.8281535522451007e-8
2.894057874499597e-8
2.5923502284029524e-8
1.9661371489025336e-8
8.101713926073401e-9
7.502564078676503e-10
3.7989518358101725e-9
3.194753752859324e-9
2.523633660669154e-9
2.0268351682905144e-9
2.2128673244193718e-10
1.5961401175142515e-9
3.7031024107830732e-9
7.401342145673898e-9
1.473151328771346e-8
1.867370250169379e-8
7.504027393371163e-9
1.1542886455718027e-7
3.611213000897392e-7
1.3712520687896517e-8
1.188581555971401e-7
1.320327808886002e-7
1.3125615628993094e-7
1.1697190126952367e-7
9.0368521993749e-8
6.33051318847542e-8
4.392563274221611e-8
3.473353818725002e-8
4.4058910733650773e-8
4.996502158501796e-8
3.7882764800227025e-8
1.9361170880131847e-8
7.062522908066023e-9
5.6997246632141305e-9
1.806325720366904e-8
1.241565656779946e-8
1.1839036882943181e-8
1.1559317769395168e-8
2.1659388677984867e-9
1.2274632906674522e-8
3.91327976272003e-8
3.5012509682186766e-8
2.6279593768378967e-8
2.040987174429875e-8
1.4988317610438123e-8
9.493493747907295e-9
3.7025350333778895e-9
3.1470547455736987e-9
2.0040442804214364e-7
4.5449849712695356e-7
2.427187989352937e-6
7.876570855397183e-7
4.332878929397846e-7
2.292693133085204e-7
7.849281746712243e-8
3.9686667766058324e-8
3.3264564053984397e-7
3.0457438612362526e-7
2.3851364759636395e-7
1.4733475436341226e-7
4.466521060793463e-8
3.917359935294287e-8
4.188271103086202e-8
3.739002570230656e-8
1.909319758111458e-8
5.962791797435457e-9
4.3542140872958236e-9
7.434582116113933e-9
5.6584399298563395e-9
4.831583373013932e-9
2.7737565254627805e-9
1.518587068493032e-9
5.792007995758406e-9
1.3038880628328418e-8
2.9263594245193823e-8
3.852632195556659e-8
1.8182885364023127e-8
6.758659920038688e-9
1.1154084888465619e-9
1.5271928988284576e-7
4.83338240136395e-7
4.192597795680206e-7
4.1371973341506506e-7
3.336518657112782e-7
2.5638793849099225e-7
1.6489832510975568e-7
9.196985547233785e-8
4.7261467951874174e-8
2.1738821083479176e-8
1.8527699781338732e-8
5.388292215302257e-8
4.711716483623807e-8
2.821849962532804e-8
1.2961289835366584e-8
3.2576549537742776e-9
1.3533380163047807e-8
2.327992726498556e-8
1.8125621117865456e-8
1.8969387784715992e-8
1.3514839330691115e-8
7.508081727883992e-9
4.0976751963917704e-8
6.314560336385215e-8
4.818658251664504e-8
4.020255252230628e-8
3.369653514514266e-8
2.5993939907107857e-8
1.7026284019751135e-8
7.38496775164195e-9
3.2209284857759456e-9
3.7850453847928455e-7
8.901334281992157e-7
4.513107136103471e-6
1.425764208940486e-6
7.849581927359687e-7
4.4872986912176704e-7
1.330086753808082e-7
2.5242380565106363e-7
4.353176724030787e-7
3.7800422057697246e-7
3.331668861654229e-7
3.9079845541294845e-7
4.3306601535723875e-8
1.0562915938828374e-8
2.0125967438353116e-8
3.3801198932555114e-8
2.4536240323751476e-8
1.0691735182169673e-8
9.828661832796711e-10
8.843545081392726e-9
7.2747561470615424e-9
5.8552221739650145e-9
4.567685559294268e-9
1.5124478956202262e-10
5.064363736353829e-9
1.1353090307348729e-8
2.328491729162024e-8
4.7579145003165854e-8
4.487864448360742e-8
1.6193528709011e-8
2.899533002738854e-7
8.393836463939341e-7
1.2048609568465063e-7
3.241318394760093e-7
3.3470235034200173e-7
3.232524924128043e-7
2.7868560075872806e-7
2.0548531445231664e-7
1.347119494689445e-7
8.147028900042842e-8
4.326532994335535e-8
2.3901124513077565e-8
2.9532310004537134e-8
2.0361053307130394e-8
1.1073562117074412e-8
5.784209845808492e-9
2.294753419299302e-9
1.1254993519656937e-8
5.543520697428382e-9
2.284881916546184e-9
1.5796436099438835e-9
2.0987233406420886e-9
1.3916552547608509e-10
2.5326817830736266e-9
2.17118596861308e-9
4.162045313561811e-9
1.4592597673289674e-8
2.6956668901708856e-8
1.1138255503326957e-9
1.5614150485286912e-8
3.063072830442531e-8
5.791842165273024e-8
1.7092549116448734e-8
1.4940805398249585e-8
1.3198651190152833e-9
8.5016068693225e-11
1.8314529961651657e-10
2.5327085911613694e-10
1.8699358094485625e-10
5.659554606336802e-11
6.448428835875902e-11
4.082522207274384e-11
8.585042841869912e-11
1.012292494760199e-10
1.4694834696293897e-11
3.899517797767784e-10
1.5236412974886488e-9
7.538249623113886e-9
1.5036293628143822e-8
1.5492657641673828e-8
2.712686215548991e-8
4.40107483895642e-8
2.176588238994103e-9
6.299239311727228e-8
1.5284671316001118e-7
4.4294942243136945e-8
2.2419502020826437e-8
1.4586993978450094e-8
6.164659032651293e-9
1.529185039183612e-8
1.0162966616345148e-9
1.0583518463321751e-11
9.290466587700456e-13
9.00235053828078e-14
3.2904653536518267e-14
8.085132411071805e-14
5.5174358072399235e-14
4.210352112372171e-14
3.76980617306112e-14
4.160264675547618e-14
5.228843935825443e-14
6.954246456094233e-14
9.455937991112672e-14
7.823208821433252e-14
3.907859487294818e-14
3.7851858527124484e-14
5.5361421852841065e-14
7.697119345164096e-14
9.92874370583531e-14
1.2886114268091472e-13
1.7344084064447083e-13
2.415486943613211e-13
3.4453153891748967e-13
4.990616887829742e-13
7.304130276535481e-13
1.0773303216450419e-12
1.5996765476795406e-12
2.39073953089108e-12
3.5973716615515132e-12
5.453506260236686e-12
8.336992834953894e-12
1.2868097158301006e-11
2.0084633300767875e-11
2.666194745607567e-10
6.398282790554189e-10
1.1322409629628602e-9
1.4295673234964436e-9
1.1829731084292943e-9
4.274865430676532e-10
6.608135949933647e-10
1.9499325639249765e-9
3.371404288995003e-9
4.891870495207355e-9
6.486332993444716e-9
2.0915232751469255e-9
3.85631592917471e-9
5.748592196194445e-9
7.786258050739476e-9
5.258887566328033e-9
9.190562665687859e-9
2.9157021404056875e-8
5.0153937335975e-8
3.5414522329322045e-8
2.616105020963321e-8
1.9322100328457594e-8
1.3593802426721432e-8
8.931269879170838e-9
5.037867262121519e-9
1.2638084949178841e-9
3.4601158965212694e-9
1.1175344128225382e-8
2.5476650902429178e-8
2.4183533088381846e-8
1.1144361158678125e-7
2.3881596587820234e-8
8.561996090867351e-7
1.6360355298683058e-7
3.900705172167544e-8
3.0666108767546543e-9
1.5059884589302725e-8
6.312811889188517e-8
4.3484953367583186e-8
5.361366697938886e-9
1.7656897447136233e-8
3.391246292594364e-7
8.690472015840756e-7
1.7850113351789393e-6
1.5107742136227803e-6
2.0623991134540465e-7
3.32957572157366e-8
1.1652227584536197e-9
1.3878815379835299e-10
2.0913714552214497e-11
3.002026026328668e-12
6.546627308744436e-12
4.725881063735381e-11
6.526927885363851e-11
8.165526698563426e-11
3.1100778385418297e-11
2.5068345661098047e-11
1.0546822948371168e-10
3.2487898386072155e-10
1.2857060927347266e-9
1.4172752123983668e-8
1.7230640291673416e-9
8.66082226326495e-10
8.26255785622539e-10
1.1748091672677331e-9
2.5408950512950297e-9
6.148576174894442e-9
6.918169728481824e-9
3.907402090619826e-9
1.5653555705911264e-9
1.0435008816914356e-9
9.966012291663539e-10
3.2068856776957656e-9
1.5776343082042167e-8
2.8402391230678995e-8
3.3234429040127366e-9
3.805886432123188e-12
9.653456706925878e-14
0.
0.
0.
0.
0.
0.
0.
0.
0.
0.
0.
0.
0.
0.
6.100204457507076e-14
8.201441659814282e-14
1.1013898122629491e-13
1.5016542264604796e-13
2.0677081664487725e-13
2.8685032321611445e-13
4.0014242847779333e-13
5.603837171277179e-13
7.869205592974762e-13
1.1068580196787944e-12
1.5578187796647066e-12
1.552033014256267e-12
1.2797177207796185e-12
1.0027587248134707e-12
1.0452514890907179e-12
1.2443007589358376e-12
1.6598217343234191e-12
2.3620056250963975e-12
3.4731823170129872e-12
5.247329468732624e-12
8.156500286063808e-12
1.3068167066536054e-11
2.1635195248625384e-11
3.719222721488794e-11
6.701484537989003e-11
1.2882973139471843e-10
2.7338055714621205e-10
6.800137177202179e-10
1.731722248564246e-9
1.6938507863174803e-9
1.5685509602149514e-9
1.9827165617977992e-8
1.2017531493148799e-7
8.442794899822756e-9
4.230961978253057e-8
4.4099193415630996e-8
4.204518845902338e-8
3.5233717807287e-8
2.529295619991617e-8
1.6441101227066316e-8
1.0201136684755824e-8
6.22802373838816e-9
1.564253583420389e-8
1.956102747565618e-8
1.419211335525881e-8
6.18933398417451e-9
3.7049846993058052e-9
7.199137717303948e-9
5.5116778564707335e-9
5.346781211827882e-9
5.372477454896094e-9
1.6208484044430542e-9
5.583075000113852e-9
1.087734764463016e-8
8.580273215661112e-9
7.073000722951016e-9
5.824680831650014e-9
4.473060985274827e-9
2.8701840355160176e-9
6.502787756254458e-10
3.6623881654128684e-9
5.667705744613015e-8
6.460789473310289e-8
6.632558380551191e-7
1.694085875037939e-7
7.973855404864848e-8
3.268768469483583e-8
7.774508554321509e-9
8.02163530717047e-9
5.398826576680927e-8
1.75243729022993e-8
2.5132839469236138e-8
3.360232472004892e-8
9.301156523874163e-8
1.419685135606572e-7
5.548939863519429e-8
2.2268862011916527e-8
8.722129517454883e-9
5.426463381243584e-9
5.374858568551267e-9
3.0861260610828615e-9
3.655564531783453e-10
5.82678043001467e-10
4.788444072752404e-10
3.576593972945249e-10
2.514196918449517e-10
3.5427446249697257e-11
2.544191674324283e-10
4.8245565313422e-10
7.677675063807711e-10
1.0701767824284855e-9
1.3307808237714257e-9
8.640759892379659e-9
2.3279687892542843e-8
9.912316001971182e-9
9.792472869362546e-9
2.019717050364738e-8
2.659074261173339e-8
3.13051440465199e-8
3.383158666461164e-8
3.334293441321844e-8
3.0394555961662216e-8
2.6680036180072028e-8
2.6608828435234763e-8
1.613076743958993e-8
6.222568099960604e-9
1.5702589385654746e-8
1.0937042695358831e-8
9.752857243940458e-9
1.0783015690656171e-8
9.14769301037092e-9
3.1624686932631538e-9
1.2676040067732217e-8
1.1325251842115738e-8
1.0183085331006498e-8
9.266272465013346e-9
8.104324164050337e-9
6.456756849799195e-9
4.0152664231212e-9
6.037647346987601e-10
1.4176630774915741e-8
1.883679957548579e-8
1.4393544855090634e-8
1.335262911727663e-7
2.2518470844523544e-8
1.0397886686374922e-6
1.9571186788351343e-7
5.212131438204915e-8
7.0205798209373075e-9
1.2146332613950555e-8
2.882751496097387e-8
9.289379661757179e-9
1.7200238566588728e-8
1.7282466857890243e-9
3.084693371258466e-8
1.245517649051591e-7
1.1154117884567954e-7
5.337988019472739e-8
2.337295119466144e-8
1.0338880735148156e-8
4.15011733912608e-9
4.149648905511063e-9
2.9546669314165264e-9
8.607981254517502e-10
5.77956578980441e-10
5.33507817427783e-10
3.825642594073655e-10
2.9689377310509823e-10
1.4698366927644802e-11
2.1931556165588675e-10
4.266608698884803e-10
6.663627070595268e-10
8.893363331496429e-10
1.0269525953147362e-9
6.097869602733954e-9
1.7116250166488656e-8
1.2480410202994298e-8
4.763299147955879e-9
1.653268063542804e-8
2.4120577619125318e-8
3.0077418335595194e-8
3.469211117552641e-8
3.7218475890065264e-8
3.7108012341410865e-8
3.4874163569828644e-8
2.7157475916519923e-8
1.485629050546131e-8
4.353593206862402e-9
1.666386117788063e-8
1.1393652845855288e-8
1.1191729802174885e-8
1.2511231567677143e-8
6.6538913164011946e-9
1.0831825422001093e-8
1.4399828616082328e-8
1.2587448348079621e-8
1.1388072749097784e-8
1.0255497383095439e-8
8.726618865542907e-9
6.4862172381980806e-9
2.5801575365117646e-9
7.990361055435775e-9
1.9351236339336763e-8
1.4594928845775588e-8
1.2136931828366924e-7
1.1104876542757577e-8
1.0600564516923037e-6
2.0450153908220959e-7
5.998906241565575e-8
1.173542454851641e-8
6.885904346183303e-9
2.7587228727677204e-8
8.900776141774786e-9
1.7297074833196912e-8
1.660568468073997e-8
9.208171280277442e-9
1.0384204660966701e-8
7.623133056877967e-9
1.252205872122201e-9
2.2525594594495478e-10
1.0351300606934723e-10
1.2222591629497679e-9
1.031596368424695e-8
1.426190560199638e-8
9.051977900612896e-9
2.2715538049052023e-8
2.247791129283568e-8
3.453220797808303e-8
4.596985367544214e-8
4.7015373956736695e-8
4.2069065997728104e-8
1.8345301981669433e-8
5.573665454103996e-8
6.642526042897415e-8
4.372613994070681e-8
3.432084228131481e-8
4.8689154211730076e-8
1.898793908273887e-8
5.771048432459191e-9
1.287364310321974e-8
2.6087323198993488e-8
3.366537403310225e-8
3.868936085619571e-8
4.2601113469179654e-8
4.589716514682478e-8
4.840049423979361e-8
2.1959388680107615e-8
4.052462397791566e-9
5.923962469127275e-10
2.2554659277632145e-10
2.7734009060228544e-10
1.0138176696224366e-9
8.987404225380827e-10
8.838137805002129e-10
1.6902594225844933e-10
1.6801571425208815e-10
2.349282707512487e-10
1.5409069735280762e-10
2.8407152441827496e-11
1.1269027656150506e-10
2.9074012125334307e-10
5.387752013694449e-10
8.793556352808734e-10
1.29883649896807e-9
1.7505739356764736e-9
2.211790678161653e-9
1.196742493813016e-7
3.5126231441718984e-7
2.2699250739689525e-7
7.36746998717486e-8
2.2642317831664074e-7
3.140010628963406e-7
3.875309481783539e-7
4.653966163736691e-7
5.662380611966068e-7
7.280273166166173e-7
1.0714418433297788e-6
4.532122750595528e-7
1.2124091039626992e-7
3.5118496240457146e-8
1.1422378601335034e-8
3.831343832778552e-9
2.315431781691007e-8
2.6625140105848738e-8
3.3583594975998214e-8
2.1739214950829776e-8
4.1126930672741796e-8
1.0121689813894178e-7
7.567936459070569e-8
6.265040657832907e-8
5.5868847118850756e-8
4.922733150746566e-8
4.010645233348581e-8
2.9599435374880966e-8
1.9649583791216394e-8
1.0634732516981325e-8
1.6556955528641786e-9
2.5895908199150155e-7
7.607984973223519e-7
3.1630507289065966e-6
9.64471886093095e-7
4.7388101657533594e-7
2.0310187956405128e-7
1.696077100442529e-7
2.6918457048814333e-7
1.7061664471589036e-7
1.9740849802690235e-7
1.2666456435339258e-7
3.1645098797309224e-7
6.779491052159013e-7
2.9284328496616805e-8
1.142111194214789e-7
4.4478269685828045e-8
1.3878178212341006e-8
2.376242429739761e-8
1.8802011562944372e-8
3.8431406230528655e-9
5.962201425068036e-10
4.3290542272140915e-10
5.573853207285718e-10
3.971504711064879e-10
1.749183228597763e-10
2.071673686352069e-10
5.459220545753473e-10
9.92569435571335e-10
1.654825305726931e-9
2.506076584614344e-9
1.0808828033405774e-8
2.0927485495850935e-8
4.688935708477129e-9
1.5338416684912838e-8
3.00517538011923e-8
4.3995444598634494e-8
5.606930562694923e-8
6.118149039539964e-8
5.6752731126309595e-8
4.176656005711122e-8
1.0094358683634928e-8
1.1320638001204436e-8
9.693224501775859e-9
6.93258587117864e-9
6.574083602374759e-9
1.1551392518632662e-8
1.909236734022532e-8
3.085681950422531e-8
1.0422521897917852e-7
2.6969399853464164e-8
1.7488760661209713e-8
4.772807262114957e-8
1.0414336153630256e-7
8.522886100287453e-8
6.682837810961565e-8
6.663904372657547e-8
7.308869658578368e-8
8.111837559664545e-8
8.642870085774718e-8
8.340288956473071e-8
6.93755793981766e-8
6.938704853828131e-7
3.6636094129684515e-6
1.2714496721194122e-6
2.8461220688240573e-6
1.7296958250363681e-6
1.1528034169776197e-6
4.475047821407424e-7
5.519031395465742e-7
6.344737988458226e-7
3.0583096831075e-7
9.020500273267573e-7
1.3583829699695293e-6
2.5578662093490134e-6
2.456309547080214e-6
1.846576783603842e-7
1.1910464783412653e-8
2.16561991587391e-11
6.458889584699642e-10
8.078524172338999e-9
2.1482757560592553e-8
1.8342662339873696e-8
5.4480822921654e-9
2.2801750065647824e-9
7.860604326303768e-10
1.1359421106088955e-10
3.188395515119865e-11
1.3019208375594817e-12
1.8160779619807376e-11
1.7131107357061833e-11
1.519228294928828e-12
4.468606951706328e-11
1.680082892767826e-10
3.838461872725097e-10
4.598760229000057e-10
4.5591523614559436e-10
3.100420979020123e-10
1.8420253027689758e-11
5.715773991345623e-10
9.88854536867193e-10
9.086952745482248e-10
5.073295553160671e-10
6.71976757558087e-11
1.5572538590545183e-9
1.378163039580231e-9
4.281726277690626e-10
3.4664471129687625e-10
6.576885369503004e-10
1.8362731053896155e-9
7.120344282753797e-10
1.0045309614476351e-9
2.8901335223996354e-9
9.569467928664582e-9
1.8502915645687608e-9
3.6134857908024117e-9
5.679664389921061e-9
5.018223510230978e-9
1.0338639125233479e-8
1.544264881521572e-8
2.2182258135912633e-8
4.398538542997616e-9
5.501188335704342e-10
6.975305329529355e-10
1.3879508437116696e-10
1.597650521036657e-10
2.0558720759986844e-10
4.016610853775993e-10
1.1567054589593531e-10
5.5452275107329665e-11
3.318411322244219e-10
5.449448517615584e-10
2.664820913165934e-10
8.225716196123446e-11
4.3454644642895513e-10
1.3518563679634152e-9
2.6456591144301346e-9
4.6350144792005504e-9
9.060609577640491e-9
9.784292196257354e-9
7.144618099150048e-9
4.625773211838748e-8
8.206834360266808e-8
7.178361286263771e-8
3.3245799413182385e-8
1.4966415186850217e-8
1.4836424035439548e-8
1.204442021016078e-9
8.701232089324546e-11
1.3913056463627214e-12
4.395553846344981e-14
0.
8.695525245731678e-14
1.0609276608170697e-13
5.6736728597639945e-14
1.0276830401223532e-13
9.434387783164054e-14
9.022797321738586e-14
1.027486106827894e-13
1.3100205516313296e-13
1.7550616722664185e-13
2.3982833926161677e-13
3.305358264266446e-13
4.576142810807797e-13
6.355016433859573e-13
8.847774624917407e-13
1.0069972818403984e-12
5.173570228499826e-13
4.554733593860046e-13
5.477668477764658e-13
7.558133462961669e-13
1.027774845576473e-12
1.381527313624108e-12
1.8888398336821707e-12
2.6550473059577758e-12
3.831636500625004e-12
5.649105273539879e-12
8.47149912256802e-12
1.2887290077153318e-11
1.986626039439773e-11
3.103937792090258e-11
4.921528333477002e-11
7.937139984358445e-11
1.30648503830574e-10
2.2061189577431402e-10
2.6915244898490443e-9
8.091820819833986e-9
1.1950614490763473e-8
6.068596068182823e-9
3.926739210579349e-9
1.330532238417677e-8
2.174666626647584e-8
2.9867816885199154e-8
3.7947631996152874e-8
4.585091605266398e-8
5.305866590323073e-8
2.6411056952434933e-8
8.297438380769772e-9
2.175959969861877e-8
2.2475542496094745e-8
2.520263616344286e-8
2.358570145430575e-8
1.2737433852108327e-8
5.792131704520068e-8
4.8088919309322204e-8
4.068166833782365e-8
3.6701468222118445e-8
3.286405030886357e-8
2.750761485207369e-8
2.0096581209885953e-8
9.736883944755491e-9
7.802174738021587e-9
4.40522319155795e-8
5.429791675463491e-8
4.5688426294157485e-8
4.1420222509360114e-8
4.94693046445228e-7
1.7387146236255368e-7
2.8229373457748322e-6
4.7210283123699976e-7
8.670655295615909e-8
8.487916270607546e-9
6.279169969162328e-8
1.065344609995139e-7
4.1220687794531116e-9
4.36171176626142e-8
6.117384793035655e-9
1.4172555076608395e-8
3.4473351728320846e-8
9.901504494120293e-9
1.4799654388747272e-8
9.62869570860756e-9
6.053455557000306e-9
4.029582535198261e-9
1.0006964305360307e-8
1.7574599198059613e-7
2.5575685131330623e-7
3.392907512028895e-7
2.5125536139411474e-7
9.502709544990206e-8
3.630618931822928e-8
1.2254419538452615e-7
1.2393622213626692e-7
1.337213409346848e-7
3.1320913893630983e-7
4.5721883056556263e-7
1.2160658818228422e-7
2.0801359606800938e-7
3.618877071019246e-7
2.219929621763362e-7
9.411250471446507e-8
6.12196425303962e-8
5.002616625579929e-8
4.559225257223066e-8
4.410823602371346e-8
4.427020594817622e-8
4.538311665295817e-8
4.675681211538587e-8
1.2365495214320289e-8
2.838463278677759e-9
1.729793228939048e-9
7.844974066442225e-10
1.3856993159618568e-10
3.1458522014799045e-12
3.326584753991669e-10
4.81893742447038e-10
2.668984667670585e-10
2.363052653972159e-10
3.061652226753919e-10
4.4222446993983787e-10
6.44183465954312e-10
9.205326380192272e-10
1.2682322259695712e-9
1.6467858017338752e-9
1.9745815293463664e-9
2.1655130894259336e-9
2.1948460112706896e-9
4.480565856028903e-8
8.183294896206162e-8
1.2212017147592115e-7
1.7648464062328872e-7
2.2765639418727833e-7
2.3415757798226443e-7
1.610249661019523e-7
3.781352496756518e-8
8.458885569365648e-8
1.806742135027693e-7
2.3137734218942856e-7
1.4733450239739033e-7
2.7957125362662354e-7
1.6490656315722063e-7
9.602106614640757e-9
6.666295414978392e-9
9.34598671372498e-9
8.398729733484904e-9
6.938577474068247e-9
6.323483043207544e-9
5.631405768026802e-9
6.032914788161e-9
1.1922409222032567e-8
1.6353378163971767e-8
1.0924744979668399e-8
6.182544696603066e-9
9.358467673864655e-10
5.464092754443219e-9
1.3962520404910971e-8
2.5958818928141314e-8
4.108598784063594e-8
3.8213631630810303e-7
2.288256558658979e-7
4.773238684076718e-6
1.185071589884487e-6
5.526288124796493e-7
2.230628106853454e-7
5.443000245142376e-8
4.9064778940774446e-8
2.572182518147078e-7
2.8656258641861475e-7
3.913588166015679e-8
2.4167848685641044e-7
1.2600542341204756e-7
5.598744494862045e-8
3.0505092439603314e-8
2.2064599315848108e-8
1.7646710601575888e-8
5.527427292461951e-9
1.0787165419205452e-10
1.991034648756257e-9
2.2200222161525174e-9
3.2431124014871975e-9
3.109132661529699e-9
2.213895034818423e-9
4.24773787036456e-9
1.1506574863290534e-8
1.7115454948765195e-8
2.3482889127138004e-9
1.4654296326521995e-8
5.3807752514417086e-8
9.036798180968453e-8
5.806850090142994e-8
1.83566406893088e-8
1.1495834301648615e-8
7.409399705609576e-10
1.193486945675795e-9
1.7761187460589905e-10
3.930974850864144e-11
4.22677448426051e-10
7.7649622125116e-11
9.835378256529857e-12
3.816654462571219e-11
1.115895937695956e-10
3.2205165573767866e-10
1.1291256534724365e-9
6.069354551151614e-9
1.0422713028726073e-8
1.1119553750261871e-8
9.760701648606875e-9
9.87740890120444e-9
1.4206519232067308e-10
1.70829240672709e-7
5.5923469500537356e-8
2.9490829571626866e-8
1.4211941540778841e-8
4.656078771223046e-9
1.592366930438081e-9
4.803743044628828e-8
2.8722186626618813e-9
2.954195323958599e-11
7.998251947177286e-13
1.0921398257710975e-13
1.1808721302989957e-13
7.112194152225137e-14
4.739614479641436e-14
4.197589986217008e-14
4.6519797659831754e-14
5.864578716989227e-14
7.811746648727976e-14
1.0631458478956891e-13
1.4599866506402329e-13
2.0142572394130061e-13
2.7876102175293043e-13
2.9104617648023644e-13
1.567004597783346e-13
1.4586799210413794e-13
1.912812443693596e-13
2.661743645421716e-13
3.5063384565691505e-13
4.579140260361826e-13
6.140580579527229e-13
8.512933021818559e-13
1.2131336807384882e-12
1.7637244111607247e-12
2.6014708945312944e-12
3.88014215265091e-12
5.843108752997882e-12
8.880470091468076e-12
1.3626559130358335e-11
2.1130314153430474e-11
3.316105384799802e-11
5.2774920782202375e-11
6.034879259180036e-10
1.6408822533599383e-9
2.8780891329633485e-9
2.9103845533080523e-9
1.4378863791988593e-9
8.207308764119606e-10
3.393947737740075e-9
6.1547369106363044e-9
9.121727724390036e-9
1.2319487020230468e-8
1.5719519114592745e-8
1.9197762038850785e-8
8.221130014479824e-9
7.858404561501357e-9
1.212147782180306e-8
1.2766218804448953e-8
1.1525527656939113e-8
6.6809672808405e-9
3.5153413429328304e-8
6.243416606197839e-8
4.574581793746851e-8
3.6819614761369366e-8
3.098821049350536e-8
2.518154804731121e-8
1.870228695610777e-8
1.1336097507665866e-8
1.6682643834849167e-9
1.530719628368995e-8
5.026513365178535e-8
4.812060267941399e-8
3.9769104642360356e-8
3.599504075353299e-7
8.7675398514984e-8
2.5003970634833715e-6
4.6008650625455295e-7
1.062819814703261e-7
5.72710365089153e-9
4.283864208497875e-8
1.1842657249059577e-7
1.8549046396161483e-8
4.069693278990143e-8
1.3396994919100933e-8
4.672028039754045e-9
1.4485152893620324e-7
2.0944359024443976e-7
1.0061120689213809e-7
6.801607759755189e-8
3.267652202592963e-8
1.1712385006585922e-8
1.3880429809117093e-9
4.025653641763097e-9
1.8101295933923736e-9
5.064704763681072e-10
5.795207329537765e-10
1.271657417864002e-9
8.871985382920439e-10
6.675098527102906e-10
2.951975584210965e-10
9.209805505111428e-10
1.594179535182099e-9
2.509736273084548e-9
3.5513278595011852e-9
1.1322669992256961e-8
2.8173835199490065e-8
3.733990976905953e-8
1.306714918792718e-8
1.8847852928774138e-8
4.34310614094327e-8
6.258759954022616e-8
7.91388290723503e-8
9.413039425345666e-8
1.0725911051856685e-7
1.172391539297234e-7
5.735027702813214e-8
2.630222389726252e-8
2.6366101226617073e-9
3.0413884215614215e-8
3.116389847898513e-8
3.675399053672015e-8
2.723207297178254e-8
3.2370946014370756e-8
6.249430351954777e-8
5.162595287746947e-8
4.5280581803452813e-8
4.064075284444318e-8
3.479957429394981e-8
2.6518807681092915e-8
1.5225808197796055e-8
2.2324487287237373e-9
3.613614020858218e-8
5.368729100925053e-8
4.502085930821168e-8
4.05582759426232e-8
4.3582796458751204e-7
1.4299734473185584e-7
2.8064866042254686e-6
4.864930235289066e-7
1.002101448857452e-7
1.605374103953041e-9
4.485154836531268e-8
1.0174962867482621e-7
9.79832607967063e-10
4.5378072524354794e-8
1.1011821286872396e-8
7.243185682419487e-9
5.044109972043169e-8
1.0379133702896991e-7
5.048448996210076e-8
1.8733525630288378e-8
4.309625812666591e-9
1.2516733583487314e-8
1.336014536610205e-8
6.605553024381964e-9
1.564471920552183e-8
7.400860721568209e-8
5.280622366870431e-8
2.98507240337987e-8
5.06869405219987e-8
8.290006752225156e-8
1.9070957479405539e-7
2.6655418706476637e-7
4.268124898919365e-7
4.6775869121807797e-7
2.5264125664127167e-7
2.702497496939567e-7
2.3841617484435e-7
1.4987973046391678e-7
1.0469413830554082e-7
4.8499545462596974e-8
8.617814141020287e-9
3.110564786757166e-7
2.819754500133128e-7
1.752778756448406e-8
9.637118248016834e-10
2.6183358758436872e-9
6.340455679251216e-10
1.5767280761114648e-9
1.0932306999012667e-8
1.1517083168002493e-8
6.349312502448218e-9
2.198309667177114e-8
1.2471749543159259e-8
2.4091324964622915e-9
1.9161994957639406e-9
2.4485660726276294e-9
3.068711505414678e-9
2.3898699351571585e-9
4.577962757030866e-10
1.193512648551989e-9
2.7229723626591424e-9
4.240141861087591e-9
5.48269632564843e-9
6.597843266484075e-9
8.295691223643096e-9
5.085147637724745e-8
5.6273394893713724e-8
5.4902700398609313e-8
5.36432811266105e-8
4.366238620815348e-8
1.5204806113191627e-8
8.58324444874497e-8
3.263497962599769e-8
1.1464818182801099e-8
3.2389498719567225e-9
2.225689307630943e-11
1.8217964496316035e-12
9.574242258859128e-14
1.0381406487022671e-13
5.1848612593760696e-14
5.020823092976647e-14
7.476466193970468e-14
6.455804495512378e-14
2.8334679093069258e-14
0.
0.
3.4793180431319436e-14
5.2601572164723256e-14
7.617808628573721e-14
1.0915580682523539e-13
1.5610651375049583e-13
2.2337678655768812e-13
3.2007695910117913e-13
4.594494748188057e-13
6.608712781911485e-13
9.528460902015734e-13
9.0093898489924e-12
1.7253619934407658e-11
2.8096781162107097e-11
4.30763255560062e-11
6.360631042977911e-11
9.109965264920426e-11
1.262576666728807e-10
1.6810710036489683e-10
2.1361738374857584e-10
2.588386071251449e-10
3.002240091816937e-10
5.160563862368641e-10
4.3344031662414815e-10
2.7091692633812665e-10
2.5625261689487033e-10
3.9076004427065955e-10
6.557262419660286e-10
1.07293413224131e-9
1.6742561988605905e-9
2.514006346567159e-9
3.737767101079504e-9
5.776869011070086e-9
1.001888355926944e-8
1.8077462591426365e-8
1.2788483325655368e-8
8.307071755419451e-9
6.904124322121069e-9
7.210017190656716e-9
9.576874866771541e-9
1.635658986590245e-8
2.2250964780511e-8
8.960555866102987e-8
7.968677719945661e-8
1.235161297309124e-6
3.510167702201977e-7
1.6453971736173275e-7
6.779957150214514e-8
2.2379007592588383e-8
1.467132915301189e-9
1.7728299184352004e-8
1.1517502522714463e-7
5.229048044033165e-8
1.0976542963211561e-7
2.980011678174981e-8
1.6144231314896988e-8
1.3752508175520183e-8
8.952432577533697e-9
4.117972521006354e-9
2.7630054671889244e-10
8.281056470374061e-9
4.900643098003265e-9
4.1337198175695495e-9
4.0398472691160896e-9
1.1968848186354786e-9
2.472412190208802e-9
7.204596867215956e-9
1.7901884748438507e-8
3.219522427088363e-8
1.9341337687336915e-8
1.1233193116349791e-8
6.206220378047805e-9
9.392885578802426e-8
5.476417001997163e-7
1.3296799836554535e-8
2.694037338256167e-7
2.5527209286508137e-7
2.3098873102941288e-7
1.9238510639916901e-7
1.322592076131012e-7
6.348058151451624e-8
8.85140302832208e-9
1.0395331926836612e-7
1.941206396473725e-7
4.443216240160574e-9
3.7685905812465e-8
4.958531812836817e-8
3.726998815841029e-8
1.691420425109873e-8
1.8925900945002597e-9
7.363902969426292e-9
6.26348852690656e-9
5.050151080828845e-9
4.159640211299216e-9
9.171355744531707e-10
3.2892950947797784e-9
9.468345988574595e-9
2.4040881238065646e-8
2.7360124967435608e-8
1.5662988947227683e-8
8.25380818404337e-9
1.5749571787283752e-9
7.979493479032982e-9
1.0263634767443655e-7
1.767093424929049e-7
6.075382049454118e-7
3.335611398378245e-7
2.198852278192e-7
1.300749409247666e-7
6.469238400309809e-8
2.9844667903537016e-8
1.1936508601907454e-8
5.333216386965533e-10
1.19391057930513e-8
3.483372977375648e-9
2.440434364746571e-9
4.392945368011503e-11
3.7188140667816595e-9
2.272090835564669e-9
1.8888904299082158e-9
1.8674875539708877e-8
1.1451915723491135e-8
1.0567023184386268e-8
9.956078749341633e-9
7.204425583246676e-11
1.237330270049346e-8
3.858798323254375e-8
4.661474658036908e-8
3.491837546794796e-8
2.8048004244135193e-8
2.2037895112994994e-8
1.586305251375713e-8
9.73883045755244e-9
3.735628930579827e-9
2.1957721281004345e-7
1.037528317514863e-6
1.7402153561778857e-6
1.0664374639895478e-6
6.690271289910745e-7
4.75526014689299e-7
2.5925850506198755e-7
1.2348316092072324e-7
3.407722162268155e-7
3.016057204447172e-7
3.936108642403356e-7
3.2744493795570107e-7
7.40506005661861e-8
5.651622918267017e-9
4.40962230309389e-8
5.148589908951299e-8
3.222352863088188e-8
1.1441762078588012e-8
1.2176522627692429e-9
5.575671327833492e-9
4.5143603634118525e-9
3.549276842431374e-9
1.870043922537425e-9
1.2088012205101056e-9
4.3947981914043105e-9
9.764384788852695e-9
2.195301717792353e-8
3.471764088105206e-8
1.6951201639168205e-8
3.578978642485469e-9
1.0847235594841386e-8
1.3181674252933544e-7
2.588656782663132e-7
3.734476692567309e-7
3.3250878400498504e-7
2.669131554243098e-7
1.8712854127551908e-7
1.0874783370529578e-7
5.9456162357542016e-8
3.1807850312836566e-8
4.397667851038213e-9
1.2686050276191531e-8
1.4488385916335203e-8
1.7555854439492552e-8
1.1121298927171467e-8
4.179216221768754e-9
2.7165959566232888e-9
5.5721414160620415e-9
1.3175425982774826e-8
2.0362742909214998e-8
5.1764947615667824e-8
3.756375847358479e-8
6.53704838947612e-8
1.1588143313992843e-7
1.0717205768211718e-7
6.154226081129038e-8
5.364400720687178e-8
5.4802923528560626e-8
5.869723368125486e-8
6.257993478454887e-8
6.279907409279398e-8
4.3944749892644775e-7
2.0952048559885114e-6
1.245938949249562e-6
1.601279774717639e-6
1.3727922511479326e-6
1.2757682111247016e-6
1.4719682274220036e-6
1.4775973883050074e-7
3.8810715393153517e-7
6.256883670148418e-7
1.046223053865298e-6
3.305484223323205e-8
6.957385888147379e-7
1.75036142385348e-6
1.6393027072569332e-7
1.995660811114038e-7
9.825506100301619e-8
2.2536446321409872e-8
8.208073129712921e-9
1.7101215430091575e-8
6.6349706073676225e-9
1.444592066957762e-9
5.4337639131558595e-11
5.099245521444671e-10
4.386644224700343e-10
2.439128546964079e-10
1.4184295505695646e-10
5.375324693437812e-10
9.864387386544726e-10
1.6174450776124392e-9
2.361975572812358e-9
7.980171675834492e-9
1.579274780474432e-8
7.422437785461128e-9
8.717150421473481e-9
2.4431742551805864e-8
4.1226680822271864e-8
5.5776930968891655e-8
5.602805377320762e-8
3.693354924014446e-8
1.0894827073632136e-8
7.627816077890202e-9
7.242764341865664e-9
9.072688915838503e-9
4.6036453114956425e-8
1.1032538258531171e-8
3.8430295206284365e-9
1.9522456068442657e-9
2.3070153856091277e-9
2.4084101555570262e-9
1.3144713743026987e-9
1.285535464859847e-9
1.952969138408336e-9
6.735712839730909e-9
2.205958243643243e-8
4.997888568981761e-9
3.2088305169951583e-9
1.5353171153393197e-8
2.3165363101793216e-8
3.473560897688319e-8
7.049265100440293e-8
8.226213498804711e-8
3.040929385811485e-8
3.877793357440192e-9
2.2258707147033896e-11
6.9495127491622485e-12
1.71278029198243e-10
4.561022642041844e-11
3.502683262394981e-9
1.0861423835437405e-10
6.404783505931739e-11
1.404233044211018e-10
9.369537935106986e-11
1.9777339264033744e-10
2.3011990726856922e-10
1.251859571824401e-10
1.8120161766301219e-9
7.674892570455625e-9
8.929632146951119e-9
1.2175492866273763e-8
2.0665032876085953e-8
1.5631099987800616e-8
1.0851113040856737e-8
9.769907893706594e-8
9.944997601556076e-8
4.440603646991125e-8
2.2409583716826486e-8
1.2767267372190986e-8
1.7793963804698682e-8
2.698116865326966e-9
2.748502243368255e-10
3.150018318276382e-12
4.0761625553803585e-14
2.865656838417619e-14
1.2910338324150963e-13
7.202005333225099e-14
7.631858768594088e-14
6.864997036803234e-14
5.782105582014509e-14
5.800098697364216e-14
6.912045442001866e-14
8.998665868022784e-14
1.21435402479826e-13
1.6623283492113162e-13
1.482440754643322e-13
7.41507059510874e-14
6.951878916835409e-14
9.740288853115667e-14
1.36162403972734e-13
1.7763086316561225e-13
2.3163160130912955e-13
3.1192272434590507e-13
4.343191663817317e-13
6.199856085580038e-13
9.000682645793032e-13
1.3220274665436798e-12
1.9592124409441837e-12
2.9261130930269003e-12
4.403298415510847e-12
6.678999118243363e-12
1.0219838133453336e-11
1.5793888713672685e-11
2.4690526324094253e-11
3.4088524419935566e-10
8.191024414297239e-10
1.442442995857768e-9
1.789068293968319e-9
1.4148952315779876e-9
3.987218451929538e-10
1.0106945949112684e-9
2.6393564040728586e-9
4.402609895951271e-9
6.260249015904522e-9
8.180129418559578e-9
1.0120670389335332e-8
4.0944878333413014e-9
4.4057528496606985e-9
6.862883478914687e-9
8.095565423656569e-9
6.275197075190973e-9
7.399092876373362e-9
2.6291410282882408e-8
4.8751065726999864e-8
3.507222451274106e-8
2.6773447230579145e-8
2.100479818563375e-8
1.578682021523068e-8
1.08684235252312e-8
6.0399016907681986e-9
4.3312186433655274e-10
8.218741486858829e-9
2.535718490808796e-8
3.507008449961824e-8
2.7484890637819488e-8
1.8788507602385923e-7
4.601325457424825e-8
1.4519534313624725e-6
2.7316199599751764e-7
6.4962297944876e-8
4.929156166228124e-9
2.4917310875838728e-8
9.975835924760022e-8
6.799055398824148e-8
3.884035179769811e-9
1.607308679247569e-8
2.4746758088273064e-8
1.0936123012197938e-7
1.0851095802629802e-7
3.263291910189739e-8
5.802146342872111e-9
2.2505508802336413e-8
2.391125341772289e-8
9.887002781967137e-9
4.274098046820897e-9
1.6015534576998587e-9
6.601429870063387e-10
1.4183919722658917e-9
2.091909448798629e-9
9.904764678884698e-10
3.5198725865448867e-10
4.0892413829262674e-10
2.1402443970253723e-9
3.909284320905531e-9
2.9606452945646093e-9
4.606950942910284e-9
3.888565654787824e-8
3.56702560013629e-8
1.0425496430810677e-7
1.0211547566647438e-8
9.557360964254153e-9
2.460894884197856e-9
5.272499846691026e-10
5.567235030455989e-10
1.7799170719746832e-11
1.313965833575301e-10
7.72519814709682e-10
1.2190104110291664e-9
9.98536090400204e-10
2.921265094897621e-10
1.3737598781727746e-10
7.150019080921405e-10
2.603229616711191e-9
1.4128075858938862e-8
1.3285867345339184e-8
1.551919946546122e-8
1.1301713653472742e-8
1.1739248083375686e-8
1.4830840017479462e-8
1.8641341042591222e-7
5.0149809110923356e-8
2.729867231169062e-8
1.3779934378936903e-8
4.169728845833741e-9
1.1809111661189623e-8
1.3126864705536911e-8
9.467216531639647e-10
1.7478143782455546e-11
1.026885840984217e-12
1.3174965407423509e-13
8.623729482109408e-14
7.867250750670138e-14
5.1633287174219336e-14
4.521802818524882e-14
4.9669425791771096e-14
6.237290708768963e-14
8.299140148575903e-14
1.1293371857735657e-13
9.741007546986556e-14
5.132218126151522e-14
5.0246432088706985e-14
7.290399105515749e-14
1.0101348540945266e-13
1.2977923520995564e-13
1.6754690645352322e-13
2.2437168772321757e-13
3.112584790450218e-13
4.42754507041827e-13
6.401467006849982e-13
9.356257515076014e-13
1.3784368898062783e-12
2.0444924942657277e-12
3.0517663857642596e-12
4.585350299546275e-12
6.938886776167476e-12
1.05842908657658e-11
1.629146100147202e-11
1.956213846518803e-10
4.5967927437230184e-10
8.258649704393797e-10
1.1317934377323397e-9
1.1426133418760887e-9
8.001438017406737e-10
1.5539886598626377e-10
7.312907768657892e-10
1.818852521115585e-9
3.08694661202375e-9
4.526088415703155e-9
6.125293342568301e-9
9.039390315581884e-10
5.284800253012504e-9
6.297015972603398e-9
7.440106469125458e-9
9.742465529810472e-10
1.2606636499087886e-8
3.269471283037175e-8
6.706109005032124e-8
4.79902675429988e-8
3.374105179205183e-8
2.4402333130343282e-8
1.7112778133181976e-8
1.1091821536484654e-8
5.374796116824171e-9
2.226867902868736e-9
1.7578453994836387e-8
2.592398988839965e-8
1.9768173107668136e-8
1.6914168503019792e-8
1.423589865947465e-7
2.858611149470134e-8
9.442325517494326e-7
1.7024182580395483e-7
3.891238200451441e-8
4.210782979097036e-9
9.087794097545584e-9
1.0916173730293459e-8
9.833983083300979e-9
1.3140323302919697e-8
2.0984824715810474e-9
8.573487605625189e-9
5.3904523805739914e-8
4.889091614548443e-8
1.9580425315800813e-8
1.817075124811757e-9
1.3960978882612017e-8
2.082166284611564e-8
4.091409347081342e-9
1.9750196470744412e-9
7.837418090337128e-10
7.138496070978526e-11
9.572091029149299e-10
5.691270191049026e-10
5.128638896667849e-10
8.32957087687168e-11
3.637544129221634e-10
7.326588778933512e-10
1.2049220666588017e-9
1.7619755172646074e-9
2.294264007788507e-9
7.765450244015213e-9
1.7735347936393508e-8
2.4285664983327995e-8
9.945048419765909e-9
1.2633484815662836e-8
3.000260533350974e-8
4.267646765404752e-8
5.2671548746376004e-8
6.053637653001677e-8
6.561260158500478e-8
6.671989006367598e-8
3.5325092368755334e-8
1.7129663285395764e-8
6.522540361491753e-9
1.2124589595789372e-8
1.297929559738418e-8
1.3477548566956025e-8
1.491223733620245e-8
5.2688630132096815e-9
1.6103041609892222e-8
1.834315793970458e-8
1.5643349562114114e-8
1.36978941203899e-8
1.1718118032830587e-8
9.126381898920707e-9
4.216270085759397e-9
6.602108550692221e-9
8.702733206065996e-9
8.010241674052032e-9
7.543178566730361e-9
7.346529711482249e-9
8.383301364911699e-8
2.718019388469372e-8
5.51238972610945e-7
9.070557929711977e-8
1.8977232156460842e-8
3.5658441687353438e-9
1.8932980028772057e-9
1.0032037526880887e-8
3.3457258926820495e-9
2.37775145593743e-9
1.7362201642241562e-10
3.9500448054958364e-10
1.2213848460547468e-9
4.14713204847226e-12
2.685766342433544e-9
1.3879169325132773e-9
9.480339007732568e-10
1.0359395916675513e-9
1.2345828376057711e-9
5.185369384984585e-10
2.545027399003309e-11
7.951994735179997e-10
4.5667638580510466e-10
1.6834418835091532e-10
1.9259852191416479e-10
4.178356375950421e-10
1.6999336355147388e-10
7.265222697826114e-11
2.757269377129106e-11
1.0977154432333546e-11
7.080660208969376e-14
2.0782192561769773e-12
2.759587715724651e-12
3.883361177516454e-12
3.91871330696896e-12
3.4103901039626245e-12
5.631913244014907e-12
1.1847975493254585e-11
3.2246733525384153e-11
1.4884175848720317e-10
3.243432080095133e-9
4.844749140117643e-10
3.32378482827123e-10
7.760241081072272e-10
4.069034594609293e-9
1.081487915680394e-8
9.301290525369265e-10
1.5019761320126408e-11
9.720313349645973e-10
1.0532407356696797e-9
5.716802741431227e-10
3.181763313741769e-10
1.389935104097311e-11
3.162625847343402e-14
0.
0.
0.
0.
0.
0.
0.
0.
0.
2.4346928861639145e-14
3.286389304463033e-14
4.492887370141283e-14
6.192679602197352e-14
8.582878074200335e-14
1.194364889898802e-13
1.6673287549156387e-13
2.333790999909296e-13
3.2741560796885927e-13
3.922296435750692e-13
2.283513080199608e-13
1.932313113643684e-13
2.1305443351334773e-13
2.804763099891763e-13
3.902481394000975e-13
5.442522047881708e-13
7.673404705229875e-13
1.1062466524436153e-12
1.6357564425100626e-12
2.4770982803761096e-12
3.833078442960337e-12
6.053378744959997e-12
9.760228629329097e-12
1.6102508747970526e-11
2.7302151821455776e-11
4.792560355667162e-11
8.816953241917944e-11
1.7365975822116367e-10
3.8096011722173727e-10
3.395145821092213e-9
1.0859156491886314e-8
6.236441531689404e-9
4.072007645819488e-9
1.023726769260834e-8
1.4163893794081906e-8
1.7233608716235686e-8
1.9278765775384384e-8
1.974425464228341e-8
1.8658111071684074e-8
1.679569187755721e-8
1.5629396340664205e-8
9.224626431792286e-9
3.2995359856911518e-9
1.0848416330708727e-8
6.5693455741947385e-9
6.172395752840577e-9
6.975785774988425e-9
5.0907330026473345e-9
3.740471025469758e-9
7.530009225892029e-9
6.7113239440137414e-9
6.118987146109141e-9
5.60682156244861e-9
4.923660539510609e-9
3.914037988971645e-9
2.2213799425556988e-9
2.2193797700750516e-9
1.1921272225127888e-8
8.219277548113724e-9
7.0714944255424304e-9
7.94349685984524e-8
1.6791215800666834e-8
5.462033715639484e-7
9.865332112720582e-8
2.4531846743396972e-8
3.2146669297519486e-9
6.1597853157595605e-9
1.717726744660429e-8
5.602894144585585e-9
5.293199961436871e-9
7.495620111795454e-10
5.069247557504432e-9
2.8829367579191915e-8
2.5197832981254934e-8
1.8561823458420485e-8
1.1420570917550164e-8
8.45247546412122e-9
3.4133636718203357e-9
1.532358644361219e-9
1.3973722314798128e-9
3.5459868815038316e-10
7.948266189622115e-11
1.3452678070137203e-10
9.553146365613592e-11
7.521076208877683e-11
2.047917718977873e-11
3.788770587757422e-11
8.247159955122966e-11
1.317454523298301e-10
1.7569583597086052e-10
7.38208895061036e-10
2.0173776270976605e-9
2.1891960223539384e-9
8.31669457190577e-11
2.1000776405302342e-9
3.8184332136907645e-9
5.3066939214453655e-9
6.680511672162026e-9
7.888846097352307e-9
8.792122802224525e-9
9.27127510313966e-9
9.328108401251116e-9
6.258436193983349e-9
3.1893987139702577e-9
1.861022513886461e-10
3.4869548149298496e-9
2.758630552986491e-9
2.8596830140000806e-9
2.789690013228017e-9
8.749462786127629e-11
4.690848648322836e-9
4.737655443013071e-9
3.9030573019357965e-9
3.3946253839318632e-9
2.9392472330556735e-9
2.384266860333158e-9
1.4567101295975921e-9
2.1262830898963114e-9
3.817707597858383e-9
3.1063735407211803e-9
2.8683816921697608e-9
3.1791954943695205e-8
3.2424037555350413e-9
2.110718852242863e-7
3.980317116403753e-8
1.5440925706914006e-8
6.427075989185869e-10
2.5189886845751365e-11
2.8346247087260455e-9
4.539264884413827e-9
4.227218677236102e-9
3.0252634970380484e-9
1.2253701824813203e-8
2.5067112743401836e-8
2.509365961592145e-8
1.5729640359212708e-9
8.736295453119882e-10
8.992413324599905e-10
1.0404488421493733e-9
7.176895556197367e-10
3.194383007321259e-10
1.5423828293615567e-10
2.2445656141907202e-10
1.5431569489518734e-10
1.3249518806421483e-10
4.0887322870151165e-11
7.363353704660104e-11
1.6561093594026904e-10
2.826786493936742e-10
4.3143400499796657e-10
6.127099345209385e-10
8.617159988928279e-10
3.8214110997098915e-9
8.567506251238786e-9
4.589165154640008e-9
2.4190457172370275e-9
5.359997477566913e-9
6.505608171121954e-9
6.992960622811407e-9
6.967993703241078e-9
6.423333988398287e-9
5.634510619595483e-9
5.392309830142575e-9
4.455398111039237e-9
2.669151703968217e-9
1.17722278332619e-9
9.063888706184602e-10
1.4990161651371633e-9
1.1451520412493723e-9
1.1236533413928747e-9
1.0908006268584461e-9
1.7115891430184954e-10
1.595114217494102e-9
1.7063726308958628e-9
1.437444620570423e-9
1.2299154423989766e-9
9.923124372725332e-10
7.119902817645627e-10
4.150662270556686e-10
1.1162840053836157e-10
2.164743189659354e-10
6.098953437983035e-10
1.1317231429229058e-9
2.469792732209104e-8
2.464512928221705e-9
3.3315883168327363e-7
7.107311409763135e-8
2.2067813334110157e-8
4.548618223318104e-9
3.6055698171295927e-9
1.7495283641185392e-8
3.3632407979820906e-8
2.3591858805654718e-8
8.53267639612705e-9
7.604746196727681e-9
1.8952969031425456e-8
4.675897881648675e-9
6.525960361289499e-9
1.226614055583296e-8
1.1763913465964321e-8
4.6816747503321534e-9
2.1995694049003684e-9
8.74516474749955e-10
3.334534985328798e-10
1.404933540596591e-9
1.0133248938049213e-9
7.216252042758753e-10
4.347221746473161e-10
1.2551206554307448e-9
2.332210449610989e-9
4.1116501661528124e-9
6.990438508534199e-9
1.1712328569362952e-8
3.056882694567493e-8
5.8746777692150354e-8
6.793170365548637e-8
1.9355365133967456e-8
3.851157082322756e-8
7.444441160854542e-8
9.696355527389041e-8
1.126140778848591e-7
1.215775682712726e-7
1.201382096775846e-7
1.0491728211389265e-7
7.807792516576836e-8
5.734578286614546e-8
2.8564994253596082e-8
1.2449368214333316e-8
2.9048297866623943e-9
1.4945422142003262e-8
8.863192134473318e-9
7.770764401775345e-9
7.19813352192656e-9
1.9733185229144137e-9
7.668555317593529e-9
2.0800331169195408e-8
1.625802158914327e-8
1.2331347487139108e-8
9.374619829173169e-9
6.342196070458879e-9
2.4529023520159653e-9
4.290958840972439e-9
1.7089856243883334e-8
1.3868106019234973e-8
7.67825329952952e-8
8.234715114993657e-9
1.0377256790351666e-6
2.2732922450043935e-7
8.12621622455348e-8
2.5117090366846596e-8
4.077681895572377e-9
8.378740767026353e-9
3.247688513218108e-8
3.687734677452582e-8
1.4366430458560034e-10
1.4150645871189626e-9
4.668163617664822e-9
3.349295379134455e-9
4.061216280621431e-9
5.108349577209532e-9
4.863573009642148e-9
2.439498502260735e-9
2.3023951433972855e-9
1.155902801000554e-8
7.955333486204187e-9
2.143682001397657e-9
1.157289532847842e-9
9.453816920217613e-11
4.811386758406549e-10
5.104914822278588e-9
2.2039284591607202e-9
2.1305848185378295e-9
3.979566915147191e-9
1.1471784397950962e-8
7.163109268071138e-9
1.634340876232333e-8
4.990169710106752e-9
3.2887458704961606e-9
1.478431510802885e-9
4.318643965913914e-11
1.2108051952411022e-10
1.7489067018929588e-10
2.239576855962216e-12
3.748446697810057e-10
9.736390078229106e-11
6.216714939674464e-11
1.2912376269168802e-10
1.4139695053999522e-10
3.979528966099122e-11
6.067611922814805e-10
2.6184606875531704e-9
1.0677031674341263e-8
1.0611198126034006e-8
1.358361646841533e-8
9.85632852030955e-9
1.0014443503534422e-8
2.950275852688208e-8
1.5462092547541798e-7
5.678642531465957e-8
2.9125847236232367e-8
1.3660309056392698e-8
3.992463801407291e-9
5.0059507353055956e-8
5.156452322913795e-9
3.2082528103648143e-10
3.890971531912448e-12
2.31224724507904e-13
5.023869484365523e-14
1.504729755172903e-13
7.733255828466051e-14
6.10777641091184e-14
5.403347095813822e-14
5.736572923812344e-14
7.053546144294545e-14
9.307078606525748e-14
1.2629538613188425e-13
1.733276611616986e-13
1.601844822369434e-13
8.420531335291488e-14
8.018810901556616e-14
1.1196824009531024e-13
1.5591711423725958e-13
2.0250802393392063e-13
2.627821001355266e-13
3.523371518597664e-13
4.890061087307446e-13
6.965236315413635e-13
1.0097108186378464e-12
1.4815221442107145e-12
2.1936435117133847e-12
3.273293951195279e-12
4.920563073064712e-12
7.453728762378787e-12
1.1385799171528607e-11
1.755652470551443e-11
2.7365702733976982e-11
3.3311231072152876e-10
8.235198155129049e-10
1.4787286225164263e-9
1.846442152487308e-9
1.512206103890555e-9
5.694729435358335e-10
7.695780027688734e-10
2.3677733915544345e-9
4.170524246658658e-9
6.165091936753474e-9
8.34364631010949e-9
1.067947449815916e-8
3.754309654934234e-9
6.661927932642085e-9
8.20346574885952e-9
9.299635986910534e-9
3.6257983805566233e-9
1.21967985742259e-8
3.6140886653282084e-8
6.439228928760456e-8
4.570748433327136e-8
3.462486565151457e-8
2.6978107693300778e-8
2.0153666516994016e-8
1.3711148396196086e-8
7.056506233115172e-9
1.935376341667479e-9
1.9851024200711942e-8
3.9544253698906484e-8
2.9368169677599818e-8
2.484446459211117e-8
2.2446483680366558e-7
5.3285314359341364e-8
1.5243453055776795e-6
2.7526307983327977e-7
6.19470580617327e-8
4.651385137992471e-9
1.9923384659099483e-8
4.374272774762888e-8
7.54712333160251e-9
2.4667170811513633e-8
5.532576410117684e-9
9.036543135177909e-9
9.833754323373674e-8
1.199233230296104e-7
6.248709240011956e-8
2.715101067805072e-8
2.407977258223473e-8
1.5708514662854718e-8
6.2390399816234515e-9
3.6118145657952255e-9
1.3847691484782357e-9
3.2911173931512e-10
1.4748009768935093e-9
8.997121285476307e-10
7.407756793481938e-10
3.943982139261486e-10
3.757657950082121e-10
8.766736809246336e-10
1.4824916620725046e-9
2.252624283676834e-9
3.027253045340215e-9
9.781240009432644e-9
2.311828162619602e-8
3.211836412801802e-8
1.3490076918136848e-8
1.547065555659333e-8
3.8395554128448674e-8
5.5798777609402586e-8
7.016318572221462e-8
8.239247040397754e-8
9.201903387924839e-8
9.772357968963464e-8
4.968145220635834e-8
2.387825036521335e-8
5.457720986243852e-9
2.2506116056883477e-8
2.2168999337486842e-8
2.498745646815828e-8
2.4948111817371275e-8
3.788684464016804e-9
3.846782777219767e-8
3.401147753358457e-8
2.933611776682666e-8
2.5805776906970727e-8
2.1731695414167898e-8
1.631667286888745e-8
8.205726729909345e-9
8.192282220996713e-9
2.4212434983491588e-8
2.0755242534359523e-8
1.863097238396102e-8
1.7601029321708814e-8
1.990387571396531e-7
6.854734394936877e-8
1.3293077432231698e-6
2.2217646771013415e-7
4.499487637743958e-8
3.5465798726865317e-9
1.1864145536063344e-8
1.3077988887263223e-8
1.2450328060011746e-8
1.6640149062076977e-8
2.046784355309989e-9
6.334563619625073e-10
3.0225211857061515e-9
2.5913661410669936e-9
6.011776043641328e-9
3.2909126407944134e-9
2.038281932737986e-9
1.6481113338319755e-9
2.889895921541552e-9
3.0720635004325163e-9
7.201644761337474e-10
5.0910418895889535e-9
2.3104055201635257e-8
1.2082018866998005e-8
6.974855801539703e-9
2.0298158422049885e-9
5.257243319148524e-8
9.18787710389195e-8
9.736784718899406e-8
9.094860440274653e-8
1.4580928332971838e-8
4.981117964624489e-8
4.240731983260946e-8
2.4013450881928778e-8
2.449904625882141e-8
7.699839854330467e-8
9.62930807806688e-8
2.8452647166694125e-8
2.7257452968985605e-9
1.190522769242139e-9
3.5798650747160343e-10
9.176258761545276e-10
1.4268014880858619e-10
1.070575066198429e-9
4.507829057647469e-9
1.1592612442297023e-8
1.5836171481043277e-8
1.2275822257280237e-9
5.1722078292285484e-8
3.1261137945655705e-8
1.1970961333436456e-8
8.128263934993371e-9
5.6028806562728785e-9
2.9852882235611268e-9
1.5744122970886808e-9
1.1238510632709027e-9
2.2272609799688106e-9
3.0650648302443413e-9
2.429329366508503e-10
4.4598920025658635e-11
3.0832358369558133e-13
6.937669052746468e-13
9.728081813692194e-14
0.
6.964877892622906e-14
1.1725760769241892e-13
1.7439825851181656e-13
2.5424267294528085e-13
3.6697326851582526e-13
5.280081174327395e-13
7.592882119037375e-13
1.0919640528288004e-12
1.3079874775260683e-12
1.3348542206796116e-12
2.1542271441480673e-12
3.2240062289082947e-12
4.19760575010607e-12
4.9170378769078325e-12
5.527554850114899e-12
6.187503036985857e-12
7.014572764614876e-12
8.173445574252394e-12
9.932654804490336e-12
1.2720475966552384e-11
1.7224933476950613e-11
2.4581700008476918e-11
3.672222808239245e-11
5.702625713108174e-11
9.157425224836077e-11
1.5160769839529417e-10
2.5841310941680705e-10
4.527612016096706e-10
1.2656341971474385e-9
4.192311836211128e-9
3.983079627501667e-9
1.89774592489511e-9
1.886483767911504e-9
6.645099469313283e-9
1.2459417480077926e-8
1.639490722428241e-8
1.3954668973538564e-8
7.891037348101102e-9
2.4504439591562695e-9
5.625180526712838e-10
6.912779637434468e-9
5.2905224381824475e-8
7.891583520769546e-9
3.860818402793353e-9
1.2824089577991198e-9
1.357073123111762e-9
1.5647019517505257e-9
1.4400413039163792e-9
1.4414292071949152e-9
2.451596964383181e-9
8.761544360081094e-9
5.882125901957939e-9
1.2098632664916754e-10
1.0283827194089676e-8
4.03855515967932e-9
6.110557683048063e-9
7.447371626661362e-9
1.256641131204322e-8
1.4067838953836617e-9
1.1082460669318801e-10
6.711239309213048e-11
1.691314751721717e-10
3.217764239622033e-10
6.613029083136074e-10
8.346117442528808e-11
1.216190264197769e-10
2.966898409248263e-11
4.16134121703543e-11
1.0704064840416131e-10
2.1378301984146406e-10
8.274843290801656e-10
3.368668123192294e-9
5.2563997105301424e-9
8.12999629795278e-9
1.5320074620022716e-8
9.34737851838558e-9
1.5988456395256563e-8
6.331124296617776e-8
5.678536540193434e-8
4.112757070363928e-8
2.0618455929039685e-8
9.42639192622828e-9
2.4779279987319867e-8
1.999540965990997e-9
8.41752243191584e-11
1.0030481826430968e-12
7.125213424427847e-14
0.
5.765910874557357e-14
6.422827767147125e-14
6.080639838769551e-14
5.327743848086294e-14
5.496782003420288e-14
6.644598824480405e-14
8.699448205064245e-14
1.1764553253092548e-13
1.6119193867518543e-13
2.2221042389687805e-13
3.0744576083141216e-13
4.265552150553484e-13
5.932595957745576e-13
6.71490545803808e-13
3.4950775130004146e-13
3.1234882367364805e-13
3.8338948861548355e-13
5.316782184635965e-13
7.181725486241897e-13
9.580547307244663e-13
1.3023598882972866e-12
1.82296129016997e-12
2.6214675637642894e-12
3.8511263598374255e-12
5.7521843202959025e-12
8.709783325247403e-12
1.335235956870657e-11
2.0724200726132334e-11
3.2597433842240774e-11
5.205580788797028e-11
8.463283573206628e-11
1.4064601421668918e-10
1.645380993471388e-9
4.864875723389694e-9
7.619277222014804e-9
4.835345977497244e-9
1.1738352135382526e-9
7.429942129562334e-9
1.3348316033478127e-8
1.9188907656205987e-8
2.5144563974860186e-8
3.1192528588633584e-8
3.707906486887078e-8
1.83439428547525e-8
2.8100425428196644e-9
1.7593928970837154e-8
1.7947835373738538e-8
2.0478184483364297e-8
1.2835593280488566e-8
2.244155045143963e-8
5.3614734475246134e-8
4.210288605301481e-8
3.5603414079231823e-8
3.1778755069940014e-8
2.7810044971235145e-8
2.2558564553418562e-8
1.566228017887575e-8
5.827462678826003e-9
1.2527814054006746e-8
5.1432535393248355e-8
4.3238793389644736e-8
3.662363374773844e-8
3.361395666696162e-8
4.172124178855694e-7
1.500177920339984e-7
2.30731319022334e-6
3.7599481337006436e-7
6.586836978186821e-8
7.73467447250076e-9
4.890027503860447e-8
6.796194321699337e-8
1.194215155818397e-8
3.4237803519346895e-8
6.466722875946165e-11
4.106739469998072e-9
1.6673564555788604e-8
9.972840716797184e-9
4.182559318557205e-9
5.15100535562827e-9
1.1286038839889577e-8
1.67450603267537e-8
3.328020832503684e-8
9.241320418742472e-8
1.1454429700540856e-7
1.6811156605847842e-7
2.4218955136270357e-7
1.7626410072725927e-7
7.545693583982046e-8
4.921035693380805e-8
4.186687723496323e-9
7.881212867663925e-8
1.2437587778091118e-7
5.79681217377539e-8
3.841430952626714e-8
1.498150918595017e-7
2.5573975675518075e-7
2.2606380492204352e-7
1.0797755029496945e-7
6.84842899643351e-8
5.558416054090228e-8
5.115758463884225e-8
5.079879326479195e-8
5.3814468079527406e-8
6.208007804719713e-8
8.525106106663821e-8
2.3939884582644197e-8
5.499812140043179e-9
1.2423873940997487e-9
7.088406283602059e-10
7.711304992597171e-11
5.967239803557359e-10
7.390363697141416e-10
5.271213785957264e-10
2.2267455412011864e-10
1.3000121113199215e-10
1.3812803380378163e-10
1.7190432432100665e-10
2.1159077990395112e-10
2.5829628774732616e-10
3.3007471811937056e-10
4.5397641692572457e-10
6.644375191458637e-10
9.957888343674265e-10
1.4439729912774657e-9
6.254568060608733e-8
1.2792139058642712e-7
1.8413477562847474e-7
1.476972866603212e-7
2.0622623577854348e-8
9.516022465674806e-8
1.8287209171017708e-7
2.5662023610400483e-7
3.301901112178859e-7
4.1874318085195436e-7
5.487797499341192e-7
7.921777445730762e-7
2.9127909311468073e-7
7.509970962042246e-8
2.116727882961711e-8
9.964852703232775e-9
9.91610517067952e-9
1.1520683001800078e-8
1.1496273668841776e-8
8.946129874615076e-9
1.3402295616332592e-9
1.8774563042875498e-8
3.665267636681232e-8
2.462802165544355e-8
1.7286470269978832e-8
1.2901372350365476e-8
1.0473504816705635e-8
9.839585886508637e-9
1.1144203588514128e-8
1.5107001088288988e-8
2.3705575311493876e-8
2.4592256102769675e-7
2.165103579489026e-7
3.321499765592454e-6
7.955620896660787e-7
3.586582314858721e-7
1.342297832898905e-7
6.60224454777654e-9
1.301833716179734e-7
3.7157962839329584e-7
1.9552595629459996e-7
4.484892303690834e-8
3.799073795690111e-8
1.9520503437588379e-7
9.243079295979781e-8
3.4431302797912226e-8
2.775965386130716e-8
2.3721303949972426e-8
1.1459824676963281e-8
3.24335016513903e-9
3.5273098301927953e-9
4.850029761649865e-9
3.6408595653046335e-9
3.053847046765913e-9
1.138454288453946e-9
1.5849723876343892e-9
4.1423893027386924e-9
8.045212141232611e-9
1.4854902420540448e-8
2.6329066550790623e-8
1.897955223376275e-8
4.812556353829689e-9
1.8485006822726556e-7
7.082697988753573e-7
6.184442654352956e-8
2.37087238510351e-7
2.481202860964889e-7
2.3925756459323773e-7
2.0590757849472153e-7
1.5239821339435966e-7
1.0183051726345512e-7
6.610199088602871e-8
4.565733371446814e-8
7.462504376239604e-8
5.693799613776642e-8
2.70623134933102e-8
9.102999414713978e-9
1.2121032886524912e-8
3.4573010767948794e-8
2.529317028187678e-8
2.6076755596801482e-8
2.5608413569834205e-8
2.860819540967013e-10
4.506961604092396e-8
5.421341817754809e-8
4.438704857244588e-8
3.926727100168288e-8
3.487250843668151e-8
2.877506629942377e-8
2.0347616524035645e-8
9.864712663038429e-9
3.1357639372500584e-9
2.061996462247642e-8
4.870516607854519e-7
3.9870088184547934e-7
5.807561558804212e-6
1.3746696421627986e-6
6.306043138737365e-7
2.39455840418506e-7
2.589314065774629e-8
4.392691583507448e-7
3.7794650504693425e-7
3.129798504902161e-7
6.357868639310017e-8
1.0360794857191565e-7
2.2341291094990498e-8
7.834250070874495e-8
2.0364151930532345e-8
9.923329640552566e-9
1.655975651383716e-8
1.0824176958287446e-8
4.130864784594041e-9
5.024109408237054e-10
7.093993433118939e-9
5.04357147825199e-9
4.22890500665611e-9
2.75503583711615e-9
1.5594919958653094e-9
5.21404077187451e-9
1.0108933926243076e-8
1.8335044080186812e-8
3.175928108068746e-8
4.710652286098996e-8
2.317828495491238e-7
4.438620874948911e-7
5.8179727210842096e-8
1.7514086154234648e-7
2.3952388365884385e-7
2.6793392892057817e-7
2.834660136218572e-7
2.7760899687767433e-7
2.4178173466965787e-7
1.8387819778353147e-7
1.2108328980234906e-7
6.703369506226123e-8
7.04200221607654e-8
3.6850520541328615e-8
1.5318426211380624e-8
5.438781109001111e-9
6.494967279745719e-9
3.3086558970506503e-8
3.4801434023226736e-8
3.363475701426115e-8
2.0719134542110342e-9
5.4183175199608624e-8
1.2892012595234802e-7
8.917600791215725e-8
7.52495182943224e-8
7.23164003383544e-8
7.27519731807178e-8
7.147563488540323e-8
6.27894329584694e-8
4.5200435615377705e-8
2.386405245796969e-8
7.95708256244921e-7
1.6638488201200958e-6
5.203589396348856e-6
2.6457302354298913e-6
1.5202427936431737e-6
1.3661116345038501e-6
3.3644898731222736e-7
3.076265778820059e-7
4.3413218292991826e-7
6.643294255795207e-7
4.7222570971990186e-7
6.471289383539277e-7
3.967324535107639e-7
7.777112427063598e-8
3.426619166760771e-8
7.576146545867603e-9
5.733055922251498e-9
4.834429180130238e-9
1.981863022292162e-9
5.603497230759951e-10
8.149515665397351e-10
2.9238712359220913e-9
5.519778422234323e-9
5.2974227712320944e-9
1.1542453660771728e-8
3.597512297025083e-8
3.097266419464683e-8
5.2714997898298433e-8
1.8461870644400613e-7
1.7357150247503885e-7
1.3245589640234552e-7
5.745034365340391e-7
1.148452462366791e-6
1.2731073997401939e-8
7.040378624391994e-7
7.397584301534448e-7
7.150785985927436e-7
7.261790169158946e-7
8.02284103051033e-7
1.0397240744957426e-6
1.7273763889540868e-6
9.754619353366508e-7
1.2508101185752339e-6
7.89513722693656e-8
1.0930113651381997e-8
2.030801560011597e-9
1.029858213505292e-8
1.580685306633275e-8
4.661814033536791e-10
3.3390070485893977e-9
1.3188620824801763e-8
4.840778731722578e-8
2.0524042592073846e-8
3.036782528808067e-11
2.3059471713002513e-8
5.309531649447349e-8
8.721727969364175e-8
1.4984243013558406e-7
3.2768278962501946e-7
1.166164059708096e-6
7.971552180392957e-7
4.321205822362148e-7
1.284226113346847e-7
1.3798070903472962e-7
6.753663996247744e-8
4.420077459971924e-9
7.577943289447082e-10
4.853573514904368e-10
2.0199930588477335e-10
8.746621481592407e-10
1.4111876318463637e-9
3.4731868462049923e-10
2.3097171899050662e-10
6.635555570868004e-10
1.2731070511084928e-9
1.6336003030009787e-9
3.308317438120276e-10
4.501514083181591e-9
9.377120152208898e-9
1.0148175391992176e-8
1.1321820615953867e-8
2.5108218412936374e-9
4.671037986723001e-8
8.832388144517003e-8
9.048414325834868e-8
7.014216132879806e-8
2.9338197953012708e-8
1.199289289666613e-8
2.9205891130704743e-9
2.995860777977238e-8
2.462895466250916e-9
1.4222081831892892e-10
7.61458292014925e-12
1.1732228734651257e-12
5.97812619743295e-14
0.
8.636053384656219e-14
8.811611089218749e-14
1.091640369972177e-13
9.76809687661357e-14
8.803507538020884e-14
9.564501516208317e-14
1.19290706134751e-13
1.5842060055469944e-13
1.3167321850256336e-13
6.55748415604533e-14
6.237500337637328e-14
8.992776785215488e-14
1.2566249716695615e-13
1.6296078054854702e-13
2.1169795366277335e-13
2.8439559224774435e-13
3.950042058319332e-13
5.620102946219926e-13
8.12444324862644e-13
1.1871737484418175e-12
1.7487577922537775e-12
2.593762504607694e-12
3.872561070543678e-12
5.821725973068963e-12
8.817937851139992e-12
1.3469440660143241e-11
2.0774694772718755e-11
2.9610520591462086e-10
6.847775966595146e-10
1.1998201461058931e-9
1.5840560358330979e-9
1.4781172762209203e-9
8.274073056381536e-10
2.3865386216880607e-10
1.5873937572872405e-9
3.1304489634744013e-9
4.815424570343707e-9
6.6037335102744015e-9
1.2967946821551769e-9
4.907720806137123e-9
7.2699205847761505e-9
1.1015855515839165e-8
7.797114812867275e-9
1.3902263497816886e-8
4.311826038979993e-8
8.314348593602186e-8
5.826094619971117e-8
4.128727026666296e-8
2.9296703403763297e-8
1.9932646044727426e-8
1.3032851895662244e-8
7.922119068407452e-9
3.6684017322472007e-9
7.416694721601134e-10
6.729427554058107e-9
1.68714865445496e-8
3.420435352757428e-8
2.7266087094182045e-8
1.3589694508971418e-7
3.535693372264035e-8
8.224071983079172e-7
1.4804982119122244e-7
2.9988551538250664e-8
1.5415202071711357e-9
2.150499470272445e-8
6.65356664484065e-8
3.82357791956881e-8
1.1070819336749255e-8
4.018278320274743e-9
3.166072601026998e-9
1.4908641293702971e-9
2.3868705492712917e-9
2.811848149909192e-9
3.4894726760453503e-9
2.315157250633007e-8
3.5233839651151954e-8
6.676469029979e-8
3.296436958712231e-8
3.7075827723532726e-7
9.167880993333409e-7
3.1478797597710305e-7
1.233604062481571e-7
2.5600109289767965e-7
3.1315260266937903e-8
2.9357098784121233e-7
1.4802548690145316e-6
3.2562341295629977e-6
4.642448993091284e-6
1.9682200825390533e-6
1.542802026366479e-8
1.3001941196270957e-7
1.719072802560158e-7
1.8947823566075733e-7
1.893845009587141e-7
2.1287873515114676e-7
1.6893557991991442e-7
5.019387803425697e-7
8.431054049871115e-7
5.865206178062185e-7
1.0772984432744242e-8
8.320427739352683e-9
7.227076688928439e-9
2.8606988583185326e-9
1.807614629120888e-7
2.709424586585396e-8
1.2245683389295035e-8
1.0617727811295666e-8
3.5796426373399725e-9
5.771438963731301e-10
5.430246898736077e-10
3.223232155230029e-10
1.5354548242016408e-10
4.692688992519872e-10
6.191880154676798e-10
6.040938409675961e-10
3.942597648535013e-10
4.415105242847688e-10
8.33325508423761e-10
2.1741659090387816e-10
1.4685800399275829e-8
7.4963150272797e-9
2.7196444630546876e-10
7.1290194793977105e-12
5.451946777927795e-13
5.815226039224731e-14
0.
4.346586317481231e-14
8.975991723656618e-14
1.2961434361164091e-13
1.8586916832616278e-13
2.6860028215917933e-13
2.1319033400672314e-13
3.424536488894181e-13
7.604731199360456e-13
1.2704064738887059e-12
1.7120801883986528e-12
2.020031192726315e-12
2.259891901338237e-12
2.478491663758656e-12
2.7005096061781073e-12
2.9669895907749484e-12
3.3500261283248757e-12
3.96268492513088e-12
4.981933936600916e-12
6.698383583210975e-12
9.615649145723136e-12
1.4650900711712317e-11
2.3559677705001194e-11
3.989079281420649e-11
7.1245214766578e-11
9.787508808249191e-11
4.022250693483354e-10
5.188356261082456e-10
5.477425721592711e-10
4.4721447795495936e-10
2.0500840153754637e-10
1.834984314506295e-10
6.617575175363115e-10
8.980225419321934e-10
6.029581663325615e-10
1.3690072206528952e-10
9.72598638584633e-10
2.071825163231204e-9
3.6889998701682113e-9
7.274207139450896e-9
1.041323725922323e-8
1.1181546929601222e-8
2.564774979156176e-8
3.6224649981275956e-8
5.194332892257473e-8
5.444942892566044e-8
4.960771894347494e-8
4.893721918349083e-8
5.233406899328916e-8
5.795662458936342e-8
6.386426713060478e-8
6.739785098418085e-8
6.533861154680664e-8
5.5744228514371636e-8
3.9413816629587777e-8
1.8298181755788676e-8
1.065011577390448e-6
3.856011900552256e-6
5.590693575546174e-6
2.845420721659328e-6
1.82632422815946e-6
2.0024713197228578e-7
3.6078405611632656e-7
3.9193616302294115e-7
4.711986236615848e-7
3.127566841349745e-7
8.504818508224644e-7
1.0413969428071098e-6
9.344047850539288e-7
7.692920125364588e-7
1.81125171063629e-6
3.489516937385506e-7
8.541737057430803e-8
1.1009341217012416e-8
6.774154405080317e-9
5.439140619889686e-9
1.2405537410590597e-9
3.373641994787471e-9
1.2362233918232874e-8
1.6121002288223306e-9
3.895739434201159e-9
8.795503618636112e-9
2.3442406999634075e-8
8.005269760910509e-8
3.848658238032882e-7
7.007857713937729e-7
1.6804279460914524e-7
5.235627247430857e-9
1.8942335324434152e-9
3.055322222782024e-9
1.1454859477010085e-9
4.2293813441381144e-9
3.095286608641686e-8
2.2072914173869405e-8
6.282860822241032e-8
5.003088362675129e-8
7.825637649952771e-8
8.14194526599905e-9
1.0060521332329345e-8
3.2219154152570583e-9
8.457745383930829e-9
2.734767178895877e-8
3.108995229842643e-8
2.630852653208361e-8
1.654031604829832e-8
1.1774220091730275e-9
1.1113550493712607e-8
2.1421426163210455e-8
8.40593589997891e-8
5.0704780269604935e-8
9.68797444287285e-9
6.428401183326244e-9
4.328509677572573e-9
4.5574733466309935e-11
4.592505200394817e-13
0.
0.
5.152092024109794e-14
1.1794539674404024e-13
1.9990845571182957e-13
8.927820399530938e-14
5.874922192815111e-14
1.6779618510176008e-13
1.0125492863261782e-13
5.393508006679645e-14
1.5362392874850763e-13
1.4275073116145138e-13
9.641137872291035e-14
7.234893333680765e-14
0.
0.
0.
0.
0.
0.
2.867597945778706e-14
4.2393644838571483e-14
6.206713935730272e-14
9.094651910858964e-14
1.336968828299778e-13
1.973207563970014e-13
2.9251301331207417e-13
4.357851834860226e-13
6.52890837447935e-13
9.844512935653251e-13
1.495368303999655e-12
2.290903458796529e-12
3.544825898534365e-12
8.702879878692558e-11
1.6314249367672988e-10
2.6429919866200006e-10
3.865814522475373e-10
4.876221659436074e-10
5.038369437907159e-10
3.7512075610264964e-10
7.493833403684256e-11
3.803460645557631e-10
9.456100368155484e-10
1.5673415013898873e-9
1.944312467434817e-10
2.332432681333534e-10
1.4912488961409718e-10
1.7037712927593885e-10
5.100137217366172e-10
1.072344982364785e-9
2.2150449708313585e-9
3.3615559759328737e-9
1.9506339636490115e-9
1.2716901838849687e-9
1.0474730355567108e-9
1.1590267244974709e-9
1.731196101009293e-9
3.464534410907665e-9
9.711727206827476e-9
6.419948004945604e-9
4.520995421011649e-9
3.925855288155367e-9
3.797875810652541e-9
3.91475451926016e-9
7.226750915580569e-8
2.335310415157334e-8
3.7210839718403297e-7
5.94352695061363e-8
1.6170944187707032e-8
1.6053772890584323e-9
6.826794335638035e-10
1.5287134492789045e-9
1.5969852292649085e-9
1.881085046357722e-9
1.646416408075665e-10
1.1139792351143423e-9
2.5749082425756504e-9
1.0103887258442208e-10
2.3275599252402167e-9
1.1369847725036086e-9
4.563364967309143e-10
1.3038240153979251e-9
1.2890423917220598e-9
2.459053214373081e-9
5.177469717628825e-10
4.398250285529445e-10
2.3513585060293257e-10
7.698830793480055e-11
1.7413079534767846e-10
8.480067540245193e-11
2.091258285301199e-11
1.466660554562495e-10
1.9843889069247503e-10
2.983123605582788e-10
4.4064622263160356e-10
7.667980103159094e-10
1.3172326519512066e-9
2.0299240241718967e-9
2.641589461190613e-9
2.4953332678797903e-9
1.1581471331234501e-9
1.1418106178782582e-9
3.851667363308919e-9
6.533320357770282e-9
8.951902208009496e-9
1.0996543549538253e-8
4.369999733146723e-9
1.4614033944964322e-9
4.2756494830724865e-10
4.504888546410857e-10
4.86434667912441e-10
1.52658701535474e-10
1.8700720248314344e-9
4.081216152163169e-9
2.622504967766199e-9
1.6352421570345306e-9
1.0863190623462872e-9
8.137914056515518e-10
9.142736120404342e-10
2.2668365039768066e-9
3.228255334506834e-9
2.127334561198753e-9
1.9419839142390572e-9
2.0022439065493004e-9
2.185367937129895e-9
4.5049579723901546e-8
1.057873150332115e-8
2.768284267815865e-7
5.915298839235951e-8
6.5787472795553405e-9
8.899315481295214e-10
5.52362458284287e-10
7.472607049500995e-9
4.392629779382898e-9
4.831184654423483e-9
3.5415401449877377e-9
1.137176550742153e-8
3.013085991436356e-7
3.347794706300116e-7
1.8954081841896313e-7
5.430881606601065e-8
2.8625847721297526e-8
1.4042398210840448e-10
1.0516603021418418e-10
2.1928876455953773e-11
1.376734276078677e-12
1.64869724086056e-12
2.696223668172748e-13
2.984146157780415e-12
7.818438334337199e-13
1.437323176197954e-11
3.2567685225811026e-11
7.08349337913221e-11
1.8427176504030257e-10
6.458765765674353e-10
5.091418741890263e-9
1.3170030840695696e-9
5.581550988267974e-10
5.185365390911756e-10
7.473206713963881e-10
1.7687900012910687e-9
4.419229066001495e-9
3.7461916689687304e-9
3.5117313501874493e-9
1.2700823783737603e-9
8.158677411764728e-10
7.689797228015018e-10
2.516720728556122e-9
1.377250842947969e-8
2.1734150465415626e-8
1.2098972181847281e-9
3.888851929238724e-12
2.5167862238489395e-13
0.
0.
0.
0.
0.
0.
0.
0.
0.
0.
0.
0.
0.
0.
5.5107343325980433e-14
7.399980528492643e-14
9.930621643710265e-14
1.3534517398527463e-13
1.8632704157094352e-13
2.5845975606630204e-13
3.605147013366842e-13
5.048706996613787e-13
7.089732994926332e-13
9.97286505701608e-13
1.4038108993193184e-12
1.4042097744467965e-12
1.146781706792341e-12
8.991332436619319e-13
9.372530124960874e-13
1.11814269766712e-12
1.495670325572672e-12
2.131064624686771e-12
3.1338451794583626e-12
4.732265409159292e-12
7.349381141595558e-12
1.1760077501663277e-11
1.9435226422217923e-11
3.332798338145824e-11
5.983938346199831e-11
1.1442013330747875e-10
2.4070411201311624e-10
5.907912407857172e-10
1.546462141776383e-9
1.5925979739465526e-9
1.4519929191755851e-9
1.8692041097404778e-8
1.127200700730878e-7
6.645527466747069e-9
3.862106661137423e-8
4.076859791178164e-8
3.9211641443145736e-8
3.321226836868638e-8
2.4108816442301992e-8
1.5822360818556282e-8
9.906247303414622e-9
6.098967709859678e-9
1.4887448096585557e-8
1.8436994796366318e-8
1.3280122253664432e-8
5.760335667029186e-9
3.902111835906428e-9
6.765184505725536e-9
5.215599718527284e-9
5.0925751630187805e-9
5.083025266749048e-9
1.4007072672114952e-9
5.595993926919689e-9
1.0115253454974127e-8
7.991527909089792e-9
6.615856642099478e-9
5.45842239801261e-9
4.191757886499349e-9
2.6697629659344874e-9
5.043879279299958e-10
3.919846533571046e-9
5.3533253113372413e-8
5.8315747042378646e-8
6.232076842124377e-7
1.570880792900094e-7
7.321603375408094e-8
2.9622216536936165e-8
6.896843353126114e-9
7.473165866467286e-9
4.358682958582971e-8
2.0808772167295957e-8
2.285279791193463e-8
2.954847964698415e-8
8.334505547648491e-8
1.2572644507460848e-7
5.2392962164249845e-8
2.1398171571534577e-8
8.554201635081967e-9
4.9204440909979105e-9
4.889234117187735e-9
2.9624578989438507e-9
3.941457684400227e-10
5.125836252609909e-10
4.333318635167364e-10
3.216761779694478e-10
2.3108874273725213e-10
2.2488618141807665e-11
2.1881037857465653e-10
4.1839884313968884e-10
6.663980261927352e-10
9.265126736475141e-10
1.144499181645078e-9
7.379549569121034e-9
2.0058162069595485e-8
9.059445789805198e-9
8.313736639090582e-9
1.774657380459379e-8
2.3595098573669033e-8
2.7968879824842946e-8
3.046803336315857e-8
3.031564772426506e-8
2.7882950593280898e-8
2.4613125250333067e-8
2.4027672558087132e-8
1.4470057425206172e-8
5.531765185749815e-9
1.5510017019454646e-8
9.856627227989071e-9
8.88504308741683e-9
9.86230188037358e-9
8.11074710835914e-9
3.4421662296179702e-9
1.1526798945822924e-8
1.0254329847637617e-8
9.230901360345727e-9
8.398391352943317e-9
7.337224606261001e-9
5.8261141934488e-9
3.534690620021052e-9
1.0869520929390735e-9
1.5757434624490108e-8
1.5587791741862617e-8
1.2318403449773869e-8
1.203445648373384e-7
2.1895408150945814e-8
9.180470665660087e-7
1.7125805410124367e-7
4.481470853144439e-8
5.914520098924987e-9
1.0327392647795318e-8
1.769813822050303e-8
1.0499965672323229e-8
1.4538386045331496e-8
6.579187285012094e-10
2.424695686012805e-8
1.0052449101393409e-7
8.769334053424309e-8
4.600678929275637e-8
2.076613417907132e-8
9.817281212767925e-9
3.7763879710086015e-9
3.4876264244553425e-9
2.5809384219292147e-9
7.842019975428794e-10
4.850870615768953e-10
4.5383980628945336e-10
3.249033227430451e-10
2.544552180785032e-10
1.8421106829476854e-11
1.802119904510254e-10
3.5334597783099347e-10
5.522784133649425e-10
7.364470600016926e-10
8.495707494673883e-10
5.001498128748821e-9
1.397148478737607e-8
1.0715330120747e-8
3.6124785740499585e-9
1.3672277984678176e-8
2.018700314157568e-8
2.5294545043601798e-8
2.9291439332263154e-8
3.1576365897976895e-8
3.16455483091192e-8
2.984302360628789e-8
2.2836732841762985e-8
1.2513918899041618e-8
3.765681394237907e-9
1.3748169738912347e-8
9.52455326468333e-9
9.390768731874788e-9
1.047475699865639e-8
5.401859258130457e-9
9.310322040529738e-9
1.2109391044941595e-8
1.0560363074521949e-8
9.536946129662706e-9
8.574097685056316e-9
7.2852879628948974e-9
5.3681018750710386e-9
1.7510355523247783e-9
9.548892718164333e-9
1.3864666207798956e-8
1.1039766806867627e-8
9.891055684435173e-8
1.0716458157081696e-8
8.431360891567482e-7
1.6082217397120218e-7
4.6361267267979364e-8
9.105326951903988e-9
4.770165463888226e-9
1.455625524339995e-8
1.2485267309071653e-8
1.2628690440618814e-8
1.1260316144585465e-8
4.9031848167008075e-9
4.131574635476898e-9
8.73552079870555e-10
4.468028564282848e-10
1.964797888409916e-10
1.1585530740511894e-10
1.8516155709280615e-9
1.5571796121580733e-8
2.31703097095607e-8
2.2290247663601288e-8
3.677754748085148e-8
3.697798695235394e-8
1.1361216244442599e-8
1.726327214694957e-8
2.988942905026894e-8
3.585811741735401e-8
7.313835206090799e-8
3.843998656841391e-9
7.228760023440111e-9
1.7600858738671735e-8
1.8641085879834416e-8
5.530236456902607e-8
1.7269047439953882e-7
1.7263909055266925e-7
1.3434010142623145e-7
9.058336352848104e-8
4.1989381445955414e-8
8.762916928847368e-9
5.7551967846291473e-8
1.013173788582768e-7
1.405142724059693e-7
9.400444550287157e-8
1.606993038384888e-8
9.98213771652409e-10
7.801532028615126e-11
3.051474408598787e-10
8.984657691010183e-10
7.105468528769593e-10
6.703868154752018e-10
1.0473282508967123e-10
2.4630041837711866e-10
3.211202971866554e-10
2.2894820598395474e-10
8.881284207905518e-11
5.80028632969329e-11
2.331834632120657e-10
4.739659952973691e-10
8.123544782957119e-10
1.247738963442769e-9
1.7313111387853055e-9
2.2198105761443417e-9
1.194221171138239e-7
3.4907384270951403e-7
2.124909303135414e-7
7.594041688009414e-8
2.2092514752511493e-7
3.025897576285116e-7
3.705816675619058e-7
4.419611177432549e-7
5.325566549611735e-7
6.725416391413566e-7
9.547308037500845e-7
3.8356423411787483e-7
1.0494366813915993e-7
3.187436118464817e-8
1.036878055880861e-8
6.433500980231529e-9
2.536397845126733e-8
2.8444532895170876e-8
3.566495834024261e-8
1.0202985841381362e-8
5.982400249517923e-8
9.756618101220259e-8
7.327343448306455e-8
6.280806702503857e-8
5.763394813229008e-8
5.227025741383288e-8
4.3846922753760575e-8
3.309822353457137e-8
2.2299181349331778e-8
1.2281206719219852e-8
2.356946472928201e-9
3.213148390370738e-7
1.003891243054371e-6
3.790217364088979e-6
1.2188419221984722e-6
6.09102849069133e-7
2.719901849307498e-7
3.12668512356076e-7
2.7149054841164476e-7
2.0240883913459406e-7
2.508312760200059e-7
9.845262065465208e-8
3.2996418589008034e-7
8.084824449043379e-7
2.6434592412716664e-7
1.6628480945814938e-7
7.826284192839275e-8
2.0656331906256253e-8
1.4221894399430107e-8
2.254588740909848e-8
5.927738567940287e-9
1.1387872222591946e-9
9.697847090921508e-11
4.963396383289145e-10
3.896053117398866e-10
2.2925441217670516e-10
9.524145263616313e-11
4.108782821236476e-10
7.712841514122905e-10
1.3019696431826302e-9
2.0082456376164203e-9
7.933739064906333e-9
1.6026205268491924e-8
5.329443360270125e-9
1.069172187456906e-8
2.418797356527596e-8
3.817055730685699e-8
5.2098918448523615e-8
6.024431588077661e-8
5.6175095147748075e-8
3.565181153253128e-8
4.786825963846938e-9
1.086088014718039e-8
9.216972780682962e-9
6.991188291096747e-9
7.590167164388707e-9
1.3655198895838368e-8
2.0920139181479875e-8
5.167213248716334e-8
3.776716576114773e-8
1.2543593591546996e-8
3.68923492180501e-9
1.9845094568487527e-10
1.2220293914406624e-9
1.8104567188510218e-9
1.6446848714763796e-9
2.2916246787123227e-9
4.857826102270525e-9
3.1635134141639334e-9
4.037858552109035e-9
9.297726000213881e-9
3.8242888949686416e-8
5.233472510449934e-9
2.123785580595848e-9
1.4036553456345777e-9
1.9895898105693e-10
2.376390031143506e-10
2.6029052684231332e-11
6.074323196891562e-11
4.320686726072584e-11
9.506996214609354e-11
1.849173830301707e-11
1.3450945364028381e-11
3.9202503250253544e-11
1.0553705842990665e-10
2.9493469566444985e-10
8.736641499322537e-10
3.266471792512099e-9
1.4726101252500692e-8
1.3690587515150462e-8
1.9735191207506514e-8
2.7745554116769076e-8
6.248340980402651e-10
3.771055605701462e-8
1.0926727110246506e-7
5.2259401029096174e-8
2.9615093686281503e-8
1.7269656683374523e-8
6.211655709692888e-9
5.3829574834307465e-8
2.6668747935809633e-9
3.0107936694654476e-11
7.535905977922542e-13
1.0132405594385493e-13
4.9918363334895595e-14
7.45983810082341e-14
4.663821378816856e-14
3.8595158918349364e-14
4.045489443910879e-14
4.961040174949365e-14
6.536271644474609e-14
8.856944036613772e-14
1.2137653778263738e-13
1.6723080355076812e-13
1.5729250324056515e-13
8.208174687280203e-14
7.765849762289808e-14
1.0778790288628481e-13
1.5046219033009804e-13
1.9610351274085923e-13
2.550846638065455e-13
3.4260658591226305e-13
4.762545919551793e-13
6.795376984368005e-13
9.870503364654851e-13
1.4515804181400567e-12
2.154882462238923e-12
3.2248698387599052e-12
4.863783795090896e-12
7.39525621542766e-12
1.1344513858833448e-11
1.7578146091338403e-11
2.7554116126149915e-11
4.3783054557882944e-11
5.177570211577802e-10
1.3684856590317286e-9
2.420395496835755e-9
2.5784150412521745e-9
1.4253652538116914e-9
4.905710122493933e-10
2.7387180154166424e-9
5.170874041194283e-9
7.779902748906072e-9
1.0581624320204895e-8
1.356456959958845e-8
5.8565772036080055e-9
5.8327762872633755e-9
9.160752464452797e-9
1.0617180187269976e-8
8.339707159418471e-9
9.907991955226804e-9
3.730821344024341e-8
5.4871048502857015e-8
3.987768067998707e-8
3.1936345102362095e-8
2.6167023515353254e-8
2.04771987712788e-8
1.4546079063444909e-8
7.870009428800563e-9
2.079123985665095e-9
2.3490415128506863e-8
3.0950994452457725e-8
2.448851911594885e-8
2.15136889628966e-8
2.070180956972225e-7
5.519971483955721e-8
1.3202415055585795e-6
2.3191623177967404e-7
4.958505571717136e-8
2.8436200308247926e-9
1.704705216394493e-8
2.7692186305508757e-8
1.062211332276616e-8
2.0508928248225217e-8
5.464546949738882e-9
1.641580931087367e-7
8.069639120396631e-7
2.877754232250163e-6
1.834600701547076e-6
4.228424678078121e-7
2.7881636476770567e-8
5.290842423731834e-9
2.4363672650265463e-10
4.58385153912915e-11
1.7584700399415708e-11
1.466514569870354e-11
5.683156022734447e-11
1.0266124170803338e-10
1.3369462900484354e-10
1.164660065123098e-10
7.775210304629157e-11
6.73754590159074e-11
9.645499797749592e-11
2.501342491883476e-10
1.6507240948188125e-9
4.290070624962091e-10
1.9939119510017495e-10
2.170337991398782e-10
3.9927979545798727e-10
1.8191436652185668e-9
1.3905651011046964e-9
1.457835667092766e-9
1.6307890321587103e-9
7.269173329918518e-10
5.327793117300263e-10
5.486291145062559e-10
2.226930881808146e-9
5.7184889765709775e-9
7.300720863135634e-9
7.698552946338117e-11
8.285634988603302e-13
5.4542713689310254e-14
0.
0.
0.
0.
0.
0.
0.
0.
0.
0.
0.
0.
0.
0.
4.721123833820706e-14
6.328351218131449e-14
8.483697202598521e-14
1.1556075378657879e-13
1.590431700061576e-13
2.2057577081424528e-13
3.076398280445186e-13
4.308019135846971e-13
6.049689497465832e-13
8.510743918675566e-13
1.1982702885874752e-12
1.206901810069576e-12
9.707002962162076e-13
7.621108848822619e-13
7.946075342625561e-13
9.51322176809782e-13
1.2779474388062423e-12
1.8240464363579593e-12
2.6822317593843913e-12
4.0465680562227896e-12
6.275085602655369e-12
1.0020102258393737e-11
1.651230243356085e-11
2.820343551772865e-11
5.0351844957812255e-11
9.546077551975927e-11
1.9807769969371675e-10
4.757056842646947e-10
1.2813293977927004e-9
1.4636695512650049e-9
1.301798709676224e-9
1.721501590690267e-8
1.0137594557089356e-7
4.305630654072052e-9
3.358726326718719e-8
3.6210004448127703e-8
3.53269239186023e-8
3.044353819308974e-8
2.2506710102345116e-8
1.5009882285781818e-8
9.544437139982732e-9
5.973753378716247e-9
1.3905797912146868e-8
1.6914525866501967e-8
1.2002232531922111e-8
5.1388677709610534e-9
4.248196446999805e-9
6.179438389574726e-9
4.82360039355223e-9
4.761677691711928e-9
4.691996992484939e-9
1.077811772354682e-9
5.676618079185924e-9
9.071624127309931e-9
7.20009102575598e-9
6.002246477244292e-9
4.96697545774798e-9
3.813584340996833e-9
2.3965870444244497e-9
2.862078789804724e-10
4.407934479805808e-9
4.936062742501134e-8
4.9945466794378743e-8
5.693431750338198e-7
1.4054407719792903e-7
6.446439866114896e-8
2.5536281346533406e-8
5.740444859280373e-9
6.757576703145109e-9
2.1836156344997606e-8
2.1031230631016936e-8
1.952195463416831e-8
2.3699053882842148e-8
6.992777085024111e-8
1.0395693586879126e-7
4.7922868661373565e-8
2.0131413879105843e-8
8.386855482170072e-9
4.250194269494601e-9
4.189054865254099e-9
2.7836521332970854e-9
4.3668828920275226e-10
4.1002025710225455e-10
3.6929029051649894e-10
2.7114364126869513e-10
2.0097372830478474e-10
4.9460315266157816e-12
1.7006736445602727e-10
3.3074448214539935e-10
5.280994636001693e-10
7.318070903186113e-10
8.942580298096858e-10
5.697522785077494e-9
1.5700021370825348e-8
7.784695955894525e-9
6.318530205653135e-9
1.4354168014563012e-8
1.9421679215634445e-8
2.3297952330497012e-8
2.5725986197067506e-8
2.6018211276910045e-8
2.4313144455752566e-8
2.1698859259861654e-8
2.0402784771725857e-8
1.2113515336881142e-8
4.511161005359334e-9
1.4436440625292808e-8
8.374957060550329e-9
7.697015007822157e-9
8.598185867203402e-9
6.639674953490618e-9
3.885218941998883e-9
9.928940676692328e-9
8.783442599800906e-9
7.925367800903557e-9
7.210141760769873e-9
6.288342617036886e-9
4.963105787009428e-9
2.861387792677913e-9
1.928491297684316e-9
1.76266704825858e-8
1.1722313178619971e-8
9.72731700418342e-9
1.023690908404526e-7
2.0642600691877257e-8
7.522171020455019e-7
1.382221988369363e-7
3.513961417827088e-8
4.516850911691706e-9
7.955654274287982e-9
1.3664418437971323e-9
9.504765070338525e-9
1.0531101979314285e-8
4.417168289310684e-10
1.5134512696393173e-8
6.718729748808487e-8
5.690899940345918e-8
3.559753490475609e-8
1.7088703334139363e-8
9.196934560282228e-9
3.312977805140095e-9
2.530136770491739e-9
1.9840698383842444e-9
6.542135896216936e-10
3.3627407945170886e-10
3.3260788353290537e-10
2.3703236198778995e-10
1.8848199242874812e-10
2.3014028536536263e-11
1.222827434100921e-10
2.4452240797981756e-10
3.834574423368489e-10
5.110884887273251e-10
5.878674221754602e-10
3.4292903553235714e-9
9.517169208490016e-9
7.923205918865527e-9
2.1004066779669843e-9
9.538581010804066e-9
1.442622502771896e-8
1.8268493069188073e-8
2.1339581831235263e-8
2.3238536374501858e-8
2.354999098693924e-8
2.2404958845275266e-8
1.656665751452427e-8
9.045932756338086e-9
2.7681033972574105e-9
9.6457140442168e-9
6.881641064909363e-9
6.8543459069048215e-9
7.61630278788514e-9
3.6171044745504617e-9
7.176213791776001e-9
8.828177387778355e-9
7.674589050511082e-9
6.917026566739646e-9
6.2086508549696986e-9
5.271188627621979e-9
3.813635961858005e-9
4.1223319721297754e-10
1.0548555927226898e-8
7.857434571165491e-9
6.795382797483021e-9
6.804866974409472e-8
9.079068572472884e-9
5.449598941066343e-7
1.016285270105349e-7
2.8528098188676867e-8
5.988729242536399e-9
1.5041211987082811e-9
1.1111349367358464e-8
7.685103131440965e-9
5.2392382028597284e-9
3.956337015994102e-9
1.169445024189849e-9
6.434605591723728e-10
1.3264139210863918e-9
9.357336819257318e-10
3.9702257750713753e-10
1.6591952090586642e-10
1.507632507550084e-9
1.6125582113450095e-8
1.6708325995275065e-7
5.378372301015108e-8
4.4982841622773065e-8
1.208013088642874e-7
7.718883489761288e-8
1.0882497371162774e-8
2.0473333877749547e-9
1.1387371623635177e-9
4.284957938563365e-10
1.0135706835173415e-10
2.257365357442169e-12
8.484933259919843e-13
3.725896215079083e-12
6.453780947229175e-12
3.4821033744949265e-12
5.3631633524027346e-12
1.1318609148539294e-11
3.258744858571726e-11
2.3676521923586534e-10
2.291895725095007e-10
2.694893421589416e-10
1.0311602410748553e-9
3.3878801682286606e-10
5.648163515361361e-10
3.6058650309064734e-9
1.3385034840864023e-8
3.977342262028542e-9
7.645569489148564e-10
3.352156830709162e-10
3.099945228373474e-10
2.0354530580446286e-9
1.2068227788429356e-10
1.0987758038546726e-13
0.
0.
0.
0.
0.
0.
0.
0.
0.
0.
2.2308007260986487e-14
2.9264043175756434e-14
3.87431800989642e-14
5.2392603801664455e-14
7.175765384057158e-14
9.911621489923812e-14
1.3770563472729837e-13
1.921237081396731e-13
2.689015428417667e-13
3.7730549704151943e-13
5.304491501716151e-13
6.000710564121165e-13
3.837946171592786e-13
3.140214015380989e-13
3.361279000619718e-13
4.27968754743915e-13
5.945951485282157e-13
8.424346296831918e-13
1.2096574989447466e-12
1.774165677863188e-12
2.667637057503801e-12
4.112130975093481e-12
6.493610980545712e-12
1.0507560381279326e-11
1.746119105557913e-11
2.9945214009145115e-11
5.3468805108134173e-11
1.0095631107834613e-10
2.0737782267322393e-10
4.885988096433342e-10
1.3388097891693557e-9
1.0131223075835688e-8
2.6911510344280554e-8
7.272795297480801e-9
1.123431336825131e-8
1.8334314322500825e-8
2.2038824224432305e-8
2.4009104901773242e-8
2.3503002898434076e-8
2.0580221279093512e-8
1.6730228680968602e-8
1.3373783828847098e-8
1.7014946940268567e-8
1.2968836741770119e-8
6.515703649437206e-9
1.7609463337162537e-9
7.467834768883828e-9
5.6587373477978155e-9
5.688884156497889e-9
6.086035951498938e-9
2.231541719290029e-9
6.1509051976571486e-9
7.280566038298965e-9
6.292098078574669e-9
5.629452439405965e-9
4.976679369851699e-9
4.120475903599667e-9
2.8878785637675975e-9
6.27229917469496e-10
6.473013416764049e-9
1.0240607044619978e-8
5.6072364627893504e-8
1.3139290759897847e-8
5.552848875598623e-7
1.1337380988689539e-7
4.08525654198168e-8
1.1404834454048193e-8
4.0160100117358493e-10
1.0058977068770648e-8
1.7411600685836128e-8
9.009785767093531e-9
1.1048842709798594e-8
3.4766167959283566e-9
4.2363439276338407e-10
2.8448865431930107e-8
2.433103047562882e-8
1.4651749951976833e-8
1.2946017813248932e-8
7.665399765959382e-9
7.074739144984619e-10
6.090380317063957e-10
1.3521804179070972e-9
1.2286512531454102e-9
2.1295423016081404e-10
1.7088757036565658e-10
1.3491051453569333e-10
9.631494969820361e-11
5.6360080370608917e-11
2.6020379875720175e-11
7.711605844611706e-11
1.2555066734782823e-10
1.6546995342503512e-10
5.60244355204578e-10
1.4720605755934011e-9
2.068414268103593e-9
9.53963206276604e-10
9.019685470070246e-10
2.6820715402759217e-9
4.3198307067161794e-9
5.9039224121022185e-9
7.46719030990936e-9
8.975418430480344e-9
1.0350585160358077e-8
5.4750047248311225e-9
2.2860949744702697e-9
3.964832874689152e-9
4.05020809526308e-9
4.422237039123048e-9
4.6231834014141885e-9
2.490100948247903e-10
8.61998481290903e-9
8.006572451805734e-9
6.688326980988648e-9
5.9324687613472946e-9
5.261281539993576e-9
4.43661935178371e-9
3.1742307422035824e-9
6.165698887692668e-10
5.520548557897602e-9
4.646593519679407e-9
4.247300744590488e-9
4.097348830616868e-9
4.112328827818422e-9
5.601963445017173e-8
1.7306502676534255e-8
2.5878515034334574e-7
4.5093333797732165e-8
8.083720071784611e-9
4.747945534709924e-10
1.141235648810265e-9
6.1856067472474534e-9
3.635734393075134e-9
4.292421937454833e-9
1.2087837643697574e-9
2.9310512896869645e-9
6.404754528536678e-9
2.9768654413516514e-9
1.6672122447263313e-9
3.3273411322139593e-9
3.5078018841238233e-9
1.7340099691009109e-9
1.5552711658449111e-10
1.0148395712410546e-11
8.791845142149769e-10
3.9628007549976983e-10
1.6211125160557756e-10
8.812848089844736e-11
3.6670837443665895e-10
1.4067985374994346e-10
6.431045510942071e-10
5.856330634844585e-10
6.465403164784459e-10
8.779972134052663e-10
1.3112658794807392e-9
2.7087989093646036e-9
4.598852418686874e-9
6.854512562198981e-9
9.032590219511553e-9
9.302450770836408e-9
5.828112757885242e-9
1.4676285023863143e-9
1.0891341335656685e-8
2.0575611426859594e-8
2.9362159529667373e-8
3.668908947928583e-8
1.3072738677058124e-8
4.23196623334123e-9
2.06248751818427e-9
2.256275859426525e-9
2.567500417984687e-9
2.0521757044755866e-9
6.352148502142937e-10
5.1545175215837384e-9
4.320864196162546e-9
2.7115040383217496e-9
1.8208235021050374e-9
1.5084562800328705e-9
1.904469912577769e-9
3.5477366357181727e-9
8.595500896370687e-9
2.066732717330513e-8
1.339869274323923e-8
1.0676576161436756e-8
9.815588680264627e-9
1.4876251249250519e-7
4.6437246829803007e-8
1.1366626384861457e-6
1.990980184165973e-7
4.394604906424677e-8
4.393400625762403e-9
1.0431623866526834e-8
7.0730873920451484e-9
1.3028767705777836e-8
1.558763895192443e-8
6.249817810672232e-10
7.038109589401379e-8
2.588550281604129e-7
7.0803594563426e-7
6.324497041701652e-7
1.1841130654564102e-6
1.9282594456240845e-7
8.791141175330455e-8
3.857454502473292e-9
7.453522377006783e-11
2.3279229597822942e-11
7.97804249541062e-12
1.026128375622489e-11
4.648277290097195e-11
6.201891720130987e-11
9.289341831733287e-11
8.730670114717763e-11
6.283333076310007e-11
7.37150940213218e-11
1.5142141328267252e-10
5.652634580069249e-10
1.3770336734467462e-9
2.5154957547126645e-10
2.008393732991773e-10
2.801359032766766e-10
6.779847021693203e-10
2.6022897810633522e-9
1.3033490085335655e-9
2.0741414675154433e-9
1.1973621968289408e-9
6.42076462178112e-10
5.492772669099671e-10
1.7031270966852253e-9
7.88945490913549e-9
7.615474713654801e-9
2.6740352224553366e-10
4.252217851354896e-11
2.3907248312601996e-13
0.
0.
0.
0.
0.
0.
0.
0.
0.
0.
0.
0.
0.
0.
4.562930945018718e-14
6.104643713306611e-14
8.174644286335173e-14
1.1127869147031036e-13
1.5308719513301807e-13
2.1225025509320114e-13
2.959503361709806e-13
4.143373178067251e-13
5.81740382931509e-13
8.183029751551121e-13
1.152122557505595e-12
1.169744605730876e-12
9.252515841005906e-13
7.280726607115781e-13
7.597984418362622e-13
9.129668458209122e-13
1.2303878950100782e-12
1.7566904957385643e-12
2.579727434309858e-12
3.8843621275075615e-12
6.009819467307084e-12
9.570668535505103e-12
1.571903736618898e-11
2.6731782626566336e-11
4.7438988600875756e-11
8.914705846705355e-11
1.8238344974656945e-10
4.280575388178265e-10
1.1674341846033287e-9
1.5360342392501893e-9
1.335802824704587e-9
1.785840943425576e-8
9.930040975317926e-8
2.549838842147997e-9
3.20821205183348e-8
3.535419556579733e-8
3.498450149133849e-8
3.069706974703628e-8
2.314628095775062e-8
1.5716213915800404e-8
1.019385040566328e-8
6.582278406116001e-9
1.4384821671332842e-8
1.7041188762304685e-8
1.1754494879200591e-8
4.874534026303647e-9
5.061948208135483e-9
6.168354435337227e-9
4.892528612059852e-9
4.889413144009751e-9
4.7315297640607614e-9
8.216710188055757e-10
6.343533400816074e-9
8.856227781142414e-9
7.083750537257264e-9
5.949380207998732e-9
4.934836681134861e-9
3.781589112219437e-9
2.337300039187388e-9
1.1151449043109768e-10
5.117923771845403e-9
5.020786457951662e-8
4.7235558887699566e-8
5.784569222882068e-7
1.4022817577009004e-7
6.335554908364279e-8
2.4541517268341888e-8
5.1918051125809326e-9
7.244194284315371e-9
1.5868814104989815e-8
2.0081365838115848e-8
1.9113257247185476e-8
2.1409703206775204e-8
6.838711469745628e-8
1.0262726964520836e-7
4.8987228309493326e-8
2.0680250653613047e-8
8.845528593448138e-9
4.056209628393942e-9
3.978348831689805e-9
2.944442034235002e-9
5.792762651463048e-10
3.746846903616408e-10
3.70158937506572e-10
2.682138432559008e-10
2.0446412245376502e-10
1.1810542553857835e-11
1.5253806611781314e-10
3.037337358907244e-10
4.872112219772625e-10
6.746250148860645e-10
8.175922185119007e-10
5.0321174315868556e-9
1.4032789929650921e-8
7.702118824303226e-9
5.344300385267106e-9
1.3181576000897475e-8
1.8201565050226185e-8
2.211920546196514e-8
2.479142327083004e-8
2.5550929061659732e-8
2.435031566420913e-8
2.2070587794171037e-8
1.976612185752524e-8
1.1454941905363175e-8
3.994864773288003e-9
1.3362373256698813e-8
8.175843713252588e-9
7.69124375350289e-9
8.638545287292408e-9
6.065927355163598e-9
5.0438791696741475e-9
9.834027503093187e-9
8.665993393102042e-9
7.843620970732094e-9
7.131284949484373e-9
6.195082801814715e-9
4.83685507099228e-9
2.607765023888205e-9
2.9135126571818805e-9
1.5936704124762974e-8
1.091158860676852e-8
9.293846069227903e-9
1.0177217122709733e-7
2.2442884904882873e-8
7.301693670386252e-7
1.3280659436201425e-7
3.2870695564021434e-8
3.985807835622496e-9
7.703554769573122e-9
2.4880431348684117e-9
8.995023777938322e-9
9.786510304047209e-9
1.0439794583327106e-9
1.193409500666071e-8
5.937337047264308e-8
5.099552534961594e-8
3.401724444199865e-8
1.6679559015192832e-8
9.776827758404252e-9
3.5060020795225557e-9
2.3004718503908654e-9
1.8101331018638784e-9
7.072920892651176e-10
3.044505322848833e-10
3.301645695456056e-10
2.3242262327011284e-10
1.8782910148513797e-10
3.553864324362222e-11
1.098440402018755e-10
2.260932369541574e-10
3.570178400203074e-10
4.779182553106155e-10
5.50980089818115e-10
3.0552439425317807e-9
8.389479572295128e-9
7.653273286377257e-9
1.3371965000639996e-9
8.481580258721455e-9
1.3249029158031881e-8
1.6992434513711166e-8
2.0048790520337573e-8
2.2107686399409712e-8
2.2748724261131243e-8
2.1958642639819893e-8
1.5461968991452594e-8
8.325488325085807e-9
2.413365448560194e-9
8.74313275421116e-9
6.477659828276666e-9
6.552579834023731e-9
7.2194370181663375e-9
2.8984347590971336e-9
7.446757116568204e-9
8.433227661995733e-9
7.317153733709838e-9
6.585505151101676e-9
5.888624809011276e-9
4.964370215423312e-9
3.4704492884254717e-9
6.351257386938922e-10
8.674110879934153e-9
6.717594499769292e-9
6.007349060921661e-9
6.267509787785105e-8
9.708197103183441e-9
4.867039080925769e-7
8.97120710485605e-8
2.469151278633667e-8
5.507480593916676e-9
6.166184977621838e-9
8.223597242129168e-9
5.52130670565174e-9
3.4597992777587703e-9
2.3100993871825865e-9
2.5709371472749997e-10
4.3856607757847826e-10
3.573500715674007e-9
3.200827563503231e-9
3.4459870177026965e-9
1.272388273559132e-8
1.6615620945450126e-10
1.281213789911568e-9
4.641897759649912e-9
6.504280134302358e-9
3.2113334717757585e-9
5.281561562233094e-10
7.85797488248099e-10
5.4728817169050375e-11
1.3061498540478685e-12
1.2567966829494866e-12
2.951645988392791e-12
3.8749673092178625e-12
7.726340365326525e-12
3.420557277424396e-11
1.959521078148843e-11
2.9314502082545724e-11
6.72636372330791e-11
3.5156434910565234e-10
3.491402480418016e-10
2.55270988609167e-10
3.54272155063385e-10
8.706552929869532e-10
1.7841431943973463e-9
1.0579330751463818e-9
1.640202407802812e-9
2.335064498048476e-9
3.1744455707829416e-9
1.1011940807927766e-8
3.6391787405512514e-9
1.6732696300962695e-8
8.014353344196853e-10
1.936746052892327e-11
1.423051087551019e-12
0.
0.
0.
0.
0.
0.
0.
0.
0.
0.
0.
0.
3.409406125961862e-14
4.508998511553853e-14
5.997525389882607e-14
8.132626731731535e-14
1.1160053703235295e-13
1.54420642142351e-13
2.1492312007141913e-13
3.0038828843204566e-13
4.2113377749858866e-13
5.917469021867436e-13
8.327556577405428e-13
8.939760768568538e-13
6.316341325524878e-13
5.060268524559662e-13
5.331581706842263e-13
6.588606743939933e-13
9.048106639233916e-13
1.2900373205314925e-12
1.8744619878674237e-12
2.7846899534505588e-12
4.243916604270586e-12
6.641581074163502e-12
1.067864125996055e-11
1.767216525486907e-11
3.023456656218686e-11
5.3932060503131317e-11
1.0186731746323879e-10
2.096901046606034e-10
4.963726685531527e-10
1.3549763189230526e-9
1.7163648001849635e-9
2.1817982425935022e-8
5.8478557395832987e-8
5.538022083839107e-9
2.1208879921777245e-8
2.776990715126572e-8
3.026933354798316e-8
2.9844777715649043e-8
2.5785531010227006e-8
1.9861345584700655e-8
1.4481234995325901e-8
1.0652614014991413e-8
1.707589497825883e-8
1.63894293820702e-8
9.4755904951545e-9
2.425152032828726e-9
8.983271912394761e-9
6.038724590568005e-9
5.388364495575679e-9
5.777634168849833e-9
4.3338363446505966e-9
1.948875067171484e-9
8.738863778012983e-9
7.49191135463961e-9
6.402489098079713e-9
5.5774333263086705e-9
4.657268185958897e-9
3.4740315764084234e-9
1.7456122391081109e-9
1.8337803558766515e-9
1.3782312214189393e-8
5.526646718753638e-8
2.9182712967529933e-8
6.081048897451015e-7
1.3318952316606955e-7
5.3918900244409957e-8
1.7786573685750034e-8
1.8461498792558137e-9
1.0837807555188391e-8
1.22496524562366e-8
1.4153876088604018e-8
1.6103176911023714e-8
3.1704701413460606e-9
3.955015739338973e-8
9.053085256764506e-8
4.9578909932693314e-8
2.4114445158589234e-8
1.2071628669213899e-8
4.349955087301468e-9
2.057009823890224e-9
2.5768073096332977e-9
1.7795661720296332e-9
2.2993959540590524e-10
3.2459011640650235e-10
2.4988941864689387e-10
1.8455199249027293e-10
1.1720790761320263e-10
3.8691080178542884e-11
1.4316537886187062e-10
2.4829736194822436e-10
3.5594147049803717e-10
4.283734400735792e-10
1.982450593238261e-9
5.602782017487734e-9
5.479296198607884e-9
3.602592607046784e-10
5.681313988154855e-9
9.615700765810707e-9
1.293273640216679e-8
1.5900288772549978e-8
1.8347708387557195e-8
1.9940101747295643e-8
2.0500060437958916e-8
1.3206207946552037e-8
6.737192630309673e-9
8.82467027179489e-10
7.830031471486528e-9
6.706782733180947e-9
7.354079559672939e-9
7.164902509705821e-9
9.786630546190261e-10
9.80027183909842e-9
8.789047791572044e-9
7.792568038917091e-9
7.105990558488617e-9
6.334047521495409e-9
5.24195950827041e-9
3.4673267868470773e-9
1.094281160125422e-9
1.121872223265493e-8
8.292922667454806e-9
7.264176140980197e-9
6.89647240277053e-9
9.051157501791537e-8
2.806936059575508e-8
5.426721480066314e-7
9.104377714474727e-8
1.879001261411993e-8
1.7609404367719517e-9
2.1845155256317836e-9
1.163123670767602e-8
3.9453568053635776e-9
3.794181656244713e-9
8.499604898789618e-10
1.5112146016827845e-10
7.720362478500003e-9
1.1763906144518462e-8
5.2703955437767486e-9
2.7349790271855436e-9
2.0921128081494106e-10
1.7899745168420792e-9
4.198475490965655e-9
7.132422318756279e-10
3.9244453045000973e-10
1.3516886746377045e-10
2.5934764217871305e-10
1.3663455920999063e-10
1.077154287896562e-10
7.894780741722869e-11
2.0047602919186154e-11
8.179618734179992e-11
1.4221938496362696e-10
2.0408626300061003e-10
2.4831749136111734e-10
9.209837618280655e-10
2.1963661686570777e-9
3.1960331237175883e-9
1.5896054198181951e-9
1.474758348955988e-9
4.208344167934788e-9
6.431623828217087e-9
8.326627333016937e-9
9.96008709704353e-9
1.1260242295272513e-8
1.207624788796528e-8
6.265075437300071e-9
3.125831098868811e-9
4.5185138883865283e-10
3.077063738725202e-9
3.0521348649933395e-9
3.542522957620572e-9
3.2847115575402083e-9
8.799014838228979e-10
4.627045681947602e-9
4.01560589024356e-9
3.481257845322955e-9
3.1267608044561166e-9
2.89809605352115e-9
8.762026178481668e-10
1.4318839435813308e-9
1.508769756427194e-9
1.4618678103449773e-9
1.4381608860240139e-9
1.462266338775834e-9
1.2897822316266744e-8
1.2019407682481935e-8
3.175289623781244e-8
1.3345432279986223e-8
5.472032568511168e-9
9.939373475157094e-10
2.2490292127155666e-9
1.1260229519267038e-8
1.389112001647839e-8
1.1046942829976944e-8
1.2916096904011383e-8
4.738118611757797e-8
1.0158917159880611e-7
1.9266796457480526e-7
2.2863059398881698e-7
1.0668445518143376e-7
7.364012201873246e-9
8.466863575294977e-9
1.3196180848884434e-9
1.1105478760438047e-10
1.798470802731574e-12
4.8040598243852635e-14
2.414212876246267e-12
5.521862545435825e-12
6.452568700965064e-12
1.1030936309726663e-12
2.581044336198781e-11
6.08389155208149e-11
1.530981556839087e-10
4.861057910463966e-10
2.6037920613158647e-9
2.4770758380648523e-9
6.142285138127702e-10
5.048238524316483e-10
6.673148619817796e-10
1.3941145708385415e-9
3.752876255888499e-9
2.9388811102507775e-9
4.788886256479986e-9
1.7240898892772455e-9
9.311528564003742e-10
8.023069402939161e-10
2.451737025822732e-9
1.0105156787450524e-8
2.750687894213699e-8
1.086766722633496e-9
1.6941965324801184e-11
7.130157872186998e-13
5.043516930343532e-14
0.
0.
0.
0.
0.
0.
0.
0.
0.
0.
0.
0.
0.
5.600548986173615e-14
7.517838383234442e-14
1.0086612155968524e-13
1.3745310987539635e-13
1.8921198803243324e-13
2.6244232572643434e-13
3.660451848474783e-13
5.125829882793941e-13
7.197615246868269e-13
1.0124131222264569e-12
1.4250585880217326e-12
1.4274346531119247e-12
1.1623196300222768e-12
9.116997886748407e-13
9.505317097888547e-13
1.134621221482701e-12
1.5183510825352976e-12
2.1631495899426315e-12
3.179824532133644e-12
4.799503850517734e-12
7.450170672635654e-12
1.1914969379005985e-11
1.9678827672507485e-11
3.3718985300903714e-11
6.047634503529972e-11
1.1545463041445829e-10
2.422568387563476e-10
5.922031761079073e-10
1.562515694943325e-9
1.6414636178761795e-9
1.4905353802390111e-9
1.9180440486108173e-8
1.1509040669334124e-7
6.3741120150038964e-9
3.9028753401610483e-8
4.133869188460269e-8
3.9850403780873125e-8
3.3857946110900224e-8
2.466021489027139e-8
1.623536384165117e-8
1.0207772618972912e-8
6.3411068956657255e-9
1.5247406744801753e-8
1.8784406345912005e-8
1.3438260386815758e-8
5.7883390405348295e-9
4.109374260019576e-9
6.871118086969927e-9
5.312489551918196e-9
5.198570598069957e-9
5.175937972218319e-9
1.3795444665123512e-9
5.808586245945772e-9
1.0235978373586948e-8
8.094007792116857e-9
6.710248507643317e-9
5.538368058916682e-9
4.251139550544228e-9
2.7009038773852196e-9
4.893613644452525e-10
4.042059393866894e-9
5.461835561430683e-8
5.8855754226088005e-8
6.369164274038753e-7
1.600987464872113e-7
7.445712265825897e-8
3.00135451680054e-8
6.905145721539411e-9
7.773726841873125e-9
4.522449248642646e-8
2.0409564097405158e-8
2.3306128129764602e-8
2.989869760444888e-8
8.536178550850918e-8
1.2924527014354171e-7
5.3683471343664844e-8
2.187323080224967e-8
8.739311899942632e-9
4.9650144952488e-9
4.9438564111316615e-9
3.056916664709543e-9
4.3350312565044827e-10
5.228358568175945e-10
4.460471409693732e-10
3.3031078589334653e-10
2.3913139565500544e-10
1.965992074064626e-11
2.2138579803218892e-10
4.2460771713959437e-10
6.767147134817231e-10
9.406677440175789e-10
1.1603758984427246e-9
7.4193284104290276e-9
2.021773508715987e-8
9.311152180464284e-9
8.308940048787732e-9
1.7957378027360324e-8
2.3950241982412635e-8
2.8450406285097728e-8
3.1076877384560957e-8
3.103007861791203e-8
2.864115276022371e-8
2.534992950826978e-8
2.4520167051929136e-8
1.4680951126306534e-8
5.549096997676284e-9
1.6222450789438018e-8
1.0062298042470955e-8
9.107820841252214e-9
1.012420482376742e-8
8.216211730735841e-9
3.766484541405185e-9
1.1807003137475112e-8
1.0489823543750388e-8
9.449028298285767e-9
8.59606873833942e-9
7.5035416652198e-9
5.946279070169695e-9
3.58092622777156e-9
1.2061756590859468e-9
1.6367968544221158e-8
1.5919198057398875e-8
1.2613018620075253e-8
1.2357558991256377e-7
2.2926853578727076e-8
9.414438188543801e-7
1.754946700029542e-7
4.575201722507047e-8
5.9586213801750225e-9
1.0681808732472655e-8
1.912050183723968e-8
1.0487924437393042e-8
1.501039747885853e-8
5.586172272405948e-10
2.4657017788758026e-8
1.0380840945126584e-7
9.10187778445412e-8
4.7647163833267e-8
2.1417941459018984e-8
1.0173620955646505e-8
3.8815076296664445e-9
3.5673679101029425e-9
2.6212106800810588e-9
8.275618990147269e-10
5.064474524071482e-10
4.77737602046081e-10
3.4115981178731626e-10
2.6842380212347397e-10
2.2562927560287606e-11
1.8697747009794652e-10
3.680125600943961e-10
5.75916738669327e-10
7.688590074033779e-10
8.879598852996785e-10
5.157658409380129e-9
1.4383610170132847e-8
1.1227970418840283e-8
3.5796383008222925e-9
1.4080740992968759e-8
2.0886983896940464e-8
2.6218553656534163e-8
3.041214366559184e-8
3.2862801458593545e-8
3.303219311371737e-8
3.123390793801145e-8
2.366455148538188e-8
1.2917644625127918e-8
3.832783894148896e-9
1.4173927981314207e-8
9.88622422721034e-9
9.774149594170334e-9
1.0889537167910564e-8
5.471805728257431e-9
9.887935899184066e-9
1.2620768223789928e-8
1.1001445121005671e-8
9.932949533194939e-9
8.921398828109591e-9
7.565212466294557e-9
5.547423500330358e-9
1.734768807594231e-9
1.0102022686738355e-8
1.4393074730302482e-8
1.1487902744204195e-8
1.0293359623128126e-7
1.1582296808147467e-8
8.788961307388321e-7
1.6762315542860306e-7
4.817066558087648e-8
9.403691355986362e-9
5.044627552473785e-9
1.6328040049800788e-8
1.2450824239332668e-8
1.3317104160338188e-8
1.1892606688433636e-8
5.0530726054542575e-9
3.6200300152259726e-9
6.388355374583034e-10
1.109975986997764e-9
4.4793315473717304e-10
2.1572142601040357e-10
2.6381640316966284e-9
2.390623595261626e-8
5.91452768417643e-8
9.85034126651907e-8
1.6592273335317304e-7
1.2473748641882243e-7
1.155236826891673e-7
3.9795376802119886e-8
7.769357688075851e-8
1.377466860620259e-7
2.0246870627687694e-7
2.594824211655513e-7
2.4154361328140383e-8
1.8764575340331244e-8
7.727576450523889e-8
9.295532396358427e-8
8.988362093995128e-8
9.692666610152312e-8
1.038072745983616e-7
9.949757722907213e-8
7.552711069383883e-8
3.828586255063781e-8
1.694001386237923e-9
2.5471222776131788e-8
3.921776667442881e-8
1.0883336991802167e-8
7.117757786172927e-10
1.246148009276043e-9
1.5757480282969102e-9
1.7493101863720154e-10
6.798501646744276e-10
6.94793087145614e-10
1.6564943499425676e-10
3.2176469297295876e-10
4.9775133022723e-10
3.749217594883274e-10
1.606694098384675e-10
2.525026301169948e-11
2.0999724080765781e-10
4.3626445901745374e-10
7.296634306583249e-10
1.08498805781593e-9
1.473066600999468e-9
1.8794205784678396e-9
2.323184267627365e-9
1.2721313692300988e-7
3.9813729468119953e-7
2.401773259854698e-7
1.0428253655814264e-7
2.703618281560251e-7
3.705332881083208e-7
4.580140873037576e-7
5.53774711701067e-7
6.861363211715004e-7
9.240615827382807e-7
1.5036627686777133e-6
7.810207003395663e-7
1.8973991232588981e-7
4.734725453928703e-8
1.4960089558548006e-8
1.7066183990332928e-9
1.70012425710305e-8
2.3030202655449513e-8
2.60150746387052e-8
2.8015380250116678e-8
1.1495119373855411e-8
7.062030060386261e-8
9.322883286542234e-8
6.955119609795336e-8
5.810801770186679e-8
4.963911732754879e-8
3.976669729996036e-8
2.8889818735976513e-8
1.8867776161569234e-8
1.0061384802504212e-8
1.5470542408197546e-9
2.3528603309308606e-7
7.24917916615206e-7
2.9574170632349415e-6
9.313968542512889e-7
4.7292964009709857e-7
2.22463862745755e-7
2.7742063885872146e-8
4.103501816983861e-7
2.0170640068144369e-7
1.898968222933815e-7
1.946735699040529e-7
3.4493276134604754e-7
4.333843348772849e-7
8.484636060834305e-8
4.1587861471791145e-8
1.8122420558073133e-8
2.7568087548783664e-8
2.9032630237078173e-8
1.0771904581594882e-8
1.8357864239373492e-9
7.643224591718458e-10
1.174627137156822e-9
8.760948240928565e-10
5.649496301927194e-10
1.0465140733106082e-10
7.474486629726345e-10
1.4992496413623394e-9
2.6898661672607013e-9
4.583218904749418e-9
7.267007662054713e-9
3.673122219218715e-8
5.647525498800963e-8
2.200642299641935e-10
4.2309833583090224e-8
6.383425843838751e-8
7.942963245904751e-8
8.547488207966985e-8
7.848459684641303e-8
6.433970986320157e-8
4.840562197311847e-8
1.7587645012237033e-8
1.3158145312177544e-8
1.1576067243897304e-8
7.491677249922922e-9
4.847225246538729e-9
6.1728483343968075e-9
1.4225117477234232e-8
2.509346816189784e-8
5.836444978744417e-8
8.012106835725323e-8
1.9257414664897277e-8
9.026096906078516e-8
1.3500695337051873e-7
8.064318222570482e-8
6.256658897254684e-8
6.188719556902884e-8
6.647822621405742e-8
7.186053922548178e-8
7.394502081383066e-8
6.816934965825169e-8
5.391964931397656e-8
6.245483480219585e-7
3.142424141961535e-6
4.6749934618044553e-7
2.883576182828399e-6
1.7947841456793235e-6
1.7961618441126498e-6
2.16895795564351e-7
4.637038296266916e-7
5.7360075129216e-7
6.294729696682847e-7
2.9024965364454724e-7
6.25793610525798e-8
7.844444749197871e-7
1.4018939166149235e-6
7.568612416244367e-9
2.7940797451116357e-7
1.205617632540186e-7
4.342659278587141e-9
1.562784867299201e-8
1.2274114946178825e-8
2.9143347093689467e-9
6.185449556895675e-10
2.6251927633280573e-11
3.102301231445809e-10
2.573795493464973e-10
1.1722487207049146e-10
1.7030707732023286e-10
4.4624124828422443e-10
7.86627960329357e-10
1.2985359037800503e-9
2.0196267064011344e-9
6.748540485481268e-9
1.1686734583854265e-8
5.3104565364619436e-9
8.214576079519238e-9
2.3145129127985495e-8
4.1363957407698784e-8
5.556924609750653e-8
4.856659496185187e-8
2.5958294462393864e-8
3.428229751790634e-9
4.118371681191371e-9
9.102596848086578e-9
2.8620549332181403e-9
1.5156835533178131e-9
9.399650087179204e-10
1.4287994062360576e-9
4.387286207417969e-9
3.398834047341516e-10
1.019994009042632e-9
2.5729983561954322e-9
1.767267780010533e-8
3.853740132468712e-9
1.635847164443772e-10
5.183292880828294e-9
4.032936587451382e-9
6.921557238841727e-9
8.97752784866969e-9
1.9707436903971672e-8
2.2426362679927273e-9
3.5068399620165245e-10
4.0966064975573585e-10
9.25822614666768e-11
1.7458719265781093e-10
4.018176705219491e-10
2.0489516890602797e-10
6.115434382642998e-10
2.843638338996637e-11
3.483870174895146e-10
3.2628975520093025e-10
3.957951616237451e-11
2.1290135038217331e-10
5.477747437119585e-10
1.6505524659197191e-9
2.9255844462562305e-9
5.130285789333615e-9
1.0684739233083725e-8
1.3699825942104258e-8
6.073862866354056e-9
5.440869646142095e-8
8.338033717150887e-8
7.414012827386336e-8
3.0744622822805085e-8
1.870438140591671e-8
9.89063792494412e-9
8.563082556388734e-10
2.682544872612154e-11
4.867489817655485e-13
3.5684946493998884e-14
3.042899985733416e-14
0.
9.367805593441795e-14
7.240847784781375e-14
9.085296872236876e-14
8.099075209340961e-14
8.334827880530478e-14
1.004852107211377e-13
1.314679808848986e-13
1.7788546352962748e-13
2.4400920133942183e-13
3.3685504866466964e-13
4.667811396498296e-13
6.486368021272309e-13
9.035350277815975e-13
1.0349572188821113e-12
5.323178665541242e-13
4.668849596629761e-13
5.584728086497268e-13
7.699032242525002e-13
1.0493717372330939e-12
1.413860357415275e-12
1.9364867264046053e-12
2.7260211442842615e-12
3.9397791101714166e-12
5.817964086540035e-12
8.741210099820067e-12
1.3327120089922763e-11
2.059798271047242e-11
3.228210745393431e-11
5.137458646461922e-11
8.322433988863579e-11
1.3774942870526732e-10
2.3424585788204996e-10
2.827740218610722e-9
8.559107184288771e-9
1.2406165633195202e-8
5.813386895311233e-9
4.743366515101766e-9
1.440280198662844e-8
2.3021041712321705e-8
3.1283289606121596e-8
3.9460950025865536e-8
4.738024425254323e-8
5.448339790917365e-8
2.7401851661279017e-8
9.464033786604302e-9
2.1626483891801037e-8
2.2399290452341386e-8
2.4758457036569154e-8
2.4836443052576566e-8
7.439644945322567e-9
5.3570888606449565e-8
4.6053549658171515e-8
3.8950837319771104e-8
3.515227949938674e-8
3.157142976887791e-8
2.6584461445048723e-8
1.9621790389369248e-8
9.777730218862922e-9
7.144560983515495e-9
4.2929062619961917e-8
5.1718714940652895e-8
4.340980962737055e-8
3.9393398263717324e-8
4.723105269449229e-7
1.6616803891534172e-7
2.7249885196487062e-6
4.562975541548964e-7
8.449791777153184e-8
7.3062039668849565e-9
5.854910165425087e-8
9.9935594220109e-8
5.142661060486854e-9
4.264965207339776e-8
8.051147273320366e-9
1.6381118205030715e-8
3.3362906134656866e-8
7.773487961543851e-10
2.186737579217603e-8
1.0025577978839712e-8
9.53350544543423e-9
5.401709982329204e-9
2.0772685877852743e-9
7.661312169237421e-8
1.0292058827649781e-7
1.8759755724513188e-7
3.5776348589991415e-7
2.1783538064954554e-7
7.65127055407934e-8
4.183039378609709e-8
2.8644109766367796e-8
5.922019767020746e-8
4.649027024394225e-8
6.9903363178096094e-9
8.21079111330286e-9
2.2895316389255828e-7
2.9254098623432216e-7
2.1316050111513155e-7
1.1796751521450751e-7
8.101035244247287e-8
6.807955595324806e-8
6.561406981373823e-8
7.226738478140524e-8
1.0266604885540682e-7
2.996092805430606e-7
1.9180898777806296e-9
6.063067247298697e-8
1.6411354588719593e-8
5.9828571662174695e-9
2.4445664594863083e-9
5.279019022786227e-9
1.0360513116100196e-9
2.810989172420223e-10
4.116158393651739e-11
7.843386991065697e-12
4.052895241457518e-11
8.03009319068954e-11
1.1163516061410048e-10
1.5897737130744643e-10
2.2320245687689082e-10
2.9778295820270215e-10
3.7129927093581864e-10
4.3888710230989455e-10
5.150013198991203e-10
6.346454101291892e-10
1.5118973062609733e-8
2.831933221805829e-8
4.346318947532773e-8
5.948820170712501e-8
6.728105563763689e-8
5.555418120877539e-8
2.1518651985935717e-8
2.6011540641834574e-8
7.750247424355366e-8
1.28987723523644e-7
1.808815764671336e-7
2.360009841499479e-7
8.780617416444443e-8
2.4407167896756592e-8
1.202655888036435e-8
1.1310473482986965e-8
1.0950173289726552e-8
1.1008795027473866e-8
9.660056964769352e-9
4.555832843191387e-9
7.072634436427728e-10
1.6782927462645252e-9
4.725167842741975e-10
4.4160568182184956e-10
1.944369939900118e-9
4.929486113967224e-9
9.51931691281851e-9
1.637856307479669e-8
2.687946653257239e-8
4.269035880028887e-8
6.234293172723298e-8
6.501186040162428e-7
6.866017601802226e-8
6.569249335789998e-6
1.400905342780006e-6
5.241847913287668e-7
1.2652242230525288e-7
1.0078831782100552e-7
6.114855615176303e-7
3.3432375827864876e-7
1.3978590848032736e-7
3.813995893303218e-8
4.481148542356478e-8
1.2419725089204133e-7
1.9925980293277605e-7
5.188511293561185e-8
1.1074868454890653e-8
2.459284102502303e-9
1.0658321076693933e-8
9.818778854186832e-9
1.0214993820585857e-8
2.854699438720366e-11
1.7539703184448062e-9
1.7358898116526296e-9
1.517585263754963e-9
7.94209149494624e-9
2.9960057079192247e-9
5.1257932264951295e-9
9.52249044053e-9
1.0896969956686433e-8
1.2371888559789451e-8
3.9613328777505344e-8
3.501636556851025e-7
1.2816519656793385e-7
1.6481879714496917e-8
2.623710606298867e-8
3.937657462420989e-9
1.404266253784143e-9
3.731712441011409e-10
2.7617947212011514e-11
8.086637705300519e-11
7.267905822154269e-12
2.6756531475573842e-11
6.988809445324656e-11
1.7473909466776806e-10
4.830731491201518e-10
1.6213779693556289e-9
9.534958423683571e-9
1.4046713132219454e-8
1.4228321156899642e-8
9.627170725745608e-9
1.4725572401884847e-8
2.5405540285709356e-8
1.4141282525026533e-7
4.546648523782718e-8
2.4897684691257382e-8
1.2518288868422161e-8
3.8111084951280146e-9
2.0696798337017128e-9
7.235749974937186e-8
3.703654737430826e-9
2.7729434960558e-11
8.586422126790217e-13
2.5459719723167034e-13
5.705734538630061e-14
5.376575783185999e-14
3.518974304619251e-14
3.50267279817996e-14
4.2934108350468565e-14
5.669635214606985e-14
7.686031663323648e-14
1.052888580362305e-13
1.4497087534465152e-13
2.0026187571571403e-13
2.0090005041508198e-13
1.0916167266056924e-13
1.0315079604173871e-13
1.389634983056289e-13
1.931827605232555e-13
2.52191044962383e-13
3.2739699963182797e-13
4.378602506337884e-13
6.061795882066872e-13
8.625265659194223e-13
1.2511853820792118e-12
1.8397481277569375e-12
2.733118885435242e-12
4.095948537547142e-12
6.189566284156682e-12
9.43404454469943e-12
1.4514695746791631e-11
2.2569148208157673e-11
3.5525112728682486e-11
4.0209022834622974e-10
1.0539222190575354e-9
1.8870665498908663e-9
2.143131261832128e-9
1.4382159092355875e-9
8.147127371887463e-11
1.6283730411747178e-9
3.5596479531288346e-9
5.69147996113273e-9
8.03434634235503e-9
1.0582962345275584e-8
1.3285815644681324e-8
5.097807304399217e-9
7.850306165668905e-9
9.409208769547894e-9
1.0174456568710139e-8
6.177005618678128e-9
1.0636045600610749e-8
3.5639857333196316e-8
6.076704392031361e-8
4.365240409441645e-8
3.423867376701851e-8
2.7831565615991414e-8
2.173493069809492e-8
1.5439202680674467e-8
8.534900394227424e-9
8.177166986770665e-10
1.8665858405494035e-8
5.026257182931686e-8
3.8211783217640264e-8
3.194311414363348e-8
2.963138908717112e-7
7.36390569070119e-8
2.0435520351842436e-6
3.7176928647709645e-7
8.417159999959911e-8
5.050365243413385e-9
3.123931792344338e-8
7.889843048347391e-8
2.2794435686734005e-9
3.397753827584935e-8
9.373734707307757e-9
7.28893036740526e-9
1.2731983070930181e-7
1.7975074787164615e-7
9.120071321935196e-8
4.9320394841875285e-8
2.849646136138441e-8
1.3611285809934916e-8
4.868326100736627e-9
4.157208291488603e-9
1.667642420613506e-9
4.4122342073940055e-10
7.920216325562779e-10
1.1129735600169507e-9
8.324997862869292e-10
5.693317502888154e-10
3.4660874664330875e-10
9.197895401123261e-10
1.5765346331331212e-9
2.4576984317978644e-9
3.4269498831446743e-9
1.087909561741907e-8
2.6328906539587973e-8
3.608107486872565e-8
1.4347416572670032e-8
1.7175194908229326e-8
4.194186680296194e-8
6.103681970759199e-8
7.720407713382404e-8
9.151314226157604e-8
1.036518236484007e-7
1.1234181548536607e-7
5.5640651268846245e-8
2.6151020727577307e-8
1.7321776109704615e-9
2.750804375333466e-8
2.781658845535901e-8
3.245035529494743e-8
2.822974251020571e-8
1.8080873142886005e-8
5.330885858290035e-8
4.4801886096237226e-8
3.895963839326041e-8
3.4553524319652883e-8
2.9208870366306716e-8
2.1946652219466243e-8
1.1836528394456676e-8
5.639477464511918e-9
4.1437279567320985e-8
3.598264405669967e-8
3.0951444800605284e-8
2.850087577497202e-8
3.145358413442005e-7
1.0631001702914256e-7
2.060256138864706e-6
3.505744185812813e-7
7.135335816433087e-8
3.0982593715375256e-9
2.5793961207866544e-8
5.020980749966366e-8
1.0827907493747777e-8
3.1087151392195694e-8
4.819179310399375e-9
2.7994293789414187e-10
3.6135473803546885e-8
4.549296925517898e-8
1.1632737814855232e-8
1.2439367552249434e-8
3.859076442177875e-9
6.847645712665223e-10
8.830251981066314e-11
2.55226580847739e-10
3.544143161575804e-9
1.5129066521226684e-8
5.8921357348784285e-8
1.515889542319576e-8
1.318660641975724e-8
1.0604160286524761e-8
4.899037921647362e-8
2.0168836852493875e-7
3.659349346938992e-8
8.890261592511363e-8
1.8458927011181196e-7
1.7733920087287858e-7
2.3051361545054048e-7
2.494046255287193e-7
1.1974513347749793e-7
5.665163288202056e-8
1.4888509781614982e-7
1.3628449570930486e-7
2.0022275909712264e-8
2.1901010777653087e-9
1.3553995323086686e-9
1.5021005527929503e-10
1.3237399570234442e-10
6.317112378418038e-10
2.5717775692025314e-9
1.77776364792583e-8
1.1345250281225874e-8
2.302947307392744e-8
4.771707830387823e-8
3.289321818020977e-8
2.162889360733292e-8
8.79662900361597e-9
3.4438078296430554e-9
2.7113212400398133e-9
3.3816921209265685e-9
4.270679181401479e-9
4.9333708601316425e-9
5.580377825517806e-9
6.279855721338491e-9
7.309398110974989e-9
9.384533876332053e-9
8.037519428983815e-8
8.624218901956552e-8
7.712911084488411e-8
7.247891853930567e-8
6.296757765703773e-8
3.7425519787191554e-8
6.498167261034796e-9
5.263257161601406e-8
2.4353422322534647e-8
1.0832081094836406e-8
7.782023598973015e-10
4.4609812554614416e-12
2.2286589642716506e-14
0.
7.218310046801917e-14
5.850700433114864e-14
9.433407005157209e-14
1.2255695109132047e-13
1.0685735120852559e-13
5.061325136854233e-14
0.
0.
3.399718519677804e-14
5.3158425432722793e-14
7.77124651376993e-14
1.1167344132083045e-13
1.5983336246869872e-13
2.287225754148255e-13
3.2765880086054103e-13
4.701553477916331e-13
6.759628141717659e-13
6.563267187092514e-12
1.2088747963709974e-11
1.9263584856906428e-11
2.92045966217149e-11
4.3044747879590234e-11
6.213653941930712e-11
8.775713362916865e-11
1.2050951282895068e-10
1.5952288883677427e-10
2.022027494012598e-10
2.4520935276795754e-10
3.544945582068789e-10
2.897549832206081e-10
2.0698157703405132e-10
2.3432055757867617e-10
3.4985018042298776e-10
5.470424710229319e-10
8.34194649415146e-10
1.215375443345139e-9
1.7034945730613253e-9
2.3580867607627326e-9
3.359296402790077e-9
5.238206948897258e-9
9.736211687896169e-9
1.5901073646489865e-8
1.0900202664389349e-8
8.816622158952424e-9
9.127932787005453e-9
1.1482260889122057e-8
1.7052110703227245e-8
2.8026782856466406e-8
1.3308818272433856e-7
1.721844551357715e-7
1.6312816607902982e-6
5.567478544242548e-7
2.94041451942402e-7
1.3935477537341145e-7
5.4310626641785855e-8
1.3818123511514195e-8
1.3482481724882755e-8
3.6488368741545794e-8
1.6163534224446504e-7
5.943267539276755e-8
2.9731517176043426e-8
1.7016036387082274e-8
1.2721425114906903e-8
7.41407826888774e-9
3.0013129906021434e-9
2.0084266382421876e-9
1.41477649916499e-8
8.466100256070069e-9
8.086085479583696e-9
6.391302093889835e-9
1.7773159422050277e-9
1.0499414807549143e-8
2.8133100871974342e-8
6.276231338962917e-8
4.456136845249062e-8
3.07273904042941e-8
2.090600840856025e-8
1.28005913380639e-8
1.8650320235150557e-7
1.0294773388726762e-6
1.1554371381219703e-7
6.527437188091406e-7
5.511014324644204e-7
4.811072180734518e-7
4.004291905255162e-7
2.6241470819424007e-7
5.125469586577577e-8
1.9444603598679573e-7
3.0226370157746417e-7
3.7083498669457017e-7
8.702729573144392e-8
7.229295652914367e-9
4.772741890563082e-8
5.051460940139798e-8
2.8282478570519622e-8
1.0397781339016758e-8
3.727895214889562e-9
9.316903480840072e-9
7.127537270586718e-9
5.914552625606541e-9
3.5050867068042042e-9
1.7707513951602638e-9
7.355374496944649e-9
1.717740766538648e-8
4.010913802490119e-8
4.4303016875697483e-8
2.1338647950205163e-8
7.327881459216758e-9
4.469503450449868e-9
1.7386021543477702e-7
3.878004906378153e-7
5.739574544571684e-7
4.7056961237705103e-7
3.6478258338836785e-7
2.592726179015506e-7
1.5248818915261523e-7
8.112216000830729e-8
4.0974010783367426e-8
1.470643153877296e-8
4.387835856334403e-9
4.006032241229992e-9
2.1504409223577276e-9
3.96062923665688e-9
3.2348281664720375e-9
1.1353336491243193e-9
3.7085435387023204e-9
2.0257956762012096e-8
2.4247280855076672e-8
2.4872418574190777e-8
5.755476596809755e-9
2.4579881027180223e-8
7.304728015159187e-8
7.892529835357008e-8
6.035446408534658e-8
5.536621325057023e-8
5.444211305284491e-8
5.3248868021117114e-8
4.815152162057092e-8
3.75398089698548e-8
2.3577225152106715e-8
5.24441196494354e-7
2.5138188630828575e-6
2.4567807683305373e-6
2.264872249164723e-6
1.388261556685444e-6
1.2620059130270709e-6
6.593770151245832e-7
2.421975898774323e-7
3.7261744903248887e-7
5.521808391680698e-7
7.482123579652402e-7
9.248872348625042e-7
3.23242013499322e-7
3.729276846116008e-8
2.5823563010988315e-9
2.5862201687275428e-8
3.58585324632205e-8
2.373959561553739e-8
9.17790634687984e-9
2.2190362161322415e-9
6.077686579836699e-9
4.7382280419903215e-9
3.6097026901014316e-9
1.0609971390898193e-9
2.502540378508221e-9
6.189907049992158e-9
1.2064789528210796e-8
2.273203033111116e-8
4.0385069760134923e-8
2.612948420757798e-8
1.0034020470058805e-9
2.873820260645482e-7
5.730882177766766e-7
1.924628714670373e-7
3.395628420956431e-7
3.475819235027419e-7
3.195567631052946e-7
2.428588526960323e-7
1.5647082149580233e-7
8.97802873771504e-8
3.55404758794969e-8
5.368816013814918e-9
2.1560166150255736e-9
3.795364745996826e-9
1.6291191053630646e-9
1.3975589857670783e-10
1.5936479406004668e-9
4.912116458602867e-9
1.1988089860569242e-8
8.463482934370593e-10
1.4830447427910072e-9
3.1898314846608227e-9
1.5571835726392926e-8
2.6340628612786202e-8
5.70737337822293e-9
8.453071096747141e-9
2.5556524724581228e-8
4.228099965172821e-8
6.816431831888669e-8
1.3680896088113394e-7
4.3363792506321523e-7
7.820027200870017e-8
5.487498950965136e-8
8.457787170756625e-9
2.9516370927860206e-10
1.6793793866059556e-10
1.4502038590174543e-10
1.6934310156909678e-10
1.5749338338250308e-9
2.064117685486565e-10
1.1732638733405713e-10
1.4126545179661017e-10
3.675679339094619e-11
5.803258761501257e-11
2.6096385750699118e-11
5.906416357259734e-10
3.429988785497479e-9
9.020310582742477e-9
9.629560991050387e-9
1.4454294498161647e-8
1.908772957339251e-8
3.9533083653908895e-9
2.4506046798672183e-8
2.5610183356682916e-7
5.451409383164192e-8
2.982875466373961e-8
1.6218861607068162e-8
7.330079918381899e-9
3.240066096265547e-8
1.682034123600609e-9
5.275941444476913e-11
7.511151882492588e-13
8.23212839732401e-14
2.4007933880727957e-14
1.240745298851241e-13
7.578879231555956e-14
7.69526275197727e-14
6.537915337612945e-14
5.748216730772899e-14
6.142015038107027e-14
7.591233579720716e-14
1.0035376676549165e-13
1.3624268358117777e-13
1.158858852812228e-13
5.769565619160943e-14
5.4886933661586803e-14
7.878013136047888e-14
1.099614669328786e-13
1.4267911529867765e-13
1.8561791165020268e-13
2.4986318872951177e-13
3.478474905035732e-13
4.961417058589594e-13
7.190858708884169e-13
1.0536329805273712e-12
1.5565943394488503e-12
2.3160776564584196e-12
3.4700035466550722e-12
5.236626538128567e-12
7.96575669039077e-12
1.2226487374400533e-11
1.8961047393070187e-11
2.976227655445772e-11
4.0614312240300827e-10
9.979310557956197e-10
1.7550937238194376e-9
2.0898132432262838e-9
1.4999026272893054e-9
1.8279682580499806e-10
1.530009929786646e-9
3.4425106257085064e-9
5.474422049363228e-9
7.590649763328497e-9
9.756729497136344e-9
3.762278869319178e-9
4.437183425779969e-9
7.259365273749494e-9
9.320039819672714e-9
7.638740239484173e-9
9.720826573453467e-9
3.338954718648958e-8
5.315120485501538e-8
3.80342118411533e-8
2.939246067120572e-8
2.2995708971064715e-8
1.712289931924746e-8
1.175121380009305e-8
6.754637541048545e-9
1.3524263742112057e-9
6.3171051117820074e-9
2.0422827154704928e-8
3.448152388318914e-8
2.6826124539600775e-8
2.293821320254047e-8
1.9812419926810725e-7
6.995751638361065e-8
1.201749338429986e-6
2.0275270872813243e-7
3.744444605840664e-8
3.893534226781308e-9
3.035733978807447e-8
8.278543388344051e-8
4.9864607715728025e-8
2.1064037135522335e-8
8.060262610265948e-9
3.1650131898626818e-9
7.288940488307253e-9
3.8194805974139527e-10
7.528427140868317e-9
2.2019174155950236e-9
3.436374286383026e-8
1.1735663627419808e-7
1.487599295639203e-7
2.575065263775793e-7
2.3695799453567618e-7
6.650789014663874e-8
4.488260518282166e-8
1.1591163311584709e-7
6.429548418897632e-9
7.26973743111643e-11
1.4678030928255223e-10
1.1504262396818396e-11
1.9104398011613837e-10
3.163330028905474e-10
5.85095700238566e-10
1.2883605084715076e-9
1.3815310295367333e-9
9.194684352830454e-11
9.34664764334523e-10
5.919336524480001e-10
2.8469150081892498e-9
2.901708019195559e-9
5.411642922261274e-10
9.642645799803496e-10
1.7446552022644205e-9
2.343004543800709e-9
5.8385944826810565e-9
2.027856467111088e-8
5.76762866256657e-8
7.799595968407007e-8
1.3838635885605337e-8
8.331514756230578e-8
2.857343601402373e-8
5.2250198417115795e-8
6.282800655416948e-9
1.0255386513427641e-10
6.240981710676667e-13
3.391734570236177e-14
0.
6.272728109045162e-14
7.501680354578531e-14
7.737142690432829e-14
9.414379422630813e-14
1.1680927939183344e-13
1.223444348550501e-13
5.989509705681186e-14
7.090843467711222e-14
8.975825451588155e-14
1.1916654410903992e-13
1.6170715826315708e-13
2.2186764005942754e-13
3.0631051514635977e-13
4.2460957728601086e-13
5.903924367342339e-13
8.229975237870389e-13
1.1498360053677866e-12
1.3157177059708098e-12
6.797184737503451e-13
5.688163585212528e-13
6.52726349679964e-13
8.929797885577257e-13
1.2426114834695376e-12
1.714018510740144e-12
2.394178767672276e-12
3.4266004901718994e-12
5.029481456153975e-12
7.547157148361862e-12
1.1542431451967471e-11
1.7960757909798177e-11
2.8432920668699242e-11
4.5857363260902685e-11
7.557785484067813e-11
1.2791712456785332e-10
2.2408018522100282e-10
4.1144802993201467e-10
8.093741788038977e-10
8.872702393362111e-9
2.783000127432873e-8
2.5910309934368583e-8
3.648129237533592e-9
2.676261880646588e-8
4.189771762624664e-8
5.383711517596753e-8
