# Supplementary material for: Observability and Controllability of Nonlinear Networks: The Role of Symmetry
Source: Phys Rev X. Author manuscript; Available in PMC 2018 Nov 13. (PMC6234006; doi:10.1103/PhysRevX.5.011005)
Supplement: Code Archive [file NIHMS982008-supplement-Code_Archive.zip › MathematicaData/FNCtrlbDELTAHetN1M1ChaosK5IC1]

8.637960640289393e-9
8.28333274190722e-9
7.953849219370511e-9
3.1151307336114473e-10
9.365275216170247e-11
1.3600632033119346e-11
1.5490380603977853e-11
2.834760663050875e-11
1.0015051008704873e-11
1.008238697627805e-11
1.376348436231998e-11
2.1765355532952827e-11
7.824762141607131e-11
2.480271284951198e-10
9.999382071583923e-10
1.3058988338797652e-8
1.0643526238730645e-8
2.2006886543867583e-8
1.0667835940133317e-8
1.0643223926273245e-8
2.032742226333443e-8
8.418066781035826e-8
3.932495195820608e-8
3.9841955506982534e-8
1.7680950946706572e-8
2.1650590740476723e-8
1.1728608885520167e-9
1.5292877002834552e-10
8.02501139934709e-13
5.5205250994052363e-14
0.
0.
0.
0.
0.
0.
0.
0.
0.
0.
2.3435287778261614e-14
3.2267048300886625e-14
2.6019753166349364e-14
0.
0.
0.
2.4209659068530953e-14
3.1786598836556486e-14
4.197851498542327e-14
5.736860407539839e-14
8.08909865918385e-14
1.1654467346972336e-13
1.7028114283813317e-13
2.5120509844485395e-13
3.733961615359865e-13
5.588097635121574e-13
8.420023437798709e-13
1.277962263144329e-12
1.955320227972911e-12
3.019089456445487e-12
4.710755498263676e-12
7.440971562547344e-12
1.025989477105788e-10
2.4369059297157227e-10
4.320139171624967e-10
5.42890910720854e-10
4.240728970251344e-10
8.89916464754875e-11
3.807277488001731e-10
9.269345347714876e-10
1.5226276199963262e-9
2.1567384262243746e-9
2.8224665709099904e-9
1.2254365016382188e-9
8.793302140888885e-10
2.056738360380486e-9
2.9681122342137703e-9
4.804100953341619e-9
2.794912271009337e-11
6.459713864883931e-9
1.2249142431616e-8
7.98917953780126e-9
4.2405372475731616e-9
1.1785299654630183e-9
5.715752297551516e-10
1.1713088992473347e-9
1.2571466344073126e-9
1.2010399042925657e-9
1.1371053966051209e-9
1.1098637148284742e-9
1.1377390397240924e-9
1.2350737056079951e-9
1.4203732145068563e-9
1.98414135289254e-8
8.929817824680827e-9
2.748068875146336e-7
5.693611670648167e-8
1.3752008166152761e-8
3.1190680577920677e-10
1.0450601193893887e-8
4.870372269794316e-8
2.5293602003982666e-8
2.8274097821473156e-8
3.399076538587602e-8
2.7855353359120633e-9
6.367753264452544e-9
3.333158465299645e-9
2.4392052269195847e-9
1.8413350223525223e-9
8.441671300329427e-10
4.391414407826282e-10
1.2609806545211473e-9
1.944731687078414e-9
7.615711456648906e-10
5.667788089872674e-10
4.189503224022035e-9
4.567899765407799e-9
3.8166108620261404e-10
1.1891977149038815e-9
4.507120114625232e-9
2.5143787490115314e-8
1.818121526263198e-8
3.705259386267817e-9
7.976883678849179e-8
2.540796872917221e-8
1.4872284645696195e-8
3.339720730307938e-9
1.2380390977338728e-10
1.0201631383385955e-10
2.6457219145188425e-10
1.5226460085914607e-10
3.2666869195558445e-9
1.4229142105989552e-10
6.625772300239563e-11
1.3494462845493218e-10
3.871534841545299e-10
5.868792821178715e-10
4.488714667984272e-10
1.7382784385607973e-10
1.5050455287011255e-9
6.298861669784576e-9
1.4476846812685895e-8
1.8276489955934767e-8
2.978707509719723e-8
3.253998909789249e-8
2.5621859322612087e-9
1.1361379828785698e-9
1.844954893498278e-7
4.0634478112344096e-8
2.1998647008307514e-8
1.5615573158668947e-8
6.717625932095335e-9
6.196346515137015e-10
3.7774527860021744e-12
9.104745905044255e-13
5.806917853463311e-14
1.8911256695042337e-13
7.635960427501833e-14
5.943503244942641e-14
4.8106531074270316e-14
4.578632714350358e-14
5.280838795417651e-14
6.779899874286495e-14
9.094224374195296e-14
1.2405334267903857e-13
1.0003519923277305e-13
4.893769769753947e-14
4.782371059340762e-14
7.135992057522059e-14
9.956830622063911e-14
1.286864895411411e-13
1.6768015869467766e-13
2.267165481185135e-13
3.1696326863483546e-13
4.53390363024537e-13
6.580730426045231e-13
9.645111948824082e-13
1.4240582930782356e-12
2.1160139398945508e-12
3.163833754393366e-12
4.7615836093571184e-12
7.217798680537367e-12
1.1029508694511032e-11
1.7009771941519703e-11
2.6512764285183373e-11
3.4273720683080894e-10
8.096742510163795e-10
1.441457873177149e-9
1.874854687560372e-9
1.6554911120203159e-9
7.713242515121695e-10
5.846124657875418e-10
2.252732393313104e-9
4.147676684491732e-9
6.232149218639367e-9
8.485530959604782e-9
2.506325959579131e-9
5.6857282184940915e-9
8.520745597695965e-9
1.2406071174252185e-8
1.0237060506559971e-8
1.1817150953206586e-8
4.227927127630337e-8
8.153172260354699e-8
5.891525474303099e-8
4.422367502984041e-8
3.351095908336456e-8
2.3929477272952147e-8
1.5618695576723457e-8
7.306753374061391e-9
3.565772497658085e-9
1.023883815319855e-8
1.0092516258786334e-8
9.24602822548757e-9
8.617522884856273e-9
8.254069216721517e-9
7.014446924248481e-8
1.4437023298056191e-8
1.811030767031703e-7
2.2067216970389635e-8
7.660460129428704e-10
5.461502028064741e-10
3.966877243843569e-9
2.257745926941087e-8
1.0506414953615036e-8
1.2121700108387123e-8
8.40824740201667e-9
1.646385557796193e-8
7.638791951213746e-9
5.036183619295179e-9
5.919067428956872e-9
3.2260886248957628e-9
1.3790999931935695e-9
8.101316307737335e-10
7.162422505697928e-10
7.267996196237358e-11
1.712150993520135e-10
1.3995559949307792e-10
1.5090029965457355e-9
1.145081969739192e-9
6.799032531159297e-10
2.939020447213256e-9
2.4618552665800563e-9
3.0272548649272163e-9
4.317232123876321e-9
6.762164006572207e-9
1.658447703466111e-8
3.1682182190015236e-8
4.5556141648485866e-8
5.7613270090256636e-8
5.7899999209789427e-8
3.569559189722986e-8
9.54834214866096e-9
6.692318706704622e-8
1.254736119528609e-7
1.7958371022264985e-7
2.2607184712591967e-7
2.5976489406273265e-7
8.10680209767469e-8
2.3435172166384448e-8
8.84927685001187e-9
6.965889641928286e-9
6.975164333443106e-9
6.807153626559062e-9
5.931041191586933e-9
2.400903758531929e-9
2.7229904946741927e-9
4.932247688422041e-9
2.696954916755168e-9
1.3851552919364744e-9
1.1150674475012038e-9
2.271219655075427e-9
6.438551456075874e-9
2.0166235288760264e-8
2.2990832880914186e-8
1.7214607676475448e-8
1.5319904281154984e-8
2.0034640041389972e-7
3.448593604787731e-8
1.962472010348737e-6
3.61783528170289e-7
1.0883976293713705e-7
2.703714699099249e-8
1.796241727764285e-10
2.086033199953938e-8
7.509391761334654e-8
3.2747913240974447e-8
2.9481662742866963e-8
5.352419623798718e-8
1.451850645040511e-7
7.224176119217492e-9
2.8703487678480663e-9
6.447401794999132e-10
3.5309197319428226e-9
2.753125128323632e-9
1.1170169584252744e-9
1.650449205079423e-9
3.266560830175053e-9
2.4681532813649913e-9
1.9833089220031452e-9
6.198302805043611e-10
2.6425945369691242e-9
5.376133759057771e-9
1.0549522546870052e-8
2.1193359627409614e-8
4.248365402951245e-8
2.65584467318799e-8
1.3358163777245268e-8
1.4300426699724343e-7
6.400190663763401e-7
3.624036384411652e-7
1.457403838237961e-7
2.878869838478509e-7
3.2713118613341876e-7
3.43516680786696e-7
3.3614485839888103e-7
2.832064320164981e-7
1.7021948427750123e-7
7.866732617514551e-9
1.2564337677340723e-7
1.0822849356647614e-7
6.17816316128396e-8
2.903788704892417e-8
4.776921255948084e-9
2.4328998996195835e-8
1.660245020403984e-8
1.4117011660842309e-8
1.2553295380266546e-8
4.010428563291563e-9
1.1157151122551502e-8
3.5928151425400944e-8
3.0503971736002294e-8
2.2954488013967267e-8
1.787651529482796e-8
1.2208687745752806e-8
2.1600217135563432e-9
2.1171561147695155e-8
1.7622511940006425e-8
1.6128916224093867e-8
1.4748066069929056e-7
5.316355071242487e-9
1.6856588786723323e-6
3.4519094212405535e-7
1.2392625307278645e-7
4.0518939801996646e-8
1.2295102491125687e-8
3.9147844329073164e-10
9.188974498097252e-9
2.3174621978485704e-7
1.582468352804012e-8
1.4471753263588118e-8
5.111001860395097e-10
3.0597991450503562e-9
4.357903269382141e-9
6.074962534311847e-9
6.469873089225809e-9
3.36624420927072e-9
4.504393603783176e-9
7.208744304403297e-9
6.4481025293394094e-9
8.759209309717895e-9
6.553904610553774e-9
2.9336874427031736e-8
3.994999183541959e-8
7.081371453458431e-8
8.33075559014734e-8
7.320547723489418e-8
5.010881419923636e-8
4.760997350876997e-8
1.6914940006018965e-7
5.138650717370541e-7
9.161447715170817e-7
1.120854196542827e-6
5.351539171896531e-7
1.3357992505133666e-7
4.6126919676485937e-7
4.62676784243889e-7
7.443106081777208e-7
1.2637549109229548e-6
1.4492194678165618e-6
2.0200923987753097e-6
8.637377648082284e-7
2.03004915063879e-7
1.9789595670158476e-8
1.535770917550275e-8
6.845047283927911e-9
1.6318020592058208e-9
6.656286477559425e-10
8.638841378696277e-10
1.179470289469903e-9
1.0356872209403116e-9
6.318974429474134e-10
4.8075010948771586e-11
3.6782156644486597e-10
6.125161460248683e-10
6.741911003293968e-10
1.141103715017967e-10
1.0673713476651388e-9
1.4318129167998456e-9
1.4708360304156863e-9
3.282891067112055e-8
4.5821577913906164e-8
1.0342191630216174e-7
9.379609731832979e-8
7.591154514932936e-8
5.0157926309402866e-8
2.8476111198625628e-8
1.581454342544873e-8
8.266174352651689e-9
7.420960994908378e-10
1.7642785541749212e-8
7.039978734788404e-9
7.421865509896317e-9
9.306058953660496e-9
8.596716875181638e-9
1.0338383781353704e-8
2.5280249858275293e-8
4.200213678578983e-8
7.356770026078403e-8
5.687237362807707e-8
1.1561415866716932e-7
1.3612715573089956e-7
9.986581317429618e-8
5.538192551898783e-8
4.526454220187715e-8
4.490136537658963e-8
4.740931218350967e-8
4.918738719928082e-8
4.765857242989402e-8
4.177251807604225e-8
3.2573818774861465e-8
3.4229027515227145e-7
1.6867376975356824e-6
3.924527264434285e-6
8.559577593079161e-7
1.2457035820072265e-6
8.489213737726691e-7
5.801296344824102e-7
5.43885503728798e-7
5.015146887937415e-7
4.856968552997367e-7
2.177982048936228e-7
1.488555767938512e-7
1.17594616621947e-6
1.6889006044479853e-6
8.663508185871738e-8
1.8274683816365689e-7
4.4013928680988784e-8
1.444326172546509e-8
2.379300834568691e-9
3.807037596630763e-9
8.449894599697717e-10
1.7754668568894171e-10
6.504842255204712e-11
1.6000552791749543e-10
1.182494983178951e-10
2.8988257477121985e-11
1.2542112579255702e-10
2.69417371227692e-10
4.6442284735257103e-10
7.671318830680529e-10
1.236632607521068e-9
3.93985889458792e-9
5.844852876285503e-9
1.8244176757650323e-9
6.0419903043629855e-9
1.5206432644859798e-8
2.6112499392370962e-8
3.305067298542897e-8
2.8441526448052416e-8
1.523349851567023e-8
5.994862954772035e-10
3.2573927277057633e-9
6.6834575994293244e-9
1.0026809884148177e-8
7.710948997607773e-10
6.951829017192476e-10
1.8800120432660836e-10
5.66466475256437e-10
6.469358348124736e-9
3.170376313626004e-10
7.27106502526692e-10
2.740177497281879e-9
5.62022647258712e-9
4.513207939164246e-9
1.1309724389362326e-8
2.8024269300250797e-9
1.887388651913393e-9
2.6844837398976673e-10
7.545426575002474e-11
2.90228774008904e-12
3.8457011848967097e-13
1.1895480047034088e-11
8.556023101429723e-12
8.552037056043022e-12
1.1471401604366389e-11
1.6971305693666835e-11
2.674494659882698e-11
4.5028643722373634e-11
8.295311585572662e-11
1.7714069308948546e-10
5.217900484709688e-10
7.611935362384484e-9
1.3772659912117518e-9
4.68780949481924e-9
6.086724981939735e-9
1.1225670303115498e-8
4.4195064671230836e-8
1.8392892055282297e-8
1.055730343093479e-9
5.493130132172269e-9
3.552298835615337e-8
3.6893712354383345e-9
5.544692418444864e-11
2.2216236265706743e-12
1.7765774564101801e-13
0.
0.
0.
0.
0.
0.
0.
2.5109512315963833e-14
3.23171306346414e-14
4.234321655461314e-14
5.693796662694638e-14
7.765158529875892e-14
1.0679539821208039e-13
1.4767238840493254e-13
2.0497792125263591e-13
2.853775938818707e-13
3.9832832426014013e-13
5.572407209605646e-13
6.495835414297508e-13
3.4806781727476453e-13
2.910424244429569e-13
3.293183648786944e-13
4.4745891993702844e-13
6.258482916085729e-13
8.689465722437681e-13
1.2196999866061079e-12
1.7521542067464774e-12
2.580697143966275e-12
3.8873086080184e-12
5.971502037490328e-12
9.340279725751328e-12
1.4875939616844483e-11
2.4163170969003205e-11
4.016107129020152e-11
6.867762985184695e-11
1.2189326727618502e-10
2.277996631409039e-10
4.5975043238292143e-10
4.6971064789766404e-9
1.4849032822378453e-8
1.2272803370105491e-8
3.34950892074908e-9
1.4732670681957144e-8
2.2192718381593585e-8
2.812699426625318e-8
3.2920993683772365e-8
3.594468664149773e-8
3.661445470679638e-8
3.520573588674462e-8
2.6234800854430793e-8
1.4110270982797008e-8
2.9454235454454962e-9
1.5550672501966716e-8
1.1493629008071143e-8
1.1707764687963788e-8
1.2861969912031938e-8
4.690086421544965e-9
1.3220953815104688e-8
1.4338330322761231e-8
1.2679213933710587e-8
1.1574620325032574e-8
1.046846115670755e-8
8.93377957650818e-9
6.5463960190136604e-9
1.4202567391302053e-9
1.7392066268034516e-8
1.494586653282809e-8
1.2499938637903253e-8
1.1611993811838637e-8
1.4261497604726915e-7
4.0496495702387007e-8
8.874626812897352e-7
1.5207292696637495e-7
3.7381346710635755e-8
6.0381196549819774e-9
7.17981161346418e-9
2.8438967534337596e-8
1.0628298087771349e-8
8.615365276084063e-9
3.7398353447741255e-9
1.7813810575945762e-8
3.4468645891457905e-8
2.4226991823556482e-8
9.998986726034605e-9
7.802242640045061e-9
1.0888584976447489e-8
3.560880532869267e-9
1.845902226944311e-9
8.552811711171876e-10
2.2854088686308542e-10
4.759362809046778e-10
3.278562574699806e-10
2.795355192283273e-10
1.4817257897096285e-10
8.664167519850063e-11
2.516926999626682e-10
4.4274038064417864e-10
6.677539314340549e-10
8.919297265696834e-10
3.8085498401858536e-9
9.419495025658261e-9
9.545032508324477e-9
6.777259900684808e-10
9.364125271759998e-9
1.499790729110037e-8
1.9198277428974228e-8
2.2519339854382272e-8
2.4710305426491633e-8
2.5280571605730875e-8
2.4083686044233425e-8
2.1588022182311906e-8
1.6569718073288128e-8
9.142424429865882e-9
3.789538443763461e-9
8.680593198994327e-9
5.230454714265428e-9
4.522048954141218e-9
4.653145780632649e-9
3.1674316670790713e-9
2.074517740942544e-9
9.368486786046612e-9
7.950397926530564e-9
6.411579074775359e-9
5.391176381270096e-9
4.410875190772106e-9
2.9340305524082766e-9
3.4344751210191098e-9
5.258820151760731e-9
4.516933726711183e-9
4.2427684210780254e-9
4.384054232908286e-8
7.684112195119129e-10
3.270553265981472e-7
6.175042056732462e-8
2.2290648355595232e-8
5.563640029432799e-10
4.5893554996639423e-11
1.273110194685569e-9
1.2544779745640582e-8
7.485373755900967e-9
7.817507026372784e-9
1.4182093507352234e-8
2.0675877390039677e-8
8.983241779135464e-11
1.215782729222842e-9
1.8274810650914976e-9
1.6630054595387948e-9
9.184246934032474e-10
3.5072845578317004e-10
7.423241175154797e-10
4.2826238682272123e-10
3.6611037696973594e-10
3.015761767183445e-10
7.382193121549526e-11
3.998619464985019e-10
8.279833112525251e-10
1.6063116274370506e-9
3.1686717999811446e-9
4.785607495000602e-9
2.338540675495197e-9
1.1180999803880846e-9
1.2651595830010642e-8
6.786989140837085e-8
1.9383247918896806e-8
1.7736372542330656e-8
2.189229175307241e-8
2.10926969685699e-8
1.887619125814532e-8
1.4993718828288202e-8
1.01817833324948e-8
6.724500541385645e-9
9.164168981641806e-9
7.724042852853526e-9
6.730202886291562e-9
4.570801932828905e-9
2.240729236248133e-9
1.609806078635882e-10
1.0626989315231103e-9
8.399511255936217e-10
7.049179843079651e-10
6.170733071308117e-10
1.895759763037333e-10
6.007682725928107e-10
2.0850715601715333e-9
1.9943977107450503e-9
1.4259358591308496e-9
9.942348386571577e-10
6.098697107938454e-10
2.6402118112640355e-10
5.7659202263340305e-11
3.885685432331842e-10
7.747521153644502e-10
1.9541356179022392e-8
7.09180781662225e-9
3.674966039593303e-7
8.726802778410679e-8
3.709721605644932e-8
1.3845937453742017e-8
3.564207271065524e-9
2.5811292233777854e-9
1.2008843503571784e-8
5.544431433284846e-8
3.5807200405645854e-8
3.104155667596034e-8
7.740300404299202e-9
3.338975847796671e-9
3.4083931137297053e-9
2.0642790147602075e-9
1.3780088578999244e-11
2.7753433202784633e-10
3.830699921813218e-9
4.575125071829377e-9
2.9124486459042104e-9
8.625411405649287e-10
5.481938163617951e-9
8.271931283974483e-9
1.4978073412551454e-8
3.2875697516639596e-8
4.5723394323109246e-8
3.196637557553754e-8
2.3181154835214224e-8
1.6387577312954122e-8
1.0610996055793879e-7
4.385173225917185e-7
6.83875111591885e-7
6.949671880291762e-8
3.5865920691882893e-7
4.323607191201741e-7
4.6442672725487356e-7
4.6616906492988684e-7
2.914048772797705e-7
2.2127586860955808e-7
3.504560237307079e-7
3.88046677717868e-7
1.813829767326223e-7
2.7003725952290355e-10
4.169841105018346e-8
3.7194531104643035e-8
2.3334424448979093e-8
7.754463983043444e-9
1.9130232041033583e-9
3.3334809481825074e-9
2.489392848918112e-9
1.869439090703228e-9
6.17036970026766e-10
1.1231259432077168e-9
3.248710307044589e-9
7.633235209784223e-9
1.690765779076483e-8
1.2709254369784156e-8
6.158613929902591e-9
7.7963093176484e-10
1.4774571956356196e-8
5.3005613319275084e-8
6.808872646373226e-8
2.4910242248115937e-7
1.7089048413349983e-7
1.2094099258115086e-7
7.169356660621552e-8
3.749022527289121e-8
1.9314285015095912e-8
8.50409087965766e-9
9.170265550526914e-9
2.0877747959714795e-8
8.246636449889959e-9
8.121904820008552e-9
1.053495134594276e-8
1.0407676420837033e-8
8.432231948443484e-9
1.2046016891820283e-8
1.7505581998239022e-8
1.818399858229751e-8
2.685102151455751e-8
6.190396311937304e-8
1.0081796419859492e-8
1.6643360535853372e-8
3.2850236937023834e-8
1.8675494181570528e-7
2.1587910539837488e-7
9.115245566998732e-8
7.877760102553169e-8
8.410412114623599e-8
9.274020210041838e-8
9.945815776961822e-8
4.1164754439219885e-7
2.1173811087984903e-6
4.622314962416554e-6
2.76230803695115e-6
6.354646264537321e-8
2.0871860854596635e-7
2.2793281917881563e-6
1.8092130542404147e-6
1.504879031835419e-6
1.0488110994583814e-6
3.5281509789415996e-7
2.1516959269250731e-7
8.873275623272224e-7
1.516561423857458e-6
1.028438073104298e-7
6.958083340585853e-8
1.4901666288483556e-8
1.0436576571523366e-8
1.5867364440065602e-9
5.46854311385393e-9
1.7272018200905281e-9
3.5510164848680335e-10
1.2066192704361024e-10
2.5082551497798296e-10
1.7600863976028447e-10
6.396857548124448e-11
1.1668211777796252e-10
2.7118991219323e-10
4.6348574243692983e-10
7.325150806213983e-10
1.0607706838391524e-9
2.708350674847576e-9
4.337954995391185e-9
1.2897895083371757e-9
4.317560725558701e-9
1.0684836516762925e-8
1.851087825635027e-8
2.487875156699481e-8
2.4886657994961557e-8
1.6707565614299366e-8
3.9052251641557146e-9
1.004371749723605e-9
5.891097162844325e-10
5.466393373682936e-10
2.3584502366893937e-9
2.197268569597105e-9
7.379777224675077e-10
2.218863927350896e-10
3.3557214885662585e-10
1.0626864067640898e-9
5.149654540988798e-10
6.548661899403919e-10
1.0690215912189358e-9
5.95757505966012e-9
2.7077483576786566e-9
1.4999801491432362e-9
1.593934181103952e-9
1.2368096526315832e-9
1.5692137555023564e-9
2.4045356827675703e-10
6.391194483344544e-10
4.9032298445330764e-11
1.3700207558918703e-10
1.7472707864302514e-10
1.519059430162123e-10
8.839860375042702e-11
2.0787260024526062e-11
8.406122569750905e-11
4.260108911826272e-11
2.0196159320364377e-11
6.289210112556454e-11
1.1384986608362214e-10
2.0352128528268207e-10
7.319744296911012e-10
3.0147659593153766e-9
8.858045089467706e-9
1.2491024254284302e-8
2.7783444766772738e-8
4.8846874540188857e-8
6.669412283850464e-8
5.8989568426345e-9
1.5478394147067844e-8
8.831273163912563e-8
3.4734099677811104e-8
2.048901062000704e-8
3.647667118932224e-9
6.696104466610204e-11
7.788809224557213e-13
5.876970403021917e-14
7.909841290012815e-14
5.0131235930060603e-14
3.5485359487902037e-14
2.8743517321227017e-14
2.6496500422285648e-14
2.958004919478529e-14
3.7335709440218733e-14
4.963246545281154e-14
6.735776843831952e-14
9.223213810409773e-14
1.268797051938199e-13
1.7508310908730182e-13
2.4221185485586957e-13
3.3586024604340625e-13
3.494318720549326e-13
1.7326357605186088e-13
1.5461960220705252e-13
2.0103846562268046e-13
2.8432886913579364e-13
3.8232200052327966e-13
5.083971598740272e-13
6.920050721295366e-13
9.713223244041501e-13
1.3992660146024074e-12
2.05516674403264e-12
3.062543719653475e-12
4.617499960499755e-12
7.0360628741875974e-12
1.0835467592585218e-11
1.6877484571076957e-11
2.6628631762611612e-11
4.2649096381921197e-11
6.955050739264994e-11
1.1597168410906917e-10
1.393095266859362e-9
3.979362478185053e-9
6.3785234533191175e-9
4.319814645489349e-9
7.976826302819105e-10
6.2887499115446204e-9
1.148770701466178e-8
1.6539422074084664e-8
2.1589261673225998e-8
2.663830535130946e-8
3.156083956109453e-8
1.601426359255543e-8
3.628580116341532e-9
1.4286129058805455e-8
1.462013246768462e-8
1.667281308031402e-8
1.1591743574698072e-8
1.5043468845122006e-8
4.273167135521555e-8
3.418692663738919e-8
2.8711209578583274e-8
2.5249137320216783e-8
2.170318608750469e-8
1.7275549939950586e-8
1.1285115861291384e-8
4.3262920270793775e-10
2.7669478405782973e-8
2.7723050841966025e-8
2.3019978396187707e-8
2.0944030662016697e-8
2.01252612554006e-8
2.6106485613603007e-7
9.790898737603084e-8
1.3099592547477342e-6
2.070843118654175e-7
3.93101214445739e-8
8.332161641036317e-10
1.531022623153979e-8
1.4474557833317603e-8
1.543875571139088e-8
1.764070040018059e-8
3.4384172201923313e-9
3.5086737061093153e-9
3.916170129035708e-8
3.1984232874753654e-8
1.5977989792705613e-10
9.995518172825677e-9
1.5976623863209928e-9
7.1992392214303205e-9
7.023441209035333e-9
2.6883233437520247e-9
1.2096363187125384e-9
3.772778238025146e-10
1.1445342997254096e-9
6.776799863720173e-10
5.559954469419367e-10
4.833563529955569e-11
5.772367862316977e-10
1.0514367494443692e-9
1.7267175477255092e-9
2.6143090552333996e-9
6.399261263672788e-9
1.2823742339414544e-8
1.977350007619966e-8
1.8110568493705505e-8
3.12739717709025e-9
1.619520309411459e-8
3.364121364717041e-8
4.8307666046315183e-8
6.064208778207273e-8
7.080784305600216e-8
7.840082985884403e-8
8.258736750829624e-8
3.665280888655527e-8
1.6242445066295482e-8
4.635475533569291e-9
1.1995042306500132e-8
1.5475265781926398e-8
1.8500255125785414e-8
1.8916549288804792e-8
3.724784937321441e-10
3.0610118107094126e-8
3.163272140773602e-8
2.609987542966565e-8
2.207966795971009e-8
1.7959256156116e-8
1.0814167138705442e-8
7.320537140355757e-10
5.0280534722668245e-9
5.951502555816642e-9
5.798944790963495e-9
5.568094224364392e-9
4.189345374416695e-8
3.345014624846094e-9
1.8757431617153817e-7
2.9273419275612935e-8
3.3247209639587144e-10
1.9525746456942606e-10
1.0676869741400716e-9
4.841404211036064e-9
2.4024746352448543e-8
1.0734599309776287e-8
1.1396551465371212e-8
1.7751424021078727e-8
2.639508886046617e-8
9.400314156575465e-9
1.888377422242136e-9
4.01951386504736e-9
2.652739150320107e-9
1.4287534292670518e-9
6.763512823985946e-10
2.0662029855783834e-11
1.165233468405e-9
6.894781019533045e-10
8.469151854864861e-11
1.0334821476372331e-9
1.4659809499679852e-9
2.3530948529969437e-9
4.26926745489292e-9
8.198482770785314e-9
1.618944464769721e-8
1.525569300883754e-8
7.93510892007907e-9
5.206901723887665e-8
1.7241391418863003e-7
1.5288181830956254e-7
9.567367145963204e-9
8.3948407950013e-8
1.2144662162530023e-7
1.397142457647708e-7
1.4711536223808783e-7
1.3613749415147844e-7
9.397257527411889e-8
1.3326184537140127e-8
5.044467857588741e-8
3.4710650018356084e-8
1.745943369840135e-8
7.742352072915869e-9
1.4618089850945567e-9
8.44982716484745e-9
4.929314981292619e-9
4.09922723877913e-9
3.4048250643878755e-9
6.400029758453822e-10
3.898432581574431e-9
1.105336583252409e-8
8.868175705154318e-9
6.482670211636538e-9
4.613769695724116e-9
2.7841330393719014e-9
7.690414210663751e-10
1.845981006013331e-9
5.8777279603460135e-9
1.1658778923792184e-8
4.254756284013659e-8
1.168494302273124e-10
6.687256352481673e-7
1.4313879628072535e-7
5.274377019050422e-8
1.769581934127705e-8
4.282217205890896e-9
3.128381336798175e-9
1.4042631716510772e-8
4.404425370476774e-8
2.6615102504913845e-8
1.4711246670600882e-8
9.231065442694241e-10
1.6221265942583524e-9
2.7833229055277713e-9
7.752146728103957e-9
6.424044071705778e-9
1.148613619346302e-9
1.7481926685811964e-11
5.470131179149927e-10
2.192075761993085e-9
3.1002567429053834e-10
6.486646163439801e-10
1.4246012436181825e-9
1.0372985965485214e-8
6.029125177074094e-9
4.506026482878754e-9
5.8103439579448366e-9
1.1593122273798585e-8
2.0812735503717346e-8
1.1041459891164661e-8
2.1503664538715088e-10
1.4970073976083546e-10
5.896141585990498e-11
8.556617557699088e-11
2.753850940258375e-10
1.372567336882735e-10
2.844624289486531e-11
7.942317141580427e-11
4.134526855088674e-11
1.7424415498337408e-11
5.8001008616173294e-11
1.7336550317891634e-10
4.980279109182569e-10
1.7287437784576097e-9
8.745534495083935e-9
1.659282846717806e-8
2.3445774635036077e-8
3.6889035858658906e-8
3.74972424608408e-8
2.059625799784881e-8
2.0382053732560392e-8
6.73754025195454e-8
4.4199753147163e-8
2.180731842722717e-8
3.883071400459006e-8
3.130637346804401e-9
3.412208273973326e-11
7.446293249221612e-13
6.717942956229199e-14
1.470070580207087e-13
5.171012167176301e-14
3.2556138568898e-14
2.6252861150151584e-14
2.741449450487425e-14
3.3650846063748405e-14
4.431000375042433e-14
5.993337198675125e-14
8.193594679517646e-14
1.1258543871220836e-13
1.5518897280415562e-13
2.1445251510504456e-13
2.0539314851732447e-13
1.0246731503437582e-13
9.441341392326924e-14
1.2949994394906492e-13
1.82664428665488e-13
2.412612409096634e-13
3.170864415327992e-13
4.2913886925300617e-13
6.001711335871871e-13
8.610389252173792e-13
1.2575232891455227e-12
1.860046978519197e-12
2.778690120716115e-12
4.187537346023388e-12
6.36523777974591e-12
9.764051710614624e-12
1.5130101553266923e-11
2.3718331916328545e-11
3.768885005641199e-11
6.086547012667883e-11
7.462011349164959e-10
1.9897612251349276e-9
3.4423069595698276e-9
3.3063666579687203e-9
1.1985459839098824e-9
1.7941544642139354e-9
5.0214486916434805e-9
8.336329010366988e-9
1.1758980168001815e-8
1.530933546006082e-8
1.8965933084007882e-8
9.185560399059324e-9
3.025150684638516e-9
1.0482169163769544e-8
1.1826133108873678e-8
1.2773107517503938e-8
2.2612408324344985e-9
2.9200403312835753e-8
4.9033466572249996e-8
3.6794909814297864e-8
3.011471467913713e-8
2.5297398651133708e-8
2.0389960684295852e-8
1.4897957070477098e-8
7.82779845787168e-9
5.777598799713277e-9
2.664425453915924e-8
2.1532795127173926e-8
1.8551797572405058e-8
1.7128645169226377e-8
1.6567325843601636e-8
2.0696832630421034e-7
7.592644075290414e-8
9.676554926065929e-7
1.4890914498487694e-7
2.7286835962418454e-8
1.1147999571346651e-9
6.615175740833614e-9
2.0377359035924553e-8
8.627716529528111e-9
8.75116551978765e-9
1.4192588917993184e-9
1.6886039990571263e-10
1.0739555936640206e-8
9.79768499096673e-9
5.126224578785592e-10
4.30146496415238e-9
1.7039349515440512e-9
2.676596871380257e-10
3.0272482982926157e-10
1.1790134543448813e-9
5.952208213901361e-10
2.452444913894138e-10
3.5253387015462885e-10
3.6633524773398626e-10
1.4480359983188641e-10
4.014309488566244e-10
5.443797337374536e-10
7.893239373206042e-10
1.2503621388510356e-9
1.9409108265163696e-9
4.447602394602932e-9
8.18382880625246e-9
1.2628210413971363e-8
1.4548897706569985e-8
8.867467852980455e-9
3.5464325530788458e-9
1.7793259016991894e-8
3.093956626574059e-8
4.222884238305624e-8
5.156682655042439e-8
5.8730360843107816e-8
6.316412364453117e-8
2.5167767814492786e-8
1.0282162706173738e-8
3.870215394744725e-9
7.956343480316531e-11
1.9592274601577255e-9
2.189452242546613e-9
2.660510931549644e-9
4.5706896716025525e-9
8.310485660982986e-9
5.573525130079623e-9
3.632545971988015e-9
2.6828891968302718e-9
2.0844810055947003e-9
1.6474448878619605e-9
1.3260026662980436e-9
1.1164688220920662e-9
1.026293406974098e-9
1.0716740145530647e-9
1.284836089212457e-9
3.701509325908753e-8
1.3228938989950367e-8
5.369037191979365e-7
1.0627412666240675e-7
3.288028683724215e-8
7.734824605682246e-9
2.983645000615978e-9
1.5793265318044824e-8
6.824026258499468e-8
3.875947152203827e-8
1.3571074426024575e-9
2.1423687705534045e-9
1.3714847016962467e-8
5.119585417228784e-9
2.0093899915752567e-9
2.5314493944173736e-9
1.960616323813577e-9
6.070893607624924e-10
4.899528117503701e-10
7.197528448683636e-10
4.217386077214866e-9
2.5560649249933555e-9
3.937320071212461e-10
4.186540255334591e-9
5.452095480324622e-9
8.230392172020952e-9
1.4531154113469615e-8
2.887967313357942e-8
5.992287992422029e-8
5.0762006681833395e-8
3.1199121167745534e-8
1.6738249652097895e-7
5.200424159851676e-7
5.883269851623856e-7
1.4021297111050872e-7
2.611016676927358e-7
4.464028579827632e-7
5.522008145963747e-7
6.389956969517109e-7
6.82848621014987e-7
4.524093179708313e-7
2.6214083176472577e-8
1.9140151587721424e-7
1.2529660607493075e-7
5.519474829552473e-8
2.1730093284056608e-8
5.712024270731396e-9
1.7194188533173146e-8
1.6876572366806717e-8
1.3557607161466974e-8
1.1965718420194578e-8
3.923628304353665e-9
9.096571887858896e-9
3.197114615823475e-8
2.943261162992039e-8
2.1357870787817605e-8
1.547879172516253e-8
9.545585967764259e-9
1.639869261270481e-9
1.1082557654075998e-8
1.752382647490915e-8
1.5279460266177025e-8
8.861333720895672e-8
4.085566679411744e-9
1.2250190968713662e-6
2.617003251972324e-7
9.655912403244051e-8
3.2550686284217654e-8
8.811571720264202e-9
3.262409746969716e-9
1.9369323657361273e-8
5.643580440954454e-8
2.7660384951836136e-8
9.47674022793862e-9
1.960259914131591e-9
4.698284566788421e-9
8.926209103936032e-9
7.23319937528203e-9
2.3163997908893814e-9
5.143350396034493e-10
9.684237464045542e-10
4.353379678344351e-9
4.146136220173392e-10
7.138883713254923e-10
1.8262910171207027e-9
1.496594737243609e-8
5.5005565096548455e-9
5.944488729646053e-9
5.272751896084186e-9
9.408091855606386e-9
1.4221749340148468e-8
1.5954115956329554e-8
1.1210283958678822e-9
6.98705138957648e-10
6.851238987705564e-11
1.9023105342402923e-10
1.5151859959713446e-10
8.175096687175668e-10
5.952624039281533e-11
5.039056533578724e-11
1.0679135851263836e-10
2.0885291517120972e-11
3.882007953178464e-11
8.782034465268616e-11
2.5646633844435536e-10
7.479303288410535e-10
2.8026526445494154e-9
1.0575403283942232e-8
1.3929324254411331e-8
2.4984753347598948e-8
4.098009667323986e-8
5.386501919541412e-8
9.720195947105401e-9
7.240340606835754e-8
1.0437764342001718e-7
2.960399722009933e-8
2.053890295532983e-8
1.1416129423114698e-8
7.202206575933971e-10
4.0698848491243e-12
1.691042241560423e-13
0.
7.554169574667244e-14
5.082681901829649e-14
3.731103882833011e-14
3.1056810757173457e-14
3.247478406573916e-14
3.979187144734217e-14
5.236211913082403e-14
7.083261779548882e-14
9.688003089951567e-14
1.3319877623867588e-13
1.8372444564671165e-13
2.540627366137896e-13
2.4797819518270665e-13
1.2350961253240565e-13
1.1292959069437957e-13
1.5303501338659908e-13
2.160716177772233e-13
2.8648538135604586e-13
3.7737384409567055e-13
5.1118955475147e-13
7.152605725008171e-13
1.0267882814491301e-12
1.5010577123104359e-12
2.22329639373735e-12
3.327122140464315e-12
5.0246137944552994e-12
7.656702629412147e-12
1.1779541519776582e-11
1.8316139658888282e-11
2.8830037052614355e-11
4.603577256109299e-11
7.478980797977901e-11
9.162695663401384e-10
2.4819253461324497e-9
4.239546678206955e-9
3.815782803698891e-9
1.0084085312477938e-9
2.6989114257075833e-9
6.559488915922328e-9
1.0460797587415243e-8
1.4454218966199849e-8
1.8565104297992052e-8
2.2756568383188598e-8
1.1174295889453501e-8
1.9739114471926494e-9
1.1929736506165067e-8
1.3195380202756386e-8
1.4710224374491438e-8
4.4863705029754483e-10
2.8764998550689334e-8
5.086415392611845e-8
3.8526112436887854e-8
3.179781508737381e-8
2.7058351187457125e-8
2.2158798601096533e-8
1.65196125118057e-8
9.262557299291008e-9
4.1405302746169054e-9
3.095621631760702e-8
2.5386490882832186e-8
2.154363194143895e-8
1.9743719112067122e-8
1.901525373306099e-8
2.3985550823577436e-7
8.917311746710652e-8
1.1500246635925713e-6
1.7860515950127492e-7
3.2878625476887645e-8
6.599914922297019e-10
1.2174732268855547e-8
1.9440203931172054e-8
1.2275432842118156e-8
1.3357120331367017e-8
2.4864327451079597e-9
5.615312708567532e-10
1.9506477158289854e-8
1.7793552909175655e-8
8.240672446995211e-10
7.829076523997719e-9
2.4405707110039214e-9
6.160749390614366e-10
1.151291186801451e-9
2.0596641849526843e-9
9.778718650032117e-10
3.743767627415268e-10
4.187967767854904e-10
5.352272974901202e-10
3.1320894044528056e-10
3.618193252765667e-10
6.627284718006156e-10
1.0218255885357619e-9
1.640277582384638e-9
2.557510359389561e-9
6.1009085331604094e-9
1.1474209481244604e-8
1.7761483672252226e-8
1.9516057085538925e-8
9.938189662977699e-9
7.675239949653071e-9
2.633772776491679e-8
4.2973197776479864e-8
5.713858785193914e-8
6.890516705847788e-8
7.802784921984287e-8
8.37944207542168e-8
3.435656302968702e-8
1.4426430380826264e-8
5.0876236451466424e-9
2.738445091038269e-9
8.454878060798408e-9
1.1050126726085053e-8
1.0465646670768823e-8
8.442080451867243e-9
5.460814826862322e-9
1.4511280138143124e-9
6.796013502112534e-10
6.365676534297891e-10
7.499367207109806e-10
8.829357795858755e-10
9.70818011323174e-10
9.829027201095387e-10
9.285695909984276e-10
8.437677221009141e-10
7.678480498402586e-10
2.5726717630655054e-8
1.2521114686468316e-8
4.301549468978451e-7
8.592348093609693e-8
2.677015466211612e-8
6.191080764055127e-9
2.9635535521871355e-9
1.4754566012914583e-8
6.253501872411506e-8
3.362535055995622e-8
3.398425256352516e-9
6.110157812417207e-9
1.558074980123125e-8
4.842112797061424e-9
1.1421424830107145e-9
1.6241059175544727e-9
6.650631831065275e-10
1.3325168702564264e-9
8.067092965221967e-10
4.009949412989445e-10
3.461230376866979e-9
2.0008836056835408e-9
3.435590662790211e-10
3.1183105283910057e-9
4.221317888082643e-9
6.473312354074589e-9
1.153885226955206e-8
2.2662674823165764e-8
4.6603387063284265e-8
4.4160116680341664e-8
2.4900214675485915e-8
1.4733129214710375e-7
4.6458194002523305e-7
4.66349132424902e-7
7.034971495118289e-8
2.326847451953965e-7
3.6436905985297494e-7
4.3659631643992033e-7
4.862325482575694e-7
4.885220678827942e-7
3.4267371619865137e-7
2.4974844874006745e-8
1.599270304798302e-7
1.0300760019722126e-7
4.70935242750789e-8
1.9314329430765473e-8
4.249927951752761e-9
2.2858639775572325e-8
1.4383959453574424e-8
1.1915911022935702e-8
1.0305526677204723e-8
2.6902166996335524e-9
9.665175349380797e-9
2.9728608092233234e-8
2.46978668432138e-8
1.824547374742921e-8
1.3409415640535134e-8
8.261403024999305e-9
7.72900514561122e-10
1.237901779050358e-8
1.6844796770452693e-8
1.458241057621259e-8
9.16360389690169e-8
4.866962258627091e-10
1.2670518699604535e-6
2.6577854731079276e-7
9.609541860436634e-8
3.176790745341377e-8
8.135794030336667e-9
4.122850258456206e-9
2.1440004067739647e-8
5.5206768953470735e-8
2.455410312853659e-8
1.0100095470918055e-8
2.170054163287734e-9
4.912174843667029e-9
8.729656347663805e-9
7.163765935776945e-9
2.4481809751899844e-9
5.644453515502482e-10
1.0286157292034508e-9
4.676449353280794e-9
5.064693967326372e-10
7.157164733290067e-10
1.8738418975505275e-9
1.5368753805421128e-8
5.675038460526257e-9
6.369872312249896e-9
5.495783711258243e-9
9.787232385067864e-9
1.5339481448679603e-8
1.6582751850017554e-8
1.3232969200061326e-9
5.068941248665556e-10
7.392815997759329e-11
2.0219808637924797e-10
1.5105137201764816e-10
1.1125771633057023e-9
6.74552658850705e-11
4.9466670309448056e-11
1.0794068153908604e-10
2.3050778698486726e-11
3.765846830526315e-11
8.671567414233075e-11
2.527788220531358e-10
7.350988795240552e-10
2.7403808606198942e-9
1.0480552923543987e-8
1.3862873856866711e-8
2.4657767421612605e-8
4.077566040691882e-8
5.3725071625768075e-8
9.305996684870433e-9
7.320113019687512e-8
1.0654511616287091e-7
2.9789405061868203e-8
2.0368922505194177e-8
1.2387460943476611e-8
7.436323510508176e-10
4.248666686007398e-12
2.291378888803301e-13
0.
7.747994331037684e-14
5.1378985389820265e-14
3.768888250030956e-14
3.123197489596595e-14
3.250452243120296e-14
3.973105172320829e-14
5.223188470003683e-14
7.063118805785247e-14
9.659048608268737e-14
1.3279093822096598e-13
1.8315288692306463e-13
2.5326194201024483e-13
2.46971548866299e-13
1.230271381432974e-13
1.1253178624319184e-13
1.5257909575701517e-13
2.1541285217811048e-13
2.855534538776828e-13
3.760974170901698e-13
5.094269873746634e-13
7.127626995883661e-13
1.0231512088566188e-12
1.4956415564528432e-12
2.215086545022667e-12
3.3144930723313325e-12
5.004928476391493e-12
7.625614814694756e-12
1.1729762486720941e-11
1.8235193057880368e-11
2.869604941716015e-11
4.5809274623257006e-11
7.439703610528362e-11
9.1160697420034e-10
2.4674946933792116e-9
4.21759497233382e-9
3.808367215295444e-9
1.0257184502085485e-9
2.6609484726132133e-9
6.506045908033678e-9
1.0394491857442095e-8
1.4376313278075664e-8
1.847676698960587e-8
2.265958675488217e-8
1.1118625900430185e-8
2.0510376120219325e-9
1.1910629405737288e-8
1.3187801405940311e-8
1.4681433865459527e-8
2.8454003814562066e-10
2.8965684250849993e-8
5.103163247721178e-8
3.8632097594118563e-8
3.18739723693316e-8
2.7107551532829784e-8
2.218212145542965e-8
1.6520984967508698e-8
9.243203069109205e-9
4.189976382258621e-9
3.0970248968446284e-8
2.5390014346274542e-8
2.1547838964227827e-8
1.9746897346563843e-8
1.9017238355828136e-8
2.397253905204547e-7
8.90969904492882e-8
1.1488802983676661e-6
1.784063151076788e-7
3.2835611656711065e-8
6.601022223802401e-10
1.215001030691864e-8
1.9447376267516612e-8
1.2251944858564371e-8
1.3326713426884254e-8
2.47825761296776e-9
5.459138810755204e-10
1.9376100104804756e-8
1.7692926257340188e-8
8.216678204291681e-10
7.801953012660108e-9
2.4494085136437727e-9
5.920681534419212e-10
1.0985050011076337e-9
2.053480538398741e-9
9.74789965155851e-10
3.737352938490335e-10
4.151835872918247e-10
5.346701314297933e-10
3.109794559092179e-10
3.665860294196613e-10
6.648363716578926e-10
1.0227052863344279e-9
1.6408609717563185e-9
2.5591493158547168e-9
6.105314418852162e-9
1.1475208328738932e-8
1.776167810489557e-8
1.954623525073481e-8
1.0018151089749389e-8
7.584437690260207e-9
2.6275066867149202e-8
4.295085869202126e-8
5.715476312937642e-8
6.895497039445314e-8
7.810706480003481e-8
8.389924681598388e-8
3.436950957377149e-8
1.4421295273307747e-8
5.095562973116128e-9
2.6475295283941306e-9
8.25298209746819e-9
1.0699750329508646e-8
1.014017809531602e-8
8.36263008696558e-9
5.8052961109214184e-9
1.757012378051823e-9
8.765646835676232e-10
7.660356887518975e-10
8.310983077965063e-10
9.253198625919361e-10
9.830417804048483e-10
9.751809508690213e-10
9.104868745287707e-10
8.220335803491137e-10
7.464713490897045e-10
2.6428890576435718e-8
1.2708137220852002e-8
4.369844376963767e-7
8.714818485536984e-8
2.710799865775755e-8
6.264192813233599e-9
2.9835381336103447e-9
1.4865284661022377e-8
6.291565873780128e-8
3.391532605708432e-8
3.1650131906327116e-9
5.660260042356993e-9
1.5367751047546182e-8
4.831809133875849e-9
1.1445651090589504e-9
1.6378396453453406e-9
6.778349245823414e-10
1.3337484695009174e-9
8.080302041419552e-10
4.0218636351702654e-10
3.482734216600088e-9
2.0156061033525136e-9
3.5276267215987904e-10
3.1328946351418164e-9
4.244329188989507e-9
6.509293498059437e-9
1.1601985613032018e-8
2.2790202999340085e-8
4.68830277180441e-8
4.4452694094932464e-8
2.5087355605502904e-8
1.4828896319661785e-7
4.673474458750407e-7
4.694401713556946e-7
7.086406929930454e-8
2.3413350493452806e-7
3.6665700213614176e-7
4.3940703440476145e-7
4.895963252427825e-7
4.92365401581871e-7
3.4547978111307466e-7
2.5341545801769045e-8
1.6108188083864962e-7
1.0365882672901842e-7
4.734386580766587e-8
1.9403168597138593e-8
4.26822059673223e-9
2.2949127330591047e-8
1.4474671771669044e-8
1.1992941042406373e-8
1.0375723933070823e-8
2.7102974329842468e-9
9.727901338709784e-9
2.992170580876242e-8
2.4857449446004914e-8
1.8364904976442312e-8
1.3499708495276163e-8
8.318677580436564e-9
7.723496319153695e-10
1.2484768396213074e-8
1.6910125133720324e-8
1.4643888430520898e-8
9.215240773254518e-8
5.075553800599659e-10
1.2732466297303764e-6
2.6705295361328337e-7
9.655444174315288e-8
3.1917492845578895e-8
8.175044925482553e-9
4.137654188730346e-9
2.1531951477956507e-8
5.5325200776236264e-8
2.450827889140794e-8
1.0082583479360644e-8
2.1762971748177787e-9
4.9127679790194236e-9
8.70264927621809e-9
7.0958165831388535e-9
2.4256671054786338e-9
5.566185906020922e-10
1.0400853626536488e-9
4.7394922832649724e-9
4.932767065869808e-10
7.187730315843428e-10
1.885588204794303e-9
1.5424006163575752e-8
5.6396441068481425e-9
6.3479242232529576e-9
5.458985821145676e-9
9.709856559525242e-9
1.5167213595506538e-8
1.6459100946366156e-8
1.299807042907628e-9
5.274541434142115e-10
7.402814008331353e-11
2.0279750709332e-10
1.5328971124703544e-10
1.089729693490272e-9
6.804163787600421e-11
4.951878492547061e-11
1.082316930565957e-10
2.3120128215594322e-11
3.772637842539949e-11
8.68588559346881e-11
2.5283551237189236e-10
7.341383906877794e-10
2.7308385752855113e-9
1.0416064210567e-8
1.3812079582961157e-8
2.454568599754188e-8
4.083566574979705e-8
5.3417694444548034e-8
9.280914532689915e-9
7.316782494197423e-8
1.0651035846532153e-7
2.981171547043876e-8
2.0394054825634107e-8
1.2382107586344895e-8
7.448011144543405e-10
4.258256169264795e-12
2.3134407952506704e-13
0.
7.770035266063299e-14
5.1613598972380505e-14
3.7927015029332875e-14
3.137431353672042e-14
3.257947210115924e-14
3.977500803126627e-14
5.226506214629252e-14
7.066400021894577e-14
9.662917925548846e-14
1.3284050222444675e-13
1.8321854175858597e-13
2.533500871973647e-13
2.4699447909510716e-13
1.230316018668282e-13
1.1254136550220081e-13
1.5261059424908327e-13
2.154564976841445e-13
2.856024408932272e-13
3.761564125413521e-13
5.095053909083021e-13
7.128714334434878e-13
1.0233022238243027e-12
1.4958471595218787e-12
2.215357883898111e-12
3.3148349783620206e-12
5.005327512823151e-12
7.626012278040679e-12
1.1729996195970233e-11
1.8234872928106508e-11
2.869428314453945e-11
4.580406214524989e-11
7.438387690966326e-11
9.116426499391e-10
2.467123443975395e-9
4.217457820532534e-9
3.8106962964468665e-9
1.0300096277953776e-9
2.656348957984423e-9
6.5021406257665274e-9
1.0391634378013942e-8
1.4374621491984851e-8
1.8476338792374892e-8
2.2660569618591078e-8
1.1117815980188298e-8
2.062659715007971e-9
1.1915349400938474e-8
1.3196334368726521e-8
1.4688753756772565e-8
2.589650140572815e-10
2.90201248474933e-8
5.109961493600596e-8
3.868017742388662e-8
3.1911540634990717e-8
2.7136530875129608e-8
2.220246367578516e-8
1.6532973125117263e-8
9.246845023230268e-9
4.195966426894713e-9
3.098837350886353e-8
2.540969433537927e-8
2.156381193621007e-8
1.976070774619983e-8
1.9029792924039044e-8
2.3983211752597766e-7
8.913170718925603e-8
1.1493642550689375e-6
1.7848340889640308e-7
3.2849705944562883e-8
6.593459949046226e-10
1.2158052917793031e-8
1.9431513303727898e-8
1.2260626233491959e-8
1.3338019351021631e-8
2.480004354322731e-9
5.452104967900074e-10
1.9380692326096472e-8
1.7698351097633878e-8
8.258810287029238e-10
7.80758430137814e-9
2.4533401675564144e-9
5.898739718760955e-10
1.0930814819801354e-9
2.054056820017427e-9
9.749676308299146e-10
3.7384714955322127e-10
4.145782332927936e-10
5.352409047453647e-10
3.1084859839448253e-10
3.684429623687184e-10
6.663460653789087e-10
1.0243272530633055e-9
1.6432203059523536e-9
2.5631951796279143e-9
6.116566740168219e-9
1.1494751066082168e-8
1.779135416210788e-8
1.9585329095367422e-8
1.0052929153626248e-8
7.57476185566974e-9
2.6300139073777247e-8
4.3010005838922386e-8
5.724396339684025e-8
6.906996452569773e-8
7.82435896311639e-8
8.405203513240652e-8
3.4423995390916524e-8
1.4441143874562002e-8
5.105092713370199e-9
2.627884931495054e-9
8.21325972520027e-9
1.0627693216475091e-8
1.0074297067785294e-8
8.352722552712054e-9
5.890561651101333e-9
1.8280535846302342e-9
9.208403771604724e-10
7.94067482128443e-10
8.476545067512124e-10
9.329262614337971e-10
9.840117579484905e-10
9.7203016282527e-10
9.053540578565385e-10
8.16270821539856e-10
7.408095268794652e-10
2.6623220801080642e-8
1.2767994952346875e-8
4.3886583853892196e-7
8.748057179722163e-8
2.7198524763583385e-8
6.2833923635819335e-9
2.9894374405116986e-9
1.4896265658705683e-8
6.302110977938334e-8
3.399405798993252e-8
3.0992220236064635e-9
5.533068078984877e-9
1.530407568853602e-8
4.825363241346229e-9
1.1402147830795865e-9
1.6375064558895042e-9
6.738936649918266e-10
1.3377893873162453e-9
8.098758834488706e-10
4.0155132605267473e-10
3.4866814831422906e-9
2.0185547112428706e-9
3.559365924963211e-10
3.1330257995441695e-9
4.246995638765829e-9
6.514900935258566e-9
1.1612845303475116e-8
2.281210026184256e-8
4.693061930654194e-8
4.4512095322186824e-8
2.5119578782149986e-8
1.4851297324321536e-7
4.6806152005758006e-7
4.700080731562524e-7
7.072824633413025e-8
2.3452066163663303e-7
3.6709396021825435e-7
4.398754231444702e-7
4.901033001340128e-7
4.928888740919952e-7
3.4587645467306363e-7
2.554848293775101e-8
1.6130060994580465e-7
1.0378426100403489e-7
4.739709328734833e-8
1.9424621090143558e-8
4.269450282148125e-9
2.300151771674203e-8
1.449396662190684e-8
1.201050060486545e-8
1.0391412422271068e-8
2.7130622589521825e-9
9.747460990370963e-9
2.9970520157516513e-8
2.4892574990847548e-8
1.8392416887029572e-8
1.3521652021884742e-8
8.333142549025764e-9
7.698761632211019e-10
1.2524136055692162e-8
1.6929191322597597e-8
1.4661560916824011e-8
9.233803436911559e-8
5.041834582566134e-10
1.2755006864752592e-6
2.6750543515544225e-7
9.671273677461307e-8
3.1967522351014786e-8
8.186954220083668e-9
4.145074660422845e-9
2.1569523904599286e-8
5.536198220603685e-8
2.4482440436700027e-8
1.0079192670793161e-8
2.1767783115373273e-9
4.910072395280544e-9
8.686781426003536e-9
7.070882316035288e-9
2.4175803703371564e-9
5.537818524014415e-10
1.0437143351620694e-9
4.756004808353755e-9
4.897064904299648e-10
7.197251395601919e-10
1.888519395641674e-9
1.5433785169611537e-8
5.627230853487076e-9
6.345095304510825e-9
5.443021340364914e-9
9.67441044254506e-9
1.5099958311174758e-8
1.640637294929723e-8
1.2921484354792948e-9
5.34179562070749e-10
7.412278213147197e-11
2.031542452291094e-10
1.541803287841069e-10
1.0841258585489747e-9
6.836576202996766e-11
4.951850727861682e-11
1.0834885235840789e-10
2.317346301325364e-11
3.7734505858809916e-11
8.68923397091016e-11
2.527815018853612e-10
7.334872473791527e-10
2.725739515964898e-9
1.0388994146225423e-8
1.3791173549214596e-8
2.449554760285483e-8
4.085495317824612e-8
5.333703455273523e-8
9.250386603436596e-9
7.315948791116151e-8
1.066129637250011e-7
2.982834071063721e-8
2.0401929371937653e-8
1.2402861484892796e-8
7.457772014186002e-10
4.2665430946272405e-12
2.3366170587814153e-13
0.
7.782661860006796e-14
5.171423653631466e-14
3.8026352721889546e-14
3.143238859510977e-14
3.2608033063401546e-14
3.978917993224439e-14
5.2272973579673966e-14
7.066943008250915e-14
9.663387740894649e-14
1.3284532044295498e-13
1.832239224304015e-13
2.53356239650452e-13
2.469699111778248e-13
1.2301664057816112e-13
1.1253076658523474e-13
1.5260559842546794e-13
2.1544887399191918e-13
2.855876313763291e-13
3.7613381041324174e-13
5.094736463311231e-13
7.128262512836582e-13
1.0232345702806784e-12
1.4957404524766778e-12
2.2151830161600557e-12
3.314541054422019e-12
5.004824190188412e-12
7.625139247578331e-12
1.172846313175204e-11
1.8232143901977047e-11
2.8689349703635277e-11
4.579497292560245e-11
7.436673145583497e-11
9.115166670351627e-10
2.466552271720576e-9
4.216740525725793e-9
3.811305132006369e-9
1.0320572454752464e-9
2.653581190654223e-9
6.499161321561414e-9
1.038863847796723e-8
1.4371676264008146e-8
1.8473499780330608e-8
2.2657928224536533e-8
1.1115853868619686e-8
2.0687098362677587e-9
1.1916271390801109e-8
1.319898110367649e-8
1.4690437776661728e-8
2.454593853751699e-10
2.9044509178448483e-8
5.112790902760559e-8
3.8699830192544473e-8
3.1926655676120225e-8
2.7147841596550847e-8
2.2209992812680566e-8
1.6536960308328792e-8
9.247335847066955e-9
4.1997975799707566e-9
3.09937006166534e-8
2.5415414915049596e-8
2.1568575360606324e-8
1.976481508246275e-8
1.9033480771752193e-8
2.3985494936154783e-7
8.913735632001406e-8
1.1494424820575435e-6
1.7849521286861242e-7
3.285164437418589e-8
6.592516334024236e-10
1.21589378308984e-8
1.942757254666309e-8
1.226189571243965e-8
1.3339628914215737e-8
2.4800284949931635e-9
5.444586479077704e-10
1.9375666464217545e-8
1.7694386709823774e-8
8.276471203650806e-10
7.807366808533759e-9
2.4547458180350416e-9
5.878874246842552e-10
1.0885972098413796e-9
2.053804134747503e-9
9.748113000757593e-10
3.7382419407769184e-10
4.1427393262613987e-10
5.353747645783351e-10
3.10673828857677e-10
3.692886271125836e-10
6.669309919313874e-10
1.0248873259126186e-9
1.644001358257505e-9
2.5645624100538018e-9
6.120340481438975e-9
1.1500981507693444e-8
1.780072969904605e-8
1.9599103178516348e-8
1.0067708167834345e-8
7.567421544291139e-9
2.630513671676243e-8
4.302768464484027e-8
5.727294268373156e-8
6.910863980792737e-8
7.829037021364975e-8
8.410500169080343e-8
3.444159853206999e-8
1.4447005676486242e-8
5.1085067345560635e-9
2.6169855216568556e-9
8.190442435317827e-9
1.0587758605324121e-8
1.0037757015127453e-8
8.345471279715964e-9
5.933410439072973e-9
1.864866342991691e-9
9.441453766772748e-10
8.090888498382367e-10
8.567858410916404e-10
9.374088243555029e-10
9.849741600245533e-10
9.707382492611682e-10
9.029345127096523e-10
8.134786344021197e-10
7.380819307483837e-10
2.671814734165352e-8
1.279545227777816e-8
4.3978773307218937e-7
8.764454159920207e-8
2.72435348028508e-8
6.293091342402743e-9
2.9921312083086194e-9
1.4910987357704826e-8
6.307281569521443e-8
3.4033067829605876e-8
3.0679370623781937e-9
5.4725350492949115e-9
1.527384042000123e-8
4.822859291939563e-9
1.1391861628358797e-9
1.6382949630361655e-9
6.735571181042543e-10
1.3389315655456926e-9
8.104261700780502e-10
4.015198230494283e-10
3.4890301156255823e-9
2.0202325038777343e-9
3.5727081573109563e-10
3.133985814982951e-9
4.24917088985121e-9
6.518727136334932e-9
1.161990262468236e-8
2.2826452342486837e-8
4.6962016668567816e-8
4.4544475034233526e-8
2.5138986637342285e-8
1.4862948527956792e-7
4.6842633681057074e-7
4.7035575754077437e-7
7.071887238622335e-8
2.3471778837593379e-7
3.6735376537870686e-7
4.4017420132002725e-7
4.904448475739328e-7
4.932612766554186e-7
3.4614387784309116e-7
2.561055517557938e-8
1.6142567526310973e-7
1.038575748794458e-7
4.742713226966636e-8
1.9436115013610324e-8
4.271227698764536e-9
2.3020374943052662e-8
1.4504509637291826e-8
1.2019669383908397e-8
1.0399729437344778e-8
2.7151861386699512e-9
9.755896409301934e-9
2.999469331279294e-8
2.4911784821322303e-8
1.8407048869826236e-8
1.3533029750632234e-8
8.340564952216559e-9
7.693046107560905e-10
1.2541014288837286e-8
1.6938230625305738e-8
1.4669983183266078e-8
9.241909664178063e-8
5.052346049455284e-10
1.27648309805417e-6
2.677057883775558e-7
9.678415224736002e-8
3.1990556326379313e-8
8.192820334943363e-9
4.147713273161434e-9
2.1584686209050365e-8
5.5379490524360093e-8
2.4473378740382312e-8
1.007680685173604e-8
2.1772873815946776e-9
4.9093689943516556e-9
8.680952361693542e-9
7.060009013847158e-9
2.4139723788900555e-9
5.525156099913349e-10
1.0454027775632081e-9
4.764449459795829e-9
4.878894436367424e-10
7.201746942309049e-10
1.890055009866605e-9
1.543964635475719e-8
5.621697697730123e-9
6.342727384168529e-9
5.43648714638299e-9
9.660233746786585e-9
1.5071314218752854e-8
1.6384942707729014e-8
1.2885905265737392e-9
5.373579625762567e-10
7.414737271371225e-11
2.0328028677908716e-10
1.5454818155958283e-10
1.0811214759575845e-9
6.847085396092439e-11
4.952384922168536e-11
1.0839424763640478e-10
2.3186232669085972e-11
3.7743200617395437e-11
8.691147863609719e-11
2.5277624833223516e-10
7.33277115644145e-10
2.7239193322968307e-9
1.0378196460908897e-8
1.3782743635871267e-8
2.447615603007953e-8
4.086351157891309e-8
5.329560207472591e-8
9.242063038466613e-9
7.315468106234856e-8
1.066314394429343e-7
2.983364056871786e-8
2.04056553910449e-8
1.2406587821675533e-8
7.46069229741563e-10
4.269105300122597e-12
2.3431046157981473e-13
0.
7.7870441458566e-14
5.175390930882426e-14
3.80663888446021e-14
3.145612252531573e-14
3.262011852472537e-14
3.979572666208064e-14
5.227733198458721e-14
7.067324109343308e-14
9.66380185088849e-14
1.3285036858285127e-13
1.8323040583733876e-13
2.5336472502904123e-13
2.469667562226335e-13
1.2301392284182219e-13
1.1252934870461852e-13
1.5260711504827207e-13
2.154508440928905e-13
2.8558856180334017e-13
3.7613392927807385e-13
5.09473503440844e-13
7.128258531543459e-13
1.0232329511698393e-12
1.4957352956034542e-12
2.215169211657774e-12
3.3145084231720307e-12
5.004753402796939e-12
7.624992369420614e-12
1.1728167166197511e-11
1.8231557400716938e-11
2.868819263823439e-11
4.579268208866939e-11
7.436214019846955e-11
9.114939384684939e-10
2.466405171698364e-9
4.21658267789914e-9
3.811620647713371e-9
1.0328277595045912e-9
2.6526383064993313e-9
6.498232290150239e-9
1.0387792054201994e-8
1.4370935664068389e-8
1.8472884105579436e-8
2.26574679291171e-8
1.1115386281743308e-8
2.0708922313510116e-9
1.1916844636700929e-8
1.3200220571097171e-8
1.4691382103290379e-8
2.406082981059653e-10
2.9053945693476213e-8
5.113926271000889e-8
3.8707787307564724e-8
3.193282268184196e-8
2.7152525842321372e-8
2.2213195389900185e-8
1.6538754322021033e-8
9.24773226711554e-9
4.201072030607989e-9
3.0996245282530186e-8
2.541817448351501e-8
2.1570840758275773e-8
1.9766771192140018e-8
1.9035248981194404e-8
2.398681473259095e-7
8.914126569614083e-8
1.1494969735206278e-6
1.7850375914687103e-7
3.2853162564129053e-8
6.591739279146386e-10
1.2159754599167673e-8
1.942549102195055e-8
1.2262845170622746e-8
1.3340855962536701e-8
2.480170018993199e-9
5.442471740369573e-10
1.9374967951538402e-8
1.7693970551922427e-8
8.283573938966879e-10
7.807757884823878e-9
2.455349247259738e-9
5.872944542317734e-10
1.0872245254183794e-9
2.0537943904313822e-9
9.747914305048265e-10
3.7382773459522515e-10
4.141630803299551e-10
5.354480529844263e-10
3.106264769643339e-10
3.696141764573074e-10
6.671738184237885e-10
1.0251336703150021e-9
1.6443524549743393e-9
2.565170341424094e-9
6.122026294103128e-9
1.150384110465024e-8
1.780505346486677e-8
1.9605099260358828e-8
1.0073577114411138e-8
7.565103732869628e-9
2.6308167729728132e-8
4.3036084780758836e-8
5.728610310681605e-8
6.912588539383005e-8
7.831102829220023e-8
8.412825065260685e-8
3.444961573599957e-8
1.4449808513243688e-8
5.109979964126595e-9
2.6131317297518658e-9
8.182476132076208e-9
1.0573669891176185e-8
1.002489703663271e-8
8.343157993200365e-9
5.949087583361809e-9
1.8781786081769767e-9
9.525244753257033e-10
8.144529858525569e-10
8.600111252848751e-10
9.389544408677971e-10
9.852584362573372e-10
9.702237874531048e-10
9.020260746732021e-10
8.124424471223995e-10
7.370692842926961e-10
2.675356077887827e-8
1.2805970999105238e-8
4.401312072818278e-7
8.770546519967531e-8
2.7260205504870365e-8
6.2966604979906205e-9
2.9931653472233235e-9
1.4916544038021675e-8
6.309207213548681e-8
3.4047539803947885e-8
3.056155977506011e-9
5.449747449473626e-9
1.5262392426415282e-8
4.8218192403338e-9
1.138623368834281e-9
1.6384340628205318e-9
6.73172144369451e-10
1.3394916689276547e-9
8.106876422716312e-10
4.0146355766467584e-10
3.489837544752905e-9
2.020820040458128e-9
3.578030696577868e-10
3.134199509570697e-9
4.249841786891972e-9
6.519979677282965e-9
1.1622253995032171e-8
2.2831220456699405e-8
4.697242444162808e-8
4.455599791224023e-8
2.5145630123171243e-8
1.4867178200631977e-7
4.685598492949453e-7
4.7047414582727686e-7
7.070613051579487e-8
2.3479005380179e-7
3.6744319596116964e-7
4.4027434631837856e-7
4.905570878631111e-7
4.933813571725866e-7
3.462316865599612e-7
2.5639863090144597e-8
1.614693511892874e-7
1.0388297097766376e-7
4.74376830496098e-8
1.9440237589846818e-8
4.271702271932161e-9
2.3028484003673928e-8
1.4508259835920894e-8
1.2022991639703027e-8
1.0402724825243938e-8
2.715854689099195e-9
9.759219003126534e-9
3.000365209298314e-8
2.4918620210283514e-8
1.8412314370051692e-8
1.3537167602280733e-8
8.343276847415375e-9
7.689903936235743e-10
1.2547686485062333e-8
1.6941650328020157e-8
1.4673161656811652e-8
9.245088950361534e-8
5.052003651481529e-10
1.276868752689589e-6
2.6778388287919413e-7
9.681175938513972e-8
3.199938151969105e-8
8.195003471601038e-9
4.148855094927613e-9
2.159085510854949e-8
5.538609193845623e-8
2.446942807773253e-8
1.00760309844817e-8
2.177431917252767e-9
4.909005861832464e-9
8.678463259629714e-9
7.055745791403741e-9
2.4125711381823316e-9
5.520233659775788e-10
1.0460477252502718e-9
4.767549785973872e-9
4.872240674177726e-10
7.203451815523636e-10
1.890612739336657e-9
1.544163517931358e-8
5.619558031871374e-9
6.341995936752104e-9
5.4338581326117465e-9
9.654467966733304e-9
1.5060016348144093e-8
1.637633355470613e-8
1.2872385468899466e-9
5.38565170933406e-10
7.415921582640244e-11
2.0333477689908895e-10
1.546945112157655e-10
1.0800496854750595e-9
6.85160818442171e-11
4.952524658585809e-11
1.0841243179597418e-10
2.3192284427464064e-11
3.7745984942446015e-11
8.691828580105831e-11
2.527715222029843e-10
7.331842709698562e-10
2.7231504522563483e-9
1.037384820499911e-8
1.377936286123976e-8
2.446824507891441e-8
4.086676168073665e-8
5.328043484661068e-8
9.238076739388022e-9
7.315290035532405e-8
1.0664263305452382e-7
2.983600639802579e-8
2.0407061750694495e-8
1.2408856898922143e-8
7.462030247297579e-10
4.270280324791416e-12
2.3461918136765917e-13
0.
7.788923102257248e-14
5.176996111733083e-14
3.8082488857103666e-14
3.1465620987966946e-14
3.262488811531462e-14
3.9798221367899126e-14
5.227889324956324e-14
7.067450387764901e-14
9.663930742211321e-14
1.3285188568137652e-13
1.8323229550686364e-13
2.5336713887983634e-13
2.46964365886878e-13
1.230122854409733e-13
1.125282918558305e-13
1.52607127505487e-13
2.1545080504057078e-13
2.855878029023284e-13
3.7613244647178523e-13
5.09471337154849e-13
7.128226919848752e-13
1.0232280545744342e-12
1.4957269306227059e-12
2.215154229568552e-12
3.3144810657006946e-12
5.004703061646221e-12
7.624899363626165e-12
1.172799501266011e-11
1.8231236867771846e-11
2.86875903058826e-11
4.5791534938947445e-11
7.435991257260284e-11
9.114801807577652e-10
2.466332378399878e-9
4.2164975822840405e-9
3.811735674326619e-9
1.0331461308342334e-9
2.652231202062994e-9
6.497814331401326e-9
1.0387392469192755e-8
1.4370564408669341e-8
1.847254937211638e-8
2.2657182971021707e-8
1.11151449858107e-8
2.0718102302279913e-9
1.191704129278958e-8
1.320068957720404e-8
1.4691717182344797e-8
2.385629714178845e-10
2.9057798390813944e-8
5.1143829623436386e-8
3.8710976230586695e-8
3.193528628136451e-8
2.715438558024691e-8
2.22144531050389e-8
1.6539443372711718e-8
9.24785844956058e-9
4.201627946601499e-9
3.099719856095889e-8
2.541920554597767e-8
2.1571691712859637e-8
1.9767505529519517e-8
1.903591103681394e-8
2.398727661403648e-7
8.914255688656462e-8
1.1495149506302715e-6
1.785065476905807e-7
3.2853647424088076e-8
6.591496059433831e-10
1.2160004481931963e-8
1.942473892672417e-8
1.226315210185704e-8
1.3341250517601701e-8
2.480204514622274e-9
5.441471711756103e-10
1.9374464729668612e-8
1.7693604448128226e-8
8.286427410709297e-10
7.807833637701979e-9
2.455584699822369e-9
5.87021772537245e-10
1.0866016573931272e-9
2.0537748083723647e-9
9.747761184474454e-10
3.738269572535906e-10
4.1411677225125713e-10
5.354742165638209e-10
3.1060360124610375e-10
3.6974739007456573e-10
6.672700626352687e-10
1.0252290336325724e-9
1.6444871817108027e-9
2.565404625705678e-9
6.122674953178156e-9
1.1504929831920007e-8
1.780669652067293e-8
1.9607430127065387e-8
1.0075946818740288e-8
7.564065291180539e-9
2.6309211864719288e-8
4.303923972509736e-8
5.729113348511587e-8
6.913252514892488e-8
7.831901285735021e-8
8.413725846503001e-8
3.445267687042606e-8
1.4450858709544722e-8
5.110554590841983e-9
2.611495194984549e-9
8.179071889023735e-9
1.0567687066604669e-8
1.0019434842891967e-8
8.342127744174412e-9
5.955625639313469e-9
1.8837624136585288e-9
9.560492355923401e-10
8.167168544788779e-10
8.613794239983056e-10
9.396178923573184e-10
9.853905774165728e-10
9.70017617161375e-10
9.016518788033853e-10
8.1201339670727e-10
7.366504660862564e-10
2.6768251273369335e-8
1.2810282628975814e-8
4.4027377100567674e-7
8.773078429365379e-8
2.7267143771794658e-8
6.298150320893986e-9
2.9935889362377667e-9
1.4918837323451228e-8
6.310006550114826e-8
3.405355899176392e-8
3.0512933494510593e-9
5.440340584480914e-9
1.5257669750289748e-8
4.82140685604029e-9
1.1384219856889742e-9
1.6385195460408748e-9
6.73058940785518e-10
1.3396997526583177e-9
8.107858774109586e-10
4.0144828591789834e-10
3.4901847673393008e-9
2.0210707126849335e-9
3.5801763609376467e-10
3.1343142606326166e-9
4.250145503369242e-9
6.520530874087283e-9
1.1623280289628617e-8
2.2833304475193515e-8
4.697697837517783e-8
4.456087731622755e-8
2.5148493738360492e-8
1.4868953631744714e-7
4.6861569578230753e-7
4.70525302948693e-7
7.070251228988592e-8
2.348202611789695e-7
3.6748164490015455e-7
4.403179305205988e-7
4.906063895660869e-7
4.934345809571183e-7
3.462702733410703e-7
2.5650897919428168e-8
1.6148800526685933e-7
1.0389385762139851e-7
4.744217718629836e-8
1.9441977048829526e-8
4.271933229927015e-9
2.303165173252579e-8
1.4509848267145228e-8
1.202438724634337e-8
1.0403986605307436e-8
2.71615447483771e-9
9.76056512952914e-9
3.000737859653071e-8
2.4921515527945876e-8
1.8414533464865644e-8
1.3538903320037453e-8
8.344412165997135e-9
7.688785486032324e-10
1.2550385604732329e-8
1.6943060896672215e-8
1.4674474015464944e-8
9.246379707182367e-8
5.052644011201274e-10
1.2770252627137544e-6
2.6781567274504806e-7
9.682303785461181e-8
3.2003000903967635e-8
8.195910253335571e-9
4.149300154237515e-9
2.1593321299502658e-8
5.538881693193452e-8
2.4467892552644287e-8
1.0075688307687706e-8
2.1774998049893176e-9
4.908873046629596e-9
8.677486570363571e-9
7.0540154685333975e-9
2.4119999339627326e-9
5.518226878837851e-10
1.0463127432770568e-9
4.768846522649582e-9
4.869460158612518e-10
7.20415434402157e-10
1.890847035403614e-9
1.5442490810479364e-8
5.6186857551086845e-9
6.341664203968754e-9
5.432804036999778e-9
9.6521666934777e-9
1.5055450923743956e-8
1.6372886412844994e-8
1.2866830763898656e-9
5.390628198868452e-10
7.416352407502304e-11
2.0335598898088976e-10
1.5475330543092165e-10
1.079597596823525e-9
6.853336739168665e-11
4.9525976943415224e-11
1.084196492025723e-10
2.319443319636812e-11
3.7747268187137224e-11
8.692118632776048e-11
2.5277015572454235e-10
7.331488046895316e-10
2.722850456793277e-9
1.0372113117074986e-8
1.3778010901493641e-8
2.446510767543673e-8
4.0868087282306046e-8
5.3274087083804774e-8
9.236608786364501e-9
7.315215054467761e-8
1.0664638060279396e-7
2.9836907703393574e-8
2.0407641629705728e-8
1.2409616260527208e-8
7.462533002530188e-10
4.27072485166728e-12
2.3473344132887024e-13
0.
7.789651743132066e-14
5.177635169114807e-14
3.8088923356720525e-14
3.146942833460032e-14
3.2626812754909154e-14
3.9799247666299816e-14
5.227955309698451e-14
7.067506001037332e-14
9.663989419620359e-14
1.3285259255292523e-13
1.8323319042194157e-13
2.5336829500585115e-13
2.4696360894539145e-13
1.230117343799339e-13
1.1252797427715407e-13
1.5260725130705992e-13
2.1545093396018906e-13
2.8558768683292925e-13
3.7613214049366595e-13
5.094708595325219e-13
7.128220076434281e-13
1.0232269024149295e-12
1.495724779798417e-12
2.2151500283939733e-12
3.3144729036057e-12
5.004687101205377e-12
7.624868714334552e-12
1.1727936329327486e-11
1.8231124948988652e-11
2.8687376057650744e-11
4.579112018233333e-11
7.435909570810035e-11
9.114755713915073e-10
2.466305913654726e-9
4.216467729166777e-9
3.8117838980067605e-9
1.0332716909794327e-9
2.652073912242096e-9
6.497655852126608e-9
1.0387244176225531e-8
1.4370430158871611e-8
1.847243233690459e-8
2.2657088247477094e-8
1.111505878510846e-8
2.072169153606493e-9
1.1917126334666884e-8
1.3200882595802857e-8
1.4691859608650657e-8
2.377639909100892e-10
2.905932642724182e-8
5.114565405334662e-8
3.871225243408112e-8
3.193627370733521e-8
2.7155133172544602e-8
2.2214961334403954e-8
1.653972483447004e-8
9.24791521819418e-9
4.201841663723054e-9
3.0997592409850086e-8
2.5419632269520782e-8
2.157204297091022e-8
1.9767808730482313e-8
1.903618473655739e-8
2.3987474032575906e-7
8.914312521654284e-8
1.1495228705469166e-6
1.7850778341181514e-7
3.285386476935437e-8
6.591386142361654e-10
1.2160119057643164e-8
1.9424422476219394e-8
1.2263288776245242e-8
1.3341426707052433e-8
2.4802225032628974e-9
5.441100985770639e-10
1.9374305723480632e-8
1.7693495648218873e-8
8.287568508016846e-10
7.807879184300731e-9
2.4556800367173645e-9
5.869193414266095e-10
1.0863663863573887e-9
2.05376991552513e-9
9.747713718315357e-10
3.738270544816845e-10
4.1409862680039146e-10
5.354852933631908e-10
3.1059518926697004e-10
3.698001689667136e-10
6.673087715649461e-10
1.0252678215650085e-9
1.644542209227155e-9
2.565500118124183e-9
6.122939572236674e-9
1.1505376264841458e-8
1.780737086657788e-8
1.9608376303669385e-8
1.0076891573128495e-8
7.563670476035034e-9
2.6309661765607127e-8
4.3040541865439725e-8
5.7293192078436836e-8
6.913523290457999e-8
7.832226298266245e-8
8.414092085238113e-8
3.445393026505647e-8
1.4451292662489585e-8
5.110787457244391e-9
2.6108579563684023e-9
8.17774984775029e-9
1.0565358404825365e-8
1.0017309789523882e-8
8.341735187211274e-9
5.958189914209887e-9
1.885947083476305e-9
9.574266351728194e-10
8.176002765510234e-10
8.619121572761425e-10
9.398749045800512e-10
9.854401030078033e-10
9.699353345434745e-10
9.015043244263179e-10
8.118446142724053e-10
7.364856834517004e-10
2.67740347393012e-8
1.2811989261483454e-8
4.403298817885091e-7
8.774074388016209e-8
2.7269871252224095e-8
6.2987352056415925e-9
2.9937566738345695e-9
1.4919742315857115e-8
6.310321132605766e-8
3.4055925958476645e-8
3.049375229509908e-9
5.436630187148434e-9
1.5255804922967825e-8
4.821240976890764e-9
1.138336749763423e-9
1.6385480451203934e-9
6.730057512513501e-10
1.3397861294454502e-9
8.10826421511833e-10
4.0144079554868155e-10
3.4903191838005997e-9
2.0211681221248693e-9
3.581032548193076e-10
3.134354633267547e-9
4.2502603983712726e-9
6.5207420575273574e-9
1.1623674970048337e-8
2.283410543322658e-8
4.697872777336388e-8
4.456277978818628e-8
2.5149601261434673e-8
1.486964871612586e-7
4.6863759605866943e-7
4.7054506632099953e-7
7.070078039383762e-8
2.3483211105292442e-7
3.674965326480771e-7
4.403347127601404e-7
4.906252942245953e-7
4.934549073310758e-7
3.462850666512425e-7
2.5655446907096047e-8
1.614952500158731e-7
1.0389807858455205e-7
4.744392469694291e-8
1.944265636855443e-8
4.272017883883527e-9
2.30329346075799e-8
1.4510467536284103e-8
1.202493342097833e-8
1.0404479787472228e-8
2.7162683779220073e-9
9.761100941423855e-9
3.000884371838215e-8
2.4922644370911148e-8
1.8415400675742148e-8
1.3539583103234344e-8
8.34485722967853e-9
7.688311506909861e-10
1.2551460735166762e-8
1.6943617791028617e-8
1.4674991882506146e-8
9.24689302817809e-8
5.052753996231592e-10
1.2770875165467715e-6
2.678282995527405e-7
9.682751015367896e-8
3.2004433530782326e-8
8.19626706381987e-9
4.149480611211508e-9
2.1594309266743507e-8
5.538989204109853e-8
2.446726906945033e-8
1.0075557195813187e-8
2.177525034664831e-9
4.908817424857648e-9
8.677091636911917e-9
7.053327364540368e-9
2.411773217732355e-9
5.517430239066556e-10
1.0464175778441723e-9
4.769355351213823e-9
4.868369572541051e-10
7.204431843549569e-10
1.890938771397151e-9
1.5442821284401646e-8
5.618339816438086e-9
6.341538663284691e-9
5.432382674184491e-9
9.651244819083052e-9
1.5053633092449053e-8
1.6371508707465963e-8
1.2864635560190467e-9
5.392594403415299e-10
7.416531053411618e-11
2.033645879333363e-10
1.5477675696791438e-10
1.0794212012118673e-9
6.854037780196757e-11
4.952624409570457e-11
1.0842253352599589e-10
2.319532331943979e-11
3.7747757757768317e-11
8.692231699985892e-11
2.527695247421376e-10
7.331343567428787e-10
2.7227293354607e-9
1.0371419248691664e-8
1.3777470709015581e-8
2.4463849737483296e-8
4.086861121829858e-8
5.327159760521736e-8
9.236001291866973e-9
7.315185555859436e-8
1.0664800033262804e-7
2.9837275572884106e-8
2.0407870471951298e-8
1.2409944717363518e-8
7.462739279023745e-10
4.270907165273246e-12
2.347806794950882e-13
0.
7.789946804181116e-14
5.1778909738526956e-14
3.8091496741090026e-14
3.147095117499611e-14
3.262758307961675e-14
3.97996531717044e-14
5.2279811209522506e-14
7.067527378305274e-14
9.664011619026994e-14
1.3285285248860714e-13
1.8323351936284474e-13
2.5336872599805473e-13
2.469632860147165e-13
1.2301149626399553e-13
1.1252782214744009e-13
1.5260730437398484e-13
2.1545096393090844e-13
2.8558762063311876e-13
3.7613196778324287e-13
5.094706425249384e-13
7.128216399829915e-13
1.0232262685829066e-12
1.4957237493566586e-12
2.215148127895104e-12
3.3144690725936867e-12
5.0046800699103965e-12
7.624855412031678e-12
1.172791117004809e-11
1.8231077512812352e-11
2.8687285638478995e-11
4.579094687829077e-11
7.435875656249163e-11
9.114735793766716e-10
2.466294893874856e-9
4.216455097566768e-9
3.8118027942583976e-9
1.033322161680955e-9
2.6520101290355068e-9
6.497591063647137e-9
1.0387182981168874e-8
1.437037411889916e-8
1.847238273626636e-8
2.2657047157151655e-8
1.111502260446354e-8
2.072313944801146e-9
1.1917159240552188e-8
1.3200958810732283e-8
1.4691915106456503e-8
2.3744152414714513e-10
2.905993917499482e-8
5.114638346137921e-8
3.871276227841599e-8
3.193666792905457e-8
2.7155431268204144e-8
2.2215163544242468e-8
1.6539836311379107e-8
9.247936840480074e-9
4.201928504584597e-9
3.099774761071596e-8
2.5419800331709333e-8
2.1572181462936465e-8
1.9767928260076353e-8
1.9036292578657592e-8
2.3987550740277995e-7
8.914334338666932e-8
1.1495259100736662e-6
1.7850825656147096e-7
3.2853947613292654e-8
6.591344430169726e-10
1.2160162332836772e-8
1.9424298702896227e-8
1.2263341005359432e-8
1.3341493960074699e-8
2.4802289725990767e-9
5.440947948555282e-10
1.937423501884641e-8
1.7693445789336012e-8
8.288024365793201e-10
7.8078947704794e-9
2.4557179195548996e-9
5.868772898261574e-10
1.0862700467915447e-9
2.0537674548123226e-9
9.747692375008345e-10
3.7382702299199603e-10
4.1409131600198965e-10
5.354896152375652e-10
3.1059170280926566e-10
3.6982134297033754e-10
6.673242016400974e-10
1.0252832085749564e-9
1.6445640011580665e-9
2.5655379658974568e-9
6.123044417747596e-9
1.1505552768146395e-8
1.7807637374920274e-8
1.9608751978698022e-8
1.0077269576000401e-8
7.56350921189488e-9
2.630983600116648e-8
4.3041055254270115e-8
5.729400663122904e-8
6.913630590366051e-8
7.832355192542875e-8
8.414237400880951e-8
3.4454426103657856e-8
1.4451463672473746e-8
5.110879981111254e-9
2.6106004042403795e-9
8.17721486218539e-9
1.0564417225313795e-8
1.0016450838884872e-8
8.341575020728534e-9
5.959222630775014e-9
1.886827916614523e-9
9.579823126117756e-10
8.179568993901365e-10
8.621274337447511e-10
9.399790003568668e-10
9.85460475496147e-10
9.699024607968518e-10
9.014450455808107e-10
8.117767377900583e-10
7.364194294516874e-10
2.677636132978217e-8
1.2812674172594724e-8
4.4035245673250463e-7
8.774475190686428e-8
2.727096918979001e-8
6.298970784232483e-9
2.993823980142054e-9
1.4920106005513008e-8
6.310447700278584e-8
3.4056878639911864e-8
3.0486043628942574e-9
5.43513900512264e-9
1.5255055607402096e-8
4.821174851673407e-9
1.1383034803411798e-9
1.638560390874412e-9
6.729858289624714e-10
1.3398201082383285e-9
8.10842408282456e-10
4.0143803388856404e-10
3.4903736463148472e-9
2.021207528416232e-9
3.581375004111066e-10
3.134371703552386e-9
4.250307424299295e-9
6.5208280144096e-9
1.1623835357428818e-8
2.283443100693206e-8
4.6979439022055035e-8
4.456354827305681e-8
2.515005021071249e-8
1.486992899772095e-7
4.6864642080035946e-7
4.7055308165887484e-7
7.070013655770312e-8
2.3483688533095672e-7
3.6750256455779884e-7
4.4034152868790073e-7
4.906329861551628e-7
4.934631924186647e-7
3.462910862742857e-7
2.565724133302451e-8
1.6149818145840526e-7
1.0389978775756269e-7
4.744463141370054e-8
1.944293057809226e-8
4.272053017661045e-9
2.3033444475234014e-8
1.4510717696293272e-8
1.2025153690934889e-8
1.0404678796244297e-8
2.7163149086069036e-9
9.761315466295532e-9
3.0009433435676144e-8
2.492310038238358e-8
1.8415750644827033e-8
1.3539857178144728e-8
8.345036598535063e-9
7.688126675530127e-10
1.2551891064644238e-8
1.694384156397559e-8
1.4675200014692827e-8
9.24709863747077e-8
5.052823023064072e-10
1.277112450121622e-6
2.6783335988188533e-7
9.682930376689024e-8
3.200500853194056e-8
8.196410637695868e-9
4.149552299424886e-9
2.159470376566962e-8
5.5390324117992185e-8
2.446702152494447e-8
1.0075503793867894e-8
2.177535435301195e-9
4.908795615141319e-9
8.676934533248757e-9
7.053051761198439e-9
2.411682332572761e-9
5.517110876516006e-10
1.0464596697834862e-9
4.7695603755588076e-9
4.867930200580658e-10
7.204543326212183e-10
1.890975767430174e-9
1.5442955206378228e-8
5.618201131027181e-9
6.341487266810906e-9
5.432214315869496e-9
9.650876816262867e-9
1.5052905615313888e-8
1.637095836960487e-8
1.2863754142250602e-9
5.393384286508812e-10
7.416601036874358e-11
2.033680032464086e-10
1.547861320443234e-10
1.0793499971713976e-9
6.854315241046214e-11
4.952635620442906e-11
1.0842368368488992e-10
2.319567051390978e-11
3.7747958572143914e-11
8.692277397849963e-11
2.5276929018302466e-10
7.331286402112746e-10
2.7226811968550146e-9
1.0371142257160562e-8
1.3777254965968392e-8
2.4463348190637027e-8
4.086882131816436e-8
5.327059440298079e-8
9.235762689139153e-9
7.315173660836196e-8
1.0664862397721883e-7
2.9837421057959893e-8
2.0407962421876195e-8
1.2410071169841396e-8
7.462820629084795e-10
4.270979182120874e-12
2.3479924996670304e-13
0.
7.790063902754852e-14
5.177993060930769e-14
3.8092525770820286e-14
3.147155839170175e-14
3.262788765803364e-14
3.979981475195357e-14
5.227991695285747e-14
7.067536205343184e-14
9.664020669690312e-14
1.3285296112560024e-13
1.8323366103786134e-13
2.5336890504474775e-13
2.469631675999971e-13
1.2301140823959838e-13
1.1252778472168889e-13
1.5260728370846425e-13
2.1545098088602156e-13
2.855876020767436e-13
3.7613192656138276e-13
5.094705171753412e-13
7.128215126649483e-13
1.0232261341735112e-12
1.4957233333960108e-12
2.2151473571923003e-12
3.314467719682603e-12
5.004677293808772e-12
7.624850276155236e-12
1.1727901451332407e-11
1.8231059127728295e-11
2.8687250558898917e-11
4.579087878600507e-11
7.435862375855885e-11
9.114728122074764e-10
2.4662905766739534e-9
4.21645018560695e-9
3.811810412047979e-9
1.0333422623974436e-9
2.651984831882818e-9
6.497565465382651e-9
1.0387158908379177e-8
1.4370352191269021e-8
1.8472363463897705e-8
2.2657031359681813e-8
1.1115008483331942e-8
2.072371512010656e-9
1.1917172585659954e-8
1.3200989422989626e-8
1.4691937539756277e-8
2.37313346007614e-10
2.9060183490075326e-8
5.114667469914298e-8
3.8712965925114876e-8
3.193682544261426e-8
2.7155550444658724e-8
2.221524446648874e-8
1.6539881019372305e-8
9.247945676371288e-9
4.201962913950411e-9
3.0997809997521505e-8
2.541986791094941e-8
2.157223712281754e-8
1.9767976301406213e-8
1.90363359336352e-8
2.398758178142006e-7
8.914343217766276e-8
1.149527147319696e-6
1.7850844937269647e-7
3.285398144766112e-8
6.591327351711883e-10
1.216018008124398e-8
1.9424248770006122e-8
1.2263362309471309e-8
1.3341521406937593e-8
2.48023169420266e-9
5.440887728613799e-10
1.9374208128013805e-8
1.769342706294336e-8
8.288206374017921e-10
7.807901480293836e-9
2.4557330867563904e-9
5.868607056297359e-10
1.086232011324522e-9
2.0537665658139477e-9
9.747684306250427e-10
3.738270229106211e-10
4.140884090599521e-10
5.354913607816833e-10
3.105903338874116e-10
3.6982978350977346e-10
6.673303707709254e-10
1.0252893750706244e-9
1.644572740108287e-9
2.565553138518817e-9
6.123086460385731e-9
1.1505623612070072e-8
1.7807744364469596e-8
1.960890246228367e-8
1.0077420448023343e-8
7.563445460700938e-9
2.6309906619797617e-8
4.30412615812835e-8
5.729433344170165e-8
6.913673610864086e-8
7.832406851890213e-8
8.414295628286254e-8
3.445462506238829e-8
1.445153241638857e-8
5.110917030460062e-9
2.6104980946995915e-9
8.177002457353837e-9
1.0564043370595973e-8
1.0016109692081996e-8
8.341511684020192e-9
5.959633470306797e-9
1.887178163492288e-9
9.582032080759918e-10
8.180986305506724e-10
8.622129490607381e-10
9.400203105369066e-10
9.854685056109866e-10
9.698893358959632e-10
9.014214365195711e-10
8.117497175266974e-10
7.363930547838132e-10
2.6777287593054235e-8
1.2812947150242166e-8
4.4036144382462623e-7
8.774634732672498e-8
2.7271406169976497e-8
6.299064521099289e-9
2.9938508076063122e-9
1.4920250867135558e-8
6.310498086301684e-8
3.40572578379337e-8
3.0482973414625182e-9
5.434545100903512e-9
1.5254757101247812e-8
4.821148412236288e-9
1.1382900420063299e-9
1.6385651406531514e-9
6.729776202547412e-10
1.339833779267066e-9
8.108488324619347e-10
4.014368897941599e-10
3.490395253824404e-9
2.0212231757165964e-9
3.581511707156785e-10
3.134378344318233e-9
4.250325994936453e-9
6.52086204727868e-9
1.1623898909193495e-8
2.2834559995870216e-8
4.697972078747785e-8
4.4563853630419614e-8
2.5150228307854608e-8
1.4870040458555487e-7
4.686499313593757e-7
4.705562606128795e-7
7.069987033797391e-8
2.3483878471258257e-7
3.675049579710958e-7
4.403442301405169e-7
4.906360322252155e-7
4.934664706937535e-7
3.4629347000512e-7
2.565796232871985e-8
1.6149934533897643e-7
1.0390046612437494e-7
4.744491207267854e-8
1.944303956898787e-8
4.27206680476906e-9
2.3033648618674006e-8
1.4510817094849024e-8
1.2025241280496416e-8
1.0404757910593586e-8
2.716333300809673e-9
9.761401065843521e-9
3.000966815076449e-8
2.492328157168517e-8
1.841588976778552e-8
1.353996617740956e-8
8.345107947732298e-9
7.688052041007484e-10
1.255206279223221e-8
1.6943930702971414e-8
1.4675282915571584e-8
9.247180661248629e-8
5.052845922484839e-10
1.2771223972576152e-6
2.678353780988537e-7
9.683001887911564e-8
3.2005237701064104e-8
8.196467792551771e-9
4.1495810091044804e-9
2.1594861373122574e-8
5.5390496212831144e-8
2.4466922357048185e-8
1.007548265585928e-8
2.1775395271952924e-9
4.9087868250707915e-9
8.676871652568737e-9
7.052941814677033e-9
2.4116460899729878e-9
5.516983534837436e-10
1.0464764436473784e-9
4.769641944947519e-9
4.867755406752298e-10
7.204587738979956e-10
1.890990479927732e-9
1.5443008321484285e-8
5.6181458349894764e-9
6.341466968007767e-9
5.432147082736039e-9
9.650729793306957e-9
1.5052615327726446e-8
1.637073859865277e-8
1.2863402956491855e-9
5.393698971445044e-10
7.416629204830438e-11
2.033693713779803e-10
1.5478987418900734e-10
1.079321700135205e-9
6.854426403240381e-11
4.952640015334714e-11
1.0842414302101011e-10
2.3195809960837124e-11
3.7748037795171666e-11
8.692295585907729e-11
2.527691930663388e-10
7.331263481339651e-10
2.7226619357322552e-9
1.0371031628715875e-8
1.3777168816690327e-8
2.446314776791558e-8
4.086890503490916e-8
5.32701953095431e-8
9.23566673196403e-9
7.315168926213497e-8
1.0664887696699049e-7
2.98374794031657e-8
2.040799904690615e-8
1.2410122473410656e-8
7.462853292081132e-10
4.2710080595201256e-12
2.348067163788953e-13
0.
7.790110813428992e-14
5.178033847084986e-14
3.809293513175709e-14
3.1471799468768654e-14
3.262800758059039e-14
3.9799879015076774e-14
5.2279957647519486e-14
7.06753938981901e-14
9.664024305752369e-14
1.328530053804705e-13
1.8323371605760599e-13
2.533689693489748e-13
2.4696310624234254e-13
1.2301135334675438e-13
1.1252775157013067e-13
1.5260730359041067e-13
2.1545098951360562e-13
2.855875886332872e-13
3.761319134981517e-13
5.094704895754605e-13
7.128214562641285e-13
1.0232260044524666e-12
1.4957231494108727e-12
2.2151469885622326e-12
3.314467141304108e-12
5.00467617828995e-12
7.624848150479536e-12
1.1727897688443761e-11
1.823105154547911e-11
2.8687236392306827e-11
4.57908516303946e-11
7.43585699761241e-11
9.114725011258101e-10
2.466288838889391e-9
4.21644820148479e-9
3.8118134418526835e-9
1.0333502988230664e-9
2.651974699889006e-9
6.497555196125493e-9
1.0387149232434738e-8
1.4370343357857963e-8
1.8472355675707956e-8
2.2657024947286096e-8
1.1115002788307911e-8
2.0723945446526954e-9
1.1917177880658625e-8
1.3201001617862938e-8
1.4691946452356054e-8
2.372620554606852e-10
2.906028111633204e-8
5.114679101080585e-8
3.8713047244918474e-8
3.193688832973894e-8
2.715559801366797e-8
2.2215276754065793e-8
1.6539898843715945e-8
9.24794917178374e-9
4.201976698799559e-9
3.099783484032738e-8
2.541989481821545e-8
2.1572259289613038e-8
1.9767995433177408e-8
1.903635319705387e-8
2.398759410681663e-7
8.914346734865846e-8
1.1495276373542685e-6
1.7850852570341046e-7
3.285399482805522e-8
6.59132062397717e-10
1.2160187090307496e-8
1.9424228916459135e-8
1.2263370739644799e-8
1.3341532265843718e-8
2.4802327542879623e-9
5.440863627981389e-10
1.9374197144414497e-8
1.7693419386857595e-8
8.288279040605901e-10
7.80790407887377e-9
2.455739136874161e-9
5.868540475678738e-10
1.086216747699208e-9
2.053766193948303e-9
9.747680997766968e-10
3.7382702107553704e-10
4.140872455332017e-10
5.354920545331858e-10
3.1058978326540276e-10
3.698331566490916e-10
6.673328329702794e-10
1.0252918341425796e-9
1.6445762237494884e-9
2.5655591874551692e-9
6.1231032186298894e-9
1.1505651840942956e-8
1.780778699250615e-8
1.9608962477010973e-8
1.0077480711417436e-8
7.5634198901512e-9
2.6309934640842163e-8
4.3041343750223694e-8
5.729446368745722e-8
6.91369076121459e-8
7.832427449451804e-8
8.414318846958889e-8
3.445470435120867e-8
1.4451559789710973e-8
5.110931806770494e-9
2.6104571427787025e-9
8.176917422186381e-9
1.0563893741526209e-8
1.0015973135609468e-8
8.34148628806107e-9
5.959797796381354e-9
1.8873182920142283e-9
9.582915889667162e-10
8.181553430807976e-10
8.622471744151809e-10
9.400368522991053e-10
9.854717296498354e-10
9.698840951462595e-10
9.014119988302781e-10
8.117389129557326e-10
7.363825097364347e-10
2.6777657979892513e-8
1.2813056250185718e-8
4.403650375884659e-7
8.77469853356616e-8
2.7271580931511162e-8
6.299102014220868e-9
2.9938615299167458e-9
1.4920308781561995e-8
6.31051823473355e-8
3.4057409485042465e-8
3.0481746029455803e-9
5.4343076545031296e-9
1.5254637764277713e-8
4.82113785933185e-9
1.1382847008035325e-9
1.6385670685214308e-9
6.729743855461846e-10
1.339839220092234e-9
8.10851391465023e-10
4.0143643853577614e-10
3.490403907164166e-9
2.021229439740881e-9
3.581566312061624e-10
3.134381025836845e-9
4.250333447038528e-9
6.520875690914495e-9
1.1623924373848913e-8
2.283461168464692e-8
4.697983369866254e-8
4.4563975835206054e-8
2.5150299635978445e-8
1.4870085049781848e-7
4.6865133560335526e-7
4.705575338697624e-7
7.069976558532095e-8
2.3483954445452105e-7
3.6750591640726064e-7
4.403453124559251e-7
4.906372530561268e-7
4.934677850603235e-7
3.46294425394857e-7
2.565824949109169e-8
1.6149981128829953e-7
1.0390073774288523e-7
4.744502442041993e-8
1.944308318260812e-8
4.272072351341929e-9
2.3033730051431437e-8
1.4510856874961948e-8
1.2025276322472117e-8
1.040478956629689e-8
2.716340679449045e-9
9.761435260205729e-9
3.000976201797454e-8
2.4923354089500775e-8
1.841594543415135e-8
1.3540009782841492e-8
8.345136489195896e-9
7.688022358841785e-10
1.2552131390320616e-8
1.6943966339046194e-8
1.4675316058291164e-8
9.247213431350234e-8
5.052855880374809e-10
1.2771263712886958e-6
2.6783618450821206e-7
9.683030465259261e-8
3.2005329295490895e-8
8.196490647883478e-9
4.149592459952749e-9
2.1594924301114834e-8
5.539056501499487e-8
2.4466882815112248e-8
1.0075474178609194e-8
2.1775411719714836e-9
4.90878332857443e-9
8.676846564062865e-9
7.0528978872051e-9
2.411631608168898e-9
5.516932639282022e-10
1.0464831482677834e-9
4.769674573013138e-9
4.867685491667169e-10
7.204605493393699e-10
1.890996365953439e-9
1.544302959248042e-8
5.61812373906265e-9
6.341458822451105e-9
5.432120235031411e-9
9.65067109468118e-9
1.5052499370678345e-8
1.6370650842503616e-8
1.286326258037413e-9
5.39382479872531e-10
7.416640401999768e-11
2.033699166490092e-10
1.5479136900847767e-10
1.0793103782192802e-9
6.854470685815367e-11
4.9526417801602626e-11
1.0842432655288288e-10
2.3195865933004425e-11
3.7748069681414776e-11
8.692302856575964e-11
2.5276915515562003e-10
7.33125432624169e-10
2.7226542515186556e-9
1.0370987463663946e-8
1.377713441669206e-8
2.446306776602346e-8
4.0868938487647416e-8
5.327003565408365e-8
9.2356285450353e-9
7.315167032117159e-8
1.0664897724182529e-7
2.983750265451912e-8
2.040801368878038e-8
1.2410142808441467e-8
7.462866303116824e-10
4.271019597484132e-12
2.348096432448937e-13
0.
7.790129512795806e-14
5.1780500416652386e-14
3.80930999006118e-14
3.1471897630747605e-14
3.262805784051209e-14
3.979990509995552e-14
5.227997445069314e-14
7.067540979959094e-14
9.664025908114968e-14
1.3285302397791608e-13
1.8323373317726042e-13
2.533690016658038e-13
2.4696308407839254e-13
1.2301136001808491e-13
1.1252772843436907e-13
1.5260731443791826e-13
2.1545098256424128e-13
2.8558758209338966e-13
3.7613189405736784e-13
5.094704775078337e-13
7.128214497211222e-13
1.0232259557877017e-12
1.4957231338929955e-12
2.215146927367352e-12
3.314466951576121e-12
5.0046758208951655e-12
7.624847277011796e-12
1.1727895922975943e-11
1.8231048727097745e-11
2.8687230909199952e-11
4.5790840824449364e-11
7.435854908101177e-11
9.114723773080041e-10
2.466288147271018e-9
4.216447413814255e-9
3.811814653640988e-9
1.0333535059042887e-9
2.651970659824605e-9
6.49755110449215e-9
1.0387145381153382e-8
1.4370339844480552e-8
1.8472352583941014e-8
2.265702240637673e-8
1.1115000524102704e-8
2.0724037340323788e-9
1.1917180000696019e-8
1.3201006492723639e-8
1.469195001947764e-8
2.372415945816503e-10
2.9060320087356867e-8
5.1146837458201056e-8
3.871307971622789e-8
3.193691344259132e-8
2.7155617011888275e-8
2.2215289651675373e-8
1.6539905963669415e-8
9.247950574348104e-9
4.201982194873677e-9
3.099784477312415e-8
2.541990557668578e-8
2.1572268152047118e-8
1.976800308268862e-8
1.903636009919679e-8
2.398759904112367e-7
8.914348144074179e-8
1.1495278337664054e-6
1.7850855630508333e-7
3.285400019596675e-8
6.591317909513886e-10
1.2160189903782312e-8
1.9424220973695693e-8
1.226337412013629e-8
1.3341536620365798e-8
2.4802331827693576e-9
5.440853961398981e-10
1.9374192798965118e-8
1.7693416355050908e-8
8.288308326576499e-10
7.807905127172656e-9
2.455741553388197e-9
5.868513957982263e-10
1.0862106663519517e-9
2.0537660489616654e-9
9.747679690810565e-10
3.738270210116822e-10
4.1408678071245076e-10
5.354923321220231e-10
3.1058956406632416e-10
3.6983450309414864e-10
6.673338167018543e-10
1.025292816319334e-9
1.6445776160831425e-9
2.5655616053303466e-9
6.123109914812909e-9
1.1505663123274393e-8
1.780780403087352e-8
1.9608986454786914e-8
1.0077504771555443e-8
7.563409701196248e-9
2.6309945862840102e-8
4.304137660062701e-8
5.729451574147981e-8
6.91369761457592e-8
7.832435679728402e-8
8.414328124157744e-8
3.4454736040515335e-8
1.445157073425805e-8
5.110937711597727e-9
2.610440806502748e-9
8.176883503198278e-9
1.0563834050750627e-8
1.0015918686233879e-8
8.341476162611163e-9
5.959863358162684e-9
1.8873741947936086e-9
9.583268483388863e-10
8.181779676362727e-10
8.622608289524645e-10
9.400434486692118e-10
9.854730149293602e-10
9.698820024396863e-10
9.014082333352276e-10
8.117346014455816e-10
7.363783009245299e-10
2.6777805780806866e-8
1.2813099798315858e-8
4.4036647162504136e-7
8.774723991628234e-8
2.7271650662280383e-8
6.2991169714669415e-9
2.9938658094870354e-9
1.49203318937195e-8
6.310526274727664e-8
3.4057469994379516e-8
3.0481256153036596e-9
5.434212900126525e-9
1.5254590119561697e-8
4.821133644671032e-9
1.1382825646626396e-9
1.6385678326998628e-9
6.7297308582801e-10
1.3398413974563723e-9
8.10852412617162e-10
4.0143625727759594e-10
3.490407357345605e-9
2.021231938018597e-9
3.581588112852733e-10
3.1343820916776895e-9
4.250336415884386e-9
6.520881129020309e-9
1.162393452568096e-8
2.283463228793913e-8
4.697987870856392e-8
4.456402458008543e-8
2.5150328075645917e-8
1.4870102839973314e-7
4.6865189586789685e-7
4.705580415658223e-7
7.069972346729052e-8
2.3483984757522818e-7
3.675062986041174e-7
4.4034574395589866e-7
4.906377396980026e-7
4.934683088986094e-7
3.4629480622406936e-7
2.565836428964878e-8
1.61499997118807e-7
1.0390084606206275e-7
4.744506922795646e-8
1.9443100580216437e-8
4.27207456005164e-9
2.3033762579075378e-8
1.4510872742561444e-8
1.2025290302740769e-8
1.0404802193463456e-8
2.7163436191066405e-9
9.761448909951729e-9
3.00097994746706e-8
2.4923383009922145e-8
1.8415967641058493e-8
1.3540027181183537e-8
8.345147874323467e-9
7.688010489693849e-10
1.255215877755789e-8
1.6943980560676568e-8
1.4675329284943686e-8
9.247226513440863e-8
5.052859662269308e-10
1.2771279577448142e-6
2.678365064146564e-7
9.683041872063678e-8
3.200536585412375e-8
8.196499768027338e-9
4.1495970349375586e-9
2.1594949429349685e-8
5.539059247078345e-8
2.4466867009576188e-8
1.007547080126388e-8
2.1775418270220787e-9
4.908781929541616e-9
8.676836544336101e-9
7.052880353955207e-9
2.411625828348677e-9
5.516912325590608e-10
1.0464858244398923e-9
4.769687590792621e-9
4.867657595339471e-10
7.204612579833362e-10
1.8909987142123557e-9
1.5443038074269887e-8
5.618114919196918e-9
6.341455577276424e-9
5.43210951513586e-9
9.650647654495191e-9
1.5052453076051283e-8
1.6370615802619987e-8
1.2863206555924984e-9
5.393874982006955e-10
7.416644877987471e-11
2.033701347734472e-10
1.5479196541002878e-10
1.0793058627783752e-9
6.854488395667866e-11
4.9526424968101214e-11
1.0842439985914414e-10
2.319588801686032e-11
3.774808244511118e-11
8.69230575694311e-11
2.527691394286804e-10
7.331250683989645e-10
2.7226511796894406e-9
1.0370969823319174e-8
1.3777120681943485e-8
2.4463035816828573e-8
4.086895183711052e-8
5.3269971964494395e-8
9.235613275860353e-9
7.315166276335122e-8
1.0664901740781394e-7
2.9837511946478776e-8
2.0408019532322672e-8
1.2410150953888395e-8
7.46287150095098e-10
4.271024180463427e-12
2.348109023718105e-13
0.
7.7901369744505e-14
5.178056596006168e-14
3.809316518593002e-14
3.147193593586678e-14
3.262807966478765e-14
3.9799917448383364e-14
5.2279978860899106e-14
7.067541459247271e-14
9.664026313587353e-14
1.328530312319466e-13
1.8323373962938807e-13
2.533690104934408e-13
2.469630785812921e-13
1.2301135185983237e-13
1.1252774454417795e-13
1.5260731321313574e-13
2.1545097743023464e-13
2.8558757274573473e-13
3.761318803085454e-13
5.094704710226298e-13
7.128214423210277e-13
1.0232259464755437e-12
1.4957230888751797e-12
2.2151468936310725e-12
3.314466764608191e-12
5.00467564504995e-12
7.624847010439808e-12
1.1727895326776629e-11
1.8231047571743754e-11
2.8687228466087995e-11
4.579083642209587e-11
7.435854051901887e-11
9.114723281366011e-10
2.4662878709415784e-9
4.216447098321443e-9
3.811815137542562e-9
1.0333547864772346e-9
2.651969046042034e-9
6.4975494689521455e-9
1.0387143841095001e-8
1.4370338439349858e-8
1.8472351346170525e-8
2.2657021387736256e-8
1.1114999619082558e-8
2.0724074010095196e-9
1.1917180846248889e-8
1.3201008438257937e-8
1.469195144179674e-8
2.372334221921915e-10
2.906033564949818e-8
5.1146855997643927e-8
3.8713092679707716e-8
3.1936923469779185e-8
2.7155624597826796e-8
2.2215294800672662e-8
1.653990880653499e-8
9.247951133071583e-9
4.201984392151332e-9
3.099784873651863e-8
2.5419909870089792e-8
2.1572271688243975e-8
1.9768006134951523e-8
1.9036362854121986e-8
2.398760100904609e-7
8.914348706161769e-8
1.1495279120622472e-6
1.785085685024605e-7
3.285400233645321e-8
6.591316826563655e-10
1.2160191023512527e-8
1.9424217804626662e-8
1.2263375467448894e-8
1.3341538355505984e-8
2.480233354753772e-9
5.440850081273637e-10
1.937419106772791e-8
1.7693415139617524e-8
8.288319587302529e-10
7.807905546823059e-9
2.4557425184811265e-9
5.868503354812123e-10
1.0862082360980655e-9
2.0537659906407496e-9
9.747679168683535e-10
3.7382702024099277e-10
4.1408659647067837e-10
5.354924428076756e-10
3.105894764185745e-10
3.698350409280348e-10
6.673342094731725e-10
1.0252932086662677e-9
1.6445781713513512e-9
2.565562570074218e-9
6.12311258798319e-9
1.1505667626711876e-8
1.7807810831340665e-8
1.9608996026015514e-8
1.00775143788165e-8
7.56340562895234e-9
2.630995033763405e-8
4.3041389710241914e-8
5.729453651770821e-8
6.913700350103839e-8
7.832438964946085e-8
8.41433182732724e-8
3.445474868838539e-8
1.4451575101467939e-8
5.110940067967312e-9
2.6104342849948835e-9
8.17686995282635e-9
1.0563810210845124e-8
1.0015896925596603e-8
8.341472104808894e-9
5.959889555899125e-9
1.8873965231046137e-9
9.58340935293636e-10
8.181870034886489e-10
8.622662822224172e-10
9.400460838076428e-10
9.854735273204546e-10
9.69881166811328e-10
9.014067280052532e-10
8.117328807316796e-10
7.363766204109915e-10
2.6777864808965053e-8
1.2813117187603322e-8
4.4036704437634313e-7
8.77473415977011e-8
2.7271678515104043e-8
6.2991229472597824e-9
2.993867518800825e-9
1.4920341124280314e-8
6.310529485736425e-8
3.405749416172601e-8
3.048106059460706e-9
5.434175043029268e-9
1.5254571113079642e-8
4.821131962006402e-9
1.1382817123091591e-9
1.6385681380695408e-9
6.729725674193525e-10
1.3398422656261725e-9
8.108528229367853e-10
4.014361851469732e-10
3.4904087359612695e-9
2.0212329360823807e-9
3.581596818448106e-10
3.1343825178212002e-9
4.250337602410243e-9
6.520883300855875e-9
1.1623938581355447e-8
2.2834640523116577e-8
4.697989669625463e-8
4.456404405295462e-8
2.5150339441627357e-8
1.487010994546472e-7
4.686521196453592e-7
4.705582444034746e-7
7.069970670080728e-8
2.3483996865071521e-7
3.675064512957064e-7
4.403459163620511e-7
4.906379341497071e-7
4.934685182295528e-7
3.462949583969684e-7
2.5658410106197026e-8
1.6150007135643504e-7
1.0390088933692535e-7
4.7445087128727584e-8
1.944310752945413e-8
4.272075441312188e-9
2.3033775563789607e-8
1.4510879081108606e-8
1.2025295886556495e-8
1.0404807238367291e-8
2.7163447943241845e-9
9.761454361375617e-9
3.0009814433251604e-8
2.4923394568603103e-8
1.8415976511658722e-8
1.3540034130424952e-8
8.345152423676321e-9
7.688005754920563e-10
1.2552169712710085e-8
1.694398624054119e-8
1.4675334567707777e-8
9.247231737548871e-8
5.052861260419745e-10
1.2771285912438499e-6
2.6783663496126356e-7
9.683046427459642e-8
3.200538045504743e-8
8.196503410793757e-9
4.1495988607199144e-9
2.1594959462793364e-8
5.539060343994547e-8
2.4466860706412182e-8
1.0075469451500892e-8
2.1775420894877605e-9
4.908781371612095e-9
8.676832543366658e-9
7.05287335015858e-9
2.4116235181430217e-9
5.516904211384143e-10
1.0464868929650777e-9
4.76969279041754e-9
4.867646453207658e-10
7.204615408900704e-10
1.890999652265866e-9
1.5443041462100778e-8
5.618111397082527e-9
6.341454280241963e-9
5.4321052349886305e-9
9.650638296399313e-9
1.505243459202868e-8
1.6370601811745128e-8
1.2863184181545755e-9
5.393895024146865e-10
7.416646673650059e-11
2.0337022157145774e-10
1.547922037423109e-10
1.0793040560049493e-9
6.85449542583147e-11
4.952642769675552e-11
1.0842442887898195e-10
2.319589722493762e-11
3.774808725260637e-11
8.692306929868724e-11
2.527691331406106e-10
7.33124922623383e-10
2.722649959799596e-9
1.0370962781411116e-8
1.3777115196997664e-8
2.4463023062659682e-8
4.0868957168934934e-8
5.3269946525634616e-8
9.235607183021332e-9
7.315165974416658e-8
1.0664903342161613e-7
2.983751565507937e-8
2.0408021865644117e-8
1.2410154200107948e-8
7.462873569171692e-10
4.2710260251600525e-12
2.348113510387294e-13
0.
7.790139965701246e-14
5.178059189696305e-14
3.8093190893064097e-14
3.147195049860613e-14
3.2628086311186827e-14
3.9799919112150525e-14
5.2279982151492106e-14
7.067541677207412e-14
9.664026648269275e-14
1.32853033976894e-13
1.8323374748800888e-13
2.533690132556935e-13
2.469630750731386e-13
1.230113387028545e-13
1.1252773928572308e-13
1.5260731477264999e-13
2.1545098182601873e-13
2.8558756992499775e-13
3.7613188474707776e-13
5.094704679519625e-13
7.128214463488169e-13
1.0232259303988923e-12
1.4957230723550843e-12
2.2151468298656683e-12
3.3144667785509437e-12
5.004675561908472e-12
7.6248469243901e-12
1.1727895098585727e-11
1.8231046946386946e-11
2.8687227777694844e-11
4.579083469493428e-11
7.435853710846882e-11
9.114723088080369e-10
2.4662877606809174e-9
4.216446972542161e-9
3.811815330409246e-9
1.0333552980085056e-9
2.651968401150245e-9
6.497548816312365e-9
1.0387143226730606e-8
1.4370337879411533e-8
1.8472350852245847e-8
2.2657020981895944e-8
1.1114999257022731e-8
2.07240887020695e-9
1.1917181184483504e-8
1.3201009215229558e-8
1.4691952010122942e-8
2.372301594158509e-10
2.9060341862970097e-8
5.114686340541414e-8
3.871309785991354e-8
3.193692747395232e-8
2.715562762562932e-8
2.2215296855473676e-8
1.6539909943499702e-8
9.247951355263395e-9
4.201985268278599e-9
3.099785031952983e-8
2.541991158456887e-8
2.157227310016599e-8
1.9768007353952484e-8
1.9036363954197417e-8
2.39876017951437e-7
8.914348930722718e-8
1.1495279433481593e-6
1.7850857337513383e-7
3.285400319029837e-8
6.591316406250345e-10
1.216019147202146e-8
1.942421653908699e-8
1.2263376005833064e-8
1.3341539049567943e-8
2.4802334187118893e-9
5.440848487333258e-10
1.937419037379259e-8
1.7693414647207838e-8
8.288324186422284e-10
7.807905712864393e-9
2.4557429037762835e-9
5.868499121262464e-10
1.0862072657166482e-9
2.0537659672317293e-9
9.747678963747741e-10
3.738270203309429e-10
4.140865223992606e-10
5.354924870818994e-10
3.1058944143669836e-10
3.698352558206785e-10
6.673343661240445e-10
1.0252933650336833e-9
1.6445783933715096e-9
2.5655629551589395e-9
6.1231136569764705e-9
1.15056694254464e-8
1.7807813547351175e-8
1.9608999848815366e-8
1.007751821451219e-8
7.56340400379418e-9
2.630995212540014e-8
4.304139494603633e-8
5.7294544814701195e-8
6.913701442499684e-8
7.832440276852817e-8
8.414333306130363e-8
3.4454753739528906e-8
1.4451576846411506e-8
5.110941007586543e-9
2.6104316802637896e-9
8.17686454805547e-9
1.0563800699184349e-8
1.0015888232117723e-8
8.34147049338838e-9
5.959900006478492e-9
1.887405433493658e-9
9.583465530370966e-10
8.181906111284408e-10
8.622684568894391e-10
9.400471362985235e-10
9.854737326198392e-10
9.698808326072102e-10
9.014061282516074e-10
8.117321927955758e-10
7.363759497601785e-10
2.6777888376106432e-8
1.2813124132521951e-8
4.403672730377889e-7
8.774738219067127e-8
2.7271689631465568e-8
6.2991253325003565e-9
2.99386820051371e-9
1.492034480951644e-8
6.310530767865643e-8
3.40575038096258e-8
3.04809824177596e-9
5.4341599184259186e-9
1.525456353065469e-8
4.821131290055905e-9
1.1382813715449255e-9
1.6385682605143864e-9
6.729723610550648e-10
1.3398426136689621e-9
8.108529856114332e-10
4.0143615624852646e-10
3.4904092854192947e-9
2.021233334479124e-9
3.5816002963845906e-10
3.1343826880427e-9
4.2503380765717745e-9
6.5208841681539795e-9
1.162394020107255e-8
2.2834643808234985e-8
4.697990387325574e-8
4.4564051827553e-8
2.515034397156919e-8
1.48701127835409e-7
4.6865220898533296e-7
4.705583253690429e-7
7.06996999965613e-8
2.3484001698493934e-7
3.675065122487168e-7
4.403459851790286e-7
4.906380117639473e-7
4.934686017799593e-7
3.4629501913531056e-7
2.5658428404478354e-8
1.6150010099046845e-7
1.0390090661013475e-7
4.7445094274545814e-8
1.9443110303573795e-8
4.272075793546962e-9
2.3033780749935644e-8
1.4510881611424367e-8
1.202529811586272e-8
1.040480925266887e-8
2.7163452630490957e-9
9.761456536976165e-9
3.000982040314406e-8
2.492339918165205e-8
1.8415980051519278e-8
1.3540036903465656e-8
8.34515424011544e-9
7.688003865676575e-10
1.255217407996324e-8
1.694398850807559e-8
1.4675336676538458e-8
9.247233823251799e-8
5.052861851325905e-10
1.2771288442011098e-6
2.6783668628594047e-7
9.683048246127118e-8
3.2005386282525303e-8
8.19650486521744e-9
4.149599590088688e-9
2.1594963468821474e-8
5.5390607817948774e-8
2.4466858187622874e-8
1.0075468915036724e-8
2.1775421937502056e-9
4.9087811489511946e-9
8.676830945345983e-9
7.0528705560033e-9
2.4116225977733886e-9
5.516900974197025e-10
1.046487319635904e-9
4.769694866244348e-9
4.867642004637943e-10
7.204616539512855e-10
1.891000026686498e-9
1.5443042814811756e-8
5.618109990720037e-9
6.341453762587292e-9
5.432103525695152e-9
9.650634559026221e-9
1.5052427209227215e-8
1.6370596225650347e-8
1.2863175248869598e-9
5.393903020742403e-10
7.4166473870718e-11
2.0337025669355184e-10
1.54792299081424e-10
1.079303339567913e-9
6.854498286592977e-11
4.9526428919798496e-11
1.0842444059718506e-10
2.319590028786041e-11
3.774808947953916e-11
8.692307348651846e-11
2.5276913086957677e-10
7.331248654454488e-10
2.72264946736094e-9
1.0370959967797061e-8
1.3777113009151598e-8
2.4463017971330556e-8
4.0868959303202965e-8
5.3269936364265764e-8
9.235604749400514e-9
7.315165853935049e-8
1.0664903981984915e-7
2.983751713565274e-8
2.0408022797444158e-8
1.2410155497606667e-8
7.462874401203983e-10
4.271026749564651e-12
2.348115622818535e-13
0.
7.790141147943512e-14
5.178060190371085e-14
3.809320248195441e-14
3.147195689140788e-14
3.262808849467128e-14
3.979991968947271e-14
5.227998425259758e-14
7.067541668599809e-14
9.664026848353018e-14
1.328530320080896e-13
1.8323374494900272e-13
2.533690205124423e-13
2.469630792005705e-13
1.230113376396106e-13
1.1252774089886728e-13
1.5260731641669778e-13
2.1545098510580273e-13
2.855875682078023e-13
3.761318903654667e-13
5.094704809067783e-13
7.128214006457983e-13
1.023225965147732e-12
1.49572313036416e-12
2.21514685514961e-12
3.31446673040842e-12
5.004675424522332e-12
7.624846724295517e-12
1.1727895016034231e-11
1.8231046749679147e-11
2.8687227409090627e-11
4.579083425103939e-11
7.435853573798976e-11
9.114723005399774e-10
2.466287716235518e-9
4.216446922480618e-9
3.811815407477922e-9
1.0333555023345686e-9
2.651968143766435e-9
6.497548556086602e-9
1.0387142981153092e-8
1.4370337655295296e-8
1.8472350655406636e-8
2.265702082030933e-8
1.1114999113209305e-8
2.072409452861739e-9
1.1917181319551506e-8
1.3201009525387892e-8
1.4691952237578403e-8
2.3722885481288935e-10
2.906034434175805e-8
5.114686635869314e-8
3.87130999226513e-8
3.193692907251028e-8
2.715562883526135e-8
2.2215297676799392e-8
1.6539910395717735e-8
9.247951444522218e-9
4.2019856161297735e-9
3.0997850951654284e-8
2.54199122694119e-8
2.157227366461347e-8
1.976800784086751e-8
1.90363643932722e-8
2.39876021091903e-7
8.914349020339941e-8
1.1495279558350657e-6
1.7850857532368424e-7
3.285400352906417e-8
6.591316223646604e-10
1.2160191651413855e-8
1.942421603335652e-8
1.2263376220730767e-8
1.3341539326472688e-8
2.4802334474069547e-9
5.44084796963759e-10
1.937419010584433e-8
1.7693414444727722e-8
8.288326314113312e-10
7.807905782187242e-9
2.455743057662019e-9
5.868497437999511e-10
1.086206879476794e-9
2.0537659587512007e-9
9.747678876079066e-10
3.7382701938006846e-10
4.1408649280136465e-10
5.354925046930901e-10
3.105894274875393e-10
3.698353412310107e-10
6.67334428232345e-10
1.025293427855559e-9
1.644578482191972e-9
2.5655631089549057e-9
6.123114082343086e-9
1.1505670143457328e-8
1.7807814631540926e-8
1.9609001374651895e-8
1.0077519746080788e-8
7.56340335480089e-9
2.6309952839330185e-8
4.304139703630823e-8
5.729454812723316e-8
6.913701878632139e-8
7.832440800642814e-8
8.414333896566532e-8
3.445475575589312e-8
1.4451577542578482e-8
5.110941385128592e-9
2.6104306409200035e-9
8.17686238636941e-9
1.0563796899188985e-8
1.0015884764954673e-8
8.341469836447599e-9
5.959904176856985e-9
1.8874089963529147e-9
9.583488015725565e-10
8.181920495479982e-10
8.622693270280564e-10
9.400475549527308e-10
9.854738139667336e-10
9.698806993704862e-10
9.014058873308347e-10
8.117319185231975e-10
7.363756817983949e-10
2.6777897787258292e-8
1.2813126903575486e-8
4.4036736433868224e-7
8.774739839763297e-8
2.7271694073700637e-8
6.299126284599328e-9
2.9938684731100462e-9
1.4920346280873387e-8
6.310531279714693e-8
3.405750766213727e-8
3.0480951267728635e-9
5.434153903377087e-9
1.5254560490388774e-8
4.8211310217943374e-9
1.1382812356280606e-9
1.6385683093111945e-9
6.729722784726272e-10
1.3398427516192462e-9
8.108530504092957e-10
4.0143614668851996e-10
3.49040950631118e-9
2.021233493564148e-9
3.5816016808544556e-10
3.1343827562438646e-9
4.250338265858799e-9
6.5208845144115945e-9
1.1623940846581491e-8
2.2834645119496588e-8
4.697990674180509e-8
4.456405492863384e-8
2.515034578645591e-8
1.4870113916083057e-7
4.686522446565036e-7
4.7055835770147375e-7
7.069969732188086e-8
2.348400362864279e-7
3.675065365876472e-7
4.403460126602533e-7
4.906380427581305e-7
4.934686351455672e-7
3.462950433907668e-7
2.5658435708338406e-8
1.6150011282390505e-7
1.0390091350879749e-7
4.744509712820983e-8
1.944311141173143e-8
4.272075934546147e-9
2.3033782825896193e-8
1.451088262182879e-8
1.20252990062656e-8
1.040481005644775e-8
2.7163454511797476e-9
9.761457407452648e-9
3.000982278808171e-8
2.4923401023489993e-8
1.8415981465979656e-8
1.3540038010712162e-8
8.34515496590407e-9
7.688003105586893e-10
1.2552175823345712e-8
1.6943989413595768e-8
1.4675337518281205e-8
9.247234656072399e-8
5.052862110186947e-10
1.2771289451733469e-6
2.678367067775957e-7
9.683048972455963e-8
3.2005388610682034e-8
8.196505445540758e-9
4.149599881393678e-9
2.1594965068665918e-8
5.53906095635247e-8
2.4466857184478092e-8
1.0075468699670793e-8
2.177542235093565e-9
4.908781059019557e-9
8.67683030682338e-9
7.052869439709302e-9
2.411622227859289e-9
5.516899679900142e-10
1.0464874901262472e-9
4.769695695522134e-9
4.867640230159318e-10
7.204616989890133e-10
1.8910001762573818e-9
1.5443043354919688e-8
5.618109429109981e-9
6.341453555871352e-9
5.432102843356228e-9
9.650633065490727e-9
1.5052424262302547e-8
1.6370593995169925e-8
1.2863171682079293e-9
5.393906225777651e-10
7.416647661281863e-11
2.0337026991544775e-10
1.54792337407482e-10
1.079303047850947e-9
6.854499397372496e-11
4.9526429222025186e-11
1.084244452930508e-10
2.3195901767964352e-11
3.7748090283920745e-11
8.692307563318927e-11
2.5276912972135697e-10
7.331248419768645e-10
2.722649274988329e-9
1.0370958843677321e-8
1.3777112131680477e-8
2.446301593480218e-8
4.0868960152367483e-8
5.326993230626643e-8
9.235603778156954e-9
7.3151658058794e-8
1.0664904237370748e-7
2.9837517727409046e-8
2.0408023169426072e-8
1.2410156016089882e-8
7.462874731753198e-10
4.2710270585483625e-12
2.348115813961222e-13
0.
7.79014163356764e-14
5.1780606196682625e-14
3.809320575654539e-14
3.147195986065749e-14
3.262809133842675e-14
3.9799921211730305e-14
5.227998536264567e-14
7.067541817839552e-14
9.66402663240016e-14
1.3285303493523773e-13
1.832337480983585e-13
2.5336901838324587e-13
2.469630705266849e-13
1.2301133483341625e-13
1.1252775018844721e-13
1.5260730173259343e-13
2.1545099779103556e-13
2.8558759183757546e-13
3.761318898999596e-13
5.094704861709883e-13
7.128214543803345e-13
1.0232259399552491e-12
1.4957230891548752e-12
2.2151468367455407e-12
3.314466793183242e-12
5.004675488644014e-12
7.624846734415975e-12
1.172789487558599e-11
1.8231046654592125e-11
2.8687227245565753e-11
4.5790833856660865e-11
7.435853501335658e-11
9.114722976237524e-10
2.4662876986754777e-9
4.2164469025179036e-9
3.81181543812364e-9
1.0333555837461225e-9
2.651968041445609e-9
6.497548451744699e-9
1.0387142883501606e-8
1.4370337566433839e-8
1.8472350575884103e-8
2.265702075510742e-8
1.1114999055401664e-8
2.072409688241854e-9
1.1917181373000947e-8
1.3201009649300464e-8
1.469195232876791e-8
2.3722833543433914e-10
2.9060345331258642e-8
5.114686754164718e-8
3.871310074994909e-8
3.1936929710370544e-8
2.7155629319092468e-8
2.2215298004187383e-8
1.6539910577530882e-8
9.247951480613364e-9
4.201985757903685e-9
3.0997851203987655e-8
2.5419912542373494e-8
2.1572273890024565e-8
1.9768008034882466e-8
1.9036364568136182e-8
2.3987602234647446e-7
8.914349055861676e-8
1.149527960823132e-6
1.785085761000449e-7
3.285400366686973e-8
6.591316160741592e-10
1.2160191722598555e-8
1.9424215831898647e-8
1.2263376306527204e-8
1.334153943668065e-8
2.480233457765014e-9
5.440847717008915e-10
1.9374189991846282e-8
1.7693414384941046e-8
8.288326782865958e-10
7.807905806943803e-9
2.455743118753386e-9
5.868496764307253e-10
1.0862067239234884e-9
2.053765954471138e-9
9.747678842252286e-10
3.738270201984867e-10
4.1408648060564743e-10
5.354925117783861e-10
3.1058942193427874e-10
3.6983537519476496e-10
6.673344536789183e-10
1.0252934523704516e-9
1.6445785172553905e-9
2.565563170416079e-9
6.123114252299693e-9
1.1505670429746804e-8
1.7807815064001082e-8
1.96090019843449e-8
1.0077520357627645e-8
7.563403095709506e-9
2.630995312426843e-8
4.3041397870990234e-8
5.7294549449782e-8
6.91370205280105e-8
7.832441009778277e-8
8.414334132307309e-8
3.445475656106667e-8
1.4451577821134708e-8
5.110941534199105e-9
2.610430224906266e-9
8.176861524433888e-9
1.0563795373643659e-8
1.0015883383232006e-8
8.34146958566425e-9
5.959905851427159e-9
1.8874104126494026e-9
9.58349698059235e-10
8.181926249866863e-10
8.622696731082159e-10
9.400477237961958e-10
9.85473847464406e-10
9.698806468500703e-10
9.014057930572799e-10
8.117318085752256e-10
7.363755744767102e-10
2.6777901543073214e-8
1.2813128007347116e-8
4.403674008028713e-7
8.774740487194184e-8
2.727169584691483e-8
6.299126665933987e-9
2.9938685821354036e-9
1.492034686853673e-8
6.31053148404506e-8
3.405750920124278e-8
3.0480938760046456e-9
5.434151489450178e-9
1.5254559285394604e-8
4.8211309146913515e-9
1.1382811808627357e-9
1.638568328872659e-9
6.729722453161199e-10
1.3398428061158662e-9
8.108530753600773e-10
4.014361398456556e-10
3.4904095944063413e-9
2.0212335570498237e-9
3.5816022315075787e-10
3.134382782472022e-9
4.25033834011703e-9
6.5208846533531095e-9
1.1623941105126938e-8
2.2834645645730728e-8
4.697990788517847e-8
4.4564056172004346e-8
2.5150346509862772e-8
1.4870114368223265e-7
4.6865225889993184e-7
4.7055837061062644e-7
7.06996962536361e-8
2.3484004399251006e-7
3.675065463048785e-7
4.40346023632619e-7
4.906380551335569e-7
4.934686484667082e-7
3.462950530749298e-7
2.5658438623957392e-8
1.615001175491948e-7
1.0390091626291331e-7
4.744509826762942e-8
1.9443111854194386e-8
4.272075991621111e-9
2.3033783653795966e-8
1.4510883025237362e-8
1.2025299361321441e-8
1.0404810377165182e-8
2.7163455253942577e-9
9.761457755428542e-9
3.000982374068749e-8
2.4923401756732693e-8
1.8415982032270587e-8
1.3540038453451643e-8
8.34515525427705e-9
7.688002807211473e-10
1.2552176518691124e-8
1.6943989774844646e-8
1.4675337854780308e-8
9.247234988473647e-8
5.052862209512748e-10
1.2771289855116465e-6
2.678367149592556e-7
9.683049262339671e-8
3.2005389540235664e-8
8.196505677416494e-9
4.149599997619531e-9
2.1594965706958475e-8
5.539061026305157e-8
2.4466856782489444e-8
1.007546861101481e-8
2.1775422514081875e-9
4.9087810244414715e-9
8.676830052513723e-9
7.052868993065599e-9
2.411622081491046e-9
5.516899160215776e-10
1.0464875580204636e-9
4.769696026340003e-9
4.867639518988545e-10
7.204617170216658e-10
1.8910002358937675e-9
1.5443043570941753e-8
5.618109205021269e-9
6.341453473337075e-9
5.432102570948681e-9
9.650632469651652e-9
1.5052423086095894e-8
1.637059310460187e-8
1.2863170257717358e-9
5.393907501906225e-10
7.4166477867289e-11
2.0337027528093233e-10
1.547923517625276e-10
1.0793029340574378e-9
6.854499830675175e-11
4.9526429572157446e-11
1.0842444714675227e-10
2.3195902334865926e-11
3.774809053625885e-11
8.69230764571676e-11
2.527691296860904e-10
7.331248318918908e-10
2.7226491963630408e-9
1.0370958396394994e-8
1.3777111784157765e-8
2.446301512247632e-8
4.086896048976663e-8
5.3269930693728015e-8
9.235603390063698e-9
7.315165786645155e-8
1.06649043393612e-7
2.983751796317942e-8
2.0408023318056362e-8
1.2410156222946808e-8
7.462874861051501e-10
4.271027164892768e-12
2.3481164226602766e-13
0.
7.790141826307842e-14
5.178060768383732e-14
3.809320693688845e-14
3.1471960949481516e-14
3.262808940458402e-14
3.979992402452439e-14
5.227998378864342e-14
7.067541741981749e-14
9.664026551135958e-14
1.3285303796798768e-13
1.832337480699508e-13
2.533690165519315e-13
2.469630706832301e-13
1.2301133374062687e-13
1.125277280800547e-13
1.5260731530823704e-13
2.1545099269526692e-13
2.8558757143332055e-13
3.7613189467900796e-13
5.09470456270744e-13
7.128213943767561e-13
1.0232259197431953e-12
1.4957230751526334e-12
2.215146834814702e-12
3.3144667555862236e-12
5.00467558248742e-12
7.624846754810588e-12
1.1727894925503155e-11
1.8231046704642572e-11
2.8687227327068683e-11
4.5790833644913226e-11
7.43585348123921e-11
9.114722961523745e-10
2.4662876911648176e-9
4.216446894005282e-9
3.811815450689796e-9
1.0333556162339643e-9
2.651968000307662e-9
6.497548410660127e-9
1.0387142844120652e-8
1.4370337530569984e-8
1.8472350544504086e-8
2.265702072895192e-8
1.1114999032734667e-8
2.0724097806531676e-9
1.191718139471987e-8
1.3201009698767916e-8
1.4691952364495127e-8
2.3722812773658007e-10
2.9060345730352188e-8
5.114686801072773e-8
3.8713101078486145e-8
3.1936929967320074e-8
2.7155629511336396e-8
2.221529813515291e-8
1.653991064956604e-8
9.247951495192326e-9
4.201985813184476e-9
3.0997851304566485e-8
2.5419912651780428e-8
2.1572273979191455e-8
1.9768008112556704e-8
1.903636463862467e-8
2.3987602284426196e-7
8.914349070111831e-8
1.149527962817536e-6
1.7850857640482343e-7
3.285400372294312e-8
6.591316141502335e-10
1.2160191751677656e-8
1.942421575145013e-8
1.226337634078779e-8
1.3341539480969456e-8
2.4802334653461816e-9
5.440847611425736e-10
1.9374189959642202e-8
1.769341436356037e-8
8.288326967988647e-10
7.807905820568444e-9
2.455743143454903e-9
5.868496491379649e-10
1.086206662091617e-9
2.0537659533871015e-9
9.747678830825895e-10
3.738270200691181e-10
4.14086476382408e-10
5.354925146299999e-10
3.1058941967995954e-10
3.6983538920304583e-10
6.673344634092294e-10
1.025293462703879e-9
1.6445785317948518e-9
2.565563195095247e-9
6.123114320413581e-9
1.1505670543650412e-8
1.7807815237296052e-8
1.9609002227050713e-8
1.007752060201022e-8
7.563402992332677e-9
2.6309953237874923e-8
4.3041398204231134e-8
5.7294549977878113e-8
6.913702122334213e-8
7.832441093285123e-8
8.414334226428363e-8
3.445475688261996e-8
1.4451577931991583e-8
5.1109415949809714e-9
2.6104300573843055e-9
8.176861181399155e-9
1.0563794769455547e-8
1.0015882834698818e-8
8.341469498942778e-9
5.9599065092360755e-9
1.887410978414189e-9
9.583500561329531e-10
8.181928561156407e-10
8.622698117058612e-10
9.400477893918224e-10
9.85473860457162e-10
9.69880626041982e-10
9.014057536068505e-10
8.117317648675709e-10
7.363755315761055e-10
2.6777903043784402e-8
1.2813128455522692e-8
4.403674153567756e-7
8.774740745543362e-8
2.7271696555520503e-8
6.2991268177165855e-9
2.993868625138382e-9
1.4920347103035786e-8
6.310531565708085e-8
3.4057509815265154e-8
3.048093383186399e-9
5.43415052953316e-9
1.5254558802560976e-8
4.8211308719622244e-9
1.1382811585156533e-9
1.6385683366256241e-9
6.729722322649048e-10
1.3398428286241738e-9
8.108530861958839e-10
4.014361365414337e-10
3.490409628546325e-9
2.0212335824378103e-9
3.581602456842862e-10
3.1343827940208976e-9
4.250338370867946e-9
6.520884708435128e-9
1.1623941207913451e-8
2.283464585382407e-8
4.697990834372102e-8
4.4564056661208417e-8
2.5150346796968464e-8
1.4870114547589725e-7
4.68652264590209e-7
4.705583757660995e-7
7.069969582498817e-8
2.3484004706980646e-7
3.6750655018552406e-7
4.403460280130127e-7
4.906380600745298e-7
4.934686537857377e-7
3.462950569414956e-7
2.565843978920185e-8
1.6150011943531778e-7
1.0390091736291507e-7
4.744509872160553e-8
1.9443112030328375e-8
4.2720760138171575e-9
2.3033783977443996e-8
1.451088318627814e-8
1.2025299503538748e-8
1.0404810505460739e-8
2.716345555314622e-9
9.761457891483114e-9
3.0009824122751736e-8
2.4923402051228827e-8
1.841598225723586e-8
1.354003863079185e-8
8.34515536948772e-9
7.688002683458702e-10
1.2552176797282593e-8
1.6943989919317468e-8
1.4675337988988268e-8
9.247235121138154e-8
5.052862214444122e-10
1.2771290016115695e-6
2.678367182254924e-7
9.683049377804594e-8
3.2005389911732754e-8
8.196505770005728e-9
4.149600043950251e-9
2.1594965962145527e-8
5.539061053642939e-8
2.4466856616499537e-8
1.0075468577066702e-8
2.177542258226687e-9
4.908781009713431e-9
8.676829951037594e-9
7.0528688168814575e-9
2.411622023142899e-9
5.51689895743445e-10
1.0464875853357808e-9
4.7696961587671035e-9
4.867639238037023e-10
7.204617242531088e-10
1.8910002596310168e-9
1.544304365676032e-8
5.6181091157275525e-9
6.3414534403807035e-9
5.432102462213787e-9
9.650632232354263e-9
1.5052422618379103e-8
1.6370592748818776e-8
1.2863169689153645e-9
5.393908007281793e-10
7.41664782522126e-11
2.0337027768587817e-10
1.5479235789180816e-10
1.0793028887864541e-9
6.854500034472316e-11
4.95264295663174e-11
1.084244479780472e-10
2.319590258830344e-11
3.774809078085084e-11
8.692307654748729e-11
2.527691290677898e-10
7.331248307614559e-10
2.7226491622177464e-9
1.0370958218242491e-8
1.3777111645975634e-8
2.446301479840506e-8
4.086896062174813e-8
5.326993005118674e-8
9.235603234986532e-9
7.315165778871881e-8
1.0664904380059921e-7
2.9837518057990566e-8
2.0408023377360418e-8
1.2410156305489482e-8
7.462874922853863e-10
4.2710271924306885e-12
2.3481166000133974e-13
0.
7.790141900473996e-14
5.17806089836994e-14
3.8093207890291336e-14
3.147196310105787e-14
3.262809211163283e-14
3.979992007406045e-14
5.227998299276728e-14
7.067541829457197e-14
9.664027042165288e-14
1.328530371920488e-13
1.8323374725480334e-13
2.5336901932358897e-13
2.4696306603585107e-13
1.2301133574439486e-13
1.1252773273166303e-13
1.5260732669176418e-13
2.1545100547211103e-13
2.855875819467953e-13
3.7613188870823553e-13
5.094704756794393e-13
7.128214075009415e-13
1.0232259216739626e-12
1.4957230670855145e-12
2.215146851895738e-12
3.3144668122864463e-12
5.00467539655937e-12
7.624846805404255e-12
1.1727894933076042e-11
1.8231046720955397e-11
2.8687226979785068e-11
4.579083385263988e-11
7.43585349000027e-11
9.114722957178015e-10
2.4662876890437718e-9
4.216446890796622e-9
3.811815455383394e-9
1.0333556294931447e-9
2.6519679840562447e-9
6.497548394160333e-9
1.0387142828344622e-8
1.4370337516630477e-8
1.8472350531979817e-8
2.2657020719185118e-8
1.1114999023593423e-8
2.0724098189913123e-9
1.191718140310411e-8
1.3201009718514658e-8
1.4691952378733474e-8
2.3722804728189124e-10
2.9060345887865237e-8
5.114686819737436e-8
3.871310120927803e-8
3.1936930066756395e-8
2.715562958682153e-8
2.221529818875497e-8
1.653991067761086e-8
9.247951500895796e-9
4.201985836430575e-9
3.0997851345108506e-8
2.541991269550267e-8
2.1572274015832916e-8
1.9768008143590995e-8
1.903636466626455e-8
2.39876023045255e-7
8.914349076203224e-8
1.1495279636066764e-6
1.7850857653124956e-7
3.2854003742161284e-8
6.59131611702828e-10
1.216019176291973e-8
1.942421571908356e-8
1.2263376354507473e-8
1.3341539498411133e-8
2.4802334653220953e-9
5.44084757635932e-10
1.937418991719133e-8
1.7693414341157655e-8
8.28832741612028e-10
7.807905823156722e-9
2.4557431533727295e-9
5.868496380824387e-10
1.0862066376780728e-9
2.0537659526505803e-9
9.747678823527475e-10
3.738270200626975e-10
4.1408647446424357e-10
5.354925157616022e-10
3.105894187866294e-10
3.6983539460585443e-10
6.673344673025674e-10
1.0252934665341517e-9
1.6445785370237554e-9
2.565563204714718e-9
6.123114347312071e-9
1.1505670589896634e-8
1.7807815305641407e-8
1.9609002324680114e-8
1.0077520699397391e-8
7.56340295124174e-9
2.6309953283196212e-8
4.3041398337343526e-8
5.729455018872568e-8
6.913702150078069e-8
7.832441126622442e-8
8.414334264015297e-8
3.4454757010866604e-8
1.4451577976075791e-8
5.110941619836331e-9
2.6104299949247097e-9
8.176861046337389e-9
1.0563794526077731e-8
1.001588260308838e-8
8.341469448926958e-9
5.959906777610587e-9
1.8874112094948756e-9
9.583501957344357e-10
8.181929440491211e-10
8.622698688924364e-10
9.400478164035515e-10
9.854738650599043e-10
9.698806173251508e-10
9.014057392204329e-10
8.117317472998814e-10
7.363755150031432e-10
2.6777903643104278e-8
1.2813128629860902e-8
4.40367421166564e-7
8.774740848678955e-8
2.7271696836657826e-8
6.299126876815225e-9
2.9938686425838776e-9
1.4920347196676304e-8
6.310531598211163e-8
3.4057510060020234e-8
3.0480931843495953e-9
5.434150155630219e-9
1.525455859314476e-8
4.821130854816855e-9
1.1382811504923893e-9
1.6385683391927858e-9
6.729722266962557e-10
1.3398428373697148e-9
8.108530919514532e-10
4.014361371172205e-10
3.490409643210049e-9
2.021233592560439e-9
3.5816025464916104e-10
3.134382798090686e-9
4.250338382620991e-9
6.520884730898723e-9
1.1623941249477709e-8
2.2834645938811014e-8
4.6979908522420936e-8
4.4564056856823086e-8
2.5150346915937838e-8
1.4870114620339167e-7
4.6865226685896967e-7
4.705583778200477e-7
7.06996956556252e-8
2.3484004829729048e-7
3.675065517345223e-7
4.4034602976205955e-7
4.906380620467775e-7
4.934686559091656e-7
3.462950584852639e-7
2.5658440253074454e-8
1.6150012018824245e-7
1.0390091780089765e-7
4.7445098903001096e-8
1.9443112101187016e-8
4.272076024148155e-9
2.3033784112498244e-8
1.4510883250622518e-8
1.2025299560001977e-8
1.040481055702066e-8
2.716345568051459e-9
9.76145794826212e-9
3.000982427524633e-8
2.492340217016784e-8
1.8415982348158178e-8
1.3540038701022337e-8
8.345155414860592e-9
7.688002643211725e-10
1.2552176907829148e-8
1.6943989977082878e-8
1.4675338042932857e-8
9.247235174353365e-8
5.052862244024841e-10
1.2771290080447646e-6
2.6783671953286404e-7
9.683049424289093e-8
3.200539005902224e-8
8.196505806713529e-9
4.149600062681313e-9
2.1594966063864396e-8
5.53906106490791e-8
2.4466856557699036e-8
1.0075468566091992e-8
2.1775422606149687e-9
4.908781004756249e-9
8.676829910438557e-9
7.0528687458023585e-9
2.4116219990430883e-9
5.516898874895873e-10
1.0464875959125081e-9
4.769696210985293e-9
4.867639124296259e-10
7.204617271211119e-10
1.8910002691775756e-9
1.5443043691119915e-8
5.618109079927849e-9
6.3414534272345016e-9
5.432102418589333e-9
9.65063213730525e-9
1.505242242833175e-8
1.6370592606961245e-8
1.2863169461974528e-9
5.39390821255341e-10
7.416647839547657e-11
2.0337027848423875e-10
1.5479236057741284e-10
1.0793028712155123e-9
6.854500100133751e-11
4.9526429498582063e-11
1.084244480749294e-10
2.31959026463772e-11
3.7748090636278625e-11
8.692307670852787e-11
2.527691298149957e-10
7.331248289139789e-10
2.7226491511071403e-9
1.0370958149497497e-8
1.3777111590819687e-8
2.446301467361538e-8
4.08689606815002e-8
5.3269929780616605e-8
9.235603173747149e-9
7.31516577582121e-8
1.066490439632137e-7
2.983751809505172e-8
2.040802340112184e-8
1.241015633741902e-8
7.462874937697062e-10
4.271027241763195e-12
2.3481169966175296e-13
0.
7.790141909898125e-14
5.178060863303766e-14
3.809320900043591e-14
3.147196079519068e-14
3.2628092212124683e-14
3.979992087732164e-14
5.227998579308847e-14
7.067542027933058e-14
9.664027048781802e-14
1.3285303399527772e-13
1.8323374977945164e-13
2.5336901990812096e-13
2.4696306206259553e-13
1.2301134047366012e-13
1.1252773505333114e-13
1.5260732332681768e-13
2.154509870706204e-13
2.8558760677136105e-13
3.761318790927331e-13
5.094704641981826e-13
7.128214504966042e-13
1.0232259674622183e-12
1.4957230626571075e-12
2.215146874301907e-12
3.3144667799101137e-12
5.00467545935647e-12
7.624846735455578e-12
1.172789492057661e-11
1.8231046524841023e-11
2.8687227108720628e-11
4.579083356415154e-11
7.435853461969008e-11
9.11472295791572e-10
2.466287688057288e-9
4.216446889580383e-9
3.8118154576797e-9
1.033355634353866e-9
2.6519679776752217e-9
6.497548387125028e-9
1.0387142822432974e-8
1.4370337510379513e-8
1.8472350527179424e-8
2.265702071540865e-8
1.1114999019877344e-8
2.0724098320996947e-9
1.1917181406344507e-8
1.3201009726373643e-8
1.4691952384427205e-8
2.372280117728514e-10
2.9060345951164965e-8
5.114686828040935e-8
3.8713101262296325e-8
3.1936930108182433e-8
2.7155629618247726e-8
2.2215298209093167e-8
1.653991068995168e-8
9.247951501733187e-9
4.201985843769992e-9
3.099785136091084e-8
2.5419912712644004e-8
2.1572274029807818e-8
1.9768008156094006e-8
1.9036364677834942e-8
2.3987602312504364e-7
8.914349078511468e-8
1.1495279639250575e-6
1.785085765802369e-7
3.285400375339247e-8
6.59131611848325e-10
1.216019176727403e-8
1.942421570638801e-8
1.2263376359984712e-8
1.3341539505859129e-8
2.480233467583125e-9
5.440847676762627e-10
1.9374189919952822e-8
1.769341433242118e-8
8.288327153233802e-10
7.80790582325625e-9
2.4557431573459518e-9
5.868496337656051e-10
1.0862066278029959e-9
2.0537659517707455e-9
9.74767881893482e-10
3.7382701972064963e-10
4.1408647391546e-10
5.354925161797591e-10
3.1058941844207083e-10
3.6983539687307336e-10
6.673344692614861e-10
1.0252934680681933e-9
1.6445785395658892e-9
2.56556320849461e-9
6.123114357660962e-9
1.1505670608616909e-8
1.7807815333285512e-8
1.960900236315298e-8
1.0077520738201327e-8
7.56340293458283e-9
2.6309953301550198e-8
4.3041398390562587e-8
5.7294550273174247e-8
6.913702161182866e-8
7.832441139948574e-8
8.414334279025111e-8
3.4454757062442824e-8
1.4451577993333601e-8
5.110941628066843e-9
2.6104299663668525e-9
8.176860985016673e-9
1.0563794429758076e-8
1.0015882525292231e-8
8.341469436760796e-9
5.9599068843506405e-9
1.8874113134514384e-9
9.583502556227953e-10
8.181929845172455e-10
8.622698907824109e-10
9.40047827882612e-10
9.854738672571685e-10
9.698806140885364e-10
9.01405732613189e-10
8.117317403797722e-10
7.363755074715424e-10
2.6777903881845712e-8
1.2813128697445155e-8
4.4036742348191224e-7
8.774740890181195e-8
2.7271696948942178e-8
6.299126901942734e-9
2.9938686498841733e-9
1.4920347234020005e-8
6.31053161120216e-8
3.405751015746001e-8
3.048093102989984e-9
5.434149998407877e-9
1.5254558538709902e-8
4.821130848063535e-9
1.1382811467728087e-9
1.6385683408797369e-9
6.729722249500586e-10
1.339842840758675e-9
8.108530905020989e-10
4.014361385102091e-10
3.4904096494066803e-9
2.0212335966328554e-9
3.581602581574649e-10
3.1343828004951658e-9
4.250338387466614e-9
6.520884739663297e-9
1.1623941265277416e-8
2.283464597195563e-8
4.69799085998991e-8
4.456405694778633e-8
2.5150346958102543e-8
1.4870114649760827e-7
4.6865226776535146e-7
4.70558378642836e-7
7.069969558893348e-8
2.3484004879031953e-7
3.67506552352698e-7
4.4034603046099116e-7
4.906380628346275e-7
4.93468656757609e-7
3.4629505910155374e-7
2.5658440440353704e-8
1.6150012048974767e-7
1.0390091797659536e-7
4.744509897620698e-8
1.9443112128688865e-8
4.272076025260469e-9
2.30337841654753e-8
1.451088327630983e-8
1.2025299582343788e-8
1.0404810576273952e-8
2.716345571899496e-9
9.761457971029906e-9
3.000982433600187e-8
2.4923402213359986e-8
1.8415982381310448e-8
1.3540038728538472e-8
8.345155434049179e-9
7.68800262608223e-10
1.25521769525453e-8
1.6943990000260125e-8
1.467533806413832e-8
9.247235195440876e-8
5.052862247327345e-10
1.2771290106105126e-6
2.6783672005054913e-7
9.683049442610766e-8
3.200539011903392e-8
8.196505821776408e-9
4.1496000700417895e-9
2.159496610472042e-8
5.5390610697578666e-8
2.4466856529504645e-8
1.0075468556923537e-8
2.1775422621610346e-9
4.90878100176069e-9
8.676829893614646e-9
7.052868716684975e-9
2.411621990868862e-9
5.516898836239783e-10
1.046487600562924e-9
4.769696232332659e-9
4.867639079007753e-10
7.204617282739309e-10
1.891000273183162e-9
1.5443043704919244e-8
5.618109065726524e-9
6.341453421957569e-9
5.432102401247217e-9
9.650632099536814e-9
1.5052422355301817e-8
1.6370592550266633e-8
1.2863169371579112e-9
5.393908249817321e-10
7.416647854963555e-11
2.0337027890437118e-10
1.5479236170571206e-10
1.0793028649666287e-9
6.85450013240599e-11
4.9526429671758444e-11
1.0842444824921427e-10
2.319590267661383e-11
3.7748090829390815e-11
8.692307662233215e-11
2.5276912913219587e-10
7.331248286941153e-10
2.7226491482271795e-9
1.0370958117308163e-8
1.3777111565806472e-8
2.4463014618646527e-8
4.086896070234897e-8
5.32699296956103e-8
9.235603148597175e-9
7.315165774644006e-8
1.0664904402798135e-7
2.9837518109910635e-8
2.040802341033823e-8
1.2410156351056519e-8
7.462874945478348e-10
4.271027250342857e-12
2.348116669691082e-13
0.
7.790141932491847e-14
5.178060873469519e-14
3.8093208246236944e-14
3.147196207937787e-14
3.2628091373145873e-14
3.979992236762432e-14
5.227998679454171e-14
7.067541627600574e-14
9.664027081546154e-14
1.3285303384271906e-13
1.8323374778706291e-13
2.5336902306241025e-13
2.469630716393042e-13
1.2301133254241004e-13
1.1252773347491691e-13
1.526072984351313e-13
2.1545098113471912e-13
2.855876012557671e-13
3.761318843800935e-13
5.094704671828612e-13
7.128214051987087e-13
1.0232259725202953e-12
1.4957230544849022e-12
2.2151468833435755e-12
3.3144667862116443e-12
5.0046754285558594e-12
7.62484667313016e-12
1.1727895080745219e-11
1.823104665829235e-11
2.8687227177010934e-11
4.579083361479696e-11
7.435853501982536e-11
9.11472295926884e-10
2.466287687241496e-9
4.21644688934695e-9
3.811815458626182e-9
1.0333556365175765e-9
2.651967974968796e-9
6.497548384617376e-9
1.0387142819859478e-8
1.4370337507792328e-8
1.8472350525106933e-8
2.2657020713406183e-8
1.1114999018662295e-8
2.072409838683022e-9
1.1917181408022505e-8
1.3201009729517879e-8
1.4691952386137766e-8
2.3722800009507893e-10
2.906034597686246e-8
5.114686830708036e-8
3.87131012833686e-8
3.193693012452122e-8
2.7155629630530584e-8
2.2215298216009932e-8
1.653991069407907e-8
9.247951503549171e-9
4.201985850772482e-9
3.099785136746449e-8
2.5419912719585118e-8
2.1572274035047405e-8
1.976800816063114e-8
1.9036364681653824e-8
2.398760231565675e-7
8.914349078949107e-8
1.1495279640539943e-6
1.7850857660375574e-7
3.2854003754191e-8
6.591316115067968e-10
1.2160191769421849e-8
1.9424215701256183e-8
1.2263376362130344e-8
1.3341539508752383e-8
2.4802334645356235e-9
5.440847561771313e-10
1.9374189926671332e-8
1.769341432484687e-8
8.28832751112524e-10
7.807905821195918e-9
2.4557431588713766e-9
5.868496323819113e-10
1.0862066239037248e-9
2.053765951731486e-9
9.74767882311343e-10
3.738270203566693e-10
4.1408647252705373e-10
5.354925163093764e-10
3.1058941827356463e-10
3.698353974878153e-10
6.673344701046127e-10
1.0252934687305992e-9
1.6445785406853326e-9
2.565563210726518e-9
6.123114362460904e-9
1.1505670616107201e-8
1.7807815344727226e-8
1.960900237849711e-8
1.0077520753717528e-8
7.56340292771358e-9
2.6309953308766624e-8
4.3041398411831994e-8
5.729455030683639e-8
6.91370216561271e-8
7.832441145265801e-8
8.414334285030179e-8
3.4454757082757017e-8
1.4451578001198718e-8
5.110941631867982e-9
2.6104299515622154e-9
8.176860968033451e-9
1.0563794398209801e-8
1.0015882485689793e-8
8.341469419690653e-9
5.9599069250069944e-9
1.887411329892478e-9
9.583502786110276e-10
8.181929984456574e-10
8.62269898901523e-10
9.400478321149746e-10
9.854738680439782e-10
9.698806116771711e-10
9.014057300283143e-10
8.117317375222918e-10
7.363755047443286e-10
2.6777903978601244e-8
1.281312872468612e-8
4.403674244092033e-7
8.774740906582089e-8
2.7271696995255253e-8
6.299126911860034e-9
2.993868652934702e-9
1.492034724894138e-8
6.31053161646702e-8
3.4057510196761594e-8
3.048093067680565e-9
5.434149923262527e-9
1.525455850197316e-8
4.821130845290788e-9
1.1382811454272236e-9
1.6385683413012547e-9
6.729722236223302e-10
1.3398428414509052e-9
8.108530927668801e-10
4.0143613988712545e-10
3.4904096512264032e-9
2.0212335981966383e-9
3.581602595200138e-10
3.134382800318389e-9
4.25033838984766e-9
6.520884742333557e-9
1.1623941272832154e-8
2.283464598386315e-8
4.697990862712405e-8
4.456405697351715e-8
2.5150346975766415e-8
1.4870114661422973e-7
4.686522681276521e-7
4.705583789734667e-7
7.069969556158451e-8
2.348400489838051e-7
3.675065526005843e-7
4.403460307391661e-7
4.906380631493514e-7
4.934686570958582e-7
3.462950593476164e-7
2.5658440513995354e-8
1.6150012060946344e-7
1.039009180469017e-7
4.744509900511859e-8
1.9443112141516068e-8
4.272076026540537e-9
2.3033784187864844e-8
1.4510883286547932e-8
1.2025299591836865e-8
1.0404810584600007e-8
2.716345573968839e-9
9.76145797903683e-9
3.000982435992611e-8
2.4923402234798446e-8
1.8415982398072426e-8
1.3540038739205006e-8
8.345155441783961e-9
7.688002618759864e-10
1.2552176969659916e-8
1.6943990009159844e-8
1.4675338072278207e-8
9.247235203928228e-8
5.052862268568458e-10
1.2771290116353426e-6
2.6783672026298923e-7
9.683049450177e-8
3.200539014171189e-8
8.196505827969925e-9
4.149600072880553e-9
2.159496612087705e-8
5.5390610711649756e-8
2.446685652179356e-8
1.0075468560853108e-8
2.1775422631652158e-9
4.908781001248626e-9
8.676829887607601e-9
7.052868704577127e-9
2.4116219866026844e-9
5.516898828191689e-10
1.0464876023575676e-9
4.769696240867421e-9
4.867639060770863e-10
7.20461728759852e-10
1.8910002745461945e-9
1.5443043710454336e-8
5.6181090598677356e-9
6.341453419852663e-9
5.43210239450334e-9
9.650632085036132e-9
1.5052422324848336e-8
1.6370592527747144e-8
1.28631693353137e-9
5.393908305957544e-10
7.41664785371987e-11
2.033702790476127e-10
1.5479236206483178e-10
1.0793028598810426e-9
6.854500170556186e-11
4.952642967712486e-11
1.0842444850754767e-10
2.319590298709564e-11
3.774809087541537e-11
8.692307673418054e-11
2.5276912890798345e-10
7.33124827579594e-10
2.7226491439127535e-9
1.03709581037311e-8
1.3777111559053353e-8
2.4463014597535786e-8
4.086896070990718e-8
5.3269929658119196e-8
9.235603138979015e-9
7.315165774217567e-8
1.066490440540364e-7
2.983751811624134e-8
2.04080234139884e-8
1.2410156356724306e-8
7.46287494903401e-10
4.2710272429375435e-12
2.3481167860713386e-13
0.
7.790141934109791e-14
5.1780608557412535e-14
3.809320827972854e-14
3.1471961857524625e-14
3.2628091749239715e-14
3.979992227027146e-14
5.227998423473178e-14
7.067541969174247e-14
9.664026590534436e-14
1.3285303573666197e-13
1.8323374875556873e-13
2.5336901750354075e-13
2.4696307894483787e-13
1.2301133103820802e-13
1.1252773222136975e-13
1.5260732672448802e-13
2.154509884988901e-13
2.85587572675651e-13
3.761318811067352e-13
5.094704770055723e-13
7.128214265053259e-13
1.0232259584146157e-12
1.4957230661608931e-12
2.2151468276155315e-12
3.3144668110841607e-12
5.004675499143488e-12
7.624846759471627e-12
1.1727895000974937e-11
1.8231046729919602e-11
2.868722712469966e-11
4.57908337890357e-11
7.435853467894409e-11
9.114722955100411e-10
2.4662876870696705e-9
4.216446888884889e-9
3.8118154585931165e-9
1.0333556372091003e-9
2.651967973680917e-9
6.4975483831562664e-9
1.038714281855479e-8
1.4370337507051662e-8
1.847235052448827e-8
2.265702071248955e-8
1.1114999017724949e-8
2.072409841468812e-9
1.1917181408531696e-8
1.3201009730786804e-8
1.4691952387930733e-8
2.3722799431173944e-10
2.906034598632134e-8
5.114686831643397e-8
3.8713101292415705e-8
3.1936930131173e-8
2.7155629636475084e-8
2.2215298220957008e-8
1.6539910695987113e-8
9.247951503366258e-9
4.201985849016102e-9
3.099785137011552e-8
2.541991272234289e-8
2.1572274037691108e-8
1.9768008163225464e-8
1.903636468356615e-8
2.398760231690547e-7
8.9143490796026e-8
1.1495279641009161e-6
1.7850857660877642e-7
3.285400375686546e-8
6.59131611342007e-10
1.2160191769625454e-8
1.9424215699269474e-8
1.2263376363007065e-8
1.3341539509234414e-8
2.480233468252852e-9
5.440847520466595e-10
1.9374189927157955e-8
1.7693414319654655e-8
8.288327396750854e-10
7.807905827086957e-9
2.455743159397288e-9
5.8684963175743e-10
1.0862066223630054e-9
2.0537659526726325e-9
9.747678822511381e-10
3.7382702047401275e-10
4.140864722616056e-10
5.354925164187814e-10
3.105894182584421e-10
3.698353979432717e-10
6.673344700296801e-10
1.0252934687933532e-9
1.6445785405426493e-9
2.5655632107961353e-9
6.123114364617092e-9
1.150567061828589e-8
1.7807815349475858e-8
1.9609002384890343e-8
1.007752076015017e-8
7.56340292475838e-9
2.6309953311804518e-8
4.3041398420224476e-8
5.7294550320000094e-8
6.913702167379969e-8
7.832441147386799e-8
8.41433428742868e-8
3.445475709092356e-8
1.4451578003889177e-8
5.1109416334384245e-9
2.6104299539243554e-9
8.17686095880169e-9
1.0563794378645201e-8
1.0015882464008919e-8
8.341469421662357e-9
5.959906949991659e-9
1.887411347701534e-9
9.583502898424839e-10
8.181930022505415e-10
8.622699013984924e-10
9.400478322652843e-10
9.854738689220467e-10
9.698806116843968e-10
9.014057296535318e-10
8.117317361954139e-10
7.363755037627254e-10
2.6777904015259632e-8
1.28131287383108e-8
4.4036742478181447e-7
8.77474091280909e-8
2.727169701162496e-8
6.299126915253003e-9
2.9938686532231412e-9
1.4920347254940035e-8
6.310531618559415e-8
3.405751021302921e-8
3.048093058365835e-9
5.434149901489919e-9
1.525455848035177e-8
4.821130844205998e-9
1.1382811459180631e-9
1.6385683411281709e-9
6.729722237555366e-10
1.339842842878068e-9
8.108530935498979e-10
4.014361370092971e-10
3.490409651439424e-9
2.021233598856221e-9
3.5816026007237515e-10
3.1343828009790284e-9
4.250338389672133e-9
6.520884743632204e-9
1.1623941275576953e-8
2.2834645987872472e-8
4.6979908638560396e-8
4.456405698431424e-8
2.515034698107473e-8
1.487011466551711e-7
4.6865226827125444e-7
4.705583791030842e-7
7.069969555105781e-8
2.348400490609852e-7
3.6750655269828573e-7
4.403460308506837e-7
4.906380632747066e-7
4.934686572305052e-7
3.462950594454598e-7
2.5658440543310105e-8
1.6150012065805285e-7
1.0390091807483805e-7
4.7445099016561626e-8
1.944311214506141e-8
4.2720760289252904e-9
2.3033784189970866e-8
1.451088329063969e-8
1.2025299595088163e-8
1.040481058834887e-8
2.716345574136457e-9
9.76145798410007e-9
3.000982436927214e-8
2.4923402244440292e-8
1.8415982401871495e-8
1.354003874544241e-8
8.345155442916037e-9
7.688002595181115e-10
1.2552176976873867e-8
1.6943990013129014e-8
1.4675338075784308e-8
9.247235207289596e-8
5.052862266269684e-10
1.2771290120637225e-6
2.678367203442688e-7
9.683049452967867e-8
3.200539015218057e-8
8.19650582934888e-9
4.1496000741519896e-9
2.159496612690805e-8
5.539061072206219e-8
2.446685651417119e-8
1.0075468554785613e-8
2.1775422626194408e-9
4.908781000647491e-9
8.67682988507036e-9
7.05286869950981e-9
2.4116219844958905e-9
5.516898825350905e-10
1.0464876028333432e-9
4.769696244136231e-9
4.867639052674617e-10
7.204617288342097e-10
1.891000275072258e-9
1.5443043712598272e-8
5.618109057562781e-9
6.341453419034284e-9
5.432102391708028e-9
9.650632078656219e-9
1.5052422314001288e-8
1.6370592518785506e-8
1.286316932069293e-9
5.393908354868924e-10
7.41664784974506e-11
2.0337027912081906e-10
1.5479236221701078e-10
1.0793028595682836e-9
6.854500137455223e-11
4.952642956176266e-11
1.0842444844808492e-10
2.31959027286637e-11
3.774809086130829e-11
8.692307663560275e-11
2.527691295102238e-10
7.331248283945571e-10
2.7226491434020464e-9
1.0370958106164804e-8
1.3777111555956286e-8
2.4463014591168934e-8
4.086896071425254e-8
5.3269929628640504e-8
9.235603134628834e-9
7.315165774005585e-8
1.0664904406459201e-7
2.9837518118506226e-8
2.0408023415605325e-8
1.2410156359494304e-8
7.462874955692441e-10
4.2710272283981034e-12
2.348116959021715e-13
0.
7.790141935213291e-14
5.178060923654906e-14
3.8093207490424805e-14
3.147196190774784e-14
3.262809205883207e-14
3.9799923688852413e-14
5.227998535277118e-14
7.06754190775666e-14
9.664026821803644e-14
1.3285303498050216e-13
1.832337495580001e-13
2.5336902036896174e-13
2.4696308430627863e-13
1.2301134495783424e-13
1.1252774491384095e-13
1.5260730238108698e-13
2.15450985153104e-13
2.855875720485457e-13
3.7613187474888203e-13
5.094704630169456e-13
7.128214281583272e-13
1.0232259627029391e-12
1.4957230736233277e-12
2.2151468474232093e-12
3.3144667547732726e-12
5.004675506863643e-12
7.624846778574946e-12
1.1727894953546547e-11
1.8231046694500766e-11
2.8687226965717492e-11
4.579083352598333e-11
7.435853468904795e-11
9.114722956955298e-10
2.4662876874517945e-9
4.216446889232947e-9
3.811815459067428e-9
1.0333556378158189e-9
2.6519679734956592e-9
6.497548382815269e-9
1.0387142818330848e-8
1.4370337506756258e-8
1.8472350524593382e-8
2.265702071277855e-8
1.1114999017555833e-8
2.0724098423208856e-9
1.1917181409099372e-8
1.3201009731322701e-8
1.4691952387852909e-8
2.3722798893384e-10
2.9060345988221535e-8
5.114686832875461e-8
3.871310129398573e-8
3.193693013206434e-8
2.7155629638211717e-8
2.221529822119085e-8
1.6539910696206726e-8
9.2479515026832e-9
4.201985851083092e-9
3.0997851370925144e-8
2.5419912723475755e-8
2.1572274038418682e-8
1.9768008163583166e-8
1.9036364684605492e-8
2.3987602317310153e-7
8.914349079711639e-8
1.1495279641196199e-6
1.7850857661571206e-7
3.285400375848245e-8
6.59131610710284e-10
1.2160191770860637e-8
1.9424215698299912e-8
1.2263376363347622e-8
1.3341539510508192e-8
2.480233465452102e-9
5.440847606277478e-10
1.937418992120821e-8
1.769341432190734e-8
8.28832748941276e-10
7.80790582325057e-9
2.4557431596211716e-9
5.86849631599238e-10
1.0862066217884738e-9
2.053765952706001e-9
9.747678820922533e-10
3.7382701992646577e-10
4.1408647151400186e-10
5.354925164556635e-10
3.1058941819349566e-10
3.6983539823903227e-10
6.673344699465077e-10
1.0252934688134574e-9
1.6445785413148595e-9
2.5655632111152363e-9
6.1231143634397466e-9
1.1505670619931823e-8
1.7807815350911295e-8
1.9609002387393835e-8
1.007752076248057e-8
7.563402923931899e-9
2.630995331292268e-8
4.304139842351047e-8
5.7294550325389844e-8
6.913702168071394e-8
7.832441148232636e-8
8.414334288361573e-8
3.4454757094104955e-8
1.445157800492622e-8
5.110941635370285e-9
2.6104299520766332e-9
8.17686095364006e-9
1.0563794376641609e-8
1.0015882463844715e-8
8.341469417436429e-9
5.959906944554179e-9
1.887411356634389e-9
9.583502890401104e-10
8.181930082723935e-10
8.622699034505605e-10
9.400478338020357e-10
9.854738684383876e-10
9.698806113677845e-10
9.014057285940594e-10
8.117317363238251e-10
7.363755039615025e-10
2.6777904031074687e-8
1.281312874484002e-8
4.4036742493242207e-7
8.774740915659834e-8
2.7271697019831153e-8
6.299126916033773e-9
2.99386865411473e-9
1.4920347257363154e-8
6.310531619311954e-8
3.405751021822531e-8
3.048093056952179e-9
5.43414988608429e-9
1.5254558465281837e-8
4.8211308437897705e-9
1.1382811447588034e-9
1.6385683415166083e-9
6.729722233598053e-10
1.3398428427098332e-9
8.108530935620597e-10
4.014361381780677e-10
3.4904096533076037e-9
2.0212335991072616e-9
3.5816026013958254e-10
3.134382801317559e-9
4.250338390816511e-9
6.520884743396125e-9
1.1623941276932692e-8
2.2834645991447977e-8
4.697990864399188e-8
4.456405698923617e-8
2.5150346986125145e-8
1.4870114667302033e-7
4.686522683331128e-7
4.7055837915490623e-7
7.069969554622383e-8
2.3484004909410612e-7
3.6750655273829623e-7
4.403460308951553e-7
4.906380633250233e-7
4.934686572845616e-7
3.4629505948586386e-7
2.5658440554444505e-8
1.615001206764357e-7
1.0390091808567115e-7
4.7445099021703744e-8
1.944311214818108e-8
4.272076028272632e-9
2.3033784198173265e-8
1.4510883292276797e-8
1.2025299596677424e-8
1.0404810588901842e-8
2.716345575662955e-9
9.761457982972574e-9
3.000982437197456e-8
2.492340224607627e-8
1.8415982405115763e-8
1.3540038745568038e-8
8.34515544623833e-9
7.688002599480327e-10
1.255217697938098e-8
1.6943990014396406e-8
1.4675338077452134e-8
9.247235208720993e-8
5.052862295936202e-10
1.2771290122061835e-6
2.678367203747709e-7
9.683049454217915e-8
3.2005390155590416e-8
8.196505831307612e-9
4.149600074684413e-9
2.1594966129842205e-8
5.539061072481319e-8
2.4466856520836166e-8
1.0075468557490458e-8
2.1775422624210903e-9
4.908781000771157e-9
8.676829884381524e-9
7.052868699473795e-9
2.411621984510245e-9
5.516898821405394e-10
1.0464876029960188e-9
4.769696245562705e-9
4.867639051212599e-10
7.204617289906872e-10
1.891000275540755e-9
1.5443043713301402e-8
5.618109056699261e-9
6.341453418691133e-9
5.432102390582334e-9
9.650632076646731e-9
1.5052422308370064e-8
1.637059251499605e-8
1.2863169315184833e-9
5.393908369346824e-10
7.416647854308215e-11
2.033702792281454e-10
1.5479236215753556e-10
1.079302860594144e-9
6.854500154510881e-11
4.9526429710863266e-11
1.084244483346152e-10
2.319590304726498e-11
3.774809073905644e-11
8.692307683423642e-11
2.5276912930533046e-10
7.331248278765543e-10
2.722649146189253e-9
1.0370958099538555e-8
1.3777111552555215e-8
2.4463014586049635e-8
4.086896071770178e-8
5.3269929635514706e-8
9.235603133071131e-9
7.315165773930517e-8
1.0664904406857264e-7
2.9837518119654935e-8
2.0408023416325125e-8
1.2410156360511926e-8
7.462874950140811e-10
4.271027226058466e-12
2.3481166978732926e-13
0.
7.790141942208532e-14
5.178060857320014e-14
3.809320721851916e-14
3.1471961781521486e-14
3.2628092873523236e-14
3.979992170880291e-14
5.227998301433578e-14
7.067541716324948e-14
9.664026930011917e-14
1.3285303544124628e-13
1.832337482004414e-13
2.533690161779282e-13
2.469630726172783e-13
1.2301132978667325e-13
1.1252774285659955e-13
1.5260731292771943e-13
2.1545098896355962e-13
2.855875780497252e-13
3.7613189336838097e-13
5.094704849730368e-13
7.128214424681147e-13
1.023225965818683e-12
1.495723060636737e-12
2.215146842747159e-12
3.3144667538369878e-12
5.0046754691922654e-12
7.624846697975081e-12
1.172789492655581e-11
1.8231046672298776e-11
2.8687227164679645e-11
4.579083355725155e-11
7.435853471784412e-11
9.114722955147759e-10
2.466287686757807e-9
4.216446889002436e-9
3.811815458927117e-9
1.0333556377036327e-9
2.651967973294626e-9
6.497548382964773e-9
1.0387142818131349e-8
1.4370337506865635e-8
1.847235052428996e-8
2.2657020711708107e-8
1.1114999016779973e-8
2.0724098421422166e-9
1.1917181409198454e-8
1.3201009731500826e-8
1.4691952388480032e-8
2.3722799178948036e-10
2.90603459925162e-8
5.11468683257764e-8
3.8713101295286816e-8
3.193693013431579e-8
2.7155629638942154e-8
2.2215298222151344e-8
1.6539910697264108e-8
9.247951503790313e-9
4.2019858516327195e-9
3.099785137137568e-8
2.5419912723877447e-8
2.1572274038792968e-8
1.976800816380295e-8
1.9036364685018334e-8
2.3987602317475436e-7
8.914349079610936e-8
1.149527964132301e-6
1.7850857661459443e-7
3.285400375980448e-8
6.591316121896379e-10
1.2160191770797753e-8
1.9424215697980025e-8
1.226337636343077e-8
1.3341539510234722e-8
2.480233465807654e-9
5.440847548880472e-10
1.937418993189853e-8
1.769341433962918e-8
8.288327421222328e-10
7.807905824341872e-9
2.4557431596164405e-9
5.868496318166927e-10
1.0862066214621333e-9
2.0537659521926225e-9
9.747678814654044e-10
3.7382702039601313e-10
4.140864739378241e-10
5.354925164190102e-10
3.10589418192414e-10
3.69835397895343e-10
6.67334470100437e-10
1.025293469223202e-9
1.6445785412494334e-9
2.565563211279087e-9
6.123114364731612e-9
1.1505670620023837e-8
1.7807815351599287e-8
1.9609002388672752e-8
1.0077520763389615e-8
7.563402923571645e-9
2.6309953313514002e-8
4.3041398424697346e-8
5.7294550327502794e-8
6.913702168367967e-8
7.832441148576775e-8
8.41433428875122e-8
3.445475709549212e-8
1.4451578005526571e-8
5.110941634823738e-9
2.610429949894617e-9
8.176860952391987e-9
1.0563794363804386e-8
1.0015882458636593e-8
8.341469417747877e-9
5.9599069406072916e-9
1.88741135249958e-9
9.58350294606609e-10
8.181930042654898e-10
8.622699048416015e-10
9.400478347737072e-10
9.854738691662946e-10
9.698806113747318e-10
9.014057286973e-10
8.117317360339973e-10
7.363755035349104e-10
2.6777904038250756e-8
1.28131287428335e-8
4.403674249889301e-7
8.774740916759902e-8
2.7271697022205257e-8
6.2991269172632004e-9
2.9938686537666853e-9
1.49203472582939e-8
6.310531619702221e-8
3.405751022060727e-8
3.048093055637754e-9
5.434149898674191e-9
1.5254558485110028e-8
4.821130843611439e-9
1.1382811454740245e-9
1.6385683420723223e-9
6.729722233440215e-10
1.3398428440913768e-9
8.108530933324151e-10
4.0143613780571755e-10
3.4904096531594313e-9
2.021233599248283e-9
3.5816026024520777e-10
3.134382800699926e-9
4.250338391253453e-9
6.520884744724174e-9
1.16239412755447e-8
2.2834645994049887e-8
4.697990864358312e-8
4.456405699369829e-8
2.5150346991582397e-8
1.4870114668565136e-7
4.686522683518521e-7
4.7055837917594923e-7
7.069969554455433e-8
2.348400491051148e-7
3.67506552754698e-7
4.403460309130909e-7
4.90638063345634e-7
4.934686573069385e-7
3.4629505950133047e-7
2.5658440559922142e-8
1.6150012068466287e-7
1.0390091808996596e-7
4.7445099023275116e-8
1.9443112147166515e-8
4.2720760280070836e-9
2.3033784200587444e-8
1.4510883292948624e-8
1.2025299597254417e-8
1.0404810589591588e-8
2.716345574542133e-9
9.76145798605682e-9
3.0009824374834114e-8
2.4923402246985417e-8
1.8415982405123873e-8
1.354003874836412e-8
8.345155447125568e-9
7.688002594984254e-10
1.2552176980995101e-8
1.6943990014944003e-8
1.4675338077904215e-8
9.247235209177924e-8
5.052862253261898e-10
1.2771290122674973e-6
2.678367203899954e-7
9.68304945481549e-8
3.2005390155697626e-8
8.196505830905944e-9
4.149600074702841e-9
2.1594966130848894e-8
5.539061072418186e-8
2.446685651823602e-8
1.0075468555426132e-8
2.1775422630735137e-9
4.908781000256365e-9
8.676829883001029e-9
7.052868698952649e-9
2.411621984328374e-9
5.516898826954138e-10
1.0464876031821516e-9
4.769696246057198e-9
4.867639048554721e-10
7.204617289338684e-10
1.891000275551786e-9
1.5443043713975402e-8
5.618109056279526e-9
6.341453418587776e-9
5.432102389979246e-9
9.65063207575381e-9
1.5052422305981213e-8
1.63705925133524e-8
1.2863169312566897e-9
5.393908360368096e-10
7.416647856769795e-11
2.0337027918804078e-10
1.5479236273860846e-10
1.0793028596805603e-9
6.854500141763977e-11
4.952642961689257e-11
1.0842444856699724e-10
2.319590300565286e-11
3.774809082191742e-11
8.692307673306018e-11
2.527691293477912e-10
7.331248275857895e-10
2.722649140019247e-9
1.0370958100979986e-8
1.377711155258809e-8
2.4463014586348397e-8
4.086896071604777e-8
5.32699296209737e-8
9.235603133070247e-9
7.31516577387946e-8
1.0664904407015847e-7
2.98375181197695e-8
2.0408023416571287e-8
1.241015635950419e-8
7.462874956537611e-10
4.271027251530641e-12
2.3481168082421675e-13
0.
7.79014193728795e-14
5.178060887348584e-14
3.809320839923914e-14
3.1471961146247186e-14
3.262809128896642e-14
3.97999226150949e-14
5.2279984579287626e-14
7.067541919871464e-14
9.664026952565316e-14
1.3285303604787572e-13
1.8323374683662964e-13
2.5336901936765845e-13
2.469630712386086e-13
1.2301134121858165e-13
1.125277427591467e-13
1.5260731012894595e-13
2.1545097435887736e-13
2.8558757330223574e-13
3.7613189027005264e-13
5.094704584163471e-13
7.128214297899274e-13
1.0232259085992411e-12
1.4957230489814215e-12
2.215146812024725e-12
3.3144667941970674e-12
5.004675528209763e-12
7.624846762015296e-12
1.1727894903717943e-11
1.8231046728164373e-11
2.868722696394163e-11
4.579083359560562e-11
7.435853455973272e-11
9.114722955667406e-10
2.4662876868442555e-9
4.2164468887292014e-9
3.811815458817274e-9
1.0333556379389735e-9
2.65196797297612e-9
6.497548382475523e-9
1.038714281778978e-8
1.4370337506481565e-8
1.8472350523682504e-8
2.2657020712340053e-8
1.111499901715085e-8
2.0724098412472357e-9
1.191718140888594e-8
1.3201009731571198e-8
1.4691952387903906e-8
2.3722798994208036e-10
2.9060345990919385e-8
5.1146868323100253e-8
3.871310129701933e-8
3.193693013503249e-8
2.715562963873946e-8
2.221529822212606e-8
1.653991069719817e-8
9.247951504128145e-9
4.201985849458256e-9
3.099785137130343e-8
2.5419912723840982e-8
2.1572274039407878e-8
1.976800816380438e-8
1.903636468468385e-8
2.3987602317670656e-7
8.914349079749802e-8
1.1495279641352665e-6
1.7850857661457132e-7
3.2854003756916664e-8
6.59131611696275e-10
1.2160191771080251e-8
1.9424215697756395e-8
1.2263376363462608e-8
1.3341539510184828e-8
2.480233466474224e-9
5.440847557468089e-10
1.9374189916903646e-8
1.7693414320833205e-8
8.288327223141101e-10
7.807905824016611e-9
2.455743159902742e-9
5.86849630591348e-10
1.0862066219925533e-9
2.0537659523610216e-9
9.747678822591516e-10
3.738270202821744e-10
4.140864734300837e-10
5.354925164148152e-10
3.1058941820493645e-10
3.698353981545994e-10
6.673344703119212e-10
1.0252934690973535e-9
1.644578541149771e-9
2.565563211147695e-9
6.123114364977785e-9
1.150567062074513e-8
1.780781535228333e-8
1.96090023888107e-8
1.0077520763889738e-8
7.563402923358175e-9
2.6309953313433084e-8
4.3041398425319214e-8
5.729455032844068e-8
6.913702168475126e-8
7.832441148709298e-8
8.414334288910512e-8
3.4454757095863475e-8
1.445157800537465e-8
5.110941634861332e-9
2.6104299493625527e-9
8.176860954570534e-9
1.0563794368831792e-8
1.0015882461461527e-8
8.34146942296898e-9
5.959906957859473e-9
1.8874113575856518e-9
9.583502928242127e-10
8.181930062902625e-10
8.622699050227755e-10
9.400478351259377e-10
9.854738682462017e-10
9.698806111030565e-10
9.01405729006199e-10
8.117317358192611e-10
7.363755031950886e-10
2.6777904039571724e-8
1.2813128744927238e-8
4.403674250111925e-7
8.774740917041077e-8
2.7271697022805446e-8
6.299126918405101e-9
2.9938686543098712e-9
1.492034725886438e-8
6.310531619837892e-8
3.405751022347246e-8
3.048093048320879e-9
5.4341498828252116e-9
1.5254558472783054e-8
4.821130843557964e-9
1.1382811457777452e-9
1.6385683411894505e-9
6.729722237272603e-10
1.3398428427338212e-9
8.108530949723468e-10
4.0143613863876313e-10
3.4904096536068032e-9
2.021233599264778e-9
3.581602603583557e-10
3.134382800502484e-9
4.250338390700313e-9
6.52088474562625e-9
1.1623941275815662e-8
2.283464599334252e-8
4.697990864659718e-8
4.4564056994115506e-8
2.5150346988321664e-8
1.487011466824399e-7
4.686522683601352e-7
4.70558379185092e-7
7.069969554196916e-8
2.34840049111164e-7
3.6750655276073974e-7
4.40346030920997e-7
4.906380633534001e-7
4.934686573153361e-7
3.4629505950679256e-7
2.5658440561284674e-8
1.61500120687748e-7
1.0390091809257377e-7
4.744509902417787e-8
1.9443112148293278e-8
4.2720760295360235e-9
2.303378419681805e-8
1.4510883293195305e-8
1.202529959753707e-8
1.040481059103587e-8
2.7163455756919497e-9
9.761457984637014e-9
3.000982437297411e-8
2.4923402246793025e-8
1.841598240476241e-8
1.3540038747201154e-8
8.345155447210516e-9
7.688002605705088e-10
1.2552176981507336e-8
1.694399001549353e-8
1.4675338077885794e-8
9.24723520930182e-8
5.052862279018682e-10
1.2771290123047557e-6
2.678367203990074e-7
9.683049455060991e-8
3.200539015736608e-8
8.196505831072175e-9
4.149600074637509e-9
2.159496613125207e-8
5.539061072613739e-8
2.446685651949911e-8
1.0075468553747006e-8
2.1775422625421573e-9
4.908781000598807e-9
8.676829883818833e-9
7.0528686994172925e-9
2.4116219839171056e-9
5.516898819965531e-10
1.0464876034443886e-9
4.7696962462411555e-9
4.86763904830245e-10
7.204617290436278e-10
1.8910002755635593e-9
1.544304371415173e-8
5.618109056257372e-9
6.341453418501321e-9
5.432102389855097e-9
9.650632073706852e-9
1.5052422306400276e-8
1.6370592513019114e-8
1.286316931147698e-9
5.393908358265788e-10
7.416647861014113e-11
2.033702791450594e-10
1.547923622895574e-10
1.0793028577590936e-9
6.85450014565407e-11
4.9526429448181974e-11
1.0842444845980217e-10
2.3195902711157288e-11
3.774809102344398e-11
8.692307669357311e-11
2.5276912941112816e-10
7.331248265380842e-10
2.7226491446775655e-9
1.0370958101536446e-8
1.3777111553098084e-8
2.4463014583857706e-8
4.086896071647795e-8
5.3269929626536534e-8
9.23560313260822e-9
7.315165773789824e-8
1.0664904407078824e-7
2.983751811978296e-8
2.0408023416578596e-8
1.2410156360767628e-8
7.462874952578626e-10
4.271027239905285e-12
2.348116645695207e-13
0.
7.790141933189696e-14
5.1780609198076125e-14
3.8093208794445367e-14
3.147196197708412e-14
3.2628092167197004e-14
3.9799924114913456e-14
5.227998427570382e-14
7.067541761264014e-14
9.664026816169274e-14
1.3285303793187466e-13
1.8323374896270336e-13
2.5336901828176104e-13
2.4696305981669974e-13
1.2301133589840058e-13
1.1252773194310285e-13
1.5260730311248019e-13
2.154509748293484e-13
2.855875754436833e-13
3.7613187555816007e-13
5.09470450102141e-13
7.128214380512699e-13
1.0232259213792412e-12
1.4957230188324637e-12
2.215146823617738e-12
3.314466759724001e-12
5.004675499417552e-12
7.624846726519911e-12
1.1727894968714166e-11
1.8231046659078384e-11
2.8687227112719645e-11
4.5790833721708196e-11
7.435853461112258e-11
9.11472295548688e-10
2.466287687131166e-9
4.2164468890937226e-9
3.8118154589736056e-9
1.0333556378586422e-9
2.6519679730719876e-9
6.4975483827020855e-9
1.0387142818398697e-8
1.4370337506917285e-8
1.8472350524199658e-8
2.265702071211794e-8
1.111499901665781e-8
2.072409843858645e-9
1.191718140884377e-8
1.3201009731590486e-8
1.4691952387988828e-8
2.3722799167608403e-10
2.9060345992907305e-8
5.114686832879163e-8
3.871310129616608e-8
3.193693013450351e-8
2.71556296379414e-8
2.2215298220861098e-8
1.6539910696730024e-8
9.247951504222021e-9
4.2019858502829535e-9
3.099785137137242e-8
2.5419912723998216e-8
2.1572274039342405e-8
1.9768008164075144e-8
1.9036364684967277e-8
2.3987602317535665e-7
8.914349079545991e-8
1.149527964136643e-6
1.7850857661346027e-7
3.285400375752305e-8
6.591316124474616e-10
1.2160191769809078e-8
1.9424215697881243e-8
1.2263376363664945e-8
1.3341539510205778e-8
2.480233463730781e-9
5.440847505308759e-10
1.9374189913184784e-8
1.7693414335246242e-8
8.288327379794725e-10
7.807905822937241e-9
2.4557431598953336e-9
5.868496312828684e-10
1.0862066209222666e-9
2.0537659521187466e-9
9.74767882346435e-10
3.7382701962833116e-10
4.1408647386560965e-10
5.354925164868016e-10
3.105894182743072e-10
3.6983539807217557e-10
6.673344702372726e-10
1.0252934689910552e-9
1.6445785409743144e-9
2.5655632114747894e-9
6.123114364255024e-9
1.1505670620494043e-8
1.780781535191928e-8
1.9609002388825466e-8
1.0077520764003107e-8
7.563402923228028e-9
2.630995331336113e-8
4.3041398425543274e-8
5.729455032874033e-8
6.91370216850661e-8
7.832441148750907e-8
8.414334288953011e-8
3.4454757096185374e-8
1.4451578005441643e-8
5.110941635546156e-9
2.61042994735722e-9
8.176860954653226e-9
1.056379436067144e-8
1.001588245719805e-8
8.341469428260147e-9
5.95990694822998e-9
1.8874113510245784e-9
9.58350295816427e-10
8.181930071075182e-10
8.622699050472356e-10
9.400478342791353e-10
9.854738685137177e-10
9.698806109143838e-10
9.01405728506441e-10
8.11731736274733e-10
7.363755033373578e-10
2.677790404071733e-8
1.281312874501297e-8
4.4036742501694907e-7
8.774740917370089e-8
2.7271697023603632e-8
6.299126918206269e-9
2.993868654165593e-9
1.492034725865098e-8
6.310531619859864e-8
3.4057510220978484e-8
3.048093044681599e-9
5.434149905274307e-9
1.5254558470802804e-8
4.821130843499194e-9
1.1382811453833568e-9
1.6385683414944692e-9
6.729722237345218e-10
1.3398428432676809e-9
8.108530933360119e-10
4.0143613739826766e-10
3.490409653540861e-9
2.0212335992811093e-9
3.58160260230623e-10
3.1343828007245996e-9
4.250338390724306e-9
6.520884744893088e-9
1.1623941276267705e-8
2.2834645993939954e-8
4.697990864618241e-8
4.4564056995940055e-8
2.5150346990433856e-8
1.487011466824879e-7
4.6865226836472977e-7
4.705583791875691e-7
7.069969554086517e-8
2.348400491128281e-7
3.6750655276233513e-7
4.403460309235024e-7
4.906380633563509e-7
4.934686573193051e-7
3.462950595100663e-7
2.5658440561770096e-8
1.6150012068856435e-7
1.0390091809275652e-7
4.7445099024283966e-8
1.9443112148215503e-8
4.2720760276304624e-9
2.3033784198579483e-8
1.4510883293312365e-8
1.2025299597727026e-8
1.0404810590461026e-8
2.7163455741901388e-9
9.761457985433051e-9
3.0009824374087084e-8
2.4923402244560058e-8
1.841598240645644e-8
1.3540038746330618e-8
8.345155446654902e-9
7.688002603559315e-10
1.2552176981421185e-8
1.6943990015248353e-8
1.467533807849195e-8
9.247235209482508e-8
5.052862287259625e-10
1.277129012305736e-6
2.6783672039648533e-7
9.683049455048583e-8
3.200539015806421e-8
8.196505831255124e-9
4.149600074782931e-9
2.1594966131308005e-8
5.5390610724495177e-8
2.4466856516037658e-8
1.0075468556001616e-8
2.177542263096978e-9
4.908781000227232e-9
8.676829883792633e-9
7.052868697053049e-9
2.4116219837396866e-9
5.51689882327767e-10
1.0464876033707224e-9
4.769696246051414e-9
4.867639047649458e-10
7.204617290702611e-10
1.89100027563531e-9
1.5443043714102043e-8
5.618109056268804e-9
6.341453418482313e-9
5.432102389881948e-9
9.650632074794895e-9
1.5052422304528922e-8
1.6370592512912523e-8
1.286316931127801e-9
5.393908393244704e-10
7.416647852175782e-11
2.033702790287971e-10
1.5479236188090863e-10
1.0793028593772022e-9
6.854500149560065e-11
4.9526429570147416e-11
1.0842444833479106e-10
2.3195902666063062e-11
3.774809082193531e-11
8.692307687986958e-11
2.5276912950554364e-10
7.331248276638488e-10
2.722649144396332e-9
1.037095809899489e-8
1.3777111552827791e-8
2.4463014580821222e-8
4.086896071645383e-8
5.326992962481183e-8
9.235603132980366e-9
7.315165773828689e-8
1.0664904407107216e-7
2.9837518120026737e-8
2.040802341661284e-8
1.2410156360620818e-8
7.462874951499593e-10
4.271027255940141e-12
2.3481166685762804e-13
0.
7.790141948073401e-14
5.178060926053144e-14
3.809320811851906e-14
3.147196159199916e-14
3.262809184437942e-14
3.979992350691643e-14
5.227998460487877e-14
7.067541807898022e-14
9.664026678870516e-14
1.3285303280011505e-13
1.8323374836028838e-13
2.533690170201033e-13
2.469630711842861e-13
1.230113338468871e-13
1.1252773852746728e-13
1.526073097524316e-13
2.1545097212504855e-13
2.855875733623536e-13
3.7613190095627483e-13
5.094704855066196e-13
7.12821436001015e-13
1.023225942145233e-12
1.4957230758358728e-12
2.2151468360157937e-12
3.314466847273723e-12
5.004675490288711e-12
7.6248467598348e-12
1.1727894996187441e-11
1.8231046677960856e-11
2.8687227060614786e-11
4.5790833631065673e-11
7.435853475854967e-11
9.114722954303859e-10
2.466287686759825e-9
4.216446888700605e-9
3.8118154588707366e-9
1.0333556380456002e-9
2.6519679729225074e-9
6.49754838235004e-9
1.0387142818010471e-8
1.4370337506844689e-8
1.8472350523988746e-8
2.265702071167598e-8
1.111499901788197e-8
2.0724098437663336e-9
1.1917181408932095e-8
1.3201009731605618e-8
1.4691952387833765e-8
2.372279915201679e-10
2.906034598992639e-8
5.114686832713092e-8
3.871310129723947e-8
3.193693013447396e-8
2.7155629638927337e-8
2.2215298222441542e-8
1.6539910697481464e-8
9.247951503726107e-9
4.201985850206289e-9
3.0997851371458146e-8
2.5419912724020454e-8
2.1572274038964678e-8
1.9768008164244153e-8
1.9036364685047173e-8
2.398760231753534e-7
8.914349079861012e-8
1.1495279641375948e-6
1.7850857661402837e-7
3.285400375627202e-8
6.591316119345672e-10
1.2160191769996392e-8
1.942421569798035e-8
1.2263376363461865e-8
1.3341539509944906e-8
2.480233469874187e-9
5.440847586801447e-10
1.9374189919203386e-8
1.769341431877799e-8
8.288327486344148e-10
7.807905825501501e-9
2.455743160030484e-9
5.868496313645893e-10
1.0862066213796566e-9
2.0537659521273083e-9
9.747678824780472e-10
3.7382702020867994e-10
4.140864725847647e-10
5.354925164102925e-10
3.1058941815509773e-10
3.698353982405075e-10
6.673344704018593e-10
1.0252934692681369e-9
1.6445785409693455e-9
2.565563211486835e-9
6.123114364155965e-9
1.1505670620092563e-8
1.7807815352844287e-8
1.9609002388953818e-8
1.0077520764096234e-8
7.563402923617081e-9
2.630995331360862e-8
4.304139842568156e-8
5.7294550328785904e-8
6.913702168534795e-8
7.8324411487824e-8
8.414334288992501e-8
3.445475709643349e-8
1.4451578005156998e-8
5.1109416351288856e-9
2.610429949533597e-9
8.176860955562142e-9
1.0563794366427985e-8
1.001588246023125e-8
8.341469425753884e-9
5.959906952899742e-9
1.8874113526606544e-9
9.583502866522443e-10
8.18193006480754e-10
8.622699047686009e-10
9.40047834260378e-10
9.854738682623315e-10
9.698806116143093e-10
9.014057292194052e-10
8.117317357638435e-10
7.36375503456149e-10
2.6777904040562154e-8
1.2813128749337504e-8
4.403674250236039e-7
8.774740917396348e-8
2.7271697024426247e-8
6.299126917462188e-9
2.9938686539060987e-9
1.4920347258970095e-8
6.310531619842263e-8
3.405751022227542e-8
3.0480930509730842e-9
5.4341499015266676e-9
1.5254558478137616e-8
4.821130843558602e-9
1.1382811455776373e-9
1.6385683418843622e-9
6.729722237427078e-10
1.3398428436642834e-9
8.108530930684932e-10
4.014361377955645e-10
3.4904096519207093e-9
2.0212335992910574e-9
3.5816026026246177e-10
3.134382801293196e-9
4.250338390994097e-9
6.520884744546136e-9
1.162394127663087e-8
2.283464599144592e-8
4.6979908646241436e-8
4.4564056997793204e-8
2.5150346989221084e-8
1.4870114667768894e-7
4.686522683692776e-7
4.705583791895452e-7
7.069969554320544e-8
2.3484004911296208e-7
3.6750655276392967e-7
4.40346030924641e-7
4.90638063357504e-7
4.934686573196683e-7
3.462950595108717e-7
2.5658440563047703e-8
1.6150012068934598e-7
1.0390091809292279e-7
4.744509902468516e-8
1.944311214844945e-8
4.27207602795735e-9
2.3033784201208584e-8
1.4510883293331537e-8
1.2025299597721326e-8
1.0404810590400338e-8
2.716345575463367e-9
9.761457985364769e-9
3.00098243751998e-8
2.4923402243651757e-8
1.841598240742094e-8
1.3540038745198856e-8
8.345155446710038e-9
7.68800259615495e-10
1.2552176982224333e-8
1.6943990015091857e-8
1.4675338077955927e-8
9.24723520959857e-8
5.052862277339533e-10
1.277129012312495e-6
2.678367203986642e-7
9.683049454883706e-8
3.2005390158453996e-8
8.19650583109031e-9
4.149600074856844e-9
2.159496613128686e-8
5.5390610727402584e-8
2.4466856511449006e-8
1.0075468555321009e-8
2.1775422623956574e-9
4.908781001214038e-9
8.676829882636744e-9
7.0528686956324705e-9
2.411621983636275e-9
5.516898822212554e-10
1.0464876034222065e-9
4.7696962464333575e-9
4.867639049884588e-10
7.204617290775274e-10
1.891000275511425e-9
1.544304371387629e-8
5.6181090562108114e-9
6.341453418484772e-9
5.4321023897485875e-9
9.650632074005815e-9
1.5052422304378388e-8
1.6370592512732916e-8
1.2863169311214488e-9
5.393908360205916e-10
7.416647848969516e-11
2.033702793187204e-10
1.5479236226512604e-10
1.0793028567339434e-9
6.85450016581439e-11
4.952642961588526e-11
1.084244483533302e-10
2.3195902605145368e-11
3.774809060549111e-11
8.692307665452176e-11
2.527691290427584e-10
7.331248265405801e-10
2.7226491441178976e-9
1.037095809942916e-8
1.377711155002401e-8
2.4463014582464658e-8
4.086896071577705e-8
5.3269929628850495e-8
9.235603132029864e-9
7.315165773882022e-8
1.0664904407121339e-7
2.98375181203889e-8
2.0408023416668994e-8
1.2410156359950181e-8
7.462874954198843e-10
4.2710272561097994e-12
2.348116624346623e-13
0.
7.79014192701047e-14
5.17806091349029e-14
3.809320787963122e-14
3.147196158659811e-14
3.2628092326291196e-14
3.979992247626336e-14
5.22799847492882e-14
7.067541767488148e-14
9.664027105227988e-14
1.3285303564786596e-13
1.8323374702182788e-13
2.533690190284122e-13
2.4696307126527186e-13
1.2301133694932204e-13
1.125277320073857e-13
1.5260729642434815e-13
2.1545099170006436e-13
2.8558758497998585e-13
3.7613189246324217e-13
5.094704766388013e-13
7.128214209758376e-13
1.0232259150580342e-12
1.4957230696454529e-12
2.2151468284586975e-12
3.314466749380606e-12
5.00467547866371e-12
7.624846795925732e-12
1.1727894883333326e-11
1.82310466832976e-11
2.8687227253586494e-11
4.579083344138275e-11
7.435853484685095e-11
9.114722957234555e-10
2.4662876871742733e-9
4.216446889007223e-9
3.811815459104823e-9
1.0333556376856217e-9
2.651967973398756e-9
6.49754838266429e-9
1.0387142818234378e-8
1.4370337506406579e-8
1.8472350524332506e-8
2.265702071225693e-8
1.1114999016683552e-8
2.0724098404446873e-9
1.1917181409053442e-8
1.320100973163175e-8
1.4691952388069427e-8
2.372279902545713e-10
2.9060345993413152e-8
5.114686832428739e-8
3.871310129734015e-8
3.193693013549214e-8
2.7155629638833568e-8
2.2215298221947434e-8
1.6539910697424796e-8
9.247951504793396e-9
4.201985850875429e-9
3.099785137124747e-8
2.5419912724197616e-8
2.1572274039370248e-8
1.976800816454067e-8
1.9036364685125802e-8
2.398760231783352e-7
8.914349079643677e-8
1.1495279641374976e-6
1.785085766151419e-7
3.285400375655484e-8
6.591316107119324e-10
1.2160191770232474e-8
1.9424215697541967e-8
1.2263376363503064e-8
1.3341539510590061e-8
2.4802334680183484e-9
5.440847511308908e-10
1.9374189925738163e-8
1.7693414326349398e-8
8.288327447050207e-10
7.807905825268183e-9
2.455743159811903e-9
5.868496316745899e-10
1.086206620857461e-9
2.0537659519492317e-9
9.747678821353835e-10
3.738270201140092e-10
4.1408647207935257e-10
5.354925164335129e-10
3.105894182953138e-10
3.69835398301579e-10
6.673344702406232e-10
1.0252934690577485e-9
1.6445785409804328e-9
2.565563211334756e-9
6.1231143644473196e-9
1.1505670620415195e-8
1.7807815352088098e-8
1.9609002389142197e-8
1.0077520764169506e-8
7.563402923509668e-9
2.6309953313533984e-8
4.3041398425876456e-8
5.7294550328993724e-8
6.913702168541826e-8
7.832441148792476e-8
8.414334288999189e-8
3.44547570962764e-8
1.4451578005662239e-8
5.110941635360037e-9
2.6104299491778797e-9
8.176860953512087e-9
1.05637943660466e-8
1.001588245435577e-8
8.34146942840326e-9
5.959906955572841e-9
1.8874113641097816e-9
9.583502961190073e-10
8.181930076544381e-10
8.622699045164058e-10
9.400478346346524e-10
9.854738685878017e-10
9.69880611266527e-10
9.014057285379334e-10
8.117317362591666e-10
7.363755038254879e-10
2.6777904040880013e-8
1.2813128747812588e-8
4.403674250302779e-7
8.774740917159928e-8
2.727169702382825e-8
6.299126918646249e-9
2.9938686543638866e-9
1.4920347258865132e-8
6.310531619895059e-8
3.4057510221699627e-8
3.0480930521755054e-9
5.434149889006744e-9
1.5254558482239737e-8
4.82113084348961e-9
1.1382811470038047e-9
1.6385683412769802e-9
6.729722231464465e-10
1.339842842540265e-9
8.108530935649098e-10
4.01436135831641e-10
3.490409653916131e-9
2.0212335992972207e-9
3.581602605362555e-10
3.1343828006660046e-9
4.250338391557198e-9
6.520884744519787e-9
1.1623941276193298e-8
2.2834645993157554e-8
4.697990864624253e-8
4.456405699470913e-8
2.51503469885332e-8
1.487011466843994e-7
4.686522683671031e-7
4.7055837919154104e-7
7.069969554145083e-8
2.3484004911380305e-7
3.675065527640056e-7
4.403460309248679e-7
4.906380633584114e-7
4.934686573205828e-7
3.46295059511355e-7
2.5658440562535923e-8
1.6150012068931872e-7
1.0390091809286531e-7
4.7445099023983845e-8
1.9443112147467414e-8
4.272076028137259e-9
2.303378419749081e-8
1.4510883293345306e-8
1.2025299597847676e-8
1.0404810589959677e-8
2.7163455744203874e-9
9.761457986048472e-9
3.000982437352047e-8
2.4923402245482007e-8
1.8415982406086966e-8
1.3540038745713779e-8
8.345155448270718e-9
7.688002603739553e-10
1.2552176981886322e-8
1.6943990015280937e-8
1.4675338078013372e-8
9.247235209626422e-8
5.052862267549868e-10
1.2771290123149993e-6
2.678367203981822e-7
9.683049454957305e-8
3.200539015751669e-8
8.196505831286141e-9
4.149600074762125e-9
2.15949661315657e-8
5.5390610726066065e-8
2.4466856514903494e-8
1.0075468552572952e-8
2.177542262811408e-9
4.9087810005148e-9
8.676829883920176e-9
7.052868696457052e-9
2.4116219850855438e-9
5.516898823721899e-10
1.0464876033299492e-9
4.7696962468169145e-9
4.867639048602454e-10
7.204617290622902e-10
1.8910002755556866e-9
1.544304371394444e-8
5.618109056065286e-9
6.341453418484108e-9
5.43210238972121e-9
9.650632075259483e-9
1.50524223047876e-8
1.6370592512543323e-8
1.2863169311160227e-9
5.393908327426924e-10
7.416647856361259e-11
2.033702795618014e-10
1.547923623531827e-10
1.0793028568186877e-9
6.85450015444648e-11
4.952642965814346e-11
1.0842444842879091e-10
2.3195902650003334e-11
3.774809084213394e-11
8.692307665597018e-11
2.527691293924815e-10
7.33124826979307e-10
2.722649143852956e-9
1.0370958101672555e-8
1.3777111552402445e-8
2.446301458508008e-8
4.08689607158605e-8
5.326992961835807e-8
9.235603132395728e-9
7.315165773865983e-8
1.0664904407118824e-7
2.983751812014047e-8
2.0408023416636777e-8
1.2410156360078181e-8
7.462874954470896e-10
4.271027227343874e-12
2.348116466481893e-13
0.
7.790141940660075e-14
5.1780608893788455e-14
3.8093208830166295e-14
3.1471961704814476e-14
3.2628092010282794e-14
3.979992409614334e-14
5.2279983285783444e-14
7.067541893901221e-14
9.664026692593332e-14
1.328530356506495e-13
1.8323374419668234e-13
2.533690193457135e-13
2.4696308056617367e-13
1.2301133415190394e-13
1.1252773050030652e-13
1.526073102855632e-13
2.154509676456812e-13
2.8558759169519144e-13
3.7613188642066124e-13
5.094704495631443e-13
7.128214697869624e-13
1.0232259570442377e-12
1.4957230878583091e-12
2.215146872759972e-12
3.314466777700322e-12
5.004675455014193e-12
7.624846764011155e-12
1.1727894986635774e-11
1.8231046597904087e-11
2.868722711404796e-11
4.5790833714008023e-11
7.435853479746403e-11
9.114722953945927e-10
2.4662876870552317e-9
4.216446888743121e-9
3.811815459066388e-9
1.0333556378183422e-9
2.6519679732807246e-9
6.4975483824831565e-9
1.0387142818054084e-8
1.4370337506869099e-8
1.8472350523997822e-8
2.2657020712289185e-8
1.111499901698047e-8
2.0724098427257967e-9
1.191718140880836e-8
1.3201009731647535e-8
1.4691952388288067e-8
2.372279902828486e-10
2.906034599371703e-8
5.1146868326842505e-8
3.871310129813754e-8
3.19369301367238e-8
2.7155629638286322e-8
2.2215298222239598e-8
1.6539910696907163e-8
9.247951505029207e-9
4.201985849455906e-9
3.09978513716358e-8
2.54199127246812e-8
2.157227403957194e-8
1.976800816446262e-8
1.903636468509255e-8
2.398760231775194e-7
8.914349079903422e-8
1.1495279641361823e-6
1.785085766137306e-7
3.2854003757054346e-8
6.59131611715212e-10
1.216019177027364e-8
1.942421569800031e-8
1.2263376363427468e-8
1.3341539510709412e-8
2.4802334648518952e-9
5.440847619973642e-10
1.9374189918167783e-8
1.769341431911703e-8
8.288327416594948e-10
7.807905823248192e-9
2.4557431597529936e-9
5.868496310502862e-10
1.086206621531362e-9
2.0537659517088348e-9
9.747678826354477e-10
3.738270199871417e-10
4.140864736993588e-10
5.354925165065255e-10
3.1058941818232454e-10
3.698353980101034e-10
6.673344702299996e-10
1.025293469146634e-9
1.6445785413415062e-9
2.5655632111910532e-9
6.123114364924948e-9
1.150567062025032e-8
1.780781535201068e-8
1.9609002388907903e-8
1.007752076444893e-8
7.563402923623619e-9
2.6309953313409804e-8
4.304139842555732e-8
5.729455032891263e-8
6.913702168558323e-8
7.832441148785948e-8
8.414334288994173e-8
3.4454757096029864e-8
1.4451578005111573e-8
5.110941635064356e-9
2.6104299509197082e-9
8.176860952789287e-9
1.056379436836731e-8
1.001588246620376e-8
8.341469422252436e-9
5.9599069522472274e-9
1.88741136190779e-9
9.583502898585676e-10
8.18193005790327e-10
8.622699037004674e-10
9.400478341798294e-10
9.85473869165883e-10
9.698806110793011e-10
9.014057285205099e-10
8.117317355231195e-10
7.363755034824266e-10
2.6777904040940612e-8
1.281312874928557e-8
4.403674250323838e-7
8.77474091731814e-8
2.7271697023241155e-8
6.2991269186442934e-9
2.9938686541822526e-9
1.4920347259007808e-8
6.310531619977512e-8
3.405751022154512e-8
3.048093049187413e-9
5.4341498922764424e-9
1.5254558484981977e-8
4.8211308434796696e-9
1.1382811443737653e-9
1.6385683412755866e-9
6.729722236293404e-10
1.3398428417397352e-9
8.108530925332737e-10
4.014361369635185e-10
3.4904096527598683e-9
2.0212335993010497e-9
3.5816026025777455e-10
3.134382801041021e-9
4.250338391556141e-9
6.520884744971848e-9
1.1623941276664998e-8
2.2834645993832116e-8
4.697990864583712e-8
4.456405699509356e-8
2.5150346991116892e-8
1.4870114668499682e-7
4.6865226836549723e-7
4.7055837918974363e-7
7.069969554447619e-8
2.3484004911493284e-7
3.675065527634811e-7
4.403460309250599e-7
4.906380633586365e-7
4.934686573206039e-7
3.4629505951174765e-7
2.5658440562146196e-8
1.615001206894397e-7
1.0390091809329566e-7
4.744509902426328e-8
1.9443112148894267e-8
4.27207602807718e-9
2.3033784200779334e-8
1.4510883293372575e-8
1.2025299597486891e-8
1.0404810590346672e-8
2.71634557459071e-9
9.761457985293166e-9
3.0009824374892215e-8
2.4923402248336233e-8
1.8415982408888068e-8
1.3540038747519878e-8
8.345155446516895e-9
7.688002593241075e-10
1.2552176982929615e-8
1.69439900156291e-8
1.4675338078323053e-8
9.247235209497456e-8
5.052862292933777e-10
1.2771290123227088e-6
2.6783672039680943e-7
9.683049454886405e-8
3.200539015781303e-8
8.196505831348448e-9
4.1496000748855805e-9
2.1594966131372588e-8
5.5390610727573566e-8
2.4466856517685435e-8
1.007546856005625e-8
2.1775422634163085e-9
4.908781000568668e-9
8.676829882844616e-9
7.052868698471756e-9
2.411621984527995e-9
5.516898821222322e-10
1.0464876032292739e-9
4.769696246428743e-9
4.867639047260139e-10
7.204617290411881e-10
1.891000275507584e-9
1.5443043713932564e-8
5.618109056169106e-9
6.341453418461567e-9
5.432102389883791e-9
9.650632074274582e-9
1.505242230519391e-8
1.6370592512716845e-8
1.2863169310975778e-9
5.393908333880541e-10
7.416647860974972e-11
2.033702793389181e-10
1.547923624281469e-10
1.0793028582472379e-9
6.854500148491884e-11
4.9526429549732786e-11
1.0842444820151457e-10
2.3195902493792376e-11
3.774809081517526e-11
8.692307679603902e-11
2.527691290275183e-10
7.331248276241315e-10
2.7226491417523406e-9
1.0370958097832385e-8
1.3777111553196153e-8
2.4463014583019838e-8
4.0868960719605986e-8
5.3269929630906714e-8
9.235603131962851e-9
7.315165773879812e-8
1.0664904407128467e-7
2.983751811992503e-8
2.0408023416654247e-8
1.2410156359529704e-8
7.46287495752675e-10
4.271027225310984e-12
2.3481165128712765e-13
0.
7.790141929880637e-14
5.1780608809111387e-14
3.809320876549988e-14
3.1471962277888185e-14
3.2628091033966955e-14
3.9799922237919136e-14
5.22799859648717e-14
7.067541887667313e-14
9.664026766170439e-14
1.3285303774150657e-13
1.8323374879674237e-13
2.5336901747004917e-13
2.4696307620826404e-13
1.2301134404566473e-13
1.1252774201874408e-13
1.5260732813284392e-13
2.1545099012367437e-13
2.8558758304211483e-13
3.7613186753034723e-13
5.094704537492163e-13
7.128214552359806e-13
1.0232259448652353e-12
1.495723041680171e-12
2.2151468006244673e-12
3.3144668657648677e-12
5.0046755202485355e-12
7.624846778121895e-12
1.1727895000416309e-11
1.82310466570874e-11
2.8687227128650982e-11
4.57908335354107e-11
7.435853486612524e-11
9.11472295177303e-10
2.466287687001222e-9
4.216446889108502e-9
3.81181545930121e-9
1.0333556379682265e-9
2.651967973176165e-9
6.497548382795048e-9
1.0387142817467174e-8
1.437033750682844e-8
1.8472350524107626e-8
2.2657020712017267e-8
1.1114999017631274e-8
2.072409841610086e-9
1.191718140867924e-8
1.3201009731631147e-8
1.4691952387955765e-8
2.372279901830919e-10
2.9060345992788975e-8
5.114686832661157e-8
3.8713101296373685e-8
3.193693013553083e-8
2.7155629639313753e-8
2.2215298223082644e-8
1.6539910697116092e-8
9.247951503625978e-9
4.201985850609663e-9
3.099785137175056e-8
2.541991272434883e-8
2.157227403932993e-8
1.976800816430054e-8
1.9036364685356423e-8
2.398760231772096e-7
8.914349079592664e-8
1.1495279641345181e-6
1.7850857661245823e-7
3.285400375836411e-8
6.591316108157117e-10
1.216019177110921e-8
1.942421569783987e-8
1.2263376363569986e-8
1.3341539509865555e-8
2.480233466099881e-9
5.440847510839171e-10
1.9374189929725597e-8
1.769341433722294e-8
8.288327368576239e-10
7.807905822872372e-9
2.455743159923534e-9
5.868496305159942e-10
1.08620662177858e-9
2.053765951358747e-9
9.74767881863171e-10
3.7382702041187427e-10
4.140864719476352e-10
5.354925164865155e-10
3.105894182310734e-10
3.6983539826999085e-10
6.673344702904242e-10
1.0252934689107357e-9
1.6445785410161753e-9
2.5655632115583855e-9
6.123114365989035e-9
1.1505670620037239e-8
1.7807815352203258e-8
1.9609002389324593e-8
1.0077520764086255e-8
7.5634029232782e-9
2.6309953313481173e-8
4.304139842560234e-8
5.729455032906513e-8
6.913702168547043e-8
7.83244114877845e-8
8.41433428898921e-8
3.445475709633899e-8
1.44515780051481e-8
5.110941635597384e-9
2.610429949972109e-9
8.176860951664377e-9
1.0563794369612389e-8
1.0015882463369647e-8
8.341469429545544e-9
5.959906952650374e-9
1.8874113555223366e-9
9.583502912779169e-10
8.181930077708184e-10
8.622699045611904e-10
9.400478355707483e-10
9.85473869220936e-10
9.698806117469498e-10
9.014057290634777e-10
8.117317356622397e-10
7.363755039618344e-10
2.6777904041096615e-8
1.2813128746222532e-8
4.4036742502574805e-7
8.77474091715378e-8
2.727169702510065e-8
6.299126918229841e-9
2.9938686543000323e-9
1.4920347258918856e-8
6.31053161994058e-8
3.4057510221421945e-8
3.0480930548393285e-9
5.434149901099039e-9
1.5254558469975286e-8
4.82113084352822e-9
1.1382811455090715e-9
1.6385683412640675e-9
6.729722230808641e-10
1.339842843775434e-9
8.108530932855959e-10
4.014361381808623e-10
3.490409650641885e-9
2.021233599295035e-9
3.581602602891455e-10
3.13438280030341e-9
4.25033839130869e-9
6.520884744802299e-9
1.1623941276873914e-8
2.2834645993637014e-8
4.697990864648628e-8
4.456405699520374e-8
2.5150346991361483e-8
1.4870114668674446e-7
4.6865226836840393e-7
4.7055837918948794e-7
7.069969554210202e-8
2.348400491137948e-7
3.6750655276405694e-7
4.4034603092565094e-7
4.906380633584068e-7
4.934686573208876e-7
3.4629505951196275e-7
2.5658440561177478e-8
1.6150012068941126e-7
1.0390091809310674e-7
4.7445099024061686e-8
1.94431121483351e-8
4.27207602834083e-9
2.303378419930563e-8
1.4510883293373255e-8
1.2025299597970764e-8
1.0404810590936551e-8
2.716345575569507e-9
9.761457985594536e-9
3.0009824374571163e-8
2.4923402246562298e-8
1.8415982406617205e-8
1.3540038747326763e-8
8.345155446333762e-9
7.688002608401031e-10
1.2552176981413237e-8
1.6943990015272202e-8
1.4675338078002823e-8
9.247235209408529e-8
5.052862266690239e-10
1.277129012326717e-6
2.678367203976984e-7
9.683049455065218e-8
3.200539015724391e-8
8.196505831270155e-9
4.149600074971077e-9
2.1594966131482997e-8
5.5390610722935504e-8
2.4466856507830302e-8
1.0075468553963847e-8
2.1775422630655984e-9
4.908781000760772e-9
8.676829883522073e-9
7.052868696529622e-9
2.4116219841546657e-9
5.516898821303193e-10
1.046487603367016e-9
4.769696246285645e-9
4.867639047601661e-10
7.204617290529151e-10
1.8910002755335764e-9
1.5443043713541685e-8
5.618109056156337e-9
6.341453418471814e-9
5.432102389861542e-9
9.650632074973957e-9
1.5052422304498984e-8
1.63705925125996e-8
1.286316931125125e-9
5.39390835290248e-10
7.416647856421434e-11
2.0337027940838354e-10
1.5479236185788708e-10
1.079302857702982e-9
6.854500151308566e-11
4.95264296406624e-11
1.0842444830004596e-10
2.3195902694525794e-11
3.774809063419854e-11
8.692307674601443e-11
2.527691297677766e-10
7.331248271192762e-10
2.722649147952114e-9
1.0370958096087524e-8
1.3777111553518489e-8
2.4463014585717923e-8
4.086896071632929e-8
5.326992962108069e-8
9.235603132339205e-9
7.315165773834846e-8
1.0664904407126715e-7
2.983751812013577e-8
2.0408023416725212e-8
1.2410156359396126e-8
7.462874956990491e-10
4.2710272472790494e-12
2.348116939825326e-13
0.
7.790141932467925e-14
5.1780608730623747e-14
3.809320871527942e-14
3.147196215281839e-14
3.2628091018088415e-14
3.9799922225446134e-14
5.227998595688543e-14
7.067541846220918e-14
9.664026765798618e-14
1.3285303773416915e-13
1.8323374958508164e-13
2.533690174594925e-13
2.469630760900634e-13
1.2301134361487627e-13
1.1252773174428515e-13
1.5260731995353316e-13
2.1545098975177356e-13
2.8558758256284096e-13
3.7613187210202443e-13
5.094704787733146e-13
7.128214194870765e-13
1.0232259430658242e-12
1.4957230736711961e-12
2.21514683155534e-12
3.3144667634042262e-12
5.004675490102589e-12
7.62484675186297e-12
1.1727894927359832e-11
1.8231046715277358e-11
2.868722700675637e-11
4.579083342138054e-11
7.435853462281357e-11
9.114722956977421e-10
2.4662876871707503e-9
4.216446888466965e-9
3.811815459002595e-9
1.0333556378480878e-9
2.651967973171879e-9
6.497548382649884e-9
1.0387142818408636e-8
1.437033750675276e-8
1.8472350524152154e-8
2.2657020712228496e-8
1.1114999017592413e-8
2.0724098446846733e-9
1.1917181408611703e-8
1.3201009731578925e-8
1.4691952388014522e-8
2.3722799288166115e-10
2.9060345991624764e-8
5.114686832332736e-8
3.871310129589775e-8
3.1936930135629405e-8
2.715562963901279e-8
2.2215298222401844e-8
1.6539910697101907e-8
9.247951503146278e-9
4.201985850398504e-9
3.09978513717952e-8
2.541991272440289e-8
2.157227403934476e-8
1.9768008164405903e-8
1.903636468484738e-8
2.3987602317593174e-7
8.9143490795782e-8
1.1495279641392359e-6
1.785085766122075e-7
3.285400375824164e-8
6.591316109358257e-10
1.216019177091631e-8
1.942421569788122e-8
1.2263376363504164e-8
1.334153950996485e-8
2.4802334639924624e-9
5.44084756504347e-10
1.937418992311849e-8
1.769341433104589e-8
8.288327333537356e-10
7.807905824636209e-9
2.455743160000243e-9
5.868496310787109e-10
1.0862066222538653e-9
2.053765951737851e-9
9.747678820741399e-10
3.7382701993895035e-10
4.140864730205054e-10
5.354925164491102e-10
3.105894182373708e-10
3.698353983569044e-10
6.673344701279675e-10
1.02529346917779e-9
1.6445785412818713e-9
2.5655632111592643e-9
6.123114364963614e-9
1.1505670620322502e-8
1.780781535219865e-8
1.9609002388932e-8
1.007752076415379e-8
7.563402923341296e-9
2.6309953313570333e-8
4.30413984256633e-8
5.729455032906606e-8
6.913702168531889e-8
7.832441148791973e-8
8.414334288996578e-8
3.445475709636177e-8
1.4451578005475534e-8
5.110941634509118e-9
2.610429950920499e-9
8.176860953098943e-9
1.0563794369096436e-8
1.0015882469096265e-8
8.341469417085808e-9
5.95990695602817e-9
1.887411357442743e-9
9.583502888585486e-10
8.181930065947276e-10
8.622699073818357e-10
9.400478350602426e-10
9.854738687709064e-10
9.698806116974422e-10
9.014057293686584e-10
8.117317351884672e-10
7.36375503211477e-10
2.6777904040057395e-8
1.2813128746254939e-8
4.4036742503277556e-7
8.77474091713234e-8
2.7271697025306734e-8
6.299126918889427e-9
2.993868654239019e-9
1.4920347258982354e-8
6.310531619941434e-8
3.405751022365012e-8
3.048093054980752e-9
5.4341498961009045e-9
1.5254558468835414e-8
4.821130843519912e-9
1.1382811448883122e-9
1.638568341517906e-9
6.729722237329e-10
1.339842842423606e-9
8.108530937391923e-10
4.0143613640808005e-10
3.490409652750504e-9
2.021233599308981e-9
3.581602603388665e-10
3.1343828013813417e-9
4.250338390735688e-9
6.520884745724539e-9
1.1623941277462404e-8
2.283464599428967e-8
4.6979908646199065e-8
4.4564056992312365e-8
2.5150346988410278e-8
1.487011466921665e-7
4.686522683675342e-7
4.7055837918897426e-7
7.069969554313104e-8
2.348400491144744e-7
3.6750655276479243e-7
4.403460309255974e-7
4.906380633585343e-7
4.93468657320823e-7
3.462950595118495e-7
2.565844056257266e-8
1.6150012068924156e-7
1.0390091809283028e-7
4.744509902450997e-8
1.944311214753623e-8
4.2720760269487655e-9
2.3033784200574752e-8
1.451088329336257e-8
1.2025299597559119e-8
1.0404810590734166e-8
2.716345574189903e-9
9.761457984971845e-9
3.000982437592633e-8
2.4923402247334464e-8
1.8415982406581137e-8
1.3540038747980537e-8
8.345155447080046e-9
7.688002595338397e-10
1.2552176981865846e-8
1.6943990015283147e-8
1.4675338078139156e-8
9.247235209608619e-8
5.052862278776604e-10
1.2771290123143375e-6
2.6783672040024266e-7
9.683049455032811e-8
3.2005390156216585e-8
8.19650583134615e-9
4.149600074955095e-9
2.1594966131460842e-8
5.539061072185816e-8
2.4466856513822663e-8
1.0075468552701399e-8
2.1775422629654128e-9
4.908781000076564e-9
8.676829883358254e-9
7.052868696253826e-9
2.411621984153511e-9
5.516898829227302e-10
1.0464876031835279e-9
4.769696246584006e-9
4.867639050902987e-10
7.204617289829135e-10
1.891000275599895e-9
1.5443043713984058e-8
5.618109056128332e-9
6.3414534184877515e-9
5.4321023897872665e-9
9.650632074878179e-9
1.5052422304527982e-8
1.6370592512499125e-8
1.2863169311270118e-9
5.393908391010336e-10
7.41664785893686e-11
2.0337027952931616e-10
1.5479236215202713e-10
1.079302857317207e-9
6.854500147361874e-11
4.952642966790587e-11
1.0842444842860146e-10
2.3195902698880706e-11
3.774809107485831e-11
8.692307674240383e-11
2.527691292022854e-10
7.331248271220169e-10
2.7226491428509133e-9
1.037095810249518e-8
1.3777111550485333e-8
2.446301458806771e-8
4.0868960718496645e-8
5.3269929608641547e-8
9.23560313223745e-9
7.315165773844975e-8
1.0664904407135438e-7
2.9837518120321114e-8
2.0408023416717063e-8
1.2410156360020196e-8
7.462874951110935e-10
4.271027256892073e-12
2.348116839287859e-13
0.
7.790141933891872e-14
5.1780609234315265e-14
3.8093208648556347e-14
3.147196135203108e-14
3.262809196957355e-14
3.9799922214127173e-14
5.227998631109035e-14
7.067542021651628e-14
9.664026764219551e-14
1.3285303771663953e-13
1.832337434605111e-13
2.533690198555586e-13
2.4696306376491005e-13
1.2301134983915656e-13
1.12527729380401e-13
1.5260731016166985e-13
2.1545098137410553e-13
2.8558759819229696e-13
3.7613187762790283e-13
5.094704686708036e-13
7.128214439433337e-13
1.0232259360560383e-12
1.4957230812508041e-12
2.2151468511503963e-12
3.3144667376004227e-12
5.004675502431888e-12
7.624846752163122e-12
1.1727894972392812e-11
1.8231046775686006e-11
2.868722697439294e-11
4.5790833824484295e-11
7.435853468491087e-11
9.114722957870736e-10
2.4662876871242822e-9
4.2164468882965595e-9
3.811815458930496e-9
1.0333556380073288e-9
2.6519679730895925e-9
6.497548382300269e-9
1.0387142818157435e-8
1.4370337506738887e-8
1.8472350524186883e-8
2.2657020711783314e-8
1.111499901700695e-8
2.0724098425237194e-9
1.1917181408881528e-8
1.3201009731625684e-8
1.469195238840272e-8
2.37227991292895e-10
2.9060345990274835e-8
5.114686832498724e-8
3.8713101298846465e-8
3.1936930133202165e-8
2.715562963878134e-8
2.221529822334195e-8
1.6539910696219534e-8
9.247951502656167e-9
4.201985851566585e-9
3.0997851371757056e-8
2.541991272412495e-8
2.157227403929344e-8
1.9768008164348514e-8
1.9036364684655136e-8
2.398760231765308e-7
8.914349079513289e-8
1.1495279641378628e-6
1.78508576611363e-7
3.285400375885222e-8
6.591316108486051e-10
1.2160191771121045e-8
1.9424215697805013e-8
1.2263376363528195e-8
1.3341539510522533e-8
2.4802334650094504e-9
5.440847521662551e-10
1.9374189916042878e-8
1.7693414323809788e-8
8.288327403854121e-10
7.807905822016033e-9
2.4557431599159883e-9
5.868496315606344e-10
1.086206620962019e-9
2.053765951794529e-9
9.747678819774267e-10
3.738270198388321e-10
4.140864719122098e-10
5.354925165237809e-10
3.1058941823379476e-10
3.6983539782555503e-10
6.673344699874048e-10
1.0252934692371224e-9
1.6445785408738272e-9
2.565563211248399e-9
6.123114365104573e-9
1.1505670620609822e-8
1.780781535207939e-8
1.960900238866233e-8
1.0077520764182954e-8
7.563402923435978e-9
2.6309953313637673e-8
4.3041398425794704e-8
5.729455032897904e-8
6.913702168548362e-8
7.832441148776926e-8
8.41433428900331e-8
3.4454757096140964e-8
1.4451578005853977e-8
5.11094163484964e-9
2.6104299444613434e-9
8.176860951738845e-9
1.0563794362479885e-8
1.0015882459904065e-8
8.34146940865852e-9
5.959906958005916e-9
1.887411365083008e-9
9.583502881233778e-10
8.181930068694894e-10
8.62269903946447e-10
9.400478344241907e-10
9.854738681954447e-10
9.698806116925435e-10
9.014057289443728e-10
8.117317352629016e-10
7.363755039248172e-10
2.67779040394779e-8
1.2813128746020364e-8
4.4036742502953794e-7
8.774740917373031e-8
2.7271697024921285e-8
6.299126918622143e-9
2.993868654352737e-9
1.492034725890505e-8
6.310531619884393e-8
3.405751022355983e-8
3.048093046837295e-9
5.434149885254401e-9
1.525455848896445e-8
4.82113084349587e-9
1.138281144353575e-9
1.6385683411542233e-9
6.729722240451147e-10
1.3398428430760473e-9
8.10853093356994e-10
4.0143613932956575e-10
3.490409652386371e-9
2.0212335992854375e-9
3.581602604449351e-10
3.1343828011871292e-9
4.25033839123307e-9
6.520884744280854e-9
1.1623941276647343e-8
2.2834645993817482e-8
4.6979908645689945e-8
4.4564056993421885e-8
2.515034699392548e-8
1.4870114668617634e-7
4.6865226836910294e-7
4.705583791904091e-7
7.069969554241172e-8
2.3484004911493977e-7
3.6750655276471265e-7
4.403460309252557e-7
4.906380633583563e-7
4.934686573213449e-7
3.4629505951160297e-7
2.5658440563448267e-8
1.6150012068923984e-7
1.0390091809304086e-7
4.744509902465808e-8
1.9443112148271314e-8
4.2720760263681096e-9
2.3033784200737726e-8
1.4510883293378164e-8
1.2025299597714513e-8
1.0404810590312122e-8
2.716345573984895e-9
9.761457982313094e-9
3.0009824375970144e-8
2.492340224723216e-8
1.8415982405181977e-8
1.3540038747982249e-8
8.345155445141782e-9
7.688002614924281e-10
1.255217698198294e-8
1.6943990015308386e-8
1.4675338077780075e-8
9.247235209528646e-8
5.052862276126692e-10
1.2771290123217357e-6
2.6783672039832323e-7
9.683049455043255e-8
3.200539015691736e-8
8.19650583163774e-9
4.149600075025144e-9
2.159496613145633e-8
5.539061072701101e-8
2.4466856509421864e-8
1.0075468554151708e-8
2.177542262922538e-9
4.908781000766601e-9
8.676829882919353e-9
7.052868698336232e-9
2.4116219854012298e-9
5.516898824607756e-10
1.0464876032002388e-9
4.769696246162766e-9
4.867639048377863e-10
7.204617290167831e-10
1.8910002756118377e-9
1.5443043714165965e-8
5.6181090562165934e-9
6.3414534184640015e-9
5.4321023897236414e-9
9.650632073843547e-9
1.505242230499191e-8
1.637059251257962e-8
1.2863169311078036e-9
5.393908386690819e-10
7.416647859130507e-11
2.033702795475696e-10
1.54792362177795e-10
1.0793028576055761e-9
6.854500151798946e-11
4.9526429639980266e-11
1.084244485495451e-10
2.3195902698503412e-11
3.774809079083009e-11
8.692307652498795e-11
2.5276912951018526e-10
7.331248269772383e-10
2.722649147028194e-9
1.0370958099969224e-8
1.3777111550536584e-8
2.4463014584909695e-8
4.086896071641861e-8
5.32699296279595e-8
9.235603132399606e-9
7.315165773832392e-8
1.066490440713094e-7
2.983751812039972e-8
2.04080234167662e-8
1.2410156359413474e-8
7.462874950305178e-10
4.271027255201806e-12
2.348116743211756e-13
0.
7.79014193361377e-14
5.178060884085728e-14
3.809320777015232e-14
3.14719613664475e-14
3.262809197418002e-14
3.979992221623686e-14
5.227998503831848e-14
7.067541965007327e-14
9.664026763778684e-14
1.3285303772268758e-13
1.832337495649803e-13
2.533690202533873e-13
2.469630641062774e-13
1.2301135005891808e-13
1.1252773787964086e-13
1.5260731566354802e-13
2.1545096837370642e-13
2.8558760824814613e-13
3.761318824495582e-13
5.094704735605724e-13
7.128214420985522e-13
1.023225913365505e-12
1.4957230853442463e-12
2.2151468712238637e-12
3.314466737356581e-12
5.004675519014971e-12
7.624846770465206e-12
1.1727894966112266e-11
1.82310466268127e-11
2.8687227027030645e-11
4.579083364680598e-11
7.435853459245436e-11
9.114722957033015e-10
2.4662876871700745e-9
4.216446888696806e-9
3.811815458719518e-9
1.0333556379992125e-9
2.6519679730271425e-9
6.4975483830147995e-9
1.0387142818044857e-8
1.4370337506473337e-8
1.8472350523900318e-8
2.2657020712214874e-8
1.1114999017399003e-8
2.0724098434036476e-9
1.1917181408920208e-8
1.3201009731613844e-8
1.4691952388091959e-8
2.3722799016898535e-10
2.906034598946943e-8
5.114686832537587e-8
3.871310129659028e-8
3.193693013388725e-8
2.7155629636795144e-8
2.221529822242864e-8
1.6539910698183946e-8
9.247951504094584e-9
4.201985850926523e-9
3.099785137188715e-8
2.5419912724414877e-8
2.157227403934292e-8
1.976800816430729e-8
1.903636468500468e-8
2.39876023177196e-7
8.914349079675909e-8
1.1495279641341118e-6
1.785085766120831e-7
3.285400375880219e-8
6.591316102226968e-10
1.2160191769479288e-8
1.9424215697841456e-8
1.226337636353516e-8
1.3341539509984164e-8
2.4802334636573298e-9
5.440847527716649e-10
1.9374189911350087e-8
1.7693414339565365e-8
8.288327325958107e-10
7.807905823937805e-9
2.455743159980775e-9
5.868496318801594e-10
1.0862066213432554e-9
2.053765951663166e-9
9.747678820087196e-10
3.7382702002986303e-10
4.1408647343518043e-10
5.354925164883835e-10
3.1058941821442943e-10
3.6983539812892006e-10
6.673344702391615e-10
1.025293469118056e-9
1.6445785411064581e-9
2.565563211074881e-9
6.1231143635084456e-9
1.1505670620808415e-8
1.780781535193118e-8
1.9609002389371895e-8
1.007752076421076e-8
7.56340292334843e-9
2.630995331346177e-8
4.304139842577761e-8
5.729455032911975e-8
6.913702168528363e-8
7.832441148783674e-8
8.414334288990411e-8
3.445475709646159e-8
1.4451578005656091e-8
5.110941635162609e-9
2.6104299528872657e-9
8.176860948999592e-9
1.0563794370832919e-8
1.0015882461485657e-8
8.341469409053701e-9
5.959906955759318e-9
1.887411349235165e-9
9.583502954017096e-10
8.181930089740535e-10
8.622699046635368e-10
9.400478343803406e-10
9.85473867993976e-10
9.698806109326763e-10
9.014057290458401e-10
8.117317355372701e-10
7.363755030986758e-10
2.67779040408512e-8
1.2813128746538323e-8
4.4036742502876703e-7
8.774740917386391e-8
2.727169702450293e-8
6.299126918325531e-9
2.9938686541975786e-9
1.4920347258839986e-8
6.310531620015624e-8
3.405751022355877e-8
3.0480930515869718e-9
5.434149900910015e-9
1.5254558469748377e-8
4.821130843500859e-9
1.138281146505827e-9
1.63856834158121e-9
6.729722231085574e-10
1.3398428428751903e-9
8.108530949917136e-10
4.0143613853184435e-10
3.4904096530661696e-9
2.021233599289026e-9
3.581602604549191e-10
3.134382800748386e-9
4.2503383910728935e-9
6.5208847444439145e-9
1.1623941277344254e-8
2.2834645993145702e-8
4.697990864463288e-8
4.456405699258071e-8
2.5150346988241186e-8
1.487011466841297e-7
4.6865226836576203e-7
4.7055837918977873e-7
7.069969554288291e-8
2.3484004911464543e-7
3.6750655276371505e-7
4.4034603092504473e-7
4.906380633584362e-7
4.934686573207612e-7
3.462950595118683e-7
2.565844056302978e-8
1.6150012069010122e-7
1.0390091809341364e-7
4.7445099024765345e-8
1.9443112148518234e-8
4.272076028681508e-9
2.303378419533301e-8
1.4510883293371159e-8
1.2025299597594241e-8
1.0404810590239756e-8
2.7163455751050493e-9
9.761457983097434e-9
3.000982437642688e-8
2.4923402247547357e-8
1.8415982405625637e-8
1.3540038746865322e-8
8.345155445775481e-9
7.688002604809049e-10
1.2552176981636376e-8
1.6943990015382998e-8
1.4675338078060072e-8
9.247235209379e-8
5.052862261620511e-10
1.2771290123232873e-6
2.6783672039836146e-7
9.683049454887528e-8
3.200539015748808e-8
8.196505831273729e-9
4.149600074805373e-9
2.159496613179419e-8
5.539061072141599e-8
2.4466856509825776e-8
1.007546855559016e-8
2.1775422639271256e-9
4.908781000395397e-9
8.676829883226896e-9
7.052868698844545e-9
2.411621984730408e-9
5.516898824911731e-10
1.0464876032901835e-9
4.769696246257732e-9
4.867639049115229e-10
7.204617289761239e-10
1.8910002756492465e-9
1.5443043713849816e-8
5.618109056128542e-9
6.341453418473854e-9
5.432102389859401e-9
9.650632074202846e-9
1.505242230609516e-8
1.6370592512508594e-8
1.2863169311218986e-9
5.393908400566099e-10
7.416647849009068e-11
2.0337027931319506e-10
1.547923618207271e-10
1.079302858606352e-9
6.854500151189426e-11
4.952642959516954e-11
1.0842444854034923e-10
2.3195902694658056e-11
3.774809063988893e-11
8.692307701469008e-11
2.5276912977705735e-10
7.331248266814e-10
2.722649143381799e-9
1.0370958094785325e-8
1.3777111550585745e-8
2.4463014585738996e-8
4.0868960717929443e-8
5.326992963139144e-8
9.235603132694145e-9
7.315165773852437e-8
1.0664904407145253e-7
2.983751812014375e-8
2.0408023416821427e-8
1.2410156359395029e-8
7.462874953432546e-10
4.271027262305495e-12
2.3481164772607043e-13
0.
7.790141931681599e-14
5.178060873349228e-14
3.8093209327809024e-14
3.1471960875497375e-14
3.262809101970943e-14
3.979992196190529e-14
5.227998595546282e-14
7.067541846182851e-14
9.664026765314863e-14
1.3285303747777409e-13
1.8323374878906502e-13
2.533690201233095e-13
2.469630642390363e-13
1.2301134378438693e-13
1.1252772349742324e-13
1.5260731740083216e-13
2.1545096893568378e-13
2.855875825498209e-13
3.76131871762116e-13
5.094704787557739e-13
7.128214200534226e-13
1.0232259434676902e-12
1.4957230714109778e-12
2.215146840357103e-12
3.314466775146493e-12
5.004675486534806e-12
7.624846717135515e-12
1.1727894933845886e-11
1.823104656620312e-11
2.86872271444422e-11
4.5790833517304105e-11
7.435853462417558e-11
9.114722954913266e-10
2.4662876873587718e-9
4.2164468887283395e-9
3.811815458956279e-9
1.0333556382406324e-9
2.6519679729734216e-9
6.497548382822441e-9
1.0387142818495512e-8
1.4370337506822034e-8
1.8472350523948764e-8
2.2657020712489134e-8
1.1114999017354104e-8
2.0724098438587206e-9
1.1917181409510602e-8
1.3201009731617736e-8
1.4691952387862334e-8
2.3722799042989254e-10
2.9060345991624764e-8
5.114686832332736e-8
3.871310129589775e-8
3.1936930135629405e-8
2.715562963901279e-8
2.2215298222401844e-8
1.6539910697101907e-8
9.247951503146278e-9
4.201985850398504e-9
3.09978513717952e-8
2.541991272440289e-8
2.157227403934476e-8
1.9768008164405903e-8
1.903636468484738e-8
2.3987602317593174e-7
8.9143490795782e-8
1.1495279641392359e-6
1.785085766122075e-7
3.285400375824164e-8
6.591316109358257e-10
1.216019177091631e-8
1.942421569788122e-8
1.2263376363504164e-8
1.334153950996485e-8
2.4802334639924624e-9
5.44084756504347e-10
1.937418992311849e-8
1.769341433104589e-8
8.288327333537356e-10
7.807905824636209e-9
2.455743160000243e-9
5.868496310787109e-10
1.0862066222538653e-9
2.053765951737851e-9
9.747678820741399e-10
3.7382701993895035e-10
4.140864730205054e-10
5.354925164491102e-10
3.105894182373708e-10
3.698353983569044e-10
6.673344701279675e-10
1.02529346917779e-9
1.6445785412818713e-9
2.5655632111592643e-9
6.123114364963614e-9
1.1505670620322502e-8
1.780781535219865e-8
1.9609002388932e-8
1.007752076415379e-8
7.563402923341296e-9
2.6309953313570333e-8
4.30413984256633e-8
5.729455032906606e-8
6.913702168531889e-8
7.832441148791973e-8
8.414334288996578e-8
3.445475709636177e-8
1.4451578005475534e-8
5.110941634509118e-9
2.610429950920499e-9
8.176860953098943e-9
1.0563794369096436e-8
1.0015882469096265e-8
8.341469417085808e-9
5.95990695602817e-9
1.887411357442743e-9
9.583502888585486e-10
8.181930065947276e-10
8.622699073818357e-10
9.400478350602426e-10
9.854738687709064e-10
9.698806116974422e-10
9.014057293686584e-10
8.117317351884672e-10
7.36375503211477e-10
2.6777904040057395e-8
1.2813128746254939e-8
4.4036742503277556e-7
8.77474091713234e-8
2.7271697025306734e-8
6.299126918889427e-9
2.993868654239019e-9
1.4920347258982354e-8
6.310531619941434e-8
3.405751022365012e-8
3.048093054980752e-9
5.4341498961009045e-9
1.5254558468835414e-8
4.821130843519912e-9
1.1382811448883122e-9
1.638568341517906e-9
6.729722237329e-10
1.339842842423606e-9
8.108530937391923e-10
4.0143613640808005e-10
3.490409652750504e-9
2.021233599308981e-9
3.581602603388665e-10
3.1343828013813417e-9
4.250338390735688e-9
6.520884745724539e-9
1.1623941277462404e-8
2.283464599428967e-8
4.6979908646199065e-8
4.4564056992312365e-8
2.5150346988410278e-8
1.487011466921665e-7
4.686522683675342e-7
4.7055837918897426e-7
7.069969554313104e-8
2.348400491144744e-7
3.6750655276479243e-7
4.403460309255974e-7
4.906380633585343e-7
4.93468657320823e-7
3.462950595118495e-7
2.565844056257266e-8
1.6150012068924156e-7
1.0390091809283028e-7
4.744509902450997e-8
1.944311214753623e-8
4.2720760269487655e-9
2.3033784200574752e-8
1.451088329336257e-8
1.2025299597559119e-8
1.0404810590734166e-8
2.716345574189903e-9
9.761457984971845e-9
3.000982437592633e-8
2.4923402247334464e-8
1.8415982406581137e-8
1.3540038747980537e-8
8.345155447080046e-9
7.688002595338397e-10
1.2552176981865846e-8
1.6943990015283147e-8
1.4675338078139156e-8
9.247235209608619e-8
5.052862278776604e-10
1.2771290123143375e-6
2.6783672040024266e-7
9.683049455032811e-8
3.2005390156216585e-8
8.19650583134615e-9
4.149600074955095e-9
2.1594966131460842e-8
5.539061072185816e-8
2.4466856513822663e-8
1.0075468552701399e-8
2.1775422629654128e-9
4.908781000076564e-9
8.676829883358254e-9
7.052868696253826e-9
2.411621984153511e-9
5.516898829227302e-10
1.0464876031835279e-9
4.769696246584006e-9
4.867639050902987e-10
7.204617289829135e-10
1.891000275599895e-9
1.5443043713984058e-8
5.618109056128332e-9
6.3414534184877515e-9
5.4321023897872665e-9
9.650632074878179e-9
1.5052422304527982e-8
1.6370592512499125e-8
1.2863169311270118e-9
5.393908391010336e-10
7.41664785893686e-11
2.0337027952931616e-10
1.5479236215202713e-10
1.079302857317207e-9
6.854500147361874e-11
4.952642966790587e-11
1.0842444842860146e-10
2.3195902698880706e-11
3.774809107485831e-11
8.692307674240383e-11
2.527691292022854e-10
7.331248271220169e-10
2.7226491428509133e-9
1.037095810249518e-8
1.3777111550485333e-8
2.446301458806771e-8
4.0868960718496645e-8
5.3269929608641547e-8
9.23560313223745e-9
7.315165773844975e-8
1.0664904407135438e-7
2.9837518120321114e-8
2.0408023416717063e-8
1.2410156360020196e-8
7.462874951110935e-10
4.271027256892073e-12
2.348116839287859e-13
0.
7.790141933891872e-14
5.1780609234315265e-14
3.8093208648556347e-14
3.147196135203108e-14
3.262809196957355e-14
3.9799922214127173e-14
5.227998631109035e-14
7.067542021651628e-14
9.664026764219551e-14
1.3285303771663953e-13
1.832337434605111e-13
2.533690198555586e-13
2.4696306376491005e-13
1.2301134983915656e-13
1.12527729380401e-13
1.5260731016166985e-13
2.1545098137410553e-13
2.8558759819229696e-13
3.7613187762790283e-13
5.094704686708036e-13
7.128214439433337e-13
1.0232259360560383e-12
1.4957230812508041e-12
2.2151468511503963e-12
3.3144667376004227e-12
5.004675502431888e-12
7.624846752163122e-12
1.1727894972392812e-11
1.8231046775686006e-11
2.868722697439294e-11
4.5790833824484295e-11
7.435853468491087e-11
9.114722957870736e-10
2.4662876871242822e-9
4.2164468882965595e-9
3.811815458930496e-9
1.0333556380073288e-9
2.6519679730895925e-9
6.497548382300269e-9
1.0387142818157435e-8
1.4370337506738887e-8
1.8472350524186883e-8
2.2657020711783314e-8
1.111499901700695e-8
2.0724098425237194e-9
1.1917181408881528e-8
1.3201009731625684e-8
1.469195238840272e-8
2.37227991292895e-10
2.9060345990274835e-8
5.114686832498724e-8
3.8713101298846465e-8
3.1936930133202165e-8
2.715562963878134e-8
2.221529822334195e-8
1.6539910696219534e-8
9.247951502656167e-9
4.201985851566585e-9
3.0997851371757056e-8
2.541991272412495e-8
2.157227403929344e-8
1.9768008164348514e-8
1.9036364684655136e-8
2.398760231765308e-7
8.914349079513289e-8
1.1495279641378628e-6
1.78508576611363e-7
3.285400375885222e-8
6.591316108486051e-10
1.2160191771121045e-8
1.9424215697805013e-8
1.2263376363528195e-8
1.3341539510522533e-8
2.4802334650094504e-9
5.440847521662551e-10
1.9374189916042878e-8
1.7693414323809788e-8
8.288327403854121e-10
7.807905822016033e-9
2.4557431599159883e-9
5.868496315606344e-10
1.086206620962019e-9
2.053765951794529e-9
9.747678819774267e-10
3.738270198388321e-10
4.140864719122098e-10
5.354925165237809e-10
3.1058941823379476e-10
3.6983539782555503e-10
6.673344699874048e-10
1.0252934692371224e-9
1.6445785408738272e-9
2.565563211248399e-9
6.123114365104573e-9
1.1505670620609822e-8
1.780781535207939e-8
1.960900238866233e-8
1.0077520764182954e-8
7.563402923435978e-9
2.6309953313637673e-8
4.3041398425794704e-8
5.729455032897904e-8
6.913702168548362e-8
7.832441148776926e-8
8.41433428900331e-8
3.4454757096140964e-8
1.4451578005853977e-8
5.11094163484964e-9
2.6104299444613434e-9
8.176860951738845e-9
1.0563794362479885e-8
1.0015882459904065e-8
8.34146940865852e-9
5.959906958005916e-9
1.887411365083008e-9
9.583502881233778e-10
8.181930068694894e-10
8.62269903946447e-10
9.400478344241907e-10
9.854738681954447e-10
9.698806116925435e-10
9.014057289443728e-10
8.117317352629016e-10
7.363755039248172e-10
2.67779040394779e-8
1.2813128746020364e-8
4.4036742502953794e-7
8.774740917373031e-8
2.7271697024921285e-8
6.299126918622143e-9
2.993868654352737e-9
1.492034725890505e-8
6.310531619884393e-8
3.405751022355983e-8
3.048093046837295e-9
5.434149885254401e-9
1.525455848896445e-8
4.82113084349587e-9
1.138281144353575e-9
1.6385683411542233e-9
6.729722240451147e-10
1.3398428430760473e-9
8.10853093356994e-10
4.0143613932956575e-10
3.490409652386371e-9
2.0212335992854375e-9
3.581602604449351e-10
3.1343828011871292e-9
4.25033839123307e-9
6.520884744280854e-9
1.1623941276647343e-8
2.2834645993817482e-8
4.6979908645689945e-8
4.4564056993421885e-8
2.515034699392548e-8
1.4870114668617634e-7
4.6865226836910294e-7
4.705583791904091e-7
7.069969554241172e-8
2.3484004911493977e-7
3.6750655276471265e-7
4.403460309252557e-7
4.906380633583563e-7
4.934686573213449e-7
3.4629505951160297e-7
2.5658440563448267e-8
1.6150012068923984e-7
1.0390091809304086e-7
4.744509902465808e-8
1.9443112148271314e-8
4.2720760263681096e-9
2.3033784200737726e-8
1.4510883293378164e-8
1.2025299597714513e-8
1.0404810590312122e-8
2.716345573984895e-9
9.761457982313094e-9
3.0009824375970144e-8
2.492340224723216e-8
1.8415982405181977e-8
1.3540038747982249e-8
8.345155445141782e-9
7.688002614924281e-10
1.255217698198294e-8
1.6943990015308386e-8
1.4675338077780075e-8
9.247235209528646e-8
5.052862276126692e-10
1.2771290123217357e-6
2.6783672039832323e-7
9.683049455043255e-8
3.200539015691736e-8
8.19650583163774e-9
4.149600075025144e-9
2.159496613145633e-8
5.539061072701101e-8
2.4466856509421864e-8
1.0075468554151708e-8
2.177542262922538e-9
4.908781000766601e-9
8.676829882919353e-9
7.052868698336232e-9
2.4116219854012298e-9
5.516898824607756e-10
1.0464876032002388e-9
4.769696246162766e-9
4.867639048377863e-10
7.204617290167831e-10
1.8910002756118377e-9
1.5443043714165965e-8
5.6181090562165934e-9
6.3414534184640015e-9
5.4321023897236414e-9
9.650632073843547e-9
1.505242230499191e-8
1.637059251257962e-8
1.2863169311078036e-9
5.393908386690819e-10
7.416647859130507e-11
2.033702795475696e-10
1.54792362177795e-10
1.0793028576055761e-9
6.854500151798946e-11
4.9526429639980266e-11
1.084244485495451e-10
2.3195902698503412e-11
3.774809079083009e-11
8.692307652498795e-11
2.5276912951018526e-10
7.331248269772383e-10
2.722649147028194e-9
1.0370958099969224e-8
1.3777111550536584e-8
2.4463014584909695e-8
4.086896071641861e-8
5.32699296279595e-8
9.235603132399606e-9
7.315165773832392e-8
1.066490440713094e-7
2.983751812039972e-8
2.04080234167662e-8
1.2410156359413474e-8
7.462874950305178e-10
4.271027255201806e-12
2.348116743211756e-13
0.
7.79014193361377e-14
5.178060884085728e-14
3.809320777015232e-14
3.14719613664475e-14
3.262809197418002e-14
3.979992221623686e-14
5.227998503831848e-14
7.067541965007327e-14
9.664026763778684e-14
1.3285303772268758e-13
1.832337495649803e-13
2.533690202533873e-13
2.469630641062774e-13
1.2301135005891808e-13
1.1252773787964086e-13
1.5260731566354802e-13
2.1545096837370642e-13
2.8558760824814613e-13
3.761318824495582e-13
5.094704735605724e-13
7.128214420985522e-13
1.023225913365505e-12
1.4957230853442463e-12
2.2151468712238637e-12
3.314466737356581e-12
5.004675519014971e-12
7.624846770465206e-12
1.1727894966112266e-11
1.82310466268127e-11
2.8687227027030645e-11
4.579083364680598e-11
7.435853459245436e-11
9.114722957033015e-10
2.4662876871700745e-9
4.216446888696806e-9
3.811815458719518e-9
1.0333556379992125e-9
2.6519679730271425e-9
6.4975483830147995e-9
1.0387142818044857e-8
1.4370337506473337e-8
1.8472350523900318e-8
2.2657020712214874e-8
1.1114999017399003e-8
2.0724098434036476e-9
1.1917181408920208e-8
1.3201009731613844e-8
1.4691952388091959e-8
2.3722799016898535e-10
2.906034598946943e-8
5.114686832537587e-8
3.871310129659028e-8
3.193693013388725e-8
2.7155629636795144e-8
2.221529822242864e-8
1.6539910698183946e-8
9.247951504094584e-9
4.201985850926523e-9
3.099785137188715e-8
2.5419912724414877e-8
2.157227403934292e-8
1.976800816430729e-8
1.903636468500468e-8
2.39876023177196e-7
8.914349079675909e-8
1.1495279641341118e-6
1.785085766120831e-7
3.285400375880219e-8
6.591316102226968e-10
1.2160191769479288e-8
1.9424215697841456e-8
1.226337636353516e-8
1.3341539509984164e-8
2.4802334636573298e-9
5.440847527716649e-10
1.9374189911350087e-8
1.7693414339565365e-8
8.288327325958107e-10
7.807905823937805e-9
2.455743159980775e-9
5.868496318801594e-10
1.0862066213432554e-9
2.053765951663166e-9
9.747678820087196e-10
3.7382702002986303e-10
4.1408647343518043e-10
5.354925164883835e-10
3.1058941821442943e-10
3.6983539812892006e-10
6.673344702391615e-10
1.025293469118056e-9
1.6445785411064581e-9
2.565563211074881e-9
6.1231143635084456e-9
1.1505670620808415e-8
1.780781535193118e-8
1.9609002389371895e-8
1.007752076421076e-8
7.56340292334843e-9
2.630995331346177e-8
4.304139842577761e-8
5.729455032911975e-8
6.913702168528363e-8
7.832441148783674e-8
8.414334288990411e-8
3.445475709646159e-8
1.4451578005656091e-8
5.110941635162609e-9
2.6104299528872657e-9
8.176860948999592e-9
1.0563794370832919e-8
1.0015882461485657e-8
8.341469409053701e-9
5.959906955759318e-9
1.887411349235165e-9
9.583502954017096e-10
8.181930089740535e-10
8.622699046635368e-10
9.400478343803406e-10
9.85473867993976e-10
9.698806109326763e-10
9.014057290458401e-10
8.117317355372701e-10
7.363755030986758e-10
2.67779040408512e-8
1.2813128746538323e-8
4.4036742502876703e-7
8.774740917386391e-8
2.727169702450293e-8
6.299126918325531e-9
2.9938686541975786e-9
1.4920347258839986e-8
6.310531620015624e-8
3.405751022355877e-8
3.0480930515869718e-9
5.434149900910015e-9
1.5254558469748377e-8
4.821130843500859e-9
1.138281146505827e-9
1.63856834158121e-9
6.729722231085574e-10
1.3398428428751903e-9
8.108530949917136e-10
4.0143613853184435e-10
3.4904096530661696e-9
2.021233599289026e-9
3.581602604549191e-10
3.134382800748386e-9
4.2503383910728935e-9
6.5208847444439145e-9
1.1623941277344254e-8
2.2834645993145702e-8
4.697990864463288e-8
4.456405699258071e-8
2.5150346988241186e-8
1.487011466841297e-7
4.6865226836576203e-7
4.7055837918977873e-7
7.069969554288291e-8
2.3484004911464543e-7
3.6750655276371505e-7
4.4034603092504473e-7
4.906380633584362e-7
4.934686573207612e-7
3.462950595118683e-7
2.565844056302978e-8
1.6150012069010122e-7
1.0390091809341364e-7
4.7445099024765345e-8
1.9443112148518234e-8
4.272076028681508e-9
2.303378419533301e-8
1.4510883293371159e-8
1.2025299597594241e-8
1.0404810590239756e-8
2.7163455751050493e-9
9.761457983097434e-9
3.000982437642688e-8
2.4923402247547357e-8
1.8415982405625637e-8
1.3540038746865322e-8
8.345155445775481e-9
7.688002604809049e-10
1.2552176981636376e-8
1.6943990015382998e-8
1.4675338078060072e-8
9.247235209379e-8
5.052862261620511e-10
1.2771290123232873e-6
2.6783672039836146e-7
9.683049454887528e-8
3.200539015748808e-8
8.196505831273729e-9
4.149600074805373e-9
2.159496613179419e-8
5.539061072141599e-8
2.4466856509825776e-8
1.007546855559016e-8
2.1775422639271256e-9
4.908781000395397e-9
8.676829883226896e-9
7.052868698844545e-9
2.411621984730408e-9
5.516898824911731e-10
1.0464876032901835e-9
4.769696246257732e-9
4.867639049115229e-10
7.204617289761239e-10
1.8910002756492465e-9
1.5443043713849816e-8
5.618109056128542e-9
6.341453418473854e-9
5.432102389859401e-9
9.650632074202846e-9
1.505242230609516e-8
1.6370592512508594e-8
1.2863169311218986e-9
5.393908400566099e-10
7.416647849009068e-11
2.0337027931319506e-10
1.547923618207271e-10
1.079302858606352e-9
6.854500151189426e-11
4.952642959516954e-11
1.0842444854034923e-10
2.3195902694658056e-11
3.774809063988893e-11
8.692307701469008e-11
2.5276912977705735e-10
7.331248266814e-10
2.722649143381799e-9
1.0370958094785325e-8
1.3777111550585745e-8
2.4463014585738996e-8
4.0868960717929443e-8
5.326992963139144e-8
9.235603132694145e-9
7.315165773852437e-8
1.0664904407145253e-7
2.983751812014375e-8
2.0408023416821427e-8
1.2410156359395029e-8
7.462874953432546e-10
4.271027262305495e-12
2.3481164772607043e-13
0.
7.790141931681599e-14
5.178060873349228e-14
3.8093209327809024e-14
3.1471960875497375e-14
3.262809101970943e-14
3.979992196190529e-14
5.227998595546282e-14
7.067541846182851e-14
9.664026765314863e-14
1.3285303747777409e-13
1.8323374878906502e-13
2.533690201233095e-13
2.469630642390363e-13
1.2301134378438693e-13
1.1252772349742324e-13
1.5260731740083216e-13
2.1545096893568378e-13
2.855875825498209e-13
3.76131871762116e-13
5.094704787557739e-13
7.128214200534226e-13
1.0232259434676902e-12
1.4957230714109778e-12
2.215146840357103e-12
3.314466775146493e-12
5.004675486534806e-12
7.624846717135515e-12
1.1727894933845886e-11
1.823104656620312e-11
2.86872271444422e-11
4.5790833517304105e-11
7.435853462417558e-11
9.114722954913266e-10
2.4662876873587718e-9
4.2164468887283395e-9
3.811815458956279e-9
1.0333556382406324e-9
2.6519679729734216e-9
6.497548382822441e-9
1.0387142818495512e-8
1.4370337506822034e-8
1.8472350523948764e-8
2.2657020712489134e-8
1.1114999017354104e-8
2.0724098438587206e-9
1.1917181409510602e-8
1.3201009731617736e-8
1.4691952387862334e-8
2.3722799042989254e-10
2.9060345991624764e-8
5.114686832332736e-8
3.871310129589775e-8
3.1936930135629405e-8
2.715562963901279e-8
2.2215298222401844e-8
1.6539910697101907e-8
9.247951503146278e-9
4.201985850398504e-9
3.09978513717952e-8
2.541991272440289e-8
2.157227403934476e-8
1.9768008164405903e-8
1.903636468484738e-8
2.3987602317593174e-7
8.9143490795782e-8
1.1495279641392359e-6
1.785085766122075e-7
3.285400375824164e-8
6.591316109358257e-10
1.216019177091631e-8
1.942421569788122e-8
1.2263376363504164e-8
1.334153950996485e-8
2.4802334639924624e-9
5.44084756504347e-10
1.937418992311849e-8
1.769341433104589e-8
8.288327333537356e-10
7.807905824636209e-9
2.455743160000243e-9
5.868496310787109e-10
1.0862066222538653e-9
2.053765951737851e-9
9.747678820741399e-10
3.7382701993895035e-10
4.140864730205054e-10
5.354925164491102e-10
3.105894182373708e-10
3.698353983569044e-10
6.673344701279675e-10
1.02529346917779e-9
1.6445785412818713e-9
2.5655632111592643e-9
6.123114364963614e-9
1.1505670620322502e-8
1.780781535219865e-8
1.9609002388932e-8
1.007752076415379e-8
7.563402923341296e-9
2.6309953313570333e-8
4.30413984256633e-8
5.729455032906606e-8
6.913702168531889e-8
7.832441148791973e-8
8.414334288996578e-8
3.445475709636177e-8
1.4451578005475534e-8
5.110941634509118e-9
2.610429950920499e-9
8.176860953098943e-9
1.0563794369096436e-8
1.0015882469096265e-8
8.341469417085808e-9
5.95990695602817e-9
1.887411357442743e-9
9.583502888585486e-10
8.181930065947276e-10
8.622699073818357e-10
9.400478350602426e-10
9.854738687709064e-10
9.698806116974422e-10
9.014057293686584e-10
8.117317351884672e-10
7.36375503211477e-10
2.6777904040057395e-8
1.2813128746254939e-8
4.4036742503277556e-7
8.77474091713234e-8
2.7271697025306734e-8
6.299126918889427e-9
2.993868654239019e-9
1.4920347258982354e-8
6.310531619941434e-8
3.405751022365012e-8
3.048093054980752e-9
5.4341498961009045e-9
1.5254558468835414e-8
4.821130843519912e-9
1.1382811448883122e-9
1.638568341517906e-9
6.729722237329e-10
1.339842842423606e-9
8.108530937391923e-10
4.0143613640808005e-10
3.490409652750504e-9
2.021233599308981e-9
3.581602603388665e-10
3.1343828013813417e-9
4.250338390735688e-9
6.520884745724539e-9
1.1623941277462404e-8
2.283464599428967e-8
4.6979908646199065e-8
4.4564056992312365e-8
2.5150346988410278e-8
1.487011466921665e-7
4.686522683675342e-7
4.7055837918897426e-7
7.069969554313104e-8
2.348400491144744e-7
3.6750655276479243e-7
4.403460309255974e-7
4.906380633585343e-7
4.93468657320823e-7
3.462950595118495e-7
2.565844056257266e-8
1.6150012068924156e-7
1.0390091809283028e-7
4.744509902450997e-8
1.944311214753623e-8
4.2720760269487655e-9
2.3033784200574752e-8
1.451088329336257e-8
1.2025299597559119e-8
1.0404810590734166e-8
2.716345574189903e-9
9.761457984971845e-9
3.000982437592633e-8
2.4923402247334464e-8
1.8415982406581137e-8
1.3540038747980537e-8
8.345155447080046e-9
7.688002595338397e-10
1.2552176981865846e-8
1.6943990015283147e-8
1.4675338078139156e-8
9.247235209608619e-8
5.052862278776604e-10
1.2771290123143375e-6
2.6783672040024266e-7
9.683049455032811e-8
3.2005390156216585e-8
8.19650583134615e-9
4.149600074955095e-9
2.1594966131460842e-8
5.539061072185816e-8
2.4466856513822663e-8
1.0075468552701399e-8
2.1775422629654128e-9
4.908781000076564e-9
8.676829883358254e-9
7.052868696253826e-9
2.411621984153511e-9
5.516898829227302e-10
1.0464876031835279e-9
4.769696246584006e-9
4.867639050902987e-10
7.204617289829135e-10
1.891000275599895e-9
1.5443043713984058e-8
5.618109056128332e-9
6.3414534184877515e-9
5.4321023897872665e-9
9.650632074878179e-9
1.5052422304527982e-8
1.6370592512499125e-8
1.2863169311270118e-9
5.393908391010336e-10
7.41664785893686e-11
2.0337027952931616e-10
1.5479236215202713e-10
1.079302857317207e-9
6.854500147361874e-11
4.952642966790587e-11
1.0842444842860146e-10
2.3195902698880706e-11
3.774809107485831e-11
8.692307674240383e-11
2.527691292022854e-10
7.331248271220169e-10
2.7226491428509133e-9
1.037095810249518e-8
1.3777111550485333e-8
2.446301458806771e-8
4.0868960718496645e-8
5.3269929608641547e-8
9.23560313223745e-9
7.315165773844975e-8
1.0664904407135438e-7
2.9837518120321114e-8
2.0408023416717063e-8
1.2410156360020196e-8
7.462874951110935e-10
4.271027256892073e-12
2.348116839287859e-13
0.
7.790141933891872e-14
5.1780609234315265e-14
3.8093208648556347e-14
3.147196135203108e-14
3.262809196957355e-14
3.9799922214127173e-14
5.227998631109035e-14
7.067542021651628e-14
9.664026764219551e-14
1.3285303771663953e-13
1.832337434605111e-13
2.533690198555586e-13
2.4696306376491005e-13
1.2301134983915656e-13
1.12527729380401e-13
1.5260731016166985e-13
2.1545098137410553e-13
2.8558759819229696e-13
3.7613187762790283e-13
5.094704686708036e-13
7.128214439433337e-13
1.0232259360560383e-12
1.4957230812508041e-12
2.2151468511503963e-12
3.3144667376004227e-12
5.004675502431888e-12
7.624846752163122e-12
1.1727894972392812e-11
1.8231046775686006e-11
2.868722697439294e-11
4.5790833824484295e-11
7.435853468491087e-11
9.114722957870736e-10
2.4662876871242822e-9
4.2164468882965595e-9
3.811815458930496e-9
1.0333556380073288e-9
2.6519679730895925e-9
6.497548382300269e-9
1.0387142818157435e-8
1.4370337506738887e-8
1.8472350524186883e-8
2.2657020711783314e-8
1.111499901700695e-8
2.0724098425237194e-9
1.1917181408881528e-8
1.3201009731625684e-8
1.469195238840272e-8
2.37227991292895e-10
2.9060345990274835e-8
5.114686832498724e-8
3.8713101298846465e-8
3.1936930133202165e-8
2.715562963878134e-8
2.221529822334195e-8
1.6539910696219534e-8
9.247951502656167e-9
4.201985851566585e-9
3.0997851371757056e-8
2.541991272412495e-8
2.157227403929344e-8
1.9768008164348514e-8
1.9036364684655136e-8
2.398760231765308e-7
8.914349079513289e-8
1.1495279641378628e-6
1.78508576611363e-7
3.285400375885222e-8
6.591316108486051e-10
1.2160191771121045e-8
1.9424215697805013e-8
1.2263376363528195e-8
1.3341539510522533e-8
2.4802334650094504e-9
5.440847521662551e-10
1.9374189916042878e-8
1.7693414323809788e-8
8.288327403854121e-10
7.807905822016033e-9
2.4557431599159883e-9
5.868496315606344e-10
1.086206620962019e-9
2.053765951794529e-9
9.747678819774267e-10
3.738270198388321e-10
4.140864719122098e-10
5.354925165237809e-10
3.1058941823379476e-10
3.6983539782555503e-10
6.673344699874048e-10
1.0252934692371224e-9
1.6445785408738272e-9
2.565563211248399e-9
6.123114365104573e-9
1.1505670620609822e-8
1.780781535207939e-8
1.960900238866233e-8
1.0077520764182954e-8
7.563402923435978e-9
2.6309953313637673e-8
4.3041398425794704e-8
5.729455032897904e-8
6.913702168548362e-8
7.832441148776926e-8
8.41433428900331e-8
3.4454757096140964e-8
1.4451578005853977e-8
5.11094163484964e-9
2.6104299444613434e-9
8.176860951738845e-9
1.0563794362479885e-8
1.0015882459904065e-8
8.34146940865852e-9
5.959906958005916e-9
1.887411365083008e-9
9.583502881233778e-10
8.181930068694894e-10
8.62269903946447e-10
9.400478344241907e-10
9.854738681954447e-10
9.698806116925435e-10
9.014057289443728e-10
8.117317352629016e-10
7.363755039248172e-10
2.67779040394779e-8
1.2813128746020364e-8
4.4036742502953794e-7
8.774740917373031e-8
2.7271697024921285e-8
6.299126918622143e-9
2.993868654352737e-9
1.492034725890505e-8
6.310531619884393e-8
3.405751022355983e-8
3.048093046837295e-9
5.434149885254401e-9
1.525455848896445e-8
4.82113084349587e-9
1.138281144353575e-9
1.6385683411542233e-9
6.729722240451147e-10
1.3398428430760473e-9
8.10853093356994e-10
4.0143613932956575e-10
3.490409652386371e-9
2.0212335992854375e-9
3.581602604449351e-10
3.1343828011871292e-9
4.25033839123307e-9
6.520884744280854e-9
1.1623941276647343e-8
2.2834645993817482e-8
4.6979908645689945e-8
4.4564056993421885e-8
2.515034699392548e-8
1.4870114668617634e-7
4.6865226836910294e-7
4.705583791904091e-7
7.069969554241172e-8
2.3484004911493977e-7
3.6750655276471265e-7
4.403460309252557e-7
4.906380633583563e-7
4.934686573213449e-7
3.4629505951160297e-7
2.5658440563448267e-8
1.6150012068923984e-7
1.0390091809304086e-7
4.744509902465808e-8
1.9443112148271314e-8
4.2720760263681096e-9
2.3033784200737726e-8
1.4510883293378164e-8
1.2025299597714513e-8
1.0404810590312122e-8
2.716345573984895e-9
9.761457982313094e-9
3.0009824375970144e-8
2.492340224723216e-8
1.8415982405181977e-8
1.3540038747982249e-8
8.345155445141782e-9
7.688002614924281e-10
1.255217698198294e-8
1.6943990015308386e-8
1.4675338077780075e-8
9.247235209528646e-8
5.052862276126692e-10
1.2771290123217357e-6
2.6783672039832323e-7
9.683049455043255e-8
3.200539015691736e-8
8.19650583163774e-9
4.149600075025144e-9
2.159496613145633e-8
5.539061072701101e-8
2.4466856509421864e-8
1.0075468554151708e-8
2.177542262922538e-9
4.908781000766601e-9
8.676829882919353e-9
7.052868698336232e-9
2.4116219854012298e-9
5.516898824607756e-10
1.0464876032002388e-9
4.769696246162766e-9
4.867639048377863e-10
7.204617290167831e-10
1.8910002756118377e-9
1.5443043714165965e-8
5.6181090562165934e-9
6.3414534184640015e-9
5.4321023897236414e-9
9.650632073843547e-9
1.505242230499191e-8
1.637059251257962e-8
1.2863169311078036e-9
5.393908386690819e-10
7.416647859130507e-11
2.033702795475696e-10
1.54792362177795e-10
1.0793028576055761e-9
6.854500151798946e-11
4.9526429639980266e-11
1.084244485495451e-10
2.3195902698503412e-11
3.774809079083009e-11
8.692307652498795e-11
2.5276912951018526e-10
7.331248269772383e-10
2.722649147028194e-9
1.0370958099969224e-8
1.3777111550536584e-8
2.4463014584909695e-8
4.086896071641861e-8
5.32699296279595e-8
9.235603132399606e-9
7.315165773832392e-8
1.066490440713094e-7
2.983751812039972e-8
2.04080234167662e-8
1.2410156359413474e-8
7.462874950305178e-10
4.271027255201806e-12
2.348116743211756e-13
0.
7.79014193361377e-14
5.178060884085728e-14
3.809320777015232e-14
3.14719613664475e-14
3.262809197418002e-14
3.979992221623686e-14
5.227998503831848e-14
7.067541965007327e-14
9.664026763778684e-14
1.3285303772268758e-13
1.832337495649803e-13
2.533690202533873e-13
2.469630641062774e-13
1.2301135005891808e-13
1.1252773787964086e-13
1.5260731566354802e-13
2.1545096837370642e-13
2.8558760824814613e-13
3.761318824495582e-13
5.094704735605724e-13
7.128214420985522e-13
1.023225913365505e-12
1.4957230853442463e-12
2.2151468712238637e-12
3.314466737356581e-12
5.004675519014971e-12
7.624846770465206e-12
1.1727894966112266e-11
1.82310466268127e-11
2.8687227027030645e-11
4.579083364680598e-11
7.435853459245436e-11
9.114722957033015e-10
2.4662876871700745e-9
4.216446888696806e-9
3.811815458719518e-9
1.0333556379992125e-9
2.6519679730271425e-9
6.4975483830147995e-9
1.0387142818044857e-8
1.4370337506473337e-8
1.8472350523900318e-8
2.2657020712214874e-8
1.1114999017399003e-8
2.0724098434036476e-9
1.1917181408920208e-8
1.3201009731613844e-8
1.4691952388091959e-8
2.3722799016898535e-10
2.906034598946943e-8
5.114686832537587e-8
3.871310129659028e-8
3.193693013388725e-8
2.7155629636795144e-8
2.221529822242864e-8
1.6539910698183946e-8
9.247951504094584e-9
4.201985850926523e-9
3.099785137188715e-8
2.5419912724414877e-8
2.157227403934292e-8
1.976800816430729e-8
1.903636468500468e-8
2.39876023177196e-7
8.914349079675909e-8
1.1495279641341118e-6
1.785085766120831e-7
3.285400375880219e-8
6.591316102226968e-10
1.2160191769479288e-8
1.9424215697841456e-8
1.226337636353516e-8
1.3341539509984164e-8
2.4802334636573298e-9
5.440847527716649e-10
1.9374189911350087e-8
1.7693414339565365e-8
8.288327325958107e-10
7.807905823937805e-9
2.455743159980775e-9
5.868496318801594e-10
1.0862066213432554e-9
2.053765951663166e-9
9.747678820087196e-10
3.7382702002986303e-10
4.1408647343518043e-10
5.354925164883835e-10
3.1058941821442943e-10
3.6983539812892006e-10
6.673344702391615e-10
1.025293469118056e-9
1.6445785411064581e-9
2.565563211074881e-9
6.1231143635084456e-9
1.1505670620808415e-8
1.780781535193118e-8
1.9609002389371895e-8
1.007752076421076e-8
7.56340292334843e-9
2.630995331346177e-8
4.304139842577761e-8
5.729455032911975e-8
6.913702168528363e-8
7.832441148783674e-8
8.414334288990411e-8
3.445475709646159e-8
1.4451578005656091e-8
5.110941635162609e-9
2.6104299528872657e-9
8.176860948999592e-9
1.0563794370832919e-8
1.0015882461485657e-8
8.341469409053701e-9
5.959906955759318e-9
1.887411349235165e-9
9.583502954017096e-10
8.181930089740535e-10
8.622699046635368e-10
9.400478343803406e-10
9.85473867993976e-10
9.698806109326763e-10
9.014057290458401e-10
8.117317355372701e-10
7.363755030986758e-10
2.67779040408512e-8
1.2813128746538323e-8
4.4036742502876703e-7
8.774740917386391e-8
2.727169702450293e-8
6.299126918325531e-9
2.9938686541975786e-9
1.4920347258839986e-8
6.310531620015624e-8
3.405751022355877e-8
3.0480930515869718e-9
5.434149900910015e-9
1.5254558469748377e-8
4.821130843500859e-9
1.138281146505827e-9
1.63856834158121e-9
6.729722231085574e-10
1.3398428428751903e-9
8.108530949917136e-10
4.0143613853184435e-10
3.4904096530661696e-9
2.021233599289026e-9
3.581602604549191e-10
3.134382800748386e-9
4.2503383910728935e-9
6.5208847444439145e-9
1.1623941277344254e-8
2.2834645993145702e-8
4.697990864463288e-8
4.456405699258071e-8
2.5150346988241186e-8
1.487011466841297e-7
4.6865226836576203e-7
4.7055837918977873e-7
7.069969554288291e-8
2.3484004911464543e-7
3.6750655276371505e-7
4.4034603092504473e-7
4.906380633584362e-7
4.934686573207612e-7
3.462950595118683e-7
2.565844056302978e-8
1.6150012069010122e-7
1.0390091809341364e-7
4.7445099024765345e-8
1.9443112148518234e-8
4.272076028681508e-9
2.303378419533301e-8
1.4510883293371159e-8
1.2025299597594241e-8
1.0404810590239756e-8
2.7163455751050493e-9
9.761457983097434e-9
3.000982437642688e-8
2.4923402247547357e-8
1.8415982405625637e-8
1.3540038746865322e-8
8.345155445775481e-9
7.688002604809049e-10
1.2552176981636376e-8
1.6943990015382998e-8
1.4675338078060072e-8
9.247235209379e-8
5.052862261620511e-10
1.2771290123232873e-6
2.6783672039836146e-7
9.683049454887528e-8
3.200539015748808e-8
8.196505831273729e-9
4.149600074805373e-9
2.159496613179419e-8
5.539061072141599e-8
2.4466856509825776e-8
1.007546855559016e-8
2.1775422639271256e-9
4.908781000395397e-9
8.676829883226896e-9
7.052868698844545e-9
2.411621984730408e-9
5.516898824911731e-10
1.0464876032901835e-9
4.769696246257732e-9
4.867639049115229e-10
7.204617289761239e-10
1.8910002756492465e-9
1.5443043713849816e-8
5.618109056128542e-9
6.341453418473854e-9
5.432102389859401e-9
9.650632074202846e-9
1.505242230609516e-8
1.6370592512508594e-8
1.2863169311218986e-9
5.393908400566099e-10
7.416647849009068e-11
2.0337027931319506e-10
1.547923618207271e-10
1.079302858606352e-9
6.854500151189426e-11
4.952642959516954e-11
1.0842444854034923e-10
2.3195902694658056e-11
3.774809063988893e-11
8.692307701469008e-11
2.5276912977705735e-10
7.331248266814e-10
2.722649143381799e-9
1.0370958094785325e-8
1.3777111550585745e-8
2.4463014585738996e-8
4.0868960717929443e-8
5.326992963139144e-8
9.235603132694145e-9
7.315165773852437e-8
1.0664904407145253e-7
2.983751812014375e-8
2.0408023416821427e-8
1.2410156359395029e-8
7.462874953432546e-10
4.271027262305495e-12
2.3481164772607043e-13
0.
7.790141931681599e-14
5.178060873349228e-14
3.8093209327809024e-14
3.1471960875497375e-14
3.262809101970943e-14
3.979992196190529e-14
5.227998595546282e-14
7.067541846182851e-14
9.664026765314863e-14
1.3285303747777409e-13
1.8323374878906502e-13
2.533690201233095e-13
2.469630642390363e-13
1.2301134378438693e-13
1.1252772349742324e-13
1.5260731740083216e-13
2.1545096893568378e-13
2.855875825498209e-13
3.76131871762116e-13
5.094704787557739e-13
7.128214200534226e-13
1.0232259434676902e-12
1.4957230714109778e-12
2.215146840357103e-12
3.314466775146493e-12
5.004675486534806e-12
7.624846717135515e-12
1.1727894933845886e-11
1.823104656620312e-11
2.86872271444422e-11
4.5790833517304105e-11
7.435853462417558e-11
9.114722954913266e-10
2.4662876873587718e-9
4.2164468887283395e-9
3.811815458956279e-9
1.0333556382406324e-9
2.6519679729734216e-9
6.497548382822441e-9
1.0387142818495512e-8
1.4370337506822034e-8
1.8472350523948764e-8
2.2657020712489134e-8
1.1114999017354104e-8
2.0724098438587206e-9
1.1917181409510602e-8
1.3201009731617736e-8
1.4691952387862334e-8
2.3722799042989254e-10
2.9060345991624764e-8
5.114686832332736e-8
3.871310129589775e-8
3.1936930135629405e-8
2.715562963901279e-8
2.2215298222401844e-8
1.6539910697101907e-8
9.247951503146278e-9
4.201985850398504e-9
3.09978513717952e-8
2.541991272440289e-8
2.157227403934476e-8
1.9768008164405903e-8
1.903636468484738e-8
2.3987602317593174e-7
8.9143490795782e-8
1.1495279641392359e-6
1.785085766122075e-7
3.285400375824164e-8
6.591316109358257e-10
1.216019177091631e-8
1.942421569788122e-8
1.2263376363504164e-8
1.334153950996485e-8
2.4802334639924624e-9
5.44084756504347e-10
1.937418992311849e-8
1.769341433104589e-8
8.288327333537356e-10
7.807905824636209e-9
2.455743160000243e-9
5.868496310787109e-10
1.0862066222538653e-9
2.053765951737851e-9
9.747678820741399e-10
3.7382701993895035e-10
4.140864730205054e-10
5.354925164491102e-10
3.105894182373708e-10
3.698353983569044e-10
6.673344701279675e-10
1.02529346917779e-9
1.6445785412818713e-9
2.5655632111592643e-9
6.123114364963614e-9
1.1505670620322502e-8
1.780781535219865e-8
1.9609002388932e-8
1.007752076415379e-8
7.563402923341296e-9
2.6309953313570333e-8
4.30413984256633e-8
5.729455032906606e-8
6.913702168531889e-8
7.832441148791973e-8
8.414334288996578e-8
3.445475709636177e-8
1.4451578005475534e-8
5.110941634509118e-9
2.610429950920499e-9
8.176860953098943e-9
1.0563794369096436e-8
1.0015882469096265e-8
8.341469417085808e-9
5.95990695602817e-9
1.887411357442743e-9
9.583502888585486e-10
8.181930065947276e-10
8.622699073818357e-10
9.400478350602426e-10
9.854738687709064e-10
9.698806116974422e-10
9.014057293686584e-10
8.117317351884672e-10
7.36375503211477e-10
2.6777904040057395e-8
1.2813128746254939e-8
4.4036742503277556e-7
8.77474091713234e-8
2.7271697025306734e-8
6.299126918889427e-9
2.993868654239019e-9
1.4920347258982354e-8
6.310531619941434e-8
3.405751022365012e-8
3.048093054980752e-9
5.4341498961009045e-9
1.5254558468835414e-8
4.821130843519912e-9
1.1382811448883122e-9
1.638568341517906e-9
6.729722237329e-10
1.339842842423606e-9
8.108530937391923e-10
4.0143613640808005e-10
3.490409652750504e-9
2.021233599308981e-9
3.581602603388665e-10
3.1343828013813417e-9
4.250338390735688e-9
6.520884745724539e-9
1.1623941277462404e-8
2.283464599428967e-8
4.6979908646199065e-8
4.4564056992312365e-8
2.5150346988410278e-8
1.487011466921665e-7
4.686522683675342e-7
4.7055837918897426e-7
7.069969554313104e-8
2.348400491144744e-7
3.6750655276479243e-7
4.403460309255974e-7
4.906380633585343e-7
4.93468657320823e-7
3.462950595118495e-7
2.565844056257266e-8
1.6150012068924156e-7
1.0390091809283028e-7
4.744509902450997e-8
1.944311214753623e-8
4.2720760269487655e-9
2.3033784200574752e-8
1.451088329336257e-8
1.2025299597559119e-8
1.0404810590734166e-8
2.716345574189903e-9
9.761457984971845e-9
3.000982437592633e-8
2.4923402247334464e-8
1.8415982406581137e-8
1.3540038747980537e-8
8.345155447080046e-9
7.688002595338397e-10
1.2552176981865846e-8
1.6943990015283147e-8
1.4675338078139156e-8
9.247235209608619e-8
5.052862278776604e-10
1.2771290123143375e-6
2.6783672040024266e-7
9.683049455032811e-8
3.2005390156216585e-8
8.19650583134615e-9
4.149600074955095e-9
2.1594966131460842e-8
5.539061072185816e-8
2.4466856513822663e-8
1.0075468552701399e-8
2.1775422629654128e-9
4.908781000076564e-9
8.676829883358254e-9
7.052868696253826e-9
2.411621984153511e-9
5.516898829227302e-10
1.0464876031835279e-9
4.769696246584006e-9
4.867639050902987e-10
7.204617289829135e-10
1.891000275599895e-9
1.5443043713984058e-8
5.618109056128332e-9
6.3414534184877515e-9
5.4321023897872665e-9
9.650632074878179e-9
1.5052422304527982e-8
1.6370592512499125e-8
1.2863169311270118e-9
5.393908391010336e-10
7.41664785893686e-11
2.0337027952931616e-10
1.5479236215202713e-10
1.079302857317207e-9
6.854500147361874e-11
4.952642966790587e-11
1.0842444842860146e-10
2.3195902698880706e-11
3.774809107485831e-11
8.692307674240383e-11
2.527691292022854e-10
7.331248271220169e-10
2.7226491428509133e-9
1.037095810249518e-8
1.3777111550485333e-8
2.446301458806771e-8
4.0868960718496645e-8
5.3269929608641547e-8
9.23560313223745e-9
7.315165773844975e-8
1.0664904407135438e-7
2.9837518120321114e-8
2.0408023416717063e-8
1.2410156360020196e-8
7.462874951110935e-10
4.271027256892073e-12
2.348116839287859e-13
0.
7.790141933891872e-14
5.1780609234315265e-14
3.8093208648556347e-14
3.147196135203108e-14
3.262809196957355e-14
3.9799922214127173e-14
5.227998631109035e-14
7.067542021651628e-14
9.664026764219551e-14
1.3285303771663953e-13
1.832337434605111e-13
2.533690198555586e-13
2.4696306376491005e-13
1.2301134983915656e-13
1.12527729380401e-13
1.5260731016166985e-13
2.1545098137410553e-13
2.8558759819229696e-13
3.7613187762790283e-13
5.094704686708036e-13
7.128214439433337e-13
1.0232259360560383e-12
1.4957230812508041e-12
2.2151468511503963e-12
3.3144667376004227e-12
5.004675502431888e-12
7.624846752163122e-12
1.1727894972392812e-11
1.8231046775686006e-11
2.868722697439294e-11
4.5790833824484295e-11
7.435853468491087e-11
9.114722957870736e-10
2.4662876871242822e-9
4.2164468882965595e-9
3.811815458930496e-9
1.0333556380073288e-9
2.6519679730895925e-9
6.497548382300269e-9
1.0387142818157435e-8
1.4370337506738887e-8
1.8472350524186883e-8
2.2657020711783314e-8
1.111499901700695e-8
2.0724098425237194e-9
1.1917181408881528e-8
1.3201009731625684e-8
1.469195238840272e-8
2.37227991292895e-10
2.9060345990274835e-8
5.114686832498724e-8
3.8713101298846465e-8
3.1936930133202165e-8
2.715562963878134e-8
2.221529822334195e-8
1.6539910696219534e-8
9.247951502656167e-9
4.201985851566585e-9
3.0997851371757056e-8
2.541991272412495e-8
2.157227403929344e-8
1.9768008164348514e-8
1.9036364684655136e-8
2.398760231765308e-7
8.914349079513289e-8
1.1495279641378628e-6
1.78508576611363e-7
3.285400375885222e-8
6.591316108486051e-10
1.2160191771121045e-8
1.9424215697805013e-8
1.2263376363528195e-8
1.3341539510522533e-8
2.4802334650094504e-9
5.440847521662551e-10
1.9374189916042878e-8
1.7693414323809788e-8
8.288327403854121e-10
7.807905822016033e-9
2.4557431599159883e-9
5.868496315606344e-10
1.086206620962019e-9
2.053765951794529e-9
9.747678819774267e-10
3.738270198388321e-10
4.140864719122098e-10
5.354925165237809e-10
3.1058941823379476e-10
3.6983539782555503e-10
6.673344699874048e-10
1.0252934692371224e-9
1.6445785408738272e-9
2.565563211248399e-9
6.123114365104573e-9
1.1505670620609822e-8
1.780781535207939e-8
1.960900238866233e-8
1.0077520764182954e-8
7.563402923435978e-9
2.6309953313637673e-8
4.3041398425794704e-8
5.729455032897904e-8
6.913702168548362e-8
7.832441148776926e-8
8.41433428900331e-8
3.4454757096140964e-8
1.4451578005853977e-8
5.11094163484964e-9
2.6104299444613434e-9
8.176860951738845e-9
1.0563794362479885e-8
1.0015882459904065e-8
8.34146940865852e-9
5.959906958005916e-9
1.887411365083008e-9
9.583502881233778e-10
8.181930068694894e-10
8.62269903946447e-10
9.400478344241907e-10
9.854738681954447e-10
9.698806116925435e-10
9.014057289443728e-10
8.117317352629016e-10
7.363755039248172e-10
2.67779040394779e-8
1.2813128746020364e-8
4.4036742502953794e-7
8.774740917373031e-8
2.7271697024921285e-8
6.299126918622143e-9
2.993868654352737e-9
1.492034725890505e-8
6.310531619884393e-8
3.405751022355983e-8
3.048093046837295e-9
5.434149885254401e-9
1.525455848896445e-8
4.82113084349587e-9
1.138281144353575e-9
1.6385683411542233e-9
6.729722240451147e-10
1.3398428430760473e-9
8.10853093356994e-10
4.0143613932956575e-10
3.490409652386371e-9
2.0212335992854375e-9
3.581602604449351e-10
3.1343828011871292e-9
4.25033839123307e-9
6.520884744280854e-9
1.1623941276647343e-8
2.2834645993817482e-8
4.6979908645689945e-8
4.4564056993421885e-8
2.515034699392548e-8
1.4870114668617634e-7
4.6865226836910294e-7
4.705583791904091e-7
7.069969554241172e-8
2.3484004911493977e-7
3.6750655276471265e-7
4.403460309252557e-7
4.906380633583563e-7
4.934686573213449e-7
3.4629505951160297e-7
2.5658440563448267e-8
1.6150012068923984e-7
1.0390091809304086e-7
4.744509902465808e-8
1.9443112148271314e-8
4.2720760263681096e-9
2.3033784200737726e-8
1.4510883293378164e-8
1.2025299597714513e-8
1.0404810590312122e-8
2.716345573984895e-9
9.761457982313094e-9
3.0009824375970144e-8
2.492340224723216e-8
1.8415982405181977e-8
1.3540038747982249e-8
8.345155445141782e-9
7.688002614924281e-10
1.255217698198294e-8
1.6943990015308386e-8
1.4675338077780075e-8
9.247235209528646e-8
5.052862276126692e-10
1.2771290123217357e-6
2.6783672039832323e-7
9.683049455043255e-8
3.200539015691736e-8
8.19650583163774e-9
4.149600075025144e-9
2.159496613145633e-8
5.539061072701101e-8
2.4466856509421864e-8
1.0075468554151708e-8
2.177542262922538e-9
4.908781000766601e-9
8.676829882919353e-9
7.052868698336232e-9
2.4116219854012298e-9
5.516898824607756e-10
1.0464876032002388e-9
4.769696246162766e-9
4.867639048377863e-10
7.204617290167831e-10
1.8910002756118377e-9
1.5443043714165965e-8
5.6181090562165934e-9
6.3414534184640015e-9
5.4321023897236414e-9
9.650632073843547e-9
1.505242230499191e-8
1.637059251257962e-8
1.2863169311078036e-9
5.393908386690819e-10
7.416647859130507e-11
2.033702795475696e-10
1.54792362177795e-10
1.0793028576055761e-9
6.854500151798946e-11
4.9526429639980266e-11
1.084244485495451e-10
2.3195902698503412e-11
3.774809079083009e-11
8.692307652498795e-11
2.5276912951018526e-10
7.331248269772383e-10
2.722649147028194e-9
1.0370958099969224e-8
1.3777111550536584e-8
2.4463014584909695e-8
4.086896071641861e-8
5.32699296279595e-8
9.235603132399606e-9
7.315165773832392e-8
1.066490440713094e-7
2.983751812039972e-8
2.04080234167662e-8
1.2410156359413474e-8
7.462874950305178e-10
4.271027255201806e-12
2.348116743211756e-13
0.
7.79014193361377e-14
5.178060884085728e-14
3.809320777015232e-14
3.14719613664475e-14
3.262809197418002e-14
3.979992221623686e-14
5.227998503831848e-14
7.067541965007327e-14
9.664026763778684e-14
1.3285303772268758e-13
1.832337495649803e-13
2.533690202533873e-13
2.469630641062774e-13
1.2301135005891808e-13
1.1252773787964086e-13
1.5260731566354802e-13
2.1545096837370642e-13
2.8558760824814613e-13
3.761318824495582e-13
5.094704735605724e-13
7.128214420985522e-13
1.023225913365505e-12
1.4957230853442463e-12
2.2151468712238637e-12
3.314466737356581e-12
5.004675519014971e-12
7.624846770465206e-12
1.1727894966112266e-11
1.82310466268127e-11
2.8687227027030645e-11
4.579083364680598e-11
7.435853459245436e-11
9.114722957033015e-10
2.4662876871700745e-9
4.216446888696806e-9
3.811815458719518e-9
1.0333556379992125e-9
2.6519679730271425e-9
6.4975483830147995e-9
1.0387142818044857e-8
1.4370337506473337e-8
1.8472350523900318e-8
2.2657020712214874e-8
1.1114999017399003e-8
2.0724098434036476e-9
1.1917181408920208e-8
1.3201009731613844e-8
1.4691952388091959e-8
2.3722799016898535e-10
2.906034598946943e-8
5.114686832537587e-8
3.871310129659028e-8
3.193693013388725e-8
2.7155629636795144e-8
2.221529822242864e-8
1.6539910698183946e-8
9.247951504094584e-9
4.201985850926523e-9
3.099785137188715e-8
2.5419912724414877e-8
2.157227403934292e-8
1.976800816430729e-8
1.903636468500468e-8
2.39876023177196e-7
8.914349079675909e-8
1.1495279641341118e-6
1.785085766120831e-7
3.285400375880219e-8
6.591316102226968e-10
1.2160191769479288e-8
1.9424215697841456e-8
1.226337636353516e-8
1.3341539509984164e-8
2.4802334636573298e-9
5.440847527716649e-10
1.9374189911350087e-8
1.7693414339565365e-8
8.288327325958107e-10
7.807905823937805e-9
2.455743159980775e-9
5.868496318801594e-10
1.0862066213432554e-9
2.053765951663166e-9
9.747678820087196e-10
3.7382702002986303e-10
4.1408647343518043e-10
5.354925164883835e-10
3.1058941821442943e-10
3.6983539812892006e-10
6.673344702391615e-10
1.025293469118056e-9
1.6445785411064581e-9
2.565563211074881e-9
6.1231143635084456e-9
1.1505670620808415e-8
1.780781535193118e-8
1.9609002389371895e-8
1.007752076421076e-8
7.56340292334843e-9
2.630995331346177e-8
4.304139842577761e-8
5.729455032911975e-8
6.913702168528363e-8
7.832441148783674e-8
8.414334288990411e-8
3.445475709646159e-8
1.4451578005656091e-8
5.110941635162609e-9
2.6104299528872657e-9
8.176860948999592e-9
1.0563794370832919e-8
1.0015882461485657e-8
8.341469409053701e-9
5.959906955759318e-9
1.887411349235165e-9
9.583502954017096e-10
8.181930089740535e-10
8.622699046635368e-10
9.400478343803406e-10
9.85473867993976e-10
9.698806109326763e-10
9.014057290458401e-10
8.117317355372701e-10
7.363755030986758e-10
2.67779040408512e-8
1.2813128746538323e-8
4.4036742502876703e-7
8.774740917386391e-8
2.727169702450293e-8
6.299126918325531e-9
2.9938686541975786e-9
1.4920347258839986e-8
6.310531620015624e-8
3.405751022355877e-8
3.0480930515869718e-9
5.434149900910015e-9
1.5254558469748377e-8
4.821130843500859e-9
1.138281146505827e-9
1.63856834158121e-9
6.729722231085574e-10
1.3398428428751903e-9
8.108530949917136e-10
4.0143613853184435e-10
3.4904096530661696e-9
2.021233599289026e-9
3.581602604549191e-10
3.134382800748386e-9
4.2503383910728935e-9
6.5208847444439145e-9
1.1623941277344254e-8
2.2834645993145702e-8
4.697990864463288e-8
4.456405699258071e-8
2.5150346988241186e-8
1.487011466841297e-7
4.6865226836576203e-7
4.7055837918977873e-7
7.069969554288291e-8
2.3484004911464543e-7
3.6750655276371505e-7
4.4034603092504473e-7
4.906380633584362e-7
4.934686573207612e-7
3.462950595118683e-7
2.565844056302978e-8
1.6150012069010122e-7
1.0390091809341364e-7
4.7445099024765345e-8
1.9443112148518234e-8
4.272076028681508e-9
2.303378419533301e-8
1.4510883293371159e-8
1.2025299597594241e-8
1.0404810590239756e-8
2.7163455751050493e-9
9.761457983097434e-9
3.000982437642688e-8
2.4923402247547357e-8
1.8415982405625637e-8
1.3540038746865322e-8
8.345155445775481e-9
7.688002604809049e-10
1.2552176981636376e-8
1.6943990015382998e-8
1.4675338078060072e-8
9.247235209379e-8
5.052862261620511e-10
1.2771290123232873e-6
2.6783672039836146e-7
9.683049454887528e-8
3.200539015748808e-8
8.196505831273729e-9
4.149600074805373e-9
2.159496613179419e-8
5.539061072141599e-8
2.4466856509825776e-8
1.007546855559016e-8
2.1775422639271256e-9
4.908781000395397e-9
8.676829883226896e-9
7.052868698844545e-9
2.411621984730408e-9
5.516898824911731e-10
1.0464876032901835e-9
4.769696246257732e-9
4.867639049115229e-10
7.204617289761239e-10
1.8910002756492465e-9
1.5443043713849816e-8
5.618109056128542e-9
6.341453418473854e-9
5.432102389859401e-9
9.650632074202846e-9
1.505242230609516e-8
1.6370592512508594e-8
1.2863169311218986e-9
5.393908400566099e-10
7.416647849009068e-11
2.0337027931319506e-10
1.547923618207271e-10
1.079302858606352e-9
6.854500151189426e-11
4.952642959516954e-11
1.0842444854034923e-10
2.3195902694658056e-11
3.774809063988893e-11
8.692307701469008e-11
2.5276912977705735e-10
7.331248266814e-10
2.722649143381799e-9
1.0370958094785325e-8
1.3777111550585745e-8
2.4463014585738996e-8
4.0868960717929443e-8
5.326992963139144e-8
9.235603132694145e-9
7.315165773852437e-8
1.0664904407145253e-7
2.983751812014375e-8
2.0408023416821427e-8
1.2410156359395029e-8
7.462874953432546e-10
4.271027262305495e-12
2.3481164772607043e-13
0.
7.790141931681599e-14
5.178060873349228e-14
3.8093209327809024e-14
3.1471960875497375e-14
3.262809101970943e-14
3.979992196190529e-14
5.227998595546282e-14
7.067541846182851e-14
9.664026765314863e-14
1.3285303747777409e-13
1.8323374878906502e-13
2.533690201233095e-13
2.469630642390363e-13
1.2301134378438693e-13
1.1252772349742324e-13
1.5260731740083216e-13
2.1545096893568378e-13
2.855875825498209e-13
3.76131871762116e-13
5.094704787557739e-13
7.128214200534226e-13
1.0232259434676902e-12
1.4957230714109778e-12
2.215146840357103e-12
3.314466775146493e-12
5.004675486534806e-12
7.624846717135515e-12
1.1727894933845886e-11
1.823104656620312e-11
2.86872271444422e-11
4.5790833517304105e-11
7.435853462417558e-11
9.114722954913266e-10
2.4662876873587718e-9
4.2164468887283395e-9
3.811815458956279e-9
1.0333556382406324e-9
2.6519679729734216e-9
6.497548382822441e-9
1.0387142818495512e-8
1.4370337506822034e-8
1.8472350523948764e-8
2.2657020712489134e-8
1.1114999017354104e-8
2.0724098438587206e-9
1.1917181409510602e-8
1.3201009731617736e-8
1.4691952387862334e-8
2.3722799042989254e-10
2.9060345991624764e-8
5.114686832332736e-8
3.871310129589775e-8
3.1936930135629405e-8
2.715562963901279e-8
2.2215298222401844e-8
1.6539910697101907e-8
9.247951503146278e-9
4.201985850398504e-9
3.09978513717952e-8
2.541991272440289e-8
2.157227403934476e-8
1.9768008164405903e-8
1.903636468484738e-8
2.3987602317593174e-7
8.9143490795782e-8
1.1495279641392359e-6
1.785085766122075e-7
3.285400375824164e-8
6.591316109358257e-10
1.216019177091631e-8
1.942421569788122e-8
1.2263376363504164e-8
1.334153950996485e-8
2.4802334639924624e-9
5.44084756504347e-10
1.937418992311849e-8
1.769341433104589e-8
8.288327333537356e-10
7.807905824636209e-9
2.455743160000243e-9
5.868496310787109e-10
1.0862066222538653e-9
2.053765951737851e-9
9.747678820741399e-10
3.7382701993895035e-10
4.140864730205054e-10
5.354925164491102e-10
3.105894182373708e-10
3.698353983569044e-10
6.673344701279675e-10
1.02529346917779e-9
1.6445785412818713e-9
2.5655632111592643e-9
6.123114364963614e-9
1.1505670620322502e-8
1.780781535219865e-8
1.9609002388932e-8
1.007752076415379e-8
7.563402923341296e-9
2.6309953313570333e-8
4.30413984256633e-8
5.729455032906606e-8
6.913702168531889e-8
7.832441148791973e-8
8.414334288996578e-8
3.445475709636177e-8
1.4451578005475534e-8
5.110941634509118e-9
2.610429950920499e-9
8.176860953098943e-9
1.0563794369096436e-8
1.0015882469096265e-8
8.341469417085808e-9
5.95990695602817e-9
1.887411357442743e-9
9.583502888585486e-10
8.181930065947276e-10
8.622699073818357e-10
9.400478350602426e-10
9.854738687709064e-10
9.698806116974422e-10
9.014057293686584e-10
8.117317351884672e-10
7.36375503211477e-10
2.6777904040057395e-8
1.2813128746254939e-8
4.4036742503277556e-7
8.77474091713234e-8
2.7271697025306734e-8
6.299126918889427e-9
2.993868654239019e-9
1.4920347258982354e-8
6.310531619941434e-8
3.405751022365012e-8
3.048093054980752e-9
5.4341498961009045e-9
1.5254558468835414e-8
4.821130843519912e-9
1.1382811448883122e-9
1.638568341517906e-9
6.729722237329e-10
1.339842842423606e-9
8.108530937391923e-10
4.0143613640808005e-10
3.490409652750504e-9
2.021233599308981e-9
3.581602603388665e-10
3.1343828013813417e-9
4.250338390735688e-9
6.520884745724539e-9
1.1623941277462404e-8
2.283464599428967e-8
4.6979908646199065e-8
4.4564056992312365e-8
2.5150346988410278e-8
1.487011466921665e-7
4.686522683675342e-7
4.7055837918897426e-7
7.069969554313104e-8
2.348400491144744e-7
3.6750655276479243e-7
4.403460309255974e-7
4.906380633585343e-7
4.93468657320823e-7
3.462950595118495e-7
2.565844056257266e-8
1.6150012068924156e-7
1.0390091809283028e-7
4.744509902450997e-8
1.944311214753623e-8
4.2720760269487655e-9
2.3033784200574752e-8
1.451088329336257e-8
1.2025299597559119e-8
1.0404810590734166e-8
2.716345574189903e-9
9.761457984971845e-9
3.000982437592633e-8
2.4923402247334464e-8
1.8415982406581137e-8
1.3540038747980537e-8
8.345155447080046e-9
7.688002595338397e-10
1.2552176981865846e-8
1.6943990015283147e-8
1.4675338078139156e-8
9.247235209608619e-8
5.052862278776604e-10
1.2771290123143375e-6
2.6783672040024266e-7
9.683049455032811e-8
3.2005390156216585e-8
8.19650583134615e-9
4.149600074955095e-9
2.1594966131460842e-8
5.539061072185816e-8
2.4466856513822663e-8
1.0075468552701399e-8
2.1775422629654128e-9
4.908781000076564e-9
8.676829883358254e-9
7.052868696253826e-9
2.411621984153511e-9
5.516898829227302e-10
1.0464876031835279e-9
4.769696246584006e-9
4.867639050902987e-10
7.204617289829135e-10
1.891000275599895e-9
1.5443043713984058e-8
5.618109056128332e-9
6.3414534184877515e-9
5.4321023897872665e-9
9.650632074878179e-9
1.5052422304527982e-8
1.6370592512499125e-8
1.2863169311270118e-9
5.393908391010336e-10
7.41664785893686e-11
2.0337027952931616e-10
1.5479236215202713e-10
1.079302857317207e-9
6.854500147361874e-11
4.952642966790587e-11
1.0842444842860146e-10
2.3195902698880706e-11
3.774809107485831e-11
8.692307674240383e-11
2.527691292022854e-10
7.331248271220169e-10
2.7226491428509133e-9
1.037095810249518e-8
1.3777111550485333e-8
2.446301458806771e-8
4.0868960718496645e-8
5.3269929608641547e-8
9.23560313223745e-9
7.315165773844975e-8
1.0664904407135438e-7
2.9837518120321114e-8
2.0408023416717063e-8
1.2410156360020196e-8
7.462874951110935e-10
4.271027256892073e-12
2.348116839287859e-13
0.
7.790141933891872e-14
5.1780609234315265e-14
3.8093208648556347e-14
3.147196135203108e-14
3.262809196957355e-14
3.9799922214127173e-14
5.227998631109035e-14
7.067542021651628e-14
9.664026764219551e-14
1.3285303771663953e-13
1.832337434605111e-13
2.533690198555586e-13
2.4696306376491005e-13
1.2301134983915656e-13
1.12527729380401e-13
1.5260731016166985e-13
2.1545098137410553e-13
2.8558759819229696e-13
3.7613187762790283e-13
5.094704686708036e-13
7.128214439433337e-13
1.0232259360560383e-12
1.4957230812508041e-12
2.2151468511503963e-12
3.3144667376004227e-12
5.004675502431888e-12
7.624846752163122e-12
1.1727894972392812e-11
1.8231046775686006e-11
2.868722697439294e-11
4.5790833824484295e-11
7.435853468491087e-11
9.114722957870736e-10
2.4662876871242822e-9
4.2164468882965595e-9
3.811815458930496e-9
1.0333556380073288e-9
2.6519679730895925e-9
6.497548382300269e-9
1.0387142818157435e-8
1.4370337506738887e-8
1.8472350524186883e-8
2.2657020711783314e-8
1.111499901700695e-8
2.0724098425237194e-9
1.1917181408881528e-8
1.3201009731625684e-8
1.469195238840272e-8
2.37227991292895e-10
2.9060345990274835e-8
5.114686832498724e-8
3.8713101298846465e-8
3.1936930133202165e-8
2.715562963878134e-8
2.221529822334195e-8
1.6539910696219534e-8
9.247951502656167e-9
4.201985851566585e-9
3.0997851371757056e-8
2.541991272412495e-8
2.157227403929344e-8
1.9768008164348514e-8
1.9036364684655136e-8
2.398760231765308e-7
8.914349079513289e-8
1.1495279641378628e-6
1.78508576611363e-7
3.285400375885222e-8
6.591316108486051e-10
1.2160191771121045e-8
1.9424215697805013e-8
1.2263376363528195e-8
1.3341539510522533e-8
2.4802334650094504e-9
5.440847521662551e-10
1.9374189916042878e-8
1.7693414323809788e-8
8.288327403854121e-10
7.807905822016033e-9
2.4557431599159883e-9
5.868496315606344e-10
1.086206620962019e-9
2.053765951794529e-9
9.747678819774267e-10
3.738270198388321e-10
4.140864719122098e-10
5.354925165237809e-10
3.1058941823379476e-10
3.6983539782555503e-10
6.673344699874048e-10
1.0252934692371224e-9
1.6445785408738272e-9
2.565563211248399e-9
6.123114365104573e-9
1.1505670620609822e-8
1.780781535207939e-8
1.960900238866233e-8
1.0077520764182954e-8
7.563402923435978e-9
2.6309953313637673e-8
4.3041398425794704e-8
5.729455032897904e-8
6.913702168548362e-8
7.832441148776926e-8
8.41433428900331e-8
3.4454757096140964e-8
1.4451578005853977e-8
5.11094163484964e-9
2.6104299444613434e-9
8.176860951738845e-9
1.0563794362479885e-8
1.0015882459904065e-8
8.34146940865852e-9
5.959906958005916e-9
1.887411365083008e-9
9.583502881233778e-10
8.181930068694894e-10
8.62269903946447e-10
9.400478344241907e-10
9.854738681954447e-10
9.698806116925435e-10
9.014057289443728e-10
8.117317352629016e-10
7.363755039248172e-10
2.67779040394779e-8
1.2813128746020364e-8
4.4036742502953794e-7
8.774740917373031e-8
2.7271697024921285e-8
6.299126918622143e-9
2.993868654352737e-9
1.492034725890505e-8
6.310531619884393e-8
3.405751022355983e-8
3.048093046837295e-9
5.434149885254401e-9
1.525455848896445e-8
4.82113084349587e-9
1.138281144353575e-9
1.6385683411542233e-9
6.729722240451147e-10
1.3398428430760473e-9
8.10853093356994e-10
4.0143613932956575e-10
3.490409652386371e-9
2.0212335992854375e-9
3.581602604449351e-10
3.1343828011871292e-9
4.25033839123307e-9
6.520884744280854e-9
1.1623941276647343e-8
2.2834645993817482e-8
4.6979908645689945e-8
4.4564056993421885e-8
2.515034699392548e-8
1.4870114668617634e-7
4.6865226836910294e-7
4.705583791904091e-7
7.069969554241172e-8
2.3484004911493977e-7
3.6750655276471265e-7
4.403460309252557e-7
4.906380633583563e-7
4.934686573213449e-7
3.4629505951160297e-7
2.5658440563448267e-8
1.6150012068923984e-7
1.0390091809304086e-7
4.744509902465808e-8
1.9443112148271314e-8
4.2720760263681096e-9
2.3033784200737726e-8
1.4510883293378164e-8
1.2025299597714513e-8
1.0404810590312122e-8
2.716345573984895e-9
9.761457982313094e-9
3.0009824375970144e-8
2.492340224723216e-8
1.8415982405181977e-8
1.3540038747982249e-8
8.345155445141782e-9
7.688002614924281e-10
1.255217698198294e-8
1.6943990015308386e-8
1.4675338077780075e-8
9.247235209528646e-8
5.052862276126692e-10
1.2771290123217357e-6
2.6783672039832323e-7
9.683049455043255e-8
3.200539015691736e-8
8.19650583163774e-9
4.149600075025144e-9
2.159496613145633e-8
5.539061072701101e-8
2.4466856509421864e-8
1.0075468554151708e-8
2.177542262922538e-9
4.908781000766601e-9
8.676829882919353e-9
7.052868698336232e-9
2.4116219854012298e-9
5.516898824607756e-10
1.0464876032002388e-9
4.769696246162766e-9
4.867639048377863e-10
7.204617290167831e-10
1.8910002756118377e-9
1.5443043714165965e-8
5.6181090562165934e-9
6.3414534184640015e-9
5.4321023897236414e-9
9.650632073843547e-9
1.505242230499191e-8
1.637059251257962e-8
1.2863169311078036e-9
5.393908386690819e-10
7.416647859130507e-11
2.033702795475696e-10
1.54792362177795e-10
1.0793028576055761e-9
6.854500151798946e-11
4.9526429639980266e-11
1.084244485495451e-10
2.3195902698503412e-11
3.774809079083009e-11
8.692307652498795e-11
2.5276912951018526e-10
7.331248269772383e-10
2.722649147028194e-9
1.0370958099969224e-8
1.3777111550536584e-8
2.4463014584909695e-8
4.086896071641861e-8
5.32699296279595e-8
9.235603132399606e-9
7.315165773832392e-8
1.066490440713094e-7
2.983751812039972e-8
2.04080234167662e-8
1.2410156359413474e-8
7.462874950305178e-10
4.271027255201806e-12
2.348116743211756e-13
0.
7.79014193361377e-14
5.178060884085728e-14
3.809320777015232e-14
3.14719613664475e-14
3.262809197418002e-14
3.979992221623686e-14
5.227998503831848e-14
7.067541965007327e-14
9.664026763778684e-14
1.3285303772268758e-13
1.832337495649803e-13
2.533690202533873e-13
2.469630641062774e-13
1.2301135005891808e-13
1.1252773787964086e-13
1.5260731566354802e-13
2.1545096837370642e-13
2.8558760824814613e-13
3.761318824495582e-13
5.094704735605724e-13
7.128214420985522e-13
1.023225913365505e-12
1.4957230853442463e-12
2.2151468712238637e-12
3.314466737356581e-12
5.004675519014971e-12
7.624846770465206e-12
1.1727894966112266e-11
1.82310466268127e-11
2.8687227027030645e-11
4.579083364680598e-11
7.435853459245436e-11
9.114722957033015e-10
2.4662876871700745e-9
4.216446888696806e-9
3.811815458719518e-9
1.0333556379992125e-9
2.6519679730271425e-9
6.4975483830147995e-9
1.0387142818044857e-8
1.4370337506473337e-8
1.8472350523900318e-8
2.2657020712214874e-8
1.1114999017399003e-8
2.0724098434036476e-9
1.1917181408920208e-8
1.3201009731613844e-8
1.4691952388091959e-8
2.3722799016898535e-10
2.906034598946943e-8
5.114686832537587e-8
3.871310129659028e-8
3.193693013388725e-8
2.7155629636795144e-8
2.221529822242864e-8
1.6539910698183946e-8
9.247951504094584e-9
4.201985850926523e-9
3.099785137188715e-8
2.5419912724414877e-8
2.157227403934292e-8
1.976800816430729e-8
1.903636468500468e-8
2.39876023177196e-7
8.914349079675909e-8
1.1495279641341118e-6
1.785085766120831e-7
3.285400375880219e-8
6.591316102226968e-10
1.2160191769479288e-8
1.9424215697841456e-8
1.226337636353516e-8
1.3341539509984164e-8
2.4802334636573298e-9
5.440847527716649e-10
1.9374189911350087e-8
1.7693414339565365e-8
8.288327325958107e-10
7.807905823937805e-9
2.455743159980775e-9
5.868496318801594e-10
1.0862066213432554e-9
2.053765951663166e-9
9.747678820087196e-10
3.7382702002986303e-10
4.1408647343518043e-10
5.354925164883835e-10
3.1058941821442943e-10
3.6983539812892006e-10
6.673344702391615e-10
1.025293469118056e-9
1.6445785411064581e-9
2.565563211074881e-9
6.1231143635084456e-9
1.1505670620808415e-8
1.780781535193118e-8
1.9609002389371895e-8
1.007752076421076e-8
7.56340292334843e-9
2.630995331346177e-8
4.304139842577761e-8
5.729455032911975e-8
6.913702168528363e-8
7.832441148783674e-8
8.414334288990411e-8
3.445475709646159e-8
1.4451578005656091e-8
5.110941635162609e-9
2.6104299528872657e-9
8.176860948999592e-9
1.0563794370832919e-8
1.0015882461485657e-8
8.341469409053701e-9
5.959906955759318e-9
1.887411349235165e-9
9.583502954017096e-10
8.181930089740535e-10
8.622699046635368e-10
9.400478343803406e-10
9.85473867993976e-10
9.698806109326763e-10
9.014057290458401e-10
8.117317355372701e-10
7.363755030986758e-10
2.67779040408512e-8
1.2813128746538323e-8
4.4036742502876703e-7
8.774740917386391e-8
2.727169702450293e-8
6.299126918325531e-9
2.9938686541975786e-9
1.4920347258839986e-8
6.310531620015624e-8
3.405751022355877e-8
3.0480930515869718e-9
5.434149900910015e-9
1.5254558469748377e-8
4.821130843500859e-9
1.138281146505827e-9
1.63856834158121e-9
6.729722231085574e-10
1.3398428428751903e-9
8.108530949917136e-10
4.0143613853184435e-10
3.4904096530661696e-9
2.021233599289026e-9
3.581602604549191e-10
3.134382800748386e-9
4.2503383910728935e-9
6.5208847444439145e-9
1.1623941277344254e-8
2.2834645993145702e-8
4.697990864463288e-8
4.456405699258071e-8
2.5150346988241186e-8
1.487011466841297e-7
4.6865226836576203e-7
4.7055837918977873e-7
7.069969554288291e-8
2.3484004911464543e-7
3.6750655276371505e-7
4.4034603092504473e-7
4.906380633584362e-7
4.934686573207612e-7
3.462950595118683e-7
2.565844056302978e-8
1.6150012069010122e-7
1.0390091809341364e-7
4.7445099024765345e-8
1.9443112148518234e-8
4.272076028681508e-9
2.303378419533301e-8
1.4510883293371159e-8
1.2025299597594241e-8
1.0404810590239756e-8
2.7163455751050493e-9
9.761457983097434e-9
3.000982437642688e-8
2.4923402247547357e-8
1.8415982405625637e-8
1.3540038746865322e-8
8.345155445775481e-9
7.688002604809049e-10
1.2552176981636376e-8
1.6943990015382998e-8
1.4675338078060072e-8
9.247235209379e-8
5.052862261620511e-10
1.2771290123232873e-6
2.6783672039836146e-7
9.683049454887528e-8
3.200539015748808e-8
8.196505831273729e-9
4.149600074805373e-9
2.159496613179419e-8
5.539061072141599e-8
2.4466856509825776e-8
1.007546855559016e-8
2.1775422639271256e-9
4.908781000395397e-9
8.676829883226896e-9
7.052868698844545e-9
2.411621984730408e-9
5.516898824911731e-10
1.0464876032901835e-9
4.769696246257732e-9
4.867639049115229e-10
7.204617289761239e-10
1.8910002756492465e-9
1.5443043713849816e-8
5.618109056128542e-9
6.341453418473854e-9
5.432102389859401e-9
9.650632074202846e-9
1.505242230609516e-8
1.6370592512508594e-8
1.2863169311218986e-9
5.393908400566099e-10
7.416647849009068e-11
2.0337027931319506e-10
1.547923618207271e-10
1.079302858606352e-9
6.854500151189426e-11
4.952642959516954e-11
1.0842444854034923e-10
2.3195902694658056e-11
3.774809063988893e-11
8.692307701469008e-11
2.5276912977705735e-10
7.331248266814e-10
2.722649143381799e-9
1.0370958094785325e-8
1.3777111550585745e-8
2.4463014585738996e-8
4.0868960717929443e-8
5.326992963139144e-8
9.235603132694145e-9
7.315165773852437e-8
1.0664904407145253e-7
2.983751812014375e-8
2.0408023416821427e-8
1.2410156359395029e-8
7.462874953432546e-10
4.271027262305495e-12
2.3481164772607043e-13
0.
7.790141931681599e-14
5.178060873349228e-14
3.8093209327809024e-14
3.1471960875497375e-14
3.262809101970943e-14
3.979992196190529e-14
5.227998595546282e-14
7.067541846182851e-14
9.664026765314863e-14
1.3285303747777409e-13
1.8323374878906502e-13
2.533690201233095e-13
2.469630642390363e-13
1.2301134378438693e-13
1.1252772349742324e-13
1.5260731740083216e-13
2.1545096893568378e-13
2.855875825498209e-13
3.76131871762116e-13
5.094704787557739e-13
7.128214200534226e-13
1.0232259434676902e-12
1.4957230714109778e-12
2.215146840357103e-12
3.314466775146493e-12
5.004675486534806e-12
7.624846717135515e-12
1.1727894933845886e-11
1.823104656620312e-11
2.86872271444422e-11
4.5790833517304105e-11
7.435853462417558e-11
9.114722954913266e-10
2.4662876873587718e-9
4.2164468887283395e-9
3.811815458956279e-9
1.0333556382406324e-9
2.6519679729734216e-9
6.497548382822441e-9
