# Supplementary material for: Observability and Controllability of Nonlinear Networks: The Role of Symmetry
Source: Phys Rev X. Author manuscript; Available in PMC 2018 Nov 13. (PMC6234006; doi:10.1103/PhysRevX.5.011005)
Supplement: Code Archive [file NIHMS982008-supplement-Code_Archive.zip › MathematicaData/FNCtrlbDELTAHetN1M1ChaosK6IC1]

1.133072090652028e-8
7.8589923868324e-9
5.879075438813219e-9
3.5301847283874576e-13
4.900404316935079e-11
6.9605374018024446e-12
1.022988319406413e-11
1.1346973484923759e-11
5.072013223032292e-12
5.22809737224384e-12
6.778201807439117e-12
9.689507776719767e-12
2.670435041933812e-11
5.541452806234253e-11
1.129856622712644e-10
2.725646183569807e-10
8.833659980145692e-10
5.6271696986443685e-9
1.8151854697823838e-8
3.045783319455373e-8
1.3495264415161519e-8
1.1173597706444892e-8
1.732733882763568e-8
7.79181209222094e-8
5.191596681807762e-8
4.2242431852260044e-8
1.4328672494500343e-8
1.7759221449741287e-8
9.144182711656521e-10
7.11066815202424e-12
1.3071415160191433e-12
7.063320796858131e-14
0.
0.
0.
0.
0.
0.
0.
0.
0.
0.
0.
0.
0.
0.
0.
0.
0.
2.7278826282832943e-14
3.859463123317789e-14
5.5556640106640544e-14
8.080274065285988e-14
1.183241083155599e-13
1.7419160123722072e-13
2.5768484231377877e-13
3.830791184862053e-13
5.725057948930292e-13
8.605895032535127e-13
1.3020708870644602e-12
1.984538639809604e-12
3.0500954272954257e-12
4.42042905397131e-11
9.26175213519607e-11
1.5977028850652234e-10
2.3210211155775728e-10
2.719972228150032e-10
2.453593743423521e-10
1.3824450848311938e-10
4.7219489211864325e-11
3.0206879129080326e-10
6.160734825447874e-10
9.799609661797749e-10
2.7917953772452485e-11
9.833573690576335e-10
1.2983636621584327e-9
1.3001734447395504e-9
1.4084913101668715e-9
1.8926208255103244e-9
3.3568821635699802e-9
6.714365134515663e-9
4.907899946598701e-9
3.049201641833932e-9
2.099536374317228e-9
1.5609331539152233e-9
1.2610988551457648e-9
1.1265004136300372e-9
1.1252973049061918e-9
1.2531833078234528e-9
1.530127948238489e-9
2.0029693528659624e-9
2.7538227457473387e-9
3.915361918371554e-9
7.496140054297769e-8
3.451807414623375e-8
6.673724573112253e-7
1.2979410952960132e-7
3.3919504090493224e-8
4.185773742960158e-9
1.1313724108389583e-8
5.245780357999143e-8
5.834085489860385e-8
4.9647726846278136e-8
1.4338387857124615e-8
1.877020949255739e-8
1.3862211111058554e-8
1.2983345365398754e-8
5.132637154727785e-9
8.643661517472211e-10
1.558074219312609e-9
1.9569308305088877e-9
1.7985390431151902e-9
7.129836457932153e-10
7.312126590394821e-10
3.815699097854213e-9
3.3002625691642353e-9
4.43974170925306e-10
5.2845764138716655e-9
6.353808267420376e-9
9.971849176014336e-9
1.7414544033027377e-8
3.175143759926783e-8
5.712432838829125e-8
1.3635540854177607e-7
2.4160701150316665e-7
3.155301591974278e-7
2.7104871349746655e-7
4.726029596217632e-8
2.0198700108305915e-7
3.963838927005799e-7
5.555788286439929e-7
7.099992271664434e-7
8.747934206691582e-7
9.963800597333949e-7
7.992571664542511e-7
3.323136171280588e-7
1.0612761672328775e-7
3.332257205346421e-8
1.0738399105684747e-8
5.975837520807006e-10
1.161419902888982e-8
1.9751110049191678e-8
2.3660838743308876e-8
1.3725692233848113e-8
1.2247594972524923e-8
5.420105117364339e-8
4.995429558230221e-8
3.5092602740253394e-8
2.9661925284436142e-8
2.3779844685425717e-8
1.3512893764048986e-8
6.607362441155837e-9
2.40091406780387e-9
5.640757987932105e-10
3.663987994061405e-8
4.285731598941789e-8
3.706046975300411e-7
9.620642327514318e-8
4.6284012841533596e-8
1.9473275873927567e-8
6.465627399431915e-9
9.833289144860913e-10
9.668729303735126e-9
4.3781216531335836e-8
5.845034317712607e-8
6.021721756615647e-8
5.699743413269004e-9
1.0606237188474721e-9
2.106721592756032e-9
3.2677616333179963e-9
2.1397775046406928e-9
2.0740315523298136e-10
7.387960119977211e-9
4.6422189645835174e-9
3.27747950727354e-9
2.3603307017885395e-9
6.599157723112213e-9
1.2087241797235942e-8
2.5330816173593845e-8
4.794280710785966e-8
3.632692522428822e-8
2.711474642532561e-8
1.9849457179556216e-8
1.3756393886805208e-8
8.694889367970776e-9
1.272129643549874e-7
5.902469796667082e-7
5.981282746169614e-7
5.143419831055113e-7
5.598374877811663e-7
5.166121360167712e-7
4.610559367371318e-7
3.2033214318991294e-7
2.9907956602065073e-7
3.6947852376140987e-7
3.4583774879986853e-7
2.951329758248383e-7
1.1019795360932653e-8
5.913379676652601e-8
5.6699616202800905e-8
4.008953414022093e-8
1.6382729490595066e-8
7.33326956327354e-10
4.955053072363009e-9
3.958925607797562e-9
3.090358725947732e-9
1.7277328743913955e-9
8.474580096744259e-10
3.879954765058747e-9
9.822784265715028e-9
2.2000974480496692e-8
1.6590007280672954e-8
9.640594671050659e-9
2.9981317208992347e-9
1.0733933532443358e-8
1.590819830786401e-8
7.69427593246784e-8
6.257634136696797e-8
5.783311499874953e-7
2.7040249163033833e-7
1.6049905290173313e-7
8.29008117613021e-8
4.014951194995374e-8
1.960795828155079e-8
7.364893072036146e-9
1.9907967256580727e-8
2.3167997027769226e-8
9.366051601078487e-9
8.823887259896246e-9
1.160339350800184e-8
1.3122282164074805e-8
9.817944184272239e-9
1.2322889893515427e-8
1.969611519105673e-8
1.7991606746116423e-8
1.9629445826862124e-8
2.4845920582481675e-8
6.048210773734218e-9
2.7697645293078016e-8
1.3101647069637656e-8
1.720645154701789e-8
7.198914019362117e-8
1.4666750940785377e-7
2.4293056086420557e-7
1.1679941911690824e-7
1.1180374256668829e-7
2.2095195347743888e-7
1.4739567034806916e-6
2.810769607726884e-6
3.026188795539667e-6
1.4555010637047401e-6
8.33197234384132e-7
1.9792898201858528e-6
4.552855704396098e-6
3.7252641608403996e-6
2.5510246635883686e-6
1.1680391926883627e-6
2.6260411697718347e-6
4.434889199188506e-6
1.643620644176165e-6
1.3649398702013565e-7
9.719633037642732e-9
9.503612146774037e-9
6.784451593618062e-9
1.666359001091542e-8
6.515211141263754e-9
4.022309648338425e-9
3.907233417624172e-9
4.0672828077939583e-10
1.9454673466496284e-12
9.200345410544784e-13
1.3248145665576688e-12
7.1946920984259326e-12
1.5815044792528313e-11
7.42265810082174e-12
4.050659866292918e-11
8.997700404020549e-11
6.023094565238859e-11
1.0134581142676517e-10
1.187282816716632e-10
5.98680358332581e-11
2.4168103580155517e-11
1.0645938846817007e-11
7.438199354814727e-11
2.1320002075917542e-10
4.781917626636759e-10
7.159084472054975e-10
4.80792337061401e-10
5.625699289521654e-10
3.258320262932239e-10
3.604519131890942e-10
2.563372988032632e-9
1.3056490859745845e-8
1.6058390754103292e-9
5.90769396383767e-10
5.421207323365144e-9
2.1251147441712965e-8
3.214428886811566e-8
2.5252592794232305e-8
2.0291777429087395e-8
1.838796062834905e-8
1.886542036359732e-8
2.053357331480307e-8
2.2052953949036093e-8
2.2410598552200593e-8
2.1128092829991338e-8
1.8248702960983288e-8
1.4098080026112743e-8
1.3226804050165226e-7
1.1908905315244419e-6
2.623195962651093e-6
6.60193540708392e-7
6.349991789390333e-7
2.640972279882761e-7
1.5089775262279212e-7
1.0442841794442123e-7
2.3431732867208953e-8
2.3270125098019467e-7
2.154329711840219e-7
1.0961501674686037e-7
1.9777853917159692e-7
1.5732636295578532e-8
1.2161167145283778e-8
1.9173018794517537e-10
2.8149293621462707e-10
2.6945854309478204e-10
4.0533524135779377e-10
4.760643682781127e-10
2.3982833553480146e-9
8.227517740415564e-9
5.492937961967688e-9
1.193304369135148e-8
4.7281765663907886e-8
1.6377629214204414e-7
5.50049387658213e-7
5.658074491673149e-8
8.875474558265645e-8
1.2756805109948555e-7
5.604697358510885e-9
1.3749153133920572e-9
5.207132665427223e-10
2.95616641601409e-11
2.565510021698754e-10
2.0312170937272724e-10
2.7824936852330764e-10
4.246483021051685e-12
3.069906233162899e-11
4.6256642994920094e-11
6.618449784190592e-11
1.0180633305217783e-10
9.020772214685927e-11
4.9303849502867295e-11
5.557248733161139e-10
5.547948234646056e-10
1.2631612270175022e-9
3.6391849035339e-9
1.9558950328498583e-9
3.1707889720229067e-9
6.461007103758139e-9
8.776542390973336e-9
3.7465245329626816e-8
6.7984122034753735e-9
4.502907472781439e-9
1.0401424288698662e-11
1.0591353248858337e-13
0.
0.
3.5422050210415184e-14
0.
0.
0.
0.
0.
0.
0.
0.
0.
0.
0.
2.6063106188653742e-14
3.593456708693988e-14
2.994881508875622e-14
0.
0.
0.
2.703931456777519e-14
3.5836891866185556e-14
4.7586906150068384e-14
6.523180422523935e-14
9.218883026453541e-14
1.3313609234748288e-13
1.9505119705694404e-13
2.8864542335996623e-13
4.3055825577589327e-13
6.468744581465462e-13
9.788964269197478e-13
1.4927861429074605e-12
2.2959826433089756e-12
3.5657677206215706e-12
5.600256189416959e-12
7.867246875511884e-11
1.817452989422579e-10
3.2135115449721337e-10
4.219208213486222e-10
3.694958719703768e-10
1.4717368628807026e-10
1.9847968452053302e-10
6.235026784174992e-10
1.1025724931728605e-9
1.6232319200217938e-9
2.1781179066082165e-9
8.55474390314092e-10
8.498607739784874e-10
1.847886333891339e-9
2.915697975303985e-9
4.672124024503881e-9
2.5652953921325706e-9
1.087540588953946e-9
1.6331583829198667e-9
1.9924930986318658e-9
2.087163718253772e-9
1.9450346865420722e-9
1.6718566623756227e-9
1.3971726832299579e-9
1.1877560753023288e-9
1.0603767019312496e-9
1.0153924437968585e-9
1.0546289916458137e-9
1.1882626636732945e-9
1.4380610866650534e-9
1.8404778061463386e-9
4.5673775994406966e-8
2.0714056435424715e-8
4.5042869705622777e-7
9.268977780768472e-8
2.4320981685758576e-8
1.9490580635120934e-9
1.163065610789229e-8
5.892625458851038e-8
4.369139290548265e-8
4.1976104722490985e-8
1.8519448810236796e-8
1.5135787074667932e-8
1.4960945043588785e-8
1.480260548903783e-8
7.693956711819973e-9
1.4071330623318462e-9
6.801943309683917e-10
1.5253000564456748e-9
2.3054753187353273e-9
1.050571233352071e-9
1.8701013692266904e-12
2.7816525681680926e-9
2.734804423374689e-9
1.3906418880340851e-9
4.246595650676396e-9
4.729648423429189e-9
6.8955762300379596e-9
1.1351599064831368e-8
1.977854175044623e-8
3.547138366592693e-8
5.966404371020868e-8
1.416053362698239e-7
2.557808713752352e-7
3.326603636964987e-7
2.6216206860372273e-7
3.100182715294196e-9
2.518767681789515e-7
4.392938873321042e-7
5.915753837241928e-7
7.398291144335349e-7
8.893146880373011e-7
9.43552176249324e-7
3.5142083852505966e-7
1.1574172844689234e-7
3.8453066012592423e-8
1.3109826585975464e-8
1.035766842166549e-9
6.975086893356145e-9
1.0398393414976717e-8
1.0077481764540833e-8
6.673229642294351e-9
2.908390863496675e-9
1.3064596238749132e-8
1.2367694526313757e-8
1.2400965516896089e-8
1.4277885103767601e-8
1.9130999066345034e-8
1.7435148506271908e-8
8.278738562084653e-9
3.7978640444393875e-9
1.262498313926986e-9
8.022575043182752e-8
1.1768881516495746e-7
1.1441471272451847e-7
3.947293149738553e-8
2.113732791527879e-8
9.237472567597036e-9
2.5139308331593928e-9
2.46082973136335e-9
1.1711894199502527e-8
7.296760034983849e-8
3.087162771888898e-8
2.5234202853792026e-8
7.748934387733994e-9
5.467549679245136e-9
4.650607044889788e-9
3.881439013536686e-9
5.316713102328339e-9
7.730963128003303e-9
3.7654133536199785e-9
8.682893767188263e-10
7.769609275754373e-11
1.3723679066147778e-10
3.3543308038204533e-10
1.1910971650093573e-10
6.263128160872615e-11
1.7731242419294252e-11
3.975345327370746e-12
1.9074575565918556e-13
3.545706962165462e-13
2.512772879308961e-13
0.
3.3507433359894424e-12
3.641882010860558e-12
4.841414796193859e-12
6.969883026357271e-12
1.0586812926460846e-11
1.6968354217099675e-11
2.910865943801718e-11
5.518291288176992e-11
1.24536365062288e-10
4.3136713357795957e-10
1.9640686017691484e-9
4.6993691724841536e-9
3.723365018421509e-9
4.337597162089167e-9
1.1382795893314143e-8
1.69737800678175e-7
8.107942767670602e-9
3.6005282526606203e-9
3.074719498592081e-9
2.698952093445056e-9
1.0847874315016249e-10
2.0069509883518214e-12
6.963627024442347e-14
0.
0.
0.
0.
0.
0.
0.
0.
0.
2.7317130387080042e-14
3.566126417261596e-14
4.787614757580217e-14
6.523561538636434e-14
8.965567724410973e-14
1.238818438352222e-13
1.7181963743682518e-13
2.3901256706573373e-13
3.333227414772706e-13
4.658958753350624e-13
5.30743180996976e-13
2.733206026588195e-13
2.2573786776284628e-13
2.589241702676014e-13
3.582252320569882e-13
5.046272932446681e-13
7.029691444944274e-13
9.89559884736255e-13
1.4249720290778042e-12
2.1017819304717338e-12
3.166480580238596e-12
4.858876708564366e-12
7.582202856315693e-12
1.20322821860241e-11
1.9445718886300285e-11
3.210084946310463e-11
5.439268268786692e-11
9.532875862771183e-11
1.7496279858179364e-10
3.4349787973006007e-10
3.784472203739983e-9
1.1736559564856338e-8
1.10914743266766e-8
1.681637167520088e-9
1.1986131904356788e-8
1.8947803512471426e-8
2.4517476223634823e-8
2.91943099450832e-8
3.257166511617204e-8
3.407817919498822e-8
3.364641619329104e-8
2.3031387248883576e-8
1.2137766591916676e-8
1.8241745822128037e-9
1.2854243957930005e-8
1.01668059546523e-8
1.0621863191093144e-8
1.1160933781370283e-8
2.0635183974629194e-9
1.3519556943875536e-8
1.3214679691622852e-8
1.164748625423282e-8
1.0590402062956854e-8
9.536390442554383e-9
8.098610634777406e-9
5.441235518139265e-9
6.246474868903818e-9
1.1058252278609963e-8
9.432129209891592e-9
8.832462473385533e-9
9.59584208238317e-8
1.5462397077685108e-8
6.051344131799273e-7
1.0431587430976878e-7
3.905894397678252e-8
4.8629026787529146e-9
1.1955362672661562e-9
8.246392527048398e-10
5.083793337915061e-9
4.52603408278352e-9
8.101787787504554e-9
2.2803844924559843e-9
1.0389935750674428e-8
1.2275699117417739e-8
3.4858587141103354e-9
3.871991957312874e-9
2.18701015276714e-9
8.047203519790398e-10
1.0880867082273413e-9
1.2455521412510548e-9
7.525152857959772e-10
2.9128276661653215e-10
4.053090424398158e-10
2.7831860518275456e-10
2.262146330943801e-10
2.145007919278522e-11
2.2245320245554438e-10
4.1617203991189266e-10
6.72786821954724e-10
9.79926947747485e-10
1.2716982815690066e-9
2.9101248585346835e-9
6.114580695155234e-9
9.003780022383228e-9
6.512788167552935e-9
1.3611600542666285e-9
9.201864063549194e-9
1.5286150455631235e-8
1.9919132407473286e-8
2.3432599773011648e-8
2.582588371210233e-8
2.686073255998e-8
1.2371398164171967e-8
5.6160467224224325e-9
1.7803389668734062e-9
3.8713846834768065e-9
5.344293879032833e-9
6.2524916654327044e-9
5.944258282041448e-9
1.7217234839258293e-9
1.265829100609999e-8
1.132330469444841e-8
9.078337374589143e-9
6.803146791692677e-9
4.606779703688621e-9
2.8200465992296526e-9
1.4848086141984253e-9
4.5916463574445977e-10
4.3150175551772296e-10
1.3441097540425077e-9
2.428466393626959e-9
3.85684883217838e-9
6.254772257222405e-8
2.1804965151057078e-8
6.004966793585812e-7
1.2167741081032327e-7
3.542147333552122e-8
6.9708566860857234e-9
6.219230980688927e-9
2.8106006359145254e-8
7.783230645236637e-8
4.700215728717032e-8
1.7877852302295835e-9
3.828567467529883e-9
1.5267916519913142e-8
6.550039943705766e-9
3.721153013234714e-9
3.7136444599766847e-9
3.8050224496518534e-9
2.9469034881936736e-9
5.913747516048495e-10
1.0457657659706632e-9
4.020507905277575e-9
3.401474808032356e-9
3.5047229283061664e-9
2.9622305154875704e-9
3.455619187622659e-8
6.411231455397224e-8
2.5452697407915975e-8
2.8330470996433853e-8
7.873191437837888e-8
8.039143424952527e-8
6.582041079200392e-8
1.8681063669325459e-7
4.561979641785661e-7
6.898173714349147e-7
7.823501457918095e-7
3.972724769815214e-7
2.1670106142693466e-7
7.181742896355702e-7
1.1272871521332183e-6
1.610680028014947e-6
1.9945148610064423e-6
2.9302433041001445e-7
7.692696449451442e-7
3.819632796641643e-7
8.323244318999591e-8
1.737459477529594e-8
7.992938131000047e-9
9.957284279748393e-9
1.1695749656284905e-8
1.0813034054778011e-8
9.159802337584121e-9
5.233447573735711e-9
6.012423312135442e-10
2.9033337530482525e-9
1.017364144503544e-9
1.4019864494718958e-9
2.5393910285677687e-9
1.967566709084009e-9
4.775985509289364e-9
1.3641289162863939e-8
1.243727834509834e-8
1.7345728792369438e-7
5.476150394746203e-8
1.7297738624110486e-6
4.5229984995570704e-7
2.0950019737655566e-7
8.675637212642292e-8
3.6387022674290015e-8
2.3460737076596478e-8
9.185221725274031e-9
1.5342887013265602e-8
5.321474354998663e-8
3.384274835542968e-8
7.93962563326533e-9
3.444185649483881e-9
1.7199904490382318e-9
9.646562986937612e-10
1.1607367405548076e-9
3.292110580062274e-10
3.560872451089643e-11
5.752527259931215e-10
1.2718397225411402e-9
1.6225782457946522e-10
8.417259851054463e-10
1.0609754361492304e-9
3.748293772567753e-9
6.42205996335504e-9
2.526957999829078e-9
2.767433118086367e-9
3.1255809461525524e-9
4.641643344209418e-9
4.9541274710403896e-9
1.1720795218433654e-10
1.1754998490844547e-9
1.5068123602775944e-10
5.805858311983355e-11
2.867590308489672e-10
5.310159274814656e-10
1.7256237462374695e-10
1.525017245340761e-11
1.5629943881068112e-11
2.2115915055023066e-11
9.779374353700282e-12
2.067253402984012e-11
3.6971833240674637e-11
7.330047753721093e-11
1.6008152845941509e-10
3.624844739981866e-10
8.855438588708641e-10
2.5794253173565594e-9
1.1040126189224663e-8
2.8608261564214613e-8
3.373687993651664e-8
6.832565910677641e-8
5.555765302829951e-8
6.20018368261433e-8
9.846704461734211e-8
2.6233657290823288e-8
1.2123828763988925e-8
1.243359810554105e-8
3.3930683575960285e-8
2.883638716436715e-9
5.5342115261879386e-12
2.5034641020994617e-13
0.
6.76698955329109e-14
3.2155171099718314e-14
0.
0.
0.
0.
0.
0.
0.
0.
0.
0.
0.
0.
0.
0.
0.
2.6514156843280325e-14
3.796730148175084e-14
5.493953858131724e-14
8.003994755470365e-14
1.1721763628188207e-13
1.7247866089566869e-13
2.550157043693155e-13
3.7901213603968916e-13
5.665590567461605e-13
8.524427916740644e-13
1.2921379066775051e-12
1.9754166290966545e-12
2.970204753042437e-11
6.088382005236976e-11
1.0347521561403455e-10
1.4919004771057212e-10
1.7563512003623395e-10
1.6258280285156866e-10
1.0195229056258732e-10
3.932826000903032e-12
1.4766203176869403e-10
3.2024974784022706e-10
5.127619551228483e-10
6.915267185595019e-11
5.935870760601618e-10
7.384859150869663e-10
7.079634261116984e-10
6.668548142519266e-10
6.829020628541221e-10
7.701078296340966e-10
4.678309891731269e-10
1.0001278904241363e-9
3.1006905067398843e-9
3.0814581929646685e-9
1.1306803468315936e-9
5.046897218449115e-10
1.6799411008104066e-10
8.186176803240784e-11
3.1603006779131045e-10
5.745088836826089e-10
8.90814282262749e-10
1.301772488456763e-9
2.435405871146825e-8
7.015872716115335e-9
3.533107486506625e-7
8.131819630602314e-8
2.7956369532778292e-8
6.662074925349612e-9
4.258399322967721e-9
2.2525705793215757e-8
6.830093903607562e-8
3.7146468912362836e-8
2.14167220530489e-8
1.9739177362893786e-9
3.562826059604452e-8
4.041270000074968e-8
1.0449496003910588e-8
1.1588243107687488e-7
1.4887827686596068e-7
1.2321500211711537e-7
6.655437078472569e-8
1.648113064604358e-9
1.2399845454421288e-9
3.5873462328799525e-9
2.2961820888483436e-10
3.848234588652497e-11
4.2042558335102096e-13
1.5775443446470166e-13
1.237742195588323e-12
1.1319428402298099e-12
3.1364048533438304e-13
5.326296615070658e-12
8.796027021364463e-12
1.136772767370791e-11
1.3568801439952734e-11
1.9306026383728807e-11
3.052368624353715e-11
5.332409364575296e-11
1.0687772301835456e-10
2.800586682623819e-10
2.1111526860939306e-9
9.302687876333691e-10
7.438665986476761e-10
9.850557549180445e-10
4.378057910088378e-9
5.524686929589009e-9
4.0531002682590515e-8
2.3039273431259966e-8
1.0213411789165985e-8
1.5832007531991044e-9
2.0627775406793804e-9
4.751485933067863e-10
2.4523611690603053e-12
9.39525856557383e-14
0.
0.
0.
0.
0.
0.
0.
0.
0.
0.
2.603510960577189e-14
3.3482523131261576e-14
4.3851178295161414e-14
5.896842849055244e-14
8.04573792116958e-14
1.1074153437073165e-13
1.5328378993263576e-13
2.130086677865923e-13
2.969104333894899e-13
4.1491484647323424e-13
5.810947226732403e-13
6.669146947698313e-13
3.6418031605821656e-13
2.987379035262904e-13
3.3262298572034465e-13
4.497575881664163e-13
6.349727393879308e-13
8.923246735815134e-13
1.26567100906727e-12
1.8338361498755214e-12
2.7210915862937455e-12
4.12764532519228e-12
6.386663582593649e-12
1.0068936868892068e-11
1.6182068327259974e-11
2.656813352651877e-11
4.4745719604376475e-11
7.783187262962536e-11
1.413848250557316e-10
2.733475400363493e-10
5.820341383103703e-10
5.849796093219334e-9
1.799582216416023e-8
1.2738076904936006e-8
5.579631698300254e-9
1.7296910903227555e-8
2.4601234304708147e-8
3.0240961068615945e-8
3.4407162715676187e-8
3.633052674839858e-8
3.564092534127395e-8
3.304822944831383e-8
2.6685296764294142e-8
1.5003292076016213e-8
4.999229757313085e-9
1.5846847469924834e-8
1.0678759778257406e-8
1.0342682169661664e-8
1.1435596183627731e-8
6.357307646407166e-9
9.247731979370777e-9
1.335748412747195e-8
1.1742758877852627e-8
1.0626328049451137e-8
9.637522177235755e-9
8.362319723892343e-9
6.322441480549262e-9
6.309707925300202e-10
1.4075231921324976e-8
1.0654929664690683e-8
9.55078000303466e-9
9.746651527034053e-8
9.57910637356777e-9
6.835370136514703e-7
1.1813572527320725e-7
4.1968896740488044e-8
2.6050267550730205e-8
1.9654836621211346e-9
3.048060560925982e-9
5.089358828394556e-9
8.995384882522232e-10
3.6670188779033395e-9
2.75800777795915e-10
1.1638657402806029e-8
8.904302250938064e-9
1.5611584243524629e-12
2.0469854857968357e-9
7.642583931125177e-10
1.935065425453869e-10
7.383187808069321e-10
6.401083520334542e-10
2.9906839508712354e-10
8.823190052763516e-11
2.2422326968303622e-10
1.2920235882441704e-10
1.1216007612410106e-10
1.3648666240923882e-11
9.317556719161567e-11
1.7786287433794183e-10
2.8083781529158444e-10
3.92242177869832e-10
4.908750409878104e-10
1.0967103842496959e-9
2.4268957039542925e-9
3.110310168470983e-9
1.1459594090360123e-9
1.410094856201139e-9
3.114260226257687e-9
4.130200969513261e-9
4.711531410099604e-9
4.959752392897558e-9
4.909189870467424e-9
4.632651685935366e-9
2.4406903881361615e-9
1.139571317760795e-9
1.101799415994127e-10
1.5714157746920603e-9
1.2025630029596725e-9
1.1842586384398935e-9
9.726458355414616e-10
4.86908633458593e-10
2.946686824530677e-9
2.6541142399535645e-9
2.1194296278824737e-9
1.6325742936599168e-9
1.1328205564361377e-9
6.736522102549263e-10
2.8057251332035774e-10
6.923391178860194e-11
4.190219298082909e-10
8.176070814297045e-10
1.3198588457704422e-9
1.994156930201577e-9
4.82470450610552e-8
1.556869357425941e-8
5.260832019998349e-7
1.0882695512102102e-7
3.307726007420328e-8
6.801898377749115e-9
5.770456558999226e-9
2.7023002268008107e-8
7.481090825749093e-8
4.384846800135394e-8
8.350526953570431e-10
1.9052449217328742e-9
1.6945576142048668e-8
6.947758022509567e-9
1.8753860601817844e-9
1.9709599087034434e-9
6.932537519350511e-10
2.113926221653101e-9
1.2278603270019084e-9
1.539356544014495e-10
4.558951404565662e-9
3.096370823932061e-9
8.278768117460628e-10
4.827576090491226e-9
6.194976364297746e-9
9.208102669979146e-9
1.56703203772542e-8
2.9204068481939575e-8
5.4885874136210864e-8
6.406280839246431e-8
4.201909568238305e-8
1.9753630447783936e-7
5.023508295417877e-7
6.008981972284292e-7
1.87370243613775e-7
2.791399434706018e-7
5.2470141952896e-7
6.713016288670329e-7
7.932061090052585e-7
8.833331310302488e-7
7.426058283982915e-7
1.8663087542882377e-7
3.01471857000183e-7
1.580536955568502e-7
6.388171096924225e-8
2.4174871478489053e-8
3.86706642143583e-9
2.9078784490970296e-8
2.2887083524493142e-8
1.9876609956179615e-8
1.685619984328023e-8
2.6692081310481858e-9
1.9084991095555953e-8
4.969065370360775e-8
3.860955779947663e-8
2.8562277939882118e-8
2.0364024511133853e-8
1.1847778408982209e-8
1.1187736786384168e-9
1.4944121362665978e-8
2.4896065784745603e-8
9.916255798763895e-8
3.176555876163448e-8
1.2174182434363914e-6
2.9476775517728473e-7
1.3149297440283077e-7
5.3003942787836605e-8
1.955895519499536e-8
3.813709492437373e-9
9.25105974961398e-9
5.173073269510658e-8
5.808148103398611e-8
3.879360962833302e-8
3.690481160252839e-8
2.6715126197703825e-8
2.3730686995777844e-8
3.125547150669922e-8
2.1070775389349565e-8
3.0275697226179267e-9
2.3630878031571136e-9
3.066773931296108e-10
7.45086764426906e-11
2.931869041325719e-10
3.1113007688378723e-10
1.612195108371208e-10
8.673956867373965e-12
1.6458019278475306e-13
4.384929227524211e-13
3.545597703421554e-13
3.5558820748064294e-14
3.344032048799912e-12
9.717026708051051e-12
7.979068806988356e-12
9.580910029197764e-12
1.3411938585141996e-11
2.0445814006167838e-11
3.359738851736574e-11
6.05456326862528e-11
1.2609562662813416e-10
3.567974211695806e-10
4.441530428344102e-9
9.951778218793342e-10
9.323040607924017e-10
4.147760352194901e-9
4.165918535207656e-9
1.2958962242063168e-8
6.072123833159276e-8
9.196864800629679e-9
5.088224760615097e-9
9.085311342290582e-9
4.28055328023928e-9
1.2774517636659327e-11
4.541217795010482e-13
0.
0.
0.
0.
0.
0.
0.
0.
0.
0.
2.766664407529001e-14
3.5535474819176767e-14
4.650822257368066e-14
6.25231864391471e-14
8.529630818925406e-14
1.1739329951452763e-13
1.6248131017247497e-13
2.2577551754171158e-13
3.1468214439313263e-13
4.3970953898906575e-13
6.157526949186197e-13
7.026340083145948e-13
3.8198267770580576e-13
3.120997990253759e-13
3.4747627434765153e-13
4.704468337995821e-13
6.64850200071716e-13
9.350887878458795e-13
1.3273920239256116e-12
1.9247024270020855e-12
2.8578144525205777e-12
4.337600086724616e-12
6.715278202746296e-12
1.0593185676078487e-11
1.7035976359957606e-11
2.799327152014736e-11
4.719739927570446e-11
8.222098153277274e-11
1.496906216512354e-10
2.90414010031698e-10
6.219471298783346e-10
6.284404710269988e-9
1.91892164992243e-8
1.3608592327803347e-8
5.924098121139229e-9
1.8306247382594857e-8
2.594263441275094e-8
3.17867403945202e-8
3.6056378444754214e-8
3.795123451740081e-8
3.7094967156172085e-8
3.4249320686187605e-8
2.773183501933753e-8
1.5637833389633535e-8
5.402151728615219e-9
1.6494663725388403e-8
1.0970322103200756e-8
1.0545926119067036e-8
1.1651010246179144e-8
6.765580387063284e-9
8.966316815528841e-9
1.3761614435120261e-8
1.2075503344809053e-8
1.0901036261373825e-8
9.873978833218339e-9
8.562385949614045e-9
6.473636710498619e-9
6.74771054022474e-10
1.433192333009236e-8
1.0869360756743924e-8
9.741983107121886e-9
9.909204435573336e-8
9.619995809316153e-9
7.034567760388971e-7
1.2176013183330164e-7
4.296829569682145e-8
2.658308640804216e-8
2.0932995995238542e-9
3.3030460056206464e-9
7.380047015801617e-9
1.5997986051153707e-10
2.701997233966652e-9
4.170973935519749e-10
9.818742776134151e-9
7.198979842810114e-9
4.655185861288678e-11
1.4624565827528066e-9
5.075046438575323e-10
2.0360360334241112e-10
6.261654279497665e-10
5.234535919874568e-10
2.384037229194944e-10
7.268191209491096e-11
1.684558509996149e-10
1.0429637439855979e-10
9.005680604882255e-11
4.190067269744946e-12
9.22304066884084e-11
1.6832466791751882e-10
2.640134169452864e-10
3.700606387905886e-10
4.693415246983836e-10
9.49172761634322e-10
2.042858790504778e-9
2.603384848974875e-9
1.0217365729705568e-9
1.0477696594969114e-9
2.370608232355598e-9
3.0791229379020304e-9
3.3899293990770905e-9
3.393798568090715e-9
3.1292515329651924e-9
2.6596486153932327e-9
1.4556604857924714e-9
6.725052764732817e-10
3.062331228702803e-11
1.1194097677103436e-9
8.057086032405991e-10
7.571368446107345e-10
5.640986764395846e-10
4.2893172412038014e-10
2.1927355421534853e-9
2.0099402093833233e-9
1.5437171334090832e-9
1.1356118479359513e-9
7.427835106436938e-10
3.954347256990031e-10
9.908920196831593e-11
1.7142079266759876e-10
4.5246762303238585e-10
7.83598943999715e-10
1.2097340223189796e-9
1.7876582727096505e-9
4.365358455966523e-8
1.347224016975921e-8
4.997589392008814e-7
1.0427585396409319e-7
3.210930075828999e-8
6.832755221540194e-9
5.1908162904000166e-9
2.4519734756642288e-8
7.688190609730578e-8
4.2895962824852506e-8
3.729578279772064e-9
6.664151074273933e-9
1.7717770792678634e-8
6.74132244791465e-9
2.630297199896318e-9
2.798520271546162e-9
1.969386210177779e-9
1.1952902999769628e-9
8.151825303086277e-10
5.487377355775448e-10
5.070198588023726e-9
3.450904392030235e-9
7.566433317545424e-10
5.716707384339074e-9
7.0689680101915716e-9
1.053768198535315e-8
1.7986991792335674e-8
3.3688312383822297e-8
6.160961750274617e-8
6.26940206872308e-8
4.320506887948672e-8
1.9486861283683805e-7
5.086104795717893e-7
6.532384908282123e-7
2.530125205317935e-7
2.7338618887842825e-7
5.660376465480836e-7
7.43687436235682e-7
8.99753202977349e-7
1.0393890524857046e-6
8.218539818402253e-7
7.882228591213475e-8
3.1074822036284086e-7
1.7091905365536072e-7
6.844005385821879e-8
2.5363692584695318e-8
5.774484778083094e-9
2.0183934335224353e-8
2.3553878129997787e-8
1.9800022126373645e-8
1.734444583111282e-8
4.311486257541346e-9
1.5315532932179316e-8
4.8584136118966694e-8
4.1224644740185305e-8
2.9791685409941598e-8
2.0819511640847688e-8
1.219180094246155e-8
2.600591756921808e-9
1.0306789365315488e-8
2.3695550978188546e-8
8.440434489512211e-8
3.275579508846423e-8
1.0204183206658568e-6
2.587798406698807e-7
1.1847089084722139e-7
4.894109677079673e-8
1.8643519235785458e-8
4.379127208899865e-9
6.880172073297067e-9
3.9338218353147625e-8
5.781436804907623e-8
3.266164389593031e-8
3.142297265204449e-8
2.337624325312363e-8
2.0749732213885664e-8
2.691178205027769e-8
1.6770670982164136e-8
3.792335530261765e-9
1.480326266349684e-9
8.88026154381723e-11
9.847506594296762e-11
2.1823558773683202e-10
8.275917631182156e-11
4.566004457244208e-11
5.232571714342792e-12
1.3015754353989758e-13
4.3588224001689683e-13
3.0162918999195e-13
1.1822755950475007e-13
3.7779794879661495e-12
9.367494145611229e-12
7.677661961634814e-12
9.246589728319662e-12
1.2979467249216346e-11
1.9847666820966636e-11
3.2745075753273e-11
5.93540617257101e-11
1.2485181830251886e-10
3.6199260259164615e-10
5.234122802478435e-9
9.428295121939773e-10
9.180248794671245e-10
3.812585973586083e-9
3.986944647269858e-9
1.3061192543773062e-8
5.6570741211274956e-8
7.930133827476237e-9
5.091217007740297e-9
7.44865660522096e-9
4.117975796577974e-9
9.523753068129682e-12
2.5663697478867154e-13
0.
0.
0.
0.
0.
0.
0.
0.
0.
0.
2.7875196251574155e-14
3.580713131775107e-14
4.6866396534750795e-14
6.300687881823433e-14
8.595921114528594e-14
1.1831082351902944e-13
1.6375975907537396e-13
2.275649771506138e-13
3.171950597363692e-13
4.432467253732652e-13
6.207399976944059e-13
7.07972874188652e-13
3.855272775984746e-13
3.148169799291175e-13
3.502008102298359e-13
4.738334254639999e-13
6.697274197367374e-13
9.422963702610638e-13
1.3380838655890839e-12
1.940777012050007e-12
2.882482791845917e-12
4.376332227222025e-12
6.777530727932985e-12
1.0695691790071476e-11
1.7209276674710837e-11
2.8295384781022367e-11
4.774439375812958e-11
8.326155530585262e-11
1.5181011877976897e-10
2.9518518355345425e-10
6.344490755262777e-10
6.392567951991591e-9
1.9491745356334662e-8
1.3683060037512791e-8
6.09145638385149e-9
1.852807409874029e-8
2.6173630523301092e-8
3.2011746871120567e-8
3.624655678570934e-8
3.806738398206277e-8
3.711574908279513e-8
3.418812707010184e-8
2.7844448338049775e-8
1.574626331754402e-8
5.513883600174158e-9
1.6622539108149687e-8
1.098098576588337e-8
1.0521950038363148e-8
1.1624874995997615e-8
6.886934861521574e-9
8.716258316328363e-9
1.3760199600291233e-8
1.2073437512911658e-8
1.0893609453956332e-8
9.867386057429175e-9
8.561267662392047e-9
6.4881871290750205e-9
7.930186812327015e-10
1.440166101575561e-8
1.088517641401752e-8
9.743408048031044e-9
9.888388653575797e-8
9.351688575667589e-9
7.042223245674285e-7
1.2193179984629878e-7
4.308290569637129e-8
2.650160993802639e-8
2.1044599430648234e-9
3.316846713622825e-9
7.64230799856062e-9
9.745103950051695e-11
2.626737074623615e-9
4.945018665296489e-10
9.799101973406661e-9
7.1011274576568125e-9
7.042689966494546e-12
1.4111556776809019e-9
4.810875819114091e-10
2.0981951529895382e-10
6.205206933644886e-10
5.116329898008379e-10
2.3102581238885253e-10
6.976356693612493e-11
1.6264922543288803e-10
1.0188048359141048e-10
8.783777808290065e-11
5.627507715596777e-12
9.146350868027894e-11
1.6632739399269643e-10
2.605960310023556e-10
3.651108824997974e-10
4.6346135167438157e-10
9.282064335469649e-10
1.9940494444924553e-9
2.5250885368624453e-9
9.736772686774163e-10
1.0135614997165318e-9
2.259957573786425e-9
2.9063033823370544e-9
3.162766920271448e-9
3.1154257873660062e-9
2.797173858530642e-9
2.2233819799302207e-9
1.2809100636281274e-9
5.939102827404589e-10
2.0739871605080926e-12
1.064712251191541e-9
7.479185959657701e-10
6.961021603322031e-10
5.093284098815436e-10
4.1157925989543693e-10
2.0583883209014556e-9
1.8940599365398966e-9
1.4487508359901828e-9
1.0609244794767011e-9
6.887689759498389e-10
3.5931468947989207e-10
7.68001968527625e-11
1.8310259927061118e-10
4.55280549258338e-10
7.778509721886228e-10
1.1943893827380828e-9
1.7602119090721607e-9
4.309084408514978e-8
1.3148916067616684e-8
4.966675490108695e-7
1.0375557485837449e-7
3.2029887916849e-8
6.846594532340872e-9
5.13567517124935e-9
2.432100981461967e-8
7.707312928435857e-8
4.2788122922140396e-8
3.979374556645813e-9
7.05367979906381e-9
1.777310202793343e-8
6.6796521286371665e-9
2.551895759292777e-9
2.7418061104543305e-9
1.82717530041175e-9
1.2834172050939292e-9
8.447403841243162e-10
5.462724402576466e-10
5.041225324556216e-9
3.3667313895727875e-9
6.447391990014219e-10
5.627714224330636e-9
7.01103772152828e-9
1.0462195541919026e-8
1.7887944734558794e-8
3.3553375996119825e-8
6.143663899611864e-8
6.200489360623004e-8
4.234086860175312e-8
1.9382931906879154e-7
5.091901895422013e-7
6.495384028716217e-7
2.4124233767783877e-7
2.784347836754608e-7
5.629774137945392e-7
7.34936701642564e-7
8.848392194873844e-7
1.0135026397710205e-6
7.955057627784728e-7
7.562568773552283e-8
3.0419620460038985e-7
1.6877950064874393e-7
6.815209415241872e-8
2.5425424530006002e-8
5.75739328682633e-9
2.0955492306422466e-8
2.3209722091656967e-8
1.9446943730984858e-8
1.698464506251305e-8
4.2189397493657976e-9
1.5071446883045396e-8
4.7794942094824816e-8
4.060247313241309e-8
2.9383620205997127e-8
2.061941426390089e-8
1.2106584344584041e-8
2.4175893898532822e-9
1.0924489510424652e-8
2.3798645323253812e-8
8.622520607197042e-8
3.284422782930052e-8
1.0425130978778765e-6
2.6417239071037975e-7
1.2079993978553e-7
4.985431271497812e-8
1.8993128925052892e-8
4.489709831060229e-9
6.945640562394291e-9
4.029840972437955e-8
5.7349857302456465e-8
3.2380016498990896e-8
3.2397477167377005e-8
2.3792488903023902e-8
2.1399045375745003e-8
2.7260161941233962e-8
1.7292908477006818e-8
3.3861629175276845e-9
1.4945458406422539e-9
9.239467191331196e-11
8.480586633464148e-11
2.139771899150474e-10
7.1078089087559e-11
3.8633545256043455e-11
4.766325150195749e-12
1.243020385495651e-13
4.4222685622803143e-13
3.0275248521006843e-13
1.315991703008461e-13
3.926901296541957e-12
9.426563985615782e-12
7.766725927308605e-12
9.35545166444178e-12
1.3135868553404584e-11
2.009645991302337e-11
3.3181358109543474e-11
6.02233874451765e-11
1.2700050955817724e-10
3.7083150409355427e-10
5.150730717292316e-9
9.409020911412033e-10
9.234376882021408e-10
3.810986288085705e-9
4.0180452218709634e-9
1.3300967741120388e-8
5.552404471512296e-8
7.769098300514195e-9
5.169448644900531e-9
6.959483163857775e-9
4.169394907165291e-9
8.899043067555821e-12
2.1867342737259177e-13
0.
0.
0.
0.
0.
0.
0.
0.
0.
0.
2.792104164049135e-14
3.58675419066883e-14
4.6946541505675065e-14
6.311535713210021e-14
8.610800787853149e-14
1.1851682814102806e-13
1.6404680810680572e-13
2.279667988781459e-13
3.177593684775628e-13
4.440411968547689e-13
6.218604129401829e-13
7.092357417884366e-13
3.86385359571846e-13
3.1549928684862663e-13
3.5089405147631443e-13
4.746907092768543e-13
6.709415913426121e-13
9.44061235783698e-13
1.3406659498847538e-12
1.944615782180218e-12
2.888319889713289e-12
4.385426323287885e-12
6.7920459788828036e-12
1.0719434910281283e-11
1.7249150025826917e-11
2.836440275694494e-11
4.7868379128364543e-11
8.34953123372144e-11
1.522812866283777e-10
2.962327432531368e-10
6.371550295157598e-10
6.415016641904518e-9
1.9555930201101895e-8
1.36966050773848e-8
6.1276660223377045e-9
1.8575210419163158e-8
2.622308228247767e-8
3.206068216051835e-8
3.628895710924073e-8
3.809498223540686e-8
3.7124185666061676e-8
3.4180476492551557e-8
2.787262843277659e-8
1.5771185720883945e-8
5.535286734206506e-9
1.6653187219964964e-8
1.0986884100563921e-8
1.0521258485754663e-8
1.1624226826276866e-8
6.9118776964438935e-9
8.672552850056342e-9
1.3763817804535284e-8
1.2076838845146063e-8
1.0895881126237038e-8
9.86961069090155e-9
8.564119764553446e-9
6.493608048139401e-9
8.223597259911476e-10
1.4433641340680893e-8
1.0897972748031733e-8
9.750817559469163e-9
9.890025532212899e-8
9.299816933079459e-9
7.04884405714801e-7
1.2205622629880134e-7
4.312691393760994e-8
2.6448024372431765e-8
2.1131414770543796e-9
3.3321072833320074e-9
7.755154951112094e-9
6.419190687781078e-11
2.5883118367205627e-9
5.030085077389378e-10
9.752264417646676e-9
7.05514339438572e-9
9.89959961396387e-12
1.3950509896574349e-9
4.729982516504333e-10
2.089054443361265e-10
6.16335286099903e-10
5.068682011532703e-10
2.2843022687209558e-10
6.902015298249757e-11
1.6054019184943098e-10
1.0072887732614684e-10
8.681991945748326e-11
5.8047164029415074e-12
9.070191701928658e-11
1.6481446179139428e-10
2.5814863763539185e-10
3.616398660351396e-10
4.591396957917835e-10
9.144590254762663e-10
1.9628670723695034e-9
2.4811815724825407e-9
9.539933884875556e-10
9.906163756097358e-10
2.20228407308006e-9
2.8220140969664656e-9
3.0558956147240267e-9
2.9874004357369226e-9
2.645036141554907e-9
2.004625116806024e-9
1.1999127494390914e-9
5.578262583680309e-10
1.1952743714055849e-11
1.0385854470004568e-9
7.228833777252219e-10
6.702823422756903e-10
4.84258282852294e-10
4.0971961741455887e-10
2.0079272626390696e-9
1.8440568092596984e-9
1.407647765245838e-9
1.028198948755953e-9
6.647464635019417e-10
3.429899154030986e-10
6.646533556656938e-11
1.8888923982752e-10
4.573555914723798e-10
7.764529340931309e-10
1.1892036304930902e-9
1.750334528604002e-9
4.28857370417657e-8
1.3040084552631605e-8
4.95310532184833e-7
1.0352298205723622e-7
3.1978434148213127e-8
6.839709944360966e-9
5.127387927781185e-9
2.4292000071844345e-8
7.70120144801286e-8
4.2731874244294904e-8
4.029207206241386e-9
7.133792529432386e-9
1.7798470055382775e-8
6.668274232820443e-9
2.5219043613885105e-9
2.7156721975195416e-9
1.77396348249455e-9
1.3174859548713439e-9
8.580319657391067e-10
5.38741124225783e-10
5.023188023328094e-9
3.3374663468137385e-9
6.171939650753394e-10
5.590005735770759e-9
6.978941331024822e-9
1.041482268514426e-8
1.7812128597865668e-8
3.34202546644318e-8
6.125327973232579e-8
6.18241644956113e-8
4.208405185428113e-8
1.934891324326979e-7
5.089159415701091e-7
6.473233726554258e-7
2.3719784063353142e-7
2.794923626466276e-7
5.611530355165678e-7
7.311348099201319e-7
8.788447123888023e-7
1.0038084786080825e-6
7.876827430783907e-7
7.682462017295836e-8
3.0236364426976385e-7
1.6794993728560816e-7
6.796483096037463e-8
2.540631630940738e-8
5.72255867482809e-9
2.1272235317370175e-8
2.3101314785797372e-8
1.935361489271679e-8
1.688284829218056e-8
4.1682110688428864e-9
1.506323474460224e-8
4.762451911651867e-8
4.038442762427666e-8
2.9246278199187333e-8
2.0548808014268144e-8
1.2071263189654841e-8
2.3508118842998773e-9
1.112954955749237e-8
2.382603802275931e-8
8.68260568867106e-8
3.2826417972997384e-8
1.0502236179180657e-6
2.6586333354082915e-7
1.2148634437186156e-7
5.010541845334921e-8
1.9079287055296694e-8
4.50428679739663e-9
6.9942921799944145e-9
4.068944822410213e-8
5.7244891983568454e-8
3.241958949751948e-8
3.270984595610485e-8
2.393628580020146e-8
2.1599602364649163e-8
2.7411229309576867e-8
1.7487655394799724e-8
3.2817062076328516e-9
1.503077444882469e-9
9.455301892967121e-11
8.040680418296594e-11
2.1325207066606915e-10
6.872487023361442e-11
3.7293149256001624e-11
4.6496868360680295e-12
1.2284475230520507e-13
4.441083480125593e-13
3.0340391590938654e-13
1.3488501385519227e-13
3.9665523257601665e-12
9.445040169287598e-12
7.79385561029692e-12
9.388409175856847e-12
1.3182995219840966e-11
2.0171059784891182e-11
3.331142191379808e-11
6.048069551695347e-11
1.2763076094627852e-10
3.7339850585972183e-10
5.0869609437077184e-9
9.405551916693094e-10
9.250199953314132e-10
3.812328686353557e-9
4.027867538467483e-9
1.3370223371550608e-8
5.52438897905152e-8
7.730818975229843e-9
5.187387366113659e-9
6.825104778007334e-9
4.1831446229643535e-9
8.742830948785627e-12
2.0926661043598963e-13
0.
0.
0.
0.
0.
0.
0.
0.
0.
0.
2.7932265040260968e-14
3.58823787366767e-14
4.696623841960753e-14
6.314203902133552e-14
8.614462069897284e-14
1.1856753518692706e-13
1.6411747719919864e-13
2.2806575516790294e-13
3.1789839103507683e-13
4.4423696075751617e-13
6.221366141160911e-13
7.095492310313855e-13
3.866004599363083e-13
3.156710482518925e-13
3.5106838499570107e-13
4.749056157974266e-13
6.712453542259347e-13
9.44502418599645e-13
1.3413111106795064e-12
1.9455741341199148e-12
2.8897765904425083e-12
4.387694951141881e-12
6.795666726352149e-12
1.0725357344470595e-11
1.7259097414821454e-11
2.8381625558947276e-11
4.789932601064199e-11
8.355367865356804e-11
1.5239897614186617e-10
2.964945222368688e-10
6.378316127930106e-10
6.42057929112887e-9
1.9571877811451047e-8
1.369975410127407e-8
6.136760572702134e-9
1.8586883715627553e-8
2.6235264501952507e-8
3.2072697252266904e-8
3.629930852978704e-8
3.8101612675009656e-8
3.7126033818329983e-8
3.417835080852317e-8
2.787958612724282e-8
1.577737523947609e-8
5.540549270902801e-9
1.6660863116014704e-8
1.0988384979271756e-8
1.0521131024727094e-8
1.1624117229091748e-8
6.918064946785418e-9
8.661775875843725e-9
1.3764719537718927e-8
1.207770238657274e-8
1.0896473427815681e-8
9.870195488810865e-9
8.564860233377162e-9
6.494992285002626e-9
8.298430122313037e-10
1.4442064765539176e-8
1.0901373607222006e-8
9.752805394825096e-9
9.890533341394367e-8
9.286779078084897e-9
7.050580620052911e-7
1.2208877048889896e-7
4.3138254765359185e-8
2.643326681286607e-8
2.1154524728958148e-9
3.3361797995833664e-9
7.784431877860965e-9
5.551157009957506e-11
2.5783224105114652e-9
5.049378106772447e-10
9.739878249035588e-9
7.043335602658134e-9
1.0426149144398221e-11
1.3909913161556846e-9
4.709579779444906e-10
2.0862908281602749e-10
6.152396643353054e-10
5.056419188804103e-10
2.2776605004775056e-10
6.883377704688051e-11
1.6000090282706926e-10
1.0042988230847604e-10
8.655633419563871e-11
5.842766479273731e-12
9.04970785420226e-11
1.64411359026673e-10
2.5749780393700657e-10
3.6071710702210716e-10
4.579883449331377e-10
9.108214992461879e-10
1.9546286436891143e-9
2.4696280553976055e-9
9.488759741613043e-10
9.84544705650058e-10
2.1871447230475897e-9
2.7999380619493775e-9
3.02792266326557e-9
2.9538420532694426e-9
2.604822370082606e-9
1.94365974386538e-9
1.1784369603709773e-9
5.48341127446941e-10
1.5668059707104597e-11
1.0317397309177118e-9
7.163725131566734e-10
6.635795397740424e-10
4.777363127630683e-10
4.092750808738143e-10
1.994846298117918e-9
1.831000243237027e-9
1.396929524640255e-9
1.0196737703188069e-9
6.584917538944794e-10
3.387389412730056e-10
6.377081640756791e-11
1.9040410735915832e-10
4.579099168501778e-10
7.761105992741117e-10
1.187885468991378e-9
1.747809449665024e-9
4.283296552406047e-8
1.3012099257947045e-8
4.949573350380113e-7
1.0346241138764377e-7
3.196485318325278e-8
6.837738483667958e-9
5.125500501158492e-9
2.4285518443107828e-8
7.699372565029831e-8
4.2717098426091457e-8
4.041153771651476e-9
7.15303687725085e-9
1.7805196059421425e-8
6.665442471831869e-9
2.5137830166778257e-9
2.7085119566027877e-9
1.7595634195545759e-9
1.3266582007447863e-9
8.616533213878757e-10
5.365689715588928e-10
5.018194710027984e-9
3.329766416388602e-9
6.102803525989851e-10
5.579865535751971e-9
6.9701333129311425e-9
1.0401787642124267e-8
1.779115865121649e-8
3.338312829694888e-8
6.12018963284063e-8
6.17778219329393e-8
4.2017232075108846e-8
1.9340069213437396e-7
5.088353919946239e-7
6.467167082885134e-7
2.3612813972013064e-7
2.797557767981577e-7
5.606528505473196e-7
7.301119908043434e-7
8.772420571004562e-7
1.0012369661194292e-6
7.856469701152395e-7
7.719529887300697e-8
3.0189036472803684e-7
1.6772937119391162e-7
6.791350949230422e-8
2.5400386727870354e-8
5.712589519146696e-9
2.1357875601759944e-8
2.3073041158713332e-8
1.932981349472102e-8
1.6856699909699677e-8
4.154429578020553e-9
1.5063049380135856e-8
4.758237511355908e-8
4.0327268232932506e-8
2.9210441315711824e-8
2.0530345942090396e-8
1.2061926762268547e-8
2.333089355669836e-9
1.1183826863039797e-8
2.383264850918298e-8
8.698520991301937e-8
3.282084323487303e-8
1.0522746685242502e-6
2.663084606656939e-7
1.2166590690429415e-7
5.017061392267054e-8
1.9101349206102084e-8
4.507575101281016e-9
7.00788830505076e-9
4.079504363664034e-8
5.7218772562898344e-8
3.2433777938116944e-8
3.279175582249415e-8
2.397442863028829e-8
2.16521051666188e-8
2.7451855833003316e-8
1.7539652785825514e-8
3.2544241972518207e-9
1.5056000571963738e-9
9.518289729577796e-11
7.926433415491206e-11
2.1310448457813777e-10
6.81843648211801e-11
3.698946935943732e-11
4.621484219077243e-12
1.2248880853168794e-13
4.4459276909479776e-13
3.03594002140711e-13
1.3568059988858083e-13
3.9764061437689206e-12
9.449879938922577e-12
7.800877019922066e-12
9.396924242070706e-12
1.3195150505490945e-11
2.0190263940933098e-11
3.3344823319845976e-11
6.054656806375237e-11
1.277914365199085e-10
3.7404927893961894e-10
5.070313451158481e-9
9.404912470981624e-10
9.254268350332262e-10
3.8128240873507526e-9
4.030439885374782e-9
1.3387774892775504e-8
5.517509538975024e-8
7.721702257650079e-9
5.191678236009474e-9
6.791772692008322e-9
4.18660924599021e-9
8.705065535799465e-12
2.069927703019114e-13
0.
0.
0.
0.
0.
0.
0.
0.
0.
0.
2.793498996094992e-14
3.5885983017892144e-14
4.6971037944470286e-14
6.314854026466476e-14
8.615353730405311e-14
1.1857988535449576e-13
1.641346977307003e-13
2.2808985208802707e-13
3.1793224311478994e-13
4.4428466660716855e-13
6.222038886709253e-13
7.096257528017625e-13
3.866530783791532e-13
3.157131008307859e-13
3.511110886989784e-13
4.749582005939073e-13
6.713197166398491e-13
9.446102254835863e-13
1.341468578800675e-12
1.9458082573073175e-12
2.890132393906108e-12
4.388248991375171e-12
6.796550711511254e-12
1.0726803426049744e-11
1.726152612871812e-11
2.8385829280446227e-11
4.790687817963154e-11
8.356791993655547e-11
1.5242768417543745e-10
2.965583619653455e-10
6.3799655548692e-10
6.421932368462639e-9
1.957576060424652e-8
1.3700510701007823e-8
6.1389788580053715e-9
1.858972484952888e-8
2.6238228230012402e-8
3.207562039459564e-8
3.630182682905556e-8
3.810322520981445e-8
3.712648311317538e-8
3.41778353959266e-8
2.7881285897244142e-8
1.5778885306663277e-8
5.54182533275273e-9
1.666273960139999e-8
1.0988757357975917e-8
1.0521108433003759e-8
1.162410006625553e-8
6.919569999152147e-9
8.659169551059829e-9
1.376494553670224e-8
1.2077919412961149e-8
1.0896624708240038e-8
9.870344707844163e-9
8.565046485050672e-9
6.4953342008436624e-9
8.316771357138284e-10
1.444415804376031e-8
1.0902223685856733e-8
9.753305329909343e-9
9.890669761512381e-8
9.283607932866175e-9
7.051014246489366e-7
1.2209688549501518e-7
4.31410608275384e-8
2.6429550224209612e-8
2.116030237612367e-9
3.337199608796244e-9
7.791690607647397e-9
5.335323098139314e-11
2.5758405945165187e-9
5.053883518405429e-10
9.736769983208969e-9
7.040407694758739e-9
1.0534782760696272e-11
1.3899926168901452e-9
4.704564565507312e-10
2.085568862462744e-10
6.149664720102319e-10
5.053384792569955e-10
2.2760212685583996e-10
6.878817315152801e-11
1.5986772196933631e-10
1.0035567613101446e-10
8.649096524389505e-11
5.851658817115168e-12
9.044579452744992e-11
1.643106799324621e-10
2.5733534674206993e-10
3.604868246999516e-10
4.577008767409725e-10
9.099144420333051e-10
1.9525748490738364e-9
2.4667525891228177e-9
9.4760915524213e-10
9.830296211168785e-10
2.1833797662952834e-9
2.7944531941496615e-9
3.0209750430685583e-9
2.9455048321860357e-9
2.5948090741170283e-9
1.9282516855974405e-9
1.1730843023375675e-9
5.459826837555961e-10
1.6593058844365234e-11
1.0300377504958966e-9
7.147581428008348e-10
6.61918411611359e-10
4.761184562983848e-10
4.09169102938882e-10
1.9916084033726017e-9
1.8277606285275036e-9
1.394270613140799e-9
1.0175590509736754e-9
6.569401742879574e-10
3.376842138795884e-10
6.310191414046442e-11
1.907807172761406e-10
4.580486779005915e-10
7.760274967586677e-10
1.187561077659739e-9
1.7471867745010447e-9
4.281992195343749e-8
1.300519021744894e-8
4.948697085517552e-7
1.0344738009613775e-7
3.196146598509374e-8
6.837234706684577e-9
5.125051389996465e-9
2.4283982353163057e-8
7.698901386830234e-8
4.2713422407171844e-8
4.044047637508491e-9
7.1577041877013615e-9
1.780686928955535e-8
6.664754023298946e-9
2.5117616045953755e-9
2.70672323665825e-9
1.755979757797627e-9
1.328937225793918e-9
8.62555903558903e-10
5.3601958635403e-10
5.016943827163285e-9
3.327862529479434e-9
6.085933050492959e-10
5.5773447986704775e-9
6.967931547720484e-9
1.0398526123854842e-8
1.7785903395279635e-8
3.337380301243658e-8
6.118896815350632e-8
6.176643653350453e-8
4.200075914319397e-8
1.9337884310728513e-7
5.088147217553948e-7
6.465649699056659e-7
2.358634760196054e-7
2.7981971223888265e-7
5.605277216418001e-7
7.298575494235883e-7
8.76844112408755e-7
1.0005998544021464e-6
7.851451536603887e-7
7.729052462930713e-8
3.0177389940807696e-7
1.6767466075264095e-7
6.790066994576836e-8
2.5398852917433254e-8
5.7100702344403575e-9
2.13791797411912e-8
2.3066065073523403e-8
1.9323976360265516e-8
1.6850274816398694e-8
4.150992998552796e-9
1.5063130996707993e-8
4.75721230084699e-8
4.031314297607227e-8
2.920159460532458e-8
2.0525782870304904e-8
1.2059611013135474e-8
2.328699690560003e-9
1.119724944331587e-8
2.3834241140276214e-8
8.702456098502705e-8
3.281938842673912e-8
1.0527824953312407e-6
2.664183424599492e-7
1.217101501536842e-7
5.018664168560994e-8
1.910675102137554e-8
4.508348293715575e-9
7.011299329601377e-9
4.082129718770609e-8
5.7212420444592617e-8
3.243753547197178e-8
3.281197262213777e-8
2.3983869296029872e-8
2.1665057192383977e-8
2.7461957101460913e-8
1.7552552121990672e-8
3.2477009927991067e-9
1.5062369959109503e-9
9.534171332868461e-11
7.898274420039964e-11
2.1307024432727003e-10
6.805492044400392e-11
3.691698244675552e-11
4.6146436441446965e-12
1.2240231349155828e-13
4.447119179153733e-13
3.036419130509585e-13
1.3587341555920053e-13
3.9788100508240885e-12
9.451073028977013e-12
7.802604828846988e-12
9.399018845531126e-12
1.3198139843798715e-11
2.0194984850606996e-11
3.335303050933534e-11
6.056274422369991e-11
1.278308610560995e-10
3.742087956924707e-10
5.0662152024448055e-9
9.404767441681923e-10
9.255267849710467e-10
3.8129534320909616e-9
4.031074421682648e-9
1.3392076362099026e-8
5.515834867199665e-8
7.719499259808702e-9
5.192713483182861e-9
6.7836453899510054e-9
4.187455843568862e-9
8.695908129986471e-12
2.064416554235227e-13
0.
0.
0.
0.
0.
0.
0.
0.
0.
0.
2.7935648885148668e-14
3.5886864576872386e-14
4.697219908433254e-14
6.315011567116715e-14
8.615570118249601e-14
1.1858288331304177e-13
1.6413887160398905e-13
2.280957082100921e-13
3.1794046599033744e-13
4.4429622916540755e-13
6.222202232559465e-13
7.096443427880842e-13
3.866658405933468e-13
3.157233220673322e-13
3.5112148922873475e-13
4.749710462966575e-13
6.713378116486737e-13
9.446364214196994e-13
1.3415068520498111e-12
1.9458651695110412e-12
2.890218896417253e-12
4.388383665320591e-12
6.7967655000393304e-12
1.0727154559968242e-11
1.726211592154667e-11
2.8386850166135635e-11
4.7908713007604794e-11
8.357137919515247e-11
1.524346571747889e-10
2.9657386583101753e-10
6.380366156920103e-10
6.42226078472856e-9
1.9576703230838543e-8
1.3700693708900776e-8
6.139517672882143e-9
1.8590414507845723e-8
2.6238947518207485e-8
3.207632979002032e-8
3.630243790357433e-8
3.810361634868699e-8
3.712659187362057e-8
3.417771009745168e-8
2.7881698742311406e-8
1.5779252033438273e-8
5.542134842139557e-9
1.6663195544922124e-8
1.0988848091434683e-8
1.0521103351274375e-8
1.1624096356459116e-8
6.9199353157779045e-9
8.658537638936898e-9
1.3765000677318684e-8
1.2077972405362774e-8
1.089666176087528e-8
9.870381254604441e-9
8.56509198740795e-9
6.495417453342376e-9
8.321231358488306e-10
1.4444668555261505e-8
1.0902431237812574e-8
9.753427535647135e-9
9.890703530347304e-8
9.282838025059993e-9
7.051120075749531e-7
1.2209886545330302e-7
4.3141744402599545e-8
2.642864104846566e-8
2.1161713118030436e-9
3.337448693949487e-9
7.793459700900341e-9
5.282689238635397e-11
2.575235496539746e-9
5.054967218017852e-10
9.73601064276355e-9
7.039694226230324e-9
1.056012572696735e-11
1.3897496639790225e-9
4.703344675700629e-10
2.0853910010127245e-10
6.14899816568954e-10
5.052645608896212e-10
2.275622164706069e-10
6.877709030637152e-11
1.598352931978617e-10
1.0033758735552238e-10
8.647503353372492e-11
5.853795056213377e-12
9.043326732473483e-11
1.6428610098819502e-10
2.5729569067612406e-10
3.604306158549793e-10
4.576307015445905e-10
9.096930881765837e-10
1.9520736835022018e-9
2.466051163152975e-9
9.473004816754143e-10
9.826598400202456e-10
2.1824615215791466e-9
2.7931157375529363e-9
3.0192810092257665e-9
2.943471795644476e-9
2.5923658945138554e-9
1.924477980178254e-9
1.1717779792449276e-9
5.45407453665502e-10
1.6818746772881275e-11
1.0296226682950864e-9
7.143646683935651e-10
6.615135869126282e-10
4.757241011112793e-10
4.091434763572806e-10
1.9908194789973724e-9
1.8269708734543103e-9
1.393622465993659e-9
1.0170435741229678e-9
6.565619689886062e-10
3.374271080975274e-10
6.293883997573058e-11
1.9087256270428626e-10
4.5808257005618697e-10
7.760073395165002e-10
1.1874821488572785e-9
1.7470351981383747e-9
4.281674509700896e-8
1.3003507813462769e-8
4.948483486182677e-7
1.0344371585645516e-7
3.196063938462592e-8
6.8371111098270075e-9
5.124942991812999e-9
2.4283612026443855e-8
7.698785556895217e-8
4.271252577027118e-8
4.044749059318059e-9
7.1588358033591875e-9
1.780727747877919e-8
6.664586912967323e-9
2.5112682271110613e-9
2.7062862957966017e-9
1.755105101897651e-9
1.3294932440667455e-9
8.627762650006469e-10
5.358850058621384e-10
5.016638090906247e-9
3.3273986209450373e-9
6.081835279350595e-10
5.5767297857987324e-9
6.967393665465972e-9
1.0397729197120681e-8
1.77846188732203e-8
3.3371522502066646e-8
6.118580531630714e-8
6.176366654354564e-8
4.1996748006092564e-8
1.933735210549111e-7
5.088096447555765e-7
6.465278984254077e-7
2.357989734214501e-7
2.7983522527860744e-7
5.604971497216575e-7
7.297954623895687e-7
8.767470500435133e-7
1.0004445375008187e-6
7.850229632468931e-7
7.73139327955546e-8
3.017455524428964e-7
1.6766131994946554e-7
6.789753297979046e-8
2.539847540611559e-8
5.709453234586053e-9
2.1384378740678434e-8
2.3064366113109056e-8
1.9322556826126964e-8
1.6848711578654235e-8
4.15015396510479e-9
1.5063158253960163e-8
4.75696346604533e-8
4.03097017021498e-8
2.919943988612722e-8
2.0524671202382357e-8
1.205904639853487e-8
2.327629594918876e-9
1.1200520527992642e-8
2.383462683095345e-8
8.703415066131925e-8
3.281902980129374e-8
1.0529062885739725e-6
2.664451097963159e-7
1.2172092320878726e-7
5.019054234818151e-8
1.9108064402041355e-8
4.50853445096808e-9
7.012133387237572e-9
4.0827703254839915e-8
5.721087869191457e-8
3.243846551133228e-8
3.281689697476996e-8
2.3986170410349977e-8
2.1668211649120295e-8
2.7464421733033485e-8
1.755569786615321e-8
3.246063797301653e-9
1.5063930545153152e-9
9.53806091384001e-11
7.891418657818793e-11
2.130620424970202e-10
6.802363230021754e-11
3.6899477737141976e-11
4.61298518529749e-12
1.2238133248519822e-13
4.4474077456766325e-13
3.036536286821309e-13
1.3592004427821032e-13
3.979394814803233e-12
9.451365146786922e-12
7.803025587995352e-12
9.39952873356206e-12
1.3198867261401504e-11
2.0196133272676385e-11
3.3355027147903564e-11
6.056667913738881e-11
1.2784044947935258e-10
3.7424757884210446e-10
5.065218068174836e-9
9.404732946798925e-10
9.255511026650296e-10
3.8129853913280646e-9
4.0312289605381876e-9
1.3393122133386611e-8
5.515428440487033e-8
7.718965644166136e-9
5.19296422826476e-9
6.781672148966181e-9
4.187661555121118e-9
8.69368785067294e-12
2.063081466960886e-13
0.
0.
0.
0.
0.
0.
0.
0.
0.
0.
2.7935815726854035e-14
3.5887072636137115e-14
4.6972486576048215e-14
6.315049721416067e-14
8.615622522232921e-14
1.1858361858238271e-13
1.6413988361978837e-13
2.2809711971824016e-13
3.1794245437534475e-13
4.4429903287264925e-13
6.222241965790234e-13
7.096488484017385e-13
3.866689356054803e-13
3.1572575810634767e-13
3.5112396425394166e-13
4.749741267557323e-13
6.713421912201157e-13
9.446428743329208e-13
1.3415161620193317e-12
1.9458791136241595e-12
2.890239740646632e-12
4.388416216406851e-12
6.796817584054026e-12
1.0727239524789567e-11
1.7262259054165272e-11
2.838709772371545e-11
4.7909157756627364e-11
8.357221859074207e-11
1.5243634766116496e-10
2.965776261159906e-10
6.380463306563644e-10
6.422340430532402e-9
1.9576931847455106e-8
1.3700738053494264e-8
6.139648367513783e-9
1.859058176492896e-8
2.6239121954652033e-8
3.207650182582448e-8
3.63025860927154e-8
3.810371119576893e-8
3.712661823791748e-8
3.417767970500203e-8
2.7881798884755503e-8
1.5779340983267918e-8
5.542209886736701e-9
1.6663306149669282e-8
1.0988870119501731e-8
1.0521102146117437e-8
1.1624095487341176e-8
6.920023911330746e-9
8.658384438912583e-9
1.3765014071078903e-8
1.2077985279268691e-8
1.0896670771665576e-8
9.870390141305762e-9
8.565103042219676e-9
6.4954376625902e-9
8.322313536934318e-10
1.4444792519781414e-8
1.0902481652695702e-8
9.753457228599095e-9
9.890711763611895e-8
9.282651300625588e-9
7.051145779266584e-7
1.2209934630069807e-7
4.314191034484197e-8
2.642842010597306e-8
2.116205578368595e-9
3.3375092030469356e-9
7.793889208235277e-9
5.269908502790313e-11
2.575088572401674e-9
5.055229348596487e-10
9.73582617359849e-9
7.039521012549414e-9
1.0566201160835775e-11
1.3896907063195246e-9
4.703048657270385e-10
2.0853476931629433e-10
6.148836282588729e-10
5.052466167227663e-10
2.2755252997548736e-10
6.877440129770299e-11
1.5982742156841428e-10
1.0033319549639297e-10
8.647116571333288e-11
5.854312074603962e-12
9.043022443154575e-11
1.6428013111290266e-10
2.572860597021681e-10
3.6041696334345766e-10
4.5761365555420577e-10
9.09639328963546e-10
1.9519519694468506e-9
2.4658808300613606e-9
9.472255456944991e-10
9.825700296002025e-10
2.1822385451563104e-9
2.7927909813276928e-9
3.0188696780088846e-9
2.9429781408950298e-9
2.5917725667607062e-9
1.923560684905881e-9
1.1714607191990018e-9
5.452677722274492e-10
1.6873554739886597e-11
1.0295218745938534e-9
7.142691378666563e-10
6.614153045354333e-10
4.756283565485424e-10
4.0913726902121304e-10
1.990627958639978e-9
1.8267791204826892e-9
1.393465097515458e-9
1.0169184202748668e-9
6.564701417479719e-10
3.373646824457577e-10
6.289924432940555e-11
1.9089486510167635e-10
4.5809080317134053e-10
7.760024513028216e-10
1.1874629947128233e-9
1.7469984087843744e-9
4.281597394533853e-8
1.3003099453217126e-8
4.948431625336938e-7
1.034428261836307e-7
3.1960438627732845e-8
6.837081049129923e-9
5.124916742043168e-9
2.4283522372293808e-8
7.698757372291628e-8
4.271230803735213e-8
4.044919118023152e-9
7.159110101384259e-9
1.780737660323784e-8
6.6645463868196535e-9
2.5111484053416353e-9
2.7061801571723217e-9
1.754892683784594e-9
1.3296282667699441e-9
8.628297883498862e-10
5.358522872904354e-10
5.01656381395132e-9
3.32728600154389e-9
6.080841298849426e-10
5.576580433634107e-9
6.967263002147021e-9
1.0397535595144884e-8
1.778430678838809e-8
3.337096836142088e-8
6.11850367029787e-8
6.176299436627751e-8
4.1995774431347004e-8
1.9337222916357427e-7
5.088084096656092e-7
6.465188927350565e-7
2.3578331390168784e-7
2.798389871074743e-7
5.604897228809484e-7
7.297803845180368e-7
8.767234809686967e-7
1.0004068277719304e-6
7.849933054750449e-7
7.731962830829786e-8
3.017386728796564e-7
1.676580806956622e-7
6.789677091300107e-8
2.5398383522399325e-8
5.7093032531064445e-9
2.1385641348401124e-8
2.3063953724811637e-8
1.932221238977035e-8
1.6848332226252783e-8
4.1499501739871275e-9
1.506316533751974e-8
4.7569031189339625e-8
4.0308866322978187e-8
2.9198916852731214e-8
2.052440134395514e-8
1.2058909309268504e-8
2.3273697860198733e-9
1.1201314644877231e-8
2.3834720323632477e-8
8.703647872290139e-8
3.281894247648114e-8
1.052936343987374e-6
2.664516073899377e-7
1.2172353800579426e-7
5.0191488970808534e-8
1.9108383058917803e-8
4.508579501591808e-9
7.012336045673046e-9
4.0829258951305883e-8
5.7210504793740965e-8
3.2438692168453675e-8
3.281809230620911e-8
2.3986729077114056e-8
2.1668977332992527e-8
2.7465020260747136e-8
1.7556461691426936e-8
3.2456664255825615e-9
1.5064309903044742e-9
9.539006325969052e-11
7.88975467785546e-11
2.1306005978570164e-10
6.801605176514725e-11
3.689523553716183e-11
4.6125830790701695e-12
1.223762440161767e-13
4.4474780365622115e-13
3.036564987060092e-13
1.3593149383237128e-13
3.979535434079581e-12
9.451436283681897e-12
7.80312758674488e-12
9.399652343905722e-12
1.3199043867509876e-11
2.0196412181455304e-11
3.3355511747069574e-11
6.056763389153768e-11
1.2784277564554499e-10
3.7425698842157126e-10
5.064976092305765e-9
9.404724626058267e-10
9.255570036024813e-10
3.812993176768371e-9
4.031266472014127e-9
1.3393375865028278e-8
5.515329871809687e-8
7.718836293297003e-9
5.1930250106681776e-9
6.781193546872847e-9
4.187711458358555e-9
8.693149500247907e-12
2.062756415799532e-13
0.
0.
0.
0.
0.
0.
0.
0.
0.
0.
2.7935860310142974e-14
3.5887119266115316e-14
4.6972552474459996e-14
6.3150594468101e-14
8.615635200587868e-14
1.1858379392241907e-13
1.6414012850954245e-13
2.2809747152853155e-13
3.179429500140107e-13
4.4429971801417703e-13
6.222251533702431e-13
7.096499310574821e-13
3.866696839917434e-13
3.1572637360247006e-13
3.511246116782731e-13
4.749748560868509e-13
6.713432707427998e-13
9.446443934984252e-13
1.341518461551439e-12
1.9458822722449323e-12
2.8902448883638754e-12
4.388424218772533e-12
6.796830323863746e-12
1.0727260430672597e-11
1.7262293524648777e-11
2.83871579051493e-11
4.790926546254252e-11
8.357242152946883e-11
1.5243675810128992e-10
2.9657853910348075e-10
6.380486877271307e-10
6.422359745523592e-9
1.9576987279480364e-8
1.3700748803429755e-8
6.139680059643624e-9
1.8590622321420253e-8
2.623916425151345e-8
3.2076543540462216e-8
3.630262202467849e-8
3.8103734193564237e-8
3.712662462976562e-8
3.4177672334985104e-8
2.788182316812913e-8
1.5779362555476e-8
5.542228084778298e-9
1.6663332971232384e-8
1.0988875462268682e-8
1.0521101856362616e-8
1.162409527635351e-8
6.920045394710485e-9
8.658347292102785e-9
1.3765017316926071e-8
1.2077988399296683e-8
1.0896672958079798e-8
9.870392299228541e-9
8.56510572420753e-9
6.495442562600538e-9
8.322575966066989e-10
1.4444822587486669e-8
1.0902493881018947e-8
9.7534644319549e-9
9.890713762339243e-8
9.282606027390904e-9
7.051152014138021e-7
1.220994629405915e-7
4.314195059266684e-8
2.6428366509271354e-8
2.1162138923435464e-9
3.337523880963336e-9
7.793993382092251e-9
5.2668085084480554e-11
2.5750529356600443e-9
5.055292927711822e-10
9.735781434416128e-9
7.039479002338638e-9
1.0567676200989581e-11
1.3896764086845304e-9
4.702976868355254e-10
2.0853371617738402e-10
6.148797028634582e-10
5.052422643881086e-10
2.275501797951276e-10
6.877374966547356e-11
1.5982551279055735e-10
1.0033213028747765e-10
8.647022742086324e-11
5.8544370692711815e-12
9.042948607582021e-11
1.642786827105065e-10
2.5728372332927245e-10
3.604136526125949e-10
4.576095230761147e-10
9.096262884829623e-10
1.9519224464499633e-9
2.4658395134205605e-9
9.47207370537528e-10
9.825482445375477e-10
2.1821844609601532e-9
2.7927122112863458e-9
3.0187699092988004e-9
2.942858404359438e-9
2.5916286492709016e-9
1.9233381346716273e-9
1.171383762403843e-9
5.452338898410919e-10
1.6886852336926943e-11
1.0294974276159748e-9
7.142459674615188e-10
6.613914663505419e-10
4.756051323540217e-10
4.0913576321485325e-10
1.9905815022080507e-9
1.826732615374786e-9
1.393426926438778e-9
1.016888063381711e-9
6.564478691196995e-10
3.3734954294893176e-10
6.288964173041936e-11
1.9090027390084438e-10
4.5809280047426047e-10
7.760012664118211e-10
1.1874583501850106e-9
1.7469894870201993e-9
4.2815786915989505e-8
1.3003000405594663e-8
4.948419046711629e-7
1.034426103950479e-7
3.196038993110855e-8
6.837073755436411e-9
5.12491037779963e-9
2.4283500642472383e-8
7.698750532428176e-8
4.271225522386599e-8
4.044960350007039e-9
7.159176661998727e-9
1.7807400645346545e-8
6.664536559928488e-9
2.5111193402204836e-9
2.706154409215267e-9
1.7548411586544134e-9
1.3296610164050312e-9
8.628427708304061e-10
5.358443497803266e-10
5.016545793148215e-9
3.3272586868263025e-9
6.080600267768767e-10
5.5765442065430635e-9
6.967231306370616e-9
1.0397488631651529e-8
1.7784231082796474e-8
3.337083392569399e-8
6.118485023558783e-8
6.176283135411984e-8
4.1995538308164515e-8
1.9337191584601212e-7
5.088081099582353e-7
6.465167081340307e-7
2.357795158037933e-7
2.7983989925471985e-7
5.604879212740231e-7
7.29776727211445e-7
8.767177641782381e-7
1.0003976813897516e-6
7.849861126194931e-7
7.732101047365297e-8
3.0173700443514453e-7
1.6765729501142326e-7
6.789658605014252e-8
2.5398361221667013e-8
5.70926686526414e-9
2.138594760595166e-8
2.306385370740162e-8
1.9322128860608156e-8
1.6848240229180686e-8
4.149900740416942e-9
1.506316707511991e-8
4.7568884861439366e-8
4.030866370801495e-8
2.9198789999022482e-8
2.052433589050826e-8
1.2058876056075332e-8
2.3273067714001316e-9
1.1201507253078794e-8
2.383474299133737e-8
8.703704337105826e-8
3.281892128252839e-8
1.0529436338019995e-6
2.6645318328555404e-7
1.2172417216778097e-7
5.019171854754281e-8
1.910846033546167e-8
4.508590419956106e-9
7.0123852093028484e-9
4.082963630264785e-8
5.7210414137847525e-8
3.2438747211744696e-8
3.2818382213081864e-8
2.3986864578895034e-8
2.166916303582369e-8
2.746516544036738e-8
1.7556646958058025e-8
3.245570052169169e-9
1.506440194343975e-9
9.539235696259565e-11
7.889351118271506e-11
2.1305957940361028e-10
6.801421404342737e-11
3.68942065154787e-11
4.612485453367535e-12
1.2237501217992465e-13
4.4474958200384937e-13
3.03657211211714e-13
1.359342539015417e-13
3.9795694258682665e-12
9.451453707423748e-12
7.803152319348938e-12
9.39968232431631e-12
1.3199086504134898e-11
2.0196479969944447e-11
3.335562920103333e-11
6.056786541463184e-11
1.2784333988176072e-10
3.7425927068548614e-10
5.064917409500016e-9
9.404722604998275e-10
9.255584345902928e-10
3.812995066534565e-9
4.031275569142154e-9
1.339343739935988e-8
5.5153059710033924e-8
7.718804931790624e-9
5.193039748298245e-9
6.7810774925119404e-9
4.18772356094537e-9
8.693018971497465e-12
2.0626771329621448e-13
0.
0.
0.
0.
0.
0.
0.
0.
0.
0.
2.7935860361981426e-14
3.5887135290396704e-14
4.697256785074342e-14
6.315061480717083e-14
8.615639019714037e-14
1.1858382975579051e-13
1.641401939570749e-13
2.2809754740628715e-13
3.1794307020795077e-13
4.4429989220916247e-13
6.222253884953987e-13
7.096501855626455e-13
3.866699212117172e-13
3.1572650879267834e-13
3.51124728383397e-13
4.749750749902149e-13
6.713434904596408e-13
9.446448049704742e-13
1.3415190455805543e-12
1.9458832752968476e-12
2.890246007059777e-12
4.388426042074678e-12
6.796833227626444e-12
1.072726556764404e-11
1.7262302031471774e-11
2.8387172416441502e-11
4.79092917706396e-11
8.357247076522457e-11
1.5243685642228856e-10
2.9657875981954045e-10
6.380492572605145e-10
6.422364428464759e-9
1.9577000723182328e-8
1.3700751409304844e-8
6.139687744161518e-9
1.8590632155072482e-8
2.623917450703615e-8
3.207655365531545e-8
3.6302630737160676e-8
3.810373976976049e-8
3.712662617960166e-8
3.417767054804026e-8
2.78818290553604e-8
1.577936778512906e-8
5.542232494228318e-9
1.666333947466034e-8
1.0988876757708898e-8
1.0521101785525088e-8
1.1624095227684016e-8
6.920050603709223e-9
8.658338287915031e-9
1.3765018103141674e-8
1.2077989157265077e-8
1.0896673488591786e-8
9.870392821176617e-9
8.565106375029384e-9
6.495443752443784e-9
8.322639592236271e-10
1.4444829878402518e-8
1.0902496847090089e-8
9.753466178862135e-9
9.890714247273457e-8
9.282595048705608e-9
7.051153526094028e-7
1.220994912249532e-7
4.314196035092981e-8
2.642835350649346e-8
2.1162159069342703e-9
3.3375274404516004e-9
7.794018643882437e-9
5.266056794020338e-11
2.5750442945719337e-9
5.055308337761073e-10
9.735770576363853e-9
7.039468811560517e-9
1.056804053544867e-11
1.3896729415175769e-9
4.702959458521649e-10
2.0853346168665718e-10
6.1487874971229e-10
5.052412091762872e-10
2.2754961111202584e-10
6.877359188096577e-11
1.5982504973267625e-10
1.003318719063816e-10
8.64699997120511e-11
5.854467823622857e-12
9.042930668453964e-11
1.6427833173330885e-10
2.572831561777029e-10
3.604128488759853e-10
4.576085183282769e-10
9.096231248467632e-10
1.951915287431269e-9
2.465829495841784e-9
9.472029634173527e-10
9.825429619339408e-10
2.1821713463242916e-9
2.792693110664212e-9
3.0187457166094716e-9
2.942829369575484e-9
2.5915937500452775e-9
1.9232841669369566e-9
1.1713651011887697e-9
5.452256740682654e-10
1.6890075887757295e-11
1.029491499166586e-9
7.14240348974079e-10
6.613856856816628e-10
4.755995033115045e-10
4.0913540135304433e-10
1.9905702403032915e-9
1.826721336422577e-9
1.3934176723826099e-9
1.0168807041578634e-9
6.564424708688571e-10
3.373458717498239e-10
6.288731330569735e-11
1.9090158634847556e-10
4.580932843291116e-10
7.760009783580613e-10
1.1874572228240105e-9
1.7469873243955352e-9
4.2815741564116814e-8
1.3002976397612806e-8
4.948415996607073e-7
1.0344255807015555e-7
3.1960378122636505e-8
6.837071988284976e-9
5.124908835812009e-9
2.428349537424231e-8
7.698748873635841e-8
4.2712242418576256e-8
4.044970340845803e-9
7.159192775303791e-9
1.7807406479141795e-8
6.664534177247099e-9
2.5111122912815353e-9
2.7061481656477695e-9
1.7548286632360607e-9
1.3296689590875711e-9
8.628459187014403e-10
5.358424283242907e-10
5.016541422948054e-9
3.3272520634917723e-9
6.080541825668571e-10
5.576535422170408e-9
6.967223619836907e-9
1.0397477242352764e-8
1.7784212724040385e-8
3.337080133089211e-8
6.118480501906902e-8
6.176279182831866e-8
4.199548105677244e-8
1.933718398633684e-7
5.088080372725622e-7
6.465161783791147e-7
2.3577859482178265e-7
2.798401204189747e-7
5.60487484393869e-7
7.297758403502271e-7
8.767163779220851e-7
1.0003954635176834e-6
7.849843684847818e-7
7.732134567805641e-8
3.0173659987037633e-7
1.676571044941101e-7
6.78965412215938e-8
2.5398355812530232e-8
5.709258040517382e-9
2.1386021875589512e-8
2.3063829454924034e-8
1.9322108606736864e-8
1.6848217918811584e-8
4.1498887522194605e-9
1.5063167502738735e-8
4.7568849380671663e-8
4.0308614579632484e-8
2.9198759241062855e-8
2.0524320023940303e-8
1.2058867995173176e-8
2.327291490421743e-9
1.120155395483108e-8
2.3834748487526625e-8
8.70371802906981e-8
3.281891614453431e-8
1.0529454014764977e-6
2.664535654115564e-7
1.217243259394914e-7
5.019177421424361e-8
1.9108479071187526e-8
4.508593066565593e-9
7.012397131305819e-9
4.082972780662601e-8
5.721039215517992e-8
3.243876054798891e-8
3.2818452512343596e-8
2.398689743592067e-8
2.166920806581557e-8
2.7465200644790605e-8
1.7556691883895173e-8
3.2455466817500986e-9
1.5064424264190846e-9
9.53929133040896e-11
7.889253262079622e-11
2.1305946295675546e-10
6.801376852755952e-11
3.689395689151797e-11
4.612461945998662e-12
1.2237471116447182e-13
4.4474997206377276e-13
3.036573806023516e-13
1.359347910280408e-13
3.979578862472399e-12
9.451457322364999e-12
7.803158196001952e-12
9.399689741081387e-12
1.3199096970104723e-11
2.0196496332888296e-11
3.335565781774107e-11
6.056792162831685e-11
1.2784347659705306e-10
3.7425982366142935e-10
5.064903180517431e-9
9.404722116150241e-10
9.255587815005107e-10
3.812995524751755e-9
4.031277774982607e-9
1.3393452318417732e-8
5.5153001754884585e-8
7.718797328651518e-9
5.193043320297756e-9
6.781049351788794e-9
4.187726495492412e-9
8.692987322805929e-12
2.0626579272141717e-13
0.
0.
0.
0.
0.
0.
0.
0.
0.
0.
2.7935864410697694e-14
3.5887134833054715e-14
4.697257178072977e-14
6.315062218553538e-14
8.615639825533481e-14
1.1858384101840698e-13
1.6414020393011781e-13
2.280975718376888e-13
3.1794309494281073e-13
4.442999161325148e-13
6.222254345764884e-13
7.096502543711587e-13
3.8666995774245494e-13
3.1572654957624355e-13
3.511247495502495e-13
4.749751234611523e-13
6.713435368594376e-13
9.446448623166758e-13
1.3415191937764278e-12
1.945883333780078e-12
2.890246510270042e-12
4.388426479770653e-12
6.79683403518812e-12
1.0727266729915504e-11
1.7262303993853372e-11
2.8387175860904106e-11
4.790929824140981e-11
8.357248274225884e-11
1.524368798575346e-10
2.965788147955733e-10
6.380493967248098e-10
6.422365560955721e-9
1.9577003980040067e-8
1.3700752041938469e-8
6.139689607117681e-9
1.8590634539606283e-8
2.6239176993552148e-8
3.207655610723477e-8
3.6302632849464494e-8
3.8103741121499665e-8
3.7126626555302914e-8
3.4177670114662814e-8
2.7881830484111057e-8
1.5779369055058915e-8
5.542233569280646e-9
1.6663341050946978e-8
1.0988877071880953e-8
1.0521101768994207e-8
1.162409521613527e-8
6.920051865063273e-9
8.658336103409217e-9
1.376501829539954e-8
1.2077989339325341e-8
1.0896673617579084e-8
9.870392946803647e-9
8.565106531326493e-9
6.495444040666889e-9
8.322655034520968e-10
1.4444831646518947e-8
1.0902497565982805e-8
9.753466602436356e-9
9.890714364843628e-8
9.282592386303461e-9
7.051153892697341e-7
1.2209949808035658e-7
4.314196271798989e-8
2.642835035882525e-8
2.11621639500384e-9
3.3375283036070824e-9
7.794024769694412e-9
5.265874518801664e-11
2.5750421996825485e-9
5.055311979365568e-10
9.73576793594889e-9
7.0394663362693295e-9
1.056812487611218e-11
1.3896721013013996e-9
4.702955237351593e-10
2.0853339880438118e-10
6.148785191991679e-10
5.052409532133046e-10
2.275494727257191e-10
6.877355326346635e-11
1.5982493760287497e-10
1.0033180929223439e-10
8.646994479805067e-11
5.854475058999664e-12
9.042926409254992e-11
1.642782463990381e-10
2.572830185212956e-10
3.604126540863165e-10
4.576082757722813e-10
9.096223575174692e-10
1.9519135518659933e-9
2.465827065122898e-9
9.472018950844184e-10
9.825416810546508e-10
2.1821681661078377e-9
2.7926884793495975e-9
3.018739850659254e-9
2.942822329358314e-9
2.5915852878549363e-9
1.92327107912359e-9
1.1713605766626088e-9
5.452236838034595e-10
1.6890855016791135e-11
1.0294900632333156e-9
7.142389866453409e-10
6.613842842503301e-10
4.755981369829778e-10
4.091353136329162e-10
1.99056751033696e-9
1.826718605055124e-9
1.3934154289242e-9
1.01687892090382e-9
6.56441159305079e-10
3.373449813046854e-10
6.288674825395865e-11
1.9090190481740713e-10
4.5809340234754025e-10
7.760009093445276e-10
1.1874569504196414e-9
1.7469867990936677e-9
4.281573056940435e-8
1.3002970571985798e-8
4.948415256920602e-7
1.034425453810153e-7
3.196037526079446e-8
6.8370715575111126e-9
5.124908461590852e-9
2.428349409710841e-8
7.698748471420472e-8
4.271223931249044e-8
4.044972769630246e-9
7.159196685205457e-9
1.7807407892737005e-8
6.664533599644963e-9
2.511110583589009e-9
2.706146651051398e-9
1.7548256341310837e-9
1.3296708843880186e-9
8.628466833416743e-10
5.358419569737937e-10
5.016540363892389e-9
3.3272504576573782e-9
6.080527654857207e-10
5.5765332917193995e-9
6.9672217559217885e-9
1.0397474481542154e-8
1.7784208273276965e-8
3.337079342278718e-8
6.118479405453775e-8
6.176278224412993e-8
4.199546717301332e-8
1.93371821439476e-7
5.088080196466506e-7
6.465160499286114e-7
2.357783715081364e-7
2.7984017404806837e-7
5.60487378463247e-7
7.297756253122322e-7
8.767160417960127e-7
1.0003949257474194e-6
7.849839455831937e-7
7.732142695219965e-8
3.017365017770525e-7
1.676570582977636e-7
6.789653035248995e-8
2.539835450283873e-8
5.7092559019534025e-9
2.1386039877895075e-8
2.3063823574566708e-8
1.9322103695975522e-8
1.684821251031934e-8
4.149885846503578e-9
1.5063167604935318e-8
4.756884077861508e-8
4.030860266654066e-8
2.9198751782048e-8
2.0524316172562072e-8
1.2058866038740959e-8
2.3272877846076675e-9
1.120156528044189e-8
2.383474982023279e-8
8.703721349016584e-8
3.281891489498878e-8
1.0529458300986155e-6
2.6645365807033596e-7
1.2172436322465008e-7
5.019178771361628e-8
1.910848361579604e-8
4.508593708488702e-9
7.012400021980462e-9
4.082974999487183e-8
5.721038681849959e-8
3.243876380219896e-8
3.2818469557889466e-8
2.39869054030175e-8
2.166921898411088e-8
2.746520918093055e-8
1.7556702777709558e-8
3.245541017335155e-9
1.5064429675669682e-9
9.539304820428805e-11
7.889229534978354e-11
2.130594347318927e-10
6.801366049606635e-11
3.689389696391271e-11
4.612456370569783e-12
1.2237463518255124e-13
4.4475009654616703e-13
3.036573709935372e-13
1.3593515508954055e-13
3.979580597979139e-12
9.451456449051317e-12
7.803159915776367e-12
9.39969148339722e-12
1.3199099535205273e-11
2.0196500287874512e-11
3.3355664819712735e-11
6.056793531681869e-11
1.2784350966545e-10
3.7425995784708056e-10
5.0648997298341205e-9
9.404721995976331e-10
9.255588662375994e-10
3.812995635685939e-9
4.031278310061799e-9
1.3393455937298275e-8
5.515298770920717e-8
7.718795486852297e-9
5.193044187065543e-9
6.7810425300523004e-9
4.187727206614675e-9
8.692979649351593e-12
2.0626541893925669e-13
0.
0.
0.
0.
0.
0.
0.
0.
0.
0.
2.7935861911779324e-14
3.588714158220827e-14
4.697257451801534e-14
6.315062347612114e-14
8.615639960430278e-14
1.185838399286525e-13
1.6414019852362873e-13
2.2809757682953936e-13
3.1794310286208297e-13
4.4429994306469096e-13
6.222254465867153e-13
7.096503023218708e-13
3.8666997550190884e-13
3.157265659288931e-13
3.511247668744242e-13
4.749751401346626e-13
6.713435800905509e-13
9.44644793489057e-13
1.3415191779024149e-12
1.9458832899590755e-12
2.890246463602157e-12
4.388426616752995e-12
6.796834217739884e-12
1.0727267086758358e-11
1.7262304882801296e-11
2.8387176747282714e-11
4.7909299618398005e-11
8.3572485336914e-11
1.5243688764890045e-10
2.96578825811409e-10
6.380494285208891e-10
6.422365836107818e-9
1.957700476994372e-8
1.3700752194983428e-8
6.139690059058997e-9
1.859063511786858e-8
2.623917759641913e-8
3.207655670213399e-8
3.630263336185662e-8
3.8103741449307874e-8
3.7126626646345946e-8
3.417767000966902e-8
2.7881830829575687e-8
1.5779369360388703e-8
5.542233826316973e-9
1.6663341433850105e-8
1.0988877148089881e-8
1.0521101764345422e-8
1.1624095211403865e-8
6.920052172641961e-9
8.658335573220177e-9
1.3765018341715892e-8
1.2077989387861615e-8
1.0896673647334772e-8
9.87039297811032e-9
8.565106570817687e-9
6.495444110656115e-9
8.322658764456062e-10
1.4444832075538291e-8
1.090249774024821e-8
9.753466705021568e-9
9.890714393401218e-8
9.282591743773159e-9
7.051153981473485e-7
1.2209949974116733e-7
4.314196329310427e-8
2.6428349591556182e-8
2.116216513843046e-9
3.3375285128992626e-9
7.794026255169195e-9
5.265830331545325e-11
2.575041691162472e-9
5.055312881265188e-10
9.735767309906464e-9
7.039465743057535e-9
1.0568135905880086e-11
1.3896718970183307e-9
4.702954216337269e-10
2.0853338590110852e-10
6.148784635195683e-10
5.052408912423555e-10
2.2754943905365525e-10
6.877354300199488e-11
1.5982491026119753e-10
1.0033179410942482e-10
8.646993124776163e-11
5.854476920738056e-12
9.042925346541504e-11
1.6427822575800004e-10
2.572829852147481e-10
3.604126067804193e-10
4.5760821641830316e-10
9.09622174468117e-10
1.951913128854382e-9
2.4658264771846465e-9
9.472016354977009e-10
9.825413705471056e-10
2.1821673952346565e-9
2.7926873561306555e-9
3.018738428432653e-9
2.9428206224411364e-9
2.5915832365356785e-9
1.9232679060739573e-9
1.1713594785982251e-9
5.452231998127626e-10
1.6891048574264017e-11
1.0294897135913691e-9
7.142386563204037e-10
6.613839443162095e-10
4.755978055009857e-10
4.0913529092784157e-10
1.990566847171322e-9
1.8267179355673688e-9
1.3934148808419841e-9
1.0168784835321218e-9
6.564408438157597e-10
3.373447662080492e-10
6.28866107883751e-11
1.9090198122507296e-10
4.5809343063430427e-10
7.760008921925517e-10
1.1874568834158516e-9
1.7469866716991368e-9
4.281572790121373e-8
1.300296916483563e-8
4.948415077636461e-7
1.0344254230915804e-7
3.196037456701438e-8
6.837071454262915e-9
5.124908370585267e-9
2.4283493787312434e-8
7.698748373795488e-8
4.271223856016558e-8
4.044973357059471e-9
7.15919763631251e-9
1.7807408232308695e-8
6.664533459735761e-9
2.511110168802862e-9
2.7061462836092493e-9
1.7548249000624464e-9
1.3296713507860853e-9
8.628468661657722e-10
5.358418450135762e-10
5.016540107948008e-9
3.3272500683339157e-9
6.080524218603859e-10
5.576532775781575e-9
6.967221304133863e-9
1.0397473812473476e-8
1.7784207193909167e-8
3.3370791509246284e-8
6.118479139718305e-8
6.176277992079595e-8
4.199546380320692e-8
1.9337181697271915e-7
5.088080153775642e-7
6.465160187839645e-7
2.357783173644554e-7
2.798401870526001e-7
5.60487352776603e-7
7.297755731730491e-7
8.767159602955513e-7
1.0003947953565294e-6
7.849838430423161e-7
7.732144666369311e-8
3.0173647799167e-7
1.6765704709720456e-7
6.789652771725087e-8
2.5398354184241188e-8
5.709255382623795e-9
2.1386044245108092e-8
2.3063822148695152e-8
1.932210250514735e-8
1.684821119916573e-8
4.149885142358424e-9
1.5063167628962268e-8
4.7568838690878217e-8
4.03085997802926e-8
2.9198749972531855e-8
2.0524315239266314e-8
1.2058865565343726e-8
2.327286884943087e-9
1.1201568025949792e-8
2.3834750143166324e-8
8.703722154002369e-8
3.2818914597484736e-8
1.0529459340217616e-6
2.664536805339173e-7
1.21724372265429e-7
5.019179098718432e-8
1.9108484716716968e-8
4.508593864350815e-9
7.012400723001044e-9
4.0829755373727044e-8
5.721038552519359e-8
3.2438764582351286e-8
3.2818473690125704e-8
2.3986907334822583e-8
2.1669221631266006e-8
2.746521125052703e-8
1.7556705418751392e-8
3.245539644698081e-9
1.5064430987399049e-9
9.539308082782335e-11
7.889223782116608e-11
2.130594278973355e-10
6.801363436196051e-11
3.6893883243575966e-11
4.612454828571531e-12
1.2237461780070887e-13
4.4475006468484853e-13
3.0365741975306243e-13
1.359350210798131e-13
3.9795806878355884e-12
9.451457001210953e-12
7.80316008402415e-12
9.399691854758464e-12
1.3199099987025122e-11
2.019650116809053e-11
3.335566631246558e-11
6.056793839280229e-11
1.278435179478607e-10
3.7425999058885495e-10
5.0648988936979245e-9
9.404721966206947e-10
9.255588859439938e-10
3.812995662895222e-9
4.031278440258244e-9
1.3393456813608277e-8
5.515298429546389e-8
7.718795034810234e-9
5.193044396923552e-9
6.781040875976958e-9
4.187727378651625e-9
8.692977790263796e-12
2.0626520908853005e-13
0.
0.
0.
0.
0.
0.
0.
0.
0.
0.
2.793586835634402e-14
3.588714432708028e-14
4.697257752490599e-14
6.315062064661711e-14
8.615639763143559e-14
1.185838464507995e-13
1.6414021213671137e-13
2.2809758458708466e-13
3.1794309257150883e-13
4.44299927578899e-13
6.222254533757242e-13
7.096502657311785e-13
3.866699773379283e-13
3.1572657757079187e-13
3.511247973478471e-13
4.749752175839441e-13
6.71343624853837e-13
9.446448931290855e-13
1.341519254318406e-12
1.9458833642839403e-12
2.8902464306410673e-12
4.3884267126569024e-12
6.796834269141498e-12
1.0727267292134544e-11
1.726230482376672e-11
2.8387176836864707e-11
4.7909300127662076e-11
8.357248662988542e-11
1.5243688903747785e-10
2.96578828941155e-10
6.380494366930897e-10
6.422365903738208e-9
1.9577004961871065e-8
1.3700752232741984e-8
6.1396901686942615e-9
1.8590635257616134e-8
2.6239177742432075e-8
3.207655684630756e-8
3.630263348559727e-8
3.810374152879463e-8
3.712662666854901e-8
3.4177669984182815e-8
2.7881830914206892e-8
1.5779369433680578e-8
5.542233889082944e-9
1.6663341526562023e-8
1.098887716654334e-8
1.0521101763557876e-8
1.1624095211709719e-8
6.920052245239394e-9
8.658335448302166e-9
1.3765018349908259e-8
1.2077989393276442e-8
1.0896673653926386e-8
9.87039298499408e-9
8.565106578464073e-9
6.495444126647903e-9
8.322659680912431e-10
1.4444832179022302e-8
1.0902497782759075e-8
9.753466730065533e-9
9.890714400311967e-8
9.282591588736975e-9
7.051154003155373e-7
1.2209950014879891e-7
4.314196343102756e-8
2.6428349406394188e-8
2.1162165432589463e-9
3.33752856322566e-9
7.794026614013798e-9
5.265819615825556e-11
2.5750415687593953e-9
5.055313077800672e-10
9.735767158439586e-9
7.039465600967345e-9
1.0568147842764495e-11
1.3896718476467996e-9
4.702953965669624e-10
2.0853338156904123e-10
6.148784493107201e-10
5.05240876339537e-10
2.2754943096071755e-10
6.877354147952095e-11
1.5982490362035883e-10
1.00331790425056e-10
8.646992817693026e-11
5.854477311969919e-12
9.04292507801681e-11
1.6427822073965106e-10
2.572829775142864e-10
3.6041259523713255e-10
4.576082024666455e-10
9.096221274895993e-10
1.95191302754489e-9
2.465826332863392e-9
9.472015733715648e-10
9.825412952835479e-10
2.1821672084000667e-9
2.792687083939178e-9
3.018738083652381e-9
2.942820208636147e-9
2.591582738536081e-9
1.923267137509049e-9
1.1713592137204447e-9
5.452230836994103e-10
1.6891094737389402e-11
1.02948962907508e-9
7.142385762161648e-10
6.613838620231259e-10
4.755977249654696e-10
4.0913528521314406e-10
1.9905666859106507e-9
1.826717778896425e-9
1.3934147507679285e-9
1.0168783787185127e-9
6.564407663061676e-10
3.373447113533556e-10
6.288657819007732e-11
1.9090199962804728e-10
4.5809343702421437e-10
7.760008884028617e-10
1.1874568674309975e-9
1.7469866408445736e-9
4.281572725423247e-8
1.3002968818394873e-8
4.94841503420188e-7
1.0344254156113803e-7
3.196037439886635e-8
6.8370714294623006e-9
5.124908348358334e-9
2.4283493712245337e-8
7.698748350195394e-8
4.2712238377552405e-8
4.044973485130449e-9
7.1591978347061915e-9
1.7807408317123682e-8
6.6645334256611954e-9
2.511110068557616e-9
2.7061461963377205e-9
1.7548247224882578e-9
1.3296714637305276e-9
8.628469126531234e-10
5.358418190873209e-10
5.016540045525327e-9
3.3272499736848577e-9
6.080523384912949e-10
5.576532650419121e-9
6.967221194898688e-9
1.0397473650282254e-8
1.7784206930435754e-8
3.337079104504953e-8
6.118479075142684e-8
6.176277935761813e-8
4.1995462988730245e-8
1.9337181589383685e-7
5.08808014340696e-7
6.465160112341082e-7
2.357783042363818e-7
2.798401902021944e-7
5.604873465479488e-7
7.297755605299155e-7
8.767159405351965e-7
1.0003947637407328e-6
7.849838181825211e-7
7.732145144399427e-8
3.017364722253584e-7
1.6765704438159377e-7
6.789652707755972e-8
2.539835410725254e-8
5.709255255834638e-9
2.1386045302257965e-8
2.3063821803103327e-8
1.932210221666834e-8
1.684821088065725e-8
4.149884969219737e-9
1.506316763928576e-8
4.756883818650242e-8
4.0308599073611426e-8
2.9198749535613557e-8
2.052431501290155e-8
1.2058865450141895e-8
2.3272866680746523e-9
1.12015686927393e-8
2.3834750221627836e-8
8.703722349299048e-8
3.28189145191059e-8
1.0529459592204501e-6
2.664536859809659e-7
1.2172437445710963e-7
5.019179177987405e-8
1.910848498440026e-8
4.5085939016957265e-9
7.012400892906696e-9
4.082975668017756e-8
5.721038521519051e-8
3.243876476508245e-8
3.2818474693019304e-8
2.398690780309004e-8
2.1669222273075648e-8
2.7465211752490385e-8
1.755670606061177e-8
3.2455393106726504e-9
1.5064431307007685e-9
9.539308870094784e-11
7.889222386868141e-11
2.1305942622185778e-10
6.801362790671073e-11
3.68938802823594e-11
4.6124544727269464e-12
1.2237461477878126e-13
4.447501174387984e-13
3.03657406111085e-13
1.359350245894891e-13
3.979580430565688e-12
9.45145764627034e-12
7.803160165941506e-12
9.399691961274877e-12
1.3199100108513493e-11
2.0196501153400488e-11
3.3355666733703537e-11
6.056793919521471e-11
1.2784351964437589e-10
3.742599980823002e-10
5.0648986904988994e-9
9.40472196565024e-10
9.25558890771716e-10
3.812995668514556e-9
4.031278470738989e-9
1.3393457024326946e-8
5.515298347014036e-8
7.718794927894966e-9
5.193044448786201e-9
6.781040475204604e-9
4.187727421259458e-9
8.692977340079089e-12
2.0626527577219275e-13
0.
0.
0.
0.
0.
0.
0.
0.
0.
0.
2.793586942400459e-14
3.588714477494282e-14
4.697257638368623e-14
6.31506263540282e-14
8.615640010236542e-14
1.185838469617721e-13
1.6414020756606456e-13
2.280975750839764e-13
3.179431000184091e-13
4.442999296460695e-13
6.222254508451696e-13
7.09650279671328e-13
3.866699201067579e-13
3.157265708984264e-13
3.511247834206511e-13
4.749751304352993e-13
6.713435434366974e-13
9.446448440238158e-13
1.3415191635326001e-12
1.9458834300405464e-12
2.8902464813048366e-12
4.388426619905583e-12
6.796834205192941e-12
1.0727266831360505e-11
1.7262304571993548e-11
2.8387177188051315e-11
4.790930015366349e-11
8.35724866582508e-11
1.5243688944683457e-10
2.9657882854511284e-10
6.380494401922099e-10
6.422365920725961e-9
1.9577005009248345e-8
1.3700752240930526e-8
6.139690195027557e-9
1.8590635291526334e-8
2.6239177778317152e-8
3.207655688119489e-8
3.630263351585403e-8
3.810374154805603e-8
3.712662667380618e-8
3.4177669978054505e-8
2.7881830933979625e-8
1.5779369454624785e-8
5.542233903274202e-9
1.6663341548461782e-8
1.0988877170957049e-8
1.052110176330818e-8
1.162409521091064e-8
6.9200522653461924e-9
8.658335415557836e-9
1.3765018353097826e-8
1.207798939804522e-8
1.0896673657906198e-8
9.870392987025308e-9
8.56510658083093e-9
6.495444131813733e-9
8.322659877433595e-10
1.4444832204127692e-8
1.0902497792816802e-8
9.753466736354248e-9
9.890714401910777e-8
9.282591548993545e-9
7.051154008343126e-7
1.220995002466084e-7
4.3141963464665e-8
2.6428349362238357e-8
2.1162165494923143e-9
3.3375285758934193e-9
7.794026701485976e-9
5.2658170163023365e-11
2.5750415389484765e-9
5.055313168563065e-10
9.73576711641885e-9
7.039465565985629e-9
1.0568148079371921e-11
1.3896718356453684e-9
4.702953908774408e-10
2.0853338077252247e-10
6.148784461491185e-10
5.052408727456036e-10
2.2754942847622679e-10
6.877354065789278e-11
1.5982490208618668e-10
1.0033178952609656e-10
8.646992724916972e-11
5.854477506214202e-12
9.042925011042358e-11
1.6427821908510806e-10
2.5728297495615093e-10
3.6041259276050856e-10
4.576081997076825e-10
9.09622117382123e-10
1.951913002975629e-9
2.465826299477769e-9
9.472015573273682e-10
9.825412770415682e-10
2.1821671630657608e-9
2.792687017998034e-9
3.0187379995498066e-9
2.942820108272768e-9
2.5915826189734705e-9
1.923266949729528e-9
1.1713591494897035e-9
5.452230544819725e-10
1.6891108240916336e-11
1.029489608551114e-9
7.142385568017429e-10
6.613838426131768e-10
4.755977058738608e-10
4.091352801792645e-10
1.9905666466115417e-9
1.8267177416622767e-9
1.393414720283897e-9
1.016878356844452e-9
6.564407459480287e-10
3.373447006260832e-10
6.28865700635191e-11
1.9090200572514558e-10
4.5809343934498895e-10
7.760008880636101e-10
1.1874568633445655e-9
1.7469866341567785e-9
4.2815727097344004e-8
1.3002968736414473e-8
4.948415023587683e-7
1.0344254137876882e-7
3.196037435735718e-8
6.837071422999932e-9
5.124908344113526e-9
2.428349369397184e-8
7.698748344507527e-8
4.2712238332255015e-8
4.044973515341738e-9
7.159197925894985e-9
1.7807408337967125e-8
6.664533417086034e-9
2.5111100430264154e-9
2.7061461745549187e-9
1.7548246783988386e-9
1.3296714915137805e-9
8.628469238906908e-10
5.358418105142222e-10
5.016540031124513e-9
3.3272499509207633e-9
6.080523183608713e-10
5.576532620074382e-9
6.967221168316168e-9
1.0397473610003129e-8
1.7784206868218553e-8
3.3370790933460755e-8
6.11847905956579e-8
6.176277921672237e-8
4.199546279306479e-8
1.9337181563968194e-7
5.088080140895156e-7
6.465160094005198e-7
2.3577830105279878e-7
2.7984019096818375e-7
5.604873450371457e-7
7.297755574648111e-7
8.767159357423538e-7
1.0003947560738812e-6
7.849838121528361e-7
7.732145259694262e-8
3.017364708251834e-7
1.6765704372190434e-7
6.789652692361342e-8
2.5398354087865987e-8
5.70925522709551e-9
2.1386045561715747e-8
2.3063821719282267e-8
1.932210214644384e-8
1.6848210804353184e-8
4.149884929279427e-9
1.5063167635978755e-8
4.756883806308705e-8
4.030859890818126e-8
2.9198749427873553e-8
2.0524314957767573e-8
1.2058865424232867e-8
2.327286616669407e-9
1.1201568853250847e-8
2.383475024052647e-8
8.703722396552252e-8
3.2818914499183584e-8
1.052945965329307e-6
2.664536873039338e-7
1.217243749872546e-7
5.0191791971772366e-8
1.9108485048600746e-8
4.508593910920379e-9
7.012400934109e-9
4.082975699475486e-8
5.7210385134382804e-8
3.243876480110239e-8
3.2818474934496704e-8
2.398690791687005e-8
2.166922242907427e-8
2.7465211874125596e-8
1.7556706214369413e-8
3.2455392293853093e-9
1.5064431383715173e-9
9.539309073984798e-11
7.889222048534523e-11
2.1305942583147268e-10
6.801362638565318e-11
3.689387754541639e-11
4.612454381905229e-12
1.2237461652755025e-13
4.4475007992873967e-13
3.036573750600072e-13
1.359350363502205e-13
3.979581031750434e-12
9.451458230737706e-12
7.803160226834277e-12
9.399691943306989e-12
1.3199100229984421e-11
2.0196501419283404e-11
3.335566673893442e-11
6.05679394829211e-11
1.278435202677141e-10
3.7426000033315915e-10
5.064898641233019e-9
9.40472195847707e-10
9.255588920278183e-10
3.812995670631769e-9
4.03127847908008e-9
1.3393457077505956e-8
5.515298327481966e-8
7.718794901543278e-9
5.193044460379281e-9
6.781040377220776e-9
4.1877274315212475e-9
8.692977228562137e-12
2.0626521870304024e-13
0.
0.
0.
0.
0.
0.
0.
0.
0.
0.
2.7935868120419325e-14
3.588713884505396e-14
4.697257767884113e-14
6.315062132158963e-14
8.615639142523182e-14
1.1858384099331803e-13
1.6414020927404286e-13
2.2809757569380614e-13
3.1794310459508956e-13
4.442999410044478e-13
6.222254638144874e-13
7.096502679041273e-13
3.8666995199807585e-13
3.1572656609209956e-13
3.5112479549218016e-13
4.749751488907316e-13
6.713435392741888e-13
9.446448685169496e-13
1.3415191994460976e-12
1.9458833078054864e-12
2.890246500513312e-12
4.3884266324566295e-12
6.7968342907073244e-12
1.072726690693516e-11
1.7262304653005807e-11
2.838717741944914e-11
4.790930003254869e-11
8.357248666341977e-11
1.524368891161206e-10
2.965788299552503e-10
6.380494391208245e-10
6.422365924266991e-9
1.957700501991879e-8
1.3700752243912297e-8
6.139690201419694e-9
1.8590635300151525e-8
2.6239177786964214e-8
3.207655688998019e-8
3.6302633523199906e-8
3.810374155271014e-8
3.712662667522636e-8
3.417766997641434e-8
2.788183093878291e-8
1.577936945718378e-8
5.542233909687274e-9
1.666334155537455e-8
1.0988877172087123e-8
1.0521101762707624e-8
1.1624095212149512e-8
6.920052269059621e-9
8.658335407231423e-9
1.3765018355925898e-8
1.2077989402043861e-8
1.08966736560213e-8
9.870392986808141e-9
8.565106582732064e-9
6.495444131865581e-9
8.322659939094263e-10
1.4444832210509815e-8
1.0902497795206424e-8
9.753466737397393e-9
9.890714402336542e-8
9.282591537494932e-9
7.051154009591023e-7
1.220995002698774e-7
4.314196347274937e-8
2.6428349350053236e-8
2.116216551180962e-9
3.33752857857466e-9
7.794026722570232e-9
5.2658163843052394e-11
2.5750415312095893e-9
5.055313207156325e-10
9.735767098490331e-9
7.0394655535484374e-9
1.0568145616465643e-11
1.3896718326258918e-9
4.70295389295695e-10
2.08533380700879e-10
6.148784452554296e-10
5.052408716745284e-10
2.275494289012511e-10
6.877354120366404e-11
1.5982490176037275e-10
1.0033178933723566e-10
8.646992717382146e-11
5.854477240719982e-12
9.04292500434309e-11
1.6427821939586743e-10
2.572829751709005e-10
3.6041259224883045e-10
4.576082001563829e-10
9.09622113297691e-10
1.951912996864161e-9
2.4658262924068116e-9
9.47201553930794e-10
9.82541272567858e-10
2.1821671519688e-9
2.7926870018714565e-9
3.0187379794883197e-9
2.9428200838463153e-9
2.591582589092288e-9
1.9232669043133113e-9
1.1713591337400395e-9
5.452230474674649e-10
1.6891102618550814e-11
1.0294896031772237e-9
7.142385521059057e-10
6.613838371921892e-10
4.755977020472845e-10
4.0913528016709696e-10
1.9905666385877843e-9
1.8267177316477685e-9
1.3934147098624435e-9
1.0168783488029925e-9
6.564407419522793e-10
3.373446969874624e-10
6.288656909272482e-11
1.909020054348815e-10
4.5809343991010076e-10
7.760008869045216e-10
1.1874568624974643e-9
1.7469866317455679e-9
4.2815727060419826e-8
1.3002968713620937e-8
4.948415021061685e-7
1.0344254133409346e-7
3.196037434772487e-8
6.8370714204064935e-9
5.124908342158849e-9
2.4283493689546697e-8
7.698748343108197e-8
4.271223832196859e-8
4.0449735441106095e-9
7.159197916397003e-9
1.7807408341253057e-8
6.6645334153731415e-9
2.5111100356382677e-9
2.7061461679536978e-9
1.75482466919772e-9
1.329671497611888e-9
8.628469273652742e-10
5.358418104196546e-10
5.016540024676608e-9
3.3272499455206148e-9
6.080523134478597e-10
5.5765326125733885e-9
6.967221162315237e-9
1.0397473601153446e-8
1.7784206852253147e-8
3.337079090274301e-8
6.118479055789867e-8
6.176277918545262e-8
4.199546274550285e-8
1.93371815564499e-7
5.088080140276518e-7
6.465160089581431e-7
2.3577830028062023e-7
2.798401911521636e-7
5.604873446716939e-7
7.297755567217469e-7
8.767159345817539e-7
1.0003947542161868e-6
7.849838106905799e-7
7.732145287908669e-8
3.0173647048681944e-7
1.6765704356346448e-7
6.789652688535105e-8
2.539835408355435e-8
5.709255221050677e-9
2.1386045624738208e-8
2.3063821698911498e-8
1.932210212920051e-8
1.6848210786533355e-8
4.149884919332688e-9
1.5063167636335518e-8
4.756883803218773e-8
4.030859886894944e-8
2.9198749403026474e-8
2.0524314945577644e-8
1.2058865416019318e-8
2.3272866030162337e-9
1.1201568892222186e-8
2.3834750245241702e-8
8.703722407934072e-8
3.281891450024014e-8
1.0529459668121189e-6
2.664536876216392e-7
1.217243751199014e-7
5.019179201917622e-8
1.9108485065272005e-8
4.508593912897097e-9
7.012400944040083e-9
4.0829757070862135e-8
5.7210385118506415e-8
3.24387648082958e-8
3.2818474995005906e-8
2.3986907944314494e-8
2.166922246672832e-8
2.746521190356393e-8
1.7556706252375682e-8
3.2455392087605484e-9
1.5064431403229354e-9
9.539309112958672e-11
7.889221966602755e-11
2.1305942570394053e-10
6.801362606153941e-11
3.6893879576838e-11
4.6124545025090755e-12
1.223746131673691e-13
4.4475019396561405e-13
3.036574184509702e-13
1.3593519393538865e-13
3.979580573987718e-12
9.451458906796556e-12
7.80316035628195e-12
9.399692071949428e-12
1.319910020366033e-11
2.019650157589681e-11
3.3355667039436645e-11
6.056793958035338e-11
1.278435204262554e-10
3.742600008643481e-10
5.064898629529323e-9
9.404721962319949e-10
9.255588924606797e-10
3.812995671142331e-9
4.031278480899259e-9
1.3393457089717349e-8
5.5152983221480086e-8
7.718794895327631e-9
5.193044463338916e-9
6.781040353472548e-9
4.18772743318973e-9
8.692977202672035e-12
2.0626530407795163e-13
0.
0.
0.
0.
0.
0.
0.
0.
0.
0.
2.793587074332632e-14
3.588714064779948e-14
4.697256996251477e-14
6.315062684285696e-14
8.61564005373012e-14
1.1858384759103646e-13
1.6414021139605004e-13
2.2809758363261583e-13
3.179431081750432e-13
4.4429995045361603e-13
6.22225454317296e-13
7.096503325188038e-13
3.8666992354583624e-13
3.157265884499352e-13
3.5112480410997765e-13
4.74975118085392e-13
6.71343553363577e-13
9.446449363445332e-13
1.3415192849676658e-12
1.9458833933848195e-12
2.890246534104106e-12
4.388426774618361e-12
6.796834230985109e-12
1.0727266976439963e-11
1.726230461519976e-11
2.8387177030953823e-11
4.790930091370316e-11
8.357248674695958e-11
1.524368887939128e-10
2.9657883059651275e-10
6.38049438671787e-10
6.422365925694435e-9
1.957700502174279e-8
1.3700752244307885e-8
6.139690203215643e-9
1.85906353021206e-8
2.6239177789253473e-8
3.207655689153425e-8
3.6302633524989283e-8
3.81037415537803e-8
3.7126626675491284e-8
3.417766997606556e-8
2.788183093986326e-8
1.577936945842592e-8
5.542233911235001e-9
1.666334155602668e-8
1.0988877172436455e-8
1.052110176319676e-8
1.1624095212006652e-8
6.9200522694635e-9
8.658335403556938e-9
1.3765018355237289e-8
1.207798939880573e-8
1.0896673659241167e-8
9.870392987417477e-9
8.565106582718308e-9
6.495444132998584e-9
8.32265997851463e-10
1.444483221205092e-8
1.0902497795882362e-8
9.753466737980398e-9
9.890714402442435e-8
9.282591536522954e-9
7.051154009882512e-7
1.2209950027153799e-7
4.314196347520565e-8
2.6428349347265395e-8
2.1162165512719317e-9
3.3375285794890328e-9
7.794026727892718e-9
5.2658162363186496e-11
2.5750415299884602e-9
5.055313165456076e-10
9.735767104204047e-9
7.03946555744277e-9
1.0568154340583439e-11
1.3896718325769107e-9
4.702953891049259e-10
2.0853338041008114e-10
6.14878445295762e-10
5.052408716589787e-10
2.275494280375963e-10
6.877354038020567e-11
1.5982490177922702e-10
1.0033178928058115e-10
8.646992709593766e-11
5.854477213984351e-12
9.042925007778051e-11
1.642782190545888e-10
2.5728297518192507e-10
3.604125909311768e-10
4.5760819750564604e-10
9.096221135595268e-10
1.9519129962414384e-9
2.4658262889021967e-9
9.472015533699633e-10
9.825412714510273e-10
2.1821671494087156e-9
2.792686997918133e-9
3.0187379746949085e-9
2.942820077666891e-9
2.591582581946802e-9
1.9232668938278045e-9
1.1713591294676644e-9
5.452230455282227e-10
1.689110859264854e-11
1.0294896031762152e-9
7.14238550963406e-10
6.613838362492815e-10
4.755976999995746e-10
4.0913528334129016e-10
1.990566636185191e-9
1.8267177289048223e-9
1.3934147107610636e-9
1.0168783469186013e-9
6.564407398501082e-10
3.37344697587653e-10
6.288656809152366e-11
1.9090200545749702e-10
4.5809343943041603e-10
7.76000886936406e-10
1.187456861755697e-9
1.7469866316896776e-9
4.281572704898682e-8
1.30029687086101e-8
4.948415020479912e-7
1.0344254132432681e-7
3.196037434476807e-8
6.837071421311023e-9
5.124908341695787e-9
2.4283493688151534e-8
7.698748342827649e-8
4.27122383200292e-8
4.0449735431471484e-9
7.159197941349329e-9
1.7807408344282318e-8
6.66453341498493e-9
2.5111100362642412e-9
2.706146166671179e-9
1.7548246655147513e-9
1.3296715001775486e-9
8.628469264760369e-10
5.358418085921357e-10
5.01654002268483e-9
3.3272499440164787e-9
6.080523121936374e-10
5.576532610715439e-9
6.967221160595374e-9
1.0397473598330729e-8
1.778420684878584e-8
3.337079089797959e-8
6.118479054710685e-8
6.176277917975766e-8
4.1995462732264855e-8
1.9337181556147396e-7
5.088080140127871e-7
6.465160088502353e-7
2.357783000930244e-7
2.7984019119813525e-7
5.604873445836537e-7
7.297755565421707e-7
8.767159343002171e-7
1.0003947537653278e-6
7.849838103365562e-7
7.732145294710393e-8
3.017364704048911e-7
1.6765704352442163e-7
6.789652687595015e-8
2.539835408334766e-8
5.709255216249459e-9
2.1386045636784135e-8
2.3063821693895323e-8
1.9322102125392645e-8
1.684821078071889e-8
4.149884916889783e-9
1.5063167634867282e-8
4.756883802639568e-8
4.030859885767541e-8
2.919874939848178e-8
2.0524314943346294e-8
1.2058865413682916e-8
2.3272866024655478e-9
1.1201568901978184e-8
2.3834750246248007e-8
8.703722410864696e-8
3.2818914495005356e-8
1.0529459671669607e-6
2.6645368769974783e-7
1.2172437514830922e-7
5.0191792030145383e-8
1.9108485069308372e-8
4.508593913865372e-9
7.012400946625625e-9
4.082975708811805e-8
5.721038511868108e-8
3.243876482057073e-8
3.28184750089535e-8
2.398690795098378e-8
2.1669222475910664e-8
2.7465211910866517e-8
1.7556706260428375e-8
3.2455392053672244e-9
1.5064431407428644e-9
9.539309130711937e-11
7.88922194756358e-11
2.1305942569494148e-10
6.801362587438409e-11
3.689387801612842e-11
4.612454439255607e-12
1.2237461449461821e-13
4.447501197295516e-13
3.036574127002566e-13
1.3593515543242618e-13
3.979580827055194e-12
9.451457658406528e-12
7.803160350989034e-12
9.399692007465618e-12
1.3199100286239344e-11
2.019650171373027e-11
3.335566682778592e-11
6.056793958518003e-11
1.278435205876326e-10
3.742600010971483e-10
5.0648986267172846e-9
9.404721960152254e-10
9.255588927538001e-10
3.812995671082178e-9
4.031278481418138e-9
1.3393457092370703e-8
5.515298321624734e-8
7.718794893894383e-9
5.193044465360608e-9
6.781040348232258e-9
4.1877274341402825e-9
8.692977195021204e-12
2.0626522773675135e-13
0.
0.
0.
0.
0.
0.
0.
0.
0.
0.
2.7935860789626605e-14
3.588714118152305e-14
4.697257035047066e-14
6.315062148280714e-14
8.615639648617371e-14
1.185838437061052e-13
1.6414021651245985e-13
2.2809758321051183e-13
3.179431091764669e-13
4.4429992508808806e-13
6.222254470142895e-13
7.096502786011849e-13
3.8666993709869787e-13
3.1572657339950856e-13
3.511247732067362e-13
4.749751830554475e-13
6.713436641123784e-13
9.44644908486157e-13
1.3415192265043155e-12
1.9458833301163493e-12
2.890246439322216e-12
4.3884266573205914e-12
6.796834271329814e-12
1.0727267248537948e-11
1.7262304532347925e-11
2.838717724150572e-11
4.7909300434850524e-11
8.357248665417792e-11
1.5243688880324395e-10
2.9657883039857205e-10
6.380494392557097e-10
6.422365922977552e-9
1.9577005022377005e-8
1.370075224417019e-8
6.139690203720698e-9
1.8590635302752465e-8
2.6239177789742436e-8
3.207655689222637e-8
3.630263352528393e-8
3.8103741554104346e-8
3.712662667561094e-8
3.4177669976017795e-8
2.7881830940639557e-8
1.5779369459071873e-8
5.54223391115813e-9
1.6663341556449855e-8
1.0988877172470133e-8
1.0521101762931616e-8
1.1624095211550136e-8
6.920052271220436e-9
8.658335403799862e-9
1.3765018356712286e-8
1.2077989399413592e-8
1.0896673657098369e-8
9.870392987391726e-9
8.565106583046532e-9
6.495444133857323e-9
8.322659969494363e-10
1.4444832212306124e-8
1.0902497795965477e-8
9.753466737715306e-9
9.890714402410814e-8
9.282591535932835e-9
7.051154010008069e-7
1.2209950027542216e-7
4.314196347710479e-8
2.6428349347915566e-8
2.1162165518456535e-9
3.3375285795643447e-9
7.794026729262984e-9
5.2658161995937775e-11
2.5750415287779745e-9
5.055313229911251e-10
9.735767102293552e-9
7.039465552220735e-9
1.056815818576539e-11
1.389671831911479e-9
4.702953887094699e-10
2.085333805223029e-10
6.148784448552563e-10
5.052408713732392e-10
2.2754942805154944e-10
6.877354049910835e-11
1.5982490156702006e-10
1.0033178925968886e-10
8.646992702843953e-11
5.854477636960117e-12
9.042925027733784e-11
1.6427821932755294e-10
2.5728297518978603e-10
3.6041259226397887e-10
4.5760819677254316e-10
9.096221125814323e-10
1.9519129956487767e-9
2.4658262877331688e-9
9.47201553090314e-10
9.82541271140908e-10
2.182167148853187e-9
2.792686997335015e-9
3.018737973456107e-9
2.9428200764278854e-9
2.5915825804490145e-9
1.923266892212281e-9
1.171359129125765e-9
5.452230455416536e-10
1.6891105971442634e-11
1.029489602428848e-9
7.142385506718909e-10
6.613838359483656e-10
4.755977001088378e-10
4.091352821187138e-10
1.990566635501296e-9
1.8267177310971505e-9
1.3934147073060168e-9
1.0168783481152826e-9
6.564407398434649e-10
3.3734469505629313e-10
6.288656658630092e-11
1.9090200532635304e-10
4.5809343989889934e-10
7.760008871402452e-10
1.1874568623364248e-9
1.7469866314970266e-9
4.2815727046991826e-8
1.300296871212895e-8
4.948415020334215e-7
1.034425413243519e-7
3.1960374343696294e-8
6.8370714193627876e-9
5.124908342003462e-9
2.4283493688124707e-8
7.698748342708355e-8
4.2712238318722876e-8
4.044973544168704e-9
7.159197934932001e-9
1.7807408343688975e-8
6.664533414856161e-9
2.5111100360032653e-9
2.7061461672655972e-9
1.7548246650595299e-9
1.3296715011160268e-9
8.628469280507469e-10
5.358418094355176e-10
5.0165400240642765e-9
3.327249943699369e-9
6.080523117909594e-10
5.576532611055041e-9
6.967221160401135e-9
1.0397473598321263e-8
1.7784206848244302e-8
3.3370790894909196e-8
6.118479054427304e-8
6.176277917555863e-8
4.199546272968826e-8
1.9337181554823258e-7
5.088080140082634e-7
6.465160088235063e-7
2.35778300047645e-7
2.798401912092747e-7
5.604873445626053e-7
7.297755564989637e-7
8.767159342317998e-7
1.0003947536567045e-6
7.849838102514133e-7
7.732145296495139e-8
3.017364703851176e-7
1.676570435149516e-7
6.789652687457818e-8
2.539835408228568e-8
5.70925521758105e-9
2.1386045638864133e-8
2.306382169268866e-8
1.932210212421928e-8
1.684821078068089e-8
4.1498849164155395e-9
1.506316763688909e-8
4.756883802331755e-8
4.030859885115676e-8
2.9198749396003763e-8
2.0524314943342668e-8
1.2058865412364533e-8
2.32728659879105e-9
1.1201568903068648e-8
2.383475024643308e-8
8.703722411474593e-8
3.2818914497487646e-8
1.0529459672588561e-6
2.66453687716926e-7
1.2172437515690512e-7
5.0191792032260504e-8
1.9108485069488744e-8
4.50859391391853e-9
7.012400947107858e-9
4.0829757094677076e-8
5.721038511853429e-8
3.243876482130578e-8
3.2818475014042296e-8
2.3986907953061228e-8
2.1669222478069007e-8
2.7465211912368952e-8
1.7556706263275828e-8
3.245539202408856e-9
1.506443140801431e-9
9.53930912687198e-11
7.889221942223422e-11
2.130594257049915e-10
6.801362595581318e-11
3.689387717737188e-11
4.612454413336512e-12
1.2237461125641493e-13
4.447500316338903e-13
3.0365740984598516e-13
1.3593510713110982e-13
3.979579954388954e-12
9.451457871849685e-12
7.803160401303445e-12
9.39969200758366e-12
1.3199100265930897e-11
2.0196501520154025e-11
3.335566680226341e-11
6.056793955143043e-11
1.2784352012054271e-10
3.7426000055651063e-10
5.064898625935696e-9
9.404721957874134e-10
9.255588929398766e-10
3.812995671050741e-9
4.031278481184681e-9
1.3393457094698991e-8
5.515298321427448e-8
7.718794893619663e-9
5.193044464975927e-9
6.781040345807143e-9
4.187727434498427e-9
8.692977195684385e-12
2.062653011264207e-13
0.
0.
0.
0.
0.
0.
0.
0.
0.
0.
2.7935869121376374e-14
3.588714118556003e-14
4.69725742727647e-14
6.315062380471361e-14
8.615639470448601e-14
1.1858384691042638e-13
1.6414021120670823e-13
2.2809757812868634e-13
3.1794309859511383e-13
4.442999417423906e-13
6.222254484367684e-13
7.096503107274382e-13
3.866699624580327e-13
3.1572654439501986e-13
3.5112474584359896e-13
4.749751141838614e-13
6.713435929496559e-13
9.446449396473776e-13
1.341519215694652e-12
1.9458833700611224e-12
2.8902464324844817e-12
4.3884267695798315e-12
6.796834074267464e-12
1.0727266769381629e-11
1.7262304520527472e-11
2.8387177225514122e-11
4.7909300434865155e-11
8.357248639856963e-11
1.5243688840115233e-10
2.965788304314445e-10
6.380494400250386e-10
6.4223659264970265e-9
1.9577005021770546e-8
1.3700752244023633e-8
6.139690203806422e-9
1.859063530244637e-8
2.6239177789477473e-8
3.207655689258691e-8
3.630263352533174e-8
3.810374155425427e-8
3.7126626675737136e-8
3.417766997606851e-8
2.7881830940424576e-8
1.57793694580723e-8
5.542233910339457e-9
1.6663341556308844e-8
1.0988877172496103e-8
1.0521101762832263e-8
1.1624095210973758e-8
6.9200522678190555e-9
8.65833540545454e-9
1.3765018357278135e-8
1.2077989398699178e-8
1.0896673656683782e-8
9.8703929886215e-9
8.565106582402595e-9
6.49544413215493e-9
8.322659959702498e-10
1.444483221251486e-8
1.0902497795325073e-8
9.753466738297309e-9
9.890714402454441e-8
9.282591534784937e-9
7.05115401000696e-7
1.2209950027743733e-7
4.314196347555826e-8
2.6428349354618574e-8
2.1162165509194535e-9
3.337528579481004e-9
7.79402672902608e-9
5.265816184714242e-11
2.5750415292316706e-9
5.055313246860312e-10
9.735767098963194e-9
7.039465551298518e-9
1.0568152766611939e-11
1.3896718316115103e-9
4.702953887831329e-10
2.0853338129480935e-10
6.14878444949794e-10
5.052408713863168e-10
2.2754942766549613e-10
6.877354097219826e-11
1.5982490148782026e-10
1.0033178925851229e-10
8.646992707676004e-11
5.854477301403176e-12
9.042925004576524e-11
1.6427821941753233e-10
2.5728297519928433e-10
3.604125923780195e-10
4.5760819856604785e-10
9.096221122258773e-10
1.951912994789122e-9
2.4658262873309688e-9
9.472015525294272e-10
9.825412712100795e-10
2.182167148371331e-9
2.7926869967958713e-9
3.018737973208957e-9
2.9428200757889504e-9
2.5915825799554094e-9
1.9232668900683364e-9
1.1713591283070399e-9
5.452230454768905e-10
1.6891106716232413e-11
1.0294896002339877e-9
7.142385506140414e-10
6.613838354316023e-10
4.755976997369499e-10
4.091352828889578e-10
1.990566633543624e-9
1.826717727379277e-9
1.3934147097628516e-9
1.016878348442467e-9
6.564407414873047e-10
3.373446983544101e-10
6.288656732321135e-11
1.9090200729057835e-10
4.58093439893989e-10
7.760008873326392e-10
1.1874568623785587e-9
1.7469866307623177e-9
4.2815727047399924e-8
1.3002968711295987e-8
4.948415020348333e-7
1.0344254132204003e-7
3.196037434422779e-8
6.837071421356621e-9
5.1249083423016105e-9
2.428349368803408e-8
7.698748342596035e-8
4.271223831924798e-8
4.044973540937098e-9
7.1591979757289434e-9
1.78074083432484e-8
6.664533414939979e-9
2.511110035570704e-9
2.7061461677915555e-9
1.7548246651246031e-9
1.3296715017498223e-9
8.628469268191504e-10
5.358418086268577e-10
5.016540025400385e-9
3.3272499435132075e-9
6.080523119937319e-10
5.5765326105826435e-9
6.967221159941825e-9
1.0397473597128974e-8
1.7784206847680602e-8
3.33707908962864e-8
6.118479054650827e-8
6.176277917578537e-8
4.1995462728036724e-8
1.9337181554597685e-7
5.088080140068245e-7
6.465160088172342e-7
2.3577830003596895e-7
2.7984019121082115e-7
5.604873445570927e-7
7.297755564862314e-7
8.767159342149685e-7
1.0003947536302343e-6
7.849838102313101e-7
7.732145297033618e-8
3.017364703786608e-7
1.6765704351205622e-7
6.789652687429718e-8
2.5398354082006117e-8
5.709255217015683e-9
2.138604564145299e-8
2.3063821692489093e-8
1.932210212444235e-8
1.6848210780220226e-8
4.1498849160324755e-9
1.5063167635991357e-8
4.756883802595463e-8
4.030859885070678e-8
2.919874939582233e-8
2.052431493916424e-8
1.205886541405167e-8
2.3272865984434433e-9
1.1201568904739545e-8
2.3834750246833565e-8
8.703722411654703e-8
3.2818914491634046e-8
1.0529459672693094e-6
2.6645368772428505e-7
1.217243751577814e-7
5.0191792034069575e-8
1.91084850698429e-8
4.508593913842346e-9
7.012400947307247e-9
4.082975709427329e-8
5.721038510930299e-8
3.2438764807628784e-8
3.281847501340744e-8
2.3986907952805315e-8
2.1669222478531004e-8
2.7465211912953544e-8
1.7556706265476704e-8
3.2455392020821076e-9
1.506443140781287e-9
9.539309128924794e-11
7.88922194081226e-11
2.1305942568659598e-10
6.801362593396538e-11
3.689387935149814e-11
4.612454367221635e-12
1.223746136470495e-13
4.4475004605844084e-13
3.036574150998575e-13
1.3593513679482936e-13
3.979580785104698e-12
9.451457837042686e-12
7.803160153978634e-12
9.399691958684932e-12
1.3199100154240948e-11
2.0196501528611456e-11
3.335566678755561e-11
6.056793939187756e-11
1.2784352046172354e-10
3.7426000106587734e-10
5.064898625588376e-9
9.404721963506233e-10
9.255588924389171e-10
3.812995671365192e-9
4.031278481099609e-9
1.339345709530577e-8
5.5152983212248625e-8
7.718794893541751e-9
5.193044464240602e-9
6.781040346445088e-9
4.187727434885793e-9
8.692977191456684e-12
2.0626523944370984e-13
0.
0.
0.
0.
0.
0.
0.
0.
0.
0.
2.7935864177042086e-14
3.5887145923597965e-14
4.697257323056202e-14
6.315062340886578e-14
8.615640011112121e-14
1.185838464607302e-13
1.6414021070916073e-13
2.28097577663992e-13
3.1794310242359283e-13
4.442999256848515e-13
6.222254542331692e-13
7.09650312440999e-13
3.8666995382791867e-13
3.1572659846887285e-13
3.511248214607741e-13
4.749751301454502e-13
6.713435769807056e-13
9.446449156660594e-13
1.3415192299575413e-12
1.9458834568893023e-12
2.8902466136684356e-12
4.388426764154501e-12
6.7968342393041094e-12
1.072726695471081e-11
1.7262304338676516e-11
2.8387176956784525e-11
4.790930052374526e-11
8.357248603146125e-11
1.524368894211017e-10
2.965788304242117e-10
6.380494427433775e-10
6.422365923899914e-9
1.9577005024639244e-8
1.3700752244549021e-8
6.139690203698993e-9
1.8590635302587436e-8
2.6239177789823592e-8
3.207655689230026e-8
3.6302633525624525e-8
3.810374155422906e-8
3.7126626675438e-8
3.417766997602112e-8
2.7881830940670775e-8
1.577936945978777e-8
5.5422339103758155e-9
1.666334155633604e-8
1.0988877172469923e-8
1.0521101763010167e-8
1.1624095211162595e-8
6.920052272121549e-9
8.658335404506276e-9
1.3765018355195691e-8
1.2077989398090861e-8
1.0896673657461493e-8
9.870392986786003e-9
8.565106580796718e-9
6.4954441331133325e-9
8.322659966421661e-10
1.4444832212239736e-8
1.0902497796198525e-8
9.753466737843671e-9
9.890714402595826e-8
9.282591535553687e-9
7.051154009940359e-7
1.2209950027807496e-7
4.314196347651623e-8
2.6428349349151235e-8
2.1162165527762982e-9
3.3375285798081553e-9
7.794026728968e-9
5.265816190442759e-11
2.5750415289898915e-9
5.055313190607857e-10
9.7357671070769e-9
7.039465556362798e-9
1.0568152960356626e-11
1.3896718315636775e-9
4.702953889813185e-10
2.08533378403797e-10
6.148784455569088e-10
5.052408714988403e-10
2.2754942840709483e-10
6.877354031054184e-11
1.5982490152804807e-10
1.0033178924974496e-10
8.646992716987032e-11
5.854477349713452e-12
9.042924997845758e-11
1.6427821943953453e-10
2.572829751016437e-10
3.604125922832286e-10
4.576081968340912e-10
9.096221134435945e-10
1.951912996472395e-9
2.4658262884778435e-9
9.472015527202123e-10
9.825412710967086e-10
2.182167148477713e-9
2.7926869970191385e-9
3.01873797309008e-9
2.942820075767661e-9
2.591582580466532e-9
1.923266891599451e-9
1.1713591286633893e-9
5.452230447155933e-10
1.689110579990972e-11
1.0294896009035807e-9
7.142385505878331e-10
6.613838360225652e-10
4.755977005837901e-10
4.0913527968682395e-10
1.990566634526843e-9
1.826717727735356e-9
1.3934147080061789e-9
1.0168783464647275e-9
6.564407399424629e-10
3.3734469516873313e-10
6.28865687867027e-11
1.9090200433078694e-10
4.580934389242589e-10
7.760008881682516e-10
1.1874568627591937e-9
1.7469866316115185e-9
4.281572704793856e-8
1.3002968711658092e-8
4.948415020250319e-7
1.0344254132214324e-7
3.1960374343118756e-8
6.837071420673369e-9
5.124908341242811e-9
2.4283493687985896e-8
7.698748342560382e-8
4.271223831992073e-8
4.044973538998809e-9
7.159197911536256e-9
1.780740834342057e-8
6.664533415128231e-9
2.5111100363157808e-9
2.7061461667469194e-9
1.7548246645931936e-9
1.3296715011920004e-9
8.628469283275874e-10
5.358418091825293e-10
5.0165400253309026e-9
3.3272499437830454e-9
6.080523119119874e-10
5.576532610349513e-9
6.967221159317126e-9
1.0397473597546363e-8
1.778420684849032e-8
3.3370790896338954e-8
6.11847905465837e-8
6.176277917632355e-8
4.1995462724430376e-8
1.933718155493201e-7
5.088080140104347e-7
6.465160088161904e-7
2.3577830003415542e-7
2.7984019121195946e-7
5.604873445554028e-7
7.297755564850201e-7
8.767159342101429e-7
1.000394753623694e-6
7.849838102236993e-7
7.732145297346658e-8
3.017364703788416e-7
1.6765704351208184e-7
6.78965268738126e-8
2.5398354082292027e-8
5.7092552166159255e-9
2.1386045641621563e-8
2.306382169245186e-8
1.9322102123612768e-8
1.6848210779760016e-8
4.149884915495871e-9
1.5063167635962393e-8
4.756883802241124e-8
4.030859885011211e-8
2.9198749392665024e-8
2.0524314941786658e-8
1.2058865413841613e-8
2.3272865979492384e-9
1.1201568904593005e-8
2.3834750246760587e-8
8.703722411620938e-8
3.281891449550232e-8
1.052945967278736e-6
2.664536877271686e-7
1.2172437515714594e-7
5.019179203453929e-8
1.9108485069546928e-8
4.5085939140115285e-9
7.012400947310318e-9
4.082975709508287e-8
5.72103851144976e-8
3.243876481813025e-8
3.2818475013171236e-8
2.398690795326277e-8
2.1669222478627946e-8
2.746521191313089e-8
1.75567062629138e-8
3.245539202609028e-9
1.5064431407284055e-9
9.53930912378709e-11
7.889221941786398e-11
2.130594256912138e-10
6.801362590698205e-11
3.68938788965567e-11
4.612454437401541e-12
1.2237461400722153e-13
4.447501572341361e-13
3.0365742870240995e-13
1.3593509366311783e-13
3.979580804742571e-12
9.45145862054381e-12
7.803160103180098e-12
9.399691981813763e-12
1.319910055277295e-11
2.0196501641106532e-11
3.33556669884468e-11
6.056793964245664e-11
1.278435201985436e-10
3.742600006721227e-10
5.064898625228625e-9
9.404721961842585e-10
9.255588925327052e-10
3.8129956710031615e-9
4.031278481711058e-9
1.3393457096468776e-8
5.515298320546591e-8
7.71879489373862e-9
5.193044462934607e-9
6.7810403467186226e-9
4.18772743381149e-9
8.692977190781356e-12
2.0626527858537192e-13
0.
0.
0.
0.
0.
0.
0.
0.
0.
0.
2.793587217678783e-14
3.588713904011912e-14
4.6972575801522745e-14
6.315062041123514e-14
8.615639625759722e-14
1.1858384465018166e-13
1.6414021162420086e-13
2.280975844482839e-13
3.179430975288473e-13
4.4429994101188753e-13
6.22225459932507e-13
7.09650291100406e-13
3.8666997347412015e-13
3.1572657617171734e-13
3.511248520543723e-13
4.749751709814577e-13
6.713435834797415e-13
9.446448731797752e-13
1.3415192964194234e-12
1.9458833649312705e-12
2.890246401981223e-12
4.388426595013643e-12
6.796834311816931e-12
1.072726707762567e-11
1.7262304694075234e-11
2.838717701633534e-11
4.790930067412036e-11
8.357248633624688e-11
1.524368898465671e-10
2.965788313445135e-10
6.38049440447088e-10
6.422365926462259e-9
1.9577005022242634e-8
1.3700752244942296e-8
6.139690203399133e-9
1.85906353025954e-8
2.62391777897097e-8
3.207655689251809e-8
3.630263352547759e-8
3.8103741554175635e-8
3.71266266756483e-8
3.417766997591657e-8
2.7881830939886416e-8
1.5779369456677364e-8
5.542233909477582e-9
1.6663341556207577e-8
1.0988877172409611e-8
1.0521101763341435e-8
1.1624095209898569e-8
6.920052272433813e-9
8.658335402714517e-9
1.3765018359825444e-8
1.2077989397746461e-8
1.0896673658208786e-8
9.870392986495004e-9
8.565106581878217e-9
6.4954441335515836e-9
8.322659979813913e-10
1.4444832212390433e-8
1.0902497795829228e-8
9.753466738091711e-9
9.8907144025051e-8
9.282591532332784e-9
7.051154010035567e-7
1.220995002784251e-7
4.314196347676075e-8
2.642834935005783e-8
2.1162165513228885e-9
3.337528579760817e-9
7.794026729738209e-9
5.2658161891529507e-11
2.575041529203936e-9
5.05531315310604e-10
9.735767103980668e-9
7.039465551719645e-9
1.056814798867432e-11
1.3896718322111883e-9
4.702953888280885e-10
2.0853338026988527e-10
6.148784450564143e-10
5.052408715469336e-10
2.2754942809232797e-10
6.877353984730002e-11
1.5982490164435778e-10
1.0033178924604148e-10
8.646992697296492e-11
5.8544769745137274e-12
9.042924990040258e-11
1.6427821968698098e-10
2.5728297549798194e-10
3.6041259131053503e-10
4.576081973244658e-10
9.096221118309434e-10
1.9519129955437943e-9
2.4658262879450763e-9
9.472015527539983e-10
9.825412710931867e-10
2.182167148406194e-9
2.7926869968519947e-9
3.018737973378089e-9
2.9428200758415032e-9
2.5915825795467648e-9
1.9232668900901942e-9
1.1713591284545828e-9
5.452230464089404e-10
1.689110821437069e-11
1.0294896004936002e-9
7.142385505950578e-10
6.613838355461549e-10
4.755976990697301e-10
4.0913528041698067e-10
1.990566635779771e-9
1.826717724740005e-9
1.393414707331316e-9
1.016878347272571e-9
6.564407393676661e-10
3.373446970768616e-10
6.28865689341902e-11
1.9090200621246712e-10
4.580934397158086e-10
7.760008872725482e-10
1.1874568626138488e-9
1.7469866308497859e-9
4.2815727045979403e-8
1.3002968707796782e-8
4.948415020187659e-7
1.0344254131910996e-7
3.196037434340597e-8
6.8370714196753866e-9
5.124908342662711e-9
2.4283493687995363e-8
7.69874834270166e-8
4.2712238318334075e-8
4.044973544668508e-9
7.159197946528235e-9
1.7807408342804977e-8
6.664533414763826e-9
2.511110035681601e-9
2.70614616656743e-9
1.7548246647936492e-9
1.329671499822339e-9
8.628469292197027e-10
5.358418073544079e-10
5.016540025615244e-9
3.3272499435740868e-9
6.080523118275e-10
5.576532610879434e-9
6.967221160077205e-9
1.0397473597137241e-8
1.778420684705062e-8
3.337079089663758e-8
6.118479054386268e-8
6.176277917385453e-8
4.199546272911922e-8
1.9337181555190288e-7
5.088080140073429e-7
6.465160088157047e-7
2.357783000332353e-7
2.7984019121315515e-7
5.604873445559543e-7
7.297755564841314e-7
8.767159342105758e-7
1.0003947536226697e-6
7.849838102233833e-7
7.732145297270931e-8
3.017364703797022e-7
1.6765704351197546e-7
6.789652687398942e-8
2.5398354082549386e-8
5.709255218190922e-9
2.138604563336903e-8
2.3063821692446913e-8
1.9322102124589426e-8
1.6848210780287264e-8
4.149884917349138e-9
1.5063167640073438e-8
4.75688380242641e-8
4.030859885567993e-8
2.919874939485935e-8
2.0524314942192367e-8
1.2058865414314773e-8
2.3272865997733296e-9
1.1201568905114056e-8
2.383475024672096e-8
8.703722411560047e-8
3.2818914498427766e-8
1.052945967285391e-6
2.6645368772537677e-7
1.217243751585767e-7
5.0191792033962756e-8
1.9108485069404123e-8
4.508593913907575e-9
7.012400947368431e-9
4.0829757097719386e-8
5.721038511706596e-8
3.243876480808358e-8
3.281847501277859e-8
2.3986907953148095e-8
2.1669222478783228e-8
2.7465211913017548e-8
1.7556706264540597e-8
3.2455392023263562e-9
1.5064431409425931e-9
9.53930913733214e-11
7.889221941265073e-11
2.130594257023652e-10
6.801362588440852e-11
3.689387929109252e-11
4.612454459486368e-12
1.2237461700704336e-13
4.447500495110692e-13
3.0365740424237687e-13
1.359350353058971e-13
3.979580798379798e-12
9.451458135672749e-12
7.803160131803855e-12
9.399691996805378e-12
1.3199100217127084e-11
2.019650137018294e-11
3.335566676618317e-11
6.056793960677322e-11
1.2784352035232273e-10
3.7426000077424633e-10
5.064898625899115e-9
9.404721962352018e-10
9.255588929096198e-10
3.812995671904085e-9
4.031278481476819e-9
1.3393457091120232e-8
5.515298321313463e-8
7.718794893475787e-9
5.193044465000612e-9
6.781040346533329e-9
4.187727434457849e-9
8.692977193474166e-12
2.0626519430928576e-13
0.
0.
0.
0.
0.
0.
0.
0.
0.
0.
2.793586915967388e-14
3.5887136434600004e-14
4.69725746344769e-14
6.315062147200377e-14
8.615639675890378e-14
1.1858384160308365e-13
1.6414020551139265e-13
2.2809759126177496e-13
3.1794308734007295e-13
4.4429993134693835e-13
6.222254478932327e-13
7.096502979604993e-13
3.866699368336166e-13
3.1572657992868263e-13
3.511248508720187e-13
4.749752053937064e-13
6.713435837266809e-13
9.4464483230729e-13
1.3415192991156152e-12
1.9458832402592888e-12
2.8902466213560224e-12
4.388426824390228e-12
6.796834115565312e-12
1.0727267068485859e-11
1.726230458553674e-11
2.8387177152930464e-11
4.790930005287341e-11
8.357248602202247e-11
1.5243688901233817e-10
2.965788304898481e-10
6.380494403981549e-10
6.422365923684299e-9
1.9577005023235555e-8
1.3700752243921342e-8
6.139690203625353e-9
1.8590635302917107e-8
2.623917778958436e-8
3.207655689276343e-8
3.6302633525495286e-8
3.8103741554602097e-8
3.712662667555994e-8
3.4177669976041446e-8
2.7881830940903342e-8
1.5779369458964088e-8
5.5422339097135805e-9
1.6663341556210545e-8
1.0988877172397606e-8
1.0521101763100933e-8
1.1624095211838224e-8
6.9200522687544636e-9
8.658335406851836e-9
1.37650183576263e-8
1.2077989398475373e-8
1.0896673657761743e-8
9.870392987897499e-9
8.5651065820398e-9
6.4954441326616315e-9
8.322659965601386e-10
1.444483221254712e-8
1.0902497795562426e-8
9.753466737792525e-9
9.890714402497236e-8
9.282591531708334e-9
7.051154009985119e-7
1.2209950027348034e-7
4.314196347617855e-8
2.6428349352845225e-8
2.116216552096927e-9
3.337528579672288e-9
7.79402672968446e-9
5.2658161874346994e-11
2.5750415289135957e-9
5.055313302151171e-10
9.735767099522846e-9
7.039465553540202e-9
1.0568151747347335e-11
1.3896718319319385e-9
4.702953886487237e-10
2.0853337970489622e-10
6.148784453477692e-10
5.052408712482524e-10
2.2754942822666994e-10
6.877354090025441e-11
1.5982490172114519e-10
1.0033178928645901e-10
8.646992701369356e-11
5.854477161766395e-12
9.042925005706217e-11
1.6427821916045444e-10
2.572829751473165e-10
3.6041259144388787e-10
4.576081973007759e-10
9.09622113009887e-10
1.951912996811922e-9
2.465826288455905e-9
9.472015526239272e-10
9.825412710197202e-10
2.1821671484321317e-9
2.7926869969718805e-9
3.0187379727101825e-9
2.942820076183312e-9
2.591582579487941e-9
1.9232668912015718e-9
1.1713591293423805e-9
5.452230455234172e-10
1.689110740191963e-11
1.0294896017374521e-9
7.14238550606618e-10
6.613838356889289e-10
4.755976993484724e-10
4.091352839056493e-10
1.990566635809851e-9
1.8267177247862706e-9
1.3934147118943802e-9
1.0168783471107173e-9
6.564407401950722e-10
3.373446958950799e-10
6.288656811875104e-11
1.9090200557701777e-10
4.580934403614283e-10
7.760008868905044e-10
1.187456862436036e-9
1.746986631330448e-9
4.281572704771391e-8
1.3002968706625547e-8
4.948415020364758e-7
1.0344254132233954e-7
3.196037434418227e-8
6.837071420386211e-9
5.124908342416602e-9
2.4283493688012072e-8
7.698748342494066e-8
4.271223831923306e-8
4.044973543890685e-9
7.159197939095006e-9
1.780740834330124e-8
6.664533414863169e-9
2.5111100356507855e-9
2.706146167353978e-9
1.754824665048858e-9
1.3296715017313573e-9
8.628469281889613e-10
5.358418085431774e-10
5.016540025419576e-9
3.3272499435682444e-9
6.080523119428446e-10
5.57653261054251e-9
6.967221158932115e-9
1.0397473598632407e-8
1.7784206848619425e-8
3.337079089225096e-8
6.118479054442812e-8
6.176277917195785e-8
4.199546272866558e-8
1.9337181553910784e-7
5.088080140087738e-7
6.465160088164265e-7
2.3577830003232094e-7
2.7984019121191076e-7
5.604873445548065e-7
7.297755564840535e-7
8.767159342102725e-7
1.0003947536210417e-6
7.84983810222852e-7
7.732145297200037e-8
3.017364703780575e-7
1.6765704351183925e-7
6.789652687351685e-8
2.5398354081532854e-8
5.709255215492755e-9
2.1386045641362973e-8
2.3063821692332755e-8
1.9322102124146666e-8
1.6848210779028345e-8
4.14988491357596e-9
1.5063167639990918e-8
4.756883802156669e-8
4.030859885302766e-8
2.9198749395256055e-8
2.0524314941618856e-8
1.2058865413684693e-8
2.3272865979443977e-9
1.120156890541214e-8
2.3834750246700663e-8
8.703722411642517e-8
3.28189144965535e-8
1.0529459672764206e-6
2.664536877250844e-7
1.2172437515972373e-7
5.019179203244613e-8
1.910848506877764e-8
4.508593913771539e-9
7.012400947284358e-9
4.082975709442158e-8
5.721038510741913e-8
3.2438764810572256e-8
3.2818475013072404e-8
2.398690795326979e-8
2.166922247872872e-8
2.746521191333269e-8
1.7556706264772016e-8
3.2455392035436964e-9
1.5064431409185807e-9
9.53930912136196e-11
7.889221940348986e-11
2.130594257035142e-10
6.801362596911224e-11
3.689387929691635e-11
4.612454322694593e-12
1.2237461691734887e-13
4.447500497690324e-13
3.036574043068635e-13
1.3593503469647847e-13
3.979580784200969e-12
9.451457864994447e-12
7.80316027102183e-12
9.399691990451325e-12
1.3199100292219553e-11
2.0196501242103275e-11
3.3355666862185456e-11
6.05679396216916e-11
1.2784352048166788e-10
3.742600010404827e-10
5.064898625021999e-9
9.40472195957845e-10
9.25558892700308e-10
3.81299567112327e-9
4.031278481445225e-9
1.3393457093431497e-8
5.5152983213461046e-8
7.71879489328403e-9
5.1930444649370015e-9
6.78104034643848e-9
4.187727433866387e-9
8.692977191617601e-12
2.0626528169099275e-13
0.
0.
0.
0.
0.
0.
0.
0.
0.
0.
2.7935867479977342e-14
3.5887136469682346e-14
4.697257465853646e-14
6.315062090020412e-14
8.615639951957278e-14
1.1858384160896083e-13
1.6414020546591867e-13
2.2809759124840835e-13
3.1794309246315766e-13
4.442999312563041e-13
6.222254558194785e-13
7.096503170152683e-13
3.8666995402643333e-13
3.1572658511806275e-13
3.5112479048828494e-13
4.749750991673668e-13
6.713435838083912e-13
9.44644832040691e-13
1.341519269267962e-12
1.945883312772418e-12
2.890246577089841e-12
4.388426824520054e-12
6.7968342637280436e-12
1.072726721386963e-11
1.726230492407047e-11
2.8387177219796116e-11
4.790929958329323e-11
8.357248627010587e-11
1.5243688933815218e-10
2.9657882919396335e-10
6.380494388380443e-10
6.422365924169294e-9
1.957700502369288e-8
1.3700752243994221e-8
6.1396902035328995e-9
1.85906353025959e-8
2.6239177789885627e-8
3.207655689220605e-8
3.6302633525300654e-8
3.8103741554428964e-8
3.712662667561833e-8
3.41776699760241e-8
2.7881830940688143e-8
1.5779369460602025e-8
5.542233910010009e-9
1.666334155665195e-8
1.0988877172473966e-8
1.0521101762423317e-8
1.1624095210906582e-8
6.920052273927538e-9
8.658335404875315e-9
1.376501835324112e-8
1.2077989397842581e-8
1.0896673656784414e-8
9.870392988198822e-9
8.565106582057975e-9
6.4954441326332e-9
8.322659985585596e-10
1.4444832212362407e-8
1.0902497795532262e-8
9.753466738248343e-9
9.890714402507897e-8
9.282591534837436e-9
7.05115400987135e-7
1.2209950027595068e-7
4.314196347504954e-8
2.642834935143876e-8
2.1162165519165495e-9
3.3375285796587785e-9
7.794026729764204e-9
5.265816177912435e-11
2.5750415286031705e-9
5.055313265472554e-10
9.73576710235616e-9
7.039465554055663e-9
1.0568149010065904e-11
1.3896718317505542e-9
4.70295388702204e-10
2.0853337989466526e-10
6.148784446718515e-10
5.052408719781017e-10
2.275494281774673e-10
6.877354042544767e-11
1.598249017312758e-10
1.0033178928784321e-10
8.646992714283663e-11
5.854477600319716e-12
9.042925016155468e-11
1.6427821903893636e-10
2.5728297453616554e-10
3.604125931900186e-10
4.576081979702225e-10
9.096221137366665e-10
1.951912996251685e-9
2.4658262878446463e-9
9.472015533279011e-10
9.825412711423522e-10
2.182167148436319e-9
2.7926869967835244e-9
3.0187379732214418e-9
2.9428200754351677e-9
2.5915825799610437e-9
1.923266891862246e-9
1.171359128786725e-9
5.452230465646484e-10
1.6891105049034573e-11
1.0294896013192263e-9
7.142385506018764e-10
6.613838357437111e-10
4.7559769989783e-10
4.091352858891514e-10
1.9905666358129044e-9
1.826717723391212e-9
1.3934147095587634e-9
1.0168783456954245e-9
6.564407410433148e-10
3.3734469550223183e-10
6.288656750713189e-11
1.909020054887061e-10
4.580934401217041e-10
7.760008866460952e-10
1.1874568619044068e-9
1.7469866308830042e-9
4.2815727049252603e-8
1.3002968706850633e-8
4.948415020120727e-7
1.0344254132102416e-7
3.196037434502812e-8
6.837071420958174e-9
5.124908341010683e-9
2.4283493688011648e-8
7.698748342784798e-8
4.2712238318398813e-8
4.044973541924397e-9
7.1591979454790295e-9
1.780740834421664e-8
6.664533414998175e-9
2.5111100354800235e-9
2.7061461670540024e-9
1.7548246644741633e-9
1.3296715007386107e-9
8.628469277183212e-10
5.358418118107663e-10
5.01654002583751e-9
3.327249943628761e-9
6.080523119739944e-10
5.5765326101350685e-9
6.967221159438686e-9
1.039747359755266e-8
1.7784206846562882e-8
3.33707908917722e-8
6.118479054529336e-8
6.176277917290019e-8
4.199546272924051e-8
1.933718155465161e-7
5.088080140076985e-7
6.465160088148635e-7
2.3577830003382963e-7
2.798401912136852e-7
5.604873445561299e-7
7.297755564844592e-7
8.767159342096805e-7
1.0003947536212808e-6
7.849838102229644e-7
7.73214529724499e-8
3.017364703782713e-7
1.6765704351260674e-7
6.78965268735685e-8
2.539835408305256e-8
5.7092552151949814e-9
2.138604564332294e-8
2.306382169228287e-8
1.9322102124124306e-8
1.6848210780447747e-8
4.149884915883647e-9
1.506316763578663e-8
4.756883802431299e-8
4.030859885237405e-8
2.919874939443683e-8
2.0524314942233445e-8
1.2058865414288037e-8
2.3272865997585967e-9
1.1201568905254281e-8
2.3834750246734875e-8
8.703722411536899e-8
3.281891449807944e-8
1.05294596728062e-6
2.664536877267199e-7
1.2172437515834876e-7
5.0191792033860027e-8
1.910848507004249e-8
4.508593913581961e-9
7.012400947342684e-9
4.082975709584266e-8
5.721038511241173e-8
3.243876482427422e-8
3.281847501375158e-8
2.398690795313817e-8
2.1669222478695983e-8
2.7465211912775978e-8
1.7556706263437707e-8
3.245539202469741e-9
1.5064431407557746e-9
9.539309128090685e-11
7.889221940472646e-11
2.1305942568174043e-10
6.801362598478059e-11
3.689387811355378e-11
4.612454463724783e-12
1.2237461375232663e-13
4.4475002089634003e-13
3.0365740430413436e-13
1.3593503477968795e-13
3.9795807861729934e-12
9.451457729497846e-12
7.803160138882948e-12
9.399692019812694e-12
1.3199100223325344e-11
2.0196501562375695e-11
3.335566696099208e-11
6.056793975016726e-11
1.2784352055290206e-10
3.7426000070623534e-10
5.064898625943336e-9
9.404721959206379e-10
9.255588930514459e-10
3.81299567145674e-9
4.031278481639892e-9
1.3393457092276282e-8
5.5152983213028855e-8
7.718794893502892e-9
5.193044463501325e-9
6.781040346633354e-9
4.187727433696666e-9
8.69297719133525e-12
2.0626541012438647e-13
0.
0.
0.
0.
0.
0.
0.
0.
0.
0.
2.7935864984377097e-14
3.5887136475162185e-14
4.6972574660735705e-14
6.315062088215326e-14
8.615639671890939e-14
1.1858384159922083e-13
1.6414020555182812e-13
2.2809758006013545e-13
3.1794309242174925e-13
4.442999291822809e-13
6.222254502357197e-13
7.096503170081492e-13
3.8666995382343976e-13
3.1572658132175257e-13
3.5112476411107727e-13
4.749751024849354e-13
6.713435413892804e-13
9.446448789880836e-13
1.3415192387240374e-12
1.9458833725510758e-12
2.890246405250732e-12
4.388426755507957e-12
6.79683422134459e-12
1.0727267094263438e-11
1.7262304702526193e-11
2.8387177263368598e-11
4.790930040668787e-11
8.357248649642384e-11
1.5243688880706467e-10
2.9657883022694143e-10
6.38049439652357e-10
6.422365922574503e-9
1.9577005024261855e-8
1.3700752244206337e-8
6.139690203712149e-9
1.8590635302762752e-8
2.6239177789346137e-8
3.2076556892400476e-8
3.6302633525769057e-8
3.8103741554353214e-8
3.7126626675599645e-8
3.4177669976048546e-8
2.788183094090507e-8
1.57793694596458e-8
5.54223390454548e-9
1.6663341555867844e-8
1.0988877172427199e-8
1.0521101763390002e-8
1.162409521148292e-8
6.920052272749374e-9
8.658335403866495e-9
1.3765018357544472e-8
1.2077989398342868e-8
1.0896673657894518e-8
9.870392986640387e-9
8.56510658248255e-9
6.495444131360938e-9
8.322659963467725e-10
1.4444832212350557e-8
1.090249779597331e-8
9.753466737296526e-9
9.890714402326635e-8
9.282591533104632e-9
7.051154009948246e-7
1.2209950027309576e-7
4.3141963474376396e-8
2.642834935300924e-8
2.1162165523272024e-9
3.337528579855386e-9
7.79402673029225e-9
5.2658161815726624e-11
2.5750415291437616e-9
5.055313146444152e-10
9.73576710102917e-9
7.039465552854027e-9
1.0568152996151926e-11
1.3896718317468701e-9
4.702953887209416e-10
2.085333812490648e-10
6.148784450790383e-10
5.052408714700426e-10
2.2754942837612966e-10
6.877354115513056e-11
1.5982490162302068e-10
1.0033178925628504e-10
8.64699268799451e-11
5.8544779107230964e-12
9.042924928502031e-11
1.6427821912016242e-10
2.5728297532397814e-10
3.6041259114985463e-10
4.5760819747798797e-10
9.096221125286269e-10
1.95191299563726e-9
2.4658262883421875e-9
9.472015530500592e-10
9.82541271122976e-10
2.182167148554428e-9
2.792686996771101e-9
3.0187379730004903e-9
2.942820075836241e-9
2.5915825806877475e-9
1.9232668920342465e-9
1.1713591281797703e-9
5.452230466814783e-10
1.6891106927960603e-11
1.0294896026391396e-9
7.142385505948338e-10
6.613838355690971e-10
4.75597699694427e-10
4.091352779264539e-10
1.990566636069875e-9
1.8267177242019553e-9
1.3934147095500211e-9
1.016878347691238e-9
6.564407423820885e-10
3.3734469698602847e-10
6.288656753151653e-11
1.909020064746366e-10
4.580934402083661e-10
7.760008874419632e-10
1.1874568624101897e-9
1.746986630638345e-9
4.2815727047647986e-8
1.3002968705486662e-8
4.948415020341604e-7
1.0344254132332963e-7
3.1960374344996344e-8
6.837071420184083e-9
5.124908341853014e-9
2.428349368810779e-8
7.698748342478811e-8
4.2712238319253946e-8
4.044973530006894e-9
7.159197937337249e-9
1.7807408343431824e-8
6.6645334150236445e-9
2.511110037029486e-9
2.706146167796023e-9
1.7548246656666153e-9
1.3296714996900898e-9
8.628469254572537e-10
5.358418084987017e-10
5.016540023135761e-9
3.3272499435665487e-9
6.080523117940722e-10
5.576532610286905e-9
6.9672211597953676e-9
1.0397473598035276e-8
1.7784206847581687e-8
3.337079089415688e-8
6.118479054490259e-8
6.176277917800211e-8
4.199546272509907e-8
1.933718155411428e-7
5.088080140086034e-7
6.465160088144009e-7
2.357783000330548e-7
2.798401912122876e-7
5.604873445542586e-7
7.297755564834923e-7
8.767159342094577e-7
1.0003947536213117e-6
7.849838102213111e-7
7.732145296705134e-8
3.017364703778957e-7
1.6765704351192421e-7
6.78965268724863e-8
2.5398354083239457e-8
5.7092552160555305e-9
2.1386045634675403e-8
2.3063821692433026e-8
1.9322102123882644e-8
1.6848210779796452e-8
4.149884916268072e-9
1.5063167639722643e-8
4.756883802294909e-8
4.0308598854358655e-8
2.9198749393774564e-8
2.052431494326721e-8
1.205886541437521e-8
2.327286598926227e-9
1.1201568905409827e-8
2.3834750246849996e-8
8.703722411713025e-8
3.281891449847356e-8
1.0529459672900354e-6
2.6645368772650835e-7
1.2172437515863995e-7
5.019179203394327e-8
1.910848506900349e-8
4.508593913762378e-9
7.012400947367763e-9
4.0829757096052564e-8
5.721038511052973e-8
3.243876482222638e-8
3.281847501440446e-8
2.398690795290146e-8
2.166922247871616e-8
2.746521191311414e-8
1.7556706263696856e-8
3.2455392031663743e-9
1.5064431408303272e-9
9.539309126822676e-11
7.889221940457862e-11
2.1305942567368943e-10
6.80136259809121e-11
3.6893878141589653e-11
4.612454454061344e-12
1.223746137634688e-13
4.4475002085036764e-13
3.0365740431064997e-13
1.3593502744383326e-13
3.9795807966349985e-12
9.451458600174007e-12
7.803160139056447e-12
9.399692023248041e-12
1.3199100223737367e-11
2.0196501392906812e-11
3.335566691212627e-11
6.05679396348235e-11
1.278435203080452e-10
3.7426000011421804e-10
5.064898625807808e-9
9.40472195702366e-10
9.255588927014259e-10
3.8129956717095035e-9
4.031278480952177e-9
1.3393457095441091e-8
5.51529832148512e-8
7.718794893592646e-9
5.193044463385284e-9
6.781040345963274e-9
4.1877274337603725e-9
8.692977191339709e-12
2.0626521470056097e-13
0.
0.
0.
0.
0.
0.
0.
0.
0.
0.
2.7935866642722244e-14
3.5887140392304286e-14
4.697257412615905e-14
6.315062088960627e-14
8.615639672830181e-14
1.1858384162163488e-13
1.6414020561298047e-13
2.280975912497848e-13
3.1794309249839155e-13
4.4429993980021687e-13
6.222254503210701e-13
7.096503175059042e-13
3.8666997286221026e-13
3.157265817576011e-13
3.511247640972537e-13
4.749751340761012e-13
6.713435402388361e-13
9.44644879902309e-13
1.3415192387983588e-12
1.9458833581119564e-12
2.8902465336144743e-12
4.388426644304685e-12
6.7968342172661414e-12
1.0727267189651782e-11
1.7262304684669373e-11
2.838717724545327e-11
4.7909300153021313e-11
8.357248652691934e-11
1.524368900081116e-10
2.965788299556114e-10
6.380494410102521e-10
6.422365925371744e-9
1.9577005023281804e-8
1.3700752244031062e-8
6.139690203550291e-9
1.8590635302597945e-8
2.6239177789492852e-8
3.207655689233081e-8
3.6302633525470325e-8
3.810374155423815e-8
3.712662667558991e-8
3.417766997613552e-8
2.788183094058328e-8
1.5779369458885648e-8
5.542233910316984e-9
1.6663341556534056e-8
1.0988877172432536e-8
1.0521101763295806e-8
1.1624095211499592e-8
6.920052270247347e-9
8.658335405855774e-9
1.376501835597653e-8
1.2077989397964307e-8
1.0896673656431236e-8
9.870392986640387e-9
8.56510658248255e-9
6.495444131360938e-9
8.322659963467725e-10
1.4444832212350557e-8
1.090249779597331e-8
9.753466737296526e-9
9.890714402326635e-8
9.282591533104632e-9
7.051154009948246e-7
1.2209950027309576e-7
4.3141963474376396e-8
2.642834935300924e-8
2.1162165523272024e-9
3.337528579855386e-9
7.79402673029225e-9
5.2658161815726624e-11
2.5750415291437616e-9
5.055313146444152e-10
9.73576710102917e-9
7.039465552854027e-9
1.0568152996151926e-11
1.3896718317468701e-9
4.702953887209416e-10
2.085333812490648e-10
6.148784450790383e-10
5.052408714700426e-10
2.2754942837612966e-10
6.877354115513056e-11
1.5982490162302068e-10
1.0033178925628504e-10
8.64699268799451e-11
5.8544779107230964e-12
9.042924928502031e-11
1.6427821912016242e-10
2.5728297532397814e-10
3.6041259114985463e-10
4.5760819747798797e-10
9.096221125286269e-10
1.95191299563726e-9
2.4658262883421875e-9
9.472015530500592e-10
9.82541271122976e-10
2.182167148554428e-9
2.792686996771101e-9
3.0187379730004903e-9
2.942820075836241e-9
2.5915825806877475e-9
1.9232668920342465e-9
1.1713591281797703e-9
5.452230466814783e-10
1.6891106927960603e-11
1.0294896026391396e-9
7.142385505948338e-10
6.613838355690971e-10
4.75597699694427e-10
4.091352779264539e-10
1.990566636069875e-9
1.8267177242019553e-9
1.3934147095500211e-9
1.016878347691238e-9
6.564407423820885e-10
3.3734469698602847e-10
6.288656753151653e-11
1.909020064746366e-10
4.580934402083661e-10
7.760008874419632e-10
1.1874568624101897e-9
1.746986630638345e-9
4.2815727047647986e-8
1.3002968705486662e-8
4.948415020341604e-7
1.0344254132332963e-7
3.1960374344996344e-8
6.837071420184083e-9
5.124908341853014e-9
2.428349368810779e-8
7.698748342478811e-8
4.2712238319253946e-8
4.044973530006894e-9
7.159197937337249e-9
1.7807408343431824e-8
6.6645334150236445e-9
2.511110037029486e-9
2.706146167796023e-9
1.7548246656666153e-9
1.3296714996900898e-9
8.628469254572537e-10
5.358418084987017e-10
5.016540023135761e-9
3.3272499435665487e-9
6.080523117940722e-10
5.576532610286905e-9
6.9672211597953676e-9
1.0397473598035276e-8
1.7784206847581687e-8
3.337079089415688e-8
6.118479054490259e-8
6.176277917800211e-8
4.199546272509907e-8
1.933718155411428e-7
5.088080140086034e-7
6.465160088144009e-7
2.357783000330548e-7
2.798401912122876e-7
5.604873445542586e-7
7.297755564834923e-7
8.767159342094577e-7
1.0003947536213117e-6
7.849838102213111e-7
7.732145296705134e-8
3.017364703778957e-7
1.6765704351192421e-7
6.78965268724863e-8
2.5398354083239457e-8
5.7092552160555305e-9
2.1386045634675403e-8
2.3063821692433026e-8
1.9322102123882644e-8
1.6848210779796452e-8
4.149884916268072e-9
1.5063167639722643e-8
4.756883802294909e-8
4.0308598854358655e-8
2.9198749393774564e-8
2.052431494326721e-8
1.205886541437521e-8
2.327286598926227e-9
1.1201568905409827e-8
2.3834750246849996e-8
8.703722411713025e-8
3.281891449847356e-8
1.0529459672900354e-6
2.6645368772650835e-7
1.2172437515863995e-7
5.019179203394327e-8
1.910848506900349e-8
4.508593913762378e-9
7.012400947367763e-9
4.0829757096052564e-8
5.721038511052973e-8
3.243876482222638e-8
3.281847501440446e-8
2.398690795290146e-8
2.166922247871616e-8
2.746521191311414e-8
1.7556706263696856e-8
3.2455392031663743e-9
1.5064431408303272e-9
9.539309126822676e-11
7.889221940457862e-11
2.1305942567368943e-10
6.80136259809121e-11
3.6893878141589653e-11
4.612454454061344e-12
1.223746137634688e-13
4.4475002085036764e-13
3.0365740431064997e-13
1.3593502744383326e-13
3.9795807966349985e-12
9.451458600174007e-12
7.803160139056447e-12
9.399692023248041e-12
1.3199100223737367e-11
2.0196501392906812e-11
3.335566691212627e-11
6.05679396348235e-11
1.278435203080452e-10
3.7426000011421804e-10
5.064898625807808e-9
9.40472195702366e-10
9.255588927014259e-10
3.8129956717095035e-9
4.031278480952177e-9
1.3393457095441091e-8
5.51529832148512e-8
7.718794893592646e-9
5.193044463385284e-9
6.781040345963274e-9
4.1877274337603725e-9
8.692977191339709e-12
2.0626521470056097e-13
0.
0.
0.
0.
0.
0.
0.
0.
0.
0.
2.7935866642722244e-14
3.5887140392304286e-14
4.697257412615905e-14
6.315062088960627e-14
8.615639672830181e-14
1.1858384162163488e-13
1.6414020561298047e-13
2.280975912497848e-13
3.1794309249839155e-13
4.4429993980021687e-13
6.222254503210701e-13
7.096503175059042e-13
3.8666997286221026e-13
3.157265817576011e-13
3.511247640972537e-13
4.749751340761012e-13
6.713435402388361e-13
9.44644879902309e-13
1.3415192387983588e-12
1.9458833581119564e-12
2.8902465336144743e-12
4.388426644304685e-12
6.7968342172661414e-12
1.0727267189651782e-11
1.7262304684669373e-11
2.838717724545327e-11
4.7909300153021313e-11
8.357248652691934e-11
1.524368900081116e-10
2.965788299556114e-10
6.380494410102521e-10
6.422365925371744e-9
1.9577005023281804e-8
1.3700752244031062e-8
6.139690203550291e-9
1.8590635302597945e-8
2.6239177789492852e-8
3.207655689233081e-8
3.6302633525470325e-8
3.810374155423815e-8
3.712662667558991e-8
3.417766997613552e-8
2.788183094058328e-8
1.5779369458885648e-8
5.542233910316984e-9
1.6663341556534056e-8
1.0988877172432536e-8
1.0521101763295806e-8
1.1624095211499592e-8
6.920052270247347e-9
8.658335405855774e-9
1.376501835597653e-8
1.2077989397964307e-8
1.0896673656431236e-8
9.870392986640387e-9
8.56510658248255e-9
6.495444131360938e-9
8.322659963467725e-10
1.4444832212350557e-8
1.090249779597331e-8
9.753466737296526e-9
9.890714402326635e-8
9.282591533104632e-9
7.051154009948246e-7
1.2209950027309576e-7
4.3141963474376396e-8
2.642834935300924e-8
2.1162165523272024e-9
3.337528579855386e-9
7.79402673029225e-9
5.2658161815726624e-11
2.5750415291437616e-9
5.055313146444152e-10
9.73576710102917e-9
7.039465552854027e-9
1.0568152996151926e-11
1.3896718317468701e-9
4.702953887209416e-10
2.085333812490648e-10
6.148784450790383e-10
5.052408714700426e-10
2.2754942837612966e-10
6.877354115513056e-11
1.5982490162302068e-10
1.0033178925628504e-10
8.64699268799451e-11
5.8544779107230964e-12
9.042924928502031e-11
1.6427821912016242e-10
2.5728297532397814e-10
3.6041259114985463e-10
4.5760819747798797e-10
9.096221125286269e-10
1.95191299563726e-9
2.4658262883421875e-9
9.472015530500592e-10
9.82541271122976e-10
2.182167148554428e-9
2.792686996771101e-9
3.0187379730004903e-9
2.942820075836241e-9
2.5915825806877475e-9
1.9232668920342465e-9
1.1713591281797703e-9
5.452230466814783e-10
1.6891106927960603e-11
1.0294896026391396e-9
7.142385505948338e-10
6.613838355690971e-10
4.75597699694427e-10
4.091352779264539e-10
1.990566636069875e-9
1.8267177242019553e-9
1.3934147095500211e-9
1.016878347691238e-9
6.564407423820885e-10
3.3734469698602847e-10
6.288656753151653e-11
1.909020064746366e-10
4.580934402083661e-10
7.760008874419632e-10
1.1874568624101897e-9
1.746986630638345e-9
4.2815727047647986e-8
1.3002968705486662e-8
4.948415020341604e-7
1.0344254132332963e-7
3.1960374344996344e-8
6.837071420184083e-9
5.124908341853014e-9
2.428349368810779e-8
7.698748342478811e-8
4.2712238319253946e-8
4.044973530006894e-9
7.159197937337249e-9
1.7807408343431824e-8
6.6645334150236445e-9
2.511110037029486e-9
2.706146167796023e-9
1.7548246656666153e-9
1.3296714996900898e-9
8.628469254572537e-10
5.358418084987017e-10
5.016540023135761e-9
3.3272499435665487e-9
6.080523117940722e-10
5.576532610286905e-9
6.9672211597953676e-9
1.0397473598035276e-8
1.7784206847581687e-8
3.337079089415688e-8
6.118479054490259e-8
6.176277917800211e-8
4.199546272509907e-8
1.933718155411428e-7
5.088080140086034e-7
6.465160088144009e-7
2.357783000330548e-7
2.798401912122876e-7
5.604873445542586e-7
7.297755564834923e-7
8.767159342094577e-7
1.0003947536213117e-6
7.849838102213111e-7
7.732145296705134e-8
3.017364703778957e-7
1.6765704351192421e-7
6.78965268724863e-8
2.5398354083239457e-8
5.7092552160555305e-9
2.1386045634675403e-8
2.3063821692433026e-8
1.9322102123882644e-8
1.6848210779796452e-8
4.149884916268072e-9
1.5063167639722643e-8
4.756883802294909e-8
4.0308598854358655e-8
2.9198749393774564e-8
2.052431494326721e-8
1.205886541437521e-8
2.327286598926227e-9
1.1201568905409827e-8
2.3834750246849996e-8
8.703722411713025e-8
3.281891449847356e-8
1.0529459672900354e-6
2.6645368772650835e-7
1.2172437515863995e-7
5.019179203394327e-8
1.910848506900349e-8
4.508593913762378e-9
7.012400947367763e-9
4.0829757096052564e-8
5.721038511052973e-8
3.243876482222638e-8
3.281847501440446e-8
2.398690795290146e-8
2.166922247871616e-8
2.746521191311414e-8
1.7556706263696856e-8
3.2455392031663743e-9
1.5064431408303272e-9
9.539309126822676e-11
7.889221940457862e-11
2.1305942567368943e-10
6.80136259809121e-11
3.6893878141589653e-11
4.612454454061344e-12
1.223746137634688e-13
4.4475002085036764e-13
3.0365740431064997e-13
1.3593502744383326e-13
3.9795807966349985e-12
9.451458600174007e-12
7.803160139056447e-12
9.399692023248041e-12
1.3199100223737367e-11
2.0196501392906812e-11
3.335566691212627e-11
6.05679396348235e-11
1.278435203080452e-10
3.7426000011421804e-10
5.064898625807808e-9
9.40472195702366e-10
9.255588927014259e-10
3.8129956717095035e-9
4.031278480952177e-9
1.3393457095441091e-8
5.51529832148512e-8
7.718794893592646e-9
5.193044463385284e-9
6.781040345963274e-9
4.1877274337603725e-9
8.692977191339709e-12
2.0626521470056097e-13
0.
0.
0.
0.
0.
0.
0.
0.
0.
0.
2.7935866642722244e-14
3.5887140392304286e-14
4.697257412615905e-14
6.315062088960627e-14
8.615639672830181e-14
1.1858384162163488e-13
1.6414020561298047e-13
2.280975912497848e-13
3.1794309249839155e-13
4.4429993980021687e-13
6.222254503210701e-13
7.096503175059042e-13
3.8666997286221026e-13
3.157265817576011e-13
3.511247640972537e-13
4.749751340761012e-13
6.713435402388361e-13
9.44644879902309e-13
1.3415192387983588e-12
1.9458833581119564e-12
2.8902465336144743e-12
4.388426644304685e-12
6.7968342172661414e-12
1.0727267189651782e-11
1.7262304684669373e-11
2.838717724545327e-11
4.7909300153021313e-11
8.357248652691934e-11
1.524368900081116e-10
2.965788299556114e-10
6.380494410102521e-10
6.422365925371744e-9
1.9577005023281804e-8
1.3700752244031062e-8
6.139690203550291e-9
1.8590635302597945e-8
2.6239177789492852e-8
3.207655689233081e-8
3.6302633525470325e-8
3.810374155423815e-8
3.712662667558991e-8
3.417766997613552e-8
2.788183094058328e-8
1.5779369458885648e-8
5.542233910316984e-9
1.6663341556534056e-8
1.0988877172432536e-8
1.0521101763295806e-8
1.1624095211499592e-8
6.920052270247347e-9
8.658335405855774e-9
1.376501835597653e-8
1.2077989397964307e-8
1.0896673656431236e-8
9.870392986640387e-9
8.56510658248255e-9
6.495444131360938e-9
8.322659963467725e-10
1.4444832212350557e-8
1.090249779597331e-8
9.753466737296526e-9
9.890714402326635e-8
9.282591533104632e-9
7.051154009948246e-7
1.2209950027309576e-7
4.3141963474376396e-8
2.642834935300924e-8
2.1162165523272024e-9
3.337528579855386e-9
7.79402673029225e-9
5.2658161815726624e-11
2.5750415291437616e-9
5.055313146444152e-10
9.73576710102917e-9
7.039465552854027e-9
1.0568152996151926e-11
1.3896718317468701e-9
4.702953887209416e-10
2.085333812490648e-10
6.148784450790383e-10
5.052408714700426e-10
2.2754942837612966e-10
6.877354115513056e-11
1.5982490162302068e-10
1.0033178925628504e-10
8.64699268799451e-11
5.8544779107230964e-12
9.042924928502031e-11
1.6427821912016242e-10
2.5728297532397814e-10
3.6041259114985463e-10
4.5760819747798797e-10
9.096221125286269e-10
1.95191299563726e-9
2.4658262883421875e-9
9.472015530500592e-10
9.82541271122976e-10
2.182167148554428e-9
2.792686996771101e-9
3.0187379730004903e-9
2.942820075836241e-9
2.5915825806877475e-9
1.9232668920342465e-9
1.1713591281797703e-9
5.452230466814783e-10
1.6891106927960603e-11
1.0294896026391396e-9
7.142385505948338e-10
6.613838355690971e-10
4.75597699694427e-10
4.091352779264539e-10
1.990566636069875e-9
1.8267177242019553e-9
1.3934147095500211e-9
1.016878347691238e-9
6.564407423820885e-10
3.3734469698602847e-10
6.288656753151653e-11
1.909020064746366e-10
4.580934402083661e-10
7.760008874419632e-10
1.1874568624101897e-9
1.746986630638345e-9
4.2815727047647986e-8
1.3002968705486662e-8
4.948415020341604e-7
1.0344254132332963e-7
3.1960374344996344e-8
6.837071420184083e-9
5.124908341853014e-9
2.428349368810779e-8
7.698748342478811e-8
4.2712238319253946e-8
4.044973530006894e-9
7.159197937337249e-9
1.7807408343431824e-8
6.6645334150236445e-9
2.511110037029486e-9
2.706146167796023e-9
1.7548246656666153e-9
1.3296714996900898e-9
8.628469254572537e-10
5.358418084987017e-10
5.016540023135761e-9
3.3272499435665487e-9
6.080523117940722e-10
5.576532610286905e-9
6.9672211597953676e-9
1.0397473598035276e-8
1.7784206847581687e-8
3.337079089415688e-8
6.118479054490259e-8
6.176277917800211e-8
4.199546272509907e-8
1.933718155411428e-7
5.088080140086034e-7
6.465160088144009e-7
2.357783000330548e-7
2.798401912122876e-7
5.604873445542586e-7
7.297755564834923e-7
8.767159342094577e-7
1.0003947536213117e-6
7.849838102213111e-7
7.732145296705134e-8
3.017364703778957e-7
1.6765704351192421e-7
6.78965268724863e-8
2.5398354083239457e-8
5.7092552160555305e-9
2.1386045634675403e-8
2.3063821692433026e-8
1.9322102123882644e-8
1.6848210779796452e-8
4.149884916268072e-9
1.5063167639722643e-8
4.756883802294909e-8
4.0308598854358655e-8
2.9198749393774564e-8
2.052431494326721e-8
1.205886541437521e-8
2.327286598926227e-9
1.1201568905409827e-8
2.3834750246849996e-8
8.703722411713025e-8
3.281891449847356e-8
1.0529459672900354e-6
2.6645368772650835e-7
1.2172437515863995e-7
5.019179203394327e-8
1.910848506900349e-8
4.508593913762378e-9
7.012400947367763e-9
4.0829757096052564e-8
5.721038511052973e-8
3.243876482222638e-8
3.281847501440446e-8
2.398690795290146e-8
2.166922247871616e-8
2.746521191311414e-8
1.7556706263696856e-8
3.2455392031663743e-9
1.5064431408303272e-9
9.539309126822676e-11
7.889221940457862e-11
2.1305942567368943e-10
6.80136259809121e-11
3.6893878141589653e-11
4.612454454061344e-12
1.223746137634688e-13
4.4475002085036764e-13
3.0365740431064997e-13
1.3593502744383326e-13
3.9795807966349985e-12
9.451458600174007e-12
7.803160139056447e-12
9.399692023248041e-12
1.3199100223737367e-11
2.0196501392906812e-11
3.335566691212627e-11
6.05679396348235e-11
1.278435203080452e-10
3.7426000011421804e-10
5.064898625807808e-9
9.40472195702366e-10
9.255588927014259e-10
3.8129956717095035e-9
4.031278480952177e-9
1.3393457095441091e-8
5.51529832148512e-8
7.718794893592646e-9
5.193044463385284e-9
6.781040345963274e-9
4.1877274337603725e-9
8.692977191339709e-12
2.0626521470056097e-13
0.
0.
0.
0.
0.
0.
0.
0.
0.
0.
2.7935866642722244e-14
3.5887140392304286e-14
4.697257412615905e-14
6.315062088960627e-14
8.615639672830181e-14
1.1858384162163488e-13
1.6414020561298047e-13
2.280975912497848e-13
3.1794309249839155e-13
4.4429993980021687e-13
6.222254503210701e-13
7.096503175059042e-13
3.8666997286221026e-13
3.157265817576011e-13
3.511247640972537e-13
4.749751340761012e-13
6.713435402388361e-13
9.44644879902309e-13
1.3415192387983588e-12
1.9458833581119564e-12
2.8902465336144743e-12
4.388426644304685e-12
6.7968342172661414e-12
1.0727267189651782e-11
1.7262304684669373e-11
2.838717724545327e-11
4.7909300153021313e-11
8.357248652691934e-11
1.524368900081116e-10
2.965788299556114e-10
6.380494410102521e-10
6.422365925371744e-9
1.9577005023281804e-8
1.3700752244031062e-8
6.139690203550291e-9
1.8590635302597945e-8
2.6239177789492852e-8
3.207655689233081e-8
3.6302633525470325e-8
3.810374155423815e-8
3.712662667558991e-8
3.417766997613552e-8
2.788183094058328e-8
1.5779369458885648e-8
5.542233910316984e-9
1.6663341556534056e-8
1.0988877172432536e-8
1.0521101763295806e-8
1.1624095211499592e-8
6.920052270247347e-9
8.658335405855774e-9
1.376501835597653e-8
1.2077989397964307e-8
1.0896673656431236e-8
9.870392986640387e-9
8.56510658248255e-9
6.495444131360938e-9
8.322659963467725e-10
1.4444832212350557e-8
1.090249779597331e-8
9.753466737296526e-9
9.890714402326635e-8
9.282591533104632e-9
7.051154009948246e-7
1.2209950027309576e-7
4.3141963474376396e-8
2.642834935300924e-8
2.1162165523272024e-9
3.337528579855386e-9
7.79402673029225e-9
5.2658161815726624e-11
2.5750415291437616e-9
5.055313146444152e-10
9.73576710102917e-9
7.039465552854027e-9
1.0568152996151926e-11
1.3896718317468701e-9
4.702953887209416e-10
2.085333812490648e-10
6.148784450790383e-10
5.052408714700426e-10
2.2754942837612966e-10
6.877354115513056e-11
1.5982490162302068e-10
1.0033178925628504e-10
8.64699268799451e-11
5.8544779107230964e-12
9.042924928502031e-11
1.6427821912016242e-10
2.5728297532397814e-10
3.6041259114985463e-10
4.5760819747798797e-10
9.096221125286269e-10
1.95191299563726e-9
2.4658262883421875e-9
9.472015530500592e-10
9.82541271122976e-10
2.182167148554428e-9
2.792686996771101e-9
3.0187379730004903e-9
2.942820075836241e-9
2.5915825806877475e-9
1.9232668920342465e-9
1.1713591281797703e-9
5.452230466814783e-10
1.6891106927960603e-11
1.0294896026391396e-9
7.142385505948338e-10
6.613838355690971e-10
4.75597699694427e-10
4.091352779264539e-10
1.990566636069875e-9
1.8267177242019553e-9
1.3934147095500211e-9
1.016878347691238e-9
6.564407423820885e-10
3.3734469698602847e-10
6.288656753151653e-11
1.909020064746366e-10
4.580934402083661e-10
7.760008874419632e-10
1.1874568624101897e-9
1.746986630638345e-9
4.2815727047647986e-8
1.3002968705486662e-8
4.948415020341604e-7
1.0344254132332963e-7
3.1960374344996344e-8
6.837071420184083e-9
5.124908341853014e-9
2.428349368810779e-8
7.698748342478811e-8
4.2712238319253946e-8
4.044973530006894e-9
7.159197937337249e-9
1.7807408343431824e-8
6.6645334150236445e-9
2.511110037029486e-9
2.706146167796023e-9
1.7548246656666153e-9
1.3296714996900898e-9
8.628469254572537e-10
5.358418084987017e-10
5.016540023135761e-9
3.3272499435665487e-9
6.080523117940722e-10
5.576532610286905e-9
6.9672211597953676e-9
1.0397473598035276e-8
1.7784206847581687e-8
3.337079089415688e-8
6.118479054490259e-8
6.176277917800211e-8
4.199546272509907e-8
1.933718155411428e-7
5.088080140086034e-7
6.465160088144009e-7
2.357783000330548e-7
2.798401912122876e-7
5.604873445542586e-7
7.297755564834923e-7
8.767159342094577e-7
1.0003947536213117e-6
7.849838102213111e-7
7.732145296705134e-8
3.017364703778957e-7
1.6765704351192421e-7
6.78965268724863e-8
2.5398354083239457e-8
5.7092552160555305e-9
2.1386045634675403e-8
2.3063821692433026e-8
1.9322102123882644e-8
1.6848210779796452e-8
4.149884916268072e-9
1.5063167639722643e-8
4.756883802294909e-8
4.0308598854358655e-8
2.9198749393774564e-8
2.052431494326721e-8
1.205886541437521e-8
2.327286598926227e-9
1.1201568905409827e-8
2.3834750246849996e-8
8.703722411713025e-8
3.281891449847356e-8
1.0529459672900354e-6
2.6645368772650835e-7
1.2172437515863995e-7
5.019179203394327e-8
1.910848506900349e-8
4.508593913762378e-9
7.012400947367763e-9
4.0829757096052564e-8
5.721038511052973e-8
3.243876482222638e-8
3.281847501440446e-8
2.398690795290146e-8
2.166922247871616e-8
2.746521191311414e-8
1.7556706263696856e-8
3.2455392031663743e-9
1.5064431408303272e-9
9.539309126822676e-11
7.889221940457862e-11
2.1305942567368943e-10
6.80136259809121e-11
3.6893878141589653e-11
4.612454454061344e-12
1.223746137634688e-13
4.4475002085036764e-13
3.0365740431064997e-13
1.3593502744383326e-13
3.9795807966349985e-12
9.451458600174007e-12
7.803160139056447e-12
9.399692023248041e-12
1.3199100223737367e-11
2.0196501392906812e-11
3.335566691212627e-11
6.05679396348235e-11
1.278435203080452e-10
3.7426000011421804e-10
5.064898625807808e-9
9.40472195702366e-10
9.255588927014259e-10
3.8129956717095035e-9
4.031278480952177e-9
1.3393457095441091e-8
5.51529832148512e-8
7.718794893592646e-9
5.193044463385284e-9
6.781040345963274e-9
4.1877274337603725e-9
8.692977191339709e-12
2.0626521470056097e-13
0.
0.
0.
0.
0.
0.
0.
0.
0.
0.
2.7935866642722244e-14
3.5887140392304286e-14
4.697257412615905e-14
6.315062088960627e-14
8.615639672830181e-14
1.1858384162163488e-13
1.6414020561298047e-13
2.280975912497848e-13
3.1794309249839155e-13
4.4429993980021687e-13
6.222254503210701e-13
7.096503175059042e-13
3.8666997286221026e-13
3.157265817576011e-13
3.511247640972537e-13
4.749751340761012e-13
6.713435402388361e-13
9.44644879902309e-13
1.3415192387983588e-12
1.9458833581119564e-12
2.8902465336144743e-12
4.388426644304685e-12
6.7968342172661414e-12
1.0727267189651782e-11
1.7262304684669373e-11
2.838717724545327e-11
4.7909300153021313e-11
8.357248652691934e-11
1.524368900081116e-10
2.965788299556114e-10
6.380494410102521e-10
6.422365925371744e-9
1.9577005023281804e-8
1.3700752244031062e-8
6.139690203550291e-9
1.8590635302597945e-8
2.6239177789492852e-8
3.207655689233081e-8
3.6302633525470325e-8
3.810374155423815e-8
3.712662667558991e-8
3.417766997613552e-8
2.788183094058328e-8
1.5779369458885648e-8
5.542233910316984e-9
1.6663341556534056e-8
1.0988877172432536e-8
1.0521101763295806e-8
1.1624095211499592e-8
6.920052270247347e-9
8.658335405855774e-9
1.376501835597653e-8
1.2077989397964307e-8
1.0896673656431236e-8
9.870392986640387e-9
8.56510658248255e-9
6.495444131360938e-9
8.322659963467725e-10
1.4444832212350557e-8
1.090249779597331e-8
9.753466737296526e-9
9.890714402326635e-8
9.282591533104632e-9
7.051154009948246e-7
1.2209950027309576e-7
4.3141963474376396e-8
2.642834935300924e-8
2.1162165523272024e-9
3.337528579855386e-9
7.79402673029225e-9
5.2658161815726624e-11
2.5750415291437616e-9
5.055313146444152e-10
9.73576710102917e-9
7.039465552854027e-9
1.0568152996151926e-11
1.3896718317468701e-9
4.702953887209416e-10
2.085333812490648e-10
6.148784450790383e-10
5.052408714700426e-10
2.2754942837612966e-10
6.877354115513056e-11
1.5982490162302068e-10
1.0033178925628504e-10
8.64699268799451e-11
5.8544779107230964e-12
9.042924928502031e-11
1.6427821912016242e-10
2.5728297532397814e-10
3.6041259114985463e-10
4.5760819747798797e-10
9.096221125286269e-10
1.95191299563726e-9
2.4658262883421875e-9
9.472015530500592e-10
9.82541271122976e-10
2.182167148554428e-9
2.792686996771101e-9
3.0187379730004903e-9
2.942820075836241e-9
2.5915825806877475e-9
1.9232668920342465e-9
1.1713591281797703e-9
5.452230466814783e-10
1.6891106927960603e-11
1.0294896026391396e-9
7.142385505948338e-10
6.613838355690971e-10
4.75597699694427e-10
4.091352779264539e-10
1.990566636069875e-9
1.8267177242019553e-9
1.3934147095500211e-9
1.016878347691238e-9
6.564407423820885e-10
3.3734469698602847e-10
6.288656753151653e-11
1.909020064746366e-10
4.580934402083661e-10
7.760008874419632e-10
1.1874568624101897e-9
1.746986630638345e-9
4.2815727047647986e-8
1.3002968705486662e-8
4.948415020341604e-7
1.0344254132332963e-7
3.1960374344996344e-8
6.837071420184083e-9
5.124908341853014e-9
2.428349368810779e-8
7.698748342478811e-8
4.2712238319253946e-8
4.044973530006894e-9
7.159197937337249e-9
1.7807408343431824e-8
6.6645334150236445e-9
2.511110037029486e-9
2.706146167796023e-9
1.7548246656666153e-9
1.3296714996900898e-9
8.628469254572537e-10
5.358418084987017e-10
5.016540023135761e-9
3.3272499435665487e-9
6.080523117940722e-10
5.576532610286905e-9
6.9672211597953676e-9
1.0397473598035276e-8
1.7784206847581687e-8
3.337079089415688e-8
6.118479054490259e-8
6.176277917800211e-8
4.199546272509907e-8
1.933718155411428e-7
5.088080140086034e-7
6.465160088144009e-7
2.357783000330548e-7
2.798401912122876e-7
5.604873445542586e-7
7.297755564834923e-7
8.767159342094577e-7
1.0003947536213117e-6
7.849838102213111e-7
7.732145296705134e-8
3.017364703778957e-7
1.6765704351192421e-7
6.78965268724863e-8
2.5398354083239457e-8
5.7092552160555305e-9
2.1386045634675403e-8
2.3063821692433026e-8
1.9322102123882644e-8
1.6848210779796452e-8
4.149884916268072e-9
1.5063167639722643e-8
4.756883802294909e-8
4.0308598854358655e-8
2.9198749393774564e-8
2.052431494326721e-8
1.205886541437521e-8
2.327286598926227e-9
1.1201568905409827e-8
2.3834750246849996e-8
8.703722411713025e-8
3.281891449847356e-8
1.0529459672900354e-6
2.6645368772650835e-7
1.2172437515863995e-7
5.019179203394327e-8
1.910848506900349e-8
4.508593913762378e-9
7.012400947367763e-9
4.0829757096052564e-8
5.721038511052973e-8
3.243876482222638e-8
3.281847501440446e-8
2.398690795290146e-8
2.166922247871616e-8
2.746521191311414e-8
1.7556706263696856e-8
3.2455392031663743e-9
1.5064431408303272e-9
9.539309126822676e-11
7.889221940457862e-11
2.1305942567368943e-10
6.80136259809121e-11
3.6893878141589653e-11
4.612454454061344e-12
1.223746137634688e-13
4.4475002085036764e-13
3.0365740431064997e-13
1.3593502744383326e-13
3.9795807966349985e-12
9.451458600174007e-12
7.803160139056447e-12
9.399692023248041e-12
1.3199100223737367e-11
2.0196501392906812e-11
3.335566691212627e-11
6.05679396348235e-11
1.278435203080452e-10
3.7426000011421804e-10
5.064898625807808e-9
9.40472195702366e-10
9.255588927014259e-10
3.8129956717095035e-9
4.031278480952177e-9
1.3393457095441091e-8
5.51529832148512e-8
7.718794893592646e-9
5.193044463385284e-9
6.781040345963274e-9
4.1877274337603725e-9
8.692977191339709e-12
2.0626521470056097e-13
0.
0.
0.
0.
0.
0.
0.
0.
0.
0.
2.7935866642722244e-14
3.5887140392304286e-14
4.697257412615905e-14
6.315062088960627e-14
8.615639672830181e-14
1.1858384162163488e-13
1.6414020561298047e-13
2.280975912497848e-13
3.1794309249839155e-13
4.4429993980021687e-13
6.222254503210701e-13
7.096503175059042e-13
3.8666997286221026e-13
3.157265817576011e-13
3.511247640972537e-13
4.749751340761012e-13
6.713435402388361e-13
9.44644879902309e-13
1.3415192387983588e-12
1.9458833581119564e-12
2.8902465336144743e-12
4.388426644304685e-12
6.7968342172661414e-12
1.0727267189651782e-11
1.7262304684669373e-11
2.838717724545327e-11
4.7909300153021313e-11
8.357248652691934e-11
1.524368900081116e-10
2.965788299556114e-10
6.380494410102521e-10
6.422365925371744e-9
1.9577005023281804e-8
1.3700752244031062e-8
6.139690203550291e-9
1.8590635302597945e-8
2.6239177789492852e-8
3.207655689233081e-8
3.6302633525470325e-8
3.810374155423815e-8
3.712662667558991e-8
3.417766997613552e-8
2.788183094058328e-8
1.5779369458885648e-8
5.542233910316984e-9
1.6663341556534056e-8
1.0988877172432536e-8
1.0521101763295806e-8
1.1624095211499592e-8
6.920052270247347e-9
8.658335405855774e-9
1.376501835597653e-8
1.2077989397964307e-8
1.0896673656431236e-8
9.870392986640387e-9
8.56510658248255e-9
6.495444131360938e-9
8.322659963467725e-10
1.4444832212350557e-8
1.090249779597331e-8
9.753466737296526e-9
9.890714402326635e-8
9.282591533104632e-9
7.051154009948246e-7
1.2209950027309576e-7
4.3141963474376396e-8
2.642834935300924e-8
2.1162165523272024e-9
3.337528579855386e-9
7.79402673029225e-9
5.2658161815726624e-11
2.5750415291437616e-9
5.055313146444152e-10
9.73576710102917e-9
7.039465552854027e-9
1.0568152996151926e-11
1.3896718317468701e-9
4.702953887209416e-10
2.085333812490648e-10
6.148784450790383e-10
5.052408714700426e-10
2.2754942837612966e-10
6.877354115513056e-11
1.5982490162302068e-10
1.0033178925628504e-10
8.64699268799451e-11
5.8544779107230964e-12
9.042924928502031e-11
1.6427821912016242e-10
2.5728297532397814e-10
3.6041259114985463e-10
4.5760819747798797e-10
9.096221125286269e-10
1.95191299563726e-9
2.4658262883421875e-9
9.472015530500592e-10
9.82541271122976e-10
2.182167148554428e-9
2.792686996771101e-9
3.0187379730004903e-9
2.942820075836241e-9
2.5915825806877475e-9
1.9232668920342465e-9
1.1713591281797703e-9
5.452230466814783e-10
1.6891106927960603e-11
1.0294896026391396e-9
7.142385505948338e-10
6.613838355690971e-10
4.75597699694427e-10
4.091352779264539e-10
1.990566636069875e-9
1.8267177242019553e-9
1.3934147095500211e-9
1.016878347691238e-9
6.564407423820885e-10
3.3734469698602847e-10
6.288656753151653e-11
1.909020064746366e-10
4.580934402083661e-10
7.760008874419632e-10
1.1874568624101897e-9
1.746986630638345e-9
4.2815727047647986e-8
1.3002968705486662e-8
4.948415020341604e-7
1.0344254132332963e-7
3.1960374344996344e-8
6.837071420184083e-9
5.124908341853014e-9
2.428349368810779e-8
7.698748342478811e-8
4.2712238319253946e-8
4.044973530006894e-9
7.159197937337249e-9
1.7807408343431824e-8
6.6645334150236445e-9
2.511110037029486e-9
2.706146167796023e-9
1.7548246656666153e-9
1.3296714996900898e-9
8.628469254572537e-10
5.358418084987017e-10
5.016540023135761e-9
3.3272499435665487e-9
6.080523117940722e-10
5.576532610286905e-9
6.9672211597953676e-9
1.0397473598035276e-8
1.7784206847581687e-8
3.337079089415688e-8
6.118479054490259e-8
6.176277917800211e-8
4.199546272509907e-8
1.933718155411428e-7
5.088080140086034e-7
6.465160088144009e-7
2.357783000330548e-7
2.798401912122876e-7
5.604873445542586e-7
7.297755564834923e-7
8.767159342094577e-7
1.0003947536213117e-6
7.849838102213111e-7
7.732145296705134e-8
3.017364703778957e-7
1.6765704351192421e-7
6.78965268724863e-8
2.5398354083239457e-8
5.7092552160555305e-9
2.1386045634675403e-8
2.3063821692433026e-8
1.9322102123882644e-8
1.6848210779796452e-8
4.149884916268072e-9
1.5063167639722643e-8
4.756883802294909e-8
4.0308598854358655e-8
2.9198749393774564e-8
2.052431494326721e-8
1.205886541437521e-8
2.327286598926227e-9
1.1201568905409827e-8
2.3834750246849996e-8
8.703722411713025e-8
3.281891449847356e-8
1.0529459672900354e-6
2.6645368772650835e-7
1.2172437515863995e-7
5.019179203394327e-8
1.910848506900349e-8
4.508593913762378e-9
7.012400947367763e-9
4.0829757096052564e-8
5.721038511052973e-8
3.243876482222638e-8
3.281847501440446e-8
2.398690795290146e-8
2.166922247871616e-8
2.746521191311414e-8
1.7556706263696856e-8
3.2455392031663743e-9
1.5064431408303272e-9
9.539309126822676e-11
7.889221940457862e-11
2.1305942567368943e-10
6.80136259809121e-11
3.6893878141589653e-11
4.612454454061344e-12
1.223746137634688e-13
4.4475002085036764e-13
3.0365740431064997e-13
1.3593502744383326e-13
3.9795807966349985e-12
9.451458600174007e-12
7.803160139056447e-12
9.399692023248041e-12
1.3199100223737367e-11
2.0196501392906812e-11
3.335566691212627e-11
6.05679396348235e-11
1.278435203080452e-10
3.7426000011421804e-10
5.064898625807808e-9
9.40472195702366e-10
9.255588927014259e-10
3.8129956717095035e-9
4.031278480952177e-9
1.3393457095441091e-8
5.51529832148512e-8
7.718794893592646e-9
5.193044463385284e-9
6.781040345963274e-9
4.1877274337603725e-9
8.692977191339709e-12
2.0626521470056097e-13
0.
0.
0.
0.
0.
0.
0.
0.
0.
0.
2.7935866642722244e-14
3.5887140392304286e-14
4.697257412615905e-14
6.315062088960627e-14
8.615639672830181e-14
1.1858384162163488e-13
1.6414020561298047e-13
2.280975912497848e-13
3.1794309249839155e-13
4.4429993980021687e-13
6.222254503210701e-13
7.096503175059042e-13
3.8666997286221026e-13
3.157265817576011e-13
3.511247640972537e-13
4.749751340761012e-13
6.713435402388361e-13
9.44644879902309e-13
1.3415192387983588e-12
1.9458833581119564e-12
2.8902465336144743e-12
4.388426644304685e-12
6.7968342172661414e-12
1.0727267189651782e-11
1.7262304684669373e-11
2.838717724545327e-11
4.7909300153021313e-11
8.357248652691934e-11
1.524368900081116e-10
2.965788299556114e-10
6.380494410102521e-10
6.422365925371744e-9
1.9577005023281804e-8
1.3700752244031062e-8
6.139690203550291e-9
1.8590635302597945e-8
2.6239177789492852e-8
3.207655689233081e-8
3.6302633525470325e-8
3.810374155423815e-8
3.712662667558991e-8
3.417766997613552e-8
2.788183094058328e-8
1.5779369458885648e-8
5.542233910316984e-9
1.6663341556534056e-8
1.0988877172432536e-8
1.0521101763295806e-8
1.1624095211499592e-8
6.920052270247347e-9
8.658335405855774e-9
1.376501835597653e-8
1.2077989397964307e-8
1.0896673656431236e-8
9.870392986640387e-9
8.56510658248255e-9
6.495444131360938e-9
8.322659963467725e-10
1.4444832212350557e-8
1.090249779597331e-8
9.753466737296526e-9
9.890714402326635e-8
9.282591533104632e-9
7.051154009948246e-7
1.2209950027309576e-7
4.3141963474376396e-8
2.642834935300924e-8
2.1162165523272024e-9
3.337528579855386e-9
7.79402673029225e-9
5.2658161815726624e-11
2.5750415291437616e-9
5.055313146444152e-10
9.73576710102917e-9
7.039465552854027e-9
1.0568152996151926e-11
1.3896718317468701e-9
4.702953887209416e-10
2.085333812490648e-10
6.148784450790383e-10
5.052408714700426e-10
2.2754942837612966e-10
6.877354115513056e-11
1.5982490162302068e-10
1.0033178925628504e-10
8.64699268799451e-11
5.8544779107230964e-12
9.042924928502031e-11
1.6427821912016242e-10
2.5728297532397814e-10
3.6041259114985463e-10
4.5760819747798797e-10
9.096221125286269e-10
1.95191299563726e-9
2.4658262883421875e-9
9.472015530500592e-10
9.82541271122976e-10
2.182167148554428e-9
2.792686996771101e-9
3.0187379730004903e-9
2.942820075836241e-9
2.5915825806877475e-9
1.9232668920342465e-9
1.1713591281797703e-9
5.452230466814783e-10
1.6891106927960603e-11
1.0294896026391396e-9
7.142385505948338e-10
6.613838355690971e-10
4.75597699694427e-10
4.091352779264539e-10
1.990566636069875e-9
1.8267177242019553e-9
1.3934147095500211e-9
1.016878347691238e-9
6.564407423820885e-10
3.3734469698602847e-10
6.288656753151653e-11
1.909020064746366e-10
4.580934402083661e-10
7.760008874419632e-10
1.1874568624101897e-9
1.746986630638345e-9
4.2815727047647986e-8
1.3002968705486662e-8
4.948415020341604e-7
1.0344254132332963e-7
3.1960374344996344e-8
6.837071420184083e-9
5.124908341853014e-9
2.428349368810779e-8
7.698748342478811e-8
4.2712238319253946e-8
4.044973530006894e-9
7.159197937337249e-9
1.7807408343431824e-8
6.6645334150236445e-9
2.511110037029486e-9
2.706146167796023e-9
1.7548246656666153e-9
1.3296714996900898e-9
8.628469254572537e-10
5.358418084987017e-10
5.016540023135761e-9
3.3272499435665487e-9
6.080523117940722e-10
5.576532610286905e-9
6.9672211597953676e-9
1.0397473598035276e-8
1.7784206847581687e-8
3.337079089415688e-8
6.118479054490259e-8
6.176277917800211e-8
4.199546272509907e-8
1.933718155411428e-7
5.088080140086034e-7
6.465160088144009e-7
2.357783000330548e-7
2.798401912122876e-7
5.604873445542586e-7
7.297755564834923e-7
8.767159342094577e-7
1.0003947536213117e-6
7.849838102213111e-7
7.732145296705134e-8
3.017364703778957e-7
1.6765704351192421e-7
6.78965268724863e-8
2.5398354083239457e-8
5.7092552160555305e-9
2.1386045634675403e-8
2.3063821692433026e-8
1.9322102123882644e-8
1.6848210779796452e-8
4.149884916268072e-9
1.5063167639722643e-8
4.756883802294909e-8
4.0308598854358655e-8
2.9198749393774564e-8
2.052431494326721e-8
1.205886541437521e-8
2.327286598926227e-9
1.1201568905409827e-8
2.3834750246849996e-8
8.703722411713025e-8
3.281891449847356e-8
1.0529459672900354e-6
2.6645368772650835e-7
1.2172437515863995e-7
5.019179203394327e-8
1.910848506900349e-8
4.508593913762378e-9
7.012400947367763e-9
4.0829757096052564e-8
5.721038511052973e-8
3.243876482222638e-8
3.281847501440446e-8
2.398690795290146e-8
2.166922247871616e-8
2.746521191311414e-8
1.7556706263696856e-8
3.2455392031663743e-9
1.5064431408303272e-9
9.539309126822676e-11
7.889221940457862e-11
2.1305942567368943e-10
6.80136259809121e-11
3.6893878141589653e-11
4.612454454061344e-12
1.223746137634688e-13
4.4475002085036764e-13
3.0365740431064997e-13
1.3593502744383326e-13
3.9795807966349985e-12
9.451458600174007e-12
7.803160139056447e-12
9.399692023248041e-12
1.3199100223737367e-11
2.0196501392906812e-11
3.335566691212627e-11
6.05679396348235e-11
1.278435203080452e-10
3.7426000011421804e-10
5.064898625807808e-9
9.40472195702366e-10
9.255588927014259e-10
3.8129956717095035e-9
4.031278480952177e-9
1.3393457095441091e-8
5.51529832148512e-8
7.718794893592646e-9
5.193044463385284e-9
6.781040345963274e-9
4.1877274337603725e-9
8.692977191339709e-12
2.0626521470056097e-13
0.
0.
0.
0.
0.
0.
0.
0.
0.
0.
2.7935866642722244e-14
3.5887140392304286e-14
4.697257412615905e-14
6.315062088960627e-14
8.615639672830181e-14
1.1858384162163488e-13
1.6414020561298047e-13
2.280975912497848e-13
3.1794309249839155e-13
4.4429993980021687e-13
6.222254503210701e-13
7.096503175059042e-13
3.8666997286221026e-13
3.157265817576011e-13
3.511247640972537e-13
4.749751340761012e-13
6.713435402388361e-13
9.44644879902309e-13
1.3415192387983588e-12
1.9458833581119564e-12
2.8902465336144743e-12
4.388426644304685e-12
6.7968342172661414e-12
1.0727267189651782e-11
1.7262304684669373e-11
2.838717724545327e-11
4.7909300153021313e-11
8.357248652691934e-11
1.524368900081116e-10
2.965788299556114e-10
6.380494410102521e-10
6.422365925371744e-9
1.9577005023281804e-8
1.3700752244031062e-8
6.139690203550291e-9
1.8590635302597945e-8
2.6239177789492852e-8
3.207655689233081e-8
3.6302633525470325e-8
3.810374155423815e-8
3.712662667558991e-8
3.417766997613552e-8
2.788183094058328e-8
1.5779369458885648e-8
5.542233910316984e-9
1.6663341556534056e-8
1.0988877172432536e-8
1.0521101763295806e-8
1.1624095211499592e-8
6.920052270247347e-9
8.658335405855774e-9
1.376501835597653e-8
1.2077989397964307e-8
1.0896673656431236e-8
9.870392986640387e-9
8.56510658248255e-9
6.495444131360938e-9
8.322659963467725e-10
1.4444832212350557e-8
1.090249779597331e-8
9.753466737296526e-9
9.890714402326635e-8
9.282591533104632e-9
7.051154009948246e-7
1.2209950027309576e-7
4.3141963474376396e-8
2.642834935300924e-8
2.1162165523272024e-9
3.337528579855386e-9
7.79402673029225e-9
5.2658161815726624e-11
2.5750415291437616e-9
5.055313146444152e-10
9.73576710102917e-9
7.039465552854027e-9
1.0568152996151926e-11
1.3896718317468701e-9
4.702953887209416e-10
2.085333812490648e-10
6.148784450790383e-10
5.052408714700426e-10
2.2754942837612966e-10
6.877354115513056e-11
1.5982490162302068e-10
1.0033178925628504e-10
8.64699268799451e-11
5.8544779107230964e-12
9.042924928502031e-11
1.6427821912016242e-10
2.5728297532397814e-10
3.6041259114985463e-10
4.5760819747798797e-10
9.096221125286269e-10
1.95191299563726e-9
2.4658262883421875e-9
9.472015530500592e-10
9.82541271122976e-10
2.182167148554428e-9
2.792686996771101e-9
3.0187379730004903e-9
2.942820075836241e-9
2.5915825806877475e-9
1.9232668920342465e-9
1.1713591281797703e-9
5.452230466814783e-10
1.6891106927960603e-11
1.0294896026391396e-9
7.142385505948338e-10
6.613838355690971e-10
4.75597699694427e-10
4.091352779264539e-10
1.990566636069875e-9
1.8267177242019553e-9
1.3934147095500211e-9
1.016878347691238e-9
6.564407423820885e-10
3.3734469698602847e-10
6.288656753151653e-11
1.909020064746366e-10
4.580934402083661e-10
7.760008874419632e-10
1.1874568624101897e-9
1.746986630638345e-9
4.2815727047647986e-8
1.3002968705486662e-8
4.948415020341604e-7
1.0344254132332963e-7
3.1960374344996344e-8
6.837071420184083e-9
5.124908341853014e-9
2.428349368810779e-8
7.698748342478811e-8
4.2712238319253946e-8
4.044973530006894e-9
7.159197937337249e-9
1.7807408343431824e-8
6.6645334150236445e-9
2.511110037029486e-9
2.706146167796023e-9
1.7548246656666153e-9
1.3296714996900898e-9
8.628469254572537e-10
5.358418084987017e-10
5.016540023135761e-9
3.3272499435665487e-9
6.080523117940722e-10
5.576532610286905e-9
6.9672211597953676e-9
1.0397473598035276e-8
1.7784206847581687e-8
3.337079089415688e-8
6.118479054490259e-8
6.176277917800211e-8
4.199546272509907e-8
1.933718155411428e-7
5.088080140086034e-7
6.465160088144009e-7
2.357783000330548e-7
2.798401912122876e-7
5.604873445542586e-7
7.297755564834923e-7
8.767159342094577e-7
1.0003947536213117e-6
7.849838102213111e-7
7.732145296705134e-8
3.017364703778957e-7
1.6765704351192421e-7
6.78965268724863e-8
2.5398354083239457e-8
5.7092552160555305e-9
2.1386045634675403e-8
2.3063821692433026e-8
1.9322102123882644e-8
1.6848210779796452e-8
4.149884916268072e-9
1.5063167639722643e-8
4.756883802294909e-8
4.0308598854358655e-8
2.9198749393774564e-8
2.052431494326721e-8
1.205886541437521e-8
2.327286598926227e-9
1.1201568905409827e-8
2.3834750246849996e-8
8.703722411713025e-8
3.281891449847356e-8
1.0529459672900354e-6
2.6645368772650835e-7
1.2172437515863995e-7
5.019179203394327e-8
1.910848506900349e-8
4.508593913762378e-9
7.012400947367763e-9
4.0829757096052564e-8
5.721038511052973e-8
3.243876482222638e-8
3.281847501440446e-8
2.398690795290146e-8
2.166922247871616e-8
2.746521191311414e-8
1.7556706263696856e-8
3.2455392031663743e-9
1.5064431408303272e-9
9.539309126822676e-11
7.889221940457862e-11
2.1305942567368943e-10
6.80136259809121e-11
3.6893878141589653e-11
4.612454454061344e-12
1.223746137634688e-13
4.4475002085036764e-13
3.0365740431064997e-13
1.3593502744383326e-13
3.9795807966349985e-12
9.451458600174007e-12
7.803160139056447e-12
9.399692023248041e-12
1.3199100223737367e-11
2.0196501392906812e-11
3.335566691212627e-11
6.05679396348235e-11
1.278435203080452e-10
3.7426000011421804e-10
5.064898625807808e-9
9.40472195702366e-10
9.255588927014259e-10
3.8129956717095035e-9
4.031278480952177e-9
1.3393457095441091e-8
5.51529832148512e-8
7.718794893592646e-9
5.193044463385284e-9
6.781040345963274e-9
4.1877274337603725e-9
8.692977191339709e-12
2.0626521470056097e-13
0.
0.
0.
0.
0.
0.
0.
0.
0.
0.
2.7935866642722244e-14
3.5887140392304286e-14
4.697257412615905e-14
6.315062088960627e-14
8.615639672830181e-14
1.1858384162163488e-13
1.6414020561298047e-13
2.280975912497848e-13
3.1794309249839155e-13
4.4429993980021687e-13
6.222254503210701e-13
7.096503175059042e-13
3.8666997286221026e-13
3.157265817576011e-13
3.511247640972537e-13
4.749751340761012e-13
6.713435402388361e-13
9.44644879902309e-13
1.3415192387983588e-12
1.9458833581119564e-12
2.8902465336144743e-12
4.388426644304685e-12
6.7968342172661414e-12
1.0727267189651782e-11
1.7262304684669373e-11
2.838717724545327e-11
4.7909300153021313e-11
8.357248652691934e-11
1.524368900081116e-10
2.965788299556114e-10
6.380494410102521e-10
6.422365925371744e-9
1.9577005023281804e-8
1.3700752244031062e-8
6.139690203550291e-9
1.8590635302597945e-8
2.6239177789492852e-8
3.207655689233081e-8
3.6302633525470325e-8
3.810374155423815e-8
3.712662667558991e-8
3.417766997613552e-8
2.788183094058328e-8
1.5779369458885648e-8
5.542233910316984e-9
1.6663341556534056e-8
1.0988877172432536e-8
1.0521101763295806e-8
1.1624095211499592e-8
6.920052270247347e-9
8.658335405855774e-9
1.376501835597653e-8
1.2077989397964307e-8
1.0896673656431236e-8
9.870392986640387e-9
8.56510658248255e-9
6.495444131360938e-9
8.322659963467725e-10
1.4444832212350557e-8
1.090249779597331e-8
9.753466737296526e-9
9.890714402326635e-8
9.282591533104632e-9
7.051154009948246e-7
1.2209950027309576e-7
4.3141963474376396e-8
2.642834935300924e-8
2.1162165523272024e-9
3.337528579855386e-9
7.79402673029225e-9
5.2658161815726624e-11
2.5750415291437616e-9
5.055313146444152e-10
9.73576710102917e-9
7.039465552854027e-9
1.0568152996151926e-11
1.3896718317468701e-9
4.702953887209416e-10
2.085333812490648e-10
6.148784450790383e-10
5.052408714700426e-10
2.2754942837612966e-10
6.877354115513056e-11
1.5982490162302068e-10
1.0033178925628504e-10
8.64699268799451e-11
5.8544779107230964e-12
9.042924928502031e-11
1.6427821912016242e-10
2.5728297532397814e-10
3.6041259114985463e-10
4.5760819747798797e-10
9.096221125286269e-10
1.95191299563726e-9
2.4658262883421875e-9
9.472015530500592e-10
9.82541271122976e-10
2.182167148554428e-9
2.792686996771101e-9
3.0187379730004903e-9
2.942820075836241e-9
2.5915825806877475e-9
1.9232668920342465e-9
1.1713591281797703e-9
5.452230466814783e-10
1.6891106927960603e-11
1.0294896026391396e-9
7.142385505948338e-10
6.613838355690971e-10
4.75597699694427e-10
4.091352779264539e-10
1.990566636069875e-9
1.8267177242019553e-9
1.3934147095500211e-9
1.016878347691238e-9
6.564407423820885e-10
3.3734469698602847e-10
6.288656753151653e-11
1.909020064746366e-10
4.580934402083661e-10
7.760008874419632e-10
1.1874568624101897e-9
1.746986630638345e-9
4.2815727047647986e-8
1.3002968705486662e-8
4.948415020341604e-7
1.0344254132332963e-7
3.1960374344996344e-8
6.837071420184083e-9
5.124908341853014e-9
2.428349368810779e-8
7.698748342478811e-8
4.2712238319253946e-8
4.044973530006894e-9
7.159197937337249e-9
1.7807408343431824e-8
6.6645334150236445e-9
2.511110037029486e-9
2.706146167796023e-9
1.7548246656666153e-9
1.3296714996900898e-9
8.628469254572537e-10
5.358418084987017e-10
5.016540023135761e-9
3.3272499435665487e-9
6.080523117940722e-10
5.576532610286905e-9
6.9672211597953676e-9
1.0397473598035276e-8
1.7784206847581687e-8
3.337079089415688e-8
6.118479054490259e-8
6.176277917800211e-8
4.199546272509907e-8
1.933718155411428e-7
5.088080140086034e-7
6.465160088144009e-7
2.357783000330548e-7
2.798401912122876e-7
5.604873445542586e-7
7.297755564834923e-7
8.767159342094577e-7
1.0003947536213117e-6
7.849838102213111e-7
7.732145296705134e-8
3.017364703778957e-7
1.6765704351192421e-7
6.78965268724863e-8
2.5398354083239457e-8
5.7092552160555305e-9
2.1386045634675403e-8
2.3063821692433026e-8
1.9322102123882644e-8
1.6848210779796452e-8
4.149884916268072e-9
1.5063167639722643e-8
4.756883802294909e-8
4.0308598854358655e-8
2.9198749393774564e-8
2.052431494326721e-8
1.205886541437521e-8
2.327286598926227e-9
1.1201568905409827e-8
2.3834750246849996e-8
8.703722411713025e-8
3.281891449847356e-8
1.0529459672900354e-6
2.6645368772650835e-7
1.2172437515863995e-7
5.019179203394327e-8
1.910848506900349e-8
4.508593913762378e-9
7.012400947367763e-9
4.0829757096052564e-8
5.721038511052973e-8
3.243876482222638e-8
3.281847501440446e-8
2.398690795290146e-8
2.166922247871616e-8
2.746521191311414e-8
1.7556706263696856e-8
3.2455392031663743e-9
1.5064431408303272e-9
9.539309126822676e-11
7.889221940457862e-11
2.1305942567368943e-10
6.80136259809121e-11
3.6893878141589653e-11
4.612454454061344e-12
1.223746137634688e-13
4.4475002085036764e-13
3.0365740431064997e-13
1.3593502744383326e-13
3.9795807966349985e-12
9.451458600174007e-12
7.803160139056447e-12
9.399692023248041e-12
1.3199100223737367e-11
2.0196501392906812e-11
3.335566691212627e-11
6.05679396348235e-11
1.278435203080452e-10
3.7426000011421804e-10
5.064898625807808e-9
9.40472195702366e-10
9.255588927014259e-10
3.8129956717095035e-9
4.031278480952177e-9
1.3393457095441091e-8
5.51529832148512e-8
7.718794893592646e-9
5.193044463385284e-9
6.781040345963274e-9
4.1877274337603725e-9
8.692977191339709e-12
2.0626521470056097e-13
0.
0.
0.
0.
0.
0.
0.
0.
0.
0.
2.7935866642722244e-14
3.5887140392304286e-14
4.697257412615905e-14
6.315062088960627e-14
8.615639672830181e-14
1.1858384162163488e-13
1.6414020561298047e-13
2.280975912497848e-13
3.1794309249839155e-13
4.4429993980021687e-13
6.222254503210701e-13
7.096503175059042e-13
3.8666997286221026e-13
3.157265817576011e-13
3.511247640972537e-13
4.749751340761012e-13
6.713435402388361e-13
9.44644879902309e-13
1.3415192387983588e-12
1.9458833581119564e-12
2.8902465336144743e-12
4.388426644304685e-12
6.7968342172661414e-12
1.0727267189651782e-11
1.7262304684669373e-11
2.838717724545327e-11
4.7909300153021313e-11
8.357248652691934e-11
1.524368900081116e-10
2.965788299556114e-10
6.380494410102521e-10
6.422365925371744e-9
1.9577005023281804e-8
1.3700752244031062e-8
6.139690203550291e-9
1.8590635302597945e-8
2.6239177789492852e-8
3.207655689233081e-8
3.6302633525470325e-8
3.810374155423815e-8
3.712662667558991e-8
3.417766997613552e-8
2.788183094058328e-8
1.5779369458885648e-8
5.542233910316984e-9
1.6663341556534056e-8
1.0988877172432536e-8
1.0521101763295806e-8
1.1624095211499592e-8
6.920052270247347e-9
8.658335405855774e-9
1.376501835597653e-8
1.2077989397964307e-8
1.0896673656431236e-8
9.870392986640387e-9
8.56510658248255e-9
6.495444131360938e-9
8.322659963467725e-10
1.4444832212350557e-8
1.090249779597331e-8
9.753466737296526e-9
9.890714402326635e-8
9.282591533104632e-9
7.051154009948246e-7
1.2209950027309576e-7
4.3141963474376396e-8
2.642834935300924e-8
2.1162165523272024e-9
3.337528579855386e-9
7.79402673029225e-9
5.2658161815726624e-11
2.5750415291437616e-9
5.055313146444152e-10
9.73576710102917e-9
7.039465552854027e-9
1.0568152996151926e-11
1.3896718317468701e-9
4.702953887209416e-10
2.085333812490648e-10
6.148784450790383e-10
5.052408714700426e-10
2.2754942837612966e-10
6.877354115513056e-11
1.5982490162302068e-10
1.0033178925628504e-10
8.64699268799451e-11
5.8544779107230964e-12
9.042924928502031e-11
1.6427821912016242e-10
2.5728297532397814e-10
3.6041259114985463e-10
4.5760819747798797e-10
9.096221125286269e-10
1.95191299563726e-9
2.4658262883421875e-9
9.472015530500592e-10
9.82541271122976e-10
2.182167148554428e-9
2.792686996771101e-9
3.0187379730004903e-9
2.942820075836241e-9
2.5915825806877475e-9
1.9232668920342465e-9
1.1713591281797703e-9
5.452230466814783e-10
1.6891106927960603e-11
1.0294896026391396e-9
7.142385505948338e-10
6.613838355690971e-10
4.75597699694427e-10
4.091352779264539e-10
1.990566636069875e-9
1.8267177242019553e-9
1.3934147095500211e-9
1.016878347691238e-9
6.564407423820885e-10
3.3734469698602847e-10
6.288656753151653e-11
1.909020064746366e-10
4.580934402083661e-10
7.760008874419632e-10
1.1874568624101897e-9
1.746986630638345e-9
4.2815727047647986e-8
1.3002968705486662e-8
4.948415020341604e-7
1.0344254132332963e-7
3.1960374344996344e-8
6.837071420184083e-9
5.124908341853014e-9
2.428349368810779e-8
7.698748342478811e-8
4.2712238319253946e-8
4.044973530006894e-9
7.159197937337249e-9
1.7807408343431824e-8
6.6645334150236445e-9
2.511110037029486e-9
2.706146167796023e-9
1.7548246656666153e-9
1.3296714996900898e-9
8.628469254572537e-10
5.358418084987017e-10
5.016540023135761e-9
3.3272499435665487e-9
6.080523117940722e-10
5.576532610286905e-9
6.9672211597953676e-9
1.0397473598035276e-8
1.7784206847581687e-8
3.337079089415688e-8
6.118479054490259e-8
6.176277917800211e-8
4.199546272509907e-8
1.933718155411428e-7
5.088080140086034e-7
6.465160088144009e-7
2.357783000330548e-7
2.798401912122876e-7
5.604873445542586e-7
7.297755564834923e-7
8.767159342094577e-7
1.0003947536213117e-6
7.849838102213111e-7
7.732145296705134e-8
3.017364703778957e-7
1.6765704351192421e-7
6.78965268724863e-8
2.5398354083239457e-8
5.7092552160555305e-9
2.1386045634675403e-8
2.3063821692433026e-8
1.9322102123882644e-8
1.6848210779796452e-8
4.149884916268072e-9
1.5063167639722643e-8
4.756883802294909e-8
4.0308598854358655e-8
2.9198749393774564e-8
2.052431494326721e-8
1.205886541437521e-8
2.327286598926227e-9
1.1201568905409827e-8
2.3834750246849996e-8
8.703722411713025e-8
3.281891449847356e-8
1.0529459672900354e-6
2.6645368772650835e-7
1.2172437515863995e-7
5.019179203394327e-8
1.910848506900349e-8
4.508593913762378e-9
7.012400947367763e-9
4.0829757096052564e-8
5.721038511052973e-8
3.243876482222638e-8
3.281847501440446e-8
2.398690795290146e-8
2.166922247871616e-8
2.746521191311414e-8
1.7556706263696856e-8
3.2455392031663743e-9
1.5064431408303272e-9
9.539309126822676e-11
7.889221940457862e-11
2.1305942567368943e-10
6.80136259809121e-11
3.6893878141589653e-11
4.612454454061344e-12
1.223746137634688e-13
4.4475002085036764e-13
3.0365740431064997e-13
1.3593502744383326e-13
3.9795807966349985e-12
9.451458600174007e-12
7.803160139056447e-12
9.399692023248041e-12
1.3199100223737367e-11
2.0196501392906812e-11
3.335566691212627e-11
6.05679396348235e-11
1.278435203080452e-10
3.7426000011421804e-10
5.064898625807808e-9
9.40472195702366e-10
9.255588927014259e-10
3.8129956717095035e-9
4.031278480952177e-9
1.3393457095441091e-8
5.51529832148512e-8
7.718794893592646e-9
5.193044463385284e-9
6.781040345963274e-9
4.1877274337603725e-9
8.692977191339709e-12
2.0626521470056097e-13
0.
0.
0.
0.
0.
0.
0.
0.
0.
0.
2.7935866642722244e-14
3.5887140392304286e-14
4.697257412615905e-14
6.315062088960627e-14
8.615639672830181e-14
1.1858384162163488e-13
1.6414020561298047e-13
2.280975912497848e-13
3.1794309249839155e-13
4.4429993980021687e-13
6.222254503210701e-13
7.096503175059042e-13
3.8666997286221026e-13
3.157265817576011e-13
3.511247640972537e-13
4.749751340761012e-13
6.713435402388361e-13
9.44644879902309e-13
1.3415192387983588e-12
1.9458833581119564e-12
2.8902465336144743e-12
4.388426644304685e-12
6.7968342172661414e-12
1.0727267189651782e-11
1.7262304684669373e-11
2.838717724545327e-11
4.7909300153021313e-11
8.357248652691934e-11
1.524368900081116e-10
2.965788299556114e-10
6.380494410102521e-10
6.422365925371744e-9
1.9577005023281804e-8
1.3700752244031062e-8
6.139690203550291e-9
1.8590635302597945e-8
2.6239177789492852e-8
3.207655689233081e-8
3.6302633525470325e-8
3.810374155423815e-8
3.712662667558991e-8
3.417766997613552e-8
2.788183094058328e-8
1.5779369458885648e-8
5.542233910316984e-9
1.6663341556534056e-8
1.0988877172432536e-8
1.0521101763295806e-8
1.1624095211499592e-8
6.920052270247347e-9
8.658335405855774e-9
1.376501835597653e-8
1.2077989397964307e-8
1.0896673656431236e-8
9.870392986640387e-9
8.56510658248255e-9
6.495444131360938e-9
8.322659963467725e-10
1.4444832212350557e-8
1.090249779597331e-8
9.753466737296526e-9
9.890714402326635e-8
9.282591533104632e-9
7.051154009948246e-7
1.2209950027309576e-7
4.3141963474376396e-8
2.642834935300924e-8
2.1162165523272024e-9
3.337528579855386e-9
7.79402673029225e-9
5.2658161815726624e-11
2.5750415291437616e-9
5.055313146444152e-10
9.73576710102917e-9
7.039465552854027e-9
1.0568152996151926e-11
1.3896718317468701e-9
4.702953887209416e-10
2.085333812490648e-10
6.148784450790383e-10
5.052408714700426e-10
2.2754942837612966e-10
6.877354115513056e-11
1.5982490162302068e-10
1.0033178925628504e-10
8.64699268799451e-11
5.8544779107230964e-12
9.042924928502031e-11
1.6427821912016242e-10
2.5728297532397814e-10
3.6041259114985463e-10
4.5760819747798797e-10
9.096221125286269e-10
1.95191299563726e-9
2.4658262883421875e-9
9.472015530500592e-10
9.82541271122976e-10
2.182167148554428e-9
2.792686996771101e-9
3.0187379730004903e-9
2.942820075836241e-9
2.5915825806877475e-9
1.9232668920342465e-9
1.1713591281797703e-9
5.452230466814783e-10
1.6891106927960603e-11
1.0294896026391396e-9
7.142385505948338e-10
6.613838355690971e-10
4.75597699694427e-10
4.091352779264539e-10
1.990566636069875e-9
1.8267177242019553e-9
1.3934147095500211e-9
1.016878347691238e-9
6.564407423820885e-10
3.3734469698602847e-10
6.288656753151653e-11
1.909020064746366e-10
4.580934402083661e-10
7.760008874419632e-10
1.1874568624101897e-9
1.746986630638345e-9
4.2815727047647986e-8
1.3002968705486662e-8
4.948415020341604e-7
1.0344254132332963e-7
3.1960374344996344e-8
6.837071420184083e-9
5.124908341853014e-9
2.428349368810779e-8
7.698748342478811e-8
4.2712238319253946e-8
4.044973530006894e-9
7.159197937337249e-9
1.7807408343431824e-8
6.6645334150236445e-9
2.511110037029486e-9
2.706146167796023e-9
1.7548246656666153e-9
1.3296714996900898e-9
8.628469254572537e-10
5.358418084987017e-10
5.016540023135761e-9
3.3272499435665487e-9
6.080523117940722e-10
5.576532610286905e-9
6.9672211597953676e-9
1.0397473598035276e-8
1.7784206847581687e-8
3.337079089415688e-8
6.118479054490259e-8
6.176277917800211e-8
4.199546272509907e-8
1.933718155411428e-7
5.088080140086034e-7
6.465160088144009e-7
2.357783000330548e-7
2.798401912122876e-7
5.604873445542586e-7
7.297755564834923e-7
8.767159342094577e-7
1.0003947536213117e-6
7.849838102213111e-7
7.732145296705134e-8
3.017364703778957e-7
1.6765704351192421e-7
6.78965268724863e-8
2.5398354083239457e-8
5.7092552160555305e-9
2.1386045634675403e-8
2.3063821692433026e-8
1.9322102123882644e-8
1.6848210779796452e-8
4.149884916268072e-9
1.5063167639722643e-8
4.756883802294909e-8
4.0308598854358655e-8
2.9198749393774564e-8
2.052431494326721e-8
1.205886541437521e-8
2.327286598926227e-9
1.1201568905409827e-8
2.3834750246849996e-8
8.703722411713025e-8
3.281891449847356e-8
1.0529459672900354e-6
2.6645368772650835e-7
1.2172437515863995e-7
5.019179203394327e-8
1.910848506900349e-8
4.508593913762378e-9
7.012400947367763e-9
4.0829757096052564e-8
5.721038511052973e-8
3.243876482222638e-8
3.281847501440446e-8
2.398690795290146e-8
2.166922247871616e-8
2.746521191311414e-8
1.7556706263696856e-8
3.2455392031663743e-9
1.5064431408303272e-9
9.539309126822676e-11
7.889221940457862e-11
2.1305942567368943e-10
6.80136259809121e-11
3.6893878141589653e-11
4.612454454061344e-12
1.223746137634688e-13
4.4475002085036764e-13
3.0365740431064997e-13
1.3593502744383326e-13
3.9795807966349985e-12
9.451458600174007e-12
7.803160139056447e-12
9.399692023248041e-12
1.3199100223737367e-11
2.0196501392906812e-11
3.335566691212627e-11
6.05679396348235e-11
1.278435203080452e-10
3.7426000011421804e-10
5.064898625807808e-9
9.40472195702366e-10
9.255588927014259e-10
3.8129956717095035e-9
4.031278480952177e-9
1.3393457095441091e-8
5.51529832148512e-8
7.718794893592646e-9
5.193044463385284e-9
6.781040345963274e-9
4.1877274337603725e-9
8.692977191339709e-12
2.0626521470056097e-13
0.
0.
0.
0.
0.
0.
0.
0.
0.
0.
2.7935866642722244e-14
3.5887140392304286e-14
4.697257412615905e-14
6.315062088960627e-14
8.615639672830181e-14
1.1858384162163488e-13
1.6414020561298047e-13
2.280975912497848e-13
3.1794309249839155e-13
4.4429993980021687e-13
6.222254503210701e-13
7.096503175059042e-13
3.8666997286221026e-13
3.157265817576011e-13
3.511247640972537e-13
4.749751340761012e-13
6.713435402388361e-13
9.44644879902309e-13
1.3415192387983588e-12
1.9458833581119564e-12
2.8902465336144743e-12
4.388426644304685e-12
6.7968342172661414e-12
1.0727267189651782e-11
1.7262304684669373e-11
2.838717724545327e-11
4.7909300153021313e-11
8.357248652691934e-11
1.524368900081116e-10
2.965788299556114e-10
6.380494410102521e-10
6.422365925371744e-9
1.9577005023281804e-8
1.3700752244031062e-8
6.139690203550291e-9
1.8590635302597945e-8
2.6239177789492852e-8
3.207655689233081e-8
3.6302633525470325e-8
3.810374155423815e-8
3.712662667558991e-8
3.417766997613552e-8
2.788183094058328e-8
1.5779369458885648e-8
5.542233910316984e-9
1.6663341556534056e-8
1.0988877172432536e-8
1.0521101763295806e-8
1.1624095211499592e-8
6.920052270247347e-9
8.658335405855774e-9
1.376501835597653e-8
1.2077989397964307e-8
1.0896673656431236e-8
9.870392986640387e-9
8.56510658248255e-9
6.495444131360938e-9
8.322659963467725e-10
1.4444832212350557e-8
1.090249779597331e-8
9.753466737296526e-9
9.890714402326635e-8
9.282591533104632e-9
7.051154009948246e-7
1.2209950027309576e-7
4.3141963474376396e-8
2.642834935300924e-8
2.1162165523272024e-9
3.337528579855386e-9
7.79402673029225e-9
5.2658161815726624e-11
2.5750415291437616e-9
5.055313146444152e-10
9.73576710102917e-9
7.039465552854027e-9
1.0568152996151926e-11
1.3896718317468701e-9
4.702953887209416e-10
2.085333812490648e-10
6.148784450790383e-10
5.052408714700426e-10
2.2754942837612966e-10
6.877354115513056e-11
1.5982490162302068e-10
1.0033178925628504e-10
8.64699268799451e-11
5.8544779107230964e-12
9.042924928502031e-11
1.6427821912016242e-10
2.5728297532397814e-10
3.6041259114985463e-10
4.5760819747798797e-10
9.096221125286269e-10
1.95191299563726e-9
2.4658262883421875e-9
9.472015530500592e-10
9.82541271122976e-10
2.182167148554428e-9
2.792686996771101e-9
3.0187379730004903e-9
2.942820075836241e-9
2.5915825806877475e-9
1.9232668920342465e-9
1.1713591281797703e-9
5.452230466814783e-10
1.6891106927960603e-11
1.0294896026391396e-9
7.142385505948338e-10
6.613838355690971e-10
4.75597699694427e-10
4.091352779264539e-10
1.990566636069875e-9
1.8267177242019553e-9
1.3934147095500211e-9
1.016878347691238e-9
6.564407423820885e-10
3.3734469698602847e-10
6.288656753151653e-11
1.909020064746366e-10
4.580934402083661e-10
7.760008874419632e-10
1.1874568624101897e-9
1.746986630638345e-9
4.2815727047647986e-8
1.3002968705486662e-8
4.948415020341604e-7
1.0344254132332963e-7
3.1960374344996344e-8
6.837071420184083e-9
5.124908341853014e-9
2.428349368810779e-8
7.698748342478811e-8
4.2712238319253946e-8
4.044973530006894e-9
7.159197937337249e-9
1.7807408343431824e-8
6.6645334150236445e-9
2.511110037029486e-9
2.706146167796023e-9
1.7548246656666153e-9
1.3296714996900898e-9
8.628469254572537e-10
5.358418084987017e-10
5.016540023135761e-9
3.3272499435665487e-9
6.080523117940722e-10
5.576532610286905e-9
6.9672211597953676e-9
1.0397473598035276e-8
1.7784206847581687e-8
3.337079089415688e-8
6.118479054490259e-8
6.176277917800211e-8
4.199546272509907e-8
1.933718155411428e-7
5.088080140086034e-7
6.465160088144009e-7
2.357783000330548e-7
2.798401912122876e-7
5.604873445542586e-7
7.297755564834923e-7
8.767159342094577e-7
1.0003947536213117e-6
7.849838102213111e-7
7.732145296705134e-8
3.017364703778957e-7
1.6765704351192421e-7
6.78965268724863e-8
2.5398354083239457e-8
5.7092552160555305e-9
2.1386045634675403e-8
2.3063821692433026e-8
1.9322102123882644e-8
1.6848210779796452e-8
4.149884916268072e-9
1.5063167639722643e-8
4.756883802294909e-8
4.0308598854358655e-8
2.9198749393774564e-8
2.052431494326721e-8
1.205886541437521e-8
2.327286598926227e-9
1.1201568905409827e-8
2.3834750246849996e-8
8.703722411713025e-8
3.281891449847356e-8
1.0529459672900354e-6
2.6645368772650835e-7
1.2172437515863995e-7
5.019179203394327e-8
1.910848506900349e-8
4.508593913762378e-9
7.012400947367763e-9
4.0829757096052564e-8
5.721038511052973e-8
3.243876482222638e-8
3.281847501440446e-8
2.398690795290146e-8
2.166922247871616e-8
2.746521191311414e-8
1.7556706263696856e-8
3.2455392031663743e-9
1.5064431408303272e-9
9.539309126822676e-11
7.889221940457862e-11
2.1305942567368943e-10
6.80136259809121e-11
3.6893878141589653e-11
4.612454454061344e-12
1.223746137634688e-13
4.4475002085036764e-13
3.0365740431064997e-13
1.3593502744383326e-13
3.9795807966349985e-12
9.451458600174007e-12
7.803160139056447e-12
9.399692023248041e-12
1.3199100223737367e-11
2.0196501392906812e-11
3.335566691212627e-11
6.05679396348235e-11
1.278435203080452e-10
3.7426000011421804e-10
5.064898625807808e-9
9.40472195702366e-10
9.255588927014259e-10
3.8129956717095035e-9
4.031278480952177e-9
1.3393457095441091e-8
5.51529832148512e-8
7.718794893592646e-9
5.193044463385284e-9
6.781040345963274e-9
4.1877274337603725e-9
8.692977191339709e-12
2.0626521470056097e-13
0.
0.
0.
0.
0.
0.
0.
0.
0.
0.
2.7935866642722244e-14
3.5887140392304286e-14
4.697257412615905e-14
6.315062088960627e-14
8.615639672830181e-14
1.1858384162163488e-13
1.6414020561298047e-13
2.280975912497848e-13
3.1794309249839155e-13
4.4429993980021687e-13
6.222254503210701e-13
7.096503175059042e-13
3.8666997286221026e-13
3.157265817576011e-13
3.511247640972537e-13
4.749751340761012e-13
6.713435402388361e-13
9.44644879902309e-13
1.3415192387983588e-12
1.9458833581119564e-12
2.8902465336144743e-12
4.388426644304685e-12
6.7968342172661414e-12
1.0727267189651782e-11
1.7262304684669373e-11
2.838717724545327e-11
4.7909300153021313e-11
8.357248652691934e-11
1.524368900081116e-10
2.965788299556114e-10
6.380494410102521e-10
6.422365925371744e-9
1.9577005023281804e-8
1.3700752244031062e-8
6.139690203550291e-9
1.8590635302597945e-8
2.6239177789492852e-8
3.207655689233081e-8
3.6302633525470325e-8
3.810374155423815e-8
3.712662667558991e-8
3.417766997613552e-8
2.788183094058328e-8
1.5779369458885648e-8
5.542233910316984e-9
1.6663341556534056e-8
1.0988877172432536e-8
1.0521101763295806e-8
1.1624095211499592e-8
6.920052270247347e-9
8.658335405855774e-9
1.376501835597653e-8
1.2077989397964307e-8
1.0896673656431236e-8
9.870392986640387e-9
8.56510658248255e-9
6.495444131360938e-9
8.322659963467725e-10
1.4444832212350557e-8
1.090249779597331e-8
9.753466737296526e-9
9.890714402326635e-8
9.282591533104632e-9
7.051154009948246e-7
1.2209950027309576e-7
4.3141963474376396e-8
2.642834935300924e-8
2.1162165523272024e-9
3.337528579855386e-9
7.79402673029225e-9
5.2658161815726624e-11
2.5750415291437616e-9
5.055313146444152e-10
9.73576710102917e-9
7.039465552854027e-9
1.0568152996151926e-11
1.3896718317468701e-9
4.702953887209416e-10
2.085333812490648e-10
6.148784450790383e-10
5.052408714700426e-10
2.2754942837612966e-10
6.877354115513056e-11
1.5982490162302068e-10
1.0033178925628504e-10
8.64699268799451e-11
5.8544779107230964e-12
9.042924928502031e-11
1.6427821912016242e-10
2.5728297532397814e-10
3.6041259114985463e-10
4.5760819747798797e-10
9.096221125286269e-10
1.95191299563726e-9
2.4658262883421875e-9
9.472015530500592e-10
9.82541271122976e-10
2.182167148554428e-9
2.792686996771101e-9
3.0187379730004903e-9
2.942820075836241e-9
2.5915825806877475e-9
1.9232668920342465e-9
1.1713591281797703e-9
5.452230466814783e-10
1.6891106927960603e-11
1.0294896026391396e-9
7.142385505948338e-10
6.613838355690971e-10
4.75597699694427e-10
4.091352779264539e-10
1.990566636069875e-9
1.8267177242019553e-9
1.3934147095500211e-9
1.016878347691238e-9
6.564407423820885e-10
3.3734469698602847e-10
6.288656753151653e-11
1.909020064746366e-10
4.580934402083661e-10
7.760008874419632e-10
1.1874568624101897e-9
1.746986630638345e-9
4.2815727047647986e-8
1.3002968705486662e-8
4.948415020341604e-7
1.0344254132332963e-7
3.1960374344996344e-8
6.837071420184083e-9
5.124908341853014e-9
2.428349368810779e-8
7.698748342478811e-8
4.2712238319253946e-8
4.044973530006894e-9
7.159197937337249e-9
1.7807408343431824e-8
6.6645334150236445e-9
2.511110037029486e-9
2.706146167796023e-9
1.7548246656666153e-9
1.3296714996900898e-9
8.628469254572537e-10
5.358418084987017e-10
5.016540023135761e-9
3.3272499435665487e-9
6.080523117940722e-10
5.576532610286905e-9
6.9672211597953676e-9
1.0397473598035276e-8
1.7784206847581687e-8
3.337079089415688e-8
6.118479054490259e-8
6.176277917800211e-8
4.199546272509907e-8
1.933718155411428e-7
5.088080140086034e-7
6.465160088144009e-7
2.357783000330548e-7
2.798401912122876e-7
5.604873445542586e-7
7.297755564834923e-7
8.767159342094577e-7
1.0003947536213117e-6
7.849838102213111e-7
7.732145296705134e-8
3.017364703778957e-7
1.6765704351192421e-7
6.78965268724863e-8
2.5398354083239457e-8
5.7092552160555305e-9
2.1386045634675403e-8
2.3063821692433026e-8
1.9322102123882644e-8
1.6848210779796452e-8
4.149884916268072e-9
1.5063167639722643e-8
4.756883802294909e-8
4.0308598854358655e-8
2.9198749393774564e-8
2.052431494326721e-8
1.205886541437521e-8
2.327286598926227e-9
1.1201568905409827e-8
2.3834750246849996e-8
8.703722411713025e-8
3.281891449847356e-8
1.0529459672900354e-6
2.6645368772650835e-7
1.2172437515863995e-7
5.019179203394327e-8
1.910848506900349e-8
4.508593913762378e-9
7.012400947367763e-9
4.0829757096052564e-8
5.721038511052973e-8
3.243876482222638e-8
3.281847501440446e-8
2.398690795290146e-8
2.166922247871616e-8
2.746521191311414e-8
1.7556706263696856e-8
3.2455392031663743e-9
1.5064431408303272e-9
9.539309126822676e-11
7.889221940457862e-11
2.1305942567368943e-10
6.80136259809121e-11
3.6893878141589653e-11
4.612454454061344e-12
1.223746137634688e-13
4.4475002085036764e-13
3.0365740431064997e-13
1.3593502744383326e-13
3.9795807966349985e-12
9.451458600174007e-12
7.803160139056447e-12
9.399692023248041e-12
1.3199100223737367e-11
2.0196501392906812e-11
3.335566691212627e-11
6.05679396348235e-11
1.278435203080452e-10
3.7426000011421804e-10
5.064898625807808e-9
9.40472195702366e-10
9.255588927014259e-10
3.8129956717095035e-9
4.031278480952177e-9
1.3393457095441091e-8
5.51529832148512e-8
7.718794893592646e-9
5.193044463385284e-9
6.781040345963274e-9
4.1877274337603725e-9
8.692977191339709e-12
2.0626521470056097e-13
0.
0.
0.
0.
0.
0.
0.
0.
0.
0.
2.7935866642722244e-14
3.5887140392304286e-14
4.697257412615905e-14
6.315062088960627e-14
8.615639672830181e-14
1.1858384162163488e-13
1.6414020561298047e-13
2.280975912497848e-13
3.1794309249839155e-13
4.4429993980021687e-13
6.222254503210701e-13
7.096503175059042e-13
3.8666997286221026e-13
3.157265817576011e-13
3.511247640972537e-13
4.749751340761012e-13
6.713435402388361e-13
9.44644879902309e-13
1.3415192387983588e-12
1.9458833581119564e-12
2.8902465336144743e-12
4.388426644304685e-12
6.7968342172661414e-12
1.0727267189651782e-11
1.7262304684669373e-11
2.838717724545327e-11
4.7909300153021313e-11
8.357248652691934e-11
1.524368900081116e-10
2.965788299556114e-10
6.380494410102521e-10
6.422365925371744e-9
1.9577005023281804e-8
1.3700752244031062e-8
6.139690203550291e-9
1.8590635302597945e-8
2.6239177789492852e-8
3.207655689233081e-8
3.6302633525470325e-8
3.810374155423815e-8
3.712662667558991e-8
3.417766997613552e-8
2.788183094058328e-8
1.5779369458885648e-8
5.542233910316984e-9
1.6663341556534056e-8
1.0988877172432536e-8
1.0521101763295806e-8
1.1624095211499592e-8
6.920052270247347e-9
8.658335405855774e-9
1.376501835597653e-8
1.2077989397964307e-8
1.0896673656431236e-8
9.870392986640387e-9
8.56510658248255e-9
6.495444131360938e-9
8.322659963467725e-10
1.4444832212350557e-8
1.090249779597331e-8
9.753466737296526e-9
9.890714402326635e-8
9.282591533104632e-9
7.051154009948246e-7
1.2209950027309576e-7
4.3141963474376396e-8
2.642834935300924e-8
2.1162165523272024e-9
3.337528579855386e-9
7.79402673029225e-9
5.2658161815726624e-11
2.5750415291437616e-9
5.055313146444152e-10
9.73576710102917e-9
7.039465552854027e-9
1.0568152996151926e-11
1.3896718317468701e-9
4.702953887209416e-10
2.085333812490648e-10
6.148784450790383e-10
5.052408714700426e-10
2.2754942837612966e-10
6.877354115513056e-11
1.5982490162302068e-10
1.0033178925628504e-10
8.64699268799451e-11
5.8544779107230964e-12
9.042924928502031e-11
1.6427821912016242e-10
2.5728297532397814e-10
3.6041259114985463e-10
4.5760819747798797e-10
9.096221125286269e-10
1.95191299563726e-9
2.4658262883421875e-9
9.472015530500592e-10
9.82541271122976e-10
2.182167148554428e-9
2.792686996771101e-9
3.0187379730004903e-9
2.942820075836241e-9
2.5915825806877475e-9
1.9232668920342465e-9
1.1713591281797703e-9
5.452230466814783e-10
1.6891106927960603e-11
1.0294896026391396e-9
7.142385505948338e-10
6.613838355690971e-10
4.75597699694427e-10
4.091352779264539e-10
1.990566636069875e-9
1.8267177242019553e-9
1.3934147095500211e-9
1.016878347691238e-9
6.564407423820885e-10
3.3734469698602847e-10
6.288656753151653e-11
1.909020064746366e-10
4.580934402083661e-10
7.760008874419632e-10
1.1874568624101897e-9
1.746986630638345e-9
4.2815727047647986e-8
1.3002968705486662e-8
4.948415020341604e-7
1.0344254132332963e-7
3.1960374344996344e-8
6.837071420184083e-9
5.124908341853014e-9
2.428349368810779e-8
7.698748342478811e-8
4.2712238319253946e-8
4.044973530006894e-9
7.159197937337249e-9
1.7807408343431824e-8
6.6645334150236445e-9
2.511110037029486e-9
2.706146167796023e-9
1.7548246656666153e-9
1.3296714996900898e-9
8.628469254572537e-10
5.358418084987017e-10
5.016540023135761e-9
3.3272499435665487e-9
6.080523117940722e-10
5.576532610286905e-9
6.9672211597953676e-9
1.0397473598035276e-8
1.7784206847581687e-8
3.337079089415688e-8
6.118479054490259e-8
6.176277917800211e-8
4.199546272509907e-8
1.933718155411428e-7
5.088080140086034e-7
6.465160088144009e-7
2.357783000330548e-7
2.798401912122876e-7
5.604873445542586e-7
7.297755564834923e-7
8.767159342094577e-7
1.0003947536213117e-6
7.849838102213111e-7
7.732145296705134e-8
3.017364703778957e-7
1.6765704351192421e-7
6.78965268724863e-8
2.5398354083239457e-8
5.7092552160555305e-9
2.1386045634675403e-8
2.3063821692433026e-8
1.9322102123882644e-8
1.6848210779796452e-8
4.149884916268072e-9
1.5063167639722643e-8
4.756883802294909e-8
4.0308598854358655e-8
2.9198749393774564e-8
2.052431494326721e-8
1.205886541437521e-8
2.327286598926227e-9
1.1201568905409827e-8
2.3834750246849996e-8
8.703722411713025e-8
3.281891449847356e-8
1.0529459672900354e-6
2.6645368772650835e-7
1.2172437515863995e-7
5.019179203394327e-8
1.910848506900349e-8
4.508593913762378e-9
7.012400947367763e-9
4.0829757096052564e-8
5.721038511052973e-8
3.243876482222638e-8
3.281847501440446e-8
2.398690795290146e-8
2.166922247871616e-8
2.746521191311414e-8
1.7556706263696856e-8
3.2455392031663743e-9
1.5064431408303272e-9
9.539309126822676e-11
7.889221940457862e-11
2.1305942567368943e-10
6.80136259809121e-11
3.6893878141589653e-11
4.612454454061344e-12
1.223746137634688e-13
4.4475002085036764e-13
3.0365740431064997e-13
1.3593502744383326e-13
3.9795807966349985e-12
9.451458600174007e-12
7.803160139056447e-12
9.399692023248041e-12
1.3199100223737367e-11
2.0196501392906812e-11
3.335566691212627e-11
6.05679396348235e-11
1.278435203080452e-10
3.7426000011421804e-10
5.064898625807808e-9
9.40472195702366e-10
9.255588927014259e-10
3.8129956717095035e-9
4.031278480952177e-9
1.3393457095441091e-8
5.51529832148512e-8
7.718794893592646e-9
5.193044463385284e-9
6.781040345963274e-9
4.1877274337603725e-9
8.692977191339709e-12
2.0626521470056097e-13
0.
0.
0.
0.
0.
0.
0.
0.
0.
0.
2.7935866642722244e-14
3.5887140392304286e-14
4.697257412615905e-14
6.315062088960627e-14
8.615639672830181e-14
1.1858384162163488e-13
1.6414020561298047e-13
2.280975912497848e-13
3.1794309249839155e-13
4.4429993980021687e-13
6.222254503210701e-13
7.096503175059042e-13
3.8666997286221026e-13
3.157265817576011e-13
3.511247640972537e-13
4.749751340761012e-13
6.713435402388361e-13
9.44644879902309e-13
1.3415192387983588e-12
1.9458833581119564e-12
2.8902465336144743e-12
4.388426644304685e-12
6.7968342172661414e-12
1.0727267189651782e-11
1.7262304684669373e-11
2.838717724545327e-11
4.7909300153021313e-11
8.357248652691934e-11
1.524368900081116e-10
2.965788299556114e-10
6.380494410102521e-10
6.422365925371744e-9
1.9577005023281804e-8
1.3700752244031062e-8
6.139690203550291e-9
1.8590635302597945e-8
2.6239177789492852e-8
3.207655689233081e-8
3.6302633525470325e-8
3.810374155423815e-8
3.712662667558991e-8
3.417766997613552e-8
2.788183094058328e-8
1.5779369458885648e-8
5.542233910316984e-9
1.6663341556534056e-8
1.0988877172432536e-8
1.0521101763295806e-8
1.1624095211499592e-8
6.920052270247347e-9
8.658335405855774e-9
1.376501835597653e-8
1.2077989397964307e-8
1.0896673656431236e-8
9.870392986640387e-9
8.56510658248255e-9
6.495444131360938e-9
8.322659963467725e-10
1.4444832212350557e-8
1.090249779597331e-8
9.753466737296526e-9
9.890714402326635e-8
9.282591533104632e-9
7.051154009948246e-7
1.2209950027309576e-7
4.3141963474376396e-8
2.642834935300924e-8
2.1162165523272024e-9
3.337528579855386e-9
7.79402673029225e-9
5.2658161815726624e-11
2.5750415291437616e-9
5.055313146444152e-10
9.73576710102917e-9
7.039465552854027e-9
1.0568152996151926e-11
1.3896718317468701e-9
4.702953887209416e-10
2.085333812490648e-10
6.148784450790383e-10
5.052408714700426e-10
2.2754942837612966e-10
6.877354115513056e-11
1.5982490162302068e-10
1.0033178925628504e-10
8.64699268799451e-11
5.8544779107230964e-12
9.042924928502031e-11
1.6427821912016242e-10
2.5728297532397814e-10
3.6041259114985463e-10
4.5760819747798797e-10
9.096221125286269e-10
1.95191299563726e-9
2.4658262883421875e-9
9.472015530500592e-10
9.82541271122976e-10
2.182167148554428e-9
2.792686996771101e-9
3.0187379730004903e-9
2.942820075836241e-9
2.5915825806877475e-9
1.9232668920342465e-9
1.1713591281797703e-9
5.452230466814783e-10
1.6891106927960603e-11
1.0294896026391396e-9
7.142385505948338e-10
6.613838355690971e-10
4.75597699694427e-10
4.091352779264539e-10
1.990566636069875e-9
1.8267177242019553e-9
1.3934147095500211e-9
1.016878347691238e-9
6.564407423820885e-10
3.3734469698602847e-10
6.288656753151653e-11
1.909020064746366e-10
4.580934402083661e-10
7.760008874419632e-10
1.1874568624101897e-9
1.746986630638345e-9
4.2815727047647986e-8
1.3002968705486662e-8
4.948415020341604e-7
1.0344254132332963e-7
3.1960374344996344e-8
6.837071420184083e-9
5.124908341853014e-9
2.428349368810779e-8
7.698748342478811e-8
4.2712238319253946e-8
4.044973530006894e-9
7.159197937337249e-9
1.7807408343431824e-8
6.6645334150236445e-9
2.511110037029486e-9
2.706146167796023e-9
1.7548246656666153e-9
1.3296714996900898e-9
8.628469254572537e-10
5.358418084987017e-10
5.016540023135761e-9
3.3272499435665487e-9
6.080523117940722e-10
5.576532610286905e-9
6.9672211597953676e-9
1.0397473598035276e-8
1.7784206847581687e-8
3.337079089415688e-8
6.118479054490259e-8
6.176277917800211e-8
4.199546272509907e-8
1.933718155411428e-7
5.088080140086034e-7
6.465160088144009e-7
2.357783000330548e-7
2.798401912122876e-7
5.604873445542586e-7
7.297755564834923e-7
8.767159342094577e-7
1.0003947536213117e-6
7.849838102213111e-7
7.732145296705134e-8
3.017364703778957e-7
1.6765704351192421e-7
6.78965268724863e-8
2.5398354083239457e-8
5.7092552160555305e-9
2.1386045634675403e-8
2.3063821692433026e-8
1.9322102123882644e-8
1.6848210779796452e-8
4.149884916268072e-9
1.5063167639722643e-8
4.756883802294909e-8
4.0308598854358655e-8
2.9198749393774564e-8
2.052431494326721e-8
1.205886541437521e-8
2.327286598926227e-9
1.1201568905409827e-8
2.3834750246849996e-8
8.703722411713025e-8
3.281891449847356e-8
1.0529459672900354e-6
2.6645368772650835e-7
1.2172437515863995e-7
5.019179203394327e-8
1.910848506900349e-8
4.508593913762378e-9
7.012400947367763e-9
4.0829757096052564e-8
5.721038511052973e-8
3.243876482222638e-8
3.281847501440446e-8
2.398690795290146e-8
2.166922247871616e-8
2.746521191311414e-8
1.7556706263696856e-8
3.2455392031663743e-9
1.5064431408303272e-9
9.539309126822676e-11
7.889221940457862e-11
2.1305942567368943e-10
6.80136259809121e-11
3.6893878141589653e-11
4.612454454061344e-12
1.223746137634688e-13
4.4475002085036764e-13
3.0365740431064997e-13
1.3593502744383326e-13
3.9795807966349985e-12
9.451458600174007e-12
7.803160139056447e-12
9.399692023248041e-12
1.3199100223737367e-11
2.0196501392906812e-11
3.335566691212627e-11
6.05679396348235e-11
1.278435203080452e-10
3.7426000011421804e-10
5.064898625807808e-9
9.40472195702366e-10
9.255588927014259e-10
3.8129956717095035e-9
4.031278480952177e-9
1.3393457095441091e-8
5.51529832148512e-8
7.718794893592646e-9
5.193044463385284e-9
6.781040345963274e-9
4.1877274337603725e-9
8.692977191339709e-12
2.0626521470056097e-13
0.
0.
0.
0.
0.
0.
0.
0.
0.
0.
2.7935866642722244e-14
3.5887140392304286e-14
4.697257412615905e-14
6.315062088960627e-14
8.615639672830181e-14
1.1858384162163488e-13
1.6414020561298047e-13
2.280975912497848e-13
3.1794309249839155e-13
4.4429993980021687e-13
6.222254503210701e-13
7.096503175059042e-13
3.8666997286221026e-13
3.157265817576011e-13
3.511247640972537e-13
4.749751340761012e-13
6.713435402388361e-13
9.44644879902309e-13
1.3415192387983588e-12
1.9458833581119564e-12
2.8902465336144743e-12
4.388426644304685e-12
6.7968342172661414e-12
1.0727267189651782e-11
1.7262304684669373e-11
2.838717724545327e-11
4.7909300153021313e-11
8.357248652691934e-11
1.524368900081116e-10
2.965788299556114e-10
6.380494410102521e-10
6.422365925371744e-9
1.9577005023281804e-8
1.3700752244031062e-8
6.139690203550291e-9
1.8590635302597945e-8
2.6239177789492852e-8
3.207655689233081e-8
3.6302633525470325e-8
3.810374155423815e-8
3.712662667558991e-8
3.417766997613552e-8
2.788183094058328e-8
1.5779369458885648e-8
5.542233910316984e-9
1.6663341556534056e-8
1.0988877172432536e-8
1.0521101763295806e-8
1.1624095211499592e-8
6.920052270247347e-9
8.658335405855774e-9
1.376501835597653e-8
1.2077989397964307e-8
1.0896673656431236e-8
9.870392986640387e-9
8.56510658248255e-9
6.495444131360938e-9
8.322659963467725e-10
1.4444832212350557e-8
1.090249779597331e-8
9.753466737296526e-9
9.890714402326635e-8
9.282591533104632e-9
7.051154009948246e-7
1.2209950027309576e-7
4.3141963474376396e-8
2.642834935300924e-8
2.1162165523272024e-9
3.337528579855386e-9
7.79402673029225e-9
5.2658161815726624e-11
2.5750415291437616e-9
5.055313146444152e-10
9.73576710102917e-9
7.039465552854027e-9
1.0568152996151926e-11
1.3896718317468701e-9
4.702953887209416e-10
2.085333812490648e-10
6.148784450790383e-10
5.052408714700426e-10
2.2754942837612966e-10
6.877354115513056e-11
1.5982490162302068e-10
1.0033178925628504e-10
8.64699268799451e-11
5.8544779107230964e-12
9.042924928502031e-11
1.6427821912016242e-10
2.5728297532397814e-10
3.6041259114985463e-10
4.5760819747798797e-10
9.096221125286269e-10
1.95191299563726e-9
2.4658262883421875e-9
9.472015530500592e-10
9.82541271122976e-10
2.182167148554428e-9
2.792686996771101e-9
3.0187379730004903e-9
2.942820075836241e-9
2.5915825806877475e-9
1.9232668920342465e-9
1.1713591281797703e-9
5.452230466814783e-10
1.6891106927960603e-11
1.0294896026391396e-9
7.142385505948338e-10
6.613838355690971e-10
4.75597699694427e-10
4.091352779264539e-10
1.990566636069875e-9
1.8267177242019553e-9
1.3934147095500211e-9
1.016878347691238e-9
6.564407423820885e-10
3.3734469698602847e-10
6.288656753151653e-11
1.909020064746366e-10
4.580934402083661e-10
7.760008874419632e-10
1.1874568624101897e-9
1.746986630638345e-9
4.2815727047647986e-8
1.3002968705486662e-8
4.948415020341604e-7
1.0344254132332963e-7
3.1960374344996344e-8
6.837071420184083e-9
5.124908341853014e-9
2.428349368810779e-8
7.698748342478811e-8
4.2712238319253946e-8
4.044973530006894e-9
7.159197937337249e-9
1.7807408343431824e-8
6.6645334150236445e-9
2.511110037029486e-9
2.706146167796023e-9
1.7548246656666153e-9
1.3296714996900898e-9
8.628469254572537e-10
5.358418084987017e-10
5.016540023135761e-9
3.3272499435665487e-9
6.080523117940722e-10
5.576532610286905e-9
6.9672211597953676e-9
1.0397473598035276e-8
1.7784206847581687e-8
3.337079089415688e-8
6.118479054490259e-8
6.176277917800211e-8
4.199546272509907e-8
1.933718155411428e-7
5.088080140086034e-7
6.465160088144009e-7
2.357783000330548e-7
2.798401912122876e-7
5.604873445542586e-7
7.297755564834923e-7
8.767159342094577e-7
1.0003947536213117e-6
7.849838102213111e-7
7.732145296705134e-8
3.017364703778957e-7
1.6765704351192421e-7
6.78965268724863e-8
2.5398354083239457e-8
5.7092552160555305e-9
2.1386045634675403e-8
2.3063821692433026e-8
1.9322102123882644e-8
1.6848210779796452e-8
4.149884916268072e-9
1.5063167639722643e-8
4.756883802294909e-8
4.0308598854358655e-8
2.9198749393774564e-8
2.052431494326721e-8
1.205886541437521e-8
2.327286598926227e-9
1.1201568905409827e-8
2.3834750246849996e-8
8.703722411713025e-8
3.281891449847356e-8
1.0529459672900354e-6
2.6645368772650835e-7
1.2172437515863995e-7
5.019179203394327e-8
1.910848506900349e-8
4.508593913762378e-9
7.012400947367763e-9
4.0829757096052564e-8
5.721038511052973e-8
3.243876482222638e-8
3.281847501440446e-8
2.398690795290146e-8
2.166922247871616e-8
2.746521191311414e-8
1.7556706263696856e-8
3.2455392031663743e-9
1.5064431408303272e-9
9.539309126822676e-11
7.889221940457862e-11
2.1305942567368943e-10
6.80136259809121e-11
3.6893878141589653e-11
4.612454454061344e-12
1.223746137634688e-13
4.4475002085036764e-13
3.0365740431064997e-13
1.3593502744383326e-13
3.9795807966349985e-12
9.451458600174007e-12
7.803160139056447e-12
9.399692023248041e-12
1.3199100223737367e-11
2.0196501392906812e-11
3.335566691212627e-11
6.05679396348235e-11
1.278435203080452e-10
3.7426000011421804e-10
5.064898625807808e-9
9.40472195702366e-10
9.255588927014259e-10
3.8129956717095035e-9
4.031278480952177e-9
1.3393457095441091e-8
5.51529832148512e-8
7.718794893592646e-9
5.193044463385284e-9
6.781040345963274e-9
4.1877274337603725e-9
8.692977191339709e-12
2.0626521470056097e-13
0.
0.
0.
0.
0.
0.
0.
0.
0.
0.
2.7935866642722244e-14
3.5887140392304286e-14
4.697257412615905e-14
6.315062088960627e-14
8.615639672830181e-14
1.1858384162163488e-13
1.6414020561298047e-13
2.280975912497848e-13
3.1794309249839155e-13
4.4429993980021687e-13
6.222254503210701e-13
7.096503175059042e-13
3.8666997286221026e-13
3.157265817576011e-13
3.511247640972537e-13
4.749751340761012e-13
6.713435402388361e-13
9.44644879902309e-13
1.3415192387983588e-12
1.9458833581119564e-12
2.8902465336144743e-12
4.388426644304685e-12
6.7968342172661414e-12
1.0727267189651782e-11
1.7262304684669373e-11
2.838717724545327e-11
4.7909300153021313e-11
8.357248652691934e-11
1.524368900081116e-10
2.965788299556114e-10
6.380494410102521e-10
6.422365925371744e-9
1.9577005023281804e-8
1.3700752244031062e-8
6.139690203550291e-9
1.8590635302597945e-8
2.6239177789492852e-8
3.207655689233081e-8
3.6302633525470325e-8
3.810374155423815e-8
3.712662667558991e-8
3.417766997613552e-8
2.788183094058328e-8
1.5779369458885648e-8
5.542233910316984e-9
1.6663341556534056e-8
1.0988877172432536e-8
1.0521101763295806e-8
1.1624095211499592e-8
6.920052270247347e-9
8.658335405855774e-9
1.376501835597653e-8
1.2077989397964307e-8
1.0896673656431236e-8
9.870392986640387e-9
8.56510658248255e-9
6.495444131360938e-9
8.322659963467725e-10
1.4444832212350557e-8
1.090249779597331e-8
9.753466737296526e-9
9.890714402326635e-8
9.282591533104632e-9
7.051154009948246e-7
1.2209950027309576e-7
4.3141963474376396e-8
2.642834935300924e-8
2.1162165523272024e-9
3.337528579855386e-9
7.79402673029225e-9
5.2658161815726624e-11
2.5750415291437616e-9
5.055313146444152e-10
9.73576710102917e-9
7.039465552854027e-9
1.0568152996151926e-11
1.3896718317468701e-9
4.702953887209416e-10
2.085333812490648e-10
6.148784450790383e-10
5.052408714700426e-10
2.2754942837612966e-10
6.877354115513056e-11
1.5982490162302068e-10
1.0033178925628504e-10
8.64699268799451e-11
5.8544779107230964e-12
9.042924928502031e-11
1.6427821912016242e-10
2.5728297532397814e-10
3.6041259114985463e-10
4.5760819747798797e-10
9.096221125286269e-10
1.95191299563726e-9
2.4658262883421875e-9
9.472015530500592e-10
9.82541271122976e-10
2.182167148554428e-9
2.792686996771101e-9
3.0187379730004903e-9
2.942820075836241e-9
2.5915825806877475e-9
1.9232668920342465e-9
1.1713591281797703e-9
5.452230466814783e-10
1.6891106927960603e-11
1.0294896026391396e-9
7.142385505948338e-10
6.613838355690971e-10
4.75597699694427e-10
4.091352779264539e-10
1.990566636069875e-9
1.8267177242019553e-9
1.3934147095500211e-9
1.016878347691238e-9
6.564407423820885e-10
3.3734469698602847e-10
6.288656753151653e-11
1.909020064746366e-10
4.580934402083661e-10
7.760008874419632e-10
1.1874568624101897e-9
1.746986630638345e-9
4.2815727047647986e-8
1.3002968705486662e-8
4.948415020341604e-7
1.0344254132332963e-7
3.1960374344996344e-8
6.837071420184083e-9
5.124908341853014e-9
2.428349368810779e-8
7.698748342478811e-8
4.2712238319253946e-8
4.044973530006894e-9
7.159197937337249e-9
1.7807408343431824e-8
6.6645334150236445e-9
2.511110037029486e-9
2.706146167796023e-9
1.7548246656666153e-9
1.3296714996900898e-9
8.628469254572537e-10
5.358418084987017e-10
5.016540023135761e-9
3.3272499435665487e-9
6.080523117940722e-10
5.576532610286905e-9
6.9672211597953676e-9
1.0397473598035276e-8
1.7784206847581687e-8
3.337079089415688e-8
6.118479054490259e-8
6.176277917800211e-8
4.199546272509907e-8
1.933718155411428e-7
5.088080140086034e-7
6.465160088144009e-7
2.357783000330548e-7
2.798401912122876e-7
5.604873445542586e-7
7.297755564834923e-7
8.767159342094577e-7
1.0003947536213117e-6
7.849838102213111e-7
7.732145296705134e-8
3.017364703778957e-7
1.6765704351192421e-7
6.78965268724863e-8
2.5398354083239457e-8
5.7092552160555305e-9
2.1386045634675403e-8
2.3063821692433026e-8
1.9322102123882644e-8
1.6848210779796452e-8
4.149884916268072e-9
1.5063167639722643e-8
4.756883802294909e-8
4.0308598854358655e-8
2.9198749393774564e-8
2.052431494326721e-8
1.205886541437521e-8
2.327286598926227e-9
1.1201568905409827e-8
2.3834750246849996e-8
8.703722411713025e-8
3.281891449847356e-8
1.0529459672900354e-6
2.6645368772650835e-7
1.2172437515863995e-7
5.019179203394327e-8
1.910848506900349e-8
4.508593913762378e-9
7.012400947367763e-9
4.0829757096052564e-8
5.721038511052973e-8
3.243876482222638e-8
3.281847501440446e-8
2.398690795290146e-8
2.166922247871616e-8
2.746521191311414e-8
1.7556706263696856e-8
3.2455392031663743e-9
1.5064431408303272e-9
9.539309126822676e-11
7.889221940457862e-11
2.1305942567368943e-10
6.80136259809121e-11
3.6893878141589653e-11
4.612454454061344e-12
1.223746137634688e-13
4.4475002085036764e-13
3.0365740431064997e-13
1.3593502744383326e-13
3.9795807966349985e-12
9.451458600174007e-12
7.803160139056447e-12
9.399692023248041e-12
1.3199100223737367e-11
2.0196501392906812e-11
3.335566691212627e-11
6.05679396348235e-11
1.278435203080452e-10
3.7426000011421804e-10
5.064898625807808e-9
9.40472195702366e-10
9.255588927014259e-10
3.8129956717095035e-9
4.031278480952177e-9
1.3393457095441091e-8
5.51529832148512e-8
7.718794893592646e-9
5.193044463385284e-9
6.781040345963274e-9
4.1877274337603725e-9
8.692977191339709e-12
2.0626521470056097e-13
0.
0.
0.
0.
0.
0.
0.
0.
0.
0.
2.7935866642722244e-14
3.5887140392304286e-14
4.697257412615905e-14
6.315062088960627e-14
8.615639672830181e-14
1.1858384162163488e-13
1.6414020561298047e-13
2.280975912497848e-13
3.1794309249839155e-13
4.4429993980021687e-13
6.222254503210701e-13
7.096503175059042e-13
3.8666997286221026e-13
3.157265817576011e-13
3.511247640972537e-13
4.749751340761012e-13
6.713435402388361e-13
9.44644879902309e-13
1.3415192387983588e-12
1.9458833581119564e-12
2.8902465336144743e-12
4.388426644304685e-12
6.7968342172661414e-12
1.0727267189651782e-11
1.7262304684669373e-11
2.838717724545327e-11
4.7909300153021313e-11
8.357248652691934e-11
1.524368900081116e-10
2.965788299556114e-10
6.380494410102521e-10
6.422365925371744e-9
1.9577005023281804e-8
1.3700752244031062e-8
6.139690203550291e-9
1.8590635302597945e-8
2.6239177789492852e-8
3.207655689233081e-8
3.6302633525470325e-8
3.810374155423815e-8
3.712662667558991e-8
3.417766997613552e-8
2.788183094058328e-8
1.5779369458885648e-8
5.542233910316984e-9
1.6663341556534056e-8
1.0988877172432536e-8
1.0521101763295806e-8
1.1624095211499592e-8
6.920052270247347e-9
8.658335405855774e-9
1.376501835597653e-8
1.2077989397964307e-8
1.0896673656431236e-8
9.870392986640387e-9
8.56510658248255e-9
6.495444131360938e-9
8.322659963467725e-10
1.4444832212350557e-8
1.090249779597331e-8
9.753466737296526e-9
9.890714402326635e-8
9.282591533104632e-9
7.051154009948246e-7
1.2209950027309576e-7
4.3141963474376396e-8
2.642834935300924e-8
2.1162165523272024e-9
3.337528579855386e-9
7.79402673029225e-9
5.2658161815726624e-11
2.5750415291437616e-9
5.055313146444152e-10
9.73576710102917e-9
7.039465552854027e-9
1.0568152996151926e-11
1.3896718317468701e-9
4.702953887209416e-10
2.085333812490648e-10
6.148784450790383e-10
5.052408714700426e-10
2.2754942837612966e-10
6.877354115513056e-11
1.5982490162302068e-10
1.0033178925628504e-10
8.64699268799451e-11
5.8544779107230964e-12
9.042924928502031e-11
1.6427821912016242e-10
2.5728297532397814e-10
3.6041259114985463e-10
4.5760819747798797e-10
9.096221125286269e-10
1.95191299563726e-9
2.4658262883421875e-9
9.472015530500592e-10
9.82541271122976e-10
2.182167148554428e-9
2.792686996771101e-9
3.0187379730004903e-9
2.942820075836241e-9
2.5915825806877475e-9
1.9232668920342465e-9
1.1713591281797703e-9
5.452230466814783e-10
1.6891106927960603e-11
1.0294896026391396e-9
7.142385505948338e-10
6.613838355690971e-10
4.75597699694427e-10
4.091352779264539e-10
1.990566636069875e-9
1.8267177242019553e-9
1.3934147095500211e-9
1.016878347691238e-9
6.564407423820885e-10
3.3734469698602847e-10
6.288656753151653e-11
1.909020064746366e-10
4.580934402083661e-10
7.760008874419632e-10
1.1874568624101897e-9
1.746986630638345e-9
4.2815727047647986e-8
1.3002968705486662e-8
4.948415020341604e-7
1.0344254132332963e-7
3.1960374344996344e-8
6.837071420184083e-9
5.124908341853014e-9
2.428349368810779e-8
7.698748342478811e-8
4.2712238319253946e-8
4.044973530006894e-9
7.159197937337249e-9
1.7807408343431824e-8
6.6645334150236445e-9
2.511110037029486e-9
2.706146167796023e-9
1.7548246656666153e-9
1.3296714996900898e-9
8.628469254572537e-10
5.358418084987017e-10
5.016540023135761e-9
3.3272499435665487e-9
6.080523117940722e-10
5.576532610286905e-9
6.9672211597953676e-9
1.0397473598035276e-8
1.7784206847581687e-8
3.337079089415688e-8
6.118479054490259e-8
6.176277917800211e-8
4.199546272509907e-8
1.933718155411428e-7
5.088080140086034e-7
6.465160088144009e-7
2.357783000330548e-7
2.798401912122876e-7
5.604873445542586e-7
7.297755564834923e-7
8.767159342094577e-7
1.0003947536213117e-6
7.849838102213111e-7
7.732145296705134e-8
3.017364703778957e-7
1.6765704351192421e-7
6.78965268724863e-8
2.5398354083239457e-8
5.7092552160555305e-9
2.1386045634675403e-8
2.3063821692433026e-8
1.9322102123882644e-8
1.6848210779796452e-8
4.149884916268072e-9
1.5063167639722643e-8
4.756883802294909e-8
4.0308598854358655e-8
2.9198749393774564e-8
2.052431494326721e-8
1.205886541437521e-8
2.327286598926227e-9
1.1201568905409827e-8
2.3834750246849996e-8
8.703722411713025e-8
3.281891449847356e-8
1.0529459672900354e-6
2.6645368772650835e-7
1.2172437515863995e-7
5.019179203394327e-8
1.910848506900349e-8
4.508593913762378e-9
7.012400947367763e-9
4.0829757096052564e-8
5.721038511052973e-8
3.243876482222638e-8
3.281847501440446e-8
2.398690795290146e-8
2.166922247871616e-8
2.746521191311414e-8
1.7556706263696856e-8
3.2455392031663743e-9
1.5064431408303272e-9
9.539309126822676e-11
7.889221940457862e-11
2.1305942567368943e-10
6.80136259809121e-11
3.6893878141589653e-11
4.612454454061344e-12
1.223746137634688e-13
4.4475002085036764e-13
3.0365740431064997e-13
1.3593502744383326e-13
3.9795807966349985e-12
9.451458600174007e-12
7.803160139056447e-12
9.399692023248041e-12
1.3199100223737367e-11
2.0196501392906812e-11
3.335566691212627e-11
6.05679396348235e-11
1.278435203080452e-10
3.7426000011421804e-10
5.064898625807808e-9
9.40472195702366e-10
9.255588927014259e-10
3.8129956717095035e-9
4.031278480952177e-9
1.3393457095441091e-8
5.51529832148512e-8
7.718794893592646e-9
5.193044463385284e-9
6.781040345963274e-9
4.1877274337603725e-9
8.692977191339709e-12
2.0626521470056097e-13
0.
0.
0.
0.
0.
0.
0.
0.
0.
0.
2.7935866642722244e-14
3.5887140392304286e-14
4.697257412615905e-14
6.315062088960627e-14
8.615639672830181e-14
1.1858384162163488e-13
1.6414020561298047e-13
2.280975912497848e-13
3.1794309249839155e-13
4.4429993980021687e-13
6.222254503210701e-13
7.096503175059042e-13
3.8666997286221026e-13
3.157265817576011e-13
3.511247640972537e-13
4.749751340761012e-13
6.713435402388361e-13
9.44644879902309e-13
1.3415192387983588e-12
1.9458833581119564e-12
2.8902465336144743e-12
4.388426644304685e-12
6.7968342172661414e-12
1.0727267189651782e-11
1.7262304684669373e-11
2.838717724545327e-11
4.7909300153021313e-11
8.357248652691934e-11
1.524368900081116e-10
2.965788299556114e-10
6.380494410102521e-10
6.422365925371744e-9
1.9577005023281804e-8
1.3700752244031062e-8
6.139690203550291e-9
1.8590635302597945e-8
2.6239177789492852e-8
3.207655689233081e-8
3.6302633525470325e-8
3.810374155423815e-8
3.712662667558991e-8
3.417766997613552e-8
2.788183094058328e-8
1.5779369458885648e-8
5.542233910316984e-9
1.6663341556534056e-8
1.0988877172432536e-8
1.0521101763295806e-8
1.1624095211499592e-8
6.920052270247347e-9
8.658335405855774e-9
1.376501835597653e-8
1.2077989397964307e-8
1.0896673656431236e-8
9.870392986640387e-9
8.56510658248255e-9
6.495444131360938e-9
8.322659963467725e-10
1.4444832212350557e-8
1.090249779597331e-8
9.753466737296526e-9
9.890714402326635e-8
9.282591533104632e-9
7.051154009948246e-7
1.2209950027309576e-7
4.3141963474376396e-8
2.642834935300924e-8
2.1162165523272024e-9
3.337528579855386e-9
7.79402673029225e-9
5.2658161815726624e-11
2.5750415291437616e-9
5.055313146444152e-10
9.73576710102917e-9
7.039465552854027e-9
1.0568152996151926e-11
1.3896718317468701e-9
4.702953887209416e-10
2.085333812490648e-10
6.148784450790383e-10
5.052408714700426e-10
2.2754942837612966e-10
6.877354115513056e-11
1.5982490162302068e-10
1.0033178925628504e-10
8.64699268799451e-11
5.8544779107230964e-12
9.042924928502031e-11
1.6427821912016242e-10
2.5728297532397814e-10
3.6041259114985463e-10
4.5760819747798797e-10
9.096221125286269e-10
1.95191299563726e-9
2.4658262883421875e-9
9.472015530500592e-10
9.82541271122976e-10
2.182167148554428e-9
2.792686996771101e-9
3.0187379730004903e-9
2.942820075836241e-9
2.5915825806877475e-9
1.9232668920342465e-9
1.1713591281797703e-9
5.452230466814783e-10
1.6891106927960603e-11
1.0294896026391396e-9
7.142385505948338e-10
6.613838355690971e-10
4.75597699694427e-10
4.091352779264539e-10
1.990566636069875e-9
1.8267177242019553e-9
1.3934147095500211e-9
1.016878347691238e-9
6.564407423820885e-10
3.3734469698602847e-10
6.288656753151653e-11
1.909020064746366e-10
4.580934402083661e-10
7.760008874419632e-10
1.1874568624101897e-9
1.746986630638345e-9
4.2815727047647986e-8
1.3002968705486662e-8
4.948415020341604e-7
1.0344254132332963e-7
3.1960374344996344e-8
6.837071420184083e-9
5.124908341853014e-9
2.428349368810779e-8
7.698748342478811e-8
4.2712238319253946e-8
4.044973530006894e-9
7.159197937337249e-9
1.7807408343431824e-8
6.6645334150236445e-9
2.511110037029486e-9
2.706146167796023e-9
1.7548246656666153e-9
1.3296714996900898e-9
8.628469254572537e-10
5.358418084987017e-10
5.016540023135761e-9
3.3272499435665487e-9
6.080523117940722e-10
5.576532610286905e-9
6.9672211597953676e-9
1.0397473598035276e-8
1.7784206847581687e-8
3.337079089415688e-8
6.118479054490259e-8
6.176277917800211e-8
4.199546272509907e-8
1.933718155411428e-7
5.088080140086034e-7
6.465160088144009e-7
2.357783000330548e-7
2.798401912122876e-7
5.604873445542586e-7
7.297755564834923e-7
8.767159342094577e-7
1.0003947536213117e-6
7.849838102213111e-7
7.732145296705134e-8
3.017364703778957e-7
1.6765704351192421e-7
6.78965268724863e-8
2.5398354083239457e-8
5.7092552160555305e-9
2.1386045634675403e-8
2.3063821692433026e-8
1.9322102123882644e-8
1.6848210779796452e-8
4.149884916268072e-9
1.5063167639722643e-8
4.756883802294909e-8
4.0308598854358655e-8
2.9198749393774564e-8
2.052431494326721e-8
1.205886541437521e-8
2.327286598926227e-9
1.1201568905409827e-8
2.3834750246849996e-8
8.703722411713025e-8
3.281891449847356e-8
1.0529459672900354e-6
2.6645368772650835e-7
1.2172437515863995e-7
5.019179203394327e-8
1.910848506900349e-8
4.508593913762378e-9
7.012400947367763e-9
4.0829757096052564e-8
5.721038511052973e-8
3.243876482222638e-8
3.281847501440446e-8
2.398690795290146e-8
2.166922247871616e-8
2.746521191311414e-8
1.7556706263696856e-8
3.2455392031663743e-9
1.5064431408303272e-9
9.539309126822676e-11
7.889221940457862e-11
2.1305942567368943e-10
6.80136259809121e-11
3.6893878141589653e-11
4.612454454061344e-12
1.223746137634688e-13
4.4475002085036764e-13
3.0365740431064997e-13
1.3593502744383326e-13
3.9795807966349985e-12
9.451458600174007e-12
7.803160139056447e-12
9.399692023248041e-12
1.3199100223737367e-11
2.0196501392906812e-11
3.335566691212627e-11
6.05679396348235e-11
1.278435203080452e-10
3.7426000011421804e-10
5.064898625807808e-9
9.40472195702366e-10
9.255588927014259e-10
3.8129956717095035e-9
4.031278480952177e-9
1.3393457095441091e-8
5.51529832148512e-8
7.718794893592646e-9
5.193044463385284e-9
6.781040345963274e-9
4.1877274337603725e-9
8.692977191339709e-12
2.0626521470056097e-13
0.
0.
0.
0.
0.
0.
0.
0.
0.
0.
2.7935866642722244e-14
3.5887140392304286e-14
4.697257412615905e-14
6.315062088960627e-14
8.615639672830181e-14
1.1858384162163488e-13
1.6414020561298047e-13
2.280975912497848e-13
3.1794309249839155e-13
4.4429993980021687e-13
6.222254503210701e-13
7.096503175059042e-13
3.8666997286221026e-13
3.157265817576011e-13
3.511247640972537e-13
4.749751340761012e-13
6.713435402388361e-13
9.44644879902309e-13
1.3415192387983588e-12
1.9458833581119564e-12
2.8902465336144743e-12
4.388426644304685e-12
6.7968342172661414e-12
1.0727267189651782e-11
1.7262304684669373e-11
2.838717724545327e-11
4.7909300153021313e-11
8.357248652691934e-11
1.524368900081116e-10
2.965788299556114e-10
6.380494410102521e-10
6.422365925371744e-9
1.9577005023281804e-8
1.3700752244031062e-8
6.139690203550291e-9
1.8590635302597945e-8
2.6239177789492852e-8
3.207655689233081e-8
3.6302633525470325e-8
3.810374155423815e-8
3.712662667558991e-8
3.417766997613552e-8
2.788183094058328e-8
1.5779369458885648e-8
5.542233910316984e-9
1.6663341556534056e-8
1.0988877172432536e-8
1.0521101763295806e-8
1.1624095211499592e-8
6.920052270247347e-9
8.658335405855774e-9
1.376501835597653e-8
1.2077989397964307e-8
1.0896673656431236e-8
9.870392986640387e-9
8.56510658248255e-9
6.495444131360938e-9
8.322659963467725e-10
1.4444832212350557e-8
1.090249779597331e-8
9.753466737296526e-9
9.890714402326635e-8
9.282591533104632e-9
7.051154009948246e-7
1.2209950027309576e-7
4.3141963474376396e-8
2.642834935300924e-8
2.1162165523272024e-9
3.337528579855386e-9
7.79402673029225e-9
5.2658161815726624e-11
2.5750415291437616e-9
5.055313146444152e-10
9.73576710102917e-9
7.039465552854027e-9
1.0568152996151926e-11
1.3896718317468701e-9
4.702953887209416e-10
2.085333812490648e-10
6.148784450790383e-10
5.052408714700426e-10
2.2754942837612966e-10
6.877354115513056e-11
1.5982490162302068e-10
1.0033178925628504e-10
8.64699268799451e-11
5.8544779107230964e-12
9.042924928502031e-11
1.6427821912016242e-10
2.5728297532397814e-10
3.6041259114985463e-10
4.5760819747798797e-10
9.096221125286269e-10
1.95191299563726e-9
2.4658262883421875e-9
9.472015530500592e-10
9.82541271122976e-10
2.182167148554428e-9
2.792686996771101e-9
3.0187379730004903e-9
2.942820075836241e-9
2.5915825806877475e-9
1.9232668920342465e-9
1.1713591281797703e-9
5.452230466814783e-10
1.6891106927960603e-11
1.0294896026391396e-9
7.142385505948338e-10
6.613838355690971e-10
4.75597699694427e-10
4.091352779264539e-10
1.990566636069875e-9
1.8267177242019553e-9
1.3934147095500211e-9
1.016878347691238e-9
6.564407423820885e-10
3.3734469698602847e-10
6.288656753151653e-11
1.909020064746366e-10
4.580934402083661e-10
7.760008874419632e-10
1.1874568624101897e-9
1.746986630638345e-9
4.2815727047647986e-8
1.3002968705486662e-8
4.948415020341604e-7
1.0344254132332963e-7
3.1960374344996344e-8
6.837071420184083e-9
5.124908341853014e-9
2.428349368810779e-8
7.698748342478811e-8
4.2712238319253946e-8
4.044973530006894e-9
7.159197937337249e-9
1.7807408343431824e-8
6.6645334150236445e-9
2.511110037029486e-9
2.706146167796023e-9
1.7548246656666153e-9
1.3296714996900898e-9
8.628469254572537e-10
5.358418084987017e-10
5.016540023135761e-9
3.3272499435665487e-9
6.080523117940722e-10
5.576532610286905e-9
6.9672211597953676e-9
1.0397473598035276e-8
1.7784206847581687e-8
3.337079089415688e-8
6.118479054490259e-8
6.176277917800211e-8
4.199546272509907e-8
1.933718155411428e-7
5.088080140086034e-7
6.465160088144009e-7
2.357783000330548e-7
2.798401912122876e-7
5.604873445542586e-7
7.297755564834923e-7
8.767159342094577e-7
1.0003947536213117e-6
7.849838102213111e-7
7.732145296705134e-8
3.017364703778957e-7
1.6765704351192421e-7
6.78965268724863e-8
2.5398354083239457e-8
5.7092552160555305e-9
2.1386045634675403e-8
2.3063821692433026e-8
1.9322102123882644e-8
1.6848210779796452e-8
4.149884916268072e-9
1.5063167639722643e-8
4.756883802294909e-8
4.0308598854358655e-8
2.9198749393774564e-8
2.052431494326721e-8
1.205886541437521e-8
2.327286598926227e-9
1.1201568905409827e-8
2.3834750246849996e-8
8.703722411713025e-8
3.281891449847356e-8
1.0529459672900354e-6
2.6645368772650835e-7
1.2172437515863995e-7
5.019179203394327e-8
1.910848506900349e-8
4.508593913762378e-9
7.012400947367763e-9
4.0829757096052564e-8
5.721038511052973e-8
3.243876482222638e-8
3.281847501440446e-8
2.398690795290146e-8
2.166922247871616e-8
2.746521191311414e-8
1.7556706263696856e-8
3.2455392031663743e-9
1.5064431408303272e-9
9.539309126822676e-11
7.889221940457862e-11
2.1305942567368943e-10
6.80136259809121e-11
3.6893878141589653e-11
4.612454454061344e-12
1.223746137634688e-13
4.4475002085036764e-13
3.0365740431064997e-13
1.3593502744383326e-13
3.9795807966349985e-12
9.451458600174007e-12
7.803160139056447e-12
9.399692023248041e-12
1.3199100223737367e-11
2.0196501392906812e-11
3.335566691212627e-11
6.05679396348235e-11
1.278435203080452e-10
3.7426000011421804e-10
5.064898625807808e-9
9.40472195702366e-10
9.255588927014259e-10
3.8129956717095035e-9
4.031278480952177e-9
1.3393457095441091e-8
5.51529832148512e-8
7.718794893592646e-9
5.193044463385284e-9
6.781040345963274e-9
4.1877274337603725e-9
8.692977191339709e-12
2.0626521470056097e-13
0.
0.
0.
0.
0.
0.
0.
0.
0.
0.
2.7935866642722244e-14
3.5887140392304286e-14
4.697257412615905e-14
6.315062088960627e-14
8.615639672830181e-14
1.1858384162163488e-13
1.6414020561298047e-13
2.280975912497848e-13
3.1794309249839155e-13
4.4429993980021687e-13
6.222254503210701e-13
7.096503175059042e-13
3.8666997286221026e-13
3.157265817576011e-13
3.511247640972537e-13
4.749751340761012e-13
6.713435402388361e-13
9.44644879902309e-13
1.3415192387983588e-12
1.9458833581119564e-12
2.8902465336144743e-12
4.388426644304685e-12
6.7968342172661414e-12
1.0727267189651782e-11
1.7262304684669373e-11
2.838717724545327e-11
4.7909300153021313e-11
8.357248652691934e-11
1.524368900081116e-10
2.965788299556114e-10
6.380494410102521e-10
6.422365925371744e-9
1.9577005023281804e-8
1.3700752244031062e-8
6.139690203550291e-9
1.8590635302597945e-8
2.6239177789492852e-8
3.207655689233081e-8
3.6302633525470325e-8
3.810374155423815e-8
3.712662667558991e-8
3.417766997613552e-8
2.788183094058328e-8
1.5779369458885648e-8
5.542233910316984e-9
1.6663341556534056e-8
1.0988877172432536e-8
1.0521101763295806e-8
1.1624095211499592e-8
6.920052270247347e-9
8.658335405855774e-9
1.376501835597653e-8
1.2077989397964307e-8
1.0896673656431236e-8
9.870392986640387e-9
8.56510658248255e-9
6.495444131360938e-9
8.322659963467725e-10
1.4444832212350557e-8
1.090249779597331e-8
9.753466737296526e-9
9.890714402326635e-8
9.282591533104632e-9
7.051154009948246e-7
1.2209950027309576e-7
4.3141963474376396e-8
2.642834935300924e-8
2.1162165523272024e-9
3.337528579855386e-9
7.79402673029225e-9
5.2658161815726624e-11
2.5750415291437616e-9
5.055313146444152e-10
9.73576710102917e-9
7.039465552854027e-9
1.0568152996151926e-11
1.3896718317468701e-9
4.702953887209416e-10
2.085333812490648e-10
6.148784450790383e-10
5.052408714700426e-10
2.2754942837612966e-10
6.877354115513056e-11
1.5982490162302068e-10
1.0033178925628504e-10
8.64699268799451e-11
5.8544779107230964e-12
9.042924928502031e-11
1.6427821912016242e-10
2.5728297532397814e-10
3.6041259114985463e-10
4.5760819747798797e-10
9.096221125286269e-10
1.95191299563726e-9
2.4658262883421875e-9
9.472015530500592e-10
9.82541271122976e-10
2.182167148554428e-9
2.792686996771101e-9
3.0187379730004903e-9
2.942820075836241e-9
2.5915825806877475e-9
1.9232668920342465e-9
1.1713591281797703e-9
5.452230466814783e-10
1.6891106927960603e-11
1.0294896026391396e-9
7.142385505948338e-10
6.613838355690971e-10
4.75597699694427e-10
4.091352779264539e-10
1.990566636069875e-9
1.8267177242019553e-9
1.3934147095500211e-9
1.016878347691238e-9
6.564407423820885e-10
3.3734469698602847e-10
6.288656753151653e-11
1.909020064746366e-10
4.580934402083661e-10
7.760008874419632e-10
1.1874568624101897e-9
1.746986630638345e-9
4.2815727047647986e-8
1.3002968705486662e-8
4.948415020341604e-7
1.0344254132332963e-7
3.1960374344996344e-8
6.837071420184083e-9
5.124908341853014e-9
2.428349368810779e-8
7.698748342478811e-8
4.2712238319253946e-8
4.044973530006894e-9
7.159197937337249e-9
1.7807408343431824e-8
6.6645334150236445e-9
2.511110037029486e-9
2.706146167796023e-9
1.7548246656666153e-9
1.3296714996900898e-9
8.628469254572537e-10
5.358418084987017e-10
5.016540023135761e-9
3.3272499435665487e-9
6.080523117940722e-10
5.576532610286905e-9
6.9672211597953676e-9
1.0397473598035276e-8
1.7784206847581687e-8
3.337079089415688e-8
6.118479054490259e-8
6.176277917800211e-8
4.199546272509907e-8
1.933718155411428e-7
5.088080140086034e-7
6.465160088144009e-7
2.357783000330548e-7
2.798401912122876e-7
5.604873445542586e-7
7.297755564834923e-7
8.767159342094577e-7
1.0003947536213117e-6
7.849838102213111e-7
7.732145296705134e-8
3.017364703778957e-7
1.6765704351192421e-7
6.78965268724863e-8
2.5398354083239457e-8
5.7092552160555305e-9
2.1386045634675403e-8
2.3063821692433026e-8
1.9322102123882644e-8
1.6848210779796452e-8
4.149884916268072e-9
1.5063167639722643e-8
4.756883802294909e-8
4.0308598854358655e-8
2.9198749393774564e-8
2.052431494326721e-8
1.205886541437521e-8
2.327286598926227e-9
1.1201568905409827e-8
2.3834750246849996e-8
8.703722411713025e-8
3.281891449847356e-8
1.0529459672900354e-6
2.6645368772650835e-7
1.2172437515863995e-7
5.019179203394327e-8
1.910848506900349e-8
4.508593913762378e-9
7.012400947367763e-9
4.0829757096052564e-8
5.721038511052973e-8
3.243876482222638e-8
3.281847501440446e-8
2.398690795290146e-8
2.166922247871616e-8
2.746521191311414e-8
1.7556706263696856e-8
3.2455392031663743e-9
1.5064431408303272e-9
9.539309126822676e-11
7.889221940457862e-11
2.1305942567368943e-10
6.80136259809121e-11
3.6893878141589653e-11
4.612454454061344e-12
1.223746137634688e-13
4.4475002085036764e-13
3.0365740431064997e-13
1.3593502744383326e-13
3.9795807966349985e-12
9.451458600174007e-12
7.803160139056447e-12
9.399692023248041e-12
1.3199100223737367e-11
2.0196501392906812e-11
3.335566691212627e-11
6.05679396348235e-11
1.278435203080452e-10
3.7426000011421804e-10
5.064898625807808e-9
9.40472195702366e-10
9.255588927014259e-10
3.8129956717095035e-9
4.031278480952177e-9
1.3393457095441091e-8
5.51529832148512e-8
7.718794893592646e-9
5.193044463385284e-9
6.781040345963274e-9
4.1877274337603725e-9
8.692977191339709e-12
2.0626521470056097e-13
0.
0.
0.
0.
0.
0.
0.
0.
0.
0.
2.7935866642722244e-14
3.5887140392304286e-14
4.697257412615905e-14
6.315062088960627e-14
8.615639672830181e-14
1.1858384162163488e-13
1.6414020561298047e-13
2.280975912497848e-13
3.1794309249839155e-13
4.4429993980021687e-13
6.222254503210701e-13
7.096503175059042e-13
3.8666997286221026e-13
3.157265817576011e-13
3.511247640972537e-13
4.749751340761012e-13
6.713435402388361e-13
9.44644879902309e-13
1.3415192387983588e-12
1.9458833581119564e-12
2.8902465336144743e-12
4.388426644304685e-12
6.7968342172661414e-12
1.0727267189651782e-11
1.7262304684669373e-11
2.838717724545327e-11
4.7909300153021313e-11
8.357248652691934e-11
1.524368900081116e-10
2.965788299556114e-10
6.380494410102521e-10
6.422365925371744e-9
1.9577005023281804e-8
1.3700752244031062e-8
6.139690203550291e-9
1.8590635302597945e-8
2.6239177789492852e-8
3.207655689233081e-8
3.6302633525470325e-8
3.810374155423815e-8
3.712662667558991e-8
3.417766997613552e-8
2.788183094058328e-8
1.5779369458885648e-8
5.542233910316984e-9
1.6663341556534056e-8
1.0988877172432536e-8
1.0521101763295806e-8
1.1624095211499592e-8
6.920052270247347e-9
8.658335405855774e-9
1.376501835597653e-8
1.2077989397964307e-8
1.0896673656431236e-8
9.870392986640387e-9
8.56510658248255e-9
6.495444131360938e-9
8.322659963467725e-10
1.4444832212350557e-8
1.090249779597331e-8
9.753466737296526e-9
9.890714402326635e-8
9.282591533104632e-9
7.051154009948246e-7
1.2209950027309576e-7
4.3141963474376396e-8
2.642834935300924e-8
2.1162165523272024e-9
3.337528579855386e-9
7.79402673029225e-9
5.2658161815726624e-11
2.5750415291437616e-9
5.055313146444152e-10
9.73576710102917e-9
7.039465552854027e-9
1.0568152996151926e-11
1.3896718317468701e-9
4.702953887209416e-10
2.085333812490648e-10
6.148784450790383e-10
5.052408714700426e-10
2.2754942837612966e-10
6.877354115513056e-11
1.5982490162302068e-10
1.0033178925628504e-10
8.64699268799451e-11
5.8544779107230964e-12
9.042924928502031e-11
1.6427821912016242e-10
2.5728297532397814e-10
3.6041259114985463e-10
4.5760819747798797e-10
9.096221125286269e-10
1.95191299563726e-9
2.4658262883421875e-9
9.472015530500592e-10
9.82541271122976e-10
2.182167148554428e-9
2.792686996771101e-9
3.0187379730004903e-9
2.942820075836241e-9
2.5915825806877475e-9
1.9232668920342465e-9
1.1713591281797703e-9
5.452230466814783e-10
1.6891106927960603e-11
1.0294896026391396e-9
7.142385505948338e-10
6.613838355690971e-10
4.75597699694427e-10
4.091352779264539e-10
1.990566636069875e-9
1.8267177242019553e-9
1.3934147095500211e-9
1.016878347691238e-9
6.564407423820885e-10
3.3734469698602847e-10
6.288656753151653e-11
1.909020064746366e-10
4.580934402083661e-10
7.760008874419632e-10
1.1874568624101897e-9
1.746986630638345e-9
4.2815727047647986e-8
1.3002968705486662e-8
4.948415020341604e-7
1.0344254132332963e-7
3.1960374344996344e-8
6.837071420184083e-9
5.124908341853014e-9
2.428349368810779e-8
7.698748342478811e-8
4.2712238319253946e-8
4.044973530006894e-9
7.159197937337249e-9
1.7807408343431824e-8
6.6645334150236445e-9
2.511110037029486e-9
2.706146167796023e-9
1.7548246656666153e-9
1.3296714996900898e-9
8.628469254572537e-10
5.358418084987017e-10
5.016540023135761e-9
3.3272499435665487e-9
6.080523117940722e-10
5.576532610286905e-9
6.9672211597953676e-9
1.0397473598035276e-8
1.7784206847581687e-8
3.337079089415688e-8
6.118479054490259e-8
6.176277917800211e-8
4.199546272509907e-8
1.933718155411428e-7
5.088080140086034e-7
6.465160088144009e-7
2.357783000330548e-7
2.798401912122876e-7
5.604873445542586e-7
7.297755564834923e-7
8.767159342094577e-7
1.0003947536213117e-6
7.849838102213111e-7
7.732145296705134e-8
3.017364703778957e-7
1.6765704351192421e-7
6.78965268724863e-8
2.5398354083239457e-8
5.7092552160555305e-9
2.1386045634675403e-8
2.3063821692433026e-8
1.9322102123882644e-8
1.6848210779796452e-8
4.149884916268072e-9
1.5063167639722643e-8
4.756883802294909e-8
4.0308598854358655e-8
2.9198749393774564e-8
2.052431494326721e-8
1.205886541437521e-8
2.327286598926227e-9
1.1201568905409827e-8
2.3834750246849996e-8
8.703722411713025e-8
3.281891449847356e-8
1.0529459672900354e-6
2.6645368772650835e-7
1.2172437515863995e-7
5.019179203394327e-8
1.910848506900349e-8
4.508593913762378e-9
7.012400947367763e-9
4.0829757096052564e-8
5.721038511052973e-8
3.243876482222638e-8
3.281847501440446e-8
2.398690795290146e-8
2.166922247871616e-8
2.746521191311414e-8
1.7556706263696856e-8
3.2455392031663743e-9
1.5064431408303272e-9
9.539309126822676e-11
7.889221940457862e-11
2.1305942567368943e-10
6.80136259809121e-11
3.6893878141589653e-11
4.612454454061344e-12
1.223746137634688e-13
4.4475002085036764e-13
3.0365740431064997e-13
1.3593502744383326e-13
3.9795807966349985e-12
9.451458600174007e-12
7.803160139056447e-12
9.399692023248041e-12
1.3199100223737367e-11
2.0196501392906812e-11
3.335566691212627e-11
6.05679396348235e-11
1.278435203080452e-10
3.7426000011421804e-10
5.064898625807808e-9
9.40472195702366e-10
9.255588927014259e-10
3.8129956717095035e-9
4.031278480952177e-9
1.3393457095441091e-8
5.51529832148512e-8
7.718794893592646e-9
5.193044463385284e-9
6.781040345963274e-9
4.1877274337603725e-9
8.692977191339709e-12
2.0626521470056097e-13
0.
0.
0.
0.
0.
0.
0.
0.
0.
0.
2.7935866642722244e-14
3.5887140392304286e-14
4.697257412615905e-14
6.315062088960627e-14
8.615639672830181e-14
1.1858384162163488e-13
1.6414020561298047e-13
