# Supplementary material for: Observability and Controllability of Nonlinear Networks: The Role of Symmetry
Source: Phys Rev X. Author manuscript; Available in PMC 2018 Nov 13. (PMC6234006; doi:10.1103/PhysRevX.5.011005)
Supplement: Code Archive [file NIHMS982008-supplement-Code_Archive.zip › MathematicaData/FNCtrlbDELTAHetN1M1ChaosK7IC1]

1.3082721933901001e-8
6.995907404350849e-9
4.103263453300905e-9
7.314593789146291e-11
2.4571827251534474e-11
3.686484427055382e-12
6.1234827346439134e-12
4.9724914659030275e-12
2.7834053068974018e-12
2.9456913584529604e-12
3.713621613389759e-12
5.0121206364012325e-12
1.1585265446535538e-11
1.839080662597042e-11
2.6729050955663047e-11
4.451324506766333e-11
8.833705508959438e-11
2.0378683887013744e-10
5.693964806295391e-10
2.3190522898511305e-9
4.108504815906052e-8
2.5999201002950167e-8
1.9711575216351212e-8
1.143427245125186e-8
1.3425546625594892e-8
3.420260898779685e-8
7.71305179276419e-8
5.658055632284601e-8
1.3094237428104883e-8
1.3974644785902005e-8
4.407788976897976e-10
4.448372085173269e-12
1.1829489010863475e-12
6.340201285038158e-14
0.
0.
0.
0.
0.
0.
0.
0.
0.
0.
0.
0.
0.
0.
0.
0.
0.
2.2678407260665698e-14
3.286266086441344e-14
4.782229956610566e-14
6.982863311060169e-14
1.0229357228476132e-13
1.503648807075337e-13
2.2185321061801118e-13
3.28687398673824e-13
4.892216730236365e-13
7.319337095377504e-13
1.1014264356583806e-12
1.6704719760076837e-11
3.098210378732907e-11
5.0537999076778086e-11
7.577967695511405e-11
1.0379315215282451e-10
1.292116651253519e-10
1.440651336356956e-10
1.3863979534252638e-10
1.0309567994563185e-10
2.9158819459755504e-11
8.868233133786485e-11
3.303046313830141e-10
3.7380869916123056e-10
4.107450615789096e-10
4.991946400642379e-10
6.087321675680028e-10
8.749491699025299e-10
1.3959103171608491e-9
2.4243234972902035e-9
4.419196621836281e-9
3.1692471285102488e-9
2.055848891261532e-9
1.7106275425165875e-9
1.725413015487445e-9
1.997543632369258e-9
2.54893717211515e-9
3.494803754827977e-9
5.080954338566737e-9
7.78947789300817e-9
1.2511445009029783e-8
2.033008798169862e-8
1.198211362655617e-7
3.6777263194505744e-8
1.1507597515634536e-6
2.2804339280396555e-7
7.25736342844188e-8
1.8401938636844615e-8
4.699539113709742e-9
3.125860270709224e-8
1.8365991385020696e-7
8.462960836791542e-8
6.620344669786028e-9
2.993551759301263e-8
3.997227400799366e-8
5.00719885408258e-8
6.539570071287779e-8
2.7982760164230665e-8
1.5168751712963155e-8
7.0509840770181e-9
2.3677083738426877e-9
6.437539640579142e-9
5.092568697808616e-9
4.3533811175681524e-9
1.7431330640385784e-9
3.081934860055065e-9
7.041603636595979e-9
1.3555479401643653e-8
2.595096173592149e-8
4.9115946422695114e-8
6.140482234468844e-8
3.363058855355344e-8
2.1992764494949811e-7
6.035379934703868e-7
4.1829274218775233e-7
1.294863292860728e-7
3.5540809556408826e-7
4.353889895671409e-7
4.746083551216985e-7
4.820033078092828e-7
4.344819738912563e-7
3.176104670974858e-7
1.5337197938991445e-7
1.1651728716009346e-8
1.3452926951651963e-7
1.248521552659489e-7
7.121558313531933e-8
3.287906316635504e-8
3.225889088382115e-9
2.3156874396060737e-8
1.5936215520582625e-8
1.3151494964123659e-8
1.0728698295563984e-8
1.608698153504229e-9
1.1204207132174181e-8
3.463743410366238e-8
5.5964858706806814e-8
3.802966175438445e-8
2.6147102181076763e-8
1.5780609488189228e-8
1.5903218255949601e-9
2.766241584049652e-8
4.415434248355578e-8
2.0450883275146632e-7
1.1649517717208661e-7
1.98869084260837e-6
6.077136033543739e-7
3.1597458227106975e-7
1.4905586081097177e-7
6.610988870641426e-8
2.7863504450196434e-8
6.5581721810112685e-9
2.1516505040663515e-8
2.6230854324634805e-8
7.740109727254506e-9
1.1397341425475415e-8
8.27575901579493e-9
2.507755531359556e-9
3.2065854622833016e-9
1.8110612848764337e-9
2.4878879383291215e-8
2.7885167650300742e-8
2.1797947515521345e-8
2.893029438791907e-10
2.8170753908106228e-8
6.119499682110308e-8
1.1524565202761368e-7
1.0162663929134451e-7
8.986472489918091e-8
8.219463229330713e-8
7.226212095042883e-8
5.798368263147163e-8
4.1322423906000896e-8
2.480491930174957e-8
5.749300001109841e-7
2.6230745546981328e-6
9.826107187737682e-8
2.8255170520475744e-6
2.1878254528424404e-6
1.878111731940649e-6
1.6585433451872924e-6
2.4126933279282003e-7
7.604184827143183e-7
8.921848129130383e-7
1.324804237692377e-6
1.0189360802024027e-6
2.2578276866776087e-7
3.3424421078931916e-9
1.0498575919107792e-7
1.1725957259809175e-7
7.741251594494804e-8
2.6458281201961763e-8
1.2128226803906608e-9
8.996627491893815e-9
7.3585672838490414e-9
5.537472773567803e-9
2.3296267080108395e-9
2.7737153956860033e-9
8.148048907636052e-9
1.7264928138329533e-8
3.770038120073428e-8
6.986592584884506e-8
3.842633461566893e-8
2.666205399665271e-9
4.793370814066836e-8
2.629882806259553e-7
3.8449659127514405e-7
6.29806674538259e-7
5.795385152733521e-7
4.771819728109151e-7
3.3973075163116545e-7
2.0847172675572078e-7
1.24642817657826e-7
7.479510695969315e-8
4.036774018059887e-10
2.6380970477909588e-8
2.6146492942674692e-8
2.7920234889115552e-8
1.8711160004155477e-8
1.324206675216768e-8
2.8622106352743268e-8
3.590391485694909e-8
1.1308176809261129e-8
5.551659191249344e-9
2.570335815497931e-9
1.0216975667417633e-9
1.4488244824052393e-9
1.1834572482869647e-9
1.4163148866220185e-9
2.657435897790506e-9
1.8866497779312635e-8
1.8487161748741581e-9
9.096115805946261e-10
5.223717978108342e-10
1.1568731859812968e-10
2.0272694687660844e-10
6.301976959959758e-11
2.2443408420237686e-11
1.8363731730128407e-11
2.069241363927386e-11
7.4150822085164e-14
4.14680650107353e-12
6.641303500975899e-12
9.178724034970312e-12
1.2446007316738498e-11
1.7014541799835012e-11
2.364801949442724e-11
5.3584659440120714e-11
9.416989974859777e-11
1.6435894383658145e-10
3.2600526487745034e-10
7.487978299923805e-10
2.0599195685051097e-9
7.982554141258066e-9
4.554822182385213e-8
4.647233250060792e-8
4.865481749890132e-8
3.592113540848379e-8
4.5442108662588815e-8
1.1406424321286092e-7
1.444900435711633e-8
1.1261919466405222e-8
1.59080205879421e-8
4.801551869800872e-9
1.2070828497512044e-11
3.4974508991685953e-13
0.
4.4924632510964316e-14
0.
0.
0.
0.
0.
0.
0.
0.
2.86897793967723e-14
0.
0.
0.
0.
0.
2.5046753581511156e-14
3.316640265457187e-14
4.5591402081482716e-14
6.447990918975375e-14
9.27970755600152e-14
1.3495071346592572e-13
1.9760978764862847e-13
2.9091986983454623e-13
4.3039309554741063e-13
6.399001903831767e-13
9.564633814466294e-13
1.4380324947008267e-12
2.176278586753356e-12
3.3179876001430367e-12
5.101514967442983e-12
7.414864922297413e-11
1.555021381290463e-10
2.679197447778013e-10
3.8687045084137345e-10
4.4768062993378715e-10
3.948807545200861e-10
2.0921065677464064e-10
1.0206159600750271e-10
5.216818777632891e-10
1.0315107116779627e-9
1.615685037155948e-9
6.354657181936861e-12
1.5708727184153404e-9
2.1211846204833996e-9
2.1111371218960016e-9
2.238777395973383e-9
2.9282733441061732e-9
5.0535191885282025e-9
1.0094780352778358e-8
7.486448613393211e-9
4.699343265883722e-9
3.257249011627453e-9
2.4239931234162744e-9
1.94634957917118e-9
1.717147693459914e-9
1.6896036127849097e-9
1.8571357409812607e-9
2.249659484442537e-9
2.938526869081314e-9
4.050276328827348e-9
5.7903208765416556e-9
1.0090853025850503e-7
4.7882214908974713e-8
8.153242207752404e-7
1.6572476260539167e-7
4.714343659426587e-8
8.392765896880384e-9
1.066521629320786e-8
4.9801585803358706e-8
9.821539635074526e-8
6.521230269708509e-8
1.715773253548914e-8
3.053106500411751e-8
1.800993012043974e-8
1.2923824799263499e-8
3.252729351864e-8
4.5227916325500567e-8
1.5867640346309372e-8
8.338616776471062e-9
3.7247077660391915e-9
7.046447876490124e-10
4.901848192108356e-9
3.2309457277014976e-9
2.03141132304865e-9
2.2724031010131295e-9
4.740526814249515e-9
8.234367021164078e-9
1.4699426534677921e-8
2.642534958635561e-8
4.6146995836777395e-8
5.98844946748594e-8
1.842154772150143e-7
3.4261927595342785e-7
3.463805472693068e-7
3.70681726078184e-8
2.2433761750261704e-7
3.5814316255890017e-7
4.381230807285193e-7
4.934792374181704e-7
5.170180259132187e-7
4.800377348696548e-7
3.6138752377305515e-7
1.8792109201829972e-7
2.027423505126042e-7
1.139571858804169e-7
5.0641033616718565e-8
1.9011612094521565e-8
1.8096612640595955e-8
2.5461284168502517e-8
1.8703991074755972e-8
1.6801082004357203e-8
1.026911052523027e-8
5.550458651122804e-9
2.9460095245142533e-8
6.264807865718038e-8
4.5454444497472244e-8
3.2686314781463855e-8
2.2581068818535067e-8
1.1177811603649993e-8
7.561671225626862e-9
4.5852219667585695e-8
3.920910817384579e-8
2.0409127752955692e-7
6.40514573892619e-8
2.3315372398384526e-6
5.624906177597203e-7
2.612541876098204e-7
1.105908042142401e-7
4.3927098321139147e-8
1.339956192743076e-8
7.278123987878934e-9
5.73146509134934e-8
3.516083351504249e-8
8.696506818654043e-9
1.0058950611829065e-8
1.2128115879917082e-8
2.2971779504826056e-9
2.4779572726776693e-9
4.976757038719543e-10
1.0210176392789966e-8
2.628628638246594e-8
1.979930407730497e-8
7.312740249412849e-9
2.044539957274065e-8
4.0819761040137825e-8
8.330178080218423e-8
1.1029664911940137e-7
9.420773061251335e-8
8.489616693434391e-8
7.604878665965433e-8
6.344817576211163e-8
4.750033783597011e-8
3.102067129334041e-8
5.07594143874618e-7
2.2475540093540367e-6
9.811400746459532e-7
2.3263900696882708e-6
2.1688499849150814e-6
1.9832492203199063e-6
2.0411066673499084e-6
2.2959057681167917e-7
6.951904541435774e-7
8.967291529582489e-7
1.2572578515270532e-6
8.484633670467517e-7
1.925514818011649e-7
4.2965047874884006e-8
1.2815870980112191e-7
1.0959095431818745e-7
6.168973201446765e-8
1.7841111830492094e-8
7.2714895840704825e-9
1.050214104236121e-8
8.020316862622287e-9
5.894011679583773e-9
1.1663321980243088e-9
4.8327778411537265e-9
1.2222611292754995e-8
2.7056319176688998e-8
6.139688837433365e-8
5.805379277396629e-8
2.5831052267838314e-8
1.83036745243192e-8
4.401167606586259e-8
2.4497543590955655e-7
2.9341350957447506e-7
8.631885987729465e-7
6.334353676577795e-7
4.6997113640462294e-7
3.018229108855737e-7
1.7180969014662835e-7
9.82049874498215e-8
5.6082113411866335e-8
2.0408860798410744e-8
2.3749757863281252e-8
2.211787562113241e-8
2.737887316720734e-8
2.434418428049882e-8
1.9625211540628463e-8
2.954283509472813e-8
1.1893508957073157e-8
5.303206607836631e-9
2.4356588791678983e-9
2.2217631981286252e-9
1.9926451145992823e-9
9.614720831015358e-10
1.2406493619806963e-9
2.562110620641229e-9
1.4171432216501408e-8
1.518226879124927e-9
7.28015479654808e-10
4.803555575932656e-10
8.897461185316226e-11
2.4104013979859696e-10
9.117646736164836e-11
1.3815451114846525e-10
5.829498951539653e-11
2.1104120096725968e-11
3.7142068000488606e-12
3.163755369416758e-12
6.341354932778865e-12
9.07975620571541e-12
1.2389223284091654e-11
1.6933155276675257e-11
2.3490689780639258e-11
3.3272534291392764e-11
7.904277696743535e-11
1.5112629694729164e-10
2.958747842822303e-10
6.68208193999376e-10
1.8254276200535276e-9
6.903397350271483e-9
3.987110418094914e-8
4.2978271452465644e-8
5.138240162401041e-8
3.726138178501308e-8
4.465338692365844e-8
1.0746704713680735e-7
1.5185780032096848e-8
9.509424849014401e-9
1.8572414056322204e-9
5.302089817774811e-9
1.6688048136733547e-11
8.401057150433441e-13
0.
4.2351831227462396e-14
0.
0.
0.
0.
0.
0.
0.
0.
2.7329064824754168e-14
3.749466065707436e-14
2.6759497594588556e-14
0.
0.
0.
2.6248680551759865e-14
3.4227207875255955e-14
4.5251903615233296e-14
6.205894551700694e-14
8.767158184725531e-14
1.2622570563815439e-13
1.838698794332507e-13
2.6994181935145355e-13
3.9872642358952666e-13
5.922096141393221e-13
8.844786990823235e-13
1.3288499014807356e-12
2.0095785730126174e-12
3.061404445066601e-12
4.702789825293232e-12
7.29366500516503e-12
1.0427229868341218e-10
2.2804054436236508e-10
3.978975578805667e-10
5.544572071711969e-10
5.771594849142359e-10
4.0205786545839383e-10
4.191882927555031e-11
4.635537039526168e-10
1.0782987614570844e-9
1.7767966182267007e-9
2.541480445725582e-9
5.698022897468052e-10
1.7471540720980252e-9
3.1291549080039613e-9
3.726069140767521e-9
3.4297505088527237e-9
3.4950636452405707e-9
5.242657242068428e-9
9.295170817887767e-9
6.206425473292138e-9
4.3347510625805466e-9
3.270189926696628e-9
2.53539571182351e-9
2.0130605808930666e-9
1.665102589056673e-9
1.4674432779549216e-9
1.406364889351196e-9
1.4830721584560815e-9
1.7172804337870574e-9
2.151222583307132e-9
2.85606571418377e-9
7.834230359731014e-8
3.898851411295057e-8
6.633590681351495e-7
1.3843777188599234e-7
3.938003548731579e-8
6.36995803758567e-9
1.0947937100806261e-8
5.2059725449509174e-8
8.104630242235615e-8
5.873766794446085e-8
1.4750961153799956e-8
2.5464836260338634e-8
1.4265206325865741e-8
1.0265663422666106e-8
3.2228229988248506e-8
4.9387398946842636e-8
1.5924424861718315e-8
8.651174435143172e-9
3.978450798058128e-9
1.1443784357315977e-9
4.570483322576405e-9
2.9781912509537633e-9
2.0794257032740454e-9
1.686587968845014e-9
3.951544395196732e-9
6.827377315615181e-9
1.2043757564177725e-8
2.131587312897344e-8
3.676773384327029e-8
5.574590567101371e-8
1.505626138834331e-7
2.7827269364657195e-7
2.931992953268043e-7
4.8096012450800794e-8
1.8254398452437691e-7
3.0783266364079847e-7
3.8392539240536057e-7
4.372537874893886e-7
4.640651804011931e-7
4.4217292302782224e-7
3.526777046461989e-7
2.1162558677907398e-7
1.917271576698262e-7
1.0119455425916348e-7
4.4028884461454046e-8
1.5451678081066782e-8
2.5018822236960117e-8
2.3914910246140787e-8
1.836048863028835e-8
1.6701066492764097e-8
8.838238291911293e-9
7.881695075089776e-9
3.495611584891627e-8
5.758881232923199e-8
4.0909169598098583e-8
2.9817298621154874e-8
2.0410027425253322e-8
9.43067127958813e-9
8.696600687080665e-9
4.48411993525828e-8
3.771857557689835e-8
1.9504308121336518e-7
5.1618529380687615e-8
2.2969895513278146e-6
5.274352338597561e-7
2.391033228026531e-7
9.887154627907132e-8
3.800593693111129e-8
9.849084813406487e-9
1.0598389980498529e-8
6.540610476201653e-8
3.9299734471162225e-8
8.200336737290313e-9
8.461751758909294e-9
1.1014929809369823e-8
2.000423424007522e-9
3.0668303999511516e-9
1.2234193201877909e-9
7.892986324300615e-9
2.3908883739890435e-8
1.7464239512198666e-8
8.07544984619626e-9
1.7051404669984947e-8
3.441163454258737e-8
6.926824935834712e-8
1.0792511285502915e-7
9.348047114671488e-8
8.258913208927348e-8
7.260940716346907e-8
5.963329437338882e-8
4.4132222683696916e-8
2.858494401717608e-8
4.6773053927350923e-7
2.074515369319079e-6
9.965363610365982e-7
2.1140514301541647e-6
2.0093190936097304e-6
1.8372976685116509e-6
1.8295789859611744e-6
4.2997878159081794e-7
6.527627988775761e-7
8.566423760992436e-7
1.1498083150958943e-6
7.573828503598176e-7
1.6079415958374414e-7
6.50558883107877e-8
1.3252744870583442e-7
1.040806977780447e-7
5.5461833042739086e-8
1.3694425698026215e-8
9.375178644214515e-9
1.0621443662649646e-8
8.089844552528273e-9
5.815495239143252e-9
5.479469147449421e-10
5.7199980091115205e-9
1.4102599827094998e-8
3.207687646254665e-8
6.849515604002527e-8
4.94472606372412e-8
2.114868734153531e-8
2.2647660581978894e-8
4.2095629599508115e-8
2.361167116055456e-7
2.63136352025682e-7
9.55230024106567e-7
6.409824638834964e-7
4.5665951782859273e-7
2.8272163259773365e-7
1.569676944869443e-7
8.843207982160006e-8
4.989136183651919e-8
2.290571491940016e-8
2.3624093560248e-8
2.1225765414969586e-8
2.619754635135134e-8
2.3630156147012544e-8
1.6360721671426507e-8
2.8294324869506186e-8
2.157889544586846e-8
8.214385566453898e-9
3.7118133923495638e-9
1.9364441548804277e-9
1.77423280450079e-9
8.074491938122618e-10
1.153077231104708e-9
1.5840134848405668e-9
4.4174001702016424e-9
5.676522286117566e-9
1.3104848752425812e-9
5.599896502921575e-10
3.288123930605104e-10
2.200812666099833e-11
1.7543126044034325e-10
1.779745008167821e-11
7.563515293805366e-11
6.623608937928072e-12
1.269627471962668e-11
9.140872844721185e-13
4.874559747547488e-12
7.520681760235848e-12
1.0359132912672563e-11
1.4091590790902604e-11
1.9368791133599938e-11
2.710658124481444e-11
6.240389462909321e-11
1.1301390877736542e-10
2.0571516139854444e-10
4.272340203880875e-10
1.0394416856644486e-9
3.1523125481643905e-9
1.517870679971901e-8
4.317951252086974e-8
5.1532370103729104e-8
4.267011173743399e-8
3.683536779848008e-8
6.093203890821445e-8
3.7247790552127954e-8
4.75372643576671e-9
4.038182370304199e-10
2.6981463483941757e-8
1.035001012222635e-9
2.5130287842046134e-12
4.08152897834014e-14
0.
2.6499858361195883e-14
0.
0.
0.
0.
0.
0.
0.
2.3274866494455194e-14
3.1887907320465316e-14
0.
0.
0.
0.
0.
2.835401781928515e-14
3.7514634856739383e-14
5.1515502015730284e-14
7.282266965733721e-14
1.0481774849882457e-13
1.5252782398789758e-13
2.2357005419269618e-13
3.2955737092197813e-13
4.882907153366976e-13
7.272420898784094e-13
1.0891572398238664e-12
1.6411888987678349e-12
2.4900089904097015e-12
3.807235292936163e-12
5.873083940827606e-12
8.479765800057766e-11
1.807822588295026e-10
3.1317557047263406e-10
4.467606028096705e-10
4.978911050185525e-10
4.0544374532917697e-10
1.5919699027899922e-10
2.2222807611657525e-10
7.139517165163217e-10
1.2942204991353182e-9
1.9459840009916865e-9
1.9196718018431053e-10
1.6641437795234427e-9
2.549981422162686e-9
2.5942448979105226e-9
2.58092878173524e-9
3.1561662911672272e-9
5.301797343642205e-9
1.0273511350491958e-8
7.15495203260111e-9
4.6507011423250275e-9
3.3026365238051945e-9
2.472283502719135e-9
1.954120731151028e-9
1.6605376412968262e-9
1.5473219548372407e-9
1.5995527701616535e-9
1.8293244610317623e-9
2.2778849852249888e-9
3.022572608710417e-9
4.189974473689317e-9
9.214004867790725e-8
4.4707886129386787e-8
7.53441591687959e-7
1.5455924110793773e-7
4.3887330894178775e-8
7.510269719948204e-9
1.083685020303758e-8
5.0846112847037566e-8
9.065481804287505e-8
6.253934725557916e-8
1.6241110167741784e-8
2.861405702606552e-8
1.630074649572159e-8
1.1392964078478408e-8
3.172247884768451e-8
4.673589477567317e-8
1.5916501447728327e-8
8.458834180800822e-9
3.82408888413761e-9
9.070700302649467e-10
4.799651662947088e-9
3.1248113469349857e-9
2.0535797720943174e-9
2.0589513018544118e-9
4.428238355782427e-9
7.656042470488247e-9
1.3591385528809828e-8
2.4280102835448897e-8
4.2235376686368394e-8
5.9418238613707855e-8
1.705770983917885e-7
3.1566990160093677e-7
3.253545492253746e-7
4.364331220961602e-8
2.066618041604086e-7
3.3827091951529733e-7
4.1750510738332145e-7
4.7277875840566136e-7
4.985258126558415e-7
4.6860048427175163e-7
3.620808593281213e-7
2.007819389443691e-7
1.99777973395363e-7
1.0903682673110187e-7
4.7933857774188354e-8
1.7547008633541258e-8
2.0797179916163275e-8
2.4899070038426473e-8
1.8614703785272317e-8
1.6819955277521958e-8
9.739452779891533e-9
6.489054586423051e-9
3.169504043297887e-8
6.101318849994459e-8
4.362478949914082e-8
3.155362243845436e-8
2.172004777659825e-8
1.0456458978137357e-8
8.104198163831557e-9
4.5618051335650495e-8
3.8571973899317986e-8
2.0033868190379478e-7
5.874726982623247e-8
2.3186936687777556e-6
5.479293122376083e-7
2.5192959070014484e-7
1.0561331108230915e-7
4.140974767294855e-8
1.1903746939701838e-8
8.637839178370393e-9
6.054527199232888e-8
3.682722004188144e-8
8.546257321153751e-9
9.467882064886914e-9
1.1753635727272818e-8
2.2839579813713858e-9
2.664191617761817e-9
7.728019467045945e-10
9.244428946267584e-9
2.532415357082237e-8
1.884411461761771e-8
7.654892381898013e-9
1.9103961358474863e-8
3.819242266177361e-8
7.752908468498999e-8
1.0963484897262765e-7
9.386999755753662e-8
8.39658662635405e-8
7.471210409215407e-8
6.19944573329996e-8
4.623655561948466e-8
3.0125683993306964e-8
4.914458008255357e-7
2.176299860859068e-6
9.984824893009984e-7
2.2392311074968225e-6
2.107378826117447e-6
1.9279751934548805e-6
1.960314307905995e-6
3.071030167154563e-7
6.7908328172907e-7
8.810029191444864e-7
1.2143115469597342e-6
8.124136338101571e-7
1.8070472291897498e-7
5.149859369749087e-8
1.302000528238146e-7
1.0753256208126525e-7
5.922799308695509e-8
1.6225915954575263e-8
8.124150073195148e-9
1.0551316223179152e-8
8.039852802488668e-9
5.864583115413525e-9
9.298727127530187e-10
5.162117198249664e-9
1.290390849559495e-8
2.8855854042237606e-8
6.46044700565352e-8
5.4498552605296494e-8
2.389673449784293e-8
2.0094308000614122e-8
4.318305858034188e-8
2.410504448022033e-7
2.80648239393174e-7
8.975753928137815e-7
6.360027925007338e-7
4.6439608283953287e-7
2.9391931900909035e-7
1.6564751732582183e-7
9.414373055697596e-8
5.3504359166184297e-8
2.155804253171958e-8
2.3658814882341887e-8
2.1719906541635283e-8
2.6893768681848686e-8
2.408756805707615e-8
1.8239397409000135e-8
3.412030137646976e-8
1.436587197177065e-8
6.144672062880257e-9
2.8070983298575067e-9
1.950869236499463e-9
1.93560491338855e-9
9.18849596694862e-10
1.1803881107287417e-9
2.075798462675355e-9
1.2454783908393313e-8
1.677212229694594e-9
9.269737161717599e-10
4.494566011144274e-10
1.1734183759577965e-10
1.686290031514773e-10
1.3907598044277133e-10
1.1450887186755838e-10
4.7051340839641306e-11
9.236533887264638e-12
6.001190894646135e-12
2.4382470034748508e-12
5.827278326317706e-12
8.513873910173336e-12
1.164245845507431e-11
1.588091941399496e-11
2.195595004875625e-11
3.096276840041567e-11
7.271207142021371e-11
1.3631117093030432e-10
2.599165142164454e-10
5.689807401062576e-10
1.4862463115161234e-9
5.140564186604916e-9
3.096869066278041e-8
4.1605687583687094e-8
5.364974253592732e-8
3.8423648566442054e-8
4.070550370024111e-8
9.211897721862333e-8
1.5494006855478774e-8
6.974141969991672e-9
5.9883159034149426e-9
8.081295542473347e-9
8.448436981518966e-11
7.163611806838637e-13
2.3148877978392612e-14
6.426086688421118e-14
0.
0.
0.
0.
0.
0.
0.
0.
2.583657967252478e-14
3.543051055055304e-14
2.4903615907472187e-14
0.
0.
0.
2.460133802790971e-14
3.20541134346993e-14
4.238699574299571e-14
5.815474977591018e-14
8.217305498328809e-14
1.182968341426537e-13
1.7225676623436818e-13
2.5274916188053207e-13
3.7306126691241136e-13
5.536146262968398e-13
8.260190603989487e-13
1.239624477518305e-12
1.8722546865572574e-12
2.8480671350603568e-12
4.367810933211393e-12
6.761169632609965e-12
9.699600158701586e-11
2.1024042420750772e-10
3.6598025144734257e-10
5.145364498584751e-10
5.493509245466475e-10
4.0637437984704555e-10
8.898968161152642e-11
3.708873006128768e-10
9.409355695585601e-10
1.5966678286049012e-9
2.3205243200427185e-9
4.280240957987775e-10
1.7256068855110422e-9
2.952838554036568e-9
3.2712940796665186e-9
3.0675658070125977e-9
3.3786512168996453e-9
5.354512770127879e-9
9.855996636970073e-9
6.621949801429266e-9
4.4907859880547335e-9
3.301489657061085e-9
2.5169587981900337e-9
1.9861366837000174e-9
1.6502646771467249e-9
1.4756531641665085e-9
1.446293886348853e-9
1.565420265282009e-9
1.8579643819303235e-9
2.374911579972988e-9
3.201210679740931e-9
8.319305384686786e-8
4.1092431485979466e-8
6.941354363154061e-7
1.4392729942776094e-7
4.088933309519035e-8
6.74004367017677e-9
1.0929958718837431e-8
5.169757783097274e-8
8.415730412954014e-8
6.002627198430773e-8
1.5288743395832442e-8
2.6610722084959707e-8
1.4924122162823854e-8
1.0492948291780437e-8
3.1829330142493374e-8
4.847333693865611e-8
1.5937366077583427e-8
8.584552812878421e-9
3.924814413186255e-9
1.0702570702105915e-9
4.659747269196738e-9
3.0273945067785185e-9
2.071846311494541e-9
1.8216653822067236e-9
4.116981987251951e-9
7.108034053918781e-9
1.256256272639072e-8
2.230511879822734e-8
3.859832101143889e-8
5.738163374655466e-8
1.5736929592127467e-7
2.907782494990904e-7
3.0432438505794207e-7
4.723534523800731e-8
1.9052523457699437e-7
3.183748525037956e-7
3.958096880099612e-7
4.5003582529279184e-7
4.767564538373926e-7
4.524251257446039e-7
3.5726891107583723e-7
2.090736773867126e-7
1.9496267523519565e-7
1.0395082011358758e-7
4.535465508674027e-8
1.616156015156123e-8
2.354376668068261e-8
2.4273388639039484e-8
1.8466416486074378e-8
1.6764306671279757e-8
9.162203374261142e-9
7.407045458120164e-9
3.3857853670699766e-8
5.88638035800628e-8
4.184465624029264e-8
3.042274651005658e-8
2.086477543320023e-8
9.776508866047574e-9
8.522276470227767e-9
4.515693966871386e-8
3.8001533505276724e-8
1.9683070496827823e-7
5.3970373096429125e-8
2.304855394350818e-6
5.343280863462784e-7
2.433754723432676e-7
1.0110277493928754e-7
3.91315135504441e-8
1.0532727212979455e-8
9.933302379555559e-9
6.372545425632948e-8
3.845629963200731e-8
8.335796609474443e-9
8.825065340997843e-9
1.1292500237370447e-8
2.1344237856432996e-9
2.9112193244619637e-9
1.063075963931979e-9
8.345914524040013e-9
2.4391226583820426e-8
1.792973522071639e-8
7.941886003596243e-9
1.776286541542191e-8
3.569185496443899e-8
7.205309107992696e-8
1.0863834493899749e-7
9.360030915639001e-8
8.306148638644754e-8
7.334625859664864e-8
6.046859252782633e-8
4.488174865837729e-8
2.9138861087127214e-8
4.758318758836893e-7
2.108917883626801e-6
1.0006659186414405e-6
2.1564455656156238e-6
2.04380067127608e-6
1.8694683897734373e-6
1.875537003116926e-6
3.8731916898761384e-7
6.621150142898171e-7
8.650937373757562e-7
1.1719461799494406e-6
7.763920786312127e-7
1.679188565392587e-7
6.031840014007905e-8
1.3183834145512418e-7
1.0531710430348085e-7
5.67649570880753e-8
1.4580572776086129e-8
8.95177292861206e-9
1.0598309317040322e-8
8.070270514698909e-9
5.833680409250613e-9
6.831034224350252e-10
5.5193361194252035e-9
1.366552014098383e-8
3.089511165309574e-8
6.736018129213739e-8
5.1139575583157296e-8
2.2073468872057532e-8
2.17898015624988e-8
4.2449372288261576e-8
2.3769836534164731e-7
2.689576364306992e-7
9.346279207382254e-7
6.391603394490702e-7
4.59261383005777e-7
2.8649859773862726e-7
1.598855274339009e-7
9.035066226779397e-8
5.110378018591369e-8
2.249014476493319e-8
2.3623138387402404e-8
2.13826252604306e-8
2.6431699026152415e-8
2.3794479547980916e-8
1.6976313943655627e-8
3.181421637675042e-8
1.8357398443435093e-8
7.348245778536938e-9
3.3424378831821046e-9
1.8710791942760027e-9
1.8641044590609513e-9
3.2889634379146304e-10
1.1507386380882183e-9
1.724003300301548e-9
5.945411025785688e-9
3.467476231406819e-9
1.1672511201089015e-9
4.914459847130875e-10
2.0506004005740841e-10
2.2580836072853712e-11
1.7492900261083627e-10
3.5817128459858126e-11
5.276690466322554e-11
9.46913923807299e-13
9.655937501829033e-12
1.5156661714634464e-12
5.230726941923995e-12
7.883473091928127e-12
1.0823716716640946e-11
1.4736518231572743e-11
2.029796507516443e-11
2.8486098876505857e-11
6.605482615257348e-11
1.2114769815723772e-10
2.2430576384946937e-10
4.747660806728039e-10
1.1842687664342078e-9
3.755858588975741e-9
1.9901482016406848e-8
4.194927836436387e-8
5.3204623974105804e-8
4.076484741726757e-8
3.785334371733391e-8
7.051329119269726e-8
2.1198689314482316e-9
3.1962438487230032e-9
4.650473802842056e-9
1.713102732479434e-8
3.549993656108517e-10
7.951412873817647e-13
3.991756180409144e-14
3.954892113498521e-14
2.2788463128549077e-14
0.
0.
0.
0.
0.
0.
0.
2.4201915293028293e-14
3.316993188030431e-14
2.2899166789435474e-14
0.
0.
0.
2.2803585762649894e-14
2.968857641663588e-14
3.92712101170498e-14
5.3909018171771876e-14
7.619356835234027e-14
1.0967650196186357e-13
1.5963748047393457e-13
2.3408099631045763e-13
3.4522025132529537e-13
5.117953129694085e-13
7.627585199949832e-13
1.1432161075189797e-12
1.7241287400952795e-12
2.618397191107704e-12
4.007997528550806e-12
6.190692524157733e-12
8.916970461683004e-11
1.9128320820862302e-10
3.31993848825062e-10
4.711651728273756e-10
5.17045521414573e-10
4.0701844440576137e-10
1.3539306576733478e-10
2.7443461925190226e-10
7.94747623314485e-10
1.4026527620445212e-9
2.0808306064670154e-9
2.76125135309647e-10
1.6904856020199642e-9
2.7084475559972916e-9
2.822122273168879e-9
2.7409707218755524e-9
3.2400029477334086e-9
5.351278065834006e-9
1.0198370276773821e-8
6.983957226452038e-9
4.606544787083599e-9
3.3088964193682017e-9
2.4897848759075614e-9
1.96314238538058e-9
1.650933170052744e-9
1.5118872216726645e-9
1.5298688498234754e-9
1.712781600439248e-9
2.094531941815646e-9
2.740639184824184e-9
3.758953555438025e-9
8.880389679940186e-8
4.340100433386313e-8
7.309070583973001e-7
1.5051137890126215e-7
4.273420490382055e-8
7.208781225277456e-9
1.088104245758476e-8
5.1191107721167646e-8
8.810373518725223e-8
6.157944125073531e-8
1.589033939539776e-8
2.787933426253024e-8
1.5757301644568862e-8
1.0984507055871822e-8
3.1663466245522505e-8
4.7372180920125134e-8
1.5929749864985374e-8
8.505957961611683e-9
3.8618931757964736e-9
9.724155022518496e-10
4.751646038322666e-9
3.087359728879476e-9
2.061080842161341e-9
1.972323252361584e-9
4.3111079989769804e-9
7.446689839246563e-9
1.3195917354320798e-8
2.3518920277627054e-8
4.0836927900453995e-8
5.883214123225569e-8
1.6555385752205143e-7
3.060897364802215e-7
3.1743657089751374e-7
4.531197841304772e-8
2.0042022831518053e-7
3.307845524672808e-7
4.0945702681755686e-7
4.6443992391165545e-7
4.906837836865929e-7
4.630227606438767e-7
3.6087920187854067e-7
2.044347353817935e-7
1.9817077422658892e-7
1.0714127990761322e-7
4.69502732908894e-8
1.701774708923216e-8
2.1825630092207e-8
2.4671222147168538e-8
1.8566394375794206e-8
1.6808358657262643e-8
9.527690914441856e-9
6.8374232551313185e-9
3.252022723017276e-8
6.025183037204991e-8
4.2951295960949234e-8
3.1129159266129766e-8
2.1398322426615348e-8
1.0196251091826201e-8
8.275513724054546e-9
4.5467930746992266e-8
3.8351239330767376e-8
1.9899736160573002e-7
5.689486476627222e-8
2.31365325978754e-6
5.42718040589755e-7
2.4863236292408247e-7
1.0386781226671389e-7
4.052753791563327e-8
1.137463546621712e-8
9.132216407722805e-9
6.174572268546233e-8
3.7444420936898705e-8
8.473511822102805e-9
9.231954270466224e-9
1.1589552136627363e-8
2.242976241189475e-9
2.750305112490019e-9
8.803352819078953e-10
8.899030919893969e-9
2.4969555231881306e-8
1.8494694554809998e-8
7.768957826019796e-9
1.8599013008165438e-8
3.723727772610461e-8
7.543345005473165e-8
1.0930708677175836e-7
9.376181372431361e-8
8.362336055775724e-8
7.420173764033996e-8
6.142806347411012e-8
4.5736166501055716e-8
2.976368711079318e-8
4.855161155159443e-7
2.1505451703375428e-6
1.0008876183097722e-6
2.2076244697401844e-6
2.0836818458640813e-6
1.906300336400899e-6
1.928746810682392e-6
3.3712020842807404e-7
6.727968077077005e-7
8.750267148042319e-7
1.1982806395026742e-6
7.988295957812049e-7
1.7599315112226883e-7
5.479495491969894e-8
1.308676835447419e-7
1.0671691590447385e-7
5.8300329299655006e-8
1.5610280565188556e-8
8.439723034871628e-9
1.0569564442983901e-8
8.050297489965346e-9
5.8534040195546085e-9
8.382068162476998e-10
5.2934395874337585e-9
1.3181359630120127e-8
2.959549215676229e-8
6.57179297319559e-8
5.320964046931143e-8
2.3198006880669796e-8
2.07439967892366e-8
4.289690297890444e-8
2.3973105121820256e-7
2.7613554659143723e-7
9.11247866705917e-7
6.371470690789178e-7
4.6242785384540975e-7
2.910798334336928e-7
1.6343807526412953e-7
9.268845531849602e-8
5.258269786143994e-8
2.1931820373542995e-8
2.3639554955795388e-8
2.158654420579225e-8
2.6717069281956515e-8
2.39802549642178e-8
1.7747979951858616e-8
3.426280575646998e-8
1.5633161332604067e-8
6.545243242505409e-9
2.986964956380277e-9
1.8948299553384886e-9
1.916386611167858e-9
8.555920076898469e-10
1.1649996229984331e-9
1.9289909646764558e-9
9.158240119127808e-9
1.4349188100686197e-9
1.0141101467000382e-9
4.540498781263658e-10
1.3774496760321424e-10
6.158905709116613e-11
1.5390254929485527e-10
9.317709498945198e-11
4.479718966483699e-11
5.298607349032756e-12
7.157839364601736e-12
2.1181479275189865e-12
5.613217739661316e-12
8.284390526594948e-12
1.1342759792573487e-11
1.5460870092385184e-11
2.134603187214097e-11
3.004943848986959e-11
7.024153670547568e-11
1.3063410460316098e-10
2.464409354563924e-10
5.328469919456547e-10
1.3681051729602475e-9
4.57833772247773e-9
2.6636753079795767e-8
4.147600863107609e-8
5.3900336133944934e-8
3.9139861675585436e-8
3.949709518770467e-8
8.378038073483604e-8
1.3902102976797e-8
6.118691830313413e-9
5.61433352891139e-9
1.0404715812023466e-8
1.4277690227772995e-10
5.570345886021505e-13
2.955088728513728e-14
7.146910835148e-14
0.
0.
0.
0.
0.
0.
0.
0.
2.5238150105875155e-14
3.460292993423677e-14
2.4166324672886464e-14
0.
0.
0.
2.3942384727311898e-14
3.118629149146951e-14
4.124361403114264e-14
5.659667778281926e-14
7.997875779499699e-14
1.1513313440879334e-13
1.6762469382353674e-13
2.458949474860268e-13
3.6283598835325367e-13
5.382495984316928e-13
8.027659861617716e-13
1.2041692326291737e-12
1.8177484996026548e-12
2.7634999683582365e-12
4.235223750654151e-12
6.550771535490215e-12
9.411349149992793e-11
2.0323490386340435e-10
3.5341934741599277e-10
4.986118060339673e-10
5.377453597739896e-10
4.0711230560685814e-10
1.066198327654494e-10
3.349432935430017e-10
8.868810467393792e-10
1.5252307333594601e-9
2.232489176624671e-9
3.719487863955485e-10
1.7142806511062515e-9
2.869246327681539e-9
3.100130094119254e-9
2.940555527182242e-9
3.3292306178226778e-9
5.366955855352369e-9
1.0013149051253343e-8
6.764507744169623e-9
4.539277318950136e-9
3.307186599210011e-9
2.5077089703935403e-9
1.976806567968251e-9
1.6482879255927744e-9
1.4853372342205212e-9
1.4715924093515004e-9
1.6116552855311854e-9
1.933267226542967e-9
2.491995547426953e-9
3.3799963370688323e-9
8.520940253231523e-8
4.193773698474637e-8
7.071962415482882e-7
1.4626278903688584e-7
4.153939044621738e-8
6.9032183328146395e-9
1.0915955599134484e-8
5.152636020361001e-8
8.552934689145466e-8
6.05761632403652e-8
1.5507052669865873e-8
2.7072542056038495e-8
1.5213428258412285e-8
1.0641481968945892e-8
3.173229470740542e-8
4.8077037822582854e-8
1.5937099972096764e-8
8.556454619198713e-9
3.9023052005911525e-9
1.0367052807764729e-9
4.6943047971005716e-9
3.048539179601398e-9
2.0682365049526947e-9
1.876506948852233e-9
4.186364082974691e-9
7.227896038299999e-9
1.278581778657219e-8
2.2732223690067968e-8
3.938709855009808e-8
5.7964459101928067e-8
1.6027188062052917e-7
2.9617052234421e-7
3.090062167391006e-7
4.666503176334109e-8
1.9399645814738506e-7
3.228077078364366e-7
4.007278488217696e-7
4.5526259624242634e-7
4.818606775078404e-7
4.5639879357545544e-7
3.5878603624393656e-7
2.076199463026798e-7
1.961849056485137e-7
1.0509729823518637e-7
4.591997165193438e-8
1.646461254582138e-8
2.2927961819711595e-8
2.4418445919565954e-8
1.8505098429052314e-8
1.678371809886567e-8
9.294782361440638e-9
7.204815214404564e-9
3.338500694432709e-8
5.9375409152403464e-8
4.223894825878156e-8
3.0675692691125857e-8
2.1055500073504506e-8
9.9248348108344e-9
8.439371185300093e-9
4.5276181692389635e-8
3.8124284383183745e-8
1.975967817494576e-7
5.4994935408245124e-8
2.308058909498614e-6
5.37290251016848e-7
2.452242624695996e-7
1.0207272178411057e-7
3.962104240743829e-8
1.082864424462024e-8
9.649601281692861e-9
6.301911544268095e-8
3.809680948140958e-8
8.387542371239046e-9
8.972808269281717e-9
1.1402217807270418e-8
2.179132232490035e-9
2.8510701810865503e-9
9.97111014747445e-10
8.540863300961872e-9
2.4596471422733738e-8
1.8129454201803008e-8
7.882245692472661e-9
1.806154529147761e-8
3.623878219113141e-8
7.32474921285097e-8
1.0889676946449373e-7
9.365547008874413e-8
8.326140877680696e-8
7.365324471829317e-8
6.081424871846493e-8
4.519044115285262e-8
2.9365488992166003e-8
4.792715573125731e-7
2.12364113174785e-6
1.0013317889005834e-6
2.174560874410588e-6
2.058132587142773e-6
1.8827530281317423e-6
1.8946598663910867e-6
3.693536137900549e-7
6.659692961936817e-7
8.686445513942231e-7
1.1813182979403902e-6
7.843967463042559e-7
1.7084109178633753e-7
5.833797666466216e-8
1.3151129692950302e-7
1.0582397170712401e-7
5.7313111356594436e-8
1.494986257632289e-8
8.77052049541801e-9
1.0588247624768158e-8
8.062759104340136e-9
5.840917751920808e-9
7.389776961783003e-10
5.437425108313538e-9
1.3488976396762008e-8
3.041998188009829e-8
6.680720925573178e-8
5.1869343837692734e-8
2.2470509072130873e-8
2.14207080989536e-8
4.26053915481957e-8
2.3840288942771854e-7
2.7147983927411833e-7
9.26172051996827e-7
6.384250177348808e-7
4.603792972194199e-7
2.881177177734627e-7
1.6113936019284516e-7
9.117548684563494e-8
5.1625358806812947e-8
2.2299344630978136e-8
2.3626811718510663e-8
2.1453048220134988e-8
2.6532487138287074e-8
2.3861860586067854e-8
1.7245922369546346e-8
3.3009849170175415e-8
1.7277078470309067e-8
7.0384965995088295e-9
3.2065448818910774e-9
1.8685624502844475e-9
1.887351473936742e-9
6.443389881778851e-10
1.1540240923608698e-9
1.7920162444671552e-9
6.855667947404683e-9
5.338490983271617e-10
1.1113267942664842e-9
4.733641785564671e-10
1.7430520702911936e-10
2.9172387287394866e-11
1.6869319809450666e-10
5.912841655299545e-11
4.756337578534912e-11
1.2837782596810533e-12
8.660668089439515e-12
1.7423757811331974e-12
5.371581625351756e-12
8.029754356969508e-12
1.1012421325695735e-11
1.499940318117058e-11
2.0677790037905345e-11
2.9051768947624125e-11
6.756363112393591e-11
1.2454688598545855e-10
2.3218174703450842e-10
4.952488581675637e-10
1.248243149164799e-9
4.034887300529807e-9
2.2184319762700184e-8
4.166822901984612e-8
5.362093958256019e-8
4.0114894404568444e-8
3.8387541903440076e-8
7.50531586207956e-8
8.589946080898686e-9
4.668533369429392e-9
5.107128990470989e-9
1.421619883154346e-8
2.473290182522063e-10
6.176925850823008e-13
3.6595799733703185e-14
5.513390787880648e-14
0.
0.
0.
0.
0.
0.
0.
0.
2.45786251332609e-14
3.3690878961846514e-14
2.335842477737495e-14
0.
0.
0.
2.3217261804659907e-14
3.0232317952308714e-14
3.998713374430856e-14
5.488455261052701e-14
7.756746708306127e-14
1.11657005893392e-13
1.625361435683579e-13
2.383678054098928e-13
3.516109245479487e-13
5.213900594279143e-13
7.772648690303703e-13
1.165309935362458e-12
1.7580510045806368e-12
2.6709517558781343e-12
4.090256394186539e-12
6.3209722460412925e-12
9.095997889912741e-11
1.9560183790109842e-10
3.3973500563776663e-10
4.811232709405932e-10
5.24658344215541e-10
4.072550456589383e-10
1.2519414423500129e-10
2.961728626556184e-10
8.280221043632547e-10
1.447047305629778e-9
2.135848849822658e-9
3.1075971277581555e-10
1.6997853816054807e-9
2.7691083692532447e-9
2.9203877545655024e-9
2.8107768545891053e-9
3.272979641001653e-9
5.362108270893955e-9
1.0143571570584004e-8
6.907916189659088e-9
4.5844090116983195e-9
3.3094058645549596e-9
2.4965430026317358e-9
1.9677113055700316e-9
1.6490364635004318e-9
1.5007270350091323e-9
1.5064356764429553e-9
1.6727151471448342e-9
2.031014927210579e-9
2.642897137688874e-9
3.609963208509232e-9
8.748151927690896e-8
4.2869256042175604e-8
7.221180547290832e-7
1.489352432059688e-7
4.228910321413128e-8
7.0941153288484095e-9
1.0895393901064878e-8
5.1318891087193955e-8
8.713662775397634e-8
6.120677499755125e-8
1.5750100236533227e-8
2.758468619042218e-8
1.5552641697016026e-8
1.0846647468940183e-8
3.16730488610242e-8
4.763006762028718e-8
1.593339008563886e-8
8.52458319852496e-9
3.876801007135188e-9
9.967664521627348e-10
4.731211219172841e-9
3.0729024368099657e-9
2.063823174482981e-9
1.937367553248768e-9
4.265049292273598e-9
7.3654086716072344e-9
1.3043180927868879e-8
2.3225604920204284e-8
4.0296863171446734e-8
5.854007280490359e-8
1.6359471636453276e-7
3.0239347023377557e-7
3.1432270136973187e-7
4.58615497759475e-8
1.980212393261693e-7
3.2783894800631436e-7
4.062519010431802e-7
4.610856324201019e-7
4.874807996611264e-7
4.606569982339461e-7
3.602027647221713e-7
2.0569610360267098e-7
1.974698503660142e-7
1.0638938423487607e-7
4.6567780313477854e-8
1.681226215693551e-8
2.2231863175685796e-8
2.457909973756924e-8
1.8544974737802473e-8
1.680077100868456e-8
9.442545991781436e-9
6.97358088613976e-9
3.284148287094534e-8
5.993535117348666e-8
4.2687728418875935e-8
3.096191264722178e-8
2.127176129251877e-8
1.0095338561885753e-8
8.338240084134203e-9
4.5400723817579625e-8
3.826648827172566e-8
1.9847681363896046e-7
5.618465157694653e-8
2.311613668266884e-6
5.406989540694157e-7
2.473614794112032e-7
1.0319734394028943e-7
4.0188874571129484e-8
1.1170942288972463e-8
9.324347665513708e-9
6.221646283900788e-8
3.7686054577230065e-8
8.442806175679945e-9
9.137226048937024e-9
1.152187749964166e-8
2.2218523990975245e-9
2.786415517392413e-9
9.23181230309328e-10
8.76562913396869e-9
2.483121974360581e-8
1.835895655737252e-8
7.811731789522452e-9
1.8400506777251625e-8
3.686633827145736e-8
7.46206691770949e-8
1.0916334277248941e-7
9.37214801145891e-8
8.348935884403382e-8
7.399976873282619e-8
6.120262758051634e-8
4.55361250611309e-8
2.9618108138614013e-8
4.832016592843232e-7
2.1405473969168163e-6
1.0013012126357992e-6
2.195343418594309e-6
2.0742831452068e-6
1.8976588081861591e-6
1.916210347685566e-6
3.4900095381429224e-7
6.702914321772897e-7
8.72671352130773e-7
1.1920024178406192e-6
7.934952606893224e-7
1.74106492262781e-7
5.609992642044873e-8
1.31113556003306e-7
1.0639004134481102e-7
5.7935638657673405e-8
1.5366981257324465e-8
8.562554806599628e-9
1.0576553159248984e-8
8.054740832449493e-9
5.848868525066529e-9
8.017561651334099e-10
5.346110790849279e-9
1.3293481301257678e-8
2.989548619034202e-8
6.613310728601946e-8
5.2710679280217857e-8
2.2927366743985485e-8
2.0995760071846434e-8
4.2787648115249016e-8
2.392314354721038e-7
2.7439842833628636e-7
9.167158241822121e-7
6.376121250630788e-7
4.616657317359976e-7
2.899785869560456e-7
1.6258272664248143e-7
9.212535649818467e-8
5.222629682667073e-8
2.2071184375191668e-8
2.3633924629842752e-8
2.1536225749703476e-8
2.664844434033442e-8
2.3936987819434315e-8
1.7560017142196617e-8
3.3959938332698615e-8
1.6200442736912124e-8
6.718633793439989e-9
3.0645116210282136e-9
1.8808360942802192e-9
1.907119212666843e-9
8.060895458225517e-10
1.1602467137679732e-9
1.8761584439129605e-9
8.186256417584401e-9
1.075098003016529e-9
1.049539673993277e-9
4.59332766355247e-10
1.4902785310392322e-10
4.492135018790097e-11
1.5964494788162639e-10
8.200298186288463e-11
4.505487557809956e-11
3.804464836785579e-12
7.675498341985653e-12
1.9838650183657858e-12
5.5256860597311524e-12
8.191610158531546e-12
1.1222125232344851e-11
1.529216269780321e-11
2.1101509013401637e-11
2.968400746970807e-11
6.925815639003988e-11
1.2839072032985002e-10
2.4116284257364923e-10
5.188530744840903e-10
1.3231263355284064e-9
4.371235093939015e-9
2.4952657543680996e-8
4.150348160043802e-8
5.386677397350386e-8
3.947260850812807e-8
3.906561938764417e-8
8.049737847363498e-8
1.2568005357150862e-8
5.689584616905554e-9
5.446123640897228e-9
1.16251070678011e-8
1.7329666796422144e-10
5.505755135129072e-13
3.219399078125167e-14
6.88989379241455e-14
0.
0.
0.
0.
0.
0.
0.
0.
2.499729505646258e-14
3.426985181425938e-14
2.3870718147915415e-14
0.
0.
0.
2.3677419819592592e-14
3.0837620760310556e-14
4.0784300019697465e-14
5.5970798837089193e-14
7.909728475416302e-14
1.1386239273452253e-13
1.6576433045694247e-13
2.431427948864302e-13
3.587312018572391e-13
5.320834936463197e-13
7.934376488853075e-13
1.1899516760898663e-12
1.7959016783908333e-12
2.7296221769814505e-12
4.182141555017026e-12
6.466597046090408e-12
9.295900642908693e-11
2.0043667014418783e-10
3.484024939233314e-10
4.92217255101481e-10
5.330018392970276e-10
4.072463138500997e-10
1.1350820474750728e-10
3.206805700704266e-10
8.652979002599312e-10
1.4966111250864538e-9
2.197149663190231e-9
3.4952468752670857e-10
1.7092411114655417e-9
2.8336144031151984e-9
3.0333731189939876e-9
2.891986080446182e-9
3.3089054142104787e-9
5.367348067396583e-9
1.00659166420841e-8
6.818467894952722e-9
4.556733419961423e-9
3.308472807024441e-9
2.503739305231638e-9
1.9733320464341796e-9
1.6481937568007748e-9
1.4903649623845814e-9
1.4834382404526806e-9
1.632670636977737e-9
1.967077083101397e-9
2.5442885369184323e-9
3.4597099981123236e-9
8.603297661171097e-8
4.227797555448907e-8
7.125793296172874e-7
1.472263744145343e-7
4.1808985417856804e-8
6.971535393112876e-9
1.0909094859020813e-8
5.145293313312027e-8
8.610421844968745e-8
6.080336083601034e-8
1.559548340973189e-8
2.725911375663362e-8
1.5334667852057088e-8
1.0711222050269374e-8
3.170462691080789e-8
4.7914734029357583e-8
1.5936150030895076e-8
8.544924590708557e-9
3.893077340363111e-9
1.0224978473496145e-9
4.707938753306461e-9
3.057302445603001e-9
2.0666798416555423e-9
1.8986827950085965e-9
4.214821156909021e-9
7.277433581724932e-9
1.2878379147478757e-8
2.2909544281223473e-8
3.971424995492217e-8
5.818348763982667e-8
1.6146994191722072e-7
2.984078173878186e-7
3.10928307063405e-7
4.639392443993222e-8
1.9544127992250013e-7
3.246269762420321e-7
4.027324818273283e-7
4.573817055296899e-7
4.839143736233034e-7
4.579698204186214e-7
3.593360802090266e-7
2.0695790319083008e-7
1.9666219949483577e-7
1.0556563971848772e-7
4.615343541343204e-8
1.658985191711062e-8
2.2675920714061392e-8
2.447702259434477e-8
1.8520004313986022e-8
1.6790488005055142e-8
9.348549170952785e-9
7.121403672636732e-9
3.3189270144803935e-8
5.9580558969649444e-8
4.240104518542931e-8
3.0779282365977537e-8
2.1133718403213893e-8
9.986220447250282e-9
8.40367179699695e-9
4.5322586637046077e-8
3.817534216065952e-8
1.9791368940462194e-7
5.5421782645675714e-8
2.3093544624688036e-6
5.385170461382486e-7
2.4599224527913053e-7
1.0247642509908159e-7
3.982484434141097e-8
1.0951613216624163e-8
9.532403857138315e-9
6.272904290448832e-8
3.7948593010426794e-8
8.407942505833714e-9
9.032651142379404e-9
1.1446080119057854e-8
2.1955543472318794e-9
2.8272534455689275e-9
9.702666101184374e-10
8.621697371721943e-9
2.4681132779240917e-8
1.8212096659764215e-8
7.857107015012845e-9
1.8184106346096196e-8
3.6464846195809195e-8
7.374184791934464e-8
1.0899633129367622e-7
9.367892077768521e-8
8.334370254609283e-8
7.377877499893155e-8
6.095516710078853e-8
4.531601623375462e-8
2.9457404791318736e-8
4.80689374004109e-7
2.129729932390718e-6
1.001418123022504e-6
2.1820479684130187e-6
2.0639866990856776e-6
1.8881640074338917e-6
1.9024717861383325e-6
3.619874583722165e-7
6.675384804751281e-7
8.701010909231584e-7
1.1851758549481415e-6
7.876849481059144e-7
1.7202810430183423e-7
5.7527455891638284e-8
1.3137072397266698e-7
1.0602978847427863e-7
5.753816153411076e-8
1.5100926507102383e-8
8.695593301725965e-9
1.0584053631908444e-8
8.059797526069903e-9
5.843823766242226e-9
7.617548506178412e-10
5.404206969196642e-9
1.3417697626089307e-8
3.022854243818078e-8
6.656885870083083e-8
5.217196815027444e-8
2.2634930219616222e-8
2.1267789282343442e-8
4.267066002624855e-8
2.3869890770490806e-7
2.725282232868932e-7
9.227356141080994e-7
6.381284086865999e-7
4.6084227337202484e-7
2.88787711538641e-7
1.616587468735008e-7
9.151724479501705e-8
5.1841536475638215e-8
2.2218273463296435e-8
2.362902101441946e-8
2.148272398829658e-8
2.657422903703465e-8
2.3889197664544076e-8
1.7358492962892635e-8
3.341088330014806e-8
1.6870870565445266e-8
6.919180750623069e-9
3.15374380357592e-9
1.8712320626086014e-9
1.8951843885691574e-9
7.187778197906449e-10
1.155984614983457e-9
1.821571897199521e-9
7.294965691836758e-9
2.4296260489726477e-10
1.0887984437580444e-9
4.675306432201997e-10
1.6415752985959e-10
3.355170537469385e-11
1.655867740360359e-10
6.792469137909962e-11
4.6307018187493744e-11
2.193426837846548e-12
8.288378308482308e-12
1.831544364551119e-12
5.427991969086067e-12
8.088781941904252e-12
1.1088788885988219e-11
1.5105941487982083e-11
2.083189731057275e-11
2.92815687788939e-11
6.817854080060448e-11
1.259385327172631e-10
2.354241801116374e-10
5.037403777805977e-10
1.2750393872806718e-9
4.15403637723895e-9
2.3166075446533192e-8
4.1590601000989745e-8
5.373772275007563e-8
3.9871425331150906e-8
3.862405105887785e-8
7.699098753522782e-8
1.0342458944238549e-8
5.0944822809988076e-9
5.241834840121252e-9
1.3198665560209878e-8
2.162846687249613e-10
5.804050490053153e-13
3.50454407621525e-14
6.112095760603445e-14
0.
0.
0.
0.
0.
0.
0.
0.
2.4731086926592014e-14
3.3901713928903015e-14
2.354475495423969e-14
0.
0.
0.
2.3384783467593917e-14
3.045261504305344e-14
4.0277258835036084e-14
5.527987595991802e-14
7.812423894209392e-14
1.1245959069422137e-13
1.6371092640223643e-13
2.401053098944317e-13
3.542017463692122e-13
5.252804831621547e-13
7.831482530269889e-13
1.174272867823467e-12
1.7718162216588847e-12
2.6922853178367296e-12
4.1236605632427005e-12
6.373901232454239e-12
9.168680470853242e-11
1.9735819984323325e-10
3.4288355113255776e-10
4.851600583813092e-10
5.277110675489039e-10
4.0728490386732685e-10
1.2098113714477877e-10
3.050554592135003e-10
8.415607458320904e-10
1.4650692329703626e-9
2.158153305734434e-9
3.2484405333491806e-10
1.7033334394865853e-9
2.792966106231769e-9
2.9610771881368215e-9
2.8398924548959623e-9
3.2861501877851413e-9
5.364865566352517e-9
1.0117347259402287e-8
6.875963344346486e-9
4.5747141769492866e-9
3.309253279339262e-9
2.499204626272547e-9
1.969694391841912e-9
1.6485786568503377e-9
1.4967101747108397e-9
1.4976988704857534e-9
1.6576016871237954e-9
2.0069473994411435e-9
2.6058130616691393e-9
3.5534580512905747e-9
8.695148748259415e-8
4.2653964497027764e-8
7.186171600600508e-7
1.4830784682417272e-7
4.2112533985463464e-8
7.048900084067031e-9
1.0900650493198324e-8
5.1368660192404546e-8
8.675565387739459e-8
6.1058590179926e-8
1.5693653681445696e-8
2.7465919075172142e-8
1.5472158165371843e-8
1.0795205613659486e-8
3.168206172414267e-8
4.7734035290402206e-8
1.5934555229637078e-8
8.532034559329135e-9
3.882763295740221e-9
1.0062937474214032e-9
4.722801932237059e-9
3.0671661545506356e-9
2.064886169466413e-9
1.9232600152085633e-9
4.246643783539652e-9
7.3330910957322215e-9
1.2982578927456241e-8
2.3109329413531697e-8
4.008260387178075e-8
5.841393943250778e-8
1.6281465441362396e-7
3.0092751611272386e-7
3.130786468446207e-7
4.606467576769777e-8
1.9707144347757014e-7
3.266618748452195e-7
4.049651088482309e-7
4.597338519766894e-7
4.861827030702317e-7
4.596851605496862e-7
3.59900710195932e-7
2.061722792209161e-7
1.9717909471478463e-7
1.060879763377768e-7
4.6415612294856846e-8
1.6730560495838815e-8
2.2394459660003635e-8
2.454188994598722e-8
1.8536021573832884e-8
1.6797248153424803e-8
9.408238201085875e-9
7.0278332546741775e-9
3.296925110970023e-8
5.980646604519647e-8
4.258258927497486e-8
3.0895020374966933e-8
2.122117982628656e-8
1.0055240173165904e-8
8.362576174910053e-9
4.537266355509538e-8
3.823293556262381e-8
1.9826990899893446e-7
5.5903701460177306e-8
2.310789965851146e-6
5.398969838095962e-7
2.468577126866068e-7
1.0293193166794897e-7
4.0054840217813965e-8
1.1090232770961401e-8
9.400765071592845e-9
6.24043822989885e-8
3.778238648858523e-8
8.43019894868578e-9
9.099060575641285e-9
1.1494343374933483e-8
2.21261244931484e-9
2.801202895252006e-9
9.403913352207064e-10
8.7127003270258e-9
2.4776126727309396e-8
1.8304997181888626e-8
7.82851033235125e-9
1.8321199152236417e-8
3.671884911669055e-8
7.429771450128202e-8
1.0910341124353652e-7
9.370571193214217e-8
8.343592600735863e-8
7.391887540032259e-8
6.111214016475055e-8
4.545570100067708e-8
2.955945142427168e-8
4.822796289216708e-7
2.136573071804266e-6
1.0013842254153088e-6
2.1904596011287277e-6
2.07051565894836e-6
1.8941879768977164e-6
1.911183754629892e-6
3.53756770304653e-7
6.69285141437073e-7
8.717296533863124e-7
1.189498367827345e-6
7.913652351673704e-7
1.7334739822215566e-7
5.6622533714236065e-8
1.3120912725070847e-7
1.062584840763971e-7
5.7789954973678596e-8
1.5269575715745445e-8
8.611419097847396e-9
1.0579316216737267e-8
8.056568390745704e-9
5.847032189744738e-9
7.871282511664166e-10
5.367320038601249e-9
1.3338763093257282e-8
3.0016814373482294e-8
6.629493172842986e-8
5.251260771341577e-8
2.281987805609009e-8
2.109575225039022e-8
4.274451617472304e-8
2.3903480730497597e-7
2.737101859147673e-7
9.189148841069195e-7
6.378002235263e-7
4.613630564011454e-7
2.895409798002753e-7
1.622430757103153e-7
9.190179738442049e-8
5.208483257286126e-8
2.2125675512481143e-8
2.363197851755718e-8
2.1516454398178778e-8
2.6621171315479223e-8
2.391954638976596e-8
1.748575165272794e-8
3.37839315713745e-8
1.6439531604499346e-8
6.7906833163467865e-9
3.0966334586925716e-9
1.87661193116487e-9
1.9029966054000504e-9
7.791827108970035e-10
1.1585697999407782e-9
1.8557933775788833e-9
7.840963555360042e-9
8.380986602546307e-10
1.0638519205374204e-9
4.62033807587396e-10
1.5419645759855297e-10
4.010541513978944e-11
1.6187450590676623e-10
7.706983297843035e-11
4.538442425194434e-11
3.2125950616225664e-12
7.893883904038542e-12
1.928780351701179e-12
5.4901613932958365e-12
8.154130455659502e-12
1.1173481421462206e-11
1.522419508679672e-11
2.100306913393902e-11
2.95370107898434e-11
6.886340397100598e-11
1.2749279560738428e-10
2.390577688852668e-10
5.13296974958489e-10
1.3053884671999787e-9
4.290610663161991e-9
2.42908505221739e-8
4.1528236826893e-8
5.383084173195706e-8
3.9614279945135535e-8
3.8900270672258397e-8
7.920140137685467e-8
1.1861879034894927e-8
5.49042349696922e-9
5.3747312742164764e-9
1.2170522332555265e-8
1.8761164492329192e-10
5.567060914810243e-13
3.3248670988288536e-14
6.659178056085739e-14
0.
0.
0.
0.
0.
0.
0.
0.
2.4900173678103137e-14
3.41355507715682e-14
2.3751704348611845e-14
0.
0.
0.
2.3570642494654747e-14
3.069709940943659e-14
4.059922914014785e-14
5.5718632107062355e-14
7.874215971647323e-14
1.1335041987846813e-13
1.650149125656847e-13
2.42034135049727e-13
3.570778659109042e-13
5.296001293444616e-13
7.896812745344764e-13
1.1842273542287926e-12
1.7871072788462827e-12
2.715987626442052e-12
4.1607832695779586e-12
6.4327381163381795e-12
9.249441342295742e-11
1.9931182920164458e-10
3.4638588571365964e-10
4.896413309818416e-10
5.310774543524333e-10
4.0727373952163855e-10
1.1625167385368625e-10
3.149631639971191e-10
8.566235983075605e-10
1.4850928558816487e-9
2.182915171808447e-9
3.4050771803506815e-10
1.7071275666264866e-9
2.8189362378766274e-9
3.0068149507253173e-9
2.872791995532819e-9
3.300639178160972e-9
5.366791299110978e-9
1.0085514424756402e-8
6.839699516138131e-9
4.563450617093784e-9
3.30883438341458e-9
2.5021021800965134e-9
1.9719797111332364e-9
1.6482738937328278e-9
1.4925826483989643e-9
1.488496567305774e-9
1.6415550574648446e-9
1.981311979054306e-9
2.5662698178034257e-9
3.4932064237620405e-9
8.636705887975335e-8
4.241515557358499e-8
7.147712037792842e-7
1.476188906673961e-7
4.191903843022447e-8
6.999530383011528e-9
1.0906120631560164e-8
5.142257140210632e-8
8.633988792708487e-8
6.089596601349433e-8
1.563124358445517e-8
2.733448360310411e-8
1.5384391712481055e-8
1.074101149508107e-8
3.169540378670745e-8
4.784895080894297e-8
1.5935633744014256e-8
8.540239755977884e-9
3.889328606636382e-9
1.0166484274693454e-9
4.713387040109011e-9
3.0608789391487142e-9
2.0660345122954917e-9
1.907641033940602e-9
4.226385180949523e-9
7.297626979832308e-9
1.2916159613038574e-8
2.2981961239862133e-8
3.9847799210721474e-8
5.8269023643455634e-8
1.6195800144544613e-7
2.993212716743376e-7
3.117096186809442e-7
4.627748025318532e-8
1.9603190156410378e-7
3.253663926588969e-7
4.0354492288588914e-7
4.5823862213864043e-7
4.847421432101431e-7
4.5859826142816677e-7
3.5954744992992293e-7
2.0667794170456192e-7
1.9685210275825312e-7
1.0575562552776234e-7
4.624857332721563e-8
1.6640903436690902e-8
2.2573592241209086e-8
2.4500672681705824e-8
1.85259040013541e-8
1.6793043111958738e-8
9.37029348947202e-9
7.087435951037425e-9
3.310945169841262e-8
5.966309027034182e-8
4.246698211891613e-8
3.082135277851713e-8
2.1165502021434472e-8
1.0011256010892126e-8
8.388881648789022e-9
4.534100945955428e-8
3.8196210018293504e-8
1.9804291333473056e-7
5.5596345704107094e-8
2.309877752644279e-6
5.390175228866742e-7
2.4630593557179347e-7
1.0264145579389679e-7
3.990816690570829e-8
1.100185075242233e-8
9.484638650075096e-9
6.26110998679406e-8
3.7888248861842016e-8
8.416097855384752e-9
9.056845791969074e-9
1.1463714700261565e-8
2.2019121589346187e-9
2.8177159135682754e-9
9.593926951444731e-10
8.654692399094962e-9
2.4715614005525206e-8
1.8245797352804557e-8
7.846775159078401e-9
1.8233920189709775e-8
3.655700140724233e-8
7.394347410353928e-8
1.0903575644266189e-7
9.368858724000797e-8
8.337719183857265e-8
7.382972037688148e-8
6.101228518153292e-8
4.536686801300124e-8
2.9494578909115835e-8
4.81266679596207e-7
2.132212491678286e-6
1.0014218045248074e-6
2.185099914694443e-6
2.0663614312764476e-6
1.8903563884853712e-6
1.905640632129276e-6
3.589955119720663e-7
6.681741935662825e-7
8.706929374448281e-7
1.18674557211193e-6
7.890219508295629e-7
1.7250851855055784e-7
5.71984284300824e-8
1.313125369807644e-7
1.0611307410637929e-7
5.76296463890394e-8
1.5162246477674598e-8
8.66505156928296e-9
1.0582337921806445e-8
8.05861396129272e-9
5.844994647226254e-9
7.709872640972642e-10
5.39077088677298e-9
1.3388919187239157e-8
3.0151315709865776e-8
6.64701968403665e-8
5.2295483828368495e-8
2.270200662844328e-8
2.1205397880168285e-8
4.269739297777477e-8
2.388203748577607e-7
2.7295656551787214e-7
9.21344484403578e-7
6.380087182697128e-7
4.610311487038742e-7
2.890609502668011e-7
1.6187065754701928e-7
9.1656697515552e-8
5.192975840913175e-8
2.2184861075654983e-8
2.363003616133661e-8
2.149491475312362e-8
2.6591255753921403e-8
2.390025375130701e-8
1.7404569639613654e-8
3.3556125141006954e-8
1.6711414992722253e-8
6.871897908728629e-9
3.1327571728016407e-9
1.872900092315474e-9
1.8981309479367694e-9
7.430886260166828e-10
1.1568770854781555e-9
1.8338636772468015e-9
7.486300549075914e-9
4.899325296998171e-10
1.0797036106940495e-9
4.6540996747513284e-10
1.6037866364878663e-10
3.570513777834484e-11
1.6426243236484705e-10
7.13360964318838e-11
4.5916767193427937e-11
2.563351250999098e-12
8.14245610730267e-12
1.8671764089255963e-12
5.450694269319479e-12
8.112609289133574e-12
1.1119651537429955e-11
1.51490217498013e-11
2.0894241573602125e-11
2.9374581995983185e-11
6.842775428316835e-11
1.265035863020599e-10
2.367436793047078e-10
5.072057875828563e-10
1.2860211096357174e-9
4.203255565691905e-9
2.357172620125489e-8
4.156501261091377e-8
5.3776127873374536e-8
3.9776164796167525e-8
3.872300180777214e-8
7.778933724247926e-8
1.0942895813271761e-8
5.2469348364798095e-9
5.291838640355901e-9
1.281212298192227e-8
2.0521638554481348e-10
5.697569864472079e-13
3.439812906320642e-14
6.32965589045993e-14
0.
0.
0.
0.
0.
0.
0.
0.
2.4792701031766662e-14
3.398692892797761e-14
2.3620130743430377e-14
0.
0.
0.
2.3452503259871742e-14
3.054169529191648e-14
4.039455519196018e-14
5.543972329558714e-14
7.834936504104753e-14
1.1278413444231581e-13
1.6418596620966142e-13
2.408080050673422e-13
3.5524941066867255e-13
5.268540170584991e-13
7.855278546630214e-13
1.1778985622968141e-12
1.77738549357704e-12
2.7009173840237822e-12
4.137179064396338e-12
6.395325124021723e-12
9.198091594467038e-11
1.980694128417124e-10
3.441585475066009e-10
4.867925392825092e-10
5.289401422696773e-10
4.072862229138556e-10
1.1926462757560312e-10
3.0865901859902723e-10
8.470439146978334e-10
1.4723615127882163e-9
2.1671735898823027e-9
3.30546740043908e-10
1.7047330243017122e-9
2.80249010984573e-9
2.9776701814886737e-9
2.8518060130633614e-9
3.291444371310179e-9
5.365706632458915e-9
1.0106082880122573e-8
6.862850553997667e-9
4.570672572394149e-9
3.3091313382143035e-9
2.500267300014707e-9
1.970516857533067e-9
1.6484430923421568e-9
1.4951665581389678e-9
1.4942867528698024e-9
1.651668153108179e-9
1.9974787644724393e-9
2.591213252088799e-9
3.531212949857486e-9
8.673810714915216e-8
4.256694567488169e-8
7.172112461061527e-7
1.480559605427093e-7
4.2041742549157033e-8
7.030815975786833e-9
1.0902687202092861e-8
5.1388461213225756e-8
8.6603334355159e-8
6.099912179904474e-8
1.5670888407476878e-8
2.7417990423333426e-8
1.543999682981252e-8
1.0775111724681021e-8
3.168652021453441e-8
4.7775963142438684e-8
1.5934974480869e-8
8.53503173768675e-9
3.885161441227756e-9
1.0100924662742493e-9
4.719381695068422e-9
3.0648660777719343e-9
2.065308317533234e-9
1.91756509109834e-9
4.2392428617734275e-9
7.3201222474278385e-9
1.2958279995046435e-8
2.3062724498379596e-8
3.9996699768288904e-8
5.8361731927683084e-8
1.6250146052033664e-7
3.003398327136997e-7
3.1257847261537783e-7
4.614372251109651e-8
1.9669096001932298e-7
3.261885906701561e-7
4.0444674482761736e-7
4.591884979816247e-7
4.856578559253015e-7
4.5929017390860226e-7
3.597741762622377e-7
2.0635925266923469e-7
1.9706048023314112e-7
1.0596663265734279e-7
4.635453457206129e-8
1.669777396612271e-8
2.245988094837531e-8
2.4526864044910085e-8
1.853235745696653e-8
1.6795751868403414e-8
9.394398194207237e-9
7.049621340599161e-9
3.3020523053611486e-8
5.975426869163385e-8
4.2540341271302676e-8
3.086811292212996e-8
2.1200839905366373e-8
1.0039153329257842e-8
8.372244527530155e-9
4.536119203676039e-8
3.821949403951525e-8
1.981868921706172e-7
5.579118922892132e-8
2.310457386303275e-6
5.395753005450972e-7
2.466558066102702e-7
1.0282561285514646e-7
4.0001153256269085e-8
1.1057889783494632e-8
9.431434834589704e-9
6.247991546260308e-8
3.7821081526118575e-8
8.42507486820257e-9
9.083663743182356e-9
1.1483193146789307e-8
2.2087678972751465e-9
2.807206659986395e-9
9.473258430711204e-10
8.691478413334726e-9
2.4754004499863976e-8
1.8283346601108555e-8
7.835207375677529e-9
1.8289312486890287e-8
3.665966285100645e-8
7.416815261300403e-8
1.090789023409605e-7
9.369942781193853e-8
8.341445950104274e-8
7.388631914331895e-8
6.107569186831333e-8
4.54232858682546e-8
2.9535789430199457e-8
4.819093423372727e-7
2.1349783634864123e-6
1.0014044702001513e-6
2.1884996586228827e-6
2.068998918282734e-6
1.8927895745126421e-6
1.9091599708983904e-6
3.556701498743778e-7
6.688796920289073e-7
8.713509388816147e-7
1.188492293554677e-6
7.905090313763426e-7
1.730413428651122e-7
5.6832842214008564e-8
1.3124712230968975e-7
1.0620543596893488e-7
5.7731385115124036e-8
1.523038003161559e-8
8.631030869134003e-9
1.058042248309372e-8
8.057311560943331e-9
5.846289832194446e-9
7.812364667753021e-10
5.375874262244556e-9
1.335704791518627e-8
3.006583430258862e-8
6.635931223945784e-8
5.2433178695521465e-8
2.277676351108189e-8
2.1135858829798996e-8
4.2727258212488934e-8
2.389562283623257e-7
2.7343439574480024e-7
9.198013656596576e-7
6.378762152566141e-7
4.6124165210483915e-7
2.8936541499204387e-7
1.6210684910777586e-7
9.181213924985028e-8
5.202810357264388e-8
2.21473935142612e-8
2.3631244703241266e-8
2.15085584649635e-8
2.6610229780427446e-8
2.39125097475249e-8
1.7456025880650698e-8
3.3704747510445604e-8
1.6537776030790283e-8
6.820117255063463e-9
3.109736231927658e-9
1.875140663535834e-9
1.9012608888266027e-9
7.668652512027089e-10
1.157932578438794e-9
1.8477232296090054e-9
7.708422416840106e-9
7.225115939443596e-10
1.0696309611539561e-9
4.632176822924261e-10
1.5639269480239136e-10
3.839774064386156e-11
1.6275587548497842e-10
7.501163209184055e-11
4.5557446083706724e-11
2.9751900538223503e-12
7.983673521162696e-12
1.9063945174812046e-12
5.475787969810265e-12
8.13899442107661e-12
1.1153851153958468e-11
1.5196776561842142e-11
2.0963369630912093e-11
2.947774871004041e-11
6.870439051493996e-11
1.2713151920821497e-10
2.3821201709079953e-10
5.110687549124938e-10
1.2982941244493396e-9
4.2585302889484165e-9
2.4026942510861004e-8
4.154049834717979e-8
5.381270345249649e-8
3.967268962135058e-8
3.883493383131201e-8
7.868366629636195e-8
1.1544547141910052e-8
5.4046794998336265e-9
5.34505171960038e-9
1.2399779125217801e-8
1.9379940735819414e-10
5.606797543530793e-13
3.367042354170228e-14
6.54726642860872e-14
0.
0.
0.
0.
0.
0.
0.
0.
2.486098173247528e-14
3.4081351921757116e-14
2.3703706233105275e-14
0.
0.
0.
2.3527576723429916e-14
3.064043447104329e-14
4.052458672865466e-14
5.561690865187105e-14
7.85989081525124e-14
1.1314387622959903e-13
1.6471252164122975e-13
2.415868904237113e-13
3.564109695149191e-13
5.285984035535294e-13
7.881662482316916e-13
1.1819186988723435e-12
1.783560803505882e-12
2.7104898115584738e-12
4.1521718845544974e-12
6.419087866019854e-12
9.230707941598374e-11
1.988584697236859e-10
3.455731195618956e-10
4.886022428370491e-10
5.302989817059415e-10
4.072804677000788e-10
1.1735321588929398e-10
3.126614411686463e-10
8.531277953285011e-10
1.4804482811142447e-9
2.1771733909162757e-9
3.368731103892656e-10
1.7062611629916334e-9
2.8129633363506385e-9
2.9961567763070077e-9
2.865108315139471e-9
3.2972918551761857e-9
5.366452395668504e-9
1.0093151071007703e-8
6.848183592059363e-9
4.566109834783096e-9
3.308955155202607e-9
2.5014358343956967e-9
1.971442115346321e-9
1.6483257420153063e-9
1.4935090441409272e-9
1.4905844958589244e-9
1.6452085044321314e-9
1.9871566938372043e-9
2.5752899450552893e-9
3.5069507931250426e-9
8.650220477655582e-8
4.247051106047579e-8
7.156592439452267e-7
1.4777794621950174e-7
4.196367266992685e-8
7.010901857968864e-9
1.0904885965398857e-8
5.1410194902744525e-8
8.643563409531743e-8
6.093350096469682e-8
1.5645691974834086e-8
2.7364923386456412e-8
1.540459791681619e-8
1.0753308081712623e-8
3.1692002153551626e-8
4.782235631216096e-8
1.5935403981093397e-8
8.538343424829297e-9
3.887811251028265e-9
1.0142678322641374e-9
4.715577369482824e-9
3.0623293380387933e-9
2.065771167782846e-9
1.9112587473798197e-9
4.2310665696439006e-9
7.3058121164631175e-9
1.293148149493552e-8
2.3011336645317224e-8
3.990196268675917e-8
5.8303071705742494e-8
1.6215577405041277e-7
2.9969176623225755e-7
3.120259462189977e-7
4.622930369443213e-8
1.9627157199789635e-7
3.2566574205776605e-7
4.038734544592428e-7
4.585848204738122e-7
4.850761175374093e-7
4.5885101694799805e-7
3.596310114275288e-7
2.0656281209787905e-7
1.9692830989610052e-7
1.0583248024894687e-7
4.6287131073939334e-8
1.666159641407536e-8
2.253218284875393e-8
2.451022150779258e-8
1.852826657987233e-8
1.6794045434267075e-8
9.37907867108029e-9
7.0736735766044e-9
3.3077095209802126e-8
5.969635978828196e-8
4.24936860189787e-8
3.08383798259999e-8
2.1178368461185764e-8
1.002140579357692e-8
8.38284765690699e-9
4.5348394739908806e-8
3.8204677584421026e-8
1.9809529864020815e-7
5.566719506114854e-8
2.3100890622462427e-6
5.392204459638228e-7
2.4643318848555734e-7
1.0270842503395755e-7
3.994198078912939e-8
1.1022232027200392e-8
9.465279128817059e-9
6.25633423840304e-8
3.786380239197792e-8
8.419377351820904e-9
9.066620156041567e-9
1.147082238478571e-8
2.204434256717013e-9
2.8138779716135606e-9
9.549963756211837e-10
8.668073745950526e-9
2.472958541514723e-8
1.8259459243330946e-8
7.84257322112394e-9
1.825408742973738e-8
3.659435569911164e-8
7.402521751426152e-8
1.0905154919442246e-7
9.36925229142407e-8
8.339075685118281e-8
7.385033320350955e-8
6.103538349591266e-8
4.5387424380600687e-8
2.9509598336089123e-8
4.815005743081211e-7
2.133218844945489e-6
1.0014181098221433e-6
2.186336960276056e-6
2.0673220777399896e-6
1.8912428396397846e-6
1.906922492162035e-6
3.5778460205522415e-7
6.684312230258477e-7
8.709325186053068e-7
1.1873813717101248e-6
7.895633251057929e-7
1.7270267902098506e-7
5.706529007559876e-8
1.312888074259828e-7
1.0614673184163119e-7
5.766668642424833e-8
1.5187059066787752e-8
8.652672418388678e-9
1.0581641476158607e-8
8.058138110559984e-9
5.8454670243586934e-9
7.74720883873567e-10
5.385341946189495e-9
1.3377299665075099e-8
3.012014568911674e-8
6.642996762213518e-8
5.234557362238084e-8
2.2729203550658524e-8
2.1180099625781212e-8
4.2708249451706396e-8
2.3886974084354283e-7
2.731303487095508e-7
9.207822019728083e-7
6.379604042948752e-7
4.6110773071903727e-7
2.8917172344401424e-7
1.619565831984278e-7
9.171324538809965e-8
5.1965534227738275e-8
2.2171258093975983e-8
2.363046644407289e-8
2.1499871461686762e-8
2.659815891100737e-8
2.3904720613938256e-8
1.7423277064766785e-8
3.36118354176935e-8
1.6647754367954463e-8
6.852949343693619e-9
3.1243374044722107e-9
1.873669177713054e-9
1.8992878456144477e-9
7.521168512228356e-10
1.1572537461358914e-9
1.8388862815101357e-9
7.566003151660482e-9
5.795140090706687e-10
1.0760314227942663e-9
4.645917242409289e-10
1.5890176296894284e-10
3.664722772220923e-11
1.6371778027996617e-10
7.268885013576058e-11
4.577709063491363e-11
2.713221381918832e-12
8.084228630093992e-12
1.8815038212180816e-12
5.459848678251931e-12
8.122229187546131e-12
1.1132117438075205e-11
1.5166426737622035e-11
2.0919433686700054e-11
2.9412175155194787e-11
6.852853114570191e-11
1.26732253356736e-10
2.372781411002968e-10
5.086110666572438e-10
1.290481974070099e-9
4.223313490762251e-9
2.373697148392551e-8
4.155561126293107e-8
5.3790190365715046e-8
3.973819452027555e-8
3.876352299773577e-8
7.811417201000478e-8
1.1169655085476913e-8
5.305726551979742e-9
5.311477734227333e-9
1.2659896750625188e-8
2.0095660123530426e-10
5.661246169331194e-13
3.4134026552716955e-14
6.412087053021135e-14
0.
0.
0.
0.
0.
0.
0.
0.
2.4817590436181752e-14
3.4021346241677333e-14
2.3650591669448083e-14
0.
0.
0.
2.3479847343569757e-14
3.057768007091925e-14
4.044196038824906e-14
5.5504314635177854e-14
7.84403278472363e-14
1.1291525426239452e-13
1.6437789937418602e-13
2.41091852740177e-13
3.5567273585236366e-13
5.274897965399066e-13
7.864894006822785e-13
1.1793636215938718e-12
1.7796358421391933e-12
2.7044056628047822e-12
4.14264222097469e-12
6.403983895251026e-12
9.209977348859534e-11
1.9835691270273569e-10
3.446739564161938e-10
4.874520983659277e-10
5.294358268867837e-10
4.072850036130513e-10
1.1856904061620504e-10
3.1011679790012087e-10
8.49260563708842e-10
1.4753084461231578e-9
2.1708180523682776e-9
3.3285187413921964e-10
1.705292799028999e-9
2.806317507779317e-9
2.9843965414880545e-9
2.8566424490246644e-9
3.2935781321060757e-9
5.366001237402945e-9
1.0101423959134239e-8
6.857521073231286e-9
4.569019707648907e-9
3.309072134246786e-9
2.5006943488127192e-9
1.9708524403997414e-9
1.6483963288074024e-9
1.4945559547830069e-9
1.492927706188139e-9
1.64929958960049e-9
1.9936956903976827e-9
2.5853782632035044e-9
3.5223223415037345e-9
8.665205288374034e-8
4.2531795607554324e-8
7.16644815277675e-7
1.4795448873792896e-7
4.2013240131218325e-8
7.023541992186729e-9
1.0903495714891707e-8
5.139640854232989e-8
8.654207491186845e-8
6.097516904368999e-8
1.5661700519853665e-8
2.7398641944312224e-8
1.542706475660333e-8
1.0767108009770951e-8
3.1688452758889307e-8
4.779288227227563e-8
1.5935135324798152e-8
8.536240027618657e-9
3.886128237125222e-9
1.0116185368679724e-9
4.717996725115069e-9
3.0639399658107386e-9
2.065477627407596e-9
1.9152658697175767e-9
4.23625954941192e-9
7.3148987432592635e-9
1.2948496325369574e-8
2.3043962314904078e-8
3.9962112426701404e-8
5.8340447583844106e-8
1.6237528964129954e-7
3.0010322621635625e-7
3.1237686417112294e-7
4.617516103753766e-8
1.965378199516351e-7
3.259978144648287e-7
4.042376414185185e-7
4.5896837628914743e-7
4.854458262053226e-7
4.5913027581527975e-7
3.597223492504701e-7
2.06433891417757e-7
1.970123919314128e-7
1.0591769561704355e-7
4.632993192877482e-8
1.6684568399921687e-8
2.2486258767484592e-8
2.4520796783230855e-8
1.8530870028212236e-8
1.6795135737476478e-8
9.388812090895035e-9
7.0583996312921725e-9
3.304117348198703e-8
5.973316863755972e-8
4.252331571614559e-8
3.0857264916327986e-8
2.1192640741316755e-8
1.003267472329541e-8
8.376122829482697e-9
4.535653766044907e-8
3.821408386420668e-8
1.9815345742798751e-7
5.5745909894917734e-8
2.310323103920305e-6
5.394457589470845e-7
2.4657452550912717e-7
1.0278282133426674e-7
3.997954587977975e-8
1.1044870254320988e-8
9.443788417156628e-9
6.25103581011444e-8
3.783667270965985e-8
8.42300045144456e-9
9.077449091233154e-9
1.1478685750343303e-8
2.207197172616167e-9
2.80963615213692e-9
9.50123462794167e-10
8.682933733362405e-9
2.4745092081952e-8
1.8274626896843358e-8
7.837898958535014e-9
1.82764595203043e-8
3.6635824290866774e-8
7.41159749651127e-8
1.0906895565248983e-7
9.36969038268112e-8
8.340580946717722e-8
7.387319111343072e-8
6.106098944625022e-8
4.541020706484039e-8
2.9526239074086702e-8
4.817601556946626e-7
2.134336086548197e-6
1.0014105071476425e-6
2.187710233273965e-6
2.0683872285512272e-6
1.8922254335224278e-6
1.9083437758374302e-6
3.564415857379475e-7
6.687161234564891e-7
8.71198271731087e-7
1.1880868796549554e-6
7.901639437974911e-7
1.7291783948902212e-7
5.6917643539066587e-8
1.3126236747418652e-7
1.0618402833223809e-7
5.770777736777762e-8
1.521457565491256e-8
8.638930335688401e-9
1.058086764685679e-8
8.05761247633e-9
5.845989937998881e-9
7.78859895172116e-10
5.379326670373814e-9
1.3364431000417848e-8
3.0085632128387044e-8
6.638515006537968e-8
5.2401196194446415e-8
2.2759401439408368e-8
2.1152009366050118e-8
4.272031544722191e-8
2.389246319748159e-7
2.7332337960529053e-7
9.201590668690022e-7
6.379069049713478e-7
4.611927631642663e-7
2.892947096368792e-7
1.6205199274874578e-7
9.177603634784475e-8
5.2005261154370056e-8
2.2156116724407836e-8
2.3630956793820664e-8
2.1505384409486306e-8
2.6605823366293148e-8
2.3909669547238252e-8
1.744406561287739e-8
3.36715000895432e-8
1.6577727496951736e-8
6.832058337084266e-9
3.1150484760548685e-9
1.8745849454790174e-9
1.9005478574776815e-9
7.616284242209823e-10
1.157681815236669e-9
1.8444893093699633e-9
7.655977032471875e-9
6.722608828318837e-10
1.0719643764771748e-9
4.6371095342044957e-10
1.572979648143743e-10
3.774303533795841e-11
1.631083513758487e-10
7.41700277991374e-11
4.563406336985093e-11
2.8795705177162925e-12
8.02019657102539e-12
1.897331992471351e-12
5.469979355304934e-12
8.13288264491956e-12
1.1145926734796772e-11
1.518570985869641e-11
2.0947348109520846e-11
2.9453835134854586e-11
6.864024707149718e-11
1.269858549258283e-10
2.37871211553677e-10
5.101715250814503e-10
1.2954405806212051e-9
4.245653358805448e-9
2.3920942842687113e-8
4.154582102591672e-8
5.38047904420648e-8
3.969647141389499e-8
3.880878396919322e-8
7.84755630041215e-8
1.1410796927433081e-8
5.3691060813178544e-9
5.332902664478467e-9
1.2493848893296104e-8
1.9637050403340592e-10
5.625361458046563e-13
3.3839896389836446e-14
6.499293280233018e-14
0.
0.
0.
0.
0.
0.
0.
0.
2.4845159179168938e-14
3.4059472591826766e-14
2.3684336496524445e-14
0.
0.
0.
2.3510169308002186e-14
3.0617534058401426e-14
4.049444028146844e-14
5.557583774831263e-14
7.854108091466196e-14
1.1306046535015262e-13
1.645905296229343e-13
2.414063425011928e-13
3.5614179143779104e-13
5.281942430473572e-13
7.875547351469993e-13
1.180987000763016e-12
1.7821295412863937e-12
2.708271145497139e-12
4.148696750623148e-12
6.4135799114114095e-12
9.223148110701262e-11
1.9867555007784104e-10
3.4524519033860023e-10
4.881828526405442e-10
5.299844198766482e-10
4.0728247597734804e-10
1.1779697632282094e-10
3.117331828688639e-10
8.517173740071765e-10
1.4785739447144983e-9
2.1748559574004975e-9
3.3540657755886123e-10
1.7059092006643157e-9
2.8105441878219523e-9
2.991863993229784e-9
2.8620165781886565e-9
3.295938728194828e-9
5.366297117078626e-9
1.0096189597582792e-8
6.851594912248098e-9
4.567174967205241e-9
3.3089998424243474e-9
2.5011659316783038e-9
1.971226436503418e-9
1.648349872799062e-9
1.4938881692471037e-9
1.4914350056811015e-9
1.64669452504984e-9
1.9895325796145166e-9
2.578955838214465e-9
3.5125365524522357e-9
8.655681414939995e-8
4.249285640315789e-8
7.160183045529325e-7
1.4784226146750173e-7
4.1981727154271375e-8
7.0155044686723316e-9
1.0904381906332005e-8
5.1405178443333603e-8
8.647439048071138e-8
6.094868005103867e-8
1.5651527399305418e-8
2.7377215494490446e-8
1.5412777924919498e-8
1.0758317038760767e-8
3.169068155858331e-8
4.781161330010699e-8
1.5935307758679713e-8
8.537576974578603e-9
3.8871979801815216e-9
1.013303531378623e-9
4.7164601852484656e-9
3.0629160033705885e-9
2.065664380626931e-9
1.9127195745430707e-9
4.2329587731842015e-9
7.309122221780648e-9
1.2937679049012308e-8
2.302321981132045e-8
3.992387169048005e-8
5.831673858752657e-8
1.622357447184186e-7
2.9984163470735913e-7
3.12153810127742e-7
4.6209660840980664e-8
1.9636853967460507e-7
3.257867405360545e-7
4.040061860328825e-7
4.587246374806193e-7
4.852109239871019e-7
4.5895290885520526e-7
3.5966445804482986e-7
2.0651598365076378e-7
1.969590027108317e-7
1.058635354466255e-7
4.6302723140289066e-8
1.6669964729168116e-8
2.251544786877379e-8
2.4514076975270974e-8
1.852921732432889e-8
1.6794445339343307e-8
9.382626749941725e-9
7.068109020148182e-9
3.306400969758632e-8
5.970978388458568e-8
4.250448148244368e-8
3.08452614511075e-8
2.118356897899846e-8
1.0025510722225472e-8
8.380401114967435e-9
4.5351367873809235e-8
3.82081033885454e-8
1.9811648444515598e-7
5.569586197412187e-8
2.310174385641622e-6
5.393025188056803e-7
2.464846668269032e-7
1.0273552012277933e-7
3.995566183111655e-8
1.103047726700093e-8
9.45745029911503e-9
6.254403707111982e-8
3.785391836358687e-8
8.42069932578601e-9
9.07056762747682e-9
1.1473690181492604e-8
2.20544523815489e-9
2.812330461478851e-9
9.53220325967e-10
8.673486396572675e-9
2.4735234662700126e-8
1.8264984437462348e-8
7.8408716300038e-9
1.8262239193184173e-8
3.660946198803296e-8
7.405827759849168e-8
1.0905790534361371e-7
9.369411737379247e-8
8.339624104667606e-8
7.385866302155852e-8
6.104471574517975e-8
4.539572832479654e-8
2.951566428539395e-8
4.815951444741774e-7
2.1336258311701105e-6
1.0014157667134502e-6
2.186837222833067e-6
2.0677102525755166e-6
1.891600963501168e-6
1.9074404562692522e-6
3.5729520953539215e-7
6.68535060758647e-7
8.710293542345956e-7
1.187638415134077e-6
7.897821668897812e-7
1.7278110518141212e-7
5.7011485967559706e-8
1.3127918757901082e-7
1.0616032663747548e-7
5.768165865158543e-8
1.5197086405462977e-8
8.647666346816643e-9
1.058135966578645e-8
8.057946310996375e-9
5.84565769487866e-9
7.762293641346722e-10
5.38314927176461e-9
1.3372608103746391e-8
3.010756209299797e-8
6.641366042191858e-8
5.2365834055274704e-8
2.2740203459956558e-8
2.1169867502136987e-8
4.271264321165227e-8
2.388897260402122e-7
2.7320065352877167e-7
9.205550733167925e-7
6.379408988385094e-7
4.611387046837414e-7
2.89216523710529e-7
1.6199133683752168e-7
9.173611725253245e-8
5.198000476073754e-8
2.2165747237513564e-8
2.363064352780944e-8
2.1501878480247214e-8
2.6600950825228557e-8
2.3906524635249525e-8
1.743084745842535e-8
3.363383765706194e-8
1.6622166599601082e-8
6.845321569458366e-9
3.120946536445153e-9
1.873995256492217e-9
1.8997497707606974e-9
7.556423579419235e-10
1.1574084809239906e-9
1.840924049963218e-9
7.598595631142479e-9
6.141002858439856e-10
1.0745486998883519e-9
4.6426752520982313e-10
1.5831321484378487e-10
3.7040201469008055e-11
1.634963406365331e-10
7.323093285124566e-11
4.5723541159937905e-11
2.773822476251722e-12
8.060829078265837e-12
1.8872791663542504e-12
5.463543068982634e-12
8.126113131646947e-12
1.1137151554684539e-11
1.517345584729579e-11
2.0929608827479133e-11
2.942735995038088e-11
6.856924738692198e-11
1.2682466630118497e-10
2.3749421980349405e-10
5.09179466483167e-10
1.2922875273815894e-9
4.231442652863418e-9
2.3803926088224615e-8
4.1551966420008595e-8
5.379563191961355e-8
3.9722943393344805e-8
3.877997714994865e-8
7.824572775134749e-8
1.1258766554292574e-8
5.329039525456435e-9
5.319326759807489e-9
1.259905201248332e-8
1.992689282099114e-10
5.647639796434649e-13
3.402699387710031e-14
6.44439331052563e-14
0.
0.
0.
0.
0.
0.
0.
0.
2.4827640061682494e-14
3.403524219423009e-14
2.3662890699813422e-14
0.
0.
0.
2.3490912758276202e-14
3.0592196840397574e-14
4.04610993634638e-14
5.553037002351835e-14
7.84770376407445e-14
1.1296819017213216e-13
1.6445538464063373e-13
2.4120652229863143e-13
3.5584374377725543e-13
5.277465476293309e-13
7.868777870980665e-13
1.1799553697804484e-12
1.7805448176568327e-12
2.705814831049571e-12
4.14484916706475e-12
6.40748178426918e-12
9.214778155194313e-11
1.9847305116669773e-10
3.448821621640972e-10
4.87718475872128e-10
5.29635875127353e-10
4.072842252935907e-10
1.182877740051243e-10
3.1070585785387273e-10
8.50156022597396e-10
1.476498743432005e-9
2.17228996064084e-9
3.337830347658539e-10
1.705517954885655e-9
2.8078599232813017e-9
2.9871167836217905e-9
2.8585995429945684e-9
3.2944390473403787e-9
5.366112800874562e-9
1.0099524742239475e-8
6.855363444965019e-9
4.568348895659512e-9
3.309046599577528e-9
2.500866444211577e-9
1.970988504639312e-9
1.6483787446756484e-9
1.4943114695854867e-9
1.4923819946528195e-9
1.6483476505834211e-9
1.9921746959652706e-9
2.583031982327843e-9
3.518747352970232e-9
8.661732333779872e-8
4.2517600702208785e-8
7.16416307725255e-7
1.4791355512906515e-7
4.2001744855652956e-8
7.0206094883430425e-9
1.0903819919888028e-8
5.139960967526627e-8
8.651737950313177e-8
6.096550717068735e-8
1.5657991380799796e-8
2.739083020822822e-8
1.5421851903298272e-8
1.0763894163268409e-8
3.16892545595953e-8
4.7799711960735184e-8
1.5935198882279458e-8
8.536727593167066e-9
3.886518356430697e-9
1.0122334632144806e-9
4.717436872786616e-9
3.063566449331796e-9
2.0655458054691773e-9
1.9143375489995e-9
4.235055780704725e-9
7.3127917446754124e-9
1.2944550436141558e-8
2.3036395707494747e-8
3.9948163009686964e-8
5.8331820505581523e-8
1.6232439229702913e-7
3.000078022842417e-7
3.1229551703578333e-7
4.6187777422812736e-8
1.9647606573636766e-7
3.259208369733664e-7
4.0415324361532675e-7
4.588795100834377e-7
4.853601968025441e-7
4.590656465874755e-7
3.5970130356399936e-7
2.0646388935883636e-7
1.9699294362899902e-7
1.0589794570443128e-7
4.632000764076242e-8
1.667924168373727e-8
2.249690328397707e-8
2.4518346960814588e-8
1.853026815106246e-8
1.6794885014573965e-8
9.386556928288119e-9
7.061940940367961e-9
3.304950309985371e-8
5.972464517018795e-8
4.251644664325109e-8
3.0852887474661996e-8
2.1189332349924496e-8
1.003006157623166e-8
8.377684638786983e-9
4.535465472199111e-8
3.8211902171705424e-8
1.9813997126523283e-7
5.572765174072758e-8
2.3102688852900307e-6
5.393935098298231e-7
2.465417459903314e-7
1.0276556559888594e-7
3.9970832793319465e-8
1.1039619781343073e-8
9.448771566947387e-9
6.252264095135559e-8
3.784296263158769e-8
8.42216197375695e-9
9.07494014073665e-9
1.1476864941785766e-8
2.2065599666749155e-9
2.8106179823555197e-9
9.51252674254681e-10
8.679487562897586e-9
2.474149674310362e-8
1.827110973887703e-8
7.838983717806852e-9
1.8271273429668427e-8
3.6626208578763643e-8
7.409492919172212e-8
1.0906493119118891e-7
9.369588688254235e-8
8.340231968187424e-8
7.386789320111166e-8
6.105505536906341e-8
4.5404927770531494e-8
2.9522383517357842e-8
4.81699971155608e-7
2.1340770169419846e-6
1.0014125979727067e-6
2.1873918018137406e-6
2.0681403641456097e-6
1.8919977301245321e-6
1.908014374843528e-6
3.5675288428754095e-7
6.686501019972133e-7
8.711366693340323e-7
1.187923316958358e-6
7.900247086681385e-7
1.7286798428806514e-7
5.695186509342358e-8
1.3126850740277104e-7
1.061753864506382e-7
5.7698251920517134e-8
1.5208197830981613e-8
8.642116788302288e-9
1.0581047145346621e-8
8.057734113882124e-9
5.845868824764634e-9
7.77900690795823e-10
5.380720402002789e-9
1.336741211056358e-8
3.0093626729857815e-8
6.639555696665488e-8
5.238829699774025e-8
2.275239866229731e-8
2.115852343627887e-8
4.2717516306189596e-8
2.389118956334949e-7
2.732786097202943e-7
9.203034580945517e-7
6.379192976138029e-7
4.611730444410005e-7
2.892661905354112e-7
1.620298673851917e-7
9.176147503587627e-8
5.199604829904989e-8
2.2159631452291512e-8
2.3630841906159613e-8
2.1504105106976177e-8
2.6604046048794725e-8
2.3908522926173666e-8
1.7439243237416992e-8
3.3657871147361006e-8
1.6593905249559887e-8
6.8368890580871245e-9
3.1171969531883687e-9
1.874366821868819e-9
1.900257926965514e-9
7.594691026528224e-10
1.157581630654263e-9
1.8431875305719777e-9
7.634972455116023e-9
6.513661541534992e-10
1.0729065427093503e-9
4.639126131153945e-10
1.576665470865565e-10
3.748413248385648e-11
1.63250095364188e-10
7.382850976533324e-11
4.5666119973620944e-11
2.8409986061433146e-12
8.03498770908666e-12
1.8936690799359093e-12
5.4676333215561665e-12
8.130414625947214e-12
1.1142727555255756e-11
1.5181241980200016e-11
2.0940880233429853e-11
2.9444181869678355e-11
6.861435739586377e-11
1.2692707309235358e-10
2.377337143335989e-10
5.098096471488891e-10
1.2942901828925574e-9
4.240466384722338e-9
2.3878235503133388e-8
4.1548030944847087e-8
5.380149952181042e-8
3.970610610137639e-8
3.879826302896697e-8
7.839169304652858e-8
1.1355850540785602e-8
5.354581430809512e-9
5.327968335557541e-9
1.2532078473293625e-8
1.9742091124580534e-10
5.63327256188651e-13
3.39081797179179e-14
6.479490476937432e-14
0.
0.
0.
0.
0.
0.
0.
0.
2.4838776640959663e-14
3.4050633628193084e-14
2.367650389474818e-14
0.
0.
0.
2.3503124976373852e-14
3.060831227438605e-14
4.0482287846233175e-14
5.5559280220668694e-14
7.851771525069533e-14
1.1302684607966464e-13
1.6454121823094022e-13
2.413334701032924e-13
3.5603310271586495e-13
5.280309845041212e-13
7.873080116218616e-13
1.1806108298980735e-12
1.7815517547283698e-12
2.707375402131193e-12
4.147293776818998e-12
6.411356212722242e-12
9.220096329264158e-11
1.9860171423877477e-10
3.451128213633684e-10
4.8801354143871e-10
5.298573698422922e-10
4.072831718270015e-10
1.1797598896711041e-10
3.1135856008276376e-10
8.511480635288465e-10
1.4778173055890738e-9
2.1739203958421928e-9
3.348145992349801e-10
1.7057667396053225e-9
2.809566190477198e-9
2.9901324255781672e-9
2.860769956779896e-9
3.2953921176255363e-9
5.36623142124851e-9
1.0097409155110363e-8
6.8529699694570405e-9
4.567603640898405e-9
3.3090172203342122e-9
2.501056816770852e-9
1.9711395799206792e-9
1.6483601361926528e-9
1.494042074855103e-9
1.4917796374844766e-9
1.6472963131216926e-9
1.990494504610032e-9
2.5804399177809593e-9
3.5147978457973046e-9
8.657887059496555e-8
4.250187789265581e-8
7.161633638959855e-7
1.4786824535360102e-7
4.1989022343143615e-8
7.017364693090901e-9
1.090417747812347e-8
5.140314980951751e-8
8.649005503306387e-8
6.095481278008942e-8
1.5653883841461057e-8
2.7382178876110153e-8
1.5416084313155662e-8
1.0760346689198765e-8
3.169015698047496e-8
4.780727480953725e-8
1.5935268346216557e-8
8.537267377955789e-9
3.8869502591038135e-9
1.0129136717243901e-9
4.716816385879959e-9
3.0631530513911307e-9
2.0656211889678344e-9
1.9133094303580547e-9
4.233723115370136e-9
7.310459594103314e-9
1.2940183244666907e-8
2.3028021524242107e-8
3.993272434877281e-8
5.8322243650541195e-8
1.6226805347808902e-7
2.999021919801425e-7
3.12205460748817e-7
4.6201698454700364e-8
1.9640772440225094e-7
3.2583561743758876e-7
4.0405979227151865e-7
4.5878109677736543e-7
4.852653479202033e-7
4.5899402310389e-7
3.596779148896892e-7
2.0649701971974114e-7
1.9697138291564032e-7
1.0587607847151003e-7
4.630902261779263e-8
1.667334575392927e-8
2.2508688307288746e-8
2.451563368998616e-8
1.852960068593477e-8
1.6794606024970977e-8
9.384059502839124e-9
7.0658609569499125e-9
3.305872273785456e-8
5.971520262775082e-8
4.250884253808277e-8
3.084804112820139e-8
2.118566968866358e-8
1.0027169273613657e-8
8.379411605385337e-9
4.535256688791433e-8
3.820948774869193e-8
1.9812504423549592e-7
5.570744664583975e-8
2.3102088371776585e-6
5.393356800556571e-7
2.46505468198657e-7
1.0274646930272658e-7
3.996119041331087e-8
1.1033809051389903e-8
9.454287279427648e-9
6.253623851180448e-8
3.7849925313506856e-8
8.421232741669949e-9
9.072161643841676e-9
1.1474847774858363e-8
2.20585223785497e-9
2.811705965821422e-9
9.525030581820747e-10
8.675673450631002e-9
2.4737516975844627e-8
1.8267216807943502e-8
7.840183761743451e-9
1.826553208405056e-8
3.6615565346005156e-8
7.407163520382934e-8
1.0906046843082776e-7
9.369476204389402e-8
8.339845655733903e-8
7.386202750136646e-8
6.104848478396433e-8
4.539908185234171e-8
2.951811378825798e-8
4.81633350456503e-7
2.1337902666699898e-6
1.0014146814028178e-6
2.1870393417805276e-6
2.067867034312192e-6
1.8917455963088679e-6
1.9076496582069e-6
3.5709753170079306e-7
6.685769966987591e-7
8.710684699413744e-7
1.1877422550878148e-6
7.898705698144511e-7
1.7281277626209773e-7
5.698975380406866e-8
1.3127529706944422e-7
1.0616581660278108e-7
5.7687706705229235e-8
1.5201136582014323e-8
8.645643777529783e-9
1.0581245779832155e-8
8.057868922662383e-9
5.845734671471111e-9
7.768386023306562e-10
5.382263829948692e-9
1.3370713795442436e-8
3.010248151872038e-8
6.640706565249656e-8
5.2374020450552365e-8
2.2744647938851414e-8
2.116573322235802e-8
4.271441895658998e-8
2.388978040903705e-7
2.732290628433083e-7
9.204633497567654e-7
6.379330234854858e-7
4.611512196351997e-7
2.892346247373754e-7
1.62005379051994e-7
9.174535870238718e-8
5.198585167895496e-8
2.216351911316973e-8
2.3630715574885827e-8
2.1502689778531875e-8
2.6602078874081787e-8
2.3907253117717742e-8
1.7433906930442494e-8
3.3642640434580924e-8
1.661185390218176e-8
6.842245449652398e-9
3.11957883347474e-9
1.8741294495392135e-9
1.8999354460123183e-9
7.570468568874713e-10
1.1574713898931133e-9
1.8417484431127541e-9
7.61182332443414e-9
6.27811910073221e-10
1.0739500188731454e-9
4.6413763016570904e-10
1.5807683273401414e-10
3.720097524889252e-11
1.6340668700652572e-10
7.344913266763393e-11
4.57023761410126e-11
2.798305344632908e-12
8.051399156143686e-12
1.889609456168917e-12
5.46503434463019e-12
8.127681341264748e-12
1.1139184369596363e-11
1.5176294328187397e-11
2.0933717896817345e-11
2.9433492286397524e-11
6.858569094996817e-11
1.268619940316236e-10
2.3758150895747085e-10
5.094091311228298e-10
1.2930172768543593e-9
4.234729943941843e-9
2.3830998203243216e-8
4.1550519339132426e-8
5.379779044055173e-8
3.971679848209673e-8
3.878663602596099e-8
7.829891031446423e-8
1.1294355148305563e-8
5.338384876823317e-9
5.32248338150001e-9
1.257458520209234e-8
1.9859264536212468e-10
5.64231678696989e-13
3.3983703205378605e-14
6.457272838805334e-14
0.
0.
0.
0.
0.
0.
0.
0.
2.48317018222246e-14
3.404085807258176e-14
2.366785828693385e-14
0.
0.
0.
2.349536038408023e-14
3.05980743911769e-14
4.046882756120656e-14
5.554090559325038e-14
7.849186919866976e-14
1.1298958783874728e-13
1.6448669626576103e-13
2.4125277126279753e-13
3.559127832155164e-13
5.278502153076784e-13
7.870345868030594e-13
1.180194413255241e-12
1.7809120150880659e-12
2.706383705979889e-12
4.145740400526306e-12
6.4088938752121524e-12
9.216716842101232e-11
1.9851995340686682e-10
3.4496624550783127e-10
4.878260425994183e-10
5.297166330974633e-10
4.072838646329056e-10
1.181741397977764e-10
3.1094377643734494e-10
8.505176551404068e-10
1.4769794184596502e-9
2.1728843373281387e-9
3.341590789207411e-10
1.705608725121432e-9
2.8084822224779396e-9
2.988215834594093e-9
2.859390458551986e-9
3.294786562084764e-9
5.366156662053651e-9
1.0098754943648671e-8
6.854491324393575e-9
4.568077487724827e-9
3.309036020076832e-9
2.5009358737272492e-9
1.9710435366107535e-9
1.6483718545791785e-9
1.4942130894772713e-9
1.4921621457763707e-9
1.6479640038097433e-9
1.991561619299087e-9
2.5820862029603174e-9
3.5173062791256115e-9
8.660330326370147e-8
4.251186882805044e-8
7.163240756399702e-7
1.4789703346619204e-7
4.199710553650322e-8
7.019426165550478e-9
1.0903950458267375e-8
5.140090093625058e-8
8.650741461359995e-8
6.096160753926067e-8
1.5656493843570756e-8
2.738767617958593e-8
1.5419748480965468e-8
1.0762599406489898e-8
3.168958180699829e-8
4.780246929878272e-8
1.5935224319178454e-8
8.536924407799888e-9
3.8866758348552465e-9
1.0124815481494122e-9
4.7172107150404525e-9
3.0634157025720896e-9
2.0655733030011347e-9
1.9139627241100516e-9
4.234569865891188e-9
7.3119413420375486e-9
1.2942957923720562e-8
2.303334199772689e-8
3.9942533242441174e-8
5.8328331763256374e-8
1.6230384903487317e-7
2.999692908954086e-7
3.1226268060631645e-7
4.6192858933744607e-8
1.9645114406914074e-7
3.258897642124099e-7
4.041191714401548e-7
4.588436305175339e-7
4.853256192029009e-7
4.590395402700465e-7
3.5969278648762994e-7
2.0647597903192134e-7
1.9698508581736996e-7
1.0588997279666619e-7
4.631600205357862e-8
1.6677091771278278e-8
2.2501200242291996e-8
2.4517357786837686e-8
1.8530024918929764e-8
1.6794783462445108e-8
9.385646412055676e-9
7.063370313160004e-9
3.305286499445988e-8
5.972120301741246e-8
4.2513673978224703e-8
3.085112042659249e-8
2.118799687501677e-8
1.0029006905082873e-8
8.378314576205751e-9
4.5353893855577305e-8
3.8211021718872125e-8
1.9813452818979825e-7
5.572028358454562e-8
2.3102469934665305e-6
5.39372422261727e-7
2.4652851698134213e-7
1.0275860184939826e-7
3.9967316546560924e-8
1.1037500839131558e-8
9.450782827028083e-9
6.252759894630587e-8
3.784550145758788e-8
8.421823274513526e-9
9.073927156323534e-9
1.1476129612265133e-8
2.2063021945928527e-9
2.8110145555682064e-9
9.51708553897783e-10
8.678096725589867e-9
2.474004557453173e-8
1.8269690198904417e-8
7.8394213828455e-9
1.8269180018216063e-8
3.662232758866815e-8
7.408643510599157e-8
1.090633048794015e-7
9.369547662375645e-8
8.340091106674734e-8
7.38657545151655e-8
6.10526597374554e-8
4.540279639760216e-8
2.952082685570699e-8
4.816756789484805e-7
2.1339724549444532e-6
1.0014133857841215e-6
2.1872632797297914e-6
2.068040706650573e-6
1.8919058031412961e-6
1.907881397450434e-6
3.568785475153968e-7
6.686234481415965e-7
8.711118026040453e-7
1.1878572964919618e-6
7.899685060122672e-7
1.7284785613026448e-7
5.69656797122829e-8
1.312709839855349e-7
1.0617189741504428e-7
5.76944069082757e-8
1.5205623224160992e-8
8.643402877260224e-9
1.0581119581736541e-8
8.057783250290583e-9
5.8458199185948625e-9
7.775134529353442e-10
5.381283109054004e-9
1.3368615802392877e-8
3.009685485263224e-8
6.639975478684114e-8
5.2383091024269505e-8
2.274957236516978e-8
2.1161152481788303e-8
4.271638676747512e-8
2.3890675653639595e-7
2.7326054191631326e-7
9.203617529042877e-7
6.379243015723801e-7
4.611650860449885e-7
2.892546801734308e-7
1.6202093771398395e-7
9.175559820062137e-8
5.199233008150978e-8
2.216104938448519e-8
2.3630795738738586e-8
2.1503588934070836e-8
2.6603328722497586e-8
2.3908059976254726e-8
1.7437297228294075e-8
3.365233503706676e-8
1.6600444977034114e-8
6.838841078174526e-9
3.118065025034194e-9
1.874279770990298e-9
1.9001405280110294e-9
7.58589790469831e-10
1.15754135289028e-9
1.84266255792055e-9
7.62651913486181e-9
6.428294761511087e-10
1.073286962558143e-9
4.639944438030564e-10
1.5781587224032184e-10
3.73804680359455e-11
1.6330723213910017e-10
7.369033837025209e-11
4.56792469268585e-11
2.825431297216053e-12
8.04096718588032e-12
1.892189367771194e-12
5.4666858364968375e-12
8.129418197212408e-12
1.1141435650184413e-11
1.5179438240327024e-11
2.0938268821683674e-11
2.9440284501893316e-11
6.860390589698633e-11
1.2690334534689616e-10
2.3767821578321665e-10
5.096635988960217e-10
1.2938259700522556e-9
4.238374043416707e-9
2.3861006600559306e-8
4.1548933161717256e-8
5.380015512734732e-8
3.9710001580145955e-8
3.879402110248633e-8
7.835785437378789e-8
1.1333509487474121e-8
5.348690130174007e-9
5.3259711516556276e-9
1.2547554866404488e-8
1.978470649302239e-10
5.6365356863226e-13
3.393573309200739e-14
6.471424339879681e-14
0.
0.
0.
0.
0.
0.
0.
0.
2.4836199140633358e-14
3.404707137875501e-14
2.367336660089556e-14
0.
0.
0.
2.3500305389413543e-14
3.060457577462933e-14
4.047736855007238e-14
5.555258269897581e-14
7.8508306816452e-14
1.1301323716708077e-13
1.6452136747568444e-13
2.413040873368766e-13
3.5598926487385e-13
5.279650595707128e-13
7.872082446335982e-13
1.1804589923616725e-12
1.7813185614903563e-12
2.7070138349420893e-12
4.1467274258139055e-12
6.410458409168495e-12
9.218864240179733e-11
1.9857190494589954e-10
3.4505938082788974e-10
4.87945182811356e-10
5.298060647855027e-10
4.072834337726359e-10
1.1804824211579174e-10
3.112073277256109e-10
8.509182213193908e-10
1.4775118241127437e-9
2.173542668046026e-9
3.3457560184263884e-10
1.7057091596090782e-9
2.809171110454264e-9
2.9894335557419127e-9
2.860266891747242e-9
3.295171372361538e-9
5.366204417160964e-9
1.009790039093458e-8
6.85352479693156e-9
4.567776509176543e-9
3.3090241279899112e-9
2.5010127349025177e-9
1.9711045461486567e-9
1.64836436535409e-9
1.4941043531509936e-9
1.4919189890504918e-9
1.647539587355115e-9
1.9908833292375866e-9
2.5810397834176926e-9
3.5157118609897705e-9
8.658777745911505e-8
4.2505520363911125e-8
7.162219479301626e-7
1.4787873938399387e-7
4.199196879509926e-8
7.018116094471402e-9
1.090409478648979e-8
5.140233019427899e-8
8.649638251625941e-8
6.095728962895783e-8
1.5654835355133317e-8
2.7384182987065626e-8
1.5417419883603376e-8
1.076116737498584e-8
3.168994658460478e-8
4.7805522925817485e-8
1.5935252343086997e-8
8.537142350500918e-9
3.886850221243876e-9
1.0127561738994903e-9
4.716960167038807e-9
3.0632487922208657e-9
2.065603737667183e-9
1.9135476007488813e-9
4.234031788103503e-9
7.310999725765535e-9
1.2941194662103209e-8
2.302996091081839e-8
3.993629984727445e-8
5.832446427825459e-8
1.6228110191110884e-7
2.999266505703932e-7
3.122263195179933e-7
4.6198478382717e-8
1.964235512896716e-7
3.2585535598794574e-7
4.040814390623034e-7
4.5880389427197153e-7
4.852873215946829e-7
4.5901061948678994e-7
3.596833405526589e-7
2.0648935349938868e-7
1.9697637961918109e-7
1.0588114361198607e-7
4.6311566794728456e-8
1.6674711264738493e-8
2.2505958584045188e-8
2.451626224482489e-8
1.852975539115588e-8
1.6794670776491292e-8
9.384638032101246e-9
7.064953043930296e-9
3.305658745848194e-8
5.971739031586354e-8
4.251060375521742e-8
3.084916366040286e-8
2.1186518037299025e-8
1.002783912815515e-8
8.379011795320334e-9
4.535305077865593e-8
3.8210046896363495e-8
1.9812850134190046e-7
5.571212580898533e-8
2.310222747788399e-6
5.393490733105208e-7
2.465138697905705e-7
1.0275089173099405e-7
3.996342344252443e-8
1.1035154753865966e-8
9.453009822273425e-9
6.253308908503046e-8
3.7848312689327796e-8
8.421448063090766e-9
9.07280528576845e-9
1.1475315122195355e-8
2.2060163768436035e-9
2.8114538716232075e-9
9.522134137549106e-10
8.676556773096252e-9
2.4738438717762875e-8
1.8268118412711235e-8
7.83990588858625e-9
1.826686189091444e-8
3.661803034000332e-8
7.407703007454779e-8
1.090615027868484e-7
9.369502248685568e-8
8.339935130562818e-8
7.386338616435589e-8
6.10500067714702e-8
4.540043600707654e-8
2.9519102870249218e-8
4.816487804139683e-7
2.1338566783423053e-6
1.0014142204659043e-6
2.1871209723978565e-6
2.067930346103561e-6
1.8918040002261033e-6
1.907734138216984e-6
3.570177027982269e-7
6.685939307401009e-7
8.710842663954729e-7
1.1877841913680905e-6
7.899062710576924e-7
1.7282556492949758e-7
5.6980977736050695e-8
1.3127372516149037e-7
1.0616803341934348e-7
5.769014917494975e-8
1.5202772161503217e-8
8.644826916444688e-9
1.0581199779894255e-8
8.057837684554956e-9
5.845765750426996e-9
7.770846191129916e-10
5.3819062972945815e-9
1.3369948928215839e-8
3.010043018051298e-8
6.640440117969168e-8
5.237732683721307e-8
2.2746442989042328e-8
2.1164063458056817e-8
4.2715136225789846e-8
2.389010671777766e-7
2.7324053734889077e-7
9.204263118713719e-7
6.379298437060281e-7
4.6115627421025853e-7
2.892419353663249e-7
1.620110504784995e-7
9.174909118686776e-8
5.198821317093249e-8
2.2162618970493755e-8
2.3630744755832664e-8
2.1503017508088835e-8
2.6602534468577406e-8
2.3907547268056503e-8
1.7435142702605276e-8
3.364618146341385e-8
1.6607693015744338e-8
6.841004012827622e-9
3.1190268275028504e-9
1.8741840453836124e-9
1.9000102806747456e-9
7.576108904854089e-10
1.1574968610794559e-9
1.8420815707066073e-9
7.61717539274649e-9
6.333073067560784e-10
1.0737082889652413e-9
4.6408534650833204e-10
1.5798159218982032e-10
3.726623910906504e-11
1.6337044839754546e-10
7.353712467066629e-11
4.569390646537313e-11
2.8081929751184347e-12
8.047594578337471e-12
1.8905500873377392e-12
5.4656364886111484e-12
8.128314489151809e-12
1.1140005114524286e-11
1.517744057101796e-11
2.093537721888194e-11
2.943596831589756e-11
6.859233141969104e-11
1.2687706781034524e-10
2.3761676219416755e-10
5.095018893719134e-10
1.2933120413257213e-9
4.236058070767999e-9
2.3841935281796988e-8
4.154993905833971e-8
5.3798655700455904e-8
3.971431946881977e-8
3.878932716165702e-8
7.832039433179766e-8
1.1308661338929264e-8
5.34214731983196e-9
5.323755918719476e-9
1.2564722563578294e-8
1.9832041406934334e-10
5.640195407397843e-13
3.3966220911748885e-14
6.462446317595918e-14
0.
0.
0.
0.
0.
0.
0.
0.
2.483334080626126e-14
3.4043119932420835e-14
2.366986640464013e-14
0.
0.
0.
2.3497137810233244e-14
3.0600446955039786e-14
4.0471941319065743e-14
5.5545161248182054e-14
7.849787621828819e-14
1.1299821203956412e-13
1.6449935967267048e-13
2.412715080352442e-13
3.5594064293096024e-13
5.278920891665015e-13
7.870979310557472e-13
1.1802908250529122e-12
1.7810602774244612e-12
2.706613553031929e-12
4.146100272825728e-12
6.409464508404503e-12
9.217499709136775e-11
1.9853889250942634e-10
3.4500019856496014e-10
4.878694767237863e-10
5.297492388593831e-10
4.0728371144919365e-10
1.181282469780688e-10
3.1103985355916306e-10
8.506636836681637e-10
1.4771735117635736e-9
2.173124339929268e-9
3.3431092554179967e-10
1.7056453510619524e-9
2.808733408527179e-9
2.9886597199781292e-9
2.859709921979108e-9
3.2949268619650593e-9
5.366174161845229e-9
1.0098443642634359e-8
6.8541390370144276e-9
4.567967797755003e-9
3.3090317077389995e-9
2.5009639011829874e-9
1.9710657708779925e-9
1.6483691051547502e-9
1.4941734194483613e-9
1.4920734603985057e-9
1.6478092162644273e-9
1.991314248482044e-9
2.581704580798066e-9
3.5167248061001705e-9
8.659764279812756e-8
4.2509554396169126e-8
7.162868402729232e-7
1.478903634918427e-7
4.199523265816926e-8
7.0189484939236545e-9
1.0904003104593872e-8
5.140142210381755e-8
8.650339212021768e-8
6.096003322962761e-8
1.5655889207866275e-8
2.7386402632460947e-8
1.5418899435015295e-8
1.0762077093985241e-8
3.168971450412698e-8
4.7803582583092956e-8
1.5935234555629786e-8
8.537003865249622e-9
3.88673941459025e-9
1.012581687531276e-9
4.71711938124582e-9
3.0633548464979572e-9
2.0655844009789004e-9
1.913811382005049e-9
4.23437368782078e-9
7.311598027953082e-9
1.2942315030585022e-8
2.3032109236565134e-8
3.994026051582515e-8
5.832692223049095e-8
1.6229555550115733e-7
2.999537440433529e-7
3.1224942369671306e-7
4.619490864483915e-8
1.9644108351883949e-7
3.2587721931233173e-7
4.041054149233408e-7
4.5882914371057186e-7
4.853116572850115e-7
4.590289975117015e-7
3.5968934437063855e-7
2.0648085680751943e-7
1.969819122195018e-7
1.0588675381581813e-7
4.631438496446829e-8
1.66762238403097e-8
2.250293507476089e-8
2.451695838569514e-8
1.8529926674603364e-8
1.6794742405779663e-8
9.385278782631072e-9
7.0639473704772856e-9
3.305422220473178e-8
5.971981307165601e-8
4.2512554593558604e-8
3.0850407012044215e-8
2.118745770685233e-8
1.002858113387367e-8
8.378568815290324e-9
4.5353586544186035e-8
3.821066629087685e-8
1.9813233080235937e-7
5.5717309184435413e-8
2.31023815423458e-6
5.393639091919972e-7
2.4652317653314805e-7
1.0275579067562302e-7
3.996589708702512e-8
1.1036645441707154e-8
9.451594787120908e-9
6.252960060586166e-8
3.784652641639713e-8
8.421686498053962e-9
9.07351815054111e-9
1.147583268509689e-8
2.206198033450301e-9
2.8111747059401984e-9
9.518926161234613e-10
8.677535250973367e-9
2.4739459721244304e-8
1.8269117125008948e-8
7.839598044980234e-9
1.8268334849861636e-8
3.662076081649165e-8
7.408300601968882e-8
1.0906264799926613e-7
9.369531103165184e-8
8.340034239206367e-8
7.386489104762995e-8
6.105169251477786e-8
4.54019358478315e-8
2.9520198330964405e-8
4.816658718525062e-7
2.133930242779618e-6
1.0014136946878847e-6
2.1872113945621576e-6
2.0680004709431104e-6
1.8918686877920155e-6
1.9078277091035496e-6
3.569292818110899e-7
6.686126866827853e-7
8.711017631964883e-7
1.187830642813399e-6
7.899458156748613e-7
1.728397292715543e-7
5.6971257161874726e-8
1.3127198354267318e-7
1.06170488693844e-7
5.7692854577885646e-8
1.520458376684952e-8
8.643922080462382e-9
1.058114882278049e-8
8.05780309328989e-9
5.845800171162618e-9
7.773571075950335e-10
5.381510307457126e-9
1.336910181942863e-8
3.009815829847598e-8
6.640144906415901e-8
5.238098938554546e-8
2.2748431388551736e-8
2.116221382848529e-8
4.271593080187581e-8
2.389046820848575e-7
2.7325324811631156e-7
9.203852896722484e-7
6.379263220551255e-7
4.611618732303769e-7
2.8925003340675516e-7
1.620173328051966e-7
9.175322572655879e-8
5.199082904415612e-8
2.2161621706629697e-8
2.3630777132557788e-8
2.150338057904924e-8
2.6603039137152156e-8
2.3907873058001217e-8
1.7436511660003277e-8
3.36500943338421e-8
1.6603086764028987e-8
6.839629494705738e-9
3.1184156218691445e-9
1.874244788816913e-9
1.9000930712373472e-9
7.58233527697821e-10
1.1575251182942202e-9
1.842450694557243e-9
7.623110432344436e-9
6.393662199689913e-10
1.07344056558863e-9
4.6402755091700523e-10
1.578762476621554e-10
3.733875046914798e-11
1.6333028665572338e-10
7.363450378478214e-11
4.568457433991131e-11
2.819146374089118e-12
8.043382775972743e-12
1.891591894723946e-12
5.466303271348521e-12
8.129015828265743e-12
1.1140914244825248e-11
1.517871003138719e-11
2.0937214604189323e-11
2.9438710957692144e-11
6.859968599143594e-11
1.268937648595689e-10
2.3765581105494157e-10
5.096046395203626e-10
1.2936385860437904e-9
4.237529542773354e-9
2.3854052537355495e-8
4.154929906912148e-8
5.3799609754605185e-8
3.971157532070796e-8
3.8792309333124304e-8
7.83441954704234e-8
1.132446338172669e-8
5.346307018004136e-9
5.325163947234774e-9
1.2553810383923125e-8
1.9801946644000176e-10
5.637864244776783e-13
3.394685357371663e-14
6.46815680200815e-14
0.
0.
0.
0.
0.
0.
0.
0.
2.4835155456429666e-14
3.4045626736742136e-14
2.367209880932019e-14
0.
0.
0.
2.349917857054725e-14
3.060305828356232e-14
4.047540901008045e-14
5.5549876378667615e-14
7.850451175879903e-14
1.13007777256681e-13
1.6451331782993784e-13
2.4129215360631653e-13
3.559716004135789e-13
5.279384250196497e-13
7.871680053871967e-13
1.1803977256847527e-12
1.7812243453667678e-12
2.7068678968452605e-12
4.146498663315271e-12
6.4100960950188695e-12
9.218366751124626e-11
1.9855986925185892e-10
3.4503780422586697e-10
4.879175819249757e-10
5.297853485901519e-10
4.072835362788901e-10
1.1807741161835432e-10
3.111462693817299e-10
8.50825422348543e-10
1.4773884838766974e-9
2.1733901562780015e-9
3.3447910624000176e-10
1.7056859012335387e-9
2.809011550469339e-9
2.989151418663026e-9
2.860063816689801e-9
3.2950822321190617e-9
5.366193429158355e-9
1.0098098538513199e-8
6.853748763827869e-9
4.567846268263758e-9
3.3090268985834937e-9
2.500994934379293e-9
1.971090408441018e-9
1.648366085689038e-9
1.494129521785223e-9
1.4919752891426752e-9
1.6476378612535658e-9
1.991040394000635e-9
2.581282097770471e-9
3.516081069737086e-9
8.659137397156197e-8
4.250699106724561e-8
7.162456046330415e-7
1.478829769787041e-7
4.199315863227711e-8
7.018419535156376e-9
1.0904061375419864e-8
5.140199917342588e-8
8.649893779540071e-8
6.095828981228202e-8
1.5655219547381255e-8
2.7384992232206328e-8
1.541795921144511e-8
1.0761498935206554e-8
3.168986185111229e-8
4.7804815545852894e-8
1.593524586621023e-8
8.537091866766992e-9
3.886809825548934e-9
1.0126925657316285e-9
4.717018216132896e-9
3.063287454154198e-9
2.065596689317277e-9
1.913643768168752e-9
4.2341564299540474e-9
7.311217837519556e-9
1.2941603091174347e-8
2.303074407652566e-8
3.993774370227877e-8
5.8325360553485557e-8
1.6228637100850564e-7
2.9993652743558534e-7
3.122347422999761e-7
4.619717737993941e-8
1.964299425859174e-7
3.2586332641467967e-7
4.0409017976456707e-7
4.5881309938775266e-7
4.852961937472949e-7
4.5901731991872106e-7
3.596855300036009e-7
2.0648625660778194e-7
1.9697839680785533e-7
1.0588318887236724e-7
4.631259416328982e-8
1.667526267569222e-8
2.250485633634466e-8
2.4516516036967755e-8
1.852981784300959e-8
1.6794696901409705e-8
9.384871628996341e-9
7.0645864245795755e-9
3.3055725206041264e-8
5.971827359723376e-8
4.2511314947233216e-8
3.084961693357735e-8
2.1186860600806317e-8
1.0028109627646286e-8
8.37885032280235e-9
4.5353246120495123e-8
3.8210272693863295e-8
1.9812989737360417e-7
5.571401538342663e-8
2.3102283645055778e-6
5.393544817237526e-7
2.4651726253491553e-7
1.0275267762002605e-7
3.9964325197659255e-8
1.1035698179196522e-8
9.452493969252488e-9
6.253181733727463e-8
3.784766149274318e-8
8.421534994763058e-9
9.07306517151414e-9
1.1475503814456947e-8
2.206082620547232e-9
2.8113520912825582e-9
9.52096468086856e-10
8.676913479123016e-9
2.4738810927110267e-8
1.8268482493729073e-8
7.839793668456595e-9
1.8267398868067146e-8
3.661902573535622e-8
7.407920860613083e-8
1.0906192034349355e-7
9.369512766895761e-8
8.339971260913336e-8
7.386393478606866e-8
6.105062132897746e-8
4.54009827963778e-8
2.9519502239544222e-8
4.816550111530439e-7
2.1338834963103667e-6
1.0014140306331318e-6
2.1871539358982245e-6
2.0679559108678436e-6
1.8918275829274515e-6
1.9077682505034548e-6
3.5698546817310346e-7
6.686007684683034e-7
8.710906449848338e-7
1.187801125455802e-6
7.899206872879633e-7
1.728307287579178e-7
5.6977434007328854e-8
1.3127309030382068e-7
1.061689285286215e-7
5.7691135448324464e-8
1.5203432596347845e-8
8.644497056486707e-9
1.0581181203759753e-8
8.057825072806557e-9
5.845778299833986e-9
7.771839586175002e-10
5.381761933549084e-9
1.3369640099348841e-8
3.0099601916236896e-8
6.640332506582407e-8
5.237866201025412e-8
2.274716786019294e-8
2.1163389173450395e-8
4.271542588205481e-8
2.389023849468539e-7
2.7324517101636494e-7
9.204113566230912e-7
6.379285598125998e-7
4.611583153316471e-7
2.892448875076231e-7
1.6201334069529486e-7
9.175059843032456e-8
5.1989166784207484e-8
2.216225543699935e-8
2.3630756552042315e-8
2.15031498603752e-8
2.6602718446749396e-8
2.390766604041519e-8
1.7435641746395903e-8
3.3647609067697086e-8
1.6606013459949476e-8
6.84050285503794e-9
3.118803981288067e-9
1.874206156899478e-9
1.9000404745572124e-9
7.578381339524714e-10
1.1575071569664039e-9
1.8422161206885244e-9
7.619338219088621e-9
6.35519535186058e-10
1.0736106848662658e-9
4.6406426246264107e-10
1.579431704805234e-10
3.7292647259184796e-11
1.6335580987148986e-10
7.357263525329974e-11
4.5690499005395004e-11
2.812186212537927e-12
8.046058728967246e-12
1.8909299647426085e-12
5.4658796077041925e-12
8.12857017754464e-12
1.1140336397718083e-11
1.5177903219552896e-11
2.09360470037416e-11
2.943696830381155e-11
6.85950128317415e-11
1.2688315476100666e-10
2.3763099711246256e-10
5.095393462315612e-10
1.2934310807988503e-9
4.236594456991662e-9
2.3846352378032886e-8
4.154970540988214e-8
5.37990040357729e-8
3.971331886222943e-8
3.879041417022297e-8
7.832907066085713e-8
1.1314427453075783e-8
5.343664709572553e-9
5.3242694063443794e-9
1.2560742975902813e-8
1.9821062990096742e-10
5.639342602634329e-13
3.395916167360283e-14
6.464530572401949e-14
0.
0.
0.
0.
0.
0.
0.
0.
2.48340006606765e-14
3.4044037851955494e-14
2.3670682007830914e-14
0.
0.
0.
2.349789332534224e-14
3.060139378782305e-14
4.0473200246629696e-14
5.554689213834067e-14
7.850025276879683e-14
1.1300169556946002e-13
1.6450446855138874e-13
2.4127904934098173e-13
3.5595188596935074e-13
5.279090352561629e-13
7.871235090330868e-13
1.180329789073929e-12
1.7811199533693316e-12
2.706706349768238e-12
4.146245557893938e-12
6.409694777031513e-12
9.217815787743438e-11
1.9854653993854487e-10
3.4501390832051645e-10
4.878870143705143e-10
5.297624031385582e-10
4.0728364825810207e-10
1.1810971489525964e-10
3.1107864866427656e-10
8.507226477019087e-10
1.4772518829249836e-9
2.1732212477516925e-9
3.3437223811335643e-10
1.705660137530235e-9
2.8088348180993293e-9
2.988838972822081e-9
2.8598389341739483e-9
3.2949835082127285e-9
5.366181203257921e-9
1.009831786323258e-8
6.853996769595151e-9
4.5679234980842385e-9
3.309029956235823e-9
2.5009752135077737e-9
1.9710747524416454e-9
1.64836800290948e-9
1.4941574104408517e-9
1.492037662591517e-9
1.6477467366382457e-9
1.9912143949542073e-9
2.581550534525949e-9
3.5164900852567085e-9
8.659535733856259e-8
4.2508619888923274e-8
7.162718065795191e-7
1.4788767051248625e-7
4.199447650621169e-8
7.018755643119554e-9
1.0904024354324869e-8
5.1401632503164624e-8
8.650176812181127e-8
6.095939761463377e-8
1.5655645070373443e-8
2.7385888425265483e-8
1.5418556644682432e-8
1.0761866276210454e-8
3.168976817586908e-8
4.78040320870471e-8
1.5935238680258417e-8
8.537035949391028e-9
3.886765085329294e-9
1.0126221105236163e-9
4.717082499956509e-9
3.063330276382735e-9
2.065588881087117e-9
1.9137502759828523e-9
4.234294481199559e-9
7.311459418793905e-9
1.2942055471030015e-8
2.3031611516952108e-8
3.993934292924956e-8
5.8326352961048104e-8
1.6229220700424442e-7
2.9994746714770397e-7
3.1224407117903444e-7
4.619573592640035e-8
1.964370216978762e-7
3.2587215426679597e-7
4.040998605742743e-7
4.5882329440639456e-7
4.853060197840275e-7
4.59024740358089e-7
3.5968795402629783e-7
2.0648282571410599e-7
1.9698063067476547e-7
1.0588545412513218e-7
4.6313732071250586e-8
1.6675873416468302e-8
2.2503635522668278e-8
2.4516797118761866e-8
1.8529887000327373e-8
1.679472582043305e-8
9.385130346401786e-9
7.0641803593173045e-9
3.305477017218811e-8
5.971925183321562e-8
4.2512102646650134e-8
3.0850118965659626e-8
2.1187240015059763e-8
1.0028409230106297e-8
8.378671454518094e-9
4.5353462443863725e-8
3.821052279149903e-8
1.9813144361913114e-7
5.571610831220127e-8
2.310234585187784e-6
5.393604720985317e-7
2.4652102038158e-7
1.0275465570213478e-7
3.9965323998567315e-8
1.1036300084471911e-8
9.451922612459882e-9
6.25304087787999e-8
3.784694024027983e-8
8.421631264631751e-9
9.07335300696077e-9
1.1475712790744488e-8
2.206155964236981e-9
2.8112393728591773e-9
9.51966934749764e-10
8.67730856700465e-9
2.4739223182184428e-8
1.8268885749747275e-8
7.839669368743879e-9
1.8267993607625778e-8
3.662012823803826e-8
7.408162155194859e-8
1.0906238273977241e-7
9.36952441776426e-8
8.340011278412829e-8
7.386454241841457e-8
6.105130198805055e-8
4.540158839106546e-8
2.951994455937766e-8
4.816619122512722e-7
2.1339131998545433e-6
1.0014138179141505e-6
2.18719044618085e-6
2.0679842254277705e-6
1.8918537020222999e-6
1.907806031952899e-6
3.5694976606595255e-7
6.686083416112153e-7
8.710977097437667e-7
1.1878198813884628e-6
7.899366544027e-7
1.7283644792896905e-7
5.697350909443157e-8
1.3127238706888221e-7
1.061699198992689e-7
5.769222782152936e-8
1.520416407752287e-8
8.644131705989334e-9
1.0581160628343983e-8
8.057811106009374e-9
5.845792197152877e-9
7.772939823841749e-10
5.381602046175323e-9
1.3369298060544636e-8
3.009868459679979e-8
6.640213305393175e-8
5.238014086511478e-8
2.2747970727996208e-8
2.116264233881397e-8
4.271574671543711e-8
2.389038445712291e-7
2.7325030332753904e-7
9.203947929761492e-7
6.379271378707223e-7
4.6116057608283284e-7
2.8924815730203957e-7
1.6201587734994263e-7
9.175226785903314e-8
5.199022301191391e-8
2.2161852762226873e-8
2.3630769627040945e-8
2.1503296461166783e-8
2.6602922218207226e-8
2.3907797584998606e-8
1.743619449612175e-8
3.364918871054828e-8
1.6604153651311668e-8
6.839947876026357e-9
3.1185571983575965e-9
1.874230691235411e-9
1.90007390057433e-9
7.580894793486328e-10
1.1575185678447919e-9
1.842365167393916e-9
7.621734829940568e-9
6.379651786325981e-10
1.0735025860362825e-9
4.6404092942839166e-10
1.5790063906767925e-10
3.7321931824993266e-11
1.6333959288767176e-10
7.361195204237912e-11
4.5686732478071135e-11
2.8166086566876374e-12
8.044358213216218e-12
1.8913505011122052e-12
5.466148821558561e-12
8.128853319457447e-12
1.1140703618311811e-11
1.5178415969950955e-11
2.0936789023122892e-11
2.943807576521217e-11
6.859798218296663e-11
1.2688989599967154e-10
2.3764676441981233e-10
5.095808351915251e-10
1.293562935258211e-9
4.237188612484213e-9
2.3851245102469412e-8
4.154944707950414e-8
5.3799389135842716e-8
3.971221089376297e-8
3.879161833152396e-8
7.833868107755351e-8
1.1320806668888341e-8
5.3453440704698016e-9
5.324837890591122e-9
1.2556337258847834e-8
1.9808913158358423e-10
5.638402652346489e-13
3.395133747038024e-14
6.466835613221599e-14
0.
0.
0.
0.
0.
0.
0.
0.
2.4834734874091005e-14
3.404505290715448e-14
2.3671575739787107e-14
0.
0.
0.
2.349869751636389e-14
3.0602460250932157e-14
4.047460226584138e-14
5.554878341189791e-14
7.850294168554973e-14
1.1300558193950855e-13
1.6451011370348356e-13
2.4128741222016667e-13
3.559643462894225e-13
5.279277017114104e-13
7.871518109363648e-13
1.1803729224429913e-12
1.7811863209309339e-12
2.7068089651763397e-12
4.146406557821696e-12
6.409949845434263e-12
9.218165888016015e-11
1.9855500975664394e-10
3.4502909251512126e-10
4.87906438156638e-10
5.297769831672503e-10
4.072835775340485e-10
1.1808918876815166e-10
3.111216163873762e-10
8.507879535197552e-10
1.4773386825024963e-9
2.1733285772832517e-9
3.3444014517773874e-10
1.7056765104287941e-9
2.8089471240147652e-9
2.989037506705484e-9
2.8599818260510997e-9
3.295046238619244e-9
5.36618897962911e-9
1.0098178516866197e-8
6.853839177135443e-9
4.567874430192089e-9
3.3090280193898467e-9
2.5009877456619176e-9
1.971084699603398e-9
1.6483667852142216e-9
1.4941396886711243e-9
1.4919980248603765e-9
1.6476775505263361e-9
1.9911038232265647e-9
2.581379953545684e-9
3.516230172281212e-9
8.659282617375604e-8
4.2507584891972405e-8
7.162551568981376e-7
1.4788468806974648e-7
4.1993639073422265e-8
7.018542066547489e-9
1.0904047880230408e-8
5.1401865503289685e-8
8.649996961305298e-8
6.095869367423475e-8
1.5655374677744738e-8
2.7385318955657358e-8
1.541817699472688e-8
1.0761632840986445e-8
3.168982769060734e-8
4.7804529922806115e-8
1.5935243246866497e-8
8.53707148091604e-9
3.886793514048067e-9
1.0126668832579544e-9
4.717041652598138e-9
3.0633030654834853e-9
2.065593842328921e-9
1.913682596330255e-9
4.23420675908703e-9
7.311305908946996e-9
1.2941768010836493e-8
2.3031060312165164e-8
3.993832671960705e-8
5.8325722385884745e-8
1.6228849859592104e-7
2.9994051562830055e-7
3.122381432778182e-7
4.619665193776858e-8
1.9643252334743697e-7
3.2586654473764685e-7
4.040937090683813e-7
4.5881681617270993e-7
4.852997760395937e-7
4.5902002524615034e-7
3.5968641383396415e-7
2.0648500592875223e-7
1.969792112359946e-7
1.0588401470635165e-7
4.631300900073633e-8
1.6675485328484914e-8
2.2504411271500516e-8
2.4516618510939513e-8
1.852984305687591e-8
1.6794707446248474e-8
9.384965950963332e-9
7.064438388370809e-9
3.3055377034143466e-8
5.971863024428962e-8
4.251160211183049e-8
3.0849799957772526e-8
2.1186998918920805e-8
1.0028218852107706e-8
8.378785113626951e-9
4.5353324989751136e-8
3.821036386970858e-8
1.9813046107530464e-7
5.571477837738698e-8
2.31023063237329e-6
5.393566655843132e-7
2.465186324961895e-7
1.0275339875025742e-7
3.9964689320801736e-8
1.1035917609789835e-8
9.45228567399509e-9
6.253130382727856e-8
3.784739855473404e-8
8.421570092691144e-9
9.073170109225619e-9
1.1475580001790525e-8
2.2061093622240728e-9
2.8113109985692697e-9
9.520492458015534e-10
8.677057507968845e-9
2.4738961222951713e-8
1.8268629505555847e-8
7.839748354598624e-9
1.826761569000717e-8
3.661942766580342e-8
7.40800882748894e-8
1.0906208892423924e-7
9.369517014296304e-8
8.339985849556837e-8
7.386415630622774e-8
6.10508694735218e-8
4.540120358037016e-8
2.9519663493826264e-8
4.816575270428073e-7
2.133894325096361e-6
1.0014139533924445e-6
2.1871672461669138e-6
2.067966233396732e-6
1.891837105090256e-6
1.907782024344393e-6
3.569724524235952e-7
6.686035293876897e-7
8.710932205483661e-7
1.1878079631874055e-6
7.899265083274858e-7
1.7283281378536017e-7
5.697600311904103e-8
1.3127283393924693e-7
1.061692899525294e-7
5.7691533686986844e-8
1.5203699269836988e-8
8.644363863084516e-9
1.0581173702790032e-8
8.057819980867778e-9
5.845783365837941e-9
7.7722406956831e-10
5.381703642337424e-9
1.3369515402201842e-8
3.0099267488100485e-8
6.640289051649008e-8
5.237920114315078e-8
2.2747460554914937e-8
2.1163116909805182e-8
4.27155428440797e-8
2.389029170647742e-7
2.7324704205450827e-7
9.204053180504585e-7
6.379280414141351e-7
4.611591395130069e-7
2.8924607955119726e-7
1.620142654624152e-7
9.175120703928753e-8
5.1989551844553335e-8
2.216210864009331e-8
2.363076131655533e-8
2.1503203304762692e-8
2.6602792734197505e-8
2.390771399305164e-8
1.743584325928192e-8
3.364818512926262e-8
1.6605335386504326e-8
6.840300518732174e-9
3.1187140085744772e-9
1.874215095799006e-9
1.900052662546865e-9
7.579298071669137e-10
1.157511316112419e-9
1.84227045516896e-9
7.620211802361797e-9
6.364116854288846e-10
1.0735712750703842e-9
4.640557539264055e-10
1.5792766194245514e-10
3.730331710386742e-11
1.6334989821445303e-10
7.35869704467957e-11
4.568912393049496e-11
2.813798961878443e-12
8.045438839273215e-12
1.8910833230179213e-12
5.465977794863069e-12
8.128673530972604e-12
1.1140470311366474e-11
1.5178090123565205e-11
2.093631738998696e-11
2.94373720249358e-11
6.859609495718805e-11
1.2688561203765395e-10
2.3763674571193486e-10
5.095544720272871e-10
1.2934791494160203e-9
4.2368110584289765e-9
2.3848136033368717e-8
4.154961117672967e-8
5.379914451676782e-8
3.97129149006989e-8
3.879085313763521e-8
7.833257418873764e-8
1.1316753964132346e-8
5.344277098898681e-9
5.324476685493574e-9
1.2559136566687024e-8
1.9816632437995926e-10
5.638999611050217e-13
3.395630953750193e-14
6.465370993093617e-14
0.
0.
0.
0.
0.
0.
0.
0.
2.4834270145500214e-14
3.4044405069103605e-14
2.367099762227255e-14
0.
0.
0.
2.349816385564527e-14
3.060178788432786e-14
4.0473725170309947e-14
5.554757805594867e-14
7.850125028019118e-14
1.1300313318142441e-13
1.6450646814034734e-13
2.4128204830831324e-13
3.559564155103094e-13
5.279158049510628e-13
7.871337708073016e-13
1.1803455775673572e-12
1.7811440822777567e-12
2.7067435843453023e-12
4.146304276674407e-12
6.409787598121975e-12
9.217943427192051e-11
1.9854962780477718e-10
3.4501944386986446e-10
4.878940956705057e-10
5.297677189391191e-10
4.072836224193627e-10
1.181022317571936e-10
3.110943127061931e-10
8.507464562482589e-10
1.47728352772489e-9
2.1732603764922108e-9
3.3439699549455005e-10
1.7056661049909081e-9
2.8088757638849084e-9
2.9889113448270103e-9
2.859891020516409e-9
3.2950063751293105e-9
5.3661840314065554e-9
1.00982670670806e-8
6.853939310165674e-9
4.567905609906799e-9
3.3090292520465162e-9
2.500979783782849e-9
1.9710783806763326e-9
1.6483675581003405e-9
1.4941509495514286e-9
1.4920232101907073e-9
1.6477215118326562e-9
1.991174081801391e-9
2.5814883426864245e-9
3.5163953246467117e-9
8.659443454791818e-8
4.250824255932842e-8
7.162657365288957e-7
1.4788658318830112e-7
4.199417119784948e-8
7.018677775511672e-9
1.0904032932079103e-8
5.14017174511283e-8
8.650111242624686e-8
6.095914097304502e-8
1.565554649395987e-8
2.7385680811915833e-8
1.541841826980557e-8
1.0761781166532076e-8
3.168978986537525e-8
4.780421358299312e-8
1.5935240345145627e-8
8.537048902010575e-9
3.886775449298012e-9
1.0126384328421193e-9
4.717067608604282e-9
3.0633203559460065e-9
2.065590689498577e-9
1.9137256018996116e-9
4.23426249855456e-9
7.3114034515528294e-9
1.2941950669961851e-8
2.3031410562105726e-8
3.993897244901323e-8
5.832612308465782e-8
1.6229085501602886e-7
2.999449327900359e-7
3.122419100250995e-7
4.619606990356572e-8
1.9643538170652408e-7
3.258701091837098e-7
4.040976179099771e-7
4.588209326333518e-7
4.853037435094235e-7
4.5902302139440797e-7
3.5968739256120054e-7
2.0648362060293204e-7
1.9698011320128713e-7
1.0588492935291704e-7
4.631346845782048e-8
1.6675731928325945e-8
2.250391833805122e-8
2.4516732003753998e-8
1.8529870980377578e-8
1.6794719122167713e-8
9.38507041108175e-9
7.064274429083736e-9
3.3054991420153595e-8
5.971902522161888e-8
4.251192016090453e-8
3.0850002663866786e-8
2.1187152118534474e-8
1.0028339823416768e-8
8.378712892004609e-9
4.535341233484326e-8
3.821046485245613e-8
1.9813108540809447e-7
5.571562344682598e-8
2.310233144114824e-6
5.393590843385852e-7
2.4652014981780197e-7
1.0275419744772523e-7
3.996509260993147e-8
1.1036160643525607e-8
9.452054975486405e-9
6.253073509026717e-8
3.7847107326030266e-8
8.42160896511596e-9
9.073286329509281e-9
1.1475664380092092e-8
2.206138975004253e-9
2.8112654852064494e-9
9.51996943808267e-10
8.677217037635075e-9
2.473912767893273e-8
1.8268792329556845e-8
7.839698164175947e-9
1.826785582981277e-8
3.6619872826206345e-8
7.408106255611702e-8
1.0906227562458438e-7
9.369521718625438e-8
8.34000200791157e-8
7.386440165226725e-8
6.105114430481776e-8
4.5401448100675664e-8
2.9519842088091177e-8
4.816603135142071e-7
2.133906318595854e-6
1.0014138674233994e-6
2.18718198804819e-6
2.0679776660328365e-6
1.891847651253139e-6
1.9077972794489895e-6
3.5695803689531145e-7
6.686065872116965e-7
8.710960731047614e-7
1.1878155363251807e-6
7.899329554139831e-7
1.7283512302674813e-7
5.69744183480945e-8
1.3127254999040555e-7
1.0616969023902352e-7
5.769197475776518e-8
1.5203994621324835e-8
8.644216344466196e-9
1.0581165395095992e-8
8.057814341892698e-9
5.845788978205705e-9
7.772684935952552e-10
5.381639084235608e-9
1.3369377296037077e-8
3.009889710234668e-8
6.640240921190699e-8
5.237979826034031e-8
2.2747784731038545e-8
2.1162815353454993e-8
4.2715672387595545e-8
2.389035064206441e-7
2.7324911434643076e-7
9.203986301146397e-7
6.379274672780853e-7
4.611600523438959e-7
2.892473998052129e-7
1.6201528969678116e-7
9.175188111104311e-8
5.198997832098242e-8
2.2161946049897916e-8
2.3630766596463287e-8
2.150326249827916e-8
2.6602875011984967e-8
2.390776711471086e-8
1.743606644340706e-8
3.3648822909495495e-8
1.66045844557648e-8
6.840076435523156e-9
3.1186143653757436e-9
1.8742250033531728e-9
1.9000661585592634e-9
7.580312839872948e-10
1.1575159237283162e-9
1.8423306366985145e-9
7.62117951989977e-9
6.373990416878433e-10
1.0735276278754185e-9
4.6404633316190953e-10
1.5791048955008585e-10
3.73151441142655e-11
1.6334335012264215e-10
7.360284512026363e-11
4.568760427012013e-11
2.8155846130967618e-12
8.044752188144268e-12
1.891253119935409e-12
5.466086446568608e-12
8.128787748951781e-12
1.1140618628525874e-11
1.517829710321209e-11
2.093661703895058e-11
2.94378190593046e-11
6.859729415476109e-11
1.2688833479774254e-10
2.3764311194131087e-10
5.095712235111669e-10
1.2935323882259334e-9
4.237050965096748e-9
2.3850111606218335e-8
4.154950688378998e-8
5.379929998768715e-8
3.971246754263423e-8
3.8791339351743506e-8
7.83364546327898e-8
1.1319329514174643e-8
5.344955144167042e-9
5.324706216510602e-9
1.2557357713790832e-8
1.9811726922285435e-10
5.63862072981624e-13
3.395314804289662e-14
6.466301844288512e-14
0.
0.
0.
0.
0.
0.
0.
0.
2.4834565297504655e-14
3.404481298202311e-14
2.3671361513536578e-14
0.
0.
0.
2.3498496007137525e-14
3.06022122377107e-14
4.04742720480839e-14
5.554833385564394e-14
7.850234702309732e-14
1.1300465846748358e-13
1.645087578790678e-13
2.4128545925484296e-13
3.559614665606266e-13
5.27923450481124e-13
7.871453056932163e-13
1.1803630378720279e-12
1.7811709540820032e-12
2.706785163441453e-12
4.146369057752622e-12
6.409890637663964e-12
9.218084789457875e-11
1.9855304764383232e-10
3.450255747763667e-10
4.879019383283829e-10
5.297736058634189e-10
4.072835938024045e-10
1.1809394366669631e-10
3.11111662424531e-10
8.50772824723604e-10
1.4773185746091621e-9
2.1733037130646025e-9
3.344244146663274e-10
1.705672718646739e-9
2.808921106653094e-9
2.988991515977157e-9
2.8599487202937665e-9
3.29503171376556e-9
5.366187186147562e-9
1.0098210801729924e-8
6.853875678988245e-9
4.5678857918530336e-9
3.3090284652762955e-9
2.500984842190467e-9
1.9710823948534515e-9
1.6483670669494366e-9
1.4941437934456236e-9
1.4920072077502692e-9
1.647693576357513e-9
1.9911294358420235e-9
2.5814194673540985e-9
3.5162903793476693e-9
8.659341253596604e-8
4.25078246563618e-8
7.162590138853361e-7
1.4788537896413872e-7
4.1993833068387754e-8
7.018591542735064e-9
1.0904042430273958e-8
5.1401811529046597e-8
8.650038624377672e-8
6.095885674307494e-8
1.5655437314414084e-8
2.7385450870148554e-8
1.5418264946181655e-8
1.0761686913179219e-8
3.168981390022819e-8
4.780441459575999e-8
1.5935242189698906e-8
8.53706324870772e-9
3.886786929540482e-9
1.0126565105718453e-9
4.717051113715754e-9
3.0633093690067055e-9
2.0655926931220136e-9
1.9136982755601117e-9
4.234227080099013e-9
7.311341470475559e-9
1.2941834603578049e-8
2.3031188001774987e-8
3.9938562131345254e-8
5.8325868472470544e-8
1.6228935767174067e-7
2.999421259765074e-7
3.122395165116602e-7
4.619643975618058e-8
1.9643356540824514e-7
3.2586784421880937e-7
4.0409513410944195e-7
4.5881831690820446e-7
4.853012224621422e-7
4.5902111756083043e-7
3.596867706650179e-7
2.0648450090029102e-7
1.9697954006949594e-7
1.0588434815754202e-7
4.6313176503937496e-8
1.6675575232762123e-8
2.2504231565460318e-8
2.4516659886998772e-8
1.852985323736927e-8
1.679471170345302e-8
9.385004031239143e-9
7.064378611341936e-9
3.305523645238972e-8
5.971877423455512e-8
4.251171806381692e-8
3.084987385738725e-8
2.1187054771935185e-8
1.0028262954537709e-8
8.378758786748295e-9
4.535335683298726e-8
3.8210400685231534e-8
1.9813068868657314e-7
5.5715086458998155e-8
2.310231548083094e-6
5.393575473798536e-7
2.4651918566097445e-7
1.0275368992802787e-7
3.996483634624513e-8
1.1036006211469083e-8
9.45220156900953e-9
6.253109648344097e-8
3.78472923795775e-8
8.421584265006454e-9
9.073212478326041e-9
1.1475610763725054e-8
2.2061201557725443e-9
2.811294403949833e-9
9.520301760459003e-10
8.67711567270777e-9
2.47390219064481e-8
1.826868886577043e-8
7.839730056533064e-9
1.8267703237465948e-8
3.6619589956141654e-8
7.40804434637541e-8
1.0906215699278221e-7
9.369518729394707e-8
8.339991740359875e-8
7.38642457498359e-8
6.105096966932231e-8
4.5401292721740434e-8
2.9519728604829033e-8
4.816585428955158e-7
2.133898697524255e-6
1.001413922098263e-6
2.1871726205703752e-6
2.0679704013741726e-6
1.891840949892086e-6
1.9077875858726328e-6
3.569671969832327e-7
6.686046441749448e-7
8.710942604983882e-7
1.1878107241063617e-6
7.89928858726195e-7
1.728336556621789e-7
5.697542536430821e-8
1.3127273042319525e-7
1.0616943588434207e-7
5.7691694489528544e-8
1.5203806945437757e-8
8.644310083427846e-9
1.0581170674158377e-8
8.057817925136298e-9
5.8457854117642025e-9
7.77240265874584e-10
5.381680106089626e-9
1.3369465052590803e-8
3.0099132455123984e-8
6.640271505069486e-8
5.237941883092103e-8
2.274757873976838e-8
2.1163006970043993e-8
4.271559007032204e-8
2.3890313192533027e-7
2.7324779754238653e-7
9.204028798375305e-7
6.379278321019846e-7
4.611594723013985e-7
2.892465608713748e-7
1.620146388632471e-7
9.175145278382777e-8
5.19897073230855e-8
2.2162049367436754e-8
2.363076324157351e-8
2.1503224884422384e-8
2.660282272938688e-8
2.3907733363217494e-8
1.743592462420358e-8
3.364841767473282e-8
1.6605061618970565e-8
6.840218823137936e-9
3.1186776810833033e-9
1.8742187069793626e-9
1.9000575831049615e-9
7.579668093556409e-10
1.1575129957156685e-9
1.8422923949070188e-9
7.620564579069913e-9
6.367717345651884e-10
1.0735553626917747e-9
4.6405231905961787e-10
1.5792140105597734e-10
3.730762958384486e-11
1.633475111961354e-10
7.359275810805029e-11
4.568856954894085e-11
2.814449779825834e-12
8.045188468536355e-12
1.891145137364839e-12
5.466017384229057e-12
8.128715231313e-12
1.1140524308590397e-11
1.517816571988068e-11
2.093642652414656e-11
2.943753511197664e-11
6.859653187085471e-11
1.268866050488968e-10
2.376390661713584e-10
5.095605778544212e-10
1.2934985588496676e-9
4.236898516839935e-9
2.3848856244533238e-8
4.15495731471025e-8
5.379920121330854e-8
3.971275180328504e-8
3.879103039063834e-8
7.833398885975955e-8
1.1317693068502958e-8
5.344524317642191e-9
5.32456036920451e-9
1.2558488015684047e-8
1.9814843851719408e-10
5.638861207686174e-13
3.39551593866088e-14
6.465710694747698e-14
0.
0.
0.
0.
0.
0.
0.
0.
2.4834376042307542e-14
3.404455902492834e-14
2.3671113131471814e-14
0.
0.
0.
2.3498288149899557e-14
3.0601944727758605e-14
4.047390942595296e-14
5.554783131081456e-14
7.850165632034996e-14
1.1300370122966343e-13
1.6450733882652704e-13
2.412833615945882e-13
3.5595826263677065e-13
5.279185613201708e-13
7.87137914598779e-13
1.1803517852031779e-12
1.7811539848895363e-12
2.706758687123077e-12
4.146327859989013e-12
6.4098251604883145e-12
9.217994979165896e-11
1.985508746198482e-10
3.4502167901680475e-10
4.878969550416916e-10
5.29769865021214e-10
4.072836122882478e-10
1.1809921043731186e-10
3.1110063786054165e-10
8.507560692357104e-10
1.4772963048350904e-9
2.1732761753804297e-9
3.3440699009725924e-10
1.7056685165725496e-9
2.808892294285247e-9
2.988940573409405e-9
2.8599120578236216e-9
3.2950156108241798e-9
5.366185181315897e-9
1.009824655703912e-8
6.8539161222304825e-9
4.5678983915298705e-9
3.3090289665628576e-9
2.500981629614913e-9
1.971079842360476e-9
1.648367378516548e-9
1.494148340430046e-9
1.4920173757669798e-9
1.6477113276237634e-9
1.9911578060196776e-9
2.58146323174891e-9
3.5163570638020064e-9
8.659406195094737e-8
4.250809020664832e-8
7.162632856286026e-7
1.478861441613499e-7
4.199404792787067e-8
7.018646338425617e-9
1.0904036394613517e-8
5.140175174915656e-8
8.650084767979596e-8
6.095903735262028e-8
1.5655506685711886e-8
2.7385596995792154e-8
1.5418362386572658e-8
1.0761746803475012e-8
3.168979862753567e-8
4.780428686531382e-8
1.593524101728026e-8
8.53705413368738e-9
3.886779634823534e-9
1.0126450222488147e-9
4.717061595073483e-9
3.0633163504153913e-9
2.065591419940018e-9
1.9137156393847587e-9
4.234249585292938e-9
7.311380856403959e-9
1.2941908355880605e-8
2.3031329422632e-8
3.993882285699915e-8
5.832603026217267e-8
1.6229030912753536e-7
2.9994390950590717e-7
3.1224103741959444e-7
4.619620474497569e-8
1.964347195334588e-7
3.2586928344291245e-7
4.040967123883003e-7
4.5881997901806277e-7
4.853028244124073e-7
4.5902232731753287e-7
3.596871658426829e-7
2.064839415413891e-7
1.969799042564334e-7
1.0588471746596573e-7
4.6313362020465556e-8
1.6675674801612624e-8
2.2504032532044146e-8
2.451670571216292e-8
1.8529864511872913e-8
1.6794716418209933e-8
9.385046211611413e-9
7.064312410524556e-9
3.305508075147015e-8
5.971893371836658e-8
4.251184648320677e-8
3.084995570478243e-8
2.1187116628744576e-8
1.0028311801527843e-8
8.378729625605814e-9
4.5353392102833646e-8
3.8210441458678884e-8
1.9813094077477641e-7
5.571542767601128e-8
2.3102325622561005e-6
5.393585240087045e-7
2.465197983108964e-7
1.0275401241841388e-7
3.9964999182607364e-8
1.1036104341810602e-8
9.452108419374883e-9
6.253086684634276e-8
3.784717479329194e-8
8.421599959254483e-9
9.073259405372415e-9
1.1475644833610215e-8
2.20613211482443e-9
2.8112760282463164e-9
9.520090581040777e-10
8.677180076490265e-9
2.4739089118764835e-8
1.8268754609574203e-8
7.839709791329539e-9
1.826780020204158e-8
3.661976969883159e-8
7.40808368547241e-8
1.0906223237589986e-7
9.369520628923909e-8
8.339998264373284e-8
7.386434481489327e-8
6.105108063882172e-8
4.540139145346629e-8
2.9519800716818206e-8
4.81659668000081e-7
2.133903540165182e-6
1.0014138873769052e-6
2.1871785729241953e-6
2.067975017552181e-6
1.8918452081347415e-6
1.90779374545459e-6
3.5696137639699153e-7
6.686058788380209e-7
8.710954122806629e-7
1.1878137819281226e-6
7.899314618793043e-7
1.7283458806752008e-7
5.697478547980372e-8
1.3127261577268415e-7
1.0616959750772597e-7
5.769187257924935e-8
1.520392619980286e-8
8.644250518998123e-9
1.0581167319719295e-8
8.05781564816558e-9
5.845787678364945e-9
7.772582029150993e-10
5.381654039220636e-9
1.336940928751219e-8
3.0098982903674045e-8
6.640252071399084e-8
5.237965993386079e-8
2.2747709633309206e-8
2.1162885211541048e-8
4.271564237583053e-8
2.3890336989125346e-7
2.7324863427959447e-7
9.204001794346511e-7
6.379276002789333e-7
4.6115984087770966e-7
2.8924709395336794e-7
1.62015052420755e-7
9.175172495437962e-8
5.198987952268961e-8
2.2161983716253583e-8
2.363076537469758e-8
2.150324878532536e-8
2.6602855950714942e-8
2.390775480533486e-8
1.7436014745107083e-8
3.3648675187958376e-8
1.6604758410658223e-8
6.840128344681089e-9
3.118637448050822e-9
1.874222707552524e-9
1.9000630322884024e-9
7.580077811879999e-10
1.1575148562361487e-9
1.842316694671115e-9
7.620955321005759e-9
6.371703796935152e-10
1.0735377388775805e-9
4.640485151872064e-10
1.5791446755929672e-10
3.7312402839466114e-11
1.6334486719320987e-10
7.35991678036097e-11
4.5687956157158367e-11
2.8151706952795977e-12
8.044911127972967e-12
1.891213745124724e-12
5.4660613275832546e-12
8.12876128320706e-12
1.1140584262128897e-11
1.5178249041845652e-11
2.0936547773179252e-11
2.9437715570297654e-11
6.859701651931767e-11
1.2688770418374146e-10
2.376416367492818e-10
5.09567342314752e-10
1.2935200540727498e-9
4.2369953844072405e-9
2.3849653927142177e-8
4.154953103500303e-8
5.379926398448897e-8
3.971257117387695e-8
3.879122671298157e-8
7.833555567701514e-8
1.1318732971148484e-8
5.34479808754574e-9
5.324653047479712e-9
1.2557769773577022e-8
1.9812863193260102e-10
5.638708227595596e-13
3.395388520742606e-14
6.466086220949771e-14
0.
0.
0.
0.
0.
0.
0.
0.
2.483449399937734e-14
3.404471908520447e-14
2.3671296145095015e-14
0.
0.
0.
2.3498432302042685e-14
3.060214051408642e-14
4.047414283601628e-14
5.5548172889277056e-14
7.850210487855684e-14
1.1300427656175901e-13
1.645082011143212e-13
2.41284646280733e-13
3.5596034511862957e-13
5.279216407172442e-13
7.871425793436224e-13
1.1803588145680965e-12
1.781164642811952e-12
2.706775495887719e-12
4.146354094462222e-12
6.409866634891792e-12
9.21805204351466e-11
1.9855225532895398e-10
3.4502415429903165e-10
4.87900121635892e-10
5.297722419057463e-10
4.0728360058723545e-10
1.180958641796807e-10
3.111076431599287e-10
8.507667160358718e-10
1.4773104554885428e-9
2.1732936739300257e-9
3.344180621005282e-10
1.7056711862812634e-9
2.8089106015101726e-9
2.988972942345277e-9
2.8599353546141803e-9
3.295025838560619e-9
5.366186447663436e-9
1.009822384290328e-8
6.8538904289139125e-9
4.5678903856124065e-9
3.309028644554689e-9
2.5009836712987147e-9
1.9710814644054503e-9
1.6483671790010508e-9
1.4941454511555997e-9
1.4920109147777047e-9
1.647700047190588e-9
1.9911397783223004e-9
2.581435422298229e-9
3.5163146903341456e-9
8.659364929236349e-8
4.250792147083772e-8
7.162605712320532e-7
1.4788565793261547e-7
4.199391140014418e-8
7.018611519726398e-9
1.0904040230617137e-8
5.140178973534065e-8
8.650055446684978e-8
6.095892258878912e-8
1.5655462600595317e-8
2.7385504152690532e-8
1.541830045722435e-8
1.07617087472041e-8
3.168980832937931e-8
4.780436803052493e-8
1.5935241761165264e-8
8.537059925924674e-9
3.886784267234059e-9
1.0126523222599557e-9
4.717054936741466e-9
3.0633119142109195e-9
2.0655922290500177e-9
1.9137046044058166e-9
4.234235285180594e-9
7.311355828770768e-9
1.2941861490158493e-8
2.3031239560794008e-8
3.9938657183470113e-8
5.832592745507442e-8
1.6228970453372824e-7
2.999427761953814e-7
3.1224007098911313e-7
4.619635408024174e-8
1.9643398616566244e-7
3.258683689162154e-7
4.040957095018182e-7
4.5881892286340475e-7
4.853018064853461e-7
4.59021558602741e-7
3.596869147383626e-7
2.0648429697711751e-7
1.9697967284220863e-7
1.0588448279631182e-7
4.631324413733764e-8
1.6675611530744365e-8
2.250415900012763e-8
2.4516676593478984e-8
1.8529857347725122e-8
1.679471342284503e-8
9.385019410965046e-9
7.064354477455114e-9
3.305517968955282e-8
5.971883237920284e-8
4.251176488147944e-8
3.084990369520075e-8
2.1187077324671085e-8
1.0028280759810516e-8
8.37874815657598e-9
4.5353369690685334e-8
3.821041554909079e-8
1.9813078058841554e-7
5.5715210856093705e-8
2.3102319178106393e-6
5.39357903430342e-7
2.465194090148244e-7
1.0275380749607334e-7
3.99648957111916e-8
1.1036041986824203e-8
9.452167609581808e-9
6.253101276378391e-8
3.784724951241581e-8
8.421589985318594e-9
9.073229586244858e-9
1.1475623184523671e-8
2.2061245179089198e-9
2.811287705746033e-9
9.520224769416582e-10
8.6771391465359e-9
2.473904640840688e-8
1.8268712833894345e-8
7.839722670184995e-9
1.8267738586723948e-8
3.661965548330758e-8
7.408058688174362e-8
1.0906218447550303e-7
9.369519421734726e-8
8.33999411884524e-8
7.386428186769808e-8
6.105101012687801e-8
4.5401328718568744e-8
2.951975489864641e-8
4.816589530752973e-7
2.1339004629976708e-6
1.0014139094510942e-6
2.187174790607507e-6
2.0679720842916672e-6
1.8918425023175726e-6
1.9077898314665163e-6
3.569650749778587e-7
6.68605094295244e-7
8.710946804024507e-7
1.1878118388923645e-6
7.899298077547645e-7
1.7283399559004416e-7
5.6975192078602455e-8
1.3127268862486732e-7
1.0616949480688056e-7
5.769175941362193e-8
1.520385042136152e-8
8.644288368660324e-9
1.0581169451146541e-8
8.057817094635427e-9
5.8457862381776216e-9
7.772468056906694e-10
5.381670604537568e-9
1.336944472314797e-8
3.009907793245553e-8
6.640264420018378e-8
5.2379506729094996e-8
2.2747626456847034e-8
2.1162962582298633e-8
4.271560913994001e-8
2.389032186789772e-7
2.7324810258730457e-7
9.204018953543423e-7
6.379277475855679e-7
4.6115960667111107e-7
2.892467552163223e-7
1.6201478963319645e-7
9.175155200806791e-8
5.1989770101815535e-8
2.2162025432848998e-8
2.36307640190446e-8
2.1503233597913668e-8
2.6602834840655077e-8
2.3907741175950013e-8
1.7435957482895506e-8
3.3648511560963946e-8
1.6604951069249043e-8
6.840185836845512e-9
3.118663013351983e-9
1.8742201653294673e-9
1.900059569645329e-9
7.579817473676475e-10
1.1575136739837499e-9
1.8423012537549813e-9
7.620707027643362e-9
6.369170829498415e-10
1.0735489375019364e-9
4.640509321827646e-10
1.5791887305080985e-10
3.7309368315511626e-11
1.6334654708139947e-10
7.359509493154556e-11
4.5688345626591285e-11
2.814712470900214e-12
8.045087437560154e-12
1.8911701854887443e-12
5.4660334000330996e-12
8.128731952094215e-12
1.1140546176876848e-11
1.517819605338848e-11
2.0936470747950092e-11
2.943760079624376e-11
6.859670895998363e-11
1.2688700554194884e-10
2.3764000323809784e-10
5.095630454271907e-10
1.2935063947948182e-9
4.236933834719635e-9
2.384914704735544e-8
4.1549557793075095e-8
5.379922410089264e-8
3.971268594988113e-8
3.879110196314165e-8
7.83345600715151e-8
1.1318072207111976e-8
5.344624129213532e-9
5.324594157851817e-9
1.2558226160159264e-8
1.9814121736766544e-10
5.638804286263117e-13
3.3954690877439904e-14
6.465847100387668e-14
0.
0.
0.
0.
0.
0.
0.
0.
2.4834420586150827e-14
3.404461447337818e-14
2.3671181666903054e-14
0.
0.
0.
2.3498366759053078e-14
3.0601989856304195e-14
4.047400186810153e-14
5.5547969408386014e-14
7.850179351883286e-14
1.1300387933809969e-13
1.645076559250894e-13
2.412838316474347e-13
3.559590575795737e-13
5.279197249617455e-13
7.871395797763689e-13
1.1803544055784586e-12
1.7811579065046368e-12
2.7067648597506952e-12
4.1463373270237995e-12
6.409840390229382e-12
9.218015764289046e-11
1.9855137798627207e-10
3.450225815979434e-10
4.878981093458257e-10
5.297707318079579e-10
4.072836078377829e-10
1.1809799065382858e-10
3.111031919508249e-10
8.507599505956967e-10
1.477301463723248e-9
2.1732825552809776e-9
3.3441102770339706e-10
1.705669490209436e-9
2.8088989699590114e-9
2.988952373997796e-9
2.8599205544944713e-9
3.2950193396043815e-9
5.366185645426474e-9
1.0098238271117017e-8
6.853906759165813e-9
4.567895475355798e-9
3.309028849883847e-9
2.500982372297917e-9
1.971080431768835e-9
1.6483673053292066e-9
1.4941472867366467e-9
1.492015019671419e-9
1.6477072146891331e-9
1.991151233723845e-9
2.5814530937069958e-9
3.516341615516519e-9
8.659391150926123e-8
4.250802868931205e-8
7.162622960378993e-7
1.4788596689673834e-7
4.1993998149878256e-8
7.018633644514764e-9
1.0904037792815887e-8
5.140176559777353e-8
8.650074078315951e-8
6.095899551369874e-8
1.565549061595223e-8
2.7385563141338966e-8
1.5418339812329414e-8
1.0761732929037414e-8
3.1689802164566925e-8
4.78043164540699e-8
1.5935241289130538e-8
8.53705624470543e-9
3.886781325422662e-9
1.012647686174328e-9
4.7170591677332584e-9
3.0633147331202725e-9
2.0655917155335294e-9
1.913711616177909e-9
4.234244374142038e-9
7.311371731147981e-9
1.2941891269244966e-8
2.3031296660109615e-8
3.993876245584416e-8
5.8325992780707124e-8
1.6229008870735497e-7
2.9994349633254794e-7
3.1224068508698567e-7
4.619625918926821e-8
1.964344521694736e-7
3.258689500331405e-7
4.0409634676512476e-7
4.588195939756082e-7
4.853024533064252e-7
4.5902204706794475e-7
3.596870742987534e-7
2.0648407112337165e-7
1.9697981988996258e-7
1.0588463191221906e-7
4.631331904400277e-8
1.6675651736082806e-8
2.2504078637552067e-8
2.4516695096360284e-8
1.8529861899908003e-8
1.679471532564684e-8
9.38503644031429e-9
7.0643277465946255e-9
3.305511682174448e-8
5.971889677288961e-8
4.251181673722239e-8
3.084993674520347e-8
2.118710229787584e-8
1.0028300483576255e-8
8.378736380322788e-9
4.5353383930400175e-8
3.82104320127802e-8
1.981308823768681e-7
5.5715348628604476e-8
2.3102323272967283e-6
5.393582977613531e-7
2.4651965638552263e-7
1.0275393771046398e-7
3.99649614619031e-8
1.1036081609183442e-8
9.452129998335948e-9
6.25309200400236e-8
3.784720202900399e-8
8.421596324675206e-9
9.073248534744015e-9
1.1475636940839447e-8
2.2061293471849707e-9
2.8112802871733333e-9
9.520139502364203e-10
8.677165159214194e-9
2.4739073545973378e-8
1.8268739379374853e-8
7.839714486152541e-9
1.8267777738970304e-8
3.6619728062496796e-8
7.40807457196773e-8
1.0906221491233777e-7
9.369520188919538e-8
8.33999675328245e-8
7.386432186695204e-8
6.105105493184022e-8
4.5401368584734156e-8
2.951978401225149e-8
4.816594073589023e-7
2.1339024183223927e-6
1.0014138954318157e-6
2.187177194007706e-6
2.067973948171152e-6
1.8918442216741574e-6
1.9077923185296595e-6
3.569627247903163e-7
6.686055928174199e-7
8.710951454593048e-7
1.187813073553879e-6
7.89930858834398e-7
1.7283437206758134e-7
5.6974933713856565e-8
1.3127264233221173e-7
1.061695600664895e-7
5.769183132230425e-8
1.5203898575033885e-8
8.644264317841982e-9
1.0581168096643693e-8
8.05781617552458e-9
5.845787153297772e-9
7.772540474861969e-10
5.3816600778792844e-9
1.3369422208209168e-8
3.009901755198996e-8
6.640256573306592e-8
5.2379604081063286e-8
2.274767931235555e-8
2.1162913416813688e-8
4.27156302590934e-8
2.389033147635895e-7
2.732484404343874e-7
9.204008050082324e-7
6.379276539847916e-7
4.6115975549163544e-7
2.892469704608149e-7
1.6201495661512283e-7
9.175166190310052e-8
5.198983963124833e-8
2.2161998924709938e-8
2.3630764881340342e-8
2.150324324821047e-8
2.6602848254606157e-8
2.390774983705889e-8
1.7435993859505358e-8
3.364861553232994e-8
1.660482864882143e-8
6.840149304912627e-9
3.118646768404974e-9
1.8742217806331516e-9
1.900061769864164e-9
7.579982906063887e-10
1.1575144251286837e-9
1.8423110654683169e-9
7.620864799560394e-9
6.370780414806607e-10
1.0735418216777225e-9
4.640493962885012e-10
1.579160734373902e-10
3.73112963232501e-11
1.6334547963691867e-10
7.359768296310849e-11
4.5688097861433496e-11
2.815003884820021e-12
8.044975495035147e-12
1.891197934535018e-12
5.46605107082625e-12
8.12875053041613e-12
1.1140570421160446e-11
1.517822978186606e-11
2.0936519721247974e-11
2.9437673627821566e-11
6.859690420471517e-11
1.268874500656241e-10
2.376410397274216e-10
5.095657752936214e-10
1.293515074398469e-9
4.236972943730013e-9
2.3849469130786067e-8
4.154954078861019e-8
5.379924943865147e-8
3.971261301687473e-8
3.879118123184077e-8
7.833519270778037e-8
1.1318492086330962e-8
5.344734668455642e-9
5.324631578074418e-9
1.2557936156013257e-8
1.981332200726372e-10
5.63874359855336e-13
3.3954172580580033e-14
6.465999248100148e-14
0.
0.
0.
0.
0.
0.
0.
0.
2.4834468122360707e-14
3.4044683002950727e-14
2.3671243848975314e-14
0.
0.
0.
2.3498400363501285e-14
3.060207426054335e-14
4.047407872909579e-14
5.554808217003353e-14
7.850196034925695e-14
1.1300413753498162e-13
1.6450804440218587e-13
2.412843511030364e-13
3.5595984279910413e-13
5.279209312220066e-13
7.871414949689821e-13
1.1803572698574988e-12
1.7811621046312684e-12
2.7067716806772462e-12
4.1463480710386265e-12
6.409857143740087e-12
9.218038818507626e-11
1.985519354963676e-10
3.450235811160143e-10
4.878993878776827e-10
5.297716914225729e-10
4.0728360338233307e-10
1.1809663894053703e-10
3.111060204475704e-10
8.507642495532755e-10
1.4773071776185609e-9
2.173289620474108e-9
3.3441549716487664e-10
1.7056705698655234e-9
2.808906361331058e-9
2.9889654431986113e-9
2.8599299568448555e-9
3.2950234676501577e-9
5.36618616560787e-9
1.0098229101871408e-8
6.853896380754191e-9
4.567892239284533e-9
3.309028724240287e-9
2.500983198393005e-9
1.971081089142226e-9
1.6483672273477203e-9
1.4941461200054622e-9
1.492012408526896e-9
1.6477026606395929e-9
1.9911439547950037e-9
2.5814418648728897e-9
3.5163245067946935e-9
8.659374488787292e-8
4.250796055148667e-8
7.162612000470793e-7
1.4788577057433772e-7
4.199394302735569e-8
7.018619587160568e-9
1.0904039340711964e-8
5.140178093556717e-8
8.650062239316754e-8
6.09589491745364e-8
1.5655472819337033e-8
2.7385525629865616e-8
1.5418314782468063e-8
1.0761717563014847e-8
3.1689806088898204e-8
4.780434922882083e-8
1.5935241587677075e-8
8.537058585403807e-9
3.886783195713817e-9
1.0126506337349148e-9
4.717056477912786e-9
3.0633129419032343e-9
2.0655920419040057e-9
1.91370716194077e-9
4.234238596957929e-9
7.311361626376899e-9
1.294187234721267e-8
2.3031260375661785e-8
3.9938695560367686e-8
5.832595127219546e-8
1.6228984460070057e-7
2.9994303874026453e-7
3.122402948683041e-7
4.619631948496711e-8
1.964341560560421e-7
3.2586858077295084e-7
4.040959418283658e-7
4.588191675306396e-7
4.85302042297626e-7
4.590217366833173e-7
3.5968697290891324e-7
2.0648421463806795e-7
1.9697972645201891e-7
1.0588453715917509e-7
4.631327144597727e-8
1.6675626189244157e-8
2.2504129703385734e-8
2.451668333907428e-8
1.8529859007255697e-8
1.6794714115670228e-8
9.3850256196852e-9
7.0643447335210595e-9
3.3055156768222855e-8
5.971885585683588e-8
4.25117837838022e-8
3.084991574604798e-8
2.118708643010271e-8
1.0028287950316974e-8
8.37874386153319e-9
4.5353374882083895e-8
3.8210421551129625e-8
1.981308176965105e-7
5.571526108380925e-8
2.310232067100951e-6
5.393580471903873e-7
2.465194991995012e-7
1.027538549693119e-7
3.996491968181579e-8
1.1036056431747907e-8
9.452153897714548e-9
6.253097896460381e-8
3.7847232199736175e-8
8.42159229682761e-9
9.07323649388946e-9
1.1475628199488298e-8
2.206126277707456e-9
2.8112849991856086e-9
9.520193670559092e-10
8.677148633186529e-9
2.4739056301475697e-8
1.8268722511580733e-8
7.839719686123272e-9
1.8267752861169658e-8
3.6619681945328746e-8
7.408064478824222e-8
1.0906219557310826e-7
9.369519701549068e-8
8.33999507908274e-8
7.386429644814748e-8
6.105102646087039e-8
4.540134325372212e-8
2.9519765509402435e-8
4.81659118693117e-7
2.1339011758485544e-6
1.001413904335873e-6
2.1871756668142392e-6
2.067972763804783e-6
1.8918431291429255e-6
1.907790738175329e-6
3.5696421817276173e-7
6.686052760411803e-7
8.71094849947796e-7
1.1878122890129042e-6
7.899301909465286e-7
1.7283413284195438e-7
5.697509788379438e-8
1.3127267174690474e-7
1.0616951859854387e-7
5.769178563020371e-8
1.5203867977795878e-8
8.644279600488195e-9
1.0581168957541656e-8
8.05781675983918e-9
5.845786571813136e-9
7.77249445864551e-10
5.381666765119417e-9
1.336943651468407e-8
3.009905591666979e-8
6.640261559499963e-8
5.237954221890477e-8
2.2747645726164683e-8
2.116294466061887e-8
4.271561683961971e-8
2.3890325370971096e-7
2.7324822575929697e-7
9.204014978464115e-7
6.379277134610921e-7
4.6115966092699933e-7
2.8924683368933926e-7
1.6201485050975522e-7
9.175159207221426e-8
5.198979544992671e-8
2.2162015768055766e-8
2.3630764333475742e-8
2.1503237116173897e-8
2.66028397317135e-8
2.3907744334449023e-8
1.743597074886153e-8
3.3648549465017386e-8
1.6604906447268785e-8
6.840172518527875e-9
3.1186570907940902e-9
1.874220754156657e-9
1.900060371848981e-9
7.579877788066947e-10
1.1575139478570375e-9
1.8423048307619247e-9
7.620764546011252e-9
6.36975765314806e-10
1.073546343646646e-9
4.6405037219914156e-10
1.579178523891766e-10
3.7310073896315594e-11
1.6334615799142615e-10
7.359603845106305e-11
4.568825576105219e-11
2.814818493303314e-12
8.04504665266246e-12
1.891180270610805e-12
5.466039844539259e-12
8.128738755333955e-12
1.114055491357526e-11
1.5178208347888105e-11
2.0936488553338777e-11
2.9437627182487343e-11
6.859677981053563e-11
1.2688716751664446e-10
2.376403801709046e-10
5.095640384092826e-10
1.2935095598716788e-9
4.236948088708654e-9
2.384926446503999e-8
4.15495515905406e-8
5.379923333001749e-8
3.9712659361828864e-8
3.879113086154552e-8
7.833479071126112e-8
1.1318225288253676e-8
5.3446644293884986e-9
5.324607799974072e-9
1.2558120432927009e-8
1.981383018325995e-10
5.638782627905932e-13
3.395451657020452e-14
6.465902924173319e-14
0.
0.
0.
0.
0.
0.
0.
0.
2.483443890401432e-14
3.4044636960581956e-14
2.3671208819375473e-14
0.
0.
0.
2.3498357674895656e-14
3.060202712146261e-14
4.047402184859287e-14
5.554801736340407e-14
7.850187046180119e-14
1.1300400312543265e-13
1.6450778918632037e-13
2.412840738244391e-13
3.559592543700974e-13
5.279201964090231e-13
7.87140378148807e-13
1.1803554572149759e-12
1.7811594333830406e-12
2.7067673764781482e-12
4.146341278011097e-12
6.409846553883072e-12
9.218024184297056e-11
1.9855158113950704e-10
3.4502294602084645e-10
4.878985753143436e-10
5.297710813885254e-10
4.0728360624734586e-10
1.1809749777180824e-10
3.111042226468229e-10
8.507615181260156e-10
1.47730354638874e-9
2.1732851304255907e-9
3.344126571718145e-10
1.7056698833383883e-9
2.808901664482209e-9
2.988957136244081e-9
2.8599239818367534e-9
3.2950208484121316e-9
5.366185836303395e-9
1.0098234928807467e-8
6.853902968235999e-9
4.567894294236081e-9
3.3090288032809773e-9
2.500982676557376e-9
1.9710806719832644e-9
1.64836727703864e-9
1.4941468612974608e-9
1.4920140684924876e-9
1.647705555216879e-9
1.9911485792058235e-9
2.581448999542537e-9
3.51633537768609e-9
8.65938507622952e-8
4.2508003853559154e-8
7.162618964835112e-7
1.4788589532220802e-7
4.199397805617552e-8
7.018628519991875e-9
1.0904038358150508e-8
5.1401771190081025e-8
8.650069762120365e-8
6.095897861852585e-8
1.565548412271455e-8
2.7385549493785496e-8
1.5418330680979922e-8
1.0761727327414352e-8
3.1689803584354744e-8
4.780432840476362e-8
1.593524139947835e-8
8.537057098360426e-9
3.886782005193131e-9
1.0126487593690536e-9
4.717058186409602e-9
3.063314080079376e-9
2.0655918341674085e-9
1.9137099943262453e-9
4.23424226814277e-9
7.311368047291103e-9
1.2941884370704148e-8
2.3031283431716805e-8
3.993873806379746e-8
5.8325977649093846e-8
1.622899997118887e-7
2.9994332950447147e-7
3.12240542825811e-7
4.6196281171605096e-8
1.9643434421485361e-7
3.258688154119544e-7
4.040961991375958e-7
4.588194385064517e-7
4.853023034647377e-7
4.590219339109443e-7
3.5968703733516497e-7
2.0648412344519306e-7
1.9697978582534694e-7
1.0588459736795954e-7
4.631330169079949e-8
1.6675642422144924e-8
2.25040972565362e-8
2.451669081001731e-8
1.852986084551667e-8
1.67947148850601e-8
9.38503249631687e-9
7.064333942403154e-9
3.305513138419202e-8
5.971888185487611e-8
4.251180472660979e-8
3.084992908707517e-8
2.1187096515264294e-8
1.0028295913259171e-8
8.37873910736375e-9
4.5353380631605646e-8
3.8210428198906775e-8
1.9813085879379974e-7
5.5715316713742514e-8
2.3102322324516557e-6
5.393582064112887e-7
2.4651959907971473e-7
1.0275390754552658e-7
3.996494622899632e-8
1.103607243062112e-8
9.452138711360216e-9
6.253094152279279e-8
3.784721303238697e-8
8.421594856287277e-9
9.073244143883936e-9
1.1475633754278902e-8
2.206128227370088e-9
2.811282003629524e-9
9.520159316505703e-10
8.677159135612167e-9
2.4739067260915124e-8
1.8268733229876176e-8
7.839716382886273e-9
1.826776866833667e-8
3.6619711251369816e-8
7.408070892644332e-8
1.0906220785934213e-7
9.369520011254779e-8
8.33999614287512e-8
7.38643126012425e-8
6.105104455044454e-8
4.5401359344518994e-8
2.95197772681766e-8
4.816593021204978e-7
2.1339019653521436e-6
1.0014138986714967e-6
2.1871766372360446e-6
2.0679735163864664e-6
1.8918438233698333e-6
1.9077917423797936e-6
3.5696326923356525e-7
6.686054773301747e-7
8.710950377248961e-7
1.1878127875341462e-6
7.899306153424289e-7
1.7283428485264583e-7
5.697499356508066e-8
1.312726530539321e-7
1.061695449494673e-7
5.769181466549349e-8
1.5203887418243375e-8
8.644269889199683e-9
1.0581168410538446e-8
8.057816388611703e-9
5.845786940532794e-9
7.772523696076049e-10
5.3816625156834046e-9
1.3369427423153476e-8
3.009903153777482e-8
6.640258391037895e-8
5.237958152390004e-8
2.274766706614512e-8
2.116292481185417e-8
4.271562536764322e-8
2.3890329250294056e-7
2.732483621704012e-7
9.204010575921303e-7
6.379276756679179e-7
4.611597210167809e-7
2.8924692059631567e-7
1.620149179331031e-7
9.1751636445027e-8
5.198982352460792e-8
2.216200506520108e-8
2.3630764681713916e-8
2.1503241012674562e-8
2.660284514795276e-8
2.390774783486482e-8
1.7435985435690633e-8
3.364859145335372e-8
1.6604857013342936e-8
6.840157767504335e-9
3.11865053174189e-9
1.8742214064627735e-9
1.9000612602903482e-9
7.579944582708044e-10
1.1575142511818256e-9
1.842308792426871e-9
7.620828249593785e-9
6.37040756521378e-10
1.0735434701983953e-9
4.640497521221406e-10
1.5791672219776874e-10
3.7310850877911035e-11
1.6334572695565095e-10
7.359708343240312e-11
4.5688155574803375e-11
2.814936081989183e-12
8.045001345754934e-12
1.891191454980949e-12
5.466047040192109e-12
8.128746354868916e-12
1.114056489448726e-11
1.517822197992225e-11
2.093650826742539e-11
2.9437656625096384e-11
6.859685888386642e-11
1.268873467426745e-10
2.3764080060218673e-10
5.095651438557005e-10
1.293513063676583e-9
4.236963883269481e-9
2.3849394514169603e-8
4.154954473323312e-8
5.3799243568918936e-8
3.971262991297485e-8
3.879116286781605e-8
7.833504615326705e-8
1.1318394819735475e-8
5.344709061342875e-9
5.3246229090257865e-9
1.2558003337140582e-8
1.981350726359459e-10
5.638756945335414e-13
3.395430139261292e-14
6.46596414779148e-14
0.
0.
0.
0.
0.
0.
0.
0.
2.4834456157566994e-14
3.404467104678959e-14
2.367123855290583e-14
0.
0.
0.
2.3498394585050877e-14
3.06020571240501e-14
4.04740667796663e-14
5.5548077556095586e-14
7.850194299678936e-14
1.1300410203274544e-13
1.645079876650005e-13
2.4128425559993337e-13
3.55959693974643e-13
5.279206395715691e-13
7.871411010405706e-13
1.1803567568166807e-12
1.7811613202972381e-12
2.706770077472751e-12
4.1463456688801304e-12
6.409853363080297e-12
9.218033472968878e-11
1.985518065448986e-10
3.4502334972067765e-10
4.878990916446011e-10
5.297714687218209e-10
4.072836042572918e-10
1.1809695213794838e-10
3.1110536513211336e-10
8.5076325416063e-10
1.477305853677467e-9
2.173287983487984e-9
3.3441446255522755e-10
1.7056703162896025e-9
2.808904648560759e-9
2.988962415491368e-9
2.8599277805083634e-9
3.2950225181195953e-9
5.366186044253456e-9
1.0098231227020673e-8
6.853898785609092e-9
4.567892984582835e-9
3.3090287529491025e-9
2.5009830074731234e-9
1.9710809385105586e-9
1.6483672440391768e-9
1.494146389630216e-9
1.4920130148578846e-9
1.6477037148860446e-9
1.9911456405075503e-9
2.581444465669037e-9
3.516328470102265e-9
8.659378348722743e-8
4.250797634031866e-8
7.162614539347696e-7
1.4788581605478577e-7
4.199395579742071e-8
7.018622842549539e-9
1.0904038983201714e-8
5.1401777382558617e-8
8.65006498175515e-8
6.095895990869276e-8
1.565547693283789e-8
2.7385534321849913e-8
1.5418320660990008e-8
1.0761721122595553e-8
3.1689805169180136e-8
4.78043416368123e-8
1.593524151968077e-8
8.537058041691095e-9
3.88678276263542e-9
1.0126499502906555e-9
4.717057102235713e-9
3.063313356831264e-9
2.065591966473055e-9
1.913708193641636e-9
4.234239936061233e-9
7.311363967522059e-9
1.294187673095047e-8
2.3031268783271658e-8
3.993871105842533e-8
5.8325960887379915e-8
1.6228990114745085e-7
2.9994314474424565e-7
3.122403852662778e-7
4.6196305516692235e-8
1.9643422465278692e-7
3.258686663151742e-7
4.04096035635543e-7
4.588192663201213e-7
4.853021375109255e-7
4.5902180858574317e-7
3.5968699639668837e-7
2.0648418139317176e-7
1.9697974809728048e-7
1.0588455910963858e-7
4.631328247253134e-8
1.667563210690946e-8
2.250411787739448e-8
2.4516686062750014e-8
1.8529859677146847e-8
1.679471439721576e-8
9.385028125871594e-9
7.064340797537604e-9
3.3055147516326136e-8
5.971886533690487e-8
4.251179141640375e-8
3.0849920610143186e-8
2.118709010408106e-8
1.0028290852748026e-8
8.37874212706117e-9
4.5353376977618736e-8
3.821042397482649e-8
1.9813083268095934e-7
5.571528136928259e-8
2.310232127377464e-6
5.393581052398481e-7
2.465195356118729e-7
1.027538741371199e-7
3.9964929360646804e-8
1.1036062264222607e-8
9.452148361144638e-9
6.253096531260042e-8
3.784722521433372e-8
8.421593231242003e-9
9.07323928225152e-9
1.147563022474606e-8
2.2061269887858396e-9
2.8112839076314834e-9
9.520181189951893e-10
8.677152457563381e-9
2.4739060296372203e-8
1.8268726419142123e-8
7.839718482415812e-9
1.8267758622143146e-8
3.66196926292287e-8
7.40806681704132e-8
1.0906220004886017e-7
9.36951981415847e-8
8.339995467158308e-8
7.386430233648397e-8
6.105103305412778e-8
4.540134911900377e-8
2.9519769796569644e-8
4.81659185566283e-7
2.1339014636766145e-6
1.0014139022723203e-6
2.1871760205962327e-6
2.0679730381754487e-6
1.8918433822368887e-6
1.9077911042768257e-6
3.5696387221626726e-7
6.686053494249302e-7
8.710949184056882e-7
1.1878124707586e-6
7.899303456684527e-7
1.728341882613056e-7
5.697505985312064e-8
1.3127266493557093e-7
1.061695282056537e-7
5.7691796216835636e-8
1.520387506408354e-8
8.64427606004892e-9
1.058116875799772e-8
8.05781662423853e-9
5.845786705744325e-9
7.772505120898466e-10
5.381665216451225e-9
1.3369433199729665e-8
3.0099047030513636e-8
6.64026040425466e-8
5.237955655593551e-8
2.274765351075881e-8
2.116293742148708e-8
4.271561995057143e-8
2.38903267849368e-7
2.7324827549410617e-7
9.204013373441539e-7
6.379276996834179e-7
4.6115968283691407e-7
2.8924686537288337e-7
1.6201487509070747e-7
9.175160824929205e-8
5.19898056846457e-8
2.2162011866403893e-8
2.3630764459483e-8
2.1503238536601315e-8
2.660284170583684e-8
2.390774560991718e-8
1.7435976098808422e-8
3.3648564771419665e-8
1.6604888428452455e-8
6.840167141106604e-9
3.1186546996253836e-9
1.8742209919465994e-9
1.9000606957857972e-9
7.579902140486366e-10
1.1575140584484515e-9
1.842306275221461e-9
7.620787770339225e-9
6.369994592426039e-10
1.073545295696146e-9
4.6405014637655995e-10
1.579174404945936e-10
3.731035496386732e-11
1.6334600075592286e-10
7.359641940688463e-11
4.5688219559994585e-11
2.81486199931523e-12
8.045030121375668e-12
1.89118432937666e-12
5.466042412788223e-12
8.128741581142848e-12
1.1140558578027119e-11
1.5178213150086518e-11
2.0936495741111698e-11
2.943763830021332e-11
6.859680883515841e-11
1.2688723188731724e-10
2.376405346505591e-10
5.095644417187939e-10
1.2935108386385797e-9
4.236953849501161e-9
2.384931189006567e-8
4.154954909084802e-8
5.3799237066735804e-8
3.971264862471503e-8
3.879114253127724e-8
7.833488383835407e-8
1.1318287093484583e-8
5.344680701028356e-9
5.324613308212373e-9
1.2558077743226089e-8
1.9813712450298087e-10
5.638773991126298e-13
3.395443337299271e-14
6.465924875104464e-14
0.
0.
0.
0.
0.
0.
0.
0.
2.483444228721457e-14
3.4044649559323986e-14
2.3671221327515446e-14
0.
0.
0.
2.3498375475472743e-14
3.060204596342251e-14
4.0474037926913226e-14
5.554802879612475e-14
7.85019233475715e-14
1.1300404390411552e-13
1.6450788256053759e-13
2.4128410963841553e-13
3.559594263051045e-13
5.279202899270406e-13
7.871406079489708e-13
1.1803559263777904e-12
1.7811601362002443e-12
2.7067683558892574e-12
4.1463429570949345e-12
6.409848926670731e-12
9.218027554793187e-11
1.9855166333790797e-10
3.4502309313000463e-10
4.878987634625856e-10
5.29771223099957e-10
4.072836054030226e-10
1.180972990488388e-10
3.111046395224555e-10
8.507621511089864e-10
1.4773043878782968e-9
2.1732861708262407e-9
3.3441331434089517e-10
1.7056700410386824e-9
2.8089027514667e-9
2.9889590599768778e-9
2.8599253639298413e-9
3.2950214614512176e-9
5.3661859053610465e-9
1.0098233579170453e-8
6.853901446878349e-9
4.5678938206901975e-9
3.309028781960631e-9
2.5009827967582054e-9
1.9710807692953713e-9
1.6483672648606495e-9
1.4941466877496303e-9
1.4920136840387217e-9
1.6477048840408774e-9
1.9911475090453554e-9
2.5814473466205073e-9
3.5163328592402246e-9
8.659382623760441e-8
4.2507993828078593e-8
7.162617351532988e-7
1.4788586642562865e-7
4.1993969938382485e-8
7.018626446380031e-9
1.0904038585259521e-8
5.140177344737638e-8
8.650068019375838e-8
6.095897179844723e-8
1.565548151041538e-8
2.7385543983361445e-8
1.5418326986620166e-8
1.0761725065272757e-8
3.16898041632153e-8
4.7804333228900324e-8
1.5935241443233886e-8
8.537057441976096e-9
3.88678228104296e-9
1.0126491948524046e-9
4.71705779166989e-9
3.0633138164137195e-9
2.0655918826722225e-9
1.9137093371748134e-9
4.234241417441913e-9
7.311366560303971e-9
1.2941881585370048e-8
2.3031278092811093e-8
3.993872821829307e-8
5.832597153969587e-8
1.6228996378686913e-7
2.9994326214515693e-7
3.1224048538481226e-7
4.6196290047764637e-8
1.964343006251039e-7
3.2586876105601847e-7
4.0409613952979814e-7
4.5881937573260683e-7
4.853022429636037e-7
4.5902188822165673e-7
3.5968702241010785e-7
2.0648414457132706e-7
1.9697977207028862e-7
1.0588458342011542e-7
4.6313294683902985e-8
1.667563866105642e-8
2.2504104774868484e-8
2.4516689079303513e-8
1.8529860419697073e-8
1.6794714707183974e-8
9.385030902895664e-9
7.06433643999952e-9
3.305513726753443e-8
5.971887583008455e-8
4.251179987538422e-8
3.0849925997006597e-8
2.118709417449025e-8
1.002829407000976e-8
8.378740210305033e-9
4.535337930037482e-8
3.821042665877984e-8
1.981308492731967e-7
5.571530382988127e-8
2.3102321941432994e-6
5.39358169526442e-7
2.465195759427536e-7
1.0275389536604923e-7
3.996494007934099e-8
1.1036068723964862e-8
9.452142229350666e-9
6.253095019733694e-8
3.7847217470985134e-8
8.42159425986759e-9
9.073242372766444e-9
1.147563246746491e-8
2.206127774025876e-9
2.8112826965980413e-9
9.520167259948489e-10
8.677156701496022e-9
2.4739064723839954e-8
1.8268730746892705e-8
7.839717146804971e-9
1.826776500700162e-8
3.6619704458597407e-8
7.408069406719337e-8
1.0906220501338537e-7
9.369519939276044e-8
8.339995896833348e-8
7.386430885935816e-8
6.105104035922749e-8
4.5401355616643865e-8
2.951977453917593e-8
4.816592596331252e-7
2.1339017824596428e-6
1.0014138999886846e-6
2.187176412430732e-6
2.0679733420447153e-6
1.8918436625460663e-6
1.907791509747716e-6
3.569634890612958e-7
6.686054306998186e-7
8.710949942245932e-7
1.1878126720470661e-6
7.899305170276904e-7
1.7283424963796576e-7
5.697501772964498e-8
1.3127265738595412e-7
1.0616953884508272e-7
5.769180794018647e-8
1.520388291476699e-8
8.644272138977978e-9
1.0581168537127202e-8
8.057816474271599e-9
5.845786854934417e-9
7.772516925154959e-10
5.381663499960976e-9
1.3369429529725118e-8
3.0099037186444544e-8
6.640259125014506e-8
5.237957242437453e-8
2.2747662125955948e-8
2.1162929405098145e-8
4.2715623391622506e-8
2.3890328351745544e-7
2.732483305699668e-7
9.20401159582574e-7
6.379276844242717e-7
4.611597070961966e-7
2.8924690046479006e-7
1.620149023141311e-7
9.175162616488237e-8
5.1989817019946655e-8
2.216200754539364e-8
2.3630764598950244e-8
2.150324010978565e-8
2.6602843894340885e-8
2.3907747018782708e-8
1.7435982029690297e-8
3.36485817295439e-8
1.660486846261068e-8
6.840161185361867e-9
3.118652051227211e-9
1.874221255282888e-9
1.9000610544621577e-9
7.579929110485863e-10
1.157514180951737e-9
1.842307874729297e-9
7.620813492199594e-9
6.370256999811313e-10
1.0735441355054894e-9
4.6404989569994324e-10
1.5791698380194603e-10
3.7310670373362475e-11
1.6334582681097345e-10
7.359684135837125e-11
4.5688179031620124e-11
2.81490876707387e-12
8.045011766987419e-12
1.891188771435119e-12
5.466045361323102e-12
8.128744550464062e-12
1.1140562501390626e-11
1.5178218787269224e-11
2.093650363059962e-11
2.9437649896381474e-11
6.859684068912183e-11
1.2688730458240873e-10
2.3764070250234696e-10
5.095648887493318e-10
1.293512251469253e-9
4.2369602288923375e-9
2.3849364390962408e-8
4.1549546315614626e-8
5.379924119362591e-8
3.9712636735641685e-8
3.879115545361651e-8
7.833498697674785e-8
1.1318355544013817e-8
5.3446987223210014e-9
5.32461940907643e-9
1.2558030463582343e-8
1.9813582069123254e-10
5.638763832893168e-13
3.395434102506356e-14
6.465950190076604e-14
0.
0.
0.
0.
0.
0.
0.
0.
2.4834452500783878e-14
3.404466539405737e-14
2.3671221259508773e-14
0.
0.
0.
2.349838556533693e-14
3.0602065990603036e-14
4.0474050809866895e-14
5.554805140986513e-14
7.850189909858687e-14
1.1300405872601834e-13
1.6450789071907717e-13
2.412841972574614e-13
3.5595957855159486e-13
5.279205108059331e-13
7.871408996022842e-13
1.1803563378093108e-12
1.7811608560686214e-12
2.7067694285653616e-12
4.146344706457096e-12
6.409851680900976e-12
9.218031312763141e-11
1.9855175435220947e-10
3.450232560834688e-10
4.878989719652029e-10
5.297713792012468e-10
4.07283604752349e-10
1.1809707840278184e-10
3.11105100365494e-10
8.507628518816346e-10
1.47730531964517e-9
2.1732873222703412e-9
3.344140441949565e-10
1.7056702176780855e-9
2.8089039596932896e-9
2.9889611895539947e-9
2.8599268980582422e-9
3.295022126552185e-9
5.366185989420468e-9
1.0098232086853542e-8
6.85389975866764e-9
4.567893290323149e-9
3.309028762061581e-9
2.5009829287100844e-9
1.971080877224646e-9
1.6483672520702597e-9
1.4941464989581288e-9
1.4920132611681765e-9
1.6477041412696917e-9
1.9911463220705607e-9
2.581445516510563e-9
3.5163300707128735e-9
8.659379907337063e-8
4.250798271290883e-8
7.162615564631971e-7
1.478858344166692e-7
4.199396095327173e-8
7.018624156714771e-9
1.0904038837613612e-8
5.1401775947462603e-8
8.650066089310032e-8
6.095896424424448e-8
1.565547859525433e-8
2.7385537867639815e-8
1.541832293280143e-8
1.0761722560080412e-8
3.168980479578638e-8
4.7804338568556464e-8
1.5935241491033864e-8
8.537057823656114e-9
3.886782588275845e-9
1.0126496738247067e-9
4.717057351518127e-9
3.0633135243823034e-9
2.0655919353073552e-9
1.913708609432362e-9
4.234240476781179e-9
7.311364911563957e-9
1.2941878500330065e-8
2.303127217558576e-8
3.993871731436583e-8
5.8325964771852365e-8
1.62289923978712e-7
2.9994318754847574e-7
3.122404217665408e-7
4.6196299877731736e-8
1.9643425235101565e-7
3.2586870085470547e-7
4.0409607351218094e-7
4.588193062086601e-7
4.853021759557553e-7
4.590218376189572e-7
3.5968700588118076e-7
2.0648416796842006e-7
1.9697975683695627e-7
1.0588456797309849e-7
4.6313286924259116e-8
1.6675634496282893e-8
2.250411309671019e-8
2.4516687162491713e-8
1.8529859947759623e-8
1.679471450850967e-8
9.385029137618085e-9
7.064339210070298e-9
3.3055143778881116e-8
5.971886915518186e-8
4.251179450008338e-8
3.084992257333035e-8
2.1187091587280893e-8
1.00282920295554e-8
8.37874142829123e-9
4.535337782391496e-8
3.8210424953473786e-8
1.9813083873090276e-7
5.571528955525576e-8
2.310232151731086e-6
5.393581286771855e-7
2.465195503148469e-7
1.0275388187617206e-7
3.996493326837308e-8
1.1036064619041297e-8
9.452146125724147e-9
6.253095979829614e-8
3.784722239250331e-8
8.421593605442262e-9
9.073240410497711e-9
1.1475631042015759e-8
2.2061272742061275e-9
2.8112834669694255e-9
9.52017605019743e-10
8.677154007266022e-9
2.47390619103191e-8
1.8268727996910483e-8
7.83971799691122e-9
1.826776094994389e-8
3.6619696944264106e-8
7.408067760975903e-8
1.090622018606948e-7
9.369519860208065e-8
8.339995623590867e-8
7.386430471579887e-8
6.105103571700132e-8
4.540135149260205e-8
2.9519771530183523e-8
4.816592125643857e-7
2.1339015798923013e-6
1.0014139014423248e-6
2.187176163449007e-6
2.0679731489557767e-6
1.8918434844286175e-6
1.90779125209914e-6
3.569637325318814e-7
6.686053790550317e-7
8.710949460468981e-7
1.1878125441427139e-6
7.899304081408255e-7
1.72834210637617e-7
5.6975044499937453e-8
1.3127266218195933e-7
1.0616953208278815e-7
5.769180049001354e-8
1.5203877926174566e-8
8.64427462994078e-9
1.0581168677522472e-8
8.057816570215747e-9
5.845786760997458e-9
7.77250942278867e-10
5.3816645896000025e-9
1.3369431860885301e-8
3.009904344077025e-8
6.64025993814568e-8
5.2379562337508565e-8
2.2747656648624177e-8
2.1162934499884472e-8
4.271562120335732e-8
2.389032735622428e-7
2.7324829557259935e-7
9.204012725406172e-7
6.379276941190494e-7
4.6115969167977054e-7
2.892468781656215e-7
1.6201488501592471e-7
9.175161478111118e-8
5.1989809816863764e-8
2.2162010291828146e-8
2.3630764511239334e-8
2.150323911020445e-8
2.6602842502154277e-8
2.3907746128362585e-8
1.7435978269234085e-8
3.364857095672653e-8
1.660488115171158e-8
6.840164970273318e-9
3.1186537340733956e-9
1.8742210879902984e-9
1.9000608264495654e-9
7.579911973011309e-10
1.1575141030734962e-9
1.8423068583413528e-9
7.620797147818296e-9
6.370090258923051e-10
1.0735448730343648e-9
4.6405005486275626e-10
1.5791727397082692e-10
3.7310471733243836e-11
1.6334593736977484e-10
7.359657324693229e-11
4.5688204948753883e-11
2.81487856021344e-12
8.045023542284047e-12
1.8911858950501696e-12
5.466043515229814e-12
8.128742606666111e-12
1.1140560001638669e-11
1.5178215422799718e-11
2.0936498687000875e-11
2.943764249068904e-11
6.859682050002833e-11
1.2688725950290132e-10
2.3764059640240814e-10
5.095646055670265e-10
1.2935113540557952e-9
4.236956176121176e-9
2.3849331033534905e-8
4.1549548080355143e-8
5.3799238574471444e-8
3.971264429091711e-8
3.87911472436349e-8
7.833492143783563e-8
1.1318312049950376e-8
5.344687271316477e-9
5.324615533034931e-9
1.255806050589032e-8
1.9813664919750098e-10
5.638769956003837e-13
3.395439309759766e-14
6.46593424601612e-14
0.
0.
0.
0.
0.
0.
0.
0.
2.4834447971035622e-14
3.404465402151974e-14
2.3671230070139795e-14
0.
0.
0.
2.3498381416312093e-14
3.060205182388632e-14
4.0474046694040115e-14
5.5548023132201656e-14
7.850188255461444e-14
1.1300402340913213e-13
1.6450784733264044e-13
2.412841239484291e-13
3.5595947399339075e-13
5.279204135603553e-13
7.871406899162942e-13
1.180356036361523e-12
1.7811604483251783e-12
2.7067686487765185e-12
4.146343353744061e-12
6.409849966492523e-12
9.218028913838053e-11
1.9855169633898298e-10
3.450231526503495e-10
4.87898839853553e-10
5.297712799533048e-10
4.072836053638939e-10
1.18097218495147e-10
3.111048076101684e-10
8.507624064110116e-10
1.4773047275147212e-9
2.1732865907220864e-9
3.344135796667278e-10
1.7056701043175854e-9
2.8089031925634956e-9
2.9889598376675915e-9
2.8599259225906624e-9
3.2950216946358625e-9
5.366185939768947e-9
1.009823303740005e-8
6.853900825587173e-9
4.567893624267118e-9
3.3090287762357095e-9
2.5009828425926264e-9
1.9710808088518517e-9
1.6483672605699913e-9
1.4941466201813371e-9
1.4920135276060412e-9
1.6477046140362527e-9
1.9911470761630465e-9
2.581446678841916e-9
3.5163318427964014e-9
8.659381633137286e-8
4.250798976751501e-8
7.162616700116788e-7
1.4788585475509393e-7
4.1993966662899043e-8
7.018625613711546e-9
1.0904038677023158e-8
5.1401774359004817e-8
8.650067315554458e-8
6.095896904335691e-8
1.565548043687557e-8
2.738554175305735e-8
1.541832550672506e-8
1.076172415182528e-8
3.1689804397813826e-8
4.780433517689227e-8
1.5935241461238835e-8
8.537057580341208e-9
3.886782392104088e-9
1.0126493675152064e-9
4.717057632709916e-9
3.06331370994173e-9
2.0655919016325823e-9
1.9137090715314147e-9
4.234241075062144e-9
7.311365958918274e-9
1.2941880461571749e-8
2.303127593621166e-8
3.993872424397466e-8
5.83259690737275e-8
1.6228994926558486e-7
2.9994323495010844e-7
3.1224046219071845e-7
4.619629363090471e-8
1.9643428302604435e-7
3.2586873910876853e-7
4.0409611546196427e-7
4.58819350386195e-7
4.853022185346396e-7
4.590218697736223e-7
3.5968701638494237e-7
2.0648415310089413e-7
1.9697976651715192e-7
1.0588457778854739e-7
4.631329185550427e-8
1.6675637143207205e-8
2.2504107802730257e-8
2.451668838048581e-8
1.8529860247565965e-8
1.6794714634678092e-8
9.385030259085712e-9
7.064337449475162e-9
3.3055139642021515e-8
5.971887340272385e-8
4.251179791598238e-8
3.084992474837548e-8
2.1187093233284298e-8
1.0028293325221749e-8
8.378740654739354e-9
4.5353378761642766e-8
3.821042603744629e-8
1.9813084542997876e-7
5.571529862685478e-8
2.310232178687969e-6
5.393581546364006e-7
2.4651956659697757e-7
1.027538904479227e-7
3.996493759576695e-8
1.1036067227348433e-8
9.45214364977434e-9
6.253095369606365e-8
3.784721927213211e-8
8.421594024051382e-9
9.073241656538551e-9
1.1475631947753997e-8
2.2061275933882636e-9
2.81128297856143e-9
9.520170456892697e-10
8.677155728141065e-9
2.4739063697444054e-8
1.8268729744322032e-8
7.839717456259896e-9
1.8267763526398147e-8
3.661970171795144e-8
7.40806880659678e-8
1.0906220386560001e-7
9.369519910435107e-8
8.339995797231821e-8
7.386430734833594e-8
6.105103866539324e-8
4.540135411568231e-8
2.951977344001394e-8
4.816592424744012e-7
2.1339017086092253e-6
1.0014139005189062e-6
2.1871763216617347e-6
2.067973271651556e-6
1.8918435976092792e-6
1.9077914158157152e-6
3.5696357782401286e-7
6.686054118719854e-7
8.710949766608033e-7
1.1878126254170782e-6
7.899304773306236e-7
1.7283423542082455e-7
5.697502749091536e-8
1.312726591359598e-7
1.0616953638025341e-7
5.769180522428399e-8
1.52038810964847e-8
8.644273047191713e-9
1.0581168588305302e-8
8.057816509250446e-9
5.845786820935059e-9
7.772514187895379e-10
5.381663898382403e-9
1.336943037947666e-8
3.0099039465912914e-8
6.640259421458539e-8
5.237956874413507e-8
2.274766012646009e-8
2.1162931262237665e-8
4.271562259533636e-8
2.389032798883722e-7
2.7324831780875105e-7
9.204012007680222e-7
6.379276879572279e-7
4.6115970147788144e-7
2.89246892333977e-7
1.6201489600745419e-7
9.175162201552712e-8
5.1989814394591964e-8
2.2162008545470474e-8
2.3630764568161076e-8
2.1503239745763376e-8
2.660284338593256e-8
2.3907746700721915e-8
1.7435980661196428e-8
3.3648577799178094e-8
1.660487308474191e-8
6.8401625658109015e-9
3.1186526647538045e-9
1.874221194332454e-9
1.9000609713577154e-9
7.579922861306031e-10
1.157514152609163e-9
1.8423075041711205e-9
7.620807533525116e-9
6.370196217482985e-10
1.073544404254971e-9
4.6404995379284846e-10
1.5791708953285168e-10
3.7310597083145604e-11
1.6334586715724058e-10
7.359674360252897e-11
4.568818796698076e-11
2.8148975166090575e-12
8.045016089235071e-12
1.891187847108585e-12
5.466044751603087e-12
8.128743881917721e-12
1.1140561645630772e-11
1.5178217598894985e-11
2.0936501904551905e-11
2.9437647266905195e-11
6.859683347628163e-11
1.2688728864997376e-10
2.376406642484663e-10
5.095647855350912e-10
1.2935119240110158e-9
4.236958746409705e-9
2.384935223220993e-8
4.154954695910252e-8
5.3799240242825355e-8
3.971263948953718e-8
3.879115245995322e-8
7.833496308312575e-8
1.131833968811486e-8
5.344694547783042e-9
5.324617996522249e-9
1.2558041415788837e-8
1.9813612277112325e-10
5.638765983040357e-13
3.395436135595149e-14
6.465944054993194e-14
0.
0.
0.
0.
0.
0.
0.
0.
2.4834452183741927e-14
3.4044655320422754e-14
2.3671228789748748e-14
0.
0.
0.
2.3498371371823697e-14
3.0602061734770074e-14
4.047404299323936e-14
5.554808163777276e-14
7.850194634434241e-14
1.1300405823480064e-13
1.6450788236610862e-13
2.4128419086855123e-13
3.5595956004355654e-13
5.279205126709684e-13
7.871408321312389e-13
1.1803562135245521e-12
1.781160554375138e-12
2.7067692506944247e-12
4.146344151495337e-12
6.409850978854613e-12
9.218030471764693e-11
1.985517331888219e-10
3.4502321819998084e-10
4.878989239348816e-10
5.29771342948946e-10
4.072836051491607e-10
1.1809712957044285e-10
3.111049935233458e-10
8.507626895641027e-10
1.4773051033368685e-9
2.173287055653234e-9
3.3441387540696074e-10
1.7056701767691429e-9
2.8089036784215673e-9
2.9889606987101084e-9
2.859926543351383e-9
3.2950219708782515e-9
5.366185974341596e-9
1.0098232428940547e-8
6.853900157508491e-9
4.567893415748325e-9
3.309028774165863e-9
2.50098289772099e-9
1.9710808524792618e-9
1.6483672559056323e-9
1.4941465441278142e-9
1.4920133575721173e-9
1.6477043142016935e-9
1.991146597367522e-9
2.581445940179337e-9
3.516330715781081e-9
8.659380536501827e-8
4.2507985286583954e-8
7.162615978505829e-7
1.4788584183212388e-7
4.199396303637291e-8
7.018624686612472e-9
1.0904038779630148e-8
5.140177536880121e-8
8.650066536248831e-8
6.095896599469038e-8
1.5655479270192334e-8
2.7385539257626503e-8
1.541832386711932e-8
1.0761723140552493e-8
3.1689804652230614e-8
4.780433733104063e-8
1.5935241480263093e-8
8.537057735880854e-9
3.886782516239773e-9
1.0126495642532257e-9
4.717057454178403e-9
3.063313592043009e-9
2.0655919232542195e-9
1.9137087788351874e-9
4.234240694100474e-9
7.311365293750678e-9
1.2941879215043456e-8
2.3031273545612644e-8
3.9938719840653007e-8
5.8325966340059176e-8
1.6228993320144754e-7
2.9994320483138523e-7
3.1224043650447587e-7
4.619629760063388e-8
1.9643426353341963e-7
3.2586871480084333e-7
4.0409608880615765e-7
4.588193223143211e-7
4.853021914788044e-7
4.590218493413683e-7
3.5968700970997626e-7
2.064841625481161e-7
1.9697976036605536e-7
1.0588457155100501e-7
4.6313288721731335e-8
1.6675635461701377e-8
2.2504111171524198e-8
2.4516687606541057e-8
1.8529860057253464e-8
1.6794714554963984e-8
9.385029546499244e-9
7.064338569045492e-9
3.305514227001488e-8
5.971887070667841e-8
4.251179574488543e-8
3.084992336559036e-8
2.1187092188010595e-8
1.0028292500876743e-8
8.378741147453754e-9
4.535337816534935e-8
3.8210425348856094e-8
1.981308411756058e-7
5.5715292861578045e-8
2.3102321615495884e-6
5.39358138141193e-7
2.465195562503285e-7
1.0275388500186476e-7
3.996493484651255e-8
1.1036065570270657e-8
9.452145223063404e-9
6.253095757664155e-8
3.7847221253009895e-8
8.421593759563885e-9
9.073240863279502e-9
1.1475631372313192e-8
2.2061273916863424e-9
2.8112832891017036e-9
9.520174036589058e-10
8.677154627593548e-9
2.4739062562344175e-8
1.826872863396355e-8
7.839717799595273e-9
1.8267761887870836e-8
3.661969868575047e-8
7.408068142722127e-8
1.0906220259358547e-7
9.369519878021355e-8
8.3399956867364e-8
7.38643056753361e-8
6.105103679734983e-8
4.540135244695421e-8
2.9519772226841845e-8
4.816592234713589e-7
2.1339016268182874e-6
1.0014139011094398e-6
2.1871762211281786e-6
2.0679731936880876e-6
1.8918435256913952e-6
1.9077913117861297e-6
3.5696367612877244e-7
6.686053910188995e-7
8.710949572080761e-7
1.1878125737720693e-6
7.89930433365561e-7
1.7283421967279226e-7
5.697503829697325e-8
1.3127266107001037e-7
1.0616953364840501e-7
5.76918022151584e-8
1.5203879081072213e-8
8.644274052749806e-9
1.058116864508604e-8
8.057816547730763e-9
5.845786782905151e-9
7.772511158510631e-10
5.381664339294068e-9
1.3369431320988298e-8
3.0099041993249767e-8
6.640259749734941e-8
5.2379564672430773e-8
2.2747657918607846e-8
2.1162933323897786e-8
4.271562171123013e-8
2.389032758694561e-7
2.7324830367824144e-7
9.204012463707633e-7
6.379276918734094e-7
4.6115969525319174e-7
2.8924688333035386e-7
1.6201488902385007e-7
9.175161741823521e-8
5.198981148624332e-8
2.2162009654609647e-8
2.363076453030336e-8
2.1503239342152743e-8
2.6602842825153808e-8
2.390774632946021e-8
1.7435979126403777e-8
3.364857344858723e-8
1.6604878210019208e-8
6.840164093569627e-9
3.118653344177747e-9
1.8742211267213857e-9
1.9000608793158343e-9
7.579915941703352e-10
1.1575141211532106e-9
1.8423070937765093e-9
7.620800933914336e-9
6.370128887713229e-10
1.0735447020967232e-9
4.6405001789134327e-10
1.5791720705190923e-10
3.731051669400824e-11
1.6334591176446213e-10
7.359663534706308e-11
4.5688199186435653e-11
2.814885861951426e-12
8.045020764064381e-12
1.891186731624113e-12
5.466043991581424e-12
8.128743027954176e-12
1.1140560541078668e-11
1.5178216141438922e-11
2.093649989132404e-11
2.9437644176012707e-11
6.859682517141053e-11
1.2688726921220748e-10
2.3764062086048434e-10
5.095646710932891e-10
1.2935115582271616e-9
4.2369571126441006e-9
2.384933876036588e-8
4.154954767173344e-8
5.379923918066362e-8
3.9712642540052356e-8
3.879114914459011e-8
7.833493662072017e-8
1.1318322126283878e-8
5.344689923556825e-9
5.324616430897295e-9
1.255805354618636e-8
1.981364572273682e-10
5.63876840636124e-13
3.3954378593595254e-14
6.46593768029658e-14
0.
0.
0.
0.
0.
0.
0.
0.
2.4834447531311704e-14
3.404465788047156e-14
2.367121961635967e-14
0.
0.
0.
2.3498378594487695e-14
3.0602029335662257e-14
4.047404798050361e-14
5.5548030820047217e-14
7.850194355680075e-14
1.1300404672864616e-13
1.6450785643792787e-13
2.4128414794192004e-13
3.559594556607101e-13
5.279204649308733e-13
7.871407512509448e-13
1.1803560605032973e-12
1.7811604534080753e-12
2.7067688479531593e-12
4.146343751480957e-12
6.409850503578914e-12
9.218029479886597e-11
1.98551709854206e-10
3.450231764360735e-10
4.878988703684125e-10
5.297713029723139e-10
4.0728360518815737e-10
1.1809718637329666e-10
3.1110487533540643e-10
8.507625092565469e-10
1.4773048642440892e-9
2.1732867596754653e-9
3.344136873770419e-10
1.7056701330534555e-9
2.808903370655709e-9
2.9889601550056773e-9
2.8599261475202834e-9
3.295021801352427e-9
5.366185947700695e-9
1.0098232811885975e-8
6.8539005758478575e-9
4.567893542433909e-9
3.3090287751825804e-9
2.5009828635387425e-9
1.9710808219462287e-9
1.6483672593040336e-9
1.494146592234788e-9
1.4920134660292502e-9
1.6477045042567934e-9
1.9911469019906986e-9
2.581446410699232e-9
3.516331431265026e-9
8.659381233200623e-8
4.25079881280057e-8
7.162616437074462e-7
1.478858500423505e-7
4.1993965341726116e-8
7.018625276893267e-9
1.090403871519603e-8
5.140177472704244e-8
8.650067031571435e-8
6.095896793162205e-8
1.5655480027850534e-8
2.7385540803473196e-8
1.5418324932687473e-8
1.0761723783070368e-8
3.168980449428023e-8
4.780433596180809e-8
1.5935241468079295e-8
8.537057638069882e-9
3.88678243922084e-9
1.0126494398709691e-9
4.717057565944148e-9
3.0633136669600408e-9
2.065591909547401e-9
1.913708965451849e-9
4.2342409363673405e-9
7.311365717194633e-9
1.2941880005335147e-8
2.3031275066100338e-8
3.993872263911923e-8
5.832596807376814e-8
1.6228994341647004e-7
2.9994322396992257e-7
3.122404528267699e-7
4.619629507932121e-8
1.9643427592038718e-7
3.2586873024689284e-7
4.040961057439042e-7
4.588193401520824e-7
4.853022086708067e-7
4.590218623245955e-7
3.5968701395167315e-7
2.0648415654423224e-7
1.9697976427493932e-7
1.0588457551468267e-7
4.631329071336453e-8
1.667563652912645e-8
2.2504109032254077e-8
2.451668809834001e-8
1.8529860178278975e-8
1.6794714606408808e-8
9.385029998862732e-9
7.064337860970236e-9
3.3055140600523436e-8
5.971887241544563e-8
4.251179712335267e-8
3.08499242462397e-8
2.11870928524939e-8
1.0028293024037901e-8
8.378740831661533e-9
4.535337854575195e-8
3.8210425785931024e-8
1.9813084388004616e-7
5.571529652512869e-8
2.3102321724259264e-6
5.393581486194192e-7
2.465195628278346e-7
1.0275388846240004e-7
3.9964936593837746e-8
1.1036066623564804e-8
9.452144223465758e-9
6.253095511111644e-8
3.784721998702161e-8
8.421593927438425e-9
9.073241367971016e-9
1.1475631737730495e-8
2.2061275200977813e-9
2.8112830908995483e-9
9.520171773878776e-10
8.677155322406103e-9
2.4739063285000283e-8
1.826872933953903e-8
7.839717580282895e-9
1.826776293311955e-8
3.661970061199665e-8
7.408068564513658e-8
1.0906220339911031e-7
9.369519898435763e-8
8.339995756877868e-8
7.386430673739475e-8
6.105103798757838e-8
4.540135350484714e-8
2.9519772996640998e-8
4.816592355412603e-7
2.1339016787914066e-6
1.0014139007345147e-6
2.187176285010706e-6
2.067973243227733e-6
1.8918435713912744e-6
1.9077913778901903e-6
3.569636136646854e-7
6.686054042697485e-7
8.710949695685519e-7
1.187812606589247e-6
7.899304613021779e-7
1.7283422967927093e-7
5.697503143092642e-8
1.3127265983885688e-7
1.0616953538367198e-7
5.769180412494218e-8
1.520388036282483e-8
8.644273414302655e-9
1.0581168608988607e-8
8.057816523348989e-9
5.845786806700419e-9
7.77251308821912e-10
5.381664058628295e-9
1.3369430722112528e-8
3.0099040388093195e-8
6.640259540837153e-8
5.237956726290693e-8
2.274765932483139e-8
2.116293201010697e-8
4.271562227300309e-8
2.389032784244622e-7
2.7324831265732e-7
9.204012173932242e-7
6.379276893853053e-7
4.6115969920734075e-7
2.892468890505609e-7
1.6201489346130065e-7
9.175162033974645e-8
5.1989813333586444e-8
2.216200895067814e-8
2.363076455560237e-8
2.1503239598191215e-8
2.6602843183371962e-8
2.3907746561680445e-8
1.7435980098320377e-8
3.3648576211698617e-8
1.6604874950553464e-8
6.840163121990948e-9
3.118652912348862e-9
1.8742211696404496e-9
1.9000609377600406e-9
7.579920339772318e-10
1.1575141411084786e-9
1.842307354459339e-9
7.620805127277334e-9
6.370171670504868e-10
1.0735445132096368e-9
4.640499771520748e-10
1.5791713225694534e-10
3.73105691851594e-11
1.633458835027241e-10
7.359670413528396e-11
4.568819292792676e-11
2.814893990030191e-12
8.045017744513132e-12
1.8911873553122284e-12
5.4660444250217225e-12
8.12874359635199e-12
1.1140561169631567e-11
1.517821702828092e-11
2.0936501142508124e-11
2.943764619442066e-11
6.859683067638908e-11
1.2688728115960237e-10
2.376406485860625e-10
5.095647423819085e-10
1.2935117909441437e-9
4.23695815282309e-9
2.3849347326921368e-8
4.154954721458866e-8
5.37992398489976e-8
3.9712640601260525e-8
3.879115125166412e-8
7.833495343701876e-8
1.1318333285982969e-8
5.344692862040541e-9
5.324617425504444e-9
1.2558045837987223e-8
1.9813624469315076e-10
5.638766862677573e-13
3.395437782445469e-14
6.465942217685398e-14
0.
0.
0.
0.
0.
0.
0.
0.
2.4834451761787032e-14
3.404465525055176e-14
2.3671219917666587e-14
0.
0.
0.
2.3498391483148044e-14
3.060205115750676e-14
4.047405107944496e-14
5.5548024704714346e-14
7.850193359302687e-14
1.1300407487838462e-13
1.645078875884826e-13
2.4128414750825445e-13
3.559594563478966e-13
5.279204778271079e-13
7.871408230130638e-13
1.1803562310162097e-12
1.7811606305105084e-12
2.706769055900093e-12
4.146343954423349e-12
6.4098508996730285e-12
9.218030079886242e-11
1.985517244744805e-10
3.450232032258547e-10
4.878989043321656e-10
5.297713286922459e-10
4.072836050349919e-10
1.1809715018632932e-10
3.11104950640599e-10
8.507626235862987e-10
1.4773050166238186e-9
2.1732869478260464e-9
3.3441380742843594e-10
1.705670159880696e-9
2.8089035673299272e-9
2.988960503729377e-9
2.8599263991363967e-9
3.2950219091042578e-9
5.366185971192673e-9
1.0098232572622375e-8
6.85390030236591e-9
4.567893458853757e-9
3.3090287696376897e-9
2.500982886956674e-9
1.9710808411082005e-9
1.6483672582590912e-9
1.4941465622972229e-9
1.4920133971381407e-9
1.647704383365344e-9
1.9911467074644798e-9
2.5814461116310404e-9
3.516330978058681e-9
8.659380790505873e-8
4.2507986318593e-8
7.162616145631828e-7
1.478858448263862e-7
4.199396387752955e-8
7.018624900685621e-9
1.090403875606823e-8
5.1401775134374263e-8
8.650066716912901e-8
6.09589667005165e-8
1.5655479543527368e-8
2.738553985176656e-8
1.5418324273962732e-8
1.0761723374611766e-8
3.168980459563807e-8
4.780433683361137e-8
1.5935241478013393e-8
8.537057700243604e-9
3.886782488023108e-9
1.012649518224868e-9
4.7170574950667696e-9
3.0633136193580866e-9
2.0655919181060715e-9
1.9137088456883745e-9
4.2342407821161375e-9
7.311365448802469e-9
1.2941879504617733e-8
2.3031274100168337e-8
3.9938720859866934e-8
5.832596697257193e-8
1.622899369271639e-7
2.9994321180334926e-7
3.1224044245359547e-7
4.6196296681489246e-8
1.964342680502614e-7
3.258687204320524e-7
4.040960949817094e-7
4.5881932881761885e-7
4.853021977468059e-7
4.5902185407445445e-7
3.5968701125554716e-7
2.0648416035944614e-7
1.9697976179144907e-7
1.058845729962354e-7
4.63132894478165e-8
1.667563585134161e-8
2.2504110389470788e-8
2.4516687785832927e-8
1.8529860101241407e-8
1.679471457410315e-8
9.385029711687924e-9
7.064338310922503e-9
3.30551416585485e-8
5.971887133451657e-8
4.2511796246164654e-8
3.084992368869429e-8
2.1187092430714635e-8
1.0028292692085663e-8
8.378741029829197e-9
4.53533783053344e-8
3.821042550779875e-8
1.981308421602349e-7
5.571529419400222e-8
2.310232165514076e-6
5.393581419617031e-7
2.465195586482625e-7
1.0275388626353692e-7
3.9964935482426454e-8
1.1036065954217978e-8
9.452144858635028e-9
6.253095667713442e-8
3.784722079232032e-8
8.421593821802324e-9
9.0732410490218e-9
1.1475631505534786e-8
2.2061274382117256e-9
2.8112832181820002e-9
9.520173207410662e-10
8.677154887156948e-9
2.4739062825566843e-8
1.8268728891201843e-8
7.83971771979031e-9
1.8267762269574316e-8
3.661969939000896e-8
7.40806829626634e-8
1.0906220288424504e-7
9.369519885494537e-8
8.339995712511258e-8
7.386430606549485e-8
6.105103722658034e-8
4.5401352834151036e-8
2.9519772508339024e-8
4.816592278694211e-7
2.1339016457671933e-6
1.0014139009660477e-6
2.1871762444146216e-6
2.0679732117484458e-6
1.8918435423519227e-6
1.907791335885969e-6
3.569636533548582e-7
6.686053958501169e-7
8.710949617144065e-7
1.1878125857364508e-6
7.899304435503998e-7
1.7283422332131248e-7
5.697503579034151e-8
1.3127266062248152e-7
1.0616953428307576e-7
5.7691802913015855e-8
1.520387954929329e-8
8.644273819721791e-9
1.0581168631904622e-8
8.057816538522596e-9
5.8457867918279665e-9
7.7725118578827e-10
5.3816642365036925e-9
1.336943110501136e-8
3.0099041407366944e-8
6.640259673557508e-8
5.2379565620234496e-8
2.274765843011934e-8
2.1162932846328206e-8
4.2715621914878194e-8
2.389032767981858e-7
2.7324830695479744e-7
9.204012358058425e-7
6.379276909666532e-7
4.6115969669400955e-7
2.8924688541597825e-7
1.620148906409408e-7
9.175161848276662e-8
5.198981215982807e-8
2.2162009398956068e-8
2.363076454147113e-8
2.1503239435710195e-8
2.660284295606298e-8
2.390774641616636e-8
1.7435979493870198e-8
3.364857446298666e-8
1.660487702045775e-8
6.840163738842691e-9
3.1186531868877347e-9
1.8742211423688996e-9
1.900060900554359e-9
7.579917545933254e-10
1.1575141284380519e-9
1.842307188764659e-9
7.620802463099447e-9
6.370144485257975e-10
1.0735446335675253e-9
4.640500031552159e-10
1.57917179588808e-10
3.7310536064477085e-11
1.6334590143506814e-10
7.359666043557063e-11
4.5688196218665407e-11
2.8148887802560834e-12
8.045019765717567e-12
1.8911869310063696e-12
5.466044131748657e-12
8.128743211052663e-12
1.1140560905492845e-11
1.517821641742231e-11
2.0936500150608845e-11
2.9437644916479943e-11
6.859682705451037e-11
1.268872746444199e-10
2.3764063129671276e-10
5.095646973623178e-10
1.293511645554083e-9
4.236957491231492e-9
2.3849341874538837e-8
4.154954750763136e-8
5.3799239426469916e-8
3.9712641832775564e-8
3.879114991180204e-8
7.83349427519137e-8
1.1318326194714391e-8
5.344690995004337e-9
5.3246167933506515e-9
1.2558050736449876e-8
1.9813637970365405e-10
5.638767561402321e-13
3.395438740201083e-14
6.465939096082261e-14
0.
0.
0.
0.
0.
0.
0.
0.
2.4834449605299732e-14
3.4044655579688536e-14
2.3671214575735608e-14
0.
0.
0.
2.34983875505518e-14
3.060203784691082e-14
4.047405529734796e-14
5.554804749984453e-14
7.850190615740112e-14
1.1300407850903509e-13
1.6450789471787414e-13
2.41284148369333e-13
3.5595950866178694e-13
5.279204955858493e-13
7.871407665833424e-13
1.1803560774448658e-12
1.7811604369909413e-12
2.7067688938475275e-12
4.146343895464428e-12
6.409850418498863e-12
9.218029679632021e-11
1.9855171492357923e-10
3.4502318604082403e-10
4.878988829330951e-10
5.297713123092877e-10
4.0728360522036536e-10
1.1809717302450006e-10
3.111049030503774e-10
8.507625511729882e-10
1.4773049200285337e-9
2.1732868281961364e-9
3.3441373171004455e-10
1.7056701431950918e-9
2.808903441195641e-9
2.9889602807386706e-9
2.859926241642251e-9
3.295021834497382e-9
5.366185957574278e-9
1.0098232727382488e-8
6.853900484507045e-9
4.567893512718113e-9
3.309028772407436e-9
2.500982872078694e-9
1.97108083035657e-9
1.6483672577649476e-9
1.4941465812779183e-9
1.492013440910956e-9
1.6477044600742738e-9
1.991146830206093e-9
2.581446300622417e-9
3.5163312662163324e-9
8.659381072034179e-8
4.2507987470963585e-8
7.162616330758442e-7
1.4788584814154186e-7
4.199396480665276e-8
7.018625140209468e-9
1.0904038729845347e-8
5.140177487600709e-8
8.65006691684621e-8
6.095896748061824e-8
1.565547985488845e-8
2.7385540448907408e-8
1.5418324653055305e-8
1.0761723634188791e-8
3.168980453910608e-8
4.780433627957556e-8
1.5935241471461375e-8
8.537057660680617e-9
3.886782456832903e-9
1.0126494675243751e-9
4.717057542233469e-9
3.063313649582289e-9
2.0655919123344457e-9
1.913708922522822e-9
4.234240879985404e-9
7.3113656195370325e-9
1.2941879821950357e-8
2.303127471365076e-8
3.993872199471311e-8
5.832596767496514e-8
1.622899410443105e-7
2.999432195371526e-7
3.122404490438278e-7
4.619629566189202e-8
1.9643427305133373e-7
3.2586872666946337e-7
4.040961018201729e-7
4.588193360198936e-7
4.853022046879636e-7
4.5902185931700956e-7
3.596870129681858e-7
2.0648415793580562e-7
1.9697976336970044e-7
1.0588457459556368e-7
4.631329025245886e-8
1.667563628153221e-8
2.2504109525172113e-8
2.451668798440235e-8
1.85298601499525e-8
1.6794714594371725e-8
9.38502989270484e-9
7.0643380204927344e-9
3.3055140982106974e-8
5.97188720238192e-8
4.251179680461033e-8
3.0849924043572484e-8
2.1187092698033392e-8
1.002829290090479e-8
8.378740907742096e-9
4.5353378455673044e-8
3.821042568488936e-8
1.9813084325206203e-7
5.571529567336651e-8
2.3102321699200277e-6
5.393581461945535e-7
2.465195613033627e-7
1.0275388766084521e-7
3.996493618851545e-8
1.103606637933608e-8
9.452144454962847e-9
6.25309556827382e-8
3.784722028309821e-8
8.421593884302008e-9
9.07324125125856e-9
1.1475631653140807e-8
2.20612748851441e-9
2.811283138692659e-9
9.520172275758176e-10
8.677155167948985e-9
2.4739063116089238e-8
1.82687291760781e-8
7.83971763262035e-9
1.8267762687106207e-8
3.6619700167040367e-8
7.408068466812571e-8
1.0906220321185595e-7
9.369519894029426e-8
8.339995740551736e-8
7.38643064904883e-8
6.105103771290636e-8
4.5401353261395434e-8
2.951977281958655e-8
4.816592327393181e-7
2.133901666754825e-6
1.0014139008155863e-6
2.1871762702110515e-6
2.0679732317508133e-6
1.8918435608037787e-6
1.9077913625764694e-6
3.569636281340675e-7
6.686054011996198e-7
8.71094966704602e-7
1.1878125989857207e-6
7.899304548303702e-7
1.728342273608998e-7
5.697503302040493e-8
1.312726601282768e-7
1.061695349827156e-7
5.769180368356327e-8
1.520388006417322e-8
8.644273562083211e-9
1.0581168617472243e-8
8.057816529082e-9
5.845786801318204e-9
7.772512636970595e-10
5.381664123314688e-9
1.3369430860863823e-8
3.0099040759156035e-8
6.640259589417518e-8
5.237956666348813e-8
2.27476589950759e-8
2.1162932316122378e-8
4.2715622142064064e-8
2.389032778292527e-7
2.732483105782907e-7
9.204012241063384e-7
6.379276899618576e-7
4.611596982891687e-7
2.892468877274296e-7
1.6201489243310768e-7
9.175161966278389e-8
5.198981290592512e-8
2.2162009114087082e-8
2.3630764548882388e-8
2.1503239538830236e-8
2.6602843098270337e-8
2.390774650714299e-8
1.7435979878429337e-8
3.364857557364337e-8
1.6604875705766925e-8
6.840163346080358e-9
3.1186530124757534e-9
1.8742211596075834e-9
1.9000609242539137e-9
7.579919321590573e-10
1.1575141364970664e-9
1.8423072940876004e-9
7.620804156311139e-9
6.370161758896365e-10
1.0735445567737289e-9
4.6404998676163404e-10
1.5791714970043903e-10
3.731055614438345e-11
1.6334588988276757e-10
7.359668820525493e-11
4.568819395757097e-11
2.8148919406476886e-12
8.04501848691816e-12
1.891187265495131e-12
5.466044395739428e-12
8.12874335475221e-12
1.1140561031447674e-11
1.5178216690225505e-11
2.093650072133565e-11
2.943764558741799e-11
6.859682898336182e-11
1.2688727788378092e-10
2.3764064225020545e-10
5.09564727783841e-10
1.2935117411414411e-9
4.236957912707918e-9
2.3849345333671085e-8
4.1549547328300775e-8
5.3799239701119813e-8
3.971264105047515e-8
3.879115076378143e-8
7.833494954153722e-8
1.131833070223075e-8
5.34469218083952e-9
5.3246171945892306e-9
1.2558047623982702e-8
1.9813629389874836e-10
5.638767054269121e-13
3.395437947166729e-14
6.465940439200034e-14
0.
0.
0.
0.
0.
0.
0.
0.
2.4834449378366736e-14
3.404465437017546e-14
2.367123242638714e-14
0.
0.
0.
2.349839008041451e-14
3.0602057667886655e-14
4.047407704317693e-14
5.5548033763495204e-14
7.850193573973324e-14
1.1300405492613784e-13
1.645078800896146e-13
2.412841565885241e-13
3.559595803117424e-13
5.279204626864941e-13
7.871408146376766e-13
1.180356233077382e-12
1.781160521384431e-12
2.7067690362627095e-12
4.1463439721369374e-12
6.409850628717109e-12
9.218029960355574e-11
1.9855172147501488e-10
3.450231968945122e-10
4.878988963874742e-10
5.297713225830974e-10
4.072836053195704e-10
1.1809715869739552e-10
3.1110493278499494e-10
8.507625974229733e-10
1.477304981439989e-9
2.1732869044225798e-9
3.3441377901983406e-10
1.7056701526388788e-9
2.8089035195725077e-9
2.9889604136689203e-9
2.859926340846079e-9
3.295021884674037e-9
5.366185972805741e-9
1.0098232621706773e-8
6.853900372370417e-9
4.567893483105999e-9
3.309028771439983e-9
2.5009828815484037e-9
1.9710808366657427e-9
1.6483672555358044e-9
1.4941465696258425e-9
1.4920134133608352e-9
1.6477044109269756e-9
1.991146753097716e-9
2.5814461803897724e-9
3.5163310828060566e-9
8.659380893371525e-8
4.2507986739176677e-8
7.162616213150322e-7
1.478858460324749e-7
4.1993964217530846e-8
7.018624990042866e-9
1.0904038746435422e-8
5.1401775040275765e-8
8.650066789801541e-8
6.095896698647023e-8
1.56554796607858e-8
2.7385540072200543e-8
1.5418324370626876e-8
1.0761723469139572e-8
3.1689804577002296e-8
4.780433663041338e-8
1.5935241474430467e-8
8.537057684748115e-9
3.886782476542923e-9
1.012649497981926e-9
4.717057511611955e-9
3.063313630363644e-9
2.065591915996257e-9
1.913708875064609e-9
4.234240817651615e-9
7.311365511184308e-9
1.2941879619617477e-8
2.303127432329349e-8
3.993872127590854e-8
5.832596722902032e-8
1.6228993842393487e-7
2.999432146225542e-7
3.122404448566285e-7
4.6196296310447356e-8
1.9643426987217958e-7
3.2586872270531863e-7
4.0409609747463777e-7
4.588193314432296e-7
4.853022002768534e-7
4.5902185598548455e-7
3.596870118805152e-7
2.0648415947741882e-7
1.96979762366604e-7
1.0588457357887344e-7
4.631328974208586e-8
1.6675636009174736e-8
2.2504110076474452e-8
2.4516687858228268e-8
1.8529860119206126e-8
1.6794714581949484e-8
9.385029777906537e-9
7.064338207781103e-9
3.3055141413117294e-8
5.971887159007841e-8
4.251179645137471e-8
3.0849923814717946e-8
2.1187092529724803e-8
1.0028292769073899e-8
8.37874098454551e-9
4.535337835975681e-8
3.82104255726352e-8
1.9813084255588467e-7
5.571529473421948e-8
2.310232167125638e-6
5.393581435035316e-7
2.465195596178798e-7
1.027538867724433e-7
3.99649357407487e-8
1.1036066108951841e-8
9.452144711554963e-9
6.253095631446158e-8
3.784722060468166e-8
8.421593842566845e-9
9.073241122839302e-9
1.147563155930781e-8
2.2061274577779674e-9
2.8112831877627446e-9
9.520172842594624e-10
8.677154987763304e-9
2.4739062929611275e-8
1.8268728995072445e-8
7.839717687167064e-9
1.826776242316187e-8
3.6619699672947506e-8
7.408068358598826e-8
1.0906220300494546e-7
9.369519888529205e-8
8.339995722406328e-8
7.386430621864058e-8
6.10510374075175e-8
4.5401352989633164e-8
2.9519772620210973e-8
4.816592296458195e-7
2.1339016534198636e-6
1.001413900910357e-6
2.1871762538234856e-6
2.0679732190400955e-6
1.8918435490799412e-6
1.9077913456163533e-6
3.56963644160955e-7
6.686053978008174e-7
8.710949635345399e-7
1.1878125905665683e-6
7.899304476629657e-7
1.728342247925994e-7
5.6975034782469234e-8
1.312726604451875e-7
1.0616953453794626e-7
5.769180319500484e-8
1.520387973769314e-8
8.644273726204224e-9
1.0581168626630105e-8
8.057816535220008e-9
5.845786794739658e-9
7.772512145335504e-10
5.381664196007039e-9
1.3369431015039818e-8
3.0099041170816595e-8
6.640259642885029e-8
5.23795659975152e-8
2.2747658632604095e-8
2.1162932650518343e-8
4.271562199757604e-8
2.3890327717501827e-7
2.732483082729025e-7
9.204012315442339e-7
6.379276906006935e-7
4.6115969727605147e-7
2.892468862595092e-7
1.6201489129443473e-7
9.175161891341737e-8
5.198981243153297e-8
2.2162009294481056e-8
2.3630764542814472e-8
2.1503239473161218e-8
2.6602843007353053e-8
2.3907746450690842e-8
1.743597962880261e-8
3.364857486308438e-8
1.6604876540999903e-8
6.840163595783863e-9
3.118653123382065e-9
1.8742211486911444e-9
1.9000609092410794e-9
7.579918192672306e-10
1.1575141313428167e-9
1.8423072272383373e-9
7.620803080061757e-9
6.370150779729703e-10
1.0735446056542682e-9
4.6404999707018533e-10
1.57917168725126e-10
3.731054399204788e-11
1.633458973955628e-10
7.35966705592379e-11
4.568819567346615e-11
2.814889985704935e-12
8.045019243707044e-12
1.8911870028835512e-12
5.4660441796294706e-12
8.128743226421546e-12
1.1140560963906786e-11
1.5178216586208603e-11
2.093650052025982e-11
2.943764531772834e-11
6.859682764303598e-11
1.2688727631536164e-10
2.376406341051736e-10
5.095647070173567e-10
1.2935116781312473e-9
4.236957646323799e-9
2.3849343142886234e-8
4.154954743950171e-8
5.3799239525494884e-8
3.9712641547585076e-8
3.879115022248175e-8
7.833494522741231e-8
1.1318327838144492e-8
5.344691427574385e-9
5.324616939213258e-9
1.2558049601432298e-8
1.9813634842755496e-10
5.638768163954586e-13
3.395438068336754e-14
6.465939912431404e-14
0.
0.
0.
0.
0.
0.
0.
0.
2.483444829026961e-14
3.404465294961737e-14
2.3671218500120775e-14
0.
0.
0.
2.3498384102803698e-14
3.06020625238273e-14
4.047406211806424e-14
5.5548058699516125e-14
7.850190571491524e-14
1.1300405401527446e-13
1.6450789049806952e-13
2.4128417810889794e-13
3.559595270619141e-13
5.279204142717081e-13
7.87140790775799e-13
1.1803561391732378e-12
1.7811605074579579e-12
2.706768914377633e-12
4.146343790591894e-12
6.409850710405334e-12
9.218029815068658e-11
1.9855171757628368e-10
3.4502319026266335e-10
4.878988876661928e-10
5.297713161524253e-10
4.072836051270516e-10
1.1809716774253104e-10
3.1110491397453697e-10
8.507625678326984e-10
1.477304942497307e-9
2.1732868563385133e-9
3.344137484505781e-10
1.7056701474088493e-9
2.8089034682736956e-9
2.9889603274529666e-9
2.8599262771618094e-9
3.295021859896964e-9
5.3661859541125985e-9
1.009823268757015e-8
6.853900431895847e-9
4.5678935044542575e-9
3.3090287706074477e-9
2.500982875396925e-9
1.97108083187512e-9
1.64836725697442e-9
1.494146576608572e-9
1.4920134309686129e-9
1.6477044421945029e-9
1.9911468026231e-9
2.5814462570671256e-9
3.516331200551795e-9
8.659381006705064e-8
4.250798720950062e-8
7.162616287835308e-7
1.4788584737289078e-7
4.199396459161584e-8
7.018625084463416e-9
1.0904038736492143e-8
5.140177493549291e-8
8.650066870524607e-8
6.095896730012853e-8
1.565547979069913e-8
2.738554031020995e-8
1.5418324567129732e-8
1.0761723574274703e-8
3.1689804543933885e-8
4.7804336407791847e-8
1.593524147346651e-8
8.537057668707489e-9
3.886782464624353e-9
1.0126494810185079e-9
4.717057530837281e-9
3.063313642598736e-9
2.065591914367817e-9
1.913708905036978e-9
4.234240857484574e-9
7.311365580064926e-9
1.2941879748399793e-8
2.303127457188293e-8
3.9938721730050714e-8
5.832596751134973e-8
1.6228994009559834e-7
2.999432177481109e-7
3.1224044751832257e-7
4.6196295900029235e-8
1.9643427189305844e-7
3.2586872522355923e-7
4.040961002356994e-7
4.588193343511303e-7
4.853022030801048e-7
4.5902185810259343e-7
3.596870125718207e-7
2.0648415849804812e-7
1.9697976300414572e-7
1.0588457422527606e-7
4.631329006556149e-8
1.667563618382084e-8
2.250410972353291e-8
2.4516687938400558e-8
1.8529860139005104e-8
1.6794714589011866e-8
9.385029852447333e-9
7.06433809121887e-9
3.305514114188902e-8
5.971887186042032e-8
4.251179667783097e-8
3.0849923963329095e-8
2.1187092637161138e-8
1.0028292854295374e-8
8.378740937387242e-9
4.535337842093765e-8
3.821042564413768e-8
1.9813084299918696e-7
5.571529533316538e-8
2.3102321688893737e-6
5.393581452141566e-7
2.4651956068762225e-7
1.027538873362088e-7
3.996493602422536e-8
1.103606628051425e-8
9.452144548423996e-9
6.253095591327193e-8
3.784722039871591e-8
8.42159387231559e-9
9.073241203180288e-9
1.14756316191226e-8
2.2061274765971804e-9
2.811283157667845e-9
9.520172473143922e-10
8.67715510250695e-9
2.4739063048415785e-8
1.8268729110080117e-8
7.839717651584343e-9
1.8267762590970188e-8
3.66196999860276e-8
7.408068427178287e-8
1.0906220313514781e-7
9.369519892172801e-8
8.339995734263362e-8
7.38643063927934e-8
6.105103759938366e-8
4.540135316298072e-8
2.951977274433265e-8
4.816592316113141e-7
2.133901661893854e-6
1.001413900849221e-6
2.187176264236549e-6
2.0679732271171187e-6
1.8918435565295102e-6
1.907791356393488e-6
3.569636339757659e-7
6.686053999608739e-7
8.710949655488053e-7
1.1878125959164553e-6
7.899304522172077e-7
1.7283422642364022e-7
5.697503366167779e-8
1.3127266023984312e-7
1.0616953482003645e-7
5.7691803504961416e-8
1.520387994556264e-8
8.644273621871417e-9
1.0581168620855491e-8
8.057816531486393e-9
5.845786798680433e-9
7.772512444705935e-10
5.381664149305886e-9
1.3369430919102918e-8
3.009904090914059e-8
6.640259609021076e-8
5.237956641789791e-8
2.2747658861784198e-8
2.116293244016833e-8
4.271562208940393e-8
2.3890327759266395e-7
2.732483097368242e-7
9.204012268149215e-7
6.379276901946908e-7
4.611596979218901e-7
2.892468871921693e-7
1.6201489201822647e-7
9.175161938969014e-8
5.19898127327116e-8
2.2162009179796454e-8
2.3630764548623692e-8
2.1503239514921653e-8
2.6602843066156254e-8
2.3907746488815818e-8
1.743597978894223e-8
3.3648575312700866e-8
1.6604876005504615e-8
6.840163438493373e-9
3.1186530528282926e-9
1.8742211557363012e-9
1.900060918781246e-9
7.579918911227729e-10
1.157514134595709e-9
1.8423072696733839e-9
7.620803763758418e-9
6.370157758231672e-10
1.073544574568347e-9
4.6404999054560965e-10
1.579171565332571e-10
3.7310552125671354e-11
1.6334589262192372e-10
7.359668176579638e-11
4.568819358255848e-11
2.8148910427669414e-12
8.045018696728781e-12
1.8911871613869163e-12
5.466044253001983e-12
8.128743492301632e-12
1.1140561010797318e-11
1.5178216724205978e-11
2.0936500720186674e-11
2.9437645438493924e-11
6.85968286805598e-11
1.2688727788881318e-10
2.376406392958987e-10
5.095647193802205e-10
1.2935117147418348e-9
4.236957812939318e-9
2.3849344545465254e-8
4.1549547363409304e-8
5.379923963935346e-8
3.971264123237365e-8
3.879115056662742e-8
7.833494796714995e-8
1.1318329655816202e-8
5.344691906433467e-9
5.324617101834369e-9
1.2558048344839947e-8
1.9813631379894453e-10
5.638767186785239e-13
3.3954376187247e-14
6.465940579609465e-14
0.
0.
0.
0.
0.
0.
0.
0.
2.483444874576403e-14
3.404465862697326e-14
2.367122981252623e-14
0.
0.
0.
2.349838264325109e-14
3.0602064962549703e-14
4.047405164487665e-14
5.5548057726073027e-14
7.850189353110892e-14
1.1300407284424775e-13
1.6450784968670953e-13
2.412841198141009e-13
3.5595949013988915e-13
5.27920455402497e-13
7.871407883766015e-13
1.180356182496649e-12
1.781160555250979e-12
2.7067690737728695e-12
4.146343987540053e-12
6.409850641240108e-12
9.218029922338803e-11
1.985517198767597e-10
3.4502319467915575e-10
4.878988930141046e-10
5.297713200359751e-10
4.0728360538813873e-10
1.1809716194693997e-10
3.111049262191887e-10
8.507625864327763e-10
1.4773049672673003e-9
2.1732868873490946e-9
3.3441376750742086e-10
1.705670150683624e-9
2.80890350153749e-9
2.9889603850545434e-9
2.8599263172484306e-9
3.295021869596126e-9
5.366185957712917e-9
1.009823264797267e-8
6.853900386651674e-9
4.567893490177085e-9
3.309028771591582e-9
2.5009828770099834e-9
1.9710808353288753e-9
1.6483672560881106e-9
1.4941465713769681e-9
1.4920134220359912e-9
1.6477044233045039e-9
1.9911467710114107e-9
2.581446208509267e-9
3.51633112489525e-9
8.659380934379995e-8
4.250798690680128e-8
7.162616240350178e-7
1.4788584652105912e-7
4.199396435059221e-8
7.018625024809036e-9
1.0904038742517785e-8
5.1401775002483034e-8
8.650066819249685e-8
6.095896710106111e-8
1.565547970477128e-8
2.738554015819754e-8
1.541832442277153e-8
1.0761723507578594e-8
3.168980456903801e-8
4.780433654887725e-8
1.5935241473974343e-8
8.53705767859767e-9
3.886782471038927e-9
1.0126494922880041e-9
4.717057516488398e-9
3.0633136348512597e-9
2.065591915281171e-9
1.9137088846648156e-9
4.234240832132873e-9
7.3113655343725515e-9
1.2941879667247503e-8
2.3031274412657764e-8
3.993872144204298e-8
5.8325967331820513e-8
1.6228993903508995e-7
2.9994321576023646e-7
3.1224044582843726e-7
4.619629615925655e-8
1.9643427060919287e-7
3.2586872362372723e-7
4.04096098481332e-7
4.588193325032868e-7
4.853022012989382e-7
4.590218567582226e-7
3.596870121327104e-7
2.0648415911815163e-7
1.9697976259914824e-7
1.058845738155311e-7
4.631328985994575e-8
1.6675636071974235e-8
2.25041099468579e-8
2.4516687887462167e-8
1.852986012645256e-8
1.6794714584909206e-8
9.385029805212033e-9
7.064338159652882e-9
3.305514131531382e-8
5.971887168488861e-8
4.251179653155188e-8
3.0849923868114095e-8
2.1187092568068876e-8
1.0028292797370462e-8
8.378740965967935e-9
4.5353378381978485e-8
3.821042559886884e-8
1.981308427197066e-7
5.5715294954876634e-8
2.310232167763489e-6
5.393581441257442e-7
2.4651956000647684e-7
1.0275388697777941e-7
3.996493584372337e-8
1.1036066172039598e-8
9.452144652104997e-9
6.253095616811145e-8
3.784722053058814e-8
8.421593853237957e-9
9.073241153045166e-9
1.1475631580937259e-8
2.2061274655062448e-9
2.8112831772514086e-9
9.5201727687635e-10
8.677155023235489e-9
2.4739062973733106e-8
1.8268729036975082e-8
7.839717674433213e-9
1.8267762483965247e-8
3.661969978494971e-8
7.40806838358584e-8
1.0906220305322822e-7
9.369519889967087e-8
8.339995726933483e-8
7.386430628613312e-8
6.105103747652112e-8
4.5401353052332614e-8
2.9519772665306153e-8
4.816592303677464e-7
2.1339016565099144e-6
1.0014139008953582e-6
2.1871762576194083e-6
2.067973221986224e-6
1.8918435517957004e-6
1.9077913495453635e-6
3.56963640447559e-7
6.686053985879452e-7
8.710949642685833e-7
1.18781259251746e-6
7.899304493232074e-7
1.7283422538808082e-7
5.6975034373608865e-8
1.3127266036824138e-7
1.0616953464170722e-7
5.769180330739263e-8
1.5203879812724936e-8
8.644273688002403e-9
1.0581168624499073e-8
8.057816533872295e-9
5.845786796186697e-9
7.772512256816416e-10
5.3816641788022224e-9
1.3369430979867414e-8
3.009904107466025e-8
6.640259630530189e-8
5.23795661488439e-8
2.2747658720471534e-8
2.1162932573458283e-8
4.2715622032084287e-8
2.389032773282545e-7
2.732483088091879e-7
9.204012298196895e-7
6.379276904514047e-7
4.611596975099249e-7
2.892468865989898e-7
1.620148915576383e-7
9.175161908704072e-8
5.198981254140853e-8
2.216200925192026e-8
2.363076454383024e-8
2.1503239488637638e-8
2.6602843029559755e-8
2.390774646704008e-8
1.743597969524217e-8
3.36485750268464e-8
1.660487635538669e-8
6.840163538331369e-9
3.1186530976274243e-9
1.8742211512031314e-9
1.900060912679553e-9
7.579918453734647e-10
1.1575141324917059e-9
1.8423072426850358e-9
7.620803329277554e-9
6.370153326937141e-10
1.073544594281255e-9
4.640499946910174e-10
1.579171640964436e-10
3.7310547891271856e-11
1.633458955951344e-10
7.359667464854623e-11
4.568819424569513e-11
2.8148901434589995e-12
8.0450190498093e-12
1.8911871128709013e-12
5.4660442663275776e-12
8.12874334585888e-12
1.114056097077891e-11
1.517821661765232e-11
2.0936500644989023e-11
2.9437645293038175e-11
6.859682780659891e-11
1.268872770840233e-10
2.376406375606545e-10
5.095647112730742e-10
1.293511691799073e-9
4.2369577061106346e-9
2.384934364324141e-8
4.1549547410011085e-8
5.3799239569778964e-8
3.971264143273985e-8
3.879115034800089e-8
7.833494622703602e-8
1.1318328503317469e-8
5.344691602117582e-9
5.32461699869904e-9
1.2558049143215116e-8
1.981363358401782e-10
5.638767199710866e-13
3.395438122688673e-14
6.465940297932974e-14
0.
0.
0.
0.
0.
0.
0.
0.
2.4834452056030944e-14
3.4044657542678205e-14
2.3671220053149715e-14
0.
0.
0.
2.349839241235443e-14
3.060204835117579e-14
4.0474062251339015e-14
5.554803853206789e-14
7.850193034331983e-14
1.130040242369344e-13
1.645078689415285e-13
2.412841527620687e-13
3.5595952067949314e-13
5.279204745302759e-13
7.871408494129986e-13
1.1803561236082723e-12
1.781160572674717e-12
2.706769079231415e-12
4.146343831020254e-12
6.409850644358425e-12
9.218029834255889e-11
1.9855171831091765e-10
3.450231917391922e-10
4.878988895475506e-10
5.297713173490011e-10
4.072836052591558e-10
1.1809716575209463e-10
3.1110491834910584e-10
8.507625750508372e-10
1.4773049514706736e-9
2.1732868669687734e-9
3.344137565224273e-10
1.7056701479376371e-9
2.808903480173258e-9
2.988960350688315e-9
2.859926293389275e-9
3.2950218695548833e-9
5.3661859580726115e-9
1.0098232673204758e-8
6.853900428896913e-9
4.567893498843719e-9
3.3090287721776524e-9
2.5009828750090596e-9
1.9710808319342795e-9
1.6483672574007704e-9
1.494146574398924e-9
1.4920134284063336e-9
1.6477044345047554e-9
1.991146790414025e-9
2.58144624018414e-9
3.516331171124248e-9
8.659380980693554e-8
4.250798710167827e-8
7.16261627055054e-7
1.4788584706088211e-7
4.199396450387147e-8
7.018625062979773e-9
1.0904038738703143e-8
5.140177496015642e-8
8.65006685181354e-8
6.095896722834942e-8
1.5655479746017767e-8
2.7385540267414214e-8
1.5418324529710526e-8
1.0761723549958114e-8
3.168980455994166e-8
4.780433645855977e-8
1.5935241474823325e-8
8.53705767358604e-9
3.886782467644869e-9
1.0126494852352825e-9
4.71705752517955e-9
3.0633136397609203e-9
2.065591915227021e-9
1.9137088976568067e-9
4.234240848471521e-9
7.31136556417846e-9
1.2941879720289151e-8
2.3031274513007845e-8
3.993872162174814e-8
5.8325967446782287e-8
1.6228993969857102e-7
2.999432170205844e-7
3.122404469011957e-7
4.6196295995184175e-8
1.964342714252765e-7
3.258687246414216e-7
4.040960995963864e-7
4.588193336774925e-7
4.853022024302384e-7
4.5902185761182424e-7
3.5968701241180855e-7
2.064841587248743e-7
1.9697976285620832e-7
1.0588457407672953e-7
4.631328999091654e-8
1.6675636142067853e-8
2.250410980656862e-8
2.451668791983116e-8
1.852986013439732e-8
1.679471458765598e-8
9.385029834420511e-9
7.064338119099011e-9
3.3055141206316595e-8
5.971887180045814e-8
4.251179662135261e-8
3.084992392728354e-8
2.1187092613420244e-8
1.0028292832722558e-8
8.37874094545976e-9
4.535337840607894e-8
3.821042562739826e-8
1.9813084289537073e-7
5.5715295197243266e-8
2.310232168488881e-6
5.393581448150814e-7
2.46519560439734e-7
1.0275388720678283e-7
3.996493595898794e-8
1.1036066240974456e-8
9.452144586297923e-9
6.253095600593915e-8
3.7847220447044844e-8
8.421593865247455e-9
9.073241185814875e-9
1.1475631605527897e-8
2.2061274727502186e-9
2.811283161402986e-9
9.520172573405357e-10
8.677155072050216e-9
2.4739063022805632e-8
1.8268729083415215e-8
7.839717659758767e-9
1.826776255184575e-8
3.6619699910787376e-8
7.408068410944777e-8
1.09062203107296e-7
9.369519891128591e-8
8.33999573158894e-8
7.386430635283503e-8
6.105103755505025e-8
4.540135312165229e-8
2.951977272303088e-8
4.816592311588348e-7
2.1339016599301267e-6
1.0014139008679344e-6
2.1871762618215476e-6
2.0679732252452797e-6
1.8918435548032279e-6
1.9077913538968623e-6
3.569636363366328e-7
6.686053994606941e-7
8.710949650816869e-7
1.1878125946779284e-6
7.899304511621385e-7
1.7283422604641158e-7
5.6975033919045226e-8
1.3127266028530296e-7
1.0616953475649797e-7
5.76918034323969e-8
1.5203879897081126e-8
8.644273646019772e-9
1.0581168622205945e-8
8.057816531966095e-9
5.8457867980089545e-9
7.772512386879676e-10
5.381664160054878e-9
1.3369430940193929e-8
3.0099040969410775e-8
6.640259616824612e-8
5.237956632235167e-8
2.2747658813027198e-8
2.116293248951817e-8
4.271562206908681e-8
2.389032774962327e-7
2.7324830940006536e-7
9.204012279049619e-7
6.379276902882791e-7
4.611596977720901e-7
2.89246886974706e-7
1.6201489185006986e-7
9.175161927918123e-8
5.1989812663743796e-8
2.2162009206074626e-8
2.3630764545531665e-8
2.1503239505147442e-8
2.660284305046493e-8
2.3907746480415015e-8
1.743597974824514e-8
3.364857520559517e-8
1.66048761410719e-8
6.840163474792413e-9
3.1186530690420876e-9
1.874221154099637e-9
1.9000609165540087e-9
7.579918743252974e-10
1.1575141337710695e-9
1.842307259852541e-9
7.620803605649881e-9
6.370156145420408e-10
1.0735445819277222e-9
4.6404999200020086e-10
1.5791715930969844e-10
3.73105499428326e-11
1.6334589369691353e-10
7.359667917202932e-11
4.5688194229531567e-11
2.814890785982279e-12
8.045018956981056e-12
1.891187115421875e-12
5.466044182248426e-12
8.128743292686596e-12
1.1140560941660782e-11
1.5178216820789147e-11
2.0936500895995975e-11
2.9437645562054416e-11
6.859682837676833e-11
1.268872773550107e-10
2.376406384660452e-10
5.095647167499019e-10
1.2935117062067892e-9
4.236957772701214e-9
2.3849344208845077e-8
4.154954738012229e-8
5.3799239614434554e-8
3.971264130505035e-8
3.8791150486276415e-8
7.83349473306398e-8
1.1318329233435732e-8
5.344691795122818e-9
5.32461706437191e-9
1.2558048635968013e-8
1.981363218443139e-10
5.638767002181411e-13
3.395437151040176e-14
6.465940134820395e-14
0.
0.
0.
0.
0.
0.
0.
0.
2.4834448508856428e-14
3.4044652928088955e-14
2.3671215885236598e-14
0.
0.
0.
2.349838095897293e-14
3.060206321489369e-14
4.0474050503077545e-14
5.5548047591293025e-14
7.850189118812596e-14
1.1300409393065442e-13
1.6450789686641527e-13
2.41284133372985e-13
3.5595952347246505e-13
5.279205211190179e-13
7.871408417549559e-13
1.1803561367579326e-12
1.7811605745744002e-12
2.7067689363283556e-12
4.1463438478968255e-12
6.4098508275860145e-12
9.218029895778328e-11
1.9855171911803683e-10
3.450231934423844e-10
4.878988921079088e-10
5.297713190368629e-10
4.0728360523051083e-10
1.180971630924271e-10
3.1110492306314756e-10
8.507625824624731e-10
1.477304961363827e-9
2.1732868796735286e-9
3.3441376398671854e-10
1.7056701485016506e-9
2.8089034954751545e-9
2.9889603719868826e-9
2.859926310096285e-9
3.295021861748054e-9
5.366185960189864e-9
1.0098232664414897e-8
6.853900396293261e-9
4.56789349654766e-9
3.309028773691352e-9
2.5009828788023324e-9
1.971080834578763e-9
1.648367257016931e-9
1.494146571876719e-9
1.4920134230351536e-9
1.6477044272935946e-9
1.9911467776899875e-9
2.5814462189240086e-9
3.516331142103006e-9
8.659380951313199e-8
4.2507986984354076e-8
7.16261625145304e-7
1.4788584671844125e-7
4.1993964407805184e-8
7.018625036645595e-9
1.090403874186378e-8
5.1401774986931e-8
8.650066831087565e-8
6.095896714635124e-8
1.5655479724770078e-8
2.738554019492646e-8
1.541832448351189e-8
1.0761723523072667e-8
3.168980455990922e-8
4.78043365160327e-8
1.5935241473515903e-8
8.537057677244934e-9
3.8867824683786434e-9
1.012649488349411e-9
4.717057522485399e-9
3.063313636622424e-9
2.065591915007561e-9
1.913708889336654e-9
4.2342408383483305e-9
7.311365545572879e-9
1.2941879687094167e-8
2.3031274449742368e-8
3.993872150516699e-8
5.832596737439502e-8
1.622899392806015e-7
2.999432162202494e-7
3.1224044621978093e-7
4.61962960990408e-8
1.964342709065275e-7
3.258687239944171e-7
4.0409609888781674e-7
4.588193329316356e-7
4.853022017115278e-7
4.590218570693237e-7
3.5968701223424784e-7
2.0648415897581377e-7
1.969797626925076e-7
1.0588457391042406e-7
4.6313289906580166e-8
1.6675636097138155e-8
2.2504109896181606e-8
2.4516687899253217e-8
1.852986012923072e-8
1.679471458577317e-8
9.385029815293932e-9
7.0643381462185784e-9
3.305514127705821e-8
5.971887172748484e-8
4.2511796566629974e-8
3.084992388941412e-8
2.118709258393079e-8
1.0028292811651492e-8
8.3787409599434e-9
4.535337839065925e-8
3.821042560894966e-8
1.9813084278233673e-7
5.5715295041693725e-8
2.3102321680229285e-6
5.393581443785865e-7
2.465195601646372e-7
1.0275388706206721e-7
3.996493588634236e-8
1.1036066197210959e-8
9.452144628140662e-9
6.253095610793905e-8
3.784722050219977e-8
8.421593855440964e-9
9.073241163043e-9
1.1475631589905925e-8
2.206127466346085e-9
2.8112831730782924e-9
9.520172658548598e-10
8.67715504600552e-9
2.473906299043548e-8
1.826872905392441e-8
7.83971766978012e-9
1.8267762507685673e-8
3.6619699832268686e-8
7.408068393629152e-8
1.0906220307164114e-7
9.369519890601808e-8
8.339995728401573e-8
7.386430630711442e-8
6.10510375037921e-8
4.540135307951203e-8
2.95197726893335e-8
4.816592306511774e-7
2.1339016577561908e-6
1.0014139008891905e-6
2.1871762591492357e-6
2.067973223173926e-6
1.891843552892299e-6
1.907791351132214e-6
3.569636389501971e-7
6.686053989057108e-7
8.710949645654754e-7
1.1878125933052842e-6
7.89930449993448e-7
1.7283422562938248e-7
5.697503421011085e-8
1.312726603368803e-7
1.0616953468126984e-7
5.7691803353695136e-8
1.520387984344401e-8
8.644273672488701e-9
1.0581168623702248e-8
8.057816533405305e-9
5.845786797708268e-9
7.772512296362672e-10
5.381664171932941e-9
1.3369430964489294e-8
3.0099041038377237e-8
6.640259625482399e-8
5.2379566216433565e-8
2.2747658754522404e-8
2.1162932543655568e-8
4.2715622045867246e-8
2.3890327738549727e-7
2.732483090216545e-7
9.204012291274724e-7
6.379276903923304e-7
4.6115969760793386e-7
2.8924688673716553e-7
1.6201489166488686e-7
9.175161915643455e-8
5.1989812585469885e-8
2.2162009235607233e-8
2.363076454395403e-8
2.1503239494809557e-8
2.660284303922451e-8
2.3907746467781634e-8
1.7435979709335878e-8
3.3648575095717244e-8
1.6604876269377007e-8
6.840163514665719e-9
3.118653087091549e-9
1.8742211522814048e-9
1.900060914128151e-9
7.579918559075895e-10
1.15751413298495e-9
1.8423072489466585e-9
7.620803430408841e-9
6.370154353319076e-10
1.0735445899067027e-9
4.6404999381159845e-10
1.5791716230917839e-10
3.7310546856125275e-11
1.6334589496584703e-10
7.359667628159073e-11
4.568819479238043e-11
2.8148903915648578e-12
8.045019049611147e-12
1.891187127797833e-12
5.466044197198926e-12
8.128743466131179e-12
1.1140561035675531e-11
1.517821666866121e-11
2.0936500513490528e-11
2.943764526575072e-11
6.859682845349559e-11
1.2688727645876093e-10
2.3764063551444627e-10
5.095647124170437e-10
1.2935116991283637e-9
4.236957732749403e-9
2.384934385396733e-8
4.154954740268005e-8
5.379923958380748e-8
3.97126413855757e-8
3.879115039893201e-8
7.83349466305976e-8
1.131832876941601e-8
5.344691673026268e-9
5.324617022502413e-9
1.2558048958778266e-8
1.9813633076019022e-10
5.638767367083322e-13
3.395437368959564e-14
6.465940215801132e-14
0.
0.
0.
0.
0.
0.
0.
0.
2.483445114567653e-14
3.4044656584177224e-14
2.3671218425406632e-14
0.
0.
0.
2.3498379770392506e-14
3.060205331902563e-14
4.0474048992313743e-14
5.5548041533056815e-14
7.850192326641696e-14
1.1300407000459913e-13
1.645078864575608e-13
2.4128412589154764e-13
3.559594961957395e-13
5.279204445437188e-13
7.87140768093151e-13
1.1803561009278616e-12
1.7811604945834347e-12
2.7067690466741843e-12
4.146343740247808e-12
6.409850479195732e-12
9.218029867802893e-11
1.9855171872692746e-10
3.4502319230776355e-10
4.878988907453087e-10
5.297713179658893e-10
4.072836054410301e-10
1.1809716477715692e-10
3.1110492028338286e-10
8.507625776856553e-10
1.4773049551677563e-9
2.173286871790345e-9
3.3441375867639313e-10
1.7056701493871398e-9
2.8089034857619767e-9
2.9889603589589125e-9
2.859926301589429e-9
3.2950218650971395e-9
5.366185959120035e-9
1.0098232662552258e-8
6.853900406224647e-9
4.567893498865921e-9
3.309028771421263e-9
2.5009828774770145e-9
1.971080834270675e-9
1.6483672571737831e-9
1.4941465744042347e-9
1.4920134251013505e-9
1.6477044312689866e-9
1.9911467864713266e-9
2.581446232341067e-9
3.516331161199222e-9
8.659380969905323e-8
4.250798705841647e-8
7.162616263565232e-7
1.4788584693609264e-7
4.199396446509199e-8
7.018625053830627e-9
1.0904038739435634e-8
5.140177497012153e-8
8.650066844411511e-8
6.09589671998583e-8
1.565547974804258e-8
2.738554025153967e-8
1.5418324506682943e-8
1.0761723539901075e-8
3.168980454994494e-8
4.780433648054382e-8
1.5935241471476876e-8
8.537057674300905e-9
3.886782467464118e-9
1.012649485730641e-9
4.717057523555232e-9
3.063313638633617e-9
2.065591914062155e-9
1.9137088949588103e-9
4.2342408441690234e-9
7.311365557586501e-9
1.2941879706783206e-8
2.303127449042398e-8
3.993872158296842e-8
5.83259674197296e-8
1.622899395516471e-7
2.999432167240719e-7
3.1224044665240476e-7
4.619629603291492e-8
1.9643427123669851e-7
3.2586872440515383e-7
4.0409609933803874e-7
4.588193334056984e-7
4.853022021684787e-7
4.590218574135674e-7
3.5968701234684154e-7
2.0648415881638671e-7
1.9697976279681945e-7
1.058845740161592e-7
4.6313289960245275e-8
1.6675636124666603e-8
2.2504109843190792e-8
2.4516687912334e-8
1.8529860132634047e-8
1.6794714586989522e-8
9.38502982804303e-9
7.064338126199926e-9
3.305514122861396e-8
5.971887177112106e-8
4.251179659979178e-8
3.0849923912172104e-8
2.118709260116072e-8
1.0028292823207594e-8
8.378740948476869e-9
4.5353378401072454e-8
3.821042562121802e-8
1.981308428562455e-7
5.571529513820788e-8
2.3102321683254637e-6
5.393581446535232e-7
2.4651956033990204e-7
1.0275388715441589e-7
3.996493593271461e-8
1.1036066225228936e-8
9.45214460143044e-9
6.253095604405828e-8
3.784722046676064e-8
8.421593861596215e-9
9.073241178520375e-9
1.1475631599693064e-8
2.206127470977098e-9
2.8112831656684444e-9
9.52017264274598e-10
8.677155066767988e-9
2.4739063012960313e-8
1.8268729072667105e-8
7.839717664053692e-9
1.8267762536266077e-8
3.6619699882731237e-8
7.408068404847856e-8
1.0906220309166087e-7
9.369519891144359e-8
8.339995730393642e-8
7.386430633564914e-8
6.105103753383694e-8
4.540135310462796e-8
2.9519772706179394e-8
4.816592309717117e-7
2.1339016591317418e-6
1.0014139008729967e-6
2.187176260847934e-6
2.067973224491613e-6
1.8918435541067694e-6
1.90779135288848e-6
3.569636372896496e-7
6.68605399258208e-7
8.710949648941711e-7
1.1878125941777935e-6
7.899304507360935e-7
1.728342258929581e-7
5.69750340261718e-8
1.3127266030487341e-7
1.0616953472775992e-7
5.76918034024291e-8
1.520387987711063e-8
8.644273655827142e-9
1.058116862269185e-8
8.057816532608265e-9
5.845786796875853e-9
7.77251236232597e-10
5.381664164917837e-9
1.336943095079916e-8
3.009904099347548e-8
6.640259620001801e-8
5.237956628423336e-8
2.274765879113301e-8
2.1162932509864654e-8
4.2715622060567424e-8
2.3890327745575193e-7
2.732483092627191e-7
9.204012283559255e-7
6.379276903263948e-7
4.6115969771255317e-7
2.8924688688911207e-7
1.6201489178233928e-7
9.175161923451333e-8
5.1989812635189515e-8
2.2162009216759993e-8
2.3630764545641395e-8
2.1503239501457594e-8
2.6602843047166477e-8
2.3907746473615845e-8
1.7435979738663692e-8
3.364857516854256e-8
1.660487618229406e-8
6.84016348861151e-9
3.118653075598905e-9
1.874221153417631e-9
1.900060915639577e-9
7.579918677256607e-10
1.1575141335122216e-9
1.8423072558979266e-9
7.620803541525618e-9
6.370155491328582e-10
1.0735445848751074e-9
4.6404999280248856e-10
1.5791716048003165e-10
3.731054873565562e-11
1.6334589409124968e-10
7.359667811439011e-11
4.5688194281225314e-11
2.8148903606774886e-12
8.045018956856598e-12
1.8911871308265505e-12
5.466044294857861e-12
8.128743387521044e-12
1.1140560980640295e-11
1.5178216729186565e-11
2.0936500717935412e-11
2.943764542938102e-11
6.859682883923356e-11
1.2688727726064274e-10
2.3764063839760823e-10
5.095647143889651e-10
1.2935117075481576e-9
4.236957761082639e-9
2.384934407929563e-8
4.154954738621754e-8
5.379923959957794e-8
3.971264133400958e-8
3.8791150454340295e-8
7.833494707767043e-8
1.1318329066475514e-8
5.344691750703385e-9
5.324617049399663e-9
1.2558048753445635e-8
1.98136325035274e-10
5.638767030926029e-13
3.395438293311912e-14
6.465940260760255e-14
0.
0.
0.
0.
0.
0.
0.
0.
2.4834449822845646e-14
3.404465511898294e-14
2.367122168109896e-14
0.
0.
0.
2.3498378325866846e-14
3.0602049070280464e-14
4.04740436626384e-14
5.554803362617494e-14
7.850189466473322e-14
1.1300407053967472e-13
1.645078675435216e-13
2.412841599167051e-13
3.5595952612867336e-13
5.2792048961592e-13
7.871407810915329e-13
1.1803561798415627e-12
1.7811605839207834e-12
2.7067690316006662e-12
4.1463437935937956e-12
6.409850682531048e-12
9.21802984694579e-11
1.9855171893817933e-10
3.450231930137321e-10
4.878988917820336e-10
5.297713189925438e-10
4.0728360524395096e-10
1.180971639881937e-10
3.111049224696389e-10
8.507625803960174e-10
1.4773049586489084e-9
2.1732868763438114e-9
3.3441376149960347e-10
1.70567014862516e-9
2.8089034907136634e-9
2.9889603683373084e-9
2.8599263077633904e-9
3.2950218661985876e-9
5.3661859530615696e-9
1.009823266911302e-8
6.853900403639594e-9
4.567893490398065e-9
3.3090287733924395e-9
2.5009828797207246e-9
1.9710808343044204e-9
1.6483672563724401e-9
1.4941465743379925e-9
1.4920134233355972e-9
1.6477044282861853e-9
1.9911467813513396e-9
2.5814462243006205e-9
3.5163311484390543e-9
8.65938095789811e-8
4.250798701064324e-8
7.162616255865727e-7
1.4788584679843258e-7
4.1993964427923494e-8
7.018625044683188e-9
1.0904038740103061e-8
5.140177498066241e-8
8.650066835925758e-8
6.09589671662756e-8
1.565547972452578e-8
2.7385540194669986e-8
1.5418324457102197e-8
1.0761723529342595e-8
3.1689804558135954e-8
4.780433650427677e-8
1.5935241473214786e-8
8.537057676671003e-9
3.886782467687969e-9
1.012649488623827e-9
4.717057523187094e-9
3.063313637355986e-9
2.065591914252546e-9
1.9137088921024286e-9
4.2342408392292e-9
7.311365549282256e-9
1.294187969373322e-8
2.3031274465824397e-8
3.993872153375844e-8
5.832596739137057e-8
1.6228993937632652e-7
2.9994321640674865e-7
3.122404463775047e-7
4.61962960736236e-8
1.964342710262159e-7
3.258687241441799e-7
4.0409609905194425e-7
4.5881933310454043e-7
4.853022018780867e-7
4.5902185719549224e-7
3.596870122760134e-7
2.0648415891726185e-7
1.9697976273042223e-7
1.0588457394804832e-7
4.631328992674308e-8
1.6675636108638636e-8
2.2504109878139166e-8
2.4516687904025946e-8
1.8529860130207423e-8
1.6794714585979508e-8
9.385029819919734e-9
7.064338136102205e-9
3.305514125915415e-8
5.971887174268443e-8
4.251179657538133e-8
3.0849923899407304e-8
2.118709259099657e-8
1.0028292817752285e-8
8.378740955348612e-9
4.535337839375739e-8
3.821042561333655e-8
1.9813084281006546e-7
5.571529507719861e-8
2.310232168124901e-6
5.393581444810069e-7
2.4651956022632144e-7
1.0275388709441571e-7
3.996493590311309e-8
1.1036066207430545e-8
9.452144618448762e-9
6.253095608454848e-8
3.784722049161197e-8
8.421593859080686e-9
9.073241168197255e-9
1.1475631593278029e-8
2.20612746890757e-9
2.8112831673956633e-9
9.520172660951225e-10
8.677155054883947e-9
2.4739062999163506e-8
1.8268729060745473e-8
7.839717666716713e-9
1.8267762520261975e-8
3.661969985401014e-8
7.408068397637544e-8
1.0906220308056407e-7
9.369519890817025e-8
8.339995729256874e-8
7.386430631974577e-8
6.105103751710204e-8
4.540135308707838e-8
2.9519772698826463e-8
4.816592307730624e-7
2.133901658258131e-6
1.001413900886773e-6
2.1871762597665457e-6
2.0679732236546983e-6
1.8918435533347592e-6
1.9077913517725837e-6
3.5696363834520357e-7
6.686053990339248e-7
8.710949646849529e-7
1.1878125936231263e-6
7.899304502639708e-7
1.7283422572514773e-7
5.697503414208213e-8
1.3127266032825356e-7
1.0616953469750757e-7
5.769180337185134e-8
1.5203879855662128e-8
8.644273666709237e-9
1.0581168623207692e-8
8.05781653292915e-9
5.84578679728083e-9
7.772512321748475e-10
5.381664169923426e-9
1.3369430960317189e-8
3.00990410232468e-8
6.640259623510158e-8
5.2379566237351507e-8
2.2747658763660778e-8
2.1162932528305822e-8
4.2715622049203074e-8
2.3890327741407595e-7
2.732483091084402e-7
9.204012288446066e-7
6.379276903669005e-7
4.611596976455292e-7
2.892468867931721e-7
1.6201489170805656e-7
9.175161918530548e-8
5.198981260415783e-8
2.2162009228786216e-8
2.3630764545781943e-8
2.1503239497179376e-8
2.660284304102449e-8
2.390774647485611e-8
1.743597972654991e-8
3.364857512939147e-8
1.6604876239721308e-8
6.840163505453453e-9
3.118653082976377e-9
1.87422115270442e-9
1.9000609146568137e-9
7.579918601936869e-10
1.1575141331421244e-9
1.8423072514505679e-9
7.62080347057891e-9
6.370154775078862e-10
1.0735445877697647e-9
4.64049993360229e-10
1.5791716192682606e-10
3.731054731834232e-11
1.633458945948223e-10
7.359667696205306e-11
4.56881944569066e-11
2.8148907955056753e-12
8.045018916153068e-12
1.891187139929795e-12
5.466044204924225e-12
8.128743387855427e-12
1.1140561019149976e-11
1.5178216798217113e-11
2.0936500690157226e-11
2.943764535817507e-11
6.8596828244249e-11
1.2688727695976347e-10
2.3764063871086386e-10
5.095647118141857e-10
1.2935117020310948e-9
4.236957738107748e-9
2.3849343933731204e-8
4.15495473966258e-8
5.3799239587703094e-8
3.9712641366805806e-8
3.879115041785963e-8
7.833494679116305e-8
1.1318328878256719e-8
5.3446917010930085e-9
5.324617032531488e-9
1.2558048883490024e-8
1.9813632856033962e-10
5.638767848751718e-13
3.395437475131686e-14
6.465940544417268e-14
0.
0.
0.
0.
0.
0.
0.
0.
2.4834452217221736e-14
3.4044656596034315e-14
2.3671220604349656e-14
0.
0.
0.
2.3498380622126033e-14
3.0602050754172224e-14
4.0474064930669675e-14
5.554805115661558e-14
7.850191950734804e-14
1.1300408516978554e-13
1.6450786728433812e-13
2.4128413143940186e-13
3.559595104924685e-13
5.279204631270921e-13
7.871407502079504e-13
1.1803561284815095e-12
1.7811606728370227e-12
2.7067691265701925e-12
4.1463438766751014e-12
6.4098504810824445e-12
9.218029856369121e-11
1.9855171892302962e-10
3.4502319243612203e-10
4.878988909679954e-10
5.297713178474095e-10
4.072836052559233e-10
1.1809716419618703e-10
3.1110492124110064e-10
8.50762578764415e-10
1.4773049556594053e-9
2.173286873781422e-9
3.3441376018445066e-10
1.7056701484746928e-9
2.8089034863389786e-9
2.9889603621556736e-9
2.8599263022901448e-9
3.2950218638948776e-9
5.366185969705571e-9
1.0098232665365339e-8
6.853900405035123e-9
4.567893494195011e-9
3.309028776071604e-9
2.5009828804513455e-9
1.9710808328066196e-9
1.6483672568595728e-9
1.4941465732560487e-9
1.4920134238459436e-9
1.6477044313970064e-9
1.9911467846032616e-9
2.581446229750758e-9
3.516331156423585e-9
8.659380965678435e-8
4.250798703981829e-8
7.162616260699416e-7
1.4788584688917435e-7
4.1993964451757095e-8
7.0186250496333616e-9
1.0904038738959866e-8
5.1401774973619527e-8
8.650066841298804e-8
6.095896718719561e-8
1.565547973818669e-8
2.7385540217295404e-8
1.541832448574772e-8
1.0761723536149977e-8
3.1689804558223854e-8
4.780433648912868e-8
1.593524147308577e-8
8.537057674322941e-9
3.886782467985709e-9
1.0126494859367265e-9
4.717057522827111e-9
3.0633136381604706e-9
2.065591915130486e-9
1.913708893602417e-9
4.234240844094995e-9
7.3113655536188035e-9
1.294187970292953e-8
2.303127448062324e-8
3.993872156146567e-8
5.832596740747101e-8
1.6228993948669083e-7
2.999432166082107e-7
3.1224044655432046e-7
4.6196296048231314e-8
1.9643427115941393e-7
3.2586872430941655e-7
4.04096099233644e-7
4.588193332957213e-7
4.853022020627466e-7
4.590218573341288e-7
3.5968701232077596e-7
2.064841588521224e-7
1.969797627721502e-7
1.0588457399016935e-7
4.631328994741029e-8
1.6675636120180843e-8
2.25041098569077e-8
2.4516687909305145e-8
1.8529860131883943e-8
1.67947145867428e-8
9.385029826707045e-9
7.064338131003205e-9
3.305514124001933e-8
5.971887176325146e-8
4.251179659079642e-8
3.0849923906938095e-8
2.118709259679412e-8
1.0028292821493148e-8
8.378740953442063e-9
4.53533783994908e-8
3.821042561810333e-8
1.9813084284073428e-7
5.5715295117914415e-8
2.3102321682436373e-6
5.39358144590105e-7
2.465195603001891e-7
1.0275388713262491e-7
3.99649359217661e-8
1.1036066218586763e-8
9.452144607612838e-9
6.253095605634574e-8
3.784722047134157e-8
8.42159386135006e-9
9.073241172951739e-9
1.1475631597556325e-8
2.2061274700402107e-9
2.8112831669023774e-9
9.520172644737734e-10
8.677155058437293e-9
2.4739063007038484e-8
1.826872906833524e-8
7.839717665905753e-9
1.8267762529858084e-8
3.6619699873045474e-8
7.408068402430082e-8
1.0906220308881962e-7
9.369519891026546e-8
8.339995730027491e-8
7.386430633044628e-8
6.105103752943397e-8
4.540135309664823e-8
2.951977270193713e-8
4.816592309048129e-7
2.1339016588188233e-6
1.0014139008774966e-6
2.187176260453698e-6
2.067973224185718e-6
1.8918435538257135e-6
1.907791352481683e-6
3.569636376719579e-7
6.686053991770405e-7
8.710949648171904e-7
1.1878125939756042e-6
7.899304505639662e-7
1.72834225834015e-7
5.697503406740271e-8
1.3127266031332458e-7
1.0616953471716188e-7
5.769180339347444e-8
1.5203879870141905e-8
8.644273660025538e-9
1.058116862275884e-8
8.057816532854924e-9
5.845786797598225e-9
7.772512339907659e-10
5.381664166206644e-9
1.3369430953247651e-8
3.009904100408749e-8
6.640259621162617e-8
5.23795662684966e-8
2.2747658782053033e-8
2.116293251513631e-8
4.271562205617636e-8
2.3890327744161236e-7
2.732483092021477e-7
9.204012285310438e-7
6.379276903412918e-7
4.611596976882078e-7
2.892468868539308e-7
1.6201489175587165e-7
9.175161921605977e-8
5.1989812623766395e-8
2.216200922158961e-8
2.3630764545631297e-8
2.1503239499870165e-8
2.660284304522749e-8
2.3907746479409345e-8
1.743597973604839e-8
3.364857515131299e-8
1.6604876206261746e-8
6.8401634941439694e-9
3.1186530784775714e-9
1.8742211531415428e-9
1.9000609152678297e-9
7.579918649228482e-10
1.1575141334763581e-9
1.842307254309987e-9
7.62080351563562e-9
6.370155229585784e-10
1.0735445859339316e-9
4.6404999298280214e-10
1.5791716100018983e-10
3.7310547666672106e-11
1.6334589418699362e-10
7.359667768852164e-11
4.568819441972539e-11
2.8148908932822684e-12
8.045019003428392e-12
1.891187138254214e-12
5.466044279862847e-12
8.128743300300113e-12
1.114056093495172e-11
1.517821678555208e-11
2.0936500566675708e-11
2.9437645413984485e-11
6.859682785297493e-11
1.2688727760268885e-10
2.3764063760697003e-10
5.095647162277917e-10
1.2935117003628305e-9
4.236957753552927e-9
2.3849344029848847e-8
4.154954738775411e-8
5.379923959271594e-8
3.971264134712001e-8
3.879115044250454e-8
7.833494697177506e-8
1.131832899577387e-8
5.344691732369799e-9
5.324617043026493e-9
1.2558048800629337e-8
1.9813632638529283e-10
5.638767089414359e-13
3.395438186185888e-14
6.46594006782618e-14
0.
0.
0.
0.
0.
0.
0.
0.
2.4834449782894123e-14
3.404465585853332e-14
2.3671220591670786e-14
0.
0.
0.
2.349837071175527e-14
3.0602044497629667e-14
4.0474053158815465e-14
5.5548033607115684e-14
7.850191006767767e-14
1.1300404560027811e-13
1.6450787448765017e-13
2.4128411269483265e-13
3.5595949369723335e-13
5.279204607418813e-13
7.871407682150182e-13
1.1803561832553328e-12
1.7811604733167552e-12
2.706769046274752e-12
4.1463439815423736e-12
6.409850737499972e-12
9.2180298580113e-11
1.9855171894221052e-10
3.4502319273594486e-10
4.878988913148333e-10
5.297713185573963e-10
4.0728360511177345e-10
1.1809716384277093e-10
3.111049213480342e-10
8.50762579614145e-10
1.4773049578413734e-9
2.1732868758852523e-9
3.3441376118853636e-10
1.7056701492847932e-9
2.808903489415123e-9
2.988960370348334e-9
2.8599263025532126e-9
3.2950218648817136e-9
5.366185965013896e-9
1.0098232665759259e-8
6.853900405883143e-9
4.567893497064331e-9
3.3090287754438855e-9
2.500982878709454e-9
1.9710808345672285e-9
1.6483672586866487e-9
1.4941465730244793e-9
1.492013423198996e-9
1.6477044292532398e-9
1.991146782361064e-9
2.581446226295717e-9
3.516331152043259e-9
8.659380960584056e-8
4.250798702305581e-8
7.162616257542681e-7
1.4788584683176995e-7
4.1993964438704106e-8
7.018625046820909e-9
1.0904038740423986e-8
5.140177497793074e-8
8.650066837824639e-8
6.095896717427395e-8
1.5655479735747013e-8
2.7385540222334588e-8
1.5418324472668624e-8
1.0761723531770466e-8
3.1689804555235277e-8
4.7804336496593444e-8
1.593524147281541e-8
8.537057675597666e-9
3.886782468619249e-9
1.0126494871257558e-9
4.717057523366776e-9
3.0633136376543117e-9
2.0655919149786877e-9
1.9137088908379722e-9
4.234240841543176e-9
7.311365551915667e-9
1.2941879696992483e-8
2.3031274470152646e-8
3.9938721544531315e-8
5.832596739600118e-8
1.6228993941707968e-7
2.9994321648073836e-7
3.122404464433986e-7
4.619629606450906e-8
1.9643427107470444e-7
3.2586872420500174e-7
4.0409609911789286e-7
4.588193331742241e-7
4.853022019455154e-7
4.5902185724560366e-7
3.5968701229173967e-7
2.0648415889436486e-7
1.969797627458769e-7
1.0588457396427865e-7
4.6313289934016404e-8
1.6675636111204477e-8
2.2504109863346596e-8
2.4516687905950524e-8
1.8529860130977124e-8
1.6794714585598915e-8
9.385029821810626e-9
7.064338135971262e-9
3.3055141252703236e-8
5.971887175080215e-8
4.251179658437024e-8
3.0849923903042505e-8
2.118709259403161e-8
1.002829281901586e-8
8.378740954192306e-9
4.535337839618266e-8
3.8210425615257994e-8
1.9813084281909785e-7
5.571529509180099e-8
2.3102321681757264e-6
5.3935814452151e-7
2.465195602531841e-7
1.0275388710956679e-7
3.996493591023067e-8
1.1036066211274594e-8
9.452144614528222e-9
6.253095607722039e-8
3.784722048306896e-8
8.421593859395853e-9
9.073241171564052e-9
1.1475631594936397e-8
2.2061274690621945e-9
2.8112831680701894e-9
9.520172650957682e-10
8.677155046799464e-9
2.4739063002271737e-8
1.826872906351308e-8
7.839717667145167e-9
1.8267762521462e-8
3.661969986024977e-8
7.4080683994748e-8
1.0906220308254873e-7
9.369519890781677e-8
8.339995729784935e-8
7.386430632179125e-8
6.105103752074565e-8
4.54013530884268e-8
2.951977269891476e-8
4.816592308161155e-7
2.1339016584617108e-6
1.001413900882167e-6
2.187176260018078e-6
2.0679732238480273e-6
1.8918435535131766e-6
1.9077913520302397e-6
3.569636380965029e-7
6.686053990859802e-7
8.710949647331789e-7
1.1878125937516866e-6
7.899304503736778e-7
1.7283422576418674e-7
5.697503411823351e-8
1.3127266032314497e-7
1.0616953470661163e-7
5.769180337957909e-8
1.5203879861352128e-8
8.644273663860437e-9
1.0581168623161725e-8
8.057816533160377e-9
5.8457867971817085e-9
7.772512327465742e-10
5.381664167836538e-9
1.3369430958495538e-8
3.0099041016302824e-8
6.64025962277289e-8
5.237956624709168e-8
2.2747658770169316e-8
2.1162932525011684e-8
4.27156220519799e-8
2.3890327742290844e-7
2.732483091465569e-7
9.20401228730835e-7
6.379276903590287e-7
4.6115969765930217e-7
2.8924688681443653e-7
1.6201489172512988e-7
9.17516191967949e-8
5.198981261139391e-8
2.2162009225763513e-8
2.3630764545445224e-8
2.15032394977669e-8
2.660284304280837e-8
2.3907746474615056e-8
1.7435979727658197e-8
3.364857513248753e-8
1.660487622688948e-8
6.840163502412247e-9
3.118653081259699e-9
1.874221152915156e-9
1.9000609148624488e-9
7.579918618793826e-10
1.1575141332963861e-9
1.842307252505866e-9
7.620803486726219e-9
6.370154938282409e-10
1.073544586912748e-9
4.640499930771991e-10
1.579171614998085e-10
3.731055032957823e-11
1.633458944817039e-10
7.359667723317774e-11
4.568819426580813e-11
2.8148900532056908e-12
8.0450189606946e-12
1.891187148456695e-12
5.466044239843653e-12
8.128743501429918e-12
1.114056103752716e-11
1.517821670083287e-11
2.0936500336804914e-11
2.9437645452449695e-11
6.859682864983975e-11
1.2688727679085293e-10
2.376406379322741e-10
5.095647133444024e-10
1.293511701216319e-9
4.236957739737099e-9
2.3849343971704684e-8
4.154954739557105e-8
5.379923958901342e-8
3.971264135931416e-8
3.879115042683736e-8
7.833494686018899e-8
1.1318328919808558e-8
5.344691712525697e-9
5.32461703591632e-9
1.2558048853056444e-8
1.9813632786533332e-10
5.638766816948879e-13
3.395437414341949e-14
6.465940303186918e-14
0.
0.
0.
0.
0.
0.
0.
0.
2.4834447908078832e-14
3.404465510808405e-14
2.3671224780563798e-14
0.
0.
0.
2.349837429539225e-14
3.060205745504419e-14
4.04740769112187e-14
5.554802776347898e-14
7.850191972348745e-14
1.1300408829529943e-13
1.6450789358771863e-13
2.4128413516694024e-13
3.5595953772400556e-13
5.279204530869012e-13
7.871408067008841e-13
1.1803562869323256e-12
1.7811604582822363e-12
2.706769116222438e-12
4.1463438180931744e-12
6.409850684815324e-12
9.21802986837141e-11
1.985517190001752e-10
3.4502319285354285e-10
4.878988910358549e-10
5.297713184373366e-10
4.072836052864754e-10
1.1809716454782606e-10
3.111049210386952e-10
8.507625789206454e-10
1.4773049570356906e-9
2.173286874019391e-9
3.3441376101264835e-10
1.7056701510342477e-9
2.80890348790289e-9
2.988960362048779e-9
2.859926306350153e-9
3.2950218667078335e-9
5.366185958261028e-9
1.0098232670008943e-8
6.8539004128222625e-9
4.567893496340302e-9
3.309028772351858e-9
2.500982878527475e-9
1.9710808320861995e-9
1.6483672578782335e-9
1.4941465728175543e-9
1.4920134244390282e-9
1.6477044314874154e-9
1.9911467841266347e-9
2.5814462280971657e-9
3.5163311546402487e-9
8.659380963722474e-8
4.250798703900738e-8
7.16261625957368e-7
1.4788584686741614e-7
4.1993964447051026e-8
7.018625046217517e-9
1.0904038739866567e-8
5.140177497515906e-8
8.650066839973127e-8
6.095896718136195e-8
1.565547972239593e-8
2.738554022403379e-8
1.541832446998915e-8
1.0761723534716678e-8
3.168980456302729e-8
4.780433649251363e-8
1.5935241472683756e-8
8.537057675495035e-9
3.8867824684169915e-9
1.0126494851732554e-9
4.717057525104056e-9
3.06331363798666e-9
2.065591915217597e-9
1.913708893413294e-9
4.2342408426137775e-9
7.311365553090679e-9
1.2941879700553067e-8
2.303127447857267e-8
3.993872155454779e-8
5.832596740395103e-8
1.6228993945695752e-7
2.9994321656511576e-7
3.1224044651131464e-7
4.6196296054307836e-8
1.9643427112853826e-7
3.258687242710766e-7
4.0409609919137106e-7
4.5881933325129476e-7
4.853022020197261e-7
4.590218573018239e-7
3.596870123104275e-7
2.0648415886803182e-7
1.9697976276277913e-7
1.0588457398056111e-7
4.631328994358107e-8
1.66756361170913e-8
2.2504109859334618e-8
2.4516687908077907e-8
1.852986013138436e-8
1.6794714586619835e-8
9.385029822930293e-9
7.064338130654773e-9
3.305514124458957e-8
5.971887175689747e-8
4.2511796592571794e-8
3.084992390684183e-8
2.118709259637717e-8
1.0028292819476758e-8
8.37874095209902e-9
4.5353378399847095e-8
3.8210425616976406e-8
1.9813084283134545e-7
5.5715295102680455e-8
2.3102321682242267e-6
5.393581445670181e-7
2.465195602819493e-7
1.0275388712295731e-7
3.996493591707155e-8
1.1036066215743882e-8
9.452144610184764e-9
6.253095606277011e-8
3.7847220477715245e-8
8.421593861953401e-9
9.073241172772148e-9
1.147563159664e-8
2.2061274697519147e-9
2.8112831676236835e-9
9.520172644096622e-10
8.677155065784895e-9
2.4739063001970875e-8
1.8268729066565903e-8
7.839717665602393e-9
1.8267762528508287e-8
3.661969986649551e-8
7.408068401350686e-8
1.0906220308661932e-7
9.369519890853744e-8
8.339995729888498e-8
7.386430632729342e-8
6.105103752317284e-8
4.5401353094183057e-8
2.9519772699898883e-8
4.816592308766982e-7
2.1339016586872384e-6
1.001413900872499e-6
2.1871762602927946e-6
2.067973224062065e-6
1.8918435537117882e-6
1.9077913523176472e-6
3.5696363782711105e-7
6.686053991433933e-7
8.710949647865329e-7
1.1878125938939894e-6
7.899304504945219e-7
1.728342258076941e-7
5.6975034090208417e-8
1.3127266031469304e-7
1.0616953471551215e-7
5.7691803385939364e-8
1.5203879865526608e-8
8.644273661272885e-9
1.058116862283923e-8
8.057816532405e-9
5.845786797315927e-9
7.77251233541651e-10
5.3816641670803634e-9
1.3369430956340993e-8
3.0099041008247686e-8
6.640259621842501e-8
5.237956626131898e-8
2.2747658778208493e-8
2.1162932521172087e-8
4.271562205619995e-8
2.389032774340498e-7
2.732483091832078e-7
9.204012285952563e-7
6.379276903476163e-7
4.6115969767896657e-7
2.892468868395494e-7
1.6201489174414744e-7
9.1751619209767e-8
5.1989812618950444e-8
2.216200922239327e-8
2.3630764545426765e-8
2.1503239499345352e-8
2.660284304378877e-8
2.3907746474333375e-8
1.7435979730628248e-8
3.364857513809058e-8
1.6604876211212144e-8
6.840163497922155e-9
3.118653079488615e-9
1.8742211530492604e-9
1.900060915202807e-9
7.579918638121868e-10
1.157514133322407e-9
1.8423072535760705e-9
7.620803505108303e-9
6.370155118011951e-10
1.0735445861435737e-9
4.6404999308638217e-10
1.579171612818122e-10
3.731055026554033e-11
1.6334589433937936e-10
7.359667753458853e-11
4.568819527646508e-11
2.8148902226845947e-12
8.045018966539922e-12
1.891187119133693e-12
5.466044288085782e-12
8.128743229917514e-12
1.1140561054970057e-11
1.517821655695489e-11
2.0936500499209542e-11
2.943764537007192e-11
6.859682835091945e-11
1.2688727663256995e-10
2.3764063676961685e-10
5.095647136297934e-10
1.2935117010539908e-9
4.236957751357491e-9
2.384934400438277e-8
4.1549547393082463e-8
5.379923959401849e-8
3.9712641351454233e-8
3.879115043543112e-8
7.833494693071939e-8
1.1318328967940193e-8
5.344691725322859e-9
5.324617040165965e-9
1.2558048820225052e-8
1.9813632695619803e-10
5.63876727354072e-13
3.3954375633824605e-14
6.465940251816547e-14
0.
0.
0.
0.
0.
0.
0.
0.
2.483445047089195e-14
3.4044655947544354e-14
2.3671217702933525e-14
0.
0.
0.
2.3498386079756843e-14
3.060204430826667e-14
4.047404850210846e-14
5.5548031223877174e-14
7.850190842495995e-14
1.1300409804271756e-13
1.6450790531612028e-13
2.4128414353194554e-13
3.559595085533468e-13
5.279204776764968e-13
7.871407283072906e-13
1.1803562129352538e-12
1.781160502707413e-12
2.7067690915826926e-12
4.1463440887061035e-12
6.4098506004883085e-12
9.218029851611406e-11
1.985517187281558e-10
3.4502319289059036e-10
4.87898890988299e-10
5.297713185023461e-10
4.072836051494924e-10
1.1809716415567775e-10
3.1110492139734213e-10
8.507625796964366e-10
1.4773049576044256e-9
2.1732868753034366e-9
3.344137612107055e-10
1.7056701491481616e-9
2.808903489320049e-9
2.988960366846724e-9
2.8599263042008625e-9
3.2950218692477114e-9
5.366185958967719e-9
1.009823266369136e-8
6.853900404157361e-9
4.5678934970827175e-9
3.3090287702443212e-9
2.5009828761614102e-9
1.9710808336935037e-9
1.6483672578437649e-9
1.4941465732577326e-9
1.4920134240207035e-9
1.6477044294913202e-9
1.9911467828251823e-9
2.5814462266572332e-9
3.5163311530387877e-9
8.659380961779074e-8
4.2507987019556666e-8
7.162616258428951e-7
1.4788584684515976e-7
4.199396444421901e-8
7.018625047599336e-9
1.090403873977479e-8
5.140177497755502e-8
8.650066838658268e-8
6.095896717666013e-8
1.565547972582307e-8
2.7385540230906432e-8
1.5418324490500094e-8
1.0761723532615446e-8
3.16898045606726e-8
4.780433649521815e-8
1.5935241474053944e-8
8.537057676225321e-9
3.88678246749786e-9
1.0126494878385144e-9
4.717057523269849e-9
3.0633136377889486e-9
2.0655919147638933e-9
1.913708892317078e-9
4.234240841632665e-9
7.311365551769061e-9
1.2941879698794529e-8
2.3031274475151034e-8
3.9938721550488954e-8
5.8325967397721384e-8
1.622899394341514e-7
2.999432165115266e-7
3.1224044646492037e-7
4.6196296060628534e-8
1.9643427109454412e-7
3.2586872422937813e-7
4.040960991447773e-7
4.588193332022471e-7
4.853022019726587e-7
4.5902185726641743e-7
3.596870122983339e-7
2.0648415888403757e-7
1.9697976275244061e-7
1.058845739705066e-7
4.631328993753413e-8
1.6675636113129138e-8
2.250410986671351e-8
2.4516687906722634e-8
1.8529860131219313e-8
1.679471458660488e-8
9.385029822291095e-9
7.064338132883717e-9
3.305514125169031e-8
5.971887175296258e-8
4.2511796583712485e-8
3.0849923905568906e-8
2.1187092592541864e-8
1.0028292820100763e-8
8.378740957951377e-9
4.5353378397719e-8
3.821042561559925e-8
1.981308428243299e-7
5.5715295092477414e-8
2.310232168185458e-6
5.393581445370802e-7
2.465195602655539e-7
1.0275388711386587e-7
3.996493591318911e-8
1.1036066213105682e-8
9.452144612876682e-9
6.25309560735714e-8
3.784722048295354e-8
8.421593861141505e-9
9.073241170960717e-9
1.1475631595608774e-8
2.2061274699960087e-9
2.811283167986674e-9
9.520172620735834e-10
8.677155056982626e-9
2.4739063003837686e-8
1.8268729064632584e-8
7.839717666029119e-9
1.8267762525488377e-8
3.661969986196943e-8
7.408068400082294e-8
1.0906220308174926e-7
9.369519890870343e-8
8.3399957294745e-8
7.386430632640938e-8
6.10510375211085e-8
4.540135309172572e-8
2.9519772695239626e-8
4.81659230831751e-7
2.133901658541764e-6
1.0014139008772077e-6
2.187176260120237e-6
2.0679732239267636e-6
1.8918435535853251e-6
1.90779135213506e-6
