# Supplementary material for: Observability and Controllability of Nonlinear Networks: The Role of Symmetry
Source: Phys Rev X. Author manuscript; Available in PMC 2018 Nov 13. (PMC6234006; doi:10.1103/PhysRevX.5.011005)
Supplement: Code Archive [file NIHMS982008-supplement-Code_Archive.zip › MathematicaData/FNCtrlbDELTAHetN1M1ChaosK8IC1]

1.3711947178420567e-8
5.978382224714284e-9
2.8524978624269738e-9
7.0591951379494e-11
1.1621833077687557e-11
1.996507833751316e-12
2.919710090715215e-12
2.4602003149131586e-12
1.625506980733406e-12
1.760356628552843e-12
2.1770146870489977e-12
2.8251718717734266e-12
5.739480974056626e-12
7.391740629703314e-12
8.258817528694212e-12
1.100737666122267e-11
1.795885301730208e-11
3.2384100446770696e-11
6.25528724657433e-11
1.3157576724005887e-10
3.1529506744123325e-10
9.490934407975354e-10
4.880132330383346e-9
3.138490503127343e-8
4.5575948951831596e-8
1.3782778265576032e-8
1.0801623456410201e-8
1.6505527091489826e-8
8.838456483838792e-8
5.4544412914438493e-8
1.6692582555887436e-8
9.408217434762762e-9
9.884775915939713e-9
1.4074903979781648e-9
7.920568111237506e-11
2.4012702264601685e-13
4.358649487257477e-14
0.
0.
0.
0.
0.
0.
0.
0.
0.
0.
0.
0.
0.
0.
0.
0.
0.
0.
2.7305999730263033e-14
3.9720739285963296e-14
5.790232191927937e-14
8.461537052536233e-14
1.2400461509766707e-13
1.8231798029415738e-13
2.690318941996869e-13
4.3170224199218715e-12
6.990131306937791e-12
1.053437660514131e-11
1.5368723537238118e-11
2.180083630896481e-11
3.0212936044414455e-11
4.0917561932087044e-11
5.393500921103116e-11
6.864235135883112e-11
8.330002073939157e-11
9.456709985108311e-11
1.031589463898022e-10
1.0635383033608479e-10
1.2579821299908146e-10
1.262742441187306e-10
1.5319801367799583e-10
1.9849645546505114e-10
2.588905851872253e-10
3.5589677976932327e-10
5.626080200346562e-10
1.090629258978193e-9
2.6153488841635715e-9
3.4304893977399437e-9
2.9526768868698214e-9
3.052421482066169e-9
3.583868791225406e-9
4.602326758774709e-9
6.361729020274964e-9
9.441493419472012e-9
1.512703663138037e-8
2.6061897584165823e-8
1.2255875095655817e-7
4.0177361561358396e-8
1.7072030432890983e-6
3.51301516665509e-7
1.5645588911774401e-7
6.327081897201963e-8
2.0644147611335035e-8
2.726179412739562e-9
2.8771586548331723e-8
1.292269539045668e-7
1.4602027300603568e-7
5.882455322341211e-8
5.8034168555473456e-8
5.045945314339334e-8
4.366889459786933e-8
2.6858456181113456e-8
1.0619850235266917e-8
3.836375579572054e-9
1.3859710538843004e-8
9.798199336030565e-9
9.259694235155242e-9
6.363303961769961e-9
2.356225267704923e-9
1.0876451270759083e-8
2.5417048080091413e-8
5.573021086831162e-8
5.0059435592218214e-8
3.150804358293405e-8
1.9234892367974983e-8
1.041059133575648e-8
1.804762732096931e-7
8.661596723143205e-7
7.056471471801166e-8
5.110949855806945e-7
4.6852865638228367e-7
4.1078141779571644e-7
3.308271172240498e-7
2.2342164261377106e-7
1.1552893378753349e-7
2.3089847285485296e-8
4.9211823944757366e-8
5.308200995842933e-8
3.3554308943122776e-8
7.741568539682435e-8
9.209605060252118e-8
6.597815461932885e-8
2.779073647037932e-8
2.2094465507048607e-9
1.1605589521061204e-8
9.07602764727642e-9
7.446025274841744e-9
5.5867673333428036e-9
4.9591290296854244e-11
6.433708404026287e-9
1.6633738667075584e-8
4.001202886040134e-8
4.0403785358288634e-8
2.3481206440756585e-8
1.2021045954331953e-8
8.216350673598997e-10
1.598133967949325e-8
1.8203546533211907e-7
2.790292199667884e-7
9.056596721307185e-7
5.264958242327285e-7
3.618528862053265e-7
2.332581423078837e-7
1.3371921870030215e-7
7.559491848175087e-8
4.553243399754231e-8
3.3736106243658595e-8
5.534656435473597e-8
1.0684000138361816e-7
9.564793662054662e-8
5.732460917369344e-8
2.6524139971806242e-8
4.049561990057073e-9
4.869748265445519e-8
3.649075601270929e-8
3.322794674734552e-8
3.288011527852167e-8
5.589741682691862e-9
3.1928793562142386e-8
8.591649628598008e-8
8.255958239247985e-8
7.153967632374896e-8
6.165225491550424e-8
5.025015430185475e-8
3.730667048884083e-8
2.3827014182671976e-8
9.866336808695138e-9
6.083462235832895e-9
5.710330986507738e-7
1.6038454559120106e-6
4.005281616475807e-6
1.9452842256783917e-6
1.1181011196111276e-6
6.549474462787119e-7
2.4444534877633207e-7
1.9819090671883195e-7
1.129641298050377e-6
7.466947248870287e-7
8.221166144084685e-7
4.0297364567787623e-7
6.96019949488316e-9
3.604878792929698e-8
1.0149953966299328e-7
1.1321436455263167e-7
7.168686807584746e-8
2.1167916757997517e-8
3.388188028623572e-9
8.860014606814414e-9
6.978390105819229e-9
5.455962764442197e-9
2.5743122153449327e-9
2.2561944374765066e-9
7.0894466992826706e-9
1.495978688643947e-8
3.1481771367863133e-8
5.8678067594805616e-8
3.279560269727114e-8
6.919795761972423e-9
2.11389801711401e-8
2.603753387980485e-7
5.189782949751257e-7
5.270604449354982e-7
5.370195408715034e-7
4.5771667847764417e-7
3.5824377825177557e-7
2.438104319712952e-7
1.58635043258448e-7
1.0897453348468375e-7
8.487391507222948e-8
2.0258001879533345e-8
2.12359770760108e-8
2.0311501614611378e-8
1.4673718932455317e-8
4.28907400256907e-9
2.9136029932359357e-8
8.848365731104786e-8
6.970185296080022e-8
6.398263868998942e-8
6.6320118432243005e-9
9.407556956408415e-8
1.2531192206614323e-7
1.1016076916043435e-7
1.0635659621762825e-7
1.0629280163232257e-7
1.0341161977160012e-7
9.319747034842133e-8
7.520086320946993e-8
5.246361192535195e-8
2.7445617681834504e-8
1.0108155256589008e-6
3.705460210789681e-6
4.083735499352711e-6
3.918040452603698e-6
2.425835981081808e-6
1.7528582237830044e-6
6.068596999505444e-7
9.041542274133111e-7
9.625444564083887e-7
1.0988337382174632e-6
1.9314534151009135e-6
1.2978417778919421e-6
2.454524707844209e-6
7.023219207467389e-7
3.3600036304323165e-7
2.930517008221591e-7
1.1851113424262605e-7
9.104748119507536e-9
4.968856577610027e-8
3.835168859257891e-8
8.126688884102076e-9
1.2993062934995722e-9
1.0171430671091618e-9
1.329291627515536e-9
9.035003831877059e-10
2.0511109641294223e-10
8.37384598365404e-10
1.7884377260197172e-9
3.074547738513609e-9
4.8365276151723764e-9
6.620749645505496e-9
2.815338774738588e-8
5.1813135216547436e-8
1.7392599107424765e-8
3.461509504131901e-8
7.828827529914727e-8
1.2252528146137954e-7
1.6267755607447447e-7
1.7461973208569294e-7
1.350969620090132e-7
6.11522410297173e-8
1.1851908439558328e-9
3.865233044963614e-9
8.162536762168932e-9
2.4879638271194935e-8
6.153221819707023e-8
1.749659947776079e-7
1.240781287577681e-7
3.2863500758481306e-8
4.3665368603107985e-8
1.3746291192100697e-7
2.5261490126087416e-7
2.0937430700278585e-7
1.8457725545835036e-7
1.917964152106212e-7
2.107606385508188e-7
2.307459059103094e-7
2.4071985157538905e-7
2.2773167692496758e-7
1.8740646726413227e-7
1.283116059512915e-7
5.992945605053263e-8
3.5956766537705976e-6
8.018737253155074e-6
9.101027314802838e-6
8.78875794280368e-6
5.837830181090897e-6
2.811915423600703e-7
1.1743475464264546e-6
1.370505035715784e-6
1.8452555649454435e-6
8.619773724656784e-8
3.405544311638969e-6
4.294641793124359e-6
2.939114649815908e-6
1.8374930525006657e-6
1.4943743991836283e-6
1.7030075120483882e-6
2.6221871164082757e-6
9.550418069433783e-7
7.586104715770842e-8
4.7354993491184735e-8
2.0360180729739253e-9
3.774883453819924e-8
3.547987640875006e-8
6.940726888330972e-9
3.541913303324668e-8
2.4069807903072383e-8
1.7247733182911412e-8
5.393797888275466e-7
2.165402610696145e-8
5.520346325284231e-10
1.043352998563489e-9
1.2859281577679585e-10
2.6321745457372703e-11
1.6976330073672106e-12
1.2737805272401755e-11
2.014393398016233e-12
6.1577199757308505e-12
1.0183982565478973e-11
1.3338225626812193e-11
1.695781240657282e-11
2.173470494555089e-11
2.8352614568347987e-11
3.398507420144448e-11
2.738564383489124e-11
2.666040530775392e-11
3.9369080250000025e-11
7.583674062078974e-11
1.647579482676582e-10
4.0430058817785856e-10
1.2510206531248118e-9
6.200847717914115e-9
7.476585641333831e-9
9.745855240383208e-9
2.7549579841252632e-8
4.2998486304324044e-8
4.1271791690358597e-8
7.793484773793912e-8
2.8231140883333257e-8
2.374100972360961e-8
2.633846263013186e-7
3.8806462639786996e-9
1.0913515807224027e-12
1.7342528192947723e-13
0.
0.
0.
0.
0.
0.
0.
0.
0.
0.
0.
0.
0.
0.
0.
0.
0.
0.
0.
0.
2.2588754324473635e-14
3.282175412122428e-14
4.782839963058553e-14
6.989238966451893e-14
1.0244076126471257e-13
1.506422947872565e-13
2.2233808409977677e-13
3.2950217414867893e-13
4.905549887447348e-13
7.421610819905623e-12
1.2878564431362404e-11
2.023762834717498e-11
3.0121451679053056e-11
4.258379236680387e-11
5.734967167843086e-11
7.332781708460581e-11
8.808523365061455e-11
9.746634846910282e-11
9.561228575528286e-11
7.55293046377808e-11
1.870090024322615e-10
1.7453102939819692e-10
2.2102375808344646e-10
2.3725010118800446e-10
2.893846086362125e-10
3.9756001254735834e-10
5.632150112215221e-10
8.226722413564117e-10
1.3553389350906115e-9
2.693269955496013e-9
2.57977601195148e-9
2.0551319889852794e-9
2.0314947022961316e-9
2.3103309840395295e-9
2.881390061319884e-9
3.845596204804205e-9
5.432809392435759e-9
8.101027371907202e-9
1.2750192091862583e-8
2.0927184911595643e-8
1.2070467949507286e-7
7.085303762384351e-9
1.4539080335130114e-6
2.843342763492781e-7
1.104015643773975e-7
3.8157817242516274e-8
7.3774233288677255e-9
1.3325587942653827e-8
5.7935160560801344e-8
2.7833453722967296e-7
9.005655322851712e-8
6.065823326109974e-8
6.428743227383513e-8
5.440687234649431e-8
3.943128952801381e-8
2.7968262719976473e-8
1.3385465136239916e-8
3.937439722689655e-9
1.491641829218993e-8
8.628554839233588e-9
7.456711540384363e-9
6.385911552993614e-9
5.950947470299438e-10
7.056761018815207e-9
1.5998668227786737e-8
3.33890367695558e-8
6.334079714744075e-8
4.502214955566123e-8
2.6940936167395795e-8
1.5314263848146457e-8
7.17557289705826e-9
1.9456163492670504e-7
9.439943565835911e-7
2.824645932823189e-8
6.102627654400009e-7
5.75543046523595e-7
5.114990169966715e-7
4.212165468232999e-7
2.885244801799273e-7
1.3915645584836278e-7
9.10149543223739e-9
1.5778716704716105e-7
5.421352927614947e-8
1.2206125296537135e-7
1.1197742406009382e-7
6.842864201964191e-8
2.8616304162977785e-8
1.2394608856806702e-8
1.8666166979968822e-8
1.431444858508209e-8
1.2387782276546943e-8
8.820118712783092e-9
1.4671318638992766e-9
1.5192852804008483e-8
4.3221696297688886e-8
4.6416224106496005e-8
3.222630083311561e-8
2.2519352201096743e-8
1.2789277200844327e-8
2.1253988908973718e-9
3.503087027311485e-8
2.0296353914650797e-7
1.7725281328262966e-7
1.4730101869715148e-6
5.827819397651052e-7
3.452994180996107e-7
1.887450085762128e-7
9.520392829662322e-8
4.8357337989503484e-8
2.50339852410459e-8
1.5694360994958808e-8
1.2109139640709784e-8
1.197171160315543e-8
1.0886762006943459e-8
1.5721583937575035e-8
1.3790841207016235e-8
1.4338618258814716e-9
8.080683311043482e-10
2.235929940088399e-9
1.579798377431886e-8
3.1928235208893424e-8
5.993264618372397e-8
1.550684749702449e-8
4.975872319410906e-8
6.597556770100514e-8
1.3756426084981412e-7
1.2712900856309366e-7
1.097005950259586e-7
1.0631338193742653e-7
1.0535008108511691e-7
9.911778849242732e-8
8.315369758240046e-8
5.943620997735316e-7
2.176760941178404e-6
2.2693320306888597e-6
1.3592146170096331e-6
2.7945373253652566e-6
3.1614403803219393e-6
4.130257274585621e-6
1.5323585008672687e-6
8.061416575614175e-7
1.4101087063914934e-6
2.226350328818568e-6
1.107855683552059e-6
2.3421812221417726e-7
8.01851052829283e-8
1.6104234484723353e-7
1.1202788447685777e-7
5.475971942290459e-8
1.5516162769422306e-8
1.6467960369084885e-8
1.5732528971667914e-8
1.1677640113874896e-8
8.137657865610684e-9
2.0902067983715024e-10
8.701972489092221e-9
2.0885843194274165e-8
4.693643821781012e-8
9.646603149567491e-8
6.565954456710735e-8
2.342751847258412e-8
4.475628029567686e-8
5.227343162728927e-8
2.886136845793254e-7
3.002886942117352e-7
1.1316925002333089e-6
7.500242274083994e-7
5.326572150540274e-7
3.3289963283356863e-7
1.889899796675057e-7
1.0998380378330694e-7
6.617553265547402e-8
1.5754919100557083e-8
2.5483172975704517e-8
2.5560217912380095e-8
3.068152631704855e-8
2.3777678161917048e-8
1.491151323984502e-8
2.2631920151087766e-8
6.607408135878298e-8
1.7728567404304367e-8
7.893895665057658e-9
4.246843399016668e-9
1.2405980806075326e-10
7.487802041993919e-10
3.2814261371490826e-10
1.2245158822929505e-9
1.7993000030545584e-9
5.459433927954551e-9
2.2245157419460046e-9
8.963976704801584e-10
4.065444382696693e-10
9.809391015139758e-11
3.6776970807156216e-10
7.81846377367478e-11
7.575237940327768e-12
1.1347174702935608e-11
1.1532289668752979e-11
1.0171209362349753e-13
2.4471316993898603e-12
3.931056979284538e-12
5.3200528656182506e-12
6.9722048075988624e-12
9.132157615616075e-12
1.2064032167856126e-11
2.3538703513393025e-11
3.163287376323454e-11
3.8399904407454824e-11
5.703089363489489e-11
1.0304032371032905e-10
2.025819786697332e-10
4.2759130456593174e-10
1.0090260243002506e-9
2.907697791694208e-9
1.2904265503809757e-8
6.013303083222382e-8
5.4132668303651815e-8
3.779344389395424e-8
3.300323274953616e-8
5.362886769236885e-8
1.2572939013648563e-7
8.778808250519689e-9
6.14977630808818e-9
6.816577831679425e-9
2.9331596021238836e-10
2.0007903215058774e-12
3.038277108031651e-14
0.
0.
0.
0.
0.
0.
0.
0.
0.
0.
0.
0.
0.
0.
0.
0.
0.
0.
3.112860414976095e-14
4.5137361896874535e-14
6.574159298344622e-14
9.609320001072331e-14
1.4093561272609505e-13
2.0744064412093834e-13
3.065144776119849e-13
4.548546126513577e-13
6.782227038140181e-13
1.0167092481056815e-12
1.576026969858802e-11
2.840319600391424e-11
4.559444932983265e-11
6.813644896497604e-11
9.453037719436042e-11
1.2155941388294025e-10
1.4351741081608363e-10
1.5207076803491212e-10
1.3707132491640912e-10
8.814532061357551e-11
3.5279693300136224e-12
3.360949385893297e-10
3.3161129044575705e-10
3.9077762036596866e-10
4.6386439404583985e-10
5.651210412558062e-10
8.002957602067816e-10
1.2208809633855239e-9
1.9716705046327766e-9
3.5408754344714737e-9
3.871016400691095e-9
2.532455738137465e-9
2.1472564293657075e-9
2.2138187624989664e-9
2.6019462732941904e-9
3.3470135952684056e-9
4.608505888609692e-9
6.726363734548242e-9
1.0381938089594305e-8
1.6875853845728577e-8
2.7751958426429575e-8
1.4522809409613454e-7
3.4009145571628536e-8
1.4020555433910057e-6
2.8254669704417847e-7
1.0023441683525118e-7
3.0564786960985005e-8
1.0799059362435567e-9
2.3933626601621593e-8
1.2712761611871705e-7
1.4413067306715533e-7
3.328727890990503e-8
8.869414932786316e-8
7.28122855985922e-8
6.02235006883436e-8
4.173707403554416e-8
3.046931781198092e-8
1.6791425887162322e-8
6.407533076427418e-9
3.634665301679574e-9
8.968887116213828e-9
6.7859435959993415e-9
6.334778434429607e-9
1.2095241086069934e-9
4.73162868724686e-9
1.11696950447279e-8
2.2486957880186615e-8
4.396795725294809e-8
6.302889015948096e-8
3.661670923257185e-8
2.0107171450643327e-8
9.83671682061671e-9
2.0472907616593335e-7
9.658388760018323e-7
2.0257769053094438e-7
5.196725595788246e-7
5.634801692157651e-7
5.362425421959259e-7
4.790553464205202e-7
3.709706924840915e-7
2.2613006705164302e-7
7.604536103869126e-8
6.40573755696044e-8
1.0688133891857818e-7
1.4786241566883278e-7
1.100723107065281e-7
5.8756118897758566e-8
1.8539284100554457e-8
2.6888139795276015e-8
2.2000148381835696e-8
1.7526557717488764e-8
1.5695400230215142e-8
8.611364991590596e-9
6.60937208090422e-9
2.996434400720774e-8
6.047333531511502e-8
4.3820525253186066e-8
3.2335362117511e-8
2.2907641902128987e-8
1.1405477173848472e-8
9.82000245181024e-9
5.6456934077487804e-8
2.3792331327354953e-7
1.5812667323611697e-7
1.9951519266780108e-6
6.613479899600155e-7
3.654085291432273e-7
1.8587581000321916e-7
8.823212754831545e-8
4.131553787546606e-8
1.7473659498091873e-8
7.088395638636355e-9
8.19978568656163e-9
1.0592038508132873e-8
9.224215806756232e-9
1.421107852182539e-8
1.5698587421221333e-8
5.037171753819624e-9
3.055212853678393e-10
7.426417760180183e-10
6.080201808762554e-9
1.1644378229334556e-8
1.611679309813238e-8
5.754003028430532e-8
8.164536304039374e-9
3.8551207171569536e-8
1.7554076205053947e-7
1.2064080787220302e-7
1.8601087370838575e-7
1.2216305227164933e-7
1.1363128486588599e-7
1.1535629691639587e-7
1.1745829052568314e-7
4.907308752415339e-7
1.6944492824756267e-6
2.2663817277162137e-6
4.125128988140358e-8
1.8444122324581008e-6
2.7940669862801993e-6
3.6042494288194983e-6
4.115863623448018e-6
6.768832808709515e-7
1.7866763996112874e-6
3.1006706228384963e-6
1.2502242419766617e-6
2.7466850488768675e-7
7.978153488763462e-8
1.4823166942641697e-7
8.582719051965011e-8
3.570472600360441e-8
9.657224773534325e-9
2.2378295017722704e-8
1.8871383722932063e-8
1.3531881030810496e-8
9.554542282400379e-9
3.814405079829556e-10
9.420185800287097e-9
2.2916096852741786e-8
5.1667432927932734e-8
9.738030707761801e-8
5.859473009060244e-8
2.095366270481409e-8
2.6803850532877422e-8
5.4969397381270704e-8
2.163338382077851e-7
2.4712692688442245e-7
8.789206529598149e-7
5.71693140555932e-7
4.040956417206453e-7
2.5381523511220286e-7
1.4478985264393335e-7
8.472545820787637e-8
5.253282636455179e-8
1.7362309535966344e-8
2.7572801264143116e-8
2.5045577215234697e-8
2.7272692259548166e-8
1.7594455756134432e-8
9.225898405486266e-9
1.2292766090556667e-8
3.438833146906375e-8
6.905740338145348e-8
1.1485722841546511e-7
3.2748317431254406e-8
6.686681573888269e-8
2.657257769623133e-7
2.5796030701631726e-7
1.5451004082670742e-7
1.2547647327537166e-7
1.2644356155828115e-7
1.3518188105590472e-7
1.4359971845095354e-7
1.4354220596693576e-7
1.28003820691231e-7
9.834327508504237e-8
1.1707886893791229e-6
5.330396032439761e-6
1.76920636873895e-6
4.663065131389941e-6
4.53122819021395e-6
4.448623912469582e-6
7.463515216112034e-7
1.3886460751401356e-6
1.7144408970261332e-6
2.300677004578947e-6
1.1505489183929493e-7
2.220624228681092e-6
5.881283726136682e-6
1.0427889114006202e-6
4.84630706169433e-7
2.668236670344981e-7
4.132623042103876e-8
1.6207985579382206e-8
4.225558472380448e-8
1.257017459146572e-8
2.7340583392667706e-9
1.8444593149919844e-10
9.700584085620158e-10
9.346369551810469e-10
5.461508358512591e-10
2.500161716283662e-10
1.1324745438586634e-9
2.0907439438089073e-9
3.5250928820791845e-9
5.730026827338631e-9
1.818102302373319e-8
2.771187485501183e-8
9.659485309085532e-9
2.1746818190919196e-8
5.3332856512023534e-8
8.873952290080102e-8
1.1427569325466674e-7
1.0055216291896308e-7
5.271745955562087e-8
5.717298446536459e-9
1.6685557954843366e-8
3.838139557702686e-8
5.899258553640987e-9
1.3103495932307548e-9
3.163290792999491e-11
2.0382496182492487e-9
7.608830126440344e-10
7.339818013533007e-10
2.462065296275402e-9
1.5092791605595775e-9
7.875487315013936e-10
1.0060901197716333e-10
5.0192422062021704e-11
1.0081928639629343e-10
3.1739689019612777e-13
2.1185037631298577e-12
1.6346512985578955e-12
1.944350172097871e-12
1.7308072487107215e-12
6.81962306090756e-14
1.420823073819163e-12
5.098289877426595e-12
5.464100079007432e-12
6.70604565657675e-12
8.722599152177426e-12
1.171584087291839e-11
1.6127883849719742e-11
2.2753267912171502e-11
3.302852636369824e-11
4.969859174750587e-11
7.848240240807155e-11
1.329018131373987e-10
6.344262761762729e-10
4.392341188366646e-9
2.9596607477568625e-8
2.92417391654455e-8
1.6573922511355135e-8
1.7073264756265775e-8
3.7085842247915884e-8
1.2965842760130953e-7
2.866287270350452e-10
3.9986885803109624e-10
1.571207762288976e-9
9.82836572396221e-11
1.1499533185849287e-12
2.3014660611380245e-14
0.
0.
0.
0.
0.
0.
0.
0.
0.
0.
0.
2.344101413299701e-14
3.216535631637053e-14
4.4263851809589696e-14
6.106051227045555e-14
8.442135353359916e-14
1.1697801579039698e-13
1.1266504995307667e-13
5.1393607718507005e-14
4.463704734656429e-14
6.042524941556504e-14
8.786960348091163e-14
1.202200894021587e-13
1.6259827854505775e-13
2.248751725202077e-13
3.197529696784141e-13
4.65024549561948e-13
6.875411377009034e-13
1.029195415697793e-12
1.5564689723993835e-12
2.3762949433524294e-12
3.663148618503983e-12
5.706450598631405e-12
8.995820944744113e-12
1.4379417937623174e-11
2.33697991672637e-11
3.876422747214929e-11
5.220854327786441e-10
1.4040483135276683e-9
2.3330713556839295e-9
1.8514370585685275e-9
2.0640789307981436e-11
2.249181193139687e-9
4.432766830409034e-9
6.556201578716672e-9
8.656702630502224e-9
1.0732117811706148e-8
1.2736599795735244e-8
6.399167559079653e-9
2.011726865527356e-9
4.675284411368709e-9
5.255473141160046e-9
6.175239631809773e-9
4.6416232276577095e-9
4.0503824975585535e-9
1.5111683188136865e-8
1.2167748184501655e-8
1.0097899151261315e-8
8.907946684529796e-9
8.468545414760871e-9
5.097917180767351e-10
3.889542394293508e-9
3.905759615334013e-9
3.7475007974324e-9
3.6782925142614277e-9
3.754007858727087e-9
4.0025236185229494e-9
9.845896863285143e-9
2.7150972549543227e-8
2.522568441626619e-7
7.208222744956439e-8
3.0382473721145186e-8
9.414107211764562e-9
2.8703567602677683e-9
2.104062602072309e-8
1.6324468194783578e-7
5.8409501654006925e-8
6.68739801919241e-8
1.979346170187859e-8
1.771026194252575e-8
1.4402793573742424e-8
1.4558796250409122e-8
2.4544815115022298e-9
1.1100476089286509e-8
1.22953611270269e-8
6.546811632731361e-9
3.4883349144362216e-9
1.4332194324419452e-9
1.5466312093012928e-9
2.3454977774147966e-9
1.0048563071487538e-9
3.142279302439684e-9
4.095460466100824e-9
5.855917586155508e-9
9.253683872100685e-9
1.517034886420424e-8
2.4359778487258737e-8
3.623637673969629e-8
8.998920918295045e-8
1.7305500839998763e-7
2.328427742114501e-7
1.5898537739554907e-7
4.4910239621406495e-8
2.2988737151095285e-7
3.650443837610539e-7
4.699927033503323e-7
5.557881640216066e-7
6.14926563351999e-7
6.188861424973922e-7
2.579753748103384e-7
9.69851572570005e-8
3.6863418719342543e-8
7.2701244454988734e-9
2.653152344856145e-8
4.4974104429700135e-8
5.972639915538844e-8
5.781315008741323e-8
8.657315329563325e-10
9.254222596428447e-8
9.887882683284709e-8
8.136840755654027e-8
6.125384512194767e-8
3.989699491567507e-8
2.3647448841035587e-8
1.1594729707097136e-8
1.9855257636253573e-9
7.180752776795412e-9
1.820854106869669e-8
3.390788411151161e-8
1.3720053193022104e-7
1.5242967290477858e-8
1.1455324530133117e-6
2.46944908001422e-7
9.213881300484294e-8
3.0975373280566966e-8
5.77808837727488e-9
1.1126141090217698e-8
4.6073980969913386e-8
1.9195113921447014e-7
5.576557457795394e-8
1.8919517374830815e-8
6.238807489908451e-10
1.066806948095217e-9
4.5698648870748675e-9
1.096896047622215e-8
6.754047919669943e-9
2.8376213804354526e-9
7.477140209743322e-9
8.879127767976754e-9
6.474842722095924e-9
2.9407791807822535e-9
1.11989656302354e-8
1.9056296876080914e-8
3.497924869299684e-8
6.357497299235236e-8
7.613324297583668e-8
6.305611349003968e-8
4.7793581655370196e-8
3.3609585653808835e-8
2.147587779996263e-8
2.735541127878431e-7
1.0959725220505645e-6
9.887799442809334e-7
8.038946801120518e-7
1.1608442338623914e-6
1.1882640124619369e-6
1.1765673389370115e-6
1.0419187481085248e-6
2.663361207731599e-7
6.838754842590225e-7
9.04154751100742e-7
2.6559320268484785e-7
1.2177307965702965e-7
1.5903436395631408e-7
1.0517924979515123e-7
5.499838099624882e-8
1.53373962960578e-8
1.7260080067344485e-8
1.5291909718481847e-8
1.1783455590595681e-8
9.151991631195554e-9
2.2079733140805124e-9
7.217985233964619e-9
2.1555419078834178e-8
5.3694726437426334e-8
5.099935958242675e-8
3.284428635018946e-8
1.86759960529037e-8
5.954214645911004e-9
4.167539598293609e-8
1.8673578493448388e-7
1.6601213817664733e-7
1.0282964254566753e-6
5.254992878945671e-7
3.3734184968111985e-7
1.9488495976809625e-7
1.0496616714372057e-7
5.9163868762750863e-8
3.6020456855006724e-8
1.6255016446468377e-8
2.5502970830822008e-8
5.173663394060391e-9
5.090880290700923e-10
1.1035736656500263e-10
2.0636754228128768e-10
8.826108593388842e-13
1.8911089622661226e-10
7.699969350247203e-10
1.8400784117258787e-9
9.171654980407484e-10
7.906173171749853e-10
1.5985176568202397e-9
8.68104844574019e-9
1.185549576152315e-9
4.007490190053026e-10
3.093870943625061e-10
4.8726282684702554e-11
1.1346234625583364e-11
3.8970179409708634e-11
3.332428728030985e-12
1.1876700976475249e-11
1.1654548122170615e-11
8.748597691191484e-13
2.879960514911336e-12
4.071208564196493e-12
5.350595246754865e-12
6.989607452174766e-12
9.20260001545698e-12
1.2263068781475604e-11
1.6581373409627536e-11
2.2813137550047863e-11
3.205491783323913e-11
7.93657979795338e-11
1.582656574777681e-10
3.199687793873076e-10
7.533807167974975e-10
2.2333200850846948e-9
1.0254672513759213e-8
6.832948548664813e-8
5.0027617442062495e-8
3.135331623457999e-8
2.772913628868752e-8
4.5213114220899634e-8
1.5239846871672036e-7
3.814878352363892e-9
2.6158409709991824e-9
2.663525427234301e-9
1.9956414415832043e-10
5.593156482274033e-13
2.813779830138767e-14
3.1952409997406945e-14
0.
0.
0.
0.
0.
0.
0.
0.
0.
0.
0.
3.0409847467554087e-14
0.
0.
0.
0.
0.
2.7753391001266444e-14
3.69390343500822e-14
5.0878492497319485e-14
7.211613844497301e-14
1.0414861326178723e-13
1.521872391238509e-13
2.2417309256054756e-13
3.3230551634475685e-13
4.954520177103267e-13
7.430196725325464e-13
1.121269172444705e-12
1.703764472312141e-12
2.6089564495397025e-12
4.030359368289646e-12
6.289534936875478e-12
9.110391842736255e-11
2.0258642466588918e-10
3.5455682010047247e-10
4.832463731646496e-10
4.709823362182889e-10
2.7155987113403684e-10
8.630266106336386e-11
5.58244674069577e-10
1.1112206446622724e-9
1.725081754222148e-9
2.3870428723729783e-9
7.652572873450997e-10
1.172729356094522e-9
2.4037497782620046e-9
3.243261333098702e-9
3.162081003589064e-9
3.190675962791965e-9
4.799886492226791e-9
8.685172681122662e-9
5.797469887596385e-9
4.1165560598506115e-9
3.065312548849721e-9
2.334006739824077e-9
1.8463087482802084e-9
1.557485933390768e-9
1.4325981395245411e-9
1.4539042546874117e-9
1.6242549229756977e-9
1.968345636612642e-9
2.5354490243609435e-9
6.379097574848279e-8
1.8223846392404883e-8
6.840126573117577e-7
1.524030114739925e-7
5.4494278344344794e-8
1.5410218044643103e-8
3.463693943611566e-9
2.669591848573796e-8
2.0551607028719188e-7
8.06996702229294e-8
8.951469515813176e-8
1.2896596654568984e-8
1.0556395533608777e-8
1.534952381445995e-8
1.0898210722805019e-8
5.5840003948820705e-9
4.209731656565159e-9
2.8105079159772613e-9
3.447421934066482e-9
1.885481768354871e-9
4.3449462624633246e-10
2.5377390170413178e-9
3.2156758612759815e-9
2.750122205890224e-9
2.6343689929500935e-9
1.4753392894176216e-9
4.275929253671386e-9
2.9343131459384873e-8
7.0728648696295136e-9
3.772676633176846e-8
3.352407396028827e-8
1.470138625500799e-8
2.6964106359419135e-7
4.526788782713875e-7
5.629566076413594e-7
4.882206307340955e-7
2.458935268412151e-7
4.049081978811395e-8
3.300167245483484e-7
6.423707558423709e-7
1.020168776293294e-6
1.5460258827702132e-6
9.147221370289624e-7
2.5387102028278256e-7
5.6315736857998955e-8
3.623794631220252e-8
3.6131711630973927e-8
3.3040183935899825e-8
3.129321645351931e-8
2.9457689790705268e-8
2.078386596996119e-8
1.4878116482038612e-8
1.3191954596520038e-8
1.2362179518085074e-8
1.0449640795904507e-8
4.4776375964856346e-9
6.190712044393727e-9
2.2277687081993867e-8
4.640566847369874e-8
8.371722047772117e-8
1.3659480953597072e-7
1.8181519037696512e-7
1.6238762225154223e-6
5.0923311524135715e-9
0.000015076774676808336
2.7352635115837596e-6
1.159463854338904e-6
4.052885750211571e-7
5.296230662315395e-8
1.980123672450831e-7
9.504611103979292e-7
1.1444109061931424e-7
4.861854761833088e-7
7.343575842367627e-7
2.3631161190081903e-7
1.0150818526394989e-7
7.368612728176678e-8
5.346140760714531e-8
2.2926531036790277e-8
7.287938143858138e-9
6.153866722968879e-9
2.4670967625942273e-8
1.6625395776731673e-8
1.521295983670734e-8
2.9699465722371864e-9
1.3778112791398899e-8
3.077891472162161e-8
6.102472084270425e-8
1.20926443620443e-7
1.793099700162902e-7
1.2117511850352589e-7
6.805851333831541e-8
3.0441925843792776e-8
7.727845713873042e-7
2.9575061725010916e-6
5.321338553420507e-7
1.7315454377674574e-6
1.6327198686389082e-6
1.5286758841183939e-6
1.4181535955539182e-6
1.1933565461130247e-6
8.143636895367911e-7
3.7314558934839144e-7
2.7242421881721327e-8
3.502899931538473e-7
3.3041545448842534e-7
1.5661975404143573e-7
5.673795998530682e-8
2.8991310216308313e-9
1.2638378486579098e-7
7.97361100601017e-8
7.431044388424447e-8
7.010706554285851e-8
2.792630377920594e-9
1.2462006058101573e-7
3.026796462500732e-7
2.3550141244123587e-7
1.9798400997453352e-7
1.6882189183852689e-7
1.286464947137677e-7
7.72218886927537e-8
2.3763076877135324e-8
3.080227835622626e-8
1.4906337261043192e-6
1.3589271967378815e-6
9.367871523141183e-6
3.6758035977952964e-6
2.131196325125238e-6
1.2328555708769155e-6
5.504005156392675e-7
1.032041642140851e-7
2.41422165953496e-7
4.913113304572939e-7
1.5282775566974724e-7
5.30006320132363e-7
3.277424530995475e-7
1.316005199668156e-7
8.2494961475752e-8
5.5609096688539076e-8
1.6992089962729524e-8
1.575828069608276e-8
3.587915999971184e-8
5.504652668567386e-9
4.689537889703433e-9
3.9349484410900705e-8
1.549980718446176e-9
1.7378720612184548e-9
6.526748178304422e-10
2.784329029876204e-10
3.74734301806442e-11
3.192923366518886e-10
1.0129058052825548e-10
6.497925422137248e-11
2.1711428119512165e-11
6.8836377954278265e-12
3.1355464329074232e-12
1.7360341273203444e-12
3.5420001263527365e-12
4.907397014260045e-12
6.430590823309728e-12
8.394444259783868e-12
1.1053657771150367e-11
1.4745427650297177e-11
1.998560041645205e-11
2.7614620129872122e-11
5.942884545054527e-11
9.44595025415853e-11
1.4903764979107787e-10
2.979279093099186e-10
7.67775382874894e-10
2.5959479394370046e-9
1.6604468694494957e-8
3.94272794566931e-8
4.548499248895603e-8
2.6331719548237446e-8
2.3979547587877938e-8
4.153610709136274e-8
9.475839382737411e-8
5.069487440865305e-8
4.409435720646155e-9
2.247184361736088e-9
2.478557175789088e-10
1.0557801727557563e-12
2.2909435761279533e-14
0.
0.
0.
0.
0.
0.
0.
0.
0.
0.
0.
2.7934308693431055e-14
0.
0.
0.
0.
0.
2.3628987532361894e-14
3.1432203457399765e-14
4.335542708103946e-14
6.145091969511945e-14
8.854988760168043e-14
1.288650123477817e-13
1.8876897717190247e-13
2.7795208336021653e-13
4.112218001244858e-13
6.113484515210076e-13
9.136179007675284e-13
1.373205096377578e-12
2.077279881018886e-12
3.165202390896373e-12
4.862832875189909e-12
7.259982903328121e-11
1.5011451541328796e-10
2.5693049145443335e-10
3.721889510140312e-10
4.371319076203721e-10
3.970836401340903e-10
2.2850398865904267e-10
6.553983736236529e-11
4.698901118132071e-10
9.667241069265073e-10
1.5395217175192687e-9
3.975708818181624e-11
1.4267050886489444e-9
1.7759951474755053e-9
1.8133404612846798e-9
2.0610711909083327e-9
2.8242943617452443e-9
4.9115285742756126e-9
9.927671177026899e-9
7.860748808087217e-9
4.872966157553146e-9
3.340364291938206e-9
2.4935140889726655e-9
2.0486524609673432e-9
1.883005467313274e-9
1.947155956002185e-9
2.2412923526985578e-9
2.8102401067085734e-9
3.749933158029839e-9
5.225484958424474e-9
9.549640006874271e-8
2.7568419596941126e-8
9.586557492989767e-7
2.013230740665506e-7
7.165126514071116e-8
2.1054956004494358e-8
1.851763485667245e-9
2.5533849290853628e-8
1.7408318869712448e-7
1.0170957124491463e-7
7.949239915690264e-8
2.1378381660806332e-8
1.5326806933105907e-8
1.8485330068058382e-8
1.046969391599836e-8
4.3608324099192294e-9
3.5648113782296227e-9
4.788442535386538e-10
3.8057344924941425e-9
1.6962203452448959e-9
5.055786700227506e-11
3.0188704899604035e-9
2.8623384593985545e-9
2.9348086415746614e-9
1.028833812011515e-9
2.1903046812095193e-8
3.101200408269977e-8
3.515540765282862e-8
2.4756023321606807e-8
5.957037327889904e-8
9.046770736622811e-8
1.4548367335197868e-7
3.712752722852172e-7
5.223554037605907e-7
5.599410128250902e-7
3.1631553721059317e-7
9.664439297446121e-8
5.105991129294164e-7
9.134360673610298e-7
1.3708005450543128e-6
2.0467109327049636e-6
3.6347653842572898e-6
1.2018976845486594e-6
2.90359594644745e-7
6.836385759988866e-8
2.7448193825550604e-8
2.6262096627894262e-8
2.8249142550223146e-8
2.6906568142479265e-8
2.4451050065363823e-8
1.4525834396818687e-8
1.0881813990777597e-9
1.7081977556224447e-8
1.0784998306533375e-8
5.228571957508881e-9
2.791149599588504e-9
4.4759506542251805e-9
1.3448229701139753e-8
4.00939544376505e-8
6.999372655316499e-8
5.85006108757244e-8
5.231204125177279e-8
6.415682034335034e-7
7.596098270767233e-8
6.2294956412168785e-6
1.0866392438705195e-6
4.189179186369496e-7
1.4407911344522271e-7
4.0681850873830315e-8
3.735532812860933e-9
1.5203887834373755e-7
6.057768200933264e-7
2.3054123433847384e-7
2.249530862085631e-7
8.58054371100724e-8
7.986445104567922e-8
5.681275570511114e-8
2.9156541635862608e-8
1.1939295534832733e-8
9.696869109611351e-10
2.76931455571466e-8
1.4882106204205386e-8
1.3535692254318908e-8
1.0539924789520556e-8
2.9262418770334215e-9
1.494102363787149e-8
3.347655965615743e-8
7.033061441297953e-8
1.0089392652115524e-7
7.019525372448564e-8
4.514341730032836e-8
2.6408915506455e-8
1.1893624917468923e-8
3.9439016643430184e-7
1.8816171949268902e-6
2.2755438422687308e-7
1.3371755849303994e-6
1.1985043638716425e-6
1.0579699889176379e-6
8.799650029723618e-7
6.045279537951368e-7
2.58527195053536e-7
1.2433786664055003e-7
4.5009497429017085e-7
4.816603167219206e-8
2.2744369300149682e-7
2.1475212315951985e-7
1.1905017251790125e-7
4.701285830076868e-8
1.5291038416339236e-8
4.208704662893556e-8
3.1713894422848834e-8
2.7417997854529245e-8
2.1153027489793906e-8
8.151335437715828e-10
2.988424894581396e-8
8.640062962230804e-8
1.1560890492061792e-7
7.912481696827171e-8
5.495033026552851e-8
3.116044164538707e-8
6.815018938012217e-9
7.627241539461284e-8
4.2480619459277924e-7
3.9471375455101953e-7
2.560602499194739e-6
1.0682713947661527e-6
6.447799909516579e-7
3.6202554893702095e-7
1.8533673062984103e-7
9.899587345929375e-8
6.977430699781684e-8
1.0417761928778268e-7
3.9211908941443264e-8
2.0123391330921783e-8
3.5908422954503436e-9
1.8651612907560154e-8
1.6576392884059184e-8
7.778095883173998e-10
1.1363814322668789e-9
1.0098942309383375e-9
7.999463601114995e-9
1.503169346640095e-8
3.156587258559622e-8
7.724593512520035e-8
2.949004792152593e-8
2.2582331356463263e-7
1.0297562165015173e-7
1.9299705451964497e-7
1.275982603431716e-7
1.0954814440681406e-7
1.0904124026112162e-7
1.1298683652109158e-7
1.1389760261906817e-7
5.760287123697606e-7
2.053927435655341e-6
1.7490047848378957e-6
9.94030795732662e-7
2.337934916099356e-6
2.9554250777159532e-6
3.838483205757431e-6
3.5647147133710735e-6
3.6013181079007515e-7
1.2649729663269242e-6
2.350683798629628e-6
8.868064279535338e-7
1.9400959154643366e-7
1.0941682053145857e-7
1.8716945961774076e-7
1.1091697647566382e-7
4.781798776221507e-8
1.1979923816927384e-8
2.8452119591385523e-8
2.3065546433182847e-8
1.7275134514850935e-8
1.224415912780547e-8
6.177027396811166e-11
1.3689057344381465e-8
3.273027839554729e-8
7.373262070150775e-8
1.3866575901873166e-7
8.308766316882681e-8
2.6648909632779732e-8
5.060484168005596e-8
7.177466884548737e-8
3.5915246932118965e-7
4.038956604370959e-7
1.318723343061293e-6
8.473552158858655e-7
5.979083169499811e-7
3.7961257432895066e-7
2.1818053927143863e-7
1.3208249936244637e-7
9.50416703060131e-8
1.742945914775819e-8
1.962078541385813e-8
3.0642539375071146e-8
3.662416066631396e-8
2.088644009903967e-8
8.603305307950219e-9
1.0230526967490423e-8
3.119214116326805e-8
6.74053640465533e-8
1.323538174338721e-7
5.231490921207373e-8
9.734776153670395e-8
2.403739402516085e-7
2.1940809424421296e-7
1.3257354453715324e-7
1.1337873066336756e-7
1.153786450832459e-7
1.2362079243461256e-7
1.318583864010577e-7
1.3279566289492328e-7
1.192276801840823e-7
9.098871063129636e-8
1.1925272725326417e-6
5.268593546562089e-6
2.9108179682059375e-7
4.6348299741331355e-6
4.265281305756726e-6
4.543022666129792e-6
1.0823094260960667e-7
1.0945665086567291e-6
1.4910709930226807e-6
2.5470733308350285e-6
1.7443007708459346e-6
4.142482996787667e-6
4.821624672907926e-6
6.910871230791174e-8
2.0979947330229715e-7
7.236129377690837e-8
1.7192673126726458e-8
7.164786839016648e-8
4.27211011316049e-8
9.99285231494609e-9
1.3679880389840664e-9
2.1449542192843745e-9
2.424373457242795e-9
1.635759612762726e-9
2.803902684019194e-10
1.6052598865269236e-9
3.4363807613495768e-9
6.047462127161673e-9
1.0159438294615987e-8
1.6260859950586633e-8
5.51786779279447e-8
7.224038272209342e-8
8.4215276186194e-9
6.629904289118255e-8
1.2317060362728105e-7
1.7272791738051475e-7
1.9155643307628533e-7
1.5136410229444719e-7
6.64020538602506e-8
8.608292294759413e-9
3.098179995303387e-8
3.230457368444333e-8
7.635809448576934e-9
1.3249587622157873e-9
2.9220332324216454e-10
9.112310667224029e-10
1.0614398790835049e-8
2.9551240367431905e-10
1.2437453687534591e-9
7.53392566400923e-9
1.1595359822360965e-9
6.091615084616908e-10
2.5754478338317063e-10
3.950914670308868e-11
2.206766273291128e-10
8.996943989186974e-11
4.491939902965712e-11
1.817032800910625e-11
2.0267270353974294e-11
1.1950925428420196e-11
7.188142839140194e-12
1.6463831907893268e-12
2.9139522277787616e-12
3.7277797724578744e-12
4.757743091024599e-12
6.159467492038377e-12
8.092741631931397e-12
1.0795413007920906e-11
1.4645819246011194e-11
2.0268712476980793e-11
2.8743429719490852e-11
4.2048890972911114e-11
1.1422388508161024e-10
2.6669866301350293e-10
7.080993327516072e-10
2.779161303622983e-9
3.577292924570859e-8
3.6983289416597356e-8
2.4837721259234464e-8
1.5383121982730314e-8
1.801083625853351e-8
4.80532639443913e-8
5.677444819869898e-8
4.609223185403579e-9
3.1780641121712953e-9
1.923556174631967e-9
2.141913590414039e-11
1.5538192518670071e-12
0.
0.
0.
0.
0.
0.
0.
0.
0.
0.
0.
2.41449467988077e-14
3.310239529183729e-14
4.546750057113872e-14
6.25718932536821e-14
4.869413800980475e-14
0.
0.
3.094164041473728e-14
4.420835687658743e-14
5.845011046859494e-14
7.771828124349456e-14
1.0679186564773366e-13
1.5113156450912228e-13
2.1821975947254904e-13
3.1920854434011307e-13
4.711507394778813e-13
7.003873359278417e-13
1.0479324385805612e-12
1.5782220532218684e-12
2.393563940991987e-12
3.658415101108869e-12
5.6409732653461066e-12
8.786073560446888e-12
1.3846442733194132e-11
1.996039191202698e-10
4.6060369280764134e-10
8.076011148465743e-10
1.0307163103139405e-9
8.439005459665186e-10
2.419956155191673e-10
6.298543458022768e-10
1.6543796677018183e-9
2.7702305706887454e-9
3.948450250998549e-9
5.171041924515574e-9
2.152128381563521e-9
1.5586978628061041e-9
3.912741719493657e-9
6.046422951222582e-9
1.0934078701458605e-8
4.749071979561456e-9
1.4437675860785934e-9
3.544723107698406e-9
1.247302487756187e-10
2.1350071383820063e-9
2.947619610648797e-9
2.9932530909735077e-9
2.6955981306178537e-9
2.3515515685261664e-9
2.0892838351160864e-9
1.9484119456501877e-9
1.9427331949623826e-9
2.0883213001682747e-9
2.415011558360437e-9
4.4959103797742865e-8
1.3786247136263814e-8
5.649647368114417e-7
1.2998704066894832e-7
4.7019703189575994e-8
1.312794920816676e-8
3.9192786371180174e-9
2.669571657329793e-8
2.001838562578759e-7
7.31596999539677e-8
8.35270568558283e-8
1.234386163321251e-8
1.0602743803980383e-8
1.3798440665435843e-8
1.1607502014229797e-8
5.965174739835874e-9
4.063968773844263e-9
2.4883842266935503e-9
4.073012230649886e-9
2.032761783522859e-9
5.964296002275286e-10
1.6771906536328605e-9
2.6617095706340863e-9
2.2409698204372576e-9
2.0905855504198704e-9
4.762078067970249e-9
2.5560894996920628e-8
5.00700295959135e-8
2.2856909117570137e-8
2.7241455194779453e-8
7.262884209231691e-8
9.29746674760584e-8
2.998724171693253e-7
4.164830336690723e-7
4.741932651022377e-7
3.6488841533619765e-7
8.918443823252598e-8
2.429271967915849e-7
5.807688605342001e-7
9.432136142571371e-7
1.3962177360644775e-6
2.1263110902434827e-6
8.529422924957122e-7
2.1331958666581606e-7
5.362537427260747e-8
3.0554230936736923e-8
3.144695299316456e-8
3.030125803218456e-8
2.8872502203161325e-8
2.5499209054340068e-8
1.350592318014492e-8
5.47071834882833e-10
4.4609396829536414e-9
9.917061297663446e-10
1.0454845008176548e-9
5.684877780026946e-10
7.472432013219198e-9
2.304126728964517e-8
5.57511675185226e-8
1.0421292758955825e-7
1.0559112760127185e-7
9.436207827775405e-8
9.890455076186385e-7
1.501745264484605e-7
8.832356343354326e-6
1.5557432329507334e-6
5.879510976753129e-7
1.9053886618561787e-7
3.5174844665120187e-8
5.3463469427065185e-8
1.6250944092727375e-7
6.447856534922484e-7
3.278377029743138e-7
7.951475072517439e-7
2.879666728069336e-7
1.6155139671404112e-7
8.090742305897476e-8
4.465899345070696e-8
1.7873202892208406e-8
4.888002348620026e-9
1.2650457617987402e-8
1.8178992563344415e-8
1.4394469555520047e-8
1.3357723089966397e-8
7.761209353559091e-10
1.2318961049518006e-8
2.7907993195339425e-8
5.7173739198664344e-8
1.1288685962503138e-7
1.1625075063325482e-7
7.290122664059332e-8
4.1413174026852444e-8
1.888169983932533e-8
5.225071914500798e-7
2.4092619025324348e-6
1.9358880936737592e-7
1.4366226840012532e-6
1.3630150003022045e-6
1.2555333530225138e-6
1.1160447992046522e-6
8.662290131273684e-7
5.169282740989858e-7
1.4507736709575036e-7
1.5323950617740125e-7
2.3188744718453655e-7
3.2389353181870067e-7
2.0943767335835947e-7
9.034117718135287e-8
2.172513633730028e-8
7.019274089593328e-8
6.110293017836617e-8
4.9455481365345645e-8
4.667737030932422e-8
2.7157083630594506e-8
2.2901240998116826e-8
9.913776735491823e-8
1.882061422088398e-7
1.3622975988459975e-7
1.0252993812226037e-7
7.310964744492748e-8
3.876141466550374e-8
8.442489019065291e-9
7.715122799232863e-8
7.215439266469333e-7
5.863436429142984e-7
5.1914512014002575e-6
1.8040783770595644e-6
1.0259748509283278e-6
5.461816440741105e-7
2.574540463290874e-7
1.1374068175220433e-7
4.8086609521203675e-8
1.037658864119035e-7
2.795427985351557e-7
3.687951368156121e-7
1.0258532037847428e-7
5.938764184537747e-8
2.5260160433739123e-8
1.8514270427196888e-8
1.2110889950751398e-8
6.198919969493664e-9
2.0547757922397523e-9
3.23902584440542e-9
1.7068026749838106e-9
2.9603159739330916e-9
1.5371575420043425e-9
1.271802583740298e-9
1.7402917061043108e-9
5.261064231002315e-9
7.12985445961873e-9
1.9374725917539568e-9
8.420999081369883e-10
6.953140971796842e-10
3.1919992302426305e-11
1.6317997380658359e-10
7.497861109404611e-11
7.055730532030146e-11
2.893974959947e-11
1.2424443727998678e-11
1.405632873892058e-12
1.7107463582553042e-12
3.1668137140676398e-12
4.3584350107714875e-12
5.707900315257052e-12
7.446082332990087e-12
1.325893346590823e-11
1.3663097637810916e-11
1.0234445531796057e-11
1.318884221038304e-11
2.7380024817058188e-11
5.7079119321765536e-11
1.1706074515463112e-10
2.4930738634700637e-10
5.837932100343827e-10
1.6326835343888706e-9
6.649669350132438e-9
7.336756213991763e-8
5.024766946378533e-8
3.063487549235142e-8
2.232600985551889e-8
2.843898122263756e-8
8.380486718625175e-8
6.814658246860118e-8
4.020616422468519e-9
3.925930763866761e-9
2.195713359885275e-9
1.8995894432600526e-10
1.2230568898299782e-12
2.6743265324541176e-14
0.
0.
0.
0.
0.
0.
0.
0.
0.
0.
0.
0.
0.
0.
0.
0.
0.
0.
0.
2.958394397359889e-14
4.3178742375075294e-14
6.318917577087473e-14
9.274965810130605e-14
1.3659619355920026e-13
2.0192861236934155e-13
2.997669480070358e-13
4.4710752947377467e-13
7.033973783827179e-12
1.2176193918883732e-11
1.9108952075431568e-11
2.840707161469947e-11
4.0053395032301237e-11
5.367882792555006e-11
6.809408969668652e-11
8.080458407311583e-11
8.769590576342608e-11
8.313200280022335e-11
6.058122127306232e-11
1.6549181464070654e-10
1.5169100295876826e-10
1.9317071486539525e-10
2.1250012898741843e-10
2.5924453875079596e-10
3.58057848937082e-10
5.133011867175462e-10
7.638865566956699e-10
1.293309084144543e-9
2.5223399473746236e-9
2.004959841062754e-9
1.6533554174134015e-9
1.6680481679962422e-9
1.9111655359911024e-9
2.379257297788984e-9
3.1447469221032583e-9
4.363558456005206e-9
6.328944591423948e-9
9.588469244009384e-9
8.846036264522237e-8
2.502605924137192e-8
1.2960993767952483e-6
2.6155692657983666e-7
1.1487067187265745e-7
4.5369643797927745e-8
1.3236273567609104e-8
6.0570090122960394e-9
3.34217853090473e-8
2.419985863699116e-7
1.3815182541862407e-7
3.472864411429751e-8
5.035133111905631e-8
4.440132420971546e-8
7.62000490002511e-8
4.2600536319334296e-8
2.1328642527227512e-8
1.1368650330163657e-8
4.820973795581572e-9
8.531015572038889e-10
6.532642448241611e-9
4.939834925980463e-9
3.0162857741336516e-9
3.1061738688754e-9
7.217465807892607e-9
1.334462104090859e-8
2.466236852302503e-8
4.4812990111676254e-8
6.972294334593407e-8
5.195343386652192e-8
2.9532054366645815e-8
2.4647586900293853e-7
7.750780735672894e-7
5.881209466507037e-7
2.313767142199181e-7
5.46575820444615e-7
6.513012304185007e-7
7.012247333645721e-7
7.040105766374005e-7
6.178325453688957e-7
4.139735713665395e-7
1.2964217241409247e-7
2.678044539433436e-7
1.913732961515802e-7
9.679923911426867e-8
4.2312491103787744e-8
9.668452404971954e-10
4.2832535263216e-8
2.8608066187318555e-8
2.4870274451920742e-8
2.0835639476666828e-8
2.742425627997373e-9
2.5690227298881528e-8
7.264053219853994e-8
5.8548055973152034e-8
4.436818025077354e-8
3.378067474029454e-8
2.1779895636123163e-8
7.131836725621356e-10
4.75940365869531e-8
4.824955748552643e-8
4.162453009796422e-8
3.0982624614123666e-7
5.950502026688249e-9
3.6499869876059603e-6
7.093876423867867e-7
3.015989986907026e-7
1.1965716165271194e-7
4.544786209257146e-8
1.1645665142607156e-8
1.2441336113918594e-8
8.343172856824154e-8
2.323186131051276e-8
9.348808262857661e-9
1.254551262648163e-8
1.5677345972211506e-8
4.969569716733146e-9
2.1661273947919243e-9
6.652350256261561e-10
8.186200632766026e-9
3.327470513559185e-8
3.72433866733512e-8
1.6702434742968033e-8
3.146528040528049e-8
5.063915678513855e-8
1.0188220937901736e-7
1.27319990991834e-7
1.1041654542596609e-7
1.0431477920386898e-7
1.0070720277525897e-7
9.245962450416413e-8
7.632079142595864e-8
5.499018210822491e-8
6.45111512332642e-7
2.5762308475790476e-6
1.7053449302419617e-6
2.3873972513598553e-6
2.9966703139735024e-6
3.0116513164914586e-6
3.835797071482858e-6
4.903872095125076e-7
8.906484075443827e-7
1.3048526248332596e-6
2.0279571311728963e-6
1.1549999116967896e-6
2.504560562254959e-7
4.79088992462027e-8
1.558790620481394e-7
1.2990955850983396e-7
7.085532578583759e-8
2.219555705163792e-8
1.0015873938798678e-8
1.3895738158677599e-8
1.046804377065674e-8
7.590257053759343e-9
1.2977650996403731e-9
6.461123956367548e-9
1.5981502594233175e-8
3.476575812138541e-8
7.812622879450877e-8
7.853398370377076e-8
3.306145189822065e-8
3.2219670556004895e-8
3.199974936487574e-7
5.019440827603187e-7
5.267422896716938e-7
5.642425881955275e-7
4.979262660396424e-7
3.8456244692305154e-7
2.555589844889538e-7
1.6309910837550386e-7
1.0597324369236148e-7
4.1848320370254474e-8
3.143826785256258e-8
2.181154154004695e-8
2.768115394180434e-8
1.0473299432243608e-8
2.623141570233579e-9
5.460793981187518e-10
2.9861619272245548e-9
3.425361376760984e-9
7.704616739239466e-10
2.050010104257508e-9
4.562824151779812e-9
1.1528989541676475e-9
3.5826813624234955e-10
2.2823212439632114e-10
7.375442052881237e-11
8.718613696113078e-11
8.918614961136914e-13
4.862722792184906e-12
2.077022782218166e-12
1.0199198250223404e-11
1.0763532903929805e-11
4.1569237450014136e-12
4.467605415748381e-12
5.418393834491814e-12
6.91988722233652e-12
9.075851485820729e-12
1.21300065555639e-11
1.6501965953276143e-11
2.2893689703527452e-11
3.2511972555552523e-11
4.753941394531603e-11
7.221194956322656e-11
2.3112505658361593e-10
6.979653599099851e-10
2.6589332350804587e-9
2.1915581092365616e-8
4.1469599425367076e-8
3.373444717249043e-8
2.279775479830047e-8
2.7219708258292736e-8
7.461089277324472e-8
6.944732492344492e-8
5.2539377020332036e-9
4.936059437214221e-9
7.485044882944288e-9
6.295776045054105e-12
9.202781934217344e-14
0.
0.
0.
0.
0.
0.
0.
0.
0.
0.
0.
0.
2.508298195933362e-14
3.4487768128783857e-14
4.751886015767217e-14
6.561159721210467e-14
5.690574163398755e-14
2.568413165100218e-14
2.3239274498059142e-14
3.3556807882742565e-14
4.853202756381923e-14
6.519471250129518e-14
8.728831004766544e-14
1.2021476268544898e-13
1.7045383929764196e-13
2.4694109499679224e-13
3.630506905188982e-13
5.394110044998201e-13
8.082658598926975e-13
1.2205363553521327e-12
1.8575340618422496e-12
2.850770452307257e-12
4.41617385345502e-12
6.914633167525955e-12
1.096223689860261e-11
1.763812370193176e-11
2.449315640333112e-10
6.102785715286053e-10
1.0656836686918155e-9
1.1567795270562085e-9
5.782920456868722e-10
4.1852082446756475e-10
1.5761902094739512e-9
2.7928924007507125e-9
4.0464147397131994e-9
5.331249768765527e-9
6.635772678506933e-9
3.2213657756264622e-9
2.897029507965765e-10
3.252139266460173e-9
4.097192624202085e-9
5.38658971884906e-9
1.42380412048649e-9
6.210123509213999e-9
1.433190337843005e-8
1.0776680857607815e-8
8.122290683125029e-9
2.28522156390587e-9
2.3551248365008727e-9
2.884195947637159e-9
2.7008542478930746e-9
2.485581605432653e-9
2.3661325391733402e-9
2.3740094165144516e-9
2.527417539976629e-9
2.852465620775529e-9
2.5855575565248664e-8
2.5478724631515714e-10
4.2719012110267005e-7
1.0497062272599432e-7
3.96675436289829e-8
1.1285146071864497e-8
3.838588977612489e-9
2.5529000039539336e-8
1.8278429687314802e-7
6.596792183678724e-8
7.66612795827626e-8
1.526981432471105e-8
1.3706351988150348e-8
1.2935437049954109e-8
1.3684222232011288e-8
6.104598549648088e-9
2.7610722519939223e-9
9.9182955909118e-11
5.418317684580399e-9
2.4764499675582163e-9
8.494775975540322e-10
1.1976572942755548e-9
3.299694936276976e-9
3.5195852144681743e-9
1.0941515527118954e-9
7.297444983297965e-9
7.625754433546491e-9
1.1954512027747875e-8
2.1150802121491966e-8
3.564720282027372e-8
5.3816772541888135e-8
1.2933679500596463e-7
2.417274410841835e-7
3.3417097220332535e-7
3.3876606101295776e-7
1.3828705450296677e-7
1.6702970456471546e-7
4.50059076785819e-7
6.983338316178521e-7
9.405593680435511e-7
1.206312669206521e-6
1.4922753853456446e-6
4.870726587899117e-7
1.4689288683709508e-7
4.7035421885298854e-8
2.0178706956957323e-8
1.595894509241175e-8
1.7023951864976733e-8
1.663840574509274e-8
1.235851109948637e-8
1.919481790411859e-10
1.7620435589800014e-8
1.6513198268269625e-8
9.15252901286617e-9
4.128816291516727e-9
5.510832963265699e-10
1.8122600683025646e-9
3.9568422247264706e-10
6.27946281002444e-9
8.377717376884294e-9
1.0102969184665725e-8
1.1921539353771425e-8
2.8111796582076587e-7
7.013077894537004e-8
1.9699219090922056e-6
3.6914167738941326e-7
1.2767790855334677e-7
5.4693638013414425e-8
1.3670951759304828e-8
8.247186119915785e-9
1.9457727448145208e-8
9.239978105100501e-8
2.1265633106591465e-8
1.847579503554035e-8
4.768758615135911e-10
1.8990685315155463e-9
3.544181552342669e-9
5.264504115447088e-10
2.3003969978603107e-9
4.6002921761729994e-10
6.825709035986441e-9
3.4019105012913928e-9
2.9884891763370333e-9
2.2741280513414083e-9
4.505971641959149e-10
2.778731114196606e-9
6.335053757662391e-9
1.318795619501381e-8
2.142551779133624e-8
1.5655182472233347e-8
1.0009471800465041e-8
5.985391025799478e-9
3.007540270115195e-9
8.273161175994541e-8
3.8973112807886083e-7
1.2820257586024515e-7
2.9214369783702137e-7
3.1331887703355304e-7
2.9656174746147423e-7
2.6342600046039133e-7
1.9643836440851676e-7
8.942648843852347e-8
9.12248204990305e-8
4.920942196023038e-7
1.3768647983598581e-8
6.498393558175954e-8
6.488111131951994e-8
4.344215567974524e-8
2.227840659429328e-8
1.0712349470513254e-9
9.251708843352335e-9
7.144719619080851e-9
5.912475733937824e-9
4.442190155407236e-9
1.7578381283025748e-10
5.290954925574925e-9
1.5437345147025294e-8
2.46579339790426e-8
1.695817931459728e-8
1.22349113865144e-8
5.799422483971717e-9
1.2121658625742064e-8
1.0115043120860902e-8
7.481911103054868e-8
5.321658388523267e-8
3.566787470716242e-7
1.4419595673762713e-7
8.821562830842205e-8
5.533450143182775e-8
1.1045748395188376e-9
2.857041613830528e-9
1.9755796736675413e-9
1.4918687094494383e-9
1.3454142278990008e-9
1.0091137656915232e-9
7.566155897185167e-10
7.372080227258404e-10
9.524847422303228e-10
1.7629799109302027e-9
3.2662888178300505e-9
5.5965935018454704e-9
5.6078979667910635e-9
2.2623216876310556e-9
5.524687362384371e-10
2.7851147661576386e-9
4.821560746553362e-9
7.162357510828784e-9
6.796173431632906e-9
6.294796875478765e-9
6.228899805334976e-9
6.036521203090832e-9
5.464520119911806e-9
4.523925698068404e-9
3.3630807813876907e-9
4.066864306780797e-8
1.6000443654437214e-7
2.981297270857064e-7
3.0015633361940144e-8
2.632439960050826e-7
3.2448809743531934e-7
4.6305743785244256e-7
1.353064693455458e-7
1.9945633836262094e-7
2.2029991790851613e-7
2.829412272310541e-7
3.979535861588661e-7
1.2240515520436194e-7
8.62570911451986e-9
1.0241070363140377e-8
1.5673877745557268e-8
1.338957809869401e-8
2.9583635837031e-9
5.6079412130375056e-11
8.093834128988158e-10
6.861561106059382e-10
5.024715760423769e-10
2.3107005270458057e-10
1.5753165957217883e-10
4.99384290280563e-10
9.426332140658703e-10
1.5807431206307594e-9
1.338250637677004e-9
3.560419992630905e-9
2.4366654803275736e-9
1.994177485968211e-9
5.921616898712715e-9
2.727452126408405e-8
1.459376100859798e-8
2.3809059456789844e-8
2.418254291811141e-8
1.9909837353438985e-8
1.4074482990854503e-8
9.404408196063034e-9
5.871878416627491e-9
2.3692284103335335e-9
3.762319479361691e-9
3.0784842506815935e-9
4.863952225049638e-9
4.625040394490713e-9
4.500805388669284e-9
1.1535374724142044e-8
4.7396386013518554e-8
6.906649961507834e-8
2.4827633331663676e-8
9.477324868553341e-9
4.527191310223427e-8
1.5972022760339287e-7
1.4973328338820621e-7
8.6988409429437e-8
6.415678984409512e-8
5.961735187868243e-8
6.258991135953911e-8
6.758450040846274e-8
7.036520282561921e-8
6.79619199873325e-8
5.962351132821235e-8
3.041323581165729e-7
2.17685560453234e-6
6.423925098944233e-6
7.884682773579876e-6
6.622263976847236e-6
4.098852138143755e-6
2.0508524723291533e-6
1.2575760458832344e-6
8.373749014910491e-7
6.331349756474299e-8
3.0279512290616463e-6
1.7897953933082026e-6
8.159075462365718e-7
3.8525036619429257e-7
1.950318948344581e-7
1.1262089042662434e-7
1.1143786647498578e-7
3.007744188861116e-8
1.1929634414928542e-9
1.4581683783172744e-8
2.5574878157549693e-9
2.9766866536684643e-9
4.177159996124435e-9
3.1024216596055656e-9
4.123749570593092e-8
1.605112262697043e-8
3.887710034070188e-8
2.981472009224987e-8
3.068403823478617e-9
5.285028705122223e-10
5.7812433076671275e-11
2.0747297547391194e-11
3.0701103055212645e-12
7.580917610046426e-12
6.559853088485016e-12
5.751063069573351e-12
6.112434903969262e-12
7.245029048433914e-12
9.012365916824245e-12
1.1515584900706852e-11
1.503113172001956e-11
2.0047998078435914e-11
2.6580626233583174e-11
2.5698941370918487e-11
2.941852812871042e-11
4.5988471542761335e-11
9.001667402666207e-11
2.0528139323396523e-10
5.697784043538347e-10
2.4608215203396304e-9
7.112372885063878e-9
6.21099910483473e-9
1.3112483663752003e-8
4.224519394193003e-8
2.4767751012692366e-8
5.591882698582335e-8
3.0967630580914125e-8
1.8898161759527082e-8
3.287559639487884e-8
8.160602134466728e-9
1.1521252438926553e-12
1.3719763139685546e-13
0.
0.
0.
0.
0.
0.
0.
0.
0.
0.
0.
0.
0.
0.
0.
0.
0.
0.
0.
0.
0.
2.9318536244462984e-14
4.26956377776153e-14
6.234321155065664e-14
9.129388659164335e-14
1.3411345119783724e-13
1.9771559879253166e-13
2.9263554062681103e-13
4.3504333116609997e-13
6.499543770703602e-13
9.683089669651726e-12
1.7240913051704227e-11
2.7499577545739828e-11
4.113586617516618e-11
5.776283533543937e-11
7.622595238584399e-11
9.397721328406372e-11
1.0661929829963799e-10
1.0791310639325565e-10
9.040257180470597e-11
4.6508959569497195e-11
2.3972752843070687e-10
2.2791509408936091e-10
2.7960921686203644e-10
3.124221627995866e-10
3.8046692599856213e-10
5.319805633561184e-10
7.825427214429925e-10
1.1958620483050098e-9
2.0463759387366444e-9
3.4618822841645523e-9
2.343662389254044e-9
1.9096946207049334e-9
1.9162604420181582e-9
2.200241190832601e-9
2.7639354834245972e-9
3.707596550084034e-9
5.2494173852582744e-9
7.812491550792311e-9
1.2199755069269653e-8
1.973373499615505e-8
1.2317019592100196e-7
1.9177821502261987e-8
1.3485568623372802e-6
2.694670099173585e-7
1.0015141308781354e-7
3.2746654959570483e-8
4.216317328238612e-9
1.7006157091206612e-8
7.692342297565764e-8
1.8564633938404909e-7
6.732623328969126e-8
5.9554619521309015e-8
6.691424264638752e-8
5.861150840005575e-8
3.9601495192294466e-8
2.8246071470728697e-8
1.435198078500481e-8
5.101318611086952e-9
8.506131034996856e-9
8.505020475716903e-9
7.000813902472541e-9
6.233377034470649e-9
1.3404097156275918e-10
6.201847110399093e-9
1.3979815389365077e-8
2.862023964844219e-8
5.5889634568549275e-8
5.2060625482626656e-8
3.095587057099886e-8
1.7630683715692143e-8
1.9032569843544124e-7
8.076554208749671e-7
2.8375042308481366e-7
3.644205711318853e-7
4.6352904970377947e-7
4.700135706051373e-7
4.4715750436864196e-7
3.78950940820507e-7
2.6385690525156056e-7
1.2792809795133964e-7
6.069302565581204e-9
1.0929218025665634e-7
5.851353773532691e-8
1.1344718611282336e-7
9.53066647097226e-8
5.451958246528713e-8
1.9241193248758054e-8
1.2966412508577912e-8
1.3930141977353921e-8
1.069746845545193e-8
9.063944930464154e-9
4.814505891865174e-9
3.436055597184814e-9
1.3780044893171053e-8
3.5898108029170335e-8
5.12475216146863e-8
3.2618376306441706e-8
2.0162987119487744e-8
8.586000870425168e-9
8.563467482807612e-9
4.4204385241889406e-8
1.9937123044840178e-7
1.939531326590935e-7
1.3676648976876837e-6
5.876417416053141e-7
3.58552949466224e-7
2.0186839678317635e-7
1.0462725962963963e-7
5.520961508861406e-8
3.092396819812655e-8
2.1424775885758747e-8
4.371712166203744e-9
3.054988573195515e-8
3.4983710909406744e-8
3.2297299427424565e-8
1.974799997196906e-8
7.3420610034032106e-9
2.054146558087096e-8
3.766801423007712e-8
3.0687836815554566e-8
2.87057111440466e-8
1.3907865185688375e-9
3.615118991652537e-8
8.54940079476473e-8
9.497175971913372e-8
8.473631899097188e-8
7.597203494286684e-8
6.521214229316565e-8
5.149576091366537e-8
3.6345121016380487e-8
2.1109515136182267e-8
5.578554343251478e-9
6.198152604772953e-7
2.451459092868623e-6
2.7519659407399678e-6
2.5735371422883904e-6
1.6209416602350274e-6
1.1213602800266833e-6
5.520487187737292e-7
4.7484320099614716e-7
9.5450631549795e-7
8.327629925661898e-7
1.1432799496410033e-6
8.977073460393525e-7
1.2412928891858783e-7
1.569549629605904e-8
1.0702475189405368e-7
1.2976018166230135e-7
8.913732654882836e-8
2.7791248919837388e-8
4.0589333598781433e-10
8.381415780684526e-9
7.020508822833396e-9
5.342286490407004e-9
2.626791526330912e-9
2.0820784175550997e-9
6.7900445957471726e-9
1.4209466470566942e-8
2.9634845217919704e-8
6.011831031853153e-8
4.160675912061112e-8
6.267405259255655e-9
3.973848272602052e-8
2.788224216185822e-7
4.837639732108416e-7
5.180450514719208e-7
5.408463495323034e-7
4.697356034393771e-7
3.647005246828724e-7
2.44864342587731e-7
1.5828959633266712e-7
1.0709459928643675e-7
7.167320030632207e-8
2.740051230592504e-8
2.6370518337206566e-8
1.6050140182687378e-8
5.673368320311739e-9
6.451746565826258e-9
2.817660406016646e-8
1.1128784152910273e-7
2.1668405404194305e-7
2.0041100111675651e-7
9.526935723681977e-8
1.9304226765080702e-7
1.8660808932194156e-7
1.3337486471728619e-7
1.234828318868415e-7
1.2804090503198865e-7
1.3604586476123326e-7
1.3990258482664887e-7
1.3227148813381342e-7
1.1047118025971407e-7
7.902600692573768e-8
1.2793626844126606e-6
5.3478332731834976e-6
1.3366994520939605e-6
5.580078972635657e-6
4.067485865305857e-6
4.191194083789401e-6
3.2103872737327086e-8
1.0035299919226587e-6
1.2508791561808785e-6
1.8666793957752553e-6
2.126144857011522e-6
2.1265594735089405e-6
2.5156297338288127e-6
2.645524248140242e-7
2.4897690456340845e-7
2.080092668881991e-7
1.1399120592000556e-7
2.5350253997878684e-7
1.7902604269421655e-7
1.1257131365973654e-8
2.1522067630609442e-8
8.890012549439379e-9
2.304217213497463e-9
5.462556532380124e-10
7.223630468702745e-11
1.4676280627848152e-10
1.6949029054454742e-10
7.472752530344368e-11
1.68133385578225e-10
4.2460295591277813e-10
7.297204923264345e-10
2.1213799507672836e-9
4.815710421116174e-9
4.554783242949623e-9
2.1861263726386424e-9
1.8742418060227344e-9
7.339927362299191e-9
1.3585312777299856e-8
1.5414351554878146e-8
1.0306359243422552e-8
3.1049095392727066e-9
2.6791572135864168e-9
4.432260089714177e-9
1.2343828656098436e-8
4.194050583890463e-8
9.432310783000647e-9
4.790639107287964e-9
6.887868088145211e-11
1.3728152088530568e-10
2.6821061347822776e-9
4.151021867853427e-12
9.097475014386367e-10
1.97988387678162e-9
8.00913630280749e-9
8.890409940355348e-10
2.6374426196282754e-10
9.926225644073518e-11
2.548117840149537e-10
4.224672636053405e-11
1.1631461036155374e-11
7.855837720540945e-12
1.1159972388356934e-11
4.3936269214132e-12
1.7182579778977044e-12
3.249086795073699e-12
4.42469739825181e-12
5.770668784306258e-12
7.510916170344206e-12
9.854664724417602e-12
1.3079433256661866e-11
1.7601527083111746e-11
2.4080078952045787e-11
3.360401221965974e-11
7.879406200019234e-11
1.4719277708757455e-10
2.789302806251684e-10
6.166922381074728e-10
1.67389769018055e-9
6.325343214040202e-9
4.836881138415493e-8
4.964311895226052e-8
4.190274569258613e-8
3.109365269480246e-8
3.9723202952837185e-8
1.1711180786430641e-7
5.425444557752035e-9
3.26055024781923e-9
2.899344174581848e-9
1.0745891873875972e-9
3.5052408003223926e-12
3.264247891398429e-14
3.0506955364936155e-14
0.
0.
0.
0.
0.
0.
0.
0.
0.
0.
0.
2.627127276400618e-14
0.
0.
0.
0.
0.
2.3858455304918058e-14
3.174350879934311e-14
4.372933268038402e-14
6.198458351505803e-14
8.949093450795418e-14
1.3069075228785778e-13
1.9234537547889596e-13
2.8482314352031626e-13
4.2412487363636716e-13
6.351274563247912e-13
9.568548673108466e-13
1.4511583715140958e-12
2.2172535114226155e-12
3.416511758926442e-12
5.022820221084618e-11
1.0540845614667359e-10
1.8165228323440463e-10
2.620972985770588e-10
3.0174484787541904e-10
2.6179752043624237e-10
1.28916466809692e-10
9.159243618501318e-11
3.877083196296563e-10
7.471928978462096e-10
1.1596797938777083e-9
1.6165168251418804e-9
3.949441077081718e-10
1.0107910050157642e-9
1.8219815074174409e-9
2.119288924018865e-9
2.033334467845577e-9
2.3472669677400882e-9
3.872300092388128e-9
7.935715675694735e-9
5.970953097456768e-9
3.909070989566918e-9
2.7390560386196825e-9
2.0188051138853814e-9
1.5874271123560146e-9
1.3605337954851579e-9
1.2908922115695829e-9
1.3598943637253613e-9
1.5731582736779454e-9
1.9592117536544066e-9
2.571921592761046e-9
6.373260941649432e-8
1.4201199669918457e-8
7.169494392350098e-7
1.5749043349160866e-7
5.769563235744267e-8
1.7108146325929394e-8
2.2256107969845523e-9
2.3900318899833475e-8
1.7649779516349387e-7
8.655700489186461e-8
8.85694204586362e-8
1.5321398768052137e-8
3.901319708166062e-8
3.0390091209965844e-8
2.6765825235094944e-8
2.2897048517348036e-8
1.561388345728063e-8
6.704317629424328e-9
3.3880674262425815e-10
7.0010135802434225e-9
4.672469789425468e-9
4.306607380485158e-9
2.3197583910123424e-9
1.783236954942744e-9
5.314498544126443e-9
1.0638727751726867e-8
2.0159885434552366e-8
3.6696392328471124e-8
3.130202140929538e-8
1.5600514775531557e-8
7.093800786838285e-9
1.4383594743241965e-7
6.792682601191797e-7
1.2360480299285432e-7
2.876930833635772e-7
3.2738150258353043e-7
3.192404903035606e-7
2.9121575314103383e-7
2.3433414314450843e-7
1.5852521440220466e-7
8.484221758764676e-8
2.5333056411621435e-8
9.407659561564573e-8
1.0306136364970887e-7
7.023663162340478e-8
3.4924045112606936e-8
1.163209513293926e-9
2.261739697234337e-8
1.6479463604570673e-8
1.4103740621405585e-8
1.2678187950438911e-8
4.243042008979001e-9
1.0380297891533335e-8
3.646876553543945e-8
3.6975331632483044e-8
2.767957132502472e-8
2.1207943978072023e-8
1.4854786316659056e-8
6.6588182100082495e-9
7.688323697870154e-9
3.9598923766795986e-8
4.379842469454537e-8
2.2415283027820612e-7
4.590537571915736e-8
2.5945189948363955e-6
5.582216810868501e-7
2.5632755567458153e-7
1.0813288662937882e-7
4.1957105024712696e-8
1.0446654001394277e-8
1.173640926009337e-8
4.414837446739156e-8
7.379149647016962e-9
3.980311057357354e-8
5.085597831566955e-8
5.436913220322274e-8
3.5476956396362556e-8
1.8097375447323364e-8
6.7718530120472144e-9
1.2944077945972245e-8
2.0106631704436857e-8
1.666137341988087e-8
1.423891527851484e-8
3.3139598850356583e-9
2.0015434844410113e-8
4.6208151034267e-8
9.185879346312783e-8
8.945860108146281e-8
7.087822029644722e-8
5.3634194578142105e-8
3.764319275021106e-8
2.3527871879941907e-8
3.5092510123232245e-7
1.5787990151441304e-6
1.7383016545190357e-7
1.2955643942522383e-6
1.2056409669251149e-6
1.0687273154918548e-6
8.941469130306925e-7
5.801588776689369e-7
6.22054677985562e-8
6.086944275872171e-7
8.733751588851668e-7
9.855168138261612e-7
2.19473723160307e-7
3.539155007003457e-9
1.046705514085347e-7
1.2313194407589066e-7
8.275762035923835e-8
3.1211355688311094e-8
1.1742949724066023e-9
1.0153596777916562e-8
8.165480607481399e-9
6.3280177916674155e-9
3.442979118361527e-9
1.9956456061781447e-9
7.499478126975088e-9
1.6278960516502103e-8
3.5281445548645246e-8
6.588039336800195e-8
3.759913744819612e-8
9.484637509303116e-9
2.5881584559146237e-8
2.57475160284954e-7
4.5900825161744963e-7
5.514783441286361e-7
5.350531501434338e-7
4.497819364143345e-7
3.4275872099114893e-7
2.2727236886668018e-7
1.4583629307187253e-7
9.93094576770112e-8
7.465641090669679e-8
1.4362539885562163e-8
1.1489009715690664e-8
2.2172358698696095e-9
3.1915806689230234e-9
1.0572136267735206e-9
2.7841919516326406e-8
1.0086350601683736e-7
9.003725422264408e-8
7.075282974348853e-8
3.0176501403069643e-8
1.2467616380114402e-7
1.3741215859795537e-7
1.1414661307105772e-7
1.1006668850684954e-7
1.1259112901764612e-7
1.1403599621631309e-7
1.0841538862111362e-7
9.294030766670114e-8
6.988734110048732e-8
4.319313762467388e-8
1.4355868739845033e-8
1.3545544208857684e-6
4.725588576959089e-6
5.4131510864418665e-6
4.99091748900715e-6
2.994211866635252e-6
2.3287429051923666e-6
3.8252905797600143e-7
9.423344527409569e-7
9.949236632668914e-7
1.4070132472150432e-6
1.6871196182647617e-6
3.515168079037684e-6
1.630958573330672e-6
1.8041786085808214e-7
1.307324551749318e-7
4.2488642709841856e-8
6.960624431014367e-8
9.49141749397158e-8
3.419301483809766e-8
6.8600388094766855e-9
7.885650228965935e-10
3.2039059719928646e-9
2.5595884822271967e-9
1.594102897344839e-9
3.2818265784498126e-10
2.3487103696025505e-9
4.606508248395683e-9
8.106472609676753e-9
1.3648719787012385e-8
2.116241399856889e-8
1.4935252497771728e-8
1.9092795299985335e-7
1.8909256584860202e-7
3.517719028212234e-8
1.8721280372248112e-7
2.696114155761693e-7
3.214877995892718e-7
3.1763484875191245e-7
2.59232509490396e-7
1.6831154341723876e-7
4.449848816612899e-8
2.907309710916369e-8
2.343482165513167e-8
1.4622874478972618e-8
1.2907825285855249e-8
2.3533482936450392e-8
3.669432385339971e-8
5.0991576915625505e-8
9.185756575033392e-8
1.903695896339396e-7
1.7166401146457717e-7
1.17757116806924e-7
8.31577846553e-8
1.6613602848969646e-8
8.23518569300833e-9
4.624929605386619e-8
2.473878556586475e-7
3.1752899131362486e-8
1.060242571291601e-8
4.447399555002861e-8
2.455415759444813e-7
7.199304381684284e-8
7.434507386554679e-7
4.717397423603734e-6
2.2123953874379335e-7
3.569802799500413e-7
5.548435312574453e-7
3.456195644644322e-7
4.2580332756031056e-7
1.243153655713985e-6
2.4873914108904825e-7
1.817835597263748e-6
2.2566089340058478e-7
1.2362133994129972e-7
2.694250420258685e-7
4.2314321191393564e-8
1.0954199385074572e-8
9.25809105270339e-9
1.0461450334704652e-8
6.16898206340456e-9
4.092941514313561e-9
1.8238875253889403e-8
2.2662095802090274e-8
3.2817710979266076e-8
6.6933105470325695e-9
5.34460493591624e-9
1.0530735408267021e-9
3.3992037493959468e-9
9.500268928763008e-10
1.1012209529414964e-10
1.2161586913206869e-11
1.0856450482926042e-11
3.342608529064751e-11
7.313340400218498e-12
4.0310885782790105e-12
7.453239120642434e-12
9.813697012825572e-12
1.247000028131742e-11
1.5970188077943022e-11
2.0832157222958193e-11
2.7827218898419228e-11
3.829824843392133e-11
5.4818342617490635e-11
7.598309788618484e-11
7.345584979104592e-11
7.414621999459286e-11
2.3278416150572764e-10
9.967090407983145e-10
7.512626780291103e-10
1.1743220243151436e-9
2.5653025417653118e-9
9.334894713220363e-9
7.406128733608863e-8
2.0005573163621156e-8
6.1185779865388634e-9
5.579211055861131e-9
1.977488512793996e-8
1.7515693469642662e-11
1.6684205615190831e-13
0.
0.
0.
0.
0.
0.
0.
0.
0.
0.
0.
0.
0.
0.
2.992713710149932e-14
0.
0.
0.
0.
0.
2.821241995443082e-14
3.7227985127158256e-14
5.0991888036703906e-14
7.198152737450744e-14
1.0358007491775734e-13
1.5081281760903594e-13
2.2130369529518372e-13
3.267006071314516e-13
4.849010870779972e-13
7.235975060982928e-13
1.0859972181112298e-12
1.640175860201662e-12
2.494604980023033e-12
3.824381160938666e-12
5.916430771928261e-12
8.131597496713803e-11
1.77976095507682e-10
3.1118757749319003e-10
4.369215360392435e-10
4.648663247839363e-10
3.4386753553667096e-10
7.783400758400453e-11
3.082926444439823e-10
7.903058201930411e-10
1.3505373737254478e-9
1.9768107125105035e-9
2.9147287038744586e-10
1.646640473997813e-9
2.7454891788782164e-9
3.2051630162422284e-9
2.914700969540453e-9
3.056854958533085e-9
4.756986182813904e-9
9.374399207658976e-9
6.717085331373108e-9
4.605344828226609e-9
3.3774849724290678e-9
2.5611155884768134e-9
2.019941911399188e-9
1.6909380171082905e-9
1.5341256182270511e-9
1.530181607753274e-9
1.6815502140291237e-9
2.0135792743302573e-9
2.5777239001501305e-9
6.65765769373498e-8
1.9681405006577975e-8
7.308201813747207e-7
1.6029497831757308e-7
5.7594679305347365e-8
1.672846849180648e-8
2.5775439620590507e-9
2.4508699984139958e-8
1.8065844402545098e-7
8.587924300400918e-8
8.990370993389669e-8
1.1734867571222447e-8
8.347232571240649e-9
1.5411577462157478e-8
9.452597378969673e-9
5.126121131036573e-9
4.424942971830694e-9
3.209122449466241e-9
2.4029986873902198e-9
1.4939286678442862e-9
5.201105912445776e-11
3.751902322705898e-9
3.6862461803853765e-9
3.4076697977010682e-9
3.4661291704734204e-9
3.4196648528532733e-10
3.622082960490285e-9
6.883935975939891e-9
1.1962403119991861e-8
6.393068335574673e-9
6.692244101818954e-8
1.168142885799945e-8
5.4423353555681546e-8
3.922591173097963e-7
5.851717918988054e-7
5.668516221399428e-7
3.4359873392128893e-7
6.53500366235846e-8
1.9892813144692359e-7
4.698637788381527e-7
7.844513462473458e-7
1.1860130161741059e-6
8.696072014098404e-7
2.998451671522978e-7
5.907576497214435e-8
3.84570473542661e-8
3.7566869398392804e-8
3.349481504068401e-8
3.129682668065472e-8
3.040859418823325e-8
2.445889456683569e-8
2.1981348742624958e-8
2.387646641828957e-8
2.156591645707602e-8
1.7411003867193553e-8
9.070796102257039e-9
3.3439628648482446e-9
1.9617935155835745e-8
4.115435550006033e-8
7.143832160381736e-8
1.1528556107806539e-7
1.7290576525771017e-7
1.950518766827236e-6
2.1860849938759087e-7
0.000016988024386675832
3.4414999458844143e-6
1.5692849118233196e-6
5.932681709954347e-7
7.217691922801089e-8
3.4008503725129664e-7
1.332847808765501e-6
6.169110969657008e-7
2.247351023127263e-7
5.252011007804037e-7
1.7247471848907828e-7
6.524081199625543e-8
5.4214966517055144e-8
4.860786372858317e-8
2.2951921752055703e-8
7.850698155870422e-9
3.805216356210924e-9
2.82104898572246e-8
1.72829456766047e-8
1.528911212607894e-8
2.173201665233179e-9
1.5866210413996537e-8
3.387340869008313e-8
6.584693449858532e-8
1.2855107625638306e-7
1.9770474987741806e-7
1.4643943545438785e-7
8.546548044165153e-8
3.992980581350797e-8
8.892958531503646e-7
2.9206969821632966e-6
6.529355999302383e-7
1.8546986936607986e-6
1.7537485128022425e-6
1.655462989470558e-6
1.572905666402848e-6
1.3838053897178432e-6
9.825836057570745e-7
4.460993370073081e-7
3.1765967488110896e-8
3.1589068367595923e-7
2.6492087004008964e-7
1.196440096966186e-7
4.5415158045751926e-8
1.115903186574488e-9
1.1494127072085021e-7
8.565833732271781e-8
7.768822678059612e-8
5.527549377959718e-8
6.474456655439945e-8
2.263228440560786e-7
2.992860856029467e-7
2.4897869168755725e-7
2.2707860448262123e-7
2.1086833252460718e-7
1.7723152337195207e-7
1.2124050168431806e-7
6.078511700401123e-8
4.7687544270802015e-9
2.00042418002942e-6
1.9943223715686353e-6
8.753496167509025e-6
4.975981614087286e-6
3.012227721546962e-6
2.016447403991936e-6
9.80960603566863e-7
4.160308764984256e-8
8.581877691961646e-7
1.1764112187223136e-6
1.116331947127271e-6
3.321151816875595e-7
3.170554454060993e-7
3.1629735800442404e-7
3.740868139442225e-7
2.7694133611817006e-7
1.3986671331340625e-7
4.234244102754414e-8
2.1143474185310472e-8
1.5310937825539626e-8
4.3684880520891065e-9
3.081762785622271e-9
8.414663182339921e-10
1.9132102372744514e-10
5.357911305125489e-10
2.5318323048994524e-10
1.4618067405148966e-10
1.326938362205497e-10
2.2429574345811014e-11
1.5675754644887424e-11
3.721720724650259e-12
1.4865311467335223e-12
3.936310626598295e-12
5.202211971987306e-12
6.67413538487207e-12
8.633089960096772e-12
1.1314654725296616e-11
1.504702963181321e-11
2.0342918333164458e-11
2.8042092515933693e-11
3.9584897413345736e-11
5.758927598614639e-11
1.3996718516213824e-10
2.847036002508397e-10
6.516047349857307e-10
2.1221793294834455e-9
1.4559763436988662e-8
2.7044198839766808e-8
4.1308005538907296e-8
2.768099870396719e-8
2.4229117903015385e-8
4.223417426611061e-8
8.013699105777876e-8
3.981514070452917e-8
5.033755167897949e-10
4.680070852586627e-9
2.172023773194373e-10
9.73039968805135e-13
2.7113973709376304e-14
0.
0.
0.
0.
0.
0.
0.
0.
0.
0.
0.
2.7696545968121006e-14
3.800156738738213e-14
5.223756633959176e-14
3.9192621931770186e-14
0.
0.
2.590505135374274e-14
3.680511083994661e-14
4.837868863924807e-14
6.417030253310054e-14
8.810305632152904e-14
1.2459283765950876e-13
1.7968283357797532e-13
2.6236812820273266e-13
3.8636063884367715e-13
5.727490674024848e-13
8.54198050697357e-13
1.2817190478423127e-12
1.9357509245755903e-12
2.9445841082659358e-12
4.515539839282359e-12
6.988834857800998e-12
1.093293560463251e-11
1.5701228141613446e-10
3.5371208185129284e-10
6.193628250328636e-10
8.249437328455017e-10
7.599512853824964e-10
3.7231025835652974e-10
2.629277862752847e-10
1.0614423689784967e-9
1.9682380440957564e-9
2.952610360172287e-9
3.995508474050367e-9
1.4094579036514968e-9
1.8052199447139524e-9
3.781069414642734e-9
5.780196598212179e-9
6.338117154115786e-9
4.5220736063066245e-9
4.212883306723462e-9
6.5069384210167024e-9
4.891993771195582e-9
4.1549571481195995e-9
3.602355031461503e-9
3.0352918999867204e-9
2.5147210100273287e-9
2.1124143267262543e-9
1.8527589148113504e-9
1.736913337618706e-9
1.767390181066387e-9
1.960057981204391e-9
2.350229687745213e-9
5.616436619389886e-8
1.8526000500474274e-8
6.423980863074423e-7
1.441681289537059e-7
5.1558336985471515e-8
1.445232628694589e-8
3.713188907850707e-9
2.6812229148223912e-8
2.054497655383015e-7
7.781148943317676e-8
8.739301477830842e-8
1.2624613087713636e-8
1.0578615457123822e-8
1.4782815259698983e-8
1.1143022377553762e-8
5.728139920135049e-9
4.172809451048463e-9
2.7214094003738056e-9
3.6403211983064057e-9
1.9385666716342654e-9
5.015613029425204e-10
2.1823057091615662e-9
2.9640753573851696e-9
2.4676875532940965e-9
2.283793199687633e-9
2.3943246230276005e-9
7.040564388506312e-9
1.0749443591372845e-8
1.84246026694081e-8
4.383063924104393e-8
3.5068575358206496e-8
9.182090754581365e-9
3.105128802757058e-7
4.489623358026782e-7
5.32445817748116e-7
4.4045748263679083e-7
1.9027654196625967e-7
1.130504242880344e-7
4.267084870664835e-7
7.67821205626084e-7
1.1862577932925314e-6
1.8027986334979382e-6
9.349328200066576e-7
2.4178056663848457e-7
5.551250621359449e-8
3.4186819101797206e-8
3.4677142570271826e-8
3.2259969157616916e-8
3.059578955110408e-8
2.8224668706631075e-8
1.8315947068388854e-8
9.978053556858351e-9
6.779439456464479e-9
7.313955458006307e-9
6.896265145671615e-9
2.538581101959687e-9
6.865586615033832e-9
2.285945926058173e-8
4.9493845930532926e-8
9.330093522360093e-8
1.4383176550090033e-7
1.575828243871514e-7
1.3737303210567864e-6
8.0341062369831e-8
0.000012772678594219125
2.2625870924277147e-6
9.175182397968174e-7
3.1038966590389847e-7
4.748037462825228e-8
1.2345882345960838e-7
5.696519481752015e-7
2.11815799912852e-7
5.112702945269564e-7
7.656253696737953e-7
2.6972342165958925e-7
1.254374883168649e-7
8.221770692462688e-8
5.2245017657670994e-8
2.118366286665455e-8
6.326803977663994e-9
8.71857899397644e-9
2.2264607424058788e-8
1.6114551037831676e-8
1.493123731497223e-8
2.092924042942941e-9
1.3560243626851823e-8
3.0448486302308155e-8
6.120974169123188e-8
1.2173237004864234e-7
1.5784382462100484e-7
1.0201868277822086e-7
5.733945629870833e-8
2.5635649136434465e-8
6.854810552646393e-7
2.8681591929853514e-6
4.367888928499348e-7
1.66503832989928e-6
1.5654165522276272e-6
1.4542947912316509e-6
1.326268500137181e-6
1.0814962240859626e-6
7.047489388194413e-7
2.8972255280849636e-7
3.114543685853935e-8
3.268829688562514e-7
3.5106370506479105e-7
1.81738560794131e-7
6.834572381937339e-8
4.2199840962110535e-9
1.1268419930253447e-7
7.523889910933391e-8
6.645248985765706e-8
6.498037122411743e-8
2.081982448355793e-8
6.948009837602664e-8
2.238349565425318e-7
2.2479218958468235e-7
1.763405513558076e-7
1.4245248734109925e-7
1.0442761953300444e-7
5.8865257550903086e-8
8.416099414862402e-9
4.91189926484875e-8
1.1595130605539843e-6
1.0098021944543235e-6
8.15239850708746e-6
2.878543698137046e-6
1.6467234132736039e-6
9.072623316354402e-7
4.106994337854413e-7
1.2930824120153175e-7
4.592389154055903e-8
1.1860304030744663e-7
2.851599548645789e-7
1.0919458618833178e-6
3.2424038769676223e-7
1.5078980259169848e-7
8.836267045374856e-8
4.2430891006781795e-8
9.975833117746708e-9
1.6607899867086326e-9
1.302573426195774e-8
3.4685392192982853e-8
7.654987687649682e-10
2.6703840406533972e-9
1.7643412595278622e-8
6.121876954604997e-9
1.8053018241269186e-9
6.715862596533893e-10
6.578928076992975e-10
1.0640668359875552e-11
2.4188399125710555e-10
1.39553203516718e-10
1.7063760749480366e-10
4.376389319135697e-11
8.853595487278243e-12
4.90940258925988e-12
1.014534292220197e-12
3.088580084672585e-12
4.487775906006038e-12
5.937782755543038e-12
7.756533263091088e-12
1.0193929853603138e-11
1.355678225928191e-11
1.830134107832543e-11
3.6915015232959165e-11
5.1188419028409245e-11
6.59625966804739e-11
1.1088945478786258e-10
2.409932694016772e-10
6.039788501988281e-10
1.8151484038356793e-9
8.321951936612147e-9
5.675069278065721e-8
4.701356221589593e-8
3.0373002503180515e-8
2.325402821666754e-8
3.1800732193068616e-8
1.0153675014705462e-7
5.764267755341039e-8
3.697068773527434e-9
4.75071352923861e-9
4.587818253120306e-9
5.400011396767897e-12
0.
0.
0.
0.
0.
0.
0.
0.
0.
0.
0.
0.
0.
0.
0.
0.
0.
0.
0.
2.6548568860291506e-14
3.770396791238806e-14
5.4316031215700065e-14
7.889400957293915e-14
1.1521459964729986e-13
1.6898084252367688e-13
2.4883753315942085e-13
3.6795904124707615e-13
5.465570435214955e-13
8.158810988657163e-13
1.2246783784877651e-12
1.8497614874355426e-12
2.8135658048273648e-12
4.294055993180153e-11
8.412113950547197e-11
1.4082002587407606e-10
2.088446226194519e-10
2.6834461732832716e-10
2.928405482585161e-10
2.579947875317617e-10
1.4779051126985682e-10
4.446041769286465e-11
3.179280251548002e-10
6.667642337787391e-10
3.965368939084319e-10
9.013351127178132e-10
9.043087425342003e-10
1.0790913219894282e-9
1.3305376579388104e-9
1.9216596593896423e-9
3.2776191196932602e-9
6.3422130848017316e-9
7.517555865304969e-9
4.28258859067653e-9
2.8551986729035126e-9
2.2434716848510106e-9
2.066332598059294e-9
2.1973197033710244e-9
2.624789277717665e-9
3.4195707794055667e-9
4.747389054538549e-9
6.918133934465452e-9
1.0474248320482808e-8
1.1233551863376819e-7
2.366704291760218e-8
1.1775752339964267e-6
2.3860309044008017e-7
8.737966398147441e-8
2.7252146707660675e-8
8.607304383416683e-10
2.2321279431118136e-8
1.2291946825162145e-7
1.30793323053072e-7
8.381736001309412e-8
3.28433595906329e-8
2.0481604701436643e-8
1.8184096542891997e-8
7.56031031630377e-9
7.729436258747343e-10
2.8423154040551655e-10
8.724872731374561e-9
4.069781354524657e-9
1.5867109703440107e-9
5.374042859409054e-10
5.025796491832746e-9
5.647628532927168e-9
3.870212181810302e-9
1.0613955835495813e-8
1.037692129250717e-8
1.565129858821723e-8
2.9152006680296937e-8
5.1495334396314036e-8
7.416525237973735e-8
8.017454898907629e-8
2.2059926575558027e-7
4.5035999255667316e-7
6.271250238057354e-7
4.6669975220264153e-7
7.628223548200078e-8
5.693759772318735e-7
9.400963522365967e-7
1.2776606209243236e-6
1.6839357089492989e-6
2.2844497072294177e-6
2.282105543837166e-6
8.318660030513232e-7
2.5790315053306594e-7
7.976074157463685e-8
2.63722843559368e-8
3.940507843720099e-9
1.3968762660814244e-8
2.6648673722133172e-8
3.1284597940833395e-8
2.310083451623708e-8
3.8964711977352575e-9
5.3052697476698726e-8
5.215578162951402e-8
4.077073456159065e-8
3.762133148853458e-8
3.967891359193005e-8
3.244628536356163e-8
1.6845410733413544e-8
7.616379319378187e-9
2.081173581339684e-9
1.999864261159031e-9
7.477262983890726e-8
7.410247178222745e-8
4.712267130284505e-7
1.1378108888879792e-7
5.4597980324027276e-8
2.309490319234696e-8
7.701551076655593e-9
1.6960958346755083e-9
1.3240196190886664e-8
5.7106177308005196e-8
7.67699202945855e-8
2.6937478368241362e-8
1.703841066190964e-8
2.6568708199418116e-8
1.827910294787762e-8
1.0628199728000335e-8
5.471873130002224e-9
4.814008018165642e-10
8.304148923303978e-9
6.02269296392033e-9
4.447533319431355e-9
3.029054127471167e-9
8.663544970620847e-9
1.6859531107071065e-8
3.324697118228711e-8
4.736153283778117e-8
3.991924874172686e-8
3.071416386398523e-8
2.2344097197532255e-8
1.5104898862108995e-8
8.970731404455316e-9
1.679903394086053e-7
7.401724676161058e-7
3.369335516653564e-7
6.808906565336082e-7
6.837470436174007e-7
6.144442140599013e-7
5.244297033957142e-7
3.415132995704784e-7
2.2621759904214656e-7
6.226593400522912e-7
5.243868694626198e-7
3.1667393601341925e-7
2.526597231101002e-8
8.912480961491345e-8
7.730632170179236e-8
5.13605183683695e-8
1.7594622475762672e-8
3.637687282249164e-9
7.005083605489401e-9
5.446665413178004e-9
4.28831857215068e-9
2.0356737490454557e-9
1.765227007915397e-9
6.3905295477462436e-9
1.5917331205038396e-8
3.218272862169454e-8
2.1866550286395808e-8
1.2637695288013107e-8
3.3511337942837843e-9
1.4966556166751844e-8
1.0604601015223548e-7
1.2511203753276249e-7
4.557325963190473e-7
2.96712974769343e-7
2.1161848783256737e-7
1.34920270039156e-7
7.810057625967923e-8
4.622686384299963e-8
2.9315801897917802e-8
1.7636892991510817e-8
2.5336524030432035e-8
1.087910844746609e-8
8.149101730812228e-9
9.915543772312853e-9
1.5695586079943043e-8
1.8438435578936417e-8
2.265979846635714e-8
6.026707809680892e-8
1.6508575097271334e-8
5.807475057337571e-9
2.5696246658044444e-9
3.748170968585555e-10
3.590053657191108e-10
4.804279742644355e-9
1.3035083625618893e-9
1.6463070715494448e-9
4.697137254027321e-9
1.3511784518422758e-9
9.913962832962656e-10
4.0173752500772136e-10
7.295416507628025e-11
1.1400403796693644e-10
7.40866268252682e-11
6.204312348596685e-11
1.8329280865119207e-11
1.9321013285863187e-11
1.1561789562600874e-12
2.129822569232558e-12
3.879817478953443e-12
5.384281174974747e-12
7.103897225269635e-12
9.326007736353521e-12
1.7568170737847598e-11
2.197321324236706e-11
2.384280641487001e-11
3.305073212181697e-11
5.7801304028263734e-11
1.0839507162801446e-10
2.1213628207250333e-10
4.4481682183675654e-10
1.0480080009685373e-9
3.0343150477779063e-9
1.370567918613808e-8
6.022189034839593e-8
5.4206295134387766e-8
3.72675749665964e-8
3.307679531296224e-8
5.517762369112991e-8
1.2192155355692728e-7
8.879829740494463e-9
6.9823081951390085e-9
7.498892330774383e-9
2.424066717403075e-10
1.3590031397469977e-12
3.658179258900317e-14
0.
0.
0.
0.
0.
0.
0.
0.
0.
0.
0.
0.
0.
0.
0.
0.
0.
0.
3.2113929495979685e-14
4.669553256081234e-14
6.810494098347918e-14
9.962553844607504e-14
1.4619506898265987e-13
2.152794620569221e-13
3.1823712497298756e-13
4.724690468475703e-13
7.048418559856918e-13
1.0572033506716142e-12
1.6365605056118443e-11
2.959919570189572e-11
4.760744161650732e-11
7.116697970819808e-11
9.855532130134026e-11
1.261796633151009e-10
1.478430966269377e-10
1.5472828764512782e-10
1.3637027203669036e-10
8.235252883009563e-11
1.5912141180993256e-11
3.4440625998119347e-10
3.4447145150952593e-10
4.022486143461578e-10
4.804021969132658e-10
5.85429349931983e-10
8.306324137369425e-10
1.2740269642999395e-9
2.0738594948991125e-9
3.7403515271498266e-9
3.8509443257529065e-9
2.5183231948594996e-9
2.13388020113446e-9
2.1968025241177425e-9
2.5791956903159226e-9
3.3156535609189807e-9
4.56283168573041e-9
6.653980857982045e-9
1.0254157019709751e-8
1.6626566672644422e-8
1.1490739182082247e-7
2.804664849884248e-9
1.4715486319940752e-6
2.8469888548820065e-7
1.1479589862467002e-7
4.105738816093849e-8
8.74099844548915e-9
1.2683031301268133e-8
5.6339592164310524e-8
3.401421920821709e-7
1.2063583333854692e-7
4.407100337422755e-8
2.6583888668898457e-8
7.843348194414035e-10
1.508716719043161e-8
2.4438602509480223e-8
2.1101456505104124e-8
1.0285884445396211e-8
4.736675032428037e-9
1.3667632424551416e-9
6.399988626315883e-9
4.932241048448221e-9
2.516011651808542e-9
5.187062852348127e-9
8.424848364802973e-9
1.3543151163722468e-8
2.3501050626178767e-8
4.195761964392063e-8
6.988233943344332e-8
7.861017786894562e-8
5.498528488826887e-8
2.76369867251472e-7
6.863029861024436e-7
7.51700633351066e-7
1.6152541712128946e-8
5.389427639112581e-7
7.971950525170432e-7
9.553738719428213e-7
1.0805161479918433e-6
1.1408648591359417e-6
9.789005277491714e-7
4.6248279370542975e-7
4.5856916910377436e-7
2.3554475926013452e-7
9.85913366439642e-8
3.816749787463666e-8
6.087772610013891e-9
5.5516630326599805e-8
3.7290922002041496e-8
3.3759423570588065e-8
2.6337022788375687e-8
1.6095753744510334e-9
4.457744458966098e-8
9.090684874879867e-8
6.804754894892463e-8
5.214351395166183e-8
3.866859411278999e-8
2.2242159955124743e-8
6.191137477702458e-9
5.592933420057707e-8
4.9481648094391273e-8
4.3602873116214395e-8
3.101079259788195e-7
1.183381916804863e-8
3.6297391373574286e-6
6.749852008008762e-7
2.768215570004377e-7
1.0643711449264334e-7
3.870980443830499e-8
7.35982371816054e-9
1.754863796157091e-8
1.1722745964747498e-7
3.00953758208188e-8
1.1514256699991131e-8
1.3039589008367972e-8
1.6356809665100796e-8
1.0068270063533041e-8
8.891654073841637e-11
7.282018164880567e-11
5.668310104513835e-9
2.5146136456259183e-8
4.111230482903537e-8
4.768776304966221e-8
4.463435588295081e-8
4.9486446132827254e-8
8.792438954687567e-8
1.412512044885391e-7
1.1394321816463569e-7
1.049923834325066e-7
1.035052327133037e-7
1.0074485584232451e-7
9.036150890826116e-8
7.117277255904475e-8
6.216938700468369e-7
2.365065883750712e-6
2.246887498841898e-6
1.7526545212663413e-6
3.005677626122238e-6
3.2516993579973294e-6
4.42465506787053e-6
6.123266666179057e-7
9.599847246513901e-7
1.4646189620588981e-6
2.3544156689289634e-6
1.3084906521226758e-6
2.967669765806803e-7
3.1560745520802306e-8
1.4575577531663942e-7
1.2407073800665596e-7
6.72918464368841e-8
2.2769183345946317e-8
9.15626672601353e-9
1.3888315365146124e-8
1.0328541217669627e-8
7.478346019727432e-9
1.4805862491792162e-9
5.9553813420782495e-9
1.487358401174326e-8
3.209583282016749e-8
7.192799604280021e-8
7.822624986803757e-8
3.251265142960274e-8
3.398669800507422e-8
2.96872403938584e-7
4.668608887677054e-7
4.6864925638297044e-7
5.138192056232e-7
4.578305578347836e-7
3.5491669677963267e-7
2.3631348713637072e-7
1.508879555646106e-7
9.749663667985217e-8
3.4746612451464334e-8
3.054140787490805e-8
2.1658136574038667e-8
3.110081152610119e-8
1.2260215611993114e-8
3.0784968397757324e-9
8.060785952256114e-10
2.3597075710081744e-9
3.234605640055194e-9
7.181156873589015e-10
1.888741597545067e-9
4.66240327318684e-9
1.223494613125018e-9
3.913957594062437e-10
2.2638534260247947e-10
2.8248313834973007e-11
9.75207689309688e-11
1.1968156179474412e-12
4.577603951576039e-12
2.599703817011185e-13
8.487368410660777e-12
8.27050921373876e-12
4.0660343364840775e-12
4.328004257879043e-12
5.243445455361546e-12
6.70112536496589e-12
8.80034172380632e-12
1.1780987926629298e-11
1.6058301463499708e-11
2.2329858941464543e-11
3.180084821350037e-11
4.66645758781329e-11
7.121275490181539e-11
2.3439772924226415e-10
7.354428351499837e-10
2.975496415268857e-9
2.945910540821148e-8
4.190408684301979e-8
2.9772095702890923e-8
2.1258524433865812e-8
2.7468133120009555e-8
8.840547784626167e-8
4.4155148764203946e-8
5.14961230517035e-9
5.885237715651405e-9
5.798520180483054e-9
4.771161474809432e-12
0.
0.
0.
0.
0.
0.
0.
0.
0.
0.
0.
0.
0.
2.648790116084447e-14
3.642675050620349e-14
5.0200863380257695e-14
6.932950949916075e-14
6.051910219741282e-14
2.7304829228139135e-14
2.4625092048510776e-14
3.541802230168108e-14
5.125359873650065e-14
6.892957592545252e-14
9.234250639995926e-14
1.2720384692693444e-13
1.8039109608768256e-13
2.6139496378326227e-13
3.844272070813444e-13
5.714222287362151e-13
8.566969041306505e-13
1.2945070562942297e-12
1.9716013706085274e-12
3.028502381853845e-12
4.696350127701275e-12
7.362288319648126e-12
1.1688952646809589e-11
1.8840724655059036e-11
2.616565918973239e-10
6.547953370730862e-10
1.1411621327995802e-9
1.2198113777174843e-9
5.769560581886039e-10
4.983525980021421e-10
1.7299509946533453e-9
3.014662844890421e-9
4.332437687241098e-9
5.678562026413716e-9
7.0404959732099284e-9
3.433021477012121e-9
1.7382586974022955e-10
3.3640184027122417e-9
4.198075623334581e-9
5.456166792236871e-9
1.5725254321832488e-9
6.263733848494384e-9
1.4639561937187845e-8
1.1103789161917796e-8
8.716145968578456e-9
3.8842234044798285e-9
2.073509385640996e-9
2.931816006178382e-9
2.7968459675152524e-9
2.5852893190324453e-9
2.460163302276766e-9
2.4605040526364248e-9
2.606069138338445e-9
2.9227271791799552e-9
2.3808127398789614e-8
1.5502135246935172e-9
4.144789189663356e-7
1.0257921135041723e-7
3.897295615076722e-8
1.1128869712407004e-8
3.790684501047671e-9
2.5261628137812918e-8
1.8120752756165963e-7
6.537601119200956e-8
7.592776648277882e-8
1.5491004244198885e-8
1.389763585625877e-8
1.3011218488451629e-8
1.378038882039712e-8
6.018944587237463e-9
2.572137096441086e-9
5.759696891234266e-10
5.462726156441912e-9
2.51203973628812e-9
8.704655307811959e-10
1.217971810344684e-9
3.4002311094087848e-9
3.4715429647714108e-9
1.986510355505534e-9
6.689798881336077e-9
7.514088654015214e-9
1.1993461612191107e-8
2.0831914085368957e-8
3.481339687440188e-8
5.290664101093428e-8
1.2725327694990256e-7
2.3710181367492192e-7
3.2801017365912443e-7
3.272607671863791e-7
1.2210467500333972e-7
1.7867664262111815e-7
4.522588643890092e-7
6.89899822401617e-7
9.19474696564882e-7
1.1656908267063042e-6
1.4141056487010956e-6
4.66939499618205e-7
1.4307116822893935e-7
4.6443107501540396e-8
1.9348106558319186e-8
1.4144064953082382e-8
1.4967787637489742e-8
1.4712425127127325e-8
1.0706624464407243e-8
6.183422774139986e-10
1.7245784821838235e-8
1.5337257836783703e-8
8.140156650540255e-9
3.181920227867339e-9
6.407335978133326e-10
4.1285641042840785e-9
6.4300620964722594e-9
1.8589521301591107e-9
5.267086282981287e-9
7.444851085862927e-9
9.424943078429888e-9
2.476981654269457e-7
5.701844069019033e-8
1.6710734437355464e-6
3.213611853316131e-7
1.186862511742142e-7
7.141593376663183e-8
5.1082799480850215e-9
5.310255237672171e-9
1.1634151409010873e-8
5.110470778960867e-8
1.0558704642632183e-8
7.840388925146268e-9
3.282128778055576e-10
1.5469536426666396e-9
2.527737032906473e-9
2.1687902318335694e-9
1.1565009820665739e-10
3.551829278705005e-10
3.8974935118471945e-9
2.2025202195525107e-9
1.9509748847141107e-9
1.4957129669087468e-9
1.7248697242448934e-10
1.585781653242468e-9
3.742457800199909e-9
7.869229907397264e-9
1.2460207852127581e-8
9.079128895347418e-9
5.81210185934987e-9
3.450155825705873e-9
1.6842966196567197e-9
5.2821582403958166e-8
2.49654503600187e-7
9.323574087354668e-8
1.9366290874360238e-7
2.1213330571429193e-7
2.0306762245985745e-7
1.8244046479129617e-7
1.3754800103595082e-7
6.113092057696382e-8
8.419542762631163e-8
4.738654261432376e-7
1.9098071432075787e-8
4.3178290382208395e-8
4.4296317519643656e-8
3.003265587932684e-8
1.5982986346935176e-8
3.586089180119166e-11
6.250460230665551e-9
4.840293422091396e-9
3.9811296532184996e-9
3.0301697228425053e-9
2.4488932557829526e-10
3.305950280430728e-9
9.681790060485664e-9
1.651997675329595e-8
1.1419524609588758e-8
8.38965108713788e-9
1.2186991017015584e-9
6.666705865449994e-9
5.9900981692148846e-9
4.6603268567071713e-8
3.309253870217673e-8
1.7187172760707458e-7
6.937503259681229e-8
1.564998473006024e-8
2.337248852418461e-9
1.0008330609198171e-9
1.8383017265499844e-10
2.587404995677801e-10
7.451422881647734e-10
1.4021423563888844e-9
3.2137510551513255e-9
8.023073893390211e-11
1.0121143497291857e-9
1.5268118753168323e-9
1.0418436478353512e-9
2.975694718314345e-11
2.897080473684743e-9
7.516947506779218e-9
4.1975558549190624e-9
1.1278005616479938e-9
9.692161508029414e-9
1.4703011710915695e-8
2.120114403605736e-8
1.7669851152112077e-8
1.502340443087972e-8
1.431456431470334e-8
1.3861963951550303e-8
1.2834138008616814e-8
1.1070040294955625e-8
8.808418922764478e-9
5.979690295019909e-8
2.2468509961135486e-7
4.327117378429974e-7
5.159854034739356e-8
3.016621865481396e-7
3.8306591449295206e-7
5.081361408543688e-7
1.8544032667685324e-7
2.0845705251274001e-7
2.0403086837986022e-7
2.47488881848201e-7
2.893206967297445e-7
1.1911940351753584e-7
1.867463480666656e-8
5.881389152335439e-9
1.2986823756777092e-8
1.0098012307531545e-8
2.305503939893887e-9
1.7674570093493188e-10
5.665401883716259e-10
5.038577399155485e-10
3.4820559898553006e-10
1.2615061209237903e-10
1.9631681868758045e-10
5.610041551297085e-10
1.1669463360566402e-9
2.3187268327299202e-9
4.180681902871011e-9
2.5009880524382404e-9
3.088481789008627e-10
1.0092792431637483e-9
2.3455700943757074e-8
3.785990098706256e-8
7.175881626702513e-8
7.640533917473122e-8
6.744856897525414e-8
4.968448102092558e-8
3.20356477417681e-8
1.9862505296127584e-8
1.1447624073693303e-8
3.2227529503408985e-9
2.9248239778037903e-8
6.702394761627548e-9
6.604472561587529e-9
1.0256852942439414e-8
8.563732639258957e-9
1.7498819856812613e-8
3.910384286020032e-8
7.088724697789908e-8
1.6428497326151663e-7
4.020512641983116e-8
9.818887612548385e-9
3.165144908522132e-8
7.476203530712227e-8
2.3064698161796045e-7
1.9284527251940252e-7
1.229811545631236e-7
1.0494340235812305e-7
1.0709948107607769e-7
1.1467945064489983e-7
1.2140730255120884e-7
1.2042785950163082e-7
3.67791200717794e-7
3.7607303141307314e-6
0.000010261973406959196
0.000012490804884153107
0.000014042049479405443
9.551065182975334e-6
4.733864800044391e-6
2.680460830405777e-6
1.5119486399177073e-6
1.031450965072264e-6
1.5852689266028412e-6
5.683352186420095e-7
2.2728922303902035e-7
1.2192125791411425e-7
1.3349896586520133e-7
6.399390585736522e-8
1.1664580182876996e-8
1.0643183284989767e-8
4.054185734058796e-10
4.0765997233488014e-11
5.0169948422666525e-12
2.1426957254960975e-10
6.9503170534281e-8
1.2451369259144087e-8
1.4435211968913897e-7
1.4851131110942222e-8
6.44399750204336e-10
4.096928972994641e-10
4.84538219762202e-11
2.151822827736461e-11
1.3616107831571684e-12
1.2672445507644548e-11
8.944211322830553e-12
5.584300535637932e-12
5.0391186886594246e-12
5.70011224053348e-12
7.048707334971061e-12
9.05595924302931e-12
1.192006559560204e-11
1.6043277173555202e-11
2.213154025820291e-11
3.1446125542487306e-11
4.834566329352346e-11
6.360779367589957e-11
1.0008315897064985e-10
2.1123402162535877e-10
6.21429755552153e-10
3.4740935725723794e-9
5.350813595193663e-9
6.034816092723205e-9
1.697351246465908e-8
2.714756775079116e-8
2.289937552209057e-8
7.29546233115175e-8
2.3051527142668702e-8
1.7662513522103076e-8
5.825658940096574e-8
2.5357157013541144e-9
1.117282854277762e-12
1.9982450307733455e-13
0.
0.
0.
0.
0.
0.
0.
0.
0.
0.
0.
0.
0.
0.
0.
0.
0.
0.
0.
0.
2.3002178203705638e-14
3.3095627992626855e-14
4.8011230040078e-14
7.001808020498329e-14
1.0253380544975974e-13
1.507229214758752e-13
2.2242761358895831e-13
3.2962891138479823e-13
4.90763208138814e-13
7.344319902072359e-13
1.1054178227918875e-12
1.6745749353142841e-12
2.3852049805792e-11
4.658125152993053e-11
7.802440516083141e-11
1.168263613480872e-10
1.5416327605913268e-10
1.7721228387033342e-10
1.7226307050513103e-10
1.2776936609167493e-10
3.5846413290030423e-11
1.0752938190287401e-10
3.0301889674663254e-10
3.7170397757659683e-10
6.347794185536736e-10
6.392626562827985e-10
7.408329604203982e-10
8.87904330409106e-10
1.2773429980913202e-9
2.126163924421124e-9
3.950499417594428e-9
6.264067080179179e-9
3.542475341977815e-9
2.271053098144202e-9
1.7547042412419842e-9
1.6017322554340302e-9
1.6841021668274554e-9
1.9764980907411922e-9
2.5127092175696655e-9
3.3817535642588903e-9
4.745921095780453e-9
6.880091821194193e-9
1.023117661972724e-8
1.1806980127525329e-7
4.284644432504519e-8
1.0076418512724515e-6
2.149332575470983e-7
7.14707448384608e-8
1.9428211569615686e-8
3.5542978462724542e-9
2.9018698499981082e-8
2.013216339087296e-7
9.72920153711182e-8
2.1245987819792986e-8
3.002778476063832e-8
6.136027320887716e-8
6.117526257175163e-8
4.524494244203855e-8
2.7166213367571296e-8
1.6797221323846225e-8
7.398975094916044e-9
1.2350558476936885e-9
8.923072464390374e-9
5.717433625799016e-9
5.1913227410361335e-9
1.1878315220690347e-9
3.989141434884593e-9
9.036541964512557e-9
1.7590852853204132e-8
3.3395521695025135e-8
5.827792342809108e-8
4.6538699959384334e-8
2.6056361249564376e-8
2.04743744838796e-7
6.568573383552318e-7
3.8061326960136133e-7
2.1269291201204611e-7
4.0082221644354997e-7
4.577648137251603e-7
4.783573299357703e-7
4.608957708795812e-7
3.8599404484743866e-7
2.578657685377727e-7
1.0633373234697535e-7
3.2973937876711014e-8
1.1832369101539477e-7
1.3064812442981606e-7
8.285719176404739e-8
4.055308976725733e-8
6.920897060078088e-9
2.1688176018304797e-8
1.5820910282977387e-8
1.280565646520536e-8
1.0635345146078893e-8
2.587486669755441e-9
8.989529954660367e-9
2.801839093190662e-8
5.994164528063177e-8
4.254687211695385e-8
2.86871619619501e-8
1.7602717717958663e-8
3.973810544729551e-9
2.2091496324219107e-8
5.362586800724064e-8
2.1663075642122963e-7
1.4469009245954623e-7
1.8360941301951231e-6
6.245162709796777e-7
3.4614726240166523e-7
1.76444723081031e-7
8.482740606172995e-8
4.124904274393516e-8
1.9512821642535344e-8
8.44753922703593e-9
1.1333216417197478e-8
7.947550222325552e-9
8.011610171402547e-9
1.9421740628998018e-8
1.6497535154414057e-8
8.377327857656528e-9
7.156213887668768e-9
3.892154013662363e-8
2.7843244045177013e-8
2.5280675580241864e-8
1.2136083300399112e-9
3.185551409726186e-8
7.332750130177605e-8
1.035389913917924e-7
9.325823838855801e-8
8.412401733173666e-8
7.385775941671852e-8
6.020227538808257e-8
4.428841715234451e-8
2.8137921136566922e-8
1.2334445895494453e-8
6.119749518648912e-7
2.647728201261254e-6
1.6892451654389046e-6
2.7682355409517815e-6
1.8917649753374335e-6
1.4381253481304667e-6
8.979429823468523e-7
3.7139535974289676e-7
9.28691079087499e-7
9.153517065023303e-7
1.260685174191563e-6
9.48474759981454e-7
1.6303440737071188e-7
2.1448368911035474e-8
1.2507794823706237e-7
1.3469786168109716e-7
8.618231949596384e-8
2.5536097113015003e-8
2.5468216947501256e-9
9.47204560523243e-9
7.63036680759247e-9
5.7756109294717975e-9
2.3365450405625457e-9
2.9798639906013974e-9
8.563584095832358e-9
1.8042850775242524e-8
3.88744936276394e-8
7.122062088196636e-8
3.866015286479384e-8
2.3355902263347584e-10
5.333147664716438e-8
2.8527336393746545e-7
4.378199072897094e-7
6.407111322438649e-7
6.006798238898447e-7
4.995915703227914e-7
3.690111672069071e-7
2.3731704840243048e-7
1.4928729660331702e-7
9.865248535441872e-8
5.4305269493464235e-8
3.014444377176633e-8
3.071727618347969e-8
2.3577884038775296e-8
1.0015271818853408e-8
7.030935285806319e-9
1.7475568838630038e-8
5.593094802261248e-8
1.6267815572241434e-7
8.70583059113074e-8
4.08403985896678e-9
1.6977566406019392e-7
3.0723011093193234e-7
2.0540001959127983e-7
1.4473295625816776e-7
1.3782501412668508e-7
1.4580105144866313e-7
1.5683250676883497e-7
1.6256242800075978e-7
1.535131033977207e-7
1.2620702326814582e-7
1.2499133943260587e-6
5.426077291917132e-6
6.909067553312715e-7
5.026788269757864e-6
4.6586369800379255e-6
4.844764930422811e-6
1.793379876591927e-8
1.20386444401824e-6
1.5962890453172204e-6
2.450221577907347e-6
1.6573138523062224e-6
4.578693968309302e-6
0.000011384962870719305
4.677016742875151e-6
9.621867678704545e-7
1.537503930447891e-7
1.662277768742197e-8
5.022299669532984e-9
2.7544617676319267e-8
6.661220781339621e-8
6.625306410231695e-8
2.2365168796623074e-8
7.282096405666363e-9
2.0783110921966924e-9
2.8231811903962947e-10
1.5462862024324256e-10
2.8367652677502067e-11
2.9976854368976814e-11
5.2869088474235135e-11
2.2625417325078143e-11
7.915492996457454e-11
3.9969316891386734e-10
8.967282992473094e-10
1.0826636087698482e-9
1.1129116540534598e-9
9.099893027528227e-10
4.401130128596919e-10
3.187381961658921e-10
1.0126714143170768e-9
1.0471140686583203e-9
5.038753383275098e-10
3.14792510443577e-10
1.5797279133219192e-9
8.130692333308828e-9
2.524842887384903e-9
1.8373174495758144e-9
1.051513139060929e-9
1.092616527985399e-9
3.3543186249162096e-11
6.884286610701866e-10
1.549223232550342e-9
4.356856721269846e-9
6.842190014099243e-10
2.26091805761051e-10
1.2498415350413888e-10
1.20519094560587e-10
1.913931682214324e-11
1.7605857364064877e-13
6.1479170123040675e-12
9.47799643365923e-12
6.049308390938981e-12
1.1741942402099974e-11
4.056924675134149e-12
4.625481813450166e-12
5.6569948660387195e-12
7.207530651278533e-12
9.396057093195898e-12
1.2457519842131869e-11
1.6782836030234012e-11
2.301040026211011e-11
3.22085524795731e-11
4.624569032671369e-11
6.859271034945545e-11
1.9636244944450057e-10
5.065369550620484e-10
1.5151037757133594e-9
6.828297187655033e-9
4.930976202132752e-8
4.356877533172129e-8
3.3430239112550696e-8
2.7650922107117896e-8
4.2172058831544964e-8
1.343041998441619e-7
1.3622989486246596e-9
1.561471673208409e-9
2.421910042446545e-9
2.187445750579236e-10
6.048686119755126e-13
2.8299809893839526e-14
3.647277825129544e-14
0.
0.
0.
0.
0.
0.
0.
0.
0.
0.
0.
2.7467265220835926e-14
3.780819957073542e-14
5.2150437664662147e-14
4.37712572660332e-14
0.
0.
2.6661730297392617e-14
3.8452213774605137e-14
5.139639383029008e-14
6.865899350751522e-14
9.449611266298643e-14
1.3392703890475195e-13
1.9385573083405912e-13
2.8459908698104004e-13
4.220234896400642e-13
6.308286168078213e-13
9.498297624264886e-13
1.4406492035644936e-12
2.202283944264404e-12
3.395998672321723e-12
5.2888104471736275e-12
8.331474286726084e-12
1.1852050868976992e-10
2.745572637695216e-10
4.835635027980327e-10
6.225225084653556e-10
5.182504163249889e-10
1.601145938194798e-10
3.704748704238669e-10
1.005293003415833e-9
1.70819865854014e-9
2.4623573918020476e-9
3.2575075956197915e-9
4.083425729231609e-9
1.8591708394345597e-9
9.049936553231497e-10
2.417452155644951e-9
3.1274570306062995e-9
4.081451336864522e-9
1.1583197855707983e-10
4.990800042538437e-9
1.2559763196084258e-8
8.134964349603879e-9
2.0945582937804225e-9
2.1108802120984153e-9
2.6425703452683056e-9
2.3835168096806613e-9
2.0931428543966674e-9
1.9037806443096414e-9
1.8358294549098617e-9
1.894941918344915e-9
2.0944498888859214e-9
2.4622230990338224e-9
3.3171775836869404e-8
1.5224471141960083e-9
4.880791575309581e-7
1.1583888621526631e-7
4.392642475921801e-8
1.2912025139915777e-8
3.097116038070415e-9
2.4007262995815137e-8
1.9032329550163363e-7
7.10826386434883e-8
7.84017481135162e-8
6.483105538820414e-8
3.160019904239316e-8
2.3861338181044054e-8
2.146861525265493e-8
1.9618697233690876e-8
1.462086972286869e-8
6.75832421480578e-9
6.979117314492388e-10
6.3725617888524545e-9
3.965848058927832e-9
3.5500349582524595e-9
2.3719725339372e-9
1.0221368732156053e-9
3.784057225516803e-9
7.606829104807585e-9
1.4166723421068442e-8
2.5488327697704395e-8
3.071979350462657e-8
1.4586296090576862e-8
6.400473461906211e-9
1.2540985651160845e-7
5.807697632217991e-7
1.0229235748149925e-7
2.181852401621294e-7
2.562120278790438e-7
2.537059586141602e-7
2.3482062002303552e-7
1.9325243089292478e-7
1.3627403352938983e-7
8.083178217651577e-8
3.75232770588405e-8
8.523388399281748e-8
8.668448583737315e-8
5.652497831361022e-8
2.6738222673089466e-8
5.927016576773654e-9
1.9785586021476785e-8
1.460362905282162e-8
1.2928950276076163e-8
1.1396678087844014e-8
2.4149242962530653e-9
1.2354776418385231e-8
3.6741225848200126e-8
2.9754304495334998e-8
2.2923983340375225e-8
1.7727262850990664e-8
1.2285624657132628e-8
5.202299105196287e-9
6.7901721397229586e-9
3.261305723288844e-8
4.333990894987209e-8
2.059859743101492e-7
3.345362213129168e-8
2.45108123180132e-6
5.02307904972047e-7
2.259888707079183e-7
9.315304757262289e-8
3.4418838482905084e-8
5.625933995595074e-9
1.7264047579956415e-8
6.033279534535225e-8
1.696972915688099e-8
5.985580791521568e-8
8.369616327067527e-8
7.095579188900794e-8
4.2093071124853396e-8
2.0965059965846393e-8
8.14775845765787e-9
8.929093029417661e-9
1.862975158838165e-8
1.4810540796060918e-8
1.3842312964027652e-8
8.769405530366246e-10
1.3506052323245683e-8
3.318398700985043e-8
7.181877920171876e-8
8.725194460265193e-8
6.656542305972567e-8
4.8513782385522146e-8
3.310946703089344e-8
2.019973837946009e-8
3.049451431945335e-7
1.3913434980851327e-6
1.3291706900717411e-7
1.0649167592348938e-6
1.000703982469069e-6
8.897211330053297e-7
7.413981590901312e-7
4.934673214415302e-7
1.3987661625047655e-7
3.351204912452588e-7
7.14874474189003e-7
7.696453824549763e-7
1.4213037498264136e-7
2.974140916080208e-8
1.1762446986544984e-7
1.1318653159351019e-7
6.852093500387204e-8
2.1840535410971923e-8
6.206947087107976e-9
1.0596368291649735e-8
8.146631832886173e-9
6.4157813500823615e-9
2.7434753282731213e-9
3.0884601959455217e-9
9.40725608420769e-9
2.082116570350957e-8
4.68461212412847e-8
5.66139418857499e-8
2.7933907932985007e-8
5.415438112207438e-9
2.6677406732381623e-8
2.378343308501164e-7
3.970284687917641e-7
6.627471838495364e-7
5.551398938404835e-7
4.3966917701632174e-7
3.182014643776271e-7
2.0214129017294526e-7
1.2608185496228052e-7
8.47266342941695e-8
6.557837067981019e-8
4.906081586290244e-9
6.565333200476614e-10
6.764614871582138e-9
9.632437739932876e-9
4.117854927987098e-9
1.7813360892037546e-8
8.252045863901866e-8
6.495861933442445e-8
5.759169683040524e-8
2.375470680098059e-9
7.932041903883516e-8
1.2702392642706597e-7
1.0867268369350587e-7
1.0289772256416956e-7
1.0263745522733298e-7
1.0089585340485494e-7
9.275456334400426e-8
7.690824636536685e-8
5.593241416289236e-8
3.2688190782010584e-8
7.617378241800427e-9
1.1442092895425834e-6
3.911622222961585e-6
5.2913357413128055e-6
4.213295965336311e-6
2.4901078379789033e-6
1.734700380329697e-6
3.529538658007241e-8
9.351839969209248e-7
9.119717642051172e-7
1.1483649850658986e-6
1.7778852272413411e-6
3.4045406469279517e-6
6.313563555932894e-7
1.0468031223205843e-7
5.676690580796869e-8
5.4724938576942995e-8
1.0654781546952112e-7
8.529363956367687e-8
2.2637341428001856e-8
3.0549115519736457e-9
3.5600537710320062e-9
4.000233019814603e-9
2.900360084322376e-9
1.34984657377363e-9
1.3289340774707655e-9
3.820655580135126e-9
7.21579427780921e-9
1.287257110138337e-8
2.2354840671562594e-8
3.442806831143223e-8
3.64839513854087e-9
3.78208689866517e-7
3.0997747147955735e-7
9.37431157521734e-8
2.718590475226033e-7
3.414591408810756e-7
3.654915815183311e-7
3.2712188807003004e-7
2.522437752325984e-7
1.7237837551410352e-7
6.673272773172461e-8
3.039224825193289e-8
2.5085526420579438e-8
1.4237287218418587e-8
1.0066004806445898e-8
1.6464846385063387e-8
3.233873702413671e-8
4.472415299294209e-8
1.0806193396875731e-7
9.454806846145455e-8
1.1052765938552407e-9
2.3838500933134275e-8
7.905088227951402e-8
4.563861626523727e-7
4.084866298975611e-7
2.296979853048769e-7
2.0880039388834824e-7
2.197009092717497e-7
2.3585539481067722e-7
2.450492307051224e-7
2.3089032424170742e-7
1.3912281747732585e-6
8.155890015276848e-6
4.927115867464885e-7
4.8082873367074555e-6
5.000303062441226e-6
3.70967481870094e-6
1.267888580448313e-6
1.960822933404768e-6
2.6317949541286174e-6
1.4889282914415797e-6
7.813741944500419e-7
1.2108235873004344e-6
6.127711423941742e-7
5.935584232472646e-7
1.7019882430370505e-6
9.099437290312875e-8
2.876438151252756e-8
6.54684383686343e-9
1.8240961940809876e-8
1.1220326712695648e-8
1.1421972645513744e-9
5.192964173062248e-9
1.0754583237233522e-8
3.2879533893383666e-11
3.9900752186661353e-8
9.034646188047703e-9
2.2139627178475938e-10
1.522864073129637e-10
1.887761866797532e-11
7.782119874273764e-12
1.0218170320828863e-12
4.500633865168391e-12
4.391754691882026e-12
3.5374126433354037e-12
3.8129057192645975e-12
4.634880233301758e-12
5.919040081255114e-12
7.771394277470022e-12
1.0434358521948451e-11
1.4335872421872446e-11
2.0227298081168065e-11
2.949075272207121e-11
4.95408464907254e-11
7.420364655326155e-11
1.3232512579331164e-10
3.180478179460498e-10
1.2069084865376836e-9
7.187952395890845e-9
4.4933683770639625e-9
8.449931961651804e-9
3.7787863897254087e-8
1.758120954656715e-8
3.144163817825581e-8
3.3802007057767005e-8
1.687290481584028e-8
2.1583536136172667e-8
2.8282798111040544e-8
8.69534347717745e-11
3.5042539523538956e-13
0.
0.
0.
0.
0.
0.
0.
0.
0.
0.
0.
0.
0.
0.
0.
0.
0.
0.
0.
0.
0.
2.911924240899939e-14
4.11829237473196e-14
5.925981667175404e-14
8.614800849266185e-14
1.2607559377074475e-13
1.854621173448859e-13
2.7409880357814183e-13
4.070073600655953e-13
6.074028087009962e-13
9.114683401312621e-13
1.376150148001474e-12
2.0920743338469803e-12
3.205316522871874e-12
4.463111806206129e-11
9.300608632335777e-11
1.6018245248603985e-10
2.341465610575629e-10
2.805096580859222e-10
2.662159209328234e-10
1.745204297642164e-10
3.0744721689116174e-12
2.4321898193815476e-10
5.570040433188959e-10
9.308245282218763e-10
1.8693575763761667e-10
1.1661250860655872e-9
1.420305072858016e-9
1.412651351388427e-9
1.5349703763396612e-9
2.084233438552243e-9
3.6101654068588695e-9
7.3414990399862545e-9
6.710271956884413e-9
4.048415221724762e-9
2.71827222552279e-9
2.002262237638665e-9
1.6284357673157586e-9
1.480586606004052e-9
1.5101116929943032e-9
1.7094002712517462e-9
2.1034408792120345e-9
2.7507068633556608e-9
3.751649816214722e-9
8.02112847212281e-8
1.9778866362285688e-8
8.698513285797646e-7
1.8487144174693853e-7
6.731892549404745e-8
2.049443926922548e-8
7.86934594921498e-10
2.168272794717278e-8
1.332875763493438e-7
1.0217658148839047e-7
9.263927610685053e-8
1.4436558694052658e-8
7.624799830480315e-9
1.5443608220392702e-8
8.437038577498266e-9
4.755731711335839e-9
4.34968220095253e-9
2.321612016747427e-9
2.3602174556997244e-9
1.1583930277388931e-9
5.126740508100397e-10
3.901486323988983e-9
2.9931878703352835e-9
2.8731456756483053e-9
6.253540351835938e-10
9.916651659300807e-9
1.3970203143645908e-8
3.7146275087530544e-8
3.362432458138357e-8
4.3648489508363594e-8
1.042590063202206e-7
1.051531860777075e-7
3.748064540165637e-7
5.379938692542944e-7
6.102085304846908e-7
4.201878526634793e-7
2.7834970268291473e-8
3.984773878246684e-7
8.268563158047898e-7
1.3107344969828794e-6
1.997306818773534e-6
3.437165452996285e-6
1.615199714790258e-6
3.7802519015237183e-7
7.263946822858348e-8
2.7145908601267685e-8
2.760315218711023e-8
2.9210527419430043e-8
2.703315073741868e-8
2.4962537266188946e-8
1.7935099694843196e-8
6.531201946489955e-9
2.2012331875513942e-9
1.3295380422483519e-9
1.838337834786363e-9
2.256211677981599e-9
1.6745336928434467e-9
1.2648366943711367e-8
3.8048739296027174e-8
8.37291560646039e-8
8.792136525303693e-8
7.74361229143516e-8
7.88869065274671e-7
3.3912725788511344e-8
8.002857551075615e-6
1.4243210969709057e-6
5.776910003899498e-7
2.0763735910966914e-7
6.049038678787423e-8
7.215826020193912e-9
1.421576130592861e-9
6.48087583018662e-7
3.7440680657145473e-7
3.2683165704249966e-7
1.518685948380493e-7
1.1564005393440806e-7
6.103170273935369e-8
3.032241372094907e-8
1.1987469509846838e-8
4.676186310007688e-10
3.1966589976395745e-8
1.8130832673333877e-8
1.668649547194677e-8
1.1594502384221732e-8
6.136099688721328e-9
2.1938776909495404e-8
4.780096941871458e-8
9.836120535513268e-8
1.2223267233879884e-7
8.909239123346449e-8
5.980373639624361e-8
3.588067033985689e-8
1.656174641722728e-8
5.286297632616932e-7
2.4415136279044108e-6
4.6139615941023635e-7
1.7774640847225645e-6
1.5569882056697358e-6
1.3720631362891835e-6
1.158631470648753e-6
8.069554625219488e-7
3.200980332621204e-7
2.039359279922301e-7
5.330858579102399e-7
3.433292209788414e-8
2.5754843240306116e-7
2.409726393868123e-7
1.2681942326964157e-7
4.8890517884223734e-8
1.5309837368818918e-8
5.43300608012759e-8
3.997796675136745e-8
3.478000155052489e-8
2.7787452477395635e-8
5.423346208536866e-10
3.85686741756992e-8
1.1091956244781985e-7
1.5907434365359713e-7
1.0858774615675111e-7
7.476992714033883e-8
4.271361100545553e-8
4.688499233905722e-10
6.459255575732762e-8
5.740729441740959e-7
5.784107482278953e-7
3.3597583717306784e-6
1.4599953898374773e-6
8.988757184004398e-7
5.195496212116649e-7
2.6895642908073326e-7
1.396892360290348e-7
8.447697466577422e-8
1.2459093789525198e-7
8.624879140313738e-8
6.475432173426467e-8
2.3334472388350856e-8
5.567668272367142e-9
6.1712244805724936e-9
4.255380055199959e-9
4.274750227646575e-9
1.8951349215643225e-9
5.67268215041752e-9
3.5520425042028162e-9
1.7349110037889838e-9
2.5520639283232543e-9
1.3680780817124889e-9
1.269613778822679e-9
1.5736299569299395e-9
3.928910164367374e-9
1.1035536194724842e-8
2.030582055024634e-9
8.648428967839694e-10
6.065177036081975e-10
3.409388316349617e-11
1.2482177548252964e-10
8.29554290827066e-11
1.4029002062300367e-10
3.6353650206251756e-11
5.024142701347958e-12
2.0151112697846943e-12
1.458141156184506e-12
2.9996697741266226e-12
4.1951463826409584e-12
5.509995965121622e-12
7.185645400369034e-12
1.27240237438343e-11
1.2923408945365734e-11
9.376852073656121e-12
1.198345841912771e-11
2.5089710434072905e-11
5.2260579353529976e-11
1.0645375035813612e-10
2.2412098941765592e-10
5.153365602873852e-10
1.395816712199181e-9
5.277721218551307e-9
5.476303765635846e-8
4.9833851913144494e-8
3.331017705802533e-8
2.2519537516796143e-8
2.647141921544121e-8
6.716279009257855e-8
7.323529177560089e-8
2.1456873335329423e-9
2.9496333674701254e-9
2.3389981143309857e-9
5.381244662518228e-10
6.56821876091975e-12
0.
0.
0.
0.
0.
0.
0.
0.
0.
0.
0.
0.
0.
0.
0.
0.
0.
0.
0.
0.
2.6045931702268367e-14
3.800350529586477e-14
5.5594902687196633e-14
8.156667043544642e-14
1.2006458053729615e-13
1.7738433433855978e-13
2.6315045681677306e-13
3.9218585674937354e-13
6.168098521335697e-12
1.0614168062788217e-11
1.6600591451944492e-11
2.465202078880853e-11
3.4821730249124666e-11
4.690686035707673e-11
6.00449094803143e-11
7.226495292453369e-11
8.013674397545224e-11
7.87407584445045e-11
6.21155304764167e-11
1.4686809643040003e-10
1.3479966094610197e-10
1.7251457415114435e-10
1.8733271930069829e-10
2.2857819576231714e-10
3.1410695574660334e-10
4.4573136644758107e-10
6.557771305310438e-10
1.0996421496324954e-9
2.2077404699933618e-9
1.9660003029388682e-9
1.6033339486839491e-9
1.6030622430696378e-9
1.8235229040941747e-9
2.2550419936659467e-9
2.960309033519941e-9
4.077067512325794e-9
5.862688738870831e-9
8.79321721171855e-9
8.44767821351518e-8
2.8023581140810316e-8
1.2564748474213846e-6
2.572493827037809e-7
1.1458157814591515e-7
4.600405291411199e-8
1.3963677883761601e-8
5.022013092776746e-9
3.0488636983732106e-8
1.8858117885042738e-7
1.45047750937084e-7
3.080425395581664e-8
5.265357146058319e-8
5.1319635800991974e-8
7.99191440808632e-8
3.8996302326193934e-8
2.1290448196584996e-8
1.1196340778160565e-8
4.63913511634935e-9
1.7184978165009071e-9
6.445286370647101e-9
5.026251304256342e-9
3.0708884685984983e-9
2.982320136300289e-9
7.215315527808627e-9
1.3546017458282681e-8
2.520748049868474e-8
4.5889040504552904e-8
6.912281762400023e-8
4.790063116401755e-8
2.6916808486416502e-8
2.3936856241692675e-7
7.854518823625377e-7
5.621370469226753e-7
2.559526556116234e-7
5.433031909839627e-7
6.332550342432332e-7
6.724477061182687e-7
6.632533942404303e-7
5.66755713511291e-7
3.654614977046211e-7
9.94754418319222e-8
2.473403820996342e-7
1.860234706761507e-7
9.684501578214373e-8
4.310413417330048e-8
8.101618969716769e-10
4.1184205402927825e-8
2.7486208965718488e-8
2.3709312045941017e-8
2.0084997323190996e-8
3.406740473732703e-9
2.3012462181834207e-8
6.863870519215105e-8
5.754307367508591e-8
4.3378930694133784e-8
3.30439007197997e-8
2.1606763721158117e-8
1.9866144267032503e-9
4.3405936528939436e-8
4.8076541023338905e-8
4.116717387117302e-8
3.036361340726347e-7
1.0691285113247181e-8
3.5680651779724328e-6
7.033651950643409e-7
3.0160307014823227e-7
1.2056617316837177e-7
4.621251767503677e-8
1.2400944446288978e-8
1.1211333943877949e-8
7.666432123878007e-8
2.2960943204654242e-8
8.97285216142408e-9
1.2333388210151898e-8
1.522344793997931e-8
3.776038761770954e-9
2.6312122880009275e-9
7.759328567533415e-10
9.084251740445289e-9
3.4111096733604e-8
3.39018589600276e-8
1.26083676567962e-8
3.014078718986584e-8
5.139981501926003e-8
1.025393401967694e-7
1.241184582169949e-7
1.0914219038589437e-7
1.0319477865207891e-7
9.869250382477962e-8
8.905504116265909e-8
7.202157418303019e-8
5.081980371357031e-8
6.412983086226952e-7
2.5913615053467917e-6
1.561224039060943e-6
2.479827784175397e-6
2.943312805274298e-6
2.91205270919389e-6
3.593417374710007e-6
4.539928021146518e-7
8.807485151490058e-7
1.2691724025348186e-6
1.9470964594609883e-6
1.124993794409635e-6
2.4136025297046153e-7
5.0879309968285936e-8
1.5696428846000913e-7
1.305906620724715e-7
7.131791979704529e-8
2.1788834444934546e-8
1.0006014168170909e-8
1.3711098705026212e-8
1.035444577511841e-8
7.50645220982928e-9
1.246093649747597e-9
6.4593034213540506e-9
1.5957733265492803e-8
3.477776479922662e-8
7.816343688821454e-8
7.733402431606805e-8
3.269309945363201e-8
3.147690679973884e-8
3.195617860022628e-7
5.011989198593955e-7
5.309865201574365e-7
5.662419866791061e-7
4.987423217998511e-7
3.8481179655656144e-7
2.555924896057882e-7
1.6313787726138475e-7
1.0619445604762245e-7
4.32637388703998e-8
3.145996678849401e-8
1.9329838201487055e-8
2.682574119564524e-8
1.0030002742858903e-8
2.512832402402629e-9
5.221464145322041e-10
2.775538924449973e-9
3.973720285801264e-9
7.242195663128618e-10
1.920266447049799e-9
5.56638259433498e-9
1.2058756762021656e-9
3.6180993652804504e-10
2.5388669157249995e-10
4.7216094189118207e-11
8.572403078097503e-11
3.2028278104179774e-13
4.675645005717996e-12
3.8958469580403644e-12
9.662946623612876e-12
1.1552950420424597e-11
4.105998482353143e-12
4.431806371412425e-12
5.376070515966235e-12
6.8617007859177265e-12
8.99124681794685e-12
1.20031405187382e-11
1.6306744830426153e-11
2.258478853332642e-11
3.200650721922229e-11
4.6676168659424234e-11
7.065113195582226e-11
2.231218554909628e-10
6.595357882186314e-10
2.4192284031985842e-9
1.7803190164418924e-8
4.2357719101557484e-8
3.584196173573333e-8
2.3447939877613295e-8
2.6580479411707707e-8
6.591318956755849e-8
8.838013820974803e-8
5.061434592890785e-9
4.252947557631707e-9
5.6822788098777256e-9
9.739290055255276e-12
2.6256046592630545e-13
0.
0.
0.
0.
0.
0.
0.
0.
0.
0.
0.
0.
2.440121444080883e-14
3.354532179950014e-14
4.621304499857724e-14
6.379822966143408e-14
5.5044128654483214e-14
2.4831279803541386e-14
2.2516078680081313e-14
3.2606875144097846e-14
4.713867905322454e-14
6.327298908174585e-14
8.468443753864093e-14
1.166156640153465e-13
1.6533807374049658e-13
2.394956540657918e-13
3.5202327509512423e-13
5.228621649837545e-13
7.831621644733511e-13
1.182079742001646e-12
1.7980359941065482e-12
2.757736959937392e-12
4.268964033121159e-12
6.678488340761785e-12
1.0577269252830681e-11
1.6998231012134044e-11
2.363232034507418e-10
5.867043235173154e-10
1.0256831561445173e-9
1.1255146473822997e-9
5.841119299873441e-10
3.6973427397514617e-10
1.4884974220180095e-9
2.6702328662251434e-9
3.890944547635211e-9
5.144410204537894e-9
6.419408823623532e-9
3.1052906958179357e-9
3.601304354498548e-10
3.202190335247136e-9
4.06579895864619e-9
5.402779185605574e-9
1.3698775994865203e-9
6.196732752624947e-9
1.4232295640283636e-8
1.0625410615999514e-8
7.667156789809633e-9
1.3581730432295904e-9
2.4815107104842697e-9
2.853073312719214e-9
2.646182184055013e-9
2.4291414694068345e-9
2.3125600406988335e-9
2.3242426919684512e-9
2.481670289043539e-9
2.811153884482022e-9
2.7148519023647597e-8
6.051940854913847e-10
4.3542117267716216e-7
1.0651111703375686e-7
4.011266939131734e-8
1.1386655185587996e-8
3.863818161105272e-9
2.5674200174875305e-8
1.838443799882923e-7
6.635875932038187e-8
7.710748141871298e-8
1.503868274311795e-8
1.3481426832712762e-8
1.2919135213021523e-8
1.3567355549782501e-8
6.148993225067646e-9
2.9063548475264896e-9
2.3705998305409007e-10
5.367466301880254e-9
2.44373577919177e-9
8.312384451626236e-10
1.192243806360248e-9
3.2160383428852304e-9
3.506106339157264e-9
4.1246553504482496e-10
7.917877279417611e-9
7.769636511116946e-9
1.1895112713339645e-8
2.136742479562768e-8
3.635414093803569e-8
5.4569247493433504e-8
1.308123239437671e-7
2.453480856993557e-7
3.389362390251336e-7
3.477536476776843e-7
1.5146412778979895e-7
1.5692913092569685e-7
4.473011987497447e-7
7.040777340981908e-7
9.565109791692054e-7
1.2382105881927334e-6
1.556263899111298e-6
5.0391513945196e-7
1.5004143919565902e-7
4.7494647711193254e-8
2.0824033103367238e-8
1.7297600343255177e-8
1.8460220879317564e-8
1.79776296754362e-8
1.3549977635526588e-8
8.814379836203764e-10
1.7567850423981217e-8
1.712156700005983e-8
9.697856853561881e-9
4.658015976770617e-9
1.2800027919634705e-9
2.9867915857228417e-10
3.770599515678741e-9
1.045799063134399e-8
1.1213050119551491e-8
1.247422554756526e-8
1.4120948534565321e-8
3.0928854393442874e-7
7.964997667257772e-8
2.2223406519037677e-6
4.1164100614564604e-7
1.397911960361568e-7
5.107256369656357e-8
4.096097676327674e-8
1.1127575396904739e-8
2.619295809628226e-8
1.2660133387377552e-7
3.031600267194109e-8
2.8682121133406598e-8
1.6396970796861977e-9
1.6549425353772038e-9
3.6233395559121724e-9
2.7779179994396973e-9
3.823523684797231e-9
9.635669300391722e-10
9.10531004997892e-9
4.3651237996641766e-9
3.822612781781397e-9
2.9463094691718254e-9
6.106660263323331e-10
3.6617499812061704e-9
8.280909864892647e-9
1.7200474484302646e-8
2.849882043059637e-8
2.089452629960512e-8
1.3322020538440658e-8
7.963085668743641e-9
4.0161494246703034e-9
1.065910673655852e-7
5.026208199024996e-7
1.486567530400495e-7
3.6965841505137886e-7
3.911484269403797e-7
3.6802831554826857e-7
3.250303587747757e-7
2.4112485747250576e-7
1.1164806168202091e-7
9.194825042301476e-8
4.862963123143672e-7
7.317240523436432e-9
8.24043008060303e-8
8.092300735264703e-8
5.3458737792247334e-8
2.6604544557828178e-8
2.2432797117556945e-9
1.1737867003154673e-8
9.042366712180645e-9
7.521315180831154e-9
5.605511554194828e-9
6.797947700365178e-11
7.053824181959993e-9
2.052867404460963e-8
3.110837718993332e-8
2.1351371068860913e-8
1.5292202815603198e-8
7.744212017307018e-9
1.787932378227104e-8
1.3995597210464036e-8
9.846857476297521e-8
7.099146141645798e-8
5.120260618319487e-7
2.0596359954643568e-7
1.2280859657494488e-7
7.229845718164354e-8
5.0036077573166146e-8
2.707623201918616e-10
2.3655886808129384e-9
1.6421134694865564e-9
1.3200607521769341e-9
7.445570178877276e-10
1.983200021487315e-9
2.562888669293255e-9
3.478914151868458e-9
6.164495779446631e-9
5.213393605223598e-9
8.812976697841117e-9
1.1719691169984215e-8
5.7588929418861145e-9
1.2583861587120108e-9
1.0393981695094759e-8
1.649275345338383e-8
2.468599087852669e-8
2.427785454200286e-8
2.195459958619421e-8
2.1247463493150976e-8
2.040318444193571e-8
1.84877850428487e-8
1.544082252496455e-8
1.1708780054737304e-8
1.1669172855835265e-7
4.5027745744569536e-7
7.909819900834114e-7
1.3855379312669194e-7
6.901738576844537e-7
8.164306540595753e-7
1.1064384284426587e-6
2.534243324285379e-7
4.490812176868828e-7
4.973470063398663e-7
6.412495518019724e-7
7.794558436589253e-7
2.4168657254093334e-7
1.4014758634992474e-8
3.1669850881065735e-8
4.2428785169501275e-8
2.9230631032074342e-8
6.366270152841557e-9
3.310535398496121e-10
2.174665105836156e-9
1.7470877243952238e-9
1.256601123350027e-9
4.530924393069957e-10
6.105236130731216e-10
1.6981523368628915e-9
3.4930419063808877e-9
7.520601892317726e-9
1.3042001098018025e-8
6.5180019769136164e-9
6.011031091051619e-9
4.938647567011014e-9
3.4737639803424777e-8
3.92671075390175e-8
2.987928360837459e-8
1.403036519973933e-8
1.7558053568334939e-9
3.158452438301653e-10
1.2663025889390846e-9
1.6462102095850092e-9
1.4125686714089956e-9
7.444091721943841e-10
8.546507641781816e-10
2.9002639432637027e-10
9.558347689534256e-10
8.29490894244358e-10
4.978151439439696e-10
4.184589737326797e-9
3.154909181857589e-8
1.5042180504426815e-8
7.488116582960625e-9
3.873660947020225e-9
1.0211350864573755e-7
8.307714159628312e-8
4.498772226897033e-8
3.017219697197688e-8
2.528751757641224e-8
2.4878561770501714e-8
2.6472681170314466e-8
2.796479530244842e-8
2.7921234238781348e-8
2.577043590477107e-8
2.1736260244269155e-8
1.3273493764954855e-7
8.256809204623605e-7
2.4110869757959217e-6
2.4473474551896025e-6
1.6330448042498747e-6
1.2560414285413757e-6
6.400094421115067e-7
4.073276176379493e-7
2.934463647493689e-7
4.620508442408235e-8
1.0016721599814626e-6
1.4713653929134156e-6
1.5302043694324184e-6
1.0798212403022372e-6
5.346078820259522e-7
2.5108621663986467e-7
1.2490587526877805e-7
7.625252180117403e-8
9.63306889894824e-8
2.1065336817014257e-8
1.439123982797257e-8
1.2680335376967264e-8
1.1932211866307286e-8
3.07779328851109e-8
1.2917277252337868e-8
1.1595354017717282e-8
6.155080187918523e-8
4.009315367966668e-8
1.4053661620855036e-8
3.699055113442865e-8
5.955190505930939e-7
1.884132675106148e-9
8.721105187550048e-11
3.284111802516173e-11
9.15510668942719e-12
7.691808923144717e-12
3.89709923640959e-12
4.868570632621519e-12
5.829086961382394e-12
7.0138679336960265e-12
8.60240658867795e-12
1.0756837849990184e-11
1.352265577219935e-11
9.261960006169566e-12
7.363997336760879e-12
8.848601212198328e-12
1.4040183318830088e-11
2.456475848275589e-11
4.5190434419028056e-11
8.840613099355906e-11
1.902971243760011e-10
4.81783838153747e-10
1.7047891273347977e-9
8.662713694282507e-9
6.423717656370508e-9
1.0636937871658462e-8
4.588172260967954e-8
2.821399271476974e-8
4.223121852317158e-8
4.63923327542539e-8
2.1330060429671457e-8
1.8578244114705544e-8
1.8085850344339942e-8
2.3071780293718537e-8
6.773663882340728e-8
3.6199444053760865e-8
1.90853606172876e-9
2.9709587406660257e-13
4.671287095580949e-13
0.
0.
0.
0.
0.
0.
0.
0.
0.
0.
0.
0.
0.
0.
0.
0.
0.
0.
0.
0.
2.653661792895306e-14
3.8629765943990995e-14
5.635672705438512e-14
9.671235463003697e-13
1.4189984316224126e-12
2.010433026790393e-12
2.829862596916234e-12
3.964384161905754e-12
5.542429864153482e-12
7.73638694610688e-12
1.0768768204758232e-11
1.4912746135719044e-11
2.0475521807161267e-11
2.7745743151546044e-11
2.2200417596933335e-11
2.7602802381064213e-11
2.280676471651631e-11
2.3248094106615825e-11
2.7091423998779148e-11
3.279246802186118e-11
4.2667421070450434e-11
6.170255412105745e-11
9.810618594637161e-11
1.6874318738960723e-10
3.140773557575087e-10
6.461455660525289e-10
1.533047522702845e-9
3.892874472346812e-9
3.7176346992701826e-9
3.4886052388225306e-9
3.835822736237991e-9
4.702843869905871e-9
6.268815589424452e-9
9.018391276936915e-9
7.34393138222032e-8
1.4131381620642504e-7
6.91215096726369e-7
3.012518490672123e-7
1.8605025634589178e-7
1.1020849655553609e-7
5.711072572596766e-8
2.654646778342997e-8
8.329661072656199e-9
4.5787339771149e-9
7.654070481213032e-9
3.1621873791390347e-8
4.670437605193691e-8
5.227082818220113e-8
3.622181503618183e-8
1.4388208958517862e-8
8.60332435309144e-9
1.6874411829861543e-8
1.2500017218323963e-8
1.1752062245915097e-8
1.0230211668960386e-8
3.78241523323174e-10
1.1574442161629117e-8
3.328456481833347e-8
4.2332608542502944e-8
3.059390857145146e-8
2.2258296238784502e-8
1.5280476525059245e-8
8.884700871500619e-9
2.2429649553218557e-9
1.608367935923943e-7
5.148635904843504e-7
7.38209433108798e-7
5.056860977633458e-7
3.3818991429559263e-7
2.2996727098589845e-7
1.3180061210909236e-7
5.861544149778224e-8
1.0300952480353783e-8
1.745194663305301e-8
3.6839644951718944e-8
2.1519880441083138e-7
1.0310764958780478e-7
4.745275277391322e-8
4.870040363038306e-8
5.363010217728978e-8
3.368994336740216e-8
8.781813033534298e-9
3.797216429811451e-9
5.539144865166766e-9
4.232019453124089e-9
3.5240912684998075e-9
2.0235612666589216e-9
9.686140409784542e-10
3.867025445926633e-9
8.537357510163901e-9
1.8366636043802725e-8
2.8501966123564523e-8
1.4254823550376518e-8
5.505996134211454e-9
1.0344415327630252e-9
1.2312276374584933e-7
3.7196700098217963e-7
2.639947912408713e-7
2.9508839544547557e-7
2.510559002986895e-7
2.037640655618136e-7
1.4494557729875988e-7
9.470959273495455e-8
6.225750194240547e-8
4.4863247787012456e-8
4.229502931311519e-8
8.123133697872166e-8
9.489848385831652e-8
5.795676404157805e-8
2.170898039809836e-8
1.8424880824881864e-8
3.7675810933153545e-8
2.8890733692733126e-8
2.8731354553061585e-8
2.640264337154895e-8
1.6442767102840948e-9
3.45351269518545e-8
5.887606258563323e-8
4.9541260532958e-8
4.252729454561331e-8
3.563392480757174e-8
2.7715355015152514e-8
1.8757840839765957e-8
8.357210504064341e-9
5.6910941320739064e-9
3.019312869740966e-8
4.1551799411413746e-7
4.5503563519907447e-7
3.913162336501536e-6
9.987552957731357e-7
4.991856703982639e-7
2.266622208048761e-7
6.125075777393184e-8
5.695455798024112e-8
3.715708056170845e-7
3.7250467453383023e-7
7.980459030838347e-8
2.4402763722023296e-7
1.0497287940971241e-7
4.992712692044427e-8
6.457456370884808e-8
7.113360850176249e-8
4.195081509029618e-8
1.0501330262771236e-8
4.498895287868309e-9
6.571847385680499e-9
5.022378014161635e-9
4.100113925194279e-9
2.0068500367009243e-9
1.5362641852107875e-9
4.976473001064539e-9
1.0533890776591689e-8
2.1847842057198372e-8
3.800169395956482e-8
1.9507973697240802e-8
6.0423505645366054e-9
4.47613221868309e-9
1.731784187362502e-7
4.809581554836567e-7
3.410446146920807e-7
3.8436877121369205e-7
3.306634304601441e-7
2.6928212214666117e-7
1.9194921848569893e-7
1.2680509632400575e-7
8.571401777267722e-8
6.506520156963472e-8
6.654064349286455e-8
1.1557621989495866e-7
1.0843981347162215e-7
5.499440508390171e-8
1.8871032689594564e-8
2.7441432165686417e-8
5.2458893642066216e-8
4.1497559344291166e-8
4.305269134720994e-8
3.427717524875336e-8
8.219158485876056e-9
6.710971785899077e-8
7.629138045364551e-8
6.736546518121764e-8
6.018843243586026e-8
5.1866224701456764e-8
4.123120865227278e-8
2.8794191310030034e-8
1.4780891747757511e-8
2.3747061349272745e-9
5.153371022372453e-7
1.1286407478157486e-6
3.949657440919684e-6
1.5578255305794387e-6
8.754576724349992e-7
4.844623237038877e-7
1.7877859224763283e-7
7.667639773874041e-8
6.320280705772183e-7
8.093945159659013e-7
6.305794237592236e-7
2.7453112425939835e-7
1.879917080459943e-7
2.1149282130931897e-7
6.712902397593935e-8
2.3598989478061413e-8
6.244585158407983e-8
6.799563606833494e-8
3.2518875050223606e-8
6.11911475590258e-9
3.0432922679863158e-9
3.945377225490345e-9
2.9116225647015872e-9
2.0262622563269505e-9
3.940630570547764e-11
2.034654901619719e-9
4.158159066308542e-9
7.282113184165948e-9
1.1740479693137043e-8
1.7223313685931045e-8
1.684881847713311e-8
1.9129361974212e-7
2.719791538232233e-7
1.4574366467924449e-8
1.6579196105900733e-7
2.207538183085904e-7
2.520604427502783e-7
2.582333674200693e-7
2.3578137794658682e-7
1.9992749111223633e-7
1.6635661033790982e-7
1.359233016077131e-7
1.060519562285235e-7
4.991728308611405e-8
1.4522466750122178e-8
5.193138134133354e-8
1.030397110097555e-7
8.782540346875333e-8
9.539634220029077e-8
3.989958031124063e-8
7.770523279259834e-8
9.801216785169438e-8
9.381460665291119e-8
9.313382390763664e-8
9.3164353424547e-8
8.965979591665852e-8
7.97548349516253e-8
6.339377843893505e-8
4.204002955224268e-8
1.5665888538943553e-8
1.9401344255403932e-8
7.273697047763478e-8
1.5366126389858008e-6
8.385622757537424e-7
0.000012703908371556898
2.666539562278121e-6
1.203153659705477e-6
3.7825913013371423e-7
3.849337937758798e-7
1.1371920589103267e-6
6.522233996773576e-7
7.583663682851155e-7
5.093794651283408e-7
9.89465499562148e-7
2.8098055099162174e-7
2.274498031000923e-7
1.011677028503663e-7
3.072141803351242e-8
5.383327039056973e-8
7.81290862511606e-8
4.1998969963310366e-8
8.889552004307675e-9
1.1521887509363885e-9
3.568426238405489e-9
2.732040248091248e-9
1.8613597731501896e-9
4.955741982877264e-11
1.8709986848250005e-9
3.8098658077503135e-9
6.582465380848091e-9
1.0361572347308724e-8
1.4286287246715573e-8
1.2921329491189515e-8
1.4935396882656584e-7
2.1346580330303595e-7
5.007015318772262e-9
1.5724693664669971e-7
2.296291070231599e-7
2.801552471617305e-7
3.0235950293154704e-7
2.8542759626105e-7
2.402310646203846e-7
1.7619215436283559e-7
7.05559245899987e-8
3.1580946864892636e-8
1.3220084846402775e-8
4.988602837988639e-9
7.369622882482902e-8
1.8472400281652868e-7
1.954323119340305e-7
1.54987358623492e-7
8.112454541312322e-8
1.7932294177266083e-7
1.3980694246503814e-7
1.2797970273412506e-7
1.30946216168813e-7
1.3912467433198695e-7
1.4535299095489495e-7
1.4246718916009132e-7
1.257506687953825e-7
9.659659708712475e-8
5.955917717902798e-8
1.651896570918439e-8
2.025826694501642e-6
4.073947906699809e-6
0.000010102946360734278
5.281356934372939e-6
2.9751741351474254e-6
1.801344296973591e-6
8.203974287153389e-7
1.0110477902263228e-6
1.0564836415216732e-6
1.5951570328942415e-6
1.0163559130859836e-6
4.7612661196590036e-6
8.608478963176791e-6
3.936193176907508e-6
2.4045529574640544e-6
1.763677904407732e-6
1.4348084163561033e-6
1.2377038081887944e-6
9.944145849454943e-7
5.182217788283145e-7
2.8278502869195315e-7
2.499573533956739e-7
2.4564527791219376e-7
1.5518806257688985e-7
2.4762424391622894e-8
6.2771910011039216e-9
5.795164851272243e-10
2.589431493510331e-10
4.535337115653508e-11
1.1130374328590985e-11
5.545286235907348e-12
2.2161074395333183e-11
5.41280555361482e-11
1.0506668139949672e-10
1.7819459700633542e-10
2.728174613975257e-10
3.79589261278553e-10
4.668932574053863e-10
4.838409644696964e-10
4.009934730488584e-10
2.392619499628609e-10
8.276292639007987e-11
4.816451038713094e-10
7.79649457414929e-10
7.431176340893608e-10
5.532005154080835e-10
3.123021031069788e-9
6.691265876362515e-9
2.288782512745348e-9
2.0463116754457187e-9
2.5931426892001505e-9
5.849463910459767e-10
1.876382972953702e-9
1.0275544580321696e-9
1.4737453172000249e-9
3.1558262084351254e-9
8.484475565911117e-9
1.2012567029280819e-9
4.3072003984858294e-10
2.2619597784444382e-10
9.300405569483975e-11
3.193335903222813e-11
5.378971852634558e-13
5.803341311430481e-12
1.3805314673852553e-11
7.410165248550084e-13
2.5720325088099943e-12
3.6437764753563295e-12
4.7741128028528e-12
6.19274354047583e-12
8.07408167639068e-12
1.0630231292964952e-11
1.4167059893700317e-11
2.883808707250895e-11
4.1784419138525935e-11
5.604804074666289e-11
8.89166955258656e-11
1.674941629592805e-10
3.4869310687122584e-10
8.064553328881289e-10
2.2219625345202876e-9
8.786344992677446e-9
6.429741833908844e-8
5.43773532573413e-8
3.9004147636943875e-8
3.104326490190147e-8
4.379676650049082e-8
1.4017849017111636e-7
6.4025920033541265e-9
3.621781057717041e-9
3.4181309996739283e-9
3.442448904523412e-10
8.078719788105337e-13
3.856624686730288e-14
0.
0.
0.
0.
0.
0.
0.
0.
0.
0.
0.
0.
0.
0.
0.
0.
0.
0.
2.426396175399403e-14
3.4977210079485874e-14
5.082203532576212e-14
7.423050993039739e-14
1.0887279257986195e-13
1.6030792570324058e-13
2.3699950983084404e-13
3.519167508205207e-13
5.250833533472551e-13
7.876787889439214e-13
1.1887279797666894e-12
1.8252827426563508e-11
3.412292078969131e-11
5.587204353360091e-11
8.36382536879559e-11
1.1340619887656796e-10
1.3824121455300118e-10
1.4864316396112704e-10
1.340247119305086e-10
8.466174571474367e-11
6.715682222262865e-12
1.441162088069123e-10
3.282919007084456e-10
2.7287137998710354e-10
4.867677569752723e-10
4.939378559367195e-10
6.220556841582238e-10
7.847582028666361e-10
1.1493841784633946e-9
1.9264942647362612e-9
3.5804835030354976e-9
5.5590866478021404e-9
3.118451589412032e-9
2.0188251913176892e-9
1.5833247533443455e-9
1.4704688995097752e-9
1.5689542727726369e-9
1.8582226013415923e-9
2.3701724921452954e-9
3.1854623594939305e-9
4.44887555921869e-9
6.403489472293055e-9
9.113456148146608e-8
1.019601391899913e-8
1.0724839752576768e-6
2.1729078707877317e-7
8.316728920787838e-8
2.741238010512347e-8
2.5320535042160337e-9
1.7895416022243257e-8
8.89568139903775e-8
1.4439983224914047e-7
1.0108666848957237e-7
3.6925752036190055e-8
4.4747762326201456e-8
3.7135910223823156e-8
3.177484365361811e-8
2.628810737034792e-8
1.4769758640055144e-8
5.2645924037429834e-9
7.2156650780194585e-9
7.309829475061542e-9
5.713125161867673e-9
5.368738794245315e-9
1.4286691029815083e-9
3.4523953626366177e-9
8.630351399474135e-9
1.763225890795411e-8
3.4947041094228946e-8
4.636972922630153e-8
2.5234220670112782e-8
1.3311247976648048e-8
5.885539658759744e-9
1.5555060016578065e-7
7.674875937278487e-7
3.6949854810507606e-8
4.049575513905943e-7
4.012093921217857e-7
3.664644690766185e-7
3.107872107758211e-7
2.2591284566490192e-7
1.3232324358109816e-7
5.0031789315532395e-8
1.3675052954098997e-8
7.744573800576178e-8
1.07216355127296e-7
8.566186599422965e-8
4.6989793646436986e-8
1.2825267697863053e-8
2.062757648796785e-8
1.6809721717837523e-8
1.3569683089554234e-8
1.2291631299220293e-8
6.78124411801729e-9
5.1629267606469e-9
2.3602620129793364e-8
4.5444111005660634e-8
3.284848709584239e-8
2.433467042689053e-8
1.726741280902796e-8
9.183329036002605e-9
3.5406044192851487e-9
3.0950809287677534e-8
4.91785913985306e-8
2.2349372541781188e-7
8.057491645978112e-8
2.4163802897127776e-6
5.929502916077655e-7
2.894734466228042e-7
1.2991981298061173e-7
5.439155226156051e-8
1.8876455509494698e-8
2.6403893831356543e-9
2.2314514253564033e-8
5.073563001441759e-10
4.784610966610727e-8
5.929424368493203e-8
5.5810389093103793e-8
3.425331047266814e-8
1.6836313204135314e-8
4.513708414247149e-9
2.4933896011278843e-8
2.150851815450452e-8
1.9162190378437523e-8
1.4828173890509996e-8
5.966219018320951e-9
2.6193871590141124e-8
6.089418780600125e-8
9.983057124048608e-8
8.45620338174826e-8
6.768514906815441e-8
5.1488378069619715e-8
3.6002786625585586e-8
2.2010735551960215e-8
3.7519442638738864e-7
1.7035022025359464e-6
1.1756289132667188e-7
1.4644603893473147e-6
1.2584322779908144e-6
1.0728211064449939e-6
8.490324740158885e-7
4.851696862235582e-7
7.91941119141591e-8
7.472004520578829e-7
9.111068834245118e-7
1.0775398330012475e-6
2.2576906889518052e-7
1.571112020460871e-8
8.081809893127833e-8
1.226947870501413e-7
9.183244760811597e-8
3.848777684667683e-8
3.4179544386678766e-9
8.809277974219646e-9
7.825563485888934e-9
5.986950731477129e-9
3.79868434899857e-9
9.708985911668428e-10
5.7370009973953404e-9
1.245598214884515e-8
2.5881682978885164e-8
5.4154349499070276e-8
4.698283539896934e-8
1.4524263408431635e-8
1.856701905496821e-8
2.6988412807670653e-7
5.341391021036681e-7
4.3408695608366384e-7
4.912352276019613e-7
4.3824962220964807e-7
3.540123018897498e-7
2.4717875768430967e-7
1.6388088926849457e-7
1.1341251075078706e-7
8.527086670070938e-8
7.931905069875613e-9
5.415789867494991e-9
2.1011222778644307e-9
4.2595535105634344e-9
2.599427625351541e-9
3.956447052180394e-8
1.0773793416313392e-7
9.428441526716924e-8
7.060017685901305e-8
4.2709367057390654e-8
1.4407016538880396e-7
1.31232640642304e-7
1.1311242407525422e-7
1.1127554355897096e-7
1.1450951101632815e-7
1.1560071082655268e-7
1.0880774569980564e-7
9.19604033620534e-8
6.781955148617639e-8
4.013585297633491e-8
9.916229179419354e-9
1.442976143456349e-6
4.632650490282692e-6
6.324700485544233e-6
4.977359476811808e-6
2.926672136941033e-6
2.1625525091438116e-6
5.129671694788322e-7
9.492891568013024e-7
9.862612974818153e-7
1.4171641979406405e-6
1.527047782821504e-6
3.2718168370690986e-6
1.8328281985444193e-6
1.946041613728798e-7
1.5847238777247662e-7
5.083641442501405e-8
5.548810803544327e-8
9.32118109698725e-8
3.9548274381332545e-8
8.159519564093996e-9
2.9490829873544816e-11
2.9034384866865603e-9
2.4816772737100735e-9
1.6158387195278676e-9
6.072109503521926e-11
1.9821682263608964e-9
3.99215578853204e-9
7.018024326761365e-9
1.171077908745814e-8
1.7944549182822832e-8
1.57922723000947e-8
1.5417589330772085e-7
1.666998660025429e-7
2.1863188660221828e-8
1.6436672537837545e-7
2.464764688778565e-7
3.0386646377444547e-7
3.115400034987139e-7
2.619510181273578e-7
1.7196446610786357e-7
4.9179198101896644e-8
2.6930206691811076e-8
2.072674193891364e-8
1.3002851670155887e-8
1.2462358953704195e-8
2.3552459356665572e-8
3.299965942719191e-8
3.978532157909703e-8
5.163980096758342e-8
5.768919111192943e-8
3.9543333745276936e-8
9.935334153332518e-9
5.222398765930437e-8
4.038529267669364e-8
1.6341944421597107e-8
1.8284435306710604e-8
8.536920913660106e-8
1.9728656807857737e-7
1.9177994850965987e-7
3.915542214311187e-7
2.926807107137632e-7
7.349553726024341e-8
8.135581077998141e-6
1.5994271671129195e-6
8.212292509582289e-7
1.6501272308072658e-6
1.4699144335067002e-6
4.359244865468258e-7
2.9250029347131253e-6
2.051111133325497e-6
8.541203729487011e-7
1.47225047686015e-6
3.3049025660930973e-7
6.085013881579672e-7
8.482894452159918e-8
1.6506664945560388e-8
6.486102930678172e-9
1.390261402091988e-8
1.2205661181034383e-8
2.621198411138957e-9
8.244388452130585e-9
3.849343847660308e-9
3.1091180475772574e-9
3.6450046143106878e-9
2.6605661169884485e-9
1.6155835403875322e-9
3.1600635784268587e-11
1.8545402760280999e-10
1.1342212929196955e-11
2.723931771930809e-12
2.6181809653334216e-11
3.1191702284299764e-11
7.221016618321681e-12
7.647090835422024e-12
8.523007836806648e-12
1.0271298483109599e-11
1.2927729319976894e-11
1.6758076054006806e-11
2.230253160765816e-11
3.0551632342698174e-11
4.3382501684214256e-11
6.468190269001922e-11
1.0374380060953964e-10
2.0877178957441855e-10
4.71627318344372e-10
2.3487244544134535e-9
7.408462946141011e-10
1.0126358838926557e-9
2.2422747373060018e-9
8.578464179318203e-9
5.0863978003771326e-8
2.259927022777965e-8
6.157113949633388e-9
4.714220596291895e-9
1.3988634552817144e-8
1.5174408977699697e-10
1.0253612732472694e-12
0.
0.
0.
0.
0.
0.
0.
0.
0.
0.
0.
0.
0.
0.
3.015497619239951e-14
4.145306205296198e-14
5.709788622877633e-14
4.7308871228840026e-14
0.
0.
3.1013723251816136e-14
4.4083842763160545e-14
5.805941670657813e-14
7.673971833357623e-14
1.0485201345074266e-13
1.4780361270222226e-13
2.1295376472879688e-13
3.1124102459696e-13
4.593947896707097e-13
6.832893498130587e-13
1.0232788655833842e-12
1.5428820931345104e-12
2.3431562749293804e-12
3.58690935779358e-12
5.540296932635879e-12
8.645954182821995e-12
1.365513813833761e-11
1.818983338727187e-10
4.3545663858076894e-10
7.693903998964321e-10
9.449649498076678e-10
7.073458237914686e-10
1.0772434236985717e-10
7.07522402625406e-10
1.6448007626844205e-9
2.6647022636801003e-9
3.7527661784291e-9
4.900086940300753e-9
2.0638115105705545e-9
1.7881247226528557e-9
3.5360372467354706e-9
4.870968806318346e-9
6.504735802015591e-9
1.2389226946252769e-9
1.0505819331828542e-8
2.1903876752894538e-8
1.4771410793733843e-8
7.399827835647495e-9
5.339872034124754e-10
2.2963877953740304e-9
2.805543177917413e-9
2.6849209926922693e-9
2.4838410001242912e-9
2.3530554514752348e-9
2.3377285596261025e-9
2.461550881220665e-9
2.7526666654965595e-9
2.818895908985331e-8
4.06958425948187e-9
4.5834842313783785e-7
1.1034938294674219e-7
4.117965941941247e-8
1.1680354086211159e-8
3.770848136977857e-9
2.5357941857113032e-8
1.8685194758744568e-7
6.755453927026153e-8
7.754714581369669e-8
1.3270562838851649e-8
1.154851173874085e-8
1.3459930824789033e-8
1.2420846792787235e-8
6.03048438408649e-9
3.570170471257166e-9
1.4833952070124811e-9
4.799082398613117e-9
2.1911021075457834e-9
6.967267395515483e-10
1.3555130374832193e-9
2.870384711741918e-9
3.1111871004888416e-9
1.968093120996101e-9
1.3558758641914858e-8
9.948599583113007e-9
1.174514240520371e-8
2.1899021606556693e-8
4.0780841580270103e-8
5.94215777391336e-8
1.3601454300707214e-7
2.640548401433038e-7
3.6348551259320995e-7
3.922598513064755e-7
2.1923053268706655e-7
1.0032131767288096e-7
4.2636221530966334e-7
7.271754049169353e-7
1.03389871127045e-6
1.402705758992302e-6
1.9166223895377387e-6
6.07307991733946e-7
1.6923628634779287e-7
4.997311963183627e-8
2.3635064818873287e-8
2.241872972219307e-8
2.3403483937719924e-8
2.2543900210538193e-8
1.81845383021699e-8
4.929100319389832e-9
1.3448542596506535e-8
1.6758232274857015e-8
9.705035217717485e-9
4.958803762150536e-9
2.629970690529661e-9
3.904012481246664e-9
1.502123188322112e-8
3.647060335210575e-8
2.9120334456402557e-8
2.6699488798933437e-8
2.6877023961967252e-8
4.5323901618544064e-7
1.1425574064566437e-7
3.568059681561588e-6
6.456570361779729e-7
2.215286731886613e-7
7.032027891749762e-8
2.1557956619775542e-8
6.17863497027568e-8
6.316818998758317e-8
3.165927294815036e-7
8.080539533173175e-8
1.025647044291642e-7
1.558437290672166e-8
8.127647260246722e-9
1.1817093100584399e-8
1.8204451184627004e-8
9.161433534735327e-9
2.4018311103501347e-9
1.5643238720351245e-8
8.763425148789209e-9
7.636858304596769e-9
6.250673361565978e-9
1.0642249161898242e-9
7.433248332372687e-9
1.6697498320309966e-8
3.4660157001034526e-8
6.041906727745745e-8
4.511717725692973e-8
2.860829376097506e-8
1.6970396251239445e-8
8.423077620873842e-9
2.2001677885093075e-7
1.0454797123317943e-6
1.7102617055696312e-7
7.295828501310244e-7
7.354045848190272e-7
6.803029929915926e-7
5.930886132510282e-7
4.358376376226633e-7
2.117169543718508e-7
7.98416761298128e-8
4.430971583872621e-7
3.108115985241194e-8
1.604756066421329e-7
1.488650463854193e-7
9.020278392588205e-8
3.9356805422882165e-8
9.983939254912837e-9
2.416969494734916e-8
1.8469687572960054e-8
1.570411746650283e-8
1.1453776504164707e-8
9.103639380969341e-10
1.7095813696365317e-8
4.9216857520738995e-8
6.172040189139497e-8
4.249772654109243e-8
3.004176364671075e-8
1.5963604584173884e-8
2.520785773568723e-8
3.856697830945827e-8
2.208499663133725e-7
1.6816428710677354e-7
1.3355761617776967e-6
5.261195051393408e-7
3.077894676249333e-7
1.6628688347021595e-7
8.572004382938385e-8
5.2954191463373057e-8
5.6406171880817406e-8
6.115220460344901e-9
2.1408871656800208e-9
1.7896447614356554e-9
8.788418428641933e-9
1.2532044864288181e-8
1.5378933320928776e-8
1.1752969233640535e-8
4.077149232758188e-9
6.751985246341716e-9
2.4694279363488832e-8
2.5931667910075902e-8
1.811725041459095e-8
2.6298431467280254e-8
3.606922900523678e-8
6.300495044817299e-8
8.695629057866313e-8
7.56785725183665e-8
7.123088703836781e-8
7.034940276744615e-8
6.803624716605224e-8
6.106877458849124e-8
4.905050804395018e-8
4.1348255757425264e-7
1.5251960961991923e-6
2.056394021149769e-6
8.19810980089125e-7
2.0643737966751703e-6
2.366661602354372e-6
3.168379381857715e-6
3.638971066286981e-7
8.71153480325405e-7
1.212343688230822e-6
1.7742901384174247e-6
1.2224628737283052e-6
2.984245343381173e-7
3.6435743315667286e-8
1.3421872065649184e-7
1.1448783640390169e-7
5.757332525308604e-8
1.5043232484958125e-8
7.441451935082208e-9
1.03964974717927e-8
7.730369463390042e-9
5.3867506811158195e-9
7.451230528716313e-10
4.572515246096773e-9
1.1260327421164928e-8
2.4691039660024313e-8
5.4844376222796405e-8
4.897930441651324e-8
1.2251002024201638e-8
3.1266531756606625e-8
2.5037054047905638e-8
1.6707301177470892e-7
1.645321841741187e-7
5.119717060242539e-7
3.625096137907766e-7
2.633769322949062e-7
1.6832077884855316e-7
1.0181419884435003e-7
5.6070224428347444e-8
1.2217608842947365e-8
1.1949465220781784e-8
5.032597483620174e-9
8.102358866586336e-9
1.2889713971529763e-8
2.14956890902632e-8
1.8497732639421825e-8
2.539884778190333e-8
6.066575822859587e-8
9.419684617588755e-8
7.120081295377765e-8
1.291757393557379e-8
7.121411293492409e-8
1.9226465699718114e-7
1.582180507474073e-7
9.607240534927623e-8
7.87345371254397e-8
7.876965557257212e-8
8.484141802085786e-8
9.181240830677274e-8
9.49834299380561e-8
9.005780292820026e-8
7.575669518561045e-8
6.426021793789046e-7
3.3144552929923434e-6
5.737180956088865e-6
1.5672599472175426e-7
1.578380627017911e-6
1.035283634698599e-6
1.83373275420482e-6
1.5740600368414112e-6
1.5444264937962233e-6
1.1996946760198586e-6
1.9447745915188956e-6
1.9594751166869983e-6
4.861514716844784e-7
6.362567474797588e-7
5.901621094920564e-7
4.002983734751848e-8
1.9678826029767937e-7
1.0701437512474032e-7
3.574108891659077e-9
8.470642695059161e-9
1.1047588668034771e-9
1.0952668659018408e-9
2.606036003147409e-10
2.6843546165256857e-11
1.0146462908716525e-10
1.1174700990382162e-10
5.223982264154081e-11
9.355665822632362e-11
2.4202919785267293e-10
4.0880807544468037e-10
1.0965125017366596e-9
1.92100653656312e-9
1.6872421059374872e-9
4.916470299582299e-10
1.2665711431454554e-9
3.322941989000928e-9
3.6853062922238e-9
1.6960912604857173e-9
1.0809943838432082e-9
3.6501157070682187e-9
1.888523250869703e-9
2.025869274498122e-8
2.7650143859475794e-9
4.426096708628677e-10
2.4047526549646975e-10
1.3675183170128594e-10
3.678345459979497e-11
1.3962868102742434e-10
4.736533122122817e-11
8.994340117111706e-11
2.7149744556059475e-13
9.15374715432347e-12
1.3472538533788244e-13
2.494907074362403e-13
1.0160277338419821e-13
1.5518994793880353e-13
2.5071168404027525e-13
6.420781188236443e-13
6.716962812115079e-13
6.600902678130522e-13
8.740614218241763e-13
9.594285315681776e-13
1.097990863383237e-12
1.4379830177363942e-12
1.9945322515398146e-12
2.867756423130167e-12
4.2592005106171844e-12
6.562628928602096e-12
1.0598233211563707e-11
1.8269882958020528e-11
3.479301221192913e-11
7.90946849404621e-11
1.6696254818944106e-9
8.824830233567984e-9
3.570921967349013e-9
2.718023437237925e-9
4.795527976126053e-9
3.0887169133438316e-8
1.3062389941001328e-8
4.287174544042973e-10
1.4261340173636448e-10
2.1238045248218519e-10
6.127189178094639e-13
1.068871272539195e-13
0.
0.
0.
0.
0.
0.
0.
0.
0.
0.
0.
2.5324626037024893e-14
3.439975240341108e-14
4.7082958600113385e-14
6.473165070330042e-14
8.9274965787748e-14
1.2344043076986235e-13
1.7107977419222924e-13
2.376344286754921e-13
2.4379085269629926e-13
1.1231606009114608e-13
9.504616617284876e-14
1.220587219308724e-13
1.7668203172023945e-13
2.4475564045632247e-13
3.3394623926849706e-13
4.638896672128149e-13
6.615417529823565e-13
9.653754267402419e-13
1.4340274635583877e-12
2.16000952465749e-12
3.292206161759015e-12
5.0742225260646255e-12
7.911755725697439e-12
1.2494567477041942e-11
2.0025002713125752e-11
3.266429174269621e-11
5.4450341619316606e-11
9.331300224186138e-11
1.2245316277898525e-9
3.448000093435062e-9
5.258683589539165e-9
2.8206226751763654e-9
1.9376675875025835e-9
6.507407066123505e-9
1.0572335279706156e-8
1.435677243646419e-8
1.7964008506068613e-8
2.1332931565697255e-8
2.429857552438194e-8
1.2460587008946253e-8
5.456860932152069e-9
7.462031290112476e-9
8.345387116742775e-9
9.042233591196991e-9
9.431294509644583e-9
2.823201132338778e-10
1.6790482441440913e-8
1.6659342742076768e-8
1.4008962015713761e-8
1.2372495916781643e-8
1.10981577096212e-8
9.90090116101223e-9
7.049022662060579e-10
6.715491348896237e-9
6.574535171316151e-9
6.322407776749654e-9
6.23855822273695e-9
6.3658271128526555e-9
5.8731380531958396e-8
2.34649250139846e-8
5.395818007056158e-8
2.9480715170376306e-8
1.7086353999735278e-8
6.532281074110831e-9
1.450099927160872e-9
1.4026052306017189e-8
1.2282303947581853e-7
4.77007656615952e-8
5.238716828835877e-8
1.0332400392696303e-9
1.2585452362699308e-9
1.5602171960972505e-8
8.47949143925363e-9
1.8833564811922848e-8
1.741392360867509e-8
8.22939220939404e-9
6.669624688220186e-9
3.5641893309051424e-9
1.3684251464121526e-9
2.4492473604182298e-9
1.7195397124341698e-9
1.0246839915801017e-9
1.3283669764885017e-9
2.5107066348160908e-9
4.088932041185444e-9
6.760376537491031e-9
1.0822149775657463e-8
1.619814635723491e-8
2.2426125729910597e-8
6.42550671905769e-8
1.2766643177299597e-7
1.5947903577178076e-7
6.473861381605204e-8
7.830015483722797e-8
1.7861297858170116e-7
2.4526830101385873e-7
2.9400085799111844e-7
3.274492862617693e-7
3.377994733039996e-7
3.137025794809592e-7
1.5852261553980658e-7
6.740561916063543e-8
2.7687547853568098e-8
9.975815735266311e-10
3.463465692800591e-8
2.918407322378466e-8
2.975845588935802e-8
2.492857061618567e-8
3.070307319423989e-9
4.905766180109307e-8
5.066306245827538e-8
4.123447578321891e-8
3.3146144348185735e-8
2.4504196043886827e-8
1.5270234113123175e-8
5.219601274094242e-9
7.59131800434393e-9
2.7308338115257395e-8
4.414074718032885e-8
3.705649684840208e-8
1.9312103108956233e-7
5.11978472116266e-8
1.6462467798771195e-6
3.41266545960696e-7
1.218999771088346e-7
3.982809400313275e-8
7.53327211413002e-9
1.3163717472637246e-8
5.432011874162668e-8
1.9339540164262427e-7
2.2772466674795547e-8
1.2832454606153517e-8
3.0342681485562852e-9
3.8763845839613505e-9
2.5319178086108362e-9
7.553994698418832e-9
5.555030051725781e-9
2.080892268817411e-9
8.548350703259504e-9
1.18541735669802e-8
8.066867179104807e-9
5.308005137471796e-9
1.52845998223186e-8
2.5477262287475605e-8
4.6069628679412375e-8
7.934439057568133e-8
8.895930566883507e-8
7.707992087361754e-8
6.201735990677463e-8
4.589302653305579e-8
3.0658190357745474e-8
3.4453794096439384e-7
1.3295976580075332e-6
1.3270042642758636e-6
9.331976382826657e-7
1.5091279975158648e-6
1.5967979034571943e-6
1.6637539229093585e-6
1.6298440874908912e-6
2.1848782827071327e-7
7.598727922807331e-7
1.0565036779792532e-6
3.6165535237142924e-7
1.1549022381942379e-7
1.8697896173047257e-7
1.2391236765932524e-7
6.338046000480224e-8
2.072555471982407e-8
1.956445559552836e-8
1.8772854258023016e-8
1.4236173830139125e-8
1.1164519256266691e-8
3.3327445310142578e-9
7.674275256269338e-9
2.339684044833853e-8
5.912387581124279e-8
6.702521397970704e-8
4.267664046366763e-8
2.4345895137353326e-8
7.213809830252907e-9
4.6979796149463486e-8
2.2175572672902472e-7
2.04239867385882e-7
1.1325489128742404e-6
6.071014694995904e-7
3.972046179867635e-7
2.3326743325732287e-7
1.2704357280539725e-7
7.226830574467435e-8
4.4478881497425706e-8
1.8309821523348967e-8
2.630373922098621e-8
1.604285836220414e-10
8.94741007949796e-9
1.4468067948616388e-8
6.579981988042727e-9
1.7641865123927792e-9
2.2831218483899206e-10
1.4426699495969216e-9
6.8723670323957385e-9
5.915498245531693e-10
1.3214776306104155e-9
1.0634561696080115e-8
1.6134135260983602e-9
5.695891052679894e-10
4.731375894334014e-10
9.395936077567355e-11
3.21301302605611e-11
6.973504929803088e-12
3.110034897991528e-12
8.896311647679498e-12
2.0982473827128945e-12
2.0128527501256335e-12
3.0930612780339726e-12
3.848968705093842e-12
4.887194728626971e-12
6.324643568685437e-12
8.309940491045427e-12
1.10756280071355e-11
1.4990569758672303e-11
2.0653125621589416e-11
2.9069883372694426e-11
4.2019459864648985e-11
1.1620282362117026e-10
2.730721568429127e-10
6.835151679271196e-10
2.1477052536430068e-9
1.1118846421024897e-8
6.472934209880608e-8
4.410159764427879e-8
2.6310676115933716e-8
2.524466152530284e-8
4.6282913242654525e-8
1.5220150317225161e-7
3.3632705382758326e-9
2.4633341134919056e-9
2.4901411746481536e-9
1.770708022024693e-10
6.442071994732638e-13
2.4427625455366595e-14
2.3727251915100593e-14
0.
0.
0.
0.
0.
0.
0.
0.
0.
0.
2.3334926572195e-14
3.206609907226e-14
4.415255879702474e-14
3.4794467538477255e-14
0.
0.
0.
3.155227177247593e-14
4.1883773473858474e-14
5.583104762950032e-14
7.684374750546645e-14
1.0889765255376124e-13
1.5745263826496704e-13
2.3065551412519865e-13
3.4098352889610555e-13
5.077451222397838e-13
7.610651257256623e-13
1.148375086619438e-12
1.745156189666437e-12
2.6730365043482167e-12
4.1308786316619885e-12
6.4494339953253146e-12
1.0190104704450343e-11
1.4542999081346553e-10
3.3981338961339635e-10
5.979046284647369e-10
7.540556069294771e-10
5.93862905556144e-10
1.262864641451221e-10
5.348915311614784e-10
1.3048957829029177e-9
2.142699249540598e-9
3.030361968966978e-9
3.956521517014604e-9
1.7051665990138226e-9
1.0399397987223078e-9
2.785469484030453e-9
4.2219466610409546e-9
8.671623080550516e-9
4.098185356342293e-9
2.7778731883812193e-11
8.728635471530003e-11
2.4001662731589305e-9
3.246739496777278e-9
3.1892538345597076e-9
2.7605472943892115e-9
2.305954892904295e-9
1.9624305451327224e-9
1.7582658215134814e-9
1.6917726607007439e-9
1.7641067141960642e-9
1.990246248034204e-9
2.403576143700221e-9
4.73523895016701e-8
1.202215791688363e-8
5.663849324131453e-7
1.3082861418556818e-7
4.739450338549123e-8
1.3240569311543996e-8
3.942841168573534e-9
2.6973361629898644e-8
2.0094121611451927e-7
7.319579010443738e-8
8.391470720912472e-8
1.2338997845261179e-8
1.0648208025335714e-8
1.3590710713159366e-8
1.1723739893196444e-8
6.0394606125286214e-9
4.061308771204332e-9
2.5221925121869404e-9
4.13856013608245e-9
2.071326938154382e-9
6.22335130732235e-10
1.6386788911393495e-9
2.6881196080346306e-9
2.229384695445115e-9
2.083558260620056e-9
3.956455019382058e-9
2.8893078372817622e-8
2.790753717201375e-8
2.9122906152241862e-8
2.4963157362366525e-8
6.759784798411048e-8
8.145370535571215e-8
2.999931587405744e-7
4.1814750488127253e-7
4.775644062851567e-7
3.734344271606534e-7
1.0658669663808762e-7
2.1786699652700141e-7
5.499803095330366e-7
9.067483604747943e-7
1.3495664350948839e-6
2.048133070934337e-6
8.494209153712027e-7
2.1277273802907618e-7
5.336690552734303e-8
3.1256568659983185e-8
3.2086107508620856e-8
3.070243990177919e-8
2.9292714636172292e-8
2.593812455459279e-8
1.4016753057205367e-8
1.6738212841366505e-9
2.950078132353687e-9
1.2094039672661982e-10
1.7647966644495368e-9
3.429905329967141e-10
7.775373075078486e-9
2.36007695631002e-8
5.541437881906195e-8
1.0565160746561437e-7
1.1588345090720761e-7
1.0455144524414935e-7
1.0560838558576949e-6
1.5027535874876753e-7
9.450906502079795e-6
1.6643655564397877e-6
6.339670161446932e-7
2.0566732834893513e-7
3.575374586354486e-8
6.439759713385311e-8
2.3819641073856297e-7
5.848186530142015e-7
3.5975432217971856e-7
7.805329424998294e-7
3.006575472757125e-7
1.5673958872777907e-7
8.279230411337317e-8
4.69734095500852e-8
1.8770730976619343e-8
5.26697578481398e-9
1.1504292864149113e-8
1.8914305060921903e-8
1.466693766216941e-8
1.3681262521258144e-8
1.2890832722256202e-9
1.2215989003571657e-8
2.7778523283442195e-8
5.669222610457348e-8
1.1253823441066995e-7
1.2447437855748458e-7
7.801596100931413e-8
4.4047430609985525e-8
1.9941088235331125e-8
5.488914534443006e-7
2.5029006791896314e-6
2.265394242113303e-7
1.4653213267732983e-6
1.3912990332384585e-6
1.2851340446671376e-6
1.1485785371795412e-6
9.01095587492209e-7
5.512735590995783e-7
1.792685845704475e-7
1.1712970487039036e-7
2.5665819356415574e-7
3.3319534071497943e-7
2.0466928151085164e-7
8.5487124733723e-8
1.7452680294713e-8
7.994978068781436e-8
6.410776866170263e-8
5.283069515121822e-8
5.0403032773240286e-8
2.724598151625171e-8
2.937323827042843e-8
1.1816555785357314e-7
1.9460014158920127e-7
1.4205443475258874e-7
1.0837483226647261e-7
7.750023818318623e-8
4.120903532979163e-8
6.597021502386336e-9
7.33377575647438e-8
7.898698616281664e-7
6.420717222491476e-7
5.748818517673992e-6
1.9706106814337325e-6
1.1168974850307663e-6
5.941559640766423e-7
2.76879852344467e-7
1.166362862515347e-7
3.92504192741981e-8
7.99448983543883e-8
3.6804588613153757e-7
6.417505030853358e-7
1.5007878872061408e-7
9.362452774907519e-8
4.5707371492416194e-8
3.211168107828432e-8
2.3648295771229993e-8
3.29900204644491e-9
1.06339376267708e-9
2.280534680088018e-9
2.228363439354843e-9
5.3680974301488665e-9
1.1150304620845222e-9
1.4771774526620007e-9
3.764964156327919e-9
1.2651848651368016e-8
2.2003121806160502e-9
1.0299415917609889e-9
5.703740346475233e-10
1.0763692438641477e-10
3.6707708741110205e-11
1.9868914460219124e-10
1.5762608580003814e-10
8.534370888705936e-11
9.670376659846957e-12
5.601360007427016e-12
6.12920828438291e-13
2.659370662941321e-12
3.9734721154939835e-12
5.282969186347361e-12
6.8952499498713634e-12
9.036168874728986e-12
1.647306868266367e-11
1.803000989007655e-11
1.5404833159415868e-11
2.073331807624493e-11
4.20162527725787e-11
8.865094271161774e-11
1.892424692977944e-10
4.3082212390060704e-10
1.125822030767606e-9
3.892975433195618e-9
2.9741722370927642e-8
4.8620533562632525e-8
3.932446256332754e-8
2.3932215557011802e-8
2.498991754199531e-8
5.152605711687836e-8
8.646122487019043e-8
5.06022142375605e-9
6.913513763250377e-9
2.225078188855625e-9
2.610073676235653e-10
2.8156246737368596e-12
0.
0.
0.
0.
0.
0.
0.
0.
0.
0.
0.
0.
0.
0.
0.
0.
0.
0.
0.
2.332468778725933e-14
3.39066775393608e-14
4.942852996345245e-14
7.225678577542651e-14
1.059443449173678e-13
1.5585236268599047e-13
2.301190736862917e-13
3.4118086799958816e-13
5.081837871437217e-13
7.608531491136504e-13
1.1946082382032881e-11
2.124575383562405e-11
3.385652531861291e-11
5.052268068768787e-11
7.048760851840795e-11
9.1903730929286e-11
1.1111560078221938e-10
1.2226185863052597e-10
1.175425504684445e-10
8.823641146804637e-11
2.6153361859320108e-11
2.609684956572276e-10
2.471918694829209e-10
3.002218151166508e-10
3.5109920209119547e-10
4.283823638387549e-10
6.034499069975884e-10
9.054177800433437e-10
1.4280876096980628e-9
2.5301933890312593e-9
3.3129698773254706e-9
2.189866437674044e-9
1.861420396602752e-9
1.9199366682359014e-9
2.2449436464553336e-9
2.8562151258251677e-9
3.867684177103643e-9
5.5172566997323994e-9
8.264619769878348e-9
1.2984525152345075e-8
1.039486709394617e-7
1.0941013843545816e-8
1.4048038144229788e-6
2.7359730984960623e-7
1.1351402149477606e-7
4.1919685845383704e-8
9.970352633300143e-9
1.060353157513045e-8
4.8276270068306995e-8
4.043450874444534e-7
1.228432989004482e-7
4.384315442284383e-8
3.7963288746681877e-8
1.5086691069586138e-8
3.5870482429787824e-8
5.883190267743211e-8
2.1309539337039888e-8
1.1402536080463247e-8
5.178956855065601e-9
1.1792432843196758e-9
6.902241449204416e-9
4.6498203582461355e-9
2.716177381118583e-9
3.927432458595761e-9
7.449510343784598e-9
1.2670845416704664e-8
2.2575672166721635e-8
4.061502353395274e-8
6.744628245304984e-8
6.960076841427648e-8
4.3605150234101524e-8
2.683959369425847e-7
7.090161256165904e-7
6.750536048003916e-7
9.587126534715414e-8
5.373764780361219e-7
7.191879083306152e-7
8.239658641781452e-7
8.892747189882474e-7
8.72749729127343e-7
6.856090594507273e-7
3.119475079569847e-7
3.6735676246658824e-7
2.1182395774763073e-7
9.521048783502104e-8
3.845095846209527e-8
7.836616919753117e-9
4.939950097864388e-8
3.36384930559318e-8
3.022079270934244e-8
2.383561669815803e-8
8.972910150940456e-10
3.932446316310509e-8
8.366287451212159e-8
6.28682738462848e-8
4.840572627779891e-8
3.6444469947286906e-8
2.17481274046954e-8
5.14790379093868e-9
5.8363571481342637e-8
4.91048696749551e-8
4.320728667299918e-8
3.225117630770858e-7
1.1532144965000465e-8
3.790560543432054e-6
7.05929686449087e-7
2.9074123306543837e-7
1.1213553145428637e-7
4.0956844704827395e-8
8.12895953573804e-9
1.7488688468568593e-8
1.1134287155617987e-7
2.5782050257939636e-8
1.0498099364441732e-8
1.270221733867174e-8
1.631768545686198e-8
8.714023074604732e-9
6.914638922193842e-10
3.910817928328246e-10
5.6485864537052475e-9
2.628114225878517e-8
4.1720544241950263e-8
4.121403155810508e-8
3.987424986209152e-8
4.8460675489481135e-8
9.01024211615517e-8
1.403631784846137e-7
1.1480219200225039e-7
1.0627094572378736e-7
1.0446961504586211e-7
1.007779207933669e-7
8.910163859559546e-8
6.900575590038516e-8
6.35311778072488e-7
2.4376274432063994e-6
2.121961482352907e-6
1.921449651396912e-6
3.0385144200944772e-6
3.233983807883852e-6
4.3537112200911805e-6
6.830539954194575e-7
9.213101144693803e-7
1.42113359826989e-6
2.2767774064445737e-6
1.2387168401379975e-6
2.7688786214478685e-7
4.146761291734403e-8
1.5186936971962438e-7
1.251923261074435e-7
6.710747879658084e-8
2.219305949215878e-8
1.043120876936908e-8
1.438779195232221e-8
1.0718172538616574e-8
7.7523581058419e-9
1.3441501247622462e-9
6.5013801864036e-9
1.609048113310589e-8
3.492572086196758e-8
7.825589098966586e-8
7.876517072837921e-8
3.2365906603123566e-8
3.4854900702707604e-8
3.094928823041254e-7
4.8403315905243e-7
5.089414088316327e-7
5.45912009423468e-7
4.818505978704652e-7
3.7128546529719326e-7
2.4614436123080075e-7
1.5679986115485732e-7
1.0148063211850558e-7
3.797767795067843e-8
3.107265751497556e-8
2.3169236747761983e-8
2.9601780668582582e-8
1.1559981161839433e-8
2.910510130813872e-9
6.927980492393773e-10
2.8203890326691547e-9
3.129743715846847e-9
7.700046795710221e-10
2.0510957426215688e-9
4.172106573220404e-9
1.1599469504876887e-9
3.7232715590702297e-10
2.1478241936097869e-10
5.75478033245967e-11
9.13889659025285e-11
1.239533806830896e-12
4.8330043038172884e-12
1.9958835893101502e-13
9.580398910308687e-12
9.273702179218647e-12
4.142416054256908e-12
4.425227760285341e-12
5.364222159989718e-12
6.854986362420092e-12
9.000114282736864e-12
1.2044497457520118e-11
1.6411309432246458e-11
2.2810883958813217e-11
3.246948966035872e-11
4.761671812537445e-11
7.261007869802489e-11
2.3689037196231714e-10
7.356019149548116e-10
2.9361474143698722e-9
2.791705075108194e-8
4.1365401858003055e-8
3.095746340432205e-8
2.1839070152057333e-8
2.772750111386247e-8
8.609359123710602e-8
4.864452380394328e-8
5.2674235768299434e-9
5.845345847019993e-9
6.443691218496899e-9
4.913045840970264e-12
0.
0.
0.
0.
0.
0.
0.
0.
0.
0.
0.
0.
0.
2.604735737021054e-14
3.581959528759796e-14
4.936230007082766e-14
6.816885166484753e-14
5.944705604671994e-14
2.683376450829927e-14
2.4218769377401117e-14
3.485963485935279e-14
5.043922917932521e-14
6.781780861305068e-14
9.084036380738606e-14
1.2512609641917624e-13
1.7743648037137764e-13
2.571003566967583e-13
3.780854282965269e-13
5.619465769866535e-13
8.424005142946489e-13
1.2727413845811687e-12
1.9381569261276157e-12
2.9765947982363426e-12
4.614871839219601e-12
7.232708877194936e-12
1.147966392883999e-11
1.8496322087268725e-11
2.567024255950747e-10
6.419979961596223e-10
1.1194176762703912e-9
1.200211650048521e-9
5.741626168301657e-10
4.791228622027699e-10
1.6890294656359223e-9
2.953333833293187e-9
4.251718979120176e-9
5.5793814829377404e-9
6.9240661304381844e-9
3.3734327165781074e-9
2.0207984520219584e-10
3.3269610427874013e-9
4.158262643019169e-9
5.412760271801427e-9
1.5215576018685784e-9
6.2351112859350435e-9
1.4511180129340726e-8
1.0983785965512973e-8
8.558886599882581e-9
3.4908190563106745e-9
2.155097904689678e-9
2.9198528264166056e-9
2.7707675218297633e-9
2.5581994617304405e-9
2.4348571004564857e-9
2.437533821052213e-9
2.5855095595469956e-9
2.9046972779113834e-9
2.430952064229638e-8
1.2656103487310853e-9
4.1747044705997345e-7
1.0314577194971868e-7
3.9139361544432984e-8
1.1166171649491916e-8
3.803991973166988e-9
2.533590939331051e-8
1.8156551044639073e-7
6.551303361466744e-8
7.611461770957623e-8
1.5486461994328925e-8
1.3906144582978283e-8
1.2979365774006093e-8
1.3785097940824782e-8
6.039902454133371e-9
2.598177265669364e-9
5.029139398232752e-10
5.4628836885195975e-9
2.509379657671413e-9
8.684109348815643e-10
1.2105164654564543e-9
3.383911368344784e-9
3.4852150076801947e-9
1.8250964779102716e-9
6.7787854692778314e-9
7.525939982777687e-9
1.1984932332647882e-8
2.088003695939235e-8
3.4937422516547776e-8
5.304715400810572e-8
1.2761117020254257e-7
2.3787421804260396e-7
3.2903993020947633e-7
3.291396755077253e-7
1.2469229749933482e-7
1.7683565998979743e-7
4.5191666628569533e-7
6.912314529916811e-7
9.227972762363283e-7
1.1721056557273667e-6
1.4264897668918096e-6
4.7007629192529596e-7
1.4366766020859695e-7
4.6540876624347416e-8
1.9488853601847008e-8
1.4457103329392351e-8
1.533175655626541e-8
1.5054109600292364e-8
1.0990235157174054e-8
5.035333891055739e-10
1.7378206999127644e-8
1.5579987239941167e-8
8.345148094648754e-9
3.3702570111111588e-9
4.132711008818768e-10
3.7021295613139165e-9
5.377481748503863e-9
2.5326667886991204e-9
5.751683474475973e-9
7.863893920694715e-9
9.821464132832163e-9
2.531750089178523e-7
5.935234129985793e-8
1.719787089993512e-6
3.2884939051028705e-7
1.1944524239117538e-7
7.1429964299671e-8
5.892998499493715e-9
5.766955728384646e-9
1.291252532407286e-8
5.7827523425455183e-8
1.231168193456735e-8
9.518657019481634e-9
2.3575777174285007e-10
1.6497021798444741e-9
2.756245716064618e-9
2.128851658998526e-9
4.951109896021834e-10
1.9849951422019667e-10
4.3941180189235175e-9
2.401727631916472e-9
2.122786743954309e-9
1.6207860798843538e-9
2.2438948018031697e-10
1.7909940251082394e-9
4.185661489400948e-9
8.776207916743244e-9
1.396697704212032e-8
1.0182443837175924e-8
6.518802398766209e-9
3.878888863263796e-9
1.910192182604998e-9
5.782594634688848e-8
2.729873413498674e-7
9.974837972575183e-8
2.101833816792029e-7
2.2928849866462661e-7
2.1896685868635203e-7
1.9624565405941818e-7
1.4760707662811685e-7
6.593360472322442e-8
8.559648397416072e-8
4.791931701125383e-7
1.8323601607961095e-8
4.683651518567189e-8
4.776535064290138e-8
3.2322319674318035e-8
1.7089608179080623e-8
1.881748625527022e-10
6.746751585702127e-9
5.221920873166895e-9
4.299802014971242e-9
3.2638193700374894e-9
2.363674551849366e-10
3.6267993584155868e-9
1.0613090914390876e-8
1.788544067458882e-8
1.23502257336049e-8
9.037143265910341e-9
2.5617577730369186e-9
7.4501951835488234e-9
6.621716541639111e-9
5.122262421479645e-8
3.619789426879704e-8
2.025517064230258e-7
8.214002202624318e-8
3.6001711334360874e-8
1.6543956919517879e-9
1.941471959419818e-9
8.265986708170969e-10
6.152866210110446e-10
9.085941410708996e-10
1.3788909716693573e-9
2.5648314257709995e-9
5.988320816635122e-11
7.974157984681616e-10
1.2561356460603807e-9
1.283199597694006e-9
3.651651894789492e-10
1.6888544151783459e-9
5.146645716660638e-9
2.935816535131269e-9
8.34017451040338e-10
7.376419560804603e-9
1.1123591797284856e-8
1.593009386964939e-8
1.3381280143366063e-8
1.1361626118265173e-8
1.0777754590372667e-8
1.0390730072102608e-8
9.588499379440373e-9
8.258847663958984e-9
6.579735611828073e-9
4.258332837362473e-8
1.5882174144901373e-7
3.0196595032083816e-7
2.9456122574539207e-8
2.0806230015109628e-7
2.589277000471182e-7
3.4149253785801257e-7
1.1880155413169437e-7
1.3272034073964235e-7
1.269272392142821e-7
1.5362545853045517e-7
1.6467234373630703e-7
6.838463980127419e-8
1.3409531002075965e-8
3.870385940071928e-9
8.788628966723645e-9
6.021074672985141e-9
1.3449314707009844e-9
7.770616341245822e-11
3.6701202295873774e-10
3.1576133605593804e-10
2.1321308065464694e-10
6.053610865485225e-11
1.5578492322489281e-10
4.160601372228729e-10
8.566553096791444e-10
1.649650789535862e-9
2.744008802877661e-9
1.3549959344751472e-9
4.866067587412468e-13
7.728114677342854e-10
1.895713013882301e-8
3.2515585774928574e-8
6.491203668260546e-8
6.869554493961167e-8
6.064160845090268e-8
4.478540933969372e-8
2.901238642557833e-8
1.8094790524188308e-8
1.0525901694843678e-8
3.1864930829970564e-9
2.176523212779899e-8
7.182425843126186e-9
6.424940279411048e-9
9.515318387801624e-9
7.932512050957013e-9
1.661069255409932e-8
4.0456652786159897e-8
8.384284722346526e-8
1.9067612505404413e-7
2.657783450772042e-8
1.192438830550449e-8
4.055705828711788e-8
1.2106640947243716e-7
2.1092061190872273e-7
1.5300989142962064e-7
1.0395662640171974e-7
9.658309456504994e-8
1.0131294334032982e-7
1.0917032782044531e-7
1.1416801039525833e-7
1.1028790353025666e-7
3.7655235117043105e-7
3.5237748192183192e-6
9.82607527363119e-6
0.00001220012035637714
0.000013004262532794836
8.47224002189339e-6
4.1873774996541675e-6
2.4096911872420815e-6
1.407036741384523e-6
7.388120629479776e-7
1.9046030034218382e-6
7.128944271689187e-7
2.8503843829728423e-7
1.4406105100196285e-7
1.150611501765309e-7
1.9642027978899196e-7
7.573474936430434e-9
6.9960607836345e-8
4.1088092008583927e-10
1.7712478293722512e-11
7.665435994154107e-10
2.1944918397964156e-10
2.497532002273684e-8
1.2614008121977245e-8
3.1490456254696705e-8
4.519446869568974e-8
3.907825851286707e-9
8.080900812184979e-10
7.991984889704278e-11
2.1880427159259065e-11
3.681355212849032e-12
1.2538150669311276e-11
9.610196779426362e-12
6.073100595952966e-12
5.193013178437791e-12
5.701750507800231e-12
6.949554151475049e-12
8.845387143722163e-12
1.1547272479465862e-11
1.5408613579093245e-11
2.1051429572727463e-11
2.957109229306557e-11
4.4172112430324776e-11
5.51030400089312e-11
8.18646107471162e-11
1.6233127118180728e-10
4.305702084230232e-10
1.7895966037899067e-9
6.977878847609224e-9
5.418876968345266e-9
1.0889635253337707e-8
4.157962506544953e-8
2.179686088484919e-8
4.4371986240738275e-8
3.218433413301575e-8
1.812083345528158e-8
2.6555343124338768e-8
1.3173168998169462e-8
7.647129023248476e-12
6.398208256843039e-14
0.
0.
0.
0.
0.
0.
0.
0.
0.
0.
0.
0.
0.
0.
0.
0.
0.
0.
0.
0.
0.
2.913599881630491e-14
4.2250080669296654e-14
6.157350391879617e-14
9.008612973556523e-14
1.3228230095023585e-13
1.949723314899907e-13
2.885367263634044e-13
4.2890821688284355e-13
6.407336458238949e-13
9.624799820763516e-13
1.454788278499691e-12
2.083257132833267e-11
4.0127270638227185e-11
6.676399548853509e-11
1.0017305057697765e-10
1.3406715438879545e-10
1.5863168752054566e-10
1.6219317365523285e-10
1.3358156107283466e-10
6.394121463561409e-11
5.2405879181447214e-11
2.1787103106896556e-10
3.6973725946978907e-10
5.424151431390367e-10
5.552665204184871e-10
6.541501396428321e-10
7.881484089683466e-10
1.134354217436506e-9
1.8586666587010536e-9
3.357404074179979e-9
5.8280709964358976e-9
3.480071781713491e-9
2.2187250332616148e-9
1.7398003437765524e-9
1.6279535340228136e-9
1.7548127176225386e-9
2.101796796159498e-9
2.7141098980072915e-9
3.6999471565256987e-9
5.255861491397864e-9
7.718980856698203e-9
1.1640274444511497e-8
1.1989568547574863e-7
4.09549181260276e-8
1.0513573079225182e-6
2.2259565752791685e-7
7.496293337830448e-8
2.093511450287104e-8
2.6608600444636395e-9
2.7275717146762677e-8
1.8039045554852014e-7
1.028032413207541e-7
2.517319141305577e-8
3.477818524231055e-8
6.282260962501254e-8
6.237186544671064e-8
4.418677543001466e-8
2.7412390539796074e-8
1.6515450180969258e-8
7.134033437880036e-9
6.395311947595564e-10
8.746896208056543e-9
5.8680131508983554e-9
5.351813454306846e-9
9.909878988132254e-10
4.275423626418809e-9
9.632301694398072e-9
1.8857138721144812e-8
3.60131942617621e-8
6.141253824157229e-8
4.420815162233789e-8
2.483586029331793e-8
2.0332630228692657e-7
6.840968191591087e-7
3.792236783027686e-7
2.3354073905638414e-7
4.139683598666944e-7
4.6522729099671114e-7
4.809086201030504e-7
4.569400177069355e-7
3.747173861312834e-7
2.418051792338818e-7
8.885509998700861e-8
4.9139506222508776e-8
1.09951738273514e-7
1.3008587553034635e-7
8.539590244558026e-8
4.2625971193912816e-8
9.035327269369325e-9
2.086347375938907e-8
1.560898174319041e-8
1.250938948173904e-8
1.0472880044399593e-8
3.031317614760783e-9
7.993660438499604e-9
2.5360835062797006e-8
5.862712254181442e-8
4.377091677785475e-8
2.925348766471643e-8
1.8045723627466608e-8
4.736570752315889e-9
2.00940238655127e-8
5.4537581880584985e-8
2.1468860696637181e-7
1.5118238915325335e-7
1.7718910624160345e-6
6.220133133562944e-7
3.492421050328701e-7
1.8034885183338313e-7
8.761151034178407e-8
4.320240351014927e-8
2.1177073703740028e-8
1.048156131886191e-8
1.0449871953188464e-8
8.750339961438238e-9
9.461486993941758e-9
2.0345571711174955e-8
1.6587840365801612e-8
8.167791638504198e-9
8.578277133114827e-9
3.893406550654894e-8
2.829171693144944e-8
2.5732481274705063e-8
1.837310014916061e-9
3.312545525296087e-8
7.614198655049645e-8
1.0277936992426636e-7
9.233891309461045e-8
8.34249710123009e-8
7.319294622442735e-8
5.952963917340059e-8
4.365109175956941e-8
2.7538642007358894e-8
1.1702385750564191e-8
6.177820083526281e-7
2.6546131132746928e-6
1.8184668307061292e-6
2.7754526986391203e-6
1.87630832405293e-6
1.4132706100552191e-6
8.594714512545488e-7
4.096971214256051e-7
9.295593854500809e-7
9.080654234547173e-7
1.2612104417894423e-6
9.631911005005112e-7
1.6226234750964756e-7
1.8444501842611532e-8
1.215362098495688e-7
1.3465366276064297e-7
8.770971276632923e-8
2.6375231705366605e-8
1.936525135600583e-9
9.247630923972373e-9
7.523479057321675e-9
5.696950597411474e-9
2.419226454453462e-9
2.7774933533657565e-9
8.16936922348671e-9
1.7168575145636023e-8
3.671684206401796e-8
6.986104180260984e-8
3.986858411254019e-8
1.4721484358651038e-9
5.200931513739779e-8
2.853877350128254e-7
4.466251403048943e-7
6.142893892101238e-7
5.897427594412657e-7
4.954218370690324e-7
3.6957523143287054e-7
2.3958868891567215e-7
1.514369978179444e-7
1.0035234395213109e-7
5.632236942718271e-8
3.0160328482030726e-8
3.0611035274592726e-8
2.297118955507396e-8
9.699880819174306e-9
7.122117795019107e-9
1.8565934459064174e-8
6.056513501676368e-8
1.8159247857422978e-7
8.707325610590154e-8
3.2440578564971486e-9
2.0244401459442526e-7
3.0010166491295524e-7
1.9290878696914523e-7
1.4172295315219773e-7
1.371484506120782e-7
1.4564560064965006e-7
1.5645285113245466e-7
1.6116361877058562e-7
1.506089095233533e-7
1.223096219348372e-7
1.264998160381102e-6
5.477478788976911e-6
5.152495084731363e-7
5.160263031306092e-6
4.644050495560043e-6
4.861951069225671e-6
4.7486079051226794e-8
1.1880866748917055e-6
1.5667960595018551e-6
2.407166537785231e-6
1.6601160396886459e-6
4.587009715335262e-6
0.000011461042647794124
4.5286380708861154e-6
8.895119117856252e-7
1.3746430512316774e-7
1.3761664156456135e-8
4.573303605398573e-9
2.684804731128592e-8
6.598639885572664e-8
6.520218761626625e-8
2.1961342083673237e-8
7.05965013273758e-9
2.0891934433450765e-9
3.174466054002158e-10
1.5219637131601164e-10
2.715879974712705e-11
3.1660264987739834e-11
5.318367585289743e-11
2.1651219765648295e-11
8.271437945169051e-11
4.07036866652084e-10
9.15499551961944e-10
1.1032049855414506e-9
1.1299135691144395e-9
9.165729977192767e-10
4.306937217425276e-10
3.477731909678262e-10
1.0531950335183482e-9
1.0784221393445844e-9
5.132193173966603e-10
3.2612020646295126e-10
1.5833029022019527e-9
8.84222063957904e-9
2.612613779403166e-9
1.894165658362522e-9
1.0962874874888926e-9
1.1031666208176381e-9
4.760511253699365e-11
6.783365045591794e-10
1.4940305676437757e-9
5.011418487145407e-9
7.096594809810642e-10
2.3099508437446772e-10
1.309540886040733e-10
1.0543638736591717e-10
2.8515144392920818e-11
6.353904695064301e-13
5.992236673362321e-12
9.690729181536398e-12
5.5820893979559545e-12
1.1683817124239984e-11
4.004840861125858e-12
4.5879655538535725e-12
5.6145633822623515e-12
7.152528806228267e-12
9.32090482027085e-12
1.2351769586617043e-11
1.6630327443897428e-11
2.2784649049653616e-11
3.186398590801643e-11
4.569943457880191e-11
6.768322559390044e-11
1.927927726016814e-10
4.933519803363898e-10
1.4571456801916518e-9
6.395099901346129e-9
4.948425656626787e-8
4.34586259268497e-8
3.4174888132364135e-8
2.767535376834168e-8
4.0950356071761585e-8
1.33784983460937e-7
1.05566005117557e-10
6.253230287000543e-10
2.382160403068766e-9
2.6410711577685096e-10
6.994639652952062e-13
3.0708735741320843e-14
4.009672176056415e-14
0.
0.
0.
0.
0.
0.
0.
0.
0.
0.
0.
2.7127674805627973e-14
3.7337772398530225e-14
5.149730523558533e-14
4.310392646276101e-14
0.
0.
2.6312502368117336e-14
3.793933637145231e-14
5.0691769740415234e-14
6.770740980094088e-14
9.318321908524116e-14
1.3206303834021104e-13
1.911454979703629e-13
2.805893812535013e-13
4.16014257103621e-13
6.217287669591817e-13
9.359191835283693e-13
1.4191837306783253e-12
2.1688262518474833e-12
3.3432633146940113e-12
5.2046210921150696e-12
8.195047215383894e-12
1.1664689702066035e-10
2.697241542354095e-10
4.749918939412154e-10
6.133946455505872e-10
5.150212208608989e-10
1.6668271077353489e-10
3.533260221894839e-10
9.780130039417317e-10
1.6713340823146243e-9
2.416290167383559e-9
3.2025515903624454e-9
4.019976050585623e-9
1.8238509214183368e-9
9.156051423741615e-10
2.4036462593204624e-9
3.1275802355845218e-9
4.123676586655593e-9
1.3948078584645209e-10
4.940833590543104e-9
1.239550743195945e-8
7.784913447019297e-9
1.5735629637536675e-9
2.2269332192516805e-9
2.644087924605218e-9
2.3661385236261554e-9
2.0729989158341893e-9
1.8843729257360794e-9
1.8179773543518236e-9
1.878847413270259e-9
2.0802906884070214e-9
2.450391472769971e-9
3.375593607738059e-8
1.857697698230546e-9
4.920382895931851e-7
1.1657155712122556e-7
4.414856898405435e-8
1.2969126842981813e-8
3.0989377582779204e-9
2.4047540408687336e-8
1.9060579258325804e-7
7.129365331995104e-8
7.85925457829521e-8
6.402463565729923e-8
3.175365033653712e-8
2.398227461142808e-8
2.1569625861036377e-8
1.9679726203732262e-8
1.4650119119846154e-8
6.765409742381064e-9
6.935933893205929e-10
6.390558075197395e-9
3.978848473889577e-9
3.5631667634025225e-9
2.375523535394216e-9
1.0320799151962469e-9
3.80596285386016e-9
7.64977211490925e-9
1.4249174550625986e-8
2.5640675793310395e-8
3.078572911124482e-8
1.4629523288448452e-8
6.424868225590837e-9
1.2582481325844782e-7
5.82678569293419e-7
1.0302528383976149e-7
2.1925386280171747e-7
2.574954003842493e-7
2.5497845467331176e-7
2.3600555607510054e-7
1.942243744886821e-7
1.3692041917410246e-7
8.112160503047929e-8
3.74812915699197e-8
8.553845552246313e-8
8.703945155547702e-8
5.6770074457913325e-8
2.687434178421555e-8
5.840863641256115e-9
1.9856694580897596e-8
1.465040351820799e-8
1.2964372920612913e-8
1.1431192378722319e-8
2.44029458117129e-9
1.2350546525181185e-8
3.6839651628405765e-8
2.988673073424029e-8
2.301747839948857e-8
1.779799899350977e-8
1.2335980099493291e-8
5.222799466674561e-9
6.837854926946749e-9
3.283655134961358e-8
4.3320159250547e-8
2.0647608224902772e-7
3.356820329596572e-8
2.4559323585207465e-6
5.035318072803269e-7
2.265700805932463e-7
9.341170447387588e-8
3.453968458093666e-8
5.697078183646341e-9
1.718557193721531e-8
6.007974659708023e-8
1.662839217592125e-8
5.926373995069163e-8
8.281092160330257e-8
7.070087324195329e-8
4.1965217405303246e-8
2.0907391916001098e-8
8.126762350716304e-9
8.970889518582233e-9
1.866095127968772e-8
1.4844869961894644e-8
1.3857540593601318e-8
8.008806644708457e-10
1.3621338505392849e-8
3.340776716344439e-8
7.222512474481783e-8
8.734544992158857e-8
6.669384976240423e-8
4.865011766455551e-8
3.3225227972508905e-8
2.028426790767711e-8
3.059304871353734e-7
1.3952605448478294e-6
1.3500715688679672e-7
1.0694574423335244e-6
1.0051691233984568e-6
8.938010132663961e-7
7.450428763718043e-7
4.958768558242529e-7
1.3930366969343443e-7
3.404853238000197e-7
7.194675785556747e-7
7.743583195490319e-7
1.438587374148185e-7
2.9085383038850203e-8
1.1754445548709078e-7
1.1344874457043885e-7
6.881141088642663e-8
2.2022708868428974e-8
6.123376447514637e-9
1.0598318963480504e-8
8.150826821029183e-9
6.417463185296537e-9
2.7593279515806578e-9
3.0687507074767656e-9
9.372443665945615e-9
2.073343315339806e-8
4.6631559617380926e-8
5.691894335957158e-8
2.8100141393183478e-8
5.47626874178342e-9
2.6716211534050194e-8
2.382671680675183e-7
3.9812055840779415e-7
6.609169688456017e-7
5.550638756000277e-7
4.4007745735404717e-7
3.1877961023528523e-7
2.0265690672909646e-7
1.264690831304262e-7
8.501128536365239e-8
6.576425824851979e-8
5.216651122021717e-9
1.0172143278896374e-9
6.471555874200705e-9
9.446122941857612e-9
3.9920970532855546e-9
1.7998440236516634e-8
8.284403590761329e-8
6.535981141942938e-8
5.7814761140743456e-8
2.9176094010425355e-9
8.022230130803271e-8
1.273456683607312e-7
1.0880900810037018e-7
1.0306758253824367e-7
1.0287189668084167e-7
1.0120314752934411e-7
9.311557615008584e-8
7.727169163223992e-8
5.624546020877165e-8
3.2924400580466464e-8
7.773698911185388e-9
1.1487670876678677e-6
3.930715638981803e-6
5.292270999429963e-6
4.231618220897331e-6
2.501978350968264e-6
1.7470681006884005e-6
4.3673641347877304e-8
9.347603069895769e-7
9.136252021746556e-7
1.15387002304354e-6
1.779068438713023e-6
3.4124994485659015e-6
6.457682542664403e-7
1.0634719974247433e-7
5.7778328049449626e-8
5.396394033955289e-8
1.0607054554683265e-7
8.569444045143197e-8
2.2847751292272478e-8
3.1438107158823016e-9
3.504716445931009e-9
3.988245158534427e-9
2.8935984038040046e-9
1.3602455624864948e-9
1.3051457650880677e-9
3.784033605926652e-9
7.148931819808014e-9
1.2746858119744359e-8
2.2115381212188873e-8
3.4097693477418147e-8
3.1487554525652236e-9
3.737091930378803e-7
3.067436761775837e-7
9.216771226374963e-8
2.6996857577175903e-7
3.400632891034141e-7
3.648383280422928e-7
3.27218445466505e-7
2.526225715636445e-7
1.7249360927809528e-7
6.616484963197977e-8
3.0398022136310285e-8
2.50778544266136e-8
1.4255958567517933e-8
1.0112904819858552e-8
1.6525947728787765e-8
3.2069527456311154e-8
4.36862349921961e-8
1.0109345857577193e-7
1.0024373588206788e-7
1.7411750967541574e-9
2.232130010063871e-8
7.21203090970445e-8
4.3635212134006904e-7
4.3832770009050547e-7
2.3687581788748598e-7
2.1068827557071476e-7
2.2059904678274607e-7
2.366053296841194e-7
2.464366185350972e-7
2.3359812761275886e-7
1.3707861715771551e-6
8.156672668579713e-6
5.427851131768463e-7
4.708644471533145e-6
4.96863439959463e-6
3.660562982911443e-6
1.2904657506107025e-6
1.991974328883385e-6
2.6599391507058864e-6
1.441021389437905e-6
1.921443892320495e-6
1.1692500354613033e-6
5.959569153998045e-7
6.020058532977937e-7
1.418717695267231e-6
8.252623927435246e-8
2.368243054003644e-8
7.852603897683524e-9
1.7972064663960488e-8
1.0761853932284411e-8
9.05213732842187e-10
5.850218197936883e-9
8.389489820629066e-9
2.6304351077231144e-9
7.478836444512424e-8
1.069961692532352e-8
6.762007178085112e-11
1.9308377276703437e-10
1.5229212957931426e-11
7.252524734137777e-12
8.330716650388785e-13
5.7243897304264945e-12
4.599017221701325e-12
3.4417878777838986e-12
3.649360741587959e-12
4.429939979893851e-12
5.670103832031989e-12
7.467576170139964e-12
1.0059900225762672e-11
1.3870227034722945e-11
1.964507448421066e-11
2.876471426040603e-11
4.902362249912434e-11
7.497575636351244e-11
1.363303710718997e-10
3.344147340335928e-10
1.3300357126195288e-9
6.56125605262963e-9
4.448750562700204e-9
8.969729533809145e-9
3.3519421222368564e-8
1.6969341554487938e-8
3.3836724811161954e-8
3.0136676214919274e-8
1.6429224492771257e-8
2.3205927931571507e-8
1.740570835989341e-8
2.2487145208952406e-11
7.348866342500905e-14
0.
0.
0.
0.
0.
0.
0.
0.
0.
0.
0.
0.
0.
0.
0.
0.
0.
0.
0.
0.
0.
2.9947138434741585e-14
4.234917782077497e-14
6.093850266696183e-14
8.859713286426481e-14
1.2968093288588877e-13
1.9080613130776177e-13
2.820679993642787e-13
4.189625023556421e-13
6.254504853641564e-13
9.38900265179381e-13
1.4181645983765075e-12
2.1569771249500112e-12
3.3065599078149354e-12
4.60000331507982e-11
9.613960947753148e-11
1.6575712880140895e-10
2.418687281683614e-10
2.8809460500096876e-10
2.702898449197802e-10
1.7209740200053655e-10
7.852173155361432e-12
2.637726178193086e-10
5.877288448251775e-10
9.719589635038003e-10
1.6924840790465838e-10
1.1910290226779105e-9
1.4798338120875905e-9
1.4658779493836422e-9
1.578391334879244e-9
2.1287927911949268e-9
3.6852412890162706e-9
7.506116964169617e-9
6.722219535979393e-9
4.079847347737208e-9
2.7483280024895075e-9
2.023443550047553e-9
1.639267425387673e-9
1.4809613631274358e-9
1.4994635072448192e-9
1.6859369848507516e-9
2.0635594340992197e-9
2.688151218184643e-9
3.6560908578356836e-9
7.952139500700558e-8
1.9872584361861596e-8
8.612483673945808e-7
1.833923809705016e-7
6.669970774366371e-8
2.0242733592266985e-8
9.140188165486095e-10
2.1875844504908184e-8
1.3620012325044023e-7
1.009295244190588e-7
9.249879392238697e-8
1.4192099382009655e-8
7.669363563830142e-9
1.5457734816028586e-8
8.496521819346547e-9
4.775661411564118e-9
4.36388456321216e-9
2.47204714960189e-9
2.3485834353206994e-9
1.1752654449535039e-9
4.787095599435996e-10
3.923731302968196e-9
3.0135349001737372e-9
2.840059332371165e-9
9.819423883003578e-10
7.375538979124601e-9
1.4486637655435704e-8
2.25477330537778e-8
4.4927159822111375e-8
3.775043631500169e-8
1.0595547423089362e-7
9.071382326211842e-8
3.7134011903458647e-7
5.344776935773605e-7
6.102075562561756e-7
4.3308881105009035e-7
5.693670524131478e-8
3.5692975348430873e-7
7.747651635412627e-7
1.2442746757664448e-6
1.893350397674946e-6
3.182326427135526e-6
1.5897161251015088e-6
3.80082117852837e-7
7.15851114258165e-8
2.7620652605230053e-8
2.8625490453857244e-8
2.9773810923653928e-8
2.7421874180544734e-8
2.5399026610494454e-8
1.8389647099453812e-8
7.368514625980733e-9
1.278520514492179e-10
5.467421064229382e-10
3.141098221305606e-9
2.9625405548913966e-9
1.678980800736453e-9
1.3316880021927929e-8
3.856896225450053e-8
8.486905712633956e-8
9.819954744341958e-8
8.7378096776866e-8
8.51004782547429e-7
2.7953917456236897e-8
8.614970898039997e-6
1.5382462364926817e-6
6.281077265322945e-7
2.2614393575825888e-7
6.405107964887903e-8
1.298196768547068e-8
3.924903186472136e-8
6.601662790811979e-7
4.0392688148440396e-7
4.4195418785286795e-7
1.938225458279098e-7
1.2826828828497336e-7
6.556060970030659e-8
3.247783365078788e-8
1.2685923874353871e-8
9.751971025140503e-10
3.032283811068392e-8
1.8804792385550172e-8
1.707098048689138e-8
1.243109200745005e-8
5.860030305397488e-9
2.2007506262145377e-8
4.7811588216218685e-8
9.863135050262057e-8
1.3088015246086267e-7
9.604261415990608e-8
6.436658346669957e-8
3.846561813138098e-8
1.7668685146792133e-8
5.598853893053707e-7
2.5601938001142597e-6
5.149226692105071e-7
1.832011147860146e-6
1.606577393930921e-6
1.4205411491703793e-6
1.208651740832733e-6
8.559114615883252e-7
3.645850403528896e-7
1.5700624647688692e-7
4.844263276508289e-7
6.474506022465178e-8
2.7569579255375536e-7
2.4123346260812276e-7
1.211564911132386e-7
4.4635570304596163e-8
2.2407085069488906e-8
5.853919772094979e-8
4.310346097995147e-8
3.816789005979466e-8
3.000933123721953e-8
2.915251623419348e-9
4.724420350579473e-8
1.34307255064689e-7
1.6572072108535257e-7
1.1458510543484022e-7
7.951552671726138e-8
4.5260545949588005e-8
1.7122929701550247e-9
6.152561848122206e-8
6.352919416582542e-7
6.382209699683101e-7
3.8180772237731446e-6
1.6207830045132283e-6
9.908967234676003e-7
5.710039502548346e-7
2.9282647356393365e-7
1.479858084591871e-7
8.328641943649865e-8
1.1451235776537877e-7
1.2756073178066515e-7
1.0810266509134558e-7
4.753242462489733e-8
1.176909301108325e-8
4.434018568767708e-9
1.0810355554139293e-8
9.796141066679721e-9
2.536708563344684e-10
2.7413847537334704e-9
1.981335049267573e-9
2.189909571097799e-9
3.882185829237259e-9
1.0935903902717266e-9
1.4440986452043228e-9
3.73027747995182e-9
1.0531241986837035e-8
1.945734327635836e-9
8.35597353260622e-10
5.544979944296385e-10
4.645531554713865e-11
2.879059257769007e-10
1.4197575707273426e-10
2.5702202281800987e-10
9.982912152329499e-11
7.718850832490238e-12
5.170211066657038e-12
6.386251588167969e-13
2.6880734209464255e-12
4.0237729619951064e-12
5.3549813220649154e-12
6.992999287015195e-12
9.168266530592479e-12
1.6717761985609573e-11
1.831478227918357e-11
1.5706574131848247e-11
2.1182228354126122e-11
4.2933003747809436e-11
9.070832808596144e-11
1.9412535560291462e-10
4.437019608231073e-10
1.1673383382074308e-9
4.095310378864929e-9
3.2884010322176395e-8
4.805519277034343e-8
3.867050955314386e-8
2.388308488684832e-8
2.5373730055931415e-8
5.391606734392021e-8
8.296202128208555e-8
3.841153512679778e-9
5.754048966283145e-9
2.154381604423407e-9
2.151717175291228e-10
1.8954163993379513e-12
2.4973262826658525e-14
0.
0.
0.
0.
0.
0.
0.
0.
0.
0.
0.
0.
0.
0.
0.
0.
0.
0.
2.3790320367223443e-14
3.458479560783656e-14
5.04198197458121e-14
7.371090486102152e-14
1.0808520586971704e-13
1.5901674912876693e-13
2.3481692624463954e-13
3.4818901885270357e-13
5.186955534822476e-13
7.767154879699387e-13
1.2191020115247207e-11
2.170630693484083e-11
3.461256830680814e-11
5.165738671425163e-11
7.203289658361536e-11
9.379644871119161e-11
1.1314864584034597e-10
1.2405304883821919e-10
1.1854470236680125e-10
8.77935569023669e-11
2.358440904851365e-11
2.653445768019637e-10
2.520810766440722e-10
3.053424549627172e-10
3.5792114648109395e-10
4.367217866901257e-10
6.156233615139044e-10
9.25364735828213e-10
1.463234758938729e-9
2.5968620824348812e-9
3.3310079939212513e-9
2.199708426343881e-9
1.870607071857913e-9
1.929906983336418e-9
2.2575235057038915e-9
2.8739845021650305e-9
3.894853714601689e-9
5.561444548516989e-9
8.340500030460292e-9
1.312021910934049e-8
1.045124868854779e-7
1.0357825240102644e-8
1.407259335656161e-6
2.739090153259145e-7
1.1340139388454247e-7
4.177214791647396e-8
9.843739618965051e-9
1.0778950807994002e-8
4.892627442056358e-8
3.9910964718006726e-7
1.2253884538934256e-7
4.398735999937998e-8
3.7333539369909754e-8
1.4040116362824605e-8
3.435842570415173e-8
5.762323007494378e-8
2.1316579890404885e-8
1.1371751591398633e-8
5.174436407383806e-9
1.2188247721607751e-9
6.890362965802309e-9
4.647209833596464e-9
2.7036597306987852e-9
3.9759642778417584e-9
7.47432042933913e-9
1.266385278182506e-8
2.2523448496901625e-8
4.050126158871709e-8
6.734085098046067e-8
7.023608816188824e-8
4.42778599739165e-8
2.689059336643614e-7
7.061227082280989e-7
6.781706655368158e-7
8.93285141904904e-8
5.364139583576323e-7
7.220216411909412e-7
8.294640654111364e-7
8.977850292201576e-7
8.850653543108912e-7
6.996463765757747e-7
3.2133722392633855e-7
3.7198009231977033e-7
2.127059795608694e-7
9.516530071085733e-8
3.831133741580199e-8
7.999984699419844e-9
4.967542221909821e-8
3.3852997448577897e-8
3.0448885588848964e-8
2.39563259681128e-8
1.046735828416274e-9
3.989298458920121e-8
8.398959138402585e-8
6.307018273119432e-8
4.857440481037329e-8
3.6541873826038534e-8
2.1731501790676056e-8
5.344659261109021e-9
5.8357417902073725e-8
4.913050698353579e-8
4.3246635749453524e-8
3.22331385433614e-7
1.2007624222760397e-8
3.7859200546672038e-6
7.04545654408287e-7
2.8989039862913994e-7
1.1171125889546886e-7
4.074703255599659e-8
7.998537020846266e-9
1.7641546425644374e-8
1.1233073418930538e-7
2.5975319352083788e-8
1.0544006835650004e-8
1.269863421968243e-8
1.6314058713179204e-8
8.821857408430915e-9
6.447775468978551e-10
3.821021837305834e-10
5.59664839035579e-9
2.6067817796148863e-8
4.159054877428803e-8
4.198843895995802e-8
4.0185889834445853e-8
4.844491219794148e-8
8.960946385998023e-8
1.4064105706353718e-7
1.148831531337009e-7
1.062505387854565e-7
1.0446484732463262e-7
1.0087296906935564e-7
8.933207016521516e-8
6.931277466777721e-8
6.342511075405754e-7
2.4309410296131082e-6
2.132048546895604e-6
1.9050048505064412e-6
3.0353857644627326e-6
3.2361681979751367e-6
4.358299261375148e-6
6.890208640368289e-7
9.222033212778735e-7
1.4239454877714725e-6
2.281921512330405e-6
1.2407611285102722e-6
2.775317093828623e-7
4.136827574847239e-8
1.517232615098438e-7
1.249977486475062e-7
6.69573029920021e-8
2.215466054305915e-8
1.0443116136741103e-8
1.4388505754445098e-8
1.0714960127550563e-8
7.748473997054858e-9
1.3410853160753045e-9
6.498964994219942e-9
1.6083361141304867e-8
3.4911848883662516e-8
7.821526758247126e-8
7.862648007599856e-8
3.227886481578466e-8
3.4940318322620506e-8
3.087068652666963e-7
4.826487706745189e-7
5.080736625850389e-7
5.448008432255813e-7
4.807937126693194e-7
3.7037627768446457e-7
2.454884707205416e-7
1.5636391935508892e-7
1.0118850700770478e-7
3.782369802962703e-8
3.104633805132589e-8
2.302835564270989e-8
2.967575487237085e-8
1.1602380963610159e-8
2.9225988589914854e-9
7.014182285709066e-10
2.787930595039111e-9
3.149740643610749e-9
7.659681434765261e-10
2.038205532954677e-9
4.220231589694236e-9
1.165303992220305e-9
3.734345950767982e-10
2.1662155848648123e-10
5.6043376308605485e-11
9.180114834951516e-11
1.2278627476674603e-12
4.811645225108118e-12
2.1756323914155983e-13
9.534791494092548e-12
9.24406962214014e-12
4.137151807203123e-12
4.4189858916079065e-12
5.3564625410749125e-12
6.844967195690926e-12
8.986854331405975e-12
1.2026589107662269e-11
1.638662675222448e-11
2.277606788523337e-11
3.2418979014390734e-11
4.754076210641793e-11
7.249024047319488e-11
2.365266572243641e-10
7.344473101267888e-10
2.930436734605479e-9
2.7825216799496028e-8
4.1408537399699997e-8
3.094425016204671e-8
2.181920180670493e-8
2.768919950234766e-8
8.587995645760002e-8
4.885273361094671e-8
5.258388578011183e-9
5.814955339705382e-9
6.489249467528447e-9
4.919655231889837e-12
0.
0.
0.
0.
0.
0.
0.
0.
0.
0.
0.
0.
0.
2.6052181996501306e-14
3.5826166269154835e-14
4.937124303487064e-14
6.81810560101876e-14
5.945263664459183e-14
2.6835229377998275e-14
2.4220479598896515e-14
3.486338745084052e-14
5.0444406974948945e-14
6.782425824381397e-14
9.08487098997664e-14
1.251377495014262e-13
1.7745308845505235e-13
2.57123945180709e-13
3.7811922010715025e-13
5.619947390768908e-13
8.424686707033506e-13
1.272837153731415e-12
1.9382903072247938e-12
2.976778366754216e-12
4.615118731206088e-12
7.233029634315078e-12
1.1480052751276876e-11
1.8496721844882925e-11
2.5672575773564884e-10
6.420159265341634e-10
1.1194568529051803e-9
1.2004190113263475e-9
5.745380146124461e-10
4.787284826108737e-10
1.688729951800299e-9
2.9531744672705376e-9
4.2517058261547416e-9
5.57950645384853e-9
6.924319359854023e-9
3.373434207037518e-9
2.0262270317628556e-10
3.327574070818801e-9
4.15948967035813e-9
5.4152216385606e-9
1.5222860111417745e-9
6.236940990896509e-9
1.4516157782141988e-8
1.0987482579009168e-8
8.560209966575125e-9
3.484297133313089e-9
2.1558387236399876e-9
2.919819507085543e-9
2.7706942567961645e-9
2.5581037984895075e-9
2.434734009883934e-9
2.437382117001944e-9
2.585330099060948e-9
2.9044922258071414e-9
2.431662167457694e-8
1.256890230299481e-9
4.175290678226447e-7
1.0315640243056542e-7
3.914221743708716e-8
1.1166798374900991e-8
3.80404920408574e-9
2.533610456552998e-8
1.815737624890568e-7
6.551592052452805e-8
7.611655496946042e-8
1.5480402473482738e-8
1.3899641566516699e-8
1.298027167228194e-8
1.3781849396407337e-8
6.040429850930592e-9
2.601238462248357e-9
4.955365971351371e-10
5.461584298253964e-9
2.5085882578093784e-9
8.679931101240377e-10
1.2106425959422645e-9
3.3828139062715736e-9
3.4860209688360066e-9
1.8160745938072374e-9
6.78525176778684e-9
7.527341782991099e-9
1.1985348053116673e-8
2.0884926510977404e-8
3.494827272054425e-8
5.3058775727995863e-8
1.2763671725534907e-7
2.3792817150526267e-7
3.2911284821688773e-7
3.2928083606842645e-7
1.2488897467441336e-7
1.7670213396880306e-7
4.519058095387094e-7
6.913562607595011e-7
9.230817271075408e-7
1.1726305123325315e-6
1.427447084480327e-6
4.703246042011956e-7
1.4371551288639165e-7
4.6548052573686936e-8
1.949838571233663e-8
1.4478650239886561e-8
1.5356671455087814e-8
1.507750750423592e-8
1.1010754315128842e-8
4.921802000114143e-10
1.7379881598292583e-8
1.559369836865984e-8
8.357070281015011e-9
3.38151345683654e-9
3.9899176243452925e-10
3.674094552735975e-9
5.3056772958698105e-9
2.5803525060955622e-9
5.785749375246138e-9
7.893168734576908e-9
9.8490052570205e-9
2.5354069814708804e-7
5.95032603499654e-8
1.7231006763126782e-6
3.293644918395945e-7
1.1951195251324154e-7
7.123499387164918e-8
5.9514220753365566e-9
5.797526585416995e-9
1.2997086228932086e-8
5.830068068399781e-8
1.2430559894994466e-8
9.627626883569176e-9
2.2941862786390119e-10
1.6565393088346603e-9
2.7712230199350143e-9
2.123190069768657e-9
5.207191171165812e-10
1.8835319860868915e-10
4.427942332855593e-9
2.4153219776550274e-9
2.1345665336564725e-9
1.6291715776446949e-9
2.2813450204434168e-10
1.8052459440539405e-9
4.216406498921646e-9
8.839100918232697e-9
1.406938579418656e-8
1.0257177194023672e-8
6.566862440105273e-9
3.9081391644888375e-9
1.9256466941163665e-9
5.816761128142004e-8
2.745773149276624e-7
1.0020140363908066e-7
2.113205891687145e-7
2.3046946795130326e-7
2.2006114947555485e-7
1.9719638685496968e-7
1.4829929094886975e-7
6.625421796981712e-8
8.576477237706136e-8
4.79734931688917e-7
1.8297069700635e-8
4.708142611374532e-8
4.800199475632001e-8
3.2479504701051124e-8
1.7166293702859142e-8
1.9601976170115623e-10
6.779996763051045e-9
5.247623126115962e-9
4.321170769761187e-9
3.2795844657615673e-9
2.3611725603802397e-10
3.6477429646220644e-9
1.0673996753298144e-8
1.7978647436832978e-8
1.241390514373982e-8
9.081220639498142e-9
2.637488214970062e-9
7.504848075654643e-9
6.665174043961886e-9
5.153495727215073e-8
3.6414420968805255e-8
2.0459985129903406e-7
8.298309774551366e-8
3.7427675041732064e-8
1.5314257691693722e-9
1.9964703575248806e-9
8.681191785943402e-10
6.384842592042038e-10
9.189369859874821e-10
1.3772857557172023e-9
2.526463479817362e-9
6.153463900778261e-11
7.809006891804695e-10
1.23327592206578e-9
1.2878207004291198e-9
3.8856075153706736e-10
1.6119012931551625e-9
4.9964825276176735e-9
2.8582078873011207e-9
8.176858488387797e-10
7.22600323120624e-9
1.0888820897499112e-8
1.5586038854375337e-8
1.3095330996691983e-8
1.1115711258219156e-8
1.054045256254093e-8
1.0159039031802315e-8
9.373327797915602e-9
8.073731411043419e-9
6.4339174737620014e-9
4.1428940800259266e-8
1.5440474768485345e-7
2.9330489833850665e-7
2.838937543083244e-8
2.0168391885392651e-7
2.506323786264361e-7
3.3007606673866384e-7
1.1456397850326206e-7
1.2776729129888667e-7
1.2187508773111352e-7
1.4749502437646204e-7
1.566826231295968e-7
6.508004233649209e-8
1.3098701463436853e-8
3.698043319033751e-9
8.483212118702355e-9
5.744796454956877e-9
1.2819691108793652e-9
7.221500212807616e-11
3.528987220111593e-10
3.0284735299979e-10
2.0394540471555795e-10
5.6226807170927e-11
1.5271107981563955e-10
4.055386597088773e-10
8.337869003650214e-10
1.5998269711118498e-9
2.6408763875484624e-9
1.280268277213643e-9
2.3283447065992148e-11
7.648144494301384e-10
1.8651551880874388e-8
3.21675748975781e-8
6.438244316835663e-8
6.813882554289658e-8
6.016476640046833e-8
4.444999308800639e-8
2.8808405380183114e-8
1.7976223608890915e-8
1.0463785519216744e-8
3.182525367554196e-9
2.122805573495392e-8
7.222823603902699e-9
6.411293424895385e-9
9.461132502323691e-9
7.888569167836086e-9
1.6549202390627236e-8
4.0541855249436006e-8
8.489800899376693e-8
1.8278361815565807e-7
2.604164726515683e-8
1.2101384764111714e-8
4.120682364052875e-8
1.248524074473644e-7
2.100166033140998e-7
1.5048776579159426e-7
1.0302948455506838e-7
9.609508968548477e-8
1.0093354641014365e-7
1.0877645112238742e-7
1.1365080505793009e-7
1.0960841980927163e-7
3.7669228636907597e-7
3.5078949832283995e-6
9.794187175081559e-6
0.000012173506137151608
0.00001293422711148298
8.404445163591746e-6
4.153524672880793e-6
2.392442381774067e-6
1.3997727260046427e-6
7.236071612892719e-7
1.9236628262249706e-6
7.221921811694693e-7
2.888260005003711e-7
1.4556664566877233e-7
1.1467264413634097e-7
2.1480924334023975e-7
7.188852518877291e-9
8.051029969832354e-8
4.222689784943826e-10
3.627462111254524e-11
7.924536768718704e-10
1.9967081245666374e-10
2.1608334932292264e-8
1.2793489938242141e-8
2.9730157955583173e-8
4.9798670490916303e-8
4.0150004087735756e-9
8.334567520852834e-10
8.713818683935006e-11
2.151406697484537e-11
3.908525164437613e-12
1.2598695989600077e-11
9.63547407438352e-12
6.103574690322101e-12
5.202345216262098e-12
5.7009836307687466e-12
6.942196447134205e-12
8.830946005283988e-12
1.1522760804888759e-11
1.536815465125625e-11
2.0984317809037452e-11
2.945726265618977e-11
4.392936932877506e-11
5.462949273827008e-11
8.089160927250634e-11
1.5984462154166941e-10
4.216820536492309e-10
1.7280165967457227e-9
7.112533829188199e-9
5.399059290586331e-9
1.0652947743594555e-8
4.266071915570178e-8
2.1825306228061103e-8
4.3072085749170434e-8
3.302450138815538e-8
1.819609563210085e-8
2.583892899222387e-8
1.4955063635745592e-8
1.0839486654895338e-11
7.780072861628847e-14
0.
0.
0.
0.
0.
0.
0.
0.
0.
0.
0.
0.
0.
0.
0.
0.
0.
0.
0.
0.
0.
2.891269715893156e-14
4.1925249744959055e-14
6.109766986766578e-14
8.938509724919749e-14
1.31244437279791e-13
1.9342832401486963e-13
2.8622772946690666e-13
4.254359595077828e-13
6.354796563336558e-13
9.544749631116483e-13
1.44249642777699e-12
2.066347888169808e-11
3.9768415890614365e-11
6.613956814648161e-11
9.924563304772638e-11
1.329308417035992e-10
1.5754481284204595e-10
1.615382774485537e-10
1.3378009591659595e-10
6.537450011023801e-11
4.944366769505584e-11
2.1318655226638753e-10
3.6929540295390254e-10
5.372581874743791e-10
5.507475735175728e-10
6.492676781306887e-10
7.824567638674808e-10
1.1261112330080153e-9
1.8433176063650854e-9
3.323826108118568e-9
5.792503189243076e-9
3.4771876497115536e-9
2.216215616003266e-9
1.7393691829571877e-9
1.6298680413366292e-9
1.7593065191675095e-9
2.109509054335033e-9
2.7263841898275214e-9
3.7193384110345497e-9
5.287135731708693e-9
7.770988065485925e-9
1.1728670473229925e-8
1.1999487614967735e-7
4.0824136214520013e-8
1.0540733867852116e-6
2.2306576707934287e-7
7.518199343986792e-8
2.1030722507260847e-8
2.6042618455086343e-9
2.716966859010731e-8
1.7902450310523566e-7
1.0317398341957426e-7
2.543588189634237e-8
3.508987287045097e-8
6.291223671275979e-8
6.242997455145908e-8
4.4119810257882397e-8
2.7426860867796666e-8
1.6497398087017035e-8
7.11753780472814e-9
5.985496806079115e-10
8.73758196555496e-9
5.877587089048203e-9
5.3616701213230695e-9
9.791157128535429e-10
4.293103890738374e-9
9.669659403842197e-9
1.8937178747501745e-8
3.6179084998834456e-8
6.157493843770554e-8
4.40655476644773e-8
2.4761134625312096e-8
2.032305836559387e-7
6.857148717039643e-7
3.790239402550854e-7
2.3483991511731998e-7
4.1473626056327374e-7
4.656263874091791e-7
4.809905876891326e-7
4.566093288195017e-7
3.7394421597341917e-7
2.4077221898368033e-7
8.777775988604836e-8
5.0094962175505816e-8
1.094253394790723e-7
1.3003005052920954e-7
8.554524543996202e-8
4.2752824347523036e-8
9.160375893156493e-9
2.0807295295489128e-8
1.55953934136136e-8
1.2491134381484132e-8
1.0461987131629713e-8
3.0570498909421505e-9
7.935304114527717e-9
2.520610080789347e-8
5.850080988389061e-8
4.384696242759756e-8
2.9287905216500003e-8
1.807200484521827e-8
4.782421695381336e-9
1.9971008748402455e-8
5.4593626387253166e-8
2.1456423914870344e-7
1.5158435948243259e-7
1.76792215099351e-6
6.218311063975455e-7
3.4941878719964546e-7
1.8058554895531221e-7
8.778242606853277e-8
4.332232404035978e-8
2.1278475401557634e-8
1.0604162538507826e-8
1.0387759788178629e-8
8.815194378033116e-9
9.56966341869129e-9
2.0412033518843757e-8
1.6597719480850242e-8
8.156100923308755e-9
8.669251679167351e-9
3.8931601571866085e-8
2.831861585001125e-8
2.576017329460588e-8
1.869624595444608e-9
3.3197292519871034e-8
7.630418587519732e-8
1.0272596823111081e-7
9.228032984340866e-8
8.337791102874053e-8
7.314642801207955e-8
5.9482200706410086e-8
4.360638727729774e-8
2.7497259474223225e-8
1.1659898953628818e-8
6.180919336456057e-7
2.6547282824643672e-6
1.8266713143063023e-6
2.775540600917116e-6
1.875104375700958e-6
1.411507705103658e-6
8.569332664396603e-7
4.118274583893527e-7
9.29618225396837e-7
9.075699235275239e-7
1.261066919466125e-6
9.638967538253692e-7
1.6216557219816712e-7
1.8288119212516046e-8
1.2132700427474623e-7
1.3464292783552822e-7
8.779249279151447e-8
2.6421577843250744e-8
1.902303806567481e-9
9.234395020115603e-9
7.517148717565834e-9
5.692285533318591e-9
2.4237426073429164e-9
2.765990370942287e-9
8.146997003138963e-9
1.711928115389021e-8
3.659575319499188e-8
6.976361775317374e-8
3.99359012962514e-8
1.5445182743915165e-9
5.192101015793777e-8
2.853871192895326e-7
4.4714466653605216e-7
6.127766573384228e-7
5.890967325822295e-7
4.951633882043689e-7
3.695963503752315e-7
2.3971551786970984e-7
1.515602422876944e-7
1.0045189588703226e-7
5.645323685008316e-8
3.015906829346466e-8
3.0601315213112995e-8
2.2930776640030705e-8
9.678368067099206e-9
7.126514647140293e-9
1.8636604542411656e-8
6.088698303911647e-8
1.8280813233307623e-7
8.712527213184805e-8
3.7771485386736846e-9
2.0478870550902782e-7
2.99545264660355e-7
1.9212061718688354e-7
1.4152850992241657e-7
1.3709778792673866e-7
1.4562498593334649e-7
1.5641225047945238e-7
1.6104954743342417e-7
1.5039263192411543e-7
1.2203088144106017e-7
1.265886622868211e-6
5.480226370823185e-6
5.032198282878543e-7
5.168651815948413e-6
4.642642587787271e-6
4.862625942525996e-6
4.887688044053957e-8
1.1869024876014777e-6
1.5646740793253252e-6
2.404065313324499e-6
1.6613265650013536e-6
4.5872909551328415e-6
0.000011462511148684961
4.497632953666839e-6
8.710539804971664e-7
1.3311337255045948e-7
1.3005665992086487e-8
4.439732973112385e-9
2.6609689546360294e-8
6.572527199533333e-8
6.484415774064623e-8
2.184191629522171e-8
6.996330945238297e-9
2.091692728993296e-9
3.2539919245777187e-10
1.514938424452758e-10
2.6823318455631486e-11
3.212077077116245e-11
5.3267177813210494e-11
2.1380271956237658e-11
8.367721414341281e-11
4.0891607860584656e-10
9.201451362707217e-10
1.1081862352479335e-9
1.1338291369070742e-9
9.175714761294419e-10
4.2725604808700133e-10
3.566321851173538e-10
1.0647796722368683e-9
1.0868068893540055e-9
5.154384210400175e-10
3.290991523539754e-10
1.5882896449642113e-9
8.92588682611671e-9
2.6241409633300465e-9
1.901806228753955e-9
1.1020449119813573e-9
1.1052150564316336e-9
5.896145095952175e-11
6.771564933611779e-10
1.4879738465101516e-9
5.099176441373557e-9
7.126251987046554e-10
2.3157245971684928e-10
1.316341341455083e-10
1.0392182248394463e-10
2.956137238759367e-11
7.084567403434512e-13
5.9754678581535526e-12
9.711195994767128e-12
5.526616299977566e-12
1.1675448541289646e-11
3.998564315501187e-12
4.5835514061112574e-12
5.609612799681367e-12
7.146128737695481e-12
9.312168592133748e-12
1.2339484837089994e-11
1.6612622415823377e-11
2.2758461295279023e-11
3.1824051443741846e-11
4.563619647931998e-11
6.757809137416313e-11
1.9238147916496708e-10
4.918408735950396e-10
1.4505653947462805e-9
6.3469725304415725e-9
4.946461293452081e-8
4.344431796364827e-8
3.426397778042277e-8
2.7679928738294835e-8
4.0814354271201035e-8
1.33613144369945e-7
3.00489610071624e-10
4.930148301622697e-10
2.381617919399989e-9
2.708427496996499e-10
7.154211758535636e-13
3.0969246726490125e-14
4.0521927546611277e-14
0.
0.
0.
0.
0.
0.
0.
0.
0.
0.
0.
2.7088071344971068e-14
3.7282917135665836e-14
5.142115450149391e-14
4.302624878655071e-14
0.
0.
2.6271821672616405e-14
3.787955213114731e-14
5.060966266459521e-14
6.759653715940092e-14
9.303026906853369e-14
1.318459438860193e-13
1.908297771162107e-13
2.801223272263274e-13
4.1531426237544556e-13
6.206690932991454e-13
9.342995246981484e-13
1.4166845388201552e-12
2.1649318027658783e-12
3.3371263283095313e-12
5.194826722006548e-12
8.179181713025686e-12
1.1642890281248896e-10
2.691624329054212e-10
4.739953610403693e-10
6.12329650959382e-10
5.146370600954039e-10
1.6743674623396379e-10
3.513387309590672e-10
9.748429718255902e-10
1.6670445910845738e-9
2.4109257911144465e-9
3.1961489097539004e-9
4.012580874674367e-9
1.8197271880725982e-9
9.168180332903091e-10
2.4020483698963786e-9
3.127643413604618e-9
4.1289139054815505e-9
1.4256114477378113e-10
4.934549487844733e-9
1.2374648892690586e-8
7.740610493938577e-9
1.5136688094437327e-9
2.2397107199638086e-9
2.6441722094196915e-9
2.3640972266291104e-9
2.070648901219359e-9
1.8821130796975686e-9
1.8159014400349787e-9
1.876978955389012e-9
2.0786510965238392e-9
2.44902775968349e-9
3.3824489821432335e-8
1.8967781445908773e-9
4.925031916548367e-7
1.1665757146685943e-7
4.417468477386792e-8
1.2975863836878775e-8
3.0991138663852324e-9
2.4052165521108786e-8
1.906382452063379e-7
7.131852977226695e-8
7.86149229372615e-8
6.392955172391103e-8
3.177161369241133e-8
2.3996462098543658e-8
2.1581480184546722e-8
1.9686886124118848e-8
1.465352756302657e-8
6.766221988609154e-9
6.930597057909732e-10
6.39265359629303e-9
3.98037290709168e-9
3.5647088453109106e-9
2.375930780717435e-9
1.0332557971871708e-9
3.808545979611577e-9
7.654836164786634e-9
1.4258902645502907e-8
2.565865886544712e-8
3.0793334080117515e-8
1.4634540385143485e-8
6.4277068710527696e-9
1.2587332317135467e-7
5.829023484958036e-7
1.0311076656165881e-7
2.1937967942479951e-7
2.576461003116291e-7
2.551277063471768e-7
2.3614438210107036e-7
1.943380709286516e-7
1.3699585167483192e-7
8.115520467752679e-8
3.747598642584175e-8
8.557392289015519e-8
8.708101105267564e-8
5.679885189969401e-8
2.6890344267029057e-8
5.83062753427803e-9
1.986500217360625e-8
1.4655863348895437e-8
1.2968496492011207e-8
1.1435218697744389e-8
2.443294826650616e-9
1.2349964166302548e-8
3.6851013438191105e-8
2.9902266313630225e-8
2.3028433171580584e-8
1.780628328388879e-8
1.2341881562469844e-8
5.225217205137844e-9
6.843392600586716e-9
3.2862597235534606e-8
4.331791997330838e-8
2.0653320655013744e-7
3.358190042686437e-8
2.45649643055694e-6
5.036749395015022e-7
2.2663820604123047e-7
9.344208257455611e-8
3.455390170515113e-8
5.705468233726655e-9
1.7176300025812142e-8
6.004991241738313e-8
1.6588964907136108e-8
5.919480853091394e-8
8.270733517573882e-8
7.067041286565143e-8
4.195016179571529e-8
2.0900619927464917e-8
8.124284764049993e-9
8.975860951865929e-9
1.8664598377396032e-8
1.4848893654573926e-8
1.3859302368991054e-8
7.919345420577236e-10
1.3634889248425557e-8
3.343407724031613e-8
7.227279389062994e-8
8.735628424170807e-8
6.670880516606033e-8
4.8666028272725474e-8
3.323875104534694e-8
2.029414651026048e-8
3.060458236934889e-7
1.3957190490249648e-6
1.3525026771636375e-7
1.0699897600685466e-6
1.0056919526992083e-6
8.942784936529967e-7
7.454692929208332e-7
4.961583483910203e-7
1.3923444474229318e-7
3.411161267751032e-7
7.200014640645629e-7
7.749092811009523e-7
1.4406109055666618e-7
2.9008297837158935e-8
1.1753461940973634e-7
1.1347933606950721e-7
6.88454455151006e-8
2.2044073921938204e-8
6.113527878347795e-9
1.0598521837070307e-8
8.151308168566391e-9
6.4176506347680525e-9
2.7611821709319696e-9
3.066434014556595e-9
9.368352426937044e-9
2.0723136983866273e-8
4.660632253131024e-8
5.6954614639560636e-8
2.8119684600368236e-8
5.483447032490289e-9
2.6720631238026263e-8
2.3831775843833703e-7
3.98248813338633e-7
6.607012604601411e-7
5.550540810104189e-7
4.4012476814355174e-7
3.1884713836120616e-7
2.027172883933957e-7
1.2651446949880992e-7
8.504464753466621e-8
6.578600546269053e-8
5.2526629095014176e-9
1.0590227982467437e-9
6.437547656854649e-9
9.424446672814837e-9
3.977414407306145e-9
1.8020163944819335e-8
8.28821382756377e-8
6.540714006114552e-8
5.7841033278008716e-8
2.9812437667093903e-9
8.032811445591675e-8
1.2738302974316537e-7
1.0882492709368412e-7
1.0308742524357545e-7
1.028992892372091e-7
1.0123907093869389e-7
9.315781027323947e-8
7.731424092746661e-8
5.628212821856296e-8
3.295207688239289e-8
7.792015756513173e-9
1.1493006084959958e-6
3.932948817036543e-6
5.2923790495382505e-6
4.233760929666377e-6
2.503367058850622e-6
1.7485195718548625e-6
4.465653834951449e-8
9.347129136294588e-7
9.138196420125383e-7
1.1545155373924946e-6
1.7791984885533072e-6
3.4134038874749085e-6
6.474752750358657e-7
1.0654294633698976e-7
5.789848294310315e-8
5.3875768492164984e-8
1.0601370171378003e-7
8.574095957640753e-8
2.287247294013526e-8
3.154193650817346e-9
3.4982086284044476e-9
3.98682979399103e-9
2.8928037767071326e-9
1.3614472643985632e-9
1.302366347794754e-9
3.7797604546864905e-9
7.1411361485918446e-9
1.273221424318412e-8
2.2087522856409247e-8
3.4059006497903135e-8
3.0897238061720118e-9
3.7317888111330074e-7
3.06366913307084e-7
9.198417761155282e-8
2.697472447946944e-7
3.398992409127009e-7
3.6476090177259996e-7
3.272289035088752e-7
2.5266632570852507e-7
1.7250652324079271e-7
6.609845534387524e-8
3.039857927630479e-8
2.5076858444414055e-8
1.4258101914668606e-8
1.0118411495322157e-8
1.65332594651993e-8
3.203877531396923e-8
4.356830059160166e-8
1.0032098214575088e-7
1.0097500584642759e-7
1.8149780301819243e-9
2.2150256800340814e-8
7.135260000835926e-8
4.335667258827397e-7
4.419008727830334e-7
2.377852061033661e-7
2.1092037095907638e-7
2.2070620272175816e-7
2.366915093630805e-7
2.4659469553184884e-7
2.3391214257518148e-7
1.368341685230266e-6
8.156686139316838e-6
5.486119740568436e-7
4.696856101389046e-6
4.964778679504343e-6
3.654741295217002e-6
1.2931626771381189e-6
1.995703596494086e-6
2.6632080193408805e-6
1.4353335853170461e-6
1.987578678445321e-6
1.1644786248120174e-6
5.940491486991644e-7
6.031413471040447e-7
1.3873830524991376e-6
8.16258949091195e-8
2.31632539414369e-8
7.998384647915886e-9
1.7936512952861347e-8
1.0703647119167918e-8
8.79022569706719e-10
5.932363884275589e-9
8.126711936863021e-9
2.988233401259997e-9
8.147441355071333e-8
1.0801902835589777e-8
4.956414227631019e-11
1.9890735935877348e-10
1.4891575521491398e-11
7.183425793341301e-12
8.113633940872273e-13
5.871871560465955e-12
4.618515149047587e-12
3.4293333524701396e-12
3.6295051134511207e-12
4.40524576924016e-12
5.640098064402379e-12
7.430875479423479e-12
1.00145334745339e-11
1.3813604280010423e-11
1.9573932911158058e-11
2.867538505130795e-11
4.895689059422055e-11
7.506114559142066e-11
1.3680316617885073e-10
3.36398197280701e-10
1.345734282777945e-9
6.486006341694961e-9
4.444588084177021e-9
9.03672637789414e-9
3.299070642733329e-8
1.690454124263876e-8
3.415470881287381e-8
2.975148613014302e-8
1.638240403013986e-8
2.343145734856311e-8
1.6440248539104866e-8
1.9504753961281144e-11
6.451209981639391e-14
0.
0.
0.
0.
0.
0.
0.
0.
0.
0.
0.
0.
0.
0.
0.
0.
0.
0.
0.
0.
0.
3.004576169178778e-14
4.248812176588113e-14
6.113853427737187e-14
8.888896414465667e-14
1.301105841893163e-13
1.914429847405198e-13
2.830178469110387e-13
4.2038767759887523e-13
6.276024772724271e-13
9.42172150721546e-13
1.423176934166408e-12
2.1647225727136707e-12
3.3186466723148957e-12
4.616339926269443e-11
9.651414818524803e-11
1.6642364148128897e-10
2.4279006472758184e-10
2.8899396219145607e-10
2.7076295940707374e-10
1.7179042244416262e-10
9.174368453042128e-12
2.662400673842731e-10
5.914037940167995e-10
9.768684650823967e-10
1.6710631892270613e-10
1.1939239825775418e-9
1.4869590948122608e-9
1.4723302765536322e-9
1.583602695344854e-9
2.134051200694428e-9
3.694015875848976e-9
7.52525144852966e-9
6.7235255439508535e-9
4.083517192600461e-9
2.751876435513127e-9
2.02596976569458e-9
1.64058698768485e-9
1.481059058925466e-9
1.4982754734158552e-9
1.683259332702015e-9
2.0589804452519924e-9
2.6809553810889915e-9
3.6450977069472367e-9
7.943932959186791e-8
1.988236992741368e-8
8.602409872258182e-7
1.8321882822983424e-7
6.662741914158647e-8
2.021347107347562e-8
9.287221853159982e-10
2.189824495432546e-8
1.365426951716216e-7
1.0078631714129004e-7
9.248273536741257e-8
1.4163981699478503e-8
7.674305096113268e-9
1.5459211569973325e-8
8.503395538935033e-9
4.7779751934872706e-9
4.36544443225504e-9
2.4883627324910865e-9
2.3472538114758655e-9
1.1772701517872253e-9
4.747549874950774e-10
3.926467756498992e-9
3.0165812940050022e-9
2.837554808876598e-9
1.0215382090651365e-9
7.155826640974332e-9
1.4686742472485457e-8
2.148866747207831e-8
4.7172872380248364e-8
3.7202296888070006e-8
1.0571554878454987e-7
8.894818845287772e-8
3.7093014906114213e-7
5.340759975605934e-7
6.102366350202844e-7
4.3455831006210234e-7
6.027093311473807e-8
3.5210344943159156e-7
7.686444014987573e-7
1.2364340138625495e-6
1.8812512260958155e-6
3.153464404118696e-6
1.5860757188541107e-6
3.8028772346532266e-7
7.146179934130068e-8
2.768126522820812e-8
2.874377148201044e-8
2.983637568668046e-8
2.7465601271842735e-8
2.5449015606136003e-8
1.844291243713646e-8
7.470230784572558e-9
1.2661854094654074e-10
7.697754979753188e-10
3.296071555479123e-9
3.0459617167797113e-9
1.679126698386275e-9
1.3391801567508888e-8
3.8622712211714484e-8
8.491604885423138e-8
9.938472275862143e-8
8.859678634364853e-8
8.58490948954778e-7
2.7149889699721665e-8
8.688120276451232e-6
1.551944842373038e-6
6.3421420158015e-7
2.283925646032832e-7
6.446893276401551e-8
1.3720326830752753e-8
4.345839435239703e-8
6.582482275102681e-7
4.0748743535192876e-7
4.567548430705076e-7
1.9857944279234308e-7
1.2924285052256377e-7
6.60571666828162e-8
3.272918937827071e-8
1.2768337983274956e-8
1.0352946170187138e-9
3.009920694604391e-8
1.8881040649825292e-8
1.7110664224936963e-8
1.2523860542009021e-8
5.82450088436453e-9
2.20091689468669e-8
4.7798106181658414e-8
9.862055400073171e-8
1.3188066912905805e-7
9.687311301256013e-8
6.491244879812586e-8
3.8774422128759426e-8
1.7801566355934458e-8
5.635172771736952e-7
2.573432133170734e-6
5.209374997070942e-7
1.8379154950975793e-6
1.6120374776029226e-6
1.425960758103753e-6
1.2143690243529633e-6
8.616596053114531e-7
3.698896613611479e-7
1.5151851030101035e-7
4.788067465994007e-7
6.830825038895239e-8
2.777500369495057e-7
2.4112924999434666e-7
1.2045149643257324e-7
4.412454990655643e-8
2.3284438705168537e-8
5.900639994058625e-8
4.3470609288016656e-8
3.8573780315220004e-8
3.0259462734517936e-8
3.2423066573994092e-9
4.837758282431697e-8
1.3731631868343896e-7
1.664417742028218e-7
1.1529560023408521e-7
8.00809288344907e-8
4.5567576332595195e-8
1.8726927804123227e-9
6.115053261054046e-8
6.42767684168441e-7
6.455301020787438e-7
3.874313787084134e-6
1.6403355061251388e-6
1.0020639089380609e-6
5.772698806814568e-7
2.9571224944214077e-7
1.4893422941846563e-7
8.303674392321026e-8
1.1301915236733771e-7
1.3314664283643682e-7
1.1455707140755204e-7
5.097009113748879e-8
1.4413631758158401e-8
6.063808979832388e-9
1.1973712850312724e-8
1.0214462310078618e-8
1.8126917513675245e-10
2.58846576728812e-9
1.9227871123726955e-9
2.410142697715189e-9
4.19910079045576e-9
1.1022362697320347e-9
1.5147335024727347e-9
4.342849130924934e-9
8.053525537150208e-9
1.8215409717004349e-9
7.526774706541572e-10
6.006025911085e-10
2.1258101826148112e-11
1.9586078407118339e-10
1.0144243877108505e-10
3.077448224484531e-10
9.262297917440841e-11
5.971402917739454e-12
4.439439369030241e-12
8.365232691581497e-13
2.8044565371189658e-12
4.132421421679849e-12
5.484223002209774e-12
7.161481997374591e-12
9.395900174858755e-12
1.718584493979289e-11
1.8975988139311487e-11
1.6535585674781786e-11
2.243717148468447e-11
4.539967719212252e-11
9.614134779964617e-11
2.0700615347173502e-10
4.779982772059296e-10
1.2800084895637802e-9
4.666227736731778e-9
4.254821844464643e-8
4.786563633751233e-8
3.659893829766201e-8
2.35568763035921e-8
2.624326531615662e-8
6.058021692034446e-8
7.620061469427365e-8
6.136020838355625e-10
9.765575726090545e-10
2.1120104736951683e-9
1.65702596555947e-10
9.392802861404335e-13
2.8361529713434864e-14
0.
0.
0.
0.
0.
0.
0.
0.
0.
0.
0.
0.
0.
0.
0.
0.
0.
0.
2.5172253895465343e-14
3.659839092340336e-14
5.3364849316589366e-14
7.803362938372814e-14
1.1445357065524146e-13
1.6843692840229898e-13
2.488132351689187e-13
3.690873846830988e-13
5.500717643788119e-13
8.24114231020035e-13
1.2928125712492e-11
2.3096782444639762e-11
3.6898922169190806e-11
5.508799978898678e-11
7.668993541254735e-11
9.945863546909279e-11
1.191448084776479e-10
1.2917900634110718e-10
1.2111219711320334e-10
8.581780728016074e-11
1.5045833143592985e-11
2.778753501460871e-10
2.6650291773888457e-10
3.201515699118707e-10
3.780180048176729e-10
4.613363776142624e-10
6.516761198463779e-10
9.849987525143317e-10
1.5697302364767995e-9
2.800213726092499e-9
3.3715346324875645e-9
2.2226235965526295e-9
1.8926005075626878e-9
1.9538811619392506e-9
2.287963124861934e-9
2.9174001178020322e-9
3.961872155542716e-9
5.671206528407278e-9
8.529609862988765e-9
1.3457780260316596e-8
1.0603523969686798e-7
8.61777805985005e-9
1.412086355945599e-6
2.74457030231514e-7
1.1291499290928698e-7
4.127759913077422e-8
9.444020487559478e-9
1.1320832713052201e-8
5.0982780809229195e-8
3.813738850139084e-7
1.2163478626356662e-7
4.4424341927698615e-8
3.59026830916061e-8
1.1281041031148412e-8
3.050739886266469e-8
5.3322283744242144e-8
2.1382412316671802e-8
1.1301605505772373e-8
5.167664516636215e-9
1.332737948306555e-9
6.810101651071386e-9
4.643160943512289e-9
2.685431634491602e-9
4.089624132954098e-9
7.518002071995017e-9
1.2598723401658456e-8
2.2288337715956573e-8
4.001350479121175e-8
6.679672123995782e-8
7.200288684491234e-8
4.6257699805882204e-8
2.7004082526671297e-7
6.964261331975273e-7
6.849054370490736e-7
6.972403734197205e-8
5.316839522049653e-7
7.280917589014501e-7
8.431513200085803e-7
9.201286664736545e-7
9.189173223494533e-7
7.403839875332484e-7
3.508608604511446e-7
3.851407143142631e-7
2.1479475893986033e-7
9.480560188233318e-8
3.7799174067999364e-8
8.636081543031669e-9
5.039436832026981e-8
3.4478160677915055e-8
3.113634711753348e-8
2.4290366115493345e-8
1.5663708430323714e-9
4.1762057140736015e-8
8.481170957342125e-8
6.357197961847655e-8
4.901347330255501e-8
3.6780673235855194e-8
2.1638978766727807e-8
5.933403482108e-9
5.8279420635108325e-8
4.921303081232652e-8
4.336189085068228e-8
3.21682772468041e-7
1.3538181782935722e-8
3.7682685774222123e-6
6.998193635268667e-7
2.8704521656998306e-7
1.1029906391516164e-7
4.003997925728763e-8
7.544469255961804e-9
1.8186889562341875e-8
1.1554135664696e-7
2.6505525269650378e-8
1.0637736914628778e-8
1.263635351108139e-8
1.626053204412017e-8
9.077325120562107e-9
5.477996983269431e-10
3.798209125447181e-10
5.431010078402617e-9
2.5513396453129108e-8
4.102787617638997e-8
4.3337959262795424e-8
4.056605677839833e-8
4.818438374776932e-8
8.803082866725359e-8
1.410309866031209e-7
1.1504177797446854e-7
1.0613458539447614e-7
1.0433849512661442e-7
1.0093000465261192e-7
8.967510558954411e-8
6.984723320414606e-8
6.304645977372045e-7
2.409835255173505e-6
2.1536634569784393e-6
1.861542048298536e-6
3.021568092152329e-6
3.2347138385758843e-6
4.352855788620831e-6
7.16208384479208e-7
9.209542628359857e-7
1.427218645780317e-6
2.2852520036794433e-6
1.2396200205338187e-6
2.773308005920475e-7
4.234464927049198e-8
1.5181921561744853e-7
1.2432613326266545e-7
6.634512193456779e-8
2.188026348382682e-8
1.0621280641706099e-8
1.4409517717063867e-8
1.0720655452236917e-8
7.74284025885464e-9
1.3021642520179674e-9
6.545575659506749e-9
1.6175055646153176e-8
3.5149302884858034e-8
7.86922571589985e-8
7.786293045262284e-8
3.18041138442282e-8
3.5416758661103625e-8
3.0631724576323324e-7
4.776009509901409e-7
5.089956437987625e-7
5.433156454711199e-7
4.785185847026169e-7
3.678511629865862e-7
2.43406550689995e-7
1.548985665562188e-7
1.0020767041709874e-7
3.739797626985388e-8
3.096565618328457e-8
2.2571832403671016e-8
2.9896205596419695e-8
1.1744604721557726e-8
2.9673030429247805e-9
7.308783451484409e-10
2.6920676546659797e-9
3.234957216745065e-9
7.525500660216295e-10
1.997052989119659e-9
4.399453610102813e-9
1.1842799783902727e-9
3.7713945110278864e-10
2.2410445702340832e-10
5.240531980531882e-11
9.321215525024332e-11
1.1796518859315814e-12
4.739266218938365e-12
3.334097271756187e-13
9.415360033033212e-12
9.188350711339332e-12
4.120523725810377e-12
4.3997895697631595e-12
5.3325913920040804e-12
6.813980853238304e-12
8.945544576583918e-12
1.1970311280751926e-11
1.630827040477261e-11
2.2664236129438704e-11
3.225448258360157e-11
4.7289291002913585e-11
7.208542687506827e-11
2.3516095807398034e-10
7.295159171892455e-10
2.903064806897534e-9
2.7320780066871712e-8
4.1553119298108094e-8
3.098063208852331e-8
2.1779896807542627e-8
2.7545993715082226e-8
8.47983403460811e-8
5.0122538084409285e-8
5.228430360700917e-9
5.683503209377991e-9
6.715273280238165e-9
4.966459661932476e-12
0.
0.
0.
0.
0.
0.
0.
0.
0.
0.
0.
0.
0.
2.603881508786386e-14
3.580735752003958e-14
4.9344714839742804e-14
6.814354386669414e-14
5.939354291411313e-14
2.6805060779537646e-14
2.4196227173862023e-14
3.483615825657153e-14
5.040371651802136e-14
6.776584592871373e-14
9.07684448359748e-14
1.2502674291404116e-13
1.772951179611242e-13
2.5689289281508425e-13
3.777732233448933e-13
5.614674166956763e-13
8.416536837680566e-13
1.2715623325255392e-12
1.9362727795630394e-12
2.9735459285339107e-12
4.609869933757963e-12
7.224375057243979e-12
1.146552208176292e-11
1.8471789921092696e-11
2.564426562929007e-10
6.411031886426731e-10
1.1179423617416726e-9
1.1997884067073414e-9
5.75927152442505e-10
4.755518335935421e-10
1.6842784458296563e-9
2.947741606042488e-9
4.2453963218466505e-9
5.572357046664062e-9
6.916380899078179e-9
3.3688174346885034e-9
2.0713315393675052e-10
3.3273343158332705e-9
4.161683509727816e-9
5.422477209121375e-9
1.5215332494896935e-9
6.242503869805762e-9
1.45275131163967e-8
1.0993922395623226e-8
8.553123983108873e-9
3.425718248765315e-9
2.1650554860000945e-9
2.918710764082428e-9
2.7683481241369033e-9
2.555588876129633e-9
2.432241687025356e-9
2.4349494149485503e-9
2.5829664868040277e-9
2.9022166497057587e-9
2.438631487742726e-8
1.1973406755947428e-9
4.180144623646076e-7
1.0324629718743038e-7
3.916748282893295e-8
1.117241145219367e-8
3.805320187939235e-9
2.5342694610430826e-8
1.816372444161885e-7
6.553904311698813e-8
7.61394434944203e-8
1.545399930998395e-8
1.3872339924239048e-8
1.2981719198701348e-8
1.3768227487830315e-8
6.044262595137083e-9
2.6163451958992133e-9
4.584945978535838e-10
5.4559987106149985e-9
2.5049852857143007e-9
8.660414382892255e-10
1.2106208107059006e-9
3.3767703711202155e-9
3.4902971629687305e-9
1.7645939683394501e-9
6.820594856437761e-9
7.5344631798047e-9
1.1986260725244642e-8
2.0909551558421802e-8
3.500479450836403e-8
5.311978720317688e-8
1.27773886789728e-7
2.3822061190215027e-7
3.295066128203249e-7
3.3003427937207427e-7
1.2593900757284714e-7
1.7597928109576706e-7
4.5182673309909025e-7
6.919916259896775e-7
9.245600519410832e-7
1.1753870520116167e-6
1.432543350626689e-6
4.71641582122059e-7
1.4396840232027193e-7
4.658651929428097e-8
1.955037367885961e-8
1.4595354137106771e-8
1.549127799267452e-8
1.5203854596820422e-8
1.1120502805623746e-8
4.3428349790984105e-10
1.739587965803092e-8
1.5670037592885687e-8
8.423089716795145e-9
3.443532382790932e-9
3.2090678668692725e-10
3.521877530473583e-9
4.915821701715305e-9
2.841448489453246e-9
5.972007159673532e-9
8.053228984915476e-9
9.999662830862908e-9
2.555536540342198e-7
6.033040560886045e-8
1.74126103134683e-6
3.321983851679085e-7
1.1990306334257107e-7
6.993171425224926e-8
6.285889884039895e-9
5.966774978937613e-9
1.3463683192271607e-8
6.087190855688938e-8
1.308198137303574e-8
1.0234217437877287e-8
1.9276518883915365e-10
1.691851918939026e-9
2.850895719217475e-9
2.0840950155780695e-9
6.610240825593937e-10
1.333254101850068e-10
4.612176773869059e-9
2.4895768792113562e-9
2.198865388164021e-9
1.6754269844151469e-9
2.4797476117763887e-10
1.8823241429990207e-9
4.3828871092203795e-9
9.179823651504949e-9
1.4628254410318455e-8
1.0665422854927172e-8
6.828988843807716e-9
4.0674391643005395e-9
2.0096378413798258e-9
6.003095657068715e-8
2.8325877111472675e-7
1.0262407567990382e-7
2.1750741843178685e-7
2.368840800958159e-7
2.2600251231567602e-7
2.0235552352798418e-7
1.5205501664614114e-7
6.800948196855512e-8
8.656138893750826e-8
4.822672522120853e-7
1.810694149040153e-8
4.842383766148278e-8
4.9291828800650634e-8
3.3333377512731975e-8
1.7580194073164957e-8
2.435841140790938e-10
6.962541907601898e-9
5.388511239314799e-9
4.438501320511031e-9
3.3659721631215937e-9
2.341278187314727e-10
3.763909051479095e-9
1.1011595296527833e-8
1.8486813577612273e-8
1.2760695583565648e-8
9.321447291821505e-9
3.0200220151105718e-9
7.807992084206111e-9
6.904949257378568e-9
5.3248623697709474e-8
3.7607023304541344e-8
2.1583293670229006e-7
8.757972873415996e-8
4.484435686535683e-8
6.341781102813792e-10
2.2741165351490397e-9
1.0902174917015053e-9
7.63406402716039e-10
9.746256170588393e-10
1.3697099629732393e-9
2.32898867527743e-9
7.613319278512393e-11
6.876227306368895e-10
1.1020078916889021e-9
1.2857464710546065e-9
5.078570824309227e-10
1.2003057224001662e-9
4.187778981196598e-9
2.4432330550807243e-9
7.339743137163287e-10
6.408324784317391e-9
9.607242021052502e-9
1.3713109377166432e-8
1.1535523295097069e-8
9.77224911624968e-9
9.244087769278853e-9
8.894599813288902e-9
8.200657330404995e-9
7.066229149581739e-9
5.641294507638063e-9
3.5121118758365524e-8
1.3026470964911056e-7
2.460787170071464e-7
2.3022644521846225e-8
1.6672661790628197e-7
2.053603941566742e-7
2.675467099148957e-7
9.167273686745278e-8
1.0088601935849158e-7
9.448590548803851e-8
1.14414159703258e-7
1.1395237552095033e-7
4.722588796051869e-8
1.1416844245561885e-8
2.6641557440145247e-9
6.760645386759319e-9
4.2309118213014815e-9
9.40422691853669e-10
4.352961829663551e-11
2.7499605886454846e-10
2.3194753256321925e-10
1.5302600525128124e-10
3.2752323376412034e-11
1.3563574429913026e-10
3.4717497566676505e-10
7.057018231220314e-10
1.32010990348282e-9
2.0692074252060566e-9
8.746193054083482e-10
1.5331668998360242e-10
7.377778604705175e-10
1.6981892155871792e-8
3.028597479988058e-8
6.145706471719906e-8
6.507984433512945e-8
5.7549828487523796e-8
4.261253812425055e-8
2.7691098033367193e-8
1.7326491474007003e-8
1.0122911029416992e-8
3.1570380722117085e-9
1.8449021409831186e-8
7.473279101798368e-9
6.3376041295128106e-9
9.159252830556527e-9
7.648571018330053e-9
1.6213101427006193e-8
4.104595839677909e-8
9.124874592329609e-8
1.4435244922335775e-7
2.347458043179939e-8
1.3184850726207271e-8
4.505495963293807e-8
1.4711580046850392e-7
2.0479433815453757e-7
1.3755717781479233e-7
9.829224019451228e-8
9.346779181049898e-8
9.882280698559262e-8
1.0653177928589343e-7
1.1070920312612602e-7
1.0581769010716485e-7
3.769253044772164e-7
3.4186187316576225e-6
9.609213304940572e-6
0.000012007068503012797
0.000012528555915824939
8.033937552201631e-6
3.969251459702853e-6
2.298209580238363e-6
1.3596453880433047e-6
6.42610170730984e-7
2.0321005907803653e-6
7.766771141079542e-7
3.11205743888446e-7
1.5458919394882198e-7
1.1351034813311498e-7
3.53075845944432e-7
4.467615741349259e-9
4.206568418143861e-8
5.250664729200093e-10
1.5067602292102486e-10
9.042404626897526e-10
4.541693930477569e-11
1.0284005544686541e-8
1.4363506231733919e-8
2.241935764726942e-8
9.793781558154487e-8
4.687641806187974e-9
9.68591071303643e-10
1.3566844419441695e-10
1.8352935515659784e-11
5.437867675745539e-12
1.2959068029155845e-11
9.743132006736961e-12
6.2791743916026925e-12
5.255317995738917e-12
5.69387230386419e-12
6.8960548022144835e-12
8.743311967743138e-12
1.1376714116583905e-11
1.5130361349376064e-11
2.0594329211743365e-11
2.8802498578755447e-11
4.255901237466464e-11
5.200561168930002e-11
7.558531084759179e-11
1.4650851595101105e-10
3.7529788756811397e-10
1.4280623306612738e-9
7.823535957829213e-9
5.321610251527134e-9
9.481530708130131e-9
4.519465256934928e-8
2.21941434860745e-8
3.6944334909017724e-8
3.879837332237294e-8
1.8730915100396694e-8
2.2727291910531757e-8
3.099842297678799e-8
9.244662715806261e-11
6.938413684177689e-13
0.
0.
0.
0.
0.
0.
0.
0.
0.
0.
0.
0.
0.
0.
0.
0.
0.
0.
0.
0.
0.
2.7672775506348465e-14
4.012193181690408e-14
5.845598624341847e-14
8.54942562783e-14
1.2548563710021033e-13
1.8486335016047856e-13
2.73423923071077e-13
4.0618829522190886e-13
6.063668087843969e-13
9.10138013476471e-13
1.3744533452472538e-12
1.9727158666280264e-11
3.778645359097732e-11
6.269428107136475e-11
9.412118279715033e-11
1.2661861425605103e-10
1.5143520984442866e-10
1.5772717103495646e-10
1.3461479726051232e-10
7.301173153170659e-11
3.331507530593641e-11
1.8743937607122364e-10
3.661430477093482e-10
5.087755873771939e-10
5.260376672368489e-10
6.221318688538248e-10
7.507074626694011e-10
1.0799847412471343e-9
1.7576148849380078e-9
3.137388137108279e-9
5.571416707786753e-9
3.4627229947387855e-9
2.2033467513343834e-9
1.7379095333222769e-9
1.6414543167144547e-9
1.785337069735332e-9
2.1536800228196275e-9
2.7964282680187593e-9
3.829994015383328e-9
5.4660359889810376e-9
8.0697388241425e-9
1.2238751416132273e-8
1.2053718054641636e-7
4.004255140781437e-8
1.0697285337231499e-6
2.257613344315895e-7
7.644878771259309e-8
2.1585921901166552e-8
2.2760253381263647e-9
2.6564447770477245e-8
1.711511083841749e-7
1.0538116647704995e-7
2.6990783997525175e-8
3.6910841657513565e-8
6.342311078317824e-8
6.272563129461773e-8
4.3735293262703674e-8
2.750842929626067e-8
1.6392570526868507e-8
7.0224401111129925e-9
3.524671095243446e-10
8.687593132775047e-9
5.933198643083525e-9
5.418134911030081e-9
9.11695969206085e-10
4.394595904478522e-9
9.885397983595501e-9
1.9400886223513902e-8
3.7140986989660415e-8
6.241042596618683e-8
4.3250597023018427e-8
2.433348221770206e-8
2.0266489584282133e-7
6.948597203098789e-7
3.7760814107621013e-7
2.4231988357570914e-7
4.190409932769836e-7
4.6777499437381493e-7
4.812880064066198e-7
4.5451547022787055e-7
3.693371973530898e-7
2.3475937578973564e-7
8.161086131229308e-8
5.54671083467011e-8
1.0638920981905627e-7
1.2966289353115514e-7
8.638496803877404e-8
4.3478019451417835e-8
9.86612635295509e-9
2.0473633736589576e-8
1.551634364500165e-8
1.2386549969142723e-8
1.0397803226586331e-8
3.2011038807188505e-9
7.607099018776322e-9
2.433824623495538e-8
5.768163945849175e-8
4.4284389382975044e-8
2.9484367020933267e-8
1.822052095503007e-8
5.042739292332341e-9
1.9266179834439003e-8
5.491038289902096e-8
2.13842266020028e-7
1.5389634681612858e-7
1.7451526527733913e-6
6.207283743073801e-7
3.504028599951258e-7
1.819354876909369e-7
8.876179524103031e-8
4.4009326283051635e-8
2.1857539126192644e-8
1.1301405459983272e-8
1.0011308804102312e-8
9.22631731686038e-9
1.0236841054280735e-8
2.081601431811787e-8
1.666454484716185e-8
8.09189492661473e-9
9.198747782206712e-9
3.8911100138492735e-8
2.8471275261404723e-8
2.591909140838782e-8
2.0399237136628156e-9
3.3593239687097287e-8
7.720690886589907e-8
1.0240728690000838e-7
9.193986885440548e-8
8.309871686812891e-8
7.286679842260302e-8
5.919637252828606e-8
4.3337557878265284e-8
2.724970355032756e-8
1.1408046986740156e-8
6.197580098656798e-7
2.6546539469360466e-6
1.8742871226203e-6
2.7752123984123293e-6
1.8676213079355934e-6
1.4008683854879702e-6
8.420155743237361e-7
4.234963656866271e-7
9.299843161311928e-7
9.046233644554953e-7
1.2598276379906192e-6
9.67443056468587e-7
1.6149519424533742e-7
1.7455328517754294e-8
1.2015184113795401e-7
1.345641146952968e-7
8.82400446390001e-8
2.6674591199773317e-8
1.714158908073594e-9
9.160170288208417e-9
7.481515865570061e-9
5.666043931917769e-9
2.4483950156709595e-9
2.7022415032785746e-9
8.023060269630864e-9
1.684685265764301e-8
3.592777690315032e-8
6.918469780251907e-8
4.030397234539569e-8
1.9499615653685412e-9
5.139961763499137e-8
2.853657496610122e-7
4.500697750317562e-7
6.043709565339706e-7
5.854652454632764e-7
4.936844173858047e-7
3.696897089045552e-7
2.4041382097365284e-7
1.5224609315822175e-7
1.0101103767852923e-7
5.721930626578241e-8
3.01461046221537e-8
3.0537622395795154e-8
2.2691359093484095e-8
9.549644677760101e-9
7.148514260219407e-9
1.9050140738043097e-8
6.282186554398459e-8
1.8969681358769493e-7
8.756638619881351e-8
7.06468188569519e-9
2.1886126457638403e-7
2.9605191696732705e-7
1.8759225252986058e-7
1.4039990172481843e-7
1.3678795683702797e-7
1.4548074677590376e-7
1.561376299808193e-7
1.603284654713144e-7
1.4906557752582775e-7
1.203455100381958e-7
1.2708548732288527e-6
5.4949036787167e-6
4.313697586482565e-7
5.216842838643928e-6
4.633273073489432e-6
4.86532752499861e-6
5.585569845852119e-8
1.179646853209005e-6
1.5518355442927074e-6
2.385245087749785e-6
1.6706420941163503e-6
4.589187705553061e-6
0.00001146177695132481
4.254401668248522e-6
7.393815528188598e-7
1.028973230626886e-7
8.08178607122526e-9
3.4715542309970063e-9
2.4727359623841654e-8
6.36740803769866e-8
6.212726301562473e-8
2.100138530972452e-8
6.546190188985174e-9
2.111047883241054e-9
3.7022017769696453e-10
1.4619926807423712e-10
2.42827022885303e-11
3.560951986516307e-11
5.38363523342587e-11
1.920745267250328e-11
9.095519217012963e-11
4.2320707938092076e-10
9.553694130709877e-10
1.1457950042238071e-9
1.1630267980270895e-9
9.24177897891592e-10
3.996952705038614e-10
4.258220715991235e-10
1.154399356373743e-9
1.1511861611821502e-9
5.323434122692087e-10
3.5189598672657807e-10
1.6283491661867707e-9
9.523026983382414e-9
2.7061486740958083e-9
1.9560544628996623e-9
1.1430473884200603e-9
1.1206854958052693e-9
1.472833943072475e-10
6.690400099407042e-10
1.447716766814498e-9
5.77072852564099e-9
7.333332628094025e-10
2.358017620079238e-10
1.366657741578594e-10
9.417427187090327e-11
3.6296922956453814e-11
1.3236721658622987e-12
5.857293561922336e-12
9.828844351379828e-12
5.137200437441175e-12
1.1611748108271853e-11
3.954800720541884e-12
4.5530479150948885e-12
5.575513349544334e-12
7.10209750940654e-12
9.252110180215688e-12
1.2255085300545054e-11
1.6491070927883852e-11
2.257881469119607e-11
3.1550358344696595e-11
4.520326865489496e-11
6.685931739368885e-11
1.8958086393379772e-10
4.816043930320723e-10
1.4063401092940404e-9
6.029009244102525e-9
4.906975006407123e-8
4.334156820571196e-8
3.488729073060179e-8
2.7720579963953857e-8
3.99145770470374e-8
1.3181566985661015e-7
1.787992378025014e-9
5.677445222122099e-10
2.40457419469633e-9
3.275518253456309e-10
8.614757073988879e-13
3.2586225630296034e-14
4.3198601139148154e-14
0.
0.
0.
0.
0.
0.
0.
0.
0.
0.
0.
2.6817106215169966e-14
3.6907591576851365e-14
5.090010765439848e-14
4.2495174438835124e-14
0.
0.
2.5993100957751354e-14
3.7470432255628977e-14
5.004785029142469e-14
6.68381206772217e-14
9.19841216176143e-14
1.3036064204885665e-13
1.8867058917392675e-13
2.7692818900806373e-13
4.1052841122023695e-13
6.134234762943859e-13
9.232265952616123e-13
1.3996036211599417e-12
2.138318253210197e-12
3.2951973631464e-12
5.127924606343182e-12
8.070835110263122e-12
1.1493991815128568e-10
2.653287094298493e-10
4.671922346256604e-10
6.050386496374602e-10
5.119674157736187e-10
1.7253319352949764e-10
3.3780565538909214e-10
9.532086968872427e-10
1.637739780705824e-9
2.3742556234080238e-9
3.1523633813456746e-9
3.961991630865673e-9
1.7914762269742536e-9
9.249725403003062e-10
2.3911843067680937e-9
3.1283735204915525e-9
4.166693946247942e-9
1.6564627633030078e-10
4.888664377698741e-9
1.2220997653069263e-8
7.416389959275416e-9
1.1098259398807423e-9
2.3232147285104604e-9
2.6442503167060634e-9
2.3500386668799334e-9
2.0545518491222128e-9
1.86665739208382e-9
1.8017195013972198e-9
1.8642319348851984e-9
2.0674897510281584e-9
2.4397814828278265e-9
3.429649094006453e-8
2.1643919167961956e-9
4.957058660791923e-7
1.1725000200149888e-7
4.435476912154586e-8
1.3022457508270942e-8
3.1001083829186995e-9
2.408342058756408e-8
1.9085753003446663e-7
7.149047538973517e-8
7.87689094042629e-8
6.327240274591581e-8
3.189503582597292e-8
2.4094123709924624e-8
2.166310798420219e-8
1.9736174287423595e-8
1.4676855455750054e-8
6.771702298686333e-9
6.892285652159133e-10
6.406988086153745e-9
3.9908630572256395e-9
3.57533359891107e-9
2.3786794566966116e-9
1.0414059889577435e-9
3.826406490907647e-9
7.689851503190497e-9
1.4326196797213163e-8
2.578310326550929e-8
3.084493180049111e-8
1.466876569436065e-8
6.447114593671569e-9
1.262062790051489e-7
5.844419386901467e-7
1.0369638442180696e-7
2.2024845264478432e-7
2.5868438294741556e-7
2.561550197312375e-7
2.370990318125116e-7
1.951188939468598e-7
1.375128379392562e-7
8.138417962999544e-8
3.74372451322161e-8
8.581655345597143e-8
8.736663032714245e-8
5.6997103557266444e-8
2.700070889272462e-8
5.759405367767363e-9
1.992199098865546e-8
1.4693288913690204e-8
1.2996696424772499e-8
1.1462803003717186e-8
2.46408818939863e-9
1.2345452482574907e-8
3.692814354851792e-8
3.000921704927763e-8
2.31037687313115e-8
1.7863231242434842e-8
1.2382472944289204e-8
5.2419350180062585e-9
6.881186740804958e-9
3.3040890382213317e-8
4.330293213955678e-8
2.0692426900570504e-7
3.367766168418909e-8
2.460350046462865e-6
5.046576260480356e-7
2.271068280383471e-7
9.365139909501971e-8
3.465200726420654e-8
5.763485989949185e-9
1.711207629347139e-8
5.984362488775119e-8
1.6321071009396858e-8
5.872319560901174e-8
8.19958149194423e-8
7.045758422972855e-8
4.184618136467812e-8
2.085395383733724e-8
8.107142367755831e-9
9.010484564226812e-9
1.8689630037412176e-8
1.4876574317494162e-8
1.3871288772004251e-8
7.302071503038735e-10
1.3728334402390019e-8
3.361555031393742e-8
7.260097799480457e-8
8.743007819223899e-8
6.681111731889102e-8
4.877507889452098e-8
3.333151758156747e-8
2.0361936284435682e-8
3.0683835655533013e-7
1.3988696714020817e-6
1.3691199833834246e-7
1.0736524578146845e-6
1.0092856754354328e-6
8.975591081327314e-7
7.483982499859461e-7
4.980894176314221e-7
1.3874615970327926e-7
3.454672062502737e-7
7.236493452240671e-7
7.786918794968093e-7
1.4545196767749074e-7
2.8476855345453366e-8
1.1746430095727083e-7
1.1368897707063436e-7
6.907953925232829e-8
2.21911390837791e-8
6.0454601091785466e-9
1.0599765082406595e-8
8.154557144521256e-9
6.418882111629667e-9
2.773916371230901e-9
3.0504554523642113e-9
9.340136457792176e-9
2.0652210633572104e-8
4.6432165014238887e-8
5.719954303846992e-8
2.8254474425839738e-8
5.533110894434777e-9
2.6750292271461485e-8
2.386649207392174e-7
3.9913252664039413e-7
6.592100441244396e-7
5.549814040901624e-7
4.4044699103093215e-7
3.1931027067177775e-7
2.0313234451500977e-7
1.268266895365614e-7
8.527414861147239e-8
6.593537928753719e-8
5.498238805548523e-9
1.3440487827413205e-9
6.20548803710373e-9
9.276223735646424e-9
3.87672009335679e-9
1.8169809521494107e-8
8.314526551408821e-8
6.573448896906968e-8
5.802250180094651e-8
3.4195698052768063e-9
8.105669000851794e-8
1.2763806875559588e-7
1.08934078113591e-7
1.0322353856057975e-7
1.0308723371505876e-7
1.014856573060989e-7
9.344789222705714e-8
7.760666303812319e-8
5.65342406780807e-8
3.31424148454265e-8
7.917992225139186e-9
1.1529669590196818e-6
3.9482847970710624e-6
5.293113872482361e-6
4.248473868951896e-6
2.5129054133169756e-6
1.7585153027611948e-6
5.142245189866727e-8
9.34399450207942e-7
9.151606754827748e-7
1.1589577383092497e-6
1.7800438618065199e-6
3.4194747204781923e-6
6.593217389256134e-7
1.0789174138343723e-7
5.8734294546877806e-8
5.327507297024202e-8
1.0561746490625843e-7
8.605837138586461e-8
2.3042897330912774e-8
3.2254204433930313e-9
3.453311636241841e-9
3.9770309045675695e-9
2.8873237153833035e-9
1.369617343829461e-9
1.2832926538562205e-9
3.7504676141793115e-9
7.087729947511204e-9
1.2631967661776373e-8
2.189701497228252e-8
3.379309163508248e-8
2.6810469611021657e-9
3.695159357267465e-7
3.0378742668564403e-7
9.072771449918302e-8
2.682257911629745e-7
3.3876795773858066e-7
3.642231972834364e-7
3.272958480714433e-7
2.5296359833852655e-7
1.7259194899694816e-7
6.564262649333029e-8
3.040174141217551e-8
2.5069467506604044e-8
1.4272602821983609e-8
1.0156365366101463e-8
1.6584448413246916e-8
3.183179925060206e-8
4.277765404790332e-8
9.524345147773963e-8
1.0641729031414202e-7
2.31989444537925e-9
2.1010963187313108e-8
6.630898870070632e-8
4.119947151785088e-7
4.664714572695438e-7
2.444779547413571e-7
2.125852400213773e-7
2.2145546589487407e-7
2.3727515615599366e-7
2.476559722429824e-7
2.3605184580046572e-7
1.35124783788458e-6
8.156333941775816e-6
5.884530619569303e-7
4.6151600070624955e-6
4.937418957238989e-6
3.6143183970825116e-6
1.312015543519739e-6
2.0218198758412944e-6
2.685501752357378e-6
1.3957972799181975e-6
2.3092973363917385e-6
1.132216431067914e-6
5.812731456322972e-7
6.118321370071887e-7
1.1863410625895591e-6
7.589808205320754e-8
1.996939499721798e-8
8.86767238479996e-9
1.7677407100239782e-8
1.0274222611249545e-8
7.064417057532933e-10
6.523193856946033e-9
6.370318708580552e-9
5.802842929018814e-9
1.623749710274471e-7
1.0851419597933353e-8
7.172696589502513e-11
2.1961203590370516e-10
1.291204465167286e-11
6.678468323244899e-12
6.65799035875966e-13
6.90421851504876e-12
4.726877622217847e-12
3.3369326595410755e-12
3.489064349700825e-12
4.231512546252315e-12
5.428906286326912e-12
7.172098136802468e-12
9.693889851437613e-12
1.3412213528995106e-11
1.906764899603792e-11
2.8036155210685517e-11
4.846174502452301e-11
7.561762291696589e-11
1.4007384976639292e-10
3.5043788182299347e-10
1.4620932160491721e-9
5.98250447382085e-9
4.4218347536108e-9
9.537757866343261e-9
2.947288418733423e-8
1.649521838071277e-8
3.658969005924393e-8
2.7320013675769794e-8
1.608923888484013e-8
2.5231307716259393e-8
1.1119084761822753e-8
7.722801333961538e-12
3.182462271849466e-14
0.
0.
0.
0.
0.
0.
0.
0.
0.
0.
0.
0.
0.
0.
0.
0.
0.
0.
0.
0.
2.2369798536546233e-14
3.073373190403837e-14
4.345729255709979e-14
6.253357504219346e-14
9.092442808911199e-14
1.3310769984890692e-13
1.9588650182951342e-13
2.8964611742401647e-13
4.303344899013374e-13
6.426240783322525e-13
9.65014585800183e-13
1.45817975956661e-12
2.2188244556985423e-12
3.403097540446679e-12
4.7304545207612686e-11
9.913377859258468e-11
1.7108650041374212e-10
2.4922420374573204e-10
2.9524173592363094e-10
2.7399158719876744e-10
1.6954320760154447e-10
1.8514406740836492e-11
2.8355821228262826e-10
6.171196242503724e-10
1.011163170259712e-9
1.519678536432516e-10
1.2137008730029409e-9
1.5368090448076575e-9
1.5180102229720876e-9
1.620197450126809e-9
2.1704365841130674e-9
3.75420510833353e-9
7.65584890626648e-9
6.7319360374998e-9
4.108664005600044e-9
2.776429979549676e-9
2.0436001802394264e-9
1.6499557248395742e-9
1.4820444592457149e-9
1.4904515001156583e-9
1.6652577315882061e-9
2.028027900407991e-9
2.6322281371034675e-9
3.570641536710837e-9
7.886777382358711e-8
1.9942902206702873e-8
8.533144030744326e-7
1.8202349730435248e-7
6.61316210764095e-8
2.0013463061208163e-8
1.0288077262793022e-9
2.2051029043779096e-8
1.3890541715139614e-7
9.981709096573241e-8
9.23741893024403e-8
1.3973626961424264e-8
7.7068583224535e-9
1.5468385898530374e-8
8.550198298322263e-9
4.793805623008393e-9
4.375611984815938e-9
2.593633764721895e-9
2.3383244919933984e-9
1.1912121401861335e-9
4.476630580972335e-10
3.9457449952601674e-9
3.0410260720791986e-9
2.8275223233164026e-9
1.281063117376497e-9
5.939535513639905e-9
1.7223184214773417e-8
1.6054631036225722e-8
7.594833505210303e-8
3.426564369972927e-8
1.0049947840064484e-7
7.643003617239368e-8
3.680757304306538e-7
5.313323615804726e-7
6.10610488200473e-7
4.4446075784067484e-7
8.276213126353929e-8
3.192056023694819e-7
7.265357340509848e-7
1.182302152514857e-6
1.7985873412690826e-6
2.961148322955253e-6
1.55763109106156e-6
3.814707431140966e-7
7.06162672555924e-8
2.8126681240645996e-8
2.9547408172813605e-8
3.0248103318235245e-8
2.7757034213477266e-8
2.5787132621984304e-8
1.8809869817238877e-8
8.190476406254235e-9
1.9416316178097074e-9
2.3173907494218767e-9
4.371855023878877e-9
3.621015374857744e-9
1.6793491876376695e-9
1.3889115273101334e-8
3.895637616311034e-8
8.486770335442123e-8
1.0726604896007993e-7
9.726579739182655e-8
9.111661137445707e-7
2.0979124623095255e-8
9.199035579857262e-6
1.6481641187043973e-6
6.773762898591865e-7
2.443310713925703e-7
6.733538169737937e-8
