# Supplementary material for: Observability and Controllability of Nonlinear Networks: The Role of Symmetry
Source: Phys Rev X. Author manuscript; Available in PMC 2018 Nov 13. (PMC6234006; doi:10.1103/PhysRevX.5.011005)
Supplement: Code Archive [file NIHMS982008-supplement-Code_Archive.zip › MathematicaData/FNCtrlbDELTAHetN1M1ChaosK9IC1]

1.333359698037227e-8
4.971827395152975e-9
2.0145841433174456e-9
5.129323835822607e-11
5.287173676604951e-12
1.1028710517280598e-12
1.2584151991788729e-12
1.3294137578793168e-12
9.974013521705281e-13
1.0991233908544937e-12
1.337973646118629e-12
1.6854540533219395e-12
3.133902747712639e-12
3.4316526730398862e-12
3.0469393173826177e-12
3.395653763212475e-12
4.934451362697485e-12
7.86604774603103e-12
1.2977435482059746e-11
2.2135789443843115e-11
3.952724080401648e-11
7.526922995782475e-11
1.572210358895433e-10
3.7880159997288556e-10
1.1768891275707789e-9
6.934980146259123e-9
2.9458820523458498e-8
3.258207620802142e-8
1.1326871908239683e-8
1.0065782038449015e-8
1.8381103329630906e-8
1.1152440680061107e-8
9.083664790460716e-9
1.0431700450956141e-8
1.8317910728963106e-8
1.3152257690955596e-8
7.768779965266048e-9
6.816357840063324e-9
8.407634606029888e-9
1.0837734178844775e-8
1.0504333365790768e-8
1.8855077336627087e-9
3.593472088196388e-13
0.
0.
0.
0.
0.
0.
0.
0.
0.
0.
0.
0.
0.
0.
0.
0.
0.
0.
0.
1.8246974452985144e-13
2.448554402478556e-13
3.2836134925922497e-13
4.4718660413764547e-13
6.151274020162986e-13
8.525174419173665e-13
1.188011016600938e-12
1.661920705610678e-12
2.330854189389331e-12
3.273850914765731e-12
4.600183573161053e-12
4.5446870680201515e-12
3.784357205141334e-12
2.946122524113823e-12
3.055005351177743e-12
3.63167006724059e-12
4.862054093576064e-12
6.954215655377583e-12
1.0261127322380129e-11
1.551808004233488e-11
2.40844273097534e-11
3.8427386285027976e-11
6.316351426748006e-11
1.0737344527869235e-10
1.9015661268845746e-10
3.555100433801617e-10
7.183508411294564e-10
1.6314289602380906e-9
4.24878967281569e-9
5.5559275904596036e-9
5.030544434097377e-9
6.578714373738515e-8
2.880398703809377e-7
1.0068129728487213e-8
1.0309107820405107e-7
1.1607592601773413e-7
1.1731505260072443e-7
1.0841786287036599e-7
8.969760093322631e-8
6.892559708211332e-8
5.227961872640128e-8
4.1393214241676977e-8
6.373257616156865e-8
6.016588996790261e-8
3.367816757871385e-8
5.7958448574365725e-9
3.0129266834283755e-8
2.0587545445356754e-8
1.851066730327596e-8
1.920017446050611e-8
1.1293881008715728e-8
9.407817582610685e-9
3.1225288170876935e-8
2.745709705369704e-8
2.4077713990863648e-8
2.1103070262842886e-8
1.759416598953884e-8
1.289564125018942e-8
5.2510863633794475e-9
1.500149167976886e-8
4.755525957688093e-8
1.94173285415698e-7
9.829141839169731e-8
1.5156674871615242e-6
3.4033539693359613e-7
1.6391265076855904e-7
7.320645409619137e-8
2.9067206870332446e-8
2.807219696960999e-8
4.43613342474789e-8
1.592764941728727e-7
1.0545671770081397e-7
7.413702618703326e-8
1.048655911096441e-7
7.447455291784134e-8
4.152953723241175e-8
2.1433755461801453e-8
1.8950690481515886e-8
8.692713990491448e-9
1.3650247869760086e-9
1.6614969465235906e-9
1.7351710651983292e-9
1.313577420331456e-9
1.1066920576027434e-9
4.0977308055487414e-10
4.906386401041173e-10
1.2972576833691926e-9
2.4538048740672966e-9
4.2526093298481255e-9
6.954643769087714e-9
6.749780237623908e-9
1.897017948027974e-9
7.308087453959195e-8
2.2605942514891578e-7
4.01010172638586e-9
8.653212412507338e-8
1.0182665931763813e-7
1.0580520274873491e-7
1.0096145221130387e-7
8.647803360299498e-8
6.81613530496303e-8
5.213980707851221e-8
4.071545278217354e-8
5.99714019947464e-8
5.407207306296112e-8
3.002367210899618e-8
4.62808366083746e-9
2.6346315838191833e-8
1.8045452359802588e-8
1.6285789131834858e-8
1.6752930247101314e-8
9.335866758645372e-9
9.087981322559602e-9
2.864576527542324e-8
2.4684263670560444e-8
2.1425294065365294e-8
1.8648605704073427e-8
1.544432890677752e-8
1.1012382459704835e-8
2.5005517251515946e-9
2.876523284458251e-8
2.976375262954572e-8
2.349614809546542e-8
1.9942777712861024e-7
1.134553815101291e-8
1.564024171131475e-6
2.625294746276269e-7
1.1127951807108041e-7
4.6371499670602875e-8
4.9074490047524706e-8
1.0346411659040047e-8
2.2449104731075134e-8
1.1346745435760752e-7
2.8197085977396574e-8
6.151866201222201e-8
1.1817676317072654e-8
7.851639934702709e-9
6.0830187877361185e-9
4.344282171180674e-9
1.5699351511957913e-9
2.431519582751528e-10
1.4066742744055125e-9
1.2966814149657885e-9
1.0587191094676843e-9
9.250686415192328e-10
2.868863133781874e-10
4.4276092660438123e-10
1.2553286360561292e-9
2.706643824455568e-9
5.516914693511265e-9
4.5855903974245035e-9
2.1512627603955786e-9
7.445533443604965e-10
2.5674171223164427e-10
3.686919337373222e-8
1.5837911615726677e-7
8.898318747459346e-8
1.2327723496595616e-7
1.078056538184486e-7
9.164199935227422e-8
6.925920734217964e-8
4.636600638783293e-8
2.8484783008788003e-8
1.563321728414475e-8
6.970051276229717e-9
2.8709612241003415e-8
4.005622924953799e-8
3.4856143501591425e-8
1.8380868137671215e-8
5.828865601541507e-10
1.330277466258836e-8
9.607125837169118e-9
8.512131854821428e-9
8.211188844608905e-9
3.3283767939954734e-9
5.36508602095595e-9
1.958545729780128e-8
2.0613054635345224e-8
1.6089050496303966e-8
1.2830042252681562e-8
9.705310128541519e-9
5.70067640685716e-9
3.1529867663788363e-9
2.8068620950505482e-8
9.441245356643143e-8
9.043768330002973e-8
5.562529356406109e-7
1.7959556297479e-7
9.785142717492303e-8
5.5632033555755044e-8
4.610728692419703e-8
4.51161307271265e-9
5.30233201588801e-9
9.281406172864955e-9
1.9964228291720055e-8
5.803748101276114e-8
4.600054357125121e-9
2.7317222177310023e-9
1.4059647634191536e-9
8.317771844714078e-10
5.784410155997145e-10
2.935260695723067e-11
6.308316626829894e-10
8.552007696715107e-10
7.00712342737252e-10
6.313126231767208e-10
3.8558604849629855e-10
7.543493292813596e-11
4.897836716186864e-10
1.1285415203610497e-9
2.3287942766090767e-9
3.252990861940449e-9
1.5437386435904472e-9
5.925541650387189e-10
2.8305338687189982e-11
2.443483801953036e-8
1.2404880176929565e-7
3.6681469225809114e-8
8.148223128505743e-8
7.806184207863942e-8
7.14145493104863e-8
5.8818607297679256e-8
4.243077409377405e-8
2.7326776262444032e-8
1.5105299145169825e-8
5.346711539870223e-9
2.4027088323519717e-8
3.1844059768700716e-8
2.579122895668929e-8
1.3594478639135661e-8
8.556065123870569e-10
9.62862290155153e-9
6.976451620091132e-9
6.204051076548426e-9
5.871108204582882e-9
2.1257521833783274e-9
4.304795473727346e-9
1.5201402748106594e-8
1.44500346822095e-8
1.125605405720696e-8
9.056866219533404e-9
6.9042558036635215e-9
2.7217222697189732e-9
1.3226708485521826e-8
9.238855290273115e-9
8.171022601571686e-9
7.150913309974125e-8
2.215941059142793e-8
4.018270587716448e-7
8.414520479616715e-8
1.0256006921678116e-8
6.531695894031248e-11
1.2964455426530217e-9
5.274103390489498e-10
2.357793467992896e-9
1.0778162073656047e-8
7.646027370990679e-8
2.2348805427793996e-9
2.981514446870755e-9
6.275025216296613e-9
6.365916820070687e-9
3.916724300271888e-9
1.7178373963639997e-9
1.6867722384337734e-9
1.6344338048724647e-9
1.3020076112951755e-9
1.2448169225873682e-9
5.575943628937364e-10
7.135486633575669e-10
2.1330969834768856e-9
4.839957393197126e-9
8.162514175080543e-9
5.401782697397286e-9
3.589299613781402e-9
2.1735384151638918e-9
2.8692611323214176e-10
7.89076979742355e-9
1.5769843731948666e-8
3.7103520170996575e-8
1.5854403211453103e-8
5.7045937591951366e-9
2.3733084190128616e-9
5.2119589692227915e-9
7.235221456353e-9
5.787883556079596e-9
2.1424268692641942e-9
4.302777734027279e-9
1.730981215780789e-8
1.757555470412507e-10
6.7715927330258976e-9
8.430458363301587e-9
5.875204086425227e-9
2.9996518681388067e-9
1.6068631918519306e-10
2.0720653107990547e-9
1.4646781554597614e-9
1.2869075479942943e-9
1.1035732841055508e-9
1.668005917717994e-10
1.0174899892972715e-9
2.910643852205353e-9
4.969176480961691e-9
3.3613044597078505e-9
2.428611627504465e-9
2.09926880304882e-9
1.8297189779522904e-9
1.7141140935460335e-9
1.433103198681007e-9
4.216211556545267e-8
2.13573643906061e-8
3.23021311615494e-8
2.9001968149307246e-8
2.292037357890025e-8
1.5445278077682347e-8
9.238054117486527e-9
4.4321239113280625e-9
2.907060983154613e-10
2.924184550573799e-9
2.041090430292583e-9
8.86236473463819e-9
1.5506889224706726e-8
1.763096475973492e-8
1.240849210041827e-8
5.5579760839311885e-9
3.1011898121875233e-9
5.787702189327483e-9
4.343004903237886e-9
4.18873489737562e-9
2.4933606381114885e-9
1.570812401118828e-9
5.840373860162581e-9
1.3452114904629716e-8
2.2900207240487864e-8
1.685170066825544e-8
1.1610602429155267e-8
7.593225022082471e-9
4.310844804667096e-9
1.2536405606966493e-9
7.292273439338549e-8
2.949109480738636e-7
1.7720557105493235e-7
2.246991900616496e-7
1.6361122692832351e-7
1.2160189059025764e-7
7.97473821572821e-8
4.2044631069359804e-8
1.6472916700293116e-8
1.373493931061787e-8
6.957362981095072e-8
3.8922868536845414e-8
3.456360641792086e-8
3.647555523529872e-8
2.6673405279703594e-8
9.694687440646798e-9
4.2397729043455e-11
3.322965149471137e-9
2.819895443447796e-9
2.3137727538195193e-9
1.876777859029967e-9
3.666438719348384e-10
1.6447098009025607e-9
4.895264910254796e-9
1.1663586213261889e-8
8.752817348471285e-9
5.522858260868627e-9
3.1723967895367854e-9
1.1275792248445208e-9
9.554293125512844e-10
3.4852027866585056e-9
6.264953116003452e-8
6.35445227688312e-8
5.649726529005652e-7
2.229995389009564e-7
1.350337833146197e-7
7.67423448904302e-8
4.0524219307179946e-8
2.115211538511434e-8
1.0508009974568873e-8
4.7234706142736705e-9
4.086697825983612e-9
3.256541546444994e-8
4.768544366808361e-8
4.570127526572944e-8
2.5362803030628182e-8
9.95320000973777e-9
1.7070545370980547e-8
1.7731701360914218e-8
1.4811985580031854e-8
1.4814203704883381e-8
5.380974084235443e-9
9.61043137396722e-9
2.883932236497025e-8
4.41659748325607e-8
3.928283206441912e-8
3.3244505921709233e-8
2.6796538281398897e-8
2.000230161851229e-8
1.3226564339581097e-8
6.399410798684919e-9
1.2671688574589756e-9
2.4984646088338813e-7
8.450931808501097e-7
1.2544576343651899e-6
8.84398917193474e-7
5.435256328119803e-7
3.4756368255192554e-7
1.6780910220562867e-7
7.842675490602264e-9
3.9868451185256346e-7
5.996279114057562e-7
3.8568277426254416e-7
1.0361074462719014e-7
9.90131572523841e-9
5.086719878717294e-8
8.029550140022175e-8
7.307176901012356e-8
3.0849152350718613e-8
4.288031845209873e-9
4.093392666776968e-9
4.4128359881042405e-9
3.408622745920048e-9
2.547818824021488e-9
3.9386172443531265e-10
2.146397620370032e-9
5.34699685860289e-9
1.1717209076215166e-8
2.5362722212789752e-8
2.118694110582007e-8
9.535551026575726e-9
5.041119790637641e-11
1.1984633523933662e-7
2.5296818313139386e-7
2.0533656677948392e-7
2.321616236758146e-7
2.0709207229455828e-7
1.694717714422853e-7
1.2164256322641239e-7
8.333016222505211e-8
5.979487746818053e-8
4.770234634051769e-8
4.5994000096598345e-8
1.1517476153665942e-8
1.1538164648452971e-8
2.0640115675779245e-9
4.924997151883073e-9
1.6929628140359352e-9
2.2553386090692192e-8
4.2362120667074006e-8
3.3242297199846425e-8
1.8169224955002967e-8
3.1200353829025104e-8
6.826253264497734e-8
8.64509928058684e-8
8.003793857960914e-8
7.7955434948312e-8
7.70697919303466e-8
7.316883451761174e-8
6.431697918655153e-8
5.1304577577546e-8
3.6139122237904605e-8
1.9982012019595803e-8
6.450644038426721e-7
2.6711241812177676e-6
9.458705570799009e-7
3.012429009456553e-6
2.156323900074489e-6
1.7460381254562916e-6
1.1408544602334928e-6
7.985558167074738e-7
8.473862175777616e-7
9.508845164378498e-7
1.7817971192000015e-6
2.0648684892766107e-6
2.6731851975263453e-7
5.3665304471518685e-9
5.238718089086101e-8
1.1867518503116833e-7
1.217967520529253e-7
3.692155359942366e-8
6.635112094974562e-9
2.2963572235249447e-9
4.239591287477529e-9
3.2555023036465183e-9
2.0843518072766573e-9
2.3913817041089564e-10
2.7178135140210357e-9
5.704229602919566e-9
1.0899322265224805e-8
2.1227268455757097e-8
4.064731568869988e-8
2.1182905234586835e-8
4.702051126213633e-8
2.623752032570621e-7
3.600896712426826e-7
2.0120634563836616e-7
3.104932571178926e-7
3.213898235197596e-7
2.8421267147919394e-7
2.1248816877847332e-7
1.46934622392746e-7
9.85529033024633e-8
3.4019818942858365e-8
2.7865722585764427e-8
3.0920241198601204e-8
2.601248157300151e-8
1.7994776861038205e-8
2.5143884601242726e-8
6.602365661984453e-8
1.4978657665140837e-7
9.256765063571178e-8
3.376664703580339e-8
6.616957446377032e-8
2.105857254005834e-7
2.4260071984559413e-7
1.656554165520412e-7
1.4230882790627365e-7
1.4611546281490826e-7
1.5851559450001525e-7
1.7110066959010298e-7
1.753747637484137e-7
1.631734930133783e-7
1.332761071248853e-7
9.170820995107715e-8
1.741484790297011e-6
8.302681313600573e-6
7.548590486769466e-8
6.924145364772347e-6
5.243579958747961e-6
6.751231400910528e-7
1.4837125843038904e-6
1.6214844541721482e-6
1.9651526423618116e-6
1.3054239248231343e-6
3.545440763146095e-6
7.572977301993236e-6
2.704965515729847e-6
2.6298634359783614e-7
1.500361694150703e-7
6.994734078321569e-9
1.142903275347276e-8
2.278747393187041e-8
6.680563798293499e-9
1.9499797445256197e-8
1.3620183321161599e-8
5.1032266761845435e-9
2.2520520821114265e-9
4.1420488727200895e-10
1.524123640952644e-10
2.5476118713457195e-11
4.060817602477215e-11
6.337288607673708e-11
2.5969845867417055e-11
9.367057572492722e-11
4.768256908655168e-10
9.611428942871275e-10
1.1035523194430787e-9
1.023309138770503e-9
6.5602219477508e-10
2.2106683250898853e-11
9.88987728108007e-10
1.5860667930047802e-9
1.2169913201877808e-9
2.980576949593271e-10
3.8508797357630795e-10
1.187987694716476e-9
5.866351050161806e-10
5.268419503489746e-11
3.594848197500367e-10
1.292340457887289e-9
4.342381618951975e-10
1.6065295953472643e-9
2.7382784549902484e-9
1.1865678583101266e-10
2.0207819206522993e-11
2.4389212445488226e-11
9.365522311803149e-14
8.903183299006451e-13
2.2643225634025832e-13
4.346974091330356e-14
1.5240086206631826e-13
6.516794125118124e-13
9.051618292761238e-13
7.714819125878905e-13
9.361211003733558e-13
3.6956104047681656e-12
3.8525731150199534e-12
4.613793118829386e-12
5.859223336909081e-12
7.670448227101522e-12
1.025734222343012e-11
1.3990215218748163e-11
1.9501967525214593e-11
2.7909092662215685e-11
4.1300932243960324e-11
6.392958441404996e-11
2.3814079482295403e-10
9.561597723920932e-10
7.1129652624765515e-9
3.803714991655411e-8
2.1400617127858437e-8
1.1511903336947994e-8
1.3420959378463061e-8
3.8278625927161706e-8
9.992276837960151e-8
4.490265496313593e-11
1.3789954119732858e-9
1.5850875527526995e-9
3.670127975659798e-12
2.971073808802197e-14
0.
0.
0.
0.
0.
0.
0.
0.
0.
0.
0.
0.
0.
2.7785090678477613e-14
3.8213293110048926e-14
5.2665978120429105e-14
7.273759064841112e-14
6.286465517454527e-14
2.786177433703718e-14
2.494997618470415e-14
3.60734461197246e-14
5.25072539240798e-14
7.096583891310552e-14
9.547446007929597e-14
1.3195533106081533e-13
1.8758121308287346e-13
2.722852358826932e-13
4.009633552607444e-13
5.966231588563281e-13
8.952809826303456e-13
1.3539051949448671e-12
2.06362395556475e-12
3.172107945117134e-12
4.9223326511214614e-12
7.721352639490015e-12
1.2265962329648503e-11
1.9780552607573033e-11
2.795108011143317e-10
6.945462290225043e-10
1.2077004401924479e-9
1.2953459157718312e-9
6.1362995117067e-10
5.34840002013735e-10
1.8513149068757292e-9
3.2223576419304194e-9
4.624692068537379e-9
6.052048227800416e-9
7.489903920389038e-9
3.633379555232836e-9
3.023998080750335e-11
3.4446556148237245e-9
4.3626505849552186e-9
5.855085940884816e-9
2.400111825765487e-9
5.213341117073509e-9
1.3665568898091843e-8
1.0042059217044403e-8
6.048538980410995e-9
1.1090645099654697e-9
3.3821988331992245e-9
3.2750662077911802e-9
2.9184901161781402e-9
2.6503852394186904e-9
2.5290233373431956e-9
2.567816232574013e-9
2.7823593703407374e-9
3.203459880604105e-9
3.602010693534617e-8
1.6836152703691743e-9
4.847090715889018e-7
1.236204580304893e-7
4.9422341353039055e-8
1.5988666729350565e-8
1.406156028833023e-9
2.147843065500019e-8
1.5260251017405945e-7
9.935643134022673e-8
8.431514094540778e-8
3.643101514418119e-8
2.6077464310115956e-8
5.166221112015492e-9
3.078316939434925e-8
4.187669209579727e-8
1.6689378040367184e-8
1.302402726918726e-8
8.432925559762125e-9
3.759043919137248e-9
2.0988995130902212e-11
3.687568912122001e-9
2.6990919485661236e-9
2.095505146911682e-10
3.4907392880435837e-9
5.758242367548046e-9
9.580094486790158e-9
1.6035695703802238e-8
2.578002965110764e-8
3.792915190951163e-8
4.5081065918388e-8
1.5316702361535812e-7
3.078188132212085e-7
3.4523955224281947e-7
6.071396322487552e-8
2.2911176372149598e-7
3.9720812575478944e-7
5.041373155038495e-7
5.816133320643078e-7
6.260313401605645e-7
6.108852837447798e-7
5.103519109491169e-7
2.989077200679626e-7
1.326144290987212e-7
5.493156061023266e-8
1.3159190100744606e-8
5.749946330286515e-8
4.2498995088444934e-8
3.841559697248168e-8
3.626808623416569e-8
1.0587390183181495e-8
3.540021108226401e-8
8.256659017260269e-8
6.556184682935758e-8
5.2837892237104796e-8
4.1337383359096046e-8
2.8242802647406677e-8
1.0847079566204775e-8
1.784065678760543e-8
5.966115666621028e-8
5.145668811467294e-8
4.513599975869315e-8
3.1271283018366707e-7
6.36745758926058e-8
2.626962914687594e-6
5.523726463384299e-7
2.162929449784032e-7
7.981957771446301e-8
2.5705520559615945e-8
1.9739003081208325e-9
2.9033757944916735e-8
1.114451184486188e-7
1.0829285318062417e-8
4.217240181291059e-9
6.810092236278923e-9
6.070467440898679e-9
2.304997008923977e-8
1.569600535501133e-8
7.984590769305262e-9
2.055698998988733e-9
2.240197529827468e-8
1.6027216776657736e-8
1.0025011074570378e-8
1.2815326090001485e-8
2.7825492525476686e-8
5.1527366681582365e-8
8.822080330257316e-8
1.0279010707744269e-7
9.412095323245828e-8
7.999280975431629e-8
6.249696339504895e-8
4.404299031472857e-8
2.6859939460269717e-8
4.934271410648781e-7
2.027278429007028e-6
7.243181195595129e-7
1.9264397641445793e-6
2.0664506036306026e-6
1.944927341494847e-6
1.8250761258944994e-6
1.2760021776775108e-6
4.5106834841016106e-7
1.1046809208050898e-6
1.3631325509564377e-6
5.680946392862275e-7
1.6426811396739888e-8
2.0645353358038875e-7
1.798762308168512e-7
1.0521764739674246e-7
4.250859077093089e-8
9.338199052670475e-9
2.0907090511670794e-8
1.6043059679373124e-8
1.2707317022920807e-8
6.432472531068937e-9
4.7380462732885834e-9
1.766440698792044e-8
4.259308028324987e-8
9.496880744530372e-8
7.329145487626158e-8
4.260857543446578e-8
7.820026373872303e-9
6.124471275953886e-8
3.1235505762387745e-7
3.6281401722352905e-7
1.0694398927265804e-6
7.390692212743148e-7
5.423391491515368e-7
3.6204857330600654e-7
2.1894326952615757e-7
1.3538362277625453e-7
9.24240033230026e-8
7.076388644012901e-8
2.6037108647019618e-8
1.3259660944795346e-8
1.8160492598651504e-8
3.483502419437285e-8
4.324442059374027e-8
7.446582160231555e-9
2.8270643188839913e-9
2.706071486160634e-9
3.3652767015638556e-9
5.857878987240773e-9
5.842390512273792e-10
1.1198516613317874e-9
4.38732909585009e-9
1.4471015422901617e-9
3.446520318435331e-10
1.833123688860447e-10
4.163294726440522e-11
3.683539952704376e-12
2.0837238886021244e-11
4.15637941929004e-12
7.394357621283258e-12
5.341381143622544e-12
6.14458120149949e-13
1.8549479014952896e-12
2.6326683237711523e-12
3.406412169750881e-12
4.3268258339766586e-12
5.496833330673363e-12
7.024742635847755e-12
9.051981367741616e-12
1.1780111542347715e-11
1.5508542314468544e-11
3.0567951514811775e-11
4.237499677188938e-11
5.397568203547849e-11
8.289797315486924e-11
1.550591946403548e-10
3.2362400789199007e-10
7.517576940806479e-10
2.0870340024039395e-9
8.428355550294016e-9
7.369498074033548e-8
5.557920047924171e-8
3.186997633052405e-8
2.5720051315205925e-8
3.882616148289988e-8
1.5163754756217256e-7
3.846314428743291e-9
3.9375875780674826e-9
1.6680104834753623e-9
1.969342561689001e-11
8.8966341140612e-13
0.
0.
0.
0.
0.
0.
0.
0.
0.
0.
0.
0.
0.
0.
0.
0.
0.
0.
0.
0.
0.
2.5982300807799555e-14
3.7969087907944566e-14
5.5691719985292124e-14
8.197745752723626e-14
1.2111888239796301e-13
1.796723060023577e-13
2.6771980919816645e-13
4.0088565778092617e-13
6.035938597603675e-13
9.143988360540773e-13
1.3898090922879922e-11
2.6288661221504502e-11
4.332952550579376e-11
6.495325644799598e-11
8.75080194767264e-11
1.0490415075990397e-10
1.0925567730314556e-10
9.232798496187642e-11
4.704660320162519e-11
3.1531367077525054e-11
1.4591960970039727e-10
2.2214971003555357e-10
2.952552464196198e-10
3.1028119575198187e-10
3.9662369662084567e-10
4.960335629845792e-10
7.229589983444917e-10
1.1779677331076893e-9
2.071591097317534e-9
3.6471775470605374e-9
2.16989364765057e-9
1.4505002896048214e-9
1.2039171850733607e-9
1.1868628196979305e-9
1.3246258619602902e-9
1.6083758272109432e-9
2.066223020975096e-9
2.7594188206381865e-9
3.790855497708936e-9
5.324391030475473e-9
8.955938875557633e-8
1.6681264943954126e-9
1.0784895116691866e-6
2.225188584352874e-7
9.2560921969403e-8
3.420404687974962e-8
7.227762067425474e-9
1.2145845602890565e-8
5.257308722439727e-8
4.7213822594645356e-7
1.1447157550640433e-7
4.0973012628753486e-8
6.775769552497652e-8
5.053692778446193e-8
5.879255527807622e-8
3.6482910002009137e-8
2.222376472927563e-8
1.4469031259600744e-8
6.4844785035324805e-9
1.1561685858291892e-9
6.746007103375986e-9
4.796145425948146e-9
3.428708509138705e-9
2.412796584330143e-9
6.246578944637527e-9
1.1319645164062461e-8
2.0150920000781015e-8
3.4812932631328967e-8
5.4397118867432e-8
5.5869928412729264e-8
3.366977318012882e-8
2.413637867342445e-7
6.306148538821277e-7
5.161543677792916e-7
1.5438962819007403e-7
4.824380103136827e-7
6.13581618671677e-7
6.849173395806438e-7
7.135686069085211e-7
6.678181528531949e-7
5.17423227893019e-7
2.8290549101264433e-7
3.132174487212233e-7
1.8963729422255097e-7
8.928207967075033e-8
3.596727126122404e-8
2.3953616024044616e-8
4.413044583447485e-8
3.242947627600301e-8
2.9644966884291323e-8
2.167459841464133e-8
4.433101685807532e-9
4.493777215027211e-8
7.906364768923389e-8
5.963244874889579e-8
4.669910082598402e-8
3.526968684149623e-8
2.0706918079920475e-8
6.450101534305648e-9
6.481353557311663e-8
5.378717066622279e-8
4.6892969866422096e-8
3.518774744539768e-7
1.9814245111892573e-8
3.780297468054562e-6
7.207977347785755e-7
3.077437948553118e-7
1.2395073410522773e-7
4.832312649883887e-8
1.3659363087272007e-8
8.384400893226502e-9
3.2090687736529375e-8
8.025210581158702e-9
1.169133843127844e-9
3.268508683734738e-9
1.2661895876122408e-10
1.5592844584230132e-8
1.1137638671449367e-8
4.46580670189138e-9
1.4585951462173396e-8
2.9401420883222818e-8
2.196784777419161e-8
4.096787274158796e-9
2.5980203147232366e-8
5.0979923737949195e-8
9.133521776463922e-8
1.1382825972159538e-7
1.0908301115048202e-7
1.0130508369941908e-7
8.944540765927064e-8
7.205964571213342e-8
5.1702896561350264e-8
3.1512158728270155e-8
6.453358304145405e-7
2.673217020540814e-6
4.617335553183135e-7
2.7417905530313035e-6
2.667314996376646e-6
2.444236418473591e-6
2.3278636396861192e-6
8.149901130684809e-7
9.113275365385e-7
1.277493776193425e-6
1.7275980025005134e-6
8.649134080466981e-7
1.3800163003544367e-7
1.3311909731944622e-7
1.984174864835776e-7
1.4090345697656833e-7
6.86120087165221e-8
1.1243270509174295e-8
1.6969888291290733e-8
1.5700441174465636e-8
1.2043541154678612e-8
8.170781631811524e-9
6.506461496805496e-10
1.0413474504421075e-8
2.4559103523559077e-8
5.568505722494626e-8
1.0681199531027513e-7
6.740647517931958e-8
2.567640309819088e-8
4.384141043595838e-8
3.568929714220087e-7
5.109357891446728e-7
7.63783356356096e-7
7.012817635029165e-7
5.79771595421205e-7
4.315288879054255e-7
2.832550244751346e-7
1.8315304191459093e-7
1.2600673385223686e-7
8.58280091212338e-8
3.065038334649611e-8
1.2633440332555105e-8
2.174675759722437e-8
5.188054330234932e-8
1.0811082855153167e-8
2.4679561281754296e-9
2.127987981444689e-9
2.677753705633677e-9
7.2548722298246456e-9
2.8252190094254197e-10
1.0251914933011313e-9
3.6625446675730785e-9
1.489463014218375e-9
3.4806478798396095e-10
2.0155659797081233e-10
4.892595216488692e-11
8.029574641618996e-11
6.376891964815633e-12
3.887480583779571e-12
6.855343666069042e-12
2.143325618380879e-12
7.560959300428345e-13
1.9953979806176665e-12
2.618001781060648e-12
3.302101373693035e-12
4.160531993821668e-12
5.2723953170270886e-12
6.733015341689263e-12
8.674611912152436e-12
1.1289229622942602e-11
1.4863682180485084e-11
1.9838287929342416e-11
4.1188627392020355e-11
6.293521687281813e-11
9.153808843346124e-11
1.5645833614065518e-10
3.1970436859304965e-10
7.54343713478506e-10
2.159717234011534e-9
9.253774425055632e-9
7.663997788657095e-8
5.336861170646116e-8
2.9499425728553762e-8
2.4912454410692134e-8
4.006358264583209e-8
1.5617247447416336e-7
2.5389286661667653e-9
3.573554737837307e-9
1.7457926792910057e-9
9.833614783178524e-12
3.8158241306560807e-13
0.
0.
0.
0.
0.
0.
0.
0.
0.
0.
0.
0.
0.
0.
0.
0.
0.
0.
0.
0.
0.
2.6512266835086032e-14
3.862978450865515e-14
5.658776332909355e-14
8.325292369019457e-14
1.2298306364172283e-13
1.8243897692476575e-13
2.7186845735941525e-13
4.071590193615116e-13
6.131543489241603e-13
9.290878283981454e-13
1.417610085868507e-12
2.12701144012971e-11
4.196829314828371e-11
7.059539870517399e-11
1.0507745519582497e-10
1.3516981134255088e-10
1.4704054208201197e-10
1.2783715787421615e-10
6.886342727454354e-11
3.3965322409092584e-11
1.8110211722186607e-10
3.7065299510742353e-10
1.9129888961944614e-10
4.5979506512468506e-10
4.634397210121249e-10
5.65503326638191e-10
7.161464283397788e-10
1.0536003796977199e-9
1.805168239006166e-9
3.432673624631109e-9
4.219943575247327e-9
2.405774521447479e-9
1.610664882626271e-9
1.2776723120952623e-9
1.187430717908852e-9
1.2608377589797328e-9
1.4795957887526747e-9
1.8610907234954987e-9
2.4529847131102843e-9
3.3380001307094904e-9
4.647112183362907e-9
8.946281847893821e-8
1.0643828967154287e-8
9.682930106888084e-7
2.0910537124024333e-7
8.389763137779025e-8
2.9458877459819945e-8
4.293483173104389e-9
1.575441636208076e-8
7.061080003737823e-8
2.4843000198921745e-7
1.0416439553068408e-7
4.2915469623920636e-8
3.6594663513798995e-8
3.46741966999182e-8
6.101945747228867e-8
5.116169090049642e-8
2.070184063790234e-8
1.4405246658131558e-8
6.9797634121651246e-9
2.3915803674400984e-9
6.300778609635898e-9
4.413507030379292e-9
3.106798345016708e-9
2.665861417266229e-9
6.0383900507313884e-9
1.0321951249864855e-8
1.7944899162431697e-8
3.0853101224235344e-8
4.9366785641636426e-8
6.092062945005759e-8
4.260744373662502e-8
2.3693002623980165e-7
5.542493794687578e-7
5.326243395968793e-7
5.74292750272248e-8
4.4034477601395487e-7
6.161041951753443e-7
7.20176646348504e-7
7.850902611077691e-7
7.842964265677121e-7
6.67174709748807e-7
4.220469378685809e-7
3.6081976870782136e-7
1.907623240112056e-7
8.401642604323418e-8
3.150362536140921e-8
3.2770808300998956e-8
4.678325519696715e-8
3.56974136019648e-8
3.332568261148084e-8
2.181593039829215e-8
9.770101849144516e-9
6.0354166531688e-8
8.002907540753296e-8
6.111355937519763e-8
4.8096827581557474e-8
3.561933677664721e-8
1.9024573646873877e-8
1.1929658695142875e-8
6.47773491631447e-8
5.335583546233697e-8
4.702108015590449e-8
3.5009550250945536e-7
3.446166258478103e-8
3.5154978361630477e-6
6.918257991462922e-7
2.8847574807932133e-7
1.1374324664054404e-7
4.297893661387301e-8
1.0118941229034033e-8
1.2416232236339455e-8
4.610574240081633e-8
1.1449605228850175e-8
1.0228466999291253e-9
4.60613142277217e-9
4.173479025438106e-9
1.296522838655979e-8
1.0435770057569391e-8
4.565303927103588e-9
1.1273444660317486e-8
2.9475146624839464e-8
2.1643960780467105e-8
4.968911334983237e-9
2.5194404095786688e-8
4.828939908055144e-8
8.687210127996473e-8
1.1246583377844566e-7
1.0882206132480495e-7
1.0169348502345132e-7
9.083950520739992e-8
7.429929279875848e-8
5.423521770801063e-8
3.4008790112068087e-8
6.28101001634905e-7
2.566752376773057e-6
7.216322844376195e-7
2.601446324306841e-6
2.685424331734231e-6
2.51634794457535e-6
2.489673062638526e-6
9.958961270714674e-7
8.783138867105495e-7
1.28426074669798e-6
1.7487488620979239e-6
8.692781576780606e-7
1.341991369473604e-7
1.410154616218441e-7
1.9822136170541976e-7
1.3759441506265956e-7
6.620264780555773e-8
9.865533473971294e-9
1.7566034577435897e-8
1.577900766238982e-8
1.2104964377710859e-8
8.057576776206887e-9
9.775812977841935e-10
1.0902908185534609e-8
2.5647799919194633e-8
5.855674140428086e-8
1.0612903989188066e-7
6.481138641757478e-8
2.352312343108979e-8
4.848456872009358e-8
3.48824861454257e-7
4.853121815829832e-7
7.826020324263321e-7
6.998672079725776e-7
5.721677197350875e-7
4.205867393505955e-7
2.7330898215716174e-7
1.75734771009109e-7
1.2052131675654228e-7
8.032339058117003e-8
3.1088431974954545e-8
1.0824741873214909e-8
1.8688733013996614e-8
4.152060914811651e-8
8.366654080850005e-9
2.031302393894953e-9
1.9267845240356774e-9
2.6422753294013005e-9
9.97539937196749e-9
4.208839794642502e-10
1.1227382868604745e-9
5.332701275676897e-9
1.3039564547117438e-9
2.8656873154857475e-10
1.458270196435587e-10
6.431948515184451e-11
5.516324189858985e-11
3.45851405936642e-13
4.325033613223947e-12
6.761786849615955e-12
3.675934688990144e-12
1.117727917205176e-12
2.1117081134721547e-12
2.6979573272788677e-12
3.3832849667379582e-12
4.2594901553145245e-12
5.401770504165608e-12
6.907131232738828e-12
8.913149491233768e-12
1.1621380609777662e-11
1.5334488981187264e-11
2.05196020535799e-11
4.308276587818191e-11
6.70880418716906e-11
9.99441911508539e-11
1.7435966133584925e-10
3.632858615020998e-10
8.819078874226072e-10
2.6606375595938187e-9
1.3010686829087703e-8
7.042891164020743e-8
4.8303199322549286e-8
2.6978360546411072e-8
2.5375439651334447e-8
4.777142135072113e-8
1.4029469329200068e-7
1.4881350924306316e-9
1.7362609397307041e-9
2.96681179318286e-9
3.699540355236503e-12
3.319137612761031e-14
0.
0.
0.
0.
0.
0.
0.
0.
0.
0.
0.
0.
0.
0.
0.
0.
0.
0.
0.
0.
0.
2.8620039822174244e-14
4.171123392475028e-14
6.112569130923495e-14
8.997397427308914e-14
1.329899366374637e-13
1.9741699745223021e-13
2.944136833000285e-13
4.413034426044444e-13
6.652196536704103e-13
1.0090880357655632e-12
1.5415979370722762e-12
2.309758223160604e-11
4.589760647979235e-11
7.744662919045083e-11
1.1501471063758795e-10
1.464637276730814e-10
1.5605719750588594e-10
1.301566646821737e-10
6.04806405668898e-11
5.604374438497105e-11
2.187994778215238e-10
4.2504003205024634e-10
1.7733623325139272e-10
4.97300914422322e-10
5.052267762182736e-10
6.057312166624113e-10
7.666546044916745e-10
1.1275095432882168e-9
1.9452231237599973e-9
3.741252955191186e-9
4.311811156556508e-9
2.48056332010693e-9
1.6622644129144297e-9
1.3080046274606231e-9
1.201165240230755e-9
1.2611961786060066e-9
1.4678027705140427e-9
1.8364434035491844e-9
2.4126848746202177e-9
3.276473062215827e-9
4.554552326586852e-9
8.94440448369449e-8
1.193172568309487e-8
9.530246937306549e-7
2.0713900390701624e-7
8.266338914911295e-8
2.8792150023399373e-8
3.868629073749793e-9
1.633455190554837e-8
7.416900033472192e-8
2.2876281880369074e-7
1.0317643688137038e-7
4.3169180701309345e-8
3.4074869849578043e-8
3.054735097710629e-8
5.99948405574691e-8
5.502363719128241e-8
2.053732335645519e-8
1.4355636655511017e-8
7.039790628818911e-9
2.515159620948641e-9
5.997822304451271e-9
4.371250822194892e-9
3.068066295579682e-9
2.6979038986658366e-9
6.00876531371592e-9
1.017069647932577e-8
1.760629572130472e-8
3.0241874993339314e-8
4.8531187078768714e-8
6.117811578378211e-8
4.407467093924645e-8
2.3536202854167967e-7
5.42720340265087e-7
5.325081181200511e-7
4.231432274515663e-8
4.3198987653897476e-7
6.145836288071032e-7
7.237044929208627e-7
7.940988005129567e-7
8.006804930046408e-7
6.906795496309751e-7
4.463986487072092e-7
3.676208281524094e-7
1.9054752482364535e-7
8.312233525458837e-8
3.0777786970845114e-8
3.410226025188937e-8
4.718946208693065e-8
3.6265428874648853e-8
3.3967711509887636e-8
2.1770733621760493e-8
1.0784774025988598e-8
6.322119692595007e-8
8.01628730201451e-8
6.137430477888031e-8
4.8315965552230614e-8
3.56424573708174e-8
1.8721916113326547e-8
1.2673765507200084e-8
6.451189783827962e-8
5.3364347852700275e-8
4.707232036436412e-8
3.4917772523219657e-7
3.641646085422509e-8
3.469877952980222e-6
6.860188006583507e-7
2.850559366732338e-7
1.1202801575525864e-7
4.209517413943895e-8
9.52910552296746e-9
1.311210309328894e-8
4.8519682843609927e-8
1.1872735699050387e-8
1.1633869116605627e-9
4.5545172982044805e-9
4.406776416709406e-9
1.2802282890617898e-8
1.0436549985219434e-8
4.630390785123742e-9
1.0771739145652182e-8
2.931660723267504e-8
2.1494590659558096e-8
5.203776834543068e-9
2.4874752436392658e-8
4.75828001478238e-8
8.570774867278178e-8
1.1204106823459454e-7
1.0867281192809952e-7
1.0155589672714595e-7
9.074989606869466e-8
7.428799596077876e-8
5.429273290442543e-8
3.41247808566831e-8
6.236638210915198e-7
2.5449619260626185e-6
7.484162122132595e-7
2.5732755850478106e-6
2.6752148071763267e-6
2.5126131893263976e-6
2.4919455939635554e-6
1.029425824185635e-6
8.698906633242919e-7
1.2816587363578553e-6
1.7425891850286654e-6
8.639603425527622e-7
1.314306162835177e-7
1.4335690439500288e-7
1.9810302043740877e-7
1.3670114747271183e-7
6.55160707736753e-8
9.393027353471142e-9
1.77242228266398e-8
1.5789951912270854e-8
1.2119577904319901e-8
8.027079616422791e-9
1.0682116384774199e-9
1.1043837440327691e-8
2.5969809123763665e-8
5.941310792998791e-8
1.0571046230859552e-7
6.403220208341954e-8
2.297863648126155e-8
4.9238453191776706e-8
3.4710859264052406e-7
4.800895464659733e-7
7.889170699934597e-7
7.004159611079138e-7
5.708487169579929e-7
4.1835340972521957e-7
2.712214842289432e-7
1.7417397882320745e-7
1.1941181525386e-7
7.962611793896513e-8
3.104638568770381e-8
1.0699918289956564e-8
1.8352167997398145e-8
4.120316555534825e-8
8.393666412308735e-9
2.029829673729652e-9
1.910579350879577e-9
2.611304745753634e-9
9.80756140201927e-9
4.171258962950681e-10
1.1184719767480748e-9
5.264185134763153e-9
1.310226507195714e-9
2.8814954817169556e-10
1.47505787397621e-10
6.337441525376763e-11
5.6170789334108015e-11
3.9863330637835075e-13
4.3110105407847356e-12
6.774569061348004e-12
3.639874774578248e-12
1.1101105591356379e-12
2.108104421342117e-12
2.6943875405760553e-12
3.3790549531455674e-12
4.254206538601087e-12
5.395034153157385e-12
6.898433103234225e-12
8.90178687391485e-12
1.1606347042373836e-11
1.5314304418541955e-11
2.0492024233926794e-11
4.302691676273972e-11
6.69988704348891e-11
9.979533787885943e-11
1.740623629259028e-10
3.6257953831514825e-10
8.798961085478941e-10
2.6529357135201617e-9
1.2951942219688423e-8
7.05991365285111e-8
4.8347283821047634e-8
2.6980519067139793e-8
2.534867363550299e-8
4.7633127330197495e-8
1.4069994953992962e-7
1.4532173826424731e-9
1.664041178619675e-9
2.945261649717299e-9
3.714635239971101e-12
3.481611388637281e-14
0.
0.
0.
0.
0.
0.
0.
0.
0.
0.
0.
0.
0.
0.
0.
0.
0.
0.
0.
0.
0.
2.86172680606111e-14
4.1706935317587445e-14
6.111883217702837e-14
8.996306125964337e-14
1.3297241740818044e-13
1.9738877985073777e-13
2.9436808470352635e-13
4.4122926638062203e-13
6.650980297309987e-13
1.0088873629321415e-12
1.5412645826920224e-12
2.3094693479152085e-11
4.588708318150818e-11
7.742500464611209e-11
1.149847876295788e-10
1.464427728897978e-10
1.5607367463413108e-10
1.3023733576355967e-10
6.064049325932667e-11
5.580340373429537e-11
2.1848763706799958e-10
4.246709559810427e-10
1.7763102826658246e-10
4.971423418800489e-10
5.049924595890303e-10
6.056000264531891e-10
7.665061864336263e-10
1.1272839036831326e-9
1.9446613658075503e-9
3.739690861711365e-9
4.3129905462240386e-9
2.4810089281379166e-9
1.6625489745501148e-9
1.3083341006124944e-9
1.201612439434839e-9
1.261811282723517e-9
1.4686492132343538e-9
1.8376167626836388e-9
2.4143338426358226e-9
3.2788319645134064e-9
4.5579949998969e-9
8.946933783348962e-8
1.192690637556219e-8
9.533787573153132e-7
2.071950373651552e-7
8.268886238966379e-8
2.8802995822216644e-8
3.873495278098297e-9
1.633043804789064e-8
7.413971289896814e-8
2.2896974286430703e-7
1.031961563159661e-7
4.3182168371452485e-8
3.412353157851666e-8
3.061565520550754e-8
6.001208624581361e-8
5.496984283483799e-8
2.0540339531430545e-8
1.4357865168136235e-8
7.039825419136782e-9
2.5140394100907196e-9
6.002087571363415e-9
4.3719990565051e-9
3.069078701859546e-9
2.6967454574949222e-9
6.008660995915833e-9
1.0171932200199393e-8
1.7609377494254938e-8
3.024750245278428e-8
4.8539033519070336e-8
6.117724958762177e-8
4.406024238800765e-8
2.3539354069462575e-7
5.428674450400854e-7
5.325036521050764e-7
4.250611097120807e-8
4.3209107231765575e-7
6.145970422727941e-7
7.236542821972353e-7
7.939812333665235e-7
8.004759594087274e-7
6.903995549569941e-7
4.4613263929175015e-7
3.6754634739369373e-7
1.9054997178141799e-7
8.313229463355418e-8
3.078470596802772e-8
3.410001972100924e-8
4.718650528682823e-8
3.626148010629097e-8
3.396320169174864e-8
2.177185774737471e-8
1.0776973393196495e-8
6.320043022050424e-8
8.016382984314463e-8
6.137407576352225e-8
4.831621345916859e-8
3.564441939590331e-8
1.8726183593112835e-8
1.266855966472297e-8
6.452125684816574e-8
5.3368394047510004e-8
4.7075651526585814e-8
3.492307240937422e-7
3.6404827361094806e-8
3.4707070535165717e-6
6.861457303908885e-7
2.8511688283800937e-7
1.1205467273816617e-7
4.210681626889915e-8
9.534576761507911e-9
1.3108153278913053e-8
4.849549369818993e-8
1.1856515062898613e-8
1.1570411723178238e-9
4.550503149037767e-9
4.399634050106389e-9
1.2808659011718543e-8
1.0438390909097307e-8
4.630679207496287e-9
1.077481244059918e-8
2.9318940010114464e-8
2.1496674756169082e-8
5.204878376487682e-9
2.487566238945345e-8
4.75872129248623e-8
8.571699110962317e-8
1.1205007549524015e-7
1.0868013773682288e-7
1.0156210283694406e-7
9.075449629144901e-8
7.4290570177279e-8
5.429342506243638e-8
3.412394422410104e-8
6.23731180678652e-7
2.5452868796361556e-6
7.480191578472202e-7
2.5736259902123332e-6
2.6753386180587004e-6
2.512657668239323e-6
2.491886685435767e-6
1.0293067782901404e-6
8.699049975265857e-7
1.2816752808941196e-6
1.7426115293658503e-6
8.639172551524612e-7
1.3142272142315132e-7
1.4336043174198089e-7
1.9811132162274476e-7
1.367053925522632e-7
6.551832716814145e-8
9.39338659224628e-9
1.7726232119478584e-8
1.5791546088946593e-8
1.2120873053733774e-8
8.02806297806552e-9
1.0682441451813978e-9
1.1045017668232957e-8
2.5972612835943336e-8
5.941945725560286e-8
1.0572247041054918e-7
6.403936065922627e-8
2.2982159721590354e-8
4.9235307573897365e-8
3.4715362951646846e-7
4.801659952187385e-7
7.890030091108845e-7
7.004973479210658e-7
5.709170035148034e-7
4.1840766603659246e-7
2.712588602975678e-7
1.7419854560249049e-7
1.1942901385843996e-7
7.96416016437733e-8
3.104590610109752e-8
1.0701219941964492e-8
1.835710641268553e-8
4.120826585081059e-8
8.39323605789266e-9
2.029688349045646e-9
1.910764079098835e-9
2.612170324241934e-9
9.812150947800841e-9
4.171959671285249e-10
1.1185794967139294e-9
5.2656384080140065e-9
1.3101339430150128e-9
2.881270784201361e-10
1.474813128982288e-10
6.339124155048443e-11
5.615321772972654e-11
3.975703739195897e-13
4.311226519443814e-12
6.774329387340998e-12
3.6405303578279e-12
1.1102673965814107e-12
2.1081861717117954e-12
2.694470541866641e-12
3.3791537339507945e-12
4.2543299158508615e-12
5.395191119610542e-12
6.898635252091586e-12
8.902050315777162e-12
1.1606694779232295e-11
1.531476951768163e-11
2.049265707234584e-11
4.302816341391509e-11
6.7000780451554e-11
9.979841821218288e-11
1.7406842843686549e-10
3.625938579420972e-10
8.799365693950129e-10
2.6530887870858793e-9
1.2953090977764412e-8
7.059542998949367e-8
4.834655825633748e-8
2.698059404256539e-8
2.5349279515861012e-8
4.763591771689751e-8
1.4069141471000606e-7
1.4538999475283627e-9
1.6655021911423717e-9
2.9456879880059967e-9
3.7143292698231095e-12
3.478377360563555e-14
0.
0.
0.
0.
0.
0.
0.
0.
0.
0.
0.
0.
0.
0.
0.
0.
0.
0.
0.
0.
0.
2.8617174797265366e-14
4.1706796395719586e-14
6.111876260179931e-14
8.99629807121309e-14
1.3297224056301847e-13
1.9738860344897713e-13
2.9436783023509053e-13
4.4122904451440413e-13
6.650977153735094e-13
1.0088873069564777e-12
1.541264902667475e-12
2.3094648651945498e-11
4.5887090268504924e-11
7.742509494742691e-11
1.1498488595691546e-10
1.4644257998702798e-10
1.5607274184577714e-10
1.3023529875354954e-10
6.063723834021513e-11
5.5807729763459045e-11
2.184927073462894e-10
4.2467637061879447e-10
1.776249727017644e-10
4.971439298187551e-10
5.04995496773318e-10
6.05600741156474e-10
7.665066937179672e-10
1.1272848597643714e-9
1.9446663513812846e-9
3.739709503874537e-9
4.312957392978327e-9
2.4809939736322157e-9
1.6625391438604182e-9
1.3083244332012462e-9
1.2016009347961463e-9
1.2617965612979232e-9
1.468629686262622e-9
1.8375901898581347e-9
2.414296838647363e-9
3.2787792608729817e-9
4.557918239937126e-9
8.946873583898205e-8
1.1926947850050924e-8
9.533711966825726e-7
2.0719381638215645e-7
8.26883266318084e-8
2.8802775923936525e-8
3.873404279780598e-9
1.6330500973309342e-8
7.414018876564192e-8
2.289658821183247e-7
1.0319573962845688e-7
4.318183742514678e-8
3.412248513923732e-8
3.0614251770159906e-8
6.001175635137377e-8
5.497090223398511e-8
2.0540276319143856e-8
1.435781382079913e-8
7.039820520150216e-9
2.514059068531321e-9
6.002006253728006e-9
4.371983482088716e-9
3.0690561555625338e-9
2.6967728042879666e-9
6.008666438959393e-9
1.0171913164829843e-8
1.760932642340375e-8
3.024740863800486e-8
4.853890283512425e-8
6.117726406565688e-8
4.4060502625381015e-8
2.3539289374862638e-7
5.428646386870822e-7
5.325038558332646e-7
4.250239272235445e-8
4.320892022753314e-7
6.145969038570831e-7
7.236553899134718e-7
7.939836492500878e-7
8.004800298324914e-7
6.904049768423243e-7
4.4613758485568636e-7
3.6754777457280794e-7
1.905499491052812e-7
8.313211742602125e-8
3.078458770348008e-8
3.4099981151379556e-8
4.718655485808882e-8
3.626154091360007e-8
3.396327097235404e-8
2.177183605885185e-8
1.0777094235959544e-8
6.32007442699515e-8
8.016380458591244e-8
6.137406876362069e-8
4.831619651191002e-8
3.564437274318009e-8
1.8726100839243203e-8
1.2668639908069915e-8
6.452104570446338e-8
5.336829494757772e-8
4.70755674959402e-8
3.4922949958682564e-7
3.640498293420958e-8
3.470689901460495e-6
6.861430363819305e-7
2.8511562941412534e-7
1.1205413875785339e-7
4.210659227001714e-8
9.534483666633051e-9
1.3108201514930124e-8
4.849592125172322e-8
1.1856887102819672e-8
1.157190998611056e-9
4.550609803800954e-9
4.399799809856789e-9
1.280850833365237e-8
1.0438343371090667e-8
4.6306665496612876e-9
1.0774771571869854e-8
2.9318897047447768e-8
2.1496636226832783e-8
5.204833868335973e-9
2.4875665815184998e-8
4.758715849541796e-8
8.571685321212751e-8
1.1204988796257842e-7
1.0867997022179688e-7
1.015619637163668e-7
9.075439560645468e-8
7.429051517288746e-8
5.4293411237538793e-8
3.412396263038473e-8
6.237298653210694e-7
2.545280489917206e-6
7.480273406303371e-7
2.5736194128043166e-6
2.675336531505732e-6
2.5126571340755852e-6
2.4918884474687255e-6
1.0293073422340909e-6
8.6990528965089e-7
1.2816751293209088e-6
1.7426115950277847e-6
8.639187942123903e-7
1.3142314790607999e-7
1.4336016343908924e-7
1.9811112791114858e-7
1.367053566131233e-7
6.551832465619991e-8
9.393415201531679e-9
1.7726170852166123e-8
1.579150627969274e-8
1.2120840191237411e-8
8.028041209757006e-9
1.0682363555652235e-9
1.1044977773737977e-8
2.5972518938274756e-8
5.941923463915145e-8
1.0572221162972917e-7
6.403924541620783e-8
2.2982114371362352e-8
4.923533272094257e-8
3.4715264992385625e-7
4.801645001613669e-7
7.890003995081625e-7
7.004952971346643e-7
5.709154198921471e-7
4.184064971828788e-7
2.7125809610401817e-7
1.741980572518906e-7
1.1942867259188212e-7
7.964126610007321e-8
3.1045922608109385e-8
1.070119335486668e-8
1.835700473850399e-8
4.120813365668644e-8
8.393237270480436e-9
2.0296906374363938e-9
1.9107603482958427e-9
2.6121515996736946e-9
9.812064682169496e-9
4.1719492390662305e-10
1.1185775440346562e-9
5.2656154423122906e-9
1.3101350441847955e-9
2.881273420030805e-10
1.4748162864222585e-10
6.339098396958699e-11
5.615343004774581e-11
3.975837678455685e-13
4.311223606560455e-12
6.7743343049910284e-12
3.6405215861033395e-12
1.1102652110805455e-12
2.1081848069526517e-12
2.694469053775001e-12
3.379151928108916e-12
4.254327586617429e-12
5.395188258265208e-12
6.898631604005441e-12
8.90204549754497e-12
1.1606688370091246e-11
1.5314761084855617e-11
2.0492645990506485e-11
4.302814326007721e-11
6.700075367834786e-11
9.979838071344549e-11
1.74068361347948e-10
3.6259370906725963e-10
8.799361678915358e-10
2.6530874000405637e-9
1.2953081899220814e-8
7.059548101176525e-8
4.834655473084743e-8
2.6980585483300934e-8
2.5349269086540814e-8
4.763588939325038e-8
1.4069151902514976e-7
1.4538936462650533e-9
1.6654871924861808e-9
2.9456840357012643e-9
3.714331633844297e-12
3.47840166973025e-14
0.
0.
0.
0.
0.
0.
0.
0.
0.
0.
0.
0.
0.
0.
0.
0.
0.
0.
0.
0.
0.
2.8617207357693263e-14
4.17068837346467e-14
6.111873128320711e-14
8.996295577747467e-14
1.3297230509597448e-13
1.973886612350751e-13
2.943678995146585e-13
4.412291234019998e-13
6.650979355141872e-13
1.0088875199085657e-12
1.5412653009238938e-12
2.309465570783766e-11
4.588710316120267e-11
7.742511624639283e-11
1.1498491779757274e-10
1.4644262195007452e-10
1.5607279117113126e-10
1.3023534791732478e-10
6.063727629190328e-11
5.580771564172456e-11
2.1849272989238546e-10
4.246764414434242e-10
1.7762504885782008e-10
4.971440220628149e-10
5.049955773408283e-10
6.056008608261549e-10
7.665068544107095e-10
1.1272850850057872e-9
1.9446667104402823e-9
3.739710145483698e-9
4.312958406315144e-9
2.480994540311474e-9
1.662539531601966e-9
1.3083247403043122e-9
1.2016012292302213e-9
1.2617968774128327e-9
1.4686300616488342e-9
1.8375906706018894e-9
2.414297483801264e-9
3.27878016617526e-9
4.557919550696601e-9
8.946874831804263e-8
1.1926951002755715e-8
9.533713067826461e-7
2.0719383565614643e-7
8.26883339455254e-8
2.8802778428509506e-8
3.87340484695115e-9
1.6330501503879296e-8
7.414019048046957e-8
2.289659056243293e-7
1.0319574538807862e-7
4.3181845117766626e-8
3.4122499835206564e-8
3.061426769201198e-8
6.001175918463446e-8
5.497089307594014e-8
2.054027715719834e-8
1.4357814725218734e-8
7.0398208076771175e-9
2.514059029762227e-9
6.002006846957804e-9
4.371983682158141e-9
3.069056511040606e-9
2.6967723232415016e-9
6.008666225773467e-9
1.0171913079350896e-8
1.7609326410457095e-8
3.024740864825002e-8
4.85389028776606e-8
6.117726433266012e-8
4.406050183111378e-8
2.3539290189564124e-7
5.428646608752544e-7
5.325038498995024e-7
4.250242283333608e-8
4.320892140208491e-7
6.14596900779243e-7
7.236553766203259e-7
7.939836257575989e-7
8.004799950889594e-7
6.904049371707104e-7
4.4613755926371967e-7
3.675477657273088e-7
1.905499486481442e-7
8.313211824281826e-8
3.078458785079051e-8
3.409998616865009e-8
4.718655509130547e-8
3.626154146199252e-8
3.396327158127921e-8
2.1771836328468083e-8
1.0777095025525292e-8
6.320074700654285e-8
8.016380552008295e-8
6.13740697387665e-8
4.8316197549153655e-8
3.5644373771330775e-8
1.872610159367158e-8
1.2668640514007763e-8
6.452104929281063e-8
5.336829707234474e-8
4.707556942441898e-8
3.4922952198698833e-7
3.640498573392546e-8
3.4706901137236424e-6
6.861430737096226e-7
2.8511564458873806e-7
1.1205414442321804e-7
4.210659412438509e-8
9.534483722598017e-9
1.3108202748976298e-8
4.8495920079316483e-8
1.185688061765978e-8
1.1571882233012019e-9
4.550607298803666e-9
4.399796921713424e-9
1.2808511094354819e-8
1.0438344427067854e-8
4.630667051157765e-9
1.077477082909498e-8
2.9318897361709442e-8
2.149663650241805e-8
5.2048355769617674e-9
2.4875664636659678e-8
4.758715726350051e-8
8.571685217685601e-8
1.1204989041806407e-7
1.0867997320938948e-7
1.0156196610498374e-7
9.075439728703681e-8
7.429051611666382e-8
5.429341154311625e-8
3.4123962477137235e-8
6.237298779422022e-7
2.5452805521525703e-6
7.480272479183554e-7
2.5736194585466245e-6
2.6753365366294382e-6
2.512657126195492e-6
2.4918884065761373e-6
1.0293074388995269e-6
8.699052549784939e-7
1.2816751223826924e-6
1.7426115695532925e-6
8.639187422806146e-7
1.3142312909262143e-7
1.4336017700847876e-7
1.981111315197541e-7
1.3670535434567644e-7
6.551832238386553e-8
9.393412976003556e-9
1.7726172663643566e-8
1.579150714687246e-8
1.2120840927919186e-8
8.028041561985197e-9
1.06823682771877e-9
1.1044979091252261e-8
2.5972522008322668e-8
5.941924223213708e-8
1.057222154848952e-7
6.403924518944625e-8
2.2982113496590155e-8
4.923533459580442e-8
3.4715266478558935e-7
4.801645143074851e-7
7.890004758899989e-7
7.004953421688103e-7
5.709154487819019e-7
4.1840651430168185e-7
2.712581052171013e-7
1.7419806232736582e-7
1.1942867609193512e-7
7.96412709835603e-8
3.1045922083694704e-8
1.0701193591307384e-8
1.835700587946416e-8
4.1208136091501996e-8
8.393237510461337e-9
2.029690617056897e-9
1.9107603817865436e-9
2.612151883929483e-9
9.812065602372614e-9
4.1719492391028167e-10
1.1185775619941318e-9
5.265615516317778e-9
1.3101350583986926e-9
2.881273456374549e-10
1.474816315027962e-10
6.339098414719096e-11
5.6153432417653616e-11
3.9758391327914834e-13
4.3112234581394195e-12
6.7743331923077915e-12
3.640521261110089e-12
1.110265207023445e-12
2.1081848234917294e-12
2.6944690616696304e-12
3.379151910879965e-12
4.254327665531491e-12
5.395188319604482e-12
6.8986316951518236e-12
8.902045551333764e-12
1.1606688534914365e-11
1.53147610658023e-11
2.0492646082595672e-11
4.302814354174201e-11
6.700075393534897e-11
9.979838138120773e-11
1.74068360546082e-10
3.6259370501559354e-10
8.799361609387098e-10
2.6530873626140907e-9
1.2953081541571025e-8
7.059548115118208e-8
4.834655538009224e-8
2.6980585825213976e-8
2.5349269158242706e-8
4.763588882079144e-8
1.4069151996035145e-7
1.4538934750814865e-9
1.6654868980704137e-9
2.9456839292264025e-9
3.714331730510795e-12
3.4784045004960283e-14
0.
0.
0.
0.
0.
0.
0.
0.
0.
0.
0.
0.
0.
0.
0.
0.
0.
0.
0.
0.
0.
2.8617246569171094e-14
4.170681763972592e-14
6.111876989932393e-14
8.996297493983877e-14
1.32972303549784e-13
1.9738868699385874e-13
2.9436779900409446e-13
4.4122897379132655e-13
6.650977950248878e-13
1.0088875385978164e-12
1.5412652080825397e-12
2.309465600514793e-11
4.588710272970142e-11
7.74251153617171e-11
1.1498491640626226e-10
1.4644261996755785e-10
1.560727896189365e-10
1.3023534698891362e-10
6.063727713088494e-11
5.5807713214720736e-11
2.1849272580779864e-10
4.246764342600432e-10
1.7762504929239515e-10
4.971440156311413e-10
5.049955714870306e-10
6.056008556093074e-10
7.665068445015223e-10
1.127285071011014e-9
1.9446666873821636e-9
3.739710101644291e-9
4.312958371068313e-9
2.4809945251105373e-9
1.6625395172664213e-9
1.3083247280873304e-9
1.2016012248935005e-9
1.2617968699180986e-9
1.46863005742201e-9
1.8375906629729524e-9
2.414297480153995e-9
3.278780161368988e-9
4.557919542443733e-9
8.9468748146594e-8
1.1926950836460008e-8
9.533713067986853e-7
2.071938355949427e-7
8.26883339660873e-8
2.880277846121809e-8
3.87340488186536e-9
1.6330501437219027e-8
7.41401900800281e-8
2.2896590714390343e-7
1.0319574540329536e-7
4.3181844990987585e-8
3.4122499829868165e-8
3.061426790403571e-8
6.001175927786283e-8
5.497089278456767e-8
2.054027716129148e-8
1.4357814718145102e-8
7.03982079861418e-9
2.5140590173536996e-9
6.00200687475474e-9
4.3719836834586195e-9
3.0690565106950196e-9
2.6967723268456508e-9
6.00866623459522e-9
1.0171913094517293e-8
1.7609326446413455e-8
3.024740871150834e-8
4.853890296679982e-8
6.117726431048966e-8
4.40605016887224e-8
2.3539290195422754e-7
5.428646617458881e-7
5.325038500349559e-7
4.250242395147287e-8
4.3208921474449046e-7
6.145969010191998e-7
7.236553764909269e-7
7.939836252185232e-7
8.004799939531013e-7
6.904049353515172e-7
4.461375571171432e-7
3.6754776517680836e-7
1.9054994868710544e-7
8.313211832617445e-8
3.078458792630971e-8
3.409998596688474e-8
4.718655504744215e-8
3.626154139583484e-8
3.396327150827938e-8
2.1771836331656044e-8
1.0777094902560458e-8
6.320074666903505e-8
8.01638054964108e-8
6.137406969353266e-8
4.8316197509511825e-8
3.564437375686763e-8
1.872610161712228e-8
1.2668640434789197e-8
6.452104927025949e-8
5.3368297041385094e-8
4.7075569394112885e-8
3.4922952178155023e-7
3.6404985510834856e-8
3.470690115537559e-6
6.861430738062799e-7
2.8511564473278957e-7
1.1205414452396101e-7
4.2106594190162474e-8
9.534483782283877e-9
1.3108202659821395e-8
4.849591984358083e-8
1.1856880666847185e-8
1.157188248191887e-9
4.550607345545506e-9
4.39979694290363e-9
1.280851106886067e-8
1.0438344409009427e-8
4.630667030466512e-9
1.0774770890703906e-8
2.9318897377494662e-8
2.149663651587175e-8
5.204835527636958e-9
2.487566469002238e-8
4.758715735479096e-8
8.571685231413991e-8
1.1204989043338944e-7
1.0867997318263949e-7
1.0156196608669054e-7
9.075439727812514e-8
7.42905161114928e-8
5.4293411537002084e-8
3.4123962477872467e-8
6.237298782487699e-7
2.5452805535990125e-6
7.480272466712825e-7
2.573619460875157e-6
2.675336537806965e-6
2.5126571269269876e-6
2.491888407283779e-6
1.0293074340743353e-6
8.699052563776731e-7
1.281675122805537e-6
1.7426115706860637e-6
8.6391874363413e-7
1.3142312967190326e-7
1.433601765660155e-7
1.981111314838043e-7
1.36705354473755e-7
6.551832248882472e-8
9.3934130568663e-9
1.77261726211797e-8
1.5791507133697237e-8
1.2120840916169224e-8
8.028041560011656e-9
1.0682368098521037e-9
1.1044979056300853e-8
2.5972521930504216e-8
5.941924203378427e-8
1.0572221548679244e-7
6.403924528286996e-8
2.2982113569892042e-8
4.92353344954134e-8
3.471526647627105e-7
4.801645146588505e-7
7.89000474130718e-7
7.00495341478349e-7
5.709154485200997e-7
4.1840651430365687e-7
2.7125810531143624e-7
1.7419806242192537e-7
1.1942867616116776e-7
7.964127098523163e-8
3.1045922096685575e-8
1.0701193597677422e-8
1.8357005894467323e-8
4.1208136071505646e-8
8.393237497998791e-9
2.0296906138273584e-9
1.910760383687814e-9
2.612151883919755e-9
9.81206561865859e-9
4.1719492465410533e-10
1.11857756254788e-9
5.265615528257526e-9
1.3101350569932687e-9
2.881273455214692e-10
1.4748163113008876e-10
6.339098312817849e-11
5.615343217880856e-11
3.9758386319501227e-13
4.311223445128346e-12
6.774334002679055e-12
3.640522407381275e-12
1.1102652086926465e-12
2.1081848004939597e-12
2.694469038504355e-12
3.3791519250029376e-12
4.254327702348869e-12
5.395188337520687e-12
6.898631757981885e-12
8.902045567313305e-12
1.1606688435493875e-11
1.5314761187444786e-11
2.049264623656971e-11
4.302814343101857e-11
6.700075333337058e-11
9.979838169413751e-11
1.740683609051196e-10
3.625937074464893e-10
8.799361592742264e-10
2.653087364086886e-9
1.2953081567395913e-8
7.059548110805766e-8
4.8346555350396047e-8
2.698058581529245e-8
2.5349269163324536e-8
4.7635888865298546e-8
1.4069151984386348e-7
1.4538934884929279e-9
1.6654869219572567e-9
2.9456839378618815e-9
3.714331724134689e-12
3.478404719125357e-14
0.
0.
0.
0.
0.
0.
0.
0.
0.
0.
0.
0.
0.
0.
0.
0.
0.
0.
0.
0.
0.
2.8617220253672825e-14
4.170683433010381e-14
6.111876005785061e-14
8.996296677805937e-14
1.329723540206746e-13
1.973887551265208e-13
2.9436790704289633e-13
4.4122896885440847e-13
6.650979227882806e-13
1.0088875595880156e-12
1.5412652555326919e-12
2.3094655693434122e-11
4.588710290769077e-11
7.742511527000918e-11
1.1498491616920045e-10
1.4644262019552355e-10
1.5607278977874623e-10
1.302353472427498e-10
6.063727695227753e-11
5.5807713674323546e-11
2.1849272563977533e-10
4.246764347491786e-10
1.776250499719227e-10
4.971440156079506e-10
5.049955731136012e-10
6.056008567961779e-10
7.665068444370413e-10
1.1272850755807966e-9
1.9446666908427783e-9
3.739710106370371e-9
4.31295836932799e-9
2.4809945195243157e-9
1.6625395212509044e-9
1.3083247308749419e-9
1.2016012232998935e-9
1.2617968729696035e-9
1.4686300599359413e-9
1.8375906635065012e-9
2.414297480534638e-9
3.2787801613334412e-9
4.557919540322739e-9
8.946874814784292e-8
1.1926950841274743e-8
9.533713067561409e-7
2.0719383558451388e-7
8.268833396446739e-8
2.8802778459471694e-8
3.873404879619425e-9
1.633050143999429e-8
7.414019009710625e-8
2.2896590705624552e-7
1.0319574539898148e-7
4.318184497566194e-8
3.412249985959394e-8
3.0614267881736325e-8
6.00117592752667e-8
5.4970892803945845e-8
2.0540277161591112e-8
1.4357814718834447e-8
7.039820799893521e-9
2.514059017418687e-9
6.002006874505223e-9
4.371983683250751e-9
3.0690565093389922e-9
2.696772328480021e-9
6.008666234412061e-9
1.0171913095975833e-8
1.7609326443642917e-8
3.0247408707453866e-8
4.853890295586938e-8
6.117726431203066e-8
4.406050169226184e-8
2.3539290194317498e-7
5.428646616861794e-7
5.325038500312445e-7
4.250242387914704e-8
4.3208921470139946e-7
6.145969010093687e-7
7.236553765059736e-7
7.939836252602898e-7
8.004799940307534e-7
6.904049354648093e-7
4.461375572350041e-7
3.6754776520825917e-7
1.9054994868476872e-7
8.31321183204914e-8
3.0784587920636945e-8
3.4099985969227065e-8
4.7186555049437136e-8
3.6261541398452815e-8
3.3963271510611685e-8
2.1771836328412017e-8
1.0777094910736679e-8
6.320074668776893e-8
8.016380548810255e-8
6.137406969880197e-8
4.831619751312627e-8
3.564437375812839e-8
1.872610161235376e-8
1.2668640434717019e-8
6.452104926888433e-8
5.33682970420475e-8
4.707556939331447e-8
3.4922952177717504e-7
3.640498551667928e-8
3.4706901152722456e-6
6.861430737784509e-7
2.8511564471704317e-7
1.1205414451649978e-7
4.210659418613692e-8
9.534483779352366e-9
1.3108202663529793e-8
4.849591985166016e-8
1.1856880668469812e-8
1.1571882437033656e-9
4.550607344328657e-9
4.399796943204866e-9
1.2808511066886946e-8
1.043834440732249e-8
4.6306670334856865e-9
1.0774770896244895e-8
2.931889737673765e-8
2.1496636514824822e-8
5.20483552688625e-9
2.4875664688828662e-8
4.7587157350318085e-8
8.571685230922058e-8
1.1204989042992552e-7
1.086799731822395e-7
1.0156196608587702e-7
9.075439727746674e-8
7.429051610750588e-8
5.429341153460876e-8
3.412396247625536e-8
6.237298782251249e-7
2.5452805534868484e-6
7.480272467963616e-7
2.573619460733601e-6
2.6753365377480384e-6
2.512657126898226e-6
2.491888407278255e-6
1.0293074342356995e-6
8.69905256336115e-7
1.2816751227896972e-6
1.74261157065042e-6
8.639187436063128e-7
1.3142312965796616e-7
1.4336017657636538e-7
1.9811113148799118e-7
1.3670535447110815e-7
6.551832248610972e-8
9.393413054180409e-9
1.7726172621637862e-8
1.579150713371598e-8
1.2120840916137665e-8
8.02804156114858e-9
1.068236811589011e-9
1.1044979056176193e-8
2.5972521930081192e-8
5.941924203593474e-8
1.057222154808418e-7
6.403924527761291e-8
2.2982113565270944e-8
4.9235334501345604e-8
3.4715266475467084e-7
4.80164514635165e-7
7.890004741559972e-7
7.004953414809847e-7
5.709154485137038e-7
4.1840651429003865e-7
2.7125810530066045e-7
1.7419806241468544e-7
1.194286761551639e-7
7.964127098113972e-8
3.104592209743545e-8
1.0701193597827038e-8
1.8357005894434994e-8
4.120813607150081e-8
8.393237499040005e-9
2.0296906143422555e-9
1.910760382588256e-9
2.6121518830984987e-9
9.812065617110246e-9
4.171949246092922e-10
1.1185775625582514e-9
5.265615527915806e-9
1.3101350571969714e-9
2.881273456129073e-10
1.4748163118086587e-10
6.339098395007732e-11
5.6153432117116534e-11
3.9758388692369577e-13
4.311223533613687e-12
6.774332778023217e-12
3.640521783412973e-12
1.1102652065060812e-12
2.108184821953373e-12
2.694469106758947e-12
3.3791518820161985e-12
4.254327696604305e-12
5.3951883416666465e-12
6.898631614497947e-12
8.902045571956001e-12
1.1606688468399546e-11
1.5314761078156172e-11
2.049264600147259e-11
4.302814342032141e-11
6.700075337978654e-11
9.979838069841849e-11
1.740683604958657e-10
3.6259370582291934e-10
8.799361577595878e-10
2.653087365030933e-9
1.2953081569678925e-8
7.05954811127276e-8
4.834655535437442e-8
2.6980585814492865e-8
2.5349269161599064e-8
4.763588886320306e-8
1.4069151985290522e-7
1.4538934882232999e-9
1.6654869206264447e-9
2.9456839365886466e-9
3.714331724444873e-12
3.4784040402070226e-14
0.
0.
0.
0.
0.
0.
0.
0.
0.
0.
0.
0.
0.
0.
0.
0.
0.
0.
0.
0.
0.
2.861717143925055e-14
4.1706833786418714e-14
6.111874942291257e-14
8.996301217640579e-14
1.3297228694289713e-13
1.97388670116959e-13
2.9436778019195206e-13
4.412290200741221e-13
6.650978758949955e-13
1.0088875687588546e-12
1.541265322730669e-12
2.3094655935846457e-11
4.5887102927584917e-11
7.742511513155649e-11
1.1498491634406565e-10
1.464426202673801e-10
1.560727894957195e-10
1.302353470203197e-10
6.063727668486808e-11
5.580771303410415e-11
2.1849272570947436e-10
4.246764348714232e-10
1.7762504981693936e-10
4.971440175094276e-10
5.049955733368746e-10
6.056008567592755e-10
7.665068470076264e-10
1.127285074275328e-9
1.9446666895253592e-9
3.739710098651977e-9
4.312958386282395e-9
2.4809945239760765e-9
1.6625395202604395e-9
1.3083247348543236e-9
1.2016012241124487e-9
1.261796871521536e-9
1.4686300572740852e-9
1.8375906647368987e-9
2.4142974798030663e-9
3.2787801604994144e-9
4.557919539954204e-9
8.94687481536934e-8
1.1926950829841115e-8
9.533713067335213e-7
2.0719383558584648e-7
8.26883339634649e-8
2.880277846096004e-8
3.873404879129488e-9
1.63305014399317e-8
7.414019009866667e-8
2.2896590705827448e-7
1.0319574539832756e-7
4.31818449857948e-8
3.4122499817236786e-8
3.0614267888088046e-8
6.001175927230874e-8
5.497089280411614e-8
2.0540277162572234e-8
1.4357814718788583e-8
7.039820796717373e-9
2.5140590162778784e-9
6.002006874689493e-9
4.3719836832725534e-9
3.0690565102792766e-9
2.696772327386798e-9
6.008666233057463e-9
1.0171913093050697e-8
1.760932644328127e-8
3.024740870662375e-8
4.853890295753989e-8
6.117726431170235e-8
4.4060501698104845e-8
2.3539290194691053e-7
5.428646616920189e-7
5.325038500330342e-7
4.250242388186425e-8
4.320892147016554e-7
6.145969010108759e-7
7.236553765052878e-7
7.93983625258165e-7
8.004799940284629e-7
6.904049354623903e-7
4.461375572304427e-7
3.675477652065893e-7
1.9054994868518567e-7
8.313211832146573e-8
3.078458792086305e-8
3.4099985958139946e-8
4.718655504932821e-8
3.626154139856189e-8
3.396327151101393e-8
2.177183632982983e-8
1.0777094908841676e-8
6.320074668491114e-8
8.016380549938091e-8
6.137406969536622e-8
4.8316197512747895e-8
3.56443737564873e-8
1.8726101611155733e-8
1.2668640437025248e-8
6.452104926913437e-8
5.3368297041479723e-8
4.707556939393415e-8
3.492295217753088e-7
3.640498550954613e-8
3.4706901153188413e-6
6.861430737812345e-7
2.851156447159145e-7
1.1205414451651123e-7
4.210659418602714e-8
9.53448377970485e-9
1.3108202662705529e-8
4.849591985254911e-8
1.1856880671633106e-8
1.1571882495973749e-9
4.550607344539781e-9
4.399796943545492e-9
1.2808511069141364e-8
1.0438344407622323e-8
4.630667034373342e-9
1.0774770896898311e-8
2.931889737480589e-8
2.149663651478638e-8
5.20483553081394e-9
2.487566469021837e-8
4.7587157355971964e-8
8.571685231009885e-8
1.120498904280631e-7
1.0867997318080176e-7
1.0156196608626574e-7
9.075439727617176e-8
7.429051610097656e-8
5.429341154174512e-8
3.412396247068734e-8
6.237298782371071e-7
2.545280553489766e-6
7.480272467905273e-7
2.5736194607389508e-6
2.67533653775165e-6
2.512657126899462e-6
2.4918884072791797e-6
1.0293074342332457e-6
8.69905256336927e-7
1.281675122791984e-6
1.7426115706513828e-6
8.6391874360684e-7
1.314231296611498e-7
1.4336017657637888e-7
1.9811113148695685e-7
1.3670535447075727e-7
6.551832248844983e-8
9.393413055992396e-9
1.7726172621488205e-8
1.579150713372435e-8
1.2120840915826315e-8
8.028041560034993e-9
1.068236808604812e-9
1.1044979058486113e-8
2.5972521929729144e-8
5.9419242033608e-8
1.0572221548426497e-7
6.403924527436833e-8
2.2982113570110735e-8
4.923533449951757e-8
3.471526647566061e-7
4.80164514632107e-7
7.890004741562164e-7
7.004953414803624e-7
5.709154485120483e-7
4.1840651429024956e-7
2.7125810530164264e-7
1.741980624150046e-7
1.194286761553716e-7
7.964127098177398e-8
3.104592209641847e-8
1.0701193597105096e-8
1.8357005894057816e-8
4.12081360632422e-8
8.393237497503283e-9
2.0296906145680713e-9
1.9107603826017615e-9
2.612151883169638e-9
9.812065617198023e-9
4.171949245603081e-10
1.118577562493853e-9
5.265615528183305e-9
1.31013505696882e-9
2.8812734564264394e-10
1.474816311286702e-10
6.339098399224314e-11
5.6153432149559294e-11
3.9758387858413787e-13
4.311223532868278e-12
6.774334621830238e-12
3.640520859812348e-12
1.1102652076011552e-12
2.1081848004960628e-12
2.694469074323575e-12
3.3791519640491446e-12
4.2543276531697314e-12
5.395188285687673e-12
6.898631664446842e-12
8.902045727015726e-12
1.1606688385376796e-11
1.531476118033266e-11
2.0492645978449296e-11
4.302814358798379e-11
6.700075330373605e-11
9.97983808767425e-11
1.7406835990014295e-10
3.6259370808923984e-10
8.799361591053074e-10
2.6530873654873568e-9
1.2953081569447143e-8
7.059548111101341e-8
4.834655535223935e-8
2.6980585815562522e-8
2.5349269161336384e-8
4.7635888865933516e-8
1.4069151985105456e-7
1.4538934885804928e-9
1.6654869209909708e-9
2.9456839393370465e-9
3.7143317244085996e-12
3.4784053206360914e-14
0.
0.
0.
0.
0.
0.
0.
0.
0.
0.
0.
0.
0.
0.
0.
0.
0.
0.
0.
0.
0.
2.861718935643162e-14
4.170681808248666e-14
6.111874768011066e-14
8.996301538045244e-14
1.329722911377475e-13
1.9738876578519705e-13
2.943678475981622e-13
4.412290268699672e-13
6.65097885488949e-13
1.0088875867025813e-12
1.5412652448372698e-12
2.3094655645451165e-11
4.588710295958311e-11
7.742511516463894e-11
1.149849162977141e-10
1.4644262049926288e-10
1.5607278980585128e-10
1.3023534715602585e-10
6.063727671110048e-11
5.580771346686628e-11
2.1849272532326906e-10
4.2467643544045684e-10
1.7762504980725907e-10
4.971440158374036e-10
5.049955712694772e-10
6.056008560008225e-10
7.665068481141866e-10
1.1272850718066835e-9
1.9446666897489197e-9
3.739710097456181e-9
4.312958390660283e-9
2.480994528162314e-9
1.6625395193468899e-9
1.3083247319801125e-9
1.2016012242375823e-9
1.2617968741595578e-9
1.4686300596100581e-9
1.8375906646806272e-9
2.4142974784963293e-9
3.2787801608283982e-9
4.5579195413783595e-9
8.946874814660598e-8
1.1926950836530166e-8
9.533713067312048e-7
2.0719383558620244e-7
8.268833396311816e-8
2.8802778459518622e-8
3.873404878866867e-9
1.6330501439883495e-8
7.414019009798195e-8
2.2896590705999986e-7
1.0319574539944771e-7
4.31818449652276e-8
3.412249983367033e-8
3.0614267886121514e-8
6.001175927722461e-8
5.497089280400249e-8
2.0540277163130307e-8
1.4357814718629241e-8
7.039820800236197e-9
2.5140590160939502e-9
6.002006876262022e-9
4.371983683286824e-9
3.0690565100098097e-9
2.696772327657364e-9
6.008666232931677e-9
1.0171913095584487e-8
1.7609326445115632e-8
3.024740871049618e-8
4.8538902955042536e-8
6.117726431185846e-8
4.406050169775114e-8
2.3539290194810058e-7
5.428646616937555e-7
5.32503850036044e-7
4.2502423880408856e-8
4.320892147025879e-7
6.145969010106935e-7
7.236553765054622e-7
7.939836252586395e-7
8.004799940280219e-7
6.904049354603009e-7
4.461375572317105e-7
3.6754776520733463e-7
1.9054994868566355e-7
8.313211831921901e-8
3.0784587920945504e-8
3.409998596474523e-8
4.7186555049418706e-8
3.6261541398664395e-8
3.3963271511011624e-8
2.1771836330536928e-8
1.0777094911690821e-8
6.320074668522978e-8
8.016380549446501e-8
6.137406969851777e-8
4.831619751487584e-8
3.564437375294492e-8
1.8726101617497465e-8
1.2668640437098237e-8
6.452104926860602e-8
5.336829704193677e-8
4.707556939447446e-8
3.4922952177793546e-7
3.6404985519387354e-8
3.4706901153181666e-6
6.861430737797399e-7
2.851156447144097e-7
1.1205414451396064e-7
4.210659418569236e-8
9.53448377950943e-9
1.3108202662976629e-8
4.8495919850571735e-8
1.1856880671872989e-8
1.1571882456832658e-9
4.5506073423594835e-9
4.399796943145152e-9
1.280851106841541e-8
1.0438344407731614e-8
4.630667027853037e-9
1.0774770889940399e-8
2.9318897375985434e-8
2.1496636514986735e-8
5.204835530306102e-9
2.487566468961287e-8
4.758715735364417e-8
8.571685230964995e-8
1.1204989042930421e-7
1.0867997318227948e-7
1.0156196608586156e-7
9.075439727799266e-8
7.429051610646069e-8
5.429341153685236e-8
3.412396246871239e-8
6.237298782235491e-7
2.545280553488964e-6
7.480272468012271e-7
2.573619460738163e-6
2.6753365377499692e-6
2.512657126899176e-6
2.4918884072787355e-6
1.0293074342330684e-6
8.69905256337603e-7
1.2816751227908038e-6
1.74261157065116e-6
8.639187436069238e-7
1.3142312965926807e-7
1.4336017657867386e-7
1.9811113148412048e-7
1.3670535447059075e-7
6.55183224860578e-8
9.393413056561892e-9
1.7726172621925962e-8
1.5791507133859884e-8
1.2120840916152783e-8
8.028041559911374e-9
1.0682368119295519e-9
1.104497905819888e-8
2.597252193142121e-8
5.9419242037662237e-8
1.0572221547722696e-7
6.403924527621612e-8
2.2982113558587957e-8
4.923533449996157e-8
3.4715266475745213e-7
4.801645146330155e-7
7.890004741568453e-7
7.004953414816469e-7
5.709154485127941e-7
4.1840651429059774e-7
2.7125810530143723e-7
1.7419806241580985e-7
1.1942867615585691e-7
7.964127098081977e-8
3.104592209632672e-8
1.0701193597870625e-8
1.8357005893658185e-8
4.1208136069935756e-8
8.39323749923473e-9
2.0296906154183555e-9
1.9107603829915448e-9
2.612151883382947e-9
9.812065617528409e-9
4.1719492458037443e-10
1.1185775625396605e-9
5.2656155278687146e-9
1.310135056945748e-9
2.8812734592244517e-10
1.4748163110528935e-10
6.339098343026897e-11
5.615343217331931e-11
3.9758387198409103e-13
4.31122345861863e-12
6.7743346222136035e-12
3.640521781835441e-12
1.1102652069630878e-12
2.1081848025892304e-12
2.6944690938927493e-12
3.3791519591918314e-12
4.254327666462249e-12
5.395188285451103e-12
6.898631664111443e-12
8.902045762013808e-12
1.1606688518993169e-11
1.5314761214667934e-11
2.0492646132186597e-11
4.302814358697639e-11
6.70007537750113e-11
9.979838049678742e-11
1.7406836142038074e-10
3.6259370689400977e-10
8.799361604895995e-10
2.6530873618178173e-9
1.2953081567754205e-8
7.059548111050327e-8
4.83465553548024e-8
2.6980585815031604e-8
2.5349269160661604e-8
4.763588886476468e-8
1.4069151984752182e-7
1.45389348814689e-9
1.6654869207673963e-9
2.9456839374895067e-9
3.71433172443813e-12
3.4784037370226834e-14
0.
0.
0.
0.
0.
0.
0.
0.
0.
0.
0.
0.
0.
0.
0.
0.
0.
0.
0.
0.
0.
2.861718911876042e-14
4.170683747775027e-14
6.111875269390528e-14
8.996301468783423e-14
1.3297236732021727e-13
1.9738871654806752e-13
2.9436790223887286e-13
4.412290305727692e-13
6.650977996982015e-13
1.0088875163897794e-12
1.5412650614286383e-12
2.309465581844041e-11
4.588710287502293e-11
7.742511517704895e-11
1.1498491628632151e-10
1.4644262021245436e-10
1.5607278935230675e-10
1.3023534724782116e-10
6.063727686874199e-11
5.5807713182693356e-11
2.1849272544616812e-10
4.2467643512808387e-10
1.7762505050786631e-10
4.971440173578269e-10
5.049955742367904e-10
6.056008552053899e-10
7.66506844458545e-10
1.1272850711752594e-9
1.9446666907917306e-9
3.739710103207169e-9
4.312958375832212e-9
2.4809945241922498e-9
1.6625395205535725e-9
1.3083247311249847e-9
1.201601224364324e-9
1.2617968710618963e-9
1.4686300599383192e-9
1.837590665818726e-9
2.4142974783664326e-9
3.278780161649433e-9
4.557919540974462e-9
8.946874815386787e-8
1.1926950844147973e-8
9.533713067358982e-7
2.071938355880373e-7
8.268833396240794e-8
2.880277845836935e-8
3.873404879915847e-9
1.6330501439907357e-8
7.414019009797651e-8
2.2896590705917467e-7
1.0319574539958998e-7
4.318184499618494e-8
3.4122499832466717e-8
3.061426788567437e-8
6.001175927362208e-8
5.497089280318943e-8
2.0540277161190575e-8
1.4357814718738524e-8
7.039820800020903e-9
2.5140590172256553e-9
6.002006876164985e-9
4.371983683251464e-9
3.0690565098833813e-9
2.69677232709059e-9
6.008666234141157e-9
1.0171913094995879e-8
1.7609326444341457e-8
3.02474087083929e-8
4.853890295692208e-8
6.117726431213174e-8
4.4060501695193057e-8
2.353929019517823e-7
5.428646616855014e-7
5.325038500362698e-7
4.250242387823788e-8
4.3208921470424644e-7
6.145969010102107e-7
7.236553765053366e-7
7.939836252584918e-7
8.004799940279426e-7
6.904049354625355e-7
4.46137557232153e-7
3.67547765207205e-7
1.9054994868407569e-7
8.31321183211338e-8
3.0784587921343285e-8
3.4099985975637244e-8
4.7186555049404935e-8
3.626154139856271e-8
3.3963271511745895e-8
2.1771836331878304e-8
1.077709491495598e-8
6.320074668683262e-8
8.016380548694565e-8
6.13740696961629e-8
4.831619751747142e-8
3.5644373756600124e-8
1.8726101616614956e-8
1.2668640435538905e-8
6.452104926924768e-8
5.3368297042175435e-8
4.7075569393050785e-8
3.49229521777588e-7
3.640498551521144e-8
3.4706901153042342e-6
6.861430737829631e-7
2.8511564471685195e-7
1.1205414451551148e-7
4.210659418737261e-8
9.534483779395538e-9
1.3108202663234584e-8
4.849591985319059e-8
1.1856880672697307e-8
1.1571882463845454e-9
4.55060734372182e-9
4.3997969438719105e-9
1.2808511067606421e-8
1.043834440976147e-8
4.630667031776864e-9
1.0774770886396631e-8
2.931889737665128e-8
2.1496636514846842e-8
5.204835529589509e-9
2.4875664687993094e-8
4.758715735435663e-8
8.571685230785389e-8
1.1204989042919734e-7
1.0867997317827788e-7
1.0156196608536376e-7
9.075439728217938e-8
7.429051610565835e-8
5.4293411540938776e-8
3.412396247419493e-8
6.237298782238601e-7
2.545280553492533e-6
7.480272467932847e-7
2.573619460738748e-6
2.6753365377510153e-6
2.5126571268993277e-6
2.491888407278864e-6
1.0293074342318625e-6
8.699052563378441e-7
1.281675122790339e-6
1.742611570651626e-6
8.639187436079491e-7
1.314231296572767e-7
1.4336017657763876e-7
1.9811113148444185e-7
1.3670535446952086e-7
6.551832248839583e-8
9.393413055179962e-9
1.7726172621874922e-8
1.5791507133733325e-8
1.2120840916241693e-8
8.028041560956454e-9
1.0682368103875412e-9
1.1044979058492352e-8
2.597252193362783e-8
5.941924203716377e-8
1.05722215479776e-7
6.403924527166774e-8
2.2982113567018244e-8
4.923533450280022e-8
3.471526647522331e-7
4.801645146352148e-7
7.89000474159781e-7
7.004953414813762e-7
5.709154485122317e-7
4.1840651429109664e-7
2.7125810530096104e-7
1.741980624145607e-7
1.1942867615598902e-7
7.964127098164251e-8
3.1045922095521236e-8
1.070119359536111e-8
1.8357005892956127e-8
4.1208136063296156e-8
8.393237499937602e-9
2.0296906148094426e-9
1.910760382695431e-9
2.6121518835546764e-9
9.812065617089384e-9
4.171949246207455e-10
1.1185775624442533e-9
5.26561552804042e-9
1.3101350570390835e-9
2.8812734526127604e-10
1.4748163112318046e-10
6.339098379914311e-11
5.6153432144655554e-11
3.975838717821221e-13
4.311223468786595e-12
6.774333449734801e-12
3.640520859962125e-12
1.1102652077861707e-12
2.108184800480665e-12
2.6944690938980213e-12
3.379151946053315e-12
4.2543276541785234e-12
5.39518828554392e-12
6.898631664238189e-12
8.902045726641035e-12
1.1606688519180212e-11
1.531476136122012e-11
2.0492646076187752e-11
4.302814364680993e-11
6.700075350342295e-11
9.979838057977655e-11
1.7406836052833252e-10
3.625937069320204e-10
8.799361592292261e-10
2.6530873648257595e-9
1.2953081572047792e-8
7.059548111158144e-8
4.8346555354485925e-8
2.6980585814585784e-8
2.534926916014929e-8
4.763588886552249e-8
1.4069151984973374e-7
1.453893488299362e-9
1.6654869206328409e-9
2.945683939304579e-9
3.714331724453735e-12
3.4784037257257364e-14
0.
0.
0.
0.
0.
0.
0.
0.
0.
0.
0.
0.
0.
0.
0.
0.
0.
0.
0.
0.
0.
2.861714697596337e-14
4.1706813483316206e-14
6.111875268024508e-14
8.996295111954531e-14
1.3297232963926684e-13
1.9738871655812347e-13
2.943679006426862e-13
4.412290272493308e-13
6.650977995359443e-13
1.0088874589830648e-12
1.5412651593625383e-12
2.3094655583952118e-11
4.588710259274862e-11
7.742511520285718e-11
1.1498491643273602e-10
1.464426202874124e-10
1.5607278953809398e-10
1.302353472878566e-10
6.06372764982616e-11
5.5807713484261e-11
2.1849272584817588e-10
4.246764356983393e-10
1.7762504957782264e-10
4.971440154426922e-10
5.049955718652404e-10
6.056008542645334e-10
7.665068479077923e-10
1.1272850760057582e-9
1.9446666940922577e-9
3.73971009931923e-9
4.31295838169872e-9
2.48099452302076e-9
1.662539516048984e-9
1.3083247342444228e-9
1.2016012247983272e-9
1.2617968721488591e-9
1.46863005750814e-9
1.8375906649011203e-9
2.4142974792557965e-9
3.2787801606430494e-9
4.557919541834947e-9
8.946874815398132e-8
1.1926950844130598e-8
9.533713067410751e-7
2.0719383558839258e-7
8.268833396236588e-8
2.880277845835666e-8
3.873404879902414e-9
1.6330501439936415e-8
7.414019009798843e-8
2.2896590705776317e-7
1.031957453997776e-7
4.3181844982854574e-8
3.412249985577981e-8
3.061426788385876e-8
6.001175928135453e-8
5.4970892803865165e-8
2.0540277161651728e-8
1.4357814718518998e-8
7.039820798909542e-9
2.514059015845908e-9
6.002006872781874e-9
4.371983683248552e-9
3.0690565102835237e-9
2.69677232781362e-9
6.008666233189221e-9
1.01719130957704e-8
1.7609326442818118e-8
3.024740870650198e-8
4.8538902957101667e-8
6.117726431165615e-8
4.406050169831495e-8
2.353929019617017e-7
5.428646616893034e-7
5.325038500331569e-7
4.250242388164786e-8
4.320892147015056e-7
6.145969010090955e-7
7.236553765056288e-7
7.939836252585467e-7
8.004799940282354e-7
6.904049354620194e-7
4.46137557231751e-7
3.675477652080164e-7
1.90549948684422e-7
8.313211832085023e-8
3.078458792387449e-8
3.4099985973765024e-8
4.718655504932929e-8
3.6261541399195114e-8
3.3963271509725755e-8
2.1771836328816336e-8
1.0777094911027922e-8
6.320074668414407e-8
8.016380549214357e-8
6.13740696953824e-8
4.831619751266733e-8
3.564437375638284e-8
1.8726101616078447e-8
1.2668640436501927e-8
6.452104926930403e-8
5.3368297042675416e-8
4.707556939413786e-8
3.492295217782228e-7
3.6404985514506406e-8
3.470690115293428e-6
6.861430737805434e-7
2.8511564471416876e-7
1.1205414451558555e-7
4.210659418703683e-8
9.534483779441068e-9
1.3108202663261963e-8
4.849591985302959e-8
1.1856880670367015e-8
1.157188248625306e-9
4.550607342828449e-9
4.399796942686893e-9
1.2808511067621575e-8
1.0438344406601697e-8
4.630667035556981e-9
1.0774770893877618e-8
2.931889737616897e-8
2.149663651505151e-8
5.20483552950215e-9
2.4875664689177302e-8
4.758715735062902e-8
8.571685230801755e-8
1.1204989042892956e-7
1.0867997318418868e-7
1.015619660868176e-7
9.07543972752643e-8
7.429051610537294e-8
5.429341153768682e-8
3.4123962474709e-8
6.237298782217264e-7
2.545280553489332e-6
7.480272467939168e-7
2.5736194607383346e-6
2.6753365377491645e-6
2.512657126898997e-6
2.491888407278883e-6
1.0293074342331042e-6
8.699052563374643e-7
1.2816751227903822e-6
1.7426115706507488e-6
8.639187436067471e-7
1.3142312965834827e-7
1.433601765741079e-7
1.9811113148613817e-7
1.3670535446911204e-7
6.551832248728262e-8
9.39341305297596e-9
1.772617262195144e-8
1.5791507133647232e-8
1.2120840915848002e-8
8.028041559778084e-9
1.0682368104086281e-9
1.1044979057681444e-8
2.5972521932332133e-8
5.9419242036509696e-8
1.0572221548106141e-7
6.403924527371778e-8
2.2982113563554588e-8
4.923533450070654e-8
3.4715266475449985e-7
4.801645146404722e-7
7.890004741624178e-7
7.004953414815969e-7
5.709154485125579e-7
4.184065142912399e-7
2.7125810530172284e-7
1.7419806241548848e-7
1.1942867615679675e-7
7.964127098184284e-8
3.1045922095699424e-8
1.0701193597481334e-8
1.8357005895370598e-8
4.1208136069745306e-8
8.393237494986864e-9
2.0296906147722997e-9
1.9107603827330674e-9
2.612151883026152e-9
9.812065617499729e-9
4.1719492458233045e-10
1.1185775623973083e-9
5.265615527904828e-9
1.3101350569618195e-9
2.8812734574630394e-10
1.474816310366822e-10
6.33909839190878e-11
5.61534321463575e-11
3.97583871915368e-13
4.3112234585490476e-12
6.774334622599543e-12
3.640520860580504e-12
1.1102652069626695e-12
2.1081848004714832e-12
2.694469055449441e-12
3.37915194610239e-12
4.25432765418943e-12
5.395188285451953e-12
6.898631668267596e-12
8.902045762112901e-12
1.1606688518923335e-11
1.5314761361118933e-11
2.0492645976980314e-11
4.302814358712299e-11
6.700075350127719e-11
9.979838060439509e-11
1.7406836053259234e-10
3.625937067077519e-10
8.799361625235822e-10
2.653087364417062e-9
1.2953081565476689e-8
7.059548111082158e-8
4.834655535261213e-8
2.6980585815085553e-8
2.5349269162226057e-8
4.763588886587683e-8
1.406915198498624e-7
1.453893487945198e-9
1.6654869209109469e-9
2.9456839392808325e-9
3.71433172458457e-12
3.4784037797706986e-14
0.
0.
0.
0.
0.
0.
0.
0.
0.
0.
0.
0.
0.
0.
0.
0.
0.
0.
0.
0.
0.
2.861718919846348e-14
4.170681375064343e-14
6.111875197687512e-14
8.996298357215714e-14
1.3297236737105126e-13
1.9738867095734395e-13
2.9436785061261914e-13
4.412290286972626e-13
6.65097798806165e-13
1.008887588597071e-12
1.5412651385232882e-12
2.3094655587529548e-11
4.588710258380719e-11
7.742511514775832e-11
1.1498491622827566e-10
1.464426202176089e-10
1.5607278934767925e-10
1.302353471606356e-10
6.06372765836042e-11
5.580771324838359e-11
2.1849272565722374e-10
4.246764351609251e-10
1.7762505054829138e-10
4.97144016549721e-10
5.049955720764285e-10
6.056008561960552e-10
7.665068471069273e-10
1.1272850758391553e-9
1.944666689262824e-9
3.739710106293178e-9
4.312958385129188e-9
2.4809945227654397e-9
1.6625395201856643e-9
1.3083247312577782e-9
1.2016012227357842e-9
1.2617968711498897e-9
1.4686300602556935e-9
1.837590664950522e-9
2.4142974781573855e-9
3.2787801614222486e-9
4.557919540930608e-9
8.946874815412673e-8
1.1926950842834202e-8
9.533713067188178e-7
2.071938355881306e-7
8.268833396472727e-8
2.8802778458344227e-8
3.8734048799156165e-9
1.633050143990867e-8
7.414019009801562e-8
2.2896590705929672e-7
1.0319574540022032e-7
4.318184495137069e-8
3.412249985883253e-8
3.061426788617312e-8
6.001175927629265e-8
5.497089280342272e-8
2.05402771635871e-8
1.4357814718028407e-8
7.039820800180358e-9
2.514059017748326e-9
6.002006873279119e-9
4.371983683253547e-9
3.0690565103074325e-9
2.696772327120604e-9
6.008666233168999e-9
1.017191309460485e-8
1.7609326440689816e-8
3.0247408710459125e-8
4.8538902954695656e-8
6.1177264311729e-8
4.40605016892394e-8
2.3539290193880357e-7
5.428646616927542e-7
5.325038500351265e-7
4.250242388132035e-8
4.3208921470455894e-7
6.145969010087058e-7
7.236553765055542e-7
7.93983625258282e-7
8.004799940281584e-7
6.904049354617237e-7
4.461375572318226e-7
3.6754776520700646e-7
1.905499486842161e-7
8.313211832074391e-8
3.078458792212074e-8
3.409998596234098e-8
4.7186555049389146e-8
3.6261541398737716e-8
3.396327151048867e-8
2.177183633030388e-8
1.0777094912545441e-8
6.320074668441988e-8
8.01638054911048e-8
6.137406969422375e-8
4.831619751458698e-8
3.5644373753966706e-8
1.8726101613447175e-8
1.2668640436890648e-8
6.4521049268853e-8
5.3368297042664153e-8
4.707556939350907e-8
3.4922952178047963e-7
3.640498550969943e-8
3.4706901153043346e-6
6.861430737836994e-7
2.8511564471432843e-7
1.1205414451555319e-7
4.210659418708117e-8
9.534483779826504e-9
1.3108202663496974e-8
4.849591984887111e-8
1.1856880667131762e-8
1.1571882479796433e-9
4.5506073445237064e-9
4.39979694379114e-9
1.2808511068910604e-8
1.043834440741482e-8
4.6306670324253815e-9
1.0774770888115488e-8
2.9318897378334168e-8
2.1496636515256875e-8
5.204835530797918e-9
2.487566468683194e-8
4.758715735569491e-8
8.571685231289967e-8
1.1204989043161637e-7
1.0867997318272307e-7
1.0156196608927567e-7
9.075439727457407e-8
7.429051610853703e-8
5.429341154141135e-8
3.412396246927166e-8
6.237298782336861e-7
2.5452805534889198e-6
7.480272467967031e-7
2.5736194607417024e-6
2.6753365377513033e-6
2.51265712689922e-6
2.4918884072787126e-6
1.0293074342284718e-6
8.699052563379408e-7
1.281675122791859e-6
1.7426115706517496e-6
8.639187436077537e-7
1.314231296601424e-7
1.4336017657781857e-7
1.9811113148867627e-7
1.3670535447041628e-7
6.551832248784988e-8
9.393413055310085e-9
1.772617262117194e-8
1.579150713385882e-8
1.212084091622554e-8
8.028041560502811e-9
1.0682368107823709e-9
1.1044979056698507e-8
2.597252193070476e-8
5.9419242036527696e-8
1.0572221547074228e-7
6.403924527339907e-8
2.298211356946599e-8
4.923533449711462e-8
3.471526647516573e-7
4.80164514637079e-7
7.890004741529494e-7
7.004953414812748e-7
5.709154485137357e-7
4.184065142902886e-7
2.7125810530054806e-7
1.741980624155418e-7
1.194286761559779e-7
7.964127098181592e-8
3.104592209585326e-8
1.07011935974154e-8
1.8357005893501134e-8
4.120813607262346e-8
8.393237498121665e-9
2.0296906153636677e-9
1.910760383222425e-9
2.6121518834461126e-9
9.812065617447907e-9
4.171949245330707e-10
1.1185775624494728e-9
5.2656155281757756e-9
1.3101350572239743e-9
2.881273452911822e-10
1.4748163114174997e-10
6.339098350295447e-11
5.61534321400103e-11
3.975838715902791e-13
4.311223529927754e-12
6.7743346216419005e-12
3.640520860763473e-12
1.1102652076002768e-12
2.108184800496415e-12
2.6944690743663944e-12
3.379151946123535e-12
4.254327671718022e-12
5.3951882855996345e-12
6.898631591476129e-12
8.902045727059008e-12
1.1606688441488478e-11
1.5314761180530788e-11
2.0492645978381102e-11
4.3028143516096925e-11
6.700075343372463e-11
9.979838069937967e-11
1.740683598991023e-10
3.625937065559798e-10
8.799361591131659e-10
2.6530873654274234e-9
1.2953081571235413e-8
7.059548111592954e-8
4.834655535214945e-8
2.6980585815817337e-8
2.5349269160931638e-8
4.763588886391007e-8
1.40691519852506e-7
1.453893488580562e-9
1.6654869215992531e-9
2.9456839403194227e-9
3.7143317244414986e-12
3.478404628746543e-14
0.
0.
0.
0.
0.
0.
0.
0.
0.
0.
0.
0.
0.
0.
0.
0.
0.
0.
0.
0.
0.
2.861719146488772e-14
4.1706798895837767e-14
6.111875233147687e-14
8.996301525417333e-14
1.3297229239552742e-13
1.9738876552811225e-13
2.943678472874507e-13
4.412290263485599e-13
6.650978848324856e-13
1.0088874502907234e-12
1.5412653344897933e-12
2.3094655792189325e-11
4.588710292151028e-11
7.742511511873339e-11
1.1498491635413993e-10
1.4644262048988622e-10
1.5607278969307037e-10
1.3023534712861686e-10
6.063727701623418e-11
5.5807713546568246e-11
2.184927253444999e-10
4.246764347268459e-10
1.7762504869797513e-10
4.97144015744058e-10
5.049955724423935e-10
6.056008543576535e-10
7.665068439717492e-10
1.1272850739441187e-9
1.944666690240628e-9
3.739710097456181e-9
4.312958390660283e-9
2.480994528162314e-9
1.6625395193468899e-9
1.3083247319801125e-9
1.2016012242375823e-9
1.2617968741595578e-9
1.4686300596100581e-9
1.8375906646806272e-9
2.4142974784963293e-9
3.2787801608283982e-9
4.5579195413783595e-9
8.946874814660598e-8
1.1926950836530166e-8
9.533713067312048e-7
2.0719383558620244e-7
8.268833396311816e-8
2.8802778459518622e-8
3.873404878866867e-9
1.6330501439883495e-8
7.414019009798195e-8
2.2896590705999986e-7
1.0319574539944771e-7
4.31818449652276e-8
3.412249983367033e-8
3.0614267886121514e-8
6.001175927722461e-8
5.497089280400249e-8
2.0540277163130307e-8
1.4357814718629241e-8
7.039820800236197e-9
2.5140590160939502e-9
6.002006876262022e-9
4.371983683286824e-9
3.0690565100098097e-9
2.696772327657364e-9
6.008666232931677e-9
1.0171913095584487e-8
1.7609326445115632e-8
3.024740871049618e-8
4.8538902955042536e-8
6.117726431185846e-8
4.406050169775114e-8
2.3539290194810058e-7
5.428646616937555e-7
5.32503850036044e-7
4.2502423880408856e-8
4.320892147025879e-7
6.145969010106935e-7
7.236553765054622e-7
7.939836252586395e-7
8.004799940280219e-7
6.904049354603009e-7
4.461375572317105e-7
3.6754776520733463e-7
1.9054994868566355e-7
8.313211831921901e-8
3.0784587920945504e-8
3.409998596474523e-8
4.7186555049418706e-8
3.6261541398664395e-8
3.3963271511011624e-8
2.1771836330536928e-8
1.0777094911690821e-8
6.320074668522978e-8
8.016380549446501e-8
6.137406969851777e-8
4.831619751487584e-8
3.564437375294492e-8
1.8726101617497465e-8
1.2668640437098237e-8
6.452104926860602e-8
5.336829704193677e-8
4.707556939447446e-8
3.4922952177793546e-7
3.6404985519387354e-8
3.4706901153181666e-6
6.861430737797399e-7
2.851156447144097e-7
1.1205414451396064e-7
4.210659418569236e-8
9.53448377950943e-9
1.3108202662976629e-8
4.8495919850571735e-8
1.1856880671872989e-8
1.1571882456832658e-9
4.5506073423594835e-9
4.399796943145152e-9
1.280851106841541e-8
1.0438344407731614e-8
4.630667027853037e-9
1.0774770889940399e-8
2.9318897375985434e-8
2.1496636514986735e-8
5.204835530306102e-9
2.487566468961287e-8
4.758715735364417e-8
8.571685230964995e-8
1.1204989042930421e-7
1.0867997318227948e-7
1.0156196608586156e-7
9.075439727799266e-8
7.429051610646069e-8
5.429341153685236e-8
3.412396246871239e-8
6.237298782235491e-7
2.545280553488964e-6
7.480272468012271e-7
2.573619460738163e-6
2.6753365377499692e-6
2.512657126899176e-6
2.4918884072787355e-6
1.0293074342330684e-6
8.69905256337603e-7
1.2816751227908038e-6
1.74261157065116e-6
8.639187436069238e-7
1.3142312965926807e-7
1.4336017657867386e-7
1.9811113148412048e-7
1.3670535447059075e-7
6.55183224860578e-8
9.393413056561892e-9
1.7726172621925962e-8
1.5791507133859884e-8
1.2120840916152783e-8
8.028041559911374e-9
1.0682368119295519e-9
1.104497905819888e-8
2.597252193142121e-8
5.9419242037662237e-8
1.0572221547722696e-7
6.403924527621612e-8
2.2982113558587957e-8
4.923533449996157e-8
3.4715266475745213e-7
4.801645146330155e-7
7.890004741568453e-7
7.004953414816469e-7
5.709154485127941e-7
4.1840651429059774e-7
2.7125810530143723e-7
1.7419806241580985e-7
1.1942867615585691e-7
7.964127098081977e-8
3.104592209632672e-8
1.0701193597870625e-8
1.8357005893658185e-8
4.1208136069935756e-8
8.39323749923473e-9
2.0296906154183555e-9
1.9107603829915448e-9
2.612151883382947e-9
9.812065617528409e-9
4.1719492458037443e-10
1.1185775625396605e-9
5.2656155278687146e-9
1.310135056945748e-9
2.8812734592244517e-10
1.4748163110528935e-10
6.339098343026897e-11
5.615343217331931e-11
3.9758387198409103e-13
4.31122345861863e-12
6.7743346222136035e-12
3.640521781835441e-12
1.1102652069630878e-12
2.1081848025892304e-12
2.6944690938927493e-12
3.3791519591918314e-12
4.254327666462249e-12
5.395188285451103e-12
6.898631664111443e-12
8.902045762013808e-12
1.1606688518993169e-11
1.5314761214667934e-11
2.0492646132186597e-11
4.302814358697639e-11
6.70007537750113e-11
9.979838049678742e-11
1.7406836142038074e-10
3.6259370689400977e-10
8.799361604895995e-10
2.6530873618178173e-9
1.2953081567754205e-8
7.059548111050327e-8
4.83465553548024e-8
2.6980585815031604e-8
2.5349269160661604e-8
4.763588886476468e-8
1.4069151984752182e-7
1.45389348814689e-9
1.6654869207673963e-9
2.9456839374895067e-9
3.71433172443813e-12
3.4784037370226834e-14
0.
0.
0.
0.
0.
0.
0.
0.
0.
0.
0.
0.
0.
0.
0.
0.
0.
0.
0.
0.
0.
2.861718911876042e-14
4.170683747775027e-14
6.111875269390528e-14
8.996301468783423e-14
1.3297236732021727e-13
1.9738871654806752e-13
2.9436790223887286e-13
4.412290305727692e-13
6.650977996982015e-13
1.0088875163897794e-12
1.5412650614286383e-12
2.309465581844041e-11
4.588710287502293e-11
7.742511517704895e-11
1.1498491628632151e-10
1.4644262021245436e-10
1.5607278935230675e-10
1.3023534724782116e-10
6.063727686874199e-11
5.5807713182693356e-11
2.1849272544616812e-10
4.2467643512808387e-10
1.7762505050786631e-10
4.971440173578269e-10
5.049955742367904e-10
6.056008552053899e-10
7.66506844458545e-10
1.1272850711752594e-9
1.9446666907917306e-9
3.739710103207169e-9
4.312958375832212e-9
2.4809945241922498e-9
1.6625395205535725e-9
1.3083247311249847e-9
1.201601224364324e-9
1.2617968710618963e-9
1.4686300599383192e-9
1.837590665818726e-9
2.4142974783664326e-9
3.278780161649433e-9
4.557919540974462e-9
8.946874815386787e-8
1.1926950844147973e-8
9.533713067358982e-7
2.071938355880373e-7
8.268833396240794e-8
2.880277845836935e-8
3.873404879915847e-9
1.6330501439907357e-8
7.414019009797651e-8
2.2896590705917467e-7
1.0319574539958998e-7
4.318184499618494e-8
3.4122499832466717e-8
3.061426788567437e-8
6.001175927362208e-8
5.497089280318943e-8
2.0540277161190575e-8
1.4357814718738524e-8
7.039820800020903e-9
2.5140590172256553e-9
6.002006876164985e-9
4.371983683251464e-9
3.0690565098833813e-9
2.69677232709059e-9
6.008666234141157e-9
1.0171913094995879e-8
1.7609326444341457e-8
3.02474087083929e-8
4.853890295692208e-8
6.117726431213174e-8
4.4060501695193057e-8
2.353929019517823e-7
5.428646616855014e-7
5.325038500362698e-7
4.250242387823788e-8
4.3208921470424644e-7
6.145969010102107e-7
7.236553765053366e-7
7.939836252584918e-7
8.004799940279426e-7
6.904049354625355e-7
4.46137557232153e-7
3.67547765207205e-7
1.9054994868407569e-7
8.31321183211338e-8
3.0784587921343285e-8
3.4099985975637244e-8
4.7186555049404935e-8
3.626154139856271e-8
3.3963271511745895e-8
2.1771836331878304e-8
1.077709491495598e-8
6.320074668683262e-8
8.016380548694565e-8
6.13740696961629e-8
4.831619751747142e-8
3.5644373756600124e-8
1.8726101616614956e-8
1.2668640435538905e-8
6.452104926924768e-8
5.3368297042175435e-8
4.7075569393050785e-8
3.49229521777588e-7
3.640498551521144e-8
3.4706901153042342e-6
6.861430737829631e-7
2.8511564471685195e-7
1.1205414451551148e-7
4.210659418737261e-8
9.534483779395538e-9
1.3108202663234584e-8
4.849591985319059e-8
1.1856880672697307e-8
1.1571882463845454e-9
4.55060734372182e-9
4.3997969438719105e-9
1.2808511067606421e-8
1.043834440976147e-8
4.630667031776864e-9
1.0774770886396631e-8
2.931889737665128e-8
2.1496636514846842e-8
5.204835529589509e-9
2.4875664687993094e-8
4.758715735435663e-8
8.571685230785389e-8
1.1204989042919734e-7
1.0867997317827788e-7
1.0156196608536376e-7
9.075439728217938e-8
7.429051610565835e-8
5.4293411540938776e-8
3.412396247419493e-8
6.237298782238601e-7
2.545280553492533e-6
7.480272467932847e-7
2.573619460738748e-6
2.6753365377510153e-6
2.5126571268993277e-6
2.491888407278864e-6
1.0293074342318625e-6
8.699052563378441e-7
1.281675122790339e-6
1.742611570651626e-6
8.639187436079491e-7
1.314231296572767e-7
1.4336017657763876e-7
1.9811113148444185e-7
1.3670535446952086e-7
6.551832248839583e-8
9.393413055179962e-9
1.7726172621874922e-8
1.5791507133733325e-8
1.2120840916241693e-8
8.028041560956454e-9
1.0682368103875412e-9
1.1044979058492352e-8
2.597252193362783e-8
5.941924203716377e-8
1.05722215479776e-7
6.403924527166774e-8
2.2982113567018244e-8
4.923533450280022e-8
3.471526647522331e-7
4.801645146352148e-7
7.89000474159781e-7
7.004953414813762e-7
5.709154485122317e-7
4.1840651429109664e-7
2.7125810530096104e-7
1.741980624145607e-7
1.1942867615598902e-7
7.964127098164251e-8
3.1045922095521236e-8
1.070119359536111e-8
1.8357005892956127e-8
4.1208136063296156e-8
8.393237499937602e-9
2.0296906148094426e-9
1.910760382695431e-9
2.6121518835546764e-9
9.812065617089384e-9
4.171949246207455e-10
1.1185775624442533e-9
5.26561552804042e-9
1.3101350570390835e-9
2.8812734526127604e-10
1.4748163112318046e-10
6.339098379914311e-11
5.6153432144655554e-11
3.975838717821221e-13
4.311223468786595e-12
6.774333449734801e-12
3.640520859962125e-12
1.1102652077861707e-12
2.108184800480665e-12
2.6944690938980213e-12
3.379151946053315e-12
4.2543276541785234e-12
5.39518828554392e-12
6.898631664238189e-12
8.902045726641035e-12
1.1606688519180212e-11
1.531476136122012e-11
2.0492646076187752e-11
4.302814364680993e-11
6.700075350342295e-11
9.979838057977655e-11
1.7406836052833252e-10
3.625937069320204e-10
8.799361592292261e-10
2.6530873648257595e-9
1.2953081572047792e-8
7.059548111158144e-8
4.8346555354485925e-8
2.6980585814585784e-8
2.534926916014929e-8
4.763588886552249e-8
1.4069151984973374e-7
1.453893488299362e-9
1.6654869206328409e-9
2.945683939304579e-9
3.714331724453735e-12
3.4784037257257364e-14
0.
0.
0.
0.
0.
0.
0.
0.
0.
0.
0.
0.
0.
0.
0.
0.
0.
0.
0.
0.
0.
2.861714697596337e-14
4.1706813483316206e-14
6.111875268024508e-14
8.996295111954531e-14
1.3297232963926684e-13
1.9738871655812347e-13
2.943679006426862e-13
4.412290272493308e-13
6.650977995359443e-13
1.0088874589830648e-12
1.5412651593625383e-12
2.3094655583952118e-11
4.588710259274862e-11
7.742511520285718e-11
1.1498491643273602e-10
1.464426202874124e-10
1.5607278953809398e-10
1.302353472878566e-10
6.06372764982616e-11
5.5807713484261e-11
2.1849272584817588e-10
4.246764356983393e-10
1.7762504957782264e-10
4.971440154426922e-10
5.049955718652404e-10
6.056008542645334e-10
7.665068479077923e-10
1.1272850760057582e-9
1.9446666940922577e-9
3.73971009931923e-9
4.31295838169872e-9
2.48099452302076e-9
1.662539516048984e-9
1.3083247342444228e-9
1.2016012247983272e-9
1.2617968721488591e-9
1.46863005750814e-9
1.8375906649011203e-9
2.4142974792557965e-9
3.2787801606430494e-9
4.557919541834947e-9
8.946874815398132e-8
1.1926950844130598e-8
9.533713067410751e-7
2.0719383558839258e-7
8.268833396236588e-8
2.880277845835666e-8
3.873404879902414e-9
1.6330501439936415e-8
7.414019009798843e-8
2.2896590705776317e-7
1.031957453997776e-7
4.3181844982854574e-8
3.412249985577981e-8
3.061426788385876e-8
6.001175928135453e-8
5.4970892803865165e-8
2.0540277161651728e-8
1.4357814718518998e-8
7.039820798909542e-9
2.514059015845908e-9
6.002006872781874e-9
4.371983683248552e-9
3.0690565102835237e-9
2.69677232781362e-9
6.008666233189221e-9
1.01719130957704e-8
1.7609326442818118e-8
3.024740870650198e-8
4.8538902957101667e-8
6.117726431165615e-8
4.406050169831495e-8
2.353929019617017e-7
5.428646616893034e-7
5.325038500331569e-7
4.250242388164786e-8
4.320892147015056e-7
6.145969010090955e-7
7.236553765056288e-7
7.939836252585467e-7
8.004799940282354e-7
6.904049354620194e-7
4.46137557231751e-7
3.675477652080164e-7
1.90549948684422e-7
8.313211832085023e-8
3.078458792387449e-8
3.4099985973765024e-8
4.718655504932929e-8
3.6261541399195114e-8
3.3963271509725755e-8
2.1771836328816336e-8
1.0777094911027922e-8
6.320074668414407e-8
8.016380549214357e-8
6.13740696953824e-8
4.831619751266733e-8
3.564437375638284e-8
1.8726101616078447e-8
1.2668640436501927e-8
6.452104926930403e-8
5.3368297042675416e-8
4.707556939413786e-8
3.492295217782228e-7
3.6404985514506406e-8
3.470690115293428e-6
6.861430737805434e-7
2.8511564471416876e-7
1.1205414451558555e-7
4.210659418703683e-8
9.534483779441068e-9
1.3108202663261963e-8
4.849591985302959e-8
1.1856880670367015e-8
1.157188248625306e-9
4.550607342828449e-9
4.399796942686893e-9
1.2808511067621575e-8
1.0438344406601697e-8
4.630667035556981e-9
1.0774770893877618e-8
2.931889737616897e-8
2.149663651505151e-8
5.20483552950215e-9
2.4875664689177302e-8
4.758715735062902e-8
8.571685230801755e-8
1.1204989042892956e-7
1.0867997318418868e-7
1.015619660868176e-7
9.07543972752643e-8
7.429051610537294e-8
5.429341153768682e-8
3.4123962474709e-8
6.237298782217264e-7
2.545280553489332e-6
7.480272467939168e-7
2.5736194607383346e-6
2.6753365377491645e-6
2.512657126898997e-6
2.491888407278883e-6
1.0293074342331042e-6
8.699052563374643e-7
1.2816751227903822e-6
1.7426115706507488e-6
8.639187436067471e-7
1.3142312965834827e-7
1.433601765741079e-7
1.9811113148613817e-7
1.3670535446911204e-7
6.551832248728262e-8
9.39341305297596e-9
1.772617262195144e-8
1.5791507133647232e-8
1.2120840915848002e-8
8.028041559778084e-9
1.0682368104086281e-9
1.1044979057681444e-8
2.5972521932332133e-8
5.9419242036509696e-8
1.0572221548106141e-7
6.403924527371778e-8
2.2982113563554588e-8
4.923533450070654e-8
3.4715266475449985e-7
4.801645146404722e-7
7.890004741624178e-7
7.004953414815969e-7
5.709154485125579e-7
4.184065142912399e-7
2.7125810530172284e-7
1.7419806241548848e-7
1.1942867615679675e-7
7.964127098184284e-8
3.1045922095699424e-8
1.0701193597481334e-8
1.8357005895370598e-8
4.1208136069745306e-8
8.393237494986864e-9
2.0296906147722997e-9
1.9107603827330674e-9
2.612151883026152e-9
9.812065617499729e-9
4.1719492458233045e-10
1.1185775623973083e-9
5.265615527904828e-9
1.3101350569618195e-9
2.8812734574630394e-10
1.474816310366822e-10
6.33909839190878e-11
5.61534321463575e-11
3.97583871915368e-13
4.3112234585490476e-12
6.774334622599543e-12
3.640520860580504e-12
1.1102652069626695e-12
2.1081848004714832e-12
2.694469055449441e-12
3.37915194610239e-12
4.25432765418943e-12
5.395188285451953e-12
6.898631668267596e-12
8.902045762112901e-12
1.1606688518923335e-11
1.5314761361118933e-11
2.0492645976980314e-11
4.302814358712299e-11
6.700075350127719e-11
9.979838060439509e-11
1.7406836053259234e-10
3.625937067077519e-10
8.799361625235822e-10
2.653087364417062e-9
1.2953081565476689e-8
7.059548111082158e-8
4.834655535261213e-8
2.6980585815085553e-8
2.5349269162226057e-8
4.763588886587683e-8
1.406915198498624e-7
1.453893487945198e-9
1.6654869209109469e-9
2.9456839392808325e-9
3.71433172458457e-12
3.4784037797706986e-14
0.
0.
0.
0.
0.
0.
0.
0.
0.
0.
0.
0.
0.
0.
0.
0.
0.
0.
0.
0.
0.
2.861718919846348e-14
4.170681375064343e-14
6.111875197687512e-14
8.996298357215714e-14
1.3297236737105126e-13
1.9738867095734395e-13
2.9436785061261914e-13
4.412290286972626e-13
6.65097798806165e-13
1.008887588597071e-12
1.5412651385232882e-12
2.3094655587529548e-11
4.588710258380719e-11
7.742511514775832e-11
1.1498491622827566e-10
1.464426202176089e-10
1.5607278934767925e-10
1.302353471606356e-10
6.06372765836042e-11
5.580771324838359e-11
2.1849272565722374e-10
4.246764351609251e-10
1.7762505054829138e-10
4.97144016549721e-10
5.049955720764285e-10
6.056008561960552e-10
7.665068471069273e-10
1.1272850758391553e-9
1.944666689262824e-9
3.739710106293178e-9
4.312958385129188e-9
2.4809945227654397e-9
1.6625395201856643e-9
1.3083247312577782e-9
1.2016012227357842e-9
1.2617968711498897e-9
1.4686300602556935e-9
1.837590664950522e-9
2.4142974781573855e-9
3.2787801614222486e-9
4.557919540930608e-9
8.946874815412673e-8
1.1926950842834202e-8
9.533713067188178e-7
2.071938355881306e-7
8.268833396472727e-8
2.8802778458344227e-8
3.8734048799156165e-9
1.633050143990867e-8
7.414019009801562e-8
2.2896590705929672e-7
1.0319574540022032e-7
4.318184495137069e-8
3.412249985883253e-8
3.061426788617312e-8
6.001175927629265e-8
5.497089280342272e-8
2.05402771635871e-8
1.4357814718028407e-8
7.039820800180358e-9
2.514059017748326e-9
6.002006873279119e-9
4.371983683253547e-9
3.0690565103074325e-9
2.696772327120604e-9
6.008666233168999e-9
1.017191309460485e-8
1.7609326440689816e-8
3.0247408710459125e-8
4.8538902954695656e-8
6.1177264311729e-8
4.40605016892394e-8
2.3539290193880357e-7
5.428646616927542e-7
5.325038500351265e-7
4.250242388132035e-8
4.3208921470455894e-7
6.145969010087058e-7
7.236553765055542e-7
7.93983625258282e-7
8.004799940281584e-7
6.904049354617237e-7
4.461375572318226e-7
3.6754776520700646e-7
1.905499486842161e-7
8.313211832074391e-8
3.078458792212074e-8
3.409998596234098e-8
4.7186555049389146e-8
3.6261541398737716e-8
3.396327151048867e-8
2.177183633030388e-8
1.0777094912545441e-8
6.320074668441988e-8
8.01638054911048e-8
6.137406969422375e-8
4.831619751458698e-8
3.5644373753966706e-8
1.8726101613447175e-8
1.2668640436890648e-8
6.4521049268853e-8
5.3368297042664153e-8
4.707556939350907e-8
3.4922952178047963e-7
3.640498550969943e-8
3.4706901153043346e-6
6.861430737836994e-7
2.8511564471432843e-7
1.1205414451555319e-7
4.210659418708117e-8
9.534483779826504e-9
1.3108202663496974e-8
4.849591984887111e-8
1.1856880667131762e-8
1.1571882479796433e-9
4.5506073445237064e-9
4.39979694379114e-9
1.2808511068910604e-8
1.043834440741482e-8
4.6306670324253815e-9
1.0774770888115488e-8
2.9318897378334168e-8
2.1496636515256875e-8
5.204835530797918e-9
2.487566468683194e-8
4.758715735569491e-8
8.571685231289967e-8
1.1204989043161637e-7
1.0867997318272307e-7
1.0156196608927567e-7
9.075439727457407e-8
7.429051610853703e-8
5.429341154141135e-8
3.412396246927166e-8
6.237298782336861e-7
2.5452805534889198e-6
7.480272467967031e-7
2.5736194607417024e-6
2.6753365377513033e-6
2.51265712689922e-6
2.4918884072787126e-6
1.0293074342284718e-6
8.699052563379408e-7
1.281675122791859e-6
1.7426115706517496e-6
8.639187436077537e-7
1.314231296601424e-7
1.4336017657781857e-7
1.9811113148867627e-7
1.3670535447041628e-7
6.551832248784988e-8
9.393413055310085e-9
1.772617262117194e-8
1.579150713385882e-8
1.212084091622554e-8
8.028041560502811e-9
1.0682368107823709e-9
1.1044979056698507e-8
2.597252193070476e-8
5.9419242036527696e-8
1.0572221547074228e-7
6.403924527339907e-8
2.298211356946599e-8
4.923533449711462e-8
3.471526647516573e-7
4.80164514637079e-7
7.890004741529494e-7
7.004953414812748e-7
5.709154485137357e-7
4.184065142902886e-7
2.7125810530054806e-7
1.741980624155418e-7
1.194286761559779e-7
7.964127098181592e-8
3.104592209585326e-8
1.07011935974154e-8
1.8357005893501134e-8
4.120813607262346e-8
8.393237498121665e-9
2.0296906153636677e-9
1.910760383222425e-9
2.6121518834461126e-9
9.812065617447907e-9
4.171949245330707e-10
1.1185775624494728e-9
5.2656155281757756e-9
1.3101350572239743e-9
2.881273452911822e-10
1.4748163114174997e-10
6.339098350295447e-11
5.61534321400103e-11
3.975838715902791e-13
4.311223529927754e-12
6.7743346216419005e-12
3.640520860763473e-12
1.1102652076002768e-12
2.108184800496415e-12
2.6944690743663944e-12
3.379151946123535e-12
4.254327671718022e-12
5.3951882855996345e-12
6.898631591476129e-12
8.902045727059008e-12
1.1606688441488478e-11
1.5314761180530788e-11
2.0492645978381102e-11
4.3028143516096925e-11
6.700075343372463e-11
9.979838069937967e-11
1.740683598991023e-10
3.625937065559798e-10
8.799361591131659e-10
2.6530873654274234e-9
1.2953081571235413e-8
7.059548111592954e-8
4.834655535214945e-8
2.6980585815817337e-8
2.5349269160931638e-8
4.763588886391007e-8
1.40691519852506e-7
1.453893488580562e-9
1.6654869215992531e-9
2.9456839403194227e-9
3.7143317244414986e-12
3.478404628746543e-14
0.
0.
0.
0.
0.
0.
0.
0.
0.
0.
0.
0.
0.
0.
0.
0.
0.
0.
0.
0.
0.
2.861719146488772e-14
4.1706798895837767e-14
6.111875233147687e-14
8.996301525417333e-14
1.3297229239552742e-13
1.9738876552811225e-13
2.943678472874507e-13
4.412290263485599e-13
6.650978848324856e-13
1.0088874502907234e-12
1.5412653344897933e-12
2.3094655792189325e-11
4.588710292151028e-11
7.742511511873339e-11
1.1498491635413993e-10
1.4644262048988622e-10
1.5607278969307037e-10
1.3023534712861686e-10
6.063727701623418e-11
5.5807713546568246e-11
2.184927253444999e-10
4.246764347268459e-10
1.7762504869797513e-10
4.97144015744058e-10
5.049955724423935e-10
6.056008543576535e-10
7.665068439717492e-10
1.1272850739441187e-9
1.944666690240628e-9
3.739710097456181e-9
4.312958390660283e-9
2.480994528162314e-9
1.6625395193468899e-9
1.3083247319801125e-9
1.2016012242375823e-9
1.2617968741595578e-9
1.4686300596100581e-9
1.8375906646806272e-9
2.4142974784963293e-9
3.2787801608283982e-9
4.5579195413783595e-9
8.946874814660598e-8
1.1926950836530166e-8
9.533713067312048e-7
2.0719383558620244e-7
8.268833396311816e-8
2.8802778459518622e-8
3.873404878866867e-9
1.6330501439883495e-8
7.414019009798195e-8
2.2896590705999986e-7
1.0319574539944771e-7
4.31818449652276e-8
3.412249983367033e-8
3.0614267886121514e-8
6.001175927722461e-8
5.497089280400249e-8
2.0540277163130307e-8
1.4357814718629241e-8
7.039820800236197e-9
2.5140590160939502e-9
6.002006876262022e-9
4.371983683286824e-9
3.0690565100098097e-9
2.696772327657364e-9
6.008666232931677e-9
1.0171913095584487e-8
1.7609326445115632e-8
3.024740871049618e-8
4.8538902955042536e-8
6.117726431185846e-8
4.406050169775114e-8
2.3539290194810058e-7
5.428646616937555e-7
5.32503850036044e-7
4.2502423880408856e-8
4.320892147025879e-7
6.145969010106935e-7
7.236553765054622e-7
7.939836252586395e-7
8.004799940280219e-7
6.904049354603009e-7
4.461375572317105e-7
3.6754776520733463e-7
1.9054994868566355e-7
8.313211831921901e-8
3.0784587920945504e-8
3.409998596474523e-8
4.7186555049418706e-8
3.6261541398664395e-8
3.3963271511011624e-8
2.1771836330536928e-8
1.0777094911690821e-8
6.320074668522978e-8
8.016380549446501e-8
6.137406969851777e-8
4.831619751487584e-8
3.564437375294492e-8
1.8726101617497465e-8
1.2668640437098237e-8
6.452104926860602e-8
5.336829704193677e-8
4.707556939447446e-8
3.4922952177793546e-7
3.6404985519387354e-8
3.4706901153181666e-6
6.861430737797399e-7
2.851156447144097e-7
1.1205414451396064e-7
4.210659418569236e-8
9.53448377950943e-9
1.3108202662976629e-8
4.8495919850571735e-8
1.1856880671872989e-8
1.1571882456832658e-9
4.5506073423594835e-9
4.399796943145152e-9
1.280851106841541e-8
1.0438344407731614e-8
4.630667027853037e-9
1.0774770889940399e-8
2.9318897375985434e-8
2.1496636514986735e-8
5.204835530306102e-9
2.487566468961287e-8
4.758715735364417e-8
8.571685230964995e-8
1.1204989042930421e-7
1.0867997318227948e-7
1.0156196608586156e-7
9.075439727799266e-8
7.429051610646069e-8
5.429341153685236e-8
3.412396246871239e-8
6.237298782235491e-7
2.545280553488964e-6
7.480272468012271e-7
2.573619460738163e-6
2.6753365377499692e-6
2.512657126899176e-6
2.4918884072787355e-6
1.0293074342330684e-6
8.69905256337603e-7
1.2816751227908038e-6
1.74261157065116e-6
8.639187436069238e-7
1.3142312965926807e-7
1.4336017657867386e-7
1.9811113148412048e-7
1.3670535447059075e-7
6.55183224860578e-8
9.393413056561892e-9
1.7726172621925962e-8
1.5791507133859884e-8
1.2120840916152783e-8
8.028041559911374e-9
1.0682368119295519e-9
1.104497905819888e-8
2.597252193142121e-8
5.9419242037662237e-8
1.0572221547722696e-7
6.403924527621612e-8
2.2982113558587957e-8
4.923533449996157e-8
3.4715266475745213e-7
4.801645146330155e-7
7.890004741568453e-7
7.004953414816469e-7
5.709154485127941e-7
4.1840651429059774e-7
2.7125810530143723e-7
1.7419806241580985e-7
1.1942867615585691e-7
7.964127098081977e-8
3.104592209632672e-8
1.0701193597870625e-8
1.8357005893658185e-8
4.1208136069935756e-8
8.39323749923473e-9
2.0296906154183555e-9
1.9107603829915448e-9
2.612151883382947e-9
9.812065617528409e-9
4.1719492458037443e-10
1.1185775625396605e-9
5.2656155278687146e-9
1.310135056945748e-9
2.8812734592244517e-10
1.4748163110528935e-10
6.339098343026897e-11
5.615343217331931e-11
3.9758387198409103e-13
4.31122345861863e-12
6.7743346222136035e-12
3.640521781835441e-12
1.1102652069630878e-12
2.1081848025892304e-12
2.6944690938927493e-12
3.3791519591918314e-12
4.254327666462249e-12
5.395188285451103e-12
6.898631664111443e-12
8.902045762013808e-12
1.1606688518993169e-11
1.5314761214667934e-11
2.0492646132186597e-11
4.302814358697639e-11
6.70007537750113e-11
9.979838049678742e-11
1.7406836142038074e-10
3.6259370689400977e-10
8.799361604895995e-10
2.6530873618178173e-9
1.2953081567754205e-8
7.059548111050327e-8
4.83465553548024e-8
2.6980585815031604e-8
2.5349269160661604e-8
4.763588886476468e-8
1.4069151984752182e-7
1.45389348814689e-9
1.6654869207673963e-9
2.9456839374895067e-9
3.71433172443813e-12
3.4784037370226834e-14
0.
0.
0.
0.
0.
0.
0.
0.
0.
0.
0.
0.
0.
0.
0.
0.
0.
0.
0.
0.
0.
2.861718911876042e-14
4.170683747775027e-14
6.111875269390528e-14
8.996301468783423e-14
1.3297236732021727e-13
1.9738871654806752e-13
2.9436790223887286e-13
4.412290305727692e-13
6.650977996982015e-13
1.0088875163897794e-12
1.5412650614286383e-12
2.309465581844041e-11
4.588710287502293e-11
7.742511517704895e-11
1.1498491628632151e-10
1.4644262021245436e-10
1.5607278935230675e-10
1.3023534724782116e-10
6.063727686874199e-11
5.5807713182693356e-11
2.1849272544616812e-10
4.2467643512808387e-10
1.7762505050786631e-10
4.971440173578269e-10
5.049955742367904e-10
6.056008552053899e-10
7.66506844458545e-10
1.1272850711752594e-9
1.9446666907917306e-9
3.739710103207169e-9
4.312958375832212e-9
2.4809945241922498e-9
1.6625395205535725e-9
1.3083247311249847e-9
1.201601224364324e-9
1.2617968710618963e-9
1.4686300599383192e-9
1.837590665818726e-9
2.4142974783664326e-9
3.278780161649433e-9
4.557919540974462e-9
8.946874815386787e-8
1.1926950844147973e-8
9.533713067358982e-7
2.071938355880373e-7
8.268833396240794e-8
2.880277845836935e-8
3.873404879915847e-9
1.6330501439907357e-8
7.414019009797651e-8
2.2896590705917467e-7
1.0319574539958998e-7
4.318184499618494e-8
3.4122499832466717e-8
3.061426788567437e-8
6.001175927362208e-8
5.497089280318943e-8
2.0540277161190575e-8
1.4357814718738524e-8
7.039820800020903e-9
2.5140590172256553e-9
6.002006876164985e-9
4.371983683251464e-9
3.0690565098833813e-9
2.69677232709059e-9
6.008666234141157e-9
1.0171913094995879e-8
1.7609326444341457e-8
3.02474087083929e-8
4.853890295692208e-8
6.117726431213174e-8
4.4060501695193057e-8
2.353929019517823e-7
5.428646616855014e-7
5.325038500362698e-7
4.250242387823788e-8
4.3208921470424644e-7
6.145969010102107e-7
7.236553765053366e-7
7.939836252584918e-7
8.004799940279426e-7
6.904049354625355e-7
4.46137557232153e-7
3.67547765207205e-7
1.9054994868407569e-7
8.31321183211338e-8
3.0784587921343285e-8
3.4099985975637244e-8
4.7186555049404935e-8
3.626154139856271e-8
3.3963271511745895e-8
2.1771836331878304e-8
1.077709491495598e-8
6.320074668683262e-8
8.016380548694565e-8
6.13740696961629e-8
4.831619751747142e-8
3.5644373756600124e-8
1.8726101616614956e-8
1.2668640435538905e-8
6.452104926924768e-8
5.3368297042175435e-8
4.7075569393050785e-8
3.49229521777588e-7
3.640498551521144e-8
3.4706901153042342e-6
6.861430737829631e-7
2.8511564471685195e-7
1.1205414451551148e-7
4.210659418737261e-8
9.534483779395538e-9
1.3108202663234584e-8
4.849591985319059e-8
1.1856880672697307e-8
1.1571882463845454e-9
4.55060734372182e-9
4.3997969438719105e-9
1.2808511067606421e-8
1.043834440976147e-8
4.630667031776864e-9
1.0774770886396631e-8
2.931889737665128e-8
2.1496636514846842e-8
5.204835529589509e-9
2.4875664687993094e-8
4.758715735435663e-8
8.571685230785389e-8
1.1204989042919734e-7
1.0867997317827788e-7
1.0156196608536376e-7
9.075439728217938e-8
7.429051610565835e-8
5.4293411540938776e-8
3.412396247419493e-8
6.237298782238601e-7
2.545280553492533e-6
7.480272467932847e-7
2.573619460738748e-6
2.6753365377510153e-6
2.5126571268993277e-6
2.491888407278864e-6
1.0293074342318625e-6
8.699052563378441e-7
1.281675122790339e-6
1.742611570651626e-6
8.639187436079491e-7
1.314231296572767e-7
1.4336017657763876e-7
1.9811113148444185e-7
1.3670535446952086e-7
6.551832248839583e-8
9.393413055179962e-9
1.7726172621874922e-8
1.5791507133733325e-8
1.2120840916241693e-8
8.028041560956454e-9
1.0682368103875412e-9
1.1044979058492352e-8
2.597252193362783e-8
5.941924203716377e-8
1.05722215479776e-7
6.403924527166774e-8
2.2982113567018244e-8
4.923533450280022e-8
3.471526647522331e-7
4.801645146352148e-7
7.89000474159781e-7
7.004953414813762e-7
5.709154485122317e-7
4.1840651429109664e-7
2.7125810530096104e-7
1.741980624145607e-7
1.1942867615598902e-7
7.964127098164251e-8
3.1045922095521236e-8
1.070119359536111e-8
1.8357005892956127e-8
4.1208136063296156e-8
8.393237499937602e-9
2.0296906148094426e-9
1.910760382695431e-9
2.6121518835546764e-9
9.812065617089384e-9
4.171949246207455e-10
1.1185775624442533e-9
5.26561552804042e-9
1.3101350570390835e-9
2.8812734526127604e-10
1.4748163112318046e-10
6.339098379914311e-11
5.6153432144655554e-11
3.975838717821221e-13
4.311223468786595e-12
6.774333449734801e-12
3.640520859962125e-12
1.1102652077861707e-12
2.108184800480665e-12
2.6944690938980213e-12
3.379151946053315e-12
4.2543276541785234e-12
5.39518828554392e-12
6.898631664238189e-12
8.902045726641035e-12
1.1606688519180212e-11
1.531476136122012e-11
2.0492646076187752e-11
4.302814364680993e-11
6.700075350342295e-11
9.979838057977655e-11
1.7406836052833252e-10
3.625937069320204e-10
8.799361592292261e-10
2.6530873648257595e-9
1.2953081572047792e-8
7.059548111158144e-8
4.8346555354485925e-8
2.6980585814585784e-8
2.534926916014929e-8
4.763588886552249e-8
1.4069151984973374e-7
1.453893488299362e-9
1.6654869206328409e-9
2.945683939304579e-9
3.714331724453735e-12
3.4784037257257364e-14
0.
0.
0.
0.
0.
0.
0.
0.
0.
0.
0.
0.
0.
0.
0.
0.
0.
0.
0.
0.
0.
2.861714697596337e-14
4.1706813483316206e-14
6.111875268024508e-14
8.996295111954531e-14
1.3297232963926684e-13
1.9738871655812347e-13
2.943679006426862e-13
4.412290272493308e-13
6.650977995359443e-13
1.0088874589830648e-12
1.5412651593625383e-12
2.3094655583952118e-11
4.588710259274862e-11
7.742511520285718e-11
1.1498491643273602e-10
1.464426202874124e-10
1.5607278953809398e-10
1.302353472878566e-10
6.06372764982616e-11
5.5807713484261e-11
2.1849272584817588e-10
4.246764356983393e-10
1.7762504957782264e-10
4.971440154426922e-10
5.049955718652404e-10
6.056008542645334e-10
7.665068479077923e-10
1.1272850760057582e-9
1.9446666940922577e-9
3.73971009931923e-9
4.31295838169872e-9
2.48099452302076e-9
1.662539516048984e-9
1.3083247342444228e-9
1.2016012247983272e-9
1.2617968721488591e-9
1.46863005750814e-9
1.8375906649011203e-9
2.4142974792557965e-9
3.2787801606430494e-9
4.557919541834947e-9
8.946874815398132e-8
1.1926950844130598e-8
9.533713067410751e-7
2.0719383558839258e-7
8.268833396236588e-8
2.880277845835666e-8
3.873404879902414e-9
1.6330501439936415e-8
7.414019009798843e-8
2.2896590705776317e-7
1.031957453997776e-7
4.3181844982854574e-8
3.412249985577981e-8
3.061426788385876e-8
6.001175928135453e-8
5.4970892803865165e-8
2.0540277161651728e-8
1.4357814718518998e-8
7.039820798909542e-9
2.514059015845908e-9
6.002006872781874e-9
4.371983683248552e-9
3.0690565102835237e-9
2.69677232781362e-9
6.008666233189221e-9
1.01719130957704e-8
1.7609326442818118e-8
3.024740870650198e-8
4.8538902957101667e-8
6.117726431165615e-8
4.406050169831495e-8
2.353929019617017e-7
5.428646616893034e-7
5.325038500331569e-7
4.250242388164786e-8
4.320892147015056e-7
6.145969010090955e-7
7.236553765056288e-7
7.939836252585467e-7
8.004799940282354e-7
6.904049354620194e-7
4.46137557231751e-7
3.675477652080164e-7
1.90549948684422e-7
8.313211832085023e-8
3.078458792387449e-8
3.4099985973765024e-8
4.718655504932929e-8
3.6261541399195114e-8
3.3963271509725755e-8
2.1771836328816336e-8
1.0777094911027922e-8
6.320074668414407e-8
8.016380549214357e-8
6.13740696953824e-8
4.831619751266733e-8
3.564437375638284e-8
1.8726101616078447e-8
1.2668640436501927e-8
6.452104926930403e-8
5.3368297042675416e-8
4.707556939413786e-8
3.492295217782228e-7
3.6404985514506406e-8
3.470690115293428e-6
6.861430737805434e-7
2.8511564471416876e-7
1.1205414451558555e-7
4.210659418703683e-8
9.534483779441068e-9
1.3108202663261963e-8
4.849591985302959e-8
1.1856880670367015e-8
1.157188248625306e-9
4.550607342828449e-9
4.399796942686893e-9
1.2808511067621575e-8
1.0438344406601697e-8
4.630667035556981e-9
1.0774770893877618e-8
2.931889737616897e-8
2.149663651505151e-8
5.20483552950215e-9
2.4875664689177302e-8
4.758715735062902e-8
8.571685230801755e-8
1.1204989042892956e-7
1.0867997318418868e-7
1.015619660868176e-7
9.07543972752643e-8
7.429051610537294e-8
5.429341153768682e-8
3.4123962474709e-8
6.237298782217264e-7
2.545280553489332e-6
7.480272467939168e-7
2.5736194607383346e-6
2.6753365377491645e-6
2.512657126898997e-6
2.491888407278883e-6
1.0293074342331042e-6
8.699052563374643e-7
1.2816751227903822e-6
1.7426115706507488e-6
8.639187436067471e-7
1.3142312965834827e-7
1.433601765741079e-7
1.9811113148613817e-7
1.3670535446911204e-7
6.551832248728262e-8
9.39341305297596e-9
1.772617262195144e-8
1.5791507133647232e-8
1.2120840915848002e-8
8.028041559778084e-9
1.0682368104086281e-9
1.1044979057681444e-8
2.5972521932332133e-8
5.9419242036509696e-8
1.0572221548106141e-7
6.403924527371778e-8
2.2982113563554588e-8
4.923533450070654e-8
3.4715266475449985e-7
4.801645146404722e-7
7.890004741624178e-7
7.004953414815969e-7
5.709154485125579e-7
4.184065142912399e-7
2.7125810530172284e-7
1.7419806241548848e-7
1.1942867615679675e-7
7.964127098184284e-8
3.1045922095699424e-8
1.0701193597481334e-8
1.8357005895370598e-8
4.1208136069745306e-8
8.393237494986864e-9
2.0296906147722997e-9
1.9107603827330674e-9
2.612151883026152e-9
9.812065617499729e-9
4.1719492458233045e-10
1.1185775623973083e-9
5.265615527904828e-9
1.3101350569618195e-9
2.8812734574630394e-10
1.474816310366822e-10
6.33909839190878e-11
5.61534321463575e-11
3.97583871915368e-13
4.3112234585490476e-12
6.774334622599543e-12
3.640520860580504e-12
1.1102652069626695e-12
2.1081848004714832e-12
2.694469055449441e-12
3.37915194610239e-12
4.25432765418943e-12
5.395188285451953e-12
6.898631668267596e-12
8.902045762112901e-12
1.1606688518923335e-11
1.5314761361118933e-11
2.0492645976980314e-11
4.302814358712299e-11
6.700075350127719e-11
9.979838060439509e-11
1.7406836053259234e-10
3.625937067077519e-10
8.799361625235822e-10
2.653087364417062e-9
1.2953081565476689e-8
7.059548111082158e-8
4.834655535261213e-8
2.6980585815085553e-8
2.5349269162226057e-8
4.763588886587683e-8
1.406915198498624e-7
1.453893487945198e-9
1.6654869209109469e-9
2.9456839392808325e-9
3.71433172458457e-12
3.4784037797706986e-14
0.
0.
0.
0.
0.
0.
0.
0.
0.
0.
0.
0.
0.
0.
0.
0.
0.
0.
0.
0.
0.
2.861718919846348e-14
4.170681375064343e-14
6.111875197687512e-14
8.996298357215714e-14
1.3297236737105126e-13
1.9738867095734395e-13
2.9436785061261914e-13
4.412290286972626e-13
6.65097798806165e-13
1.008887588597071e-12
1.5412651385232882e-12
2.3094655587529548e-11
4.588710258380719e-11
7.742511514775832e-11
1.1498491622827566e-10
1.464426202176089e-10
1.5607278934767925e-10
1.302353471606356e-10
6.06372765836042e-11
5.580771324838359e-11
2.1849272565722374e-10
4.246764351609251e-10
1.7762505054829138e-10
4.97144016549721e-10
5.049955720764285e-10
6.056008561960552e-10
7.665068471069273e-10
1.1272850758391553e-9
1.944666689262824e-9
3.739710106293178e-9
4.312958385129188e-9
2.4809945227654397e-9
1.6625395201856643e-9
1.3083247312577782e-9
1.2016012227357842e-9
1.2617968711498897e-9
1.4686300602556935e-9
1.837590664950522e-9
2.4142974781573855e-9
3.2787801614222486e-9
4.557919540930608e-9
8.946874815412673e-8
1.1926950842834202e-8
9.533713067188178e-7
2.071938355881306e-7
8.268833396472727e-8
2.8802778458344227e-8
3.8734048799156165e-9
1.633050143990867e-8
7.414019009801562e-8
2.2896590705929672e-7
1.0319574540022032e-7
4.318184495137069e-8
3.412249985883253e-8
3.061426788617312e-8
6.001175927629265e-8
5.497089280342272e-8
2.05402771635871e-8
1.4357814718028407e-8
7.039820800180358e-9
2.514059017748326e-9
6.002006873279119e-9
4.371983683253547e-9
3.0690565103074325e-9
2.696772327120604e-9
6.008666233168999e-9
1.017191309460485e-8
1.7609326440689816e-8
3.0247408710459125e-8
4.8538902954695656e-8
6.1177264311729e-8
4.40605016892394e-8
2.3539290193880357e-7
5.428646616927542e-7
5.325038500351265e-7
4.250242388132035e-8
4.3208921470455894e-7
6.145969010087058e-7
7.236553765055542e-7
7.93983625258282e-7
8.004799940281584e-7
6.904049354617237e-7
4.461375572318226e-7
3.6754776520700646e-7
1.905499486842161e-7
8.313211832074391e-8
3.078458792212074e-8
3.409998596234098e-8
4.7186555049389146e-8
3.6261541398737716e-8
3.396327151048867e-8
2.177183633030388e-8
1.0777094912545441e-8
6.320074668441988e-8
8.01638054911048e-8
6.137406969422375e-8
4.831619751458698e-8
3.5644373753966706e-8
1.8726101613447175e-8
1.2668640436890648e-8
6.4521049268853e-8
5.3368297042664153e-8
4.707556939350907e-8
3.4922952178047963e-7
3.640498550969943e-8
3.4706901153043346e-6
6.861430737836994e-7
2.8511564471432843e-7
1.1205414451555319e-7
4.210659418708117e-8
9.534483779826504e-9
1.3108202663496974e-8
4.849591984887111e-8
1.1856880667131762e-8
1.1571882479796433e-9
4.5506073445237064e-9
4.39979694379114e-9
1.2808511068910604e-8
1.043834440741482e-8
4.6306670324253815e-9
1.0774770888115488e-8
2.9318897378334168e-8
2.1496636515256875e-8
5.204835530797918e-9
2.487566468683194e-8
4.758715735569491e-8
8.571685231289967e-8
1.1204989043161637e-7
1.0867997318272307e-7
1.0156196608927567e-7
9.075439727457407e-8
7.429051610853703e-8
5.429341154141135e-8
3.412396246927166e-8
6.237298782336861e-7
2.5452805534889198e-6
7.480272467967031e-7
2.5736194607417024e-6
2.6753365377513033e-6
2.51265712689922e-6
2.4918884072787126e-6
1.0293074342284718e-6
8.699052563379408e-7
1.281675122791859e-6
1.7426115706517496e-6
8.639187436077537e-7
1.314231296601424e-7
1.4336017657781857e-7
1.9811113148867627e-7
1.3670535447041628e-7
6.551832248784988e-8
9.393413055310085e-9
1.772617262117194e-8
1.579150713385882e-8
1.212084091622554e-8
8.028041560502811e-9
1.0682368107823709e-9
1.1044979056698507e-8
2.597252193070476e-8
5.9419242036527696e-8
1.0572221547074228e-7
6.403924527339907e-8
2.298211356946599e-8
4.923533449711462e-8
3.471526647516573e-7
4.80164514637079e-7
7.890004741529494e-7
7.004953414812748e-7
5.709154485137357e-7
4.184065142902886e-7
2.7125810530054806e-7
1.741980624155418e-7
1.194286761559779e-7
7.964127098181592e-8
3.104592209585326e-8
1.07011935974154e-8
1.8357005893501134e-8
4.120813607262346e-8
8.393237498121665e-9
2.0296906153636677e-9
1.910760383222425e-9
2.6121518834461126e-9
9.812065617447907e-9
4.171949245330707e-10
1.1185775624494728e-9
5.2656155281757756e-9
1.3101350572239743e-9
2.881273452911822e-10
1.4748163114174997e-10
6.339098350295447e-11
5.61534321400103e-11
3.975838715902791e-13
4.311223529927754e-12
6.7743346216419005e-12
3.640520860763473e-12
1.1102652076002768e-12
2.108184800496415e-12
2.6944690743663944e-12
3.379151946123535e-12
4.254327671718022e-12
5.3951882855996345e-12
6.898631591476129e-12
8.902045727059008e-12
1.1606688441488478e-11
1.5314761180530788e-11
2.0492645978381102e-11
4.3028143516096925e-11
6.700075343372463e-11
9.979838069937967e-11
1.740683598991023e-10
3.625937065559798e-10
8.799361591131659e-10
2.6530873654274234e-9
1.2953081571235413e-8
7.059548111592954e-8
4.834655535214945e-8
2.6980585815817337e-8
2.5349269160931638e-8
4.763588886391007e-8
1.40691519852506e-7
1.453893488580562e-9
1.6654869215992531e-9
2.9456839403194227e-9
3.7143317244414986e-12
3.478404628746543e-14
0.
0.
0.
0.
0.
0.
0.
0.
0.
0.
0.
0.
0.
0.
0.
0.
0.
0.
0.
0.
0.
2.861719146488772e-14
4.1706798895837767e-14
6.111875233147687e-14
8.996301525417333e-14
1.3297229239552742e-13
1.9738876552811225e-13
2.943678472874507e-13
4.412290263485599e-13
6.650978848324856e-13
1.0088874502907234e-12
1.5412653344897933e-12
2.3094655792189325e-11
4.588710292151028e-11
7.742511511873339e-11
1.1498491635413993e-10
1.4644262048988622e-10
1.5607278969307037e-10
1.3023534712861686e-10
6.063727701623418e-11
5.5807713546568246e-11
2.184927253444999e-10
4.246764347268459e-10
1.7762504869797513e-10
4.97144015744058e-10
5.049955724423935e-10
6.056008543576535e-10
7.665068439717492e-10
1.1272850739441187e-9
1.944666690240628e-9
3.739710097456181e-9
4.312958390660283e-9
2.480994528162314e-9
1.6625395193468899e-9
1.3083247319801125e-9
1.2016012242375823e-9
1.2617968741595578e-9
1.4686300596100581e-9
1.8375906646806272e-9
2.4142974784963293e-9
3.2787801608283982e-9
4.5579195413783595e-9
8.946874814660598e-8
1.1926950836530166e-8
9.533713067312048e-7
2.0719383558620244e-7
8.268833396311816e-8
2.8802778459518622e-8
3.873404878866867e-9
1.6330501439883495e-8
7.414019009798195e-8
2.2896590705999986e-7
1.0319574539944771e-7
4.31818449652276e-8
3.412249983367033e-8
3.0614267886121514e-8
6.001175927722461e-8
5.497089280400249e-8
2.0540277163130307e-8
1.4357814718629241e-8
7.039820800236197e-9
2.5140590160939502e-9
6.002006876262022e-9
4.371983683286824e-9
3.0690565100098097e-9
2.696772327657364e-9
6.008666232931677e-9
1.0171913095584487e-8
1.7609326445115632e-8
3.024740871049618e-8
4.8538902955042536e-8
6.117726431185846e-8
4.406050169775114e-8
2.3539290194810058e-7
5.428646616937555e-7
5.32503850036044e-7
4.2502423880408856e-8
4.320892147025879e-7
6.145969010106935e-7
7.236553765054622e-7
7.939836252586395e-7
8.004799940280219e-7
6.904049354603009e-7
4.461375572317105e-7
3.6754776520733463e-7
1.9054994868566355e-7
8.313211831921901e-8
3.0784587920945504e-8
3.409998596474523e-8
4.7186555049418706e-8
3.6261541398664395e-8
3.3963271511011624e-8
2.1771836330536928e-8
1.0777094911690821e-8
6.320074668522978e-8
8.016380549446501e-8
6.137406969851777e-8
4.831619751487584e-8
3.564437375294492e-8
1.8726101617497465e-8
1.2668640437098237e-8
6.452104926860602e-8
5.336829704193677e-8
4.707556939447446e-8
3.4922952177793546e-7
3.6404985519387354e-8
3.4706901153181666e-6
6.861430737797399e-7
2.851156447144097e-7
1.1205414451396064e-7
4.210659418569236e-8
9.53448377950943e-9
1.3108202662976629e-8
4.8495919850571735e-8
1.1856880671872989e-8
1.1571882456832658e-9
4.5506073423594835e-9
4.399796943145152e-9
1.280851106841541e-8
1.0438344407731614e-8
4.630667027853037e-9
1.0774770889940399e-8
2.9318897375985434e-8
2.1496636514986735e-8
5.204835530306102e-9
2.487566468961287e-8
4.758715735364417e-8
8.571685230964995e-8
1.1204989042930421e-7
1.0867997318227948e-7
1.0156196608586156e-7
9.075439727799266e-8
7.429051610646069e-8
5.429341153685236e-8
3.412396246871239e-8
6.237298782235491e-7
2.545280553488964e-6
7.480272468012271e-7
2.573619460738163e-6
2.6753365377499692e-6
2.512657126899176e-6
2.4918884072787355e-6
1.0293074342330684e-6
8.69905256337603e-7
1.2816751227908038e-6
1.74261157065116e-6
8.639187436069238e-7
1.3142312965926807e-7
1.4336017657867386e-7
1.9811113148412048e-7
1.3670535447059075e-7
6.55183224860578e-8
9.393413056561892e-9
1.7726172621925962e-8
1.5791507133859884e-8
1.2120840916152783e-8
8.028041559911374e-9
1.0682368119295519e-9
1.104497905819888e-8
2.597252193142121e-8
5.9419242037662237e-8
1.0572221547722696e-7
6.403924527621612e-8
2.2982113558587957e-8
4.923533449996157e-8
3.4715266475745213e-7
4.801645146330155e-7
7.890004741568453e-7
7.004953414816469e-7
5.709154485127941e-7
4.1840651429059774e-7
2.7125810530143723e-7
1.7419806241580985e-7
1.1942867615585691e-7
7.964127098081977e-8
3.104592209632672e-8
1.0701193597870625e-8
1.8357005893658185e-8
4.1208136069935756e-8
8.39323749923473e-9
2.0296906154183555e-9
1.9107603829915448e-9
2.612151883382947e-9
9.812065617528409e-9
4.1719492458037443e-10
1.1185775625396605e-9
5.2656155278687146e-9
1.310135056945748e-9
2.8812734592244517e-10
1.4748163110528935e-10
6.339098343026897e-11
5.615343217331931e-11
3.9758387198409103e-13
4.31122345861863e-12
6.7743346222136035e-12
3.640521781835441e-12
1.1102652069630878e-12
2.1081848025892304e-12
2.6944690938927493e-12
3.3791519591918314e-12
4.254327666462249e-12
5.395188285451103e-12
6.898631664111443e-12
8.902045762013808e-12
1.1606688518993169e-11
1.5314761214667934e-11
2.0492646132186597e-11
4.302814358697639e-11
6.70007537750113e-11
9.979838049678742e-11
1.7406836142038074e-10
3.6259370689400977e-10
8.799361604895995e-10
2.6530873618178173e-9
1.2953081567754205e-8
7.059548111050327e-8
4.83465553548024e-8
2.6980585815031604e-8
2.5349269160661604e-8
4.763588886476468e-8
1.4069151984752182e-7
1.45389348814689e-9
1.6654869207673963e-9
2.9456839374895067e-9
3.71433172443813e-12
3.4784037370226834e-14
0.
0.
0.
0.
0.
0.
0.
0.
0.
0.
0.
0.
0.
0.
0.
0.
0.
0.
0.
0.
0.
2.861718911876042e-14
4.170683747775027e-14
6.111875269390528e-14
8.996301468783423e-14
1.3297236732021727e-13
1.9738871654806752e-13
2.9436790223887286e-13
4.412290305727692e-13
6.650977996982015e-13
1.0088875163897794e-12
1.5412650614286383e-12
2.309465581844041e-11
4.588710287502293e-11
7.742511517704895e-11
1.1498491628632151e-10
1.4644262021245436e-10
1.5607278935230675e-10
1.3023534724782116e-10
6.063727686874199e-11
5.5807713182693356e-11
2.1849272544616812e-10
4.2467643512808387e-10
1.7762505050786631e-10
4.971440173578269e-10
5.049955742367904e-10
6.056008552053899e-10
7.66506844458545e-10
1.1272850711752594e-9
1.9446666907917306e-9
3.739710103207169e-9
4.312958375832212e-9
2.4809945241922498e-9
1.6625395205535725e-9
1.3083247311249847e-9
1.201601224364324e-9
1.2617968710618963e-9
1.4686300599383192e-9
1.837590665818726e-9
2.4142974783664326e-9
3.278780161649433e-9
4.557919540974462e-9
8.946874815386787e-8
1.1926950844147973e-8
9.533713067358982e-7
2.071938355880373e-7
8.268833396240794e-8
2.880277845836935e-8
3.873404879915847e-9
1.6330501439907357e-8
7.414019009797651e-8
2.2896590705917467e-7
1.0319574539958998e-7
4.318184499618494e-8
3.4122499832466717e-8
3.061426788567437e-8
6.001175927362208e-8
5.497089280318943e-8
2.0540277161190575e-8
1.4357814718738524e-8
7.039820800020903e-9
2.5140590172256553e-9
6.002006876164985e-9
4.371983683251464e-9
3.0690565098833813e-9
2.69677232709059e-9
6.008666234141157e-9
1.0171913094995879e-8
1.7609326444341457e-8
3.02474087083929e-8
4.853890295692208e-8
6.117726431213174e-8
4.4060501695193057e-8
2.353929019517823e-7
5.428646616855014e-7
5.325038500362698e-7
4.250242387823788e-8
4.3208921470424644e-7
6.145969010102107e-7
7.236553765053366e-7
7.939836252584918e-7
8.004799940279426e-7
6.904049354625355e-7
4.46137557232153e-7
3.67547765207205e-7
1.9054994868407569e-7
8.31321183211338e-8
3.0784587921343285e-8
3.4099985975637244e-8
4.7186555049404935e-8
3.626154139856271e-8
3.3963271511745895e-8
2.1771836331878304e-8
1.077709491495598e-8
6.320074668683262e-8
8.016380548694565e-8
6.13740696961629e-8
4.831619751747142e-8
3.5644373756600124e-8
1.8726101616614956e-8
1.2668640435538905e-8
6.452104926924768e-8
5.3368297042175435e-8
4.7075569393050785e-8
3.49229521777588e-7
3.640498551521144e-8
3.4706901153042342e-6
6.861430737829631e-7
2.8511564471685195e-7
1.1205414451551148e-7
4.210659418737261e-8
9.534483779395538e-9
1.3108202663234584e-8
4.849591985319059e-8
1.1856880672697307e-8
1.1571882463845454e-9
4.55060734372182e-9
4.3997969438719105e-9
1.2808511067606421e-8
1.043834440976147e-8
4.630667031776864e-9
1.0774770886396631e-8
2.931889737665128e-8
2.1496636514846842e-8
5.204835529589509e-9
2.4875664687993094e-8
4.758715735435663e-8
8.571685230785389e-8
1.1204989042919734e-7
1.0867997317827788e-7
1.0156196608536376e-7
9.075439728217938e-8
7.429051610565835e-8
5.4293411540938776e-8
3.412396247419493e-8
6.237298782238601e-7
2.545280553492533e-6
7.480272467932847e-7
2.573619460738748e-6
2.6753365377510153e-6
2.5126571268993277e-6
2.491888407278864e-6
1.0293074342318625e-6
8.699052563378441e-7
1.281675122790339e-6
1.742611570651626e-6
8.639187436079491e-7
1.314231296572767e-7
1.4336017657763876e-7
1.9811113148444185e-7
1.3670535446952086e-7
6.551832248839583e-8
9.393413055179962e-9
1.7726172621874922e-8
1.5791507133733325e-8
1.2120840916241693e-8
8.028041560956454e-9
1.0682368103875412e-9
1.1044979058492352e-8
2.597252193362783e-8
5.941924203716377e-8
1.05722215479776e-7
6.403924527166774e-8
2.2982113567018244e-8
4.923533450280022e-8
3.471526647522331e-7
4.801645146352148e-7
7.89000474159781e-7
7.004953414813762e-7
5.709154485122317e-7
4.1840651429109664e-7
2.7125810530096104e-7
1.741980624145607e-7
1.1942867615598902e-7
7.964127098164251e-8
3.1045922095521236e-8
1.070119359536111e-8
1.8357005892956127e-8
4.1208136063296156e-8
8.393237499937602e-9
2.0296906148094426e-9
1.910760382695431e-9
2.6121518835546764e-9
9.812065617089384e-9
4.171949246207455e-10
1.1185775624442533e-9
5.26561552804042e-9
1.3101350570390835e-9
2.8812734526127604e-10
1.4748163112318046e-10
6.339098379914311e-11
5.6153432144655554e-11
3.975838717821221e-13
4.311223468786595e-12
6.774333449734801e-12
3.640520859962125e-12
1.1102652077861707e-12
2.108184800480665e-12
2.6944690938980213e-12
3.379151946053315e-12
4.2543276541785234e-12
5.39518828554392e-12
6.898631664238189e-12
8.902045726641035e-12
1.1606688519180212e-11
1.531476136122012e-11
2.0492646076187752e-11
4.302814364680993e-11
6.700075350342295e-11
9.979838057977655e-11
1.7406836052833252e-10
3.625937069320204e-10
8.799361592292261e-10
2.6530873648257595e-9
1.2953081572047792e-8
7.059548111158144e-8
4.8346555354485925e-8
2.6980585814585784e-8
2.534926916014929e-8
4.763588886552249e-8
1.4069151984973374e-7
1.453893488299362e-9
1.6654869206328409e-9
2.945683939304579e-9
3.714331724453735e-12
3.4784037257257364e-14
0.
0.
0.
0.
0.
0.
0.
0.
0.
0.
0.
0.
0.
0.
0.
0.
0.
0.
0.
0.
0.
2.861714697596337e-14
4.1706813483316206e-14
6.111875268024508e-14
8.996295111954531e-14
1.3297232963926684e-13
1.9738871655812347e-13
2.943679006426862e-13
4.412290272493308e-13
6.650977995359443e-13
1.0088874589830648e-12
1.5412651593625383e-12
2.3094655583952118e-11
4.588710259274862e-11
7.742511520285718e-11
1.1498491643273602e-10
1.464426202874124e-10
1.5607278953809398e-10
1.302353472878566e-10
6.06372764982616e-11
5.5807713484261e-11
2.1849272584817588e-10
4.246764356983393e-10
1.7762504957782264e-10
4.971440154426922e-10
5.049955718652404e-10
6.056008542645334e-10
7.665068479077923e-10
1.1272850760057582e-9
1.9446666940922577e-9
3.73971009931923e-9
4.31295838169872e-9
2.48099452302076e-9
1.662539516048984e-9
1.3083247342444228e-9
1.2016012247983272e-9
1.2617968721488591e-9
1.46863005750814e-9
1.8375906649011203e-9
2.4142974792557965e-9
3.2787801606430494e-9
4.557919541834947e-9
8.946874815398132e-8
1.1926950844130598e-8
9.533713067410751e-7
2.0719383558839258e-7
8.268833396236588e-8
2.880277845835666e-8
3.873404879902414e-9
1.6330501439936415e-8
7.414019009798843e-8
2.2896590705776317e-7
1.031957453997776e-7
4.3181844982854574e-8
3.412249985577981e-8
3.061426788385876e-8
6.001175928135453e-8
5.4970892803865165e-8
2.0540277161651728e-8
1.4357814718518998e-8
7.039820798909542e-9
2.514059015845908e-9
6.002006872781874e-9
4.371983683248552e-9
3.0690565102835237e-9
2.69677232781362e-9
6.008666233189221e-9
1.01719130957704e-8
1.7609326442818118e-8
3.024740870650198e-8
4.8538902957101667e-8
6.117726431165615e-8
4.406050169831495e-8
2.353929019617017e-7
5.428646616893034e-7
5.325038500331569e-7
4.250242388164786e-8
4.320892147015056e-7
6.145969010090955e-7
7.236553765056288e-7
7.939836252585467e-7
8.004799940282354e-7
6.904049354620194e-7
4.46137557231751e-7
3.675477652080164e-7
1.90549948684422e-7
8.313211832085023e-8
3.078458792387449e-8
3.4099985973765024e-8
4.718655504932929e-8
3.6261541399195114e-8
3.3963271509725755e-8
2.1771836328816336e-8
1.0777094911027922e-8
6.320074668414407e-8
8.016380549214357e-8
6.13740696953824e-8
4.831619751266733e-8
3.564437375638284e-8
1.8726101616078447e-8
1.2668640436501927e-8
6.452104926930403e-8
5.3368297042675416e-8
4.707556939413786e-8
3.492295217782228e-7
3.6404985514506406e-8
3.470690115293428e-6
6.861430737805434e-7
2.8511564471416876e-7
1.1205414451558555e-7
4.210659418703683e-8
9.534483779441068e-9
1.3108202663261963e-8
4.849591985302959e-8
1.1856880670367015e-8
1.157188248625306e-9
4.550607342828449e-9
4.399796942686893e-9
1.2808511067621575e-8
1.0438344406601697e-8
4.630667035556981e-9
1.0774770893877618e-8
2.931889737616897e-8
2.149663651505151e-8
5.20483552950215e-9
2.4875664689177302e-8
4.758715735062902e-8
8.571685230801755e-8
1.1204989042892956e-7
1.0867997318418868e-7
1.015619660868176e-7
9.07543972752643e-8
7.429051610537294e-8
5.429341153768682e-8
3.4123962474709e-8
6.237298782217264e-7
2.545280553489332e-6
7.480272467939168e-7
2.5736194607383346e-6
2.6753365377491645e-6
2.512657126898997e-6
2.491888407278883e-6
1.0293074342331042e-6
8.699052563374643e-7
1.2816751227903822e-6
1.7426115706507488e-6
8.639187436067471e-7
1.3142312965834827e-7
1.433601765741079e-7
1.9811113148613817e-7
1.3670535446911204e-7
6.551832248728262e-8
9.39341305297596e-9
1.772617262195144e-8
1.5791507133647232e-8
1.2120840915848002e-8
8.028041559778084e-9
1.0682368104086281e-9
1.1044979057681444e-8
2.5972521932332133e-8
5.9419242036509696e-8
1.0572221548106141e-7
6.403924527371778e-8
2.2982113563554588e-8
4.923533450070654e-8
3.4715266475449985e-7
4.801645146404722e-7
7.890004741624178e-7
7.004953414815969e-7
5.709154485125579e-7
4.184065142912399e-7
2.7125810530172284e-7
1.7419806241548848e-7
1.1942867615679675e-7
7.964127098184284e-8
3.1045922095699424e-8
1.0701193597481334e-8
1.8357005895370598e-8
4.1208136069745306e-8
8.393237494986864e-9
2.0296906147722997e-9
1.9107603827330674e-9
2.612151883026152e-9
9.812065617499729e-9
4.1719492458233045e-10
1.1185775623973083e-9
5.265615527904828e-9
1.3101350569618195e-9
2.8812734574630394e-10
1.474816310366822e-10
6.33909839190878e-11
5.61534321463575e-11
3.97583871915368e-13
4.3112234585490476e-12
6.774334622599543e-12
3.640520860580504e-12
1.1102652069626695e-12
2.1081848004714832e-12
2.694469055449441e-12
3.37915194610239e-12
4.25432765418943e-12
5.395188285451953e-12
6.898631668267596e-12
8.902045762112901e-12
1.1606688518923335e-11
1.5314761361118933e-11
2.0492645976980314e-11
4.302814358712299e-11
6.700075350127719e-11
9.979838060439509e-11
1.7406836053259234e-10
3.625937067077519e-10
8.799361625235822e-10
2.653087364417062e-9
1.2953081565476689e-8
7.059548111082158e-8
4.834655535261213e-8
2.6980585815085553e-8
2.5349269162226057e-8
4.763588886587683e-8
1.406915198498624e-7
1.453893487945198e-9
1.6654869209109469e-9
2.9456839392808325e-9
3.71433172458457e-12
3.4784037797706986e-14
0.
0.
0.
0.
0.
0.
0.
0.
0.
0.
0.
0.
0.
0.
0.
0.
0.
0.
0.
0.
0.
2.861718919846348e-14
4.170681375064343e-14
6.111875197687512e-14
8.996298357215714e-14
1.3297236737105126e-13
1.9738867095734395e-13
2.9436785061261914e-13
4.412290286972626e-13
6.65097798806165e-13
1.008887588597071e-12
1.5412651385232882e-12
2.3094655587529548e-11
4.588710258380719e-11
7.742511514775832e-11
1.1498491622827566e-10
1.464426202176089e-10
1.5607278934767925e-10
1.302353471606356e-10
6.06372765836042e-11
5.580771324838359e-11
2.1849272565722374e-10
4.246764351609251e-10
1.7762505054829138e-10
4.97144016549721e-10
5.049955720764285e-10
6.056008561960552e-10
7.665068471069273e-10
1.1272850758391553e-9
1.944666689262824e-9
3.739710106293178e-9
4.312958385129188e-9
2.4809945227654397e-9
1.6625395201856643e-9
1.3083247312577782e-9
1.2016012227357842e-9
1.2617968711498897e-9
1.4686300602556935e-9
1.837590664950522e-9
2.4142974781573855e-9
3.2787801614222486e-9
4.557919540930608e-9
8.946874815412673e-8
1.1926950842834202e-8
9.533713067188178e-7
2.071938355881306e-7
8.268833396472727e-8
2.8802778458344227e-8
3.8734048799156165e-9
1.633050143990867e-8
7.414019009801562e-8
2.2896590705929672e-7
1.0319574540022032e-7
4.318184495137069e-8
3.412249985883253e-8
3.061426788617312e-8
6.001175927629265e-8
5.497089280342272e-8
2.05402771635871e-8
1.4357814718028407e-8
7.039820800180358e-9
2.514059017748326e-9
6.002006873279119e-9
4.371983683253547e-9
3.0690565103074325e-9
2.696772327120604e-9
6.008666233168999e-9
1.017191309460485e-8
1.7609326440689816e-8
3.0247408710459125e-8
4.8538902954695656e-8
6.1177264311729e-8
4.40605016892394e-8
2.3539290193880357e-7
5.428646616927542e-7
5.325038500351265e-7
4.250242388132035e-8
4.3208921470455894e-7
6.145969010087058e-7
7.236553765055542e-7
7.93983625258282e-7
8.004799940281584e-7
6.904049354617237e-7
4.461375572318226e-7
3.6754776520700646e-7
1.905499486842161e-7
8.313211832074391e-8
3.078458792212074e-8
3.409998596234098e-8
4.7186555049389146e-8
3.6261541398737716e-8
3.396327151048867e-8
2.177183633030388e-8
1.0777094912545441e-8
6.320074668441988e-8
8.01638054911048e-8
6.137406969422375e-8
4.831619751458698e-8
3.5644373753966706e-8
1.8726101613447175e-8
1.2668640436890648e-8
6.4521049268853e-8
5.3368297042664153e-8
4.707556939350907e-8
3.4922952178047963e-7
3.640498550969943e-8
3.4706901153043346e-6
6.861430737836994e-7
2.8511564471432843e-7
1.1205414451555319e-7
4.210659418708117e-8
9.534483779826504e-9
1.3108202663496974e-8
4.849591984887111e-8
1.1856880667131762e-8
1.1571882479796433e-9
4.5506073445237064e-9
4.39979694379114e-9
1.2808511068910604e-8
1.043834440741482e-8
4.6306670324253815e-9
1.0774770888115488e-8
2.9318897378334168e-8
2.1496636515256875e-8
5.204835530797918e-9
2.487566468683194e-8
4.758715735569491e-8
8.571685231289967e-8
1.1204989043161637e-7
1.0867997318272307e-7
1.0156196608927567e-7
9.075439727457407e-8
7.429051610853703e-8
5.429341154141135e-8
3.412396246927166e-8
6.237298782336861e-7
2.5452805534889198e-6
7.480272467967031e-7
2.5736194607417024e-6
2.6753365377513033e-6
2.51265712689922e-6
2.4918884072787126e-6
1.0293074342284718e-6
8.699052563379408e-7
1.281675122791859e-6
1.7426115706517496e-6
8.639187436077537e-7
1.314231296601424e-7
1.4336017657781857e-7
1.9811113148867627e-7
1.3670535447041628e-7
6.551832248784988e-8
9.393413055310085e-9
1.772617262117194e-8
1.579150713385882e-8
1.212084091622554e-8
8.028041560502811e-9
1.0682368107823709e-9
1.1044979056698507e-8
2.597252193070476e-8
5.9419242036527696e-8
1.0572221547074228e-7
6.403924527339907e-8
2.298211356946599e-8
4.923533449711462e-8
3.471526647516573e-7
4.80164514637079e-7
7.890004741529494e-7
7.004953414812748e-7
5.709154485137357e-7
4.184065142902886e-7
2.7125810530054806e-7
1.741980624155418e-7
1.194286761559779e-7
7.964127098181592e-8
3.104592209585326e-8
1.07011935974154e-8
1.8357005893501134e-8
4.120813607262346e-8
8.393237498121665e-9
2.0296906153636677e-9
1.910760383222425e-9
2.6121518834461126e-9
9.812065617447907e-9
4.171949245330707e-10
1.1185775624494728e-9
5.2656155281757756e-9
1.3101350572239743e-9
2.881273452911822e-10
1.4748163114174997e-10
6.339098350295447e-11
5.61534321400103e-11
3.975838715902791e-13
4.311223529927754e-12
6.7743346216419005e-12
3.640520860763473e-12
1.1102652076002768e-12
2.108184800496415e-12
2.6944690743663944e-12
3.379151946123535e-12
4.254327671718022e-12
5.3951882855996345e-12
6.898631591476129e-12
8.902045727059008e-12
1.1606688441488478e-11
1.5314761180530788e-11
2.0492645978381102e-11
4.3028143516096925e-11
6.700075343372463e-11
9.979838069937967e-11
1.740683598991023e-10
3.625937065559798e-10
8.799361591131659e-10
2.6530873654274234e-9
1.2953081571235413e-8
7.059548111592954e-8
4.834655535214945e-8
2.6980585815817337e-8
2.5349269160931638e-8
4.763588886391007e-8
1.40691519852506e-7
1.453893488580562e-9
1.6654869215992531e-9
2.9456839403194227e-9
3.7143317244414986e-12
3.478404628746543e-14
0.
0.
0.
0.
0.
0.
0.
0.
0.
0.
0.
0.
0.
0.
0.
0.
0.
0.
0.
0.
0.
2.861719146488772e-14
4.1706798895837767e-14
6.111875233147687e-14
8.996301525417333e-14
1.3297229239552742e-13
1.9738876552811225e-13
2.943678472874507e-13
4.412290263485599e-13
6.650978848324856e-13
1.0088874502907234e-12
1.5412653344897933e-12
2.3094655792189325e-11
4.588710292151028e-11
7.742511511873339e-11
1.1498491635413993e-10
1.4644262048988622e-10
1.5607278969307037e-10
1.3023534712861686e-10
6.063727701623418e-11
5.5807713546568246e-11
2.184927253444999e-10
4.246764347268459e-10
1.7762504869797513e-10
4.97144015744058e-10
5.049955724423935e-10
6.056008543576535e-10
7.665068439717492e-10
1.1272850739441187e-9
1.944666690240628e-9
3.739710097456181e-9
4.312958390660283e-9
2.480994528162314e-9
1.6625395193468899e-9
1.3083247319801125e-9
1.2016012242375823e-9
1.2617968741595578e-9
1.4686300596100581e-9
1.8375906646806272e-9
2.4142974784963293e-9
3.2787801608283982e-9
4.5579195413783595e-9
8.946874814660598e-8
1.1926950836530166e-8
9.533713067312048e-7
2.0719383558620244e-7
8.268833396311816e-8
2.8802778459518622e-8
3.873404878866867e-9
1.6330501439883495e-8
7.414019009798195e-8
2.2896590705999986e-7
1.0319574539944771e-7
4.31818449652276e-8
3.412249983367033e-8
3.0614267886121514e-8
6.001175927722461e-8
5.497089280400249e-8
2.0540277163130307e-8
1.4357814718629241e-8
7.039820800236197e-9
2.5140590160939502e-9
6.002006876262022e-9
4.371983683286824e-9
3.0690565100098097e-9
2.696772327657364e-9
6.008666232931677e-9
1.0171913095584487e-8
1.7609326445115632e-8
3.024740871049618e-8
4.8538902955042536e-8
6.117726431185846e-8
4.406050169775114e-8
2.3539290194810058e-7
5.428646616937555e-7
5.32503850036044e-7
4.2502423880408856e-8
4.320892147025879e-7
6.145969010106935e-7
7.236553765054622e-7
7.939836252586395e-7
8.004799940280219e-7
6.904049354603009e-7
4.461375572317105e-7
3.6754776520733463e-7
1.9054994868566355e-7
8.313211831921901e-8
3.0784587920945504e-8
3.409998596474523e-8
4.7186555049418706e-8
3.6261541398664395e-8
3.3963271511011624e-8
2.1771836330536928e-8
1.0777094911690821e-8
6.320074668522978e-8
8.016380549446501e-8
6.137406969851777e-8
4.831619751487584e-8
3.564437375294492e-8
1.8726101617497465e-8
1.2668640437098237e-8
6.452104926860602e-8
5.336829704193677e-8
4.707556939447446e-8
3.4922952177793546e-7
3.6404985519387354e-8
3.4706901153181666e-6
6.861430737797399e-7
2.851156447144097e-7
1.1205414451396064e-7
4.210659418569236e-8
9.53448377950943e-9
1.3108202662976629e-8
4.8495919850571735e-8
1.1856880671872989e-8
1.1571882456832658e-9
4.5506073423594835e-9
4.399796943145152e-9
1.280851106841541e-8
1.0438344407731614e-8
4.630667027853037e-9
1.0774770889940399e-8
2.9318897375985434e-8
2.1496636514986735e-8
5.204835530306102e-9
2.487566468961287e-8
4.758715735364417e-8
8.571685230964995e-8
1.1204989042930421e-7
1.0867997318227948e-7
1.0156196608586156e-7
9.075439727799266e-8
7.429051610646069e-8
5.429341153685236e-8
3.412396246871239e-8
6.237298782235491e-7
2.545280553488964e-6
7.480272468012271e-7
2.573619460738163e-6
2.6753365377499692e-6
2.512657126899176e-6
2.4918884072787355e-6
1.0293074342330684e-6
8.69905256337603e-7
1.2816751227908038e-6
1.74261157065116e-6
8.639187436069238e-7
1.3142312965926807e-7
1.4336017657867386e-7
1.9811113148412048e-7
1.3670535447059075e-7
6.55183224860578e-8
9.393413056561892e-9
1.7726172621925962e-8
1.5791507133859884e-8
1.2120840916152783e-8
8.028041559911374e-9
1.0682368119295519e-9
1.104497905819888e-8
2.597252193142121e-8
5.9419242037662237e-8
1.0572221547722696e-7
6.403924527621612e-8
2.2982113558587957e-8
4.923533449996157e-8
3.4715266475745213e-7
4.801645146330155e-7
7.890004741568453e-7
7.004953414816469e-7
5.709154485127941e-7
4.1840651429059774e-7
2.7125810530143723e-7
1.7419806241580985e-7
1.1942867615585691e-7
7.964127098081977e-8
3.104592209632672e-8
1.0701193597870625e-8
1.8357005893658185e-8
4.1208136069935756e-8
8.39323749923473e-9
2.0296906154183555e-9
1.9107603829915448e-9
2.612151883382947e-9
9.812065617528409e-9
4.1719492458037443e-10
1.1185775625396605e-9
5.2656155278687146e-9
1.310135056945748e-9
2.8812734592244517e-10
1.4748163110528935e-10
6.339098343026897e-11
5.615343217331931e-11
3.9758387198409103e-13
4.31122345861863e-12
6.7743346222136035e-12
3.640521781835441e-12
1.1102652069630878e-12
2.1081848025892304e-12
2.6944690938927493e-12
3.3791519591918314e-12
4.254327666462249e-12
5.395188285451103e-12
6.898631664111443e-12
8.902045762013808e-12
1.1606688518993169e-11
1.5314761214667934e-11
2.0492646132186597e-11
4.302814358697639e-11
6.70007537750113e-11
9.979838049678742e-11
1.7406836142038074e-10
3.6259370689400977e-10
8.799361604895995e-10
2.6530873618178173e-9
1.2953081567754205e-8
7.059548111050327e-8
4.83465553548024e-8
2.6980585815031604e-8
2.5349269160661604e-8
4.763588886476468e-8
1.4069151984752182e-7
1.45389348814689e-9
1.6654869207673963e-9
2.9456839374895067e-9
3.71433172443813e-12
3.4784037370226834e-14
0.
0.
0.
0.
0.
0.
0.
0.
0.
0.
0.
0.
0.
0.
0.
0.
0.
0.
0.
0.
0.
2.861718911876042e-14
4.170683747775027e-14
6.111875269390528e-14
8.996301468783423e-14
1.3297236732021727e-13
1.9738871654806752e-13
2.9436790223887286e-13
4.412290305727692e-13
6.650977996982015e-13
1.0088875163897794e-12
1.5412650614286383e-12
2.309465581844041e-11
4.588710287502293e-11
7.742511517704895e-11
1.1498491628632151e-10
1.4644262021245436e-10
1.5607278935230675e-10
1.3023534724782116e-10
6.063727686874199e-11
5.5807713182693356e-11
2.1849272544616812e-10
4.2467643512808387e-10
1.7762505050786631e-10
4.971440173578269e-10
5.049955742367904e-10
6.056008552053899e-10
7.66506844458545e-10
1.1272850711752594e-9
1.9446666907917306e-9
3.739710103207169e-9
4.312958375832212e-9
2.4809945241922498e-9
1.6625395205535725e-9
1.3083247311249847e-9
1.201601224364324e-9
1.2617968710618963e-9
1.4686300599383192e-9
1.837590665818726e-9
2.4142974783664326e-9
3.278780161649433e-9
4.557919540974462e-9
8.946874815386787e-8
1.1926950844147973e-8
9.533713067358982e-7
2.071938355880373e-7
8.268833396240794e-8
2.880277845836935e-8
3.873404879915847e-9
1.6330501439907357e-8
7.414019009797651e-8
2.2896590705917467e-7
1.0319574539958998e-7
4.318184499618494e-8
3.4122499832466717e-8
3.061426788567437e-8
6.001175927362208e-8
5.497089280318943e-8
2.0540277161190575e-8
1.4357814718738524e-8
7.039820800020903e-9
2.5140590172256553e-9
6.002006876164985e-9
4.371983683251464e-9
3.0690565098833813e-9
2.69677232709059e-9
6.008666234141157e-9
1.0171913094995879e-8
1.7609326444341457e-8
3.02474087083929e-8
4.853890295692208e-8
6.117726431213174e-8
4.4060501695193057e-8
2.353929019517823e-7
5.428646616855014e-7
5.325038500362698e-7
4.250242387823788e-8
4.3208921470424644e-7
6.145969010102107e-7
7.236553765053366e-7
7.939836252584918e-7
8.004799940279426e-7
6.904049354625355e-7
4.46137557232153e-7
3.67547765207205e-7
1.9054994868407569e-7
8.31321183211338e-8
3.0784587921343285e-8
3.4099985975637244e-8
4.7186555049404935e-8
3.626154139856271e-8
3.3963271511745895e-8
2.1771836331878304e-8
1.077709491495598e-8
6.320074668683262e-8
8.016380548694565e-8
6.13740696961629e-8
4.831619751747142e-8
3.5644373756600124e-8
1.8726101616614956e-8
1.2668640435538905e-8
6.452104926924768e-8
5.3368297042175435e-8
4.7075569393050785e-8
3.49229521777588e-7
3.640498551521144e-8
3.4706901153042342e-6
6.861430737829631e-7
2.8511564471685195e-7
1.1205414451551148e-7
4.210659418737261e-8
9.534483779395538e-9
1.3108202663234584e-8
4.849591985319059e-8
1.1856880672697307e-8
1.1571882463845454e-9
4.55060734372182e-9
4.3997969438719105e-9
1.2808511067606421e-8
1.043834440976147e-8
4.630667031776864e-9
1.0774770886396631e-8
2.931889737665128e-8
2.1496636514846842e-8
5.204835529589509e-9
2.4875664687993094e-8
4.758715735435663e-8
8.571685230785389e-8
1.1204989042919734e-7
1.0867997317827788e-7
1.0156196608536376e-7
9.075439728217938e-8
7.429051610565835e-8
5.4293411540938776e-8
3.412396247419493e-8
6.237298782238601e-7
2.545280553492533e-6
7.480272467932847e-7
2.573619460738748e-6
2.6753365377510153e-6
2.5126571268993277e-6
2.491888407278864e-6
1.0293074342318625e-6
8.699052563378441e-7
1.281675122790339e-6
1.742611570651626e-6
8.639187436079491e-7
1.314231296572767e-7
1.4336017657763876e-7
1.9811113148444185e-7
1.3670535446952086e-7
6.551832248839583e-8
9.393413055179962e-9
1.7726172621874922e-8
1.5791507133733325e-8
1.2120840916241693e-8
8.028041560956454e-9
1.0682368103875412e-9
1.1044979058492352e-8
2.597252193362783e-8
5.941924203716377e-8
1.05722215479776e-7
6.403924527166774e-8
2.2982113567018244e-8
4.923533450280022e-8
3.471526647522331e-7
4.801645146352148e-7
7.89000474159781e-7
7.004953414813762e-7
5.709154485122317e-7
4.1840651429109664e-7
2.7125810530096104e-7
1.741980624145607e-7
1.1942867615598902e-7
7.964127098164251e-8
3.1045922095521236e-8
1.070119359536111e-8
1.8357005892956127e-8
4.1208136063296156e-8
8.393237499937602e-9
2.0296906148094426e-9
1.910760382695431e-9
2.6121518835546764e-9
9.812065617089384e-9
4.171949246207455e-10
1.1185775624442533e-9
5.26561552804042e-9
1.3101350570390835e-9
2.8812734526127604e-10
1.4748163112318046e-10
6.339098379914311e-11
5.6153432144655554e-11
3.975838717821221e-13
4.311223468786595e-12
6.774333449734801e-12
3.640520859962125e-12
1.1102652077861707e-12
2.108184800480665e-12
2.6944690938980213e-12
3.379151946053315e-12
4.2543276541785234e-12
5.39518828554392e-12
6.898631664238189e-12
8.902045726641035e-12
1.1606688519180212e-11
1.531476136122012e-11
2.0492646076187752e-11
4.302814364680993e-11
6.700075350342295e-11
9.979838057977655e-11
1.7406836052833252e-10
3.625937069320204e-10
8.799361592292261e-10
2.6530873648257595e-9
1.2953081572047792e-8
7.059548111158144e-8
4.8346555354485925e-8
2.6980585814585784e-8
2.534926916014929e-8
4.763588886552249e-8
1.4069151984973374e-7
1.453893488299362e-9
1.6654869206328409e-9
2.945683939304579e-9
3.714331724453735e-12
3.4784037257257364e-14
0.
0.
0.
0.
0.
0.
0.
0.
0.
0.
0.
0.
0.
0.
0.
0.
0.
0.
0.
0.
0.
2.861714697596337e-14
4.1706813483316206e-14
6.111875268024508e-14
8.996295111954531e-14
1.3297232963926684e-13
1.9738871655812347e-13
2.943679006426862e-13
4.412290272493308e-13
6.650977995359443e-13
1.0088874589830648e-12
1.5412651593625383e-12
2.3094655583952118e-11
4.588710259274862e-11
7.742511520285718e-11
1.1498491643273602e-10
1.464426202874124e-10
1.5607278953809398e-10
1.302353472878566e-10
6.06372764982616e-11
5.5807713484261e-11
2.1849272584817588e-10
4.246764356983393e-10
1.7762504957782264e-10
4.971440154426922e-10
5.049955718652404e-10
6.056008542645334e-10
7.665068479077923e-10
1.1272850760057582e-9
1.9446666940922577e-9
3.73971009931923e-9
4.31295838169872e-9
2.48099452302076e-9
1.662539516048984e-9
1.3083247342444228e-9
1.2016012247983272e-9
1.2617968721488591e-9
1.46863005750814e-9
1.8375906649011203e-9
2.4142974792557965e-9
3.2787801606430494e-9
4.557919541834947e-9
8.946874815398132e-8
1.1926950844130598e-8
9.533713067410751e-7
2.0719383558839258e-7
8.268833396236588e-8
2.880277845835666e-8
3.873404879902414e-9
1.6330501439936415e-8
7.414019009798843e-8
2.2896590705776317e-7
1.031957453997776e-7
4.3181844982854574e-8
3.412249985577981e-8
3.061426788385876e-8
6.001175928135453e-8
5.4970892803865165e-8
2.0540277161651728e-8
1.4357814718518998e-8
7.039820798909542e-9
2.514059015845908e-9
6.002006872781874e-9
4.371983683248552e-9
3.0690565102835237e-9
2.69677232781362e-9
6.008666233189221e-9
1.01719130957704e-8
1.7609326442818118e-8
3.024740870650198e-8
4.8538902957101667e-8
6.117726431165615e-8
4.406050169831495e-8
2.353929019617017e-7
5.428646616893034e-7
5.325038500331569e-7
4.250242388164786e-8
4.320892147015056e-7
6.145969010090955e-7
7.236553765056288e-7
7.939836252585467e-7
8.004799940282354e-7
6.904049354620194e-7
4.46137557231751e-7
3.675477652080164e-7
1.90549948684422e-7
8.313211832085023e-8
3.078458792387449e-8
3.4099985973765024e-8
4.718655504932929e-8
3.6261541399195114e-8
3.3963271509725755e-8
2.1771836328816336e-8
1.0777094911027922e-8
6.320074668414407e-8
8.016380549214357e-8
6.13740696953824e-8
4.831619751266733e-8
3.564437375638284e-8
1.8726101616078447e-8
1.2668640436501927e-8
6.452104926930403e-8
5.3368297042675416e-8
4.707556939413786e-8
3.492295217782228e-7
3.6404985514506406e-8
3.470690115293428e-6
6.861430737805434e-7
2.8511564471416876e-7
1.1205414451558555e-7
4.210659418703683e-8
9.534483779441068e-9
1.3108202663261963e-8
4.849591985302959e-8
1.1856880670367015e-8
1.157188248625306e-9
4.550607342828449e-9
4.399796942686893e-9
1.2808511067621575e-8
1.0438344406601697e-8
4.630667035556981e-9
1.0774770893877618e-8
2.931889737616897e-8
2.149663651505151e-8
5.20483552950215e-9
2.4875664689177302e-8
4.758715735062902e-8
8.571685230801755e-8
1.1204989042892956e-7
1.0867997318418868e-7
1.015619660868176e-7
9.07543972752643e-8
7.429051610537294e-8
5.429341153768682e-8
3.4123962474709e-8
6.237298782217264e-7
2.545280553489332e-6
7.480272467939168e-7
2.5736194607383346e-6
2.6753365377491645e-6
2.512657126898997e-6
2.491888407278883e-6
1.0293074342331042e-6
8.699052563374643e-7
1.2816751227903822e-6
1.7426115706507488e-6
8.639187436067471e-7
1.3142312965834827e-7
1.433601765741079e-7
1.9811113148613817e-7
1.3670535446911204e-7
6.551832248728262e-8
9.39341305297596e-9
1.772617262195144e-8
1.5791507133647232e-8
1.2120840915848002e-8
8.028041559778084e-9
1.0682368104086281e-9
1.1044979057681444e-8
2.5972521932332133e-8
5.9419242036509696e-8
1.0572221548106141e-7
6.403924527371778e-8
2.2982113563554588e-8
4.923533450070654e-8
3.4715266475449985e-7
4.801645146404722e-7
7.890004741624178e-7
7.004953414815969e-7
5.709154485125579e-7
4.184065142912399e-7
2.7125810530172284e-7
1.7419806241548848e-7
1.1942867615679675e-7
7.964127098184284e-8
3.1045922095699424e-8
1.0701193597481334e-8
1.8357005895370598e-8
4.1208136069745306e-8
8.393237494986864e-9
2.0296906147722997e-9
1.9107603827330674e-9
2.612151883026152e-9
9.812065617499729e-9
4.1719492458233045e-10
1.1185775623973083e-9
5.265615527904828e-9
1.3101350569618195e-9
2.8812734574630394e-10
1.474816310366822e-10
6.33909839190878e-11
5.61534321463575e-11
3.97583871915368e-13
4.3112234585490476e-12
6.774334622599543e-12
3.640520860580504e-12
1.1102652069626695e-12
2.1081848004714832e-12
2.694469055449441e-12
3.37915194610239e-12
4.25432765418943e-12
5.395188285451953e-12
6.898631668267596e-12
8.902045762112901e-12
1.1606688518923335e-11
1.5314761361118933e-11
2.0492645976980314e-11
4.302814358712299e-11
6.700075350127719e-11
9.979838060439509e-11
1.7406836053259234e-10
3.625937067077519e-10
8.799361625235822e-10
2.653087364417062e-9
1.2953081565476689e-8
7.059548111082158e-8
4.834655535261213e-8
2.6980585815085553e-8
2.5349269162226057e-8
4.763588886587683e-8
1.406915198498624e-7
1.453893487945198e-9
1.6654869209109469e-9
2.9456839392808325e-9
3.71433172458457e-12
3.4784037797706986e-14
0.
0.
0.
0.
0.
0.
0.
0.
0.
0.
0.
0.
0.
0.
0.
0.
0.
0.
0.
0.
0.
2.861718919846348e-14
4.170681375064343e-14
6.111875197687512e-14
8.996298357215714e-14
1.3297236737105126e-13
1.9738867095734395e-13
2.9436785061261914e-13
4.412290286972626e-13
6.65097798806165e-13
1.008887588597071e-12
1.5412651385232882e-12
2.3094655587529548e-11
4.588710258380719e-11
7.742511514775832e-11
1.1498491622827566e-10
1.464426202176089e-10
1.5607278934767925e-10
1.302353471606356e-10
6.06372765836042e-11
5.580771324838359e-11
2.1849272565722374e-10
4.246764351609251e-10
1.7762505054829138e-10
4.97144016549721e-10
5.049955720764285e-10
6.056008561960552e-10
7.665068471069273e-10
1.1272850758391553e-9
1.944666689262824e-9
3.739710106293178e-9
4.312958385129188e-9
2.4809945227654397e-9
1.6625395201856643e-9
1.3083247312577782e-9
1.2016012227357842e-9
1.2617968711498897e-9
1.4686300602556935e-9
1.837590664950522e-9
2.4142974781573855e-9
3.2787801614222486e-9
4.557919540930608e-9
8.946874815412673e-8
1.1926950842834202e-8
9.533713067188178e-7
2.071938355881306e-7
8.268833396472727e-8
2.8802778458344227e-8
3.8734048799156165e-9
1.633050143990867e-8
7.414019009801562e-8
2.2896590705929672e-7
1.0319574540022032e-7
4.318184495137069e-8
3.412249985883253e-8
3.061426788617312e-8
6.001175927629265e-8
5.497089280342272e-8
2.05402771635871e-8
1.4357814718028407e-8
7.039820800180358e-9
2.514059017748326e-9
6.002006873279119e-9
4.371983683253547e-9
3.0690565103074325e-9
2.696772327120604e-9
6.008666233168999e-9
1.017191309460485e-8
1.7609326440689816e-8
3.0247408710459125e-8
4.8538902954695656e-8
6.1177264311729e-8
4.40605016892394e-8
2.3539290193880357e-7
5.428646616927542e-7
5.325038500351265e-7
4.250242388132035e-8
4.3208921470455894e-7
6.145969010087058e-7
7.236553765055542e-7
7.93983625258282e-7
8.004799940281584e-7
6.904049354617237e-7
4.461375572318226e-7
3.6754776520700646e-7
1.905499486842161e-7
8.313211832074391e-8
3.078458792212074e-8
3.409998596234098e-8
4.7186555049389146e-8
3.6261541398737716e-8
3.396327151048867e-8
2.177183633030388e-8
1.0777094912545441e-8
6.320074668441988e-8
8.01638054911048e-8
6.137406969422375e-8
4.831619751458698e-8
3.5644373753966706e-8
1.8726101613447175e-8
1.2668640436890648e-8
6.4521049268853e-8
5.3368297042664153e-8
4.707556939350907e-8
3.4922952178047963e-7
3.640498550969943e-8
3.4706901153043346e-6
6.861430737836994e-7
2.8511564471432843e-7
1.1205414451555319e-7
4.210659418708117e-8
9.534483779826504e-9
1.3108202663496974e-8
4.849591984887111e-8
1.1856880667131762e-8
1.1571882479796433e-9
4.5506073445237064e-9
4.39979694379114e-9
1.2808511068910604e-8
1.043834440741482e-8
4.6306670324253815e-9
1.0774770888115488e-8
2.9318897378334168e-8
2.1496636515256875e-8
5.204835530797918e-9
2.487566468683194e-8
4.758715735569491e-8
8.571685231289967e-8
1.1204989043161637e-7
1.0867997318272307e-7
1.0156196608927567e-7
9.075439727457407e-8
7.429051610853703e-8
5.429341154141135e-8
3.412396246927166e-8
6.237298782336861e-7
2.5452805534889198e-6
7.480272467967031e-7
2.5736194607417024e-6
2.6753365377513033e-6
2.51265712689922e-6
2.4918884072787126e-6
1.0293074342284718e-6
8.699052563379408e-7
1.281675122791859e-6
1.7426115706517496e-6
8.639187436077537e-7
1.314231296601424e-7
1.4336017657781857e-7
1.9811113148867627e-7
1.3670535447041628e-7
6.551832248784988e-8
9.393413055310085e-9
1.772617262117194e-8
1.579150713385882e-8
1.212084091622554e-8
8.028041560502811e-9
1.0682368107823709e-9
1.1044979056698507e-8
2.597252193070476e-8
5.9419242036527696e-8
1.0572221547074228e-7
6.403924527339907e-8
2.298211356946599e-8
4.923533449711462e-8
3.471526647516573e-7
4.80164514637079e-7
7.890004741529494e-7
7.004953414812748e-7
5.709154485137357e-7
4.184065142902886e-7
2.7125810530054806e-7
1.741980624155418e-7
1.194286761559779e-7
7.964127098181592e-8
3.104592209585326e-8
1.07011935974154e-8
1.8357005893501134e-8
4.120813607262346e-8
8.393237498121665e-9
2.0296906153636677e-9
1.910760383222425e-9
2.6121518834461126e-9
9.812065617447907e-9
4.171949245330707e-10
1.1185775624494728e-9
5.2656155281757756e-9
1.3101350572239743e-9
2.881273452911822e-10
1.4748163114174997e-10
6.339098350295447e-11
5.61534321400103e-11
3.975838715902791e-13
4.311223529927754e-12
6.7743346216419005e-12
3.640520860763473e-12
1.1102652076002768e-12
2.108184800496415e-12
2.6944690743663944e-12
3.379151946123535e-12
4.254327671718022e-12
5.3951882855996345e-12
6.898631591476129e-12
8.902045727059008e-12
1.1606688441488478e-11
1.5314761180530788e-11
2.0492645978381102e-11
4.3028143516096925e-11
6.700075343372463e-11
9.979838069937967e-11
1.740683598991023e-10
3.625937065559798e-10
8.799361591131659e-10
2.6530873654274234e-9
1.2953081571235413e-8
7.059548111592954e-8
4.834655535214945e-8
2.6980585815817337e-8
2.5349269160931638e-8
4.763588886391007e-8
1.40691519852506e-7
1.453893488580562e-9
1.6654869215992531e-9
2.9456839403194227e-9
3.7143317244414986e-12
3.478404628746543e-14
0.
0.
0.
0.
0.
0.
0.
0.
0.
0.
0.
0.
0.
0.
0.
0.
0.
0.
0.
0.
0.
2.861719146488772e-14
4.1706798895837767e-14
6.111875233147687e-14
8.996301525417333e-14
1.3297229239552742e-13
1.9738876552811225e-13
2.943678472874507e-13
4.412290263485599e-13
6.650978848324856e-13
1.0088874502907234e-12
1.5412653344897933e-12
2.3094655792189325e-11
4.588710292151028e-11
7.742511511873339e-11
1.1498491635413993e-10
1.4644262048988622e-10
1.5607278969307037e-10
1.3023534712861686e-10
6.063727701623418e-11
5.5807713546568246e-11
2.184927253444999e-10
4.246764347268459e-10
1.7762504869797513e-10
4.97144015744058e-10
5.049955724423935e-10
6.056008543576535e-10
7.665068439717492e-10
1.1272850739441187e-9
1.944666690240628e-9
3.739710097456181e-9
4.312958390660283e-9
2.480994528162314e-9
1.6625395193468899e-9
1.3083247319801125e-9
1.2016012242375823e-9
1.2617968741595578e-9
1.4686300596100581e-9
1.8375906646806272e-9
2.4142974784963293e-9
3.2787801608283982e-9
4.5579195413783595e-9
8.946874814660598e-8
1.1926950836530166e-8
9.533713067312048e-7
2.0719383558620244e-7
8.268833396311816e-8
2.8802778459518622e-8
3.873404878866867e-9
1.6330501439883495e-8
7.414019009798195e-8
2.2896590705999986e-7
1.0319574539944771e-7
4.31818449652276e-8
3.412249983367033e-8
3.0614267886121514e-8
6.001175927722461e-8
5.497089280400249e-8
2.0540277163130307e-8
1.4357814718629241e-8
7.039820800236197e-9
2.5140590160939502e-9
6.002006876262022e-9
4.371983683286824e-9
3.0690565100098097e-9
2.696772327657364e-9
6.008666232931677e-9
1.0171913095584487e-8
1.7609326445115632e-8
3.024740871049618e-8
4.8538902955042536e-8
6.117726431185846e-8
4.406050169775114e-8
2.3539290194810058e-7
5.428646616937555e-7
5.32503850036044e-7
4.2502423880408856e-8
4.320892147025879e-7
6.145969010106935e-7
7.236553765054622e-7
7.939836252586395e-7
8.004799940280219e-7
6.904049354603009e-7
4.461375572317105e-7
3.6754776520733463e-7
1.9054994868566355e-7
8.313211831921901e-8
3.0784587920945504e-8
3.409998596474523e-8
4.7186555049418706e-8
3.6261541398664395e-8
3.3963271511011624e-8
2.1771836330536928e-8
1.0777094911690821e-8
6.320074668522978e-8
8.016380549446501e-8
6.137406969851777e-8
4.831619751487584e-8
3.564437375294492e-8
1.8726101617497465e-8
1.2668640437098237e-8
6.452104926860602e-8
5.336829704193677e-8
4.707556939447446e-8
3.4922952177793546e-7
3.6404985519387354e-8
3.4706901153181666e-6
6.861430737797399e-7
2.851156447144097e-7
1.1205414451396064e-7
4.210659418569236e-8
9.53448377950943e-9
1.3108202662976629e-8
4.8495919850571735e-8
1.1856880671872989e-8
1.1571882456832658e-9
4.5506073423594835e-9
4.399796943145152e-9
1.280851106841541e-8
1.0438344407731614e-8
4.630667027853037e-9
1.0774770889940399e-8
2.9318897375985434e-8
2.1496636514986735e-8
5.204835530306102e-9
2.487566468961287e-8
4.758715735364417e-8
8.571685230964995e-8
1.1204989042930421e-7
1.0867997318227948e-7
1.0156196608586156e-7
9.075439727799266e-8
7.429051610646069e-8
5.429341153685236e-8
3.412396246871239e-8
6.237298782235491e-7
2.545280553488964e-6
7.480272468012271e-7
2.573619460738163e-6
2.6753365377499692e-6
2.512657126899176e-6
2.4918884072787355e-6
1.0293074342330684e-6
8.69905256337603e-7
1.2816751227908038e-6
1.74261157065116e-6
8.639187436069238e-7
1.3142312965926807e-7
1.4336017657867386e-7
1.9811113148412048e-7
1.3670535447059075e-7
6.55183224860578e-8
9.393413056561892e-9
1.7726172621925962e-8
1.5791507133859884e-8
1.2120840916152783e-8
8.028041559911374e-9
1.0682368119295519e-9
1.104497905819888e-8
2.597252193142121e-8
5.9419242037662237e-8
1.0572221547722696e-7
6.403924527621612e-8
2.2982113558587957e-8
4.923533449996157e-8
3.4715266475745213e-7
4.801645146330155e-7
7.890004741568453e-7
7.004953414816469e-7
5.709154485127941e-7
4.1840651429059774e-7
2.7125810530143723e-7
1.7419806241580985e-7
1.1942867615585691e-7
7.964127098081977e-8
3.104592209632672e-8
1.0701193597870625e-8
1.8357005893658185e-8
4.1208136069935756e-8
8.39323749923473e-9
2.0296906154183555e-9
1.9107603829915448e-9
2.612151883382947e-9
9.812065617528409e-9
4.1719492458037443e-10
1.1185775625396605e-9
5.2656155278687146e-9
1.310135056945748e-9
2.8812734592244517e-10
1.4748163110528935e-10
6.339098343026897e-11
5.615343217331931e-11
3.9758387198409103e-13
4.31122345861863e-12
6.7743346222136035e-12
3.640521781835441e-12
1.1102652069630878e-12
2.1081848025892304e-12
2.6944690938927493e-12
3.3791519591918314e-12
4.254327666462249e-12
5.395188285451103e-12
6.898631664111443e-12
8.902045762013808e-12
1.1606688518993169e-11
1.5314761214667934e-11
2.0492646132186597e-11
4.302814358697639e-11
6.70007537750113e-11
9.979838049678742e-11
1.7406836142038074e-10
3.6259370689400977e-10
8.799361604895995e-10
2.6530873618178173e-9
1.2953081567754205e-8
7.059548111050327e-8
4.83465553548024e-8
2.6980585815031604e-8
2.5349269160661604e-8
4.763588886476468e-8
1.4069151984752182e-7
1.45389348814689e-9
1.6654869207673963e-9
2.9456839374895067e-9
3.71433172443813e-12
3.4784037370226834e-14
0.
0.
0.
0.
0.
0.
0.
0.
0.
0.
0.
0.
0.
0.
0.
0.
0.
0.
0.
0.
0.
2.861718911876042e-14
4.170683747775027e-14
6.111875269390528e-14
8.996301468783423e-14
1.3297236732021727e-13
1.9738871654806752e-13
2.9436790223887286e-13
4.412290305727692e-13
6.650977996982015e-13
1.0088875163897794e-12
1.5412650614286383e-12
2.309465581844041e-11
4.588710287502293e-11
7.742511517704895e-11
1.1498491628632151e-10
1.4644262021245436e-10
1.5607278935230675e-10
1.3023534724782116e-10
6.063727686874199e-11
5.5807713182693356e-11
2.1849272544616812e-10
4.2467643512808387e-10
1.7762505050786631e-10
4.971440173578269e-10
5.049955742367904e-10
6.056008552053899e-10
7.66506844458545e-10
1.1272850711752594e-9
1.9446666907917306e-9
3.739710103207169e-9
4.312958375832212e-9
2.4809945241922498e-9
1.6625395205535725e-9
1.3083247311249847e-9
1.201601224364324e-9
1.2617968710618963e-9
1.4686300599383192e-9
1.837590665818726e-9
2.4142974783664326e-9
3.278780161649433e-9
4.557919540974462e-9
8.946874815386787e-8
1.1926950844147973e-8
9.533713067358982e-7
2.071938355880373e-7
8.268833396240794e-8
2.880277845836935e-8
3.873404879915847e-9
1.6330501439907357e-8
7.414019009797651e-8
2.2896590705917467e-7
1.0319574539958998e-7
4.318184499618494e-8
3.4122499832466717e-8
3.061426788567437e-8
6.001175927362208e-8
5.497089280318943e-8
2.0540277161190575e-8
1.4357814718738524e-8
7.039820800020903e-9
2.5140590172256553e-9
6.002006876164985e-9
4.371983683251464e-9
3.0690565098833813e-9
2.69677232709059e-9
6.008666234141157e-9
1.0171913094995879e-8
1.7609326444341457e-8
3.02474087083929e-8
4.853890295692208e-8
6.117726431213174e-8
4.4060501695193057e-8
2.353929019517823e-7
5.428646616855014e-7
5.325038500362698e-7
4.250242387823788e-8
4.3208921470424644e-7
6.145969010102107e-7
7.236553765053366e-7
7.939836252584918e-7
8.004799940279426e-7
6.904049354625355e-7
4.46137557232153e-7
3.67547765207205e-7
1.9054994868407569e-7
8.31321183211338e-8
3.0784587921343285e-8
3.4099985975637244e-8
4.7186555049404935e-8
3.626154139856271e-8
3.3963271511745895e-8
2.1771836331878304e-8
1.077709491495598e-8
6.320074668683262e-8
8.016380548694565e-8
6.13740696961629e-8
4.831619751747142e-8
3.5644373756600124e-8
1.8726101616614956e-8
1.2668640435538905e-8
6.452104926924768e-8
5.3368297042175435e-8
4.7075569393050785e-8
3.49229521777588e-7
3.640498551521144e-8
3.4706901153042342e-6
6.861430737829631e-7
2.8511564471685195e-7
1.1205414451551148e-7
4.210659418737261e-8
9.534483779395538e-9
1.3108202663234584e-8
4.849591985319059e-8
1.1856880672697307e-8
1.1571882463845454e-9
4.55060734372182e-9
4.3997969438719105e-9
1.2808511067606421e-8
1.043834440976147e-8
4.630667031776864e-9
1.0774770886396631e-8
2.931889737665128e-8
2.1496636514846842e-8
5.204835529589509e-9
2.4875664687993094e-8
4.758715735435663e-8
8.571685230785389e-8
1.1204989042919734e-7
1.0867997317827788e-7
1.0156196608536376e-7
9.075439728217938e-8
7.429051610565835e-8
5.4293411540938776e-8
3.412396247419493e-8
6.237298782238601e-7
2.545280553492533e-6
7.480272467932847e-7
2.573619460738748e-6
2.6753365377510153e-6
2.5126571268993277e-6
2.491888407278864e-6
1.0293074342318625e-6
8.699052563378441e-7
1.281675122790339e-6
1.742611570651626e-6
8.639187436079491e-7
1.314231296572767e-7
1.4336017657763876e-7
1.9811113148444185e-7
1.3670535446952086e-7
6.551832248839583e-8
9.393413055179962e-9
1.7726172621874922e-8
1.5791507133733325e-8
1.2120840916241693e-8
8.028041560956454e-9
1.0682368103875412e-9
1.1044979058492352e-8
2.597252193362783e-8
5.941924203716377e-8
1.05722215479776e-7
6.403924527166774e-8
2.2982113567018244e-8
4.923533450280022e-8
3.471526647522331e-7
4.801645146352148e-7
7.89000474159781e-7
7.004953414813762e-7
5.709154485122317e-7
4.1840651429109664e-7
2.7125810530096104e-7
1.741980624145607e-7
1.1942867615598902e-7
7.964127098164251e-8
3.1045922095521236e-8
1.070119359536111e-8
1.8357005892956127e-8
4.1208136063296156e-8
8.393237499937602e-9
2.0296906148094426e-9
1.910760382695431e-9
2.6121518835546764e-9
9.812065617089384e-9
4.171949246207455e-10
1.1185775624442533e-9
5.26561552804042e-9
1.3101350570390835e-9
2.8812734526127604e-10
1.4748163112318046e-10
6.339098379914311e-11
5.6153432144655554e-11
3.975838717821221e-13
4.311223468786595e-12
6.774333449734801e-12
3.640520859962125e-12
1.1102652077861707e-12
2.108184800480665e-12
2.6944690938980213e-12
3.379151946053315e-12
4.2543276541785234e-12
5.39518828554392e-12
6.898631664238189e-12
8.902045726641035e-12
1.1606688519180212e-11
1.531476136122012e-11
2.0492646076187752e-11
4.302814364680993e-11
6.700075350342295e-11
9.979838057977655e-11
1.7406836052833252e-10
3.625937069320204e-10
8.799361592292261e-10
2.6530873648257595e-9
1.2953081572047792e-8
7.059548111158144e-8
4.8346555354485925e-8
2.6980585814585784e-8
2.534926916014929e-8
4.763588886552249e-8
1.4069151984973374e-7
1.453893488299362e-9
1.6654869206328409e-9
2.945683939304579e-9
3.714331724453735e-12
3.4784037257257364e-14
0.
0.
0.
0.
0.
0.
0.
0.
0.
0.
0.
0.
0.
0.
0.
0.
0.
0.
0.
0.
0.
2.861714697596337e-14
4.1706813483316206e-14
6.111875268024508e-14
8.996295111954531e-14
1.3297232963926684e-13
1.9738871655812347e-13
2.943679006426862e-13
4.412290272493308e-13
6.650977995359443e-13
1.0088874589830648e-12
1.5412651593625383e-12
2.3094655583952118e-11
4.588710259274862e-11
7.742511520285718e-11
1.1498491643273602e-10
1.464426202874124e-10
1.5607278953809398e-10
1.302353472878566e-10
6.06372764982616e-11
5.5807713484261e-11
2.1849272584817588e-10
4.246764356983393e-10
1.7762504957782264e-10
4.971440154426922e-10
5.049955718652404e-10
6.056008542645334e-10
7.665068479077923e-10
1.1272850760057582e-9
1.9446666940922577e-9
3.73971009931923e-9
4.31295838169872e-9
2.48099452302076e-9
1.662539516048984e-9
1.3083247342444228e-9
1.2016012247983272e-9
1.2617968721488591e-9
1.46863005750814e-9
1.8375906649011203e-9
2.4142974792557965e-9
3.2787801606430494e-9
4.557919541834947e-9
8.946874815398132e-8
1.1926950844130598e-8
9.533713067410751e-7
2.0719383558839258e-7
8.268833396236588e-8
2.880277845835666e-8
3.873404879902414e-9
1.6330501439936415e-8
7.414019009798843e-8
2.2896590705776317e-7
1.031957453997776e-7
4.3181844982854574e-8
3.412249985577981e-8
3.061426788385876e-8
6.001175928135453e-8
5.4970892803865165e-8
2.0540277161651728e-8
1.4357814718518998e-8
7.039820798909542e-9
2.514059015845908e-9
6.002006872781874e-9
4.371983683248552e-9
3.0690565102835237e-9
2.69677232781362e-9
6.008666233189221e-9
1.01719130957704e-8
1.7609326442818118e-8
3.024740870650198e-8
4.8538902957101667e-8
6.117726431165615e-8
4.406050169831495e-8
2.353929019617017e-7
5.428646616893034e-7
5.325038500331569e-7
4.250242388164786e-8
4.320892147015056e-7
6.145969010090955e-7
7.236553765056288e-7
7.939836252585467e-7
8.004799940282354e-7
6.904049354620194e-7
4.46137557231751e-7
3.675477652080164e-7
1.90549948684422e-7
8.313211832085023e-8
3.078458792387449e-8
3.4099985973765024e-8
4.718655504932929e-8
3.6261541399195114e-8
3.3963271509725755e-8
2.1771836328816336e-8
1.0777094911027922e-8
6.320074668414407e-8
8.016380549214357e-8
6.13740696953824e-8
4.831619751266733e-8
3.564437375638284e-8
1.8726101616078447e-8
1.2668640436501927e-8
6.452104926930403e-8
5.3368297042675416e-8
4.707556939413786e-8
3.492295217782228e-7
3.6404985514506406e-8
3.470690115293428e-6
6.861430737805434e-7
2.8511564471416876e-7
1.1205414451558555e-7
4.210659418703683e-8
9.534483779441068e-9
1.3108202663261963e-8
4.849591985302959e-8
1.1856880670367015e-8
1.157188248625306e-9
4.550607342828449e-9
4.399796942686893e-9
1.2808511067621575e-8
1.0438344406601697e-8
4.630667035556981e-9
1.0774770893877618e-8
2.931889737616897e-8
2.149663651505151e-8
5.20483552950215e-9
2.4875664689177302e-8
4.758715735062902e-8
8.571685230801755e-8
1.1204989042892956e-7
1.0867997318418868e-7
1.015619660868176e-7
9.07543972752643e-8
7.429051610537294e-8
5.429341153768682e-8
3.4123962474709e-8
6.237298782217264e-7
2.545280553489332e-6
7.480272467939168e-7
2.5736194607383346e-6
2.6753365377491645e-6
2.512657126898997e-6
2.491888407278883e-6
1.0293074342331042e-6
8.699052563374643e-7
1.2816751227903822e-6
1.7426115706507488e-6
8.639187436067471e-7
1.3142312965834827e-7
1.433601765741079e-7
1.9811113148613817e-7
1.3670535446911204e-7
6.551832248728262e-8
9.39341305297596e-9
1.772617262195144e-8
1.5791507133647232e-8
1.2120840915848002e-8
8.028041559778084e-9
1.0682368104086281e-9
1.1044979057681444e-8
2.5972521932332133e-8
5.9419242036509696e-8
1.0572221548106141e-7
6.403924527371778e-8
2.2982113563554588e-8
4.923533450070654e-8
3.4715266475449985e-7
4.801645146404722e-7
7.890004741624178e-7
7.004953414815969e-7
5.709154485125579e-7
4.184065142912399e-7
2.7125810530172284e-7
1.7419806241548848e-7
1.1942867615679675e-7
7.964127098184284e-8
3.1045922095699424e-8
1.0701193597481334e-8
1.8357005895370598e-8
4.1208136069745306e-8
8.393237494986864e-9
2.0296906147722997e-9
1.9107603827330674e-9
2.612151883026152e-9
9.812065617499729e-9
4.1719492458233045e-10
1.1185775623973083e-9
5.265615527904828e-9
1.3101350569618195e-9
2.8812734574630394e-10
1.474816310366822e-10
6.33909839190878e-11
5.61534321463575e-11
3.97583871915368e-13
4.3112234585490476e-12
6.774334622599543e-12
3.640520860580504e-12
1.1102652069626695e-12
2.1081848004714832e-12
2.694469055449441e-12
3.37915194610239e-12
4.25432765418943e-12
5.395188285451953e-12
6.898631668267596e-12
8.902045762112901e-12
1.1606688518923335e-11
1.5314761361118933e-11
2.0492645976980314e-11
4.302814358712299e-11
6.700075350127719e-11
9.979838060439509e-11
1.7406836053259234e-10
3.625937067077519e-10
8.799361625235822e-10
2.653087364417062e-9
1.2953081565476689e-8
7.059548111082158e-8
4.834655535261213e-8
2.6980585815085553e-8
2.5349269162226057e-8
4.763588886587683e-8
1.406915198498624e-7
1.453893487945198e-9
1.6654869209109469e-9
2.9456839392808325e-9
3.71433172458457e-12
3.4784037797706986e-14
0.
0.
0.
0.
0.
0.
0.
0.
0.
0.
0.
0.
0.
0.
0.
0.
0.
0.
0.
0.
0.
2.861718919846348e-14
4.170681375064343e-14
6.111875197687512e-14
8.996298357215714e-14
1.3297236737105126e-13
1.9738867095734395e-13
2.9436785061261914e-13
4.412290286972626e-13
6.65097798806165e-13
1.008887588597071e-12
1.5412651385232882e-12
2.3094655587529548e-11
4.588710258380719e-11
7.742511514775832e-11
1.1498491622827566e-10
1.464426202176089e-10
1.5607278934767925e-10
1.302353471606356e-10
6.06372765836042e-11
5.580771324838359e-11
2.1849272565722374e-10
4.246764351609251e-10
1.7762505054829138e-10
4.97144016549721e-10
5.049955720764285e-10
6.056008561960552e-10
7.665068471069273e-10
1.1272850758391553e-9
1.944666689262824e-9
3.739710106293178e-9
4.312958385129188e-9
2.4809945227654397e-9
1.6625395201856643e-9
1.3083247312577782e-9
1.2016012227357842e-9
1.2617968711498897e-9
1.4686300602556935e-9
1.837590664950522e-9
2.4142974781573855e-9
3.2787801614222486e-9
4.557919540930608e-9
8.946874815412673e-8
1.1926950842834202e-8
9.533713067188178e-7
2.071938355881306e-7
8.268833396472727e-8
2.8802778458344227e-8
3.8734048799156165e-9
1.633050143990867e-8
7.414019009801562e-8
2.2896590705929672e-7
1.0319574540022032e-7
4.318184495137069e-8
3.412249985883253e-8
3.061426788617312e-8
6.001175927629265e-8
5.497089280342272e-8
2.05402771635871e-8
1.4357814718028407e-8
7.039820800180358e-9
2.514059017748326e-9
6.002006873279119e-9
4.371983683253547e-9
3.0690565103074325e-9
2.696772327120604e-9
6.008666233168999e-9
1.017191309460485e-8
1.7609326440689816e-8
3.0247408710459125e-8
4.8538902954695656e-8
6.1177264311729e-8
4.40605016892394e-8
2.3539290193880357e-7
5.428646616927542e-7
5.325038500351265e-7
4.250242388132035e-8
4.3208921470455894e-7
6.145969010087058e-7
7.236553765055542e-7
7.93983625258282e-7
8.004799940281584e-7
6.904049354617237e-7
4.461375572318226e-7
3.6754776520700646e-7
1.905499486842161e-7
8.313211832074391e-8
3.078458792212074e-8
3.409998596234098e-8
4.7186555049389146e-8
3.6261541398737716e-8
3.396327151048867e-8
2.177183633030388e-8
1.0777094912545441e-8
6.320074668441988e-8
8.01638054911048e-8
6.137406969422375e-8
4.831619751458698e-8
3.5644373753966706e-8
1.8726101613447175e-8
1.2668640436890648e-8
6.4521049268853e-8
5.3368297042664153e-8
4.707556939350907e-8
3.4922952178047963e-7
3.640498550969943e-8
3.4706901153043346e-6
6.861430737836994e-7
2.8511564471432843e-7
1.1205414451555319e-7
4.210659418708117e-8
9.534483779826504e-9
1.3108202663496974e-8
4.849591984887111e-8
1.1856880667131762e-8
1.1571882479796433e-9
4.5506073445237064e-9
4.39979694379114e-9
1.2808511068910604e-8
1.043834440741482e-8
4.6306670324253815e-9
1.0774770888115488e-8
2.9318897378334168e-8
2.1496636515256875e-8
5.204835530797918e-9
2.487566468683194e-8
4.758715735569491e-8
8.571685231289967e-8
1.1204989043161637e-7
1.0867997318272307e-7
1.0156196608927567e-7
9.075439727457407e-8
7.429051610853703e-8
5.429341154141135e-8
3.412396246927166e-8
6.237298782336861e-7
2.5452805534889198e-6
7.480272467967031e-7
2.5736194607417024e-6
2.6753365377513033e-6
2.51265712689922e-6
2.4918884072787126e-6
1.0293074342284718e-6
8.699052563379408e-7
1.281675122791859e-6
1.7426115706517496e-6
8.639187436077537e-7
1.314231296601424e-7
1.4336017657781857e-7
1.9811113148867627e-7
1.3670535447041628e-7
6.551832248784988e-8
9.393413055310085e-9
1.772617262117194e-8
1.579150713385882e-8
1.212084091622554e-8
8.028041560502811e-9
1.0682368107823709e-9
1.1044979056698507e-8
2.597252193070476e-8
5.9419242036527696e-8
1.0572221547074228e-7
6.403924527339907e-8
2.298211356946599e-8
4.923533449711462e-8
3.471526647516573e-7
4.80164514637079e-7
7.890004741529494e-7
7.004953414812748e-7
5.709154485137357e-7
4.184065142902886e-7
2.7125810530054806e-7
1.741980624155418e-7
1.194286761559779e-7
7.964127098181592e-8
3.104592209585326e-8
1.07011935974154e-8
1.8357005893501134e-8
4.120813607262346e-8
8.393237498121665e-9
2.0296906153636677e-9
1.910760383222425e-9
2.6121518834461126e-9
9.812065617447907e-9
4.171949245330707e-10
1.1185775624494728e-9
5.2656155281757756e-9
1.3101350572239743e-9
2.881273452911822e-10
1.4748163114174997e-10
6.339098350295447e-11
5.61534321400103e-11
3.975838715902791e-13
4.311223529927754e-12
6.7743346216419005e-12
3.640520860763473e-12
1.1102652076002768e-12
2.108184800496415e-12
2.6944690743663944e-12
3.379151946123535e-12
4.254327671718022e-12
5.3951882855996345e-12
6.898631591476129e-12
8.902045727059008e-12
1.1606688441488478e-11
1.5314761180530788e-11
2.0492645978381102e-11
4.3028143516096925e-11
6.700075343372463e-11
9.979838069937967e-11
1.740683598991023e-10
3.625937065559798e-10
8.799361591131659e-10
2.6530873654274234e-9
1.2953081571235413e-8
7.059548111592954e-8
4.834655535214945e-8
2.6980585815817337e-8
2.5349269160931638e-8
4.763588886391007e-8
1.40691519852506e-7
1.453893488580562e-9
1.6654869215992531e-9
2.9456839403194227e-9
3.7143317244414986e-12
3.478404628746543e-14
0.
0.
0.
0.
0.
0.
0.
0.
0.
0.
0.
0.
0.
0.
0.
0.
0.
0.
0.
0.
0.
2.861719146488772e-14
4.1706798895837767e-14
6.111875233147687e-14
8.996301525417333e-14
1.3297229239552742e-13
1.9738876552811225e-13
2.943678472874507e-13
4.412290263485599e-13
6.650978848324856e-13
1.0088874502907234e-12
1.5412653344897933e-12
2.3094655792189325e-11
4.588710292151028e-11
7.742511511873339e-11
1.1498491635413993e-10
1.4644262048988622e-10
1.5607278969307037e-10
1.3023534712861686e-10
6.063727701623418e-11
5.5807713546568246e-11
2.184927253444999e-10
4.246764347268459e-10
1.7762504869797513e-10
4.97144015744058e-10
5.049955724423935e-10
6.056008543576535e-10
7.665068439717492e-10
1.1272850739441187e-9
1.944666690240628e-9
3.739710097456181e-9
4.312958390660283e-9
2.480994528162314e-9
1.6625395193468899e-9
1.3083247319801125e-9
1.2016012242375823e-9
1.2617968741595578e-9
1.4686300596100581e-9
1.8375906646806272e-9
2.4142974784963293e-9
3.2787801608283982e-9
4.5579195413783595e-9
8.946874814660598e-8
1.1926950836530166e-8
9.533713067312048e-7
2.0719383558620244e-7
8.268833396311816e-8
2.8802778459518622e-8
3.873404878866867e-9
1.6330501439883495e-8
7.414019009798195e-8
2.2896590705999986e-7
1.0319574539944771e-7
4.31818449652276e-8
3.412249983367033e-8
3.0614267886121514e-8
6.001175927722461e-8
5.497089280400249e-8
2.0540277163130307e-8
1.4357814718629241e-8
7.039820800236197e-9
2.5140590160939502e-9
6.002006876262022e-9
4.371983683286824e-9
3.0690565100098097e-9
2.696772327657364e-9
6.008666232931677e-9
1.0171913095584487e-8
1.7609326445115632e-8
3.024740871049618e-8
4.8538902955042536e-8
6.117726431185846e-8
4.406050169775114e-8
2.3539290194810058e-7
5.428646616937555e-7
5.32503850036044e-7
4.2502423880408856e-8
4.320892147025879e-7
6.145969010106935e-7
7.236553765054622e-7
7.939836252586395e-7
8.004799940280219e-7
6.904049354603009e-7
4.461375572317105e-7
3.6754776520733463e-7
1.9054994868566355e-7
8.313211831921901e-8
3.0784587920945504e-8
3.409998596474523e-8
4.7186555049418706e-8
3.6261541398664395e-8
3.3963271511011624e-8
2.1771836330536928e-8
1.0777094911690821e-8
6.320074668522978e-8
8.016380549446501e-8
6.137406969851777e-8
4.831619751487584e-8
3.564437375294492e-8
1.8726101617497465e-8
1.2668640437098237e-8
6.452104926860602e-8
5.336829704193677e-8
4.707556939447446e-8
3.4922952177793546e-7
3.6404985519387354e-8
3.4706901153181666e-6
6.861430737797399e-7
2.851156447144097e-7
1.1205414451396064e-7
4.210659418569236e-8
9.53448377950943e-9
1.3108202662976629e-8
4.8495919850571735e-8
1.1856880671872989e-8
1.1571882456832658e-9
4.5506073423594835e-9
4.399796943145152e-9
1.280851106841541e-8
1.0438344407731614e-8
4.630667027853037e-9
1.0774770889940399e-8
2.9318897375985434e-8
2.1496636514986735e-8
5.204835530306102e-9
2.487566468961287e-8
4.758715735364417e-8
8.571685230964995e-8
1.1204989042930421e-7
1.0867997318227948e-7
1.0156196608586156e-7
9.075439727799266e-8
7.429051610646069e-8
5.429341153685236e-8
3.412396246871239e-8
6.237298782235491e-7
2.545280553488964e-6
7.480272468012271e-7
2.573619460738163e-6
2.6753365377499692e-6
2.512657126899176e-6
2.4918884072787355e-6
1.0293074342330684e-6
8.69905256337603e-7
1.2816751227908038e-6
1.74261157065116e-6
8.639187436069238e-7
1.3142312965926807e-7
1.4336017657867386e-7
1.9811113148412048e-7
1.3670535447059075e-7
6.55183224860578e-8
9.393413056561892e-9
1.7726172621925962e-8
1.5791507133859884e-8
1.2120840916152783e-8
8.028041559911374e-9
1.0682368119295519e-9
1.104497905819888e-8
2.597252193142121e-8
5.9419242037662237e-8
1.0572221547722696e-7
6.403924527621612e-8
2.2982113558587957e-8
4.923533449996157e-8
3.4715266475745213e-7
4.801645146330155e-7
7.890004741568453e-7
7.004953414816469e-7
5.709154485127941e-7
4.1840651429059774e-7
2.7125810530143723e-7
1.7419806241580985e-7
1.1942867615585691e-7
7.964127098081977e-8
3.104592209632672e-8
1.0701193597870625e-8
1.8357005893658185e-8
4.1208136069935756e-8
8.39323749923473e-9
2.0296906154183555e-9
1.9107603829915448e-9
2.612151883382947e-9
9.812065617528409e-9
4.1719492458037443e-10
1.1185775625396605e-9
5.2656155278687146e-9
1.310135056945748e-9
2.8812734592244517e-10
1.4748163110528935e-10
6.339098343026897e-11
5.615343217331931e-11
3.9758387198409103e-13
4.31122345861863e-12
6.7743346222136035e-12
3.640521781835441e-12
1.1102652069630878e-12
2.1081848025892304e-12
2.6944690938927493e-12
3.3791519591918314e-12
4.254327666462249e-12
5.395188285451103e-12
6.898631664111443e-12
8.902045762013808e-12
1.1606688518993169e-11
1.5314761214667934e-11
2.0492646132186597e-11
4.302814358697639e-11
6.70007537750113e-11
9.979838049678742e-11
1.7406836142038074e-10
3.6259370689400977e-10
8.799361604895995e-10
2.6530873618178173e-9
1.2953081567754205e-8
7.059548111050327e-8
4.83465553548024e-8
2.6980585815031604e-8
2.5349269160661604e-8
4.763588886476468e-8
1.4069151984752182e-7
1.45389348814689e-9
1.6654869207673963e-9
2.9456839374895067e-9
3.71433172443813e-12
3.4784037370226834e-14
0.
0.
0.
0.
0.
0.
0.
0.
0.
0.
0.
0.
0.
0.
0.
0.
0.
0.
0.
0.
0.
2.861718911876042e-14
4.170683747775027e-14
6.111875269390528e-14
8.996301468783423e-14
1.3297236732021727e-13
1.9738871654806752e-13
2.9436790223887286e-13
4.412290305727692e-13
6.650977996982015e-13
1.0088875163897794e-12
1.5412650614286383e-12
2.309465581844041e-11
4.588710287502293e-11
7.742511517704895e-11
1.1498491628632151e-10
1.4644262021245436e-10
1.5607278935230675e-10
1.3023534724782116e-10
6.063727686874199e-11
5.5807713182693356e-11
2.1849272544616812e-10
4.2467643512808387e-10
1.7762505050786631e-10
4.971440173578269e-10
5.049955742367904e-10
6.056008552053899e-10
7.66506844458545e-10
1.1272850711752594e-9
1.9446666907917306e-9
3.739710103207169e-9
4.312958375832212e-9
2.4809945241922498e-9
1.6625395205535725e-9
1.3083247311249847e-9
1.201601224364324e-9
1.2617968710618963e-9
1.4686300599383192e-9
1.837590665818726e-9
2.4142974783664326e-9
3.278780161649433e-9
4.557919540974462e-9
8.946874815386787e-8
1.1926950844147973e-8
9.533713067358982e-7
2.071938355880373e-7
8.268833396240794e-8
2.880277845836935e-8
3.873404879915847e-9
1.6330501439907357e-8
7.414019009797651e-8
2.2896590705917467e-7
1.0319574539958998e-7
4.318184499618494e-8
3.4122499832466717e-8
3.061426788567437e-8
6.001175927362208e-8
5.497089280318943e-8
2.0540277161190575e-8
1.4357814718738524e-8
7.039820800020903e-9
2.5140590172256553e-9
6.002006876164985e-9
4.371983683251464e-9
3.0690565098833813e-9
2.69677232709059e-9
6.008666234141157e-9
1.0171913094995879e-8
1.7609326444341457e-8
3.02474087083929e-8
4.853890295692208e-8
6.117726431213174e-8
4.4060501695193057e-8
2.353929019517823e-7
5.428646616855014e-7
5.325038500362698e-7
4.250242387823788e-8
4.3208921470424644e-7
6.145969010102107e-7
7.236553765053366e-7
7.939836252584918e-7
8.004799940279426e-7
6.904049354625355e-7
4.46137557232153e-7
3.67547765207205e-7
1.9054994868407569e-7
8.31321183211338e-8
3.0784587921343285e-8
3.4099985975637244e-8
4.7186555049404935e-8
3.626154139856271e-8
3.3963271511745895e-8
2.1771836331878304e-8
1.077709491495598e-8
6.320074668683262e-8
8.016380548694565e-8
6.13740696961629e-8
4.831619751747142e-8
3.5644373756600124e-8
1.8726101616614956e-8
1.2668640435538905e-8
6.452104926924768e-8
5.3368297042175435e-8
4.7075569393050785e-8
3.49229521777588e-7
3.640498551521144e-8
3.4706901153042342e-6
6.861430737829631e-7
2.8511564471685195e-7
1.1205414451551148e-7
4.210659418737261e-8
9.534483779395538e-9
1.3108202663234584e-8
4.849591985319059e-8
1.1856880672697307e-8
1.1571882463845454e-9
4.55060734372182e-9
4.3997969438719105e-9
1.2808511067606421e-8
1.043834440976147e-8
4.630667031776864e-9
1.0774770886396631e-8
2.931889737665128e-8
2.1496636514846842e-8
5.204835529589509e-9
2.4875664687993094e-8
4.758715735435663e-8
8.571685230785389e-8
1.1204989042919734e-7
1.0867997317827788e-7
1.0156196608536376e-7
9.075439728217938e-8
7.429051610565835e-8
5.4293411540938776e-8
3.412396247419493e-8
6.237298782238601e-7
2.545280553492533e-6
7.480272467932847e-7
2.573619460738748e-6
2.6753365377510153e-6
2.5126571268993277e-6
2.491888407278864e-6
1.0293074342318625e-6
8.699052563378441e-7
1.281675122790339e-6
1.742611570651626e-6
8.639187436079491e-7
1.314231296572767e-7
1.4336017657763876e-7
1.9811113148444185e-7
1.3670535446952086e-7
6.551832248839583e-8
9.393413055179962e-9
1.7726172621874922e-8
1.5791507133733325e-8
1.2120840916241693e-8
8.028041560956454e-9
1.0682368103875412e-9
1.1044979058492352e-8
2.597252193362783e-8
5.941924203716377e-8
1.05722215479776e-7
6.403924527166774e-8
2.2982113567018244e-8
4.923533450280022e-8
3.471526647522331e-7
4.801645146352148e-7
7.89000474159781e-7
7.004953414813762e-7
5.709154485122317e-7
4.1840651429109664e-7
2.7125810530096104e-7
1.741980624145607e-7
1.1942867615598902e-7
7.964127098164251e-8
3.1045922095521236e-8
1.070119359536111e-8
1.8357005892956127e-8
4.1208136063296156e-8
8.393237499937602e-9
2.0296906148094426e-9
1.910760382695431e-9
2.6121518835546764e-9
9.812065617089384e-9
4.171949246207455e-10
1.1185775624442533e-9
5.26561552804042e-9
1.3101350570390835e-9
2.8812734526127604e-10
1.4748163112318046e-10
6.339098379914311e-11
5.6153432144655554e-11
3.975838717821221e-13
4.311223468786595e-12
6.774333449734801e-12
3.640520859962125e-12
1.1102652077861707e-12
2.108184800480665e-12
2.6944690938980213e-12
3.379151946053315e-12
4.2543276541785234e-12
5.39518828554392e-12
6.898631664238189e-12
8.902045726641035e-12
1.1606688519180212e-11
1.531476136122012e-11
2.0492646076187752e-11
4.302814364680993e-11
6.700075350342295e-11
9.979838057977655e-11
1.7406836052833252e-10
3.625937069320204e-10
8.799361592292261e-10
2.6530873648257595e-9
1.2953081572047792e-8
7.059548111158144e-8
4.8346555354485925e-8
2.6980585814585784e-8
2.534926916014929e-8
4.763588886552249e-8
1.4069151984973374e-7
1.453893488299362e-9
1.6654869206328409e-9
2.945683939304579e-9
3.714331724453735e-12
3.4784037257257364e-14
0.
0.
0.
0.
0.
0.
0.
0.
0.
0.
0.
0.
0.
0.
0.
0.
0.
0.
0.
0.
0.
2.861714697596337e-14
4.1706813483316206e-14
6.111875268024508e-14
8.996295111954531e-14
1.3297232963926684e-13
1.9738871655812347e-13
2.943679006426862e-13
4.412290272493308e-13
6.650977995359443e-13
1.0088874589830648e-12
1.5412651593625383e-12
2.3094655583952118e-11
4.588710259274862e-11
7.742511520285718e-11
1.1498491643273602e-10
1.464426202874124e-10
1.5607278953809398e-10
1.302353472878566e-10
6.06372764982616e-11
5.5807713484261e-11
2.1849272584817588e-10
4.246764356983393e-10
1.7762504957782264e-10
4.971440154426922e-10
5.049955718652404e-10
6.056008542645334e-10
7.665068479077923e-10
1.1272850760057582e-9
1.9446666940922577e-9
3.73971009931923e-9
4.31295838169872e-9
2.48099452302076e-9
1.662539516048984e-9
1.3083247342444228e-9
1.2016012247983272e-9
1.2617968721488591e-9
1.46863005750814e-9
1.8375906649011203e-9
2.4142974792557965e-9
3.2787801606430494e-9
4.557919541834947e-9
8.946874815398132e-8
1.1926950844130598e-8
9.533713067410751e-7
2.0719383558839258e-7
8.268833396236588e-8
2.880277845835666e-8
3.873404879902414e-9
1.6330501439936415e-8
7.414019009798843e-8
2.2896590705776317e-7
1.031957453997776e-7
4.3181844982854574e-8
3.412249985577981e-8
3.061426788385876e-8
6.001175928135453e-8
5.4970892803865165e-8
2.0540277161651728e-8
1.4357814718518998e-8
7.039820798909542e-9
2.514059015845908e-9
6.002006872781874e-9
4.371983683248552e-9
3.0690565102835237e-9
2.69677232781362e-9
6.008666233189221e-9
1.01719130957704e-8
1.7609326442818118e-8
3.024740870650198e-8
4.8538902957101667e-8
6.117726431165615e-8
4.406050169831495e-8
2.353929019617017e-7
5.428646616893034e-7
5.325038500331569e-7
4.250242388164786e-8
4.320892147015056e-7
6.145969010090955e-7
7.236553765056288e-7
7.939836252585467e-7
8.004799940282354e-7
6.904049354620194e-7
4.46137557231751e-7
3.675477652080164e-7
1.90549948684422e-7
8.313211832085023e-8
3.078458792387449e-8
3.4099985973765024e-8
4.718655504932929e-8
3.6261541399195114e-8
3.3963271509725755e-8
2.1771836328816336e-8
1.0777094911027922e-8
6.320074668414407e-8
8.016380549214357e-8
6.13740696953824e-8
4.831619751266733e-8
3.564437375638284e-8
1.8726101616078447e-8
1.2668640436501927e-8
6.452104926930403e-8
5.3368297042675416e-8
4.707556939413786e-8
3.492295217782228e-7
3.6404985514506406e-8
3.470690115293428e-6
6.861430737805434e-7
2.8511564471416876e-7
1.1205414451558555e-7
4.210659418703683e-8
9.534483779441068e-9
1.3108202663261963e-8
4.849591985302959e-8
1.1856880670367015e-8
1.157188248625306e-9
4.550607342828449e-9
4.399796942686893e-9
1.2808511067621575e-8
1.0438344406601697e-8
4.630667035556981e-9
1.0774770893877618e-8
2.931889737616897e-8
2.149663651505151e-8
5.20483552950215e-9
2.4875664689177302e-8
4.758715735062902e-8
8.571685230801755e-8
1.1204989042892956e-7
1.0867997318418868e-7
1.015619660868176e-7
9.07543972752643e-8
7.429051610537294e-8
5.429341153768682e-8
3.4123962474709e-8
6.237298782217264e-7
2.545280553489332e-6
7.480272467939168e-7
2.5736194607383346e-6
2.6753365377491645e-6
2.512657126898997e-6
2.491888407278883e-6
1.0293074342331042e-6
8.699052563374643e-7
1.2816751227903822e-6
1.7426115706507488e-6
8.639187436067471e-7
1.3142312965834827e-7
1.433601765741079e-7
1.9811113148613817e-7
1.3670535446911204e-7
6.551832248728262e-8
9.39341305297596e-9
1.772617262195144e-8
1.5791507133647232e-8
1.2120840915848002e-8
8.028041559778084e-9
1.0682368104086281e-9
1.1044979057681444e-8
2.5972521932332133e-8
5.9419242036509696e-8
1.0572221548106141e-7
6.403924527371778e-8
2.2982113563554588e-8
4.923533450070654e-8
3.4715266475449985e-7
4.801645146404722e-7
7.890004741624178e-7
7.004953414815969e-7
5.709154485125579e-7
4.184065142912399e-7
2.7125810530172284e-7
1.7419806241548848e-7
1.1942867615679675e-7
7.964127098184284e-8
3.1045922095699424e-8
1.0701193597481334e-8
1.8357005895370598e-8
4.1208136069745306e-8
8.393237494986864e-9
2.0296906147722997e-9
1.9107603827330674e-9
2.612151883026152e-9
9.812065617499729e-9
4.1719492458233045e-10
1.1185775623973083e-9
5.265615527904828e-9
1.3101350569618195e-9
2.8812734574630394e-10
1.474816310366822e-10
6.33909839190878e-11
5.61534321463575e-11
3.97583871915368e-13
4.3112234585490476e-12
6.774334622599543e-12
3.640520860580504e-12
1.1102652069626695e-12
2.1081848004714832e-12
2.694469055449441e-12
3.37915194610239e-12
4.25432765418943e-12
5.395188285451953e-12
6.898631668267596e-12
8.902045762112901e-12
1.1606688518923335e-11
1.5314761361118933e-11
2.0492645976980314e-11
4.302814358712299e-11
6.700075350127719e-11
9.979838060439509e-11
1.7406836053259234e-10
3.625937067077519e-10
8.799361625235822e-10
2.653087364417062e-9
1.2953081565476689e-8
7.059548111082158e-8
4.834655535261213e-8
2.6980585815085553e-8
2.5349269162226057e-8
4.763588886587683e-8
1.406915198498624e-7
1.453893487945198e-9
1.6654869209109469e-9
2.9456839392808325e-9
3.71433172458457e-12
3.4784037797706986e-14
0.
0.
0.
0.
0.
0.
0.
0.
0.
0.
0.
0.
0.
0.
0.
0.
0.
0.
0.
0.
0.
2.861718919846348e-14
4.170681375064343e-14
6.111875197687512e-14
8.996298357215714e-14
1.3297236737105126e-13
1.9738867095734395e-13
2.9436785061261914e-13
4.412290286972626e-13
6.65097798806165e-13
1.008887588597071e-12
1.5412651385232882e-12
2.3094655587529548e-11
4.588710258380719e-11
7.742511514775832e-11
1.1498491622827566e-10
1.464426202176089e-10
1.5607278934767925e-10
1.302353471606356e-10
6.06372765836042e-11
5.580771324838359e-11
2.1849272565722374e-10
4.246764351609251e-10
1.7762505054829138e-10
4.97144016549721e-10
5.049955720764285e-10
6.056008561960552e-10
7.665068471069273e-10
1.1272850758391553e-9
1.944666689262824e-9
3.739710106293178e-9
4.312958385129188e-9
2.4809945227654397e-9
1.6625395201856643e-9
1.3083247312577782e-9
1.2016012227357842e-9
1.2617968711498897e-9
1.4686300602556935e-9
1.837590664950522e-9
2.4142974781573855e-9
3.2787801614222486e-9
4.557919540930608e-9
8.946874815412673e-8
1.1926950842834202e-8
9.533713067188178e-7
2.071938355881306e-7
8.268833396472727e-8
2.8802778458344227e-8
3.8734048799156165e-9
1.633050143990867e-8
7.414019009801562e-8
2.2896590705929672e-7
1.0319574540022032e-7
4.318184495137069e-8
3.412249985883253e-8
3.061426788617312e-8
6.001175927629265e-8
5.497089280342272e-8
2.05402771635871e-8
1.4357814718028407e-8
7.039820800180358e-9
2.514059017748326e-9
6.002006873279119e-9
4.371983683253547e-9
3.0690565103074325e-9
2.696772327120604e-9
6.008666233168999e-9
1.017191309460485e-8
1.7609326440689816e-8
3.0247408710459125e-8
4.8538902954695656e-8
6.1177264311729e-8
4.40605016892394e-8
2.3539290193880357e-7
5.428646616927542e-7
5.325038500351265e-7
4.250242388132035e-8
4.3208921470455894e-7
6.145969010087058e-7
7.236553765055542e-7
7.93983625258282e-7
8.004799940281584e-7
6.904049354617237e-7
4.461375572318226e-7
3.6754776520700646e-7
1.905499486842161e-7
8.313211832074391e-8
3.078458792212074e-8
3.409998596234098e-8
4.7186555049389146e-8
3.6261541398737716e-8
3.396327151048867e-8
2.177183633030388e-8
1.0777094912545441e-8
6.320074668441988e-8
8.01638054911048e-8
6.137406969422375e-8
4.831619751458698e-8
3.5644373753966706e-8
1.8726101613447175e-8
1.2668640436890648e-8
6.4521049268853e-8
5.3368297042664153e-8
4.707556939350907e-8
3.4922952178047963e-7
3.640498550969943e-8
3.4706901153043346e-6
6.861430737836994e-7
2.8511564471432843e-7
1.1205414451555319e-7
4.210659418708117e-8
9.534483779826504e-9
1.3108202663496974e-8
4.849591984887111e-8
1.1856880667131762e-8
1.1571882479796433e-9
4.5506073445237064e-9
4.39979694379114e-9
1.2808511068910604e-8
1.043834440741482e-8
4.6306670324253815e-9
1.0774770888115488e-8
2.9318897378334168e-8
2.1496636515256875e-8
5.204835530797918e-9
2.487566468683194e-8
4.758715735569491e-8
8.571685231289967e-8
1.1204989043161637e-7
1.0867997318272307e-7
1.0156196608927567e-7
9.075439727457407e-8
7.429051610853703e-8
5.429341154141135e-8
3.412396246927166e-8
6.237298782336861e-7
2.5452805534889198e-6
7.480272467967031e-7
2.5736194607417024e-6
2.6753365377513033e-6
2.51265712689922e-6
2.4918884072787126e-6
1.0293074342284718e-6
8.699052563379408e-7
1.281675122791859e-6
1.7426115706517496e-6
8.639187436077537e-7
1.314231296601424e-7
1.4336017657781857e-7
1.9811113148867627e-7
1.3670535447041628e-7
6.551832248784988e-8
9.393413055310085e-9
1.772617262117194e-8
1.579150713385882e-8
1.212084091622554e-8
8.028041560502811e-9
1.0682368107823709e-9
1.1044979056698507e-8
2.597252193070476e-8
5.9419242036527696e-8
1.0572221547074228e-7
6.403924527339907e-8
2.298211356946599e-8
4.923533449711462e-8
3.471526647516573e-7
4.80164514637079e-7
7.890004741529494e-7
7.004953414812748e-7
5.709154485137357e-7
4.184065142902886e-7
2.7125810530054806e-7
1.741980624155418e-7
1.194286761559779e-7
7.964127098181592e-8
3.104592209585326e-8
1.07011935974154e-8
1.8357005893501134e-8
4.120813607262346e-8
8.393237498121665e-9
2.0296906153636677e-9
1.910760383222425e-9
2.6121518834461126e-9
9.812065617447907e-9
4.171949245330707e-10
1.1185775624494728e-9
5.2656155281757756e-9
1.3101350572239743e-9
2.881273452911822e-10
1.4748163114174997e-10
6.339098350295447e-11
5.61534321400103e-11
3.975838715902791e-13
4.311223529927754e-12
6.7743346216419005e-12
3.640520860763473e-12
1.1102652076002768e-12
2.108184800496415e-12
2.6944690743663944e-12
3.379151946123535e-12
4.254327671718022e-12
5.3951882855996345e-12
6.898631591476129e-12
8.902045727059008e-12
1.1606688441488478e-11
1.5314761180530788e-11
2.0492645978381102e-11
4.3028143516096925e-11
6.700075343372463e-11
9.979838069937967e-11
1.740683598991023e-10
3.625937065559798e-10
8.799361591131659e-10
2.6530873654274234e-9
1.2953081571235413e-8
7.059548111592954e-8
4.834655535214945e-8
2.6980585815817337e-8
2.5349269160931638e-8
4.763588886391007e-8
1.40691519852506e-7
1.453893488580562e-9
1.6654869215992531e-9
2.9456839403194227e-9
3.7143317244414986e-12
3.478404628746543e-14
0.
0.
0.
0.
0.
0.
0.
0.
0.
0.
0.
0.
0.
0.
0.
0.
0.
0.
0.
0.
0.
2.861719146488772e-14
4.1706798895837767e-14
6.111875233147687e-14
8.996301525417333e-14
1.3297229239552742e-13
1.9738876552811225e-13
2.943678472874507e-13
4.412290263485599e-13
6.650978848324856e-13
1.0088874502907234e-12
1.5412653344897933e-12
2.3094655792189325e-11
4.588710292151028e-11
7.742511511873339e-11
1.1498491635413993e-10
1.4644262048988622e-10
1.5607278969307037e-10
1.3023534712861686e-10
6.063727701623418e-11
5.5807713546568246e-11
2.184927253444999e-10
4.246764347268459e-10
1.7762504869797513e-10
4.97144015744058e-10
5.049955724423935e-10
6.056008543576535e-10
7.665068439717492e-10
1.1272850739441187e-9
1.944666690240628e-9
3.739710097456181e-9
4.312958390660283e-9
2.480994528162314e-9
1.6625395193468899e-9
1.3083247319801125e-9
1.2016012242375823e-9
1.2617968741595578e-9
1.4686300596100581e-9
1.8375906646806272e-9
2.4142974784963293e-9
3.2787801608283982e-9
4.5579195413783595e-9
8.946874814660598e-8
1.1926950836530166e-8
9.533713067312048e-7
2.0719383558620244e-7
8.268833396311816e-8
2.8802778459518622e-8
3.873404878866867e-9
1.6330501439883495e-8
7.414019009798195e-8
2.2896590705999986e-7
1.0319574539944771e-7
4.31818449652276e-8
3.412249983367033e-8
3.0614267886121514e-8
6.001175927722461e-8
5.497089280400249e-8
2.0540277163130307e-8
1.4357814718629241e-8
7.039820800236197e-9
2.5140590160939502e-9
6.002006876262022e-9
4.371983683286824e-9
3.0690565100098097e-9
2.696772327657364e-9
6.008666232931677e-9
1.0171913095584487e-8
1.7609326445115632e-8
3.024740871049618e-8
4.8538902955042536e-8
6.117726431185846e-8
4.406050169775114e-8
2.3539290194810058e-7
5.428646616937555e-7
5.32503850036044e-7
4.2502423880408856e-8
4.320892147025879e-7
6.145969010106935e-7
7.236553765054622e-7
7.939836252586395e-7
8.004799940280219e-7
6.904049354603009e-7
4.461375572317105e-7
3.6754776520733463e-7
1.9054994868566355e-7
8.313211831921901e-8
3.0784587920945504e-8
3.409998596474523e-8
4.7186555049418706e-8
3.6261541398664395e-8
3.3963271511011624e-8
2.1771836330536928e-8
1.0777094911690821e-8
6.320074668522978e-8
8.016380549446501e-8
6.137406969851777e-8
4.831619751487584e-8
3.564437375294492e-8
1.8726101617497465e-8
1.2668640437098237e-8
6.452104926860602e-8
5.336829704193677e-8
4.707556939447446e-8
3.4922952177793546e-7
3.6404985519387354e-8
3.4706901153181666e-6
6.861430737797399e-7
2.851156447144097e-7
1.1205414451396064e-7
4.210659418569236e-8
9.53448377950943e-9
1.3108202662976629e-8
4.8495919850571735e-8
1.1856880671872989e-8
1.1571882456832658e-9
4.5506073423594835e-9
4.399796943145152e-9
1.280851106841541e-8
1.0438344407731614e-8
4.630667027853037e-9
1.0774770889940399e-8
2.9318897375985434e-8
2.1496636514986735e-8
5.204835530306102e-9
2.487566468961287e-8
4.758715735364417e-8
8.571685230964995e-8
1.1204989042930421e-7
1.0867997318227948e-7
1.0156196608586156e-7
9.075439727799266e-8
7.429051610646069e-8
5.429341153685236e-8
3.412396246871239e-8
6.237298782235491e-7
2.545280553488964e-6
7.480272468012271e-7
2.573619460738163e-6
2.6753365377499692e-6
2.512657126899176e-6
2.4918884072787355e-6
1.0293074342330684e-6
8.69905256337603e-7
1.2816751227908038e-6
1.74261157065116e-6
8.639187436069238e-7
1.3142312965926807e-7
1.4336017657867386e-7
1.9811113148412048e-7
1.3670535447059075e-7
6.55183224860578e-8
9.393413056561892e-9
1.7726172621925962e-8
1.5791507133859884e-8
1.2120840916152783e-8
8.028041559911374e-9
1.0682368119295519e-9
1.104497905819888e-8
2.597252193142121e-8
5.9419242037662237e-8
1.0572221547722696e-7
6.403924527621612e-8
2.2982113558587957e-8
4.923533449996157e-8
3.4715266475745213e-7
4.801645146330155e-7
7.890004741568453e-7
7.004953414816469e-7
5.709154485127941e-7
4.1840651429059774e-7
2.7125810530143723e-7
1.7419806241580985e-7
1.1942867615585691e-7
7.964127098081977e-8
3.104592209632672e-8
1.0701193597870625e-8
1.8357005893658185e-8
4.1208136069935756e-8
8.39323749923473e-9
2.0296906154183555e-9
1.9107603829915448e-9
2.612151883382947e-9
9.812065617528409e-9
4.1719492458037443e-10
1.1185775625396605e-9
5.2656155278687146e-9
1.310135056945748e-9
2.8812734592244517e-10
1.4748163110528935e-10
6.339098343026897e-11
5.615343217331931e-11
3.9758387198409103e-13
4.31122345861863e-12
6.7743346222136035e-12
3.640521781835441e-12
1.1102652069630878e-12
2.1081848025892304e-12
2.6944690938927493e-12
3.3791519591918314e-12
4.254327666462249e-12
5.395188285451103e-12
6.898631664111443e-12
8.902045762013808e-12
1.1606688518993169e-11
1.5314761214667934e-11
2.0492646132186597e-11
4.302814358697639e-11
6.70007537750113e-11
9.979838049678742e-11
1.7406836142038074e-10
3.6259370689400977e-10
8.799361604895995e-10
2.6530873618178173e-9
1.2953081567754205e-8
7.059548111050327e-8
4.83465553548024e-8
2.6980585815031604e-8
2.5349269160661604e-8
4.763588886476468e-8
1.4069151984752182e-7
1.45389348814689e-9
1.6654869207673963e-9
2.9456839374895067e-9
3.71433172443813e-12
3.4784037370226834e-14
0.
0.
0.
0.
0.
0.
0.
0.
0.
0.
0.
0.
0.
0.
0.
0.
0.
0.
0.
0.
0.
2.861718911876042e-14
4.170683747775027e-14
6.111875269390528e-14
8.996301468783423e-14
1.3297236732021727e-13
1.9738871654806752e-13
2.9436790223887286e-13
4.412290305727692e-13
6.650977996982015e-13
1.0088875163897794e-12
1.5412650614286383e-12
2.309465581844041e-11
4.588710287502293e-11
7.742511517704895e-11
1.1498491628632151e-10
1.4644262021245436e-10
1.5607278935230675e-10
1.3023534724782116e-10
6.063727686874199e-11
5.5807713182693356e-11
2.1849272544616812e-10
4.2467643512808387e-10
1.7762505050786631e-10
4.971440173578269e-10
5.049955742367904e-10
6.056008552053899e-10
7.66506844458545e-10
1.1272850711752594e-9
1.9446666907917306e-9
3.739710103207169e-9
4.312958375832212e-9
2.4809945241922498e-9
1.6625395205535725e-9
1.3083247311249847e-9
1.201601224364324e-9
1.2617968710618963e-9
1.4686300599383192e-9
1.837590665818726e-9
2.4142974783664326e-9
3.278780161649433e-9
4.557919540974462e-9
8.946874815386787e-8
1.1926950844147973e-8
9.533713067358982e-7
2.071938355880373e-7
8.268833396240794e-8
2.880277845836935e-8
3.873404879915847e-9
1.6330501439907357e-8
7.414019009797651e-8
2.2896590705917467e-7
1.0319574539958998e-7
4.318184499618494e-8
3.4122499832466717e-8
3.061426788567437e-8
6.001175927362208e-8
5.497089280318943e-8
2.0540277161190575e-8
1.4357814718738524e-8
7.039820800020903e-9
2.5140590172256553e-9
6.002006876164985e-9
4.371983683251464e-9
3.0690565098833813e-9
2.69677232709059e-9
6.008666234141157e-9
1.0171913094995879e-8
1.7609326444341457e-8
3.02474087083929e-8
4.853890295692208e-8
6.117726431213174e-8
4.4060501695193057e-8
2.353929019517823e-7
5.428646616855014e-7
5.325038500362698e-7
4.250242387823788e-8
4.3208921470424644e-7
6.145969010102107e-7
7.236553765053366e-7
7.939836252584918e-7
8.004799940279426e-7
6.904049354625355e-7
4.46137557232153e-7
3.67547765207205e-7
1.9054994868407569e-7
8.31321183211338e-8
3.0784587921343285e-8
3.4099985975637244e-8
4.7186555049404935e-8
3.626154139856271e-8
3.3963271511745895e-8
2.1771836331878304e-8
1.077709491495598e-8
6.320074668683262e-8
8.016380548694565e-8
6.13740696961629e-8
4.831619751747142e-8
3.5644373756600124e-8
1.8726101616614956e-8
1.2668640435538905e-8
6.452104926924768e-8
5.3368297042175435e-8
4.7075569393050785e-8
3.49229521777588e-7
3.640498551521144e-8
3.4706901153042342e-6
6.861430737829631e-7
2.8511564471685195e-7
1.1205414451551148e-7
4.210659418737261e-8
9.534483779395538e-9
1.3108202663234584e-8
4.849591985319059e-8
1.1856880672697307e-8
1.1571882463845454e-9
4.55060734372182e-9
4.3997969438719105e-9
1.2808511067606421e-8
1.043834440976147e-8
4.630667031776864e-9
1.0774770886396631e-8
2.931889737665128e-8
2.1496636514846842e-8
5.204835529589509e-9
2.4875664687993094e-8
4.758715735435663e-8
8.571685230785389e-8
1.1204989042919734e-7
1.0867997317827788e-7
1.0156196608536376e-7
9.075439728217938e-8
7.429051610565835e-8
5.4293411540938776e-8
3.412396247419493e-8
6.237298782238601e-7
2.545280553492533e-6
7.480272467932847e-7
2.573619460738748e-6
2.6753365377510153e-6
2.5126571268993277e-6
2.491888407278864e-6
1.0293074342318625e-6
8.699052563378441e-7
1.281675122790339e-6
1.742611570651626e-6
8.639187436079491e-7
1.314231296572767e-7
1.4336017657763876e-7
1.9811113148444185e-7
1.3670535446952086e-7
6.551832248839583e-8
9.393413055179962e-9
1.7726172621874922e-8
1.5791507133733325e-8
1.2120840916241693e-8
8.028041560956454e-9
1.0682368103875412e-9
1.1044979058492352e-8
2.597252193362783e-8
5.941924203716377e-8
1.05722215479776e-7
6.403924527166774e-8
2.2982113567018244e-8
4.923533450280022e-8
3.471526647522331e-7
4.801645146352148e-7
7.89000474159781e-7
7.004953414813762e-7
5.709154485122317e-7
4.1840651429109664e-7
2.7125810530096104e-7
1.741980624145607e-7
1.1942867615598902e-7
7.964127098164251e-8
3.1045922095521236e-8
1.070119359536111e-8
1.8357005892956127e-8
4.1208136063296156e-8
8.393237499937602e-9
2.0296906148094426e-9
1.910760382695431e-9
2.6121518835546764e-9
9.812065617089384e-9
4.171949246207455e-10
1.1185775624442533e-9
5.26561552804042e-9
1.3101350570390835e-9
2.8812734526127604e-10
1.4748163112318046e-10
6.339098379914311e-11
5.6153432144655554e-11
3.975838717821221e-13
4.311223468786595e-12
6.774333449734801e-12
3.640520859962125e-12
1.1102652077861707e-12
2.108184800480665e-12
2.6944690938980213e-12
3.379151946053315e-12
4.2543276541785234e-12
5.39518828554392e-12
6.898631664238189e-12
8.902045726641035e-12
1.1606688519180212e-11
1.531476136122012e-11
2.0492646076187752e-11
4.302814364680993e-11
6.700075350342295e-11
9.979838057977655e-11
1.7406836052833252e-10
3.625937069320204e-10
8.799361592292261e-10
2.6530873648257595e-9
1.2953081572047792e-8
7.059548111158144e-8
4.8346555354485925e-8
2.6980585814585784e-8
2.534926916014929e-8
4.763588886552249e-8
1.4069151984973374e-7
1.453893488299362e-9
1.6654869206328409e-9
2.945683939304579e-9
3.714331724453735e-12
3.4784037257257364e-14
0.
0.
0.
0.
0.
0.
0.
0.
0.
0.
0.
0.
0.
0.
0.
0.
0.
0.
0.
0.
0.
2.861714697596337e-14
4.1706813483316206e-14
6.111875268024508e-14
8.996295111954531e-14
1.3297232963926684e-13
1.9738871655812347e-13
2.943679006426862e-13
4.412290272493308e-13
6.650977995359443e-13
1.0088874589830648e-12
1.5412651593625383e-12
2.3094655583952118e-11
4.588710259274862e-11
7.742511520285718e-11
1.1498491643273602e-10
1.464426202874124e-10
1.5607278953809398e-10
1.302353472878566e-10
6.06372764982616e-11
5.5807713484261e-11
2.1849272584817588e-10
4.246764356983393e-10
1.7762504957782264e-10
4.971440154426922e-10
5.049955718652404e-10
6.056008542645334e-10
7.665068479077923e-10
1.1272850760057582e-9
1.9446666940922577e-9
3.73971009931923e-9
4.31295838169872e-9
2.48099452302076e-9
1.662539516048984e-9
1.3083247342444228e-9
1.2016012247983272e-9
1.2617968721488591e-9
1.46863005750814e-9
1.8375906649011203e-9
2.4142974792557965e-9
3.2787801606430494e-9
4.557919541834947e-9
8.946874815398132e-8
1.1926950844130598e-8
9.533713067410751e-7
2.0719383558839258e-7
8.268833396236588e-8
2.880277845835666e-8
3.873404879902414e-9
1.6330501439936415e-8
7.414019009798843e-8
2.2896590705776317e-7
1.031957453997776e-7
4.3181844982854574e-8
3.412249985577981e-8
3.061426788385876e-8
6.001175928135453e-8
5.4970892803865165e-8
2.0540277161651728e-8
1.4357814718518998e-8
7.039820798909542e-9
2.514059015845908e-9
6.002006872781874e-9
4.371983683248552e-9
3.0690565102835237e-9
2.69677232781362e-9
6.008666233189221e-9
1.01719130957704e-8
1.7609326442818118e-8
3.024740870650198e-8
4.8538902957101667e-8
6.117726431165615e-8
4.406050169831495e-8
2.353929019617017e-7
5.428646616893034e-7
5.325038500331569e-7
4.250242388164786e-8
4.320892147015056e-7
6.145969010090955e-7
7.236553765056288e-7
7.939836252585467e-7
8.004799940282354e-7
6.904049354620194e-7
4.46137557231751e-7
3.675477652080164e-7
1.90549948684422e-7
8.313211832085023e-8
3.078458792387449e-8
3.4099985973765024e-8
4.718655504932929e-8
3.6261541399195114e-8
3.3963271509725755e-8
2.1771836328816336e-8
1.0777094911027922e-8
6.320074668414407e-8
8.016380549214357e-8
6.13740696953824e-8
4.831619751266733e-8
3.564437375638284e-8
1.8726101616078447e-8
1.2668640436501927e-8
6.452104926930403e-8
5.3368297042675416e-8
4.707556939413786e-8
3.492295217782228e-7
3.6404985514506406e-8
3.470690115293428e-6
6.861430737805434e-7
2.8511564471416876e-7
1.1205414451558555e-7
4.210659418703683e-8
9.534483779441068e-9
1.3108202663261963e-8
4.849591985302959e-8
1.1856880670367015e-8
1.157188248625306e-9
4.550607342828449e-9
4.399796942686893e-9
1.2808511067621575e-8
1.0438344406601697e-8
4.630667035556981e-9
1.0774770893877618e-8
2.931889737616897e-8
2.149663651505151e-8
5.20483552950215e-9
2.4875664689177302e-8
4.758715735062902e-8
8.571685230801755e-8
1.1204989042892956e-7
1.0867997318418868e-7
1.015619660868176e-7
9.07543972752643e-8
7.429051610537294e-8
5.429341153768682e-8
3.4123962474709e-8
6.237298782217264e-7
2.545280553489332e-6
7.480272467939168e-7
2.5736194607383346e-6
2.6753365377491645e-6
2.512657126898997e-6
2.491888407278883e-6
1.0293074342331042e-6
8.699052563374643e-7
1.2816751227903822e-6
1.7426115706507488e-6
8.639187436067471e-7
1.3142312965834827e-7
1.433601765741079e-7
1.9811113148613817e-7
1.3670535446911204e-7
6.551832248728262e-8
9.39341305297596e-9
1.772617262195144e-8
1.5791507133647232e-8
1.2120840915848002e-8
8.028041559778084e-9
1.0682368104086281e-9
1.1044979057681444e-8
2.5972521932332133e-8
5.9419242036509696e-8
1.0572221548106141e-7
6.403924527371778e-8
2.2982113563554588e-8
4.923533450070654e-8
3.4715266475449985e-7
4.801645146404722e-7
7.890004741624178e-7
7.004953414815969e-7
5.709154485125579e-7
4.184065142912399e-7
2.7125810530172284e-7
1.7419806241548848e-7
1.1942867615679675e-7
7.964127098184284e-8
3.1045922095699424e-8
1.0701193597481334e-8
1.8357005895370598e-8
4.1208136069745306e-8
8.393237494986864e-9
2.0296906147722997e-9
1.9107603827330674e-9
2.612151883026152e-9
9.812065617499729e-9
4.1719492458233045e-10
1.1185775623973083e-9
5.265615527904828e-9
1.3101350569618195e-9
2.8812734574630394e-10
1.474816310366822e-10
6.33909839190878e-11
5.61534321463575e-11
3.97583871915368e-13
4.3112234585490476e-12
6.774334622599543e-12
3.640520860580504e-12
1.1102652069626695e-12
2.1081848004714832e-12
2.694469055449441e-12
3.37915194610239e-12
4.25432765418943e-12
5.395188285451953e-12
6.898631668267596e-12
8.902045762112901e-12
1.1606688518923335e-11
1.5314761361118933e-11
2.0492645976980314e-11
4.302814358712299e-11
6.700075350127719e-11
9.979838060439509e-11
1.7406836053259234e-10
3.625937067077519e-10
8.799361625235822e-10
2.653087364417062e-9
1.2953081565476689e-8
7.059548111082158e-8
4.834655535261213e-8
2.6980585815085553e-8
2.5349269162226057e-8
4.763588886587683e-8
1.406915198498624e-7
1.453893487945198e-9
1.6654869209109469e-9
2.9456839392808325e-9
3.71433172458457e-12
3.4784037797706986e-14
0.
0.
0.
0.
0.
0.
0.
0.
0.
0.
0.
0.
0.
0.
0.
0.
0.
0.
0.
0.
0.
2.861718919846348e-14
4.170681375064343e-14
6.111875197687512e-14
8.996298357215714e-14
1.3297236737105126e-13
1.9738867095734395e-13
2.9436785061261914e-13
4.412290286972626e-13
6.65097798806165e-13
1.008887588597071e-12
1.5412651385232882e-12
2.3094655587529548e-11
4.588710258380719e-11
7.742511514775832e-11
1.1498491622827566e-10
1.464426202176089e-10
1.5607278934767925e-10
1.302353471606356e-10
6.06372765836042e-11
5.580771324838359e-11
2.1849272565722374e-10
4.246764351609251e-10
1.7762505054829138e-10
4.97144016549721e-10
5.049955720764285e-10
6.056008561960552e-10
7.665068471069273e-10
1.1272850758391553e-9
1.944666689262824e-9
3.739710106293178e-9
4.312958385129188e-9
2.4809945227654397e-9
1.6625395201856643e-9
1.3083247312577782e-9
1.2016012227357842e-9
1.2617968711498897e-9
1.4686300602556935e-9
1.837590664950522e-9
2.4142974781573855e-9
3.2787801614222486e-9
4.557919540930608e-9
8.946874815412673e-8
1.1926950842834202e-8
9.533713067188178e-7
2.071938355881306e-7
8.268833396472727e-8
2.8802778458344227e-8
3.8734048799156165e-9
1.633050143990867e-8
7.414019009801562e-8
2.2896590705929672e-7
1.0319574540022032e-7
4.318184495137069e-8
3.412249985883253e-8
3.061426788617312e-8
6.001175927629265e-8
5.497089280342272e-8
2.05402771635871e-8
1.4357814718028407e-8
7.039820800180358e-9
2.514059017748326e-9
6.002006873279119e-9
4.371983683253547e-9
3.0690565103074325e-9
2.696772327120604e-9
6.008666233168999e-9
1.017191309460485e-8
1.7609326440689816e-8
3.0247408710459125e-8
4.8538902954695656e-8
6.1177264311729e-8
4.40605016892394e-8
2.3539290193880357e-7
5.428646616927542e-7
5.325038500351265e-7
4.250242388132035e-8
4.3208921470455894e-7
6.145969010087058e-7
7.236553765055542e-7
7.93983625258282e-7
8.004799940281584e-7
6.904049354617237e-7
4.461375572318226e-7
3.6754776520700646e-7
1.905499486842161e-7
8.313211832074391e-8
3.078458792212074e-8
3.409998596234098e-8
4.7186555049389146e-8
3.6261541398737716e-8
3.396327151048867e-8
2.177183633030388e-8
1.0777094912545441e-8
6.320074668441988e-8
8.01638054911048e-8
6.137406969422375e-8
4.831619751458698e-8
3.5644373753966706e-8
1.8726101613447175e-8
1.2668640436890648e-8
6.4521049268853e-8
5.3368297042664153e-8
4.707556939350907e-8
3.4922952178047963e-7
3.640498550969943e-8
3.4706901153043346e-6
6.861430737836994e-7
2.8511564471432843e-7
1.1205414451555319e-7
4.210659418708117e-8
9.534483779826504e-9
1.3108202663496974e-8
4.849591984887111e-8
1.1856880667131762e-8
1.1571882479796433e-9
4.5506073445237064e-9
4.39979694379114e-9
1.2808511068910604e-8
1.043834440741482e-8
4.6306670324253815e-9
1.0774770888115488e-8
2.9318897378334168e-8
2.1496636515256875e-8
5.204835530797918e-9
2.487566468683194e-8
4.758715735569491e-8
8.571685231289967e-8
1.1204989043161637e-7
1.0867997318272307e-7
1.0156196608927567e-7
9.075439727457407e-8
7.429051610853703e-8
5.429341154141135e-8
3.412396246927166e-8
6.237298782336861e-7
2.5452805534889198e-6
7.480272467967031e-7
2.5736194607417024e-6
2.6753365377513033e-6
2.51265712689922e-6
2.4918884072787126e-6
1.0293074342284718e-6
8.699052563379408e-7
1.281675122791859e-6
1.7426115706517496e-6
8.639187436077537e-7
1.314231296601424e-7
1.4336017657781857e-7
1.9811113148867627e-7
1.3670535447041628e-7
6.551832248784988e-8
9.393413055310085e-9
1.772617262117194e-8
1.579150713385882e-8
1.212084091622554e-8
8.028041560502811e-9
1.0682368107823709e-9
1.1044979056698507e-8
2.597252193070476e-8
5.9419242036527696e-8
1.0572221547074228e-7
6.403924527339907e-8
2.298211356946599e-8
4.923533449711462e-8
3.471526647516573e-7
4.80164514637079e-7
7.890004741529494e-7
7.004953414812748e-7
5.709154485137357e-7
4.184065142902886e-7
2.7125810530054806e-7
1.741980624155418e-7
1.194286761559779e-7
7.964127098181592e-8
3.104592209585326e-8
1.07011935974154e-8
1.8357005893501134e-8
4.120813607262346e-8
8.393237498121665e-9
2.0296906153636677e-9
1.910760383222425e-9
2.6121518834461126e-9
9.812065617447907e-9
4.171949245330707e-10
1.1185775624494728e-9
5.2656155281757756e-9
1.3101350572239743e-9
2.881273452911822e-10
1.4748163114174997e-10
6.339098350295447e-11
5.61534321400103e-11
3.975838715902791e-13
4.311223529927754e-12
6.7743346216419005e-12
3.640520860763473e-12
1.1102652076002768e-12
2.108184800496415e-12
2.6944690743663944e-12
3.379151946123535e-12
4.254327671718022e-12
5.3951882855996345e-12
6.898631591476129e-12
8.902045727059008e-12
1.1606688441488478e-11
1.5314761180530788e-11
2.0492645978381102e-11
4.3028143516096925e-11
6.700075343372463e-11
9.979838069937967e-11
1.740683598991023e-10
3.625937065559798e-10
8.799361591131659e-10
2.6530873654274234e-9
1.2953081571235413e-8
7.059548111592954e-8
4.834655535214945e-8
2.6980585815817337e-8
2.5349269160931638e-8
4.763588886391007e-8
1.40691519852506e-7
1.453893488580562e-9
1.6654869215992531e-9
2.9456839403194227e-9
3.7143317244414986e-12
3.478404628746543e-14
0.
0.
0.
0.
0.
0.
0.
0.
0.
0.
0.
0.
0.
0.
0.
0.
0.
0.
0.
0.
0.
2.861719146488772e-14
4.1706798895837767e-14
6.111875233147687e-14
8.996301525417333e-14
1.3297229239552742e-13
1.9738876552811225e-13
2.943678472874507e-13
4.412290263485599e-13
6.650978848324856e-13
1.0088874502907234e-12
1.5412653344897933e-12
2.3094655792189325e-11
4.588710292151028e-11
7.742511511873339e-11
1.1498491635413993e-10
1.4644262048988622e-10
1.5607278969307037e-10
1.3023534712861686e-10
6.063727701623418e-11
5.5807713546568246e-11
2.184927253444999e-10
4.246764347268459e-10
1.7762504869797513e-10
4.97144015744058e-10
5.049955724423935e-10
6.056008543576535e-10
7.665068439717492e-10
1.1272850739441187e-9
1.944666690240628e-9
3.739710097456181e-9
4.312958390660283e-9
2.480994528162314e-9
1.6625395193468899e-9
1.3083247319801125e-9
1.2016012242375823e-9
1.2617968741595578e-9
1.4686300596100581e-9
1.8375906646806272e-9
2.4142974784963293e-9
3.2787801608283982e-9
4.5579195413783595e-9
8.946874814660598e-8
1.1926950836530166e-8
9.533713067312048e-7
2.0719383558620244e-7
8.268833396311816e-8
2.8802778459518622e-8
3.873404878866867e-9
1.6330501439883495e-8
7.414019009798195e-8
2.2896590705999986e-7
1.0319574539944771e-7
4.31818449652276e-8
3.412249983367033e-8
3.0614267886121514e-8
6.001175927722461e-8
5.497089280400249e-8
2.0540277163130307e-8
1.4357814718629241e-8
7.039820800236197e-9
2.5140590160939502e-9
6.002006876262022e-9
4.371983683286824e-9
3.0690565100098097e-9
2.696772327657364e-9
6.008666232931677e-9
1.0171913095584487e-8
1.7609326445115632e-8
3.024740871049618e-8
4.8538902955042536e-8
6.117726431185846e-8
4.406050169775114e-8
2.3539290194810058e-7
5.428646616937555e-7
5.32503850036044e-7
4.2502423880408856e-8
4.320892147025879e-7
6.145969010106935e-7
7.236553765054622e-7
7.939836252586395e-7
8.004799940280219e-7
6.904049354603009e-7
4.461375572317105e-7
3.6754776520733463e-7
1.9054994868566355e-7
8.313211831921901e-8
3.0784587920945504e-8
3.409998596474523e-8
4.7186555049418706e-8
3.6261541398664395e-8
3.3963271511011624e-8
2.1771836330536928e-8
1.0777094911690821e-8
6.320074668522978e-8
8.016380549446501e-8
6.137406969851777e-8
4.831619751487584e-8
3.564437375294492e-8
1.8726101617497465e-8
1.2668640437098237e-8
6.452104926860602e-8
5.336829704193677e-8
4.707556939447446e-8
3.4922952177793546e-7
3.6404985519387354e-8
3.4706901153181666e-6
6.861430737797399e-7
2.851156447144097e-7
1.1205414451396064e-7
4.210659418569236e-8
9.53448377950943e-9
1.3108202662976629e-8
4.8495919850571735e-8
1.1856880671872989e-8
1.1571882456832658e-9
4.5506073423594835e-9
4.399796943145152e-9
1.280851106841541e-8
1.0438344407731614e-8
4.630667027853037e-9
1.0774770889940399e-8
2.9318897375985434e-8
2.1496636514986735e-8
5.204835530306102e-9
2.487566468961287e-8
4.758715735364417e-8
8.571685230964995e-8
1.1204989042930421e-7
1.0867997318227948e-7
1.0156196608586156e-7
9.075439727799266e-8
7.429051610646069e-8
5.429341153685236e-8
3.412396246871239e-8
6.237298782235491e-7
2.545280553488964e-6
7.480272468012271e-7
2.573619460738163e-6
2.6753365377499692e-6
2.512657126899176e-6
2.4918884072787355e-6
1.0293074342330684e-6
8.69905256337603e-7
1.2816751227908038e-6
1.74261157065116e-6
8.639187436069238e-7
1.3142312965926807e-7
1.4336017657867386e-7
1.9811113148412048e-7
1.3670535447059075e-7
6.55183224860578e-8
9.393413056561892e-9
1.7726172621925962e-8
1.5791507133859884e-8
1.2120840916152783e-8
8.028041559911374e-9
1.0682368119295519e-9
1.104497905819888e-8
2.597252193142121e-8
5.9419242037662237e-8
1.0572221547722696e-7
6.403924527621612e-8
2.2982113558587957e-8
4.923533449996157e-8
3.4715266475745213e-7
4.801645146330155e-7
7.890004741568453e-7
7.004953414816469e-7
5.709154485127941e-7
4.1840651429059774e-7
2.7125810530143723e-7
1.7419806241580985e-7
1.1942867615585691e-7
7.964127098081977e-8
3.104592209632672e-8
1.0701193597870625e-8
1.8357005893658185e-8
4.1208136069935756e-8
8.39323749923473e-9
2.0296906154183555e-9
1.9107603829915448e-9
2.612151883382947e-9
9.812065617528409e-9
4.1719492458037443e-10
1.1185775625396605e-9
5.2656155278687146e-9
1.310135056945748e-9
2.8812734592244517e-10
1.4748163110528935e-10
6.339098343026897e-11
5.615343217331931e-11
3.9758387198409103e-13
4.31122345861863e-12
6.7743346222136035e-12
3.640521781835441e-12
1.1102652069630878e-12
2.1081848025892304e-12
2.6944690938927493e-12
3.3791519591918314e-12
4.254327666462249e-12
5.395188285451103e-12
6.898631664111443e-12
8.902045762013808e-12
1.1606688518993169e-11
1.5314761214667934e-11
2.0492646132186597e-11
4.302814358697639e-11
6.70007537750113e-11
9.979838049678742e-11
1.7406836142038074e-10
3.6259370689400977e-10
8.799361604895995e-10
2.6530873618178173e-9
1.2953081567754205e-8
7.059548111050327e-8
4.83465553548024e-8
2.6980585815031604e-8
2.5349269160661604e-8
4.763588886476468e-8
1.4069151984752182e-7
1.45389348814689e-9
1.6654869207673963e-9
2.9456839374895067e-9
3.71433172443813e-12
3.4784037370226834e-14
0.
0.
0.
0.
0.
0.
0.
0.
0.
0.
0.
0.
0.
0.
0.
0.
0.
0.
0.
0.
0.
2.861718911876042e-14
4.170683747775027e-14
6.111875269390528e-14
8.996301468783423e-14
1.3297236732021727e-13
1.9738871654806752e-13
2.9436790223887286e-13
4.412290305727692e-13
6.650977996982015e-13
1.0088875163897794e-12
1.5412650614286383e-12
2.309465581844041e-11
4.588710287502293e-11
7.742511517704895e-11
1.1498491628632151e-10
1.4644262021245436e-10
1.5607278935230675e-10
1.3023534724782116e-10
6.063727686874199e-11
5.5807713182693356e-11
2.1849272544616812e-10
4.2467643512808387e-10
1.7762505050786631e-10
4.971440173578269e-10
5.049955742367904e-10
6.056008552053899e-10
7.66506844458545e-10
1.1272850711752594e-9
1.9446666907917306e-9
3.739710103207169e-9
4.312958375832212e-9
2.4809945241922498e-9
1.6625395205535725e-9
1.3083247311249847e-9
1.201601224364324e-9
1.2617968710618963e-9
1.4686300599383192e-9
1.837590665818726e-9
2.4142974783664326e-9
3.278780161649433e-9
4.557919540974462e-9
8.946874815386787e-8
1.1926950844147973e-8
9.533713067358982e-7
2.071938355880373e-7
8.268833396240794e-8
2.880277845836935e-8
3.873404879915847e-9
1.6330501439907357e-8
7.414019009797651e-8
2.2896590705917467e-7
1.0319574539958998e-7
4.318184499618494e-8
3.4122499832466717e-8
3.061426788567437e-8
6.001175927362208e-8
5.497089280318943e-8
2.0540277161190575e-8
1.4357814718738524e-8
7.039820800020903e-9
2.5140590172256553e-9
6.002006876164985e-9
4.371983683251464e-9
3.0690565098833813e-9
2.69677232709059e-9
6.008666234141157e-9
1.0171913094995879e-8
1.7609326444341457e-8
3.02474087083929e-8
4.853890295692208e-8
6.117726431213174e-8
4.4060501695193057e-8
2.353929019517823e-7
5.428646616855014e-7
5.325038500362698e-7
4.250242387823788e-8
4.3208921470424644e-7
6.145969010102107e-7
7.236553765053366e-7
7.939836252584918e-7
8.004799940279426e-7
6.904049354625355e-7
4.46137557232153e-7
3.67547765207205e-7
1.9054994868407569e-7
8.31321183211338e-8
3.0784587921343285e-8
3.4099985975637244e-8
4.7186555049404935e-8
3.626154139856271e-8
3.3963271511745895e-8
2.1771836331878304e-8
1.077709491495598e-8
6.320074668683262e-8
8.016380548694565e-8
6.13740696961629e-8
4.831619751747142e-8
3.5644373756600124e-8
1.8726101616614956e-8
1.2668640435538905e-8
6.452104926924768e-8
5.3368297042175435e-8
4.7075569393050785e-8
3.49229521777588e-7
3.640498551521144e-8
3.4706901153042342e-6
6.861430737829631e-7
2.8511564471685195e-7
1.1205414451551148e-7
4.210659418737261e-8
9.534483779395538e-9
1.3108202663234584e-8
4.849591985319059e-8
1.1856880672697307e-8
1.1571882463845454e-9
4.55060734372182e-9
4.3997969438719105e-9
1.2808511067606421e-8
1.043834440976147e-8
4.630667031776864e-9
1.0774770886396631e-8
2.931889737665128e-8
2.1496636514846842e-8
5.204835529589509e-9
2.4875664687993094e-8
4.758715735435663e-8
8.571685230785389e-8
1.1204989042919734e-7
1.0867997317827788e-7
1.0156196608536376e-7
9.075439728217938e-8
7.429051610565835e-8
5.4293411540938776e-8
3.412396247419493e-8
6.237298782238601e-7
2.545280553492533e-6
7.480272467932847e-7
2.573619460738748e-6
2.6753365377510153e-6
2.5126571268993277e-6
2.491888407278864e-6
1.0293074342318625e-6
8.699052563378441e-7
1.281675122790339e-6
1.742611570651626e-6
8.639187436079491e-7
1.314231296572767e-7
1.4336017657763876e-7
1.9811113148444185e-7
1.3670535446952086e-7
6.551832248839583e-8
9.393413055179962e-9
1.7726172621874922e-8
1.5791507133733325e-8
1.2120840916241693e-8
8.028041560956454e-9
1.0682368103875412e-9
1.1044979058492352e-8
2.597252193362783e-8
5.941924203716377e-8
1.05722215479776e-7
6.403924527166774e-8
2.2982113567018244e-8
4.923533450280022e-8
3.471526647522331e-7
4.801645146352148e-7
7.89000474159781e-7
7.004953414813762e-7
5.709154485122317e-7
4.1840651429109664e-7
2.7125810530096104e-7
1.741980624145607e-7
1.1942867615598902e-7
7.964127098164251e-8
3.1045922095521236e-8
1.070119359536111e-8
1.8357005892956127e-8
4.1208136063296156e-8
8.393237499937602e-9
2.0296906148094426e-9
1.910760382695431e-9
2.6121518835546764e-9
9.812065617089384e-9
4.171949246207455e-10
1.1185775624442533e-9
5.26561552804042e-9
1.3101350570390835e-9
2.8812734526127604e-10
1.4748163112318046e-10
6.339098379914311e-11
5.6153432144655554e-11
3.975838717821221e-13
4.311223468786595e-12
6.774333449734801e-12
3.640520859962125e-12
1.1102652077861707e-12
2.108184800480665e-12
2.6944690938980213e-12
3.379151946053315e-12
4.2543276541785234e-12
5.39518828554392e-12
6.898631664238189e-12
8.902045726641035e-12
1.1606688519180212e-11
1.531476136122012e-11
2.0492646076187752e-11
4.302814364680993e-11
6.700075350342295e-11
9.979838057977655e-11
1.7406836052833252e-10
3.625937069320204e-10
8.799361592292261e-10
2.6530873648257595e-9
1.2953081572047792e-8
7.059548111158144e-8
4.8346555354485925e-8
2.6980585814585784e-8
2.534926916014929e-8
4.763588886552249e-8
1.4069151984973374e-7
1.453893488299362e-9
1.6654869206328409e-9
2.945683939304579e-9
3.714331724453735e-12
3.4784037257257364e-14
0.
0.
0.
0.
0.
0.
0.
0.
0.
0.
0.
0.
0.
0.
0.
0.
0.
0.
0.
0.
0.
2.861714697596337e-14
4.1706813483316206e-14
6.111875268024508e-14
8.996295111954531e-14
1.3297232963926684e-13
1.9738871655812347e-13
2.943679006426862e-13
4.412290272493308e-13
6.650977995359443e-13
1.0088874589830648e-12
1.5412651593625383e-12
2.3094655583952118e-11
4.588710259274862e-11
7.742511520285718e-11
1.1498491643273602e-10
1.464426202874124e-10
1.5607278953809398e-10
1.302353472878566e-10
6.06372764982616e-11
5.5807713484261e-11
2.1849272584817588e-10
4.246764356983393e-10
1.7762504957782264e-10
4.971440154426922e-10
5.049955718652404e-10
6.056008542645334e-10
7.665068479077923e-10
1.1272850760057582e-9
1.9446666940922577e-9
3.73971009931923e-9
4.31295838169872e-9
2.48099452302076e-9
1.662539516048984e-9
1.3083247342444228e-9
1.2016012247983272e-9
1.2617968721488591e-9
1.46863005750814e-9
1.8375906649011203e-9
2.4142974792557965e-9
3.2787801606430494e-9
4.557919541834947e-9
8.946874815398132e-8
1.1926950844130598e-8
9.533713067410751e-7
2.0719383558839258e-7
8.268833396236588e-8
2.880277845835666e-8
3.873404879902414e-9
1.6330501439936415e-8
7.414019009798843e-8
2.2896590705776317e-7
1.031957453997776e-7
4.3181844982854574e-8
3.412249985577981e-8
3.061426788385876e-8
6.001175928135453e-8
5.4970892803865165e-8
2.0540277161651728e-8
1.4357814718518998e-8
7.039820798909542e-9
2.514059015845908e-9
6.002006872781874e-9
4.371983683248552e-9
3.0690565102835237e-9
2.69677232781362e-9
6.008666233189221e-9
1.01719130957704e-8
1.7609326442818118e-8
3.024740870650198e-8
4.8538902957101667e-8
6.117726431165615e-8
4.406050169831495e-8
2.353929019617017e-7
5.428646616893034e-7
5.325038500331569e-7
4.250242388164786e-8
4.320892147015056e-7
6.145969010090955e-7
7.236553765056288e-7
7.939836252585467e-7
8.004799940282354e-7
6.904049354620194e-7
4.46137557231751e-7
3.675477652080164e-7
1.90549948684422e-7
8.313211832085023e-8
3.078458792387449e-8
3.4099985973765024e-8
4.718655504932929e-8
3.6261541399195114e-8
3.3963271509725755e-8
2.1771836328816336e-8
1.0777094911027922e-8
6.320074668414407e-8
8.016380549214357e-8
6.13740696953824e-8
4.831619751266733e-8
3.564437375638284e-8
1.8726101616078447e-8
1.2668640436501927e-8
6.452104926930403e-8
5.3368297042675416e-8
4.707556939413786e-8
3.492295217782228e-7
3.6404985514506406e-8
3.470690115293428e-6
6.861430737805434e-7
2.8511564471416876e-7
1.1205414451558555e-7
4.210659418703683e-8
9.534483779441068e-9
1.3108202663261963e-8
4.849591985302959e-8
1.1856880670367015e-8
1.157188248625306e-9
4.550607342828449e-9
4.399796942686893e-9
1.2808511067621575e-8
1.0438344406601697e-8
4.630667035556981e-9
1.0774770893877618e-8
2.931889737616897e-8
2.149663651505151e-8
5.20483552950215e-9
2.4875664689177302e-8
4.758715735062902e-8
8.571685230801755e-8
1.1204989042892956e-7
1.0867997318418868e-7
1.015619660868176e-7
9.07543972752643e-8
7.429051610537294e-8
5.429341153768682e-8
3.4123962474709e-8
6.237298782217264e-7
2.545280553489332e-6
7.480272467939168e-7
2.5736194607383346e-6
2.6753365377491645e-6
2.512657126898997e-6
2.491888407278883e-6
1.0293074342331042e-6
8.699052563374643e-7
1.2816751227903822e-6
1.7426115706507488e-6
8.639187436067471e-7
1.3142312965834827e-7
1.433601765741079e-7
1.9811113148613817e-7
1.3670535446911204e-7
6.551832248728262e-8
9.39341305297596e-9
1.772617262195144e-8
1.5791507133647232e-8
1.2120840915848002e-8
8.028041559778084e-9
1.0682368104086281e-9
1.1044979057681444e-8
2.5972521932332133e-8
5.9419242036509696e-8
1.0572221548106141e-7
6.403924527371778e-8
2.2982113563554588e-8
4.923533450070654e-8
3.4715266475449985e-7
4.801645146404722e-7
7.890004741624178e-7
7.004953414815969e-7
5.709154485125579e-7
4.184065142912399e-7
2.7125810530172284e-7
1.7419806241548848e-7
1.1942867615679675e-7
7.964127098184284e-8
3.1045922095699424e-8
1.0701193597481334e-8
1.8357005895370598e-8
4.1208136069745306e-8
8.393237494986864e-9
2.0296906147722997e-9
1.9107603827330674e-9
2.612151883026152e-9
9.812065617499729e-9
4.1719492458233045e-10
1.1185775623973083e-9
5.265615527904828e-9
1.3101350569618195e-9
2.8812734574630394e-10
1.474816310366822e-10
6.33909839190878e-11
5.61534321463575e-11
3.97583871915368e-13
4.3112234585490476e-12
6.774334622599543e-12
3.640520860580504e-12
1.1102652069626695e-12
2.1081848004714832e-12
2.694469055449441e-12
3.37915194610239e-12
4.25432765418943e-12
5.395188285451953e-12
6.898631668267596e-12
8.902045762112901e-12
1.1606688518923335e-11
1.5314761361118933e-11
2.0492645976980314e-11
4.302814358712299e-11
6.700075350127719e-11
9.979838060439509e-11
1.7406836053259234e-10
3.625937067077519e-10
8.799361625235822e-10
2.653087364417062e-9
1.2953081565476689e-8
7.059548111082158e-8
4.834655535261213e-8
2.6980585815085553e-8
2.5349269162226057e-8
4.763588886587683e-8
1.406915198498624e-7
1.453893487945198e-9
1.6654869209109469e-9
2.9456839392808325e-9
3.71433172458457e-12
3.4784037797706986e-14
0.
0.
0.
0.
0.
0.
0.
0.
0.
0.
0.
0.
0.
0.
0.
0.
0.
0.
0.
0.
0.
2.861718919846348e-14
4.170681375064343e-14
6.111875197687512e-14
8.996298357215714e-14
1.3297236737105126e-13
1.9738867095734395e-13
2.9436785061261914e-13
4.412290286972626e-13
6.65097798806165e-13
1.008887588597071e-12
1.5412651385232882e-12
2.3094655587529548e-11
4.588710258380719e-11
7.742511514775832e-11
1.1498491622827566e-10
1.464426202176089e-10
1.5607278934767925e-10
1.302353471606356e-10
6.06372765836042e-11
5.580771324838359e-11
2.1849272565722374e-10
4.246764351609251e-10
1.7762505054829138e-10
4.97144016549721e-10
5.049955720764285e-10
6.056008561960552e-10
7.665068471069273e-10
1.1272850758391553e-9
1.944666689262824e-9
3.739710106293178e-9
4.312958385129188e-9
2.4809945227654397e-9
1.6625395201856643e-9
1.3083247312577782e-9
1.2016012227357842e-9
1.2617968711498897e-9
1.4686300602556935e-9
1.837590664950522e-9
2.4142974781573855e-9
3.2787801614222486e-9
4.557919540930608e-9
8.946874815412673e-8
1.1926950842834202e-8
9.533713067188178e-7
2.071938355881306e-7
8.268833396472727e-8
2.8802778458344227e-8
3.8734048799156165e-9
1.633050143990867e-8
7.414019009801562e-8
2.2896590705929672e-7
1.0319574540022032e-7
4.318184495137069e-8
3.412249985883253e-8
3.061426788617312e-8
6.001175927629265e-8
5.497089280342272e-8
2.05402771635871e-8
1.4357814718028407e-8
7.039820800180358e-9
2.514059017748326e-9
6.002006873279119e-9
4.371983683253547e-9
3.0690565103074325e-9
2.696772327120604e-9
6.008666233168999e-9
1.017191309460485e-8
1.7609326440689816e-8
3.0247408710459125e-8
4.8538902954695656e-8
6.1177264311729e-8
4.40605016892394e-8
2.3539290193880357e-7
5.428646616927542e-7
5.325038500351265e-7
4.250242388132035e-8
4.3208921470455894e-7
6.145969010087058e-7
7.236553765055542e-7
7.93983625258282e-7
8.004799940281584e-7
6.904049354617237e-7
4.461375572318226e-7
3.6754776520700646e-7
1.905499486842161e-7
8.313211832074391e-8
3.078458792212074e-8
3.409998596234098e-8
4.7186555049389146e-8
3.6261541398737716e-8
3.396327151048867e-8
2.177183633030388e-8
1.0777094912545441e-8
6.320074668441988e-8
8.01638054911048e-8
6.137406969422375e-8
4.831619751458698e-8
3.5644373753966706e-8
1.8726101613447175e-8
1.2668640436890648e-8
6.4521049268853e-8
5.3368297042664153e-8
4.707556939350907e-8
3.4922952178047963e-7
3.640498550969943e-8
3.4706901153043346e-6
6.861430737836994e-7
2.8511564471432843e-7
1.1205414451555319e-7
4.210659418708117e-8
9.534483779826504e-9
1.3108202663496974e-8
4.849591984887111e-8
1.1856880667131762e-8
1.1571882479796433e-9
4.5506073445237064e-9
4.39979694379114e-9
1.2808511068910604e-8
1.043834440741482e-8
4.6306670324253815e-9
1.0774770888115488e-8
2.9318897378334168e-8
2.1496636515256875e-8
5.204835530797918e-9
2.487566468683194e-8
4.758715735569491e-8
8.571685231289967e-8
1.1204989043161637e-7
1.0867997318272307e-7
1.0156196608927567e-7
9.075439727457407e-8
7.429051610853703e-8
5.429341154141135e-8
3.412396246927166e-8
6.237298782336861e-7
2.5452805534889198e-6
7.480272467967031e-7
2.5736194607417024e-6
2.6753365377513033e-6
2.51265712689922e-6
2.4918884072787126e-6
1.0293074342284718e-6
8.699052563379408e-7
1.281675122791859e-6
1.7426115706517496e-6
8.639187436077537e-7
1.314231296601424e-7
1.4336017657781857e-7
1.9811113148867627e-7
1.3670535447041628e-7
6.551832248784988e-8
9.393413055310085e-9
1.772617262117194e-8
1.579150713385882e-8
1.212084091622554e-8
8.028041560502811e-9
1.0682368107823709e-9
1.1044979056698507e-8
2.597252193070476e-8
5.9419242036527696e-8
1.0572221547074228e-7
6.403924527339907e-8
2.298211356946599e-8
4.923533449711462e-8
3.471526647516573e-7
4.80164514637079e-7
7.890004741529494e-7
7.004953414812748e-7
5.709154485137357e-7
4.184065142902886e-7
2.7125810530054806e-7
1.741980624155418e-7
1.194286761559779e-7
7.964127098181592e-8
3.104592209585326e-8
1.07011935974154e-8
1.8357005893501134e-8
4.120813607262346e-8
8.393237498121665e-9
2.0296906153636677e-9
1.910760383222425e-9
2.6121518834461126e-9
9.812065617447907e-9
4.171949245330707e-10
1.1185775624494728e-9
5.2656155281757756e-9
1.3101350572239743e-9
2.881273452911822e-10
1.4748163114174997e-10
6.339098350295447e-11
5.61534321400103e-11
3.975838715902791e-13
4.311223529927754e-12
6.7743346216419005e-12
3.640520860763473e-12
1.1102652076002768e-12
2.108184800496415e-12
2.6944690743663944e-12
3.379151946123535e-12
4.254327671718022e-12
5.3951882855996345e-12
6.898631591476129e-12
8.902045727059008e-12
1.1606688441488478e-11
1.5314761180530788e-11
2.0492645978381102e-11
4.3028143516096925e-11
6.700075343372463e-11
9.979838069937967e-11
1.740683598991023e-10
3.625937065559798e-10
8.799361591131659e-10
2.6530873654274234e-9
1.2953081571235413e-8
7.059548111592954e-8
4.834655535214945e-8
2.6980585815817337e-8
2.5349269160931638e-8
4.763588886391007e-8
1.40691519852506e-7
1.453893488580562e-9
1.6654869215992531e-9
2.9456839403194227e-9
3.7143317244414986e-12
3.478404628746543e-14
0.
0.
0.
0.
0.
0.
0.
0.
