# Supplementary material for: Observability and Controllability of Nonlinear Networks: The Role of Symmetry
Source: Phys Rev X. Author manuscript; Available in PMC 2018 Nov 13. (PMC6234006; doi:10.1103/PhysRevX.5.011005)
Supplement: Code Archive [file NIHMS982008-supplement-Code_Archive.zip › MathematicaData/FNCtrlbDELTAHetN2M1ChaosK10IC1]

1.0213653011724589e-8
2.941380570593727e-8
2.418842812990045e-9
3.6486639816836157e-11
4.2274808690701815e-12
1.2756903176530775e-12
8.616660641435139e-13
2.708881824997806e-12
2.466992141561969e-12
2.8742581911596543e-12
3.5218276931262863e-12
4.377215022606e-12
8.32676491038556e-12
8.01531284207363e-12
5.844056834505653e-12
5.288687333863552e-12
6.579860768984032e-12
9.345236549389552e-12
1.3844847220164384e-11
2.098632627070666e-11
3.2555937781105556e-11
5.1946719354891294e-11
8.588413028549879e-11
1.4863721179012531e-10
2.7333384040783646e-10
5.467877380450218e-10
1.2387385370207894e-9
3.4207935371647084e-9
1.2177120413174253e-8
2.5086203714042814e-8
4.380889079015197e-8
2.7742784839287767e-8
1.8121899454610546e-8
1.3740106059980994e-8
1.2488321206822532e-8
1.3757692555260598e-8
1.787472794088376e-8
2.1091514377960906e-8
1.7859597882331308e-8
1.5947368532465678e-8
1.7172171418228154e-8
1.761019082262263e-8
1.0782773965211929e-8
1.4945026902928606e-8
1.33321778187163e-9
2.47014956681864e-12
3.2127166098959303e-14
0.
0.
0.
0.
0.
0.
0.
0.
0.
0.
0.
0.
0.
0.
0.
8.458306090112429e-14
1.0823342919159497e-13
1.415885782666567e-13
1.906904955014361e-13
2.6087840906813335e-13
3.602315071208183e-13
5.003925805108361e-13
6.98042106870824e-13
9.770442781952213e-13
1.3715226957614263e-12
1.9302508142340055e-12
2.067517813084104e-12
1.0680264114006644e-12
8.510859874478618e-13
9.493327266061954e-13
1.2837346822959504e-12
1.8012573089555646e-12
2.5184200472282673e-12
3.5635033103059872e-12
5.159409144880148e-12
7.654726843881063e-12
1.1610273599527756e-11
1.7958967154614943e-11
2.829830198749103e-11
4.544600876906615e-11
7.454680690885924e-11
1.2540576159171728e-10
2.1776877026344794e-10
3.9439604052351324e-10
7.573031595706639e-10
1.582104788757046e-9
2.045949717064688e-8
6.007782652802259e-8
3.984302193846101e-8
2.5207208970113944e-8
6.621525783688189e-8
9.185526948598259e-8
1.1114662660779233e-7
1.247743826808432e-7
1.3063978362186196e-7
1.2760916599119973e-7
1.1724066088794205e-7
8.556701262935736e-8
4.904664030240605e-8
2.4653197073631147e-8
3.206708930026093e-8
2.6550144190013606e-8
2.602035844749036e-8
2.6658078243784087e-8
9.38965317607805e-9
2.9482847729597283e-8
4.4384317346741196e-8
3.927412443876763e-8
3.517230644014661e-8
3.108063310396173e-8
2.5637599474222098e-8
1.6992197274538516e-8
3.526674574029491e-9
5.783960874031411e-8
4.221518174339295e-8
3.642704636688756e-8
1.8477677167168061e-7
2.6636278784667366e-7
1.1138371220684165e-7
6.337821779769508e-8
4.4887250313645716e-8
2.1730429223698044e-8
2.1768826126906803e-9
1.946436267093952e-8
9.377706447564184e-8
1.985362185157552e-7
1.2867209331358856e-7
1.7500192062887794e-7
1.1635351601718416e-7
3.96763016475995e-8
1.8292360970776988e-8
6.349175095389542e-10
1.535758929468202e-8
2.079205815655582e-8
1.2963912799079106e-8
4.210388262314998e-9
5.346499495062729e-9
3.6219311802119944e-9
2.7843561063293107e-9
2.1423401095678715e-9
1.6029415723795258e-10
2.0590717517817935e-9
3.987961291973881e-9
6.520294910004919e-9
9.539793431973489e-9
1.2805783343144878e-8
1.545811727052596e-8
8.47651247014615e-8
1.8305776844598596e-7
7.306566080337816e-8
4.2966488684297397e-8
8.329767503357037e-8
9.762379991837927e-8
1.0393642704602721e-7
1.0375167937666686e-7
7.667096835220567e-8
1.5748514953329628e-8
1.714215493312752e-9
2.1699507044892578e-8
2.174157609124048e-8
3.766426701941262e-9
2.971556659780579e-8
3.3644233211516056e-8
2.5779792744926014e-8
2.4958829590535625e-8
2.3840130769805667e-8
5.3998847939573464e-9
2.409581063819061e-8
2.954610252041503e-8
2.6784085625266607e-8
2.4124408308696372e-8
2.0934945493663753e-8
1.6541436261307787e-8
1.0279317098353445e-8
9.487481645865307e-11
2.28332289746784e-8
5.850590859650865e-8
4.346505830089004e-8
4.5066195060474994e-7
3.435343547926675e-7
4.937779471431272e-6
8.605203750761566e-7
3.4491061380388227e-7
1.2268094474901365e-7
1.1901982547305631e-8
8.649566559805376e-8
4.6842316646645406e-7
6.002275544352958e-7
4.4497232357536275e-7
2.263916080393373e-7
3.486363452825705e-8
2.4736194101059216e-8
6.78498442992668e-8
9.122411938006062e-8
5.560810060135046e-8
1.5890858661180354e-8
1.375038391316125e-8
1.8006463794546e-8
1.355579995144868e-8
1.1811344748173103e-8
5.6602799101771825e-9
4.981065438320872e-9
1.4808968254835446e-8
2.976713079657541e-8
5.62710916674502e-8
9.87577803374961e-8
5.322480095164827e-8
2.1698001016299267e-8
2.4090255022364264e-9
3.580429476248634e-7
1.4612002622501218e-6
2.493620205216542e-7
6.872440369974866e-7
6.439688085226345e-7
5.827500018914981e-7
4.93150215501663e-7
3.837642987025163e-7
3.0490467328733453e-7
3.1809393653754976e-7
4.161860925501724e-7
2.879100056296144e-7
2.0937924044665194e-7
1.0654698891045135e-7
3.567260684354611e-8
3.447137471492857e-8
6.38081264941421e-8
4.654529869587101e-8
4.2484099152229886e-8
4.018764461932708e-8
1.1173634040821891e-8
3.4168559912386444e-8
9.405308221768692e-8
8.168384970538449e-8
6.851082421306602e-8
5.669795282399674e-8
4.309090734003319e-8
2.5214046204212544e-8
2.6261152510525015e-9
5.7879902661845785e-8
6.499865499790726e-7
3.968730604276614e-7
5.580874298647842e-6
1.7920685965090318e-6
9.706911668072976e-7
5.133758581128203e-7
2.2908600565763657e-7
5.462698822542197e-8
9.673839349966837e-8
3.445071286076373e-7
8.261528928826033e-7
5.608572491306197e-7
1.2619113768078125e-7
6.83078105636138e-8
9.489378656652709e-8
1.498282772914229e-7
7.977315888995482e-8
2.3779540594470173e-8
4.1100938109939965e-9
3.400173984245872e-8
2.4338735149774525e-8
2.110347023626178e-8
1.473372843457451e-8
5.569471794022661e-9
2.3733518195159595e-8
4.888483630080496e-8
9.347197034730862e-8
1.6534229375376512e-7
1.2554930108063085e-7
5.721571509093506e-8
1.8811061595214974e-8
6.873669971706599e-7
2.6683142233601846e-6
3.5750762591058714e-7
1.304854331290789e-6
1.2777018411011017e-6
1.1886024949059152e-6
1.036148324911947e-6
8.032471035750777e-7
5.590617168679786e-7
3.7002923221657177e-7
2.6916239439552713e-7
3.827047673991515e-7
3.1048980737185907e-7
1.4930579002862747e-7
5.1445671659013246e-8
4.651295571363473e-8
1.1126750110537966e-7
7.854710376831457e-8
7.414137758063136e-8
6.931792876558664e-8
7.98865530117372e-9
8.364017224887018e-8
1.745675270058393e-7
1.538840935536345e-7
1.3393347235729669e-7
1.1519953714837732e-7
8.999440796211721e-8
5.177585278135131e-8
8.327566140808589e-9
9.949029208195604e-8
1.7667335495748241e-7
1.5341735267790894e-6
3.109328540705642e-7
0.000013038342300988628
3.3067170435142495e-6
1.6429624653793618e-6
7.743135318379353e-7
2.8120123842504944e-7
3.651854361332962e-8
4.336200347893536e-7
1.238643545476378e-6
1.0930558729332458e-6
2.174703375373564e-8
8.849268581681226e-8
1.7650578612472536e-7
2.011670107797863e-7
8.811782168823336e-8
2.7223290239998042e-8
5.9430496319142e-9
6.174631343153307e-8
4.3006256236889675e-8
3.9025087687960244e-8
2.5119935058649043e-8
1.9261903736816216e-8
6.283571643474012e-8
1.328578384354201e-7
2.599613046712785e-7
2.747495398538788e-7
1.786928343617507e-7
1.004445206083428e-7
4.545759469255354e-8
5.4702476371645465e-9
1.1938619347507714e-6
3.2533011025476596e-6
2.697914500496713e-6
3.329728364010658e-6
2.609757138176414e-6
2.1352622531974195e-6
1.6007031034258345e-6
9.874071185465385e-7
4.4811098168255447e-7
7.851132632930871e-8
7.574158267968797e-9
2.3625582154814338e-7
3.370352279429953e-7
2.3262527126932388e-7
9.877270871124077e-8
2.88535924439687e-8
6.498618574801378e-8
8.92850111111052e-8
6.843410414532036e-8
6.648279171799249e-8
4.555918884585592e-8
3.097484832244749e-8
1.1913758856150302e-7
2.244211145750239e-7
2.2000766310171782e-7
1.9297460697141467e-7
1.6204747839241176e-7
1.1558509487505446e-7
5.2808053203245614e-8
1.9401254649580856e-8
1.5879121099819404e-6
1.9270262803167145e-6
6.021183256587604e-6
4.141347342715685e-6
2.7414875087793312e-6
1.921340262507569e-6
1.183519695856827e-6
5.633731690157422e-7
3.9181009766613354e-8
4.272976958792398e-7
5.417714407677182e-7
2.664971530632922e-7
2.6629937188131547e-8
1.5327544970979686e-8
1.4175640571511156e-7
2.1375613018171357e-7
3.5153503963286276e-8
2.125576810160415e-9
3.156311529795611e-9
5.550780284291415e-9
1.3593998066620273e-8
1.6155976789498161e-9
3.374698920032127e-9
8.403896567914545e-9
5.225761289706611e-9
1.9442505525341823e-9
7.594006195170256e-10
1.6856082602419789e-10
6.166884537674122e-11
8.673961833208806e-13
1.4175595233827264e-12
9.230854370088893e-14
7.954618675518982e-12
3.3247320116526872e-12
3.3070309503327876e-12
3.815935695411253e-12
4.615739112050821e-12
5.688304381632055e-12
7.077583264700227e-12
8.867633742544191e-12
1.1183800835552663e-11
1.420455596849509e-11
2.412017657258783e-11
2.5118183011738553e-11
2.182789939969182e-11
2.5255183901677484e-11
3.921076842026621e-11
6.583981724078406e-11
1.1288712806732752e-10
1.9929906613089944e-10
3.697822191073353e-10
7.404520803155545e-10
1.6657182528842154e-9
4.5240515993680774e-9
1.6583359397897074e-8
4.548552859910022e-8
6.640443525685003e-8
6.112555852614723e-8
5.382290087702129e-8
8.384349998174298e-8
9.348806695071601e-8
1.8301017649259613e-8
6.335140592208108e-9
3.4407880435491835e-9
6.3396435234969985e-12
8.240721668938607e-13
0.
0.
0.
0.
0.
0.
0.
0.
0.
0.
0.
0.
0.
0.
0.
0.
0.
0.
0.
3.216882982159116e-14
4.670801516565503e-14
6.793554811146841e-14
9.901810673696965e-14
1.446814050519827e-13
2.1201326506648175e-13
3.1170637263935247e-13
4.59993807012414e-13
9.10841117512117e-12
1.4793137422682804e-11
2.2508403848013002e-11
3.3218652067319015e-11
4.765250916153235e-11
6.671391911964581e-11
9.112423644523828e-11
1.2083888014792333e-10
1.5410261046727532e-10
1.8615610050890145e-10
2.0791065766352282e-10
2.2716186651181643e-10
2.0867529039988005e-10
2.342127691056186e-10
2.2527686370145725e-10
2.685080973625208e-10
3.4889143518550927e-10
4.5887462350288164e-10
6.352426352970524e-10
1.0090810313647506e-9
1.9482521691326615e-9
4.471431887204967e-9
4.278327258656249e-9
4.0758727185877645e-9
4.516656232448507e-9
5.5876398279700994e-9
7.555663174837168e-9
1.1133996725037862e-8
1.8113713750725146e-8
3.3182578680280686e-8
2.3645012867916668e-7
6.619630784243785e-9
3.4341402455510894e-6
8.159453023950551e-7
4.010019874307502e-7
1.9369494714589347e-7
7.537194011341016e-8
4.7317269461427885e-11
8.229749335108097e-8
3.200483392888122e-7
1.334920205364495e-6
4.6603946493629156e-7
4.5460644652354427e-8
3.668941433736469e-8
2.7227657742290925e-8
7.17748970995177e-8
7.284112577251906e-8
3.361621076510755e-8
5.187067393643853e-9
1.734307655944929e-8
1.3695400172533563e-8
1.0916769901981222e-8
9.04373121903362e-9
8.162742515652415e-10
7.409304445281366e-9
1.6367717217033873e-8
3.055563764543188e-8
5.3705774423123145e-8
8.59417619419058e-8
4.001763483276674e-8
1.3140099008721733e-8
3.6402086262133986e-7
1.4403240314347816e-6
1.6242799091822913e-9
4.888878307564088e-7
5.333349071517753e-7
5.250366272741949e-7
4.87064213243695e-7
4.140506722234588e-7
3.335758589667904e-7
2.8675509024592933e-7
3.121805132469198e-7
2.7428541903895775e-7
1.8904403870687813e-7
8.750680912239724e-8
1.9401178903484795e-8
7.296074272826852e-8
6.24123958340595e-8
4.94510274296464e-8
4.8288237298784455e-8
3.980309345483241e-8
3.2640821256722985e-9
6.419814707533075e-8
8.789251966861219e-8
7.515350706334305e-8
6.489449211916694e-8
5.411682425487301e-8
4.007727157055291e-8
1.9235372388722596e-8
1.9390020215727546e-8
1.0342168564842853e-7
1.2380168317612383e-7
8.513500266611754e-7
6.733342151785182e-8
9.294119928458155e-6
1.8125166881834987e-6
8.263945575845206e-7
3.50744124960779e-7
1.0672980828601908e-7
5.323418453860989e-8
3.0052467097183816e-7
1.5770048022237649e-6
9.346025577816253e-7
6.112123199782413e-9
5.710191710986295e-8
1.0504222229089776e-7
1.7342099611461495e-7
1.1666616564042667e-7
3.871989211608976e-8
8.676888154880573e-10
3.9866379992107244e-8
3.028264874700692e-8
2.5665943803096407e-8
2.1364251194798066e-8
3.555578046213555e-10
2.1817576759586312e-8
5.094637130246293e-8
1.0623191210236005e-7
1.9304921855478733e-7
1.1223933099172312e-7
5.76866916498952e-8
2.279346179013603e-8
3.8247647861207686e-9
6.332860699961336e-7
2.0751781723323165e-6
1.3233949160074574e-6
1.6387956836698135e-6
1.3184200200636388e-6
1.0714343504130066e-6
7.872875455054097e-7
5.119960398254312e-7
3.194657453437695e-7
2.464234465003338e-7
3.6326977733756876e-7
3.044829272457056e-7
2.9423563003121237e-7
1.8325407759766586e-7
7.608835434184677e-8
7.76377676583962e-9
9.66929729204641e-8
6.592516938182348e-8
5.406215539147604e-8
5.2669579138195995e-8
3.195502460313382e-8
2.1435538626599372e-8
9.074855558484298e-8
1.5486351863754704e-7
1.2752994216383389e-7
1.0447652662539839e-7
8.143905440954982e-8
5.3256834782187756e-8
1.515209187762827e-8
4.263756596863881e-8
9.392950964259177e-7
1.0128811182929916e-6
5.8218657456399315e-6
2.6430844668372018e-6
1.5853259032424244e-6
9.544683720206434e-7
4.961780315520451e-7
1.9772786824222573e-7
2.487405499387982e-8
2.5699464232923464e-7
4.176890122894882e-7
1.1854970736034623e-7
1.0919592603158007e-7
9.486478865322558e-8
1.6833738173429925e-7
1.3259941516033135e-7
4.755423026998699e-8
1.2937558454683969e-8
1.6535995705452e-8
4.3337837094313246e-8
3.273888622854042e-8
2.9415153873816058e-8
1.6427037553523339e-9
3.330372342039737e-8
7.282861810121557e-8
1.4379990360275012e-7
2.583178501915137e-7
2.4510384309197254e-7
1.5148285532740236e-7
8.009142785813092e-8
3.2297961503797125e-8
1.0754048181277516e-6
3.573799305989787e-6
1.163925086300508e-6
2.6733695173630777e-6
2.413073277758925e-6
2.1701068068909907e-6
1.8716696058859943e-6
1.3932279437422146e-6
8.145763311225576e-7
3.0555874514398643e-7
2.3576369924443276e-8
3.5501423531570396e-7
3.948764226016784e-7
2.153612983225941e-7
8.467026806898015e-8
1.1596184120551761e-8
1.5764236678967723e-7
8.876488907740815e-8
7.609855681317082e-8
7.496196715788484e-8
3.13691238679169e-8
6.364128937407063e-8
1.8078842453520083e-7
2.3642606696728368e-7
2.0834011246738236e-7
1.8340253181496032e-7
1.516232928242397e-7
1.0002001761557017e-7
2.7769009663986072e-8
5.782162150329192e-8
1.4331709576593067e-7
2.0381040927682695e-6
9.19156186922337e-7
0.000011581989985061726
4.631857122712249e-6
2.5855178354745325e-6
1.4491579938882735e-6
6.611228598011423e-7
1.2014447006993732e-7
4.035851530737854e-7
9.233172575375065e-7
7.816077699968194e-7
6.181935426106092e-8
5.7595554045144664e-8
1.3470400059365976e-7
8.955698498872121e-8
3.234969124377928e-8
1.0830599716267462e-8
2.5836204477711812e-9
4.6703614999572955e-8
8.999756859837673e-8
6.147013680391103e-8
3.715194313148646e-8
9.634501125391833e-8
1.9692801960127038e-7
3.323196361086007e-7
3.2079278730700884e-7
3.001115754635538e-7
2.7899086355012703e-7
2.3052904359900236e-7
1.5868606757367583e-7
9.092612987422737e-8
1.8885953940541883e-6
3.6041464097355406e-6
2.5773855337446318e-6
4.904561614061817e-6
4.692259708683633e-6
4.46715660766609e-6
4.761342496845744e-6
3.922654488728062e-6
1.0950898992245152e-7
1.1500526145149965e-6
1.2922538238428346e-6
3.0001615565778385e-7
5.0155892882315365e-8
1.4678115130914158e-7
8.425908327039787e-8
3.31405634481215e-8
7.955479592196682e-9
4.382946275182795e-8
6.969603735143947e-8
4.910200815769587e-8
2.6758224671899997e-8
4.875603845215506e-8
1.1782911856780653e-7
1.9751019435466915e-7
2.3198113154644567e-7
2.3631582537704114e-7
2.3893051677135596e-7
2.296152354476539e-7
1.847153796318348e-7
1.0968656441528903e-7
1.8018679129662417e-6
2.2771653505364318e-6
2.6469907126749192e-6
3.912650473478438e-6
3.607912963667773e-6
3.3750687437057977e-6
3.402726242387476e-6
3.2371379715529144e-6
6.932708956083833e-7
5.208069421275412e-7
8.55666491621293e-7
4.142453494973346e-8
5.45217314688649e-7
1.7200204837794406e-7
2.934210017194299e-7
4.0190680755398597e-8
2.970826108243912e-8
3.832126743573475e-9
8.477758984603875e-9
1.0043601252460226e-9
5.415874356492723e-10
2.8353226262080595e-10
2.698878775722292e-11
1.669254265215526e-12
2.312808425460745e-12
4.521720673430331e-12
9.073882042915562e-12
8.80162541119894e-12
4.969600362198579e-12
1.7422072201243686e-12
1.3519371105655734e-13
8.15598380427846e-12
8.618750293449078e-12
1.0213948654025483e-11
1.2599965409114002e-11
1.5830750795870267e-11
2.0129259445087442e-11
2.5864616848893487e-11
3.359634380939858e-11
4.417070881022637e-11
5.889318650173336e-11
7.983804910879738e-11
1.4516793274071234e-10
2.1990848415982672e-10
3.594258614076667e-10
7.100981460257925e-10
1.6949895874792787e-9
5.0103571771816e-9
1.8524831208503894e-8
3.920863797886881e-8
6.753771504044669e-8
6.312849646979565e-8
6.022595601663267e-8
9.151796745236284e-8
6.825169810188435e-8
3.566902347659035e-8
3.969647357538512e-9
5.466439230839127e-12
2.2611537105657196e-13
0.
0.
0.
0.
0.
0.
0.
0.
0.
0.
0.
0.
2.386330543183255e-14
3.2777996855708664e-14
0.
0.
0.
0.
0.
2.3812086178937923e-14
3.1883663823525204e-14
4.4192779534318006e-14
6.2811913075379e-14
9.062035445958777e-14
1.3191024739710657e-13
1.931730219146375e-13
2.842722929173571e-13
4.202688980807793e-13
6.243079024636287e-13
9.322333901265162e-13
1.4000659651639776e-12
2.1162729997764124e-12
3.222239141841919e-12
4.947043340764564e-12
9.62475253453341e-11
2.0173536692571025e-10
3.528101898892175e-10
5.20030227760823e-10
6.137198516265025e-10
5.433070524480538e-10
2.64257001589467e-10
2.241785385236491e-10
9.01468369137197e-10
1.741502842566193e-9
2.718724133159772e-9
3.707807781384328e-10
1.7366862904305474e-9
2.3238714038009443e-9
2.2220376487852112e-9
2.247038512187695e-9
2.7455534708238887e-9
4.37631040094156e-9
8.222872845398562e-9
6.955476855497398e-9
4.550805689530027e-9
3.194954741131827e-9
2.37542015158346e-9
1.889560552773886e-9
1.6432990317196166e-9
1.594450895157953e-9
1.741249184148604e-9
2.125685952799051e-9
2.8517547381683494e-9
4.131414056841762e-9
2.650972270053445e-7
3.66142452092227e-7
2.923609003075637e-6
5.603022932486606e-7
2.108681180230721e-7
6.594128262659863e-8
9.153212843721974e-9
9.650232297790571e-8
8.689431218228648e-7
3.229352306031467e-7
3.448795477503273e-7
3.385455392757942e-7
1.7674956483368413e-7
2.1800293910679483e-7
1.2465241943076917e-7
4.4033752444142364e-8
1.3765299315562962e-9
4.4196324433150214e-8
3.2812175222736316e-8
9.704072472082364e-9
7.373192253238817e-10
1.0483756918600685e-8
7.028176568502956e-9
5.898712853685997e-9
2.330760448884706e-9
3.2477912212285204e-9
7.422480385697085e-9
1.2490830007294811e-8
1.8368289795499984e-8
2.3492192455525347e-8
2.6873508261518658e-8
1.380993034330961e-7
3.3592344766239757e-7
2.139843463058214e-7
9.12082071901181e-8
2.6009703803305536e-7
3.498191850612604e-7
4.1036860432176363e-7
4.510890902971882e-7
4.6639821869990374e-7
4.511827239281939e-7
4.1027183938854945e-7
2.5435600245407076e-7
1.1373191072521662e-7
3.165661490432856e-8
1.2024681097471417e-7
9.33860579607524e-8
8.272547775131554e-8
8.78314374567287e-8
5.855820104422823e-8
4.581364353464143e-8
1.2552031534149717e-7
1.1556469284290594e-7
1.0522429302886954e-7
9.624062772726564e-8
8.416672391951515e-8
6.438026175599503e-8
2.7458706139628273e-8
5.580028336015974e-8
1.5503636373671943e-7
1.364834741963445e-7
1.2490605927672897e-7
1.4167408084643517e-6
6.762226542420505e-7
0.0000104400082047085
1.9687358198578296e-6
7.406850140685593e-7
2.379004393749538e-7
3.100838902211412e-11
2.3997097098757823e-7
1.648369258486585e-6
8.323061107414413e-7
8.280148755717887e-7
3.780427623680221e-9
1.5508712707286673e-7
6.982018967767134e-8
9.932236298953749e-8
1.3625886681724155e-7
6.042704822786e-8
1.712488440970202e-8
6.311212789698257e-9
3.2532577306763515e-8
2.296475408208949e-8
2.0406417554458994e-8
1.070243999782608e-8
1.0487908478428152e-8
2.9195653125848116e-8
5.706385411746249e-8
1.0568399009676058e-7
1.767602116643612e-7
1.3387234387755747e-7
6.006105257394577e-8
1.9057100415758987e-8
7.86971024557074e-7
2.9912881866175245e-6
3.4130235947736013e-7
1.5169882008797608e-6
1.5097817736059352e-6
1.4220161004749808e-6
1.2679961400785303e-6
1.0071053715527334e-6
7.021648187479628e-7
4.4007490141188013e-7
2.6980717586097863e-7
4.2804246133415253e-7
3.385345609030862e-7
1.5795590670352443e-7
5.48776784784658e-8
4.3990784128558496e-8
1.2194653139477976e-7
8.570058433963076e-8
8.147683683324257e-8
7.580181487505122e-8
4.402024525557475e-9
1.0079819064946957e-7
1.9769529251477427e-7
1.7634844879237285e-7
1.5543249317787144e-7
1.3566258807748562e-7
1.072393512146278e-7
6.190707694759721e-8
7.514303453903229e-9
1.0256867433836696e-7
1.4827913572043803e-6
9.03106628478438e-7
9.712347333449951e-6
3.6098253062853873e-6
2.0133319309629264e-6
1.1133058431561267e-6
5.111767257414123e-7
1.2013130057842605e-7
2.3541026872926247e-7
7.135776411140054e-7
7.814782587075567e-7
2.0045533277632967e-7
1.2860578757536878e-7
3.974298932089977e-8
4.27255543575217e-8
6.570247680594812e-8
2.8788108696792173e-8
9.060549347460713e-9
2.7545300561878085e-9
1.694177941404638e-9
8.913903899793819e-9
1.9332739815781367e-8
4.79437353167868e-8
1.2383399196534034e-8
1.370237931188323e-7
1.394228127897645e-7
1.7258764664726954e-7
3.5025235110995505e-7
2.6911643478225615e-7
2.416562552273673e-7
2.252209168608051e-7
7.755832313916026e-7
2.4854398907744422e-6
2.3085743109755997e-7
1.3944059916637507e-6
2.090323846252949e-6
2.6541329982396957e-6
3.3260474651863135e-6
4.551423597280861e-6
8.547986218608021e-6
3.5714466082561143e-6
2.492806447748657e-7
9.68507572966825e-7
5.41723451710608e-7
1.7611049275331107e-7
6.13699661235777e-8
1.6950453910808505e-8
5.370680735352404e-8
7.94789393614005e-8
6.5297233621069e-8
5.6122376065814565e-8
3.379344103905096e-8
1.3646318324871447e-7
2.2025046004181212e-7
2.3140171003912266e-7
2.257439686887088e-7
2.2363913332093603e-7
2.1475319024091766e-7
1.8053551959364778e-7
1.16632602817838e-7
4.0860483949729057e-8
3.55689568406525e-8
2.483842627079386e-6
2.486058953105226e-6
7.236091400304404e-6
6.203500473344154e-6
4.104639062941571e-6
3.1164253895737285e-6
1.9985944735971006e-6
1.3030599486387472e-7
1.2571059154984706e-6
1.5450848662860932e-6
1.907083632058413e-6
5.131423061380424e-7
1.3982657368572369e-7
2.037484549724108e-8
8.510068637645943e-8
4.896407986124873e-8
1.8285465101627937e-8
1.6074528315005466e-9
3.7708101107580025e-8
5.9131138644024236e-8
3.987121173989815e-8
3.3090546930227523e-9
6.783585548602662e-8
1.353719808448939e-7
2.5405327800790034e-7
3.760207746675139e-7
3.785647639262853e-7
3.230970434207055e-7
2.2691376557103355e-7
1.3046189335695687e-7
5.915536594555132e-8
1.941439915691035e-6
2.6146483180292308e-6
2.9971409851942153e-6
4.53075002953554e-6
3.953568556149942e-6
3.566266240375427e-6
3.3175573170628006e-6
2.591057497710548e-6
9.140762798990585e-7
2.8891316077554203e-7
6.723873412114554e-7
1.1668898116081825e-7
2.227350050740768e-7
3.227838274799614e-7
5.4166330793074423e-8
6.231495322321752e-9
7.205825801139406e-11
6.756151886888464e-9
6.927313093278099e-8
6.168490826968024e-10
3.0136682268466433e-9
1.5461028132418038e-8
2.7160577729221487e-9
1.067974719754356e-9
6.029391915990831e-10
1.713241593357334e-11
2.396154563508718e-10
9.520567715503317e-12
1.5397506622890917e-12
2.1319509739959402e-12
3.834198884994265e-12
7.714320473988964e-14
6.718854708876149e-13
9.299327272484956e-13
1.1552120919884986e-12
1.3994972173573094e-12
1.686130390277344e-12
2.032555845209523e-12
2.4565530192547417e-12
2.9793534254453416e-12
3.6280005207328828e-12
4.437864497617689e-12
3.00938591369431e-12
7.951487135152046e-12
2.135095970652906e-11
3.042899277392017e-11
3.8643740125721025e-11
5.2577906595894775e-11
8.102018178363492e-11
1.4293302800857552e-10
2.936563705725957e-10
7.475080717269188e-10
2.9011220585616984e-9
2.0521019853796345e-8
1.7248756424419635e-8
3.358676782724736e-8
1.397866750406157e-8
1.5877615377707156e-8
5.31161487835275e-8
7.437537685192679e-8
1.1126593438743618e-8
8.638081175602335e-9
1.6722873074744063e-9
2.0268203371959522e-10
3.554426229888909e-12
0.
0.
0.
0.
0.
0.
0.
0.
0.
0.
0.
0.
0.
0.
0.
0.
0.
0.
2.6169201653819365e-14
3.792177266792614e-14
5.5003308516977694e-14
7.988421216719686e-14
1.1621866069090374e-13
1.6943555143719207e-13
2.47638462413833e-13
3.6298722378014827e-13
5.338342624155298e-13
1.047398782052742e-11
1.6401177839339784e-11
2.4330534313366108e-11
3.531119523543026e-11
5.022531562579442e-11
7.029103897521804e-11
9.683391623134823e-11
1.3091095504534556e-10
1.7259670305222368e-10
2.1977577385877446e-10
2.66437203428489e-10
2.3638716448195067e-10
2.351727526855053e-10
2.5120965619205946e-10
2.422279890148412e-10
2.8789851497271065e-10
3.644785556222639e-10
4.704179336544383e-10
6.562107198844524e-10
1.0575683173033882e-9
2.022225466905939e-9
4.5795179790284425e-9
8.0269293089644e-9
7.18296936211595e-9
7.541957534545918e-9
8.988732833583102e-9
1.1839349032947657e-8
1.7115068963078764e-8
2.747351048473979e-8
5.012753120802928e-8
9.249193111219508e-8
3.690689039386412e-7
5.704425324545951e-9
5.075969912423538e-6
1.0869346129260144e-6
5.098180225693159e-7
2.3011483595708246e-7
7.926127664533763e-8
1.7787693035601875e-8
1.436205138417645e-7
7.30969693154209e-7
8.341339783783496e-7
6.230313089387013e-8
1.6421334227450603e-8
7.052077337855477e-8
1.1432645906086319e-7
9.251248490963143e-8
3.6451959440544726e-8
6.278149967934498e-9
2.6535581951508955e-8
1.9900523361248194e-8
1.7042886982306083e-8
1.3341470678799963e-8
6.03295242992985e-10
1.4841340993677473e-8
3.508907452390885e-8
7.539875450915589e-8
1.0783382509936256e-7
6.023194711207486e-8
3.11965263688645e-8
1.0591762387747176e-8
3.420068837715305e-7
1.2726513651300244e-6
3.63343674315833e-7
6.833029662077383e-7
6.046432109018274e-7
5.290709526411146e-7
4.339602987064334e-7
3.380113575254969e-7
3.0472902234704274e-7
3.4037611937900874e-7
2.855426259492025e-7
3.710703469105028e-7
2.825314571218641e-7
1.8177709479242174e-7
1.0238059349097211e-7
4.012800088934723e-8
1.0019638615034714e-9
4.0941054055972466e-8
3.056003578204853e-8
2.4856462214033052e-8
2.3339683296911323e-8
1.1725954691687868e-8
9.864693470539659e-9
3.613858496733169e-8
8.576447807539001e-8
8.211181436003764e-8
5.931328313509305e-8
4.080076732839963e-8
2.3473639765187723e-8
4.557877647876255e-9
2.1381465750609884e-8
5.146254670325199e-7
7.939222066989274e-7
3.168537186442588e-6
1.6657130179466304e-6
1.048549927532228e-6
6.648770280622341e-7
3.677853527822458e-7
1.66233368829854e-7
2.1125809199876914e-8
1.1798576234093098e-7
2.5580628468098705e-7
3.365921165717909e-8
1.6451079701840996e-7
2.3397472011543364e-7
1.6520202132434122e-7
5.98375141998039e-8
9.660903356404543e-9
5.8434236941809364e-8
4.487380921198445e-8
3.929854151705532e-8
3.430539129749851e-8
5.122047793001567e-9
3.281287598723176e-8
9.1840629357419e-8
1.8659153105245228e-7
1.2963463128360293e-7
8.81077153119737e-8
5.46879301122243e-8
2.4673504944353788e-8
6.916860362367691e-9
4.919072120067131e-8
6.884212688456374e-7
1.104528126836813e-6
3.7328047887573945e-6
1.769150120886302e-6
1.1162719471217258e-6
7.131277396085859e-7
4.1099899107405356e-7
2.6528594796041517e-7
4.5378009991970596e-7
5.238157315418754e-7
1.3365250769995708e-6
5.441954511029358e-7
2.7173476378246715e-7
1.9095068953346377e-7
1.0375358600814916e-7
3.813641785635821e-8
9.247483077939611e-9
5.150136632248152e-8
3.577118346270487e-8
3.025355515322534e-8
2.8058595648025633e-8
9.160205998055267e-9
1.820691268658473e-8
5.4332666870504965e-8
1.2041892368183233e-7
1.0446470544587632e-7
7.548553958589351e-8
5.085723165037216e-8
2.694739967716132e-8
8.117670077656094e-11
3.6966442577632084e-8
7.003825019231855e-7
1.0445715668166381e-6
4.141420379584995e-6
2.1859025934349854e-6
1.3711692896231306e-6
8.702968533569307e-7
4.808740157424523e-7
2.1590666324945049e-7
2.4447774786822688e-8
1.5808174429290214e-7
3.0982268847070893e-7
5.425878304746675e-8
2.147130208020843e-7
2.910613240883271e-7
1.7488378048196843e-7
5.8718261893020534e-8
8.568863276163694e-9
7.35177776775941e-8
5.6051723140868434e-8
4.9345294779881456e-8
4.360395360405854e-8
5.682993594830323e-9
4.4154787171765076e-8
1.2083848417355038e-7
2.408083467699644e-7
1.7215525291064206e-7
1.1771015354550497e-7
7.300613719765782e-8
3.421362346550552e-8
3.096285459927702e-9
7.993357953234907e-7
1.7908191231247441e-6
2.937813333323372e-6
2.1298532148043616e-6
1.4958759932432892e-6
1.0739546167392975e-6
6.77391562330643e-7
3.8393633027641105e-7
2.286196981859822e-7
2.9240255453311385e-7
6.905555605574562e-7
9.124657011771199e-7
3.259534893569991e-7
1.9997383492511077e-7
1.6800984090096733e-7
8.751215092183179e-8
3.130141895554662e-8
4.655002927762008e-9
5.650912650531769e-8
3.450581271813713e-8
2.9507349571657963e-8
2.630326420340337e-8
2.413475976844964e-9
2.5095738965509935e-8
6.024198893497399e-8
1.246465142351395e-7
1.6744249924225514e-7
1.2078438616802667e-7
7.62569123408325e-8
3.700330342729028e-8
2.0556691662970907e-10
8.657679537687171e-7
2.2553280521195315e-6
2.254189037846397e-6
2.442624239691007e-6
1.9136110480478294e-6
1.536916238396182e-6
1.1287086695686247e-6
7.179315697726066e-7
3.723564204648865e-7
8.608911055304138e-8
1.2399960525520602e-7
2.7152104090965785e-7
4.5527034334497757e-7
3.1372302859336437e-7
1.1777636577445502e-7
2.5302140494634917e-8
8.391736653267418e-8
1.0309731458778758e-7
8.544656799440085e-8
8.318185586825484e-8
4.4391610793481294e-8
5.283952098787819e-8
1.848185762051746e-7
3.2036035590388623e-7
2.568736046966414e-7
2.0207078289478198e-7
1.453409041138816e-7
8.68056098244527e-8
3.104167896354752e-8
2.527383439196876e-8
9.145984065426184e-8
1.6293425479524221e-6
1.465635348904268e-6
0.000010013013987745677
3.862626517129695e-6
2.220605393008178e-6
1.2449222466914816e-6
5.678379110311745e-7
1.6556435749624943e-7
3.98778045146439e-8
4.1752038584128923e-7
1.2106859444023855e-6
4.159782911663374e-7
2.0924884178088354e-7
2.004906719901122e-7
1.4423261720781795e-7
6.140391900260575e-8
1.758647129768155e-8
3.655648076704849e-8
5.323838312497899e-8
3.9305040197887576e-8
3.7013804065973914e-8
2.1960997672874106e-8
1.792335282526599e-8
5.825433966195522e-8
1.2304841796917174e-7
2.0129851182908748e-7
1.7841542112580053e-7
1.316560955394375e-7
8.14859703233537e-8
3.2006041948389266e-8
1.6091791956875706e-8
1.2328301558501855e-6
2.3944788702231685e-6
3.6458376796044066e-6
3.4403761312863755e-6
2.5370758629006024e-6
1.972344514340677e-6
1.4020528815926975e-6
8.339356389314536e-7
3.3152904343707173e-7
1.1363228627805745e-7
3.5818892530376245e-7
1.531569435904849e-7
3.7450482562479205e-7
2.8257013050046785e-7
1.1183103559767826e-7
3.409809755039871e-8
3.1408805552291085e-8
1.1422438182066117e-7
8.464549730008013e-8
8.090999393733692e-8
3.791053525575023e-8
7.477161509066804e-8
2.101461014724885e-7
3.713555168131765e-7
3.4197732587699333e-7
2.9117298342049834e-7
2.2689206124642867e-7
1.4785687003375268e-7
7.536379580026231e-8
1.4822336975428188e-8
1.8462684584186877e-6
2.9453137088222705e-6
6.003387639623624e-6
4.9375357863630194e-6
3.379715576859397e-6
2.489976998732313e-6
1.5705683431265811e-6
6.752161595428997e-7
5.032048472149357e-8
4.353592026465024e-7
2.038455195410016e-7
3.026638160781234e-7
8.186601857394755e-8
2.20117697374342e-8
4.411789757962937e-8
4.139936728584433e-8
1.7492497693267878e-8
6.138365717906946e-9
1.0082706881069426e-9
8.105713671886756e-9
2.359043689696673e-8
6.514120842504078e-8
4.676374493119741e-8
2.3625535217337663e-7
1.0779120695491858e-7
1.3442803070710492e-7
2.0694997416691218e-7
1.7608207041425628e-7
1.67492255346755e-7
1.694611205887379e-7
1.701865513619166e-7
7.238713728799142e-7
1.6215905181533756e-6
3.807003588925297e-7
1.4199898797131964e-6
1.9109549621559556e-6
2.3750976892817442e-6
2.9783062217778117e-6
4.272844722349859e-6
5.993204552028392e-6
8.607390427053249e-7
2.958906831525217e-7
2.0201765929763503e-7
3.6786295429354015e-7
1.6940937405447826e-7
6.219796945500922e-8
2.6973148101446953e-8
1.0132490596101819e-8
2.208236175306076e-8
1.2352127426527917e-8
5.355431488111394e-9
1.3576291707032576e-9
2.8066786118423826e-9
1.8118502956650206e-9
2.821835452897019e-9
5.03075086204944e-9
2.838085526623421e-8
2.35512339172438e-9
1.3967175923195449e-9
2.570048464005397e-10
9.171960128280604e-11
5.366024369875659e-12
1.073714862969413e-12
6.180610531903957e-13
7.361537525182861e-12
3.249994289469976e-12
3.0482019642394964e-12
3.4569454809664505e-12
4.149728519910426e-12
5.091707569964544e-12
6.314116675147913e-12
7.885678398057632e-12
9.911049798758292e-12
1.6910026481885348e-11
1.6545088648215026e-11
1.2155731550971402e-11
1.252568442141563e-11
1.9011784846918787e-11
3.106828031264878e-11
5.0845523534833424e-11
8.410562598490197e-11
1.4299534752061608e-10
2.54023334136551e-10
4.806627486636176e-10
9.962964699855212e-10
2.373068472637236e-9
7.111460998899643e-9
2.8113963255858062e-8
5.269096724266423e-8
7.16211913524998e-8
5.489012773225829e-8
5.929296180210517e-8
1.0502532491029155e-7
7.974435071306034e-8
5.900658874630793e-8
1.113839497828497e-8
9.60465986964199e-9
1.0033421918327709e-9
1.3050687887797546e-10
7.299845651662741e-13
4.1051597234900755e-14
3.4692284731390874e-14
0.
0.
0.
0.
0.
0.
0.
0.
0.
0.
0.
0.
0.
0.
0.
0.
2.3630990991108567e-14
3.4249615094799434e-14
4.969267578404211e-14
7.220634038531564e-14
1.051183720633067e-13
2.1218809082689073e-12
3.0663635700563473e-12
4.3223846293234584e-12
6.087864379114314e-12
8.563546085775708e-12
1.2050465386127882e-11
1.6963027485166702e-11
2.385538643300639e-11
3.3443249290413237e-11
4.659840373232022e-11
6.42745928452078e-11
8.729318688039334e-11
6.601248551653484e-11
7.594409463780633e-11
6.187975572482449e-11
6.143324003088136e-11
7.16910397233178e-11
8.707648872819235e-11
1.1244009785568209e-10
1.6081032938428388e-10
2.54675533793344e-10
4.410523527870161e-10
8.35798729772579e-10
1.7654256259423366e-9
4.237491880044026e-9
7.3410984623370664e-9
6.632052355476661e-9
7.016198883084093e-9
8.403804591903196e-9
1.1113845441541056e-8
1.6141797422577665e-8
1.732866321706833e-7
3.2349295600664214e-7
1.3311705332274188e-6
7.551203565995176e-7
4.873239019056193e-7
3.211738709893622e-7
1.8818449839348348e-7
9.422125101372824e-8
2.7138504706555302e-8
3.2539103257926516e-8
9.509775379898447e-8
2.155939874116142e-8
8.828827159173336e-8
1.141276912307934e-7
9.037192157792092e-8
4.2713924517798225e-8
1.989186848694857e-8
3.153208679313206e-8
2.441436449424476e-8
2.2250876005532375e-8
1.7851634108423396e-8
7.786889613707375e-10
2.38556035643437e-8
6.486679130559324e-8
8.079516317720399e-8
5.814190736047375e-8
4.117545295822505e-8
2.6157490182528478e-8
1.0638930591567085e-8
9.799588662154649e-9
4.756642846518546e-8
3.313751618414423e-7
5.405772102849032e-7
1.5786924835005405e-6
6.763128652612572e-7
4.389579101715346e-7
2.6258621262105233e-7
1.0394482209356966e-8
5.188409379624093e-9
3.508296907062482e-8
9.809683698454977e-8
3.9017284056782853e-7
8.212525116299104e-8
4.004168102171418e-8
2.9714158298027088e-8
2.5477858603470813e-8
1.1928806658135956e-8
1.9712057741195226e-9
1.4055177535121025e-8
1.2731909722090934e-8
1.0294041328218694e-8
9.384752071639404e-9
4.728565358713081e-9
3.1824404872017066e-9
1.2365408441054944e-8
3.0172143950872956e-8
3.7459663459927384e-8
2.495853857801429e-8
1.5935749759121708e-8
8.363775503567411e-9
6.682572527064204e-10
9.524938460461817e-9
2.4900317811269996e-7
3.4459056024855844e-7
1.733765514046e-6
8.923707129978534e-7
5.644417723536709e-7
3.5946817532453466e-7
2.024691705466394e-7
9.618903244731196e-8
2.0897881703186293e-8
4.782733483140267e-8
1.194871950248355e-7
2.1542600603926585e-8
9.752677518662332e-8
1.3285071721896393e-7
1.0760240512667402e-7
4.8646952498657504e-8
1.5389965619040755e-8
3.6617872347598184e-8
2.8040784953237293e-8
2.5214644393984485e-8
2.103831690388166e-8
8.323740686572653e-10
2.4120941965225674e-8
6.612659350259801e-8
1.0144893775976469e-7
7.179318769520934e-8
5.005451661357689e-8
3.170030189807461e-8
1.3921856592878778e-8
7.3108059866620024e-9
3.4151100655833356e-7
8.020786677989666e-7
1.1831221548854872e-6
7.988387529520385e-7
5.586642783966986e-7
4.233968255455434e-7
3.392146103052886e-7
1.2309041507644284e-7
5.978963504665731e-8
1.12568714687852e-7
2.6108720359297366e-7
1.0375041852658757e-6
2.1937040985328007e-7
1.6471960661148898e-7
1.209125532044322e-7
6.268086345264628e-8
2.257864297099539e-8
1.7915325919196528e-9
1.7834844331168935e-8
1.3975288667587689e-8
1.124977177475894e-8
9.939084070751334e-9
3.216452686347953e-9
5.456718241547702e-9
1.535778527710914e-8
3.381587005754111e-8
6.770405219928307e-8
4.244314909358819e-8
2.3776575135801797e-8
1.0277393077501914e-8
2.0868962545049132e-9
3.0257087718241246e-7
8.146821033378249e-7
9.941095381382762e-7
9.307134122170799e-7
7.193544538394039e-7
5.526938352222312e-7
3.80761014382918e-7
2.338331089486982e-7
1.2654659481529903e-7
4.724625667827088e-8
1.180948784265256e-8
1.1566753333897012e-7
1.931914861379072e-7
1.8555231434573976e-7
1.002173424348478e-7
1.793105470228954e-8
6.294614139290028e-8
5.0104980225883316e-8
4.2903890156179465e-8
4.1222940666755595e-8
2.0879874338154715e-8
2.1187739167220087e-8
8.198273460980249e-8
1.250009664788772e-7
9.672011699287588e-8
7.474151124181956e-8
5.4133348221570244e-8
3.2558269270157693e-8
7.1050357017240425e-9
3.0806879640457206e-8
1.0321811503940659e-7
6.134221281759459e-7
6.39581432279082e-7
4.111672282524392e-6
1.2831798481837261e-6
7.453353600448441e-7
4.570938486574344e-7
3.6376058229361414e-7
9.21009652948768e-8
1.3762070199175995e-7
4.424942486567239e-7
1.001720458121968e-6
4.692421167937162e-7
2.593719223720315e-7
1.839155077192894e-7
1.1323604601599287e-7
4.9417026304841473e-8
1.240177687850501e-8
1.660073781010083e-8
2.044334289310902e-8
1.5417738570312748e-8
1.3558280822745182e-8
9.704284871621784e-9
1.5874703288905712e-9
1.2913028532502388e-8
3.1049080050420796e-8
6.844321699004186e-8
5.9564549175991684e-8
3.6296829583721115e-8
1.95484422774286e-8
4.744542263473322e-9
1.2479678507287731e-8
3.735348183009278e-7
7.540793831416439e-7
1.752159005760994e-6
1.2118724933130734e-6
8.454400414858012e-7
5.913805248744965e-7
3.6808573284555454e-7
2.0399997030384244e-7
9.248280119358247e-8
9.354128383417984e-9
4.9276872803151165e-8
9.736463154692397e-8
1.9547673756950395e-7
2.1244566312629665e-7
1.2097258118319112e-7
3.3678350020682584e-8
5.183450308182875e-8
5.6518905291042894e-8
4.595730061450369e-8
4.3855510778576064e-8
2.9601179231376032e-8
1.1978854095092262e-8
6.525931629721042e-8
1.563723384517759e-7
1.251377297085708e-7
9.440491093388128e-8
6.79273219609869e-8
4.254713069909333e-8
1.6323173640416663e-8
1.5752734000015316e-8
5.839841986123992e-7
1.125899678672748e-6
2.7826393861680033e-6
1.4906918341700105e-6
9.653733388929177e-7
6.424049526976192e-7
3.858728771373284e-7
2.590526050108887e-7
4.4515763816582005e-7
5.302251964838078e-7
1.5309590330645314e-6
9.711818282773246e-7
4.925133449341175e-7
2.0114698466626597e-7
1.4495057228076492e-7
1.0706156210071663e-7
4.858337806339928e-8
1.2357501614065452e-8
2.0833602892028054e-8
2.097060391916038e-8
1.557624712684772e-8
1.3670019835386493e-8
7.709600658329504e-9
4.512331030084096e-9
1.6034107082841835e-8
3.4348892680841864e-8
7.021171801423925e-8
9.639166878401646e-8
5.1938960671246016e-8
2.3299173703441323e-8
7.222943039453297e-10
4.6929578599024786e-7
1.4110679572724857e-6
9.341899725802914e-7
1.1699299339257158e-6
9.946588180703828e-7
8.301093878963638e-7
6.28294572481805e-7
4.2688937755780264e-7
2.695116897210916e-7
1.5755821127222126e-7
8.244881605434265e-8
2.5284750881581555e-7
3.322681781158022e-7
2.2490745304339e-7
8.388614424017095e-8
1.5990272675841355e-8
1.0484565361048952e-7
7.975148556966928e-8
7.434960983998321e-8
6.990135832757109e-8
1.3431449911997516e-8
7.441564507144898e-8
1.9356591540582697e-7
1.679636698577492e-7
1.387909982510518e-7
1.1121783979605336e-7
8.056667147197734e-8
4.6754430300599844e-8
8.037222473578338e-9
4.3812589635889975e-8
1.2566835481513705e-7
1.1300216875296768e-6
8.712346710520481e-7
8.431255034493347e-6
2.3511264055177703e-6
1.2576490548648663e-6
6.367603542211848e-7
2.718397283521577e-7
1.211070314466118e-7
6.74170439027115e-7
1.3115255221143856e-6
1.0540062563959098e-6
7.617272381457007e-7
2.7161607188465247e-7
1.7103384448395038e-7
1.5748521063398712e-7
9.181862193383114e-8
3.4921463442599766e-8
5.139368929567832e-9
3.1799596248663823e-8
2.2646892100078236e-8
1.8673631832009296e-8
1.565905467486157e-8
1.7794307755691257e-9
1.3563010920730604e-8
3.308434610827315e-8
7.11235478059191e-8
1.3664132049713267e-7
8.172833751203216e-8
4.339761734795824e-8
1.3502969688765273e-8
1.6868709411429042e-8
5.920334024042175e-7
1.3322229717308903e-6
1.8644613059179567e-6
1.639123945275942e-6
1.2486405529271995e-6
9.506276734185802e-7
6.500008102204564e-7
4.032595618123941e-7
2.3309713258984877e-7
1.1930584236085894e-7
5.372079033775281e-8
2.429753252426728e-7
3.586356128006009e-7
2.5532194627225715e-7
9.439260109413932e-8
8.484058996246685e-9
1.0887596839694638e-7
8.943255098226307e-8
8.027806851273392e-8
7.899309847074971e-8
2.6084184603694155e-8
6.668031102083965e-8
1.9693050231694467e-7
2.1917468289781248e-7
1.8251359729152956e-7
1.4792074950228975e-7
1.0935956804468599e-7
6.8425483156928e-8
2.72467573897273e-8
1.7510046499060527e-8
1.140571534164865e-6
1.9217851748638167e-6
6.006366924181307e-6
3.053820117512638e-6
1.877910555493329e-6
1.1701324303615564e-6
5.964724762554522e-7
2.060814472577984e-7
3.6535958827063044e-8
1.1062212272001178e-7
7.980838275792396e-7
1.2213130816331997e-6
4.029865628143059e-7
1.3361296280733332e-7
9.194125097913435e-8
1.2199824741743835e-7
7.815643175089447e-8
3.1863288243784206e-8
2.125868677639229e-10
3.1400475615062816e-8
2.0924949540426093e-8
1.6913001406107383e-8
1.3655907928064889e-8
3.839484609018322e-10
1.446296268463079e-8
3.116396133061076e-8
6.05247263361803e-8
1.1431599024514361e-7
1.4019201551853937e-7
6.316005039818033e-8
1.3163501137499394e-8
8.094661633435631e-7
2.2287892117592216e-6
7.280739338492298e-7
1.355270061025692e-6
1.3068410610689463e-6
1.215606624739845e-6
1.0511226381681728e-6
8.208755521600735e-7
5.955596389886584e-7
4.152391675566153e-7
2.7910418555461297e-7
4.795426900481928e-7
3.8188203658464777e-7
1.5309034557894317e-7
4.404796636136462e-8
7.205165853979765e-8
1.530953229208707e-7
1.27701900887801e-7
1.317767122957597e-7
6.386980457584976e-8
1.1546514787867704e-7
2.866962543542107e-7
2.776186036774802e-7
2.551073241817434e-7
2.357480969329976e-7
2.0320725470189102e-7
1.5117957463416605e-7
9.060309298921891e-8
2.961563579295328e-8
3.472082041534582e-8
1.1213684113484215e-7
2.6339878762984095e-6
1.4501003616818364e-6
0.000014781288880406807
5.102330719139797e-6
2.7006045841705117e-6
1.3031439680083317e-6
2.986131450814761e-7
6.363402707585939e-7
1.878149417797548e-6
6.62805453385078e-7
1.8853693012777733e-7
4.2986660446879424e-7
1.4899842294795866e-7
5.7856704684182053e-8
9.59399476676349e-8
1.1785413949382408e-7
6.724634248852148e-8
2.5364264200315092e-8
1.725826109066103e-8
3.2212182985590805e-8
2.2766211201577663e-8
1.9445267877520223e-8
1.1701124635324745e-8
7.992622915118648e-9
2.598328137267938e-8
5.2465584790873605e-8
1.0272463608850003e-7
1.9089543331884488e-7
1.3718354482267766e-7
5.253772276124026e-8
6.771181771418672e-9
1.0350637499770215e-6
2.226860828953928e-6
1.3700820245166944e-6
1.8780437359113206e-6
1.6903632047554923e-6
1.50609850193127e-6
1.2427648293899276e-6
9.231163656573059e-7
6.341696543413455e-7
4.0567444950035406e-7
2.2873629081156142e-7
3.721643706479855e-7
2.430209286836256e-7
9.253498226679796e-8
3.3691690552014246e-8
1.7659523418865734e-8
1.8884850517384383e-7
1.9666500005586256e-7
1.4931722856704387e-7
2.101186469965681e-8
2.4990755250310147e-7
3.9593329942629615e-7
3.2951848110018303e-7
3.075699231790749e-7
3.0836186774620557e-7
3.065355539213047e-7
2.7472328234051133e-7
2.0674446652277445e-7
1.278063525339048e-7
5.44553705151559e-8
3.0520117521619104e-6
4.152956894977923e-6
7.726735460437104e-6
7.901372784615318e-6
5.3395320729663966e-6
4.272348202412105e-6
2.2364414607204358e-6
1.0262370257064972e-6
2.004761129691027e-6
2.6447475402561787e-6
2.2060622609695248e-6
9.849522670666802e-7
5.207861713432198e-7
1.3466137572440136e-8
5.718554685423753e-9
3.24638218736656e-8
6.5012647577016154e-9
2.04442423054353e-8
1.4745061063190231e-8
5.4127832138922335e-9
5.919243828523036e-9
1.6529909190140468e-8
1.1139432868501492e-8
7.983942334970862e-9
6.331673474156678e-9
1.768114804648289e-8
3.097347291680567e-8
5.279683240324243e-8
8.878253826416548e-8
1.340991140957876e-7
1.4082037612449264e-7
7.454235277654988e-7
1.1192527192829348e-6
4.863772949371913e-8
7.161001148749285e-7
9.46996165841209e-7
1.0759371738657755e-6
1.1705468913785039e-6
1.2016471608000248e-6
1.100289017457454e-6
8.529915428197735e-7
7.888881915092428e-7
5.101514340874723e-7
2.0522740024555544e-7
1.0103001265170645e-8
3.9326749973587645e-9
6.85964642559681e-9
4.658858229161903e-9
4.136383292047635e-8
1.3111962971148069e-9
3.168455429687785e-9
2.14179818849199e-8
1.6054688532557952e-9
6.691551626108412e-10
3.653139483390099e-10
9.192345015687066e-11
4.7105081202947745e-12
1.2005288784067222e-12
1.2466772634758232e-12
2.1223195042815647e-12
2.418967413662994e-12
3.003966365357112e-12
3.653810220110427e-12
3.974957986585319e-12
4.766780720442762e-12
5.8707364736375544e-12
7.305751458110886e-12
9.155721421790434e-12
1.1551632993133849e-11
1.4680328068847334e-11
1.880769103979829e-11
2.431763202806171e-11
3.177566015326359e-11
5.5765138547488646e-11
7.039839176709006e-11
8.605419733805143e-11
1.2703635384134266e-10
2.2329485419121945e-10
4.330333810332284e-10
9.176010547389256e-10
2.2149797703671893e-9
6.664578642342946e-9
2.595121379419083e-8
4.90655012011155e-8
7.152470909242898e-8
5.580318773230481e-8
5.8922255694470027e-8
1.0178035625619506e-7
7.494976857590188e-8
3.078867303159298e-8
1.35104736775346e-10
3.734002549218819e-12
1.1666536633558263e-13
0.
0.
0.
0.
0.
0.
0.
0.
0.
0.
0.
0.
0.
0.
0.
0.
0.
0.
0.
2.3784799008891486e-14
3.4298433807654974e-14
4.973323290329157e-14
7.238207151103129e-14
1.0567764294705552e-13
1.5477395173743672e-13
2.274467438357535e-13
3.3549508971480186e-13
4.969452244030963e-13
7.395466625625445e-13
1.1063849037519295e-12
2.2173183638188288e-11
3.9810471000134485e-11
6.45122582253679e-11
9.795660033514903e-11
1.38784828074381e-10
1.830845610357799e-10
2.2259149887850813e-10
2.4353951513284126e-10
2.2714508413532826e-10
1.5209102706351666e-10
1.7749524926964177e-12
2.4998839017809844e-10
5.616719161404583e-10
6.087778178350456e-10
6.14204649579648e-10
7.120332192065111e-10
8.399983115032431e-10
1.1822647351438991e-9
1.831075407867937e-9
2.985027088266004e-9
5.118948956991387e-9
4.102335603353433e-9
2.7827722663892725e-9
2.363041531437306e-9
2.41631323140062e-9
2.8418686342885995e-9
3.712448156624126e-9
5.2838068297888335e-9
8.157018581463525e-9
1.372536657527012e-8
2.460720253464912e-8
2.6720823575861946e-7
2.544751883586598e-7
3.9346503585435016e-6
6.638508134721582e-7
2.746813453440967e-7
1.030911949230294e-7
1.506418485861461e-8
5.8952812012139926e-8
2.865983203176592e-7
6.097216532192443e-7
3.6611797633355174e-7
2.136331876872873e-7
1.2810823751241076e-8
1.816121312411277e-8
5.933719050025923e-8
7.399945835137793e-8
4.75951702264742e-8
1.3818820743681918e-8
1.4923293504677534e-8
1.468162032544823e-8
1.1264034570361214e-8
9.83339754055058e-9
4.027358967607354e-9
4.804451730187941e-9
1.3396896573774296e-8
2.712687974357228e-8
5.221432094378765e-8
8.100812355553129e-8
3.876765360495358e-8
1.5858460495323033e-8
6.303661232536943e-10
2.759577881125163e-7
1.112762658559771e-6
2.1624395033849744e-7
5.332496300965607e-7
4.858519524039042e-7
4.3513103743613897e-7
3.7217748503601226e-7
3.125920047786896e-7
3.060933542320602e-7
1.8095263048486466e-7
1.5946824786127478e-7
1.890969854393302e-7
1.5534328891489908e-7
8.17379541567272e-8
2.7967249982880434e-8
2.2384955877613537e-8
4.7022917164170795e-8
3.4991808610645386e-8
3.117098142758412e-8
2.977413699044662e-8
1.0938776866899037e-8
2.0102844408343905e-8
6.63194912679368e-8
6.141951819355894e-8
5.06458013227704e-8
4.1364024806304036e-8
3.125009603754734e-8
1.8677871782649777e-8
1.269541256390464e-10
3.6082304559557703e-8
1.1199987580016137e-7
5.819384373887721e-7
8.234493686946566e-8
6.278276543472298e-6
1.482079314533596e-6
7.261286462703312e-7
3.3993742612420943e-7
1.266214815541691e-7
6.0720249664913446e-9
1.5675839957805083e-7
6.277748638107945e-7
1.319714333090587e-6
3.21236541054374e-8
4.1292192768727165e-8
1.1480295620620764e-7
1.5782635763403478e-7
1.0025494386542301e-7
3.17643739008101e-8
1.3975145958210612e-8
3.517842100023393e-8
2.648985288342894e-8
2.3284996916054263e-8
1.6983814510646305e-8
3.3864367511804897e-9
2.3946471806121897e-8
5.5731563592708084e-8
1.2009208133224205e-7
1.2896767631234415e-7
7.354217851788495e-8
3.817441399411703e-8
1.2289315797855251e-8
4.692200698768178e-7
1.6558943479356839e-6
6.668993573885099e-7
1.0384086972041834e-6
8.884093950604589e-7
7.549112726549513e-7
5.885347258649101e-7
4.165058428076149e-7
3.0094078230504216e-7
2.984063547475101e-7
4.7573502927648057e-7
6.648475124487833e-7
2.9218139376728637e-7
2.1050665132139434e-7
1.3147728537586707e-7
5.410922538228402e-8
6.958795230155515e-9
5.340756096334007e-8
4.0116127123666536e-8
3.1731338321616177e-8
2.986122769939884e-8
1.6974449283309702e-8
1.1322022294688196e-8
4.380087960125728e-8
1.0332921662764833e-7
1.2018242073933999e-7
8.771945320364311e-8
6.094331880808428e-8
3.590290088881184e-8
9.234532639617534e-9
2.4924858889492728e-8
6.890841097794778e-7
1.1693067955861948e-6
3.638009656679605e-6
2.150907249235954e-6
1.3998118549225296e-6
9.25135565411633e-7
5.351953736628035e-7
2.5855025131664374e-7
6.050510607116428e-8
1.1568773329873094e-7
2.5234893721843356e-7
7.633686960178628e-8
2.439714027833673e-7
3.0103774051687434e-7
1.6504568060974721e-7
5.312429569323888e-8
1.826701338333249e-8
7.690328548514426e-8
5.821257919169391e-8
5.23963337818802e-8
4.461806684823553e-8
9.250615173993238e-10
5.429813690268038e-8
1.4544393394095321e-7
2.3067404370129591e-7
1.6525699042901192e-7
1.1443453960042681e-7
7.090233751188521e-8
3.181395628272161e-8
7.197093623375404e-9
5.454017360500807e-8
9.667587908153848e-7
1.4199821380710794e-6
5.456500821725102e-6
2.531535541251943e-6
1.5654540632839657e-6
9.70535196608712e-7
5.200183251204296e-7
2.555467052731662e-7
1.891732100177129e-7
6.7381096550305e-7
1.2734408994421527e-6
4.501310035798991e-7
2.578758192686804e-7
2.1701341267250705e-7
1.241237112837284e-7
4.781699442474892e-8
8.920171462809706e-10
6.924285389308031e-8
4.4976859320262116e-8
3.731279016491843e-8
3.5112278184585605e-8
1.318892667405854e-8
2.2291819175870924e-8
6.605249043690157e-8
1.4516359682158504e-7
1.490472993952114e-7
1.1045233862586158e-7
7.590996336443585e-8
4.1703194003264996e-8
4.693369393378706e-9
4.092786951356772e-8
9.430921324245237e-7
1.4801818522168284e-6
4.671955112906539e-6
2.823956383934279e-6
1.8353710687055604e-6
1.2243810305982082e-6
7.148635486897185e-7
3.447203769988777e-7
7.368239683576101e-8
1.6857095791736724e-7
3.179276507531765e-7
9.656130889724001e-8
2.972417410966497e-7
3.352999724558245e-7
1.580803157232875e-7
4.991794923420747e-8
1.4555321652395964e-8
9.499510444791681e-8
6.983472168157418e-8
6.384315908858945e-8
5.4013148885178463e-8
5.515343555009603e-9
7.975682702655508e-8
2.0042798260648246e-7
2.9565822839215235e-7
2.2343753752499367e-7
1.589517271959477e-7
9.973278773422624e-8
4.8239651721520523e-8
2.3835920372761584e-9
1.1457438888055856e-6
2.393168526641491e-6
4.190597642941928e-6
3.1335464235647665e-6
2.178444420656506e-6
1.5700752057840427e-6
9.81978760769025e-7
5.101950405825526e-7
2.0129156768601732e-7
9.452602633665676e-8
3.487621967097075e-7
6.892823866573299e-7
2.3387079465192027e-7
1.556693149960078e-7
1.5668412677521412e-7
8.989478731085263e-8
3.3895876900239595e-8
4.489788860770441e-9
6.382473299747956e-8
3.840094712780359e-8
3.242963256503777e-8
2.9217268725089676e-8
2.3944834695462226e-10
3.3189407695207315e-8
7.338939843379933e-8
1.4090927312780308e-7
2.00357053341042e-7
1.7277470444655177e-7
1.216957767593951e-7
6.776477728371757e-8
1.845622865130216e-8
1.161623795841807e-6
2.8169263568049866e-6
2.1154341747884634e-6
2.954219257699623e-6
2.4898408708441514e-6
2.1584051962126563e-6
1.7950824913194518e-6
1.3038280678896651e-6
7.370857365715999e-7
1.7269887922970847e-7
2.1723340116599778e-7
3.131471371560665e-7
4.5329295717685644e-7
2.542653516294554e-7
9.379689348161467e-8
2.0558202577717044e-8
8.067910632679683e-8
1.1511748490503925e-7
9.670003520692813e-8
9.115850439207893e-8
4.374875980451616e-9
1.4199703231678284e-7
3.308314896560335e-7
3.807692643407083e-7
3.3367475640879085e-7
2.896075401840722e-7
2.2301806966626892e-7
1.4017571214846694e-7
6.456323584147154e-8
7.612834643106868e-10
6.431932252490931e-8
2.5387446784121624e-6
1.9923217323986934e-6
0.000010892207443888537
5.8956957337648816e-6
3.5326695780762e-6
2.1687261927281318e-6
9.818366916241873e-7
4.6058010026972994e-8
7.489623351107644e-7
8.839512652053362e-7
7.175374317909511e-8
1.0726669172483106e-7
6.09257337392961e-8
9.572663690747618e-8
9.555866580291003e-8
4.7059773441685624e-8
1.733243794328172e-8
3.987094126861618e-9
6.892391845759652e-8
3.794932800524923e-8
3.2507712048377344e-8
8.793782096913732e-9
3.750780736429524e-8
8.139182891978507e-8
1.424072588245516e-7
1.9720450212415805e-7
2.1131511215734875e-7
1.998035749141869e-7
1.6169270125507036e-7
1.0096740316281184e-7
3.919241787417924e-8
1.6095676103643388e-6
2.5928623526086245e-6
2.499946503038907e-6
3.7526718189362833e-6
3.340791024579775e-6
3.0471222282064844e-6
2.881028126407638e-6
2.469469596554769e-6
9.65925529598901e-7
3.07359044007468e-7
6.378762344957145e-7
4.137225815169316e-8
1.8812552153522263e-7
1.3207206762372692e-7
4.8994897670033184e-8
1.7354078618915903e-8
4.524335090441791e-9
9.319061817393766e-9
2.4014810134118872e-8
4.6201307877107176e-8
1.4124031435184847e-7
4.099872012985437e-9
2.829601818585531e-8
1.4924708645065258e-7
7.217667360404761e-7
8.149137077694371e-7
4.7439908880714086e-7
4.1165203509427025e-7
4.004919879279717e-7
3.728421551690364e-7
1.1838755937209577e-6
1.7856610963791963e-6
1.946466028159053e-6
3.21890586825392e-6
4.178637850931723e-6
5.164646342244759e-6
7.053970230884354e-6
7.889939927471957e-6
1.434005436582963e-7
1.6539465353122853e-6
3.2259227072969344e-6
6.00751167140208e-7
5.841111310194508e-7
2.624413863978329e-7
6.69552680336911e-8
3.660087930062792e-8
8.986533687958055e-9
6.0346289382388995e-9
7.80123284655059e-10
2.896620957031148e-10
1.8471185112418764e-10
6.577139096341533e-11
1.2492094240408055e-11
7.609314059229557e-12
1.3679175396347174e-13
6.868949614530737e-12
8.545322912108992e-12
7.339874459876214e-12
3.9969321449847826e-12
1.943318058418891e-12
1.2684337200217912e-12
2.7295117719297273e-12
2.5155453231954112e-12
2.6864885479848137e-12
3.0394453478929966e-12
3.5170427659064482e-12
4.1031906283253016e-12
4.7936173591269425e-12
5.581756519321727e-12
6.443318900929104e-12
7.308241215025777e-12
7.999288875007233e-12
1.5345206984714167e-11
9.700543277691996e-11
2.8738647420070415e-10
7.942768862102769e-10
2.9803346575836308e-9
1.1406197373405814e-8
1.1093803958535612e-8
3.5415776531385463e-8
2.331265862587385e-8
2.1741276387428514e-8
6.155657492369064e-8
4.04968085921039e-8
4.295043623538511e-8
3.0148647701734653e-8
3.112057677929335e-10
2.4892196742369474e-13
2.5394246295541287e-14
0.
0.
0.
0.
0.
0.
0.
0.
0.
0.
2.8751002097441304e-14
3.9287854972287534e-14
5.377786189341662e-14
7.374509543043689e-14
4.452262267738273e-14
0.
0.
2.936576308534823e-14
4.187132088247515e-14
5.515642264617246e-14
7.38965029017434e-14
1.0242871052771311e-13
1.4556749976368194e-13
2.0999180444087104e-13
3.0564976313511273e-13
4.475823338772073e-13
6.586426437221938e-13
9.737277564345546e-13
1.4464726754411806e-12
2.1599662646824353e-12
3.244117332330818e-12
4.90420080367807e-12
7.468548497251812e-12
1.1469742880276995e-11
2.0376673939938327e-10
4.1846635504027765e-10
7.192165270947297e-10
1.0496363826297783e-9
1.2393008472789533e-9
1.1170627352046628e-9
6.001821763418172e-10
3.073016173258735e-10
1.5579154340617166e-9
3.0929204981012043e-9
4.856020365337959e-9
4.283975910014986e-10
3.1945569747916986e-9
3.905175122565904e-9
3.923831862459982e-9
4.411475135571843e-9
5.768183364321839e-9
9.345428525187939e-9
1.7276774174531487e-8
1.3927671214741571e-8
8.966009193991344e-9
6.299688325142595e-9
4.837231868940585e-9
4.171469093083499e-9
4.197886662541935e-9
5.062947860642179e-9
7.3370699822156025e-9
1.2479427775770867e-8
2.104593819196963e-8
2.0057421418302854e-8
3.233059384569805e-7
4.0631654869061966e-7
3.355940782124761e-6
6.378991210476757e-7
2.359529400486655e-7
7.255075173168701e-8
1.0737806620396814e-8
1.0797753977868943e-7
1.0013901015203186e-6
3.4896841038104135e-7
3.764986145133017e-7
3.4428860824836165e-7
1.6406328362711087e-7
2.4392080269516134e-7
1.3823934953097978e-7
4.92996464805522e-8
6.198785242194597e-10
4.576550850995292e-8
3.3431911088590044e-8
9.719883496541457e-9
4.2028079971536215e-10
1.118271064537374e-8
7.436816246287243e-9
6.256015049543313e-9
2.4661860619236093e-9
3.5785660364408136e-9
8.096719899581481e-9
1.3642911875653166e-8
2.0189767322789833e-8
2.5935440659364144e-8
2.9662450520584883e-8
1.4960728110789065e-7
3.640683072913202e-7
2.353251139330856e-7
9.768398491653216e-8
2.8370197018508086e-7
3.8263208007473806e-7
4.494941566206239e-7
4.949919348000281e-7
5.130531585356676e-7
4.972552182536217e-7
4.516414171838778e-7
2.7245328831733517e-7
1.200479692849847e-7
3.383872677167255e-8
1.212505238411429e-7
9.893787176363218e-8
8.827486886761177e-8
9.40375131252893e-8
6.130772554298038e-8
5.296164220636319e-8
1.3679736240967224e-7
1.2567645351167566e-7
1.1458847134870363e-7
1.0511481844181686e-7
9.228532494386306e-8
7.080695920580238e-8
3.0241738946377454e-8
5.9273043247056324e-8
1.6294702994517723e-7
1.4772109187175042e-7
1.3631416262855897e-7
1.5413550329640634e-6
7.07260057546157e-7
0.00001121226640293583
2.117452397110922e-6
7.989466508168814e-7
2.5669720000320594e-7
5.865155872524849e-10
2.62734334010415e-7
1.7427477863905412e-6
8.716871117997924e-7
8.801620350227439e-7
1.4304838227518278e-8
1.6319784227575728e-7
7.131857842451502e-8
9.899997676593041e-8
1.3498794323848667e-7
5.9025739799517636e-8
1.6891701138418515e-8
5.516933690002221e-9
3.3644998274503096e-8
2.35263340675092e-8
2.0943602763046604e-8
1.0546353535385069e-8
1.1750587805324464e-8
3.14610704416648e-8
6.1152287372107e-8
1.1330221008226768e-7
1.8825233629527313e-7
1.4336890160009108e-7
6.553039997397134e-8
2.186978418403845e-8
8.352117176325591e-7
3.1102168920274254e-6
3.5246502065437373e-7
1.6155282326861295e-6
1.6135845690592535e-6
1.5254384685584999e-6
1.3715988297017969e-6
1.1003080684890765e-6
7.685878008871588e-7
4.722836192744167e-7
2.707162832257679e-7
4.4571431008618174e-7
3.481699376145034e-7
1.602772884125092e-7
5.579959195972031e-8
4.204477121577049e-8
1.2587019693733746e-7
8.838202095820323e-8
8.43540884070823e-8
7.823395936353984e-8
2.066145420440694e-9
1.0878739838770519e-7
2.0668373105182458e-7
1.8598421924268307e-7
1.6517397241491014e-7
1.453524412263686e-7
1.1577376363353525e-7
6.756272930694632e-8
4.8570016825446716e-9
1.0019238229329463e-7
1.5853137907193484e-6
9.786398351332436e-7
9.879715876136748e-6
3.828825333022306e-6
2.1528466476747086e-6
1.2067529563344792e-6
5.594554809115699e-7
1.298021388773645e-7
2.6768815220677155e-7
7.77017825783301e-7
8.005462035946069e-7
2.2833724499755705e-7
1.1105484006629407e-7
2.8555217631187882e-8
3.175745260597527e-8
6.956534873374835e-8
3.524381994414202e-8
1.251625888419721e-8
4.323999891303416e-9
8.358672233787713e-9
4.364200954818442e-8
1.498151078700002e-8
5.585947764797078e-9
5.041640249028249e-10
2.1175096474639424e-9
3.201336466088247e-9
1.0114837025564532e-8
4.79135418488372e-9
6.243131122402806e-9
1.3579663718058875e-8
7.395529846416092e-9
1.9652525581352564e-9
1.298629084913655e-10
6.848608252768016e-11
6.990607565825503e-13
1.6061865904832428e-13
2.6953634976014437e-13
5.4723249921960416e-12
3.132533875862233e-12
3.245342595991634e-12
3.782064249031545e-12
4.585974980532661e-12
8.360763587382817e-12
8.16923157696044e-12
4.622257056637059e-12
3.3073672060968097e-12
4.428469682533274e-12
6.8274123989128775e-12
1.04519744757172e-11
1.5889446226347195e-11
2.4296725243255626e-11
3.772798662456962e-11
5.993801419769158e-11
9.815024189656481e-11
1.6716666854843333e-10
2.9982165811369915e-10
5.769188176695237e-10
1.227807448213371e-9
3.0534916722975162e-9
9.846159123333308e-9
3.738792614606088e-8
5.8627474543658176e-8
2.2180819144556066e-8
1.449463262759198e-8
1.1335498820532728e-8
1.020142334422845e-8
1.0497579506152466e-8
1.2211638181507889e-8
1.4863464429938422e-8
1.5488790526237678e-8
1.4005427314498364e-8
1.374711143248167e-8
1.5219532719896488e-8
1.491629832554787e-8
1.606397834640641e-8
2.2146560174470678e-10
2.1453060671587535e-11
2.857023048330932e-13
0.
0.
0.
0.
0.
0.
0.
0.
0.
0.
0.
0.
0.
0.
0.
6.492502993282841e-14
8.324655761735387e-14
1.0909162345519721e-13
1.4719841802224125e-13
2.017911626047003e-13
2.7927387510544856e-13
3.8890259911951034e-13
5.439865752245921e-13
7.636443697429582e-13
1.0753327388408472e-12
1.5184730693363293e-12
1.5949581295238912e-12
8.245663219224998e-13
6.511831098596764e-13
7.216562419328191e-13
9.69475495046844e-13
1.3578706838288032e-12
1.9000072433404712e-12
2.6928964921958805e-12
3.906697492684671e-12
5.809379446957415e-12
8.83441345075512e-12
1.3706688599133372e-11
2.1674827066587056e-11
3.495681465729485e-11
5.763802771065846e-11
9.759263295726767e-11
1.7091459026963235e-10
3.131560524229752e-10
6.114010366023976e-10
9.492937596315183e-9
2.8527899845852226e-8
2.45363757332203e-8
9.351512433047116e-9
3.554913317505228e-8
5.348128222355726e-8
6.778606683626608e-8
7.929885215490997e-8
8.69355694093808e-8
8.945218306735367e-8
8.670326090451044e-8
7.988880671430313e-8
5.6735708895410485e-8
3.180926742844061e-8
1.5530927846868946e-8
2.105985327083889e-8
1.6390045711685094e-8
1.576268332849514e-8
1.5245173263577324e-8
3.340485100432977e-9
1.9221572220548355e-8
3.8865690076579606e-8
3.2265200995875035e-8
2.7410627244327507e-8
2.3100512049487307e-8
1.804862318914471e-8
1.0719656322479848e-8
5.526078720848912e-9
4.9175154287191455e-8
3.401142625372166e-8
2.864885955089159e-8
1.2095067856730262e-7
2.427189027606381e-7
2.485928612660172e-7
1.1257870730123945e-7
6.700061714152329e-8
3.1691320901295153e-8
5.896564360105694e-9
1.888625188530117e-8
8.313264532170142e-8
3.7784911159506507e-7
1.5576644110657538e-7
1.2875560994587119e-7
5.93602095479999e-9
4.9434315008313945e-9
2.465209896318589e-8
2.654486592155934e-8
1.6946116382720037e-8
7.59969974225243e-9
8.749328143094649e-9
5.6868420123363955e-9
4.504184614292903e-9
3.924226638761226e-9
1.0482463318007788e-9
2.6604054916472035e-9
6.6178641023344805e-9
1.3354808192683216e-8
2.595727934220803e-8
2.98821243993619e-8
1.486222335521426e-8
6.1492149988274045e-9
3.429467585308707e-10
8.71713661602026e-8
3.7197920280713774e-7
4.9591076335059726e-8
4.511258482037103e-8
2.320801148938517e-8
7.092580628946188e-8
4.3389749989714896e-8
2.2399369253379804e-8
8.90145924604889e-9
1.930109569730222e-10
6.289188123384619e-9
1.2915308111375155e-9
4.903691368301856e-12
3.277249618356671e-10
5.1609206795580805e-11
2.207265167627365e-9
6.337572512237435e-9
7.1545270786441545e-9
6.19432902146903e-9
5.94799787822018e-9
3.603527502329031e-9
7.921220693839878e-10
6.8420574894225754e-9
8.328954553246266e-9
6.842477605031626e-9
5.483470138340988e-9
4.071814979706819e-9
2.5785114171781574e-9
9.707036519882774e-10
9.402767189888073e-10
3.60821375987589e-9
1.6903016064960007e-7
9.265909805934532e-8
2.4857971383216235e-6
5.77293319667475e-7
2.895077113752876e-7
1.4208300465080393e-7
5.577655626259369e-8
9.069987552628602e-10
6.390704725272568e-8
2.4207740544195396e-7
1.3004064040727836e-6
4.272464541228251e-8
1.0363858147101989e-8
5.305218842850049e-8
7.199625095651925e-8
5.628051684014599e-8
2.5673927487696615e-8
1.2692654785464955e-8
1.7546813726643405e-8
1.3294963869247709e-8
1.1816165280648503e-8
8.02532754538687e-9
2.4467392801129687e-9
1.3068637521337976e-8
3.0380324813854715e-8
6.583185629273411e-8
5.8904434860947795e-8
3.4442204965803176e-8
1.8221410093252666e-8
5.278014572986363e-9
2.0752976827221769e-7
7.687727155472115e-7
2.113111526927979e-7
3.900515242869726e-7
3.304619183958565e-7
2.8799482676680655e-7
2.464902019636705e-7
7.285427630544514e-8
1.3591172312132155e-8
3.023259862153177e-8
6.647435420353141e-8
1.2041355076907907e-7
5.975406578785101e-8
4.796070903183669e-8
4.2110280537593456e-8
2.052992562375698e-8
1.6523604282215914e-9
1.586496904759923e-8
1.5728228342246832e-8
1.2366607830988525e-8
1.125971567925692e-8
7.2457884359980205e-9
2.2227094766778684e-9
1.2636277514875365e-8
3.177460808258101e-8
4.562124621866019e-8
3.1020078223901315e-8
2.0478844438456005e-8
1.1691190794028581e-8
2.9341937875984865e-9
8.281512294838981e-9
2.6749251738872983e-7
3.986363754830504e-7
1.7410104133362714e-6
9.383578412367476e-7
6.025154766661791e-7
3.891248964966328e-7
2.2230668512502416e-7
1.0811953271717783e-7
2.7769492635076925e-8
4.350164359648133e-8
1.1375236795647132e-7
2.8235331590716133e-8
1.0794398106917234e-7
1.4303885544026575e-7
1.1214906614815016e-7
4.7913792328151305e-8
1.9115549462973084e-8
3.878975232765015e-8
2.986981153625498e-8
2.7037741453199543e-8
2.2186899146513108e-8
3.4684118191288466e-11
2.7193549791811518e-8
7.407057737806802e-8
1.0449018481812364e-7
7.438204627523784e-8
5.205518952347536e-8
3.29019880604928e-8
1.4125223805836174e-8
8.541068967821634e-9
4.545664874071678e-8
4.259501119222324e-7
6.996896577713096e-7
2.225514450684784e-6
9.801078675552794e-7
6.234292782355737e-7
4.3701232213299124e-7
3.3177731096511993e-7
5.961258310637981e-8
7.306805116447199e-8
1.765365452407173e-7
6.926097853221106e-7
1.8712329634254583e-7
1.32573521277067e-7
1.2024735882894014e-7
6.928201923592515e-8
2.660207769472172e-8
1.8238497585823188e-9
2.259077438002673e-8
1.8727608558835183e-8
1.5176969820938824e-8
1.3866500351318436e-8
6.5268261379331425e-9
5.681038228630985e-9
2.0259306751465986e-8
4.892930599599683e-8
5.725338976678783e-8
3.857339314227804e-8
2.484109729162186e-8
1.2928171567186744e-8
2.411453292005544e-10
1.763318646066463e-8
3.5392626548265673e-7
5.066732510773143e-7
2.3212515215413298e-6
1.193873286548843e-6
7.529567118191832e-7
4.763854848944395e-7
2.660915342460598e-7
1.2648037604852802e-7
3.010143816204661e-8
5.426850122907945e-8
1.3069009215713245e-7
3.983426071908538e-8
1.3404928789058777e-7
1.7894889175055364e-7
1.3357565135407712e-7
5.1270835145114015e-8
1.8346115666848057e-8
4.8136127725258844e-8
3.692958021230261e-8
3.336164010584185e-8
2.7952207524167606e-8
9.055310275096512e-10
3.241888313074035e-8
8.832692514122571e-8
1.3276276284792942e-7
9.464804239140086e-8
6.602228446044796e-8
4.176506809316916e-8
1.892433382865557e-8
6.579147347629713e-9
4.6896267328537254e-7
1.0906683223136864e-6
1.7801053109465664e-6
1.1929023113503312e-6
8.235661317389073e-7
5.907805898235419e-7
3.912084217118786e-7
2.93422579525865e-7
3.6837067930475344e-7
3.1777414033430257e-7
6.508560163560889e-7
1.2759359804061368e-6
4.6772832895116044e-7
2.166622321273613e-7
1.4762739634179686e-7
8.789141831059969e-8
3.399326894396158e-8
6.561319037030678e-10
2.6625725175905564e-8
1.9866643017827572e-8
1.586796157111539e-8
1.4102672797962254e-8
4.708267917391074e-9
8.024282613855737e-9
2.232630546810951e-8
4.87648298896665e-8
9.869293966629033e-8
6.636197085889561e-8
3.744421113759569e-8
1.625304052915768e-8
3.2881283945120957e-9
4.348596671803805e-7
1.1712501810540622e-6
1.2796588998001244e-6
1.2539875652057073e-6
9.815005795013011e-7
7.64758703218663e-7
5.352552807160031e-7
3.3475046042838943e-7
1.8838597992642167e-7
8.340823649937747e-8
1.1653459928338183e-8
1.7915463846333616e-7
2.7988418702991353e-7
2.3903244812736334e-7
1.0450982077967327e-7
1.1781141369290132e-8
8.547136411250715e-8
6.892107904121885e-8
5.99576654668657e-8
5.81037990818993e-8
2.6441913047772805e-8
3.563503661270837e-8
1.2689344028347297e-7
1.6847188287502016e-7
1.3298137816760854e-7
1.038887545230259e-7
7.517995615892294e-8
4.512381398557167e-8
1.1711158081631482e-8
3.232939666509377e-8
1.0332783214876515e-7
9.107648818390837e-7
8.747038238450655e-7
6.475924699024568e-6
2.012858419753255e-6
1.1238847289821453e-6
6.106469625474982e-7
2.997388311778357e-7
2.2181789880419953e-7
4.590770355095864e-7
1.0958258518471956e-6
1.1419581719213197e-6
7.959330067928663e-7
2.9287641040255613e-7
1.8904594067025792e-7
1.4602520087629947e-7
7.207743352493925e-8
2.2581629312147775e-8
2.000950137452175e-8
3.075224099889527e-8
2.236802268006813e-8
1.9486578857238045e-8
1.4740572396129335e-8
1.7754785008032144e-9
1.8473508332040402e-8
4.3887653053974826e-8
9.598587024656551e-8
1.0155727629015768e-7
6.223668850929491e-8
3.375949730564649e-8
8.780698545294575e-9
1.943276259207825e-8
5.621434746475449e-7
1.1631837284793455e-6
2.2491824664661457e-6
1.6888104218797638e-6
1.210507420784348e-6
8.726023994320708e-7
5.611405418300411e-7
3.238981678470177e-7
1.6325841077178153e-7
5.04340827536532e-8
1.6376800013960824e-8
1.760465023158301e-7
3.0581548541555765e-7
2.7538852267033485e-7
1.1646803928246765e-7
2.5261147197468315e-8
7.313747541027854e-8
8.010855864272336e-8
6.689269281304294e-8
6.542956753932344e-8
3.7888074452128114e-8
3.032619608408476e-8
1.2089491719598128e-7
2.2001300920707733e-7
1.764502558323879e-7
1.3759844002703006e-7
1.0012879782722381e-7
6.26964297425867e-8
2.561433189315843e-8
1.4924858625699665e-8
9.303408511873801e-7
1.7053238592405354e-6
4.642697074713991e-6
2.504840350810009e-6
1.590565585717988e-6
1.0268385372582605e-6
5.621787554821407e-7
2.5496032830884555e-7
1.0686804766486173e-7
3.256730925244259e-7
8.950545559424728e-7
1.0637458020529012e-6
3.7535292946415385e-7
1.5094859660419022e-7
1.3650109093192783e-7
1.237230587083437e-7
6.122862188405059e-8
2.022670932556136e-8
1.7633877875014556e-8
3.0483133986512356e-8
2.1292711962846913e-8
1.8466650812992963e-8
1.2363473721953e-8
5.036320146109244e-9
2.0939374833257316e-8
4.413348781966552e-8
8.827246709951463e-8
1.5765776183399632e-7
9.694631045981971e-8
4.4830562423658496e-8
6.272478692544357e-9
7.303431984845147e-7
2.094968466282377e-6
1.057403405295024e-6
1.5600134166745549e-6
1.3939611075350762e-6
1.2247019905021452e-6
9.92461784519852e-7
7.221987883767632e-7
4.867728370686815e-7
3.1001510547146055e-7
1.8563509032947415e-7
4.2066289854223284e-7
4.406679939783661e-7
2.049297714074125e-7
6.613451764453864e-8
3.282761414273899e-8
1.4752442298246964e-7
1.1170845739026372e-7
1.1042634646648063e-7
9.317686182589478e-8
2.4300268146580542e-8
1.837333763440894e-7
2.775958488135511e-7
2.4369617608746054e-7
2.1387822501878955e-7
1.7839057421095482e-7
1.3059594670596594e-7
7.694573521788688e-8
2.214702438968766e-8
3.7928526778017467e-8
1.1374317872415867e-7
2.013274713548508e-6
1.3218004907944266e-6
0.000012983962321242897
4.173381749155603e-6
2.226699100253419e-6
1.1049044519146094e-6
3.6840691166091225e-7
1.4461461740565614e-7
6.975638583904175e-7
1.5611137474172438e-7
9.008205242503386e-7
5.44752333332566e-7
1.7648548711155165e-7
1.1436529661273099e-7
1.5291806768669702e-7
1.0916265618330607e-7
4.758205944381536e-8
8.86511121346437e-9
4.5258420387353906e-8
3.1501861884053884e-8
2.4664628010971753e-8
2.175823158366754e-8
6.164456743003227e-9
1.6230938411184807e-8
4.029806327095111e-8
8.304346546526322e-8
1.659904079484206e-7
1.67216396646882e-7
9.128774458376621e-8
3.399556558857293e-8
1.418498430950721e-8
9.562591450954936e-7
2.0747675089093884e-6
2.012611859989218e-6
2.20994165003794e-6
1.8172157248401904e-6
1.507913946967723e-6
1.1477781101420462e-6
7.849390079195477e-7
4.966936909116419e-7
2.8719595035072506e-7
1.4133540431142667e-7
3.713546984221132e-7
3.731642207171308e-7
1.6805751591106548e-7
6.043354390044362e-8
1.7794720865426637e-9
1.3999767089754983e-7
1.1963621698723198e-7
1.0933485165656535e-7
7.780822655034915e-8
7.533039335508406e-8
2.4916909578739495e-7
3.2823840644609024e-7
3.0019181454823827e-7
2.8143138623161555e-7
2.578587420404914e-7
2.091658263027323e-7
1.4141131747970235e-7
7.435281097756172e-8
1.3214456663984654e-8
2.2749854190606844e-6
3.363298994671645e-6
7.938017834800601e-6
6.059891924521873e-6
3.874580731878921e-6
2.6905895414140837e-6
1.402280366930261e-6
1.2988123297841654e-8
1.2594565484720721e-6
1.6692993906651137e-6
1.179517393555448e-6
2.721157240442316e-7
6.84858569018445e-8
4.127767011881813e-8
4.069066995240518e-9
2.313531354777266e-8
5.1594637634810774e-8
3.013144181448916e-8
1.062591813896787e-8
9.501861324686355e-9
2.5853382659887813e-8
1.795699510804785e-8
1.5544926570344123e-8
1.5066378361430352e-9
1.7585229368347618e-8
3.548475315124949e-8
6.397465015484442e-8
1.134068718606664e-7
1.7830111770827233e-7
1.6816922477560096e-7
8.494907076239146e-8
1.1475850207258913e-6
2.0516763239737325e-6
3.467884525290075e-7
1.3997711842486904e-6
1.5668950209890633e-6
1.635477710661208e-6
1.6734763521617362e-6
1.6175008152731087e-6
1.3761508975504131e-6
9.365244497792646e-7
4.736069138279217e-7
4.014740996111759e-7
1.579066612052543e-7
5.3765514153538205e-8
1.925527165461433e-8
3.3548958233306374e-9
3.6509077671607336e-8
8.596519012367558e-8
4.538729018526934e-7
5.2188492022560506e-8
2.5044554073657972e-8
1.347987256238236e-7
1.0700616132221383e-6
9.915936912552632e-7
5.231771486449432e-7
4.5095566966881893e-7
4.5553783741792415e-7
4.535862719591841e-7
4.1364117222653293e-7
3.265163326362634e-7
2.2042238202977876e-7
3.053782566338504e-6
1.36326858619493e-6
5.857381482535761e-6
8.368061677315273e-6
8.198572763657443e-6
9.287008783457352e-6
1.3876300942035818e-6
1.7953350208564085e-6
3.434974850340552e-6
3.642674664193227e-6
1.5392361320103476e-6
1.5296657943988244e-6
6.445969196911665e-7
1.0501174268321965e-7
1.7272212011498937e-7
3.0167004268163867e-7
2.7853769783774355e-7
6.480843717311425e-7
6.69808055950558e-8
2.353642934543168e-8
3.5258902934586925e-8
3.289047662653712e-9
5.846177858372166e-9
1.5119490747685392e-9
1.0135506653577035e-9
3.635846414873768e-10
4.005646335333918e-11
2.2931172828051727e-12
2.9207468609226424e-12
1.0315705845683394e-12
6.193057799621626e-12
3.6161556481087146e-13
1.06930537830585e-12
1.387662337417658e-12
1.6974504878901636e-12
2.0488702636254488e-12
2.4687975072013564e-12
2.9812155327025067e-12
3.6130125796165084e-12
4.397835211807982e-12
5.379790354491848e-12
6.618022458528536e-12
4.573138139650444e-12
1.0110847012269369e-11
2.836846478191676e-11
4.271349113297541e-11
5.742102451850155e-11
8.25132080787702e-11
1.354972376483399e-10
2.6189156077123863e-10
6.275006853453349e-10
2.2119263660956744e-9
1.651748997253817e-8
1.2496535448567589e-8
4.359304204284143e-8
1.6162826098913005e-8
1.522922596790791e-8
3.92245712422573e-8
5.504496808489631e-8
2.06695632364988e-8
1.8214511877117497e-8
6.159005816500533e-10
1.937825829411998e-11
3.577096598616354e-13
0.
0.
0.
0.
0.
0.
0.
0.
0.
0.
0.
0.
0.
0.
0.
0.
0.
0.
2.860006247316566e-14
4.138735978100127e-14
6.00046862871698e-14
8.714880239309263e-14
1.2681618799909995e-13
1.8495188949509998e-13
2.7043898929482974e-13
3.966216297066928e-13
5.836613274832458e-13
8.622202079435193e-13
1.6623009689831668e-11
2.6947978590244e-11
4.085806626428284e-11
5.999754674837248e-11
8.546792671998643e-11
1.1856463892217246e-10
1.6008489468812915e-10
2.0926869739447422e-10
2.6220718128069796e-10
3.0985326235632444e-10
3.3627608728521304e-10
3.800184679430059e-10
3.4652442276577883e-10
4.0791353234160785e-10
4.007361601757582e-10
4.782679404760251e-10
6.245488388398203e-10
8.287690227503849e-10
1.1604101650129397e-9
1.875252138326384e-9
3.7083094285946166e-9
8.112071373521748e-9
6.858932885367187e-9
6.817919040090807e-9
7.836379725751952e-9
1.0046513682225746e-8
1.416278925783001e-8
2.2079055502515904e-8
3.89236197949033e-8
7.583413522839784e-8
7.522070054341198e-8
4.1860859889651975e-7
1.4348837495365518e-7
5.838569964612628e-6
1.0492214541325951e-6
4.5596259586794434e-7
1.854768262374307e-7
4.818760345003522e-8
4.8474934990550326e-8
2.3159449207515023e-7
1.8156466059898482e-6
5.506289451474175e-7
8.89132699454732e-8
1.849511103569977e-8
4.6358432022208015e-8
1.013652459541577e-7
9.816320810064595e-8
4.5316231749285297e-8
5.49843401356122e-9
2.457849500669978e-8
1.954928461662942e-8
1.58792345415711e-8
1.3626569110639649e-8
2.680952087594754e-9
1.0042145997097946e-8
2.4857431973376227e-8
5.1570841985436766e-8
1.02039777760064e-7
7.900895485920704e-8
3.955304673885363e-8
1.551332936801008e-8
2.960985615292163e-9
3.709195855050077e-7
1.3232835605780765e-6
5.84311409052125e-7
8.538253606458661e-7
7.149483334776165e-7
6.014040359033571e-7
4.691100957637794e-7
3.461544918919145e-7
3.017162179944618e-7
3.892596464343727e-7
3.8147393068435286e-7
3.1083880517618434e-7
2.2056008504438924e-7
1.237223547877083e-7
4.834222744796953e-8
8.503684154521087e-9
5.992952915352731e-8
4.345918294302551e-8
3.6894084164578237e-8
3.5781324735184336e-8
1.872241973952532e-8
1.6278055036697292e-8
6.524182503174862e-8
8.868486414555918e-8
7.169053623008403e-8
5.8004075557573495e-8
4.421455677052761e-8
2.7921762884554856e-8
5.588358710638175e-9
3.321967372845309e-8
5.846139843364684e-7
5.284451381608699e-7
4.479714104300451e-6
1.7234666573677308e-6
9.876495534237587e-7
5.599423792656211e-7
2.729595040252445e-7
9.342634860590313e-8
4.6231823080100015e-8
2.207006313827618e-7
4.7001309088886875e-7
3.4718775772445647e-7
8.68294992197733e-8
6.516548504024914e-8
1.3056911197217943e-7
1.540424860474598e-7
6.869723436508623e-8
1.853445350597819e-8
1.536169820264794e-8
3.416962061445163e-8
2.5396823938719392e-8
2.270452170285447e-8
1.2361898575887436e-8
9.678701652562238e-9
3.046222608485455e-8
6.304522138864754e-8
1.2359790871328473e-7
1.8562438604459898e-7
9.734708991070007e-8
4.4636645398450956e-8
1.1928312319035292e-8
6.580943096719324e-7
2.4856225758923435e-6
6.491121943739117e-7
1.4313569097803865e-6
1.302851282327369e-6
1.1574164260206386e-6
9.520909590936742e-7
6.913522206809507e-7
4.572822252945893e-7
3.0215235833896206e-7
2.589923035075851e-7
3.43819022248711e-7
3.097495271505237e-7
1.6235297809543192e-7
6.062742795345428e-8
2.123994477712328e-8
1.1147536366422241e-7
7.318591267681105e-8
6.587283789162524e-8
6.405783404770974e-8
2.0341723467770625e-8
5.4600731547077673e-8
1.5608483472183835e-7
1.5272482330631168e-7
1.2983003647091285e-7
1.100911855121835e-7
8.628887748367204e-8
5.271454260227778e-8
2.119844945114478e-9
7.71132506208e-8
1.6266076099431864e-7
1.3688225361755481e-6
4.3405626421522616e-7
0.00001147697550406335
3.1464674326380736e-6
1.606126302189893e-6
7.865381775286739e-7
3.0839451434488385e-7
8.733859730731964e-9
3.170804639912977e-7
9.651839244774204e-7
1.0213853954985061e-6
2.3527699305051462e-8
1.026658915221981e-7
2.087297830053193e-7
2.0927275063711972e-7
8.513594278526806e-8
2.488424457779764e-8
1.4434851703257903e-8
6.139324166840746e-8
4.449476455245391e-8
4.107647017015589e-8
2.4316074842505313e-8
2.1241398851681202e-8
6.777052013128972e-8
1.4620327522970008e-7
2.819357794863962e-7
2.462712511861567e-7
1.556141636649211e-7
8.596993108516061e-8
3.627380854827409e-8
1.7667280490981737e-9
1.1524395411769472e-6
3.0162648968306657e-6
3.074201302904549e-6
3.2725300797750487e-6
2.471127036068147e-6
1.9518385518362857e-6
1.385342376283474e-6
8.081361247553875e-7
3.492248035493055e-7
6.607013961815751e-8
8.230723567290345e-8
2.323585791425048e-7
3.226657683953199e-7
2.379377289661504e-7
1.0450196818379189e-7
3.2435976439107616e-8
5.216215821399388e-8
8.838037025686922e-8
6.503016157913589e-8
6.207755222344069e-8
4.7571062908602015e-8
1.8710482382920016e-8
9.636241533387316e-8
2.0445712679980509e-7
2.1509909984297285e-7
1.84443407626263e-7
1.5196281364259178e-7
1.0777438721659028e-7
4.9942739820858966e-8
1.7721008036654983e-8
1.4433619157927346e-6
1.889333918330241e-6
5.628933557019836e-6
3.839004568208199e-6
2.5568585934257913e-6
1.7898522237939388e-6
1.1040209281164084e-6
5.45110457634107e-7
9.500506521886469e-8
3.0453383686395903e-7
4.476992443846771e-7
2.0956512612112382e-7
9.404842050591599e-9
3.8328001198885905e-8
9.911382040021333e-8
6.024279101732553e-8
2.2511018558310294e-8
8.715027053702384e-9
5.206536792853292e-9
3.4699758481236106e-8
1.573990596531707e-8
6.82219817122805e-9
5.347392651334696e-10
1.4965305706014032e-9
2.121932328101513e-9
4.558249970989972e-9
4.141939082225362e-9
6.417347734530843e-9
2.908149629681151e-8
3.522428651146686e-9
2.5741051437573283e-9
1.7551293018671056e-10
6.50791425259414e-11
6.355033923334516e-13
2.2606128515242044e-13
3.9046660257995327e-13
6.320109974995919e-12
3.2075681206062092e-12
3.2403490473208604e-12
3.744079828784633e-12
4.526289023077625e-12
5.574099936061619e-12
9.891988616060308e-12
9.444226207629147e-12
5.57380770807279e-12
4.504586712200001e-12
6.412315423892065e-12
1.0094503562681652e-11
1.5693295515651616e-11
2.4272717875243505e-11
3.790133822361799e-11
6.039670526661082e-11
9.911287068770205e-11
1.6914767409791796e-10
3.0409412871102154e-10
5.869858219506381e-10
1.254989142085648e-9
3.1443405802128414e-9
1.0267704353280472e-8
3.848018507882221e-8
5.915295843738642e-8
6.79223834631388e-8
3.346373175231516e-8
2.2690031080017647e-8
1.8977156297962982e-8
1.7756205691521208e-8
1.7153338317268767e-8
1.591676083189285e-8
1.4358613309174606e-8
1.3708946470627528e-8
1.4729552057322708e-8
1.6796591289120605e-8
1.572398742648597e-8
1.4308856146433777e-8
3.4880656586382846e-8
1.4185295935576586e-9
5.567089344360362e-13
2.3119640515712644e-14
0.
0.
0.
0.
0.
0.
0.
0.
0.
0.
0.
0.
0.
0.
0.
9.010697970465606e-14
1.1598424035042822e-13
1.5230019401247463e-13
2.0568140176851656e-13
2.821254831034755e-13
3.9068823264761253e-13
5.444241137186618e-13
7.620780832982601e-13
1.070548811432854e-12
1.508415093713647e-12
2.1309583227311452e-12
2.2282621671969222e-12
1.213482577875078e-12
9.512675429397045e-13
1.0358368333577214e-12
1.3688799447328496e-12
1.9166290118940206e-12
2.696316337281765e-12
3.841831992741849e-12
5.599365416083672e-12
8.365238044371036e-12
1.2789510076040235e-11
1.997379774289153e-11
3.184511928074991e-11
5.189216836441418e-11
8.66970040510899e-11
1.4934536910876912e-10
2.676994314209075e-10
5.067570759804272e-10
1.0372816672076715e-9
1.4772264433719364e-8
4.376756087982736e-8
3.098787910184077e-8
1.8343501987656135e-8
5.1207067450861934e-8
7.236933315800596e-8
8.862702041776358e-8
1.0062746511661061e-7
1.0672709489738547e-7
1.0576472835455731e-7
9.855065246273435e-8
8.742867197384474e-8
6.906630636461759e-8
4.024117152872043e-8
2.0219309649035237e-8
2.826122544877818e-8
1.966660295023286e-8
1.7994927068030662e-8
1.796182865057997e-8
8.236847478180419e-9
1.453416980425717e-8
4.497077722827205e-8
3.784365729734674e-8
3.1858602119629004e-8
2.6891465713847027e-8
2.136649656709348e-8
1.3903011674804336e-8
7.535651969601188e-11
4.268805090394322e-8
4.4217626894504895e-8
3.519722265300477e-8
1.541789913874171e-7
2.587386753240618e-7
3.024479559758612e-7
5.000583585532942e-8
4.27195401634105e-8
2.362330783448735e-8
5.673048035057476e-9
1.2557768965340279e-8
5.476195214631754e-8
4.6582232049935644e-7
1.3098048763895781e-7
8.225853758416921e-8
6.3623846684323604e-9
4.9663508107305754e-9
2.0758001158757503e-8
2.019863793265935e-8
1.2041357578508436e-8
5.462954682610677e-9
7.039393268010921e-9
4.267505127227802e-9
3.469648404140204e-9
2.9804194532959878e-9
4.897192414889794e-10
2.4641384077744886e-9
5.852496952193492e-9
1.187392644314185e-8
2.3292898386048517e-8
2.1469967297872585e-8
1.0873510872371133e-8
4.4094232922768025e-9
7.983872759994252e-10
5.723398691573255e-8
2.4466789392052413e-7
1.1939892370200355e-7
1.1489430049731663e-7
9.554094848093069e-8
4.0732959464152775e-8
1.5950682619004504e-8
4.0867885673819665e-9
5.467641501385957e-10
1.2601819887570793e-9
1.8252779865345443e-10
5.32215782872443e-9
7.51562730687341e-9
5.118601289813191e-9
2.4877403642200636e-9
1.3268539859671194e-9
1.1027318052219806e-9
1.4745000146673718e-9
1.484709366247942e-9
1.913551291810177e-9
1.599402344458234e-9
1.2888810811571496e-9
1.6669956234361693e-9
1.4745942745574272e-9
1.037691519794979e-9
8.047712373275102e-10
8.303939452433071e-10
7.51492084727791e-10
7.432951291323325e-10
7.836494056048165e-10
8.743745697480414e-10
1.0196705346527326e-7
1.121978969291385e-7
1.7599952199786866e-6
4.2356250923354833e-7
2.1971242394755927e-7
1.1223213757068645e-7
4.580389492307298e-8
5.316807912598991e-10
4.961888844098721e-8
1.8356349773109387e-7
1.5024981158110032e-6
4.0744144638361785e-8
6.309654125615881e-9
4.3020537696354144e-8
5.6941577001407897e-8
4.371153215851034e-8
2.16099845736125e-8
1.2033975996206576e-8
1.4041325342749092e-8
1.0681968875542156e-8
9.534372883092269e-9
6.24249219308485e-9
2.340499664573174e-9
1.1147473664240032e-8
2.5865994316769957e-8
5.616615004488917e-8
4.640621667019327e-8
2.7356685918865742e-8
1.4474326068657811e-8
3.831461045971415e-9
1.5923038289751223e-7
5.913514912150384e-7
1.1764599521446438e-7
2.5559291112577857e-7
2.0825120164863527e-7
1.5513635703971456e-7
7.380078448494622e-9
2.37929546254584e-8
9.31933333293572e-9
1.020411885445067e-8
3.317481947653284e-8
6.148876895048164e-8
2.3352664900473966e-8
9.655419212625255e-9
1.0073225563938803e-8
7.076219663359336e-9
1.614610511690131e-10
9.469379214816196e-9
1.0606293792668098e-8
8.406597641148169e-9
7.607966481171571e-9
5.089826342553726e-9
1.0279987196308389e-9
7.614459174527723e-9
1.9487047379053245e-8
2.9401867408163265e-8
1.9847311609879854e-8
1.3009159934333414e-8
7.439720980128049e-9
2.0994574431654203e-9
4.340385352883666e-9
1.922736680929417e-7
2.632844845763855e-7
1.341934576683586e-6
7.165358456254791e-7
4.60913245248906e-7
2.99527292899083e-7
1.7264526121238842e-7
8.418953466204939e-8
2.0437737557105993e-8
3.799637332837992e-8
1.0094482543480042e-7
1.669979162651124e-8
8.183537112273088e-8
1.0901903348507302e-7
8.821431361232778e-8
4.30894304891064e-8
1.614532718913161e-8
3.03656578009387e-8
2.3321778392216364e-8
2.1094229831597853e-8
1.7216668227175412e-8
1.0628095936390507e-10
2.1422748892354876e-8
5.831932710013248e-8
8.225316578582135e-8
5.844883140090903e-8
4.0978228471135096e-8
2.5952303354145743e-8
1.0865013970652717e-8
8.34373839885313e-9
4.2568240214062204e-8
3.1974470549545276e-7
5.486438881724544e-7
1.4701531400319145e-6
6.59002250795786e-7
4.3033335495354084e-7
2.637861825720649e-7
1.1175207083893848e-8
4.091314510005789e-9
3.304789517666575e-8
9.208357523834505e-8
3.350328001612655e-7
7.801217494595081e-8
3.819348603131225e-8
2.898997220963392e-8
2.463043370131014e-8
1.1305064308607158e-8
2.5647199815685186e-9
1.426585485279933e-8
1.2673873492770442e-8
1.0313403580324555e-8
9.40314750090755e-9
4.505043577770815e-9
3.4641273251053734e-9
1.2955705281085752e-8
3.1623577687906254e-8
3.598067536552342e-8
2.4124288072121514e-8
1.5455239118269465e-8
8.047981138060497e-9
3.7209608148605184e-10
1.0022709053025733e-8
2.491877210531455e-7
3.261759595432005e-7
1.7889577446681684e-6
8.918938146404024e-7
5.584552477956012e-7
3.519048041083327e-7
1.9603912870696913e-7
9.157780222359487e-8
1.7441121570465688e-8
5.126484545047009e-8
1.2462572463898633e-7
1.918297886320283e-8
9.454445702619437e-8
1.3099946248910454e-7
1.0765652182403445e-7
4.954029058253855e-8
1.3312663474996613e-8
3.6426529545701616e-8
2.7803297387939872e-8
2.490000491639616e-8
2.1000183349532124e-8
1.3370991530558467e-9
2.3042446071336998e-8
6.340979993641782e-8
1.0285421494291934e-7
7.256448284256694e-8
5.044576259039979e-8
3.197667735815916e-8
1.4307946592268833e-8
6.447408455558726e-9
3.3899833549149584e-7
8.126808501495522e-7
1.149586538752673e-6
7.954790008192093e-7
5.589109648943169e-7
4.2468936493141167e-7
3.3938409229761533e-7
1.3759882993013646e-7
6.209131608257042e-8
1.134194301325523e-7
2.5978888035309403e-7
9.859989345431202e-7
2.2161368690629276e-7
1.6752283305222184e-7
1.2169167955751905e-7
6.275523185105839e-8
2.247779043023941e-8
2.1363819668179556e-9
1.795846688981988e-8
1.4012282106440052e-8
1.1312827521132438e-8
9.971723289139922e-9
3.107846970907031e-9
5.623825068791498e-9
1.571240021152198e-8
3.4662160436274915e-8
6.831781050788135e-8
4.1986624924647334e-8
2.3545200237081462e-8
1.0090250181218411e-8
2.3796838634881826e-9
3.0367062378994065e-7
8.035892509393991e-7
1.0195115012540496e-6
9.370337986412838e-7
7.202596686341203e-7
5.505975151380838e-7
3.7723767263982273e-7
2.3057196930285054e-7
1.2412978955147948e-7
4.5649277443334463e-8
1.2500678444404035e-8
1.144894287224051e-7
1.923858761195815e-7
1.8583147021106058e-7
1.0068766144913536e-7
1.8579090272316135e-8
6.283712562811686e-8
5.0235857928369165e-8
4.295783739319876e-8
4.1306243211195444e-8
2.1174675619721754e-8
2.0851424688841043e-8
8.125540020471978e-8
1.2585216436583096e-7
9.738955721273253e-8
7.523261209521212e-8
5.450678308230922e-8
3.289822956228719e-8
7.602439786478395e-9
2.9633911093527787e-8
1.0014175221344617e-7
6.155024242402694e-7
6.508533550139247e-7
4.1187127652601015e-6
1.2952487928684333e-6
7.523433488078161e-7
4.596228684105588e-7
3.6088770582589327e-7
9.964962160525401e-8
1.4191029956666465e-7
4.541147682300642e-7
1.0110561314406153e-6
4.882240687512972e-7
2.683797010160594e-7
1.8600701715044297e-7
1.1512248146218218e-7
5.038578970207308e-8
1.2738981288916951e-8
1.6636897294865912e-8
2.0556950412393605e-8
1.5503358272009862e-8
1.3623647478777838e-8
9.7449817677396e-9
1.6029365581865418e-9
1.2997078259213879e-8
3.12569969407055e-8
6.899331598218014e-8
6.005014387458811e-8
3.656801914950244e-8
1.966154199003944e-8
4.6703168333875455e-9
1.2873616539922116e-8
3.760765010833149e-7
7.519701424485745e-7
1.7678653403663535e-6
1.216922560258931e-6
8.480839976286909e-7
5.924177578871121e-7
3.683141311438728e-7
2.0420960238423152e-7
9.306239948090314e-8
1.0638633872804901e-8
4.67543794590795e-8
9.901360151222908e-8
1.9700638304892258e-7
2.134251717449904e-7
1.206504854461864e-7
3.331923695904367e-8
5.251545235176219e-8
5.7021744857842845e-8
4.643576809872535e-8
4.438652722306545e-8
2.9797649870362244e-8
1.2422243793686572e-8
6.65664581461449e-8
1.5758798489404274e-7
1.259068927756026e-7
9.516237561894607e-8
6.853900947195671e-8
4.298535450989552e-8
1.6648245428309797e-8
1.537158898361914e-8
5.91027664617395e-7
1.1452404786173764e-6
2.8208573515672863e-6
1.5148204549543804e-6
9.802145849893539e-7
6.514092282939631e-7
3.8918629313457766e-7
2.549418529371559e-7
4.368143810695652e-7
5.679110920582353e-7
1.5548268548280545e-6
9.668796524415408e-7
4.846649071768163e-7
1.977797393556365e-7
1.4478934452241836e-7
1.087051077197501e-7
4.98700166526585e-8
1.3073127170131057e-8
2.0343829075000253e-8
2.1063724801321908e-8
1.560101467536541e-8
1.3655100585737376e-8
7.823272262849476e-9
4.38049359294704e-9
1.5838301506351504e-8
3.392659599964617e-8
6.933360682782169e-8
9.854442898437745e-8
5.2906033276161386e-8
2.3646966132117164e-8
6.778952745876095e-10
4.730536551601822e-7
1.4160377293076439e-6
9.295919853704312e-7
1.1679375614031312e-6
9.9525385271287e-7
8.31938964076508e-7
6.307535388334337e-7
4.2968401076307526e-7
2.7268794957421995e-7
1.6142055895003947e-7
8.724650117191789e-8
2.5705680539237685e-7
3.3500684637326786e-7
2.232625572481601e-7
8.239665191731107e-8
1.783886712858307e-8
1.0610470282359207e-7
8.078355723642262e-8
7.569563716022994e-8
7.088501362554207e-8
1.2136631271007941e-8
7.817220433871265e-8
1.9532989598791851e-7
1.687028428787347e-7
1.3995126018799025e-7
1.1238666830838687e-7
8.148419263107673e-8
4.735610450183581e-8
8.415519372300196e-9
4.33698780116398e-8
1.2458868542914938e-7
1.153162440013783e-6
8.866236409926815e-7
8.602174690071794e-6
2.3974060400607564e-6
1.279848919139026e-6
6.454758737510171e-7
2.711076502586187e-7
1.0677953748587268e-7
6.68422239579959e-7
1.2917040861571198e-6
1.0633071716314496e-6
7.518642821294028e-7
2.669431642074115e-7
1.6826129404661774e-7
1.5867032680434942e-7
9.440581173461686e-8
3.652657041323004e-8
3.6495157396228173e-9
3.1754331930641654e-8
2.269535973787198e-8
1.8599234637695536e-8
1.567039122627877e-8
2.103147607740178e-9
1.3147493410522166e-8
3.222350721187335e-8
6.914408971457951e-8
1.381621432813638e-7
8.417365965137936e-8
4.449598945336599e-8
1.3865042772215519e-8
1.7047028753784552e-8
5.961127834739573e-7
1.3400128969054967e-6
1.837809097112408e-6
1.6324267414252596e-6
1.2497056807019563e-6
9.551641740246032e-7
6.559981198267066e-7
4.09432548790284e-7
2.3944076820072104e-7
1.2646925465379272e-7
6.172353488893712e-8
2.4964975262862546e-7
3.6261620782614025e-7
2.5117425752019647e-7
9.182766317630532e-8
6.576004007699581e-9
1.1266882873739073e-7
9.058857952727662e-8
8.204015517823022e-8
8.051752108232713e-8
2.366671417034751e-8
7.254814691979969e-8
2.0614870491708412e-7
2.1929732857973752e-7
1.8384428471511398e-7
1.4974323162351857e-7
1.1099998665985709e-7
6.959672453031669e-8
2.796558273901921e-8
1.707382567333605e-8
1.1707627570379206e-6
1.9700681845980978e-6
6.158813276812754e-6
3.1390370165026047e-6
1.925691586114992e-6
1.1975628091758102e-6
6.055768358134893e-7
1.983289826814225e-7
6.598555349982639e-8
5.86026761253325e-8
7.648189783386464e-7
1.217802459615884e-6
4.0675083337422336e-7
1.3158372718808606e-7
8.512400521667962e-8
1.2000192982340938e-7
8.075604336149938e-8
3.389531807334863e-8
2.3483147320472115e-9
3.1004311573578916e-8
2.087420685346548e-8
1.6675726112866457e-8
1.3633632312981091e-8
2.5053069112468975e-10
1.3618402799542024e-8
2.9564767486964753e-8
5.721398430048805e-8
1.0785554327770672e-7
1.4771369835445522e-7
6.632830323337702e-8
1.406415368674092e-8
8.225213377180816e-7
2.227184296000523e-6
6.889305332928165e-7
1.321467510835762e-6
1.2874019756999144e-6
1.2063501722862805e-6
1.051160873345137e-6
8.27770322916624e-7
6.057210606053211e-7
4.262380525354068e-7
2.8918207921912236e-7
4.813049297918098e-7
3.674013547502009e-7
1.455936317444509e-7
4.086233344762848e-8
7.824447233639535e-8
1.5420043098622425e-7
1.3026650157840735e-7
1.3423744762361289e-7
5.3990416464499835e-8
1.340224102641571e-7
2.9234884509778835e-7
2.773236430527696e-7
2.56899179472506e-7
2.392162529958137e-7
2.0738050604985057e-7
1.5495170305588165e-7
9.345789338328296e-8
3.164737240784326e-8
3.314242445702015e-8
1.1047433985295796e-7
2.7409084166329707e-6
1.4843695324125744e-6
0.000014952097910351542
5.26348858422815e-6
2.7887694644183763e-6
1.344213336539489e-6
2.8016242791069415e-7
7.670094447939289e-7
2.011863626445675e-6
7.909148644527321e-7
7.791122879802518e-8
3.7230316140179754e-7
1.4482604042216624e-7
5.1846498199012654e-8
8.385351510417673e-8
1.1678275644487804e-7
7.084684008868733e-8
2.8227524099380543e-8
1.2208488428688944e-8
3.220305396991393e-8
2.2481924448436585e-8
1.89746897620176e-8
1.2232675824485676e-8
6.701083563251628e-9
2.394757455755994e-8
4.83636318409265e-8
9.404610778843848e-8
1.7628564912477642e-7
1.4783374494134225e-7
5.643438599516214e-8
5.592965188932282e-9
1.0495991301834113e-6
2.2409119584860317e-6
1.2709091492017965e-6
1.8108475300728988e-6
1.655216205608409e-6
1.4916465829468029e-6
1.2456747102274315e-6
9.36284205327957e-7
6.497231301362818e-7
4.1913803789083033e-7
2.3867113718885807e-7
3.643941980788261e-7
2.216707103163048e-7
8.299315564926584e-8
3.003275581733443e-8
1.9056128440354443e-8
1.9418039145703756e-7
2.3547210922292738e-7
1.7414636001730164e-7
4.342329769278652e-8
2.8325354643792657e-7
4.1203325862479064e-7
3.315708259452762e-7
3.098554790110059e-7
3.130159806013848e-7
3.1503429550644836e-7
2.8807515517236413e-7
2.2220918762020937e-7
1.416429063480283e-7
6.567651998431077e-8
3.1703758143065754e-6
4.289236224839418e-6
7.556608416535552e-6
8.18812214305398e-6
5.633666859165625e-6
4.68602197399229e-6
2.3996301945986773e-6
1.1459121385287477e-6
2.0601099358585887e-6
2.813774282281758e-6
2.3111780019295193e-6
1.0606277899438066e-6
6.004171076078472e-7
5.3239426172440954e-8
1.3836375807018311e-8
2.745764442809609e-8
1.8673809289591698e-8
1.454353611327302e-8
1.4430115708543892e-8
6.123168035430663e-9
1.931212003318134e-9
1.817250294558057e-8
1.053110136770711e-8
7.965056484440225e-9
4.268600506279903e-9
1.5108501760462828e-8
2.653824937674261e-8
4.492496975213435e-8
7.536928430455491e-8
1.1713970041314765e-7
1.3668689332170128e-7
6.4149831278988e-7
9.662305608146535e-7
8.663168910072692e-8
6.059713604227335e-7
8.313601142752241e-7
9.585012571679177e-7
1.0507206383424443e-6
1.0821007550572004e-6
9.941986609161396e-7
7.91273172807937e-7
9.007963933713172e-7
6.59142359438109e-7
7.781451728585552e-8
2.9066693052494156e-9
3.2153053575469113e-9
4.4197865817486525e-9
1.3662010151808671e-8
4.3911873421273667e-10
2.246641327571721e-9
7.083167118135889e-9
2.3048881762979044e-9
7.335837589474313e-10
6.46683843409944e-10
5.321325768810461e-11
6.221559435087406e-11
1.0306841797191977e-12
1.7211482767056432e-12
1.8131133507921693e-12
2.5080473563254757e-12
3.132557324830653e-12
2.425268421281326e-12
4.179955464144492e-12
4.546553877448763e-12
5.4470767224457385e-12
6.714815166875889e-12
8.37565105144068e-12
1.0530651551366213e-11
1.3338694808203839e-11
1.7029145057259832e-11
2.193240597526884e-11
2.8531722245316078e-11
3.7549250057095116e-11
6.679845709386805e-11
8.819690714866988e-11
1.1518996727692074e-10
1.7974277975401656e-10
3.30613410077525e-10
6.781186816317968e-10
1.5617799645547648e-9
4.314001700892378e-9
1.5875804756439703e-8
4.2427559706275655e-8
6.429859969470765e-8
6.176420384745393e-8
5.405877503346681e-8
8.334494737701377e-8
8.964696159696643e-8
3.367604815459555e-8
3.832056289991077e-9
1.0117865200722986e-10
8.330840364741414e-13
0.
0.
0.
0.
0.
0.
0.
0.
0.
0.
0.
0.
0.
0.
0.
0.
0.
0.
0.
0.
2.993354712607434e-14
4.316780853593903e-14
6.264302628354415e-14
9.128717303043464e-14
1.3349724187643575e-13
1.959000065796278e-13
2.885316769030209e-13
4.2668741352390575e-13
6.338461252053964e-13
9.463438364263418e-13
1.4209359776479355e-12
2.838218606930273e-11
5.2190293648477415e-11
8.573412859635656e-11
1.3050155719104484e-10
1.8263867882720122e-10
2.336775929907547e-10
2.690157599071489e-10
2.682692736917447e-10
2.0803064815256813e-10
6.60758019113262e-11
1.7475179113726237e-10
5.243183969443365e-10
5.630615325593539e-10
7.785823811215686e-10
7.480068761485077e-10
8.731171345229265e-10
1.0295644195289092e-9
1.4515582154037122e-9
2.3085523064118096e-9
3.9272212628096135e-9
6.802085876560784e-9
4.176544185082238e-9
2.805685630265554e-9
2.3045016757957285e-9
2.2674817393357566e-9
2.584762239754353e-9
3.3024725351840273e-9
4.621772606503906e-9
7.016445561915004e-9
1.1555693281518204e-8
2.0295860622076164e-8
2.6985718639006414e-7
2.834934738726582e-7
3.7207227170200704e-6
6.416931986503967e-7
2.595653621478856e-7
9.368972313395914e-8
8.848263251893669e-9
6.730580292794284e-8
3.5624730244124083e-7
4.924092327099901e-7
3.568621625312853e-7
2.971187620316142e-7
1.783289354283486e-8
1.620764077028526e-8
5.301836025475917e-8
7.277178723476556e-8
4.965355153480477e-8
1.6042147623452717e-8
1.2301910038994882e-8
1.4667708365335212e-8
1.1041921799040446e-8
9.606709896814145e-9
4.628320565350937e-9
3.9809626862070916e-9
1.1932816441893572e-8
2.4050037186416552e-8
4.563426384912661e-8
8.060751954518343e-8
4.29072005349756e-8
1.7618976755461727e-8
1.8390158575473841e-9
2.795181328725518e-7
1.15788947677862e-6
1.6724131309797827e-7
5.135902791685241e-7
4.823052778674811e-7
4.3919881722659546e-7
3.808667298725525e-7
3.179534335444401e-7
3.031149279699553e-7
2.4225251899322175e-7
1.8239766288162983e-7
2.1605754285089864e-7
1.607583219736822e-7
8.17880256075739e-8
2.639496989568712e-8
2.8272555513068722e-8
4.872821893994724e-8
3.634291692932184e-8
3.294596655328315e-8
3.109814036948481e-8
9.419021077609463e-9
2.455835300623318e-8
7.14366524397876e-8
6.167704985578998e-8
5.133393443925533e-8
4.212925382397583e-8
3.17738684958649e-8
1.8531990836725413e-8
1.7588039614728708e-9
4.30233731175173e-8
1.1854625312933841e-7
6.090925239846209e-7
5.433806258263834e-8
6.642654265878356e-6
1.5076856682779082e-6
7.285837070956843e-7
3.34948134250627e-7
1.2073731824377925e-7
1.343212869726467e-8
1.737605054865927e-7
7.384566453608516e-7
1.1949949105836279e-6
3.1226410280832056e-8
4.091506354727809e-8
1.110904029664628e-7
1.5857218791623386e-7
1.030262270684659e-7
3.329653280229042e-8
1.1227930103661564e-8
3.561461871915771e-8
2.6703697534284562e-8
2.331236720023906e-8
1.7541729526901324e-8
2.5987092127050225e-9
2.2914082741671345e-8
5.335015560930382e-8
1.1441613818163378e-7
1.3747762027958216e-7
7.779902109756903e-8
4.032352694643898e-8
1.3598238744749861e-8
4.798988997878435e-7
1.7243631956353954e-6
6.302321646578523e-7
1.0460883175909534e-6
9.070582924366487e-7
7.778776963468791e-7
6.126443315280782e-7
4.3585679003903937e-7
3.101739034741987e-7
2.8598128867837295e-7
4.3104290201656666e-7
6.21806500477871e-7
2.8341920850684267e-7
2.1330277286563946e-7
1.3153288425409503e-7
5.350230256100031e-8
5.538486660695096e-9
5.706227841524357e-8
4.124352498015017e-8
3.2950441003257985e-8
3.1104035986928425e-8
1.6799183831992305e-8
1.3010065940297202e-8
4.789684340496227e-8
1.1201579419180533e-7
1.2154167247444792e-7
8.928126836083358e-8
6.229774817787849e-8
3.656571328445416e-8
8.705194142665951e-9
2.7422286644835586e-8
7.172439552568537e-7
1.1772096338883438e-6
3.8439543406587e-6
2.224312927808587e-6
1.436849344184087e-6
9.426493155128666e-7
5.40656969919869e-7
2.5752898415523e-7
5.431837247658502e-8
1.2877640404494468e-7
2.693621226073678e-7
7.4324738481452e-8
2.4460237743606696e-7
3.0500682475824433e-7
1.6700743085007041e-7
5.3988493994986086e-8
1.594296575019234e-8
7.827268615812058e-8
5.910116943697142e-8
5.3029152712512356e-8
4.5583089314760034e-8
1.6936731139920735e-9
5.411055694382603e-8
1.4486410944752974e-7
2.399231958711629e-7
1.721685154268193e-7
1.1910082946423194e-7
7.384875686655948e-8
3.366985933347533e-8
5.658380758045535e-9
5.224001466680413e-8
9.921505422506385e-7
1.4857869737622404e-6
5.504813224360466e-6
2.618314186218958e-6
1.6271309506883721e-6
1.015872216405531e-6
5.463076304486581e-7
2.6442306289962525e-7
1.7195656089207837e-7
5.731926695460469e-7
1.195378664571111e-6
4.259357544776458e-7
2.565880318500626e-7
2.1985369596712426e-7
1.2479336405769985e-7
4.789039857294183e-8
1.3400079368376798e-9
7.187574738108555e-8
4.615967912260107e-8
3.846010957230822e-8
3.619710813575191e-8
1.3044329419699101e-8
2.3925944622429063e-8
6.988014028832939e-8
1.5196500850397447e-7
1.5289375501527203e-7
1.1402383753714808e-7
7.867820986284547e-8
4.319888382356316e-8
4.650387476544155e-9
4.255461576199384e-8
9.81006599617892e-7
1.5122136841797283e-6
4.822732469764665e-6
2.916685795919481e-6
1.893541184484666e-6
1.2636601324129238e-6
7.378818284849505e-7
3.5470991592530254e-7
7.268299078210908e-8
1.8039705288400938e-7
3.309016363171512e-7
9.579777446529866e-8
2.9933018926628907e-7
3.354402238078753e-7
1.566696945538422e-7
4.9610957774628534e-8
1.337410371772858e-8
9.682758797562336e-8
7.081968007393965e-8
6.483051477998211e-8
5.471612874390926e-8
6.868245165052539e-9
8.334010871362031e-8
2.0703094469457623e-7
3.0377195977461866e-7
2.318531832042888e-7
1.6590459235681997e-7
1.0447138377681322e-7
5.116218220837193e-8
4.377437779420811e-9
1.1898860237031219e-6
2.490493906928224e-6
4.255236621038376e-6
3.2618096875286925e-6
2.2760883310074016e-6
1.65174208632691e-6
1.040795858592477e-6
5.391613968176355e-7
2.0172401840787402e-7
6.685233728055428e-8
2.9660048208602493e-7
6.433283284535497e-7
2.1785891521451072e-7
1.4778766901018053e-7
1.5197840922389142e-7
8.802950610721765e-8
3.339857016097996e-8
4.949340782596889e-9
6.097773417473296e-8
3.857915815665283e-8
3.2628420049852264e-8
2.9217304013562874e-8
1.1313561229231399e-9
3.5267257412185515e-8
7.653139771642907e-8
1.446157205858163e-7
2.0222628682569754e-7
1.7792762681907736e-7
1.2796275980681785e-7
7.276934372935865e-8
2.181530340029009e-8
1.2008259055493052e-6
2.8499197141121325e-6
2.1012618532441917e-6
3.018675078010512e-6
2.5676832439329974e-6
2.245198948016438e-6
1.898179729510944e-6
1.4059253449327772e-6
7.97770359375029e-7
1.7011194919460572e-7
2.46734790207582e-7
2.9925369790545106e-7
4.358644126812036e-7
2.423254395534862e-7
9.014853900015465e-8
2.085426371588117e-8
7.455849666444987e-8
1.1674651722917576e-7
9.638868159801454e-8
8.883782597165028e-8
6.5798375194262295e-9
1.5753895198729843e-7
3.474309096888109e-7
3.86208595804439e-7
3.426797968358397e-7
3.0258537715893316e-7
2.3745275841580778e-7
1.5190263320466868e-7
7.31264248374331e-8
6.2171824413028185e-9
5.710524212474186e-8
2.675281427197113e-6
2.079020379955102e-6
0.00001063781658193165
6.2065555663719745e-6
3.7660834960081418e-6
2.3775269140530447e-6
1.0961259012849855e-6
1.4206148715594758e-8
9.131824511031208e-7
1.112456489605286e-6
1.7820749722859419e-7
4.614846483824739e-8
3.414309599899929e-8
7.631819977923838e-8
8.344588470262394e-8
4.178097109451749e-8
1.558017316646986e-8
1.6242441928734764e-9
6.247223992812096e-8
4.0449105594544255e-8
3.081364181638815e-8
3.1642366866904055e-9
4.238467335444315e-8
8.699454046400676e-8
1.4739269111491936e-7
1.9359131466302785e-7
2.0705417525963688e-7
2.0354949253185382e-7
1.7660277501300303e-7
1.2111577150150338e-7
5.788648100991779e-8
1.6009732987545923e-6
2.459661277337418e-6
2.228354619164939e-6
3.5962167297241776e-6
3.3860970462689903e-6
3.1931233301559838e-6
3.1962923645778802e-6
3.109735832493394e-6
1.1225010462482127e-6
3.367371296688506e-7
6.944405799302138e-7
8.699426697115434e-8
1.8147251932672914e-7
1.520815012177346e-7
6.444242262394914e-8
2.7206155592467242e-8
2.7725702579871623e-9
2.57769732881624e-8
1.563377047895904e-8
7.276046190312722e-9
1.9108006389852306e-9
1.317076053924256e-9
2.3186813287249967e-9
2.628682380163409e-9
4.113342347639051e-9
9.584942434872344e-9
4.646994578434227e-9
2.0593877727486877e-9
4.2960631674330506e-10
2.0703331995544793e-10
3.143738478708563e-11
7.727497440209801e-13
8.471792680892544e-13
2.1843382538288734e-12
4.209193668780067e-12
3.1267265404463143e-12
3.339064499390729e-12
3.923808546919808e-12
4.774785251429159e-12
5.898938052463839e-12
7.35018171627691e-12
9.219773594417819e-12
1.577394728912403e-11
1.5314950233703624e-11
1.0919178615775491e-11
1.0989817675816685e-11
1.6612228645678796e-11
2.7031389618337347e-11
4.3918679494422016e-11
7.193053591141051e-11
1.2073047225690024e-10
2.1087796862177902e-10
3.8996460614834337e-10
7.820867198504494e-10
1.769935834993051e-9
4.867109727209145e-9
1.81894994993417e-8
4.765563599514873e-8
6.823457799460269e-8
5.9494060884960286e-8
5.418473388538401e-8
3.3295596268429445e-8
2.3638865103739342e-8
1.9716449126996093e-8
1.945363506553882e-8
2.2043359659714056e-8
2.39961516852361e-8
2.1372992638733625e-8
1.9227075481317388e-8
2.4075007056216307e-8
2.3753850269574966e-8
2.1588502477599063e-10
1.847752858124722e-12
0.
2.682672434677987e-14
0.
0.
0.
0.
0.
0.
0.
0.
0.
0.
0.
0.
0.
0.
0.
0.
0.
3.793257099397017e-13
5.051432385992739e-13
6.763666304310843e-13
9.231104149319917e-13
1.2747329011628762e-12
1.7751255665329435e-12
2.486852491381322e-12
3.498928788825489e-12
4.937834918774753e-12
6.982466753758429e-12
9.883784573072322e-12
9.167862381120222e-12
7.0693841101761636e-12
5.290010905268432e-12
5.454161250166813e-12
6.5398289059116246e-12
8.76968895231298e-12
1.2461536473730601e-11
1.825593122939031e-11
2.747649091390728e-11
4.2541971520689306e-11
6.783815225236248e-11
1.1160227179208505e-10
1.9013193124995212e-10
3.3794418651535105e-10
6.350352699884874e-10
1.289989192185141e-9
2.921856815888724e-9
7.3783713254364904e-9
8.023945233691882e-9
7.821110809987711e-9
1.2908219872421195e-7
5.272450330704984e-7
6.598587569211594e-8
2.6590217935049835e-7
2.849162495017692e-7
2.7854988997876953e-7
2.5184385748740534e-7
2.0506378612524275e-7
1.5191134109213528e-7
1.0404931066486793e-7
6.424423509768083e-8
1.1626052034382074e-7
1.1403379460557696e-7
7.588630512150274e-8
3.625186125131581e-8
5.17967127529945e-8
3.5406614737260114e-8
3.01106948544952e-8
2.98314151469312e-8
2.1033333142915807e-8
9.288134007630941e-9
5.518716825487354e-8
5.869301886830137e-8
4.9260961005980924e-8
4.1697548707325466e-8
3.362634946183512e-8
2.3348407589253844e-8
7.4050105994417085e-9
2.8849964145715427e-8
9.600778408640754e-8
2.762009782522857e-7
3.229019380900232e-7
9.898940169557381e-7
2.411462377408042e-7
1.4906181182868483e-8
2.252547796907493e-8
7.328092803616354e-9
2.7864740461074173e-9
1.3423451221600479e-8
4.981397848245025e-8
9.654316551604415e-8
2.986730883428997e-8
6.290732821144237e-8
8.342559162993216e-9
4.321059378593063e-9
3.837132385584789e-9
2.374949928179621e-9
9.938878564994804e-10
1.5055834658963312e-10
7.059852826447978e-10
1.1199108663491086e-9
9.123761707586066e-10
7.821930169621909e-10
3.6348786677926483e-10
9.187845354808228e-11
4.663070023531808e-10
9.793012199601175e-10
1.7687960684378977e-9
2.837603749462172e-9
1.5173609245118113e-9
2.8332144582390413e-10
6.469785315627691e-8
1.7626957407057038e-7
8.094095552522494e-8
1.4097132775198433e-7
1.441823327464697e-7
1.3970576509117954e-7
1.256401656110418e-7
1.0237696177317637e-7
7.629035211330962e-8
5.2287797197866866e-8
3.138523337925344e-8
6.036787887864736e-8
5.824090553314675e-8
3.844144471420255e-8
2.1283701713462556e-8
2.7184064076801534e-8
1.7509826575544597e-8
1.521270329025427e-8
1.5188416357892785e-8
1.0337599678745099e-8
5.987003873796071e-9
3.068885967319723e-8
3.344556347882637e-8
2.7907635328084796e-8
2.3577541326743284e-8
1.905280545512607e-8
1.3275857992707437e-8
3.880691918569054e-9
2.048650387492536e-8
5.126030623180693e-8
3.633091042391088e-8
1.3674112798021705e-7
2.5197039748782e-7
4.418578997253473e-7
3.76875718383626e-8
4.0459995279421215e-8
2.4744782935316466e-8
7.57124358932309e-9
1.0173535150354126e-8
4.712122356774877e-8
6.462245559113151e-7
1.439730463797213e-7
7.057064479156785e-8
8.738616822418348e-9
5.338116254869814e-9
2.0424092698490312e-8
1.8534474462711115e-8
1.0713038134825637e-8
4.6570008156476815e-9
6.1431545631116536e-9
3.899544239111799e-9
3.2127221307141615e-9
2.685215745418661e-9
2.2545045901971173e-10
2.5422262793573036e-9
5.92257214561595e-9
1.2170416092282954e-8
2.4232873753454804e-8
1.8263835639749527e-8
9.273075265170328e-9
3.4691742470897342e-9
1.7044393133067246e-9
4.7946926289619704e-8
2.0019782005848528e-7
1.7092653019897534e-7
1.6352142820397537e-7
5.865562314905227e-8
1.8723042939960427e-8
2.085017783293994e-9
3.827971585912849e-9
4.18750778433364e-9
1.8365480661935616e-9
1.9626428136534087e-9
7.3059129660739165e-9
1.1576544360187965e-8
8.674935416015692e-9
4.618387928206994e-9
2.855251831552849e-9
3.628944915705232e-9
1.2106283655136172e-9
2.8553969574103023e-10
3.048674854443482e-10
1.0974084550838698e-9
2.40258424660913e-9
5.1074004714855616e-9
5.889591952900906e-9
4.42048559067422e-9
3.4360914882483728e-9
2.5032889915324114e-9
9.102031138542668e-10
7.155915932823108e-9
4.2678481685863465e-9
2.0245673428760696e-8
9.086798225531875e-8
9.015311494981129e-7
3.080786458642924e-7
1.8228296028767876e-7
1.0927145449528672e-7
5.543402276132132e-8
1.6194151612738808e-8
2.0495652131131287e-8
7.924543982339873e-8
2.739353259269595e-7
7.975179025860647e-7
1.823975194139198e-8
9.134952510568075e-10
2.544756028607721e-8
4.362799366049222e-8
3.500067968939116e-8
1.75035290062505e-8
6.1281062303437934e-9
9.613430639091556e-9
7.0659426120311874e-9
6.051825970043612e-9
3.729091919514648e-9
1.6579124196522679e-9
6.567613338244999e-9
1.3759995008001014e-8
2.7043046249129768e-8
5.033525151874576e-8
2.839321593626324e-8
1.2371408047377891e-8
1.93333914115937e-9
1.4824666465203555e-7
6.153566189925639e-7
2.5005471998539503e-8
1.9729340137186384e-7
1.8099748597640818e-7
1.5152786877588231e-7
4.198733642874014e-8
2.4000816537121176e-8
1.8576529766570853e-8
3.2599579849534186e-9
1.3856732113048142e-8
2.7272569392251166e-9
4.03201564486632e-10
5.7180536688658615e-9
4.3504744163572597e-10
1.3776538744571157e-8
2.2149777149008916e-8
1.785088443571917e-8
1.6147551397974366e-8
1.5234086262438978e-8
5.2098193225225385e-9
1.0007812468671589e-8
2.9357317613930375e-8
2.543245662895429e-8
2.1275129753459393e-8
1.7364186264089275e-8
1.2995658025819256e-8
7.773619003624522e-9
7.199032562551447e-10
1.141364670576007e-8
3.870602595653934e-8
3.250938201293508e-7
5.229302466285465e-8
4.101254693548331e-6
9.041329534743012e-7
4.3690715120915366e-7
2.0241507445862353e-7
7.072505743771408e-8
1.7348888943399806e-8
1.3527356605076976e-7
7.140145903824515e-7
7.785659960040762e-7
8.08958879043409e-8
3.622102308903192e-9
5.559528005608869e-8
9.774171064181546e-8
8.37586471932957e-8
3.625586015031115e-8
5.055457879096275e-9
2.217291668862399e-8
1.6669781782026315e-8
1.4120242744440473e-8
1.0995226246796573e-8
3.66640388208128e-10
1.2004278662191006e-8
2.838952904315244e-8
6.109008595071495e-8
9.42257086435312e-8
5.17358830412556e-8
2.6302934552907608e-8
8.085855579191604e-9
9.312368331265375e-9
3.0340030006902017e-7
9.174078016498739e-7
6.575464703078024e-7
6.942418966879353e-7
5.439930361289499e-7
4.4469258359481385e-7
3.576225791357819e-7
3.020130607314357e-7
8.655611890007074e-8
7.522410410247821e-8
1.3038932981897159e-7
9.145075838276966e-8
1.0915739267560361e-7
7.79467715723358e-8
3.3225251651903633e-8
3.774698689371799e-9
4.0476560778847865e-8
3.305131570825821e-8
2.713926111150798e-8
2.6152644797970647e-8
1.671700571744326e-8
6.8256825700185094e-9
3.7181378039631244e-8
6.855904931049225e-8
5.51703598004707e-8
4.38590461145443e-8
3.320388049603382e-8
2.168594717178964e-8
7.698722555970198e-9
1.3269492812616969e-8
4.298325930998932e-7
4.949059378032303e-7
3.1761111589959185e-6
1.3748099749568736e-6
8.156271711226772e-7
4.83269503522407e-7
2.461142372023235e-7
9.030096647945677e-8
3.2304747153058515e-8
1.8512567000703888e-7
4.420380556619175e-7
5.17503954891436e-7
3.1286033839178365e-8
3.678220374218547e-8
1.0749124579600428e-7
1.3827572268060716e-7
7.185192616050632e-8
1.953568967129153e-8
1.7082193337591336e-8
2.7035808874277583e-8
2.0389213739697e-8
1.7774294494173175e-8
9.785798733091054e-9
6.424864525769586e-9
2.1840521683990804e-8
4.5976956278853074e-8
9.182676222767032e-8
1.4186772956010663e-7
6.967038313457976e-8
2.985524594417899e-8
3.707082191585536e-9
4.896113108659698e-7
1.7683426540044613e-6
5.696007056484046e-7
1.012697425137528e-6
9.001371087718974e-7
7.853899429410713e-7
6.306733586498601e-7
4.5989878432853673e-7
3.3600744780184184e-7
3.0807322844034256e-7
4.3566637344560705e-7
3.1179740269178655e-7
2.413210502991796e-7
1.240597971219855e-7
4.331661624294135e-8
3.1977791830457756e-8
8.719211176264825e-8
6.069578954672122e-8
5.5369665899674094e-8
5.362788788523128e-8
1.617707456528806e-8
4.3761763205300834e-8
1.2038851025960544e-7
1.125050225908784e-7
9.607398295105882e-8
8.092522818809779e-8
6.293047065388228e-8
3.928794432992734e-8
5.26140662003265e-9
5.194900946603366e-8
1.4349822945674856e-7
1.06780611861619e-6
3.868702258426188e-7
9.65864098840762e-6
2.5604032710491417e-6
1.2950787557867297e-6
6.256636500819999e-7
2.3351087476215876e-7
2.2546478589853405e-8
3.431750990423753e-7
1.2279637664554428e-6
1.2795255031001238e-6
4.805360007846799e-8
5.667880186200839e-8
1.6003964979716488e-7
2.1649916777836844e-7
1.1037869565685304e-7
3.4017477484958843e-8
1.0371883686203229e-8
4.9795894216399154e-8
3.700112880868362e-8
3.220373995028626e-8
2.464098952611984e-8
4.223905364268304e-9
3.403962024546606e-8
7.834974202012701e-8
1.6738579223869764e-7
2.115740804175411e-7
1.189512109688824e-7
6.027246825512333e-8
2.0025315784264067e-8
1.3071596305030845e-8
8.019245878701172e-7
2.0965741185247266e-6
2.235557574565645e-6
2.1072946475992393e-6
1.5993435020765872e-6
1.2379273857902535e-6
8.555975579951442e-7
5.276270503389064e-7
3.1931247989691584e-7
2.622242210854061e-7
4.458472558976128e-7
3.226174510641983e-7
2.992748567910663e-7
1.838604779657489e-7
7.52515694825336e-8
1.2263482694453612e-8
1.011019060519235e-7
7.643973875990144e-8
6.208992290637886e-8
6.146235658135109e-8
3.858172648252549e-8
2.5838427628742938e-8
1.033348699349897e-7
1.763442598529639e-7
1.564405083501971e-7
1.3309541492967592e-7
1.0752931981831049e-7
7.462512193407498e-8
3.2542039102400384e-8
2.1925233025048823e-8
1.1676222999380695e-6
1.622982410708198e-6
5.77295815240542e-6
3.329105116351316e-6
2.100262358555884e-6
1.368331601057606e-6
7.640757019690067e-7
3.102006267855808e-7
7.08309197281151e-8
4.967786155176549e-7
7.0894000638359e-7
3.879817386337782e-7
3.4644520437953855e-8
4.80028728582931e-8
1.3565056795058491e-7
1.206127912592906e-7
4.6732260033415855e-8
1.3590873683352765e-8
1.3101052183394651e-8
4.7166705802147305e-8
3.3940130833586015e-8
2.992845537848599e-8
1.056685224823607e-9
3.708911779103689e-8
7.908086922568025e-8
1.541589064512723e-7
2.797590197567554e-7
2.8737891852461294e-7
1.8033511659349243e-7
9.445259543001795e-8
3.7968575985931025e-8
1.2365845627267111e-6
3.5081142076720176e-6
1.4104719983202269e-6
2.8814740721813737e-6
2.596991063927921e-6
2.350005584479151e-6
2.0629519833477904e-6
1.5794717961822307e-6
9.523830188719125e-7
3.7963588990132987e-7
4.8767208205015004e-8
3.531430758214173e-7
3.4880948247168807e-7
1.7550107906851168e-7
6.737055321458216e-8
6.820155943606085e-9
1.39149417820611e-7
9.05593392241729e-8
8.242181238510786e-8
7.922351773655324e-8
9.818249801524933e-10
1.1627242578193587e-7
2.2042515041900515e-7
2.3514353130335304e-7
2.244304188907577e-7
2.1421631496381342e-7
1.918749315480176e-7
1.4111454690013355e-7
6.615860508252339e-8
1.6913980283754097e-8
1.0143272181952934e-7
2.657893664012449e-6
1.4023860576687245e-6
0.00001015353590556044
5.8440781170223e-6
3.4833737554651826e-6
2.22259201557043e-6
1.0888328070233757e-6
4.82935452189298e-8
1.1139474094665883e-6
1.367339130215005e-6
1.366031244646779e-6
3.0210942237292877e-7
7.888576474815978e-8
4.138205371543984e-8
7.258619611404188e-8
3.329506402623968e-8
1.1488540774475046e-8
3.5094986060941976e-9
3.4099412329862116e-9
1.378801581751948e-8
3.0445366246221655e-8
9.341535550517161e-8
3.736316030778316e-9
6.678052959883061e-8
5.759732971695712e-7
3.032036386991562e-7
5.110682810218719e-7
3.484375519754297e-7
3.2017061115289806e-7
3.0235658577072504e-7
2.646386681258442e-7
1.2018085805839116e-6
1.8407203190175094e-6
1.2576624818799122e-6
2.6291093184676122e-6
3.3769801473023235e-6
4.085264903077683e-6
5.212569950224445e-6
9.082803869417413e-6
2.819064070645941e-6
3.9094748168598425e-7
1.2820408313581786e-6
5.231562947806365e-7
6.606289411212705e-8
1.7599638863534527e-7
4.36451273858199e-8
1.5635400678927965e-8
2.136830564760644e-8
3.092798808927404e-8
1.255507235871622e-9
5.4345030676096875e-9
2.9405668812972156e-8
2.594242681340661e-9
6.156433326999319e-10
1.0184042100908433e-9
5.869659805696169e-11
5.239794172367945e-11
3.542749059677994e-13
2.0192402194954025e-12
2.158140348572844e-12
5.6047378842775125e-12
2.2667755818171351e-13
7.130230370295953e-13
1.0152511461597138e-12
1.2666084464574535e-12
1.5352330695958102e-12
1.8487830238667523e-12
2.2270950673758836e-12
2.689835301937345e-12
3.2602166648889292e-12
3.967710853992812e-12
4.850832587495002e-12
5.9606638066367115e-12
3.5696729936318085e-12
1.1937626637797635e-11
3.295023816133151e-11
5.17998678086876e-11
7.341847888137086e-11
1.1176960883940492e-10
1.9623256720418219e-10
4.1515554234210925e-10
1.1596786189421695e-9
6.0545369156646095e-9
1.4357646834826638e-8
2.3124389843374242e-8
2.244357005553558e-8
1.386281553423304e-8
2.1038515467334433e-8
9.068305261672494e-8
5.845015594163342e-8
2.2802912749814867e-8
1.4297063591157447e-9
3.03786690906928e-11
3.843719554659205e-13
2.8192386790114046e-14
0.
0.
0.
0.
0.
0.
0.
0.
0.
0.
0.
0.
0.
0.
0.
0.
0.
2.743355956021596e-14
3.97010378262616e-14
5.755439399013106e-14
8.35738219747736e-14
1.2158029741385336e-13
1.772531374433159e-13
2.5907174368775367e-13
3.797617028291032e-13
5.58531391419501e-13
8.245600604870694e-13
1.222491606861961e-12
2.3481988741342797e-11
3.899982030034562e-11
6.001957980959542e-11
8.876130885251615e-11
1.2622657951938816e-10
1.7314243260294505e-10
2.2861876315050779e-10
2.88306003303036e-10
3.4217767257000825e-10
3.7266099285593474e-10
3.5434960361495097e-10
5.293791026429703e-10
4.5897382934304904e-10
5.576602615651135e-10
5.680812290534784e-10
6.777976874301968e-10
9.047662357029198e-10
1.2382017442936276e-9
1.7690411385721831e-9
2.8935051765912118e-9
5.778964860835366e-9
7.25371619850718e-9
6.38669505672942e-9
6.749339127205999e-9
8.148520012391619e-9
1.0907680097471221e-8
1.6077070008782807e-8
2.643793311216666e-8
4.955115966693866e-8
8.417342161201014e-8
6.189116766650146e-8
4.53585779188811e-7
2.3337465267289975e-7
5.997510456869436e-6
1.0160231928797919e-6
4.199959537385922e-7
1.5880986306639514e-7
2.931074426483631e-8
7.167236923216606e-8
3.420103959588103e-7
9.236981799765361e-7
4.946312117131577e-7
1.403407625308992e-7
2.672260391026895e-8
3.289418845424059e-8
8.773064438838186e-8
9.9423696068674e-8
5.205033494117738e-8
1.1753653657559682e-8
2.0025685058525734e-8
1.9341260760277342e-8
1.505929863222113e-8
1.3174616501795398e-8
4.704508658048659e-9
7.243300808279637e-9
1.9390457302092028e-8
3.947294292185764e-8
7.66761070811672e-8
9.827845229829812e-8
4.741744433492763e-8
1.9236106128781455e-8
3.759488196473428e-7
1.5148491865962163e-6
9.288908424047892e-8
5.646081476924305e-7
5.785043925506001e-7
5.51559065986807e-7
4.940323330884152e-7
4.050675960207404e-7
3.219604505655771e-7
2.912902226740511e-7
3.55155572364154e-7
4.379751808070978e-7
2.576825799946229e-7
1.807250989735891e-7
9.010097954219558e-8
2.9615789948851106e-8
2.588783090614487e-8
5.083950696082563e-8
3.6355364018387034e-8
3.248677885428425e-8
2.9272845458423807e-8
5.205957984481019e-9
2.652890194847037e-8
7.586187998183221e-8
1.0239049107414822e-7
7.909714839095088e-8
6.017829385808005e-8
4.199024800462652e-8
2.2014039440886777e-8
3.759454806898382e-9
4.565103897660447e-8
6.485548514410698e-7
6.845671990055657e-7
4.785018555577108e-6
1.957817978501714e-6
1.1378593596356768e-6
6.585548527105182e-7
3.272107242686461e-7
1.1633862748487253e-7
4.707881145048136e-8
2.4618316545951224e-7
4.994219282287937e-7
5.3918880852890605e-9
1.3253655383282602e-7
2.3168250602914527e-7
1.8874731893616586e-7
7.34788435536625e-8
8.646206159950156e-9
5.414978552148224e-8
4.6816169858263993e-8
3.882681174759168e-8
3.55079828004279e-8
1.3033871585645783e-8
2.2475881294607238e-8
6.810358236151138e-8
1.6032881498066152e-7
1.7232477859815118e-7
1.124081585361803e-7
6.883523521844265e-8
3.399727701971984e-8
2.283192083891989e-9
3.354435233968564e-8
7.302306625398184e-7
1.4168576908515146e-6
3.375096634392398e-6
1.9740303695388714e-6
1.3100149695210298e-6
8.85395641949678e-7
5.275848217357612e-7
3.010453784856611e-7
2.477691643959741e-7
6.167332042499663e-7
1.2259904625710337e-6
4.25516969832153e-7
2.6471261253901576e-7
2.0052531324980082e-7
1.0035218757264139e-7
3.38561598754027e-8
2.446714721838801e-8
6.160008971129753e-8
4.2771600014035117e-8
3.803040719017876e-8
3.4152575947186317e-8
4.991218289837493e-9
3.2088979803855575e-8
8.730382970886476e-8
1.4503513821552811e-7
1.1327569280332427e-7
8.502940154894516e-8
5.815726533829699e-8
2.9366955221819777e-8
5.4354210118770014e-9
5.490048599073655e-8
8.787602327748136e-7
1.093804255296262e-6
5.462152866629623e-6
2.6158127788331738e-6
1.5848004874274558e-6
9.703302677581403e-7
5.123014990863405e-7
2.0715116918338783e-7
2.2951994975234498e-8
2.6702587287512197e-7
4.559051043500168e-7
3.931008776334773e-8
2.0915243067457245e-7
3.070654455440311e-7
1.8670310870315595e-7
6.354675683575465e-8
1.7611905217548166e-9
7.515827599670022e-8
6.058802456112531e-8
5.2073778487561974e-8
4.753715296864187e-8
1.0310100625617929e-8
4.275611126743145e-8
1.1739615144201196e-7
2.613387070057825e-7
2.168796622599679e-7
1.4749614963276008e-7
9.141224281761663e-8
4.5236454979403704e-8
4.837699789357284e-9
9.211614654670716e-7
2.2018898539221546e-6
2.9673475151423016e-6
2.467961839154913e-6
1.7907190366370925e-6
1.3349838740350537e-6
8.770109425582597e-7
5.007929070434537e-7
2.61952781280339e-7
1.942174916125686e-7
4.119613784124429e-7
6.858054529430582e-7
2.6399056317837905e-7
1.9821417679425404e-7
1.6942380693184027e-7
8.277792628598142e-8
2.885076304718652e-8
7.792989313306832e-9
6.323602742731374e-8
3.868669762448511e-8
3.4412617868257196e-8
2.9236264695191845e-8
3.154024699956368e-9
3.7423964804495356e-8
8.441702205492844e-8
1.6330403895906512e-7
1.8326252015189468e-7
1.3940154409150918e-7
9.20400146980579e-8
4.6056174097286864e-8
2.296195453578882e-9
1.0639370432767465e-6
2.529202880993523e-6
2.6964140861065235e-6
2.9599458447617207e-6
2.3040827913323114e-6
1.8641661329127276e-6
1.394564866898992e-6
8.906563477099381e-7
4.29270044826437e-7
1.7079361974531913e-8
2.6235929512590087e-7
2.3864049491653345e-7
4.510990932161415e-7
3.0940376412864615e-7
1.1701208133610793e-7
3.006614403444528e-8
6.220956666038983e-8
1.1011754534706431e-7
8.868909985782752e-8
8.622627726331474e-8
4.406319999300695e-8
6.602966627499945e-8
2.08558799981285e-7
3.678965807905602e-7
3.1059046457705757e-7
2.520059903182913e-7
1.855895185664548e-7
1.1364690610205448e-7
4.846332509668036e-8
1.0462372076029208e-8
7.160782989809501e-8
1.9652141238270175e-6
1.838952470741901e-6
0.000010136898044352477
4.76879313158057e-6
2.8353568094044548e-6
1.6913591910900196e-6
7.990389656966198e-7
1.9904765002470305e-7
2.129542942013282e-7
1.3042426312680973e-7
7.273480923294728e-7
2.560824157759993e-7
1.5252346535222437e-7
1.710033788453211e-7
1.2614602934231878e-7
5.423001523508157e-8
1.6707981953950363e-8
2.7366167655969845e-8
5.591707904866258e-8
4.141482495972556e-8
3.955786964734734e-8
1.561178216498607e-8
3.225971327165811e-8
8.075096986816825e-8
1.5308351245088337e-7
2.1267057268115192e-7
2.0252619810843343e-7
1.663810236270209e-7
1.1324980527016924e-7
5.429679044694217e-8
9.552829683162387e-10
1.5323196057486018e-6
2.6680973050723936e-6
3.564372261895428e-6
4.01640443413445e-6
3.103421801294751e-6
2.55904568377994e-6
2.0174525176010234e-6
1.2993650570716605e-6
4.2858477745828893e-7
3.4178473203013737e-7
5.807485436070155e-7
1.6091136164977502e-8
2.5212301936063534e-7
1.9416807427482587e-7
7.866561174140807e-8
2.7814762144604017e-8
8.423899514108369e-9
1.1577134956160741e-7
9.866885790971612e-8
7.36202096508068e-8
9.442510296445572e-9
1.3910636767574458e-7
2.984525053212145e-7
4.029135139509404e-7
3.71011701000302e-7
3.4809558994285004e-7
3.1439509837724525e-7
2.406968997817012e-7
1.499845906360331e-7
7.239781173791853e-8
2.3422515593402054e-6
3.2617368108670983e-6
4.8231099111449295e-6
5.971197439882951e-6
4.5860631818347545e-6
3.880732474260217e-6
3.1937554178065983e-6
1.4839274138679846e-6
4.3966575858717265e-7
1.164778323733393e-6
1.0704301760978765e-6
5.931076288874715e-7
5.155299796679713e-8
1.4432871395625918e-8
1.2669865997433337e-7
2.117654711634146e-7
9.80082885915727e-8
1.0876324064696485e-7
2.1503191327587103e-8
4.948206819603029e-9
1.879995738459816e-8
5.375295737588428e-9
2.246126624572412e-9
7.810090186393936e-10
5.81167892013078e-10
1.4028464074059775e-10
1.6554963933643717e-11
1.5984400325660674e-12
3.565669742829532e-12
1.2934232303335085e-12
4.4751268351106116e-12
4.747209746080263e-13
9.139549131458556e-13
1.1481259817822331e-12
1.3909869583480533e-12
1.671936318430026e-12
2.008850403390733e-12
2.4189835912318232e-12
2.9221919721994593e-12
3.5432537849207055e-12
4.314142175323474e-12
5.276745447595352e-12
3.0489238500359974e-12
1.080723372765802e-11
2.860593047097308e-11
4.320670822041874e-11
5.890820835165519e-11
8.616569030620141e-11
1.4391384589649063e-10
2.8227190129286663e-10
6.85286010098086e-10
2.4477679149947077e-9
1.9036196820210847e-8
1.4930553225263896e-8
4.836300723646716e-8
1.5921373239976544e-8
1.586488952274175e-8
4.288453695173656e-8
6.214658204406828e-8
1.7301419128476632e-8
1.3938007840375115e-8
1.112444754969972e-9
9.038657610211079e-13
6.316096306524796e-14
0.
0.
0.
0.
0.
0.
0.
0.
0.
0.
0.
0.
0.
0.
0.
0.
0.
2.3972917997153363e-14
3.459041790248569e-14
5.0068977593650303e-14
7.262991160881958e-14
1.0556336671346703e-13
1.5375478419079695e-13
2.2448706630930665e-13
3.286676072951145e-13
4.827223644717375e-13
7.115400708084845e-13
1.0530884089693742e-12
1.5657310872405713e-12
2.98841408659816e-11
5.060524573376903e-11
7.88015045765899e-11
1.1712087392487624e-10
1.660802651519939e-10
2.2514970932580731e-10
2.9074324146626623e-10
3.5379904806217237e-10
3.9756043836268564e-10
3.9681014010619345e-10
3.197942812169944e-10
6.622068891589771e-10
5.641820808289818e-10
6.834602906290706e-10
7.241276728093656e-10
8.635337655976296e-10
1.1704284116528307e-9
1.6446342977273335e-9
2.403432607096033e-9
3.976218177069412e-9
7.814566481064476e-9
6.746514758108806e-9
6.13625350222834e-9
6.6927318367330045e-9
8.309217321052994e-9
1.1435847630195737e-8
1.739822351962574e-8
2.977471211892045e-8
5.780174907765498e-8
7.45358258633363e-8
3.774860637633646e-7
1.2208518813057168e-7
5.370887328531361e-6
9.962686590415995e-7
4.415822686625305e-7
1.8457305451281927e-7
5.174987518395488e-8
4.0095122737965665e-8
1.9921744261594986e-7
1.9006592190686415e-6
5.633218843767247e-7
5.190642748823048e-7
1.194627979954498e-7
1.0761662257996496e-7
3.6967826549471287e-8
4.026923881100802e-8
8.143855761658597e-8
4.8670491150917885e-8
1.4189420249473362e-8
5.123441801211912e-9
1.6418824139407683e-8
1.1705960246521701e-8
9.98362600155334e-9
5.016315590208062e-9
4.221630166195295e-9
1.175617033130692e-8
2.1740914796099624e-8
3.6283731186768945e-8
5.560520266116438e-8
7.656287585023474e-8
3.277260119049222e-8
5.341076486869023e-7
1.2221157796810495e-6
1.6017479331145164e-7
4.277538566198704e-7
5.650419765302966e-7
6.090776321291275e-7
6.154699163458934e-7
5.740516909164395e-7
4.899954114792341e-7
3.9525676318116454e-7
3.209702746467216e-7
3.260048306964493e-7
1.9042752211783925e-7
7.848635558418726e-8
5.036113738186433e-9
1.2893955562461818e-7
8.03202775884343e-8
7.195465445061158e-8
7.372881641488291e-8
3.8294467228108036e-8
4.584788394228309e-8
1.2203135309272613e-7
1.1047765874697977e-7
9.861685450406051e-8
8.788143267944264e-8
7.378987833895832e-8
5.2023465513177864e-8
1.4011072970329113e-8
6.381175259657443e-8
1.5600769001025473e-7
1.4498386842847706e-7
1.2758409388632909e-6
2.5705512483512874e-7
0.000013225789197991498
2.287518328079664e-6
9.861219596337987e-7
3.8440192581518464e-7
8.590356912679935e-8
1.350283485957657e-7
6.579342637821374e-7
1.4453702389910908e-6
9.526469118514862e-7
2.6954859608921755e-8
9.002266867957178e-8
8.627396122772032e-8
1.7180794531720406e-7
1.3081740678100362e-7
4.498318741555552e-8
8.277437515123943e-9
3.188842423105857e-8
3.409344898594219e-8
2.7354800506196622e-8
2.428055286430883e-8
4.4403648643374554e-9
2.0413957417669676e-8
4.826782127670476e-8
9.731149249349589e-8
1.8578504604880302e-7
1.7794223185810577e-7
9.079538521529728e-8
3.919700284618835e-8
5.614430040772118e-9
7.998065754582395e-7
2.7746345254586983e-6
1.1237864863027919e-6
1.921876167766985e-6
1.6641021100310509e-6
1.4368401035576808e-6
1.1449831729797683e-6
7.962462904953512e-7
4.929922239153962e-7
2.907902041324273e-7
2.2964429488597343e-7
3.4887939494004877e-7
3.379133157617953e-7
1.825562005144195e-7
7.046400054895006e-8
4.405677096754918e-9
1.349294843935903e-7
8.071941432161496e-8
7.077792320316978e-8
6.996945522764348e-8
2.827144446809557e-8
5.3015423200104984e-8
1.5882004791448194e-7
1.8455039837319643e-7
1.588904625842483e-7
1.3662923386915546e-7
1.0964259255565205e-7
7.091625479680086e-8
1.6014193065208996e-8
5.996425121861075e-8
1.3315904887495e-6
1.2206014182138124e-6
7.69127097115528e-6
3.5003095648521966e-6
2.0720334081892e-6
1.2418866141778639e-6
6.313446663155539e-7
2.1756444597268632e-7
1.249225440564368e-7
5.193779832554404e-7
6.511277156457768e-7
2.2412100926032687e-7
8.051056362596282e-8
4.042316079370301e-8
8.293872349982002e-8
7.509225813225017e-8
2.8330544541731046e-8
9.166014871286323e-9
2.4858643534223e-10
2.6211285907845202e-8
4.40697834510843e-8
2.7952172168337197e-8
1.9576590650211556e-8
5.136278840727307e-8
9.729748175108279e-8
1.825716468025771e-7
2.669015835263637e-7
2.758578173253449e-7
2.4454051846476964e-7
1.8464072601712082e-7
1.1613091437500061e-7
1.2231156418060836e-6
3.433735052928838e-6
5.038728510704587e-7
2.7688791933832385e-6
3.10981016108642e-6
3.1681218766875124e-6
3.33127229991933e-6
3.5602386662524655e-6
2.775054625224409e-6
6.670154801063337e-7
3.3453087163035647e-7
3.6482453941464693e-7
4.0870353349104846e-7
1.983530029983161e-7
7.576403600477185e-8
1.802669192668737e-8
9.068804033090185e-8
8.574033642605117e-8
7.396079392238543e-8
6.990269228948221e-8
4.7276708062447755e-9
1.184193257618651e-7
2.2762055733300624e-7
2.5811506308307977e-7
2.4776077854827025e-7
2.3840175138447206e-7
2.1814420372534565e-7
1.6474175363570043e-7
8.231347984706987e-8
5.333639801918797e-9
8.959138402853465e-8
2.765327536237636e-6
1.48981341735497e-6
9.195455517089064e-6
6.049858562739539e-6
3.742660173880448e-6
2.5405641075023835e-6
1.3870389600776296e-6
1.1050817036018559e-7
1.007427506985002e-6
1.274131824729257e-6
1.2721223420483112e-6
3.1165106607702866e-7
8.920814581468306e-8
7.044396157351395e-8
1.9307802720237562e-7
1.1492128391949022e-7
9.53197940188959e-9
1.713459652955578e-9
5.624463768129445e-9
6.051978292460062e-9
1.3667908809356552e-8
2.4424848256468006e-9
4.736534112857297e-9
2.4174057713821833e-8
2.7560825566953705e-9
1.7335657855158654e-9
5.43519528789197e-10
1.0999156054593244e-10
1.3500465720016279e-11
9.469098024061302e-13
1.3512732815743564e-12
1.9433039973126836e-12
3.9651219814841286e-12
3.1654964019116614e-12
3.4797614703829514e-12
4.141695973082175e-12
5.068541596391989e-12
6.279775319575345e-12
7.840005096509977e-12
9.851959866068595e-12
1.2463412020988288e-11
1.5883704856082568e-11
2.7004442876040086e-11
2.8791465655071647e-11
2.6296575176219972e-11
3.1445536794885504e-11
4.93118290434595e-11
8.377309193870876e-11
1.4627852827469985e-10
2.649345178206563e-10
5.092629900862807e-10
1.073164430529276e-9
2.613772860968413e-9
8.107725568851259e-9
3.150400530268711e-8
5.36888072542214e-8
7.122721506420383e-8
5.409482764910034e-8
6.197769597311148e-8
1.0725958442248813e-7
6.059910887274698e-8
1.1385387993844432e-8
9.197166941397944e-11
2.7903116139016836e-9
4.003839287364584e-12
3.055915022191987e-13
0.
0.
0.
0.
0.
0.
0.
0.
0.
0.
0.
0.
0.
0.
0.
0.
0.
0.
2.4651182517076247e-14
3.5744376904257374e-14
5.19028381717544e-14
7.549833308433921e-14
1.1005461257344664e-13
1.6083118805438836e-13
2.3571991415474536e-13
3.466302013121047e-13
6.853987797785754e-12
1.0824963471555863e-11
1.61726564140051e-11
2.361610941353893e-11
3.3782252667910824e-11
4.7535973448924935e-11
6.582706603467653e-11
8.942551827774217e-11
1.184070709134272e-10
1.5127243854778104e-10
1.8369506189289937e-10
1.6656822076032848e-10
1.6465481311698896e-10
1.7182030916946524e-10
1.6463891291854132e-10
1.9594404632509516e-10
2.4841101553604147e-10
3.1958514769577594e-10
4.4114916477181103e-10
6.998652690478791e-10
1.316434738999059e-9
2.94603969054361e-9
5.464168082936352e-9
4.783654285928707e-9
4.9356877787231206e-9
5.791426054614105e-9
7.498115558761686e-9
1.0597725033697558e-8
1.646019448781693e-8
2.8698661367477848e-8
5.545218276706285e-8
2.8193773735757405e-7
4.519361260418691e-8
4.146522516891909e-6
8.812843200149663e-7
4.151091100903711e-7
1.8935570899200332e-7
6.642597012293881e-8
1.2977690061500355e-8
1.1313882427749734e-7
5.423061266218865e-7
7.81541802569101e-7
5.791474073359312e-8
1.2552537672641431e-8
6.159384904805625e-8
9.673871752398269e-8
7.992564170489041e-8
3.4046720013109764e-8
7.138843131291709e-9
2.3242726726997586e-8
1.7347947658562876e-8
1.49844762734513e-8
1.1515286728244143e-8
9.659593464575747e-10
1.3589279896033595e-8
3.198846258880843e-8
6.88473832039007e-8
9.006420398905496e-8
5.091782022566668e-8
2.6658507187597792e-8
9.04903796416157e-9
7.454818586949402e-9
3.106917915119147e-7
9.791824552454044e-7
6.974128069663197e-7
7.431335257923093e-7
5.763911455973084e-7
4.6567995608908227e-7
3.640352666033415e-7
3.220365799523591e-7
1.5880964737049697e-7
1.1809621548184516e-7
1.9428408336691011e-7
1.5376478827464715e-7
1.603319621807989e-7
1.0254636053485025e-7
4.411573624672708e-8
3.222660313096538e-9
3.627491084939933e-8
3.2006077648512046e-8
2.5650225443566055e-8
2.424467648194371e-8
1.6912396132918107e-8
4.3309532448946545e-9
3.112204448355286e-8
7.22339950067123e-8
5.729276245901639e-8
4.4576600946006286e-8
3.339386937844829e-8
2.1639507577428642e-8
7.2674507050383575e-9
1.505720559320654e-8
4.139075930855709e-7
4.510559034543714e-7
3.0210985164996074e-6
1.312640595928865e-6
7.839146124665009e-7
4.665308188188286e-7
2.42108804445244e-7
9.833984232272061e-8
7.0052631409356515e-9
1.1851900722779104e-7
2.5631410177612824e-7
2.392501305738966e-7
4.3882556872090214e-8
6.049094975586546e-8
1.3084260673151915e-7
1.3551001666251093e-7
6.060414469844629e-8
1.358911395236174e-8
2.6174577908848894e-8
2.8913032885503148e-8
2.262544299019922e-8
2.0294771774217092e-8
8.236120358095876e-9
1.0816828676101968e-8
3.056340513331079e-8
6.438466708596855e-8
1.288493468828113e-7
1.2512518942268495e-7
6.53967267344185e-8
2.9605689924710746e-8
4.600194227059805e-9
5.188687376471562e-7
1.9095280024972166e-6
7.315168204367466e-7
1.2143870033203362e-6
1.043649519360028e-6
8.895596914101268e-7
6.946490016830541e-7
4.838609830596224e-7
3.2566373728880983e-7
2.6323237677640723e-7
3.556461460965613e-7
3.01257332102727e-7
2.734411613723466e-7
1.5885639516450646e-7
6.305708356410477e-8
7.31192834600315e-9
8.717104348779054e-8
5.856158854414018e-8
5.018735128659071e-8
4.8866860557548934e-8
2.3554390217972847e-8
2.7344693996802903e-8
9.916053607316986e-8
1.2543010000426836e-7
1.0257120557212568e-7
8.422547898555778e-8
6.494466351767947e-8
4.056722874869373e-8
5.1512159119249495e-9
5.5705231161483125e-8
1.430964698936131e-7
9.928126123689246e-7
3.7990466863074705e-7
8.91400980273948e-6
2.4616512396297393e-6
1.2664283316747018e-6
6.276688876871366e-7
2.573535073456552e-7
3.40357892300591e-8
1.800414467951317e-7
5.93704648725022e-7
9.809994507755842e-7
2.6417047036407216e-8
1.0788732106089175e-7
2.1539795935872628e-7
2.1204283885602183e-7
8.673429937975049e-8
2.300368385856412e-8
2.6540454209498403e-8
5.413458221977853e-8
4.134844011393503e-8
3.824870088257333e-8
2.2539988972054955e-8
1.6177223469415017e-8
5.712065402316004e-8
1.2853433480795757e-7
2.517058737965737e-7
1.837677780826405e-7
1.116837362278429e-7
5.989056255757511e-8
2.1395086710994557e-8
1.140131000369881e-8
9.090071200791934e-7
2.3756456099123857e-6
2.9423945824491164e-6
2.6002992126991596e-6
1.8896598265263398e-6
1.4197328683833181e-6
9.403285427289444e-7
5.30013120544361e-7
2.550179641655823e-7
1.4739084261353228e-7
3.2716898653377905e-7
2.6822663865095614e-7
3.0098580182960886e-7
2.318364368592486e-7
1.073001188107891e-7
3.3788239594604104e-8
4.769776757628301e-8
7.755713312786983e-8
5.585413739503874e-8
5.184199337602726e-8
4.2925001637172255e-8
4.973605078162305e-9
6.335699827039165e-8
1.5617228815650645e-7
1.8173849274192542e-7
1.4621031945110347e-7
1.142883189007279e-7
7.838348403865091e-8
3.422717279761765e-8
2.2223780747704772e-8
1.0774787562716073e-6
1.5155641194373522e-6
4.974267626013448e-6
3.011668202926007e-6
1.9720232091879356e-6
1.3247118629814484e-6
7.818856504601326e-7
3.874848932880729e-7
1.034590537427102e-7
1.3572348147211706e-7
2.587981427231854e-7
6.638413131618504e-8
7.313146024709854e-8
1.2022882802223151e-7
1.5143990998781173e-7
7.411426420244415e-8
2.531760407881575e-8
5.954067216071343e-9
2.436512987833723e-8
5.348661376087013e-8
3.822486671657258e-8
1.6408385220640744e-8
3.924394382840321e-8
8.710897120432619e-8
1.665484914652913e-7
2.7289823377266373e-7
2.96309144707794e-7
2.5868033604695685e-7
1.938460562060719e-7
1.2159261750617758e-7
6.285918345572547e-8
1.432991024843978e-6
4.00656975606204e-6
1.7092489670712108e-6
3.910431792403546e-6
3.586032431297235e-6
3.2937359277054437e-6
3.078621761625165e-6
2.450261982768609e-6
9.781846171688456e-7
2.8281939545421434e-7
6.400580617976016e-7
6.897051215278934e-8
3.286335488304821e-7
2.5202105963177565e-7
1.0970064171190793e-7
3.703077244175133e-8
3.578278751239517e-8
9.221626870620609e-8
6.739501577721582e-8
6.435401869722955e-8
4.3077806928815634e-8
3.985990802113529e-8
1.3227196803517783e-7
2.453777615492783e-7
2.611713549485897e-7
2.3642112359492806e-7
2.0566161806725306e-7
1.5067687305018798e-7
7.18982775601807e-8
1.1239061762968537e-8
9.006730712364133e-8
2.240473111815125e-6
1.499154739153575e-6
8.474099192094897e-6
5.237170497729212e-6
3.2697618006520323e-6
2.1838100931012863e-6
1.2438627643314714e-6
4.4874274353225214e-7
2.7077506127136985e-7
7.639902672752055e-7
7.159619621850461e-7
1.4098125592603418e-7
4.7609113554371926e-8
1.5602995737056151e-7
1.1762835356796185e-7
6.634201954933705e-8
7.682422027026723e-9
4.683415778266755e-9
6.1786860870772645e-9
3.916540926334257e-9
7.060480759411503e-9
1.1816967380835016e-9
2.7581491538943107e-9
5.4958266090223784e-9
1.2379539450297858e-8
2.024129747097335e-9
1.1275602591619501e-9
2.037145100069082e-10
7.817738261049275e-11
1.3535577611009965e-12
1.2277570536297543e-12
3.745275663253206e-13
9.384956911196952e-12
3.3431009860462615e-12
3.1593784013644293e-12
3.591934549605447e-12
4.319183461209107e-12
5.306965674133746e-12
6.589504435937321e-12
8.240589128987706e-12
1.0372348057998178e-11
1.3144754216800685e-11
2.2333272695345898e-11
2.2956505350511516e-11
1.9298729899969806e-11
2.1833716234808846e-11
3.371815897352703e-11
5.624678889478692e-11
9.539004939971185e-11
1.6583066374871538e-10
3.0126250024912237e-10
5.855781059401494e-10
1.2597639999127989e-9
3.1800910473925243e-9
1.0484334354000649e-8
3.817054702474069e-8
5.8328168702781316e-8
6.79029310477909e-8
5.284774786081709e-8
6.80960025718895e-8
1.0711370143001671e-7
7.41081311845126e-8
2.864070140180846e-8
6.204356237795631e-9
4.897698360327708e-9
7.783408304839904e-10
5.131772249706492e-12
0.
0.
0.
0.
0.
0.
0.
0.
0.
0.
0.
0.
0.
0.
0.
0.
0.
0.
0.
3.023172569909224e-14
4.385100029398941e-14
6.369479873264254e-14
9.268506719081361e-14
1.351661208830849e-13
1.976279242685313e-13
3.922839425774943e-12
5.903954648788758e-12
8.545233012091788e-12
1.2236572172706145e-11
1.735982198228332e-11
2.4478670623623016e-11
3.432866086947139e-11
4.780156601465509e-11
6.586439472960364e-11
8.933433400058214e-11
1.1840098224491488e-10
9.141703639947258e-11
1.0205997571770102e-10
8.929992028992588e-11
8.730843892340347e-11
1.0260390198353132e-10
1.2555776670827763e-10
1.605378149176837e-10
2.2671708924984056e-10
3.605376059955674e-10
6.416246944155537e-10
1.2816476143584433e-9
2.9225955129703914e-9
7.184323356189748e-9
6.25757315768496e-9
6.28522783670895e-9
7.235943542034044e-9
9.249660760045717e-9
1.296634197087961e-8
2.0055057777829222e-8
3.4985486349888474e-8
2.40220460331891e-7
1.3957402706193515e-7
2.9409965034432875e-6
9.169418902328613e-7
4.891674931239215e-7
2.615556891719539e-7
1.1991871652184298e-7
3.209326780157378e-8
4.20679834477636e-8
1.5783426219870457e-7
5.138410648847925e-7
2.5552265878498598e-8
4.2320406559601735e-8
9.772248682850754e-8
1.0656908999928667e-7
6.706764406605905e-8
1.7580259849009604e-8
2.8308717344970074e-8
2.4273938056127582e-8
1.9578880325077753e-8
1.785855472273722e-8
8.668442044178375e-9
8.020279344502724e-9
2.74927884257653e-8
6.514882973367649e-8
9.573090743830471e-8
6.116302073742914e-8
3.768306287880404e-8
1.954329497891801e-8
2.62969084998457e-9
1.8172900445868473e-8
3.3001735866149275e-7
7.951126609406925e-7
1.1718115632348925e-6
7.987755831281083e-7
5.593766665579799e-7
4.2556140788323003e-7
3.4158253415550694e-7
1.144433117915622e-7
5.486269504703251e-8
1.0378724827261234e-7
2.352705883482622e-7
1.1849868610684773e-7
1.0460274786830461e-7
9.297505091189377e-8
4.756253924315149e-8
1.3490465658082743e-8
1.713580971441448e-8
2.633698768381855e-8
2.0178281614295968e-8
1.7864981396118083e-8
1.5390229015399818e-8
2.3559600861414047e-9
1.3620135715899105e-8
3.932414548464414e-8
5.985311436668239e-8
4.378910999493904e-8
3.162928192802573e-8
2.080484422435122e-8
9.50661615455827e-9
5.076990723446675e-9
3.311942737023369e-7
5.030184629116071e-7
2.0014653378850823e-6
1.0978286443755029e-6
7.088667760966458e-7
4.5910906006704003e-7
2.623513264551687e-7
1.2761451320073988e-7
3.3223170944971675e-8
4.966363314290318e-8
1.2753707622241581e-7
1.1668917525133158e-7
2.8925182548649453e-8
8.108638202893885e-8
1.415233765991309e-7
1.203166956205414e-7
4.8267973291306026e-8
2.7127563485463493e-9
3.513730743151063e-8
2.7172974407284248e-8
2.275699184614678e-8
1.9753384354091233e-8
3.2346980205970113e-9
1.612643745510632e-8
4.0757590908535416e-8
8.832598694547976e-8
1.4800703421722406e-7
8.658508780415937e-8
4.730585610031086e-8
2.0477793192360676e-8
1.5699600672107306e-9
4.6872076429627566e-7
1.548601984244718e-6
1.0117041881822236e-6
1.191796060107907e-6
9.451489472103547e-7
7.600271963633605e-7
5.553384905834979e-7
3.7135536876377034e-7
2.7068534646412006e-7
3.3814606280935364e-7
6.124295939306003e-7
3.1610181339032463e-7
2.5539727097854987e-7
1.6481638253591406e-7
7.076341134583649e-8
9.022338587501293e-9
6.347482700294729e-8
4.9244073992951036e-8
3.958646823402575e-8
3.780003495804592e-8
2.5025049170745004e-8
1.0408729750185333e-8
5.610258992638711e-8
1.1657330143023362e-7
9.268544537980489e-8
7.337452943572228e-8
5.577456211048345e-8
3.6005097926843765e-8
9.915707103899252e-9
3.290025559402949e-8
1.1076593984843744e-7
7.779160488458586e-7
4.2013447698575066e-7
6.843725817590673e-6
2.099304693620521e-6
1.1189869997694955e-6
5.809852791020702e-7
2.568140788496853e-7
6.39251992826812e-8
9.728287824291188e-8
3.392174371092789e-7
6.761733623461389e-7
2.4671553478333204e-8
1.1766999571069245e-7
2.1900304342644365e-7
1.9773976101857096e-7
7.894671491074156e-8
1.7107761669521156e-8
4.213314429448758e-8
4.982015097817702e-8
3.992082585546642e-8
3.719896561096696e-8
1.7879642140250627e-8
1.9163899912436712e-8
6.155078781873379e-8
1.4088019511532292e-7
2.1589739551798372e-7
1.4255633287918553e-7
8.754472060273142e-8
4.6469709730236985e-8
1.3502236133373981e-8
1.773404441905331e-8
8.062751825724458e-7
1.9657981759547892e-6
3.0782115188407307e-6
2.3086037131763514e-6
1.609598394702595e-6
1.1556393958947074e-6
7.248000561615667e-7
3.949872969204819e-7
2.0325104360635552e-7
2.1367937091121063e-7
5.603883405120229e-7
2.9294407264442995e-7
2.740132050851705e-7
2.269669358642685e-7
1.1352382582951463e-7
3.893955601881921e-8
2.991707476062146e-8
6.839370811278925e-8
4.777917528941172e-8
4.274802300883186e-8
3.747686041149083e-8
2.9644801914381167e-9
4.087710839156391e-8
1.0917160027492938e-7
1.663841193411247e-7
1.284362984720354e-7
9.696348720728729e-8
6.57314844688536e-8
2.9782098405337853e-8
1.680369726314983e-8
8.673990254361363e-7
1.3361102751527301e-6
4.053282747666992e-6
2.4883457560215455e-6
1.6533385680359555e-6
1.116306674845256e-6
6.653356971496033e-7
3.432639225249875e-7
1.212090072744991e-7
5.2897147268291106e-8
1.4854802973340254e-7
1.075216063005977e-8
1.0305075584835913e-7
1.7046064653042298e-7
2.032966606813256e-7
9.697032614635475e-8
3.187812867029737e-8
2.4880201758300417e-9
5.366071015499839e-8
4.618997431122142e-8
4.060261743029049e-8
2.6822264713925662e-8
2.3574242471409458e-8
7.141121596257339e-8
1.4690104497171697e-7
2.6756020999349194e-7
2.8017488889958144e-7
2.092253000758626e-7
1.338090711032414e-7
7.258673233981738e-8
2.7283826183031434e-8
1.2561235196168573e-6
3.770662644289528e-6
2.25990857258325e-6
3.6202814129766186e-6
2.967543272168738e-6
2.5257148771464557e-6
2.028164908559078e-6
1.3073048984308712e-6
5.116302559397497e-7
1.0793823638615873e-7
2.860661921353704e-7
1.5447411130673907e-7
3.386518782444998e-7
2.633529383259591e-7
1.1859104565403117e-7
3.9590956206158276e-8
4.606192914369554e-8
9.149121094333886e-8
6.582502658326834e-8
6.16964955251827e-8
4.8199020328960836e-8
1.8145381219365754e-8
9.83470706749876e-8
2.1825738213046727e-7
2.415413408034981e-7
2.0363084187631412e-7
1.6616605786218332e-7
1.1473861652378538e-7
4.593809518071816e-8
3.2723795411337774e-8
1.1202733125502267e-7
1.808272975522488e-6
1.2196568758106276e-6
9.14917971734898e-6
4.427666811716044e-6
2.6418099118062135e-6
1.6198158877162575e-6
8.518923432126465e-7
3.2608919058379756e-7
8.500491381928748e-8
4.5058920794627646e-7
4.605445042626445e-7
2.1814420328918458e-9
1.2848580559555306e-7
1.473609223848095e-7
6.60694556466773e-8
2.2292616132757194e-8
7.126016247803288e-9
6.2019536636135e-9
4.8846692160535476e-8
1.5776453407613642e-7
2.1882414388456642e-7
1.437333946472385e-7
1.6630313232779535e-7
2.945126609131863e-7
4.0462235823155934e-7
3.209286078431803e-7
3.0256416619414017e-7
2.957404410889681e-7
2.6930940258490587e-7
2.092091681791867e-7
1.36380460180404e-7
2.0490902508560644e-6
3.5429579312266425e-6
2.7509893814718947e-6
5.178869182131069e-6
5.4036580288518875e-6
5.458010242264952e-6
7.028249245356979e-6
3.187692004483005e-6
7.473075453564343e-7
1.7662125665784712e-6
2.1848127191087077e-6
5.344651933888336e-7
1.4062001823475366e-7
5.6678468823994726e-8
8.260601257148468e-8
3.9060539640405484e-8
1.42634173440912e-8
3.2331698083402605e-9
7.02937918350327e-8
4.98485865834398e-8
3.1782988644951695e-8
1.697481838376748e-8
6.68864145695707e-8
1.2736563265862494e-7
1.9635254900358622e-7
2.2234341734508773e-7
2.2873087365049573e-7
2.2956546759174725e-7
2.077024274031902e-7
1.4850808273261907e-7
1.4626631040280253e-6
1.9964635951985814e-6
1.5818507730716555e-6
2.8664765280536663e-6
2.9942640457592157e-6
3.004562264850214e-6
3.170396633300413e-6
3.5794895318447574e-6
2.1404087706778306e-6
4.379006491875821e-8
6.366521701875509e-7
6.296663791752116e-7
2.634285137281446e-7
1.4540139389617702e-7
1.3439814755426148e-7
2.588903116188741e-8
3.5707991480520267e-9
4.810548965537308e-9
3.2423942312631855e-9
8.02245654146136e-10
8.007235385505744e-11
3.378092699134541e-10
1.1415751807294147e-12
1.892339850948565e-12
1.2683657671012519e-12
7.026984090433876e-12
9.24647642330161e-12
7.557781165631576e-12
3.615965884848147e-12
1.0528034479455405e-12
1.9395264614697835e-13
8.718881145526654e-12
9.155468083633327e-12
1.0827681635757025e-11
1.3362505849058276e-11
1.681743554599688e-11
2.143624983338678e-11
2.7626726169094037e-11
3.601226541472909e-11
4.7543790483138504e-11
6.370216935373539e-11
8.686664415558834e-11
1.608633786554334e-10
2.5250080036578036e-10
4.317107316271199e-10
8.953422734952371e-10
2.274100578515729e-9
7.364037626702801e-9
2.586667263454209e-8
4.4745586992418803e-8
7.32359888228841e-8
5.778685936656895e-8
6.652246501345749e-8
9.324058229270665e-8
5.585223935783733e-8
3.9508524435801264e-8
2.070592034726877e-9
1.4503781802163015e-11
3.138414025410521e-14
3.940633360981498e-14
0.
0.
0.
0.
0.
0.
0.
0.
0.
0.
0.
2.6687372429397003e-14
3.66817083876476e-14
2.231023296537583e-14
0.
0.
0.
0.
2.7039815145804343e-14
3.616573118327623e-14
5.008088345695425e-14
7.11552810735215e-14
1.0267717501298273e-13
1.4955018640211417e-13
2.192010063531499e-13
3.2293654423595983e-13
4.780603122897257e-13
7.112298533617406e-13
1.0638479898941947e-12
1.6008276391843615e-12
2.4250495117285783e-12
3.701616515476152e-12
5.699321390048244e-12
1.1060558334243818e-10
2.350801409728849e-10
4.1310053031720974e-10
6.025512731045882e-10
6.872454410058699e-10
5.632848200242773e-10
1.9454670293934533e-10
4.0403137778485524e-10
1.199585082765078e-9
2.1588623938837145e-9
3.252412073152177e-9
7.093283815149098e-10
1.7685629078990356e-9
2.765253456985461e-9
2.657741419678766e-9
2.531301447380412e-9
2.8684154130902305e-9
4.390487191307928e-9
8.181749770636231e-9
6.497248930339716e-9
4.400833821756478e-9
3.1777641961615243e-9
2.3873337169948424e-9
1.8745740003172342e-9
1.570121257142545e-9
1.4377638803249862e-9
1.4677495865008387e-9
1.680197212966568e-9
2.1354753427945533e-9
2.958662228387145e-9
2.611366395538557e-7
3.7168577932171423e-7
2.8385670121897307e-6
5.491970580854567e-7
2.0547486854517886e-7
6.329745677782038e-8
1.069443452911988e-8
9.934351543405152e-8
9.407190585140209e-7
3.1323145488038147e-7
3.439017896463443e-7
3.217706438943819e-7
1.776689905818913e-7
2.223856683707804e-7
1.2982852778609607e-7
4.811924983115296e-8
7.765531928598516e-10
4.1712979992482825e-8
3.363879024759828e-8
1.0174926273246668e-8
1.4315724717202872e-10
1.0466418941142713e-8
6.981881658582157e-9
5.826632003846712e-9
2.547235752767128e-9
3.031640623598459e-9
7.116684284860579e-9
1.2015477903296104e-8
1.770594052642752e-8
2.263624175183122e-8
2.5793754357005918e-8
1.3016064481574654e-7
3.182700805566672e-7
2.1141060651433014e-7
8.22483502157745e-8
2.50064586417598e-7
3.40414917312514e-7
4.0179313839301593e-7
4.4402086225195416e-7
4.620111195514633e-7
4.5030890282100887e-7
4.1253272124214345e-7
2.5009703625502107e-7
1.1104050948951858e-7
2.958849573655514e-8
1.2377997087488758e-7
9.275212573508085e-8
8.326843252551207e-8
8.865306951922218e-8
5.5809361403861034e-8
5.173987214571087e-8
1.26431755422931e-7
1.1591844157838878e-7
1.0567602502850596e-7
9.664516658467048e-8
8.432801651043357e-8
6.403092262255447e-8
2.58809554282212e-8
6.046910676620901e-8
1.5532557023728559e-7
1.3632359516040682e-7
1.2500512287045184e-7
1.426874462760834e-6
6.916405256048533e-7
0.000010353250128793794
1.9612882689721863e-6
7.340100785781665e-7
2.3371360172366867e-7
3.0731075482946038e-9
2.463207152096777e-7
1.7218026012498548e-6
8.195117504525199e-7
8.292202669886156e-7
1.0389902525656727e-8
1.5883417136142897e-7
7.0359712310788e-8
9.599620826140527e-8
1.357464028908124e-7
6.12357918745103e-8
1.7468333267045776e-8
5.562868879768222e-9
3.249359259767894e-8
2.2826969644828587e-8
2.0234156840701787e-8
1.0920608438222866e-8
1.0120825941693614e-8
2.85622390382263e-8
5.578942517019419e-8
1.0315310835871629e-7
1.729946983865406e-7
1.3651820813142486e-7
6.128569836744755e-8
1.9679060775702668e-8
7.883010995944439e-7
2.9922703932181137e-6
3.158149781929141e-7
1.4991055872599455e-6
1.5015327719434894e-6
1.419386205342994e-6
1.2712503298602485e-6
1.0155012267122288e-6
7.122050905369516e-7
4.4866783226849005e-7
2.7479740069701647e-7
4.3201793514838847e-7
3.375805147739068e-7
1.564711818842967e-7
5.393666589459266e-8
4.668702241104722e-8
1.2153164641450414e-7
8.60978494506941e-8
8.21759492588017e-8
7.599420626197028e-8
2.781114173333378e-9
1.0399801787594583e-7
1.9794763329091086e-7
1.761680165739474e-7
1.555624571934098e-7
1.3590295838519435e-7
1.0735581264426769e-7
6.160872839867143e-8
8.560944368320773e-9
1.0429296418860882e-7
1.4938757815714609e-6
8.935598800896089e-7
9.814207198976688e-6
3.622719866485719e-6
2.0158617016451993e-6
1.111284851037295e-6
5.077597752161109e-7
1.1557331096083014e-7
2.4406548334445194e-7
7.317423354139581e-7
7.936481584599028e-7
2.049125403610869e-7
1.3036657738669759e-7
3.9676810666113206e-8
4.0282005075186735e-8
6.539905813778722e-8
2.9211467841985507e-8
9.220325395296597e-9
2.8442983420515926e-9
1.413974906333699e-9
7.818534277088402e-9
1.536452710561213e-8
3.3513230423611504e-8
3.8311669289746495e-9
5.898540032408562e-8
2.3397851031608485e-7
1.5285232425472976e-7
3.579702471403188e-7
2.808392209726732e-7
2.452273948796154e-7
2.2904971502238001e-7
7.323667093882558e-7
2.4319781939403156e-6
2.6264444588086864e-7
1.299973551554881e-6
1.974051423286636e-6
2.5420413131406196e-6
3.228775162505581e-6
4.448392583641112e-6
8.246584772981444e-6
4.115337231096884e-6
3.754969177903092e-7
1.0798812084441018e-6
5.561958138916743e-7
1.729503313465128e-7
5.967342476713471e-8
1.6685931271695442e-8
5.061030726102891e-8
7.957348574652409e-8
6.485955106845984e-8
5.4927460362795806e-8
3.623939334914087e-8
1.3735872277600791e-7
2.1809258286063525e-7
2.2719774740619248e-7
2.218881436611899e-7
2.2050328996518638e-7
2.129531936207101e-7
1.8131369012771025e-7
1.202642461520378e-7
4.64008818610299e-8
2.8739572652321682e-8
2.4324722140921324e-6
2.647624977376971e-6
6.996333980682206e-6
6.205096860171887e-6
4.1447297724428825e-6
3.19084329931049e-6
2.0970329519557854e-6
1.7293937625934764e-7
1.2722130975599259e-6
1.5795962744623156e-6
2.020843184043127e-6
5.502454190525826e-7
1.4725593084771856e-7
1.8993279354893345e-8
9.533629298164217e-8
5.8868619987484705e-8
2.2405909531084364e-8
1.2519456545681641e-9
4.678376224372521e-8
5.109288084729449e-8
3.8389159879775835e-8
6.817888223408761e-9
5.679922741175011e-8
1.1848317119938485e-7
2.2411017538539606e-7
3.718663810965405e-7
3.954780837437587e-7
3.144961162675768e-7
1.9965799016131805e-7
1.0375321550460965e-7
3.775037934828815e-8
1.885085304790922e-6
2.6634274881739983e-6
3.2575556434445857e-6
4.459472391121449e-6
3.704204673684863e-6
3.24314245306331e-6
2.8247285014659822e-6
2.0114813888142447e-6
8.00027994772623e-7
1.0295831243609548e-7
4.3213391747157057e-7
7.5096327044551e-9
2.1026715967864286e-7
2.518551428778492e-7
7.510801808036004e-8
5.373758954865606e-9
2.645707022226736e-9
3.887464170640141e-9
1.0200545269840557e-8
5.631924501799506e-9
1.6569263431654918e-9
4.5307018625717005e-9
2.814548096169497e-8
2.411619214006786e-9
7.041499926509258e-10
1.1461522070594587e-9
2.9023046135409696e-10
4.2953039500654324e-11
1.5338504766745523e-12
1.9286099950731832e-12
2.908698619747628e-12
2.0820653239606887e-12
4.442375773872959e-13
7.989785788116602e-13
1.0343308654314748e-12
1.2667704417421383e-12
1.5306341818208583e-12
1.845889771069863e-12
2.2300793342611858e-12
2.7028036251339453e-12
3.2884506161290026e-12
4.018682071124076e-12
2.9648272435382186e-12
6.455944821865367e-12
1.7437612776882834e-11
2.380249577090451e-11
2.882146319569708e-11
3.7478237985830894e-11
5.506944064748678e-11
9.158280364266996e-11
1.7287313648341655e-10
3.8196214310720033e-10
1.0871609132146353e-9
5.636340296452727e-9
1.564967410131995e-8
2.528883475768978e-8
2.0260800396055766e-8
1.2997513926240638e-8
1.982090547947836e-8
9.58670402570535e-8
4.443961027680847e-8
1.645974376338928e-8
2.077816632563004e-8
2.7290924160886163e-9
4.967634842860076e-10
1.1189017760591467e-11
2.1220811588741887e-12
0.
0.
0.
0.
0.
0.
0.
0.
0.
0.
0.
0.
0.
0.
0.
0.
0.
0.
3.102046141602239e-14
4.497339356317405e-14
6.527375496311994e-14
9.488083167572831e-14
1.3818167361293358e-13
2.0170945321898175e-13
2.952427022890571e-13
5.87972707872855e-12
8.86545881996749e-12
1.2837541500982558e-11
1.837079921106001e-11
2.600893260463999e-11
3.6549490910509736e-11
5.1010238445169977e-11
7.057755969182465e-11
9.644460634622341e-11
1.2942425015679608e-10
1.6919372893719452e-10
1.3116507116774228e-10
1.443160995565511e-10
1.3185879509833477e-10
1.2820334658824834e-10
1.507574611975106e-10
1.8534026249212168e-10
2.3768150964004295e-10
3.371533932953608e-10
5.42295264024779e-10
9.850337608669567e-10
2.0280845857223338e-9
4.7763687614193865e-9
8.542107761470664e-9
7.711090624516943e-9
8.128282736340758e-9
9.704272757324552e-9
1.2794817973840211e-8
1.851972846093545e-8
2.979446355138441e-8
5.449646047283102e-8
3.024165583967286e-7
1.6278954892467468e-7
3.7018861464749166e-6
1.0766929455046007e-6
5.598449188072381e-7
2.890283928914778e-7
1.2559493518284592e-7
2.453686977595171e-8
6.744921707416668e-8
2.4136631399432495e-7
9.968475574297474e-7
3.770922764769101e-8
3.699642126343942e-8
1.025776243306675e-7
1.2129084363646062e-7
7.820395765713342e-8
2.2910509534780334e-8
2.5425037517935573e-8
2.6721496793215942e-8
2.0973516552914436e-8
1.8926185082393932e-8
1.0950075532907731e-8
6.28647312790467e-9
2.5041837505213425e-8
5.9162662817863e-8
1.1954928200184237e-7
7.451387212669908e-8
4.480289981228973e-8
2.326752193582962e-8
4.436153265680332e-9
3.296558674592095e-7
1.0478228517150313e-6
6.294549514041418e-7
7.381293856346061e-7
5.905034419019328e-7
4.851828613066127e-7
3.7969161835660217e-7
3.180450525440011e-7
2.55012442762426e-7
1.4146041978830716e-7
1.9845734373500446e-7
3.531564133445248e-7
2.2965647271049973e-7
1.7887038753659017e-7
1.0732583682611387e-7
4.6331589106703347e-8
9.649916528862914e-9
2.546647689523224e-8
2.6227021889221148e-8
1.9901499632863788e-8
1.8083949596757547e-8
1.2865715275754513e-8
2.674867184024706e-9
1.907147205011215e-8
4.70296391649409e-8
8.554894094447407e-8
5.971380278349299e-8
3.964537014824778e-8
2.3338058329767677e-8
7.845378633077978e-9
1.0513436527337841e-8
4.1945422855015203e-7
8.324300674382308e-7
2.1478701870392762e-6
1.3912338773513898e-6
9.394610258787491e-7
6.403310455346367e-7
3.8470057218840586e-7
1.979673378159167e-7
6.562401569815105e-8
4.6226171315027446e-8
1.4339698856306463e-7
6.135423577490727e-8
1.805854718635869e-7
2.2236634589898002e-7
1.4291087645082365e-7
4.786035738234666e-8
2.960454262234532e-8
5.5316648952968266e-8
4.29805929120556e-8
3.9174169546350414e-8
3.115066332589422e-8
2.154553176138714e-9
4.344624450507774e-8
1.1746721392258889e-7
1.4443965820938296e-7
1.034255398494305e-7
7.233793982963564e-8
4.48601335855639e-8
1.7561922934993236e-8
1.5219608773533375e-8
6.614111448615582e-8
6.453454454227342e-7
8.826928212011122e-7
3.853678726683305e-6
1.5568191929164395e-6
9.496520902470793e-7
5.879713988679181e-7
3.4950794396173186e-7
3.440880900803024e-7
2.237104162898923e-7
3.72876968098474e-7
1.3784287817112725e-6
4.860977061220383e-7
2.922851803993721e-7
1.8194197115145436e-7
1.0357856319408604e-7
4.02002393954447e-8
7.706981336188469e-10
4.007204713043814e-8
2.987910436988791e-8
2.422808004456875e-8
2.2513877246279756e-8
1.0388952479931172e-8
1.0338090432758844e-8
3.486005175744061e-8
8.161969301554451e-8
9.612225085962273e-8
6.695152088902071e-8
4.416500103385146e-8
2.3923173000259e-8
2.742600315398303e-9
2.512916795770333e-8
5.630126958499421e-7
9.56317560467797e-7
3.161344767683652e-6
1.8154088730037586e-6
1.174506521866861e-6
7.682630057330904e-7
4.404550388152234e-7
2.1221721384380314e-7
5.105007300337258e-8
9.122498187476812e-8
2.0970883841009064e-7
6.3490047832946e-8
2.0676288576643876e-7
2.6523409261612194e-7
1.6129696666973336e-7
5.3476343243959076e-8
1.9114083103761422e-8
6.691976325883096e-8
5.109332830146838e-8
4.58828989576e-8
3.885307464942832e-8
1.4824557253966517e-9
4.547391921923132e-8
1.235391964363601e-7
1.950476056865836e-7
1.3846254429155965e-7
9.575633594792708e-8
5.953850898931291e-8
2.6300285791710485e-8
8.673258629957988e-9
6.944986132486933e-7
1.4726487060882775e-6
2.7926869447458392e-6
1.8245764507975613e-6
1.2501303599783802e-6
8.741150816037109e-7
5.398055375506489e-7
3.1415884469418674e-7
2.4036558365304757e-7
5.153214038497574e-7
1.050697296858204e-6
1.0835441955686033e-6
3.918992329247411e-7
2.0140243047560187e-7
1.6084742145157518e-7
8.998721938409296e-8
3.338829044946919e-8
1.4073529184532737e-9
4.7036808616488656e-8
2.998340314415984e-8
2.4741125312860327e-8
2.241259461027591e-8
5.092362969558745e-9
1.6756015921646143e-8
4.268365195604358e-8
9.068901780425933e-8
1.4940391743169076e-7
1.0474578839829722e-7
6.359358888952669e-8
3.0224635211666255e-8
3.149167017272158e-10
7.031439817248934e-7
1.957870665981708e-6
1.8199392627662684e-6
1.9890490320116233e-6
1.5765437314587602e-6
1.2652820665549279e-6
9.227585868151641e-7
5.890740149148785e-7
3.209170256233049e-7
1.1082823379059045e-7
4.304593868709865e-8
2.6404293940161034e-7
4.1899572351572255e-7
3.001991335192387e-7
1.14790729858879e-7
1.9500229259608752e-8
9.638437403177924e-8
9.362908810518978e-8
7.919717958068438e-8
7.691648238045695e-8
3.910860268721341e-8
4.683966097974182e-8
1.6833119800679593e-7
2.6596933842185335e-7
2.0898282921586563e-7
1.6266070394534434e-7
1.1633834537729791e-7
6.863253352177545e-8
2.017301297482994e-8
3.443011237681795e-8
1.0635988926818183e-7
1.3636730095840233e-6
1.1844056489008227e-6
9.248871505685559e-6
3.142387970973193e-6
1.7663165201389006e-6
9.553339122374932e-7
4.3207968302257687e-7
1.4995595763692338e-7
1.247158967636971e-7
9.648780322721007e-7
1.3816277380102636e-6
5.521647040817006e-7
2.431643177578786e-7
2.039906737036692e-7
1.4816433893312695e-7
6.489966458452942e-8
1.841681831105403e-8
3.5814138019725084e-8
4.776979512959518e-8
3.465818705238876e-8
3.193440385306927e-8
2.1665712289833917e-8
9.885473152680573e-9
4.171473336746789e-8
9.316941092337753e-8
1.7625260470205365e-7
1.525030662439546e-7
1.0482063934865375e-7
6.161606873444202e-8
2.1122781898941707e-8
2.029546695147756e-8
9.76345979212452e-7
2.027966192500114e-6
3.3212945123902377e-6
2.8308516593947465e-6
2.053266786388809e-6
1.5435502295743067e-6
1.0434676766182395e-6
6.05193420491368e-7
2.652238444866713e-7
1.2170170549433776e-8
1.9074086337031776e-7
2.049829726547263e-7
4.0802280474929464e-7
3.177238741450257e-7
1.2303204038470172e-7
3.3517424610904584e-8
4.934856798972341e-8
1.0511921540990982e-7
8.269894606195565e-8
8.023922569625652e-8
4.935174512202045e-8
4.484641505276717e-8
1.6321091582904586e-7
3.312863565994312e-7
2.891959487042369e-7
2.3113792604463068e-7
1.701180660124005e-7
1.0627299466337022e-7
4.8168922872363224e-8
4.9146856384345075e-9
1.4607629208140635e-6
2.4461197718158236e-6
6.008529839104197e-6
3.934861804715133e-6
2.5939541563627103e-6
1.7805306688297202e-6
1.0315705778207174e-6
4.51624681803736e-7
5.75022003341059e-8
7.469191099143553e-8
3.11061483700283e-7
7.816060852818316e-7
2.1819901857947318e-7
1.0146033073208883e-7
1.0711859982928039e-7
8.111707959295592e-8
3.453661540348279e-8
1.0872075417878151e-8
1.4968152964635562e-8
3.852716602921896e-8
2.7582618450276584e-8
2.530199598162672e-8
1.1651409108234892e-9
2.947541372169233e-8
6.160723446762825e-8
1.1252989387406864e-7
1.7626304717537982e-7
1.9312978204759773e-7
1.6072951586278884e-7
1.0668663002963172e-7
5.096332951230427e-8
1.1897743566580328e-6
2.8779521414435617e-6
1.284332054291345e-6
2.6544483327263286e-6
2.549841509466587e-6
2.4160772781118363e-6
2.300782939360024e-6
2.0478973505809827e-6
1.440131976428277e-6
5.031513161248389e-7
1.5747489162672841e-7
3.94069568440089e-7
4.085180567755812e-7
1.895896449501023e-7
7.014991983811206e-8
1.1924575745528593e-8
9.646635950891144e-8
1.2911029073354227e-7
1.0461228608428477e-7
7.335214347851585e-8
8.787855656697926e-8
2.7907218145405296e-7
4.2762014825192874e-7
3.8762971135179237e-7
3.597296603717438e-7
3.3539703148860797e-7
2.7636340401599975e-7
1.8409607040697323e-7
9.533542866745954e-8
2.0795322693862056e-8
4.720370151564986e-8
3.314582692579522e-6
2.0290297659180413e-6
0.000010797269787076948
7.235467207366907e-6
4.4692850002822495e-6
2.970508804932399e-6
1.3077501115937792e-6
4.274313121420586e-7
1.6667806411560805e-6
1.8739981183877299e-6
7.567190817639982e-7
1.342096678976687e-7
4.416861206157122e-8
3.325089357027372e-10
4.691935792964012e-8
3.197576060681279e-8
1.2347527788472313e-8
4.013462671968362e-9
3.3583951053840024e-9
2.5435784963425413e-8
5.752091265481204e-8
1.1976474288378288e-7
1.1373035261653622e-7
9.541747586051464e-8
1.2175044245769145e-7
2.1129878717227987e-7
1.9658063337279876e-7
1.8642909724558512e-7
1.883845467853252e-7
1.8996787371180023e-7
1.7209322399272539e-7
9.956832935174411e-7
1.4672422652447716e-6
9.250545098150069e-7
1.9647228483337703e-6
2.4554875373562752e-6
2.87633211316751e-6
3.4875413822355167e-6
5.2444049262085586e-6
2.941955163087565e-6
8.504309349911705e-8
7.751172678952904e-7
2.6841929740344625e-8
3.984571910400281e-7
9.518268751075787e-8
1.965429922647023e-8
2.3501235621209447e-9
5.4120334484350127e-8
5.345220835862208e-9
4.387174380021033e-9
2.1899866907070224e-8
2.6978464488545156e-9
8.259259038336199e-10
3.561658784921824e-10
5.8144512397417225e-11
4.096797779434545e-11
1.1434278374668202e-12
1.7769277426848873e-12
2.245443214496551e-12
2.95705065951454e-12
3.916238046681633e-12
3.702309136817394e-12
4.0515749440206946e-12
4.871416947253765e-12
6.002652299111999e-12
7.465615010716616e-12
9.34622563798772e-12
1.177706007588567e-11
1.4945994193730183e-11
1.9119382588990388e-11
2.468075884657464e-11
3.219358978840015e-11
4.250549438357355e-11
7.529677384532233e-11
1.004876528435857e-10
1.3459406431570355e-10
2.1577264121587895e-10
4.074677895240345e-10
8.638979380077124e-10
2.089852180243444e-9
6.245892205514277e-9
2.3916834623399314e-8
4.680477952307953e-8
7.170602744896989e-8
5.7832903886916696e-8
5.9368728130360084e-8
9.876265437433725e-8
7.362108800126388e-8
3.362979880005875e-8
1.5757921749855366e-9
3.981165254839881e-12
1.3937090344371473e-13
0.
0.
0.
0.
0.
0.
0.
0.
0.
0.
0.
0.
0.
0.
0.
0.
0.
0.
0.
2.2975606431933022e-14
3.3129197328870923e-14
4.803250874285114e-14
6.989717611389984e-14
1.020327746457448e-13
1.494074918730159e-13
2.1951342712057302e-13
3.237148680467864e-13
4.793665352171486e-13
7.131700727732773e-13
1.0665613565433517e-12
1.604460230656577e-12
3.191536100502829e-11
5.944354678751818e-11
9.834820349428849e-11
1.4980137537152555e-10
2.0797795582085654e-10
2.6111165038061165e-10
2.906233958458209e-10
2.728276823334494e-10
1.8297732946183176e-10
1.3227466718922524e-13
2.90855880966776e-10
6.247670514406968e-10
6.984131174065936e-10
6.933031236413511e-10
7.926443936969902e-10
9.224119682355797e-10
1.2931199770311655e-9
2.0188495969312466e-9
3.3463781854635812e-9
5.792588497250717e-9
4.068777210611937e-9
2.80431082357498e-9
2.4085841143398456e-9
2.4858472214083727e-9
2.9510428026582597e-9
3.89482356933954e-9
5.609830506786666e-9
8.786676780156269e-9
1.5027365515417083e-8
2.689498261281031e-8
3.127253069430387e-8
3.4137029229356525e-7
3.945815770052323e-7
3.404137389482093e-6
6.495380139656706e-7
2.3915913467676383e-7
7.291555577859367e-8
1.1795392232939253e-8
1.12661293952206e-7
1.0950055944025645e-6
3.4560604232449893e-7
3.833334285141715e-7
5.244595587656294e-7
5.133507199814155e-8
2.5254101338618316e-8
3.255998597749338e-8
7.123005465363952e-8
5.965236109827444e-8
2.3446636911304912e-8
1.5839841806731622e-9
1.5885193564302427e-8
1.1471459345135815e-8
9.561365152841261e-9
6.754587382125886e-9
1.5800242681085592e-9
8.66387823497754e-9
1.7585874302510762e-8
3.193750635225056e-8
5.466978130195671e-8
7.123607962891009e-8
2.867515278409506e-8
3.6689297368394635e-7
9.779807316006064e-7
9.155370319182336e-8
3.157166363949615e-7
3.9460802450605405e-7
4.1483322263493977e-7
4.1096948870816383e-7
3.777647789332348e-7
3.2584487509955513e-7
2.840666969774088e-7
2.825878286078011e-7
3.259924671438944e-7
2.311906321557423e-7
1.4678470187298358e-7
6.397152161193883e-8
9.92897805639126e-9
5.7188776876349054e-8
4.52397389052127e-8
3.598313800952738e-8
3.454984847734377e-8
2.4551291313219982e-8
7.358479104584128e-9
4.858923995609987e-8
9.60436412701757e-8
7.74030650045835e-8
6.220373777213683e-8
4.8146480764969636e-8
3.2527426157130065e-8
1.269622563373871e-8
1.8521091856924625e-8
8.055821907357328e-8
6.491128878039849e-7
3.637862891789392e-7
5.894796421258932e-6
1.7986778000374968e-6
9.570229618421041e-7
4.961413065858544e-7
2.1577799560951837e-7
4.449498802003184e-8
1.089355092989398e-7
3.8104392747502575e-7
9.491738039081221e-7
1.374236569162039e-8
7.94442500661108e-8
1.7688623066081964e-7
1.866008212018488e-7
8.782678299793013e-8
2.1486689848416002e-8
3.3465729866353656e-8
4.1963915711686936e-8
3.28948597680847e-8
2.996926074406187e-8
1.703002795643676e-8
1.1173395092678406e-8
4.193044814135891e-8
9.775609282104322e-8
1.9282400203458773e-7
1.2236322979088825e-7
7.297780655607727e-8
3.767086214368096e-8
8.877085375375874e-9
2.0183768527546297e-8
6.330206119877641e-7
1.5200634161674075e-6
2.3546273256220815e-6
1.7272703754028984e-6
1.2177788674251596e-6
8.79417968862385e-7
5.638813539177676e-7
3.381626717892105e-7
2.497289745671548e-7
4.5278887354525317e-7
9.166071229380349e-7
3.694357594354397e-7
2.6491955046790124e-7
1.9153387977052987e-7
8.968166655927653e-8
2.5831756906518765e-8
4.426038854347766e-8
5.822289327827947e-8
4.290828358415299e-8
3.9550517688437644e-8
3.288711866193506e-8
9.061476640684861e-10
4.175696089526475e-8
1.0896230350442626e-7
1.2785324360324253e-7
9.944311887049564e-8
7.540834719739261e-8
5.1003333666139705e-8
2.293433159260294e-8
1.4395634138307476e-8
7.274513299914047e-8
8.745985374741396e-7
8.525676144855385e-7
6.195852095023541e-6
2.5177697406282466e-6
1.4554977338527894e-6
8.392586356025943e-7
4.1459219291775037e-7
1.4526231741362433e-7
6.410534981631519e-8
3.1363570542234527e-7
5.33563254647037e-7
2.802519134564711e-8
1.7065869973799608e-7
2.8091560684323935e-7
1.9632546262753028e-7
6.958821621543346e-8
8.910537251240503e-9
6.256665893978569e-8
5.724519865825494e-8
4.778873110668945e-8
4.4303085759715716e-8
1.4626534935919312e-8
3.233774568736e-8
9.286731713455345e-8
2.1185282812261474e-7
2.233898640648141e-7
1.496631495765848e-7
9.252300656607881e-8
4.7235803081022136e-8
9.048990259428153e-9
8.57820790633331e-7
2.26026257970468e-6
2.4486660494133833e-6
2.282465612974355e-6
1.7073938690599137e-6
1.3091603824739975e-6
8.913198968873807e-7
5.276553963423135e-7
2.8626346772506693e-7
1.9787387797509506e-7
3.597000590106555e-7
6.137487104213911e-7
2.549655774918426e-7
2.087574477266021e-7
1.725029234983801e-7
8.144465548241141e-8
2.7438279519229566e-8
1.5230946583340892e-8
5.970346939004537e-8
3.889795402931952e-8
3.497217430784212e-8
2.873179627810045e-8
4.452203051003273e-9
3.9300299207972245e-8
8.96123862151829e-8
1.7360159033942698e-7
1.7435478497605956e-7
1.2813802372915276e-7
8.233035518008185e-8
3.817056936166258e-8
5.289461340758606e-9
1.0344461018924196e-6
2.3042795617892763e-6
3.0152467390287447e-6
2.9250610982251637e-6
2.1996493432786785e-6
1.7198436414155165e-6
1.2251515724909047e-6
7.45038181724781e-7
3.4166049343343083e-7
2.661568703730587e-9
2.320104223421354e-7
2.2051090830886722e-7
4.3130802150010004e-7
3.136671592392355e-7
1.1980019596852349e-7
3.1860215209570365e-8
5.5163293865016575e-8
1.0806062124055339e-7
8.59177523096725e-8
8.348380464065559e-8
4.705003015967655e-8
5.548968558797379e-8
1.8615143262226843e-7
3.5315582742334063e-7
3.021350767395305e-7
2.4353538223127266e-7
1.794403348949303e-7
1.110123292059905e-7
4.890699597112535e-8
7.3845325137566624e-9
6.592529635486812e-8
1.8631491592968424e-6
1.9046829662111164e-6
9.659378529022699e-6
4.609764508276751e-6
2.755951972676741e-6
1.658328436989298e-6
7.948674620832877e-7
2.1184011552972997e-7
1.8620699106496392e-7
1.176656607816804e-7
7.118926791481838e-7
2.6045627450963905e-7
1.6255618023491372e-7
1.863174550806812e-7
1.365924779121785e-7
5.828009511936618e-8
1.7134592594846863e-8
3.512551935257355e-8
5.589976996185702e-8
4.205492038830381e-8
4.000577904332612e-8
1.8724189371046445e-8
2.8062299171453444e-8
7.5891670688566e-8
1.5025078627457823e-7
2.1729957279325043e-7
1.992774140178681e-7
1.5642086746257013e-7
1.0121874558182797e-7
4.326879828001501e-8
1.1272305342626458e-8
1.4738097008526708e-6
2.5193010451292382e-6
3.843706812782269e-6
3.9105765214853306e-6
2.9311515846298195e-6
2.3440909672764657e-6
1.7508229730338195e-6
1.0735307321583347e-6
3.798234709869068e-7
2.3998530368818497e-7
4.829693512953915e-7
6.587883083809902e-8
2.7778497451603755e-7
2.0477276819895262e-7
8.201700083272811e-8
2.8491653639497788e-8
1.2349959260068048e-8
1.2922494200052198e-7
9.194534157691018e-8
7.318622688640491e-8
4.078983893834203e-9
1.3160042630301412e-7
2.855219079061251e-7
3.9047748545135873e-7
3.613944495750682e-7
3.3613000303178273e-7
2.9715934620758083e-7
2.2122073028637426e-7
1.3414774121687601e-7
6.086867142280663e-8
2.261702847132725e-6
3.366981578500498e-6
5.017932811538594e-6
5.90495535221222e-6
4.421807237539836e-6
3.659591488212546e-6
2.851467812406521e-6
1.2644241134986729e-6
4.226006499157195e-7
1.118276841465715e-6
1.0007846584107687e-6
5.108818333351071e-7
6.741107395069013e-8
4.453273135734761e-8
3.65034147205253e-8
1.0586222019129525e-7
5.44326424947989e-8
1.34715437431351e-8
2.578447376385476e-8
2.6301862976779027e-8
2.539774450403347e-9
7.625833474775987e-9
4.132077712484361e-8
3.547951023153894e-9
1.1951236456999335e-9
1.132709431568815e-9
3.8556425810000415e-10
7.786179499059073e-11
5.663228716970173e-12
1.4957752499196768e-12
1.2197338452731264e-12
3.4803233949848025e-12
4.884764618691916e-13
8.403352616559888e-13
1.0658091859306597e-12
1.2972368538492788e-12
1.5639025683991055e-12
1.8837734759356206e-12
2.273794321863397e-12
2.753452379718316e-12
3.3471772156017426e-12
4.0867037481668556e-12
2.916355190297065e-12
6.776560953411923e-12
1.8012343103633497e-11
2.466854200008121e-11
3.008407146953384e-11
3.9412354150009674e-11
5.833089577334655e-11
9.775643812599446e-11
1.8632435033786665e-10
4.1777479381526757e-10
1.2234918718458717e-9
6.927164633415944e-9
1.4820350214415168e-8
2.7561987007890524e-8
1.9589751879111467e-8
1.3408250698941998e-8
2.1848915479458512e-8
9.160711919143043e-8
3.790233289048257e-8
2.4105169907927798e-8
4.521236947142921e-9
1.1117035664365394e-9
1.16254973789873e-12
1.1627724570666647e-13
0.
0.
0.
0.
0.
0.
0.
0.
0.
0.
0.
0.
0.
0.
0.
0.
0.
2.4121601681341692e-14
3.494004165829679e-14
5.0659878630661e-14
7.354554848836078e-14
1.0694367347219391e-13
1.5582082290441855e-13
2.275811285287461e-13
3.3331883707868605e-13
4.897516269512683e-13
7.222285039880266e-13
1.406855542026356e-11
2.2483392794933108e-11
3.378515793837348e-11
4.9378566851081306e-11
7.031346807282767e-11
9.793663861598809e-11
1.3342319545380147e-10
1.7703293841718134e-10
2.2688232780519464e-10
2.771892576228358e-10
3.163184956189841e-10
3.1882717005809613e-10
2.996209726283727e-10
3.4206972254253677e-10
3.323738111264103e-10
3.961638426096677e-10
5.11033901608025e-10
6.696077757028596e-10
9.345595294117996e-10
1.5097563580688861e-9
2.9579320833888234e-9
6.860006750500888e-9
7.223429625831095e-9
6.923891545143234e-9
7.72226775960151e-9
9.65064601214965e-9
1.3264354758062166e-8
2.007325107879131e-8
3.409209523592809e-8
6.563285348694942e-8
3.184940529739338e-7
7.231990747470968e-8
4.208017925879378e-6
1.0487030362624168e-6
5.194262404385422e-7
2.520760085298675e-7
9.93718073461904e-8
3.84768863273074e-9
9.716674193532779e-8
3.709519390623625e-7
1.5373520020601942e-6
5.740038166183371e-7
7.081260956702668e-8
4.628652098353937e-8
3.43560482307465e-8
8.761026071843053e-8
8.317683951736662e-8
3.388792771021248e-8
4.46210006556365e-9
1.9947125585815027e-8
1.597427424469227e-8
1.2782667858679146e-8
1.0541788184557289e-8
7.361890726492609e-10
9.001457668463763e-9
1.9774753508991386e-8
3.700353553773028e-8
6.52601354784319e-8
1.0328556664771439e-7
4.566017550300701e-8
1.4757215487127381e-8
4.335782029974219e-7
1.7092290317387028e-6
3.462200449285074e-8
6.076588405999121e-7
6.528143202620146e-7
6.379825440901186e-7
5.852680326617333e-7
4.87964859740132e-7
3.800419692436457e-7
3.048447385704315e-7
2.9529722060639203e-7
2.9917080691249606e-7
2.123019686195108e-7
9.809544632416714e-8
2.3338646190212267e-8
8.40007284551421e-8
7.373546051004565e-8
5.8178756459029676e-8
5.7079359139323264e-8
4.733599466578549e-8
4.589317935759857e-9
7.719248372208098e-8
1.0560430371496357e-7
9.098051457653467e-8
7.912476137721861e-8
6.653976003916736e-8
4.978391861189713e-8
2.4729645650121368e-8
2.0274639037248593e-8
1.1011948051034408e-7
1.4588596451980706e-7
1.021840870488199e-6
1.4898957163834843e-8
0.000010639348702702888
2.141923483998689e-6
9.881390560618028e-7
4.236480314334304e-7
1.2976306842459517e-7
6.459383395693589e-8
3.702728900598816e-7
1.6124673218774581e-6
1.043365346701614e-6
2.0004045218082083e-9
6.564914570909342e-8
1.1630021201474685e-7
1.9100360606336363e-7
1.1865876261391975e-7
3.841214878556262e-8
4.138821403076737e-10
4.362549412141576e-8
3.33895539271568e-8
2.829724720402482e-8
2.3635724490453615e-8
5.629938344535543e-11
2.5053498922725548e-8
5.804076194371223e-8
1.2068576893920507e-7
2.1824574385918626e-7
1.2903734756532486e-7
6.622618089181396e-8
2.633788054500431e-8
3.3475215865154623e-9
7.285331383696515e-7
2.312268616622748e-6
1.5309948715635996e-6
1.885897996377782e-6
1.517773726969188e-6
1.2364533233177988e-6
9.111038197537131e-7
5.894561362100954e-7
3.5548044731340615e-7
2.4253888720813276e-7
3.112772743430298e-7
3.1249643621380294e-7
3.1166557511340493e-7
1.8876669120582978e-7
7.699145450895581e-8
7.963992972833277e-9
1.1222618593481522e-7
7.32169114268729e-8
6.055631369322827e-8
5.951761106366224e-8
3.469512578085069e-8
2.7985371090117557e-8
1.0823327143675902e-7
1.7268905261036508e-7
1.4563511500341859e-7
1.2160744817492156e-7
9.628143524428765e-8
6.384883191915502e-8
2.0137571462369213e-8
4.204534200438108e-8
1.0991549864939479e-6
1.2182408772308652e-6
6.322827743090141e-6
3.0444302701619497e-6
1.8455941869572227e-6
1.1332395325412088e-6
5.976860127163694e-7
2.3564067963971752e-7
4.4920144394917664e-8
3.4559330507225237e-7
5.162462861547496e-7
1.7541367368206777e-7
9.0031189860483e-8
7.510702042812917e-8
1.4183107881051173e-7
1.109615217738999e-7
4.09592813671707e-8
1.2230177905037756e-8
1.0568093308338762e-8
4.665844322741323e-8
3.233417094056644e-8
2.7232149781887802e-8
6.649936653356808e-9
4.260575321932822e-8
8.584212269756038e-8
1.6367441120946314e-7
2.761358667088474e-7
2.7145306370290146e-7
1.8451625747825051e-7
1.0469549427706825e-7
4.837247022744624e-8
1.208586437812734e-6
3.7173692819350384e-6
1.1284542667140623e-6
2.960954543719037e-6
2.764695757232294e-6
2.5506495865563336e-6
2.319960341021536e-6
1.8553607547368202e-6
1.1041149322538125e-6
3.385408729266305e-7
9.127527474464206e-8
3.466354547188912e-7
3.9701304317265756e-7
2.1143402406319445e-7
8.2207904904373e-8
1.4280464613604122e-8
1.3516065464665456e-7
8.999100154046035e-8
7.8276184005003e-8
7.687130930328313e-8
2.2406879600363372e-8
8.379693113097879e-8
2.0341882476970337e-7
2.499467901257542e-7
2.2954120409490382e-7
2.0990702243286047e-7
1.8044493501507388e-7
1.2485041017793056e-7
4.6679326873270165e-8
3.9565185232590906e-8
1.2498530390458012e-7
2.3849459800558997e-6
1.1472232683729252e-6
0.00001084460650675633
5.303325511496392e-6
3.076385572667264e-6
1.8494295703475697e-6
8.88982485939456e-7
1.2808323476502634e-7
6.447463750488747e-7
1.108325235354554e-6
9.550294189204484e-7
1.6407296477132474e-7
8.598387111614793e-9
9.150441618055684e-8
7.727426703130272e-8
2.962725744688164e-8
1.0269697435175515e-8
2.738454329134496e-9
5.066263946814439e-9
1.2001715212035525e-8
1.6981118965855473e-8
2.3082036779216538e-8
3.831146360099073e-9
1.2445343630697943e-8
3.315395129995914e-8
3.2031841207910336e-7
3.2616757834228127e-7
5.92128336670725e-7
3.5729939024892786e-7
3.2614084531754797e-7
3.0751906952677805e-7
7.990905211429081e-7
1.8375563808000651e-6
9.392009954699845e-7
2.0904630045126487e-6
2.820994650154394e-6
3.728394041616884e-6
5.095942601270785e-6
8.572065653969893e-6
3.894448331764941e-6
4.256663174565284e-7
1.679661171701252e-6
4.559415240368504e-7
1.169545701154976e-7
2.6499424542411796e-7
9.048205712981853e-8
1.7897627207488356e-8
5.909531952251543e-9
1.4454088821463995e-8
2.629317577520993e-8
1.7778094392373387e-9
5.16215707612136e-9
3.4087091281408736e-8
2.750587836893193e-9
7.327830212008192e-10
1.0164752044720402e-9
3.8478520513515267e-13
7.933333819571718e-11
3.1542740259673602e-12
2.2216572167167984e-12
3.4761068161837594e-13
8.848883600614933e-12
5.635737351018389e-14
7.304776792789066e-13
1.0445758522112957e-12
1.3100548249426053e-12
1.59299872321864e-12
1.9237166026572497e-12
2.3239540381718927e-12
2.8153481872397987e-12
3.423677813363531e-12
4.182013631787633e-12
5.134085879845268e-12
3.669330290425475e-12
8.30412257728031e-12
2.3138116776237113e-11
3.361004599212735e-11
4.329538791268918e-11
5.959950310777254e-11
9.316371939349625e-11
1.6812114331077574e-10
3.591932622886275e-10
9.875624557061948e-10
4.761688049736526e-9
1.5123085748782078e-8
2.0873246537634642e-8
2.3102700615760983e-8
1.3168998128828966e-8
1.8612778335038007e-8
8.8246649646602e-8
6.845738782584761e-8
1.383655066205404e-8
4.766197622387705e-9
5.248215814712411e-10
7.620793718566531e-11
9.063562352261785e-13
0.
0.
0.
0.
0.
0.
0.
0.
0.
0.
0.
0.
0.
0.
0.
0.
0.
0.
3.114597665623159e-14
4.5146943779756785e-14
6.551599435636377e-14
9.521808099690663e-14
1.3864738925599802e-13
2.0234544019847382e-13
2.960986468801899e-13
4.3462786959948033e-13
6.402120405202984e-13
1.2493505314257181e-11
1.980392870871667e-11
2.9606070129049386e-11
4.3151049402012155e-11
6.142701151655959e-11
8.574766946666568e-11
1.173970432449011e-10
1.5705542152953214e-10
2.0379687366178506e-10
2.5354981825695203e-10
2.971866857408252e-10
2.830279059800086e-10
2.722327983665365e-10
3.0317530087598937e-10
2.93302446012244e-10
3.4930599470491014e-10
4.4712808528984143e-10
5.817195125961025e-10
8.107224241448117e-10
1.3075719451913698e-9
2.537159763277309e-9
5.852774748461698e-9
7.535239328343858e-9
7.023772474988885e-9
7.6550664338443e-9
9.393541214124373e-9
1.269710179738712e-8
1.8867148910653847e-8
3.132873071016194e-8
5.921403984343005e-8
9.128824316454322e-8
3.896012930264511e-7
5.6789762675942004e-8
5.426940612515367e-6
1.0797514492044202e-6
4.920120743591863e-7
2.1356511250237127e-7
6.717601066812696e-8
2.9686891465207093e-8
1.731838076517771e-7
1.1823406931746095e-6
6.787930983375954e-7
7.076450806749611e-8
1.531541009025488e-8
6.07497960099175e-8
1.1033878270519894e-7
9.54798063647128e-8
3.994892401575146e-8
1.2714953722068842e-9
2.6160867583061792e-8
1.9746482906709818e-8
1.6580050208340452e-8
1.3584352505390932e-8
7.368482020378847e-10
1.2802259823513364e-8
3.062501411305567e-8
6.49268412522273e-8
1.2094370575408102e-7
6.656589924114062e-8
3.410283282209851e-8
1.2405694785498312e-8
3.482606172862924e-7
1.3412891607936642e-6
2.9593696424081786e-7
6.628532914204216e-7
6.050893730496223e-7
5.39577640721972e-7
4.507499817602149e-7
3.5199627603416536e-7
2.986761613717924e-7
3.5274826457328517e-7
3.3842696093195147e-7
3.949353319110425e-7
2.824784123358923e-7
1.8243345378886262e-7
1.0048825197043669e-7
3.8230939119756883e-8
5.150373971847614e-9
4.4246039177070776e-8
3.1858525117749145e-8
2.646964189409208e-8
2.4871081844284763e-8
1.0825936021041796e-8
1.2713414827222824e-8
4.2999694665174526e-8
9.7972808153607e-8
8.138981411389997e-8
5.9577933102631344e-8
4.1228185525606185e-8
2.3392869948628416e-8
3.160853147892088e-9
2.5733219715487367e-8
5.44491344251717e-7
7.756953033495355e-7
3.505486929721527e-6
1.7398047934358442e-6
1.074961589448463e-6
6.678086832819126e-7
3.6082168884313104e-7
1.5619403822864014e-7
7.36163438272468e-9
1.416922734568624e-7
2.961454734388438e-7
2.7020412948638757e-8
1.5884322965915675e-7
2.3559752976828318e-7
1.709358653225093e-7
6.285356028800345e-8
4.99144066241466e-9
5.873570067888027e-8
4.546575516061491e-8
3.936480372097385e-8
3.4911942507355116e-8
6.983452727566247e-9
3.043771010381394e-8
8.623612309340664e-8
1.9522690839619102e-7
1.3840109344813683e-7
9.32608470039221e-8
5.7796848996055916e-8
2.67935044676772e-8
4.711338653673242e-9
4.517007927317135e-8
7.0127007852555e-7
1.175976491500794e-6
3.683906262700299e-6
1.8287846945241206e-6
1.1659948382939533e-6
7.533511585663599e-7
4.3517625137655767e-7
2.661051705620778e-7
3.8306086051174045e-7
6.019285964224464e-7
1.3838691485204493e-6
5.256268516622042e-7
2.6742571889443e-7
1.9391904016059307e-7
1.0371642539212813e-7
3.753760491189552e-8
1.1985615378687285e-8
5.4277013894607053e-8
3.743119977207938e-8
3.200741841103489e-8
2.9568777764282652e-8
8.551095671222175e-9
2.086542552706649e-8
6.080565289086132e-8
1.297972962095316e-7
1.0699410511696229e-7
7.801804337147204e-8
5.278744883973915e-8
2.772365341333358e-8
9.449233098853382e-10
4.084334411982401e-8
7.413208695608612e-7
1.0629651467029232e-6
4.43271682535645e-6
2.2892434208979976e-6
1.424864134024727e-6
8.973228846844824e-7
4.910611850498592e-7
2.1616799937353267e-7
1.6133162513132624e-8
1.784102804164198e-7
3.37790213139156e-7
5.232265888445745e-8
2.1612973487012222e-7
2.9685528754363086e-7
1.7757943331588565e-7
5.969914443369759e-8
6.200555211443405e-9
7.498648152987965e-8
5.739620974880526e-8
5.030670225968753e-8
4.4827636720708696e-8
6.639579432607681e-9
4.427003077999012e-8
1.2113191179123478e-7
2.5126824143393135e-7
1.8225538865717003e-7
1.24451994964847e-7
7.718193413343765e-8
3.6693905127483664e-8
1.34103950443532e-9
8.31073004472409e-7
1.8899676858178138e-6
2.974486291922508e-6
2.221560570791453e-6
1.570799626273976e-6
1.1366582798264147e-6
7.223515982761681e-7
4.0831144926491643e-7
2.3219512168144818e-7
2.573871714269203e-7
6.0784155618408e-7
8.572780501416804e-7
3.092922777586425e-7
1.9922875092039665e-7
1.693238554052251e-7
8.698945700761033e-8
3.0941736495317394e-8
5.190241804289079e-9
5.864068189930233e-8
3.56023660330451e-8
3.069135332729265e-8
2.7179713696471696e-8
1.4930172236617835e-9
2.7558632122250976e-8
6.523649249652909e-8
1.3353774248383422e-7
1.7216700293261341e-7
1.2569763176993323e-7
8.01625815578601e-8
3.9149619047461854e-8
5.790397127768467e-10
9.125339482794099e-7
2.3283269990713384e-6
2.359594319601872e-6
2.563583204287141e-6
2.0057853949661517e-6
1.6139670670565638e-6
1.1904331185053006e-6
7.584587367747256e-7
3.889583491973306e-7
7.798841957729099e-8
1.4833427522596444e-7
2.70793613891416e-7
4.6017375414647003e-7
3.136615674266532e-7
1.1735901291790511e-7
2.623312174013652e-8
8.01273864739601e-8
1.0526373869996149e-7
8.690100263079237e-8
8.466879215332747e-8
4.46816708527488e-8
5.638446184753818e-8
1.9230294654858943e-7
3.33253114801056e-7
2.7002098733784074e-7
2.1385301891521626e-7
1.5447331563880984e-7
9.271920579195954e-8
3.4754779022118235e-8
2.2124793122579225e-8
8.692671466342908e-8
1.714705672096144e-6
1.554313237710025e-6
0.000010157835143002411
4.08797479212699e-6
2.3662486767339823e-6
1.342821976920707e-6
6.147833501067161e-7
1.6976283701142497e-7
8.43062361921244e-8
2.7259128579114443e-7
1.1175380148831442e-6
3.775749387707653e-7
1.964234234345685e-7
1.9549459885353807e-7
1.4197067847302678e-7
6.052690020507223e-8
1.767193997942255e-8
3.4523014071237657e-8
5.425840308405277e-8
4.011006735003309e-8
3.7922482704126216e-8
2.145567553224453e-8
2.045336418727688e-8
6.273518683923619e-8
1.2993983185564352e-7
2.0568610741581003e-7
1.8570214392397704e-7
1.40135597301694e-7
8.83017340716015e-8
3.625643768583336e-8
1.3617304293632046e-8
1.3050691316737223e-6
2.4772483176524445e-6
3.659909660489872e-6
3.589120641877685e-6
2.670421492143823e-6
2.1029110534054653e-6
1.5261912553165638e-6
9.214808957243162e-7
3.5805650142443966e-7
1.487801342120351e-7
4.039707304609915e-7
1.3036613473904114e-7
3.52069716924127e-7
2.6290685517229364e-7
1.0495467890186637e-7
3.318836044194286e-8
2.6515817641909128e-8
1.1824858757384727e-7
8.466955327155638e-8
7.935061993850982e-8
2.872453107076814e-8
8.983375028310398e-8
2.306968614573829e-7
3.799693674657664e-7
3.5194809466008425e-7
3.073372153079277e-7
2.464486593931822e-7
1.645886584443714e-7
8.7388403838109e-8
2.3882057532048774e-8
1.9752292201270853e-6
3.0778378166530077e-6
5.862199540970153e-6
5.2552338111518425e-6
3.655163319868598e-6
2.766799709104458e-6
1.8159289391846743e-6
7.767491062298343e-7
1.230053879540961e-7
6.019342127102895e-7
4.033343578825164e-7
1.0933356333406582e-7
3.936838123323595e-8
3.501024080765476e-9
3.2375756150785576e-8
4.941121386450278e-8
2.5954045125963193e-8
1.103595071443704e-8
1.4423298148483805e-9
2.3178887805704538e-8
1.6855566113344218e-8
7.040856622455602e-9
1.2303411859621119e-9
7.623091192677151e-10
1.918673097870536e-9
2.157374765536454e-9
3.667172388185612e-9
8.12380746149405e-9
2.111837127877913e-8
3.7716292020925815e-9
1.6058529712573263e-9
5.473850550332694e-10
5.461345085690939e-11
1.4160206322623356e-11
1.929650673861822e-12
1.9581301485588546e-12
2.5473709315696898e-12
5.917789744236209e-13
1.0746686490765548e-12
1.170004030532441e-12
1.415521803021761e-12
1.7120112193507585e-12
1.999480368545586e-12
4.386072343337232e-13
2.8766981115805263e-12
3.304595607397064e-12
3.282159846119865e-12
3.5936071304689935e-12
4.418473566501361e-12
5.902785110808578e-12
8.337591205234813e-12
1.2296952119492166e-11
1.8901379874991208e-11
3.043151797736728e-11
5.189946258580446e-11
9.559627340290486e-11
1.967551377354807e-10
4.838910016917525e-10
1.6895986724381518e-9
1.811395563240923e-8
1.4635077331541414e-8
3.21008361319039e-8
1.5505103375093804e-9
8.417455964458213e-10
1.8884803538621995e-9
3.994877701572586e-9
9.831977117301906e-9
1.0871039869060771e-8
7.108392845364164e-9
6.391833203432105e-9
7.47154978322988e-9
1.1626115414833122e-8
1.7952410621789346e-8
8.575557944173099e-9
1.393980911750821e-8
1.0212963620007269e-9
5.384980212045006e-13
1.0677863850383581e-13
0.
0.
0.
0.
0.
0.
0.
0.
0.
0.
0.
0.
0.
0.
0.
1.2597024104956903e-13
1.6061745471300434e-13
2.0961434945898858e-13
2.8184586309601826e-13
3.850601664086319e-13
5.310028742870075e-13
7.365768300867293e-13
1.0259419605751147e-12
1.4335630057742877e-12
2.008556521112368e-12
2.8208608768852042e-12
3.0037799134128474e-12
1.5467700984382846e-12
1.2207966551220943e-12
1.3602939566625264e-12
1.8491310410793523e-12
2.610005196465054e-12
3.667167696981765e-12
5.209417245671955e-12
7.565670319172745e-12
1.1251620265317742e-11
1.709890042331561e-11
2.6494273023962245e-11
4.181896109346147e-11
6.728742029918964e-11
1.1062796430354204e-10
1.8665217335041718e-10
3.2540611346520145e-10
5.925706379072333e-10
1.146658879066881e-9
1.56108896234573e-8
4.5787708625377e-8
4.4756341024787427e-8
7.856631229579759e-9
5.142100446640876e-8
8.098748392018892e-8
1.0418483394596745e-7
1.2312917630496232e-7
1.3652913153545118e-7
1.4229401882291276e-7
1.396569249451608e-7
1.3005617240253798e-7
9.022049810242131e-8
4.9287754012983684e-8
1.9218566301939177e-8
3.852241216931381e-8
2.814898225627631e-8
2.6834344029318975e-8
2.5821179799858762e-8
5.5425449633922924e-9
3.180450683452315e-8
6.097574104524702e-8
5.087171654388353e-8
4.330343634733123e-8
3.635231788101896e-8
2.81315186936736e-8
1.6573767624442144e-8
6.458973974854259e-9
7.349832603303114e-8
5.7308434510029996e-8
4.723849904720772e-8
2.5441032063978893e-7
2.6338466391712635e-7
8.733364004041753e-10
9.810205360502402e-10
1.0755248420115233e-8
8.941514121791328e-9
1.7409392891674881e-9
8.201131331145202e-9
3.6916271259969276e-8
1.5669782199954507e-7
7.553697192204434e-8
8.839218228460475e-8
3.844850405526379e-9
1.7434201715306902e-9
1.2708042267982847e-8
1.3038426356883756e-8
7.412239850566319e-9
3.577192982284299e-9
3.134125906669227e-9
2.3323845366877704e-9
1.8910222569575293e-9
1.6513492226165689e-9
3.124073176011259e-10
1.426045179024995e-9
3.3227403030737673e-9
6.582851255522362e-9
1.2699521499019474e-8
1.5438114301576395e-8
7.7440132865669e-9
3.2634599098142835e-9
1.5966926132483758e-10
1.937986950048733e-8
7.012571039409299e-8
1.3647205741193415e-7
4.4546923448072396e-8
5.459453193278858e-10
1.6666658576844267e-8
2.199323704438455e-8
1.979124187492158e-8
1.3726813322892974e-8
5.805410844635491e-9
3.530684700071036e-9
1.3774953552010626e-8
2.003157434651493e-8
1.468400065132143e-8
8.24654650773403e-9
5.257907984192357e-9
4.084028797586935e-10
2.4935842023767005e-9
2.6214581046801904e-9
2.3775783744412853e-9
1.7691557415071441e-10
4.475393337608509e-9
1.2078281595949061e-8
1.2054611711430863e-8
9.381861581599308e-9
7.404509637823443e-9
5.415864541632034e-9
2.582210047885231e-9
5.092535600975104e-9
1.544093117217441e-8
1.0620282016664312e-8
3.964932111568076e-9
1.090913265960014e-7
1.1047565915664708e-6
2.684446413585031e-7
1.4603817717978286e-7
7.687814581990591e-8
3.1046833917257964e-8
2.3587855716122302e-9
4.248943766382977e-8
1.6529201723280794e-7
7.829603124287306e-7
3.8972823078937e-8
1.4056916274449596e-9
3.09117339209986e-8
4.285131703781587e-8
3.276682232902421e-8
1.7613277956411995e-8
7.584474649197544e-9
1.0859026324990468e-8
8.143071921841074e-9
7.243980374311113e-9
4.9177483380938855e-9
1.6276402660787105e-9
8.276619408041042e-9
1.9074894272329086e-8
4.123379327750018e-8
3.848379477936204e-8
2.2545382647598415e-8
1.1987794532695687e-8
3.441623994663205e-9
1.1618188577896921e-7
4.5344763002965844e-7
1.2282683803422212e-8
1.2571476335215916e-7
7.49941825145252e-8
3.479003068219645e-8
4.6217535380482863e-8
2.6823986012225992e-8
1.0315757072366731e-8
2.5956574232114036e-9
1.4601483350727714e-8
2.7054261688683224e-8
9.122390690570135e-9
2.3412475371268214e-9
1.7425111128672797e-9
1.5189032477049866e-9
6.685771373299452e-10
4.840171695089397e-9
6.3039508654664905e-9
5.1346912403277136e-9
4.6348222024109e-9
3.1449405899893447e-9
3.270218150562899e-10
4.017509175819271e-9
1.066284838341755e-8
1.4960048451808577e-8
1.012179233217715e-8
6.627516797031713e-9
3.782503548474526e-9
1.1295587122668111e-9
1.863965094825535e-9
1.3328816933790894e-7
1.2982299944711304e-7
1.0754411458485476e-6
5.374895299535897e-7
3.418057563495536e-7
2.2096254883157906e-7
1.270236792197541e-7
6.101966957349204e-8
1.2180061385597026e-8
3.463820199152606e-8
8.959076172611347e-8
8.0385232650376e-9
6.055907211512787e-8
8.213481754767823e-8
6.716359801452179e-8
3.655740779067643e-8
1.086742781308737e-8
2.3803623877452023e-8
1.8124162719075335e-8
1.636821971821112e-8
1.3476576836279887e-8
7.563293418655536e-11
1.6445709094443443e-8
4.467382647815898e-8
6.642034916875329e-8
4.7084774392339244e-8
3.3007142669595345e-8
2.100862561513763e-8
8.959298331395093e-9
6.57903244801621e-9
3.5278138867103424e-8
2.3816150400067753e-7
4.504770740513992e-7
8.588664957008391e-7
4.0731984433785835e-7
2.2439072393713845e-7
3.982730454044931e-9
2.1578822601228433e-8
3.6321955583391855e-9
1.61537786955524e-8
4.799676438008135e-8
1.6102572322145e-7
3.545908742611405e-8
1.378032883102485e-8
6.122878411639412e-9
5.800158838835558e-9
3.2982231950467143e-9
1.8288148567349653e-9
7.94656352726632e-9
7.88385349452058e-9
6.448208878803348e-9
5.8594998722211635e-9
2.9437963636282065e-9
1.7369181043210584e-9
7.242706067715123e-9
1.8050819924161096e-8
2.001106923321714e-8
1.336816664606599e-8
8.519695529945076e-9
4.422660415691729e-9
3.0071088534496146e-10
4.974760260731177e-9
1.711785079151672e-7
1.759041332535847e-7
1.3841209459853222e-6
6.574242382698935e-7
4.0826044688423983e-7
2.565079576217098e-7
1.4296705022894764e-7
6.615222653574652e-8
1.032252154788729e-8
4.3460616479417516e-8
1.0653731041288832e-7
9.313261464548759e-9
6.888762638709216e-8
9.669612289287317e-8
8.137079445659515e-8
4.294871902078207e-8
9.371759217011734e-9
2.814158077852696e-8
2.1317354975670523e-8
1.9094545560568456e-8
1.612580694746121e-8
1.0317922267130796e-9
1.769247109868202e-8
4.856041700601093e-8
8.035705565380214e-8
5.6684387918152766e-8
3.9477029930981525e-8
2.515347196847926e-8
1.132354989459467e-8
5.3617416967836305e-9
2.503525021827923e-7
6.331874729475932e-7
7.128697997606984e-7
5.243778108772249e-7
3.716267361384505e-7
2.869404418521746e-7
6.016349294976391e-8
1.4011371274741926e-9
1.801381484096277e-8
5.5832539574725e-8
1.326689935413704e-7
4.291614466421964e-7
8.807840885228535e-8
5.171895491651278e-8
4.200782932090587e-8
2.831982104042294e-8
1.1247161058124583e-8
1.9519964309437576e-9
1.096847694211706e-8
9.207114603753103e-9
7.425909036522571e-9
6.5090911246633725e-9
2.1506993735094634e-9
3.3410309239324948e-9
9.644281098660092e-9
2.1473870587214242e-8
4.3096653112504e-8
2.573562815336625e-8
1.4253726594482595e-8
6.012911243834556e-9
1.5304979098345273e-9
2.0721177317515872e-7
5.136023588249594e-7
7.815299075136643e-7
6.768618668468301e-7
5.145860541795308e-7
3.892415080695194e-7
2.6441130794986407e-7
1.6066667286499073e-7
8.528995436179911e-8
2.862607493525435e-8
1.573090915775014e-8
7.778660926236114e-8
1.3421894345135863e-7
1.3280735734307116e-7
8.208406301985004e-8
2.0525699990022946e-8
4.828536212516366e-8
3.682487929107197e-8
3.1534207739857974e-8
3.029854740998326e-8
1.55093480944195e-8
1.522237708744398e-8
5.9340668354797884e-8
9.268912301651374e-8
7.166699763907638e-8
5.542434987732543e-8
4.0366709561242294e-8
2.4548535652656526e-8
5.367429498995089e-9
2.5053888077588355e-8
9.04002643540218e-8
4.3097328669634717e-7
5.104252281014392e-7
2.554674473307928e-6
8.24261690388675e-7
5.077339908364096e-7
3.091564496007847e-7
1.9774882193874842e-8
2.052434176645755e-8
6.711911267807625e-8
2.2918826513537454e-7
7.490198183040691e-7
1.7554205004197649e-7
8.038975782357373e-8
6.051426389793326e-8
4.882652591205603e-8
2.3951969992398358e-8
5.724452465072557e-9
9.09755157980334e-9
1.2281903169874366e-8
9.495958398967167e-9
8.27912864315258e-9
5.9459718477394205e-9
6.514692920470452e-10
7.227418735640803e-9
1.7707264719237754e-8
3.954116740925051e-8
3.41539387388576e-8
2.047157600034994e-8
1.086475940507449e-8
2.5163525963598514e-9
7.103858459370966e-9
2.3863685298446e-7
4.366343432576383e-7
1.2648965538476526e-6
8.247670061954569e-7
5.679856780505396e-7
3.9205365778539944e-7
2.4181559964018337e-7
1.3306221684757396e-7
5.8709529983605264e-8
1.7186991647013669e-9
4.2776029254675654e-8
6.051490662614575e-8
1.286645680826078e-7
1.4425596336951745e-7
9.754614208240776e-8
3.399082526861005e-8
4.209164104478581e-8
3.987364606576917e-8
3.250054918715755e-8
3.098064639431275e-8
2.0876880555452003e-8
8.17858799685887e-9
4.532525686126554e-8
1.0958459351923047e-7
8.762503300177968e-8
6.606901880815594e-8
4.7766764817633675e-8
3.019675138387952e-8
1.1446140132705124e-8
1.3155358698306327e-8
3.9097375130108576e-7
8.050838576099562e-7
1.6840679955329738e-6
9.235126073472138e-7
6.097331511113864e-7
4.372146928272073e-7
3.4184027767898775e-7
1.3062099609987201e-7
8.853952826508504e-8
1.867344842062126e-7
6.175673174861231e-7
8.769377427000542e-7
4.1182741183354245e-7
2.2142869299017446e-7
1.4939072553452517e-7
9.158476545689912e-8
3.7901813779146037e-8
8.54419388616049e-9
1.1570355090619394e-8
1.2779606335975562e-8
9.635953003483541e-9
8.32654795278057e-9
4.759020404638151e-9
2.313964365487091e-9
8.939483370161326e-9
1.936990434953219e-8
3.985672875377812e-8
5.685134281248488e-8
2.9425445403626376e-8
1.2748120554291827e-8
2.2801358383605464e-10
2.8954156117613053e-7
8.507479248954298e-7
6.576212664344623e-7
7.622188763460955e-7
6.398547872898883e-7
5.243059039337404e-7
3.878940134768398e-7
2.592208312511512e-7
1.6197813849186618e-7
9.341964957442133e-8
4.636084346013511e-8
1.5415391691547282e-7
2.0901327583687857e-7
1.700579477268982e-7
7.884021795759979e-8
1.2495903152742032e-8
7.098774392975642e-8
5.4340376046681544e-8
5.0611397054201645e-8
4.737186159608886e-8
1.0172877142376691e-8
4.7174389595020976e-8
1.2675851057705475e-7
1.0944042550856405e-7
8.995101433413967e-8
7.198703512019092e-8
5.2578674644383795e-8
3.0760630473254666e-8
3.6815336503854096e-9
3.833508773149413e-8
1.197395976629448e-7
7.056879804829672e-7
6.234846406780559e-7
5.043009303245184e-6
1.377736244965866e-6
7.639293670173019e-7
4.3778608548957625e-7
3.472544752266416e-7
1.1773397970370349e-7
2.2212114085854946e-7
1.1378039989228958e-6
6.140230078689141e-7
1.070508889789221e-6
3.493276435017671e-7
2.0128919115695685e-7
1.4411366720143343e-7
7.66435814882126e-8
2.6480958267595228e-8
3.2790734119084914e-9
1.7070854080856218e-8
1.3256520909259961e-8
1.081054967476486e-8
8.910495434331063e-9
1.3418461625798561e-9
6.8915083019431475e-9
1.7306964520280686e-8
3.764553540993864e-8
7.723942120270744e-8
4.3269102605131774e-8
2.2239939436834356e-8
6.365751572135472e-9
1.0338169918350043e-8
3.377204364549096e-7
7.337771997172532e-7
1.2283539354056365e-6
1.0022357186797328e-6
7.502860169488362e-7
5.557400214514617e-7
3.693279035500483e-7
2.2501801425754675e-7
1.283938450830881e-7
6.390805664851488e-8
2.4663693311037317e-8
1.3988314139841102e-7
2.1590253623232767e-7
1.9732610970097601e-7
9.435561200692329e-8
1.0952977480274176e-8
7.819598636900652e-8
6.00086682842468e-8
5.3600324265115655e-8
5.2510738161374377e-8
2.0865152839947832e-8
3.563498145532879e-8
1.1712178725702978e-7
1.3675125320732928e-7
1.1139862854575056e-7
8.873709565067169e-8
6.548674907246482e-8
4.115831097704582e-8
1.4823541295137341e-8
1.829585913279655e-8
6.620718858995232e-7
1.2033931632102017e-6
3.5857534871327097e-6
1.6921796377752577e-6
1.0409712047126652e-6
6.531929835177909e-7
3.5692459999366293e-7
2.0055164923648769e-7
4.125602119362866e-7
1.0955848816248605e-6
1.2050965479463956e-6
8.964086418269383e-7
5.053312590453552e-7
1.8131119926009098e-7
1.1355584038153681e-7
1.249818653786904e-7
8.165646695491085e-8
3.274022683099777e-8
6.869120305883617e-10
1.637852288460566e-8
1.2508205339028503e-8
9.902631169684736e-9
7.693264150746425e-9
2.0988387791958665e-10
7.102309129225848e-9
1.576343382770494e-8
3.082181389107863e-8
5.881190298622313e-8
7.483167249616957e-8
3.058613491844093e-8
3.421238310470477e-9
4.5095884234235896e-7
1.3512040736462643e-6
4.905366868039833e-7
8.036124210483737e-7
7.60579720660681e-7
6.841498177705691e-7
5.591917818693394e-7
4.148666956667948e-7
2.947983073514304e-7
2.1079481689747844e-7
1.5719608062188367e-7
2.8872585060032105e-7
3.111768431371516e-7
1.6308561517059452e-7
4.84724798949263e-8
8.336111104948334e-8
1.0611085953011846e-7
9.132552168863779e-8
9.440312993869235e-8
6.346109188550207e-8
3.8145688317675e-8
1.59782033867585e-7
1.6643593623080152e-7
1.490290794715148e-7
1.314774369138303e-7
1.0865431187586234e-7
7.951092338414079e-8
4.5919556516036944e-8
6.707061096209147e-9
4.596366544325951e-8
1.2924044472960407e-7
1.3851161112082077e-6
9.029212146975812e-7
0.000010444137530433158
2.6122992558874685e-6
1.3255521808424956e-6
6.098397380329808e-7
1.8124150936429857e-7
1.1722612569525536e-7
2.496928189694913e-7
1.091461429781146e-6
9.777831572578944e-7
8.959537282883192e-7
2.7985843956439374e-7
1.1906624452394856e-7
1.3632567198509159e-7
1.3601952900062136e-7
7.571434465881532e-8
2.5865762356779676e-8
1.083705159666766e-8
1.7753421186780703e-8
1.327226037529594e-8
1.0931066353832602e-8
6.081684483460057e-9
3.587271316344811e-9
1.2512428289321592e-8
2.5936873479881985e-8
5.1720818494798067e-8
9.982297333096817e-8
6.263194499543539e-8
2.0409127683499444e-8
1.3414960255518495e-8
5.268992849279328e-7
1.258824495049121e-6
9.1779184877456e-7
1.0843702904269507e-6
9.412567089010752e-7
7.872757198609891e-7
5.931352504118382e-7
4.1232085253359274e-7
2.8281403456293513e-7
2.0051368931478987e-7
1.5221755125106817e-7
2.930928197882251e-7
3.2934532571841047e-7
1.6217695200302083e-7
5.292492151962267e-8
4.812335444942017e-8
1.2531343663745905e-7
1.0281454416031837e-7
1.0689186031310068e-7
6.869423383596828e-8
5.3963165632819104e-8
1.8533535893622037e-7
2.015762717173054e-7
1.8639878163232357e-7
1.704199204358894e-7
1.4643517848179884e-7
1.1202691954071171e-7
7.220077134625941e-8
3.0471324196001094e-8
1.5722278262041785e-8
1.4536568379543617e-6
2.379565661728692e-6
7.874193474832571e-6
3.8139308332166765e-6
2.216255791779546e-6
1.2916071350613807e-6
5.198045864429021e-7
1.4137342693891497e-7
1.0205695374238732e-6
9.223305729183013e-7
1.6236005966293584e-9
1.8209689187317275e-7
4.802207230432019e-7
2.3089776416198e-7
7.065773075898043e-8
3.060508166109253e-8
9.355528531549368e-8
9.083465984810856e-8
4.908565607650311e-8
1.0983171081519006e-8
1.071791201569995e-8
1.0272614195512257e-8
7.716612584878996e-9
5.384361605899779e-9
7.931654583111857e-10
6.474793831084674e-9
1.2798579598914229e-8
2.2430828086094267e-8
3.673406741224471e-8
5.407500747835224e-8
4.74043023331247e-8
6.043074673417645e-7
7.601839433784656e-7
9.543747969565332e-8
5.014284569989931e-7
6.278342298208808e-7
6.939957539330515e-7
7.019872973026974e-7
6.409167628812509e-7
5.386724593478804e-7
4.2830667636408956e-7
3.205604206318413e-7
3.271102721974785e-7
1.4606936736054372e-7
5.4603042272588705e-8
4.0205183424483015e-8
2.3336950645571538e-7
1.945426073559862e-7
1.8432832209362275e-7
2.5532368003372364e-8
2.3496603270386685e-7
2.6721580171620224e-7
2.457365533923205e-7
2.431514116215847e-7
2.484367545363962e-7
2.470072612508061e-7
2.23551562005745e-7
1.7501205109027397e-7
1.1360316748750675e-7
4.8527647618951915e-8
2.145281373166336e-8
1.0478702153304756e-7
4.021171886083506e-6
1.8016293324222105e-6
0.000017371974636812893
6.531357102946543e-6
3.4143381247922908e-6
1.4216103156030452e-6
1.0191643516962502e-6
2.0040838870409935e-6
1.7269172380677042e-6
1.4799141106776136e-6
9.303244887223518e-7
1.1465457843196431e-6
2.3366510515708616e-7
2.03375056327578e-7
8.86329558359372e-8
2.4139990998743222e-8
7.633798764783232e-8
1.0547377684619874e-7
6.910148226348443e-8
1.7695965506430875e-8
5.407021350919937e-9
8.985416935109322e-9
6.775043937252207e-9
4.590455686750817e-9
5.984658068912224e-10
5.728675419403364e-9
1.1191331614673175e-8
1.9329441487970776e-8
3.10339563484224e-8
4.311920070185895e-8
3.282550548963667e-8
4.680325424310164e-7
5.390380385122672e-7
7.171671931698867e-8
4.4710708463460857e-7
6.019224994426575e-7
7.027547358723374e-7
7.380257380621768e-7
6.814654583321174e-7
5.519076173899614e-7
3.888197529932205e-7
2.3727142021340452e-7
1.2023079837911752e-7
4.3069045797713055e-8
1.4472673651037997e-8
1.1392030864866807e-8
5.9308502095896774e-8
1.6570974147128556e-7
2.2583521578202237e-7
5.1965686656823886e-8
4.5796327621930636e-8
2.1612724235742976e-7
7.363231593466268e-7
5.270457939428527e-7
3.806041217879621e-7
3.687582987791866e-7
3.8677670638254294e-7
4.008899117532615e-7
3.8540780128146e-7
3.2363230580713334e-7
2.3165905212927989e-7
3.44421979370752e-6
6.879112528061447e-6
5.767791778051811e-6
9.855005858840146e-6
8.516209246532249e-6
9.293952426466091e-6
6.522505405161254e-7
2.205098322976432e-6
3.585496653258921e-6
3.5523279828766676e-6
6.159862380871305e-8
4.472027388510744e-6
2.6167680916982928e-6
1.4923496147214479e-6
9.71393452170586e-7
7.777977111643895e-7
9.219429800015675e-7
2.7056156040087772e-6
7.159731683078726e-7
1.0649795569687772e-7
1.5294117370188645e-8
4.3409826264226985e-8
1.2046298601612257e-7
8.648245573274855e-8
2.6423438408851483e-8
7.272770644998364e-8
2.8783491595563498e-8
3.2748839964313925e-9
3.7152953140300284e-10
4.289346169108912e-12
6.318629492937817e-12
5.933179009961292e-13
8.527707427164548e-13
1.359812950431226e-12
3.0320025074981162e-12
5.024177744899996e-12
6.793649466499342e-12
8.457938147362915e-12
1.0283759867514047e-11
1.2487664771487402e-11
1.5264650484026325e-11
1.884119562820753e-11
2.3907668626717584e-11
1.949601284202457e-11
1.7904460157963402e-11
2.0343170267883726e-11
2.7372390979682714e-11
4.0662785290412034e-11
6.415902122427106e-11
1.0641097444373228e-10
1.8644504103679983e-10
3.503905256058281e-10
7.253469167615375e-10
1.724183817182589e-9
4.807659804726036e-9
1.116051254343825e-8
1.7871712856315125e-8
4.2693310811227445e-8
8.943640679884421e-8
6.956760344116539e-8
7.509695623289332e-8
4.265364764760786e-8
4.154135516695478e-8
6.051523301794641e-8
7.001976945494654e-8
1.2763135134525194e-8
5.071878354049904e-12
6.680893975250509e-13
0.
0.
0.
0.
0.
0.
0.
0.
0.
0.
0.
0.
0.
0.
0.
0.
0.
0.
0.
2.5212344802769168e-14
3.655031770296405e-14
5.3050372029505835e-14
7.712307499451613e-14
1.123444757132283e-13
1.640437251171226e-13
3.25834046924169e-12
4.85184523629292e-12
6.973897926782567e-12
9.94376222666162e-12
1.4079458311281497e-11
1.9853594148406243e-11
2.7895470111721722e-11
3.899718124563886e-11
5.4080465870060227e-11
7.406602594769493e-11
9.955627200844122e-11
7.588689124807222e-11
8.63042240041967e-11
7.230626463981531e-11
7.121946773514955e-11
8.33521804328485e-11
1.0148584276653408e-10
1.3033625545590313e-10
1.8532956770080358e-10
2.9412785998138324e-10
5.15605450783238e-10
9.999204910426286e-10
2.1871674670835755e-9
5.418546196872639e-9
6.692671763369345e-9
6.3491033640986866e-9
6.999164176404404e-9
8.650985258888934e-9
1.1760393169737306e-8
1.758601847037242e-8
1.7938845352258552e-7
2.817993996995081e-7
1.546919410771111e-6
7.790167671885715e-7
4.836907487466995e-7
3.067096570803817e-7
1.723211760190583e-7
8.084367142287182e-8
1.5064212999808313e-8
4.723195078303351e-8
1.19693543853037e-7
1.5988208205137502e-7
5.527352553448924e-9
4.6484102977890214e-8
9.399826206154891e-8
9.233787430383918e-8
4.834067570761585e-8
6.720669523898099e-9
2.5310226307068113e-8
1.956524807751994e-8
1.608977790855786e-8
1.409805723793008e-8
3.3961802111809757e-9
9.92420527066209e-9
2.5988457535719677e-8
5.643816574148894e-8
1.0958758287019242e-7
6.429006268074569e-8
3.507918656454395e-8
1.532797095312444e-8
1.2256647221731635e-9
3.157943418148388e-7
1.0890927413645627e-6
5.664470772669586e-7
7.357312617055688e-7
5.95035865096417e-7
4.924903380467358e-7
3.8623578932024973e-7
3.126613010226082e-7
3.169507987379329e-7
1.8420342016194096e-7
2.3713591189171484e-7
2.2717880758835908e-7
1.934768356996309e-7
1.1279033308664353e-7
4.6509331395129964e-8
2.971348440983747e-10
4.1936271403843256e-8
3.3920967525545175e-8
2.7730177730423825e-8
2.643839473783743e-8
1.670499544835337e-8
7.392777234563887e-9
3.9249872316221146e-8
7.466302853674177e-8
5.849019142319332e-8
4.603126935992623e-8
3.460899417144351e-8
2.201968829177431e-8
5.611111945694184e-9
2.218736257371858e-8
8.233718132229355e-8
5.346626517988455e-7
2.1908650290102487e-7
5.258505690526007e-6
1.499538841805645e-6
7.822118960659091e-7
3.968025744511632e-7
1.7036256032450546e-7
3.4838069770352235e-8
8.439304741238901e-8
2.913734409532138e-7
8.3375734832071e-7
6.22359290730327e-9
7.159736529889861e-8
1.5280167352943257e-7
1.6525130185632668e-7
8.386394474326684e-8
2.063209933025275e-8
3.292565471079883e-8
3.767493373146796e-8
2.9758449679152177e-8
2.7285031419523897e-8
1.503971943199542e-8
1.0537255384299567e-8
3.857401910965107e-8
8.977158488986741e-8
1.6665110617168724e-7
1.0660910221381829e-7
6.436558052928754e-8
3.385681669862229e-8
8.753338973815137e-9
1.6803590645147344e-8
5.566826836740485e-7
1.42284461904514e-6
2.029622641750453e-6
1.5291201965619688e-6
1.0797742418354441e-6
7.844522638473951e-7
5.08427477737227e-7
3.12028380319074e-7
2.563411760434086e-7
5.240977718122667e-7
9.568341388894973e-7
3.802223992883306e-7
2.570876725193945e-7
1.911940087753596e-7
9.315269790110949e-8
2.8667542532844682e-8
3.438117650605792e-8
5.00120656153115e-8
3.682420604258467e-8
3.322335780792559e-8
2.8117172026160995e-8
1.4007636383284027e-9
3.146380836916129e-8
8.587260719456377e-8
1.1435770317988312e-7
8.616257853673073e-8
6.395229094874392e-8
4.258465326451408e-8
1.8286841155560432e-8
1.5323728077701785e-8
6.191769366502561e-7
9.210511785678049e-7
3.38635314144465e-6
1.8699671120931448e-6
1.2056436528216134e-6
7.81080093209617e-7
4.454061477541102e-7
2.1810919112367405e-7
6.294539659498231e-8
6.493573515363518e-8
1.517313857829616e-7
4.144626065118493e-8
8.587510918313327e-8
1.433514102476708e-7
2.1586132035106575e-7
1.3213358127903444e-7
4.27203386869893e-8
2.917842938043961e-9
5.15804191152223e-8
4.0924220386731573e-8
3.526996848194751e-8
3.0527984991250705e-8
1.9445857412230158e-10
3.430484779053112e-8
8.02414890371814e-8
1.680136105567428e-7
2.3529928059397484e-7
1.5066894561447195e-7
8.59646494136651e-8
4.108161022675395e-8
7.731200070798444e-9
8.496382801381679e-7
2.7876467729428964e-6
1.772998202980689e-6
2.3458031502985442e-6
1.8789449535758158e-6
1.5363333407443595e-6
1.1397529580584282e-6
7.169586536037658e-7
3.7610925706569905e-7
1.6426432320376767e-7
1.5866511199994622e-7
2.7450163011348697e-7
3.344077261413051e-7
2.284756142355405e-7
9.993983513460554e-8
2.5332746490129124e-8
8.712187595727118e-8
7.644988685329351e-8
5.9278166317928936e-8
5.657336322311373e-8
4.0091607132723806e-8
1.74302298163208e-8
8.91801115930012e-8
1.9716760487175946e-7
1.7088532043286632e-7
1.3871680212453698e-7
1.0873196855175697e-7
7.168791140986611e-8
2.139310150240817e-8
4.861038048148554e-8
1.3128309827207967e-7
1.3422403988607465e-6
7.961645241839728e-7
9.41403318525798e-6
3.3931600726481043e-6
1.8876549840789188e-6
1.038959566192516e-6
4.900214543156568e-7
1.555488081349604e-7
1.0581466043504383e-7
3.9811318501928823e-7
4.652855020428291e-7
6.626530674419222e-8
1.8058069130674087e-7
2.56205523081113e-7
1.510370757946175e-7
5.2971896142864864e-8
1.2083842089440729e-8
4.1417560103304786e-8
6.539651228586514e-8
5.3500650198832254e-8
4.737645454837967e-8
7.639770672535035e-9
7.268800377790526e-8
1.61433817962066e-7
2.9290068244597197e-7
2.95995143699639e-7
2.3733919212661606e-7
1.6698652690490318e-7
9.972285502087015e-8
4.604301730202306e-8
2.8873562370752218e-9
1.562877516645875e-6
3.521332067833218e-6
4.485537216087333e-6
4.665829928644481e-6
3.3529866873311107e-6
2.5996562364106263e-6
1.7828055947647664e-6
8.448674382730672e-7
1.073721401242287e-8
5.426429063362693e-7
4.433457742810203e-7
2.3331376586738806e-8
1.9676918789063e-7
2.5211671764433035e-7
1.4557301127256317e-7
5.749199609026294e-8
3.6618870637687815e-9
1.0757712196479026e-7
6.0357468686355e-8
5.145620075452148e-8
4.743657992628456e-8
8.091197413668289e-9
5.1853417206138886e-8
1.2811216930973375e-7
2.420834717543275e-7
2.3695518857741578e-7
1.9280653771916152e-7
1.3965880096790294e-7
7.344912787621106e-8
2.9027168329228892e-9
1.4433919335474536e-6
2.1060572455120825e-6
4.147131629100047e-6
3.5666916352161102e-6
2.6130763040006357e-6
2.0141026106375366e-6
1.41658782979272e-6
8.544508165772353e-7
3.939091189420771e-7
2.3328327271324675e-8
1.9135136698783932e-7
1.337121728134967e-7
2.8417388164959958e-8
1.9580616606032542e-7
1.486897644471265e-7
2.7127934850743053e-8
3.945119457884643e-9
7.255209088921733e-9
2.675250539077521e-8
1.6463237742467635e-9
3.7141541054822372e-9
1.2713176882652189e-8
3.1417205905488754e-9
1.4721948118776568e-9
4.92360313206207e-10
2.0996081658463585e-10
6.535449447936916e-11
9.205950176430371e-13
1.6116603244541028e-12
1.0380017467924099e-12
1.2168504903710763e-12
3.4717064903215938e-12
3.2900143444068678e-12
3.831095418065502e-12
4.66745150488657e-12
5.768939991717848e-12
7.184068746705217e-12
9.002203872091566e-12
1.1352891717390319e-11
1.4418521547675994e-11
1.8457629969315175e-11
2.384257198840764e-11
4.095889081682126e-11
4.773659875940718e-11
5.162526815776288e-11
6.945556055693764e-11
1.1478032689838875e-10
2.070660867556819e-10
3.9519912645792663e-10
8.133771500189789e-10
1.887663668566291e-9
5.355718971695565e-9
2.0345354597578867e-8
4.6462763787065064e-8
6.945354351849527e-8
5.901776394398812e-8
5.5910434883011884e-8
9.251126204953548e-8
8.412616487567622e-8
3.115604184915742e-8
2.9583574573828017e-9
3.591589759875673e-11
1.4812523754608369e-12
2.446057163106954e-14
0.
0.
0.
0.
0.
0.
0.
0.
0.
0.
0.
0.
0.
0.
0.
0.
0.
0.
2.283053471720943e-14
3.306410035644729e-14
4.8020568535292377e-14
6.9915799519328e-14
1.02055567411362e-13
1.493926227764524e-13
2.193853257383178e-13
3.233327552903764e-13
4.78467832190672e-13
7.112704619424374e-13
1.0627726585585361e-12
2.118502192435081e-11
3.769402522867114e-11
6.073740531490427e-11
9.203098998688276e-11
1.3071269313387482e-10
1.738334642321401e-10
2.1458475956528301e-10
2.408885120941642e-10
2.3530689648718493e-10
1.7690785841119953e-10
4.4692725287230214e-11
5.118752468562194e-10
4.545273459786984e-10
4.989856029103004e-10
5.404503033080454e-10
6.341413709873323e-10
8.779412277310285e-10
1.2955610194765823e-9
1.9849724521425624e-9
3.320563570774146e-9
4.3362962678001245e-9
3.0333773590202773e-9
2.692111371805946e-9
2.8696613307676155e-9
3.4777782469223337e-9
4.638660956531739e-9
6.722412054540079e-9
1.0616590116762504e-8
1.8489329004261873e-8
3.4111574864696117e-8
2.683964760355833e-7
2.058221679381204e-7
4.177743284856912e-6
7.115715031852858e-7
3.04971707844208e-7
1.21259104029108e-7
2.6210110702063407e-8
4.665711508766841e-8
2.1396188462250902e-7
1.040445348236159e-6
3.9809626239965475e-7
4.4217253070921657e-7
3.563860387333242e-11
1.0973757820942316e-7
4.311015084538701e-8
1.8219961982898783e-8
6.032855951608172e-8
5.096420795603544e-8
1.8027009672731556e-8
2.235947627820539e-10
1.3727130970362195e-8
9.722155916017991e-9
7.976777954354514e-9
5.29434816874434e-9
1.9616729215551518e-9
7.587332765559538e-9
1.4244986673052623e-8
2.34840166112405e-8
3.507931030696029e-8
4.812478583992954e-8
3.842739074199599e-8
3.8358916345318723e-7
7.880382702242361e-7
1.7450121917512598e-7
2.7484934263417044e-7
4.083351593675889e-7
4.605974051132556e-7
4.834042033802891e-7
4.724983700900343e-7
4.2601178672401487e-7
3.6219054165786364e-7
3.0619128937190166e-7
2.813815289921894e-7
1.540937358655011e-7
6.047144508798646e-8
2.6025603702064393e-8
1.0322314547367902e-7
7.070583111967361e-8
6.632506015797514e-8
6.677496441849386e-8
2.3554735333101172e-8
5.8445745480566254e-8
1.0300895988088994e-7
9.215464702874893e-8
8.283483741665792e-8
7.350566990844065e-8
6.061839532943544e-8
4.036905372054425e-8
2.8083021666975644e-9
8.159146099717248e-8
1.3994452562833028e-7
1.20299332987513e-7
1.1299317022923263e-6
3.565490704684762e-7
0.00001140547447930907
1.9386671064747387e-6
8.034295272481609e-7
2.9816294445973195e-7
5.3293488002936666e-8
1.3838859946752278e-7
6.900690335000211e-7
1.1909347393652559e-6
8.127253485396649e-7
5.394645417077734e-9
9.124987066949426e-8
7.020604033284002e-8
1.468476494257646e-7
1.3463582825456297e-7
5.017381827530952e-8
1.101338955511516e-8
2.4692386414635864e-8
3.117616331111002e-8
2.428192610359472e-8
2.1701310688867438e-8
6.649758304549068e-9
1.4672093799213273e-8
3.6700615622736365e-8
7.36088589516759e-8
1.4056964609791815e-7
1.744177125694202e-7
8.728375219481812e-8
3.7374122108471125e-8
6.012541341787264e-9
7.021148980009261e-7
2.588563421167486e-6
8.059644446184238e-7
1.5990660646044097e-6
1.4271253982764674e-6
1.2534333708912666e-6
1.0178582370392566e-6
7.270707969075148e-7
4.705055764963068e-7
3.009891954159485e-7
2.5304125781364545e-7
3.482190023198783e-7
3.204638912596915e-7
1.692779444735886e-7
6.398049897676516e-8
1.530788116747651e-8
1.1978857513569823e-7
7.631073957764995e-8
6.814185108611995e-8
6.676888150343612e-8
2.318897653423725e-8
5.454579868296557e-8
1.5858880659846422e-7
1.6416834739247468e-7
1.4018737958225318e-7
1.1952220179538365e-7
9.450871493205398e-8
5.908165502074297e-8
7.049915061478357e-9
7.066976559602e-8
1.2089366658457284e-6
9.950291040747656e-7
7.80826519487107e-6
3.1701729574160624e-6
1.8250471251191742e-6
1.049392410613819e-6
5.108805833366201e-7
1.618127707687761e-7
1.2683328260219193e-7
4.864959628937454e-7
6.582480254897279e-7
1.9814407116833276e-7
1.2023811143219359e-7
6.057367927822e-8
9.845512073314732e-8
9.700236038449993e-8
3.8514651052897845e-8
1.250898270370534e-8
1.3772973291334577e-9
3.861634764781174e-8
3.0943386554935824e-8
2.3250407391618934e-8
8.05978370688748e-9
3.9869554411107735e-8
7.615884358462627e-8
1.4068367572465869e-7
2.3828202540935485e-7
2.7756328341561324e-7
2.20348182054312e-7
1.404782718258164e-7
7.528138211248811e-8
1.176859722553614e-6
3.620596209543354e-6
5.499786634696074e-7
2.68699104263095e-6
2.7850556175193664e-6
2.7131993479639997e-6
2.6681780613083463e-6
2.4572075697146605e-6
1.7210063122306222e-6
6.209565432493932e-7
8.699990199623555e-8
4.374166344204843e-7
4.2160081278129736e-7
2.02079273283922e-7
7.645131440198795e-8
8.742417357546742e-9
1.4419691111411334e-7
8.966710844749464e-8
8.091685133365536e-8
7.762512344790834e-8
5.72972529409071e-9
1.1104117481421555e-7
2.3339247884720703e-7
2.548292388184602e-7
2.3553031910749082e-7
2.1847418667287068e-7
1.890044732043399e-7
1.2911017927509336e-7
4.506973205333085e-8
4.54731460560107e-8
1.3323542983858566e-7
2.573262654733223e-6
1.0647855044264424e-6
0.00001131726534401918
5.525213954058981e-6
3.185739325726509e-6
1.9043325697208079e-6
8.898489602223188e-7
5.487961995219104e-8
8.076400562624657e-7
1.1982779931594456e-6
1.052690308224655e-6
1.938111104360069e-7
3.6348076641612343e-8
7.446543596214388e-8
9.031888891702346e-8
4.180924262293347e-8
1.734261698051694e-8
3.8045845106703775e-9
1.854402610795338e-8
1.245943769485589e-8
5.977100261419587e-9
1.8971515536658464e-9
6.889547002287563e-10
4.05086547972252e-9
3.1269689026402336e-9
4.400045442002542e-9
9.156441487208083e-9
6.305889908749052e-9
2.5337570126899813e-9
5.286930724606276e-10
2.0179322716755212e-10
4.264816246995662e-11
7.01317922201344e-13
8.978970761782194e-13
1.7688484961204725e-12
5.186333471678303e-12
3.3029882637155743e-12
3.404821155768954e-12
3.955337476695257e-12
4.795120880602747e-12
5.91783283679415e-12
7.372745005315759e-12
1.2758591005231903e-11
1.2182628772917463e-11
7.94063436637597e-12
7.366889204918754e-12
1.0957457351028543e-11
1.7602084254772362e-11
2.8018261491802636e-11
4.4644261232470954e-11
7.234431233457181e-11
1.2077291576152416e-10
2.1034788443312148e-10
3.88272805771059e-10
7.774727912678847e-10
1.7563165269917729e-9
4.817838576884913e-9
1.7998520811042104e-8
4.798708713002348e-8
6.810799835587099e-8
5.9257146451046784e-8
3.485579994411244e-8
2.4404684153943094e-8
1.9837485947504498e-8
1.7259076389996912e-8
1.5322857225531858e-8
1.3933496076178092e-8
1.353326879927575e-8
1.4636175293652902e-8
1.7117724194212637e-8
1.7331259235824658e-8
1.4490485224149687e-8
1.2972874400565452e-8
2.6000912721021653e-8
5.954467715902762e-9
1.630801713526981e-12
0.
0.
0.
0.
0.
0.
0.
0.
0.
0.
0.
0.
0.
0.
0.
0.
9.60144733052057e-14
1.2346795618316367e-13
1.6200676498939943e-13
2.1864175817848513e-13
2.9969524913655406e-13
4.147092178759122e-13
5.774281776315503e-13
8.075673413630924e-13
1.1333842286765743e-12
1.5953561207199637e-12
2.2514121327171343e-12
2.369549060331045e-12
1.2857550077810125e-12
1.01081521762338e-12
1.1033409151492005e-12
1.462396574558386e-12
2.0495033752953116e-12
2.88250581872894e-12
4.1045765834475395e-12
5.977809334343373e-12
8.922830595264815e-12
1.3627958120310891e-11
2.125698679623466e-11
3.3840407835007847e-11
5.504257916118566e-11
9.174927214370516e-11
1.5757866681083313e-10
2.8132530628584236e-10
5.295380748422766e-10
1.0750317035033073e-9
2.4277795638041653e-9
2.977140948089666e-8
8.373496273101157e-8
3.87799550249326e-8
4.2525454692335936e-8
8.47228552216281e-8
1.0926761994891595e-7
1.2639499856378718e-7
1.3574511034448838e-7
1.3506047852834634e-7
1.2476580121603217e-7
1.0840608220565479e-7
8.971917004426436e-8
5.407365902199085e-8
2.8923935641269554e-8
2.5870279871582532e-8
2.6391587873199608e-8
2.428519490578953e-8
2.5248533503167978e-8
1.590905797005655e-8
1.5266615941584476e-8
4.3226890903843776e-8
3.85171300264938e-8
3.4179245958147014e-8
3.031976757951051e-8
2.5536908751902226e-8
1.8361605880570746e-8
3.381058691675905e-9
4.718963498400289e-8
4.347728625069153e-8
3.621294187423259e-8
3.341559474958421e-8
2.084013625075967e-7
2.7632148620535273e-7
2.351459048035752e-7
1.0355433272578624e-7
5.6134798823368754e-8
2.234783738925301e-8
1.7282209631294217e-9
3.084621740841264e-8
2.0528493084386622e-7
1.495817363511283e-7
1.4336451211566978e-7
3.1431969443570763e-7
2.3229135610746097e-9
4.873723661064296e-10
1.359912629284126e-8
2.563061174222578e-8
1.964933073675112e-8
1.030423147298297e-8
1.9785869187601905e-9
5.8249485977327296e-9
4.1477051401738525e-9
3.5583667293054103e-9
2.086559395181233e-9
1.184039487103244e-9
4.0143320195629575e-9
7.969466679062163e-9
1.4665236474327131e-8
2.5708330770834476e-8
2.2504978409272693e-8
9.329090991186149e-9
1.0235558662631016e-7
3.3534685170482597e-7
6.179167893463296e-8
4.591844481060546e-8
4.834232089965931e-8
1.105167101285182e-8
5.0257467022182064e-8
4.34633528719198e-8
2.7827441910972242e-8
1.4449801397525138e-8
3.7913210674272335e-9
4.88314922057924e-9
2.431446696655185e-9
1.5679089126947465e-9
3.062573288492172e-10
1.40502058848421e-9
6.977676992823177e-9
9.831670845009158e-9
8.079551195551725e-9
7.402362796883714e-9
6.10055916594904e-9
7.633247138599604e-10
5.765946212297199e-9
1.6720677862327137e-8
1.387149936396774e-8
1.0775369474745877e-8
8.091648057813386e-9
5.448960055331525e-9
2.6590120072729025e-9
6.931851593779052e-10
5.672463172832033e-9
1.7848522296540364e-7
3.6371560152844306e-9
2.151182845511632e-6
6.404233934151567e-7
3.447911450967872e-7
1.8491409534485095e-7
8.408929153303389e-8
1.912372751873722e-8
3.965619011163048e-8
1.4128904346956983e-7
5.564564638082148e-7
3.0981466689258914e-8
2.5189151904046126e-8
7.040298286524274e-8
7.905574369755157e-8
5.451130261165128e-8
1.879017898898041e-8
2.1831813101615032e-8
1.840102454387166e-8
1.4684172161327253e-8
1.3330166486939835e-8
6.783122252687423e-9
5.6153057957568e-9
1.9671330897217436e-8
4.630653631985262e-8
7.850395552382805e-8
4.943075867647755e-8
3.015540126341635e-8
1.5606891587743464e-8
2.0994774957394424e-9
1.4819974283748763e-8
2.4214415013928783e-7
6.238688620325504e-7
6.97482758516943e-7
5.226753916351287e-7
3.730006923722442e-7
2.87294339906646e-7
5.6376389984791484e-8
3.730869308670348e-9
1.3914821065817357e-8
4.767486911322708e-8
1.1046600605652678e-7
4.373724278170885e-8
2.2657204949344923e-8
2.484356373816684e-8
1.808511413376528e-8
4.376031512134843e-9
1.237892828106067e-8
1.8103723874929457e-8
1.4270925389598393e-8
1.2716865844425445e-8
1.0782776440687186e-8
1.5335078252270974e-9
9.586294497082726e-9
2.7956444792994543e-8
3.791936489787372e-8
2.785768870305785e-8
2.013865731143334e-8
1.3189941046109286e-8
5.972972581840405e-9
3.1837901360718397e-9
1.866442957964102e-8
2.8784976900129303e-7
2.0491860704139616e-7
2.670640461606783e-6
9.730254969041117e-7
5.503576753830539e-7
3.1018614936911415e-7
1.516307118328737e-7
5.18649022988685e-8
2.6493808815960808e-8
1.264846114055123e-7
3.1740598526687274e-7
1.3029757890836317e-8
6.163893555730246e-8
1.169920859580115e-7
1.1643217197016969e-7
6.44741579381608e-8
9.89191849840313e-9
3.3538176626266544e-8
2.6517494874502914e-8
2.2049539386355528e-8
2.002495472440313e-8
7.3692762678458055e-9
1.198720217876796e-8
3.68948588791368e-8
8.753714866049302e-8
9.290766325890297e-8
6.069263406738921e-8
3.773738184225225e-8
1.8895234740062066e-8
1.8870508489849024e-10
3.2756526951657205e-7
9.353805841530068e-7
8.275017174865187e-7
7.653906078346807e-7
5.765910009912136e-7
4.563512562427142e-7
3.541646912579441e-7
3.1744884659981375e-7
1.151369657442475e-7
1.1463452794384305e-7
2.093649130900192e-7
4.6031408144605597e-7
2.176089708651661e-7
1.7877685999017588e-7
1.1461495743110413e-7
5.336781511444205e-8
1.595930078973149e-8
1.3356147021363355e-8
2.275265205999198e-8
1.6805750003968434e-8
1.4542810476194725e-8
1.1924279883893496e-8
6.314303739482031e-10
1.1316352459360858e-8
2.8756362334392023e-8
6.405795438051077e-8
6.21144807608105e-8
3.940201712657446e-8
2.292656377064521e-8
8.852797657196277e-9
6.28540811863187e-9
3.5908101552195307e-7
8.079213083992177e-7
1.5723864434510396e-6
1.1730814797108647e-6
8.35287357498139e-7
5.975469377563278e-7
3.798778740422051e-7
2.1223823609155008e-7
9.400371352721111e-8
2.0731879577519824e-9
6.991090148429852e-8
8.757574597605722e-8
1.8827116151158223e-7
2.0711350818149362e-7
1.227913457801723e-7
3.570326279169273e-8
4.808777786038615e-8
5.289981017178684e-8
4.265307599182796e-8
4.0173204130403353e-8
2.772511056693477e-8
9.607368850923273e-9
5.750594043872328e-8
1.4714853217785546e-7
1.1908932878277314e-7
8.861489678223686e-8
6.327675261775803e-8
3.9058968038912286e-8
1.3206790263460942e-8
2.0628632932527785e-8
7.806060057081995e-8
6.299513508092048e-7
7.760384561533937e-7
3.99479478117478e-6
1.441802637926487e-6
8.578140508238062e-7
5.221792965693132e-7
3.3120526680655546e-7
2.927792777914754e-7
1.675925574444532e-7
3.915520319128931e-7
1.577086581609104e-6
4.834518882991928e-7
2.983224103971015e-7
1.8400533722428148e-7
1.1056098377605402e-7
4.562383840546002e-8
6.690140213227939e-9
2.8902745711756385e-8
2.5444264522675412e-8
1.9787696592300074e-8
1.8040254941204297e-8
1.0655207959940313e-8
5.302664930018562e-9
2.24137446674394e-8
5.335331635895324e-8
9.413159225116085e-8
6.313397833723956e-8
4.032162533767918e-8
2.183840972651406e-8
3.738146529406801e-9
1.9113459797155423e-8
4.686577827027267e-7
8.541574327120885e-7
2.4595865921418897e-6
1.5213646994639071e-6
1.0156846242340862e-6
6.830874208557499e-7
4.0596840153959355e-7
2.0999894482122505e-7
7.57613963541061e-8
3.1492558382253e-8
1.1112116345760693e-7
8.470823888491527e-8
2.065133981417268e-7
2.4302628820127875e-7
1.4171931397532707e-7
4.40500374650288e-8
3.485593111451813e-8
6.28684087061499e-8
4.907774788995883e-8
4.554896064574758e-8
3.5508125583712373e-8
4.96845000020483e-9
5.487376529638974e-8
1.4458192521120246e-7
1.5871918822902297e-7
1.1613869246900582e-7
8.209174455658599e-8
5.140858988377067e-8
2.1689599737057696e-8
1.1669093802463134e-8
6.484346198309906e-7
1.325235619573724e-6
2.8463865101389117e-6
1.6989157129827287e-6
1.1319425658149292e-6
7.711935574271357e-7
4.6516632184035417e-7
2.741608185086742e-7
2.714906987950993e-7
6.83414197836032e-7
1.3034181787041804e-6
1.064705623217616e-6
4.2614259171230294e-7
1.9409508990158303e-7
1.5524022350001919e-7
1.0060916194210932e-7
4.1012400029697947e-8
5.974564729314625e-9
3.494934585293931e-8
2.588033230721935e-8
2.012866950961331e-8
1.8174118829223903e-8
7.436433090141059e-9
9.486122515535902e-9
2.7135893765492574e-8
5.80952014647878e-8
1.17112762760617e-7
1.012191899932838e-7
5.8091987264877944e-8
2.6793617309099113e-8
1.9576781920981806e-10
5.86790593624836e-7
1.6872290100797864e-6
1.3665408080099547e-6
1.5701212936962412e-6
1.283780380903315e-6
1.047014178299544e-6
7.749350665365668e-7
5.099683702377232e-7
3.027652398983759e-7
1.506413244513795e-7
4.569327153419619e-8
2.732270248618546e-7
3.861810541973039e-7
2.63415578666217e-7
9.817554101749125e-8
3.180354200425342e-9
1.1250071128638036e-7
8.812427652989678e-8
7.852944440703936e-8
7.609409591685061e-8
2.6756537678231365e-8
6.235696900652075e-8
1.966992580544608e-7
2.1490858623279355e-7
1.7344272393526752e-7
1.3740401356861578e-7
9.905766814222479e-8
5.818853471224427e-8
1.4389580496671656e-8
3.882763468045293e-8
1.1463404234805137e-7
1.2790526314109632e-6
1.0486289129511935e-6
9.14965550745921e-6
2.8210187027729994e-6
1.543926127940313e-6
8.044195436075622e-7
3.4721794232235343e-7
1.1076444967695522e-7
2.478810415669344e-7
1.1437373274568406e-6
1.295355148108151e-6
6.362220030701455e-7
2.462805289970441e-7
1.8720862654924542e-7
1.5786377117220488e-7
7.924582274640277e-8
2.6825451424765813e-8
1.8279039814150096e-8
4.176826521838533e-8
2.88977383896419e-8
2.5172366949233027e-8
1.9971558656463812e-8
2.033242400683697e-9
2.4563217882633063e-8
5.721021652870357e-8
1.2187407547153808e-7
1.4839225414304914e-7
9.453808918288119e-8
5.283112525057868e-8
1.686425760727761e-8
2.005321148754026e-8
7.806296031568495e-7
1.6834240075846365e-6
2.605662023374491e-6
2.2157453143665256e-6
1.6429789234527737e-6
1.2392329486324194e-6
8.397832172483383e-7
5.057022835709183e-7
2.6616222125616474e-7
9.391041135664409e-8
1.0927724671696945e-8
2.5395856974548087e-7
4.054115721862879e-7
2.881525138169178e-7
1.0633284016326436e-7
2.1255790249814766e-8
8.397205303727342e-8
9.876233025018933e-8
8.387070600114166e-8
8.288418286810923e-8
3.8052440642985467e-8
5.970727254237612e-8
1.9117854444413242e-7
2.828634045415923e-7
2.345406436461619e-7
1.894545222840644e-7
1.3990288648681801e-7
8.75907506011234e-8
3.7757879760366764e-8
1.153802765511627e-8
1.3401403305032742e-6
2.2522248109692338e-6
6.2697806070267156e-6
3.6285045902810447e-6
2.3054846410297726e-6
1.5055055799854325e-6
8.135386295041064e-7
3.11570346589018e-7
2.4329579759482515e-8
6.507770249009453e-8
4.988537511004345e-7
1.0031082896945938e-6
2.9883526094959493e-7
1.1438213068798865e-7
1.1024066044223444e-7
1.14395567031799e-7
5.727939225698025e-8
1.969006415554273e-8
1.0489150326103642e-8
3.935235053730734e-8
2.5717435673517342e-8
2.2708888582762442e-8
1.523232651974133e-8
8.809070680834305e-9
3.041039096933344e-8
6.146724908171044e-8
1.1831241771764388e-7
1.9253160979128214e-7
1.4752268953041725e-7
7.816057301128857e-8
2.407899311187801e-8
1.0181400174969367e-6
2.6456254638480454e-6
1.1096316609744384e-6
2.015884515329406e-6
1.8847226791219318e-6
1.7429465360531472e-6
1.5421988354808358e-6
1.2318708588333387e-6
8.696277468339974e-7
5.250838876722694e-7
2.3202762685741838e-7
5.137849484922895e-7
4.1329883073885855e-7
1.7095343307554305e-7
5.851793448042689e-8
2.175909178239682e-8
1.8182598853151287e-7
1.261757391592982e-7
1.2116801056996093e-7
7.188772040790656e-8
1.1150893564480386e-7
3.1916894699503094e-7
3.577090837171636e-7
3.2324272624433556e-7
3.020181456506273e-7
2.708739235591307e-7
2.0894971613592568e-7
1.3059775155137526e-7
5.641537846642988e-8
1.227479207869318e-8
8.405346084800443e-8
3.1117529084957657e-6
1.7623099431553075e-6
0.000013365468951291837
6.377490099551932e-6
3.6279827496211113e-6
2.020236701519071e-6
6.308929605336229e-7
6.384591700286537e-7
1.850216568141277e-6
1.5508968611256156e-6
2.0453078963098684e-7
9.349556767402077e-8
4.872297208386302e-8
3.4032185272236455e-8
8.865924310222426e-8
8.219325585113825e-8
3.757314237784444e-8
1.0604459441050237e-8
3.167295408780699e-8
3.5781680808025306e-8
2.7709849227782525e-8
2.461029878839659e-8
1.337938598210382e-9
2.9070037940551734e-8
6.147855138675064e-8
1.1588751594421846e-7
1.996041545478754e-7
2.2506667267912898e-7
1.623359767148238e-7
8.535417567929252e-8
2.1540350748886434e-8
1.3785697547972452e-6
2.4552054856134413e-6
1.8335884216351681e-6
2.789284309179298e-6
2.5126108095300605e-6
2.2968076288607764e-6
2.0606678115395916e-6
1.6659260316282997e-6
1.0940051138652506e-6
4.6304318628502914e-7
1.5504598990882028e-8
2.970613297062955e-7
2.32702049626981e-7
8.865769995989236e-8
3.0822215850961296e-8
1.0400300949378377e-8
6.118266529895339e-9
2.9656292870340374e-8
6.563117647660408e-8
3.2442333258997285e-7
2.5483006833137106e-8
3.162121507824864e-8
1.7017540327241065e-7
9.834590270545924e-7
8.561965311358052e-7
4.657871425367024e-7
4.148218183287926e-7
4.1407704567565763e-7
3.999378860296161e-7
3.469481325239297e-7
1.7295092728826256e-6
2.3995797951872006e-6
2.917157765688716e-6
4.7283649475041645e-6
5.84666939109331e-6
6.693727670632132e-6
9.75477699927713e-6
1.3225926118138217e-6
1.6501046141417962e-6
3.3366331010474055e-6
3.667791392666649e-6
2.2909474112434175e-6
4.410195033138399e-7
3.1271885871719444e-7
1.2792044217607466e-7
7.983755144143948e-8
4.069648479502874e-8
1.2051282271323207e-8
3.755433521054564e-9
4.5887044108442886e-10
3.1170721651605777e-10
1.9632918333843705e-10
8.727038479968784e-11
8.830567817508599e-12
7.2210013155153645e-12
3.3774714009740162e-12
7.783766469455606e-12
8.858003317473206e-12
6.7116949717372875e-12
3.3805999574876364e-12
1.717633816734134e-12
2.6851458072977506e-12
2.5538539622641323e-12
2.7791301846867185e-12
3.1828729145358965e-12
3.720211595841281e-12
4.3866652729514925e-12
5.19299600802518e-12
6.1560692385632276e-12
7.291789997918394e-12
8.603570250608056e-12
1.005694447511352e-11
6.48902392608032e-12
6.531909261897498e-11
1.834502512600727e-10
4.3121480371094516e-10
1.1552740021844112e-9
5.0261063370532766e-9
1.0350980527116066e-8
1.3130780380968708e-8
5.808562273809241e-8
2.07985733888969e-8
2.5254830924096487e-8
7.565858317809938e-8
3.828803497379107e-8
3.431953458715862e-8
4.99177858297388e-9
1.506851833909262e-11
2.661467098375484e-13
0.
0.
0.
0.
0.
0.
0.
0.
0.
0.
2.2556157661036505e-14
3.078635800727039e-14
4.208580242783029e-14
5.763062435810129e-14
3.2701436136048014e-14
0.
0.
0.
3.154973092161598e-14
4.161486131628355e-14
5.591372017338247e-14
7.767926781835595e-14
1.1048995007197639e-13
1.5932574135368627e-13
2.315973732818367e-13
3.384719828593422e-13
4.968423725803762e-13
7.323731633611205e-13
1.0842864437412429e-12
1.6129577465585766e-12
2.4121114679746645e-12
3.628651901113359e-12
5.495385459225821e-12
8.385936868991335e-12
1.5001082629638518e-10
2.9851515871661627e-10
5.065917926982233e-10
7.513359351548672e-10
9.419515883229193e-10
9.64914854047357e-10
7.312262166005633e-10
1.9920804773096218e-10
6.321535373204254e-10
1.739052635144209e-9
3.0859907242621117e-9
5.281655738930771e-10
2.662520113283332e-9
2.6845351440165585e-9
2.9618913666065574e-9
3.541314050131198e-9
4.883145662981808e-9
8.036738190390448e-9
1.4762975890529095e-8
1.4483922176566556e-8
8.959328781068863e-9
6.248455106583059e-9
5.0133745413280554e-9
4.7563533513059485e-9
5.427210010067658e-9
7.421323939195061e-9
1.2021384048337115e-8
2.2333516187307954e-8
3.0567125010213214e-8
2.3670902395541036e-8
3.494136040923983e-7
3.9099969116480237e-7
3.7260577250033353e-6
6.910828373142863e-7
2.594290638470498e-7
8.280353155999471e-8
5.987390624187974e-9
1.0166324063272822e-7
7.984905526167623e-7
3.881471802287565e-7
3.8642618441852504e-7
3.905800529789349e-7
1.4951472665985549e-7
2.3180685763768904e-7
1.255760671075268e-7
3.917879059702323e-8
9.116142962801492e-9
5.227517120465614e-8
3.0821545948632935e-8
8.47264738658501e-9
2.1911388553715173e-9
1.1298316636570897e-8
7.723840995908129e-9
6.570316542469094e-9
1.774435622326991e-9
4.385096731549198e-9
9.333710856631255e-9
1.561562519283756e-8
2.303314009198442e-8
2.9681830562121355e-8
3.431913215760537e-8
1.806556383973799e-7
4.321578865957603e-7
2.493639789151644e-7
1.2901784455231311e-7
3.2303746632639274e-7
4.2243692457963844e-7
4.882628817354347e-7
5.299733742306849e-7
5.397574691282872e-7
5.120807769937741e-7
4.548224872085809e-7
2.906094664505445e-7
1.3024946453325696e-7
4.056208731635533e-8
1.0582137033858217e-7
1.024881711332519e-7
8.805220800879035e-8
9.28377172175114e-8
6.94013816473586e-8
3.729029982352094e-8
1.3679834691655399e-7
1.2755750624535484e-7
1.1582874739960425e-7
1.0622942436981517e-7
9.383648343855274e-8
7.336304233273187e-8
3.5248213344023805e-8
4.7762411747234225e-8
1.6116011999767464e-7
1.5028520841228793e-7
1.384346848685831e-7
1.5380261619462295e-6
6.67279550766552e-7
0.000011655565409395574
2.1742942297146423e-6
8.331744632173902e-7
2.74433862979413e-7
9.515838511729653e-9
2.4693657549563585e-7
1.5565101107953172e-6
9.219886648037242e-7
8.867777042599227e-7
3.700787778413749e-8
1.539737150543991e-7
7.107475683039212e-8
1.095679729088106e-7
1.3536576611977233e-7
5.6165611034489746e-8
1.5793878083500746e-8
7.581396005079991e-9
3.397640226838943e-8
2.412406194957622e-8
2.1632027680229158e-8
9.603799234386459e-9
1.3470353119380595e-8
3.4452643409809726e-8
6.702642587434459e-8
1.2474033906059716e-7
2.0283951753470355e-7
1.3809242395760295e-7
6.34718763710165e-8
2.0905437609957843e-8
8.458719039741582e-7
3.1440150871017444e-6
4.3562889352969756e-7
1.7063821509902327e-6
1.6752405579842107e-6
1.5689948903074355e-6
1.396501989024253e-6
1.1045746958449276e-6
7.571860607726924e-7
4.5267062943803255e-7
2.5151500554415795e-7
4.373526789816522e-7
3.547015789628441e-7
1.6633951761641863e-7
5.927330132299855e-8
3.336441320897648e-8
1.286990703804863e-7
8.780927153617723e-8
8.277354480582555e-8
7.809927781145393e-8
6.924720922656511e-9
1.0038833125091147e-7
2.0783908420573575e-7
1.8956117462310174e-7
1.6759056597687735e-7
1.4727589216186287e-7
1.177147940870641e-7
6.990132670404766e-8
1.3895978553431107e-9
9.506757931192164e-8
1.574825788319351e-6
1.023823666242976e-6
9.61147871826303e-6
3.838218649591002e-6
2.177614770829052e-6
1.2360764574048736e-6
5.835534454258387e-7
1.495302424854468e-7
2.418738713990524e-7
7.264643733790482e-7
7.600911288600403e-7
2.1167953608690737e-7
1.0241053571307136e-7
2.6297923633105714e-8
3.78316004247819e-8
7.22019778572151e-8
3.5411872641923024e-8
1.2915149319573062e-8
4.4739588045125856e-9
2.008424817812012e-8
2.0429458439585907e-8
9.069110634215395e-9
3.3390712826921495e-9
7.617499058674336e-10
1.4860672275436385e-9
1.4482072804607949e-8
4.073177553779863e-9
5.10724631386763e-9
9.4317798515134e-9
1.0018625502555275e-8
3.0570833383378632e-9
4.513154709299866e-10
8.759280087428717e-11
8.670926879012422e-12
9.204785109092607e-13
6.377598661521587e-13
5.582558179690636e-12
3.51535078189146e-12
3.155684641723431e-12
3.5351614524372126e-12
4.226142109080002e-12
5.178698652297343e-12
9.273967263067983e-12
8.910975985503412e-12
5.159447623709333e-12
3.992267176801599e-12
5.5760760178370924e-12
8.718667928750575e-12
1.3476161742355595e-11
2.0702432884268365e-11
3.205858780521581e-11
5.0561963920374884e-11
8.190502178914295e-11
1.3747525345129885e-10
2.4178429743591716e-10
4.528066740526183e-10
9.26237815195432e-10
2.1631721867745057e-9
6.276610987791712e-9
2.467276166211007e-8
5.192911907612676e-8
7.144454204758124e-8
2.80815671002536e-8
1.8681723248477485e-8
1.546076632156992e-8
1.4707460344023647e-8
1.5418766046103718e-8
1.6376616091520184e-8
1.5714777305165795e-8
1.417005176685124e-8
1.379853813693148e-8
1.5252199897327987e-8
1.6222468523811873e-8
1.4152257473896793e-8
2.2182630738174538e-8
3.837126193847671e-9
1.1432737454291086e-12
0.
0.
0.
0.
0.
0.
0.
0.
0.
0.
0.
0.
0.
0.
0.
0.
7.785528063332274e-14
1.0002345645462993e-13
1.3120997467206794e-13
1.7711768662415928e-13
2.428722883733743e-13
3.3622678903177313e-13
4.683705491655342e-13
6.553805045517042e-13
9.203372841342323e-13
1.2963634828111024e-12
1.830964903188046e-12
1.9203743080821365e-12
1.0204438582211765e-12
8.026787854712067e-13
8.808900519793773e-13
1.1732354427383316e-12
1.6434561054993834e-12
2.3065223564025636e-12
3.278387322663857e-12
4.7677493453504095e-12
7.107145186566068e-12
1.0838442470404243e-11
1.68741499407174e-11
2.6798861483778803e-11
4.345559128476306e-11
7.214727379307554e-11
1.2326176192104294e-10
2.1848819869585896e-10
4.071204175507005e-10
8.1445058291165e-10
1.207196432826917e-8
3.604838068121994e-8
2.80600435804541e-8
1.3719778452947838e-8
4.3530060754902477e-8
6.326900700421347e-8
7.87148231800591e-8
9.063793637618307e-8
9.765751900694812e-8
9.851713622699734e-8
9.351047967028124e-8
8.44302306393902e-8
6.341648504266099e-8
3.621878156977627e-8
1.7957942355272957e-8
2.4795655568176517e-8
1.8147600368109014e-8
1.7002363229936714e-8
1.6807949234774777e-8
5.979066365092027e-9
1.6777926200764384e-8
4.2297509762633544e-8
3.523421792837446e-8
2.9801390290440075e-8
2.5150775395923484e-8
1.9846207837684676e-8
1.2455482281971821e-8
2.4290010727209012e-9
4.958369978903082e-8
3.91871036766759e-8
3.2072855738156135e-8
1.3921350930721444e-7
2.551284868026302e-7
6.106767742172227e-8
7.827680155714069e-8
5.39596531829461e-8
2.7466926299595223e-8
5.874426068696875e-9
1.5336774674528498e-8
6.68969509009952e-8
4.1891867514032896e-7
1.4250001528931476e-7
1.0173836022455462e-7
6.3649460620373726e-9
4.917782866858197e-9
2.2601058119650084e-8
2.308037155337505e-8
1.422108232855715e-8
6.411649248266135e-9
7.903865969931839e-9
4.920171436169292e-9
3.949537939705284e-9
3.4194431270189474e-9
7.355767345549675e-10
2.5673552077462923e-9
6.226674220324868e-9
1.260094967208805e-8
2.4623240673954432e-8
2.5168329559328658e-8
1.2638408277442904e-8
5.180186592336333e-9
6.069615236425659e-10
7.097522343860991e-8
3.029776998096547e-7
8.312908780743098e-8
2.87679910951199e-8
1.0383270077334431e-7
6.06166183807066e-8
2.9925822692244435e-8
1.2887306448400106e-8
3.893028725695882e-9
5.537051071938158e-10
2.7180176782051563e-9
3.247376967575316e-9
3.508577437158462e-9
2.2304607162520604e-9
9.019786924168042e-10
2.7633718596238067e-10
2.2589636692376706e-9
4.070825365833778e-9
3.854868370604323e-9
3.7143279438644628e-9
2.7722520038839675e-9
6.93077915661844e-10
1.7681097769100485e-9
3.0037563159252183e-9
2.624780338966368e-9
2.1261494450145456e-9
1.5633640254600273e-9
1.004512402258268e-9
4.896588920521723e-10
3.2742572515658034e-13
5.190840430001837e-10
1.327653764064712e-7
1.0331677800117239e-7
2.09342850716782e-6
4.945743974662127e-7
2.5197453070971453e-7
1.261137887346829e-7
5.0492791258230796e-8
5.673548247978463e-11
5.606523656258307e-8
2.0957382959142496e-7
1.3945622359807213e-6
4.199340718125563e-8
8.051249325395054e-9
4.762134330313395e-8
6.38343649316194e-8
4.9554463207640525e-8
2.364875881247214e-8
1.2411536532559022e-8
1.5659330294052352e-8
1.1889032293217908e-8
1.0589689091758183e-8
7.059192986412744e-9
2.3975644693851538e-9
1.2044322773616574e-8
2.7975576845743928e-8
6.069930592908674e-8
5.206470045103858e-8
3.057311918272457e-8
1.6176638336449554e-8
4.478216311439484e-9
1.8143437375481198e-7
6.723028926911563e-7
1.6250071088952733e-7
3.187184756205198e-7
2.6674902619525776e-7
2.274413452039441e-7
1.2404614218206725e-7
3.3444956633261233e-9
3.868621367006779e-9
1.7126024841751725e-8
4.6406171201013866e-8
8.546259360030663e-8
3.6533740977344484e-8
2.1784972373346964e-8
2.1968101074657425e-8
1.2733034572785214e-8
5.598546909410286e-10
1.2378155174029708e-8
1.2989148517335574e-8
1.0243742015366314e-8
9.299145850919038e-9
6.098108274001779e-9
1.5611357224432421e-9
9.900128410158477e-9
2.5089037490445903e-8
3.6961973855267244e-8
2.5029070639216144e-8
1.6460281703737138e-8
9.404177088380458e-9
2.505355162683767e-9
6.0827500501128675e-9
2.2682369863601823e-7
3.267156339217477e-7
1.5259642564743844e-6
8.191712205134952e-7
5.263973916367542e-7
3.408991925182487e-7
1.9554596326822581e-7
9.519884369846317e-8
2.376862917903551e-8
4.06491655973779e-8
1.0725837962968317e-7
2.1781788417560507e-8
9.368900210646955e-8
1.2460314654349966e-7
9.981323606424473e-8
4.581054645002419e-8
1.7638256434021318e-8
3.4257577465131e-8
2.634910787716492e-8
2.383601651486832e-8
1.9507234802765906e-8
2.4429377343316863e-11
2.404319367172933e-8
6.55046668082966e-8
9.245854382459919e-8
6.574272251876216e-8
4.604815290076178e-8
2.9135830514002233e-8
1.2348236743433247e-8
8.488397966633485e-9
4.404501071590936e-8
3.6845176443240994e-7
6.173005414001877e-7
1.821105261370832e-6
8.075855184644081e-7
5.217884047217386e-7
3.85268484594692e-7
1.0772126055051263e-7
1.8698489661009984e-8
4.824816082409092e-8
1.2687381341440323e-7
4.798528411183808e-7
1.1907448140266031e-7
7.01196741068889e-8
6.428437105165399e-8
4.4894393869942284e-8
1.8370358634243474e-8
2.4064403030428194e-9
1.812408473479154e-8
1.5510373307091035e-8
1.2596903712422606e-8
1.149539013371555e-8
5.440367716861327e-9
4.503483044500796e-9
1.6378673913689188e-8
3.975322999909114e-8
4.5801596482812524e-8
3.077062887481429e-8
1.9759910362368666e-8
1.0282187931001773e-8
3.147390405317983e-10
1.35016155299605e-8
2.975091941714985e-7
4.1040596223466767e-7
2.0392221082747674e-6
1.032328219279012e-6
6.484825860849693e-7
4.0914015322057526e-7
2.2803082871064637e-7
1.0737133252526775e-7
2.297457372816167e-8
5.308033377773864e-8
1.2831947834513158e-7
2.8215404942711954e-8
1.1233594733366e-7
1.530842669228305e-7
1.212025236219995e-7
5.100488310009341e-8
1.5765056494129746e-8
4.183294138063311e-8
3.202783176258538e-8
2.8790987644245023e-8
2.4215268736720774e-8
1.2354321122137508e-9
2.7166356520742165e-8
7.448049428534296e-8
1.167036262054473e-7
8.270529492706284e-8
5.7574190319402206e-8
3.6456746627317946e-8
1.640663709305173e-8
6.589756068403774e-9
3.9821121426872605e-7
9.393698426864154e-7
1.4386699387019636e-6
9.76960585378501e-7
6.801443256244292e-7
4.998301000934468e-7
3.579144496365832e-7
3.367986255960438e-7
1.45248167443223e-7
1.819449598584022e-7
4.0203361019099304e-7
1.5297745686551688e-6
3.687233655947252e-7
2.2606952285423532e-7
1.4005250700905322e-7
7.72564072924566e-8
2.8670392790664262e-8
1.0134371525127628e-9
2.203495189452596e-8
1.680313361847434e-8
1.3500788665791468e-8
1.1945110796791134e-8
3.83103867862213e-9
6.7854083958298115e-9
1.889907598419872e-8
4.1496797983328095e-8
8.328546869115337e-8
5.3060834722009324e-8
2.982969803355119e-8
1.2849732494917192e-8
2.881961803474986e-9
3.6430135451855144e-7
9.75762070611969e-7
1.1461622922709808e-6
1.0866547337179194e-6
8.42417761529444e-7
6.495442725303829e-7
4.4915942279342693e-7
2.773581778968706e-7
1.5261738512678658e-7
6.20821605427437e-8
2.1948049287593306e-9
1.4340231421317453e-7
2.3250039205700533e-7
2.140492196787587e-7
1.0442305977883614e-7
1.5362140193436968e-8
7.33128474567654e-8
5.902804040785124e-8
5.0861607479348e-8
4.9087672244722394e-8
2.3965731316705203e-8
2.6971451668909924e-8
1.0101858753778692e-7
1.4569618653153424e-7
1.1372927631246616e-7
8.827636907242499e-8
6.390458697535793e-8
3.845849180545616e-8
9.378707412342235e-9
3.123519550993712e-8
1.0231053111542322e-7
7.48358046511581e-7
7.525604308620348e-7
5.2076812252254566e-6
1.6210200126861473e-6
9.195559011816477e-7
5.208922862931294e-7
3.007782618911114e-7
