# Supplementary material for: Observability and Controllability of Nonlinear Networks: The Role of Symmetry
Source: Phys Rev X. Author manuscript; Available in PMC 2018 Nov 13. (PMC6234006; doi:10.1103/PhysRevX.5.011005)
Supplement: Code Archive [file NIHMS982008-supplement-Code_Archive.zip › MathematicaData/FNCtrlbDELTAHetN2M1ChaosK11IC1]

7.219554950772073e-9
2.365499865126265e-8
9.192888991422097e-10
1.3596142655833168e-11
2.086928261745308e-12
7.619618392698701e-13
7.002230070225228e-13
1.097239657132347e-12
1.3525991865528027e-12
1.6965877960431414e-12
2.1070308333136174e-12
2.5925153423050672e-12
5.4698009143285725e-12
5.368263975075557e-12
3.3383172329700672e-12
2.344455691315775e-12
2.4752055106076165e-12
3.216636874090943e-12
4.447512149322757e-12
6.2785619486019995e-12
8.985054530752568e-12
1.3045417951285595e-11
1.9270243123615984e-11
2.9069128631898977e-11
4.499604776739795e-11
7.192334051423395e-11
1.197636773521823e-10
2.104108930186592e-10
3.977775343853974e-10
8.362849604232756e-10
2.0787316352956156e-9
4.20972884277048e-9
3.98957968503093e-9
4.613157760155001e-9
4.844421447323821e-9
3.801950632642909e-9
3.16961998363192e-9
3.102137711180654e-9
3.5460140754051145e-9
4.767275251776013e-9
7.814484372183127e-9
1.4575108567936047e-8
1.4246758796342825e-8
1.5314797845584534e-8
9.725204904312399e-9
1.0393864233342701e-8
7.760841141226388e-11
1.5733555035015793e-13
0.
0.
0.
0.
0.
0.
0.
0.
0.
0.
0.
0.
0.
0.
4.119972795593839e-14
5.2253415594993455e-14
6.801044393593562e-14
9.132901541744117e-14
1.2458199627609314e-13
1.7141583383409467e-13
2.371131203155204e-13
3.292387587353478e-13
4.585901184407264e-13
6.405707356233782e-13
8.971687077772206e-13
9.368698431015226e-13
4.3420283368247744e-13
3.5565702683304937e-13
4.272256842840521e-13
6.02108087671331e-13
8.370183084373353e-13
1.1490393068979966e-12
1.6023185978841675e-12
2.292421081708992e-12
3.3597816717571877e-12
5.022106813305358e-12
7.628901925444801e-12
1.1754440577683461e-11
1.8362171344448086e-11
2.910582101226892e-11
4.6902140580989e-11
7.707001992190824e-11
1.2972351555981582e-10
2.2515440802252137e-10
4.0702182382179854e-10
6.25441700354869e-9
1.8489370779433944e-8
2.2015791456179606e-8
1.2115373953126418e-9
2.1378726917508253e-8
3.8979508414214984e-8
5.375264939468933e-8
6.684249084184164e-8
7.791810905470748e-8
8.596490768664421e-8
9.00544602541149e-8
5.0378682153350804e-8
2.7682876442092426e-8
4.810311467386454e-9
1.897548369874953e-8
1.9302408059997614e-8
2.052985984610099e-8
1.0416657404368243e-8
1.8977338883238676e-8
4.1815816686748714e-8
3.750556464599234e-8
3.337729853363592e-8
2.9602041511480805e-8
2.494771740698901e-8
1.8058039924189448e-8
2.8607460479356182e-9
4.0889508221854015e-8
3.308193190497772e-8
2.857442829330293e-8
2.664679727652316e-8
1.0935150511113459e-7
8.840308668133694e-8
8.162006702027221e-7
2.0401332897811528e-7
9.850918888322876e-8
3.956627533125148e-8
2.6707819345667937e-9
3.5066608237016236e-8
1.681151467039117e-7
3.4269555992187106e-7
2.0036190243398513e-7
2.255572143296709e-7
7.457951430172875e-8
6.534864870703605e-8
2.8292819011374083e-8
2.2755224956839486e-9
2.7625947180647754e-8
3.434524918632869e-8
1.8720595101649912e-8
3.735832214916859e-9
8.34291296791122e-9
5.7705135738229154e-9
4.519432405308329e-9
3.3304420827336533e-9
5.62830775925577e-10
3.598863459993862e-9
6.8063787257294875e-9
1.0980690924719904e-8
1.5786672870271848e-8
2.058982595996921e-8
2.325636788402774e-8
1.4780834018967978e-7
3.235405659473293e-7
1.1490196103139439e-7
9.945517783462595e-8
1.786554306503575e-7
2.1360243640337139e-7
2.3504677761307838e-7
2.464458992413658e-7
2.481137419415697e-7
2.4688551566654017e-7
2.4952712829864137e-7
1.6745652651635808e-7
8.159625088939198e-8
2.357134676592476e-8
5.5160753737533455e-8
5.84561073923368e-8
4.4870696681514716e-8
4.382379589110411e-8
4.0119750145738726e-8
4.523204738083361e-9
4.629809674456801e-8
5.6943830850219124e-8
5.201266905183496e-8
4.703776411851922e-8
4.097636191758626e-8
3.237130440688922e-8
1.914895990406202e-8
6.240175770834782e-9
7.068161029676211e-8
8.71968419358321e-8
7.052160757214767e-8
7.283324413529473e-7
4.211522132634228e-7
6.7384161470443675e-6
1.2180778765450808e-6
5.040274580506644e-7
1.9046947300801585e-7
3.700725470812905e-8
8.143401876300632e-8
3.578732751621072e-7
1.6640578258567648e-6
6.152740582998689e-7
5.56818584544495e-9
4.143292554415286e-8
4.8376554963596957e-8
1.204871202116121e-7
1.2000510181965146e-7
5.2239996309284554e-8
8.343854952715795e-9
2.8502314303653788e-8
2.3715847482032527e-8
1.893578862486695e-8
1.640009302429207e-8
3.7227668585568325e-9
1.1450535435897273e-8
2.79293819694604e-8
5.563678590727533e-8
1.0394939402730088e-7
1.095871318172981e-7
5.5274437999366376e-8
2.2206716295469885e-8
1.6048313215473017e-9
4.891177004228515e-7
1.7389978582034138e-6
5.832299533176185e-7
1.0665263679835528e-6
9.420402137028552e-7
8.199079605737923e-7
6.619043519572408e-7
4.876447273424708e-7
3.607413675387536e-7
3.332884980763296e-7
4.5266298003908283e-7
3.4019273605319235e-7
2.833128265015212e-7
1.498665024011453e-7
5.3140586376671256e-8
2.909892361350156e-8
8.304115122782064e-8
5.8935425563695335e-8
5.246521494128652e-8
4.991054375463244e-8
1.6718394535322087e-8
3.637648185642826e-8
1.0757642471000027e-7
1.1236429605361376e-7
9.486413657030802e-8
7.85658509739313e-8
5.991535545702545e-8
3.5663183808107093e-8
9.511785813187493e-10
6.885748561665092e-8
8.309622845953337e-7
6.06611533295957e-7
5.786956491761648e-6
2.2060151356574404e-6
1.2543835016952404e-6
7.070626664421721e-7
3.476654301714352e-7
1.2619121577407427e-7
3.9649556855812283e-8
2.0881433739539332e-7
2.9579805887618664e-7
1.2651551377913352e-9
1.0797480814967198e-7
7.948228517237104e-8
1.7117806474841366e-7
1.7532348821427142e-7
6.718845443892444e-8
1.6518646921100526e-8
2.4792295402102964e-8
4.0710622005917106e-8
3.102761521223584e-8
2.811327815116723e-8
1.0925253925300515e-8
1.752781391816459e-8
4.574841251142418e-8
9.181427472349721e-8
1.718602004355682e-7
2.0167410579688422e-7
1.1444087490552205e-7
5.4388853059981666e-8
1.4464212880904252e-8
8.517514417885507e-7
2.912559095281515e-6
8.838938098930126e-7
1.9050714504178737e-6
1.738236346859933e-6
1.5500682943425373e-6
1.2894410863371099e-6
9.477558723529315e-7
6.240674173730108e-7
3.874885396973752e-7
2.7253532694331986e-7
4.296564154949615e-7
3.924619928869581e-7
1.972581323298485e-7
7.174486444188045e-8
2.52485052193222e-8
1.3612522047220156e-7
8.930884252645082e-8
8.075769699278132e-8
7.729533983124729e-8
1.9602935467514666e-8
7.226585076820909e-8
1.8390016921116053e-7
1.920247401755874e-7
1.6765828068921026e-7
1.4389754546784552e-7
1.1283124397504004e-7
6.715385081852304e-8
5.629028792023013e-10
9.789043509170258e-8
1.9245535604275622e-7
1.7518153755967627e-6
5.464784038743782e-7
0.000012066302311385773
3.7918610393671696e-6
2.004963549056923e-6
1.0320581527122762e-6
4.4460787653898854e-7
8.24808707240733e-8
2.4246692585242277e-7
6.292785666638944e-7
5.379186370156356e-7
5.980853882145439e-8
1.4122912937969786e-7
2.730347668386834e-7
2.1040235657948446e-7
7.58276059585374e-8
1.944570075976911e-8
3.522711198772831e-8
6.860053843904518e-8
5.366810342859522e-8
5.003574310742361e-8
1.2815185846962923e-8
4.6884409513723444e-8
1.1397319332923444e-7
2.2643028289914502e-7
3.1576402032321415e-7
2.5600030827869017e-7
1.7238326726259247e-7
9.78730041753944e-8
4.012029692044518e-8
6.583357440337236e-9
1.5113692560403271e-6
3.340065598064713e-6
3.867270487970919e-6
4.188933983409647e-6
3.1393531823801346e-6
2.4697065404722864e-6
1.7501305552471671e-6
1.0020411226859592e-6
3.8397604749099163e-7
1.4984355562312927e-9
1.4562685735146494e-8
2.1512838761139224e-7
3.579267363491385e-7
2.823178405709916e-7
1.2364211432992747e-7
3.9575519086434424e-8
4.706135717035974e-8
1.0192991898120612e-7
7.360363801141394e-8
6.958020564419772e-8
5.253349645817287e-8
2.32207504429275e-8
1.0706875736287544e-7
2.1556299177306e-7
2.5220801980095755e-7
2.2570050477867195e-7
1.8875361070244324e-7
1.3381195317260877e-7
6.227007045763589e-8
1.7018921607426464e-8
1.730904878222605e-6
2.1791628229782153e-6
5.406714334077709e-6
4.3329940872119625e-6
3.0226953202902827e-6
2.215227163328491e-6
1.460145089323115e-6
8.044725753557636e-7
2.7571582241316543e-7
1.4684778525464924e-7
2.9592959713918006e-7
1.292063958424211e-7
1.4141288695360652e-8
7.465071749778742e-8
1.2363167168840692e-7
6.309299707121562e-8
2.6231512084752243e-8
9.445273377264808e-9
1.052967246103475e-8
9.696660026813397e-9
4.938414079008709e-9
2.241483686436032e-9
2.449513106420253e-9
2.0459007735752293e-9
2.635853214569542e-9
4.881009418881583e-9
4.5617646888403145e-9
1.8154585328073235e-9
7.341843846226486e-10
1.0621499819067089e-10
4.474907001986415e-11
6.478899358229411e-13
1.449887629911161e-13
2.480330650690241e-14
5.1126179064005964e-12
2.7838593506761945e-12
2.410570326312634e-12
2.5888274661373286e-12
2.990903667165542e-12
3.564541065828728e-12
4.310431311056187e-12
5.253497856624e-12
9.20969969317386e-12
8.39313014715122e-12
4.476327795690818e-12
3.142343189960304e-12
4.273353996403955e-12
6.618856804597434e-12
1.0054300611232645e-11
1.5067653185251116e-11
2.2631947372622164e-11
3.443990337294998e-11
5.3513911060226155e-11
8.552901046116535e-11
1.4181429088740583e-10
2.467717105384085e-10
4.5840790375488204e-10
9.344321945823174e-10
2.1954402958085924e-9
6.552047535472765e-9
2.704956554306287e-8
5.1743094776747886e-8
2.4668621735449782e-8
1.617246529713595e-8
1.1639544491715451e-8
9.175703209193578e-9
8.027925748943983e-9
7.883037822185337e-9
8.77774203327399e-9
1.1100013200239799e-8
1.4547147559362827e-8
1.4551690771454453e-8
1.216540035529798e-8
2.0159352207426598e-8
1.347412878799153e-8
1.8428887955306068e-8
6.731576772089565e-9
1.285769572255668e-12
0.
0.
0.
0.
0.
0.
0.
0.
0.
0.
0.
0.
0.
0.
0.
3.9415581417588144e-14
5.0160684467764793e-14
6.545086858612111e-14
8.809246381990673e-14
1.2048341708788907e-13
1.662941267330202e-13
2.308483761327866e-13
3.2179951594021753e-13
4.5012531845243737e-13
6.315696361787469e-13
8.887255295229578e-13
9.291638402138405e-13
4.3959773931366677e-13
3.542634479151376e-13
4.1235838328131925e-13
5.724130374199381e-13
7.985361624111195e-13
1.1032808799158956e-12
1.5466037795534415e-12
2.2227882996147506e-12
3.273503939280633e-12
4.9213288843269684e-12
7.528164894944228e-12
1.1697365477924693e-11
1.845884626869222e-11
2.961782513979181e-11
4.844118017440603e-11
8.108124050674169e-11
1.397287239495986e-10
2.501900497400046e-10
4.2779729580687e-9
1.2680424133146928e-8
1.5526541630027848e-8
1.0948039047238171e-9
1.534715096197561e-8
2.8541771673955907e-8
3.98082389982281e-8
4.992782557678499e-8
5.865914871712647e-8
6.525115022296636e-8
6.896533842760501e-8
6.951469975570604e-8
3.983923516209792e-8
2.1523644358483753e-8
6.241093770192649e-9
1.3953016626325398e-8
1.3196747773115053e-8
1.358335235169644e-8
8.445103448171636e-9
8.913910985124119e-9
3.290065644868323e-8
3.250829438919431e-8
2.7696931829984948e-8
2.3776540619871837e-8
1.9573500986718143e-8
1.3999323666631025e-8
3.4624048799127967e-9
3.107510616763594e-8
3.02611041592815e-8
2.4825194998679414e-8
2.267816154838937e-8
8.234501029607277e-8
4.73055789949827e-8
9.54110348622313e-7
2.1637304596092064e-7
1.0744454100593373e-7
4.62627550997086e-8
8.174884395653184e-9
2.6517912448890915e-8
1.1301414191611898e-7
6.978013563390539e-7
2.1109325411667698e-7
6.525357570936028e-8
6.952480887878898e-10
9.6781365658599e-9
3.711354549945979e-8
3.9231201431200826e-8
2.4759788755038224e-8
9.05874340849981e-9
1.1809302840501061e-8
8.11722459381755e-9
6.4817788409487684e-9
5.576204942152206e-9
1.2065889190277716e-9
3.989081424923126e-9
9.628934159921635e-9
1.9105111287186273e-8
3.5829364816698116e-8
3.931997658770502e-8
2.0052577028667544e-8
8.139279176125388e-9
1.009485890761574e-9
1.3846553616756437e-7
5.452067589938008e-7
2.0564353935502178e-8
1.7823294521867722e-7
1.4488618194985246e-7
6.432180039242204e-8
4.086540095598393e-8
3.688915111826766e-8
1.8232210802522423e-8
5.433429197719662e-10
1.5942141027854483e-8
4.1622494414863666e-11
8.025150119505616e-10
3.3582283059573243e-9
1.0324641076393722e-9
7.905155127668237e-9
1.655406698749958e-8
1.4223934368423038e-8
1.2401009038873207e-8
1.171013791371144e-8
5.177272081569153e-9
5.239145806318803e-9
1.974295363814296e-8
2.0919559989257286e-8
1.7326382357337275e-8
1.3982699431532799e-8
1.0392059783526894e-8
6.242003885083738e-9
8.65132455712164e-10
7.84631246904085e-9
2.6147063381615798e-8
2.755547316087151e-7
7.432766554150265e-8
3.2852544457637856e-6
7.94575724140992e-7
4.007123184946411e-7
1.9902063488907618e-7
8.292022952792504e-8
9.60556005075215e-9
6.182100904676713e-8
1.944602477422275e-7
6.698640027944684e-7
2.059890328497122e-8
2.6230213725604675e-8
8.241879042054983e-8
1.0022868669642264e-7
6.968554438071134e-8
2.4374416361348104e-8
2.3565974525680243e-8
2.267491866237663e-8
1.767780854715522e-8
1.5936819992101565e-8
9.022259135375856e-9
5.510835967610336e-9
2.0713463292827254e-8
4.682822558928409e-8
9.314723203694636e-8
6.737843467085206e-8
4.086761329653097e-8
2.145251170654407e-8
4.5979543182150584e-9
2.824293719674808e-7
9.358321319741932e-7
3.8061614705411617e-7
5.696130250534279e-7
4.7432338324720235e-7
4.079472848299178e-7
3.525403087151484e-7
2.8626662268178186e-7
7.905925576773749e-8
6.895051298290805e-8
1.1490631679555546e-7
1.8725995785962452e-7
1.226590775954475e-7
1.2575823436524874e-7
8.204958564712033e-8
3.338223249614961e-8
2.4997017845638487e-9
2.335211603300326e-8
2.1474695862813748e-8
1.691220269065634e-8
1.5424052624466087e-8
9.284746825382524e-9
3.966563394277414e-9
1.841373584156545e-8
4.3977428016828574e-8
6.201304081746784e-8
4.3706027157759674e-8
2.912472661048813e-8
1.6511997225026824e-8
3.5990694235771086e-9
1.3448208556243826e-8
3.6303574530857354e-7
5.513398080159996e-7
2.0092087675766997e-6
1.1840563649715872e-6
7.758291929024014e-7
5.128133285041051e-7
3.031638009111192e-7
1.5779898027995355e-7
5.76453527997348e-8
2.1772953108456855e-8
7.484319637738952e-8
5.91246244278079e-8
1.5688554868129543e-7
1.9113058120713877e-7
1.308189320522374e-7
4.593725489158281e-8
3.775148580696754e-8
4.864850733645079e-8
3.815206292547992e-8
3.5215752464817293e-8
2.628150765853014e-8
4.775826194386094e-9
4.177285203010723e-8
1.0527623092700306e-7
1.1878400459306113e-7
8.843244831776379e-8
6.31094530558095e-8
3.962039648865573e-8
1.5162618862330732e-8
1.6224562252173028e-8
6.982727694505123e-8
5.694083534145443e-7
8.144393859497518e-7
2.8986724500469033e-6
1.2641364180268686e-6
7.952580841213647e-7
5.356638384507568e-7
4.0479960549280337e-7
1.7487754083092117e-7
1.1885803426076634e-7
2.4540479695487056e-7
7.765681210696394e-7
2.8040695408788684e-7
2.405137990505968e-7
1.8104436473088156e-7
9.408259171534e-8
3.330663517062446e-8
5.648223744513116e-9
3.1309377945219396e-8
2.44919593767382e-8
2.01825215655907e-8
1.8306189892630917e-8
7.047436386573161e-9
9.473904876776021e-9
2.9815290103758875e-8
6.789898453506149e-8
7.193019406209777e-8
5.01163011670944e-8
3.2563687022446574e-8
1.6475071825174775e-8
1.4834010204340782e-9
2.797138189787711e-8
4.69089183259637e-7
6.371363716677413e-7
2.736360688601058e-6
1.47794173458173e-6
9.396550993384646e-7
6.01850270604469e-7
3.441841009577462e-7
1.7266549044008655e-7
5.662597418849845e-8
3.4458718774026126e-8
8.6206260302713e-8
6.91938319851508e-8
1.8338946032381072e-7
2.2944416373935532e-7
1.4975729401886267e-7
5.002622192347911e-8
3.4258136508339986e-8
5.867277877699755e-8
4.540849874351606e-8
4.1713856439194815e-8
3.2586327914186725e-8
3.6515468632718636e-9
4.6425753699354856e-8
1.1753168357249735e-7
1.4884846368997128e-7
1.1102883368315514e-7
7.897495236703752e-8
4.9856203034252585e-8
2.1122282386011628e-8
1.2343866552924447e-8
6.020522532046193e-7
1.2712749521671962e-6
2.2010246859328834e-6
1.49154965902297e-6
1.0271443015034685e-6
7.328726790679748e-7
4.780077983453355e-7
3.2674533126132797e-7
4.143482668204312e-7
5.417733786413743e-7
8.800523053427863e-7
1.065327326651719e-6
4.0029625039449115e-7
2.0801088786639724e-7
1.7434076688879682e-7
9.989908718011164e-8
3.599633602660251e-8
4.607288771922793e-9
3.4785342546638774e-8
2.4870237349870754e-8
2.0397170264437094e-8
1.7783097842951346e-8
3.85050336680129e-9
1.2682683100211957e-8
3.247430424166509e-8
6.888857466288501e-8
1.1734319718122535e-7
7.827076721216193e-8
4.503188044065119e-8
1.867318040001709e-8
6.999288525356293e-9
5.558980731168889e-7
1.369147780586219e-6
1.569824639872901e-6
1.5546039327969868e-6
1.2139763843743994e-6
9.459150540532486e-7
6.664838488783876e-7
4.2356051157621244e-7
2.4638747168954465e-7
1.209278167959221e-7
4.1003829567968754e-8
2.3383445713810064e-7
3.5288806203166965e-7
2.7570064502100856e-7
1.1101045664715428e-7
5.306805739211965e-9
1.0607459162058311e-7
8.164724083528659e-8
7.183328932639169e-8
6.894078954536962e-8
2.622219400668285e-8
4.893559128301392e-8
1.5359114395701084e-7
1.9303895543266198e-7
1.581956245432645e-7
1.2564263215172742e-7
9.132491533101569e-8
5.4130511172351296e-8
1.1931131191049226e-8
4.411639113897103e-8
1.3212186365560104e-7
1.1408719599672366e-6
1.013319385262157e-6
7.222873499381453e-6
2.4128273945098872e-6
1.366956441469791e-6
7.572632494703379e-7
3.742067455971427e-7
2.1618364728979566e-7
6.759513363820393e-7
1.36121465574782e-6
1.2953137257202703e-6
6.034950342502775e-7
2.592877867586584e-7
2.2151599287801244e-7
1.684421689681466e-7
7.502932939117889e-8
1.8858022066009426e-8
3.640929342575791e-8
3.80510623926304e-8
2.8526950006754186e-8
2.5522649090417002e-8
1.6581285274100033e-8
6.392587898413649e-9
2.9604366145588502e-8
6.75399350824636e-8
1.3622058860722553e-7
1.1286087135790259e-7
7.19695530284838e-8
3.8619492407100156e-8
6.700871917920984e-9
3.163880648126128e-8
7.245313647193175e-7
1.3141813711335904e-6
2.83852543917677e-6
2.0960517025952046e-6
1.4803110280574024e-6
1.0561673214758679e-6
6.771641833049964e-7
3.9391958938854615e-7
2.0357336272048115e-7
7.329055314075332e-8
9.012439803363471e-9
2.161213001291866e-7
3.724465035164267e-7
3.157910920376009e-7
1.2588397612000703e-7
2.4649787136481377e-8
9.092487445432205e-8
9.216340071906372e-8
7.740237678790792e-8
7.54815216377798e-8
3.951975879300693e-8
4.0513294730395704e-8
1.4155458125752434e-7
2.4056787740645137e-7
2.0500697847844042e-7
1.6364320342562834e-7
1.2026033037037437e-7
7.515266769729242e-8
2.967497833177114e-8
2.0264008545029184e-8
1.137801782801188e-6
1.9735295766824663e-6
4.928087678342391e-6
2.9484090234453604e-6
1.9082643287492767e-6
1.2635479859284533e-6
7.191581182858984e-7
3.4553542651203744e-7
1.4590818290750717e-7
2.509882000659013e-7
6.980928011144082e-7
8.858343443489461e-7
2.966205765616737e-7
1.4514134048103568e-7
1.75125315754181e-7
1.3916553671992356e-7
6.01461510072608e-8
1.5571043785227317e-8
3.743768359702053e-8
3.603583828933684e-8
2.6731423648694755e-8
2.38240584738365e-8
1.1847769978399375e-8
1.1496915044266425e-8
3.379456629595148e-8
6.939607832594454e-8
1.345431722325862e-7
1.7020428974715945e-7
1.0174175863954474e-7
4.652994232621261e-8
1.3724019439813329e-9
8.96074861733178e-7
2.2613129422400542e-6
1.4737060864071887e-6
2.0055011196415966e-6
1.746996986537153e-6
1.5067035364904133e-6
1.2015804787358685e-6
8.644107783121329e-7
5.774845927150502e-7
3.618399347328298e-7
2.094127248366663e-7
4.8441254765676e-7
5.067307067201575e-7
2.3139681680005516e-7
7.423092544983648e-8
3.3667882049169796e-8
1.6639040972747215e-7
1.235698881314424e-7
1.2126938414195485e-7
1.0010968595961806e-7
3.141889478880532e-8
1.9480052074442799e-7
3.019193196175917e-7
2.7887182514114593e-7
2.500010798029807e-7
2.1188451378765967e-7
1.566897717133222e-7
9.25506159184016e-8
2.669770931171166e-8
4.454782835517683e-8
1.3210367114271497e-7
2.378374215139037e-6
1.5440551642215336e-6
0.000012636523080159798
4.796977642735161e-6
2.656528320578147e-6
1.4040209449420501e-6
5.40054711741745e-7
4.4049185296846054e-8
5.112493709985471e-7
2.3002393551737028e-8
9.684192526908973e-7
3.793862138317624e-7
1.4625686741405321e-7
1.543413738526058e-7
1.9316741263309051e-7
1.108867216798951e-7
4.230256403579082e-8
5.376035086836246e-9
5.8952017932666244e-8
3.8221407652969066e-8
3.207655949275014e-8
2.6731498097584978e-8
6.230910278083338e-10
3.053608462929071e-8
6.848025742154308e-8
1.382221131117457e-7
2.2808249863331846e-7
1.6702580612283048e-7
9.306278576033181e-8
2.9949617637716045e-8
2.7268230810715924e-8
1.1923057223076566e-6
2.1946438786336495e-6
2.7747636698103424e-6
2.84395636122839e-6
2.2595452247559137e-6
1.8253103085809981e-6
1.355032160312438e-6
9.075048091845304e-7
5.60288001971665e-7
3.0760784455405113e-7
1.3746231400499063e-7
3.955003522981647e-7
4.132633750249903e-7
1.8969857487736927e-7
6.799399847452685e-8
2.1438852524882745e-9
1.4345094430378025e-7
1.295092520448931e-7
1.1500022413455996e-7
7.961508935054078e-8
8.355996529677478e-8
2.513611224190466e-7
3.403868775619893e-7
3.265295509057456e-7
3.130177382727242e-7
2.9243554295860796e-7
2.417335990190801e-7
1.6533043686133524e-7
8.746355940037819e-8
1.6220292470987978e-8
2.5797714810614514e-6
3.626821012368336e-6
7.3809591434026454e-6
6.605014462337411e-6
4.43893881119687e-6
3.2335522426630096e-6
1.8865875012749288e-6
3.1165434569037203e-7
1.0599098971606656e-6
1.4930424943249004e-6
1.0506727458440432e-6
2.464384984097737e-7
5.654584080335549e-8
1.2460614391118849e-8
1.4963302411555876e-9
5.615428676841713e-8
5.608071252009345e-8
2.4731635854265443e-8
5.596081433832944e-9
3.4248443737385964e-8
2.7569498278168925e-8
2.223976222780658e-8
1.5865494454281162e-8
1.1962982647957568e-8
3.529269700873741e-8
6.469626760760003e-8
1.1330709568140644e-7
1.8336399116230887e-7
2.187102113914588e-7
1.6029551745808054e-7
7.782362263484394e-8
1.3036376901544328e-6
2.2575811135587078e-6
6.953662771908022e-7
1.9494835761790715e-6
2.117966537425548e-6
2.1672326728339862e-6
2.1786067631670233e-6
2.060589145688163e-6
1.6806648488556498e-6
1.0371539728578816e-6
4.173684786273829e-7
4.356334222041125e-7
1.8595388457768216e-7
6.189341746478102e-8
2.230341513191062e-8
2.039627913786838e-9
2.4188461510285142e-8
4.9451571916945946e-8
1.2756744695706769e-7
1.2395917896921458e-7
1.3746917143984592e-9
4.4501881700785525e-8
2.406377585161432e-7
9.186196517774938e-7
8.582473221501024e-7
5.196304541628457e-7
4.778451090428266e-7
4.7181465889875357e-7
4.449433371266411e-7
3.7547509980770614e-7
2.735959942386313e-7
2.223488205097178e-6
1.0748398483470487e-6
4.697749897914021e-6
6.748987468748507e-6
8.055639595976918e-6
9.495506199511134e-6
4.38236635766364e-6
1.609883793765882e-6
3.900994719147014e-6
5.047741815131667e-6
2.4646773128479763e-6
1.6188016959004119e-6
3.071740861929472e-7
3.02630108835917e-7
7.90185001438327e-7
3.169080402083229e-7
5.765254755395478e-7
7.178316190697923e-8
5.175574696042936e-8
2.1723314027518013e-9
6.969078816163558e-9
1.3951991325845564e-9
4.3225637649130986e-10
6.57656940817465e-11
2.273739786342179e-11
1.5065764218268453e-12
3.2048022866146255e-12
1.3677247970773525e-12
5.252664830618758e-12
7.475154944286506e-12
8.115208104341304e-12
5.761736401587276e-13
8.678396901351083e-13
1.0714516794013438e-12
1.2756387206260265e-12
1.49911309288541e-12
1.7546684654531198e-12
2.0527911214231127e-12
2.40339735305232e-12
2.817112369577902e-12
3.306024687163501e-12
3.884045589712854e-12
1.425766718459764e-12
8.801056826177354e-12
1.9346410580864904e-11
2.5986283674702538e-11
3.1792100950547264e-11
4.125267468058651e-11
5.93484760846902e-11
9.495216566056786e-11
1.6928522205003195e-10
3.437752432932243e-10
8.481054823686343e-10
3.070339360613069e-9
1.7876824058245567e-8
1.601687996610422e-8
4.9804323329941674e-8
1.7001266285410726e-8
1.7548643572045867e-8
5.679441783702205e-8
4.401794619531089e-8
4.452796079950312e-8
1.7627881584901432e-8
8.262174679614916e-9
5.771259066695529e-10
2.0243283875343078e-12
1.3128547393192858e-13
0.
0.
0.
0.
0.
0.
0.
0.
0.
0.
0.
0.
0.
0.
0.
0.
0.
0.
2.2671133074677995e-14
3.2843645315704705e-14
4.761367036650639e-14
6.910363006197941e-14
1.0044745051735396e-13
1.462911799484099e-13
2.135543041778227e-13
4.2742062139145916e-12
6.309169458453304e-12
9.010608226748121e-12
1.2784791635673303e-11
1.8029856949146832e-11
2.5338034622389074e-11
3.5497474733161367e-11
4.950248431720801e-11
6.851992676145595e-11
9.374381432652626e-11
1.2603361159249065e-10
9.500870552760677e-11
1.0868703676552693e-10
9.070472963075888e-11
8.925907691462432e-11
1.0401920478323906e-10
1.2646587813347559e-10
1.6329635033735697e-10
2.340285253964842e-10
3.72867900396346e-10
6.516095866393221e-10
1.2479407769477648e-9
2.65573771707005e-9
6.256332072891264e-9
8.857208897897907e-9
8.545880829589125e-9
9.421247692341679e-9
1.1610095264506598e-8
1.5731171835861448e-8
2.3452488474000045e-8
3.917372180212855e-8
2.774529242543976e-7
2.761624331965319e-7
2.585471378635378e-6
1.0511280864897722e-6
6.043337487907026e-7
3.5385493535760505e-7
1.8353611491868225e-7
7.478218605514178e-8
5.852891776984391e-9
8.833998044778266e-8
1.7299347728521852e-7
2.2256436665404732e-9
8.148138352596292e-8
1.3607296425883763e-7
1.2303547853367388e-7
6.256155461032286e-8
1.0786955798486846e-9
3.753780009146942e-8
2.8299035176331278e-8
2.4294515631395406e-8
2.1375629024187022e-8
4.636298503042792e-9
1.727980535355403e-8
4.8186316050518375e-8
1.0592757996803846e-7
8.5760924131669e-8
5.875024719779969e-8
3.717724772410535e-8
1.7452445297331315e-8
4.790116497518733e-9
3.895514091063067e-8
4.032504740709875e-7
7.576989224336673e-7
1.580488337094487e-6
8.97409918661864e-7
6.077380515232436e-7
4.602087081033786e-7
3.2978864303403155e-7
4.8085572883119403e-8
4.8131441237791637e-8
1.0739363634211055e-7
2.3977590309755443e-7
1.1060918274163303e-7
9.346548428415411e-8
9.139102199692595e-8
4.809564480963659e-8
1.3715488651522094e-8
1.6492950934384962e-8
2.7465876848544285e-8
2.1128046464725292e-8
1.84983991031549e-8
1.6003581144153206e-8
2.8393014215498275e-9
1.2918197539093152e-8
3.6223813003294115e-8
6.309447260447309e-8
4.8006912062366625e-8
3.462528724628275e-8
2.2725517050358897e-8
1.0663548686611652e-8
4.2144257395160265e-9
3.5080571219601445e-7
5.718057480295061e-7
1.7871390180451302e-6
1.1276817058038872e-6
7.566748367210156e-7
5.117315585183373e-7
3.0928362129986145e-7
1.6430162700183383e-7
6.27669132467305e-8
1.8371047284190878e-8
7.569480845577019e-8
4.822759866210223e-8
3.139641605802246e-8
1.0436001576742452e-7
1.624828106110596e-7
1.2169850956407138e-7
4.4547838620489946e-8
9.94388733168144e-9
3.8280094459609626e-8
2.8492114207943516e-8
2.4710189107518142e-8
1.9629493250556983e-8
7.862238414466082e-10
2.216916012337385e-8
5.2886333437433786e-8
1.1196617419367983e-7
1.2640335858862122e-7
7.735114964419545e-8
4.2925976042409976e-8
1.633387521206151e-8
8.879763762928395e-9
4.950657171213168e-7
1.3995779530515588e-6
1.1941036484591946e-6
1.2187523804793488e-6
9.373650982797428e-7
7.394380473536145e-7
5.3720495878095e-7
3.780050899682604e-7
3.4325573943061214e-7
5.093200353511364e-7
5.871610191437026e-7
3.789737200263237e-7
2.774528212734438e-7
1.7099600646103273e-7
6.992990797308263e-8
5.19602730969321e-9
6.223223879653347e-8
4.9506429321064213e-8
4.000383416407681e-8
3.8024043718383844e-8
2.4280561086181248e-8
1.0646160878975562e-8
5.361867705728784e-8
1.0869382274082665e-7
9.179916023924279e-8
7.318550391380772e-8
5.5391635602267435e-8
3.5569904286340027e-8
1.0114612956832442e-8
3.078593452993144e-8
1.0976506980390799e-7
7.812931677499815e-7
4.4622555731459844e-7
6.151252522805715e-6
2.0700170756756154e-6
1.1334134464051567e-6
6.118054195136851e-7
2.875331277638162e-7
9.249656001397394e-8
5.788073475204784e-8
2.2437994205147308e-7
3.2587170840672716e-7
2.988896615549864e-8
1.3058975358751892e-7
2.4060955546714387e-7
2.047727650613834e-7
8.025385821981748e-8
1.0260880074436221e-8
5.860104833091981e-8
4.9673265788284376e-8
4.107878396344747e-8
3.7633880831418947e-8
1.34566331123831e-8
2.379498027359579e-8
6.927796914552992e-8
1.538544614991543e-7
1.856325752773677e-7
1.255046128499666e-7
7.803868823395785e-8
3.969341585232828e-8
5.277799661654594e-9
3.248335079255046e-8
8.032887900822369e-7
1.6735751410276557e-6
3.0872695201713192e-6
2.1324206998696258e-6
1.4633300248083721e-6
1.0320704648651188e-6
6.472050374386034e-7
3.793410367747167e-7
2.6761471037707724e-7
4.436422566030693e-7
8.507319475206183e-7
3.6417421649838106e-7
3.026721073256644e-7
2.3736863527420943e-7
1.118707023997714e-7
3.352975173663415e-8
4.399095708507581e-8
6.604696248337747e-8
4.821022362572342e-8
4.373448359290915e-8
3.641840282261564e-8
1.7376899986423493e-10
4.3328776245128885e-8
1.097296950153659e-7
1.4982487523766056e-7
1.1850419132704338e-7
8.940119398018864e-8
5.978407194667015e-8
2.589961732984348e-8
1.8978881439355082e-8
8.418617582772008e-7
1.2837759316979627e-6
3.7709977909433662e-6
2.3972873748436156e-6
1.5983396212459399e-6
1.0804582232256873e-6
6.499916036714574e-7
3.438548555997032e-7
1.342168042113993e-7
2.23558651735784e-8
9.227745514890585e-8
3.4720366759983616e-8
1.013108641765609e-7
2.0081615096555377e-7
2.6631601290092267e-7
1.2881024583846152e-7
3.911369946259741e-8
6.611500563220893e-9
7.050564142671419e-8
4.952827067526464e-8
4.464015892600076e-8
3.3777272005294465e-8
1.1633786118546205e-8
5.7343973405129614e-8
1.2519594773869965e-7
2.4024735487006884e-7
2.5090772491810337e-7
1.694877103786055e-7
9.924295588036614e-8
4.6036128994051e-8
4.090331708464615e-9
1.1255167316260396e-6
3.1144685765149146e-6
2.4729409153509007e-6
3.0588306353411007e-6
2.4119506679084795e-6
1.9523331006009467e-6
1.4368657731414644e-6
8.979951360433351e-7
4.6273844486112376e-7
1.8762916510833227e-7
1.5962703210491929e-7
3.096751073616135e-7
4.0116304260547074e-7
2.6791034203182683e-7
1.1211483030468556e-7
2.7270611929995687e-8
1.0193201154998277e-7
9.198400423758055e-8
7.184049683234811e-8
6.879357692490332e-8
4.606099676976731e-8
2.6523683852207205e-8
1.1152436938999696e-7
2.214536251522962e-7
2.1177998736840363e-7
1.7826409741155875e-7
1.418311370390799e-7
9.369992873471938e-8
3.0056441320135156e-8
5.113926109619737e-8
1.4348579179410247e-7
1.7261082979300242e-6
1.0842783452503978e-6
9.514309983610797e-6
4.146884446153558e-6
2.408035323795901e-6
1.4082761413869914e-6
7.155041112561706e-7
2.7404018529997123e-7
5.347916012491098e-8
3.275401402269853e-7
2.922755662826133e-7
7.932229923299501e-8
2.271257513652668e-7
2.9013079159721236e-7
1.4647014409179778e-7
5.0252390402738224e-8
6.405015306230933e-9
7.377513380236802e-8
7.419662265784323e-8
6.383357344511558e-8
4.8309337716607235e-8
3.1806515434124075e-8
1.1299243768314797e-7
2.2542107163211402e-7
3.263101433436993e-7
3.133368503293589e-7
2.626310974479111e-7
1.8866092348043273e-7
1.1213605166362703e-7
4.8560097049000314e-8
4.485193447419986e-9
1.994220629301827e-6
3.6061887989958864e-6
5.192307832187529e-6
5.509310260605372e-6
3.993579027074894e-6
3.1038131873650737e-6
2.1374857743375263e-6
1.011031933320804e-6
1.9557605100591805e-8
5.865009364963982e-7
4.0120616631618744e-7
2.3872410565544945e-8
2.1233015656692813e-7
2.747993982291782e-7
1.5262648351662886e-7
5.788829153973387e-8
1.1138667163944161e-9
1.2082902929348416e-7
6.837811631865948e-8
5.983893336585457e-8
5.323990961679022e-8
2.0289660885305344e-9
7.2982975155218e-8
1.5971915956927652e-7
2.6030541944861315e-7
2.6612073489313093e-7
2.3005869823107654e-7
1.713152889549401e-7
9.259920364219984e-8
1.127598373771769e-8
1.7696449859558297e-6
2.4288637473324236e-6
4.092590561219745e-6
4.1472003963051165e-6
3.1773551104576463e-6
2.5502949875144002e-6
1.90469350549577e-6
1.2194270218856833e-6
5.928645296114903e-7
7.392337621048135e-8
2.0315133678970678e-7
1.6975433295332487e-7
1.470164114013459e-9
2.0414438326804328e-7
1.3705369563771912e-7
2.4520996837914456e-8
3.311708198753982e-9
1.0137225973648526e-8
5.608842854728115e-8
2.538266781263387e-10
3.4402602034703237e-9
2.1379889715680462e-8
1.936652837613312e-9
7.507186230900497e-10
1.0609501207954426e-10
6.511843798687745e-11
8.372681485389947e-13
1.100895220733559e-12
5.077594454687835e-14
1.5684511484630757e-12
1.6629552851123386e-12
2.1008432042928436e-12
2.2533838752023612e-12
2.688478026739356e-12
3.2659704877292073e-12
3.979072423233507e-12
4.856757722136571e-12
5.944967238188455e-12
7.30456852783005e-12
9.015471344466383e-12
1.1184179558219286e-11
1.3954930011920256e-11
2.248470354248294e-11
2.165816009444413e-11
1.7056957263557526e-11
1.8216139036213076e-11
2.7270673091074457e-11
4.451091149985424e-11
7.355016043806141e-11
1.2367236196243124e-10
2.15425393954449e-10
3.9693215365769315e-10
7.954259476097326e-10
1.8135078555184238e-9
5.1220507341500316e-9
2.0061364638940034e-8
4.575352772354785e-8
6.872698689047144e-8
4.812649038041878e-8
4.5975995957900556e-8
8.569862951038314e-8
6.388910351262753e-8
4.198358588365961e-8
3.03420484817924e-8
1.7605881137465817e-9
2.882961734652701e-12
2.618632934071873e-13
0.
0.
0.
0.
0.
0.
0.
0.
0.
0.
0.
0.
0.
0.
0.
0.
0.
0.
0.
0.
3.200212309011978e-14
4.6469372558867286e-14
6.759118659174477e-14
9.85189931216111e-14
1.439549449747919e-13
2.1095129891574355e-13
4.2741136159034366e-12
6.57206276098789e-12
9.656675084785992e-12
1.3973082028978906e-11
1.9947482993147682e-11
2.8199370245580865e-11
3.950435732227791e-11
5.472630886097616e-11
7.463731103870743e-11
9.952514151719359e-11
1.284803671962969e-10
1.0326437657924882e-10
1.0896352179033575e-10
1.0124425004381709e-10
9.740618170597144e-11
1.1504292191332586e-10
1.422864963300103e-10
1.8076897689774772e-10
2.5052393184508246e-10
3.941109678176358e-10
7.065459777146795e-10
1.444164835535882e-9
3.3302859551034765e-9
4.948939685443761e-9
4.665379147879265e-9
5.032706025335405e-9
6.062346009561154e-9
7.983263155385326e-9
1.1427808014421073e-8
1.795174377986872e-8
1.9085306837297897e-7
1.515264917732755e-7
1.930909843709307e-6
7.780448925294054e-7
4.495086848992768e-7
2.663932606284811e-7
1.402703614073269e-7
5.78206437457471e-8
4.692912972544128e-9
7.02221170026137e-8
1.4472400823399647e-7
1.5526456910377539e-7
5.805742031588789e-9
2.772697236541581e-8
8.139825675275988e-8
9.183547906266312e-8
5.533761525381035e-8
1.3601428469730402e-8
2.2186448844930464e-8
1.8418220415431204e-8
1.453925279519799e-8
1.2798051193181153e-8
4.58857813386692e-9
7.100457062501251e-9
1.943748104068256e-8
4.0500350899644894e-8
7.909354381984798e-8
7.293694099416922e-8
3.911565273970799e-8
1.7247706059186668e-8
1.0042152007515752e-11
3.0556399750963525e-7
1.0768112666832034e-6
3.494342385290209e-7
6.190952997032844e-7
5.367280442613955e-7
4.6902836402026876e-7
3.9796435283327317e-7
3.5093797422858084e-7
2.7632458858249847e-7
1.3101475980896465e-7
1.517323637993583e-7
1.7049425673640848e-7
1.6350169046495967e-7
8.84218282537083e-8
3.095580705908943e-8
1.843986324562215e-8
4.6885291950955634e-8
3.550166679730173e-8
3.0927304836154815e-8
2.939284629034875e-8
1.2170085852458092e-8
1.6608210852125024e-8
5.6524791741701735e-8
6.491123085888734e-8
5.3713990560205526e-8
4.3614507285190695e-8
3.281458798550672e-8
1.976308185097056e-8
1.1425908954947233e-9
3.404901056341114e-8
1.1255511283559415e-7
5.886158880255738e-7
1.1453056063800769e-7
5.620073008181814e-6
1.493137032738875e-6
7.6346278393592e-7
3.803440510858276e-7
1.6070627524932304e-7
2.7647102033092937e-8
9.292376044654314e-8
2.8683919992561203e-7
6.192296895555377e-7
3.4485703007433722e-9
6.012745613846165e-8
1.495460690308207e-7
1.7091750363362278e-7
9.267411296534371e-8
2.3265010619639197e-8
3.427003446295951e-8
3.6763316333255575e-8
2.8813603352958826e-8
2.6082393705820876e-8
1.4292750389696042e-8
9.796774386987264e-9
3.541526812817208e-8
8.006327019467298e-8
1.5369456720717155e-7
1.067699357464965e-7
6.461640148976849e-8
3.347683351056415e-8
6.96337387489286e-9
2.1624297877535124e-8
5.48731597911267e-7
1.3407712655380103e-6
1.7216438856556734e-6
1.398933388793592e-6
1.0132584156170793e-6
7.588080065234092e-7
5.20815715978077e-7
3.586595074668592e-7
3.7068540559116203e-7
5.227181652867277e-7
6.543912859582992e-7
4.123337426227046e-7
2.8281345508423935e-7
1.8708210035376778e-7
8.078607231196008e-8
1.5682543664303865e-8
5.319016190921335e-8
5.0561330228725535e-8
3.9264793167810294e-8
3.662620295055899e-8
2.7133581115934646e-8
4.903056422785381e-9
4.2506310980169536e-8
1.024958766352549e-7
1.0161303564824364e-7
7.988813513760788e-8
6.014360549198231e-8
3.945191112711939e-8
1.47122841828382e-8
2.149646904469519e-8
6.49900447913273e-7
8.558844549457167e-7
3.548960075860806e-6
1.911767408264158e-6
1.2108565718320928e-6
7.723485420640188e-7
4.3657341272475563e-7
2.1180457288668676e-7
5.6789266967068976e-8
6.891876412456358e-8
1.3418664241986942e-7
4.749048068550906e-9
6.90165298095006e-8
1.2854604273413196e-7
2.2472688517602044e-7
1.520501471942534e-7
5.043969124325607e-8
1.4978425160229095e-9
5.322467893096187e-8
4.041207552115184e-8
3.421501702245439e-8
2.9457228582976772e-8
2.056541454295101e-9
2.868286803089156e-8
6.794429983235863e-8
1.4002970173576648e-7
2.163217250131489e-7
1.4021667347493415e-7
7.821255327398492e-8
3.457206353391168e-8
2.0850799205472763e-10
7.998706499406572e-7
2.4305217408953176e-6
1.5761806745602183e-6
2.031054351064291e-6
1.6473832776633211e-6
1.3492638424593636e-6
1.006052084200301e-6
6.630214793659467e-7
4.086524558949458e-7
2.7846237697863027e-7
3.168481471956992e-7
3.4708927507053665e-7
3.637298764592504e-7
2.1959632840098667e-7
8.786153311400613e-8
5.736746489199588e-9
1.1822707425730777e-7
7.82722510190424e-8
6.501467222748002e-8
6.30027617121953e-8
3.4186026742889724e-8
3.0937938922845006e-8
1.1235660439812827e-7
1.802770731804043e-7
1.5459980958248202e-7
1.2839134887525078e-7
1.0001953023627589e-7
6.374721434767368e-8
1.3682265550416663e-8
6.122866591841517e-8
1.5877850055795782e-7
1.382474436093459e-6
7.12169630290209e-7
9.473415546362806e-6
3.316668876725431e-6
1.822690656832443e-6
9.878457653944052e-7
4.6158532006244254e-7
1.418888347447787e-7
1.0889697508410255e-7
3.667374792229588e-7
3.6487416374431387e-7
7.002220825709993e-8
1.8755963595924834e-7
3.1895871443418966e-7
2.1214225797099556e-7
7.214968681371707e-8
1.203772181593976e-8
6.613630665801482e-8
6.746612112887116e-8
5.64358842352895e-8
5.234928221564288e-8
1.1351071271652616e-8
4.807304625023757e-8
1.2130506599752422e-7
2.458741053801202e-7
2.8222886356680195e-7
2.0835799717750566e-7
1.3484415166595263e-7
7.290855754194017e-8
2.2797820243104702e-8
2.2108396620730198e-8
1.3674724235659642e-6
2.825850248761176e-6
4.4477938183970105e-6
3.7953994675095826e-6
2.6759850733436513e-6
1.9700869984631767e-6
1.2729270618327868e-6
6.772368659116727e-7
2.587950891323097e-7
6.554028729814453e-8
2.3567021797823317e-7
2.430003611950385e-7
3.3593750101153904e-7
2.880411147611691e-7
1.3397235373879036e-7
4.4918020090723004e-8
3.4771444212941446e-8
9.764240791196663e-8
6.70497249155619e-8
6.127420297719039e-8
5.175281915516711e-8
5.433733874089699e-9
7.310525162970957e-8
1.6824149274310334e-7
2.342702571587829e-7
2.0227562138380204e-7
1.6206452941738168e-7
1.1261174204416195e-7
5.2226906801034146e-8
1.7631011590968327e-8
1.4225124833968978e-6
2.015804286184108e-6
4.830599312390169e-6
3.6911925085154092e-6
2.573351759181041e-6
1.8600215856231927e-6
1.2068703419670405e-6
6.780272125086958e-7
2.850870708112052e-7
1.4135586089520259e-8
1.4494784811071106e-7
3.1754211370667116e-8
5.73285946962558e-8
1.4040617144877715e-7
1.2409882718437592e-7
4.7231800568587997e-8
1.5607552752585302e-8
2.3725823789868915e-9
2.7079945924049174e-8
9.9756999082507e-8
9.190546812596897e-8
1.0264646390028228e-8
8.650168652113088e-8
1.61679261756344e-7
2.9737878325308864e-7
3.1372206009375706e-7
2.975871760536671e-7
2.867462643830715e-7
2.562477325317595e-7
1.9373053274204917e-7
1.2186694319956246e-7
1.7749549209492864e-6
3.869407709636595e-6
1.8638926806231206e-6
4.37458190230915e-6
4.743710588841408e-6
4.819639223581217e-6
5.340841496917277e-6
5.6797192511016605e-6
1.032416382295276e-6
9.179151312973926e-7
1.1455105175573608e-6
1.920237990826197e-7
2.0118216578359068e-7
2.3709886492378039e-7
1.1538658713535377e-7
4.29901277056533e-8
2.641708990112781e-9
1.1182374668679692e-7
6.63950508624165e-8
5.95051576671091e-8
3.5654053918515814e-8
5.443000852690461e-8
1.3926203257303473e-7
2.3106227109627828e-7
2.7837738630213324e-7
2.820396375750858e-7
2.694007740476707e-7
2.2258048511896936e-7
1.360078657570047e-7
4.3070553890993655e-8
3.996987576810621e-8
2.6800111325626437e-6
2.0719094638547716e-6
5.914751281695633e-6
5.8550603943444554e-6
4.287421470872115e-6
3.4089922476659473e-6
2.54032899797972e-6
1.3102978215986077e-6
7.629719557435053e-8
7.701892668583128e-7
8.111040065559116e-7
2.2406712097369984e-7
1.0114052701867762e-7
3.7869748322065573e-7
9.529999240504607e-8
1.0298708850896152e-8
9.499395365336475e-10
8.309290165171344e-9
2.62220879574294e-8
2.4995609761951423e-10
2.858117347001507e-9
1.139666754662842e-8
2.216523550062481e-9
8.215450735660244e-10
2.573038012449021e-10
6.554845095768874e-11
1.0943875845573435e-12
9.867039815005373e-13
4.1984918148927613e-13
1.31641513630033e-12
1.2813535342990322e-12
2.1340138960294886e-12
2.210372341548585e-12
2.6142551343582968e-12
3.1657117707644306e-12
3.851695624033392e-12
4.69773434240319e-12
5.7468494573705104e-12
7.056831455628338e-12
8.703798829341171e-12
1.0789166772198592e-11
1.3450049391307122e-11
2.171590434858764e-11
2.081455075791771e-11
1.611246576064286e-11
1.69980342684336e-11
2.541809567369942e-11
4.142288233929411e-11
6.81757795017061e-11
1.1393865858427571e-10
1.9681124235098612e-10
3.5846394561678285e-10
7.064707411760687e-10
1.569595013437411e-9
4.242435575293733e-9
1.5841394242967486e-8
4.364971009009874e-8
6.584082904462806e-8
5.1204355465192384e-8
4.4217384346107974e-8
7.576612010553879e-8
6.947439057922349e-8
5.999053081602748e-8
4.4452612085369205e-8
3.874873535035031e-8
2.892392092070385e-8
2.329910923587184e-9
7.199033838238265e-11
4.2590044062165764e-13
2.552408325363661e-14
0.
0.
0.
0.
0.
0.
0.
0.
0.
0.
0.
0.
0.
0.
0.
0.
0.
0.
2.274803203374503e-14
3.297493182378427e-14
4.785321570345249e-14
6.95511731916916e-14
1.4402082592904415e-12
2.0455373655102022e-12
2.8526043866708054e-12
3.992725687438288e-12
5.599812720856734e-12
7.875263717056064e-12
1.1100368388269036e-11
1.5660706071063727e-11
2.2073818382172143e-11
3.101042145766133e-11
4.328947132696804e-11
3.3255136469905926e-11
3.6527686985009056e-11
2.692783882573009e-11
2.709076206882999e-11
3.1166392036225844e-11
3.8208732638676014e-11
5.1202129162452834e-11
7.492853076395646e-11
1.1730476454224373e-10
1.9413028126586397e-10
3.3949821772086755e-10
6.332304197546995e-10
1.2835061518976312e-9
2.8887398662608555e-9
6.769568686259274e-9
6.652361335293873e-9
6.757421303891004e-9
7.78560831948481e-9
9.922125872966786e-9
1.3835500360796524e-8
1.6637233715903547e-7
3.5456279078357554e-7
9.915343232938891e-7
6.995939738989184e-7
4.832197729854205e-7
3.408011662469981e-7
2.1716983893252234e-7
1.2284407845383163e-7
5.464915763420139e-8
2.6785610417282984e-10
4.473092062334606e-8
4.5637576713247374e-8
1.0766839067392086e-7
1.1822132734469826e-7
8.219922933642795e-8
3.30253255899707e-8
3.7662739109896315e-8
3.118185747185916e-8
2.532402635750794e-8
2.3772416163454816e-8
1.537739670013169e-8
6.9322308460535565e-9
3.502164770732155e-8
8.196344657475174e-8
6.888264298581663e-8
5.239377082963786e-8
3.8086914983558487e-8
2.3656767630875648e-8
6.317713973943129e-9
2.1918046590540253e-8
8.71975336975242e-8
3.4104268945537746e-7
4.775534814340812e-7
1.4208612638818297e-6
5.621629081303967e-7
3.2657545925815197e-7
1.6045008935810257e-8
2.061291471375611e-8
8.325811144452853e-10
2.489083795648485e-8
6.932031774992148e-8
2.22967623771585e-7
4.645692841752829e-8
1.9645345834611125e-8
9.95050764205399e-9
9.815471968159392e-9
5.238948844401618e-9
2.450690782685716e-9
1.0748108158585157e-8
1.0272150588825739e-8
8.348124324585639e-9
7.564787283172834e-9
3.704851423031817e-9
2.425155197589423e-9
9.354450013539612e-9
2.204326303989923e-8
2.8024130752502603e-8
1.9072777035059273e-8
1.2166916389866553e-8
6.332659766731984e-9
5.057675109176582e-10
1.8516817134199134e-7
3.54614508688469e-7
8.190124937191929e-7
6.308851003635991e-7
4.600245786337886e-7
3.371768760993412e-7
2.2348952445866336e-7
1.3261157576800228e-7
6.587250233575465e-8
1.3292149595490832e-8
2.8060771922537824e-8
3.7241795522419397e-8
2.6597647942280116e-8
8.76855883509029e-8
1.0945563731286248e-7
7.889863210900988e-8
3.047114988204328e-8
2.388918744943308e-8
2.5903718087520398e-8
2.0058603299111504e-8
1.8133384761828372e-8
1.1709738959574249e-8
4.653231007797219e-9
2.2075954999261742e-8
5.181854045231476e-8
9.801846840749879e-8
6.82508886362298e-8
4.3394981665690634e-8
2.420339130531542e-8
6.813248657390679e-9
1.3613198983723282e-8
3.181782159574253e-7
8.150145201041697e-7
8.449400552870586e-7
7.089114033409606e-7
5.194660310685945e-7
4.1749407430247745e-7
3.3788107826798545e-7
6.974206738261386e-8
3.586587549509687e-8
7.487974626495848e-8
1.502815122016592e-7
8.206075243861575e-8
7.990558192945495e-8
7.243055346107944e-8
3.5577124684119224e-8
5.247588575039554e-9
2.387326724146952e-8
2.6221639742059753e-8
2.0622567288278323e-8
1.8882803806695678e-8
1.4402051116900955e-8
8.735147466572472e-10
1.8705620717329065e-8
4.8484149092222575e-8
5.0664412220806794e-8
3.8760575420981865e-8
2.85474185860399e-8
1.8480837404636483e-8
7.0159443124031094e-9
9.441297685925746e-9
4.161776065796942e-8
4.1127243259493544e-7
2.446857245089874e-7
3.455193381597523e-6
1.239315102770779e-6
6.949037783433859e-7
3.8864446632102376e-7
1.9192663688424985e-7
7.108408691632318e-8
1.9305775191276883e-8
1.1435781272780323e-7
2.01074758955773e-7
8.940681685536178e-9
9.076535906466257e-8
1.583106865126489e-7
1.456781277853955e-7
6.957219878426439e-8
3.616169515876096e-9
4.396153902432885e-8
3.3520389692063995e-8
2.8419294688194072e-8
2.5491831857980054e-8
6.968516627992033e-9
1.8297995880253968e-8
5.178222556173302e-8
1.1515474821767365e-7
1.0990648793296818e-7
7.448923361120388e-8
4.686257645588211e-8
2.312208072008823e-8
1.0250705721521925e-9
3.30178018086292e-8
4.984285313138337e-7
1.0129235069461187e-6
1.9637278411557283e-6
1.2183293405592537e-6
8.254709729785825e-7
5.915058457779926e-7
4.135851501554375e-7
3.9543095560168415e-7
2.016759462447321e-7
2.3747479680682893e-7
4.899167064071693e-7
3.128285960029886e-7
2.643442497102495e-7
1.7744303588146722e-7
8.248716157065269e-8
2.412048544584974e-8
2.3126637558039046e-8
3.746646297441849e-8
2.8216584032234713e-8
2.4848074208908926e-8
2.123035574392579e-8
2.809878101001397e-9
1.9286302295551598e-8
5.282545797792845e-8
8.750973561085703e-8
6.63287460039402e-8
4.8162317155265675e-8
3.160816953440742e-8
1.4048512903518194e-8
9.054431402357891e-9
4.6756900734957716e-7
7.267857335764593e-7
2.3236823288970262e-6
1.4284154749751672e-6
9.509342012761493e-7
6.368147726849289e-7
3.812381566257275e-7
2.0286080880121458e-7
8.176169813898814e-8
1.0020070648065319e-8
6.382949665483214e-8
1.0755764568045695e-8
5.9064830131866346e-8
1.4228696208124793e-7
2.0334656833754967e-7
1.2927345332229617e-7
4.17684555057761e-8
1.2421869648284144e-8
4.894350084140299e-8
3.6105021356615225e-8
3.1960355514410144e-8
2.496905206267707e-8
3.0406451747051245e-9
3.1897895167417003e-8
7.443178133068246e-8
1.5324376925052408e-7
1.5719430995832326e-7
9.877187162322914e-8
5.5827847261450275e-8
2.295382804272656e-8
6.375395593462895e-9
6.615583283748314e-7
1.9106448566500144e-6
1.6463516504974158e-6
1.7387053775307268e-6
1.3331767536399226e-6
1.043291563649532e-6
7.372231136333153e-7
4.694942373581676e-7
3.0443192499033125e-7
2.9332612390144207e-7
4.938802989480646e-7
3.210976597350631e-7
3.1824664704422395e-7
2.207342688600713e-7
9.559554989585055e-8
1.828200086903513e-8
7.522269201462206e-8
6.260326668237052e-8
4.928334703553198e-8
4.64228515497092e-8
3.1799646468168775e-8
1.1395531024197386e-8
6.370850125149597e-8
1.4322411973907203e-7
1.2745637206152768e-7
1.0132390889294027e-7
7.697830367028675e-8
4.9509114759517854e-8
1.3428056113980235e-8
4.37101266911316e-8
1.3574662006748124e-7
9.969879662107597e-7
5.938625808484241e-7
7.247674184310116e-6
2.5659424890190376e-6
1.4273440330303003e-6
7.843953206667147e-7
3.799871536273424e-7
1.405466726977543e-7
3.090576453732819e-8
1.865757760198112e-7
2.0628866915363176e-7
7.637907127992086e-8
1.9648922772726168e-7
3.053092523839449e-7
2.0154439117965938e-7
6.796145069732771e-8
3.297089547571235e-9
7.864128755320711e-8
6.14000247993443e-8
5.313206220300292e-8
4.847113786555575e-8
8.459148064473526e-9
4.440808350182381e-8
1.1473805607397244e-7
2.3126523523648125e-7
2.1917999093037471e-7
1.561109617182989e-7
1.0002677614476899e-7
5.2637887001051206e-8
1.1384244053704003e-8
3.0155598656786515e-8
1.1153425197856192e-6
2.2873324651072115e-6
4.283449836119847e-6
3.0903048770997734e-6
2.094510451593535e-6
1.467530914821707e-6
8.942827466222236e-7
4.620827408296386e-7
1.987530212449426e-7
1.6815838396735432e-7
4.814333436839748e-7
2.7514409781209654e-7
3.034520398921506e-7
2.826559578719663e-7
1.452665771593553e-7
5.183882716628017e-8
2.247724060559783e-8
8.212726363139961e-8
5.584243778761651e-8
4.881127812688839e-8
4.3224506627104574e-8
5.554647109381791e-9
4.294493386112817e-8
1.1154459518172705e-7
2.0147344223904004e-7
1.6667754811464115e-7
1.2579842633287316e-7
8.464651373327891e-8
3.797236433344538e-8
1.9972483604008872e-8
1.0532791489642984e-6
1.5987450076108333e-6
3.990755117463712e-6
2.82315834431384e-6
1.958326617900129e-6
1.3833872836887342e-6
8.769422130559288e-7
4.993799680093456e-7
2.426853202819365e-7
6.457897028912262e-8
1.226298380797519e-8
7.035081628656022e-8
1.358597702907023e-7
2.3247395682579298e-7
1.999544465874538e-7
7.745179765253845e-8
2.4948217251103542e-8
9.560266263307282e-9
8.469831438127369e-8
5.477234652731291e-8
4.8640253487845445e-8
4.181298441189861e-9
6.162461550598754e-8
1.3296562975681677e-7
2.3808007537234304e-7
3.003672911770807e-7
2.7800766872708847e-7
2.2290678624214326e-7
1.5089750864599192e-7
8.451428311273987e-8
3.126944121307495e-8
1.6345188868091181e-6
4.19174074651303e-6
2.95789964202671e-6
4.693746319076556e-6
3.867661771217422e-6
3.2998757122220145e-6
2.670204475799533e-6
1.6500339119431783e-6
4.192872660409503e-7
4.486539124680219e-7
5.387320532344051e-7
4.928768951971993e-8
3.24064231013749e-7
3.155546162073797e-7
1.5273942828407451e-7
5.527782398343521e-8
2.3531587843140364e-8
1.0836839361643081e-7
7.180090139151127e-8
6.474938865172805e-8
5.411079242035585e-8
1.0091275291464688e-8
8.852776919532832e-8
1.9765099979232602e-7
2.8855892762050024e-7
2.550585528497993e-7
2.0780964872090016e-7
1.4268988084690685e-7
5.891782477203175e-8
3.0933641520310177e-8
1.1781372638602006e-7
2.032981895025111e-6
1.478286886981679e-6
8.191562553522313e-6
4.812731532274245e-6
3.0422433154884377e-6
1.9949628251912042e-6
1.1572071629681257e-6
5.631695628186997e-7
1.3977493230973082e-7
1.6415741088302598e-7
2.174956530396132e-7
7.20507273754488e-8
1.9431855949305075e-7
1.4353098917209087e-7
5.2238594698035675e-8
1.7699168222378735e-8
4.319713272572535e-9
1.498543874920386e-8
7.2431231364873e-8
3.230733545831556e-7
7.932378651832854e-8
2.2754743660854639e-7
3.105784254383743e-7
4.264344555253602e-7
4.2078271892935645e-7
3.3752745596741116e-7
3.2761640560042725e-7
3.260197925909451e-7
3.02998248328799e-7
2.4241123233187257e-7
1.6311961101607635e-7
2.3162405654974748e-6
3.374132277672807e-6
3.1371532824872764e-6
5.513957898666542e-6
6.261851033817769e-6
6.802608115104637e-6
0.00001020561589524877
2.1092209761456866e-6
1.3462547473453766e-6
2.409491148471044e-6
3.020860007067307e-6
6.026662238562415e-7
2.0192713128079717e-7
7.499815714971316e-9
6.904491205152063e-8
4.166012112934588e-8
1.5751791042898646e-8
2.5326688637037694e-9
3.1030235267483865e-8
6.395998402946654e-8
4.202761817598553e-8
8.181108231037794e-9
6.049993134100517e-8
1.0965500688202068e-7
1.8348942214200587e-7
2.228858164801762e-7
2.3476648259608962e-7
2.416753035259485e-7
2.3119733391655542e-7
1.8151526760408707e-7
1.3657057820534598e-6
1.7728731267198058e-6
1.155696517076158e-6
2.4026779608018776e-6
2.770879095918182e-6
2.9848850610381177e-6
3.260661265374028e-6
3.7423312341295797e-6
3.5126533263493983e-6
6.607054872042652e-7
4.150633693263224e-7
8.84596627544234e-7
1.8103969435138536e-7
1.36345174331419e-7
6.505071481003035e-8
2.5672695678369794e-8
2.678889775356764e-9
6.211902717572222e-9
7.058469598129623e-10
3.210280482263006e-10
4.6698822857235874e-11
2.055279553957899e-12
1.3268119809574636e-12
1.7794928204464185e-12
3.5632036243658534e-12
5.431508751294925e-12
5.652134526094511e-12
4.904633676121532e-12
3.17602130542273e-12
1.4412208739635703e-12
3.8174814200602776e-13
5.5612461545110256e-12
5.880533101453684e-12
6.9010721409376235e-12
8.359984904897022e-12
1.0258278941944948e-11
1.2689441341067929e-11
1.5807470219774106e-11
1.983371403213977e-11
2.5081985422779825e-11
3.200183103919726e-11
4.124910106087408e-11
6.624786399081515e-11
7.963708201606266e-11
9.68611023568546e-11
1.4408102977275438e-10
2.556332658884486e-10
5.047801328378053e-10
1.1047193916439117e-9
2.8256011813411196e-9
9.401219933651166e-9
3.1901151055344234e-8
5.1719922446102644e-8
6.436118694392194e-8
4.5426954383596366e-8
6.051858548680378e-8
7.932248347127345e-8
3.381899516853629e-8
7.632423338366678e-9
1.2651855750493127e-10
1.674883186290189e-12
0.
0.
0.
0.
0.
0.
0.
0.
0.
0.
0.
0.
0.
0.
0.
0.
0.
0.
0.
0.
0.
2.79965479407946e-14
4.057139987518739e-14
5.899750720230702e-14
8.604419559448945e-14
1.2585989697388544e-13
1.846864599718738e-13
2.719685589778659e-13
4.0208689090426997e-13
5.970977159817504e-13
8.911025353451756e-13
1.3373073983078108e-12
2.6809670039398137e-11
4.9472289969364825e-11
8.150306853871766e-11
1.2429604674072859e-10
1.7419632957093836e-10
2.2314621443516594e-10
2.572356023312248e-10
2.5701773296990847e-10
2.0007832220052957e-10
6.495997789719494e-11
1.6519371079010153e-10
5.919964928199713e-10
6.072060045546451e-10
6.165007035507581e-10
6.836106611836361e-10
7.89661944513595e-10
1.0971917180235998e-9
1.6666551766322983e-9
2.6343674069722354e-9
4.321858083980891e-9
3.996506280303308e-9
2.7766179494697553e-9
2.386612471618968e-9
2.455897700080213e-9
2.890167353293228e-9
3.7578170080306565e-9
5.296345601089809e-9
8.051356496757176e-9
1.3261932592727987e-8
2.3432120791245775e-8
2.777664477059359e-7
2.616637212404361e-7
4.135380594814261e-6
6.811482771693303e-7
2.963276416529214e-7
1.209594058597854e-7
2.9515464094006174e-8
3.921940844820904e-8
1.713575289495423e-7
2.1934164657240606e-6
4.4284696921560725e-7
3.5520683366579327e-7
1.0395158959819095e-7
7.878401396901176e-8
2.574024222839534e-8
3.044780709797028e-8
7.016980636812679e-8
4.840245689794926e-8
1.53437488544083e-8
5.7380349765169605e-9
1.4085720446672284e-8
1.0006754530630686e-8
8.493206496330231e-9
4.056853289596785e-9
3.63905163085293e-9
9.843693700935553e-9
1.79344160542486e-8
2.9293605679137204e-8
4.35762565738603e-8
5.740361275943349e-8
2.81473173901596e-8
4.1764675039407244e-7
9.27116110150148e-7
1.505471507859064e-7
3.2732342538887365e-7
4.514965321283639e-7
4.961883990107941e-7
5.10967978161775e-7
4.900651036341294e-7
4.357513190007475e-7
3.7140141515170964e-7
3.232749076894201e-7
3.08115031504743e-7
1.7475658615232438e-7
6.912679076094706e-8
2.107939209469291e-8
1.055164553910688e-7
7.128352225301809e-8
6.480736957200621e-8
6.480675179837138e-8
2.776341535339628e-8
4.454547745609676e-8
1.0112711738946664e-7
9.33782880234656e-8
8.382513466009204e-8
7.402929696061475e-8
6.086781529286441e-8
4.0914248425576456e-8
5.083407290663205e-9
7.6636435562126e-8
1.4758056429337546e-7
1.2300916752148564e-7
1.0956922711046378e-6
3.282917218805994e-7
0.000011097397867319905
1.8934606227443637e-6
8.259954970679411e-7
3.3316411148343864e-7
9.012475116329411e-8
7.632900460732401e-8
3.568308142369804e-7
1.6825521717091451e-6
9.910098356278339e-7
5.577565580397005e-8
6.21933808268289e-8
9.921020552517943e-8
1.866252191612646e-7
1.3108336610773106e-7
4.366697896196316e-8
2.9746462241926235e-10
4.303498829931416e-8
3.227528038264124e-8
2.7122395411459863e-8
2.2593118656771226e-8
4.236359699875909e-10
2.2637389712042892e-8
5.163119748520448e-8
1.0366720928060268e-7
1.8390124662554515e-7
1.2781648000524219e-7
6.64237217315166e-8
2.6375338171812826e-8
4.036380208316917e-9
7.060683535164556e-7
2.271912779265358e-6
1.2037035003614732e-6
1.724006940454717e-6
1.4412590247891938e-6
1.206027821288673e-6
9.239704939863197e-7
6.316351798869098e-7
4.1201743840743654e-7
3.0310637460850603e-7
3.43573617267747e-7
3.570999880561419e-7
3.47004070755817e-7
1.9677641653095462e-7
7.565534251174421e-8
7.975465587086935e-9
1.1436576167558661e-7
7.513663458218645e-8
6.454314880728638e-8
6.264228897877459e-8
2.8180532320072084e-8
3.770488367967474e-8
1.2273821176064201e-7
1.6244655525917188e-7
1.3843537740235963e-7
1.1559124564325108e-7
8.978279655372822e-8
5.613784570466866e-8
8.341613141419976e-9
6.699570980062629e-8
1.1066811212259915e-6
1.0046228542811325e-6
6.460016423408404e-6
2.9136395905932735e-6
1.7332710600492027e-6
1.034522802834737e-6
5.40087280857588e-7
2.237213472038932e-7
4.762694059126999e-9
2.0778759008821496e-7
2.588711290936929e-7
6.024311412239996e-8
1.1302854272306947e-7
1.0633868439914292e-7
2.0386828820428748e-7
1.4999559552849112e-7
5.105679137627123e-8
1.1970680506651014e-8
3.016116309535091e-8
4.614828006362113e-8
3.694225413024892e-8
3.2626692177618586e-8
1.0029308931904919e-9
3.913414952776009e-8
8.399750133037559e-8
1.6204023769162707e-7
2.6722917753094876e-7
2.374408994666777e-7
1.473493516516504e-7
7.655731345931361e-8
2.6980496479672683e-8
1.1699291874123118e-6
3.6081518429484504e-6
1.3668634760760888e-6
2.8718811896188853e-6
2.592090684760325e-6
2.3180162909162073e-6
1.9700171043560444e-6
1.4526365715751767e-6
8.750343127582346e-7
3.8724838260533684e-7
1.1805367470580703e-7
4.291863908168785e-7
4.533898240303633e-7
2.374550095123543e-7
9.039335274921924e-8
4.576632612868115e-9
1.7715597504941303e-7
9.950649261378704e-8
8.680802928104502e-8
8.450337833477555e-8
2.8712749643649054e-8
7.602074512825427e-8
1.981265250177811e-7
2.4994992055127124e-7
2.258123154794758e-7
1.9952796513724625e-7
1.6248507361802257e-7
1.0305862480013561e-7
2.135517870578102e-8
7.614207840940701e-8
1.7317545992009304e-7
2.2437476789373323e-6
9.375054460444468e-7
0.000011720361230056848
4.879218035977496e-6
2.7513354576907223e-6
1.5544849179140336e-6
7.374943991857287e-7
1.9734276335181054e-7
2.654455252100489e-7
6.731668291113705e-7
5.149571989104602e-7
2.8372015104679394e-9
1.2081274541076192e-7
2.0187244152157312e-7
1.1724918324603126e-7
4.211815830308867e-8
1.2400363380498202e-8
2.3636669575046074e-8
8.952575652004987e-8
5.991391393347588e-8
3.7527537722995896e-8
4.490168818951738e-8
1.178402303871021e-7
2.2149737631959652e-7
3.173109151081501e-7
3.2756029828060023e-7
3.0597794081589023e-7
2.5356589014208325e-7
1.7364389885299825e-7
9.71997446576021e-8
3.596817314947306e-8
2.1389312832481345e-6
3.849970299498394e-6
3.7751002163255016e-6
5.662588209839329e-6
4.744320731434549e-6
4.153679295660909e-6
3.5937410158599225e-6
2.1678834371042193e-6
1.1624072132482466e-7
9.063949162845557e-7
8.401612028980815e-7
1.116765478020058e-7
1.6711669795103717e-7
2.1959328160974978e-7
1.1573455339225456e-7
4.399661583029161e-8
3.413967126688922e-10
1.192745201600851e-7
6.726472671815015e-8
5.96999930658984e-8
4.153775033000341e-8
4.2127602823161e-8
1.2256760342189738e-7
2.1153284137990857e-7
2.6570231898600654e-7
2.725544567705299e-7
2.6116691241289555e-7
2.183282137499056e-7
1.3755377786614238e-7
4.8678050345549186e-8
2.115434712623001e-6
2.5068588238656256e-6
3.791163262604983e-6
4.663935252789315e-6
3.84457550494579e-6
3.3116385846378734e-6
2.803867690645211e-6
1.9658984049367945e-6
7.054773734449932e-7
2.963440705131863e-7
5.757489240908835e-7
2.7995175736655693e-7
1.5532404254186626e-7
4.214654291513258e-7
1.6339828965745758e-7
8.416981937605013e-9
3.125177124218232e-8
5.761839366774409e-9
6.931338506037439e-9
6.5318852282956096e-9
8.234848325448372e-10
3.977669048117536e-10
7.031975438202001e-11
1.0363090072537026e-11
1.0564213906924556e-12
1.377000053660891e-12
3.411784642113787e-12
5.162644372634839e-12
7.885698032159904e-12
5.013483379760375e-12
1.9108220526728234e-12
3.5315242128203716e-12
3.896564546056602e-12
4.65178176304928e-12
5.6573335680674035e-12
6.922423606197428e-12
8.50918174844359e-12
1.0511207387570676e-11
1.3056088555436482e-11
1.6317917997677938e-11
2.0537774549562e-11
2.605519399006034e-11
4.1383728144394745e-11
4.464207044337763e-11
4.5331702641988794e-11
5.824638114432254e-11
9.327761062968874e-11
1.6363524824496875e-10
3.019909669393221e-10
5.945070133315901e-10
1.297006824861869e-9
3.3570882378394696e-9
1.1575933452313522e-8
3.682671388288296e-8
5.804641972316428e-8
5.923553707130854e-8
4.470517615530074e-8
6.528386812931951e-8
7.687933507016758e-8
3.261507583974309e-8
2.6180189547792673e-9
4.398791388610987e-11
1.8928994972637207e-12
0.
0.
0.
0.
0.
0.
0.
0.
0.
0.
0.
0.
0.
0.
0.
0.
0.
0.
0.
0.
0.
3.072635953011944e-14
4.464810021556098e-14
6.501342851273053e-14
9.489419518312494e-14
1.388887758133953e-13
2.0391717375470714e-13
3.0045659561296994e-13
4.4447454837612675e-13
6.604863660037419e-13
1.3350875399101216e-11
2.2988851804683354e-11
3.6353326320080675e-11
5.479000851393359e-11
7.872722260914028e-11
1.08087443193e-10
1.412425566940186e-10
1.7368290440473946e-10
1.967195210173487e-10
1.9690855408948225e-10
1.569022625786926e-10
3.542407320994159e-10
3.0138914144178514e-10
3.436057520486345e-10
3.437542748019168e-10
4.048908059859946e-10
5.467641424513204e-10
7.610519293140434e-10
1.0845311563029156e-9
1.7053946975551514e-9
3.116513774882676e-9
3.193120873445816e-9
2.7760501846070984e-9
2.8726119623315935e-9
3.370423510249878e-9
4.335977994224519e-9
6.02373881912303e-9
9.02830222901455e-9
1.4755204954386083e-8
2.6511251368207177e-8
2.5172723029329284e-7
1.4117127989441565e-7
3.7598135316804157e-6
7.358478369198368e-7
3.461617886312677e-7
1.5848629541506853e-7
5.568591776653812e-8
1.2920024570749858e-8
9.962071212971479e-8
4.012450605721605e-7
9.763113745816203e-7
3.749864541455268e-7
6.842702033464803e-8
4.067635264349366e-8
1.8726179508770203e-8
6.33860591877973e-8
7.417021064011361e-8
3.8132819142632646e-8
7.8819917510124e-9
1.6356522746395214e-8
1.3410690557993633e-8
1.0429932350033526e-8
8.741638226334314e-9
1.324950668634912e-9
6.4523602799973835e-9
1.4322453359757794e-8
2.6108349980987155e-8
4.402584348497483e-8
6.752004428791554e-8
4.552315561738911e-8
1.5194169228238197e-8
3.7442911357929167e-7
1.2261110278550754e-6
4.963801414148825e-8
4.2643396310613023e-7
4.970119951941904e-7
5.070579272078014e-7
4.894916024675326e-7
4.382860439683252e-7
3.7204330572962784e-7
3.2723177483625496e-7
3.3612588288584063e-7
2.9804639298399716e-7
1.87540283398588e-7
8.02417941797899e-8
4.825032789981808e-9
9.067869545417325e-8
6.410361377306514e-8
5.359898034520972e-8
5.3275817280676746e-8
3.658994100789353e-8
1.4771326239548202e-8
7.929231727826875e-8
8.577823415210478e-8
7.566473374618811e-8
6.619624148624004e-8
5.493328763381306e-8
3.942470925387783e-8
1.5075302386236636e-8
3.411586522654921e-8
1.3700573423128075e-7
1.2332425717876827e-7
9.180715654536697e-7
1.6755417666566212e-7
9.372526742309683e-6
1.785006142612905e-6
8.163522226029676e-7
3.5078572625393724e-7
1.1272858021545973e-7
4.1074736090560154e-8
2.487655649165868e-7
9.938121485258655e-7
1.259039913275042e-6
2.6234278494690963e-8
5.114273724317303e-8
1.162217806453586e-7
1.8723318847489068e-7
1.205942107018502e-7
3.873932401492587e-8
8.115546452555733e-9
4.2201762851066286e-8
3.1047978747336806e-8
2.678893504360807e-8
2.081027606512229e-8
2.2757827908836936e-9
2.516590882346442e-8
5.691548690285772e-8
1.1603331083743947e-7
1.7413071044717653e-7
1.0345186863083052e-7
5.3873741447989337e-8
1.9441198126219396e-8
9.384324277843022e-9
6.503557518223176e-7
1.951886754184834e-6
1.3734634527678958e-6
1.6316535037847146e-6
1.3038495467536824e-6
1.0539513551292714e-6
7.75304487698648e-7
5.167807888994023e-7
3.480475331308403e-7
3.127252435344935e-7
4.655621967272005e-7
3.438482566519425e-7
3.233797675269598e-7
1.9489872454142365e-7
7.735041862854102e-8
1.9617316447561507e-10
9.82001996876681e-8
6.77643085623825e-8
5.651812941170904e-8
5.468888174573515e-8
2.967638028341704e-8
2.4804499739971962e-8
9.363874048867294e-8
1.485631939327128e-7
1.2594610347787554e-7
1.0357707401217683e-7
7.99490618954777e-8
5.103888145693719e-8
1.1748013222523087e-8
5.034206514205238e-8
9.537850755553445e-7
9.75414775961132e-7
5.524175135287066e-6
2.6030368331088742e-6
1.572555578999821e-6
9.545136590281615e-7
5.085685941307756e-7
2.204553964641786e-7
1.547807874349473e-8
1.6312382520749676e-7
2.26219699749432e-7
3.738724638115156e-8
1.0142334180779016e-7
1.1402714579463513e-7
2.224285592017911e-7
1.6045777705480102e-7
5.357002121655221e-8
1.0245185269158276e-8
4.140519662023521e-8
4.539816360139731e-8
3.706842393090455e-8
3.3086672265989487e-8
3.164862174549026e-9
3.3078529558668356e-8
7.534780186411665e-8
1.4968225849060451e-7
2.551488816417438e-7
2.084849896372559e-7
1.2153694265467948e-7
5.930869929929344e-8
1.5426633305430428e-8
1.0474771096436578e-6
3.2674855915191973e-6
1.4729679491155408e-6
2.5818054178025595e-6
2.2444976370586334e-6
1.949247911045113e-6
1.5786281878543306e-6
1.1105561879803013e-6
6.700541136323596e-7
3.4379973132680836e-7
1.9412202197216422e-7
4.0881117302497793e-7
4.275558924412665e-7
2.2994306954856768e-7
8.797399777527649e-8
1.39421901741103e-9
1.622204116272204e-7
9.495312145754482e-8
8.222011291769188e-8
8.024029827051452e-8
3.1577928711124853e-8
6.234886271905224e-8
1.758726477465985e-7
2.2765557750216937e-7
2.0202059487931416e-7
1.752293204385029e-7
1.4052992878660927e-7
8.88329907988127e-8
1.6827030397780845e-8
7.590529289066065e-8
1.7318282053883504e-7
1.970677849931519e-6
8.617489663698911e-7
0.000011446538122541763
4.392097020965399e-6
2.4399861672401498e-6
1.3466612572112328e-6
6.279388935195796e-7
1.6876221873525762e-7
2.1826744354759939e-7
5.947378332414686e-7
4.808676810039911e-7
3.7167007491242055e-8
1.5357345794796818e-7
2.585536318346123e-7
1.6125625393722455e-7
5.760149132444285e-8
1.451671448241863e-8
3.863115582717037e-8
7.2769422770326e-8
5.693879591729221e-8
4.85261503586792e-8
1.4791431179764396e-8
8.470457863591493e-8
1.7460469472635108e-7
2.9758183349643074e-7
3.290476675629115e-7
2.82403380238978e-7
2.062807387432722e-7
1.249626648897349e-7
5.8340420795071016e-8
5.338276418990166e-9
1.8852326230342695e-6
3.6707103304200973e-6
4.295371764794163e-6
5.176452509601766e-6
3.948566450106484e-6
3.2003827978753904e-6
2.3790924668790277e-6
1.3142258520730365e-6
2.624269433551857e-7
3.9154277547380983e-7
3.511773180634987e-7
6.484519601491225e-8
2.7042735399985e-7
2.6863753320977713e-7
1.2924763238280694e-7
4.614139190419426e-8
1.444525354441296e-8
1.0999827536284084e-7
7.117291744730485e-8
6.605171177590341e-8
5.1404186474637706e-8
2.5573155876718623e-8
1.0779782135512315e-7
2.077378048601133e-7
2.6900577999065685e-7
2.5976492993119004e-7
2.3057325763084612e-7
1.7475243191998107e-7
9.477106880633577e-8
1.0985860313503717e-8
1.9498299146676164e-6
2.4584406322655495e-6
4.598337464366589e-6
4.610769959849218e-6
3.4664976213887753e-6
2.7580955307497237e-6
2.0424884362237644e-6
1.2504252989174006e-6
4.7352052845325387e-7
1.6696309535273277e-7
3.9578242942221584e-7
2.4532541805992826e-7
4.1623615870451717e-8
1.2364206733553285e-7
1.3796710585582691e-7
3.5980623474434534e-8
5.757859659750424e-9
2.0937324120638173e-8
1.7267664516872258e-8
2.3920142454938654e-9
6.692829456874741e-9
2.4958763916212745e-9
1.0665244661420083e-9
4.163356951902524e-10
4.3191060051926295e-11
3.338171199609141e-11
8.201261315123548e-13
1.3141542037760524e-12
1.4853598437624489e-12
1.6278205703460043e-12
1.8547161175890685e-12
2.278127379221746e-12
2.496020412143562e-12
2.9915926296447965e-12
3.640417213801144e-12
4.440838406172406e-12
5.427959691328261e-12
6.655198849566874e-12
8.193086053534485e-12
1.0134631739483681e-11
1.2604581038713995e-11
1.5773041207094187e-11
2.529102442706129e-11
2.4826583989365196e-11
2.057847157990828e-11
2.27962112363903e-11
3.441198265626241e-11
5.6679795779069484e-11
9.513952290179733e-11
1.635727736046394e-10
2.936512065763312e-10
5.64181841005339e-10
1.202246779894089e-9
3.0244300134535638e-9
1.0092309338072428e-8
3.63683919004917e-8
5.645696661816863e-8
6.033723618145656e-8
4.3610948592304824e-8
5.97349742388474e-8
8.70752861505948e-8
4.0739127219096264e-8
3.1740813622443375e-8
2.044518944376927e-9
3.1220943002836084e-12
2.9346155784941504e-13
0.
0.
0.
0.
0.
0.
0.
0.
0.
0.
0.
0.
0.
0.
0.
0.
0.
0.
0.
0.
2.9126808889303616e-14
4.2291625066816026e-14
6.151001091567819e-14
8.964735282562007e-14
1.3097819367215728e-13
1.9191201632194403e-13
2.8211512045680826e-13
5.710050074876033e-12
9.021968510416247e-12
1.3497441339743954e-11
1.974909187508082e-11
2.8324763690542992e-11
3.9986218367483824e-11
5.5588806949204294e-11
7.586744873446559e-11
1.0100723065957107e-10
1.2988776842216122e-10
1.589766847326223e-10
1.4240804249918584e-10
1.4014063633223104e-10
1.4263951154966562e-10
1.3577084313238073e-10
1.6122309311766464e-10
2.0359585446628117e-10
2.604663229021373e-10
3.566220166052089e-10
5.576529576965102e-10
1.0218203009150394e-9
2.188541034240534e-9
4.477432039056012e-9
4.074966542092944e-9
4.164203681171199e-9
4.809216458080623e-9
6.104658169369361e-9
8.407612997600006e-9
1.2586216017595995e-8
2.0804487567970642e-8
2.0691635444356454e-7
6.840351692753906e-8
2.4487188684545905e-6
7.852539966563749e-7
4.2536459494013477e-7
2.3411990488448578e-7
1.125833855025577e-7
3.527390866880231e-8
2.853000284348302e-8
1.1139695655368203e-7
2.5157525645320665e-7
3.585940509868181e-7
1.5701406201813967e-8
1.7664024925255645e-8
6.221364667109155e-8
8.983976796022809e-8
6.298376841265744e-8
2.1470192195896742e-8
1.43765075063423e-8
1.8468224895091415e-8
1.3833497815606376e-8
1.207308659471166e-8
6.644989075052319e-9
4.196612382925874e-9
1.4186431846246658e-8
2.9262684485203194e-8
5.628260558835839e-8
9.064412907137304e-8
4.9133022689461686e-8
2.2102802351600348e-8
3.745141913718955e-9
3.1352840119952115e-7
1.1901517546769737e-6
2.119283591699376e-7
5.734993925770963e-7
5.356481099612367e-7
4.874198604414433e-7
4.24791988504808e-7
3.599600362425409e-7
3.4952033055430434e-7
2.7824308857209295e-7
2.0829982725932468e-7
2.5270313695116445e-7
1.8326456648616711e-7
8.975271950392523e-8
2.682993757907047e-8
3.43441311025728e-8
5.274072637192212e-8
3.9741867553379184e-8
3.617953267717316e-8
3.335705923451499e-8
8.359220719498755e-9
2.8004517526370023e-8
7.34074157001755e-8
6.695479214683879e-8
5.647177528412685e-8
4.641634812462395e-8
3.479232994631113e-8
1.9720490890812846e-8
3.861262111059701e-9
5.3084798345138216e-8
1.3233599162463258e-7
6.705129905592548e-7
4.832685385213121e-8
6.588379330970692e-6
1.5818854158751345e-6
7.833688236256497e-7
3.7421820391018065e-7
1.480667653644882e-7
9.968408166588575e-9
1.2759835664517464e-7
3.9653160758372044e-7
9.275291768616513e-7
3.9823246741686986e-10
5.3185624268929834e-8
1.4259120210694897e-7
1.777787871401978e-7
1.00861044677467e-7
2.8356368912884373e-8
2.697963541806852e-8
3.834757129535814e-8
2.9346219253576995e-8
2.6302195605984456e-8
1.6484365304129116e-8
7.473691005364075e-9
3.178079802468381e-8
7.167648712069347e-8
1.46316668898089e-7
1.2326659440526876e-7
7.347701518356291e-8
3.829969265216126e-8
1.0153594614816626e-8
1.8022224329853045e-8
5.743496871805942e-7
1.4946074378740986e-6
1.6327030523553245e-6
1.4694899143453674e-6
1.0929258822130697e-6
8.351914608898128e-7
5.810539236014791e-7
3.872498304325501e-7
3.232104310115021e-7
5.181419563274621e-7
7.482392190517907e-7
3.8164837290462817e-7
2.91209102608943e-7
1.902309918495577e-7
8.017902070802793e-8
1.199573132042906e-8
6.588660271084835e-8
5.543430229613632e-8
4.38756442096058e-8
4.1522353576517685e-8
2.862251534914763e-8
9.19535563366839e-9
5.435146092507371e-8
1.2021205269961054e-7
1.0797943623659372e-7
8.609472711720718e-8
6.539103791158344e-8
4.268881161705706e-8
1.4464315699983123e-8
2.813201542930298e-8
7.287012905926319e-7
8.970325209986921e-7
4.068810145737392e-6
2.1022643874593666e-6
1.3117993834165453e-6
8.240236019437097e-7
4.57431512198756e-7
2.1497413917787287e-7
4.653199920468977e-8
9.30462745199275e-8
1.6017241977130876e-7
4.683485322632202e-9
7.742823188604216e-8
1.2466874161368006e-7
2.2891142042041998e-7
1.5726467194258887e-7
5.2182220597674165e-8
4.6825313877956854e-9
5.257945110984064e-8
4.2126998108096786e-8
3.525742833126689e-8
3.085871573586634e-8
3.1383092985461137e-9
2.9061008526905293e-8
6.87217908148045e-8
1.4053921485680532e-7
2.3170629839154973e-7
1.5843026313688762e-7
8.865418256191474e-8
4.0206516672589405e-8
3.5270797027615996e-9
8.642115591994458e-7
2.6609286793241516e-6
1.560286511331461e-6
2.1729022488847345e-6
1.79607997788193e-6
1.4947691163198477e-6
1.1379508915860252e-6
7.610004010725537e-7
4.6444766024828763e-7
2.8966813305600294e-7
2.7768684549621084e-7
3.631849386679132e-7
3.8204038138603797e-7
2.2190462646107497e-7
8.725419872372632e-8
3.2622426253383563e-9
1.3214164631519243e-7
8.363763422853851e-8
7.047488796218594e-8
6.858758186344209e-8
3.418049757828984e-8
3.9209087493865526e-8
1.3090286788655237e-7
1.9323766006285462e-7
1.6707410796404125e-7
1.4053045902318382e-7
1.1034720134681705e-7
7.01013797852864e-8
1.407037660796969e-8
6.67977988442899e-8
1.6457707184894462e-7
1.5402768581759353e-6
7.551754923902378e-7
0.000010171723106310034
3.612302324753342e-6
1.9858736546048593e-6
1.0775795068054303e-6
5.009449959885941e-7
1.4661547920549658e-7
1.3810645916822345e-7
4.3289735801080403e-7
4.0496051682019864e-7
6.628745363833953e-8
1.832328704844722e-7
3.134899970406576e-7
2.0604309431955944e-7
7.049333699835522e-8
1.3482135555314128e-8
5.976019045227138e-8
6.917052604606061e-8
5.7515529560379305e-8
5.320895065556566e-8
8.70148980161566e-9
5.422270176009099e-8
1.3138153285149356e-7
2.591074427210214e-7
3.011543084883889e-7
2.2955004889696112e-7
1.5128795630667947e-7
8.34510847987912e-8
2.939328579570878e-8
1.7135104240659664e-8
1.4950738815508894e-6
3.0700682884659645e-6
4.499909152981233e-6
4.151248702040302e-6
2.9720417943619675e-6
2.2346562664237515e-6
1.4825112333823877e-6
7.923278001903857e-7
2.738651718239807e-7
4.714755648840966e-9
1.1838074569666769e-7
2.1399137138607902e-7
3.3385982118438365e-7
2.8877564677376264e-7
1.3314511028462758e-7
4.491835317775425e-8
3.2409182297611664e-8
1.0197951024994324e-7
6.977722044652374e-8
6.42738191067153e-8
5.339022401666971e-8
9.928888620716778e-9
8.33307944785091e-8
1.8338714698748226e-7
2.4673357251131274e-7
2.187962499817531e-7
1.7939684200920165e-7
1.2664155064645175e-7
6.046785977862624e-8
1.3574328578785494e-8
1.57032481818628e-6
2.1619646460432504e-6
4.936732196250372e-6
3.9922498672926035e-6
2.8173794204475517e-6
2.075860609091347e-6
1.3788662853260158e-6
7.829841539265131e-7
3.185505288154441e-7
4.5388126576675055e-8
2.0283208862687852e-7
8.549617927544081e-8
2.001042960824017e-8
1.0810962926061349e-7
1.0633273337982906e-7
4.109646630964351e-8
1.3436636788103869e-8
4.138178131133839e-9
3.6549543170430376e-9
1.4503611996526529e-8
2.9746306988033085e-8
9.962250416613054e-8
1.925768447818165e-9
4.292553249211169e-8
5.193630658640859e-7
2.929936460912448e-7
4.999040235960952e-7
3.360961448127539e-7
3.0548715260868964e-7
2.9374511856990983e-7
2.6945775749711294e-7
1.0712237075749225e-6
2.5926038387525753e-6
8.846113314581106e-7
2.47099681077907e-6
3.404703443608842e-6
4.432057615441279e-6
6.071554989065567e-6
0.000011148905835241945
3.3210044811999113e-6
5.5792427364557e-7
1.3893707432735631e-6
3.2393056161045346e-7
7.395660648378752e-8
1.649493326066011e-7
7.393060958218452e-8
2.5150762426077102e-8
8.10677324662606e-9
8.591209653451716e-9
6.999327617792677e-8
1.363399060191429e-7
1.2504676198583497e-7
1.0866856401445943e-7
1.331078733109599e-7
2.2254882772648806e-7
2.4348361803679903e-7
2.2181171822621043e-7
2.2221197278945939e-7
2.306849843868058e-7
2.3130727714439214e-7
2.0138685380344675e-7
1.3852661706000185e-7
1.671285543788937e-6
2.244049030007678e-6
2.2631142485192676e-6
3.753236076409537e-6
4.290538442522498e-6
4.6814508192493525e-6
6.061238816316441e-6
4.88776016578895e-6
3.3485054565712496e-8
1.0729240445124887e-6
1.363228809647811e-6
4.756651486408509e-7
7.713397766431519e-8
2.3852708532390987e-7
1.9907327037784628e-7
2.3514106919428988e-8
1.0739977621792484e-9
6.227620730255543e-9
9.35479500603902e-9
6.1683996867420875e-9
2.210292737169533e-9
5.494709386626486e-9
2.2077820089505676e-9
1.1680611817497096e-9
1.868380328618286e-10
6.73882337653114e-11
2.930388240231498e-11
7.430470424515636e-13
1.2401931549269626e-12
1.0697011140601446e-12
9.599925936491295e-13
2.3522404442952127e-12
2.1539065282742463e-12
2.480070104353529e-12
2.9748727365788405e-12
3.6047783533375233e-12
4.386517325909532e-12
5.3565288035590336e-12
6.566034799218184e-12
8.083254284405014e-12
9.999105650357347e-12
1.2436078217681232e-11
2.0124978639000786e-11
1.895343355411152e-11
1.402949207400061e-11
1.4350113747201894e-11
2.1372649262263246e-11
3.4666663360634734e-11
5.6488428627127674e-11
9.303561131735026e-11
1.57573481251409e-10
2.7945553477285486e-10
5.304326290608594e-10
1.113293922781754e-9
2.737208980384336e-9
8.812655047920431e-9
3.420117115045239e-8
5.4715581549545103e-8
6.266457783680263e-8
4.368567387010883e-8
5.588504690484556e-8
4.41488465431834e-8
4.07412932664576e-8
4.2730627496370086e-8
4.0259105687836824e-8
3.1979067537173415e-8
2.9764091296385292e-8
2.8392327788162154e-8
2.459026458277383e-9
9.049047238625567e-11
7.025244733746708e-13
2.2579333511332404e-14
0.
0.
0.
0.
0.
0.
0.
0.
0.
0.
0.
0.
0.
0.
0.
0.
0.
0.
2.3441308319515043e-14
3.3978588008093106e-14
7.229325558335309e-13
9.898056021618742e-13
1.3483545909427902e-12
1.859779502506595e-12
2.5855622108149687e-12
3.6179019221001427e-12
5.08745526529043e-12
7.178243787068435e-12
1.0147861646095225e-11
1.4352532050929302e-11
2.027498951367414e-11
1.697089900516753e-11
1.594669787184583e-11
1.1606539096563173e-11
1.1826885098514958e-11
1.370095911839213e-11
1.752464802775146e-11
2.4439496044192258e-11
3.604757016527584e-11
5.533825983098872e-11
8.807120387866174e-11
1.4546533459183087e-10
2.5042739603417476e-10
4.5327821922502673e-10
8.758652973536556e-10
1.849076915875137e-9
4.329392362741671e-9
7.788320966277128e-9
7.29595598021879e-9
7.788387223656144e-9
9.34452505731049e-9
1.3730393194883012e-7
4.923517655629084e-7
3.4234650063562607e-7
4.657402671345479e-7
4.0326584016619314e-7
3.411695192972624e-7
2.6455223763252e-7
1.8455231854975592e-7
1.1706707048859267e-7
6.378200419383255e-8
2.1046791943989532e-8
9.633247568574379e-8
1.263190188580275e-7
1.0140685322596818e-7
5.700050004082979e-8
7.394204247205817e-9
4.026004214171866e-8
3.0540432798781166e-8
2.8063013675551156e-8
2.5366325548498774e-8
4.657564273847586e-9
2.6513212921672768e-8
7.113913423220301e-8
6.320221914808553e-8
5.179879685325791e-8
4.152691142324343e-8
3.026058519477778e-8
1.585997077535457e-8
8.359187411134474e-9
6.858586832908317e-8
1.0118940884374779e-7
3.4470338829588827e-7
3.587249609403394e-7
1.3457244866452796e-6
3.5572435512788544e-7
9.282398067453053e-9
2.782362653908499e-8
1.0508413011258919e-8
3.966164862868605e-9
1.9926481323838835e-8
6.18416886544181e-8
4.956680574133001e-7
2.8709707407068248e-8
1.1216951260670323e-8
5.328582838432246e-9
3.0741704983055227e-9
1.894691388810184e-9
1.6713207997610488e-10
2.6768566140579316e-9
4.662399225495433e-9
3.919983946661429e-9
3.4121060529515236e-9
2.5025558275512107e-9
1.2026197600875026e-10
2.0899358735404814e-9
5.36784013975967e-9
1.1496532860771173e-8
1.0150354973592645e-8
6.146024637860011e-9
3.2514704838595356e-9
8.698532881064431e-10
1.0746215302369036e-7
2.2246546343853086e-7
3.995219770904784e-7
3.6969004428302385e-7
2.952105754349562e-7
2.3523833821322515e-7
1.7139357655023938e-7
1.1261176217791635e-7
6.565098083132842e-8
2.7938109307399424e-8
3.3350393412661902e-9
2.0810580113536454e-8
3.173666504780367e-8
7.317409851618753e-8
7.498377653760867e-8
4.929234043987715e-8
1.7829021659251173e-8
2.519774456933563e-8
1.837808576816914e-8
1.5109765717244543e-8
1.3875651239116178e-8
6.179347459032841e-9
7.260620696898057e-9
2.364512420144283e-8
5.456959338114586e-8
6.038051612879065e-8
4.1790899927329154e-8
2.740603824443964e-8
1.4834141081303949e-8
1.4254576495276015e-9
1.8211383942680635e-8
2.172484078101956e-7
5.144363327356314e-7
4.87768466012001e-7
3.540039244344272e-7
2.121761660678949e-7
2.838814642058444e-9
3.440016204081528e-8
1.493811652388749e-8
5.49125681917711e-9
2.799177786624751e-8
6.073283134941103e-8
2.084968580201703e-8
6.360240795385409e-9
4.753457266294215e-9
5.0246147366536955e-9
9.540913455819255e-10
6.7754907537807915e-9
1.1598613660016046e-8
9.59235301032233e-9
8.420085492762986e-9
7.1486810071446535e-9
1.4252586646246358e-9
5.205810011826286e-9
1.5343470653769124e-8
2.3474247687504246e-8
1.7520147772265076e-8
1.258698509752141e-8
8.164936993171421e-9
3.7155616083921175e-9
1.6110501250444256e-9
9.83751417370544e-9
2.1594710263231554e-7
1.0441233387357619e-7
1.9438328534738976e-6
7.556557220886015e-7
4.3802851275224796e-7
2.571704726300554e-7
1.3451609606881064e-7
5.545540496232016e-8
3.862709247560719e-9
6.426457733666092e-8
1.25893248079586e-7
2.4130241137450117e-9
6.502770415632851e-8
1.0497704356609537e-7
9.361303068327897e-8
5.147948264989473e-8
1.2445564901538636e-9
3.05712539399994e-8
2.2684676147714073e-8
1.972017412779153e-8
1.7199836231354535e-8
2.9016837593710264e-9
1.513876311834521e-8
4.113729643648217e-8
8.703547645549728e-8
6.84441670230824e-8
4.718162059369693e-8
3.000002336566646e-8
1.4188624519490862e-8
3.778928523446212e-9
3.184103472026055e-8
3.1706127705029606e-7
6.417256761120419e-7
1.1022665142892479e-6
6.507178158425153e-7
4.435659874536379e-7
3.1862041835172854e-7
3.102006017494064e-8
1.5550141291531718e-9
2.4955303692878312e-8
7.093347267343437e-8
1.6350123694112564e-7
6.18574326206002e-8
3.569661966450669e-8
3.550085022834301e-8
2.498748539232476e-8
8.225740629477804e-9
9.432217045330931e-9
1.8446319607202038e-8
1.474513709970051e-8
1.2688278373728959e-8
1.1083982110892461e-8
2.6877712339917913e-9
7.609959611597666e-9
2.2414781014411216e-8
4.406348709921513e-8
3.317435820505743e-8
2.3541224457208027e-8
1.528776134177156e-8
7.130658440332023e-9
2.7537243901017004e-9
2.555813171185091e-7
3.725532727212403e-7
1.3921494538464999e-6
8.517971528356747e-7
5.705346450400096e-7
3.8536398307867274e-7
2.3419529279491444e-7
1.2658076295638066e-7
5.1544988651760816e-8
7.828938247927659e-9
5.068664678663848e-8
3.828097769076706e-8
2.670562494780046e-8
8.928518223189203e-8
1.295066362297296e-7
9.999577463206725e-8
3.979033712188533e-8
1.3178541696872602e-8
3.2051181610228266e-8
2.3926159616916644e-8
2.1144278771925437e-8
1.6117442506093408e-8
1.986571800098896e-9
2.0584532645627165e-8
4.8581620995492805e-8
1.014585991811967e-7
9.777511138643047e-8
6.095949178954452e-8
3.4434273784011056e-8
1.3229112563980837e-8
7.634550924054392e-9
4.0052461853135373e-7
1.1704415537691067e-6
9.523320169431331e-7
9.758774949941494e-7
7.444676422800883e-7
5.904996353214785e-7
4.431828897918657e-7
3.530661085244306e-7
3.9660495991862336e-7
2.7202403227200736e-7
3.7114851956881096e-7
3.2914197853861065e-7
2.544597386030254e-7
1.5464216125811965e-7
6.460536227384238e-8
8.966915292703269e-9
4.140272799968002e-8
3.769472995069013e-8
2.989305008052017e-8
2.7821817645439748e-8
1.9372328156570872e-8
4.8226298533097315e-9
3.411393174579221e-8
8.200345384811592e-8
7.19552793600572e-8
5.5869376989105906e-8
4.1607584732327253e-8
2.6540142994126413e-8
7.572545364641005e-9
2.3581704397440065e-8
8.964795584501746e-8
5.842062887812622e-7
2.9984469800197625e-7
4.854398821358342e-6
1.6141067399414031e-6
8.84374762561862e-7
4.789611412874805e-7
2.2958925650203636e-7
8.196500015343871e-8
2.6306964956723218e-8
1.3558622438232836e-7
2.0311099275303275e-7
3.091671913330254e-8
1.205405308721448e-7
2.0357419638183395e-7
1.7578579900424678e-7
7.261734368339725e-8
4.559525543234532e-9
5.581667268170215e-8
4.3098995031306764e-8
3.6637660176825246e-8
3.331218874004601e-8
9.13617679715929e-9
2.412292893987836e-8
6.738618449762361e-8
1.4648316476489573e-7
1.4512161856988028e-7
9.950678434366582e-8
6.29256468596127e-8
3.228993315063375e-8
3.466777971662299e-9
3.008822973992382e-8
6.76149631514973e-7
1.4448781502163037e-6
2.68795825081481e-6
1.7856282532342997e-6
1.208265067749934e-6
8.449323945164264e-7
5.293843032840711e-7
3.236944971883725e-7
3.0143740579419534e-7
6.686091015602486e-7
1.0928225845376956e-6
4.054829785793626e-7
2.8242402423596146e-7
2.3181310799691167e-7
1.180409589360169e-7
3.9053188282127364e-8
2.572462894683297e-8
5.1845282889696914e-8
3.791625456416098e-8
3.315085088510759e-8
2.8607244144646613e-8
3.963953471825027e-9
2.645994249306105e-8
7.195269656138397e-8
1.276343962068945e-7
9.749733988204304e-8
7.107813217336723e-8
4.672015292942772e-8
2.0029524917187884e-8
1.621915677403147e-8
6.432927127852819e-7
9.72127365659159e-7
2.962751544813424e-6
1.8551869239386492e-6
1.2453250446713432e-6
8.406380135148907e-7
5.084325924346237e-7
2.7788518696123106e-7
1.2590060011305925e-7
1.9042359855762755e-8
2.961100796102403e-8
4.440219279816313e-8
1.0431288504378359e-7
2.051916123549166e-7
2.487538735522951e-7
1.196797327349071e-7
3.5012192602866175e-8
1.6948258042164605e-8
6.344494975913505e-8
4.649669667198229e-8
4.298976805203555e-8
2.9608387934361207e-8
1.3450305933822912e-8
5.6981124527764636e-8
1.2560661627719966e-7
2.2849695711740807e-7
1.9807128428353133e-7
1.3205816363231458e-7
7.775121923162976e-8
3.526304341135737e-8
6.055908807891627e-10
9.570683936302178e-7
2.7637968054179475e-6
2.3897063661683277e-6
2.705090249302364e-6
2.0658109509831553e-6
1.6209309566383292e-6
1.1409538982355696e-6
6.807739206145104e-7
3.3675441729068114e-7
1.500970776886924e-7
2.1389619212121527e-7
2.7037307254945003e-7
3.593881311565486e-7
2.793314029585239e-7
1.2889860160450873e-7
3.910183177756995e-8
6.532135040686036e-8
7.989362074495461e-8
5.9296599593863686e-8
5.452828742217542e-8
4.218203617542741e-8
8.083430724287833e-9
6.830035918790422e-8
1.6611394113075827e-7
1.8878726081747772e-7
1.4947324545068534e-7
1.14134649311396e-7
7.414422827894805e-8
2.1809335719244975e-8
5.286491910608472e-8
1.4458392595451075e-7
1.2958775548247478e-6
8.37526699476657e-7
8.144275649430802e-6
3.2607379097256562e-6
1.8813863045791575e-6
1.0816725104150853e-6
5.547941371148407e-7
2.412086585046153e-7
3.431714547684784e-8
1.1406718201316194e-7
9.03991826402474e-8
1.3567812122876874e-7
2.752901340860392e-7
3.2278106955480234e-7
1.5300982856728597e-7
4.948281524641183e-8
3.892603882458842e-9
1.0567563081735807e-7
7.272321551034842e-8
6.754783119980988e-8
5.101061786789146e-8
2.5779158524126696e-8
1.0664703725752167e-7
2.2136554373893083e-7
2.9638170602018755e-7
2.635495078107e-7
2.0902743692081068e-7
1.4404001634365682e-7
8.225727738960386e-8
2.9544464073037936e-8
1.8374207917638027e-8
1.7202586040927872e-6
3.351907463534045e-6
5.5873228642681865e-6
4.899991593134252e-6
3.3502521560625005e-6
2.427973352192498e-6
1.4977765654105038e-6
6.273184267896244e-7
8.369232213465515e-8
4.5477938605859207e-7
1.5371180520865312e-7
8.436736068997958e-8
2.066144716381659e-7
2.9440881709795396e-7
1.8658031036965543e-7
7.688728226460502e-8
1.1204566016180605e-8
9.991928749763637e-8
6.337908563125703e-8
5.140744789706824e-8
4.7198147544862454e-8
1.6785807088063015e-8
3.633870970329762e-8
9.886409303963173e-8
2.0813406859705342e-7
2.538441335830467e-7
1.959349770749773e-7
1.3382604845845456e-7
6.477052094951667e-8
9.644206893562788e-9
1.3547130837903997e-6
2.02439184222142e-6
3.7442923251253993e-6
3.2416611196521505e-6
2.4256198147663656e-6
1.8606482888909097e-6
1.3002188067152235e-6
8.192040503860941e-7
4.678478347245484e-7
2.1877871767982304e-7
6.698704193050194e-8
3.6524815001705966e-8
1.2441831307384898e-7
1.725143080149005e-7
9.126525739712979e-8
3.117729398633996e-8
1.1378811973946273e-8
5.508518465277927e-10
2.334577371890781e-8
9.16979205262108e-8
1.0383287515220713e-7
2.72079017767632e-8
4.88711686018781e-9
1.0713405548253382e-9
3.280761996274816e-9
5.493550550511421e-9
1.0071750037992246e-8
2.737481721393102e-8
2.964350432155681e-8
1.0086817263477358e-8
9.540819595769044e-9
2.9857447975800314e-9
3.1828831898660456e-9
1.8096943394054577e-10
6.79458014213619e-11
8.446902068296635e-13
1.0403854487731683e-12
1.6678820230224894e-12
4.0861608681798286e-13
1.4795564574208786e-12
1.799687506353291e-12
2.189823749353542e-12
4.567932065500031e-12
5.394738606422105e-12
3.2195351191479034e-12
1.419552204964888e-12
1.0669885616714769e-12
1.3161440062069078e-12
1.8643632193931305e-12
2.681389849198271e-12
3.848638242382376e-12
5.525601747208558e-12
7.96873349332172e-12
1.1586853354214162e-11
1.7045962998681146e-11
2.5463557829296948e-11
3.8781424913619664e-11
6.05168762303703e-11
9.737016170046282e-11
1.6292667036729448e-10
2.8700910640356044e-10
5.42306924521512e-10
1.0468860010616835e-9
9.699236090672644e-10
1.0954110115163304e-9
1.482217439809272e-9
2.3404166339281882e-9
3.727650772240275e-9
4.097162115517372e-9
3.7258393115763495e-9
3.725739225101798e-9
4.27103501586322e-9
5.666480185028921e-9
1.5824572392699308e-8
2.1827273350001563e-8
1.8475906905648086e-8
1.596629625040174e-8
2.3721984803362626e-9
9.483557002159932e-13
0.
0.
0.
0.
0.
0.
0.
0.
0.
0.
0.
0.
0.
0.
0.
2.5379907454396382e-14
3.310126140477983e-14
4.456601678084892e-14
6.096326798837449e-14
8.413022962900596e-14
1.167448426478464e-13
1.6266605994220687e-13
2.2743908013851433e-13
3.1903329395132855e-13
4.489175538735169e-13
4.5126672563886417e-13
2.0259800525326498e-13
1.6565245675769807e-13
2.008284688038397e-13
2.8254540465173263e-13
3.9025155773028097e-13
5.334361451175829e-13
7.425595777558157e-13
1.0619336610395765e-12
1.5563555236221054e-12
2.3261400060797375e-12
3.532059864323734e-12
5.43759861685348e-12
8.483210474669955e-12
1.342140037723501e-11
2.1571481291792205e-11
3.5321060668243433e-11
5.916625172211053e-11
1.0201500789363692e-10
1.988624469052304e-9
5.79772273946736e-9
8.220948815702551e-9
2.448976081835905e-9
6.2823443021261025e-9
1.4221833082387923e-8
2.1364371996786315e-8
2.806122789912078e-8
3.4273517632943095e-8
3.966380030263144e-8
4.377745606148629e-8
4.623765337268308e-8
2.4708498007839345e-8
1.392456973500858e-8
1.4101721841137488e-9
8.16759689634765e-9
8.621757595244302e-9
8.531193420770799e-9
1.1770629019375721e-9
1.3158902356329897e-8
2.8002070044521247e-8
2.3783349321359245e-8
2.017032745942749e-8
1.7064895008216667e-8
1.356619589963169e-8
8.422915450914224e-9
5.355302096813336e-9
2.3468575746494028e-8
1.808119364056714e-8
1.60051099732422e-8
1.5191817121428823e-8
5.0486264315827296e-8
1.8812303107519244e-7
1.4631981520912446e-6
3.0713543801067717e-7
1.3828957613126938e-7
5.455078641513316e-8
6.491881940445367e-9
3.809810784536918e-8
1.7035677652176907e-7
5.238021926525867e-7
2.4070357168309476e-7
8.319969816601837e-8
4.871913730284354e-9
1.0442910938470464e-8
4.221645807391712e-8
4.9298091712098536e-8
3.249009635812049e-8
1.175698592966005e-8
1.3410131846152213e-8
1.008422665614836e-8
7.865523643787794e-9
6.845928819366838e-9
2.107016823089785e-9
4.118656005756234e-9
1.0417192475861384e-8
2.0561603419767974e-8
3.8243055046239636e-8
5.231531805352531e-8
2.6687437748399345e-8
1.105690172174211e-8
7.835636190609614e-11
1.8220846177172017e-7
7.235192678374501e-7
6.454855066588902e-8
2.8851265308355013e-7
2.6505518700010697e-7
2.3809366475377334e-7
1.8498591422346298e-7
2.0557313613226738e-8
7.903261717105182e-9
8.382033922965149e-9
3.3800215726700254e-8
1.43605896086231e-8
2.3157414629279074e-8
2.2333612961186458e-8
7.231020964511285e-9
1.5226132558303714e-8
2.6838564771331e-8
2.127666613173594e-8
1.891206181025252e-8
1.7629420448994156e-8
6.13857289608138e-9
1.1242550182282523e-8
3.534092538199348e-8
3.3580582622930265e-8
2.7916892883207696e-8
2.2648854742132707e-8
1.683491349171518e-8
9.724216797526566e-9
5.550199791728009e-10
2.0365426554267627e-8
6.735397199140453e-8
3.802192422325835e-7
5.4881546696593214e-8
4.250835424535586e-6
9.994278951849407e-7
4.958850262112085e-7
2.4026509426037016e-7
9.736778028031078e-8
8.937548025003877e-9
7.772453912546057e-8
2.42782747172981e-7
7.824495653925508e-7
1.4498829160402235e-8
3.404155762178449e-8
9.893449079603945e-8
1.2231305540829215e-7
8.170393507811967e-8
2.6129736232469752e-8
2.5253553079932407e-8
2.7345784187856022e-8
2.1191147071132412e-8
1.909419270252129e-8
1.1249847955865806e-8
6.0910564821863665e-9
2.3956927740172942e-8
5.4085942534824676e-8
1.086959698485809e-7
8.299295305862185e-8
5.011895273717202e-8
2.6399391346217328e-8
6.492600528365832e-9
3.502694619870639e-7
1.1648965052339998e-6
5.035746863715726e-7
7.478349519996976e-7
6.266914325808216e-7
5.327236062146147e-7
4.324053855394163e-7
3.5620830097741743e-7
3.7170345854437793e-7
2.3246795438171093e-7
2.482461101702865e-7
3.6674446425044425e-7
2.8446929167706824e-7
2.074009553344009e-7
1.2131807219293894e-7
4.80050100226742e-8
4.971350598095975e-9
3.2211650050316694e-8
2.7865858676916264e-8
2.1928293322843124e-8
2.0083452776789174e-8
1.1769669235683663e-8
5.945016277710884e-9
2.548088342775966e-8
6.022782955022612e-8
8.205926244971739e-8
5.833938887091531e-8
3.9159681601296866e-8
2.218663069492351e-8
4.368391809904987e-9
1.9747100358892747e-8
4.665204117515017e-7
7.186634728905956e-7
2.469422020601928e-6
1.4662995396423163e-6
9.61367876732851e-7
6.354260906788049e-7
3.750322466654928e-7
1.9552311254927575e-7
7.347593117964128e-8
2.0579707685448703e-8
7.60737128639902e-8
8.036265146828945e-8
1.975158041982385e-7
2.3564828208624186e-7
1.4591899823817838e-7
4.604716738994804e-8
4.223654458334233e-8
5.939792056253347e-8
4.6548917192806926e-8
4.3141152036651934e-8
3.219187032375785e-8
6.324221476448877e-9
5.214697403785155e-8
1.3007410732283813e-7
1.4514483509182526e-7
1.0866065461691992e-7
7.757740980479076e-8
4.865211610845914e-8
1.9252860167498154e-8
1.6387311821636778e-8
7.189961879747119e-8
7.204950597234161e-7
1.004164150600844e-6
3.8235464970540165e-6
1.6776961446076983e-6
1.0375334105697977e-6
6.587883284805078e-7
3.9796708922185957e-7
3.5612327058932137e-7
3.372103120349746e-7
4.761756057599927e-7
1.5124416346024295e-6
5.445269105914507e-7
2.9623771411031035e-7
2.1624212341126354e-7
1.2265462341120852e-7
4.5287649236014136e-8
4.187483084104096e-9
4.1889974460122536e-8
3.158119388027867e-8
2.5932954221367084e-8
2.3619414339009493e-8
9.165875087818411e-9
1.2666759169694706e-8
3.929023104266294e-8
8.882178046257817e-8
9.75648242177796e-8
6.858152517304475e-8
4.4834137878381435e-8
2.2750921070982633e-8
2.0863811542723237e-9
3.8313816647370264e-8
6.075893960670542e-7
8.498475810193099e-7
3.30449145875607e-6
1.845702428555167e-6
1.1846400805359135e-6
7.665512992872597e-7
4.42570995840473e-7
2.2587233463197874e-7
8.118464158921186e-8
2.7581623714081105e-8
7.840297432636676e-8
1.0193196594357789e-7
2.4026760178918436e-7
2.8318594804757186e-7
1.5728583828903881e-7
4.723256271578226e-8
4.0630131566860117e-8
7.260355581282004e-8
5.629133475423442e-8
5.233886691548465e-8
4.0001564661476937e-8
7.386493874404654e-9
6.32402616597048e-8
1.5551770779449898e-7
1.8242930330405038e-7
1.381527252501858e-7
9.889887284152189e-8
6.240383049397651e-8
2.6991341836187944e-8
1.2007358717357804e-8
7.824420671190116e-7
1.6130931378925318e-6
2.962969134108694e-6
2.0123276749224943e-6
1.3735837523877626e-6
9.633264783707415e-7
5.997751857739155e-7
3.494851605727298e-7
2.5653649738584393e-7
4.772177214052137e-7
8.880496896904375e-7
8.714120948741195e-7
3.238137690363172e-7
1.929546882735761e-7
1.903068843650805e-7
1.1331311193376722e-7
4.2457723404010446e-8
9.13251944667387e-10
4.508939655721196e-8
3.094218334289665e-8
2.5145339194141196e-8
2.2230765702853325e-8
5.323631794692608e-9
1.5912463633893328e-8
4.049730449536416e-8
8.493161054258356e-8
1.5012751740020197e-7
1.078689781156192e-7
6.290790003010334e-8
2.6799436273911722e-8
7.387504049672549e-9
7.220205871841937e-7
1.7624660586898257e-6
1.8136160737917285e-6
1.9164944638928804e-6
1.5266964596378324e-6
1.2170925712091272e-6
8.819699935075422e-7
5.755372604787567e-7
3.4551581155731595e-7
1.820005576978339e-7
7.845199868994723e-8
3.206222366882841e-7
4.488338013250944e-7
2.8962323789581507e-7
1.0358130125801591e-7
9.591284452762252e-10
1.3322133826149695e-7
1.0019501026277297e-7
9.020383180920405e-8
8.649816351458183e-8
2.4001087065638954e-8
7.824048439672547e-8
2.1591561713206602e-7
2.3952536692466743e-7
2.0135707228706989e-7
1.628855340118223e-7
1.1882744931155395e-7
7.043284289241638e-8
1.8498445653787768e-8
4.334281008591147e-8
1.2849574786672567e-7
1.5552749793065276e-6
1.2865151512506196e-6
9.471934474505205e-6
3.331355071324887e-6
1.87353099224799e-6
1.0197269341872549e-6
4.6190229968368805e-7
1.5173788901610713e-7
1.0947836501671296e-7
8.295180854872506e-7
1.2452123923683768e-6
4.693739840702776e-7
2.187078702783216e-7
2.254506856292833e-7
1.8698841095164055e-7
8.625137281949414e-8
2.5708320673154908e-8
3.5911146015437265e-8
4.8341647479597036e-8
3.503580234305272e-8
3.122181029228409e-8
2.1745167707307846e-8
7.330970094999329e-9
3.6385440074666185e-8
8.158844047792463e-8
1.6420207406467756e-7
1.5951840789335388e-7
1.0410088758609549e-7
5.6839958071108454e-8
1.2676815029600914e-8
3.559725940890253e-8
9.5977176896769e-7
1.737074981498171e-6
3.216237768957308e-6
2.6218875866329597e-6
1.9092328732276753e-6
1.4141895227645752e-6
9.459427137399144e-7
5.72195950157857e-7
3.1257778086288533e-7
1.344144770630598e-7
4.197691740138438e-8
2.9941852020397564e-7
4.6087152093572453e-7
3.0656141776365147e-7
1.0922833209413121e-7
1.8482741664662672e-8
1.0731120284556187e-7
1.0948183831684069e-7
9.516115561783403e-8
9.32928985619528e-8
2.9664620644975037e-8
8.366891671159415e-8
2.237839797386664e-7
2.9457949673872814e-7
2.598702232271017e-7
2.1777135546342786e-7
1.6442245099115537e-7
1.0425940803543112e-7
4.5548341621086166e-8
1.2628396440669873e-8
1.6217564115286513e-6
2.649264568390912e-6
6.34003922928496e-6
4.253784060243142e-6
2.7663169675862623e-6
1.865352141742504e-6
1.0549299264108897e-6
4.298281543326413e-7
7.466227202327893e-9
1.3094695097082082e-7
3.1001104209869043e-7
7.662243581903035e-7
2.2714422766177317e-7
9.717362880193118e-8
1.3383566104102352e-7
1.3564548716769615e-7
6.3147793283634e-8
2.0059739362195624e-8
2.2894904598974673e-8
4.330138741513766e-8
3.036246163869864e-8
2.7088444324656085e-8
1.500627319173857e-8
1.4219505705383939e-8
4.078121328414769e-8
8.07369932574782e-8
1.5103781471318111e-7
2.1632475554097052e-7
1.546056188515951e-7
7.818726681043347e-8
1.7039631423465672e-8
1.1869576245476215e-6
2.6879395745553003e-6
1.4331444642281865e-6
2.359574986789994e-6
2.178659653387459e-6
1.9888547881252965e-6
1.7251381352428687e-6
1.3505516527653923e-6
9.455474311417366e-7
5.788920769457022e-7
2.777063614164035e-7
5.449331220490395e-7
4.1636190418090424e-7
1.675014964794887e-7
5.7013588131057025e-8
3.0525053567806e-8
2.0133992253777395e-7
1.409229914889754e-7
1.324005241774384e-7
4.9111015695839476e-8
1.6136286548305513e-7
3.469847274462422e-7
3.6331787360586733e-7
3.434735308461608e-7
3.3235631542326535e-7
3.072463600751187e-7
2.440748186456966e-7
1.5670019448289535e-7
7.095136278627392e-8
9.021440017269658e-9
9.178268823706721e-8
3.7290972497185606e-6
2.0617808117325427e-6
0.000012703670524582749
7.321269346064987e-6
4.339878393603739e-6
2.591166715737498e-6
9.144554159106895e-7
7.038302884897995e-7
1.942037003841034e-6
1.868620624844287e-6
5.288098864325614e-7
1.2255318846931359e-9
2.105826443992722e-8
3.835192608150291e-8
1.1766200830786765e-7
9.883843811535445e-8
4.250478556863788e-8
9.078035553135214e-9
5.832977829532978e-8
4.088791423596754e-8
3.319196300364555e-8
2.8354489435756898e-8
2.6007962844099876e-9
3.8399037115941354e-8
7.877278608201521e-8
1.46020252509703e-7
2.3829878024155784e-7
2.457695944778432e-7
1.6587240922037541e-7
7.746021048289719e-8
6.4095154287203124e-9
1.6031840092688115e-6
2.48447156549461e-6
2.2645807734271557e-6
3.2014531535426597e-6
2.848272035937011e-6
2.5615130274988726e-6
2.2235479747870953e-6
1.7193500041887434e-6
1.1003745558430072e-6
4.966795386737297e-7
5.284841383202458e-8
3.1698459093223774e-7
2.2677100193406383e-7
8.278777353253869e-8
2.882307988593106e-8
9.471986449417137e-9
7.205476590121809e-9
2.5736074076013845e-8
4.291136421054586e-8
1.0705675372336573e-7
4.431806737120315e-8
1.0726432037666955e-8
4.8074296303017156e-8
3.4022396582416046e-7
6.253718982545345e-7
7.436780057600974e-7
4.7225981899146567e-7
4.4104979530588577e-7
4.2709762534111443e-7
3.899227489676937e-7
1.2383339796192008e-6
2.1235877600538903e-6
2.4597573075902096e-6
3.878779663493025e-6
5.255570467152558e-6
6.8057460534578094e-6
9.982488145658532e-6
2.779957971321797e-6
1.9016297987849164e-6
4.416254105982353e-6
4.243675427939341e-6
2.38834428174965e-6
4.795815320401932e-7
4.0259889239372886e-8
3.293839603395314e-7
7.478840553918104e-8
2.3869918472888057e-8
1.8962493026428993e-8
1.2621644823733756e-9
7.726029501958539e-10
3.054409720405035e-10
1.1790804143008612e-11
8.215888938172064e-12
4.716590989333797e-12
6.051856574089543e-13
4.530511161231248e-12
5.989792841229798e-12
6.461602522797356e-12
4.930943252930109e-12
2.5708743491546497e-12
1.3021246448577424e-12
1.2385255736569209e-12
1.2332033933202273e-12
1.3350302730966087e-12
1.4842370732061044e-12
1.6609982637197074e-12
1.857198134432072e-12
2.0658483416924147e-12
2.2767093923310207e-12
2.472266057695381e-12
2.6217498649458888e-12
2.670922126827202e-12
5.559690654208197e-12
2.6430213400847043e-11
5.4313105618523224e-11
8.843450593830452e-11
1.405818818172813e-10
2.430048842606662e-10
4.879170404227998e-10
1.2362468904096103e-9
4.899084942823032e-9
1.457443781531249e-8
1.7406710155184567e-8
5.2696126039700287e-8
2.0528914237324037e-8
2.4365165607476833e-8
7.203513839699499e-8
3.240880721373183e-8
1.5712832998332648e-8
3.4295884602687297e-10
1.2749918535357218e-13
0.
0.
0.
0.
0.
0.
0.
0.
0.
0.
0.
0.
0.
0.
0.
0.
0.
0.
0.
2.2527106455615918e-14
3.222321229213e-14
4.645290309801713e-14
6.724805038448217e-14
9.762496103111579e-14
1.4206757807734794e-13
2.0725842451332524e-13
3.0319710539106397e-13
4.4492303800898e-13
6.551865455640602e-13
9.686296724989868e-13
1.438390149194273e-12
2.1466478206385164e-12
3.988658839918799e-11
6.978555948390195e-11
1.107994968822618e-10
1.6584458127595567e-10
2.334924378363224e-10
3.0918977262979675e-10
3.8239455548576966e-10
4.341955244829927e-10
4.3685606258334596e-10
3.564321895825258e-10
1.581532757653437e-10
8.672970507009453e-10
7.61070426513114e-10
8.838614683477864e-10
9.843435542668141e-10
1.1683536353902044e-9
1.6046797944345266e-9
2.3229625339450054e-9
3.4711021119679047e-9
5.642797185751137e-9
8.490988708483157e-9
6.391559834485927e-9
5.9010979431819175e-9
6.533680441325597e-9
8.264689954438398e-9
1.1651734736580232e-8
1.829684860371607e-8
3.259488746668212e-8
6.355627524492251e-8
6.019320953070553e-8
3.896390435791605e-7
2.0667180702127503e-7
5.388608394380546e-6
9.346638215139464e-7
4.1524246647109035e-7
1.757653479388597e-7
5.2514859175596794e-8
3.152852686728001e-8
1.5830136127081416e-7
9.014123282321918e-7
6.877700201750094e-7
4.027011131772102e-7
1.2775287753780512e-7
7.614008983525871e-8
2.6680561420942266e-8
5.969537738441789e-8
8.71251780531185e-8
4.5027370091034623e-8
1.1493005326988715e-8
1.3037039603649904e-8
1.6509850987675438e-8
1.2301334404145409e-8
1.060637573509214e-8
3.1308150040566114e-9
6.4238915679236e-9
1.5058352280308803e-8
2.7300024150446254e-8
4.518873732735763e-8
6.814560606971734e-8
7.02893203471328e-8
2.5775609130191584e-8
4.960417832413927e-7
1.3575683121326688e-6
1.3012935826849172e-7
4.934694801565901e-7
6.219824485028289e-7
6.575609798092035e-7
6.538360983231277e-7
5.997437663811974e-7
5.056337791573533e-7
4.077495343595992e-7
3.3685913115194637e-7
3.576263327179055e-7
2.195911555049201e-7
9.17840777570412e-8
7.88003247266494e-10
1.2830261706526897e-7
8.150147148456641e-8
7.079203700579346e-8
7.123868335517117e-8
4.099396643761034e-8
3.436107240662064e-8
1.1672984531948172e-7
1.1292203587043274e-7
1.0049892636841874e-7
8.878835479347752e-8
7.392986756258509e-8
5.182229186775181e-8
1.3752421587623547e-8
6.678872814367492e-8
1.6417144987944195e-7
1.4484390852508547e-7
1.225507155111014e-6
2.4000898137340314e-7
0.000011937187003669985
2.1994871279207886e-6
9.889946003249196e-7
4.142316636220949e-7
1.2639286910893528e-7
6.112148380813277e-8
3.2976695060231753e-7
1.252084499732046e-6
1.2414002459744183e-6
6.972664764010213e-8
7.336424447265507e-8
1.3334751328995898e-7
2.131772433352996e-7
1.2379719952026748e-7
3.8308182923629276e-8
5.07200051985547e-9
5.005494588278216e-8
3.624066253811968e-8
3.143341551164643e-8
2.481846587897486e-8
3.4466495435429832e-9
3.14399652186381e-8
6.97953512681412e-8
1.3995224219035656e-7
2.1211589930962516e-7
1.3304676638932055e-7
7.057073654707517e-8
2.804588694149984e-8
5.043349829496683e-9
8.190457017125306e-7
2.505330957760836e-6
1.600167154903183e-6
2.0986255101556047e-6
1.7078631872789669e-6
1.4035216581466491e-6
1.0513439904624627e-6
6.947931992167041e-7
4.2634011552903945e-7
2.823673647733163e-7
3.059091370851766e-7
3.5332341330316546e-7
3.703755568897083e-7
2.2033957068217114e-7
8.750044613009932e-8
4.834965844461525e-9
1.239324403556204e-7
8.06385167211912e-8
6.733548211499807e-8
6.541592453813488e-8
3.4541830800363296e-8
3.3928851312393144e-8
1.1933227719532725e-7
1.8526682661274622e-7
1.5967056840808697e-7
1.3340163478974108e-7
1.043544633062353e-7
6.662103197596505e-8
1.4507836597301443e-8
6.214756330056106e-8
1.2096616034254305e-6
1.1884056250745017e-6
6.45348045219903e-6
3.1784807537809204e-6
1.9385275950416478e-6
1.1944106983248666e-6
6.461219751934775e-7
2.866690306326245e-7
3.1658744084560745e-8
1.798299723977738e-7
2.230384645661601e-7
6.733363692429773e-8
1.0489560386207471e-7
1.183649965292166e-7
1.9780957932634904e-7
1.212397781136117e-7
4.0943502322929385e-8
9.400542382709904e-9
3.1625325709724646e-8
4.7457490946043294e-8
3.824277356570973e-8
2.9615467084629044e-8
1.6367550208125065e-8
5.8339086597828626e-8
1.1541042114019583e-7
2.107288395487061e-7
2.917204225700498e-7
2.496621949840581e-7
1.6668895977598663e-7
9.284805825847589e-8
3.841129319419742e-8
1.3335078266786498e-6
3.883983877247458e-6
1.5594192400144315e-6
3.41360049394852e-6
3.1134038889112218e-6
2.8154795705779837e-6
2.4642545482848387e-6
1.8546214454536499e-6
1.0367295263606712e-6
2.8801362674265834e-7
8.115182336794151e-8
3.625374481335484e-7
4.614794700035391e-7
2.6040259654525165e-7
1.0178626510360099e-7
1.9614835776744523e-8
1.4732443909718783e-7
1.0091983721359799e-7
8.480281017742828e-8
8.253136227863378e-8
3.500830862278705e-8
6.976493416201382e-8
1.8795762008547427e-7
2.712438435646738e-7
2.533113958725737e-7
2.2673612080399053e-7
1.8857374030871036e-7
1.2396449750197858e-7
3.683458214186213e-8
6.008913739285172e-8
1.5520987410603793e-7
2.4101969906779123e-6
1.1529541452609025e-6
0.000010829711828547501
5.285882048293946e-6
3.0991963420381868e-6
1.8568701588249679e-6
9.415151260634772e-7
3.0334886871862974e-7
2.2876650982711935e-7
6.409347604181161e-7
5.039926041265595e-7
3.107190999059049e-8
1.0355525342705771e-7
1.5812295993519e-7
7.919382906988066e-8
2.6966803847955137e-8
8.426115168268611e-9
9.792912093070118e-9
8.484455309465443e-8
1.489062871919622e-7
8.071312647193637e-8
8.502594146166718e-8
1.4926709106925505e-7
3.008167047679737e-7
3.576562968941378e-7
3.2521672551242224e-7
3.15359791844121e-7
3.0097970867673246e-7
2.5344333108191315e-7
1.77570505718216e-7
1.0271262950727004e-7
2.261508443721283e-6
3.508693906760776e-6
3.0511888999594903e-6
5.432341704999631e-6
5.512353742852938e-6
5.462543447967909e-6
6.23723314881794e-6
4.240583741174477e-6
3.3960167045111955e-7
1.4937508623487781e-6
1.469901974415709e-6
3.6392234782326847e-7
1.4648703684863118e-8
1.2313564686045512e-7
8.220174215361037e-8
3.2361717894741444e-8
9.809117378270427e-9
2.2992510053911393e-8
9.515910944144329e-8
6.49626350982769e-8
2.7952697546025722e-8
5.813742820666175e-8
1.2325572705971486e-7
2.0676959018671927e-7
2.4053137536543644e-7
2.465873492137622e-7
2.5481792616715094e-7
2.556563429171802e-7
2.2239996582743818e-7
1.491586337137164e-7
1.799339661046833e-6
2.133799648602619e-6
2.1493287362505303e-6
3.561120590951477e-6
3.7406976296469686e-6
3.776952696624136e-6
4.066235559590202e-6
4.672748348111553e-6
1.5506988204861372e-6
3.1491869960614907e-7
8.512383946115896e-7
4.277142177767186e-7
3.0896895510339796e-7
1.5214448536441568e-7
1.7108877195175128e-7
2.9265598328181658e-8
8.749505782231904e-10
7.158871662846941e-9
1.7598017358008676e-9
4.759117426743356e-10
1.952766782146409e-10
1.485610477252203e-10
1.3045430475985426e-12
1.8325418076508088e-12
1.479692223139212e-12
5.140064256265652e-12
5.639745032498048e-12
5.272225879855546e-12
3.87641291209513e-12
2.0167820050911526e-12
6.966461480288325e-13
5.294089822194388e-12
5.646169421278523e-12
6.64802752399857e-12
8.057349442855624e-12
9.87783341729704e-12
1.219919605069819e-11
1.5166331261752473e-11
1.8985333470977455e-11
2.394630761563168e-11
3.0462222922907027e-11
3.913158663924992e-11
6.211467372465889e-11
7.257847701989018e-11
8.514194544217589e-11
1.231857486766675e-10
2.1396933001984181e-10
4.1168959184325033e-10
8.66606894175571e-10
2.080888177053872e-9
6.248588510080435e-9
2.3691802683151962e-8
4.408066759177589e-8
7.152096704175587e-8
4.861000012578862e-8
5.165975260113943e-8
8.785757320505366e-8
4.5712268331090064e-8
3.441642086410078e-8
1.101244782900643e-9
4.004018767146534e-13
2.4778072826463762e-14
0.
0.
0.
0.
0.
0.
0.
0.
0.
0.
0.
0.
0.
0.
0.
0.
0.
0.
0.
0.
2.471067525270844e-14
3.5798004275941995e-14
5.2027543926703816e-14
7.582414339869912e-14
1.1081439544007381e-13
1.624453965179541e-13
2.389425932967709e-13
3.528037775279185e-13
5.231517719509681e-13
7.794740856309143e-13
1.1676402764034699e-12
2.3441371619308866e-11
4.276422750944059e-11
7.000550355416347e-11
1.0669168204606379e-10
1.5057109174268082e-10
1.9609021881835364e-10
2.3270928021319072e-10
2.4434697344494967e-10
2.1078948227028445e-10
1.1086511587098704e-10
7.386422414998825e-11
5.535489900773551e-10
5.321705461870265e-10
5.544495223725271e-10
6.049217651424889e-10
7.005469046019761e-10
9.70863019744713e-10
1.4538386476735045e-9
2.2522053896542976e-9
3.6695190113718413e-9
3.9655591805563925e-9
2.7715286950593042e-9
2.4020567272770997e-9
2.492070468706089e-9
2.947416621791807e-9
3.839746879830114e-9
5.412681159438454e-9
8.225448628234564e-9
1.3557206476872262e-8
2.405618594342082e-8
2.7301150041914607e-7
2.431074230956427e-7
4.175592997836953e-6
6.889041198956628e-7
3.034001612155462e-7
1.2620758128844884e-7
3.3310893053410253e-8
3.4818394592027135e-8
1.559452856023946e-7
1.5498052416877959e-6
4.7239335539438574e-7
3.524948781455382e-7
9.94293955405788e-8
7.163800622173183e-8
2.2761490409645997e-8
3.6218572995877684e-8
7.161689871073465e-8
4.667441372704536e-8
1.4211631023087883e-8
7.744471151207785e-9
1.3953378149696656e-8
1.005539458323589e-8
8.580771262871139e-9
3.640621592775049e-9
4.0764224885669315e-9
1.0489028246965146e-8
1.9069768732441533e-8
3.125943442348996e-8
4.6813761723778495e-8
6.059060105017785e-8
2.545149856209734e-8
4.1858924204726316e-7
9.814066287727477e-7
1.3791316352212634e-7
3.4457227372424034e-7
4.6132494588893296e-7
5.007138180804688e-7
5.103198798122681e-7
4.838050500884591e-7
4.256884998375505e-7
3.616468323161386e-7
3.1849057569136657e-7
3.0707519250498585e-7
1.7796768728923772e-7
7.151990324696323e-8
1.541422290173278e-8
1.0481904181780898e-7
7.001451830833407e-8
6.274314317872797e-8
6.294023976877269e-8
3.010594655192703e-8
3.832608529275239e-8
9.89435651694124e-8
9.207919217497126e-8
8.239722433535235e-8
7.268303225184791e-8
5.989536344714445e-8
4.081112421243561e-8
7.26779057098259e-9
6.832844235210309e-8
1.476291239336358e-7
1.2230960854724734e-7
1.0638054391861082e-6
3.008497307269303e-7
0.000010861615068886756
1.8748644898249733e-6
8.24162643954844e-7
3.359674933437711e-7
9.408721115614275e-8
6.946791901767001e-8
3.333527495943158e-7
1.554130432289577e-6
1.022381848620688e-6
5.094884298766817e-8
6.017807676644326e-8
1.027438589962403e-7
1.8742620769929252e-7
1.290890995065467e-7
4.269153470093666e-8
1.0815739858447333e-9
4.3251135986716953e-8
3.212554151211354e-8
2.7153115419514013e-8
2.237628191045123e-8
1.1825880473414308e-10
2.3211014334900214e-8
5.2792938117639736e-8
1.0626019151130737e-7
1.8541978854621386e-7
1.2328287112049413e-7
6.415465928593269e-8
2.5188297031408732e-8
4.88010178827941e-9
6.978189067505466e-7
2.2239424458961157e-6
1.2381961011992507e-6
1.7168000834490446e-6
1.4236500649282682e-6
1.184067481250621e-6
9.004464118510055e-7
6.118558287566802e-7
3.992618517550626e-7
3.0012021486156216e-7
3.5559625415631527e-7
3.528115187631884e-7
3.4377117500881077e-7
1.9764882951255474e-7
7.656904095742162e-8
5.925545863919276e-9
1.1187844508826685e-7
7.389495703926081e-8
6.307462339940864e-8
6.120242034288034e-8
2.875632586208358e-8
3.49463601021527e-8
1.1698972650066778e-7
1.606311946626067e-7
1.365997230183962e-7
1.1370641975139587e-7
8.821605638566529e-8
5.5365203222365235e-8
8.995455479233118e-9
6.42854050775911e-8
1.079247854040263e-6
9.992560509278684e-7
6.291684693357788e-6
2.8584307336621197e-6
1.705277500779797e-6
1.0209255894860114e-6
5.352354849744891e-7
2.2429199498633094e-7
9.436091950752032e-10
1.9575365732145662e-7
2.476406044681877e-7
5.9534252497812046e-8
1.1169205982354456e-7
1.0929335826696786e-7
2.085523865081615e-7
1.515531552577725e-7
5.1232206248561075e-8
1.1589428239231437e-8
3.254154817894318e-8
4.6073021098285066e-8
3.715675437355437e-8
3.2855151563181364e-8
5.324381205793629e-10
3.858624073946803e-8
8.349273409784241e-8
1.617880394114157e-7
2.6676827954325814e-7
2.324080135127747e-7
1.4273083427178322e-7
7.348992424428714e-8
2.4954895058881645e-8
1.1532672304004384e-6
3.568684526339249e-6
1.3979401356634563e-6
2.8435652075666865e-6
2.5473971341725693e-6
2.265725017284474e-6
1.9087427939563465e-6
1.3933944476775664e-6
8.355793489835879e-7
3.744926941062405e-7
1.26136348935073e-7
4.235809118816634e-7
4.504201764986787e-7
2.3802957712928237e-7
9.090422818201451e-8
4.899390182074997e-9
1.7556326407267056e-7
9.883876640902567e-8
8.587843019039384e-8
8.366451422254838e-8
3.0040241637819876e-8
7.244681360970523e-8
1.9304645183478386e-7
2.472047987378736e-7
2.2251534301128293e-7
1.957922473469893e-7
1.589543581492295e-7
1.007276171928384e-7
2.0478615249159924e-8
7.640065256091237e-8
1.7326016903231058e-7
2.1918112579038616e-6
9.254984308020604e-7
0.000011670194815495882
4.7912862926831406e-6
2.6961084957248738e-6
1.5179163948485033e-6
7.19497838512758e-7
1.962369944711339e-7
2.4780524745856125e-7
6.44498811198611e-7
4.963810922171806e-7
1.1792734229259173e-8
1.2935683378101323e-7
2.1137378317628635e-7
1.2277328189486693e-7
4.413093526110498e-8
1.2644894548110007e-8
2.6653273339850134e-8
8.498979124191119e-8
5.84055531045308e-8
3.8798778410545214e-8
4.143377461891428e-8
1.1424656668236113e-7
2.1588644308444357e-7
3.1545265934502394e-7
3.2774619359272175e-7
3.027553335495717e-7
2.457577801981959e-7
1.64652734627427e-7
8.973313750753603e-8
3.005783271006517e-8
2.112157027585869e-6
3.859094580954187e-6
3.89236508703543e-6
5.646116102129945e-6
4.638945839114002e-6
4.005802779746106e-6
3.36596753358335e-6
1.9769251664344988e-6
1.258952331869335e-7
8.426172293744984e-7
7.75547940202095e-7
8.682577785787903e-8
1.8236537467089476e-7
2.3051346220589428e-7
1.2069627204076843e-7
4.554031447234689e-8
1.0076447691658053e-9
1.1890499852018348e-7
6.771663157680238e-8
6.094484858799876e-8
4.443823676931554e-8
3.7095200108815715e-8
1.1776009058674173e-7
2.0910341035340342e-7
2.6782582702307946e-7
2.729239565031581e-7
2.5766259923106804e-7
2.107993323255048e-7
1.2865220662454215e-7
4.0322899710852576e-8
2.0927937974138408e-6
2.5081053551081663e-6
3.9365349423383535e-6
4.6670111630811935e-6
3.7739074557562247e-6
3.202588582714688e-6
2.639203472382627e-6
1.7972517214608217e-6
6.693927259649672e-7
2.505126693387377e-7
5.286469277508068e-7
2.856220223760656e-7
1.0158010146521562e-7
4.54510302558142e-7
1.9774878584718967e-7
3.384649491258544e-8
5.0353683110134516e-8
1.3105344953008339e-8
5.7882315441585684e-9
2.143487049472628e-9
1.2969178767520124e-9
9.97623557371225e-10
7.433386692149263e-12
7.648007044370889e-11
9.510930904367873e-13
1.456845658872438e-12
1.973189144856802e-12
3.958116657587093e-12
6.118477681703478e-12
6.301711992282042e-12
2.3356048760333043e-12
3.3045976419136e-12
3.663234052006908e-12
4.38196495112305e-12
5.331975020433457e-12
6.522465862790019e-12
8.011764161446279e-12
9.886963115190534e-12
1.226599091779815e-11
1.530894164949518e-11
1.9236530014206604e-11
2.4358233455907504e-11
3.872516579209283e-11
4.1258201572297725e-11
4.0874546109133173e-11
5.15270159706338e-11
8.16701479620062e-11
1.4168715252058603e-10
2.573707853315867e-10
4.952034211961024e-10
1.043852589438811e-9
2.554978669340685e-9
8.071723216551097e-9
3.0493438624453164e-8
5.062670681135492e-8
6.684769324703486e-8
4.523327530253652e-8
5.489277908239707e-8
8.991677527953313e-8
4.2972412179929566e-8
2.041299849277224e-8
3.378643807222061e-10
3.3295008113242954e-13
2.7385588908254605e-14
2.3770520772845095e-14
0.
0.
0.
0.
0.
0.
0.
0.
0.
0.
0.
0.
0.
0.
0.
0.
0.
0.
0.
2.8144655527233515e-14
4.0878637714452904e-14
5.949099844846478e-14
8.677447956465075e-14
1.2690365513136952e-13
1.8615096128295672e-13
2.7399634332496826e-13
4.0485962615618205e-13
6.008333265302631e-13
1.215000371337991e-11
2.071433888900811e-11
3.255341494918919e-11
4.89256625120441e-11
7.038241407756662e-11
9.718013719142038e-11
1.2840341127873014e-10
1.607695245899246e-10
1.8729367943436623e-10
1.9637406819048011e-10
1.7204906416419475e-10
3.226697200495828e-10
2.7530213719362696e-10
3.1515503484970773e-10
3.1121532952878914e-10
3.674844552319402e-10
4.930568916284277e-10
6.778254845883901e-10
9.556086729540018e-10
1.4966996893121045e-9
2.7672265581219366e-9
3.340480393048225e-9
2.8857036409170506e-9
2.9595439058081884e-9
3.4463458442223772e-9
4.404822896420731e-9
6.082968941059313e-9
9.0648234338598e-9
1.473427211445499e-8
2.6411052468607357e-8
2.474079689274159e-7
1.208198523687159e-7
3.645275509567059e-6
7.439768802774847e-7
3.5458238445482187e-7
1.653233296755424e-7
6.050636237425905e-8
8.568179703097218e-9
9.109643817160706e-8
3.4026320672150535e-7
1.2972096437980054e-6
3.896072929719843e-7
6.211062045437886e-8
3.5795475427090205e-8
2.0459231197485115e-8
6.772991088156748e-8
7.389380544216587e-8
3.648624534905077e-8
6.364065694917026e-9
1.7228783509201435e-8
1.336501816720584e-8
1.0543959224065541e-8
8.713219161013001e-9
8.442333383199288e-10
6.993895956692587e-9
1.5267707573816697e-8
2.7908294806770485e-8
4.738582082248577e-8
7.237705917604331e-8
4.199762380638251e-8
1.3725237514646151e-8
3.653848371706842e-7
1.2593323169824372e-6
2.9243289265968417e-8
4.420706639631593e-7
5.028601364605342e-7
5.070456106945961e-7
4.842701070685774e-7
4.292086657721633e-7
3.6348476507957334e-7
3.2602505458951743e-7
3.499045831137144e-7
2.967992101152651e-7
1.887743280828779e-7
8.171299070514519e-8
7.87753859853943e-9
8.567673743697459e-8
6.3027890520661e-8
5.2009393782885464e-8
5.141072319588506e-8
3.705652202981301e-8
1.1330767880347816e-8
7.345814387833816e-8
8.474926928878888e-8
7.455303069503353e-8
6.506747347903635e-8
5.4018831514415237e-8
3.904520003964645e-8
1.6011448489271708e-8
2.9365978390636133e-8
1.2897015220570533e-7
1.239777455700029e-7
8.914096007233546e-7
1.4336135188553879e-7
9.083802928925873e-6
1.7667548280470292e-6
8.142895391474637e-7
3.535300839406917e-7
1.1633342919243656e-7
3.575623502676814e-8
2.3447838331122315e-7
9.04300728739636e-7
1.3218463859852162e-6
2.2276009803378643e-8
5.0144004870350345e-8
1.1899363331160723e-7
1.8683784536389448e-7
1.188184983202791e-7
3.7880741497616465e-8
9.705356529201735e-9
4.18750105233957e-8
3.0852732614082666e-8
2.67272124733156e-8
2.0462801473687058e-8
2.730638510791223e-9
2.5643081315351143e-8
5.794384561797064e-8
1.1838943471908909e-7
1.6941617140560845e-7
9.998030257599176e-8
5.2088963666950966e-8
1.8422661772497588e-8
1.0235992806729699e-8
6.419085158844901e-7
1.902071796774087e-6
1.3995184809307374e-6
1.6156248812487988e-6
1.2818347747663282e-6
1.0303985974191047e-6
7.533071141685144e-7
5.007589759454764e-7
3.4059115015572483e-7
3.199510049661727e-7
4.948799741372469e-7
3.439475473912751e-7
3.196703782496424e-7
1.944127035865566e-7
7.756096202451947e-8
1.3952831928041651e-9
9.528848875336832e-8
6.656463749603284e-8
5.5249687531009724e-8
5.3400709494985057e-8
2.974652732817395e-8
2.300526402643407e-8
8.932687288073253e-8
1.462376495106194e-7
1.240091592164569e-7
1.0172051147582619e-7
7.842300931662578e-8
5.020854660534252e-8
1.2168414593780108e-8
4.78186684609544e-8
9.303366653967396e-7
9.696904639772548e-7
5.376524032832132e-6
2.5536723058812417e-6
1.5469644299512271e-6
9.417756713784222e-7
5.03551500428639e-7
2.1986544318567148e-7
1.846463851004056e-8
1.5643023306002772e-7
2.209431213619793e-7
3.338028727908302e-8
9.911048564218277e-8
1.1489496297638216e-7
2.2419600103330916e-7
1.6117500384637162e-7
5.374474459729072e-8
9.87832086771709e-9
4.293693708261246e-8
4.517501901400008e-8
3.695677709838947e-8
3.298009548335349e-8
3.498691630572151e-9
3.233530844684128e-8
7.418463767827605e-8
1.4792747812901507e-7
2.52953806295057e-7
2.0361884518087847e-7
1.1784424275836145e-7
5.7008368410083505e-8
1.3933128268634328e-8
1.0278225685706654e-6
3.206995651790887e-6
1.4837893729976486e-6
2.5352641827632186e-6
2.1926315507470092e-6
1.8960061413060358e-6
1.5251500949966916e-6
1.0666321930952254e-6
6.443364324271292e-7
3.378160036112266e-7
2.039499223567781e-7
4.04906096219307e-7
4.2305095865288167e-7
2.286815565996519e-7
8.759221764103153e-8
1.0667622693666492e-9
1.595893551662655e-7
9.403716431959214e-8
8.130504185133222e-8
7.9360577708458e-8
3.188248645249112e-8
6.020837642892743e-8
1.7204427929312616e-7
2.2401942022522122e-7
1.9827236543976372e-7
1.7149531361567586e-7
1.3723646694330753e-7
8.675632605205398e-8
1.6354740969174436e-8
7.542383704493403e-8
1.727874534988573e-7
1.927815934575406e-6
8.507569480893357e-7
0.000011366768054247524
4.315025499919964e-6
2.392750479947252e-6
1.3168032611848625e-6
6.128323403296612e-7
1.65002430006478e-7
2.1151099219648022e-7
5.825418614349873e-7
4.7681780903510046e-7
4.115558459872038e-8
1.5746137403487557e-7
2.665003367226956e-7
1.6787984253150616e-7
5.970080259837268e-8
1.4670110100242075e-8
4.081944205793154e-8
7.205304997054532e-8
5.716665301960027e-8
4.9746406095024e-8
1.0758957013838014e-8
8.016540866612789e-8
1.6842804708794334e-7
2.936175267659802e-7
3.280639449591311e-7
2.7767446205618016e-7
1.9969977167188285e-7
1.1931181749759956e-7
5.415004952341934e-8
2.0601380821709306e-9
1.8415929971755387e-6
3.617121584254236e-6
4.3430596416405886e-6
5.069082095480432e-6
3.830979679426699e-6
3.075615289773681e-6
2.249351845645475e-6
1.2353861165615122e-6
2.7283484905821457e-7
3.2800130346797653e-7
2.857455183793841e-7
8.728728609513274e-8
2.823222950432991e-7
2.7290851964355425e-7
1.2989251364594922e-7
4.596484890522922e-8
1.6984567002613795e-8
1.0909840583126875e-7
7.152194004920357e-8
6.645350524715454e-8
5.212149853020705e-8
2.3813661918056678e-8
1.0578278100625252e-7
2.0667826400716714e-7
2.677954508641475e-7
2.5607121412666075e-7
2.251044243793148e-7
1.6887199836303194e-7
9.002996975677101e-8
7.1786462724802344e-9
1.9152346411550376e-6
2.437842980488198e-6
4.682521354312299e-6
4.570705824865236e-6
3.4035584252876225e-6
2.681129979608839e-6
1.955180268507261e-6
1.1816682022757165e-6
4.491098754719184e-7
1.5356148891241995e-7
3.748082832316685e-7
2.2944366097880373e-7
4.68560280938615e-8
1.1984738786598227e-7
1.4880874251957015e-7
3.666139903363147e-8
6.174909265414892e-9
1.0802270952719086e-8
5.951229051211648e-8
3.210558434509822e-10
3.925365718497471e-9
2.9612272813065045e-8
1.8814851063656333e-9
7.582907773235885e-10
3.132859182940208e-11
6.097138826385302e-11
7.92522255555188e-13
1.1416787376900515e-12
2.5206823348129546e-13
1.5369050120664555e-12
1.6266934725665562e-12
2.144812344222104e-12
2.301902993108127e-12
2.7470694832361e-12
3.337658857351388e-12
4.066975669364221e-12
4.964871517934958e-12
6.078548149517852e-12
7.470538535279387e-12
9.222996049516502e-12
1.1445518432543112e-11
1.4286686697086476e-11
2.298417623787856e-11
2.217476733832675e-11
1.7587551430831337e-11
1.888693444243817e-11
2.8312766843527263e-11
4.627950572653748e-11
7.665779988570801e-11
1.2933048562217108e-10
2.2629125797453304e-10
4.1950993536134455e-10
8.481173613966879e-10
1.9604851441507422e-9
5.668783077763082e-9
2.2547283548496027e-8
4.697150823174575e-8
6.927305855468601e-8
4.697093454411078e-8
4.736146657221612e-8
9.013014393564909e-8
5.985885942465425e-8
3.81706055386874e-8
2.4322798172312595e-8
1.8884596700297556e-9
1.7233502319205715e-12
3.647705103386287e-14
0.
0.
0.
0.
0.
0.
0.
0.
0.
0.
0.
0.
0.
0.
0.
0.
0.
0.
0.
2.3143878499018795e-14
3.3569609852597064e-14
4.875786026414758e-14
7.094263720420515e-14
1.0344387849478413e-13
1.5121938494664568e-13
2.2171161230516748e-13
4.490278792995001e-12
6.9363981981918744e-12
1.0223321486108897e-11
1.482150449808409e-11
2.117740284144012e-11
2.9936363078807936e-11
4.189548509560058e-11
5.791764049725471e-11
7.87181827378781e-11
1.0441872807071923e-10
1.3376462739473478e-10
1.0907583448622633e-10
1.1381458860094032e-10
1.0747419730764896e-10
1.0316408711635596e-10
1.2198976832674154e-10
1.5136409509284585e-10
1.9234258252157277e-10
2.6583621878548824e-10
4.1776835791667457e-10
7.518850341845228e-10
1.5505442019127478e-9
3.594774248968793e-9
4.771719210329982e-9
4.5601604492685265e-9
4.984322712909811e-9
6.064479515302122e-9
8.05303427513701e-9
1.162169915613073e-8
1.8424521574464982e-8
1.9351107894328094e-7
1.3678447633374138e-7
2.0186178686668547e-6
7.805355562960269e-7
4.4562562783699023e-7
2.606490415091534e-7
1.351536872480078e-7
5.366133997504938e-8
8.851146329658377e-9
7.652505972483642e-8
1.5781931774380867e-7
1.7568925293797066e-7
6.998948120245611e-9
2.5225374827566217e-8
7.838824456690467e-8
9.17420825788858e-8
5.671778480079393e-8
1.5124635609191175e-8
2.1202455656393862e-8
1.841115460117581e-8
1.4396018263099355e-8
1.2686548499575831e-8
4.9923099187489705e-9
6.5449572482485605e-9
1.8385595445534807e-8
3.820513524883439e-8
7.458301491927355e-8
7.610911977122362e-8
4.0595719211392724e-8
1.8018350395376013e-8
6.816441539143632e-10
3.064988589266248e-7
1.0971360950013665e-6
3.239881225227621e-7
6.120260211557829e-7
5.373027661875552e-7
4.7271682528146787e-7
4.0249096471632957e-7
3.512394539655649e-7
3.1025937445270177e-7
1.4779289522504564e-7
1.5810702401998453e-7
1.8544732683065869e-7
1.6828464461923244e-7
8.903224051036556e-8
3.043600331790136e-8
2.08279815641226e-8
4.801806757676537e-8
3.620270914974797e-8
3.178003869598964e-8
3.0113491990874746e-8
1.1661533589774473e-8
1.828881230567435e-8
5.995222594528432e-8
6.524561028625763e-8
5.416217243518314e-8
4.408580663300313e-8
3.316144052212709e-8
1.9796220123253397e-8
4.2351342636524296e-10
3.687114719019962e-8
1.1834551727336043e-7
6.022516696071296e-7
1.0362902208775577e-7
5.782909435407969e-6
1.508859836861906e-6
7.671680922946013e-7
3.7939758218027623e-7
1.5857541039215064e-7
2.471380834246604e-8
9.841537326305756e-8
3.0271562923731685e-7
6.645164833398594e-7
3.0792330435137824e-9
5.883025429199154e-8
1.4859997336235665e-7
1.7223302317300305e-7
9.406279827847656e-8
2.4175779859146617e-8
3.314043431052973e-8
3.704688629644514e-8
2.891366160468741e-8
2.6139308034092003e-8
1.469080855147354e-8
9.397748903439262e-9
3.477467313818534e-8
7.857445393509259e-8
1.5380075034229468e-7
1.0944142442074381e-7
6.606438605593537e-8
3.42808151793966e-8
7.51321296933861e-9
2.097089284845792e-8
5.532882529116506e-7
1.3673191994976775e-6
1.708110049839374e-6
1.4124937415169428e-6
1.027618964150679e-6
7.721032605705946e-7
5.308066345428909e-7
3.6244633709654716e-7
3.5784795376619364e-7
5.453229408551078e-7
6.773726362429611e-7
4.0782755874290025e-7
2.8413931450368984e-7
1.8789151769113955e-7
8.082993468754706e-8
1.5155598156061656e-8
5.529128735877547e-8
5.1413370252148266e-8
4.0044442472400445e-8
3.7449657302798e-8
2.743641710000028e-8
5.556907136175866e-9
4.437586076582458e-8
1.0578722264871917e-7
1.0275792803394577e-7
8.097890917941847e-8
6.106093344740378e-8
4.002538729859981e-8
1.4700308840562745e-8
2.2582297530707502e-8
6.63194796061578e-7
8.633234154074884e-7
3.635991505175564e-6
1.944341394335186e-6
1.2282916004978108e-6
7.813877661233815e-7
4.4032047950410955e-7
2.1253283584236595e-7
5.530159965119179e-8
7.25920548949401e-8
1.3808946409911998e-7
2.9238690101576665e-9
7.050364704719945e-8
1.281587213616198e-7
2.2580350366844293e-7
1.5296320069229787e-7
5.0718620576181064e-8
2.049953386866335e-9
5.331868950926236e-8
4.0738455350254384e-8
3.443146571982419e-8
2.9731817134603752e-8
2.2280696693183185e-9
2.8788976892331332e-8
6.817019438308188e-8
1.4030883600133673e-7
2.1939613107406929e-7
1.4325397250292602e-7
7.994727661344951e-8
3.550831919908853e-8
7.580239890430527e-10
8.112770269784454e-7
2.4716162390537293e-6
1.5761827814294982e-6
2.057582757652361e-6
1.6741073047972048e-6
1.3747919022612144e-6
1.028536268806799e-6
6.7924046459271e-7
4.1750206238347123e-7
2.794685071539141e-7
3.087582231360787e-7
3.4945517650307286e-7
3.670492441002216e-7
2.2025627669846888e-7
8.788460107524574e-8
5.4043409646310006e-9
1.2063709947378021e-7
7.923455400317557e-8
6.595746470019017e-8
6.39662022930114e-8
3.428145229319419e-8
3.221764101671652e-8
1.1537220418458696e-7
1.826534216248775e-7
1.5683051110648007e-7
1.3051561764492582e-7
1.0180895604560847e-7
6.485174486465215e-8
1.3749413885197136e-8
6.226608271560142e-8
1.5987071752047636e-7
1.4089947511710986e-6
7.199416213355846e-7
9.596531596957418e-6
3.3672202354424027e-6
1.8505971358439853e-6
1.0031677379605662e-6
4.6841205938724843e-7
1.4303215959058626e-7
1.1306382008019358e-7
3.7646131766892403e-7
3.7026381835614465e-7
6.993759983212852e-8
1.874785243592282e-7
3.1875155775584435e-7
2.112172922151391e-7
7.184170705463226e-8
1.2262229729162916e-8
6.529129285015835e-8
6.782165158221903e-8
5.670585506648651e-8
5.2585452553870076e-8
1.093537241227775e-8
4.9174400588822645e-8
1.232139828667377e-7
2.485393502333107e-7
2.856312238364872e-7
2.1197605654112081e-7
1.375830507713301e-7
7.463940832601322e-8
2.3863501401807004e-8
2.1313407164808072e-8
1.3900888906397159e-6
2.8702736780301797e-6
4.465249727938406e-6
3.859733025427866e-6
2.7277574454424054e-6
2.0150057130227107e-6
1.3071880481454174e-6
6.954295904872018e-7
2.6071029526771786e-7
5.332366919992906e-8
2.154167879578652e-7
2.380375998104962e-7
3.358278793374928e-7
2.8856825600560124e-7
1.3405012368901118e-7
4.501659739856739e-8
3.429554492806976e-8
9.851115216431645e-8
6.756295943183307e-8
6.180833256662431e-8
5.2110399794712847e-8
6.039197921900233e-9
7.468187020992794e-8
1.707271224214948e-7
2.366871299486755e-7
2.052875561059794e-7
1.6507809073702108e-7
1.149831470470974e-7
5.3566544876626776e-8
1.705961354841191e-8
1.4474812035201003e-6
2.0415574704278183e-6
4.85248973780243e-6
3.7425282466674284e-6
2.614474035034041e-6
1.8958070272466686e-6
1.2348216536337508e-6
6.951210037383138e-7
2.912702010615336e-7
1.7615670469472648e-8
1.5290202584247375e-7
4.0035689095614825e-8
5.137451821138602e-8
1.3444461251003817e-7
1.192502568803165e-7
4.5145086198252296e-8
1.4820353816720108e-8
2.7392218358829652e-9
2.077579684039872e-8
9.820078778160519e-8
1.2854874453150443e-7
3.839814206883346e-10
9.272806275947785e-8
1.5666335746902202e-7
3.0670357179372196e-7
3.209966396260768e-7
2.9817751447188404e-7
2.8861100728958224e-7
2.6571267206071894e-7
2.1045664513099677e-7
1.3899553920622026e-7
1.73587337573068e-6
3.7417334579063835e-6
1.7311257380310035e-6
4.1852189396418176e-6
4.725590709517317e-6
4.937012114870107e-6
5.672161475990301e-6
6.774699350016832e-6
1.123084407835879e-6
9.426349045746566e-7
1.2024605874223977e-6
2.2505871686051364e-7
1.784519207692662e-7
2.2452802140304407e-7
1.0994968327610249e-7
4.131777118079543e-8
2.87177705796329e-10
1.1167421571443131e-7
6.558872466322486e-8
5.6959508696066084e-8
3.171603385270126e-8
5.8508766544643306e-8
1.4125607796290893e-7
2.2843186245613017e-7
2.7222517040814076e-7
2.785407334389206e-7
2.708841400047343e-7
2.3100268985870493e-7
1.4874970653338596e-7
5.6509490202703406e-8
2.615059013487554e-8
2.6755562707881458e-6
2.1335359894083707e-6
5.5042340428462674e-6
5.812867218250746e-6
4.390342461259992e-6
3.5904714325972394e-6
2.819123909379815e-6
1.509787117033133e-6
1.0327153556443498e-7
8.238344604643153e-7
8.799857665076609e-7
2.5776735257840665e-7
9.304635830545019e-8
3.495013784585521e-7
8.161066314417702e-8
9.78014990514234e-9
1.0480268670873249e-9
9.435889148237809e-9
5.3447085331382205e-8
1.1954154605959256e-9
3.5842034767918138e-9
2.8803074951098367e-8
1.6037653616177022e-9
6.667355244317635e-10
3.466168735869098e-11
5.425353718551796e-11
7.218671320694425e-13
1.1468187237478948e-12
6.251976400743408e-13
1.258481098215339e-12
1.226813277516762e-12
2.1911747741872447e-12
2.306722137600158e-12
2.737580956462987e-12
3.319230314971899e-12
4.041588201331578e-12
4.9329421946345784e-12
6.039489903731607e-12
7.423032966881181e-12
9.165069950881745e-12
1.1374464555501605e-11
1.419884833145647e-11
2.2880551000530582e-11
2.213429370794017e-11
1.756248496451167e-11
1.8853964361507724e-11
2.828528434544599e-11
4.6264693035788536e-11
7.66584276037471e-11
1.2934939700310555e-10
2.2633169006091235e-10
4.195688209901641e-10
8.481497157411978e-10
1.960236248262405e-9
5.6677411943033065e-9
2.2620849716261198e-8
4.7356134465310827e-8
6.907922419107288e-8
4.67822735586232e-8
4.7260400691434354e-8
9.042213208163413e-8
7.520479137895482e-8
5.362641361792309e-8
4.332855008090464e-8
3.006022675523371e-8
2.453659938121845e-9
9.058779113948484e-11
3.0539325658161454e-13
2.9076725360446385e-14
0.
0.
0.
0.
0.
0.
0.
0.
0.
0.
0.
0.
0.
0.
0.
0.
0.
0.
0.
3.1103322019971727e-14
4.513372601098877e-14
6.5592078021449e-14
9.550595359319305e-14
1.9597295526390708e-12
2.838427390214871e-12
4.009138068036857e-12
5.657278377149818e-12
7.971532092957822e-12
1.123532430832401e-11
1.58392831234204e-11
2.2305957708072095e-11
3.130965868623167e-11
4.366922119591505e-11
6.027318058799237e-11
4.535799453133826e-11
5.138032052791373e-11
3.925946874749509e-11
3.912581963833849e-11
4.524465676294741e-11
5.4955989842664227e-11
7.209022805805082e-11
1.0431374982184048e-10
1.6426001835551575e-10
2.7750648650590543e-10
5.02474993067146e-10
9.871332876760204e-10
2.1486881960249933e-9
5.127073534230494e-9
6.319807247417153e-9
6.174211890806541e-9
6.882576561152074e-9
8.53142800599231e-9
1.1574407227893e-8
1.719773615051767e-8
1.8487709772418893e-7
2.754048815095666e-7
1.4429260870247559e-6
7.796063766758898e-7
4.91979569618663e-7
3.1901730570211543e-7
1.8575318758697295e-7
9.309905661464056e-8
2.6566351453248346e-8
3.162709331399319e-8
8.209283495360081e-8
2.180170503718687e-8
9.0388387588321e-8
1.1756563870145769e-7
9.193001046533383e-8
4.3982734804120576e-8
2.219672307201717e-8
3.154596481900524e-8
2.4340699429986405e-8
2.2114716209165977e-8
1.735738051169909e-8
1.350810641278666e-9
2.3758314805895946e-8
6.15813068550989e-8
8.092144779560724e-8
5.954754696492779e-8
4.243629720169707e-8
2.6929579732607946e-8
1.0483383452476116e-8
1.2139569712968132e-8
5.657734442316773e-8
3.3440219355715613e-7
5.464106114330357e-7
1.3214021425738027e-6
6.19771568476541e-7
4.0511951762659666e-7
1.3977391832877363e-7
1.3808543441617637e-8
3.4928888444651554e-9
2.421354790075605e-8
6.846303038517596e-8
1.7575607416168888e-7
5.207757090706971e-8
2.364093640683677e-8
1.792277922644599e-8
1.6222807615108825e-8
6.7117226441842446e-9
5.5655260928968945e-9
1.5085603944639776e-8
1.274657448428856e-8
1.0657766935214502e-8
9.59907296747426e-9
3.5056044054607103e-9
4.714972225210482e-9
1.5203150192206564e-8
3.452831900625558e-8
3.137692965879861e-8
2.185511224021707e-8
1.414821510723013e-8
7.121050294876451e-9
5.327701450306115e-10
2.225594810502788e-7
3.8765625058995656e-7
1.0837425686149761e-6
7.544838113280198e-7
5.281722091663744e-7
3.7269332043441346e-7
2.3683415786018247e-7
1.338753802683744e-7
5.994254043198637e-8
1.1512236833597576e-9
4.414848219238532e-8
4.491988223718339e-8
2.310243312095388e-8
8.795414308098213e-8
1.213483530987345e-7
9.164625180127704e-8
3.634106694598858e-8
1.7921743408664304e-8
2.8852543400041895e-8
2.1840544724776632e-8
1.9415139737165975e-8
1.3980237517886814e-8
2.9342119133913776e-9
2.046810518538833e-8
4.832115998931321e-8
1.0099882042834365e-7
8.317945343397607e-8
5.195498116599787e-8
2.9047549434899907e-8
9.665005624167299e-9
1.120160035913967e-8
3.569908579867796e-7
9.644634450965443e-7
9.022377777211613e-7
8.298534572040062e-7
6.213801645365027e-7
4.944112149984517e-7
3.9487862517969877e-7
3.3746892048777167e-7
1.0657479673075515e-7
1.1623328950873627e-7
2.0447930801814397e-7
1.5052335730505214e-7
1.667190028869203e-7
1.1157341117983109e-7
4.7771236064776044e-8
5.1085463511820764e-9
3.403401400423195e-8
3.2433218935715444e-8
2.5728443260188033e-8
2.3940859182746598e-8
1.7077300221126167e-8
3.2856079706599247e-9
2.7534557346733293e-8
6.684926190013383e-8
6.067445367475408e-8
4.710896142538055e-8
3.503513500692892e-8
2.25800156197996e-8
7.669274062764872e-9
1.507355225861349e-8
6.175498195798232e-8
5.047602704010689e-7
2.861102035278599e-7
4.21542528769335e-6
1.4494200559381405e-6
8.012837917593321e-7
4.395327617536591e-7
2.1186280336825173e-7
7.369752390871447e-8
3.1006988050984287e-8
1.447841223764257e-7
2.4440542904551176e-7
1.2121089196920622e-8
9.8670480607569e-8
1.786980219765901e-7
1.649907834057971e-7
7.494578442838773e-8
6.817141142969723e-9
4.822664727530542e-8
3.7773828148016793e-8
3.164658373303673e-8
2.8645273672578227e-8
9.106974369448855e-9
1.889946682796902e-8
5.4583935743152784e-8
1.22128482247416e-7
1.3024450915251872e-7
8.772749469218739e-8
5.489730101428693e-8
2.7477856486604804e-8
8.238310985770257e-10
3.22964305174114e-8
5.729630384635493e-7
1.1875929565752621e-6
2.2424312265991614e-6
1.4492775886563909e-6
9.867409820070052e-7
6.993269286072992e-7
4.589182437103591e-7
3.3651186417817076e-7
4.660666661609602e-7
4.1244472826522037e-7
7.2533099240605e-7
4.4815996975155e-7
2.8362110428537713e-7
2.0000918923951312e-7
9.42446522889905e-8
2.7503543166553226e-8
3.0226452340157063e-8
4.547046764327717e-8
3.390172344141946e-8
3.018755408992467e-8
2.5470742733750666e-8
2.109553683729854e-9
2.5660148051553685e-8
6.85595639278617e-8
1.0423264268206984e-7
7.974009480052134e-8
5.8550033132307266e-8
3.8595091214510685e-8
1.6810240842589005e-8
1.242570701260895e-8
5.643743437413391e-7
8.686907473011092e-7
2.754769471841756e-6
1.6854073135565573e-6
1.1176584756413536e-6
7.463693441416574e-7
4.447394554526188e-7
2.3490083953868216e-7
9.282641670261503e-8
1.4114793489733206e-8
7.153930311476311e-8
3.807725970626462e-9
7.241693756219471e-8
1.607872053136743e-7
2.2888890178588195e-7
1.341013224644298e-7
4.188686578940278e-8
1.0565340508475261e-8
5.543124097601315e-8
4.047668734146851e-8
3.5869747293560356e-8
2.830041660791795e-8
3.777416356772304e-9
3.6873284933938475e-8
8.518277909877898e-8
1.7371536599426124e-7
1.841414113005527e-7
1.1686992645436918e-7
6.628211155431255e-8
2.8131757542506082e-8
4.5376668546655645e-9
7.767444928521534e-7
2.238758459150057e-6
1.8844649077297246e-6
2.0672721031786594e-6
1.5971761833464827e-6
1.258392320738483e-6
8.936662476775364e-7
5.610433670305793e-7
3.3491686231325235e-7
2.5098453548003393e-7
3.6963815100692734e-7
3.166402717548675e-7
3.4436381195100455e-7
2.3615243664429726e-7
1.0130949613075134e-7
2.0296464826164604e-8
8.858481493701262e-8
7.196426845806142e-8
5.665155332433813e-8
5.3688931974677166e-8
3.633190143481462e-8
1.5286211862281843e-8
7.76304945516415e-8
1.6758612965718612e-7
1.5022155362493712e-7
1.2105367296138787e-7
9.294315770342731e-8
6.002584622154439e-8
1.6363898468327892e-8
4.967144284688032e-8
1.436170392234768e-7
1.1859513355456143e-6
7.159441004238932e-7
8.136662611193844e-6
2.9836972643223906e-6
1.6720738319634797e-6
9.279795426041733e-7
4.524250010222217e-7
1.6806051525882362e-7
3.627943762897039e-8
2.1726829014139966e-7
2.1719456564200324e-7
8.96021566641997e-8
2.1958766310106087e-7
3.290958950904942e-7
1.9753228521698223e-7
6.495119838206457e-8
4.061000587371171e-9
8.421781936252964e-8
6.679653258078222e-8
5.829797709355447e-8
5.2857635518702114e-8
4.9437357661468845e-9
5.620549744873997e-8
1.382538302982261e-7
2.640772165775485e-7
2.497633102457551e-7
1.8293699932403152e-7
1.1885763731243088e-7
6.376601865688614e-8
1.7189428770021066e-8
2.7058473919882458e-8
1.3225523678713434e-6
2.6619127165594134e-6
4.76690384903957e-6
3.693206758865428e-6
2.5252126532972345e-6
1.7978448174836963e-6
1.1094550317243307e-6
5.562048731942114e-7
1.8316171012392687e-7
4.852136291327148e-8
3.106365646186525e-7
2.3426732484552356e-7
3.045834561278482e-7
2.9468463670304346e-7
1.5058404060867839e-7
5.4478506502198677e-8
1.826932286036603e-8
9.37110245392795e-8
6.15803620656107e-8
5.390812468490038e-8
4.808120426658895e-8
5.2502635072366304e-9
5.0607349173911197e-8
1.27414335848111e-7
2.2609222271421648e-7
1.9597872884422382e-7
1.5142672670214882e-7
1.0341944188137749e-7
4.7841608497430766e-8
1.7515912284788e-8
1.2404916553445543e-6
1.8523505624002305e-6
4.263890725267076e-6
3.2275646934496393e-6
2.2768324092538186e-6
1.6487644784098298e-6
1.074663987859508e-6
6.23789925318805e-7
3.0581830620149645e-7
7.947263812740208e-8
2.7234733552912148e-8
3.82044283957856e-8
1.123670819384969e-7
1.9148355796610495e-7
1.3991886083727517e-7
5.088671517922484e-8
1.7128116880980976e-8
3.0851127679241332e-9
6.909613236608453e-8
7.641850480852108e-8
4.984580494181195e-8
2.6909664613770737e-8
9.439117680592785e-8
1.8611931061997347e-7
2.8717106409645804e-7
3.017420305042989e-7
2.9180675133946474e-7
2.6883672294699653e-7
2.1506101463143868e-7
1.428506430163695e-7
7.701078834389694e-8
1.8664420951522044e-6
4.360952681993574e-6
2.4827848810075016e-6
5.050084014451187e-6
4.792047703440442e-6
4.496132333079486e-6
4.419574762802759e-6
3.32197618985955e-6
3.562290980435274e-7
1.0482138677261291e-6
1.1253094388109595e-6
1.7333363373102305e-7
2.087221798621491e-7
2.855145043595126e-7
1.5160979040799412e-7
5.7280941915439235e-8
1.5232192050079655e-9
1.1730963860574217e-7
6.936694442110023e-8
6.175613411018415e-8
5.140223775499333e-8
1.6035285617992445e-8
9.623713637243268e-8
1.967310727580907e-7
2.946214335151374e-7
2.9187385737961914e-7
2.555344816681338e-7
1.8887929402381765e-7
9.540560803641613e-8
2.317759389948699e-9
8.127817097108234e-8
2.3507896525670163e-6
1.8323487756802761e-6
6.857858516872067e-6
5.3481783446453545e-6
3.6413845257312326e-6
2.645342057262749e-6
1.7241982537448321e-6
8.988058350603425e-7
2.0882772724598296e-7
2.932992236007761e-7
4.1347751282145657e-7
2.3901008193768537e-8
1.82182107705842e-7
2.0164556107677888e-7
1.1315669998609309e-7
3.260149922966275e-8
2.6471425409232628e-9
6.48268912970859e-9
5.157406159294796e-9
4.9026650260386845e-9
9.439403076950029e-9
1.702162883225223e-9
3.4461555620319502e-9
2.4213920701863066e-8
1.636214482962286e-9
7.261950910196696e-10
3.737424407016252e-11
4.891780466098157e-11
7.485530283953869e-13
1.1618240648219488e-12
3.908685015301678e-13
7.900873984493964e-13
2.193514149180918e-12
2.0673068765208477e-12
2.3370157377111694e-12
2.7647307652714057e-12
3.3257283924612262e-12
4.032635911379078e-12
4.915020257893239e-12
6.016660424561453e-12
7.397450814246222e-12
9.137978050843384e-12
1.5071215239258053e-11
1.369791065767789e-11
8.851602829124911e-12
8.130585917377838e-12
1.194276184427641e-11
1.909507267249043e-11
3.022007338822159e-11
4.776151789029394e-11
7.665945341273663e-11
1.2672975208621104e-10
2.187708941447045e-10
4.0117828623958827e-10
8.017682262252791e-10
1.824787048882388e-9
5.149366881179315e-9
2.0343751161681298e-8
4.734370779437737e-8
6.846244197864391e-8
4.747093794226332e-8
3.4458583529711403e-8
2.7348134217651393e-8
2.3441650015855855e-8
2.094266454832537e-8
1.886710047335849e-8
1.6773072109725535e-8
1.479090230699285e-8
1.3374326014132352e-8
1.2970743575987514e-8
1.409190419765664e-8
1.7265528477914695e-8
1.9082481141761243e-8
1.3666051056789029e-8
2.9006300629424755e-8
4.931086484445802e-10
1.5290779938534858e-13
0.
0.
0.
0.
0.
0.
0.
0.
0.
0.
0.
0.
0.
0.
0.
5.305411590372812e-14
6.756135578248509e-14
8.816211479554339e-14
1.186160132672508e-13
1.6215730482066782e-13
2.2371919344938222e-13
3.104394759215814e-13
4.3256108831787473e-13
6.047516822422433e-13
8.480078829308274e-13
1.1923947827912417e-12
1.262507604430182e-12
6.111332869484173e-13
4.913111435603151e-13
5.653270633564944e-13
7.808108977695865e-13
1.092314712741621e-12
1.5143927213760732e-12
2.127809139580224e-12
3.062909916436278e-12
4.517341863274734e-12
6.8031390085654216e-12
1.043000934705017e-11
1.6252420724060125e-11
2.573883871754756e-11
4.1484819057295084e-11
6.823696786209869e-11
1.150540415387005e-10
2.0019683235566409e-10
3.631997245808335e-10
6.979970464731102e-10
1.0437011277570906e-8
3.118813505575141e-8
2.79771087556406e-8
8.692639056395453e-9
3.813173014812139e-8
5.8639748738098965e-8
7.518296785161651e-8
8.880801706210199e-8
9.842447090638048e-8
1.0262273219432754e-7
1.0102204013296681e-7
6.273317822057418e-8
3.4556964445585816e-8
1.5810983094049056e-8
2.129302628313179e-8
2.004948722992319e-8
2.095104623447093e-8
1.8126011517370596e-8
4.638293773266254e-9
3.672129231353e-8
3.721369466354603e-8
3.3175293036566725e-8
2.9769807815465656e-8
2.5901773709294564e-8
2.0411806948558563e-8
1.003585641526079e-8
2.4974400084204823e-8
3.713665234009285e-8
3.0605096269028615e-8
2.8003524726901488e-8
2.706940406793542e-8
1.546690573488224e-7
8.623640171808838e-8
8.003966032036773e-7
2.1052528332210867e-7
9.499158722276004e-8
3.402884113991142e-8
3.36486088006947e-9
4.743987237829299e-8
3.1120369269793284e-7
2.3638176613862634e-7
2.0077849638304333e-7
2.82102215637152e-7
9.62715764427079e-9
4.386237076601515e-9
2.3536825961296327e-8
4.0732456941233126e-8
3.089061163594467e-8
1.4782273755794772e-8
6.342847580431185e-9
8.744117849657033e-9
6.3517928274009365e-9
5.467908342973745e-9
2.9206767498087324e-9
2.0384650862719666e-9
6.339249866464076e-9
1.2409718526137124e-8
2.2409475600395404e-8
3.764316072792926e-8
3.127769641435129e-8
1.3086364159722145e-8
1.6686761789195364e-7
5.219001953968765e-7
6.32993561744245e-8
1.309340343895946e-7
1.5767128708609925e-7
1.5729429528505212e-7
1.4603278079083744e-7
7.095686907642784e-8
7.748114008600873e-9
1.1320324039440513e-8
2.394738528905725e-9
1.9547065351880866e-8
8.824207482264755e-9
1.700128699228178e-8
1.2676356730931443e-8
8.177535193466937e-10
1.894657130621377e-8
1.9816627162983835e-8
1.5778235645823787e-8
1.4688091040107978e-8
1.1023698627576881e-8
9.411380401445242e-10
1.5436442161292016e-8
3.644197394309589e-8
3.110035519481822e-8
2.45759362580886e-8
1.8601703298816367e-8
1.2397849419923225e-8
5.200102873155999e-9
5.0438675529100854e-9
2.4638590243895482e-8
3.0625463149899176e-7
8.653188096144306e-8
2.9564874634963464e-6
9.418960554253856e-7
5.121861865293574e-7
2.778981387101945e-7
1.3165976732952512e-7
4.0469113157075454e-8
3.384579826376681e-8
1.2768621478734233e-7
2.64561754906537e-7
1.0731653685963988e-8
5.3340604845883756e-8
1.1297370261368124e-7
1.1564500255329647e-7
6.76050445903749e-8
1.2790095918457832e-8
3.2975695401584464e-8
2.5697039827294675e-8
2.113918934868762e-8
1.9109332867576745e-8
7.231874230846863e-9
1.097150764908295e-8
3.3093544428755775e-8
7.511077179781638e-8
9.439971114791409e-8
6.262228553745617e-8
3.900669101465126e-8
1.9606255822716503e-8
3.245202305426124e-10
2.528998649580996e-8
3.652831417208213e-7
8.173002936310516e-7
1.2062259840106589e-6
8.356655770473143e-7
5.880031587110907e-7
4.5595446360873864e-7
3.6986623518418527e-7
8.429188824169962e-8
4.863032395341677e-8
9.720810921741958e-8
2.0066984873393927e-7
1.0689439300537305e-7
1.0236230511669488e-7
9.165717165124678e-8
4.49607154016041e-8
1.017540052175205e-8
2.1845127341349568e-8
2.8130899554638534e-8
2.177063630007481e-8
1.9562404160022215e-8
1.5985320503757202e-8
8.803095704194375e-10
1.667323312122383e-8
4.47988087816665e-8
5.921281795752181e-8
4.489062787242031e-8
3.2811449587489475e-8
2.144362268252723e-8
9.145736480218924e-9
7.349071114466644e-9
3.719668791785992e-8
4.294276645854765e-7
3.397957766313606e-7
3.322210984691289e-6
1.318479490151427e-6
7.610489779366115e-7
4.396629390633994e-7
2.246618937994485e-7
9.043149168445178e-8
7.3648563207280665e-9
1.0339302796099949e-7
1.8058913114859348e-7
1.572128302159818e-8
1.0717940969704846e-7
1.747426057671375e-7
1.5157665162701838e-7
6.719868023706833e-8
2.2210235545486233e-9
4.700320187339893e-8
3.562046691498525e-8
3.06260061494624e-8
2.7080257633441196e-8
5.787273886255291e-9
2.1909564694367966e-8
6.055491160753607e-8
1.3189232015861115e-7
1.1031616010124834e-7
7.535797855978742e-8
4.744520517049853e-8
2.2686459931682038e-8
3.453757531268128e-9
4.654142579701095e-7
1.175056255238382e-6
1.2870983830055064e-6
1.110529387665778e-6
8.202183280769977e-7
6.302347080301433e-7
4.5485505514422106e-7
3.5487138305472414e-7
4.1232603976173066e-7
2.8930527626314307e-7
4.119396626249613e-7
7.943214123708668e-7
3.810103340291411e-7
2.2435874995785736e-7
1.5556466285705453e-7
7.270844433352375e-8
2.1151714053556985e-8
1.9920946562416764e-8
3.152488680089204e-8
2.3048570697639846e-8
2.011029971971347e-8
1.594077027206274e-8
3.9001064684132737e-10
1.7164168203500203e-8
4.161439771661954e-8
8.73546604817858e-8
8.558366413846857e-8
5.583367776790868e-8
3.255657059306889e-8
1.1910642625497841e-8
1.0861058147794558e-8
5.018961251516946e-7
1.0816493575487617e-6
1.8926683858878113e-6
1.5269609627535965e-6
1.1073332101188385e-6
8.078863277823413e-7
5.289010557289871e-7
3.098710336237096e-7
1.5590472022964467e-7
4.3348705739512684e-8
2.7414865980017885e-8
1.4832898499691431e-7
2.7498759318359074e-7
2.68541355620706e-7
1.3150738570091059e-7
2.8158395050462514e-8
7.513734261959275e-8
6.886667824107353e-8
5.693458103488235e-8
5.424335825638583e-8
3.177626785640981e-8
2.1507673189933587e-8
9.005626892611897e-8
1.8095982676978019e-7
1.4728374830613478e-7
1.1349032404769673e-7
8.195258238192104e-8
4.985351075118708e-8
1.4421534842334596e-8
3.25277101095608e-8
1.0950290054436839e-7
8.884597604004612e-7
9.561268079576124e-7
5.29211327502044e-6
1.9540991528462384e-6
1.1533474588653655e-6
6.828480507470637e-7
3.8115281188849243e-7
3.2185923177341553e-7
4.222584040160919e-7
6.843983121395083e-7
1.5740720994690477e-6
6.416979479203719e-7
2.9420011014774166e-7
2.2089934724600612e-7
1.398660230200419e-7
5.5520116517016286e-8
5.2688996386528896e-9
4.319493305341575e-8
3.4375364124247364e-8
2.720095983193734e-8
2.4890774022325683e-8
1.2584462764726756e-8
1.0100865891684753e-8
3.5048752495803535e-8
7.959264241531763e-8
1.199651089579768e-7
8.480391584360336e-8
5.516747441387878e-8
2.9268162399739153e-8
2.5231436380528054e-9
3.2466564229867975e-8
6.564649239243009e-7
1.090856955765493e-6
3.0652219291234967e-6
1.9829582584862646e-6
1.332495945508005e-6
9.056594450314994e-7
5.497730712478697e-7
2.974292349400924e-7
1.2728881941519353e-7
3.1621937742844526e-9
5.825151982081502e-8
1.399108949063627e-7
2.936955623939447e-7
3.0890483759848134e-7
1.4901676959238832e-7
3.984567675445438e-8
5.7434101777692454e-8
8.00728238631906e-8
6.351127831474828e-8
6.009191908907301e-8
4.193730904870352e-8
1.5587996134131564e-8
8.47420622438386e-8
1.9725352169069937e-7
1.9158783499672735e-7
1.4698042781696738e-7
1.0595443494152775e-7
6.620146506055525e-8
2.6625555973552316e-8
1.7789705619592982e-8
8.978043110776454e-7
1.6800341611718305e-6
3.6651157428335927e-6
2.2987028009667967e-6
1.5326957642782612e-6
1.046450712043889e-6
6.291138514512746e-7
3.4868912703424124e-7
2.3436613367285804e-7
4.375192087001296e-7
8.627461802155917e-7
8.71179990585529e-7
3.209354007973465e-7
1.8480871242958503e-7
1.9086474083929053e-7
1.1852931147323522e-7
4.5345829590272846e-8
3.4042319433352794e-9
4.8798430006714605e-8
3.330013188383286e-8
2.6601694477195675e-8
2.385942594454052e-8
7.012121060737389e-9
1.5939752386227952e-8
4.11021007669477e-8
8.519114572460849e-8
1.5592070261979387e-7
1.2661338844934788e-7
7.494110894922515e-8
3.361564930463785e-8
3.5979937515323743e-9
7.95900654503194e-7
2.023760977322332e-6
1.7436870422302186e-6
2.038945788019745e-6
1.6733088748288841e-6
1.3729195713575908e-6
1.0307208079362894e-6
6.940474229293792e-7
4.277515369135882e-7
2.3260613306742114e-7
1.0287371438005008e-7
3.7665800272411464e-7
4.926848944475665e-7
2.850837849058221e-7
9.841762152813472e-8
6.652336927999103e-9
1.4698351057623727e-7
1.080752707499417e-7
9.882788366652564e-8
9.373386497165397e-8
1.8119580060448415e-8
9.953788593580929e-8
2.5223520586483473e-7
2.5962397745447475e-7
2.2058320907461325e-7
1.7992242041914862e-7
1.3107361535410364e-7
7.670069900833071e-8
1.9093919445855084e-8
4.757475560046636e-8
1.356915810409626e-7
1.768259620727215e-6
1.3320463169544892e-6
0.000010543368048810393
3.7293697301827854e-6
2.0860107855816136e-6
1.1239700616045633e-6
4.945113684129066e-7
1.3256697931565853e-7
1.342720216600686e-8
6.79148217528466e-7
1.2420488265266764e-6
4.4655644364513106e-7
2.07980026040576e-7
2.2159005219074503e-7
1.8882174905344011e-7
8.71209551415091e-8
2.6893503571283697e-8
3.317446434124066e-8
5.2719895267859295e-8
3.7539915160762016e-8
3.3520807152895595e-8
2.387013643333737e-8
8.064499094417557e-9
3.978729642726222e-8
8.798853983248568e-8
1.7397111073677966e-7
1.795052989980125e-7
1.2015406456613366e-7
6.696058807461703e-8
1.7892237848846102e-8
3.275913474081714e-8
1.0719183363469795e-6
1.973510377200796e-6
3.2785608564380424e-6
2.868295751329582e-6
2.1282989626505724e-6
1.6143234347324722e-6
1.1103505628745611e-6
6.849724921025819e-7
3.769921461033154e-7
1.586443873366118e-7
3.646666011015778e-8
3.2588015718703884e-7
4.796115162001989e-7
2.9411626850807345e-7
1.0390130063657112e-7
1.774568556637715e-8
1.0777495513757748e-7
1.1452495802500214e-7
1.0000831738423381e-7
9.713265173640673e-8
2.0296845849964697e-8
1.0605839929210128e-7
2.579156725691831e-7
3.1739195068520025e-7
2.8446842854288726e-7
2.434450946715198e-7
1.8631728525568077e-7
1.1889203235949485e-7
5.3686505165418944e-8
8.550435375857627e-9
1.8451525312199876e-6
2.864537542690335e-6
6.73576858281117e-6
4.802721566895263e-6
3.1474571868113808e-6
2.1568793687145457e-6
1.2335944686876592e-6
4.78490865888502e-7
8.516902276401913e-8
2.999422809537643e-7
1.2904914702593846e-7
6.339620702055373e-7
1.8732892794583624e-7
7.613824084046982e-8
1.1006720321634943e-7
1.2014351477106958e-7
5.710798463899905e-8
1.8692477772349483e-8
1.597093842434126e-8
4.4827564807665214e-8
3.094445148764379e-8
2.7944987939758444e-8
1.3126605210470306e-8
1.9218084699775234e-8
4.830403593469245e-8
9.224029002227496e-8
1.649432585039223e-7
2.232530201167136e-7
1.7571531857383904e-7
9.841501385645585e-8
3.209459909147058e-8
1.2986859735726813e-6
2.7708806103005165e-6
1.366260698928164e-6
2.5328508432892787e-6
2.418589414058368e-6
2.2707386544437796e-6
2.0664889489509306e-6
1.7109919653052006e-6
1.225347990602982e-6
7.028951462368164e-7
2.524550008916566e-7
5.231309750408746e-7
3.6139060139339126e-7
1.41671806082826e-7
5.084091738885904e-8
1.654125153835838e-8
2.132763669192536e-7
1.6376009843735852e-7
1.3239804976562939e-7
9.507472867687679e-9
2.239755723578568e-7
4.100860068777178e-7
3.9174614681821376e-7
3.688441186442004e-7
3.656855767892577e-7
3.544352439652457e-7
2.999176681703356e-7
2.0616685398357277e-7
1.0964057315730509e-7
2.323282718083866e-8
5.952190805658917e-8
4.332092650870489e-6
2.1983988696352176e-6
0.00001142285388105959
8.453793132031465e-6
5.333495435156758e-6
3.6284467659256854e-6
1.377776170996146e-6
1.1442090036677558e-6
2.2643434547436326e-6
2.4977796972230466e-6
1.160768260765536e-6
2.4798229413491915e-7
5.130280586704795e-8
1.668060388879259e-8
5.8975169964478064e-8
6.186622209753914e-8
2.843024086475647e-8
8.291936846835397e-9
2.3065672404744322e-8
4.128602638653082e-8
2.9132620535646687e-8
2.0529683370806928e-8
1.967962002738637e-8
5.407422738796649e-8
9.777449494070934e-8
1.6100925308575063e-7
2.2335184657267283e-7
2.428223487344283e-7
2.0799711462819624e-7
1.329063034968151e-7
5.6909469077576344e-8
1.6468018646964758e-6
2.1658429274332333e-6
1.72104938782793e-6
3.036007284796079e-6
3.0451238274704404e-6
2.9636036221701606e-6
2.900304491534173e-6
2.6717965042177476e-6
1.855096849179334e-6
5.708941316725278e-7
2.115541623127463e-7
3.707746785345256e-7
5.924106350252527e-7
1.5755018795330056e-7
1.237158565308755e-8
1.4599679856463532e-9
7.457274735491096e-9
9.670296063147234e-9
4.934568365680938e-9
1.8374799634931405e-9
4.873620460976574e-9
2.8372879673536272e-9
7.891996950927066e-10
2.1372214666231615e-10
3.389247696314213e-11
2.1082976437060343e-11
8.239582692065542e-13
1.2365932859279357e-12
1.5071850684985019e-12
1.5940116828336324e-12
1.9367458936924326e-12
2.01558588927961e-12
2.3912111073368773e-12
2.898953092364375e-12
3.5266387232806147e-12
4.297243136035018e-12
5.249481471070204e-12
6.434946728222001e-12
7.92103659195947e-12
9.796926736242675e-12
1.2182437232571857e-11
1.524094519283201e-11
2.4552028597172845e-11
2.4184098898808842e-11
1.9950977861785227e-11
2.198675645755736e-11
3.3167313181671416e-11
5.4581519829086274e-11
9.14232930322268e-11
1.566680607282032e-10
2.799605764085035e-10
5.343713538305531e-10
1.127633892322263e-9
2.7920759910773195e-9
9.08893781905477e-9
3.479209961477325e-8
5.495418753793159e-8
6.17842441605728e-8
4.339095757616078e-8
5.6522913028416584e-8
9.211897360626017e-8
6.226445428419157e-8
4.6541036209493884e-8
2.9605339783139907e-8
2.118126732105826e-9
8.579822557556633e-11
5.617893789189975e-13
2.3901519470335948e-14
0.
0.
0.
0.
0.
0.
0.
0.
0.
0.
0.
0.
0.
0.
0.
0.
0.
0.
0.
3.128310703630027e-14
4.540540474751843e-14
6.600663328557662e-14
9.614446170195419e-14
1.4037419361931087e-13
2.8574571786574193e-12
4.250244376640507e-12
6.109208152851939e-12
8.717528628480867e-12
1.2358855959531315e-11
1.745603978395717e-11
2.4575180586681834e-11
3.4434409069708045e-11
4.78794940085939e-11
6.57745200597587e-11
8.872685607048703e-11
6.699154396954863e-11
7.529938380081751e-11
6.216016091979625e-11
6.098789114944484e-11
7.123145479852963e-11
8.661291603806692e-11
1.1115203954154207e-10
1.5773350464754706e-10
2.4907116461119277e-10
4.3256835058641923e-10
8.254433926962108e-10
1.754226382441404e-9
4.135510488677181e-9
5.742965932739373e-9
5.500793349081523e-9
6.021454288513986e-9
7.347922234303889e-9
9.81072445118159e-9
1.4294715688617995e-8
2.3036164435585133e-8
2.1123637683050004e-7
1.6983998619155573e-7
2.1334895267703387e-6
8.396478514661923e-7
4.807761795013572e-7
2.81646587016712e-7
1.4642256486784036e-7
5.9101603421434756e-8
6.948439669828857e-9
7.665497152676237e-8
1.5565461049720163e-7
2.827697500272224e-9
6.458980781080592e-8
1.0978022321087381e-7
1.0027359534672737e-7
5.5609223375623285e-8
9.655568256690286e-10
3.145296281914187e-8
2.3467055686739746e-8
2.01518001149956e-8
1.772980042959272e-8
3.826145150870471e-9
1.4387980961543187e-8
4.003092152169295e-8
8.811284707863722e-8
7.188348721440553e-8
4.929087748357796e-8
3.128880027388631e-8
1.4750153728392135e-8
4.215669021487938e-9
2.840909112525244e-7
7.350652057787764e-7
6.461535838482151e-7
5.786437069586119e-7
4.3148292468277416e-7
3.5315600112170944e-7
1.847759318948733e-7
1.0093151099386958e-8
1.4013732331797803e-8
4.76747922765804e-8
9.991801776051656e-8
1.8308087184925633e-7
7.708085869434212e-8
5.6738278646251845e-8
5.350064811365591e-8
2.8435637282692112e-8
7.356461614739163e-9
1.1157786763282235e-8
1.6673678331712053e-8
1.273426438394295e-8
1.1062601561217192e-8
8.722675095306981e-9
1.5546702806283168e-10
8.51800881804125e-9
2.1170634540750556e-8
4.499977503451196e-8
4.258162956564101e-8
2.7275196909709985e-8
1.573943347713337e-8
5.8169040598681945e-9
4.852084751160746e-9
2.8034529831497845e-7
5.794687982390913e-7
1.2231047805420784e-6
9.311753330521943e-7
6.662761704594913e-7
4.795121868281382e-7
3.102200418423574e-7
1.7884785291009768e-7
8.481900514459544e-8
1.210567881646404e-8
4.156732850420925e-8
7.454015808372544e-8
1.5570233598154546e-7
1.6668994202359314e-7
1.064501978885906e-7
3.2250895049485496e-8
4.9612644005482614e-8
4.222314042420309e-8
3.457767723590001e-8
3.2546071702295456e-8
2.001728838060523e-8
1.084458336056905e-8
5.018149130365453e-8
1.1210292025356252e-7
9.12433751115551e-8
6.945498455857617e-8
5.0201112919725795e-8
3.069052560507159e-8
7.607169828702172e-9
2.8242246482915034e-8
1.0310002136555066e-7
4.949888449193749e-7
6.036094990440853e-7
2.5797699515218932e-6
9.66988708061671e-7
6.109881978804543e-7
4.4293248448393715e-7
8.195934081133182e-8
2.114207926202547e-8
6.023499464490305e-8
1.5691688645231036e-7
5.975027028011371e-7
1.3318315082487448e-7
8.492667027509001e-8
8.347500348768802e-8
5.562657098581382e-8
2.1769054835624825e-8
2.3534924982883307e-9
2.0810943052499676e-8
1.789902529022679e-8
1.4439124695142366e-8
1.3134510221747611e-8
6.267477305210358e-9
4.997703787917109e-9
1.776289244326339e-8
4.109193127297684e-8
5.478891995885072e-8
3.7583275752847865e-8
2.4122734134222834e-8
1.2636857362861111e-8
9.004655952323911e-10
1.4727448982529882e-8
3.4396771256445766e-7
5.236300747089066e-7
1.9539535094885805e-6
1.1444470439227415e-6
7.473584985522415e-7
4.929988216936437e-7
2.907465620022463e-7
1.503136999329729e-7
5.2918605682903805e-8
2.5509853824233687e-8
7.998781016843823e-8
5.282031082747356e-8
1.481141667474558e-7
1.8298073708196565e-7
1.2850537370607616e-7
4.6840135702602575e-8
3.517656874703874e-8
4.653962198700937e-8
3.6378425667996404e-8
3.343609494796696e-8
2.5245578483441475e-8
3.944114153083632e-9
3.8714225690269086e-8
9.836203020779974e-8
1.1496800939325648e-7
8.524344339878671e-8
6.072128940289161e-8
3.8113575890889706e-8
1.4519449496753938e-8
1.609147214818973e-8
4.6136318023930755e-7
9.350565175305081e-7
1.6606038063592835e-6
1.062321003334021e-6
7.315891779688359e-7
5.380398823126948e-7
4.02480441720029e-7
3.376713438571985e-7
1.2010491125842236e-7
1.7111813483487032e-7
3.513653683225477e-7
1.0661424392159197e-6
3.209841322072262e-7
2.3078858215742301e-7
1.5147756286909763e-7
7.835337128766509e-8
2.6534129988396724e-8
5.547487578554919e-9
2.5008989872799536e-8
1.8591348346309162e-8
1.527580437533129e-8
1.3285266339322317e-8
3.0073937977891463e-9
8.916943336818211e-9
2.3187766677862277e-8
4.935774506642793e-8
8.344764519256915e-8
5.463538742625347e-8
3.126801324538321e-8
1.3211250616285536e-8
4.026684264978504e-9
4.0568505329954714e-7
1.0434491328788727e-6
1.2122918181158195e-6
1.194779603809463e-6
9.308901469909858e-7
7.219108297041862e-7
5.054945166965228e-7
3.179607956318669e-7
1.798105585105877e-7
7.897379318827351e-8
9.656366169842057e-9
1.6342581260076056e-7
2.6051814046144363e-7
2.3217296085453738e-7
1.1145316209626068e-7
1.1414092359982117e-8
8.039527700383294e-8
6.208560770764854e-8
5.368053657722812e-8
5.111757015939723e-8
2.23862486463698e-8
3.077248646107582e-8
1.0543496829723634e-7
1.4861104713180007e-7
1.1906148233581419e-7
9.329619415795521e-8
6.765820134266039e-8
3.979623119764294e-8
5.807164030887793e-9
4.618179970060223e-8
1.417738049698479e-7
7.990423359594979e-7
7.419260117252768e-7
4.960587656878909e-6
1.6111633937783373e-6
9.367991353591753e-7
5.581060899436351e-7
3.7246113765856784e-7
2.5333237099258796e-7
1.9651453543877272e-7
4.9555050773315e-7
1.4949446287008086e-6
5.504353082848738e-7
3.208996732340234e-7
2.0929792380197517e-7
1.3227424904930273e-7
5.360728004193165e-8
8.765394339054005e-9
2.967009066261085e-8
2.7488543678243456e-8
2.1229223209010355e-8
1.9147546180518025e-8
1.139830032185252e-8
5.360002325759419e-9
2.2671221709576847e-8
5.2200747640777176e-8
9.8836973499155e-8
7.158968635664438e-8
4.546762957064806e-8
2.431705200210009e-8
3.8785606099405546e-9
2.1674508010580705e-8
5.128136631890456e-7
9.317674307887025e-7
2.3079653266155003e-6
1.5867321189530976e-6
1.092345506646167e-6
7.580673326360258e-7
4.712214746704603e-7
2.6294757057654233e-7
1.2182265728660518e-7
1.9381886316704386e-8
3.87012153881202e-8
1.2713026920096587e-7
2.543024775686763e-7
2.6700278070007243e-7
1.380605150924342e-7
3.5017459104467365e-8
6.436092552035878e-8
6.856670832656325e-8
5.558830834684557e-8
5.282070618118485e-8
3.431096995902132e-8
1.624859282134457e-8
7.857442777780374e-8
1.7575004509698265e-7
1.535934272906186e-7
1.1785714259654531e-7
8.516363592702705e-8
5.294846548123998e-8
1.9151459662405402e-8
2.247367739101083e-8
7.439264378404844e-7
1.343915570729785e-6
3.1811862936643833e-6
1.8423476302523592e-6
1.2115293944960941e-6
8.17985840799759e-7
4.955539911958679e-7
3.0478153586937986e-7
3.448424917691849e-7
7.735768946237841e-7
1.2723539408405524e-6
9.484263810015095e-7
3.816787212262484e-7
1.8908978636639593e-7
1.760616331971939e-7
1.1606068399062478e-7
4.5738461958722116e-8
5.022855740379682e-9
3.660087481193139e-8
2.732121518187182e-8
2.1420663285319464e-8
1.9086183591756363e-8
6.946730397947275e-9
1.0595196427320844e-8
2.904998618198882e-8
6.084994768686557e-8
1.1753161518100778e-7
1.0358687982270572e-7
5.928756400980459e-8
2.6157940983165325e-8
3.156167832202268e-9
6.236059378142384e-7
1.664563669225018e-6
1.378084252220259e-6
1.6109546217889497e-6
1.329489887118285e-6
1.0874787375978293e-6
8.101538266784396e-7
5.439355900611672e-7
3.385531697365114e-7
1.914718660370966e-7
9.436108981435644e-8
3.126315054796932e-7
4.1797915940485137e-7
2.702112477523207e-7
9.745476864344301e-8
1.2983198313788083e-8
1.2569195301405424e-7
9.375306854831638e-8
8.588919021574294e-8
8.08060044617194e-8
1.74272822780703e-8
7.990413482069858e-8
2.1015118702269093e-7
2.0887140275719538e-7
1.7489092339959522e-7
1.4097438554805564e-7
1.0229948652780554e-7
5.908456580585536e-8
9.918681772362607e-9
5.414852865328815e-8
1.495549810909954e-7
1.3955087220407454e-6
1.0554527602774684e-6
8.98669566130748e-6
2.8582003086332603e-6
1.5803926686070622e-6
8.401977127975249e-7
3.819696616882834e-7
1.5708631294328673e-7
3.746851654571808e-7
1.241057119873674e-6
1.2657472860419343e-6
5.582831837770052e-7
2.3646211298982182e-7
2.1460530246806648e-7
1.8211240522667605e-7
8.652815302656272e-8
2.639513835509092e-8
2.916972293019988e-8
4.258358898081262e-8
3.078790962269956e-8
2.708227074455432e-8
1.9576041563549975e-8
4.578803099480161e-9
2.858823423748173e-8
6.50241549126287e-8
1.3419433159496722e-7
1.4171006956064415e-7
9.032516729400149e-8
4.895929707288431e-8
1.1354271651871308e-8
3.044447780532108e-8
8.152171079120805e-7
1.5601056231416265e-6
2.771312169122604e-6
2.266198754540357e-6
1.658584258760338e-6
1.227326961274536e-6
8.193680964422392e-7
4.969945827981271e-7
2.7560611788557497e-7
1.254303307724793e-7
4.6782778957542336e-8
2.780234122673784e-7
4.3354442048244164e-7
3.0815760242205186e-7
1.1210503325805757e-7
1.5854346066729165e-8
1.1396669247345441e-7
1.0239224907368325e-7
8.926876590183715e-8
8.744798187620066e-8
3.288123330999515e-8
6.747146794078283e-8
1.9578425298635458e-7
2.6356029011468144e-7
2.2677041242990432e-7
1.857361832775439e-7
1.3803368915636645e-7
8.621920881281865e-8
3.429525505828449e-8
2.077539773058342e-8
1.3844119832917177e-6
2.250921626355206e-6
5.96385635463389e-6
3.585231775544472e-6
2.2931446587560787e-6
1.503653432980751e-6
8.322740272668477e-7
3.5560466928068515e-7
6.107716207331e-8
8.183446196868269e-8
5.66454490223828e-7
9.064820036942862e-7
2.789602153917842e-7
1.2012899164824426e-7
1.4967480250421234e-7
1.4285193604227242e-7
6.631342716110328e-8
2.0659843336722696e-8
2.5745865723134795e-8
3.966537013914266e-8
2.8039008220800078e-8
2.4744425485432596e-8
1.4608705847636515e-8
1.0411248163455567e-8
3.324738016159413e-8
6.742280074054014e-8
1.2940151350787412e-7
1.9661082370658126e-7
1.3037694401728536e-7
6.187344048896958e-8
8.442550350632394e-9
1.0232370462206067e-6
2.5017266175714406e-6
1.352212293385014e-6
2.0868933201279284e-6
1.8940414975267184e-6
1.6945371975513377e-6
1.4186552661968801e-6
1.0720145693028673e-6
7.440327402998512e-7
4.780558697011433e-7
2.737786478789749e-7
5.462537182689624e-7
4.739896696668402e-7
1.9573302151419852e-7
6.222733692907842e-8
4.405474262053734e-8
1.7691080325597335e-7
1.3400262814802638e-7
1.3395884934476316e-7
8.397999258729879e-8
9.354974364101474e-8
2.7974522357174653e-7
3.298910496189495e-7
3.081220130386696e-7
2.872613372328353e-7
2.5218522100985333e-7
1.90451147679495e-7
1.1520432412170058e-7
4.0397915208651755e-8
3.520591645333819e-8
1.2152766140522182e-7
3.0197164253120713e-6
1.7475862923263682e-6
0.000013456344376258361
5.922909463772813e-6
3.332195706454751e-6
1.801864270874738e-6
6.317173692773473e-7
2.989653892704504e-7
1.2384660521715576e-6
8.574092757797038e-7
2.802554588602499e-7
2.548724615376632e-7
9.449740387531229e-8
9.451819181612812e-8
1.6613147636848527e-7
1.1537169167661475e-7
4.7568274903048865e-8
5.782500376130771e-9
6.430972473316339e-8
4.012519734469787e-8
3.2575532346904e-8
2.8185766529707515e-8
2.2331909038969307e-9
2.9758155789260374e-8
6.624998792038365e-8
1.3028077183901392e-7
2.3091971765602205e-7
2.1356492784068371e-7
1.2480730302616143e-7
4.7037755326105433e-8
1.6718197267105386e-8
1.3697856802755067e-6
2.4154977500739838e-6
2.498442857833421e-6
2.9638731180309423e-6
2.483414564334416e-6
2.1137093006393e-6
1.6812476235872259e-6
1.196833769520579e-6
7.635038168837068e-7
4.136894867262654e-7
1.5297838786829317e-7
3.7853478153836193e-7
2.9757362618433936e-7
1.1717171816528103e-7
4.273009025220054e-8
2.1174158827994403e-9
1.1720866801111366e-7
2.2507689070125812e-7
1.7058814938033442e-7
2.5729276680944663e-8
1.9997481258900588e-7
4.0360538549866464e-7
3.8340378391426366e-7
3.4808820527564516e-7
3.461008939154553e-7
3.493040841500125e-7
3.2502030994429037e-7
2.544923108427428e-7
1.6323656295976008e-7
7.739110820992347e-8
3.2553263233684757e-6
4.025305082351695e-6
6.421200769429969e-6
7.977543356668652e-6
6.076202697630101e-6
5.233864307399707e-6
3.9952737488453894e-6
1.638501391684533e-7
1.8997962856980223e-6
2.45584461318556e-6
2.627282524499198e-6
1.0424693743768353e-6
2.649732472679032e-7
3.9017377305624697e-8
6.481799506830744e-8
3.232928768291977e-8
1.6780768206387127e-8
1.5646114478216376e-8
6.584916942174473e-9
2.0993972860881456e-9
3.2204341773672212e-9
1.2603331192515078e-8
2.1128830355892532e-8
2.672331851446343e-8
1.9379188131881483e-8
1.2948863060665274e-8
1.6192128369807254e-8
3.4098450583528994e-9
5.43514542991768e-9
6.981036742005508e-9
1.7159869807555628e-8
1.486285789955849e-7
8.772082771694035e-8
7.501481243057485e-8
8.177309105321434e-8
2.132504764303103e-7
1.311661674390553e-8
4.728860638457998e-8
5.162677341854157e-7
1.9748745294620542e-7
2.3636394288383562e-7
3.095511844365967e-7
2.1173344432008947e-7
1.1724957680813938e-7
5.022910103322472e-8
1.3691086549595608e-8
2.1012677722801696e-8
3.663049861468174e-8
4.447916979871773e-8
4.994899477973072e-8
4.110335453828789e-8
2.5773275628601894e-8
2.388742838192772e-8
3.6138857722200045e-8
5.309950164859246e-8
6.87452417933828e-8
8.100095739353449e-8
8.882844113267296e-8
9.15666238535316e-8
8.942729108581495e-8
8.36146338972634e-8
7.578050906009351e-8
2.1547869236836273e-7
5.825786976234338e-7
2.2311826241227298e-7
9.345512847451264e-7
9.693743254890609e-7
5.429612707173903e-8
3.1881405440189397e-7
3.429785236676186e-7
3.761669296604386e-7
1.662295179769409e-7
1.7029625345948989e-6
5.3353080033913935e-6
6.416282615190063e-6
7.214307806249623e-7
7.095701187173456e-8
5.870009752719492e-9
2.3267393763086793e-10
4.428477773544344e-10
2.416952071325033e-9
4.866437266739325e-9
4.248008153281038e-9
8.348113683266976e-9
1.057566305888982e-9
2.684549131125366e-10
1.1481340673932212e-10
2.7823106560466235e-11
1.6141692870058793e-12
1.9495273878187137e-11
2.0688800262132774e-11
2.6841680768910556e-12
4.4493861955545834e-11
8.287283407731697e-11
1.8257224192189483e-10
2.392612068304952e-10
8.733423013884865e-11
3.5966358865962294e-11
2.0288462683064042e-11
1.5675811955027363e-11
1.4346012365541373e-11
4.645321170023572e-12
4.65158253313526e-11
2.1392319821064624e-10
1.758541348911636e-10
2.431307740870531e-10
2.526269309341418e-10
4.613941072872528e-10
1.8341921693677852e-9
4.222885175467495e-9
2.3592046033876567e-9
2.000858574492666e-10
6.6232052128654495e-9
7.855328285921773e-9
3.02065309124032e-8
5.023012251629733e-9
4.514386170228627e-9
2.5429225091306265e-8
1.431164114589058e-8
1.868549673101787e-8
8.547810439335427e-8
8.03529129229626e-8
5.470671659576049e-8
5.4549064738056773e-8
4.257489129483786e-9
2.4650855054288034e-7
3.462878641007031e-7
3.9787731278383863e-7
4.3188395271503034e-7
3.4183820680879693e-7
2.4421718809418436e-7
2.1437104411593862e-7
1.664564034198012e-8
1.8081565556082616e-9
8.137471551248735e-10
1.473352357488885e-9
4.112558639245202e-9
3.541631526017266e-9
1.079078284896257e-9
4.127950611568365e-8
9.83870345595805e-9
2.504151277006752e-9
1.5973318158903565e-10
7.455684413386235e-11
8.451034618309145e-12
1.3346665080091357e-12
3.064941358085224e-13
3.738082369734495e-12
4.9147654214015885e-12
5.286624912147604e-12
3.841790921024981e-12
1.9783590752615243e-12
1.0507849725375763e-12
7.974340330695695e-13
1.0416860945212111e-11
8.76911977696114e-12
9.548832574097653e-12
1.1236183722333841e-11
1.3625749962400938e-11
1.6793482058544268e-11
2.0948018620455527e-11
2.642487721457224e-11
3.372934044634964e-11
4.36231515276602e-11
5.7278758919895296e-11
7.648681229838632e-11
9.434371050922389e-11
1.3362108953542491e-10
2.2472732862217014e-10
4.356872309778207e-10
9.714941096288205e-10
2.607482848353212e-9
8.31746857688613e-9
1.601268428154364e-8
2.906799008352616e-8
8.337586424402755e-8
4.6710456051053606e-8
6.42832770421985e-8
4.668326323002543e-8
2.971751062015599e-8
5.978824894023719e-9
8.854573584592161e-12
6.605248316087475e-14
0.
0.
0.
0.
0.
0.
0.
0.
0.
0.
0.
0.
0.
0.
0.
0.
0.
0.
0.
0.
2.6763983090105084e-14
3.812164270435959e-14
5.489561682756846e-14
7.953063786083769e-14
1.1567946272920937e-13
1.688089473794308e-13
2.4712434680788603e-13
3.629978033837625e-13
5.351900494149868e-13
7.923395226859231e-13
1.1784937873880246e-12
1.7619740003389495e-12
2.649769596087816e-12
4.7973761306319595e-11
8.964009035422501e-11
1.4803610675621059e-10
2.2409286429439102e-10
3.0804588075566406e-10
3.8165797834836754e-10
4.1799970575457973e-10
3.8472716624480643e-10
2.497593899557554e-10
1.3148469547753243e-11
4.2084913045642756e-10
9.141223231088351e-10
1.0630909461378482e-9
1.0732810073653751e-9
1.2329000084169426e-9
1.4356684100927263e-9
1.9971292524050238e-9
3.076732498550817e-9
4.9939655301573074e-9
8.333214388427578e-9
6.5741228636178555e-9
4.551934911360585e-9
3.91363981023505e-9
4.080102743695551e-9
4.962834689022487e-9
6.8314449675545755e-9
1.0507870825391746e-8
1.811821564904727e-8
3.377271950259232e-8
3.785799560126928e-8
3.2555592818790596e-7
3.00635388694747e-7
4.346492510933148e-6
7.391018023680755e-7
3.1304986754034805e-7
1.2382240785201123e-7
2.8054664689675015e-8
4.382984536277992e-8
1.8718213122959682e-7
2.216959793263787e-6
4.3850932061451536e-7
3.4623240845134876e-7
1.2316224883485285e-7
8.859129956217871e-8
3.402345580993756e-8
3.5804949185727494e-8
7.484845840543379e-8
4.94296242735242e-8
1.517128063120299e-8
4.994433039109072e-9
1.5823495262221586e-8
1.1146198168230841e-8
9.60176854131868e-9
4.451827066282471e-9
4.4314947873019875e-9
1.1594489587353297e-8
2.1025000333375467e-8
3.429291908438473e-8
5.071533029236931e-8
6.538666940647628e-8
3.388251191918477e-8
4.548357230888674e-7
1.0422343889235238e-6
2.0611507000967262e-7
3.7743856727817246e-7
5.370297120152544e-7
5.951807151460698e-7
6.164362811816177e-7
5.936638397978835e-7
5.248939253697752e-7
4.344290991202781e-7
3.530308652294629e-7
3.5084658531104786e-7
2.0143162237822936e-7
8.222437292263123e-8
1.1826550154416553e-8
1.1964557934413153e-7
7.815688955831492e-8
7.045924848658331e-8
7.041279963081927e-8
3.129680930505342e-8
4.8395821756618154e-8
1.1768432586762968e-7
1.0763865562756173e-7
9.584765979019156e-8
8.442011577418507e-8
6.935424823697251e-8
4.5912476175908494e-8
1.4231259907393501e-9
1.0001304934070008e-7
1.4743032955293762e-7
1.271714419771433e-7
1.1887855333834549e-6
3.5113099592247394e-7
0.000011668794938317757
2.034493285876762e-6
8.859956469087211e-7
3.583739544034385e-7
1.0239866179295027e-7
6.58446412787721e-8
3.211951927311065e-7
1.3411320445202878e-6
1.0872235683986695e-6
8.251168581626465e-8
7.785731205998192e-8
1.2504265524467387e-7
2.0307765191809143e-7
1.24054779303829e-7
3.8808923834650264e-8
2.5366646832376407e-9
4.900050425467394e-8
3.52990201151698e-8
3.0638690214403065e-8
2.4497676239310023e-8
3.2427036476088776e-9
3.050819669606571e-8
6.731089260821855e-8
1.337066658134675e-7
2.0655126288248951e-7
1.3506137215594337e-7
7.289371321457575e-8
3.0732786606379286e-8
1.2883093070775125e-9
8.03992315953001e-7
2.6139913150194896e-6
1.4213889649802054e-6
2.081211555357446e-6
1.7262376719294366e-6
1.439330151971754e-6
1.098313040686138e-6
7.336290180662903e-7
4.43635515945465e-7
2.7181911117317113e-7
2.62640058000236e-7
3.467707900290738e-7
3.7725889210451093e-7
2.2926174279296516e-7
9.283111108125147e-8
7.894978410498175e-9
1.2014844003277272e-7
7.91520011269391e-8
6.55466177723759e-8
6.323563943756864e-8
3.434716123282558e-8
3.148571476588082e-8
1.1489022538190095e-7
1.8702519159076612e-7
1.5860905850843585e-7
1.31114946128438e-7
1.017942432391204e-7
6.380361374750437e-8
9.757527972208591e-9
7.23520773721967e-8
1.172243277516306e-6
1.067185685542951e-6
6.478954296731057e-6
3.0524933254681803e-6
1.8476259560366653e-6
1.1245859053123722e-6
6.051931040494035e-7
2.7452246095182143e-7
4.8576922449519234e-8
1.2668182039356666e-7
1.4928780935751022e-7
1.0882923857450255e-7
1.157660267884784e-7
1.325156794538267e-7
1.9306730303420656e-7
1.0844858236080646e-7
3.630649333688274e-8
8.214133052438734e-9
3.212209765936189e-8
4.741727820476262e-8
3.792393424523889e-8
2.5129467962614626e-8
2.5042125940797688e-8
6.784829747081243e-8
1.3027849900958233e-7
2.2684498384136988e-7
2.839889082212732e-7
2.4446077407102234e-7
1.705916307278815e-7
9.958835086208637e-8
4.5025288118660985e-8
1.3511580554284778e-6
4.049871261395264e-6
1.484552078553421e-6
3.583290366871272e-6
3.3274909041237498e-6
3.040323871344583e-6
2.7151826588828784e-6
2.074884047066291e-6
1.0887438987238858e-6
1.5669339447940118e-7
2.4937643759071243e-7
2.9814258778616813e-7
4.6441503599453427e-7
2.8547285737597e-7
1.1579444006656099e-7
2.9809116621215747e-8
1.1386175737247731e-7
1.0089794780594792e-7
8.074382730969464e-8
7.769055923323987e-8
4.357433236456216e-8
5.151295952157026e-8
1.6097377967976336e-7
2.770422809674688e-7
2.634020654122335e-7
2.3051928770050187e-7
1.8912561594396713e-7
1.229127309255768e-7
3.3851888371998456e-8
6.481482810129524e-8
1.581047659752523e-7
2.265696658591039e-6
1.1128496631747592e-6
0.000010576471921608364
5.053475529516405e-6
2.973637605707582e-6
1.7827180325934748e-6
9.225521395489767e-7
3.497045412489368e-7
8.633561979574196e-8
4.165710719858305e-7
3.417109944911868e-7
1.6310278047568055e-8
1.3920637688857366e-7
1.5717881321523506e-7
6.835055137997762e-8
2.274919398376071e-8
6.950207992796652e-9
9.214985061684668e-9
6.880691127817512e-8
2.1022569226022246e-7
2.0851169317158707e-7
1.5392914758040834e-7
1.7568549313368056e-7
3.2923975286934194e-7
3.789419737316288e-7
3.230877871301647e-7
3.1226097153306504e-7
3.0596175799195297e-7
2.7438307089747616e-7
2.0821560424025495e-7
1.3204952953447128e-7
2.209033276752285e-6
3.553034569518971e-6
2.859937920600023e-6
5.289685155565425e-6
5.758286486578708e-6
5.994382971536351e-6
7.685958309056304e-6
3.987400076207765e-6
6.992629470245057e-7
1.8145083793090594e-6
1.9248946593134765e-6
4.6353935322944854e-7
9.598685511043908e-8
9.37223217536947e-8
9.282911120109089e-8
4.032092075534925e-8
1.387353382714561e-8
1.2271761928076883e-8
8.637741207496322e-8
5.256475711339004e-8
3.208120087791269e-8
3.347637728033247e-8
9.153728918941582e-8
1.6369711064554198e-7
2.251497863318978e-7
2.470851581046684e-7
2.5662723870211734e-7
2.543863675560832e-7
2.1588134121550931e-7
1.392180653731237e-7
1.7312774981385618e-6
2.134044160225042e-6
1.944410652221752e-6
3.328288606328184e-6
3.4620393594126742e-6
3.460327606348771e-6
3.594919798656058e-6
3.781193868576642e-6
2.097263514775661e-6
4.0049835358315194e-8
6.460694919600845e-7
3.4670446987172244e-7
2.850374324902732e-7
1.3748846611027944e-7
1.7829185866715452e-7
2.703848970317076e-8
4.905885501225162e-10
4.8919885551333254e-9
2.0530127433626984e-9
5.978975119749191e-10
1.364202686188756e-10
1.9094998315961615e-10
1.2018963958616967e-12
1.6791862806948696e-12
8.90737383179776e-13
5.244728640365666e-12
5.949971579565797e-12
5.51787179570221e-12
3.880390795148822e-12
1.93422710409455e-12
6.489614056576495e-13
5.090645760756007e-12
5.434867513500086e-12
6.402409798634086e-12
7.761538991478026e-12
9.516114380289012e-12
1.1752428936773821e-11
1.4609644301328617e-11
1.8285463393714475e-11
2.3057832909193546e-11
2.932188356792915e-11
3.764940862133353e-11
6.006348222904435e-11
7.024422637302807e-11
8.205264363217942e-11
1.180215008144977e-10
2.038524022934473e-10
3.896751346022686e-10
8.1297537265535e-10
1.925860193544938e-9
5.66124343361866e-9
2.167961843992205e-8
4.2860418198919476e-8
7.066369249936275e-8
4.91889038762612e-8
4.965074662094272e-8
8.736831169381802e-8
5.0066208077334876e-8
3.2374877757317164e-8
8.44554835127036e-10
1.264156932172086e-12
2.5719242541597116e-14
2.7400886196239762e-14
0.
0.
0.
0.
0.
0.
0.
0.
0.
0.
0.
0.
0.
0.
0.
0.
0.
0.
0.
2.4231615784094473e-14
3.510214501504978e-14
5.101054417222556e-14
7.433061056961402e-14
1.0861105566229131e-13
1.5917983898516913e-13
2.3407926118865057e-13
3.45522620057706e-13
5.121875269118197e-13
7.628575851088526e-13
1.1422773149325755e-12
2.2948195108775954e-11
4.172594786283793e-11
6.817116619792646e-11
1.0384213174083085e-10
1.4674342737792083e-10
1.917885296389874e-10
2.2908036438479357e-10
2.4319000165545524e-10
2.1431937428553347e-10
1.2129846064668468e-10
5.4723736203065445e-11
5.467738350134386e-10
5.181225840057995e-10
5.434462999813989e-10
5.913952911542933e-10
6.856959115473232e-10
9.496128739269287e-10
1.4170650077900146e-9
2.1850734636151258e-9
3.5539808199531126e-9
3.9818715560406685e-9
2.7927339261379174e-9
2.428562929674288e-9
2.527293421480081e-9
2.995677221144103e-9
3.908660184627784e-9
5.517335640370298e-9
8.398884012846936e-9
1.3879429926585904e-8
2.4708248080531384e-8
2.7298823490856545e-7
2.3878107821974313e-7
4.1828684224079245e-6
6.925692741600194e-7
3.058618425218447e-7
1.27758469738478e-7
3.424571812525149e-8
3.400968541275149e-8
1.5350277613870633e-7
1.4342836896928325e-6
4.811766847195838e-7
3.5358290140191185e-7
9.8643574242956e-8
7.036583713986413e-8
2.2142886723710547e-8
3.72660078108701e-8
7.194230434432644e-8
4.640141690385743e-8
1.4004876197807919e-8
8.14455683388382e-9
1.392238783808614e-8
1.0061888550537376e-8
8.589212815815386e-9
3.560288127060644e-9
4.1514403078836954e-9
1.0599555727703326e-8
1.9267562662680955e-8
3.1610973388487796e-8
4.741027578577794e-8
6.101894306270727e-8
2.4915443941432967e-8
4.182652524131774e-7
9.91570164734671e-7
1.3428709593874358e-7
3.4770113186626403e-7
4.6253146680795934e-7
5.007335670969279e-7
5.09246818698391e-7
4.816562568890122e-7
4.2303171525960646e-7
3.5950773742407273e-7
3.179743451842727e-7
3.064917192223997e-7
1.781654340298939e-7
7.172160259689316e-8
1.4665934059296316e-8
1.0461889133301227e-7
6.981423782843405e-8
6.241853299946626e-8
6.26448806326094e-8
3.0481703904106936e-8
3.730829503962295e-8
9.841547586847213e-8
9.179011263567521e-8
8.211915916614716e-8
7.243599430264254e-8
5.972444142339523e-8
4.0813184451288793e-8
7.7574151927298e-9
6.641632506946602e-8
1.4807416565407235e-7
1.2257193119566385e-7
1.0591782107207942e-6
2.951023166910199e-7
0.000010817553661141695
1.873355595511353e-6
8.248330017869483e-7
3.368982216069467e-7
9.477682388099149e-8
6.878809413091188e-8
3.315254191548571e-7
1.5419993398396903e-6
1.028073596228197e-6
4.9555866616084664e-8
5.9533072688075784e-8
1.0280292901989404e-7
1.8738537496413317e-7
1.2898364589012434e-7
4.2665603481356696e-8
1.230117022630725e-9
4.317396291786716e-8
3.206294544179147e-8
2.7102716306898642e-8
2.231095207288118e-8
1.342277516155458e-10
2.3167447662079497e-8
5.271215247251444e-8
1.0616174810485474e-7
1.8522255299636883e-7
1.226007251092057e-7
6.374765204218743e-8
2.4933389369211405e-8
5.094689962658424e-9
6.954131159778223e-7
2.210334884164199e-6
1.24108808136299e-6
1.710131916082562e-6
1.4165054906603832e-6
1.1770775756166374e-6
8.941779504889416e-7
6.073933670585423e-7
3.9712497218910247e-7
3.0076774063125217e-7
3.599451041127902e-7
3.526495123401527e-7
3.4262212977686355e-7
1.9694946740125565e-7
7.625402741288618e-8
6.043132166436979e-9
1.1149556036396431e-7
7.370660513440352e-8
6.291877751324758e-8
6.106010632697247e-8
2.8706570464613618e-8
3.4785583116482165e-8
1.1651344238858926e-7
1.599620794632807e-7
1.3606531324454372e-7
1.1326226188647151e-7
8.78730231462988e-8
5.519450920134464e-8
9.13868451716619e-9
6.364200052550133e-8
1.0755285640367904e-6
9.99912711059857e-7
6.270393437579298e-6
2.8517958985142893e-6
1.701659458077031e-6
1.019039189115362e-6
5.342576988957405e-7
2.236359265697317e-7
2.2075753297381752e-10
1.9717563226293084e-7
2.505461065309173e-7
5.701888106341247e-8
1.112358516034805e-7
1.086825145474718e-7
2.0880485198058822e-7
1.526016104120752e-7
5.162091302258024e-8
1.1654063616745487e-8
3.266627602923653e-8
4.607144170080259e-8
3.712636843246469e-8
3.290115235839505e-8
3.3598709338081056e-11
3.7965361506664704e-8
8.25025837542488e-8
1.6015973389963058e-7
2.656671396432178e-7
2.3189669152834992e-7
1.4189099572347645e-7
7.278075712546616e-8
2.4419667005045067e-8
1.1475880463388804e-6
3.551807165192441e-6
1.3970983588967744e-6
2.822943546378031e-6
2.5264143908727925e-6
2.2452227589874434e-6
1.8883992770480717e-6
1.3769329882295494e-6
8.277367765147832e-7
3.7620882488752644e-7
1.332839180443862e-7
4.2490963630442355e-7
4.490242552511726e-7
2.366468031502529e-7
9.023107271056278e-8
4.146442504355896e-9
1.747139755370855e-7
9.876715421500946e-8
8.59710097760733e-8
8.375429127270478e-8
2.9665435557209872e-8
7.287771648989945e-8
1.934739550612679e-7
2.459772450458672e-7
2.2136606722035107e-7
1.9480178330196013e-7
1.5810804240970822e-7
1.0016884197421733e-7
2.0273012437294837e-8
7.644882542561353e-8
1.7343159733249035e-7
2.1878449845507897e-6
9.223433310891327e-7
0.00001168655412583996
4.7815635720544275e-6
2.6879533703951705e-6
1.511160656241898e-6
7.146459191703998e-7
1.9248563919762542e-7
2.523991757845935e-7
6.523703005437012e-7
5.030611196413326e-7
1.1464142511885929e-8
1.2896502186718313e-7
2.132693500270041e-7
1.2515995483389622e-7
4.507612553559244e-8
1.28926756165898e-8
2.6917917610880476e-8
8.375360744182191e-8
5.791332711864929e-8
3.9479215618598655e-8
3.943024185596928e-8
1.1181040022003967e-7
2.121589796589638e-7
3.1422413948883536e-7
3.284737027762011e-7
3.02374652819708e-7
2.4383288027012595e-7
1.622246149819946e-7
8.76382662041187e-8
2.8382363391620914e-8
2.098962849764483e-6
3.848488087536476e-6
3.9105103258716115e-6
5.618648399190041e-6
4.5944428631637295e-6
3.952746625036166e-6
3.2955113527471366e-6
1.9323452591947075e-6
1.4937660576566413e-7
8.05310238448145e-7
7.440113870032478e-7
7.520946992337402e-8
1.8949705933832168e-7
2.325000624252361e-7
1.204967622847656e-7
4.5269736318653804e-8
1.9663459498691775e-9
1.1799706478785142e-7
6.797015240076264e-8
6.144467629503671e-8
4.4575988934142674e-8
3.746044441405251e-8
1.1859727470974421e-7
2.1040415106953675e-7
2.6808497308795817e-7
2.7229426004056547e-7
2.5645367696093404e-7
2.0906855666810818e-7
1.2691496670199455e-7
3.8786560849942076e-8
2.0932312752871736e-6
2.511406543078793e-6
3.983593856114796e-6
4.685261049695729e-6
3.7719013161293084e-6
3.190397607876746e-6
2.6151152473529752e-6
1.7672825099309123e-6
6.499370881367891e-7
2.581267433040104e-7
5.287822314427581e-7
2.9187051928284824e-7
8.80161270340079e-8
4.073673345541266e-7
2.0857189029048378e-7
4.19541061653245e-8
6.105593212257928e-8
1.3640743008416874e-8
5.483858101950418e-9
1.112742502480272e-9
1.522447899124174e-9
9.355326093310125e-10
2.948104595830173e-11
9.491821347661908e-11
9.424803346262152e-13
1.426947963020636e-12
1.5446447288807274e-12
3.779865969765491e-12
5.716028886298951e-12
6.6725410770233165e-12
2.504302685259423e-12
3.2455700350784254e-12
3.6035690776053177e-12
4.313400231732234e-12
5.249472539280998e-12
6.421065115333187e-12
7.885574527447573e-12
9.72845600588738e-12
1.206518220219835e-11
1.5052278305429335e-11
1.8905267217824696e-11
2.3925969568927634e-11
3.804070051030899e-11
4.0377990157632866e-11
3.9716729042434286e-11
4.979924597263417e-11
7.87185490367454e-11
1.3617042533350453e-10
2.4631402936521866e-10
4.710717632105951e-10
9.840929631516138e-10
2.3742013153716523e-9
7.323223856619077e-9
2.8300553255657267e-8
4.894350655300502e-8
6.856074800213267e-8
4.577909063774519e-8
5.274088292468154e-8
9.159360758629411e-8
4.6263717313053566e-8
2.8708707928932568e-8
5.653590583348715e-10
6.313693050551259e-13
2.5330212283661918e-14
2.91544601039267e-14
0.
0.
0.
0.
0.
0.
0.
0.
0.
0.
0.
0.
0.
0.
0.
0.
0.
0.
0.
2.7430189438727375e-14
3.983614522852044e-14
5.79647444719005e-14
8.453211501944812e-14
1.235968559203465e-13
1.812540273013164e-13
2.6671119124165634e-13
3.9396636808262055e-13
5.844524472689763e-13
1.1820154370533797e-11
2.0096000492147205e-11
3.1526516841244155e-11
4.734390122340546e-11
6.812493687835175e-11
9.420205258781247e-11
1.2483200413136483e-10
1.5704331804554857e-10
1.843064061202294e-10
1.9554499999853405e-10
1.7523838504622158e-10
3.1387314078997615e-10
2.6826362398771966e-10
3.071887534137665e-10
3.0230159381532516e-10
3.5719140548243426e-10
4.783298534105067e-10
6.553084369653555e-10
9.212750656852305e-10
1.4414850360324522e-9
2.671340253223645e-9
3.384203005358957e-9
2.91765490231227e-9
2.9831559655135886e-9
3.4650466967218186e-9
4.4192226247694184e-9
6.09093209576839e-9
9.059292174838351e-9
1.4696895744384994e-8
2.6312759361901032e-8
2.4605477043789e-7
1.1490472733340703e-7
3.610098851081885e-6
7.460572497058904e-7
3.569369877023041e-7
1.673050032601241e-7
6.192713549857444e-8
7.285652415562789e-9
8.868385785974232e-8
3.251580759385126e-7
1.4280578183473189e-6
3.948864026540119e-7
6.027130859518128e-8
3.445094133289318e-8
2.1121523736757386e-8
6.89136319206887e-8
7.376048626421983e-8
3.600384508756446e-8
5.894171784947836e-9
1.7429770433491925e-8
1.3354144797765658e-8
1.0578908950952002e-8
8.698897409220946e-9
7.015935142119269e-10
7.158388643306426e-9
1.555872828054025e-8
2.846686124892129e-8
4.84325642319929e-8
7.375895002941974e-8
4.103112851886843e-8
1.3318300696982902e-8
3.6281497133943695e-7
1.267288881348489e-6
2.3111588751637804e-8
4.465700541961544e-7
5.044547601204786e-7
5.069241115633403e-7
4.826453670105699e-7
4.265393025793447e-7
3.6112472534642873e-7
3.261139308720131e-7
3.544333775982496e-7
2.9646458723787847e-7
1.8909007302535014e-7
8.213062361321826e-8
8.732727228069605e-9
8.409180878622146e-8
6.270723478032335e-8
5.1547018699889736e-8
5.086137178655518e-8
3.714646262525855e-8
1.0378464638544955e-8
7.168635317922962e-8
8.444878453153594e-8
7.423017656771448e-8
6.473605089351794e-8
5.3746637069737915e-8
3.892322433371935e-8
1.625394429227398e-8
2.8077484888830955e-8
1.263369622880427e-7
1.241650303407113e-7
8.835602624021193e-7
1.36440117776933e-7
8.998761429831424e-6
1.761100868971154e-6
8.1352147018152e-7
3.542668235718592e-7
1.1737375509602471e-7
3.418934494648784e-8
2.3031915832001657e-7
8.792104429543948e-7
1.339741572518025e-6
2.1185689906035478e-8
4.9910941814048724e-8
1.1982116416582693e-7
1.866896982188532e-7
1.1827743634764542e-7
3.7617320919232e-8
1.0191047310534556e-8
4.1774653213693416e-8
3.079620722661637e-8
2.6710379269021913e-8
2.0357178190107177e-8
2.869063606303198e-9
2.579351743213286e-8
5.8268933724239156e-8
1.1912514154600687e-7
1.6793960937930765e-7
9.897504882203502e-8
5.157404989583618e-8
1.8129326707527426e-8
1.0482188591587766e-8
6.394593714361799e-7
1.8877120162707826e-6
1.4071694512008231e-6
1.610993362682085e-6
1.2754666864097287e-6
1.0235953675634892e-6
7.469839139694612e-7
4.961851449509332e-7
3.3853658993707565e-7
3.2240632942998157e-7
5.039435049553193e-7
3.4407699526675095e-7
3.1860613627642325e-7
1.9430047353977872e-7
7.764357595514552e-8
1.7629261869738369e-9
9.440221456747315e-8
6.62064428660874e-8
5.487072582215917e-8
5.301345077423307e-8
2.976196396122096e-8
2.2475589276035008e-8
8.805103425195873e-8
1.4555250726617806e-7
1.2344661688993087e-7
1.011772610582596e-7
7.797464993791114e-8
4.996160074460904e-8
1.2282381087553062e-8
4.709515995221594e-8
9.233946583648459e-7
9.677680679377692e-7
5.332731611202832e-6
2.5388777031238016e-6
1.5392795531728352e-6
9.379349372854419e-7
5.020388379590211e-7
2.1970276960101848e-7
1.9405873110948592e-8
1.5431312254022865e-7
2.1913677779734043e-7
3.232060729616519e-8
9.843025468154435e-8
1.152012806800512e-7
2.246878839387988e-7
1.613086541445827e-7
5.3768492815936555e-8
9.757035537361703e-9
4.3390371050318895e-8
4.51037761891656e-8
3.6922521902927753e-8
3.294323367788938e-8
3.567152929130944e-9
3.214886630501961e-8
7.389302909190121e-8
1.4749893208964765e-7
2.523469960231157e-7
2.021515922765042e-7
1.1677192775714735e-7
5.6353849080738344e-8
1.3513806086289718e-8
1.0221444803393596e-6
3.1894071860329122e-6
1.4870655858252254e-6
2.522266065585284e-6
2.178053202900681e-6
1.881000356095147e-6
1.5101024469393726e-6
1.0542915404777395e-6
6.370324568238407e-7
3.3594918780622836e-7
2.0656736234025437e-7
4.036396212775e-7
4.2175158665673033e-7
2.2838626834320445e-7
8.752277496998254e-8
1.0244992611059462e-9
1.5880567876954875e-7
9.375375119804331e-8
8.101205822831266e-8
7.90771785998251e-8
3.1991216603053426e-8
5.9528279448359727e-8
1.7083026518041562e-7
2.2297964566400534e-7
1.9719334882366053e-7
1.704124580165685e-7
1.3628099802201353e-7
8.615539490676507e-8
1.622481247715096e-8
7.526622173371471e-8
1.7264816327697568e-7
1.9149161680741995e-6
8.475155739259909e-7
0.000011340097760906324
4.291908942615694e-6
2.378763669814779e-6
1.308095688013202e-6
6.08525375630085e-7
1.6408436799304757e-7
2.0917487777274614e-7
5.782194340832543e-7
4.750419844850157e-7
4.2370500070970656e-8
1.5865518065891162e-7
2.6876397407427197e-7
1.6969822229300903e-7
6.025924789909346e-8
1.4693405835825478e-8
4.148491818917552e-8
7.188532049563903e-8
5.7237781362777586e-8
5.005733700612557e-8
9.695212661142944e-9
7.895411941802433e-8
1.6678700648370726e-7
2.924967461762601e-7
3.27658245060137e-7
2.762260136909874e-7
1.978199043746954e-7
1.1774685078410871e-7
5.300589411976591e-8
1.1668759360928547e-9
1.8291470952531826e-6
3.6012692995677737e-6
4.356097063552065e-6
5.038212323908443e-6
3.797994142361311e-6
3.0409656403049455e-6
2.214041839095914e-6
1.2139877218936257e-6
2.748209877568918e-7
3.1135847643304303e-7
2.6795654874654953e-7
9.330659609780301e-8
2.8543007985043575e-7
2.7406604511169195e-7
1.3010442327826367e-7
4.5933104721005236e-8
1.767505719856391e-8
1.0887246058844885e-7
7.15957708020483e-8
6.652940814160697e-8
5.231436641635684e-8
2.3262152479141295e-8
1.0510491469200458e-7
2.062342914799229e-7
2.673962906889342e-7
2.549739065973806e-7
2.2351343519113355e-7
1.671996754565068e-7
8.870776199777228e-8
6.1303754035996095e-9
1.9045546968883857e-6
2.4310598824622312e-6
4.704194972371188e-6
4.556842178062287e-6
3.3843976150387853e-6
2.6585559247828143e-6
1.930454053907544e-6
1.1627973291075417e-6
4.427851308246941e-7
1.4911483955773588e-7
3.6833152978135497e-7
2.2450018731046994e-7
4.717876416044243e-8
1.1928170541299853e-7
1.5636945051098957e-7
3.7645589937418605e-8
6.102013417434863e-9
8.632748713050086e-9
4.581406352845855e-8
8.421918571187984e-10
3.4410176221979685e-9
1.729367691925759e-8
2.25070729611612e-9
8.228254791692575e-10
2.337327936832764e-10
7.159197995274742e-11
1.0481435419707475e-12
1.0418928553647838e-12
3.770101178865753e-13
1.519352100804499e-12
1.5809606423097115e-12
2.116076292271519e-12
2.2484335062993434e-12
2.6773832419282023e-12
3.250455345470747e-12
3.958946759875906e-12
4.831007722909149e-12
5.91197476010762e-12
7.262070516427041e-12
8.960366768497855e-12
1.1112198011402271e-11
1.3860121732204707e-11
2.232352464922072e-11
2.1426901276916583e-11
1.6762316070713882e-11
1.7826572830078385e-11
2.667299456077439e-11
4.350806516137302e-11
7.179373016141985e-11
1.204695418943539e-10
2.092528059875191e-10
3.8405632431173675e-10
7.65294587891416e-10
1.7295069432343086e-9
4.811330195474656e-9
1.8552012531229127e-8
4.489918872606279e-8
6.806860662881178e-8
4.921925883594394e-8
4.5402067829850166e-8
8.246488783070799e-8
6.611560247360853e-8
4.415009340803353e-8
3.0182881733964655e-8
1.771287699645363e-9
8.570666175332691e-12
8.118707028270698e-13
0.
0.
0.
0.
0.
0.
0.
0.
0.
0.
0.
0.
0.
0.
0.
0.
0.
0.
0.
0.
3.090895580431403e-14
4.487459548564264e-14
6.525773692198768e-14
9.509361581887858e-14
1.389083741696802e-13
2.0348622945589826e-13
4.123554869490299e-12
6.321909992413926e-12
9.271037654544424e-12
1.339878050956192e-11
1.9117148451885944e-11
2.7026988960308436e-11
3.7886797363698427e-11
5.255572667185237e-11
7.183404486188016e-11
9.610476974432856e-11
1.2466742207945888e-10
9.935286312069447e-11
1.0559183723874798e-10
9.70448977194458e-11
9.351602878718165e-11
1.1035883676187899e-10
1.3621651871379567e-10
1.730580978375856e-10
2.402616574760859e-10
3.78142730723309e-10
6.760234197465234e-10
1.3733277197189578e-9
3.1517212184545297e-9
5.060536813826064e-9
4.729343039730075e-9
5.054516725615605e-9
6.045671000573108e-9
7.914753628706232e-9
1.1265646878728317e-8
1.758391959537347e-8
1.8878326035634485e-7
1.6086267184692212e-7
1.8706542465702916e-6
7.749439264627125e-7
4.513728409849368e-7
2.698857065777796e-7
1.4358569254305248e-7
6.061480020882657e-8
1.8368594609886383e-9
6.594371175766868e-8
1.3633730921554653e-7
1.4315015101929838e-7
5.166969557768917e-9
2.961548670686089e-8
8.330768654034133e-8
9.174093592332915e-8
5.4335984429580196e-8
1.25049165484241e-8
2.2763231728514232e-8
1.841839903591934e-8
1.4636176819628208e-8
1.2864356463034326e-8
4.297535214164708e-9
7.496253235732824e-9
2.019574765793365e-8
4.216321462315021e-8
8.225811597149527e-8
7.082066726967883e-8
3.813521823187387e-8
1.673134513118663e-8
4.443142586047898e-10
3.048326204181971e-7
1.0626745072690504e-6
3.667062142023526e-7
6.234159165959261e-7
5.359263178554908e-7
4.662143594361884e-7
3.9480238607132403e-7
3.5076514700826856e-7
2.497729082946127e-7
1.2143968205804218e-7
1.4813189537353368e-7
1.6085171700713837e-7
1.5997334224095967e-7
8.795972051810262e-8
3.130153753716506e-8
1.683096181508108e-8
4.6026127102967915e-8
3.4994578525286564e-8
3.032199219788332e-8
2.88614064919681e-8
1.2482575462671791e-8
1.5484675600958638e-8
5.4112563665506354e-8
6.464821915761922e-8
5.33755566306813e-8
4.325930743398914e-8
3.254725972062713e-8
1.9711570279504223e-8
1.5915590857407318e-9
3.2234796984087244e-8
1.0837066427997393e-7
5.7882393732171e-7
1.2135351470850793e-7
5.5058295351503805e-6
1.4809566644375158e-6
7.60157302067556e-7
3.806093922413303e-7
1.6203458969960032e-7
2.9688316806050706e-8
8.896849359859483e-8
2.756106703825474e-7
5.875569403437149e-7
3.5052131431612044e-9
6.115338254880603e-8
1.501583844283519e-7
1.6988484046127336e-7
9.163704152795483e-8
2.2585071751983833e-8
3.5060686011963663e-8
3.656446584343321e-8
2.8747541274771827e-8
2.6046964866416284e-8
1.4001699744221483e-8
1.009631320261995e-8
3.5907639753043995e-8
8.119911279364993e-8
1.5308015098424234e-7
1.0489321436235549e-7
6.360553658684391e-8
3.292030003283928e-8
6.591196633589151e-9
2.2057137554037588e-8
5.455685160243806e-7
1.3229826190669283e-6
1.7310808584395595e-6
1.3896984767127077e-6
1.0034189781842922e-6
7.497067540889141e-7
5.140172187747286e-7
3.562459050163042e-7
3.804537898889875e-7
5.039581909727233e-7
6.400508647844598e-7
4.148293351258117e-7
2.8198817990688e-7
1.8667451332525057e-7
8.08602691246672e-8
1.6117506864766244e-8
5.163564206914233e-8
4.9939363062683483e-8
3.8695772999932874e-8
3.602083424137429e-8
2.6905300755348435e-8
4.427853452703191e-9
4.1149948589858324e-8
1.0004859144581242e-7
1.0082999601073562e-7
7.912330381922343e-8
5.9492583285039065e-8
3.9039549879353166e-8
1.4704736502555519e-8
2.0771951785821542e-8
6.40294662802315e-7
8.49739586669559e-7
3.486331432925356e-6
1.8877352289124553e-6
1.1979160171795237e-6
7.655581530176841e-7
4.33731581121508e-7
2.112795159882082e-7
5.8012867943403286e-8
6.590374203098229e-8
1.30727768095121e-7
5.546679136532367e-9
6.812937088452696e-8
1.290951302056243e-7
2.2399132513231269e-7
1.5123562390018477e-7
5.0155191438222116e-8
1.0368291949928933e-9
5.318927811887792e-8
4.01914630779312e-8
3.408572016634644e-8
2.9270279520867952e-8
1.8805546922094868e-9
2.8698441751382253e-8
6.79637246883382e-8
1.401765525537898e-7
2.1396530579477543e-7
1.38008921516489e-7
7.698829925945513e-8
3.392935295008493e-8
1.5498549398627477e-10
7.922277034095193e-7
2.403235224504922e-6
1.5779527116817637e-6
2.014677431725302e-6
1.6301862054262642e-6
1.332508935003445e-6
9.91062490422781e-7
6.519951744409743e-7
4.023725182008777e-7
2.774000721266135e-7
3.2220323745257955e-7
3.45151553850733e-7
3.614956169129487e-7
2.194674118867045e-7
8.805152593724394e-8
6.170430101864739e-9
1.1635907096000642e-7
7.756318846244436e-8
6.428893277292797e-8
6.225163316792174e-8
3.4161651434727983e-8
2.9897139704709887e-8
1.0994818321282698e-7
1.7870597257354289e-7
1.5311465119731843e-7
1.269340444657625e-7
9.877961607718635e-8
6.298062732952733e-8
1.3636027265723967e-8
6.05046295705028e-8
1.579737609047984e-7
1.3627972151668645e-6
7.063342930643768e-7
9.378109906650796e-6
3.279293341130473e-6
1.802366744038023e-6
9.769008356139213e-7
4.569375997955102e-7
1.415429760641215e-7
1.0494131430388087e-7
3.5758898950523234e-7
3.5821772351529603e-7
7.047676261062223e-8
1.881081370538275e-7
3.1914795616474054e-7
2.1239440558713156e-7
7.219326534441552e-8
1.178219789403123e-8
6.69286362208356e-8
6.721533136325075e-8
5.62848864928683e-8
5.220363129407476e-8
1.146633163068041e-8
4.755604404743966e-8
1.2042558547068223e-7
2.4461943809641035e-7
2.7953133595100173e-7
2.0570220819254976e-7
1.3292569378576436e-7
7.173361829059128e-8
2.2095469418338198e-8
2.2623025264041506e-8
1.3529885064529069e-6
2.7972802083186806e-6
4.440064599604696e-6
3.7552965642645704e-6
2.642814794916265e-6
1.940834240743898e-6
1.2502242341576578e-6
6.645613814860975e-7
2.561917989556488e-7
7.200568704342065e-8
2.484140898077264e-7
2.455431436872382e-7
3.3539545254417205e-7
2.8792240529839816e-7
1.3425384334092895e-7
4.5042730475173905e-8
3.471090919697598e-8
9.705140745910348e-8
6.662427703806546e-8
6.079675233821448e-8
5.147668625375771e-8
4.835439838632543e-9
7.167517780532358e-8
1.6593831116328326e-7
2.3273805530138419e-7
2.0032581511368824e-7
1.600407418301283e-7
1.1100390502724961e-7
5.1322861577825185e-8
1.8002026573695802e-8
1.4038568575145682e-6
1.99622344102905e-6
4.8069178142540854e-6
3.6507662012118166e-6
2.5424538138294768e-6
1.8340667698735925e-6
1.1873179699599294e-6
6.667039898456723e-7
2.819880461551778e-7
9.745004415324582e-9
1.3736402588526682e-7
2.512289634958423e-8
6.200478117082798e-8
1.4514237819199422e-7
1.2755855540376897e-7
4.8661543449761835e-8
1.6152361600455575e-8
2.0648652032911546e-9
3.1695175543653294e-8
9.661213585761973e-8
7.634924874348599e-8
1.3437940966583508e-8
8.481327694355448e-8
1.6374377473731813e-7
2.910592308069319e-7
3.1067587402544766e-7
2.9753414237444434e-7
2.851400675250251e-7
2.4965352960155005e-7
1.835204026421061e-7
1.120648513616564e-7
1.792510314645191e-6
3.944097737634104e-6
1.9484586984690644e-6
4.480700521293088e-6
4.739118435527343e-6
4.737868829420486e-6
5.131077419454965e-6
5.1135350968474765e-6
9.729551703240463e-7
9.00801291044849e-7
1.1107208780991602e-6
1.724406259527623e-7
2.1427098767141473e-7
2.451719278296172e-7
1.1896908290300026e-7
4.4062969165994286e-8
4.495530025745033e-9
1.1061305861692203e-7
6.715051747356978e-8
6.096588670282441e-8
3.8224323086034194e-8
5.119174988150882e-8
1.3705589760319583e-7
2.3190512857419238e-7
2.8183363328086996e-7
2.835145655416254e-7
2.675959213465736e-7
2.1685061317506296e-7
1.282766551996392e-7
3.5128043957386516e-8
4.8152713954013624e-8
2.6678788103214836e-6
2.031948453323641e-6
6.1613165000333374e-6
5.853714338832279e-6
4.212434134573729e-6
3.2916639974957742e-6
2.379789267701321e-6
1.206276353285568e-6
5.254384903292308e-8
7.284340988116282e-7
7.642245530974359e-7
2.0110398164880652e-7
1.0675848696410334e-7
3.780879535027157e-7
1.1160624921187884e-7
1.1136536065672299e-8
9.982165338924799e-10
7.590332638968152e-9
1.4085943226166429e-8
1.2360066844585153e-9
2.416584033129906e-9
7.050374828887356e-9
2.958393538664257e-9
9.468189313996819e-10
7.846800860535635e-10
4.39165310480427e-11
8.25437594174313e-12
8.491867317345046e-13
1.058169957173022e-12
1.237878356192966e-12
1.1573998292535138e-12
2.1701104659681132e-12
2.1554219298394363e-12
2.5249597290552784e-12
3.047033401592368e-12
3.701587899961822e-12
4.510434976057188e-12
5.513369972021471e-12
6.764676546081626e-12
8.336088162133606e-12
1.032311908401329e-11
1.2854643820878614e-11
2.0791427686162542e-11
1.9778654106026295e-11
1.4992493531199795e-11
1.558206633411688e-11
2.3243317760549454e-11
3.777226662101227e-11
6.183519644674901e-11
1.0255403906022304e-10
1.753414135369795e-10
3.149607478170218e-10
6.086443797062636e-10
1.3123106441391536e-9
3.3729889459537977e-9
1.1695163860259531e-8
3.9814164222920835e-8
6.015566703374214e-8
5.642425725050929e-8
4.320748272646117e-8
6.410679987048653e-8
5.551167435772771e-8
5.4409228792381416e-8
4.849254618789294e-8
3.725808943808064e-8
3.440008928937145e-8
2.856046561854511e-8
2.1719911238923804e-9
2.367617676395667e-10
1.2041349556174377e-12
0.
0.
0.
0.
0.
0.
0.
0.
0.
0.
0.
0.
0.
0.
0.
0.
0.
0.
0.
2.3791669739928606e-14
3.448928883891162e-14
5.0054055372343673e-14
1.0484195607330958e-12
1.4624034895398198e-12
2.0157902870415986e-12
2.800812659859372e-12
3.911120679648744e-12
5.487434537579638e-12
7.727955989822903e-12
1.0908670371026203e-11
1.5409233149396572e-11
2.174096815836668e-11
3.0568858224456206e-11
2.431679990878345e-11
2.5141867018028836e-11
1.8262521434978823e-11
1.8499869629974867e-11
2.127475107036637e-11
2.6529581691312874e-11
3.6294970950356987e-11
5.345319334015483e-11
8.29927455815979e-11
1.3473187354604144e-10
2.2880467549991768e-10
4.0916631201455686e-10
7.810363768357586e-10
1.6265425317123484e-9
3.762358122390604e-9
7.502823930263906e-9
6.9749209754384194e-9
7.3311187870288545e-9
8.684548131837531e-9
1.1338388316879772e-8
1.5069892755554293e-7
4.263661934570357e-7
6.358893791317508e-7
5.964315099149861e-7
4.558065680675347e-7
3.5014624370365274e-7
2.4455771441938897e-7
1.5323831136408396e-7
8.395219090961359e-8
3.002057557956004e-8
1.3042110871739976e-8
7.053257206512694e-8
1.2008207271992139e-7
1.1327264182997922e-7
7.076499443090043e-8
1.8529812325695958e-8
4.211919065714029e-8
3.082140302155891e-8
2.6530261200024323e-8
2.5123006023884024e-8
1.1482663351627528e-8
1.4456929953808037e-8
5.112091269671521e-8
7.520607032970696e-8
5.966039129697523e-8
4.676184059458902e-8
3.4280605701832075e-8
2.0256418075945286e-8
8.308686588221463e-10
3.757369623001388e-8
1.2756679202898084e-7
3.450807694237217e-7
4.1607849307216926e-7
1.4459215379277906e-6
4.840281220526377e-7
1.6581562977819253e-7
2.4169388354517207e-8
1.7476643043175298e-8
2.061366321760478e-9
2.3954202684333782e-8
6.817080637667091e-8
3.648073173080537e-7
3.917676531208322e-8
1.6023398949873588e-8
6.218932859535596e-9
4.971807856509115e-9
3.322775763049353e-9
7.274936111800156e-10
6.560292373836246e-9
7.725487296274737e-9
6.200137545614632e-9
5.554378215429852e-9
3.3815131730753927e-9
8.959399483918214e-10
5.236988523498444e-9
1.2630412105733805e-8
2.279162170223564e-8
1.5539314532554216e-8
9.704144771527418e-9
5.138354689556567e-9
9.666411027643737e-10
1.4845578465545368e-7
3.042397131926193e-7
5.983761315358384e-7
5.068868859304922e-7
3.8552367610227427e-7
2.936809401681558e-7
2.0326999903641243e-7
1.2646720394272905e-7
6.819312420931232e-8
2.2195786276322023e-8
1.483373260260459e-8
2.9520273540519034e-8
2.98511192611706e-8
8.320587852901767e-8
9.461221421144225e-8
6.530791773809777e-8
2.4487259723464554e-8
2.6746284122712014e-8
2.2572106026424784e-8
1.7950367926323394e-8
1.6415422949770275e-8
9.17009210023232e-9
6.1015631733167494e-9
2.3236864277736338e-8
5.4259660619397e-8
8.07113373971021e-8
5.505040076624627e-8
3.556769556089533e-8
1.9656150101475112e-8
4.1491856902917824e-9
1.5901398494442353e-8
2.7411597628010896e-7
6.700716007744985e-7
7.237555637976147e-7
5.612688524930264e-7
4.020094347194661e-7
3.0915452523734646e-7
5.30889383676088e-8
6.508004672998722e-9
1.3641136453516615e-8
4.948516892452842e-8
1.0590562826562382e-7
4.464939251374865e-8
2.7003648605027334e-8
3.009308368653072e-8
1.9650227479880147e-8
3.56528235560346e-9
1.4963888619045997e-8
1.9593332937820862e-8
1.5477012701060134e-8
1.3913691794205632e-8
1.1209192311471135e-8
6.46753524699738e-10
1.156533830128086e-8
3.147955784782194e-8
3.900975306625561e-8
2.9435291826642004e-8
2.1440909704271203e-8
1.390967530315806e-8
5.779229820869583e-9
5.080050179826248e-9
2.465171070320172e-8
3.1886590402084925e-7
1.8814591354078517e-7
2.7265840680246072e-6
1.018248974611002e-6
5.793864223717745e-7
3.308612051463198e-7
1.6755978004070128e-7
6.545813691513411e-8
1.0559165525218343e-8
8.878083538674584e-8
1.637680322180735e-7
5.7446002728038535e-9
8.006117248949458e-8
1.3470950273506296e-7
1.229966546475543e-7
6.260321314707024e-8
8.296464942537365e-10
3.829002091100556e-8
2.8728115871953058e-8
2.4639797698538015e-8
2.184828901966537e-8
4.959176980267785e-9
1.7151528796455897e-8
4.7627116815986726e-8
1.0447914906505894e-7
9.01091838442094e-8
6.152725001542848e-8
3.890641682189895e-8
1.8863292312860747e-8
2.5493440760318882e-9
3.302143990353039e-8
4.170370836217436e-7
8.377070510409658e-7
1.606967861028587e-6
9.653584348369868e-7
6.547924384781702e-7
4.87202223536624e-7
3.94352767585464e-7
1.2218276705442203e-7
7.214861963487612e-8
1.3856515406673087e-7
3.105929760663161e-7
1.5687364898288613e-7
1.497767829963275e-7
1.2549534534547918e-7
6.091821968201864e-8
1.8002634749818498e-8
1.646933304397727e-8
2.8841091899101246e-8
2.212465117035718e-8
1.927583656610172e-8
1.6643989244303688e-8
3.0046619632607723e-9
1.3518705760851301e-8
3.806201447261809e-8
6.845073186803302e-8
5.155848354316751e-8
3.702911913673423e-8
2.418576036582233e-8
1.0975973144241603e-8
5.898006919543001e-9
3.690317081061282e-7
5.697481860611717e-7
1.888536776719558e-6
1.162962373368201e-6
7.767238214795323e-7
5.218149603893288e-7
3.141385792049618e-7
1.682947664538839e-7
6.849122548390697e-8
8.268128908111409e-9
5.773002754424748e-8
2.523835917594538e-8
4.404382343058082e-8
1.1910613080530288e-7
1.7142511716208318e-7
1.1988279032278638e-7
4.143979462002485e-8
1.3425247569075557e-8
4.148124009450236e-8
3.0833035073656844e-8
2.726043403145027e-8
2.1067276118000462e-8
2.4650909317614216e-9
2.6669653839401427e-8
6.268591436626592e-8
1.3009518614544597e-7
1.2952123847533313e-7
8.090911760847976e-8
4.566767050945638e-8
1.818686379161225e-8
7.437546026214131e-9
5.413076463334189e-7
1.567940686520165e-6
1.3498968226179352e-6
1.3898268811494486e-6
1.060735309538645e-6
8.294569753279101e-7
5.908446172892435e-7
3.9274605471369747e-7
3.017078831535305e-7
4.237245184144801e-7
7.0974267717972e-7
3.4939576883017333e-7
2.9241925503610596e-7
1.986328082015113e-7
8.566810895987818e-8
1.492218920584359e-8
6.019895444540729e-8
5.174401306743839e-8
4.083251188314728e-8
3.82429288131561e-8
2.639972384527425e-8
8.09421078351314e-9
4.9915731190285474e-8
1.1606023934360715e-7
1.0252507311740597e-7
8.053446860363651e-8
6.059052360091533e-8
3.8812344710481423e-8
1.0640297582881711e-8
3.5418686153452976e-8
1.2094383730637917e-7
8.05231483275415e-7
4.6173205548134985e-7
6.20631552568105e-6
2.1300913027951384e-6
1.1762939514043056e-6
6.410844417857476e-7
3.087393523808782e-7
1.1280020602812775e-7
2.826967093150115e-8
1.6168067806384564e-7
2.0401927336206337e-7
5.6668906073615024e-8
1.638741365738164e-7
2.6429754244985346e-7
1.972846447440391e-7
7.080910097095212e-8
3.3567153046628602e-9
6.93185177864699e-8
5.388196171114501e-8
4.6209001343154584e-8
4.2161545114931414e-8
9.760557064944557e-9
3.406014217675995e-8
9.17562284135615e-8
1.929829278243389e-7
1.8569134928425313e-7
1.2946217930912466e-7
8.223948115284348e-8
4.2657523113989585e-8
6.993079312264311e-9
3.1312214302670215e-8
9.081310771851889e-7
1.8957169487382318e-6
3.61474622856288e-6
2.477908094674126e-6
1.6728767685434709e-6
1.1629816278711159e-6
7.089245826499328e-7
3.8471669151272575e-7
2.1816775734588965e-7
3.0892106821046863e-7
6.839208119802372e-7
3.1731089709933166e-7
2.9391854908565394e-7
2.631275761574571e-7
1.3597661283495902e-7
4.739821098115481e-8
2.5599466078577244e-8
6.882800303938866e-8
4.844161051189494e-8
4.2336056087301926e-8
3.7078513402542433e-8
5.04119332784594e-9
3.5423913929476234e-8
9.424780127497316e-8
1.703003751163455e-7
1.3504994658659075e-7
1.0006492923508624e-7
6.653170580467137e-8
2.91144063321557e-8
1.9719942854621087e-8
8.630510306872526e-7
1.3186490659667684e-6
3.584834105011685e-6
2.3875052963017688e-6
1.6302436936567856e-6
1.1258617358216278e-6
6.967074438771539e-7
3.8923378147708835e-7
1.8475753700709264e-7
4.376027900079817e-8
1.5059407307168273e-8
7.278153399168903e-8
1.3378371832503188e-7
2.4218776091262496e-7
2.4878983992246053e-7
1.0199926844254799e-7
3.039731973491559e-8
1.4524387967993832e-8
7.403517231596624e-8
5.2880188542848296e-8
4.9875551170622686e-8
2.517285590748063e-8
3.2601087997959514e-8
9.130323797769896e-8
1.8517170212821386e-7
2.812353640675404e-7
2.4623619297279205e-7
1.772431838124921e-7
1.098497613741955e-7
5.4849401953449577e-8
1.0556287930006304e-8
1.3140919041875675e-6
3.6036508758207018e-6
2.9218109283962e-6
3.7971034444609835e-6
2.960644863152592e-6
2.3948861307114666e-6
1.762390465873388e-6
1.0418974921410375e-6
3.963785338877108e-7
4.823203112638707e-8
8.772743879362875e-8
1.9414646446249766e-7
3.7027468176196467e-7
3.0924248661391196e-7
1.444100225834154e-7
4.910536887846768e-8
4.6745665891185965e-8
9.707133783036821e-8
6.845688250607779e-8
6.239647248899103e-8
5.077746331158877e-8
8.674203067672535e-9
8.046440834816388e-8
1.8902437089550102e-7
2.500002976127724e-7
2.0597577617405722e-7
1.6148289946634632e-7
1.0723344410153327e-7
3.7486228388243304e-8
4.718045517220857e-8
1.36437131054337e-7
1.6917358770170589e-6
1.170050317300957e-6
8.639790609471135e-6
4.128478000956319e-6
2.4858505184804e-6
1.5176518060838632e-6
8.221429746561174e-7
3.8045121435318395e-7
8.451496178289934e-8
1.2178900776380016e-7
1.2096289999827402e-7
1.2924526392620262e-7
2.562379785169336e-7
2.2360580645842205e-7
9.077977663650052e-8
3.180195399292272e-8
7.997819542671569e-10
8.933474613712507e-8
9.010226975934375e-8
6.944937925924542e-8
9.344147513309215e-9
9.585217684091763e-8
2.0539513743079012e-7
3.102314144378045e-7
3.17991765316393e-7
3.055769428525252e-7
2.8145932923436706e-7
2.258480191864134e-7
1.5007013993642464e-7
7.954468613706164e-8
1.9928116293836115e-8
2.438836245397615e-6
4.167293487915395e-6
5.23191727268038e-6
6.679723345023865e-6
5.0927935245983665e-6
4.222644450535403e-6
3.219662755632561e-6
1.0714137540757344e-6
9.495183173830601e-7
1.5988659525355014e-6
1.3874805103624612e-6
2.3012917407224935e-7
2.4149002433194272e-8
1.9853253682293082e-7
1.7842231216056547e-7
8.066666613371466e-8
2.4324080175613e-8
5.531004480920809e-8
6.721575642412746e-8
5.143083101993606e-8
4.71578429042374e-8
1.854864804695215e-8
4.216922595337261e-8
1.0488437893896126e-7
2.0201348802295686e-7
2.9585758043273713e-7
2.749634781498406e-7
2.0818030315815803e-7
1.1709336267674795e-7
2.7776355242435207e-8
1.7385037434010594e-6
2.3964854869496014e-6
3.1225438245237458e-6
3.630436223700868e-6
3.0005482766205322e-6
2.555448232421405e-6
2.0610216612618843e-6
1.4588058316272635e-6
8.5245041277776e-7
3.2726605568040995e-7
3.380713285638123e-8
8.434497648209787e-8
1.7252058801450703e-7
2.2214592679409723e-7
6.18252363297285e-8
9.072333287865777e-9
9.663213083771835e-8
1.2035482445499318e-8
3.681904985693969e-9
1.7617562729438363e-8
2.0668761519983453e-9
6.486160811580633e-10
2.1116264390936846e-10
8.832477261827659e-11
8.611761229207892e-13
1.2298641454546849e-12
2.70775351610266e-13
2.7880849020659732e-12
3.718852396753682e-12
5.989535803358861e-12
2.7995739822324887e-12
2.992968814795196e-12
3.318351490115847e-12
3.970566108351572e-12
4.831291728211581e-12
5.908117025319786e-12
7.252967568012043e-12
8.943422926273226e-12
1.1084186176632408e-11
1.381680946404963e-11
1.733558129464859e-11
2.1911610023222198e-11
3.5104605600213764e-11
3.717476477167469e-11
3.597665234642237e-11
4.440523879401607e-11
6.952821030091938e-11
1.190840565180534e-10
2.1255486904145947e-10
3.990790346258555e-10
8.117042970609119e-10
1.877900114267842e-9
5.403152780631207e-9
2.1214260474540833e-8
4.4856140515003046e-8
6.932095982502571e-8
4.783519903083782e-8
4.699933603068046e-8
8.765072792953317e-8
5.8637043948867266e-8
2.924959711832172e-8
2.3732791281496383e-9
1.4838802698803715e-12
7.103921787798204e-14
0.
0.
0.
0.
0.
0.
0.
0.
0.
0.
0.
0.
0.
0.
0.
0.
0.
0.
0.
0.
2.5575202201570028e-14
3.712850756823066e-14
5.399885535792539e-14
7.870194484067513e-14
1.1499194577174582e-13
1.684993412552216e-13
2.477155170415722e-13
3.6552863176602154e-13
5.416337383413745e-13
1.0961511553156202e-11
1.8457920804192964e-11
2.8778890490746068e-11
4.30845040201627e-11
6.201647788867169e-11
8.611026938369961e-11
1.1509594787125857e-10
1.4688011190009057e-10
1.7625460771169828e-10
1.937199077139971e-10
1.8513174903295268e-10
2.89027086547617e-10
2.4892522039838956e-10
2.8495946466265885e-10
2.7783242281678805e-10
3.289241873416744e-10
4.376198885599911e-10
5.93056325275733e-10
8.272920705800777e-10
1.2921852700464291e-9
2.409971502849917e-9
3.5683333347515632e-9
3.0643671252597783e-9
3.102251414531688e-9
3.5742189791139056e-9
4.528341897454074e-9
6.205739528801335e-9
9.18210500538918e-9
1.4826500920955879e-8
2.6492676966225594e-8
2.4313735131799763e-7
9.480610211166832e-8
3.507114143063872e-6
7.56018218416734e-7
3.662382549639969e-7
1.7460628845713532e-7
6.68836510958743e-8
3.2102057543648043e-9
8.180371381621694e-8
2.857043246441779e-7
1.758040526645422e-6
4.181700314437112e-7
5.475457770757636e-8
3.0477700393850766e-8
2.3468143088114486e-8
7.248507913709439e-8
7.345073966776523e-8
3.459244615808292e-8
4.353644357139123e-9
1.7907992330719628e-8
1.3339196148373598e-8
1.0695662973827557e-8
8.637296213598138e-9
2.633859143152922e-10
7.677646611604926e-9
1.6492335216735827e-8
3.027890531312519e-8
5.1855345005321376e-8
7.746253539368043e-8
3.8228670267555406e-8
1.2074625529226038e-8
3.5571801349165043e-7
1.2875731400005514e-6
2.2820037552112595e-9
4.6049868101288465e-7
5.089599064008816e-7
5.060320437795186e-7
4.7709765963679e-7
4.1804156100313434e-7
3.543482970649994e-7
3.284985403647833e-7
3.6986331227220336e-7
2.9530534327945407e-7
1.8937910592752323e-7
8.303479736416707e-8
1.0987789047595393e-8
7.921086620493042e-8
6.18259006345935e-8
5.026336899715083e-8
4.931829404538848e-8
3.7367489038355286e-8
7.702821462852132e-9
6.640789082399756e-8
8.35624768419146e-8
7.332907814400931e-8
6.381585434877036e-8
5.2995696556852035e-8
3.860533778427174e-8
1.7010200201283393e-8
2.416222484082004e-8
1.1732947753062007e-7
1.255427662438005e-7
8.61855728687572e-7
1.1425694979856864e-7
8.752346049554958e-6
1.7474615220209045e-6
8.130438596222169e-7
3.573797108468718e-7
1.2068563829071593e-7
2.99995922944173e-8
2.201077548991511e-7
8.187062245588426e-7
1.3821323244854467e-6
1.7313986669719346e-8
4.8859442681168825e-8
1.2173404962854788e-7
1.8621838458749938e-7
1.169747943102727e-7
3.698457722263799e-8
1.1513300790580334e-8
4.140161286751859e-8
3.058889476434252e-8
2.6598770194359282e-8
2.0024792675105034e-8
3.1952077008050898e-9
2.608505871672289e-8
5.892264373122541e-8
1.207198160727977e-7
1.6373470110323966e-7
9.613332993348831e-8
5.0060485370639256e-8
1.721585299464656e-8
1.1308100683716579e-8
6.314298594277533e-7
1.8401012144644819e-6
1.4263437865874e-6
1.5921216904304919e-6
1.2530682905602804e-6
1.000944471491117e-6
7.268652308590869e-7
4.824095687482996e-7
3.3347195810303657e-7
3.3307962079895564e-7
5.364302733082306e-7
3.4579006910773117e-7
3.1496998634619864e-7
1.929234654810459e-7
7.72907530604911e-8
2.3470628036090862e-9
9.204490806906575e-8
6.519381472031249e-8
5.386796460221906e-8
5.200999858495413e-8
2.9692552334998747e-8
2.1228294772832227e-8
8.488860690293573e-8
1.4319896971144648e-7
1.2158191814283236e-7
9.948794044416554e-8
7.661409271070455e-8
4.9217739923234517e-8
1.2644134178475111e-8
4.4793424328382186e-8
9.043673847952136e-7
9.646793586149145e-7
5.212978522940174e-6
2.499581178202893e-6
1.518752497554415e-6
9.276985772861562e-7
4.977950289248427e-7
2.186069759831552e-7
2.045101683878546e-8
1.517205505789753e-7
2.1915809683844566e-7
2.626963940576661e-8
9.592772166927283e-8
1.1452578365956363e-7
2.251573766940204e-7
1.6239604159466793e-7
5.424050917471535e-8
9.594831710921362e-9
4.4163542637907676e-8
4.484859830399985e-8
3.6688817885483475e-8
3.2753995324525995e-8
4.092975097309792e-9
3.1100966285307475e-8
7.21009114888334e-8
1.444583326725117e-7
2.4925178385745e-7
1.9834048366242762e-7
1.1371147863235115e-7
5.436431720110037e-8
1.2176913631041252e-8
1.0026168135040247e-6
3.1261119525423406e-6
1.486299607735308e-6
2.467498561652578e-6
2.122954969117152e-6
1.8274011580617356e-6
1.4593146410047578e-6
1.0151285295637727e-6
6.161965819785842e-7
3.338849937185054e-7
2.186247521638133e-7
4.018662431141455e-7
4.1682250537231844e-7
2.257258603066263e-7
8.636731578056306e-8
9.604815452131302e-11
1.5632966073740016e-7
9.296907203523632e-8
8.042892144417284e-8
7.852029700806317e-8
3.171423811689997e-8
5.86373896553332e-8
1.6878142294168793e-7
2.190748589349905e-7
1.934413747430412e-7
1.6692678597652643e-7
1.3329457692168307e-7
8.428036267595453e-8
1.584182413549102e-8
7.468143663929718e-8
1.7232576526651823e-7
1.8827682451827714e-6
8.379269870512373e-7
0.00001128811717570697
4.231171321397247e-6
2.3401789605920243e-6
1.282895663635133e-6
5.945767737312117e-7
1.5793938104577827e-7
2.1030412873890206e-7
5.811293653695817e-7
4.837763383901743e-7
4.329841803734736e-8
1.5925639983076917e-7
2.748314482849371e-7
1.767884288519895e-7
6.262536039158626e-8
1.5059385260170534e-8
4.2715318864897975e-8
7.144076286873854e-8
5.727706212598192e-8
5.0990947385168813e-8
5.383903564836443e-9
7.382159686079186e-8
1.5932967654999596e-7
2.8660884798308925e-7
3.2726050664300565e-7
2.7228504870297037e-7
1.921489390471496e-7
1.1286648500165951e-7
4.9364971297365765e-8
1.695572661289611e-9
1.78297308938223e-6
3.535787637392068e-6
4.373847940477442e-6
4.912864838264199e-6
3.6780172615199495e-6
2.9215500445406787e-6
2.099977128706884e-6
1.1516173194842339e-6
2.920762543605297e-7
2.4414724250990047e-7
2.0117470950127185e-7
1.1710447361080821e-7
2.9776881153127196e-7
2.7601775005496444e-7
1.2908687902599148e-7
4.50308741952758e-8
2.1068320246108146e-8
1.0767493285682185e-7
7.196629117743443e-8
6.710048350828556e-8
5.257081035758686e-8
2.3040723081495282e-8
1.0507001154760844e-7
2.070615444765191e-7
2.652934643041456e-7
2.5062637496081604e-7
2.1819328898450958e-7
1.620317439438519e-7
8.48418654911676e-8
3.183555211426744e-9
1.8783666614022686e-6
2.4150515815047647e-6
4.790655244160499e-6
4.534885744565448e-6
3.338923829831863e-6
2.5994738050452942e-6
1.8625497748470822e-6
1.1070887955541523e-6
4.146987774375857e-7
1.531069842860672e-7
3.619192570758983e-7
2.1521469110005881e-7
4.9278079358931914e-8
1.0922313286416426e-7
2.0392890987308237e-7
4.6429240758326504e-8
6.285056613226516e-9
3.3174234349315777e-9
1.2707174448057526e-8
1.2118408298486138e-8
2.250845392014823e-9
5.720778697445314e-9
1.9154008878380971e-10
1.1967789483488544e-9
4.178263883871975e-10
8.019968147046098e-11
3.855971110829376e-11
7.630366713156792e-13
1.3030136844318858e-12
1.1489587536423465e-12
1.1380024145185485e-12
2.2953230476364656e-12
2.1364923153063193e-12
2.4707381326913598e-12
2.968528211238656e-12
3.5994681819276812e-12
4.38134565956019e-12
5.3511223765804615e-12
6.560319615879419e-12
8.077376275612868e-12
9.993446730424477e-12
1.243135261890406e-11
2.011582789210522e-11
1.8968826959271076e-11
1.4112364517267727e-11
1.4479018714668869e-11
2.1535948741714704e-11
3.489434877898521e-11
5.685085566545049e-11
9.367476540809956e-11
1.587987523939262e-10
2.8201302191246846e-10
5.363590553448387e-10
1.1291681977727438e-9
2.790233763530046e-9
9.060588923565096e-9
3.472953779464451e-8
5.496819272570565e-8
6.200951912855044e-8
4.3489649909022886e-8
5.646561281124401e-8
9.226615108795113e-8
6.24165603932255e-8
4.6667171643015455e-8
2.96545787619792e-8
2.1462706976670613e-9
8.107667670599297e-11
5.252758609058042e-13
2.4274129122291624e-14
0.
0.
0.
0.
0.
0.
0.
0.
0.
0.
0.
0.
0.
0.
0.
0.
0.
0.
0.
3.117400191435202e-14
4.524643315655136e-14
6.577472438037699e-14
9.580505151710253e-14
1.3987594821925724e-13
2.847413948622117e-12
4.234682959221402e-12
6.086273142685513e-12
8.684324024433697e-12
1.2311515586215428e-11
1.738928608066917e-11
2.4481998624251827e-11
3.43059251349513e-11
4.770536353091951e-11
6.554441095310344e-11
8.84339573822902e-11
6.67625905400139e-11
7.50555406302566e-11
6.191936536209484e-11
6.075865958438768e-11
7.095966781744699e-11
8.627772953687509e-11
1.1073079479392395e-10
1.5715002715370543e-10
2.4813874135925317e-10
4.308549072268952e-10
8.218459326179656e-10
1.7456089264830703e-9
4.113992430615547e-9
5.744890619865329e-9
5.4985147066547145e-9
6.014780233829633e-9
7.335782060585801e-9
9.789787808716186e-9
1.4256925326981547e-8
1.691535196381566e-7
2.628088514149989e-7
1.2846185335386542e-6
7.24983512930656e-7
4.6483118550449576e-7
3.06466683706385e-7
1.817342621331925e-7
9.330060649864693e-8
2.9475525077207175e-8
2.583791498212904e-8
7.391765699008214e-8
7.390090699295459e-8
6.087697794482248e-9
5.535000622894165e-8
9.901533589120361e-8
8.780580587865514e-8
4.3535874949669153e-8
2.418934015647953e-9
2.5315058786060168e-8
1.86821703044821e-8
1.5901477292018448e-8
1.3072494029462481e-8
7.134021228384379e-10
1.2651650839205751e-8
3.081108608157292e-8
6.573330357572518e-8
8.774857910672365e-8
5.340155550872521e-8
2.979046215913255e-8
1.1687063190169568e-8
5.909803141907301e-9
3.0135636989147116e-7
9.136858055309485e-7
5.651217829631888e-7
6.555047207292121e-7
5.179814542875988e-7
4.3202409211048565e-7
3.6622016708053534e-7
2.4224683866954466e-7
6.171091036820577e-8
7.163721008891693e-8
1.2770339545879827e-7
8.993434978232404e-8
1.0762143995861213e-7
7.711777783835457e-8
3.241412881124631e-8
3.891712936927898e-9
3.537546674649823e-8
2.993262787194527e-8
2.458746423797231e-8
2.3306743763188685e-8
1.4232720771546705e-8
6.414696669174511e-9
3.242497259301081e-8
6.11731606174105e-8
5.010018529272831e-8
3.965878873824787e-8
2.969186186141031e-8
1.880181150408901e-8
5.0393441814721694e-9
1.7361939911485174e-8
6.62102026592562e-8
4.823111693545119e-7
1.8547233917735392e-7
4.3708047267858095e-6
1.3479006451780118e-6
7.215174527385102e-7
3.812913097920388e-7
1.7488072022288616e-7
4.944120497387084e-8
5.289799088903795e-8
1.843180124279364e-7
3.5183892798627387e-7
2.459144537934345e-9
7.207410804307964e-8
1.5314786967781637e-7
1.5749084418093215e-7
8.11102125595222e-8
1.492684048057526e-8
4.0704258567757464e-8
3.434674817171521e-8
2.791166524904364e-8
2.5363751449173507e-8
1.0759960985388155e-8
1.3193559987733917e-8
4.120430520956469e-8
9.337862119009347e-8
1.3180255534879838e-7
8.718675671380116e-8
5.384444696468319e-8
2.736595338977417e-8
2.6660150635913343e-9
2.705113379758162e-8
5.099518921330912e-7
1.136316854456857e-6
1.799444465061545e-6
1.2741968443156168e-6
8.923603414975968e-7
6.535148161189096e-7
4.4996113960225164e-7
3.5684946181486065e-7
3.8927378860710914e-7
2.95125285863211e-7
4.907474604254543e-7
3.7542513612122794e-7
2.7234304256042515e-7
1.7800235453814178e-7
7.915077816555636e-8
1.914530550311442e-8
3.6906629220096083e-8
4.3228208053486274e-8
3.2916749630256264e-8
2.9968607984328424e-8
2.402684062276634e-8
4.680895504120584e-10
2.8996168821825486e-8
7.495867239551771e-8
9.17922370915475e-8
7.07406959098221e-8
5.24548152951288e-8
3.45062100529081e-8
1.4259490048286949e-8
1.3886299762159411e-8
5.432298373519984e-7
7.80508995946265e-7
2.8657832163341183e-6
1.639965263281353e-6
1.0619092199275716e-6
6.92498507875373e-7
4.01721057230727e-7
2.032079405570218e-7
6.709662496027147e-8
4.0529381050598854e-8
1.0197547071574078e-7
1.619502901850724e-8
5.8388201140038344e-8
1.3065706910635747e-7
2.119912093852989e-7
1.4264495244112396e-7
4.750281952061507e-8
3.775720839123431e-9
5.075606692355353e-8
3.747079878028583e-8
3.2237263680462595e-8
2.6893853620754715e-8
3.225009297956507e-10
2.8224385307430332e-8
6.678959376798951e-8
1.3881981516705074e-7
1.8602270162000742e-7
1.1629679662986065e-7
6.490476646603604e-8
2.756743298261071e-8
3.7073171980252344e-9
7.076568234571004e-7
2.1014205831933752e-6
1.557247220649124e-6
1.814438423576953e-6
1.4346115981599947e-6
1.1502836841766946e-6
8.361699587572091e-7
5.439520580581399e-7
3.4654961572151645e-7
2.820532939600536e-7
4.043400373711015e-7
3.319156540219794e-7
3.3633732881905e-7
2.1429662436547626e-7
8.810624145256564e-8
9.292114369662569e-9
9.72147466532517e-8
6.965100440323622e-8
5.670603782359079e-8
5.445525861634836e-8
3.2712522783985926e-8
2.0905658272365385e-8
8.743491827090396e-8
1.6009332162948143e-7
1.3637507316643716e-7
1.1115802499455268e-7
8.559392450348919e-8
5.477350740906277e-8
1.3057164491258585e-8
5.202311098323542e-8
1.4800504919775623e-7
1.1655282417408489e-6
6.398667717755784e-7
8.358707317859087e-6
2.892916299652388e-6
1.5915872164370382e-6
8.632183366949641e-7
4.070719182769078e-7
1.3343594457066636e-7
7.451887304270472e-8
2.840508797706371e-7
3.0949858579127855e-7
6.846466143185559e-8
1.85284886925581e-7
3.1181409366691754e-7
2.1389617653844402e-7
7.317205486098998e-8
9.515691048843725e-9
7.142013685388706e-8
6.372316951970625e-8
5.364533799273795e-8
4.964934512887001e-8
1.2554167042886072e-8
4.1275480306631795e-8
1.0860419703059995e-7
2.2628620038671843e-7
2.5021336299803196e-7
1.7860588558208076e-7
1.138180097511109e-7
6.021286510701466e-8
1.5408021921459302e-8
2.7359619708689573e-8
1.1922998244280384e-6
2.471186024776261e-6
4.248886195641594e-6
3.295704593194544e-6
2.2821647363167432e-6
1.6380670492985309e-6
1.0286438839016433e-6
5.47666138246462e-7
2.3907114356584427e-7
1.4829532466227656e-7
3.8955465277690236e-7
2.740045767568805e-7
3.2794552548434544e-7
2.818753439080939e-7
1.3426810116883036e-7
4.499492599632467e-8
3.518879428559597e-8
8.93059966242475e-8
6.169623943923994e-8
5.56841361766133e-8
4.7781437915103665e-8
6.314682935766457e-10
5.91781407829552e-8
1.4396123549374065e-7
2.1327772462239035e-7
1.7784186356463755e-7
1.384024309366082e-7
9.448061416137602e-8
4.254452446762193e-8
2.050559371121057e-8
1.2156696307306064e-6
1.7855168395657234e-6
4.522938004307076e-6
3.2391153483221527e-6
2.2306400530189043e-6
1.57749738900772e-6
9.985208901752164e-7
5.558714889389196e-7
2.4305231500095257e-7
1.3796994117886852e-8
8.407254784019154e-8
2.8320775763890738e-8
1.0103249816131963e-7
1.921550055323992e-7
1.7668341623534294e-7
7.081890530203834e-8
2.3786155777152797e-8
2.130236358685778e-9
7.18095490446744e-8
5.672366948375847e-8
4.514970749187758e-8
6.315521315817359e-10
6.626415207181459e-8
1.3595805197269341e-7
2.3823863019381152e-7
3.053949578018781e-7
2.9681040516470535e-7
2.5376006106696576e-7
1.8281998503574166e-7
1.0916989512786249e-7
4.929457425896743e-8
1.7273017335897537e-6
4.19121346203768e-6
2.5993850184475825e-6
4.7363208444704104e-6
4.168910542334934e-6
3.724055221254031e-6
3.2882560742218977e-6
2.2926559804779223e-6
6.696864968879819e-7
4.880220028487823e-7
6.546622325972743e-7
2.9775950550304642e-8
3.2640763955093784e-7
2.946191198195287e-7
1.3482499892733544e-7
4.693961291751598e-8
2.804019476690549e-8
1.0663630614705534e-7
7.38454982640962e-8
6.882359177110991e-8
5.106161978812048e-8
3.076772621903352e-8
1.2057927231514204e-7
2.3482312848336245e-7
2.9016434415450864e-7
2.687852793229086e-7
2.315027858634799e-7
1.661376079650397e-7
7.69606029341535e-8
1.4654345266388546e-8
1.0091289181398106e-7
2.386424386129956e-6
1.6765271575232348e-6
7.986171266016603e-6
5.454536661083201e-6
3.535750268197387e-6
2.4286045063394277e-6
1.4655076021130808e-6
6.783422651189461e-7
3.640547286618514e-8
4.246928700081462e-7
4.457319710079413e-7
4.143642934926331e-8
1.3378714096242693e-7
1.4348515388973486e-7
6.078050967983706e-8
2.163653098860538e-8
7.4074994143176115e-9
6.647074699367348e-9
3.70133446359012e-8
1.1019544074182789e-7
1.5992918647766725e-7
3.636683760758185e-8
8.170373664037343e-9
8.793533934219012e-10
1.7964686213164835e-9
3.837246823336656e-9
6.719026853001991e-9
1.2126693854353634e-8
2.5121637604090933e-8
7.801772084066046e-8
1.0670839343436317e-7
2.5945245338603807e-8
8.884117564391949e-9
2.2729118405531293e-8
2.583481645994138e-9
5.3747499671363184e-11
1.8549065305713973e-11
9.454101227802465e-13
1.757944234171933e-12
7.859569043773674e-13
1.8173992101939693e-12
1.8079494556004581e-12
4.125855987628324e-12
5.4339330449960935e-12
3.3192370939917868e-12
1.3298996803957773e-12
7.849032319548784e-13
8.177230713144108e-13
1.1090441007729018e-12
1.5884308585968847e-12
2.2812369679724625e-12
3.266824057074545e-12
4.67808537440112e-12
6.723371410679155e-12
9.731120902999117e-12
1.4230237983020122e-11
2.109589670412793e-11
3.182356874488344e-11
4.9067993918481374e-11
7.776312407070336e-11
1.276099120442229e-10
3.4684042938660284e-10
3.1786863679202577e-10
3.517805946554002e-10
4.491089680638716e-10
6.43408660535975e-10
1.0275915032999128e-9
1.8258281065297905e-9
3.202124701368717e-9
3.746777911631946e-9
3.508854540084842e-9
3.593044254835689e-9
4.213136756816849e-9
1.729829016387648e-8
1.845190020703187e-8
2.556938656329841e-8
1.565250618697114e-8
9.39005055724544e-9
6.955970612391254e-11
1.0642355002929917e-12
0.
0.
0.
0.
0.
0.
0.
0.
0.
0.
0.
0.
0.
0.
0.
2.6312740299763757e-14
3.594270923538509e-14
4.9499515464654235e-14
6.851587926931969e-14
9.519761905477942e-14
1.3270693461341542e-13
1.855775897134782e-13
2.603211111597123e-13
2.4731592258433117e-13
1.072659740987732e-13
8.95898938013488e-14
1.144569611131874e-13
1.6287643640242947e-13
2.2245782829662163e-13
3.011374161491674e-13
4.1686111068191673e-13
5.937679511666053e-13
8.662747921349351e-13
1.2869420665389122e-12
1.938819595039878e-12
2.9556822003256097e-12
4.556537344563526e-12
7.10625350469428e-12
1.1225311691976839e-11
1.7995270962010997e-11
2.9359416299406916e-11
4.8943978140163716e-11
8.384969305030987e-11
1.687753234859262e-9
4.902343228724095e-9
7.115630797234312e-9
2.4219685856683043e-9
5.122453762891596e-9
1.2170715671925309e-8
1.8590319567355356e-8
2.4661237765449656e-8
3.035913142382418e-8
3.54020006744202e-8
3.9391544313807046e-8
2.0902127569882855e-8
1.2631839252583021e-8
6.052236193029837e-10
6.596425009107885e-9
7.71739550018929e-9
6.71043748056534e-9
3.662695732922756e-9
1.99450866783362e-8
2.3615476189881913e-8
2.005907464421473e-8
1.7422281623140122e-8
1.4887679459467e-8
1.1715113174060457e-8
5.5682525004102916e-9
1.554058635854625e-8
1.4729434631740454e-8
1.288506704462251e-8
1.2050937297319317e-8
1.1784847424455598e-8
1.1930220469949672e-8
1.835464632982576e-7
3.6848966423968903e-7
1.5884439254540189e-6
3.729059506395958e-7
1.411861037844172e-7
4.11777723579266e-8
1.4960021485976646e-8
9.392178278848387e-8
9.75895951771761e-7
2.67926693943186e-7
2.871786119487025e-7
3.072833629710042e-7
3.926542100703804e-8
1.720882380460661e-8
2.2579888131871342e-8
5.606435598538615e-8
4.906531384869877e-8
2.2643229800966475e-8
1.0411501342412687e-9
1.3121330491664304e-8
9.219597147174985e-9
7.698659412229955e-9
5.289770560750071e-9
1.504549980236545e-9
7.127920989539002e-9
1.4135812748691623e-8
2.499657331137088e-8
4.1074690365621e-8
5.579392787937956e-8
2.4690938205245208e-8
2.8246050258635816e-7
6.920889679171417e-7
9.850121334853919e-8
2.2080154351016617e-7
2.9180642926338006e-7
3.135508962900396e-7
3.19630466241949e-7
3.097181499579843e-7
2.918578870433735e-7
2.8960467046660133e-7
2.8881065264517514e-7
2.3395290501530803e-7
2.0768605442958523e-7
1.2028482226857153e-7
4.936816389048082e-8
5.372134826276277e-10
4.65397810827808e-8
3.614258236886107e-8
2.951233716589736e-8
2.820206185768863e-8
1.7657480071247334e-8
8.294983951069786e-9
4.16282181494671e-8
7.117294848858051e-8
5.8445085697414797e-8
4.710719239639748e-8
3.602970111553665e-8
2.3508487907604853e-8
7.088552118097317e-9
2.088298427794889e-8
8.339661715805492e-8
5.351870444256935e-7
1.8102230347089585e-7
4.84722109008547e-6
1.4373203242912531e-6
7.607305117758086e-7
3.957701122865483e-7
1.785313740625103e-7
4.788949806524727e-8
5.933214034650704e-8
1.9875031416554158e-7
3.68414677931081e-7
3.4612418541477612e-9
7.661243056171646e-8
1.616703402747863e-7
1.6610660119756387e-7
8.311533948426762e-8
1.594513395042063e-8
4.2209029620631883e-8
3.6666859734498563e-8
2.969953977700784e-8
2.7091733385107986e-8
1.1855600847127201e-8
1.3737664492769288e-8
4.322964881534894e-8
9.752607697881138e-8
1.4291749710594472e-7
9.505373857415262e-8
5.8699440688726734e-8
3.018421402929816e-8
4.32654112197526e-9
2.5441557642941e-8
5.51126336570852e-7
1.2621910874828508e-6
1.925493331086488e-6
1.4088666260226169e-6
9.90128270387704e-7
7.229579915796149e-7
4.85709165659069e-7
3.420617473135531e-7
4.232172080750783e-7
4.6160632193419937e-7
6.80336876709314e-7
4.317046564112859e-7
2.822573908979156e-7
1.947298754444182e-7
8.80230589959726e-8
2.2378435213765625e-8
4.0027246299274016e-8
4.713618269270116e-8
3.573679964467023e-8
3.253176875087335e-8
2.604931857516201e-8
7.680207939123787e-10
3.2133743616624305e-8
8.2824906906373e-8
1.0146090390095126e-7
7.823859127798179e-8
5.8115983918485014e-8
3.8196074263745774e-8
1.538017617128862e-8
1.6878989934810447e-8
7.521215831010169e-8
7.02270743092401e-7
5.898465424783672e-7
4.957813593288123e-6
1.9938432581336884e-6
1.1527658003201607e-6
6.644241747078608e-7
3.3811763137909753e-7
1.377199442445747e-7
4.1359886876540914e-9
1.3308729195241266e-7
1.9236558343700866e-7
4.9235106489539646e-8
1.7032682424407814e-7
2.6133609240980433e-7
1.8880217078530453e-7
6.765154822504397e-8
4.233098258391818e-9
6.771587731762417e-8
5.1277742214929675e-8
4.451734466310505e-8
3.965954512291226e-8
7.142639505246364e-9
3.4854750760206726e-8
9.363497712476611e-8
1.945449327261873e-7
1.6268101159894564e-7
1.1250361729555141e-7
7.090653339717427e-8
3.4800353709151485e-8
2.0850942636149411e-10
7.244319028114018e-7
1.802417337607589e-6
2.120589283869129e-6
1.8607850583929522e-6
1.3668651888844374e-6
1.0288017782806657e-6
6.942245851881128e-7
4.2839457468617277e-7
2.853054949713041e-7
3.370091964285207e-7
6.241042177202065e-7
7.466849999076359e-7
2.927399545047855e-7
2.244160121815522e-7
1.9288573997016669e-7
9.42956358847314e-8
3.057019499861877e-8
2.1523261241129952e-8
4.923117839296661e-8
3.419510141473426e-8
2.987773467326236e-8
2.4285540015062008e-8
1.0433011855147817e-9
2.755928559266962e-8
6.515739416799455e-8
1.3376986560324035e-7
1.4218146522297006e-7
9.621561303915135e-8
5.721568938235666e-8
2.1791692250020593e-8
1.590106456457723e-8
7.986651594666169e-7
1.6956203028909885e-6
2.57621919419608e-6
2.2602023638845038e-6
1.6774152242505619e-6
1.2615254736328292e-6
8.554865131851938e-7
5.18441728376637e-7
2.759351208341992e-7
1.0154936895013201e-7
6.544458481624971e-10
2.582631666844325e-7
4.2887213913879183e-7
3.27003309262559e-7
1.2460105596363874e-7
2.143610139873348e-8
1.0304636513300341e-7
9.864797489929915e-8
8.333720055729541e-8
8.093502274870132e-8
3.9913548102325786e-8
4.845092847564758e-8
1.630243697503607e-7
2.6461498784219615e-7
2.2154038124194505e-7
1.7632263237124189e-7
1.2848924789258876e-7
7.814356305930242e-8
2.680158442961089e-8
3.039538679547319e-8
1.0496147439804694e-7
1.488115683831424e-6
1.4700736564376048e-6
8.512559269863408e-6
3.4009493839200764e-6
1.981268975398736e-6
1.136751518107166e-6
5.510975497476606e-7
2.1395864934239188e-7
1.0773283928011883e-7
6.207594559087844e-7
1.1485837584650724e-6
4.1470274758715e-7
2.34159542171367e-7
2.497222597468278e-7
1.7473707820669825e-7
7.291567453241925e-8
1.5893570566973734e-8
5.962464870703758e-8
5.135780567115103e-8
3.935233429143116e-8
3.623391993044635e-8
2.033859001479697e-8
1.533212790627754e-8
5.267740566143182e-8
1.1560829479925573e-7
1.941455631210568e-7
1.524799236590039e-7
1.026191305409283e-7
5.6202314733224055e-8
9.850211927705282e-9
4.242853910381812e-8
1.0739363324232502e-6
1.7825991440140806e-6
3.940647114628639e-6
2.9835529311157095e-6
2.0956778456493013e-6
1.5088273441136256e-6
9.761478386759327e-7
5.620239513974177e-7
2.718242482373242e-7
6.44652407784486e-8
3.352905374093761e-8
2.5390561846891915e-7
4.4533887000875776e-7
3.336141851203864e-7
1.2364691778950965e-7
2.9707000323973876e-8
7.287283815498094e-8
1.1038441629541976e-7
9.047765377126652e-8
8.865797241363015e-8
4.248323959900516e-8
6.264592645266764e-8
1.888141020804083e-7
3.125844819616888e-7
2.83537420678981e-7
2.3597280379925859e-7
1.7807296603602518e-7
1.1350529611670008e-7
5.2037245148906096e-8
6.3068353691743596e-9
1.6152733877787946e-6
2.759619685295789e-6
5.832114294679845e-6
4.269169913836338e-6
2.8573507724034563e-6
1.994183478490581e-6
1.187240106782036e-6
5.389875699998584e-7
8.425108336389498e-8
8.558020889361672e-8
2.4302066898649375e-7
6.365018275575072e-7
1.9456764212544513e-7
1.0727254765838596e-7
1.5476975515664118e-7
1.2204232698368207e-7
5.028097130866401e-8
1.3372051634668353e-8
3.8583030421602475e-8
4.331748728121705e-8
3.311778640910294e-8
3.0246309695548365e-8
8.626047133632652e-9
2.5467490029528045e-8
5.941822110974178e-8
1.1411291496229492e-7
1.9615783247738547e-7
2.1482364297040765e-7
1.5237451188706612e-7
8.159788903778684e-8
2.0875632452950746e-8
1.2907742268135572e-6
2.8164034132596637e-6
1.7505779651011353e-6
2.794749119147423e-6
2.53016250765495e-6
2.2877068759988392e-6
1.986243151936365e-6
1.548436844691977e-6
1.0389147300661194e-6
5.45296083820665e-7
1.493282239621549e-7
5.031704347412898e-7
4.3554374966318597e-7
1.8572196407617153e-7
6.620154307857244e-8
6.248530837689776e-9
1.8105436542465274e-7
1.3738081501210317e-7
1.2209827525880224e-7
6.754947052083136e-8
1.2659720217127837e-7
3.2135612333456545e-7
3.890911054073739e-7
3.659498569019662e-7
3.5183842236971765e-7
3.289482333224723e-7
2.6676753873729476e-7
1.7473790222625862e-7
8.459408553453429e-8
3.842191056257529e-9
7.56353219225719e-8
3.684449812919275e-6
2.18484411916664e-6
0.000011588614117052175
7.525038435509781e-6
4.6123955281143435e-6
2.93982231042351e-6
1.227591210500873e-6
4.574646780935367e-7
1.7267159912122093e-6
1.7789059720557965e-6
6.459346438052215e-7
4.438065327026038e-8
2.2919524552016166e-9
4.7022743769772535e-8
1.0597270904686905e-7
7.082577103104081e-8
2.8264746932081643e-8
3.0525271492237654e-9
6.701131715564514e-8
4.018628343862724e-8
3.399435110400824e-8
2.182703249728758e-8
2.412744396220481e-8
6.395716356611328e-8
1.1719595980168823e-7
1.9132239688288516e-7
2.4471150238360753e-7
2.3713406883063295e-7
1.798738381876836e-7
1.0006617504368929e-7
2.8477696006057974e-8
1.7452524669608022e-6
2.4540448049425626e-6
2.3484235896495715e-6
3.582913740053623e-6
3.297323282184764e-6
3.0399760411970736e-6
2.79361183574931e-6
2.3152420242848985e-6
1.3954209673294968e-6
3.3424450488390724e-7
2.5812105928627243e-7
2.1091660556310777e-7
2.619554628705679e-7
1.2176482024820986e-7
4.739618962399915e-8
1.9312420862963062e-8
2.6262232437621814e-8
2.4235641874211198e-8
1.2303740332456541e-8
5.04605192992321e-9
5.670464020152689e-10
3.733860390130706e-9
1.0627476230467858e-9
2.4878080430954536e-9
4.948190426521103e-9
5.39656750509343e-9
1.48748050987054e-9
5.72653246625785e-10
1.2365239890011363e-10
3.7450594766625186e-11
6.98706747628672e-13
7.994535062288947e-13
9.522623542022172e-14
6.403975922188426e-12
2.402474512717901e-12
2.2786875736969257e-12
2.5226444404915245e-12
2.949124609946502e-12
3.530521348267537e-12
4.275697321856587e-12
5.212967339728876e-12
6.387584211234745e-12
1.0913355165668986e-11
9.79355391531612e-12
5.4710059142405595e-12
4.259454880516295e-12
6.051710352646433e-12
9.518304320231712e-12
1.4656487502473088e-11
2.2316771383232976e-11
3.4171189638154706e-11
5.323904433866103e-11
8.51833029591138e-11
1.4129430870821445e-10
2.4587204928318134e-10
4.5664674808826785e-10
9.304678584306928e-10
2.184547206669312e-9
6.50983481990831e-9
2.6786922223961965e-8
5.137748623502637e-8
2.48014812426995e-8
1.6249799681077476e-8
1.1674717360776384e-8
9.190459017450661e-9
8.034399203952677e-9
7.887693033918667e-9
8.78588617777119e-9
1.1121642882252485e-8
1.4600486009087604e-8
1.4607987177573976e-8
1.2205177043949923e-8
2.015344401422964e-8
1.3422012341492164e-8
1.843592124396717e-8
6.6517438576471665e-9
1.2286004204323952e-12
0.
0.
0.
0.
0.
0.
0.
0.
0.
0.
0.
0.
0.
0.
0.
3.950230967309093e-14
5.027044940675302e-14
6.55931482036755e-14
8.828217371201284e-14
1.2073985254656906e-13
1.6664320517171041e-13
2.3132540957000537e-13
3.2245301583970555e-13
4.5102211416590585e-13
6.328018486994136e-13
8.904204977103235e-13
9.311609254211468e-13
4.4057794868378283e-13
3.5511373602324666e-13
4.1340210425938364e-13
5.739008284674174e-13
8.006005428710903e-13
1.1060900309964548e-12
1.5504770389082768e-12
2.228263475174781e-12
3.2814308814447328e-12
4.933028864658895e-12
7.545697629401757e-12
1.17239668585753e-11
1.8499654475630792e-11
2.968109614733575e-11
4.854031043647694e-11
8.123814089209434e-11
1.3997916328946292e-10
2.5059084305264515e-10
4.726585794510907e-10
7.631103198459681e-9
2.291516645040435e-8
2.2016471016770724e-8
5.441046278716253e-9
2.908733949958238e-8
4.6134128275203144e-8
6.014515940618212e-8
7.201563112238182e-8
8.095597275443547e-8
8.577831201472396e-8
8.592313459188159e-8
5.153056358082857e-8
2.849827947192136e-8
1.331901706774562e-8
1.6396956344450832e-8
1.6324380344011506e-8
1.7309574160177266e-8
1.3612680344742295e-8
7.323553701527087e-9
3.3547043138123955e-8
3.205925223099219e-8
2.846838867760881e-8
2.5452804243600426e-8
2.198807393647435e-8
1.698994806697219e-8
6.624395539633408e-9
3.079625384872243e-8
2.926111669307251e-8
2.492245465135658e-8
2.316199746645938e-8
8.555583804602984e-8
2.078667520583465e-8
9.51406268884053e-7
2.211939276847088e-7
1.0727884524154931e-7
4.458144749253316e-8
5.990485000552297e-9
3.051140953179577e-8
1.337249183362147e-7
4.998510600129252e-7
2.0808752992001944e-7
2.1658484417660382e-7
3.844563124927403e-8
5.5017409739049544e-8
2.1676091707651824e-8
6.592569430023634e-9
3.454561100821789e-8
3.412568891961519e-8
1.667546892863925e-8
1.2838904842924597e-9
8.823081440138554e-9
5.9668867955801085e-9
4.863938370961959e-9
3.1729896443609763e-9
1.204875897960698e-9
4.511004086494131e-9
8.33375347162351e-9
1.343309784748663e-8
1.9493924266382893e-8
2.5799375222762676e-8
2.480605184925278e-8
1.8814448937436788e-7
3.9920789355048334e-7
1.2089733340543292e-7
1.2466485935078327e-7
2.0565332560627446e-7
2.3881980372779304e-7
2.5765055715991505e-7
2.648602346934941e-7
2.614836834832487e-7
2.5776599260141656e-7
2.632057547586109e-7
1.8400071501720446e-7
9.317363019277672e-8
3.1553000073857195e-8
3.9009877408973276e-8
6.001013636367709e-8
4.4122267201567675e-8
4.171137408997148e-8
4.007821333397608e-8
1.0659487730566396e-8
3.685821618917029e-8
5.776382307796546e-8
5.250299391835817e-8
4.714988095335442e-8
4.109774958760307e-8
3.279843037644735e-8
2.0310634654267854e-8
2.9823755210382813e-9
6.145101040970033e-8
8.740285745830129e-8
6.984123514269554e-8
6.990588569012891e-7
3.824235663107617e-7
6.920010487195288e-6
1.2204235015471977e-6
5.132341036975304e-7
1.9924383555779909e-7
4.5731805689631345e-8
6.621410682077403e-8
2.876965464797698e-7
2.080738462010709e-6
6.404238686107268e-7
1.1842261628797694e-8
3.9862673820845596e-8
5.992641800749462e-8
1.2921596704049926e-7
1.1691697930443091e-7
4.773486792820327e-8
4.65169726739174e-9
3.1495849979673696e-8
2.4217284924286216e-8
1.9851919716166703e-8
1.6935511997495337e-8
2.262769707695133e-9
1.378560478784494e-8
3.2509358134245906e-8
6.506168196792763e-8
1.2035895158301686e-7
1.0092850103010284e-7
5.1876115787946855e-8
2.0895573179415617e-8
2.4364178841302586e-9
4.955457672285777e-7
1.7395710987623337e-6
6.818220923168125e-7
1.1387402195972968e-6
9.814003029790116e-7
8.397485847104468e-7
6.64410397929177e-7
4.785904126175683e-7
3.476086466022231e-7
3.245003010970329e-7
4.584967390220339e-7
3.3507174285086504e-7
2.9204902924686314e-7
1.6332428794185185e-7
6.134861897809776e-8
1.696136889001526e-8
8.110508952492188e-8
5.7170254384145426e-8
4.9560583728553366e-8
4.7442616028747795e-8
1.988168985910232e-8
2.8682685395024454e-8
9.502221246253878e-8
1.1536092907604302e-7
9.599373573315118e-8
7.872378220874227e-8
5.994167415797265e-8
3.615420122676466e-8
7.51761501280245e-10
6.463810889161815e-8
7.957003699208003e-7
6.12754385106382e-7
5.424471968865468e-6
2.1411197252876723e-6
1.2331047027861393e-6
7.053278012476172e-7
3.5503044149368493e-7
1.401997842072617e-7
1.3939072049062616e-8
1.5694322610264745e-7
2.1601889238940024e-7
3.1794921782703295e-8
1.0213930749216455e-7
9.336375642885666e-8
1.8953315432154266e-7
1.6895235859241057e-7
6.079093808011885e-8
1.339529606592616e-8
3.250794182533809e-8
4.087239193480773e-8
3.2321084004611144e-8
2.935505534684533e-8
7.823051083701274e-9
2.2145383695214878e-8
5.41335722156828e-8
1.0851839377085355e-7
1.9804037368905995e-7
1.889626456691396e-7
1.0815286538937872e-7
5.240076917647656e-8
1.3875244339581177e-8
8.646136443262689e-7
2.959491292087551e-6
1.0222472416336589e-6
2.058129378719735e-6
1.8378234203723771e-6
1.6158621593700788e-6
1.3220905502179763e-6
9.483465125270015e-7
6.003891945120688e-7
3.486532448227456e-7
2.3553979840148894e-7
4.0562552853159813e-7
4.039834515430929e-7
2.168305312100731e-7
8.285497799471994e-8
8.85486382909519e-9
1.3853661174888818e-7
8.693274256861877e-8
7.58832829454386e-8
7.334350189205383e-8
2.7431836367185412e-8
5.60043473921881e-8
1.6394017004022864e-7
1.984365898013972e-7
1.7032357715331e-7
1.4427857552517807e-7
1.1280994019626644e-7
6.787011998753171e-8
1.3170810166911423e-9
9.488441338981738e-8
1.863599460177123e-7
1.6551158774296707e-6
5.699596569030996e-7
0.000011448173672876417
3.677514381274149e-6
1.9651922465698476e-6
1.0265885065575671e-6
4.590237795014691e-7
