# Supplementary material for: Observability and Controllability of Nonlinear Networks: The Role of Symmetry
Source: Phys Rev X. Author manuscript; Available in PMC 2018 Nov 13. (PMC6234006; doi:10.1103/PhysRevX.5.011005)
Supplement: Code Archive [file NIHMS982008-supplement-Code_Archive.zip › MathematicaData/FNCtrlbDELTAHetN2M1ChaosK12IC1]

4.724207585059256e-9
1.845763130623338e-8
3.6268816171151474e-10
5.1369244874365535e-12
1.0249234247141673e-12
5.385757866761562e-13
2.8711394308994286e-12
2.0696967029631685e-13
6.324427606409825e-13
9.42006962678844e-13
1.2394635883875617e-12
1.5465605000999938e-12
3.7893349813983685e-12
4.143553359385043e-12
2.369566066951591e-12
1.2768202573195164e-12
1.062130582626162e-12
1.2236546779254236e-12
1.5871655392952802e-12
2.1281816462851037e-12
2.886825545122829e-12
3.946806334402235e-12
5.441640449987874e-12
7.57838444995956e-12
1.0682635629877434e-11
1.5279262626249134e-11
2.2240872524056996e-11
3.3072541821198787e-11
5.0487674369649373e-11
7.964983142531552e-11
1.3107229603870494e-10
4.494439136616453e-10
3.532044531651922e-10
3.4809800936834327e-10
4.1485259453716587e-10
5.751512008993054e-10
9.164262219897908e-10
1.6648552743735403e-9
2.75541862152999e-9
2.676086637743558e-9
2.370620332856121e-9
2.390335856725446e-9
8.346205307911415e-9
1.214515307928624e-8
2.0823189424535326e-8
1.2473911717527284e-8
1.1509315613781547e-8
1.2033317881368662e-9
1.1503703529875856e-13
0.
0.
0.
0.
0.
0.
0.
0.
0.
0.
0.
0.
0.
0.
2.5803303721543075e-14
3.352770764433411e-14
4.496216946361059e-14
6.119370275067121e-14
8.392193861635114e-14
1.1561810178699323e-13
1.5981251551614572e-13
2.2152281671403165e-13
3.078761129796594e-13
4.2900658432599657e-13
4.1036071577391133e-13
1.807369489310091e-13
1.5296408997129296e-13
1.9977959333957296e-13
2.867175196212939e-13
3.915690337531751e-13
5.292605249414294e-13
7.313710031493436e-13
1.0394223574479554e-12
1.5119740127352337e-12
2.2377869772623436e-12
3.3560644068130027e-12
5.089156576470451e-12
7.797588864978938e-12
1.207533893248484e-11
1.891933325817768e-11
3.004025704198269e-11
4.845324484965857e-11
7.965023623506332e-11
1.3405409887631911e-10
2.243814586057258e-9
6.202064172817807e-9
9.67052054007678e-9
5.4071635482504725e-9
3.782481179550301e-9
1.3145137944113352e-8
2.1802980337387064e-8
2.99956590740535e-8
3.779265881725922e-8
4.496762522880624e-8
5.110545687038518e-8
2.647047746512917e-8
1.4613668547963316e-8
7.1601837251382545e-9
1.1902218456971605e-8
1.3265979607391269e-8
9.423889396414885e-9
9.53244350420281e-9
3.356926936038756e-8
3.707126418386415e-8
3.221223704112708e-8
2.800660578409715e-8
2.352204265235024e-8
1.7855159286493404e-8
7.871943845796475e-9
2.0757738382055553e-8
2.3947870364877493e-8
2.0548412628083707e-8
1.8861123063364267e-8
1.8130851859057974e-8
5.7743230301665196e-8
2.5183002904253963e-7
1.360200196798208e-6
3.187971896571655e-7
1.4195808000568968e-7
5.540804801362207e-8
5.783597272456381e-9
4.163378330568345e-8
1.7789224728021625e-7
7.165579023087143e-7
2.4816669293234356e-7
2.1660769382090548e-7
7.372820474114575e-8
6.606338722572332e-8
2.3615706996698733e-8
7.012598084274088e-9
4.523870685620062e-8
4.2775527896199355e-8
1.8391539634364572e-8
3.373286499647228e-10
1.0667831815953016e-8
7.261539737916394e-9
5.951074228338445e-9
3.599759227845646e-9
1.7783026103667777e-9
5.815445705095914e-9
1.0566625311688695e-8
1.6806058256583995e-8
2.391618781346232e-8
3.050244634514533e-8
2.7016593793817082e-8
2.2830436494451736e-7
4.93093726865514e-7
1.3638406660393117e-7
1.6749249986477745e-7
2.7033244703637725e-7
3.154280285857842e-7
3.419585648627142e-7
3.5119766444949473e-7
3.420002728981296e-7
3.239925954933922e-7
3.13689408822486e-7
2.420408595151355e-7
1.2089066879481268e-7
3.9159972688836514e-8
5.783125355237836e-8
7.568483032648465e-8
5.6736756695033456e-8
5.4267817507660294e-8
5.0209819658500734e-8
8.413492414802297e-9
5.061378447924067e-8
7.433414565568048e-8
6.925906571777745e-8
6.291353623447951e-8
5.507174176868454e-8
4.38614544210072e-8
2.6438926761408672e-8
7.455822264947003e-9
9.370457934374655e-8
1.1187974798418795e-7
9.150094575845215e-8
8.956510692600808e-7
4.307465976336161e-7
7.699057990102471e-6
1.4459956861358487e-6
6.300168117829147e-7
2.5760822389230813e-7
7.34064643334438e-8
5.254337998478326e-8
2.386805995769525e-7
9.07328359048677e-7
1.0367697545093446e-6
4.132497859074111e-8
3.934715342924072e-8
8.814723365312957e-8
1.67609575291243e-7
1.259076477964435e-7
4.4002962044637255e-8
6.051668770286534e-9
3.796360901590225e-8
2.7707925000141658e-8
2.3559119705361324e-8
1.847052385996459e-8
1.2378559512645026e-9
2.0436263429022128e-8
4.553009095671845e-8
8.962954388943302e-8
1.4561361267977154e-7
9.724459031674083e-8
5.10367451324326e-8
1.838617124268682e-8
9.413594564364099e-9
5.811917215847439e-7
1.7642527530675664e-6
9.67534719426781e-7
1.3519535217061447e-6
1.12916165702541e-6
9.456387404078371e-7
7.325170722506865e-7
5.237135670937603e-7
3.8737529779232897e-7
3.747319727849073e-7
5.07912327062575e-7
3.727178975835764e-7
3.3505236719051405e-7
1.8434714832036333e-7
6.647236113816399e-8
2.1344561065926423e-8
9.044680881578808e-8
6.42506250727208e-8
5.573738042177662e-8
5.2917713736120576e-8
2.085934101061479e-8
3.229361255737037e-8
9.944502644108349e-8
1.2724990331924671e-7
1.0925402964944192e-7
9.029122852186081e-8
6.874842544128985e-8
4.1459014560320625e-8
1.74134959776591e-9
6.937099133087209e-8
9.007166858218875e-7
7.397928443086218e-7
5.2702267949662075e-6
2.347884005644699e-6
1.393205912458111e-6
8.289581881876151e-7
4.4003812750746485e-7
1.9581588123664984e-7
2.675280920185216e-8
1.0339592838612216e-7
1.1343573172036916e-7
9.176124984753263e-8
8.637922623822497e-8
1.1248301322185198e-7
2.3777996053114103e-7
1.7692324944984213e-7
5.882360739659335e-8
6.8157197290606925e-9
5.474090776044939e-8
4.420727430499573e-8
3.658160133784583e-8
3.203684678408946e-8
3.592728763225868e-9
2.9213604023119088e-8
6.758654753546587e-8
1.3312042320127707e-7
2.19466346679622e-7
1.7358375172943957e-7
9.9557500711988e-8
4.5709867362834277e-8
4.750197503927413e-9
9.376815344033915e-7
2.8176388630872626e-6
1.368910313378046e-6
2.2313659044907784e-6
1.931394807306912e-6
1.658264159691695e-6
1.3167718939692973e-6
9.279539231569165e-7
5.990685431048384e-7
3.80884517836235e-7
2.9876706439006864e-7
4.427228807075871e-7
4.441667124380845e-7
2.3389277527014522e-7
8.563743200136941e-8
1.7700391866998902e-8
1.4456069812618907e-7
9.404002144884736e-8
8.263473951225743e-8
7.894512180741193e-8
2.6170260478581598e-8
6.082057196264596e-8
1.651003512609872e-7
2.0351687183021012e-7
1.8004108598585363e-7
1.5335173649187974e-7
1.1928227811849178e-7
7.13890488115131e-8
1.9848077544382223e-9
1.0011697303642049e-7
2.0792510254581475e-7
1.7707977360413942e-6
6.670004493493227e-7
0.000010781983006936308
3.834953674306258e-6
2.104875642902616e-6
1.1406141919161261e-6
5.403541698246177e-7
1.776414197921277e-7
9.497066717448342e-8
3.043017305545715e-7
1.6891865099859452e-7
9.174735856419715e-8
2.1406891324040228e-7
3.636268698955033e-7
2.233958841661798e-7
7.325897442870154e-8
8.714066246170382e-9
8.662189984791336e-8
7.428852183354206e-8
6.364630491838386e-8
5.7444929563873304e-8
3.982711631618045e-9
6.335369386047562e-8
1.468391762606089e-7
2.7025975454885484e-7
2.9584485750853854e-7
2.293273628106496e-7
1.5182600398442858e-7
8.204005186429873e-8
2.3686048067357132e-8
2.964227992392818e-8
1.6251735530558091e-6
3.0621631205035066e-6
4.640501423524636e-6
4.3186326152398085e-6
3.1073526330004867e-6
2.32761764608515e-6
1.5482556237995128e-6
8.599861846203644e-7
3.598554193954989e-7
1.0488368379465458e-7
2.0342982789817182e-7
2.630705236801832e-7
4.0305946800874624e-7
3.268118698662413e-7
1.41645281340469e-7
4.3604391379195395e-8
5.720166211051004e-8
1.080287446839319e-7
7.799602146946042e-8
7.265571020199293e-8
5.5862579828439347e-8
1.769454910412311e-8
9.80411340449203e-8
2.0348524314934494e-7
2.5603824617497006e-7
2.2848568168189483e-7
1.858523025642642e-7
1.2740616889170313e-7
5.464292626232193e-8
2.8493950705140123e-8
1.6973522563433934e-6
2.1704930609637643e-6
5.1794523032791994e-6
4.200516593669158e-6
2.963687181041584e-6
2.1625817500005077e-6
1.42724846963515e-6
8.262829241277544e-7
3.783302601116553e-7
5.0459372413032464e-8
7.736033454487726e-8
8.904148665820688e-9
6.812085508372571e-8
1.6491489934611727e-7
1.2955779319857858e-7
4.670359467068911e-8
1.5404622593794157e-8
2.3531105757972206e-10
4.9072093310803186e-8
1.1656417912794589e-7
8.317850588591096e-8
3.756445877678805e-8
1.0614202812507973e-7
2.0298202468276914e-7
3.1066717490323727e-7
3.1235069752431864e-7
3.061565811011917e-7
2.974464236223789e-7
2.600900284414601e-7
1.8966268205648816e-7
1.1396607210477857e-7
1.9911425586835152e-6
3.896687470603339e-6
2.1862138464485035e-6
4.70132504376803e-6
5.161693544370084e-6
5.3115855523112315e-6
5.864796145156218e-6
5.859920339937973e-6
1.1366814308673861e-6
9.19997981457308e-7
1.0336362858365557e-6
1.455023526974155e-7
2.3809078911154237e-7
2.5460069806350985e-7
1.1984002795567076e-7
4.351639485860655e-8
9.291707462590063e-9
1.201304739659468e-7
7.448632253957179e-8
6.702292389407294e-8
3.0035832404700243e-8
7.466269055912984e-8
1.6659060532820122e-7
2.5555523632848454e-7
2.9905828555085084e-7
3.085078723870937e-7
2.974895635410111e-7
2.4167633981630374e-7
1.423090170220608e-7
3.95304352817449e-8
5.209400930765011e-8
3.0555072048347303e-6
2.130910830208011e-6
6.067286874956563e-6
6.31910202011968e-6
4.783308311598348e-6
3.852610167932919e-6
2.906329405755383e-6
1.581374530947625e-6
1.0006869176081951e-7
6.826542676286771e-7
7.025635290957115e-7
1.8055279950444311e-7
1.2918665922440014e-7
3.3217154347065976e-7
1.4431969816253218e-7
1.2263047310045633e-8
2.2525602315150813e-9
6.534324779876496e-9
6.81857871323346e-9
1.2118597501197885e-8
1.3970166819968503e-9
3.371080014157761e-9
2.0242301335446986e-9
8.442349065858769e-10
3.54222088713051e-11
2.312826311291481e-11
7.551337090520688e-12
6.839918973418847e-13
8.896875595753402e-13
1.2051015061942088e-12
1.165455771938911e-12
1.2849745961661786e-12
1.3471131591405058e-12
1.5914566577250889e-12
1.9111392497754966e-12
2.2936748436073966e-12
2.748337567477917e-12
3.2928962933253214e-12
3.950486660457707e-12
4.749765669014291e-12
5.726530268068293e-12
6.926241213925195e-12
1.1369591392613016e-11
9.639681603485116e-12
5.104314961221603e-12
3.704426582251929e-12
5.137630912941287e-12
8.024152861550131e-12
1.2186108123403118e-11
1.816841292651137e-11
2.7088009909475508e-11
4.089655124285937e-11
6.309258990770449e-11
1.0029905579973834e-10
1.659286923027465e-10
2.8954603879153466e-10
5.440211492709024e-10
1.1392474988915844e-9
2.838269918478405e-9
9.621791662378416e-9
3.7350269629673966e-8
2.7498200498708032e-8
1.9238652813412796e-8
1.4046717265173161e-8
1.02439390213826e-8
7.564884181708786e-9
5.9695431520645574e-9
5.19663330013843e-9
5.040962030615033e-9
5.483053835968249e-9
6.777439573141563e-9
9.651840217732679e-9
1.3829996021795063e-8
1.1497950499812624e-8
1.7991553029689914e-8
8.918052808956787e-9
2.0426811672684853e-9
1.065655529289438e-11
4.1339078889854083e-14
0.
0.
0.
0.
0.
0.
0.
0.
0.
0.
0.
0.
0.
0.
2.3037696157637785e-14
2.996006178630228e-14
4.0225337403021315e-14
5.483639009705511e-14
7.535664981190781e-14
1.0406259611668791e-13
1.442169415357636e-13
2.00475395745492e-13
2.794790789330813e-13
3.907129704767916e-13
3.788868823479674e-13
1.666144003567073e-13
1.3930989194091016e-13
1.7798652862901383e-13
2.543630681745355e-13
3.486937998009395e-13
4.728698866904295e-13
6.54841495413618e-13
9.323659809669539e-13
1.3591985634737872e-12
2.017262101546977e-12
3.0357637164351447e-12
4.62247145202412e-12
7.11692130436439e-12
1.1083679222311822e-11
1.7480651913891945e-11
2.797301233390104e-11
4.5542282526321386e-11
7.572623200531876e-11
1.292971160764759e-10
2.2998428213274875e-9
6.545961143629762e-9
9.635790307652804e-9
3.872803731240584e-9
5.884657422019534e-9
1.506826447497843e-8
2.3372298739749165e-8
3.117022413866403e-8
3.847547598461883e-8
4.496975122026883e-8
5.017575474409008e-8
2.6208418939870044e-8
1.5150784544914405e-8
3.022803661354858e-9
9.843054486899597e-9
1.1039777164342929e-8
9.365548882735749e-9
4.895642586690867e-9
2.49640270761565e-8
3.080220788404617e-8
2.691665076918005e-8
2.3591196254914472e-8
2.0166112657576217e-8
1.5810690524038366e-8
7.957729330198737e-9
1.780961651452575e-8
2.0829332890270294e-8
1.7896765264095714e-8
1.6517459286826706e-8
1.5969986608261998e-8
1.5989345324335453e-8
1.4962551618532664e-7
3.437088859250707e-7
1.3854690191426616e-6
3.4711681056378007e-7
1.4095891286448403e-7
4.7247661830695014e-8
5.574222741276717e-9
6.720666514704597e-8
4.1196024386704063e-7
3.5806726973685775e-7
2.507701034736258e-7
4.9801807054616916e-8
2.2392059618137568e-8
9.347963103087812e-9
3.776944431616386e-8
6.082977093371268e-8
4.376588450485936e-8
1.7364550416767096e-8
1.118804943867711e-8
1.2179997500859283e-8
8.997455483907144e-9
7.774770839774285e-9
3.629531575505295e-9
3.3619655225350013e-9
9.5210358717665e-9
1.8324913193888607e-8
3.239021009024032e-8
5.1588394948769484e-8
4.024732535761741e-8
1.704355695815313e-8
2.4207133553637596e-7
7.253880322948749e-7
5.7703754062741517e-8
2.3554424401305243e-7
2.8344381190900363e-7
2.9327094541824604e-7
2.9380841906506684e-7
2.889190583963366e-7
2.782503608271803e-7
1.5887352975010653e-7
8.774779763906636e-8
8.888554298170749e-8
1.17266513419206e-7
9.110785741751282e-8
4.0191553965889854e-8
1.602130049268284e-9
3.5278913692865145e-8
3.157907903080125e-8
2.5218259254004602e-8
2.3643621160127103e-8
1.6284300912186124e-8
4.1007480812085945e-9
2.817601857590584e-8
5.8319125407119733e-8
5.196406811972588e-8
4.187002410761403e-8
3.192273963589377e-8
2.1080123845660407e-8
7.696872163333704e-9
1.3275658565199778e-8
5.807776102954394e-8
4.6699079927143405e-7
1.8867980302652753e-7
3.7196489310007184e-6
1.2859955936263153e-6
7.120961376596446e-7
3.947081725642713e-7
1.9536605021598956e-7
7.308023383606336e-8
1.8421207446951083e-8
1.0452713837450218e-7
1.411484211062503e-7
1.2538907939004214e-8
9.272536418970672e-8
1.6821721941656456e-7
1.5362961327174257e-7
7.29765784974881e-8
1.1969652789266417e-9
4.5335213018275206e-8
3.406501531548031e-8
2.8881949458602587e-8
2.5516468301643284e-8
6.0656247064792245e-9
1.920504634302135e-8
5.2049364353086394e-8
1.1002675411305437e-7
1.1070897928085044e-7
7.662300768723527e-8
4.8383708859754705e-8
2.3280363636418904e-8
3.3645554644402313e-9
4.0760648246628734e-8
5.180154105796725e-7
1.0055155186706548e-6
1.7966676110541364e-6
1.197950377096701e-6
8.285438430427108e-7
6.126710828550053e-7
4.556018911628041e-7
4.3767344683344006e-7
1.720764271028342e-7
1.99475477242199e-7
3.5262979160251405e-7
2.669079740211056e-7
2.65576074320726e-7
1.727280093552915e-7
7.314645958421744e-8
1.5544609061970068e-8
3.389087897086705e-8
3.9312630080202907e-8
3.026258350483275e-8
2.7394252899688374e-8
2.1420340271238096e-8
7.26576810893115e-10
2.5582189078775633e-8
6.363027585362556e-8
8.185301745188745e-8
6.427554834116589e-8
4.754129838444055e-8
3.096621834661231e-8
1.2333282680877412e-8
1.3718860082097987e-8
6.236356503754808e-8
5.956361311032434e-7
4.864103212620108e-7
3.89861069118861e-6
1.689632601287148e-6
9.959822634436445e-7
5.90597751261119e-7
3.1459817008223044e-7
1.4196813375421402e-7
2.2591815862638115e-8
7.218821117045299e-8
9.699195280881134e-8
4.808204126189077e-8
1.6438590283112886e-7
2.4095733523129926e-7
1.7661422158669364e-7
6.476967598332619e-8
1.937302954878643e-8
6.050529736713074e-8
4.549705384424321e-8
4.028338645403675e-8
3.3744192564039765e-8
1.7621953626602862e-9
3.5695217986185183e-8
9.043602850578055e-8
1.6072910168025066e-7
1.2819965257559968e-7
9.06229031100126e-8
5.7370088991107136e-8
2.578892214769498e-8
9.45667116966666e-9
6.257568255146296e-7
1.3982175248609305e-6
1.7790657264179625e-6
1.4912052908883334e-6
1.0876583009695447e-6
8.207057140996427e-7
5.712135379502845e-7
3.976548861852888e-7
3.9155661526964743e-7
6.156820628816629e-7
7.438607762230597e-7
8.558830883572628e-7
3.368264936390849e-7
2.3576503540055856e-7
1.9219007836149775e-7
8.796209306391477e-8
2.4236699506013165e-8
2.8795421082218893e-8
4.06799723712561e-8
2.974864993764928e-8
2.6228517637996768e-8
1.9767786931578456e-8
2.470124532164406e-9
2.4660857028777225e-8
5.703112232462432e-8
1.1157342323045717e-7
1.0833331635459367e-7
7.284535812636158e-8
4.2518577807247154e-8
1.4465684412475166e-8
1.7202200741002136e-8
6.617523509494301e-7
1.3409621911575915e-6
2.1929738331973556e-6
1.8963521673967557e-6
1.3982405483591796e-6
1.0376958694809836e-6
6.970532498074173e-7
4.2450578817846016e-7
2.3192616286903276e-7
9.547279438595462e-8
1.8537462547954462e-8
2.1719265950489647e-7
3.703767994886843e-7
3.1791316348160584e-7
1.344896421459745e-7
1.8032853181691607e-8
1.0414381511485435e-7
8.447174140442891e-8
7.155355374146057e-8
6.82083910474957e-8
3.2490296064572865e-8
3.721814339112564e-8
1.2539746966717186e-7
2.0614549001406406e-7
1.7526645887238377e-7
1.3902626017464227e-7
1.0128540635186086e-7
6.062003629085703e-8
1.4341527625174124e-8
4.756011010925613e-8
1.45095012209275e-7
1.1750789736068773e-6
1.1161874892485428e-6
6.3599518856471865e-6
2.475215315559974e-6
1.4640311881903865e-6
8.648187050734452e-7
4.6664190864493236e-7
2.8931071241099884e-7
5.610562047402287e-7
1.1964126528577016e-6
1.2926373190062662e-6
4.932319599541829e-7
2.7498431758593105e-7
2.65890302915299e-7
1.639951857124221e-7
6.13827695273412e-8
1.5422272530900673e-10
5.911961759017098e-8
4.3565114569980894e-8
3.531269928563712e-8
3.22060631613559e-8
1.2913989495284744e-8
1.724168971602421e-8
5.1559764733475704e-8
1.1041361890213718e-7
1.432756745976156e-7
1.0558867022348119e-7
6.969108173133338e-8
3.583170569597834e-8
9.036563612535264e-10
5.013183585229741e-8
8.652631076452964e-7
1.294291809420819e-6
3.636004291708968e-6
2.452979826147701e-6
1.6574710407918367e-6
1.1365253292673665e-6
7.027454849932747e-7
3.941427010672578e-7
1.8750399403317348e-7
4.5591529372073715e-8
6.955179648316767e-9
1.951605969879178e-7
3.829146872529548e-7
3.6101701764659215e-7
1.5242642839053826e-7
3.482406309766916e-8
8.362541776351734e-8
9.524702611752572e-8
7.710712001684252e-8
7.369682723636054e-8
4.462083276884161e-8
2.9435535150664778e-8
1.1592978643645052e-7
2.309006607674473e-7
2.2057969843115994e-7
1.7618417296189514e-7
1.2920636737798962e-7
8.048687473617262e-8
3.059616112647485e-8
2.5709889468948122e-8
1.1582308468197831e-6
1.9838491858096788e-6
4.266982731755775e-6
2.87628554539305e-6
1.9341335483228364e-6
1.335015061354585e-6
8.143166056568126e-7
4.491554377050978e-7
2.591843986221435e-7
3.213233256986241e-7
6.083377155703362e-7
6.800979751220213e-7
2.5673967143944014e-7
1.9280479997526674e-7
2.3087942008634413e-7
1.3131510045014732e-7
4.6847831419134176e-8
2.4796616478764683e-9
6.208851764504591e-8
4.0534394084526514e-8
3.345748586103305e-8
2.930125764884909e-8
4.3324678955314345e-9
2.499667695623345e-8
5.9168844272208816e-8
1.1774442433896889e-7
1.8696770443912604e-7
1.4712776020198016e-7
8.892875520208104e-8
3.821116895530412e-8
9.228255747875208e-9
1.0119997092136735e-6
2.275961769983063e-6
2.1156750855573744e-6
2.5124138645477938e-6
2.068548044160481e-6
1.703064321026741e-6
1.2909854382927536e-6
8.836334229337601e-7
5.576098735936115e-7
3.159572008120094e-7
1.550219448833263e-7
4.68577671251872e-7
5.800109672129521e-7
3.013070339249797e-7
9.949418538541593e-8
1.6326808584807815e-8
1.7439648111203982e-7
1.2430464342424712e-7
1.1575497987352199e-7
1.0573075258393351e-7
3.926891341585251e-9
1.3437583353226533e-7
2.830833913383757e-7
2.9455518961772173e-7
2.6154216907850135e-7
2.190667825805787e-7
1.613831956678747e-7
9.410929411205132e-8
2.2720749940508216e-8
5.780839959983142e-8
1.5950711389459923e-7
2.2461075432692992e-6
1.5622151311366076e-6
0.0000110358551462707
4.542175054064632e-6
2.6078033677006524e-6
1.4629413956404676e-6
6.752541070437638e-7
1.9671109605220677e-7
3.6712145669872454e-8
3.6222093527514396e-7
9.667014295348088e-7
3.2937984427952386e-7
1.967837975493234e-7
2.7026386897796634e-7
2.134097964676848e-7
8.986981061212641e-8
2.3491606285000967e-8
5.760273920855326e-8
6.215438382671812e-8
4.6418456421678093e-8
4.2282263871835854e-8
2.475373211355207e-8
1.800317047428068e-8
6.05053942323894e-8
1.2676017223629818e-7
2.20130503547496e-7
2.0328296203818676e-7
1.4031261964268243e-7
7.682700477826171e-8
1.522627023839704e-8
4.8631518384716945e-8
1.3715304368929328e-6
2.1667046180796558e-6
3.896716801183335e-6
3.499317153390066e-6
2.5962244590327955e-6
1.97227342795084e-6
1.3678298344507076e-6
8.567497741273109e-7
4.829563477414407e-7
2.1773598711276011e-7
7.377666701857649e-8
3.761303677725011e-7
5.282197033172778e-7
2.9897228998047783e-7
1.0366224905557776e-7
1.500542465846776e-8
1.3073055541994767e-7
1.262484763777276e-7
1.1187433822923938e-7
1.0394737708576185e-7
4.019959988731731e-9
1.4666961469483204e-7
2.9216851447540456e-7
3.3816865656800564e-7
3.1997941694980757e-7
2.8597046393476687e-7
2.254133023231545e-7
1.4607543053135013e-7
6.720381870236823e-8
7.495784567333561e-9
2.2893459868783774e-6
3.2522791565029194e-6
6.7372693225676274e-6
5.698104318568759e-6
3.881705957704819e-6
2.777456779797348e-6
1.6890115796607401e-6
7.070304050889146e-7
6.884504101782096e-8
3.955151242714363e-7
4.046161454182171e-8
3.8191069473595594e-7
1.18525967395918e-7
5.7778020084829777e-8
1.2512769595030592e-7
1.2368543124700949e-7
5.383798976331939e-8
1.602261527539731e-8
2.8064560695661187e-8
4.8249512521508433e-8
3.6003678107520026e-8
3.237798649658703e-8
4.594882897887481e-9
3.4458343146324866e-8
7.245620160861657e-8
1.304238603701086e-7
2.0953285149522963e-7
2.4390416560741773e-7
1.923876646650664e-7
1.0994119958645529e-7
3.554983154801489e-8
1.5436765175987769e-6
2.8244663369667052e-6
1.6373784477222428e-6
3.015399372606679e-6
2.9379874163495825e-6
2.785615638407372e-6
2.569001220955222e-6
2.157529004494668e-6
1.5330553505403617e-6
8.203284259546806e-7
2.3759852340959567e-7
5.146029889567385e-7
3.340067178333471e-7
1.2556766086627294e-7
4.5193329575979726e-8
1.0218442273413308e-8
2.047763105832135e-7
2.4095505657442367e-7
1.6863970974198803e-7
3.325783513916023e-8
2.830915967804787e-7
4.5631290672839947e-7
4.154287115069488e-7
3.94656278702217e-7
4.01189772141746e-7
4.050631922880133e-7
3.655918764941209e-7
2.706302986429375e-7
1.597585687876262e-7
5.816804793677566e-8
3.6333580579553037e-8
5.14031799041188e-6
2.3207020678814492e-6
9.84757330074382e-6
9.574592371264535e-6
6.748731759490932e-6
5.368646225225357e-6
2.623322380737017e-6
1.2352814453942983e-6
2.5099751751180437e-6
2.7569469447037525e-6
1.8457273208354315e-6
3.268533181962241e-7
9.937205420511702e-8
3.417789325209683e-8
5.071160601548017e-8
4.762545743617093e-8
2.005182485391632e-8
5.335388078329725e-9
2.053060729741268e-8
5.94448848238406e-8
3.630251111334675e-8
7.401671731443131e-9
4.492266035427176e-8
8.468724336137527e-8
1.4457746720708943e-7
2.0319081266014954e-7
2.372954260774987e-7
2.514334582438627e-7
2.3538815946425168e-7
1.7423112525885472e-7
9.53687843006141e-8
1.742579679930859e-6
1.843858136448532e-6
1.6445744480550088e-6
2.9820209967473896e-6
3.312934492369426e-6
3.4632610967324064e-6
3.6412940525708725e-6
3.7859746863336676e-6
2.777568186097802e-6
5.423292438468632e-7
4.962453325343635e-7
4.1204147902924185e-7
2.5311107479208264e-7
4.5754966613596845e-8
1.04576101105773e-8
1.680214159210449e-8
3.2060066260571255e-8
5.754273315610018e-10
3.3115278651545305e-9
3.1634781965192647e-9
4.860938081450041e-10
1.7542446254977725e-10
4.241213496010479e-11
1.6575012255328142e-12
8.106986719457415e-13
8.468409349623865e-13
2.4147310601238695e-12
3.053999233663344e-12
4.456472054020049e-12
5.8098083934583315e-12
1.421945022597255e-12
1.7688068782274786e-12
2.193701723516872e-12
2.684482435487746e-12
3.248980238430606e-12
3.912589478967257e-12
4.70831131833125e-12
5.674822388736389e-12
6.858653846003034e-12
8.31808182091821e-12
1.0128176147178912e-11
1.2387425027746848e-11
1.9049965181509186e-11
1.6941409433681535e-11
1.1767013737190095e-11
1.1187144646365312e-11
1.600150388739945e-11
2.5313399909836243e-11
4.006718753815407e-11
6.357672716463486e-11
1.0276435991129612e-10
1.7192547637505682e-10
3.0289253221977637e-10
5.751318965157981e-10
1.2218563924666044e-9
3.115577139725889e-9
1.0965673617565604e-8
3.8033277490116424e-8
5.943054516394064e-8
4.6241626083722554e-8
3.386676228049399e-8
2.499869002912676e-8
1.9964951029963673e-8
1.708751498049075e-8
1.536998115697909e-8
1.4271236408059403e-8
1.3534210688189054e-8
1.3087231108830126e-8
1.299641814348198e-8
1.3472252987157627e-8
1.4974590023446208e-8
1.8505069539818175e-8
2.2031537050800304e-8
1.3963559736210123e-8
9.99065910356542e-10
4.1334890293208034e-13
0.
0.
0.
0.
0.
0.
0.
0.
0.
0.
0.
0.
0.
0.
0.
0.
5.886623227752829e-14
7.503311127946454e-14
9.795877422888013e-14
1.3182183788918405e-13
1.8023731967549115e-13
2.487091548651791e-13
3.4519452357924743e-13
4.811087776072463e-13
6.727962733833488e-13
9.436500465120158e-13
1.3271568010292281e-12
1.4105699380124245e-12
6.908910976583169e-13
5.547785388697379e-13
6.341709637890258e-13
8.722976406025106e-13
1.2208352850825994e-12
1.694509281451466e-12
2.382462976227013e-12
3.4305177040044885e-12
5.060622628743253e-12
7.623597471985877e-12
1.169293580939858e-11
1.8230784479059828e-11
2.8892065953089437e-11
4.660438071552434e-11
7.672548507223695e-11
1.294844554884308e-10
2.254914118585875e-10
4.092515440535645e-10
7.856740592593942e-10
1.1527217034893366e-8
3.429798176867093e-8
2.9419419306784115e-8
1.0429945662371255e-8
4.163104219881494e-8
6.339461956840276e-8
8.106481642116615e-8
9.564961157498294e-8
1.0593612223114445e-7
1.1044908702112235e-7
1.0884048048092373e-7
6.698251192947974e-8
3.656817946431426e-8
1.614675898979816e-8
2.2628641027273467e-8
2.1106907383047312e-8
2.189025894068271e-8
1.83977471076509e-8
5.314159291535781e-9
3.601130968192576e-8
3.913480839454493e-8
3.546143496873947e-8
3.200989831751261e-8
2.7928580737142486e-8
2.2032321932743005e-8
1.0655424992215986e-8
2.8748611538486237e-8
3.977100960123256e-8
3.292092556522353e-8
3.017907842525447e-8
1.299440058363428e-7
2.315091260373252e-7
5.372313598102293e-7
1.622295009860814e-7
8.985871693811726e-8
4.273887473218723e-8
1.088300620043568e-8
1.761374479797752e-8
7.252355820649422e-8
6.688844954397243e-7
2.222202343779412e-7
1.5195172799549747e-7
3.4152621434584914e-8
2.638457548124048e-8
5.314025883848953e-9
1.8952278154993062e-8
3.743961314708329e-8
2.680653838941781e-8
1.1190122752223471e-8
7.205120225477542e-9
7.139408579299178e-9
5.191590690182782e-9
4.3969224267806875e-9
1.484801750723472e-9
2.4136302314456686e-9
5.744601104093635e-9
1.0223893037728194e-8
1.6413504458826145e-8
2.3980608021992045e-8
2.9315166749882233e-8
1.252571520602879e-8
1.876957929518168e-7
4.391348000563829e-7
8.569781688973288e-8
1.2570295856801935e-7
1.7584784911480167e-7
1.9086174018877205e-7
1.977951792192391e-7
1.9809105015700978e-7
1.47123004253696e-7
4.461222722503621e-8
2.103947047764101e-8
5.478410514546952e-8
4.797046565696277e-8
1.8052997158740753e-8
2.15591074724166e-8
4.514848252900124e-8
3.3614275207514196e-8
3.001385387283275e-8
2.9439510040329294e-8
1.3474215158070322e-8
1.5677866131925428e-8
4.0035450545712066e-8
3.861618232452289e-8
3.4808539419933994e-8
3.039655816882378e-8
2.4537518078590817e-8
1.6332506412500072e-8
3.117208418114149e-9
2.5393232250094523e-8
8.485744347456159e-8
6.149656352520826e-8
5.401824709034041e-7
3.087990755506174e-7
5.717366914597834e-6
1.0313932531418915e-6
4.666668186686652e-7
2.0169091503675375e-7
6.53113789302897e-8
2.593943419408439e-8
1.446658886122318e-7
4.886917062601159e-7
1.2023898014974284e-6
5.361087983795362e-9
2.2914385473203386e-8
7.729929197983385e-8
1.3029222262571748e-7
1.00879599284482e-7
3.84536135507989e-8
1.1892567443104021e-8
2.9280451265137773e-8
2.1577880932130967e-8
1.8666586447098398e-8
1.363754371935649e-8
2.398948074410917e-9
1.773867256081694e-8
3.9269502697010714e-8
7.785787678030287e-8
1.0913876931600915e-7
6.707107675254596e-8
3.5303053512409374e-8
1.1440464902959855e-8
1.1089576455546382e-8
4.249559502471905e-7
1.2594781841933211e-6
7.574368280610553e-7
9.639214254225052e-7
7.832381685932686e-7
6.512693563960292e-7
5.14531678620543e-7
4.100005019952311e-7
4.3283701728317464e-7
3.6214760456001005e-7
3.4632438964664097e-7
3.5942254601892425e-7
2.6905445461828207e-7
1.4333879493666897e-7
5.173572241184217e-8
1.3100688136513364e-8
5.962829515177456e-8
4.516585345128195e-8
3.8286783660959196e-8
3.627085978418108e-8
1.7244934798729132e-8
1.6929919140835974e-8
6.015854800219861e-8
8.852534298279432e-8
7.507128214247784e-8
6.095962905259273e-8
4.5959391717492834e-8
2.813003580022941e-8
3.3419509624429966e-9
4.164190513538581e-8
6.149085396691874e-7
5.090182063675136e-7
3.814076128268026e-6
1.6984028711752313e-6
1.0113190749617048e-6
6.048855558389143e-7
3.245145574645202e-7
1.4752252246740694e-7
2.466174162032971e-8
7.306904962968134e-8
9.988418068358062e-8
3.109515556827343e-8
5.4839232078122914e-8
9.089065830657768e-8
1.9373398912920087e-7
1.6179305524384473e-7
5.9595263085572675e-8
4.602737691587905e-9
4.676083683485056e-8
3.570616844070264e-8
2.951461684356733e-8
2.5551082577057972e-8
3.828506099626661e-9
2.1035326429647693e-8
5.033002581241482e-8
1.0101625154568723e-7
1.711062468652206e-7
1.2715938668646944e-7
7.118133599509455e-8
3.1135640379694734e-8
1.1889644394612446e-9
6.856238981584965e-7
2.109095292529435e-6
1.0663928725467763e-6
1.6022117585632502e-6
1.360685319920695e-6
1.1505343672433908e-6
8.969559408629776e-7
6.324826945078423e-7
4.344401052200147e-7
3.4128222376008286e-7
3.756891730569904e-7
3.821134375665522e-7
3.7212268522517066e-7
2.0578812772216706e-7
7.544027445643312e-8
2.051190678598724e-8
1.0671646720457562e-7
7.377394456335116e-8
6.41479752804498e-8
6.092465339898217e-8
2.302632237159798e-8
3.9911551781561416e-8
1.1925283309209762e-7
1.5109860585786186e-7
1.3017183988877537e-7
1.0817509056150288e-7
8.265348746508209e-8
4.92832130923183e-8
2.6156283785984145e-10
8.610798924061492e-8
1.9378966940543249e-7
1.2679234147333346e-6
4.4990494434971985e-7
8.8834791937397e-6
2.85711082590175e-6
1.537879113409479e-6
8.13979480079237e-7
3.7982907389339525e-7
1.2339877374559636e-7
6.813590217133453e-8
2.2771788585284392e-7
1.5793462289010092e-7
7.217879352838989e-8
1.7740716558625632e-7
3.238386634709859e-7
2.357964809840145e-7
8.135090513293372e-8
7.99645302691108e-9
7.861530557573408e-8
6.389152703333745e-8
5.365028623237663e-8
4.902088336394583e-8
1.2511804655844558e-8
3.848309943090372e-8
1.0033927466982815e-7
2.0353141975708137e-7
2.3690012271787006e-7
1.7184779717358847e-7
1.0960444981789523e-7
5.670366751272736e-8
1.0223068438037729e-8
3.7353926191478125e-8
1.1676975854333673e-6
2.324824891378304e-6
3.807725478918082e-6
3.071783853006297e-6
2.1625192718013116e-6
1.5697389209968014e-6
1.0136391874100362e-6
5.828687471590441e-7
3.205571327034492e-7
2.631432739683953e-7
4.4645952140409115e-7
3.1977483776772026e-7
3.85223445591965e-7
3.006366740186461e-7
1.3152808061102967e-7
3.6413650728401846e-8
7.008570481864315e-8
8.913558419893713e-8
6.619318979188758e-8
6.126308814211865e-8
4.7064312889242204e-8
9.597431975278351e-9
7.308918095083766e-8
1.6407588559044152e-7
2.0040892592212377e-7
1.6730685962170648e-7
1.2975707710885623e-7
8.620649541345679e-8
3.3166889243061024e-8
3.600926044706332e-8
1.2419512904833435e-6
1.6474425208932506e-6
4.729971096710525e-6
3.2511179680826535e-6
2.1990803250782704e-6
1.5178627888949767e-6
9.424899984261294e-7
5.241427526094881e-7
2.3760632993424385e-7
3.9171368353668256e-8
2.2478043382826812e-8
9.285923965989713e-8
1.2430754099329426e-7
2.503608762598448e-7
2.6355336417510185e-7
1.0644907460501089e-7
3.22523290515487e-8
1.2967817211605285e-8
8.454307592645229e-8
5.7965542794161704e-8
5.380098779352253e-8
2.1442946111515565e-8
4.491672029807139e-8
1.0962841750491393e-7
2.0603616220339674e-7
2.9985676538012176e-7
2.872777555452367e-7
2.1961297816285775e-7
1.3977674637496423e-7
7.084340503347467e-8
1.5378961966756342e-8
1.6358894234461796e-6
3.89083055479478e-6
2.972732126623354e-6
4.381158016586519e-6
3.6186100898397434e-6
3.0493991772267777e-6
2.3936149918678794e-6
1.546856673119579e-6
6.974075024426975e-7
6.963011617658953e-8
8.343377943923714e-8
2.6864658661786344e-7
4.6820521732803706e-7
3.2747924659601567e-7
1.3480515710989888e-7
3.7662508164827714e-8
9.402358189881795e-8
1.1145157595007822e-7
8.581753209929286e-8
8.156163323054812e-8
5.213781924456993e-8
4.060036849650437e-8
1.4074344570175868e-7
2.600414265183256e-7
2.815260349426589e-7
2.5100248125671823e-7
2.0601554220916122e-7
1.3662965538397707e-7
4.6626897477575627e-8
5.3416724553925e-8
1.5461953154208535e-7
2.3649683107457895e-6
1.4466506050324148e-6
9.29642143320714e-6
5.297071078626475e-6
3.276451369741082e-6
2.0849604680405887e-6
1.1716779803215433e-6
5.404180994830825e-7
8.478032645485251e-8
2.1911436432321066e-7
1.8644102862297155e-7
8.516925021009347e-8
2.438180729537537e-7
2.17497295705484e-7
8.746781636811559e-8
3.045399155765088e-8
5.259986730682164e-11
9.056390383545424e-8
1.1335476368673076e-7
7.845155430643406e-8
6.2483804105671236e-9
1.2175910466723073e-7
2.4124687895310315e-7
3.332109895499633e-7
3.3936946887563167e-7
3.364853474881879e-7
3.22723388830967e-7
2.7036162178017145e-7
1.8558944639001993e-7
1.0174548277930997e-7
3.0210398516624756e-8
2.8762505474268226e-6
3.873352733515781e-6
4.999858810631507e-6
7.00196986014544e-6
5.8966015439491095e-6
5.1974236711949925e-6
4.472332545016176e-6
1.92645165984996e-6
7.794228346996576e-7
1.521099367819416e-6
1.1363243535312105e-6
2.1900552686317723e-7
4.960972498753136e-8
1.9709212000949912e-7
1.4136355241954618e-7
5.781251066518932e-8
1.3554808653669774e-8
7.300378907276501e-8
7.103722168241535e-8
5.753871598168031e-8
4.7077197060916775e-8
2.416909151378639e-8
9.861066308433407e-8
1.790550990867762e-7
2.603834634143422e-7
2.973924055707114e-7
2.956564417300599e-7
2.515484788472259e-7
1.6099217977927696e-7
6.26568415331143e-8
2.1668942544514267e-6
2.523603475054521e-6
3.0817261372366605e-6
4.3307439543693266e-6
3.913410866547931e-6
3.5442425457761917e-6
3.1564525770433363e-6
2.4606312994861007e-6
1.3335692053526774e-6
2.241605661511906e-7
3.1343428248452433e-7
1.6362013730442846e-7
2.6282474075456147e-7
2.8300024878030563e-7
1.2422479103804192e-7
7.424381782733235e-8
2.1342655581506347e-8
1.4762552242297484e-9
4.576244365420977e-9
2.1541181435454905e-9
5.532338408599734e-10
2.4870558996002165e-10
1.1783721493580818e-10
7.705435079130792e-13
1.1386585318268333e-12
8.305129663578858e-13
3.6179680311670494e-12
4.639225516383191e-12
5.161630977431322e-12
4.296286058040985e-12
2.619995159100391e-12
2.1646507676825718e-12
2.4974386313078204e-12
3.015156320752441e-12
3.647299998549173e-12
4.397382716347375e-12
5.297383371397487e-12
6.391244225485872e-12
7.733052456934759e-12
9.390694065415828e-12
1.1451831025050711e-11
1.4031984097910672e-11
2.1297901861961677e-11
1.91032631324383e-11
1.3942086245620463e-11
1.3800699664377472e-11
1.978808110493078e-11
3.1361348586282126e-11
5.008608217554251e-11
8.06411321492754e-11
1.3296992699313693e-10
2.284633603627957e-10
4.1748236547282184e-10
8.357811689952569e-10
1.92928130367082e-9
5.683404711717242e-9
2.3482007769205387e-8
4.4944299573446045e-8
6.532518241737654e-8
3.6468094473330206e-8
3.9056840508277935e-8
8.142722766952955e-8
5.8337535967108996e-8
3.552525677682146e-8
2.2578438194030608e-8
8.990810757917005e-9
1.7136854111233532e-10
2.149610625422942e-13
0.
0.
0.
0.
0.
0.
0.
0.
0.
0.
0.
0.
0.
0.
0.
0.
0.
0.
0.
0.
0.
2.713093022859041e-14
3.936806533284922e-14
5.720974641668226e-14
8.32947126588344e-14
1.727696850788685e-12
2.5052395200603085e-12
3.543054344208508e-12
5.006417613368628e-12
7.064717051125568e-12
9.972733570243425e-12
1.4082627602079115e-11
1.9867140509771855e-11
2.7938886267528065e-11
3.9045866333182045e-11
5.400652105833527e-11
4.051738052082605e-11
4.548813979326878e-11
3.449086602429588e-11
3.433821464615412e-11
3.968551701948302e-11
4.813884988843108e-11
6.296598329034629e-11
9.069844851660979e-11
1.4197486045122389e-10
2.380191762574056e-10
4.2632823862650907e-10
8.234095051696554e-10
1.741442581850158e-9
3.964685070610347e-9
5.512564420884349e-9
5.465132333966993e-9
6.064162504649406e-9
7.443596367112442e-9
9.96117130189475e-9
1.4293520610049806e-7
3.208872568180743e-7
6.817878051714548e-7
5.808948461413327e-7
4.291442106524938e-7
3.216375907917729e-7
2.2084998714769068e-7
1.372826884736106e-7
7.426688769041956e-8
2.4655038112142974e-8
1.3026394884553681e-8
2.3429955438941083e-8
3.056383352066169e-8
9.004430584194551e-8
1.0346084867888606e-7
7.040001864681501e-8
2.5719254383094723e-8
2.8823481266007445e-8
2.3714067343154945e-8
1.881956481532321e-8
1.7109657326890977e-8
9.329634907441556e-9
6.544628714925096e-9
2.4005152233008667e-8
5.4195987435366766e-8
8.117276635021209e-8
5.784071055745126e-8
3.784746031579315e-8
2.087351600124235e-8
3.7155920055732297e-9
1.9597378195838916e-8
2.9062438063035906e-7
6.765695078580273e-7
6.717731362109985e-7
5.58738162375721e-7
4.0633129272011024e-7
3.027539381065948e-7
3.1334746072118695e-8
1.4463328566412064e-8
6.646599435284455e-9
3.928583689330662e-8
7.937460472903363e-8
3.350907150757809e-8
2.165848385388824e-8
2.656705453936721e-8
1.5999576043737104e-8
4.638630679786585e-10
1.9522896041738874e-8
2.118624311289054e-8
1.6934887803895465e-8
1.5557430509464112e-8
1.1235248464444162e-8
1.2574139890431525e-9
1.5312392490367362e-8
3.674211137434308e-8
3.7778311713492994e-8
2.958892320050297e-8
2.1875159825033682e-8
1.406236413402295e-8
5.179823920743451e-9
7.337852079023036e-9
3.116751942476285e-8
3.529861051633863e-7
1.6704426938637222e-7
2.8072629985067324e-6
1.060894684804367e-6
6.033990316400276e-7
3.4666589909413736e-7
1.7872070344377825e-7
7.301322356980548e-8
5.277539861517334e-9
7.744392126194144e-8
1.1598083982447189e-7
9.958813204608347e-9
8.630617965228912e-8
1.454646522584638e-7
1.2878151439348612e-7
6.377337280558844e-8
4.448288010321365e-9
3.9203340157168816e-8
2.9222134201364304e-8
2.5193620770209764e-8
2.1773711126912674e-8
3.585061128470873e-9
1.8825907952980255e-8
4.9681541530012864e-8
1.0170408472893973e-7
8.931483978300272e-8
6.22045011018373e-8
3.94169596792579e-8
1.8207151691549922e-8
6.024361559579008e-9
4.3760959545895616e-8
4.330574810594748e-7
8.095893912195814e-7
1.4876719102016924e-6
9.335818267807507e-7
6.441548588916732e-7
4.978796298002904e-7
3.853148060997804e-7
6.521516493103026e-8
5.1059065513779784e-8
1.0597439926121438e-7
2.057161823816176e-7
1.1259267042023484e-7
1.1672981775927506e-7
1.0356214101825328e-7
4.8655302433178544e-8
1.0455672375081852e-8
2.3229993836838527e-8
2.989192788724693e-8
2.3156144440085105e-8
2.072254499041929e-8
1.667736113107904e-8
6.472997168886105e-10
1.7327507848410113e-8
4.4466706494358414e-8
6.244583151178985e-8
4.8823535634118294e-8
3.580721861189399e-8
2.3318230872947114e-8
9.806635440913593e-9
8.250947723822241e-9
3.898408934362038e-7
5.413604414285209e-7
1.9290644900836416e-6
1.1988917024658493e-6
7.956803536226815e-7
5.337559514265304e-7
3.2358861006495974e-7
1.7584848670440572e-7
7.362558934851589e-8
3.880202283180236e-9
4.623172670567247e-8
9.517938494222929e-9
3.8200384561149846e-8
1.189273058441149e-7
1.774448473588235e-7
1.2499968856084632e-7
4.321904232521963e-8
1.860709960689485e-8
4.0517428791156945e-8
3.020015504384528e-8
2.6603633279517518e-8
1.973693669064021e-8
3.2878399451282057e-9
2.6465544064136217e-8
6.060425898746082e-8
1.2097269251685387e-7
1.2276613953527215e-7
7.814279620815136e-8
4.386608740010295e-8
1.575186710947543e-8
1.242852504486758e-8
5.3576617880058e-7
1.4261864982197406e-6
1.221632653790171e-6
1.2838474937407726e-6
9.928812062499324e-7
7.889874058608106e-7
5.824250641396814e-7
4.1926741117568776e-7
3.82661588652461e-7
5.545172618752517e-7
6.306153766318992e-7
3.9276730204725633e-7
3.1113326000014704e-7
1.878042326576382e-7
7.300498323290026e-8
1.9066971330058462e-10
6.675715025110016e-8
5.196788843110293e-8
4.257355483010251e-8
4.026262637016888e-8
2.323459639425819e-8
1.3867582136820388e-8
5.8610434082793665e-8
1.0857682647477795e-7
9.466880046129867e-8
7.629537302058834e-8
5.7603465456103455e-8
3.615901192181199e-8
7.649381789636708e-9
4.0633532326688506e-8
1.3594372797313366e-7
8.3067230334782e-7
4.1460154477312007e-7
5.967319584933628e-6
2.091822985695862e-6
1.1587258870189829e-6
6.375265863064138e-7
3.129185209190729e-7
1.1896151372887194e-7
2.01983495189175e-8
1.3616703977719096e-7
1.3298246152034888e-7
4.822263173567787e-8
1.5777755828377203e-7
2.685182911109958e-7
2.0782647064043087e-7
7.667656062837809e-8
1.4382873893922884e-9
6.890780135780747e-8
5.193570379992449e-8
4.4428013830451324e-8
3.956950419485202e-8
8.215648405256486e-9
3.2131828692374436e-8
8.464179388415022e-8
1.7269386676519886e-7
1.7063627056105487e-7
1.1997345077971998e-7
7.595943600562555e-8
3.7426130206847446e-8
2.38033226727016e-10
4.565365788414937e-8
8.621894999223238e-7
1.621666084302965e-6
3.1807154892307543e-6
2.1777956680575327e-6
1.4848440710844084e-6
1.0438254852796885e-6
6.605358724173644e-7
4.0208335342072476e-7
3.13734181888432e-7
5.282955886724089e-7
8.430798229797581e-7
3.69354322171871e-7
3.2953293040241514e-7
2.647809823451692e-7
1.2113256543049972e-7
3.340707744341882e-8
5.10003875230087e-8
6.644603848281748e-8
4.945879501003271e-8
4.4821251581787934e-8
3.582192644592969e-8
1.905342856827753e-9
4.466043401101146e-8
1.0846678734086666e-7
1.4714978746538207e-7
1.1851030459216677e-7
8.912119453670551e-8
5.8655226880593025e-8
2.3341967352917122e-8
2.5202498565091492e-8
8.549784489143293e-7
1.2211145557594142e-6
3.5703041638343e-6
2.3551390428254807e-6
1.5854475860640195e-6
1.0803027741222474e-6
6.63075338331529e-7
3.6812972745218003e-7
1.701028002409043e-7
3.280842793637385e-8
1.7173694864035222e-8
7.180563845965339e-8
1.1094376957095013e-7
2.415984220954861e-7
2.9362130411459553e-7
1.3046934379396647e-7
3.6694184429422394e-8
2.4219649538546345e-8
7.198958282003996e-8
5.2905804994703435e-8
4.870957680915154e-8
3.1907448602582534e-8
1.7455728707846052e-8
6.649347494962178e-8
1.4137249067104712e-7
2.450152664648035e-7
2.2298651453286162e-7
1.515114316707239e-7
8.844124143529703e-8
3.749972593820042e-8
6.686319628173308e-9
1.1447317556926687e-6
2.901202452376118e-6
2.6452948294428954e-6
3.042393540203023e-6
2.359997756304981e-6
1.8712065410351081e-6
1.3435431220359693e-6
8.379693453093004e-7
4.5926336114093507e-7
2.450748024252356e-7
2.529202991966744e-7
3.4107544928971014e-7
4.408795249135555e-7
2.9793777130933113e-7
1.2303700001442536e-7
2.6241094427652946e-8
1.1358075163598237e-7
9.407655030608823e-8
7.394675333211227e-8
7.007363772542597e-8
4.5307595794054985e-8
2.5320840535979815e-8
1.061065171453407e-7
2.1119933177063544e-7
2.086883713599285e-7
1.7431776783938e-7
1.3593059375213279e-7
8.71490423619222e-8
2.2486814641987624e-8
6.567011621297079e-8
1.7072275005242714e-7
1.6691422791941099e-6
1.0067632772917784e-6
8.964531452316895e-6
3.921916226715689e-6
2.292106830342543e-6
1.3458750063732195e-6
7.052924359051053e-7
3.107508590463506e-7
4.415716689494805e-8
1.3085809405601076e-7
6.633024062387832e-8
1.3757913990367422e-7
3.1250690581279723e-7
3.79291024103168e-7
1.7489333160059582e-7
5.4740355378877225e-8
9.339858743077072e-9
1.1842882506232689e-7
8.074204247355197e-8
7.491809830246295e-8
5.615886315303247e-8
2.7249726213233425e-8
1.1344612921200349e-7
2.2932184700344588e-7
3.1387576509496954e-7
2.8799037060779537e-7
2.2863209527824088e-7
1.5502640764156607e-7
8.439124779163384e-8
2.2912092694396968e-8
3.489696831692662e-8
1.944529218566391e-6
3.2231059303617295e-6
5.82151248124136e-6
5.133656831718973e-6
3.5621111886543335e-6
2.59144865457774e-6
1.6360913638876865e-6
7.885049926367525e-7
1.448060330299651e-7
1.5816399287283297e-7
7.558588135324427e-8
1.598526708943253e-7
3.084278241739077e-7
3.439884904060315e-7
1.7608588309045042e-7
6.356501830843041e-8
1.2967820495684721e-8
1.1676957175634637e-7
7.40009976682945e-8
6.470316851919253e-8
5.6975614971847265e-8
2.020329073047222e-9
6.719432600279925e-8
1.54695980524247e-7
2.622864570756654e-7
2.579400112317705e-7
2.094693385433751e-7
1.45155960149242e-7
6.795399714035977e-8
1.5425354903374298e-8
1.6585829171313804e-6
2.2817119563697623e-6
4.347407071668027e-6
3.957803014626041e-6
2.9475661607518133e-6
2.2595407791839463e-6
1.5853958292148248e-6
9.940511055481795e-7
5.438617709924482e-7
2.1337025329449943e-7
3.146716853182715e-8
1.605213809479942e-8
1.0297281644619017e-7
1.7476350605401256e-7
9.60040613995081e-8
3.107716875882454e-8
1.0316823391281777e-8
5.935943471849116e-10
1.7340286240067326e-8
5.64939765115663e-8
2.733750316638915e-7
2.473735627543625e-8
1.3167267149263205e-7
3.4596773386338656e-7
3.5827198455407796e-7
4.1298715039656116e-7
3.265793009282196e-7
3.1315983011401566e-7
3.071626936506623e-7
2.821915655268299e-7
2.2442037081836442e-7
1.6085830176161911e-6
3.2682220390606267e-6
1.6670128131446555e-6
3.6838137862671064e-6
4.888838128513032e-6
6.0813186602635476e-6
8.586732171836408e-6
0.000010105397318266741
5.004366068709324e-7
1.6129565171120116e-6
1.8159731075366445e-6
4.3364552892728953e-7
3.123707673135877e-8
1.561368462396873e-7
1.1113521010952615e-7
4.425547405892239e-8
1.356049429420782e-8
2.940827462992225e-8
7.856611197677602e-8
5.166700260419992e-8
3.1158363171607214e-8
4.7290753376565994e-8
1.1340335561381736e-7
1.8857226770095205e-7
2.464215152877369e-7
2.717767932713607e-7
2.825702108814062e-7
2.694234111955093e-7
2.0802968527538781e-7
1.1734621771368723e-7
3.201995588627452e-8
2.4589931039585602e-6
2.3342849723564263e-6
3.504640477930896e-6
4.927962618304526e-6
4.610863063901497e-6
4.303234680752022e-6
4.136487349359983e-6
3.3737881500627416e-6
9.237632348767188e-7
4.863778214868047e-7
8.014133233745012e-7
1.6370535621614342e-7
2.9480682220608274e-7
3.3353694373361363e-7
4.4712313892968716e-8
3.5430442026453433e-9
4.1438906824251074e-9
9.038556471319653e-9
2.074989160575141e-8
1.291904297864259e-9
3.4832255281284153e-9
2.874967286100817e-9
6.858454532087336e-10
1.0700213200734162e-10
2.528373614328396e-11
3.1478921196575626e-12
7.346322996634561e-13
8.069808290761523e-13
1.4777116286149424e-12
1.5806285398635673e-12
1.8898287336371646e-12
1.269585011580416e-12
1.5164984167701116e-12
1.859893139938042e-12
2.2678672758565978e-12
2.7407328588833053e-12
3.296297970006003e-12
3.960169244100459e-12
4.763219665282091e-12
5.742641924301547e-12
6.944642273600371e-12
8.428148667801744e-12
1.3470258477627451e-11
1.1457023847511037e-11
6.568713208941082e-12
5.267379703789174e-12
7.429745047985975e-12
1.1662316901960694e-11
1.7922817873121395e-11
2.7182861263822943e-11
4.141543801395628e-11
6.422946241514302e-11
1.0248104410896468e-10
1.700986779671724e-10
2.9793003268684595e-10
5.625328537630485e-10
1.186653314508229e-9
2.9927068664273246e-9
1.0358426744275019e-8
3.815720817237109e-8
5.8907580835381426e-8
3.12901970189428e-8
2.189442780582313e-8
1.6014430698826387e-8
1.2048071093930922e-8
9.48460347738513e-9
7.97301003884639e-9
7.274203209961093e-9
7.298340919463064e-9
8.16583340397613e-9
1.0320524308002442e-8
1.4035127395034316e-8
1.4709458326157665e-8
1.27083411205555e-8
1.6604963104821313e-8
9.038219153004576e-9
6.034895621147089e-10
8.814756378611425e-13
0.
0.
0.
0.
0.
0.
0.
0.
0.
0.
0.
0.
0.
0.
0.
2.5668946879402772e-14
3.337853816368067e-14
4.480954775005862e-14
6.108193500229539e-14
8.393907449796304e-14
1.159179079903716e-13
1.6065345870581887e-13
2.2333167629911113e-13
3.113479858163887e-13
4.352614164494194e-13
4.262108792504845e-13
1.8834731929412388e-13
1.5713074635299941e-13
1.9952233716155025e-13
2.8496998082296865e-13
3.9130666095821967e-13
5.312837864727087e-13
7.361420838249638e-13
1.0484610844455312e-12
1.5290098750968689e-12
2.270510707125037e-12
3.419400261181688e-12
5.211556707757327e-12
8.033267991995577e-12
1.2528476003831236e-11
1.9793129853086714e-11
3.173951739064495e-11
5.1807503515874594e-11
8.642331489025228e-11
1.4818014904904225e-10
2.5828879884760226e-9
7.373750708997872e-9
1.0689859472958031e-8
3.989241984778546e-9
6.853243094519528e-9
1.6865218154085136e-8
2.5843946966711022e-8
3.423332660644318e-8
4.204137488956611e-8
4.8905553114001034e-8
5.4298820469298145e-8
2.8391009672795976e-8
1.625845409461788e-8
3.154233898609824e-9
1.0760799646826023e-8
1.1978215172937445e-8
1.0609534525724616e-8
4.022564599179844e-9
2.530566103467349e-8
3.234429067754835e-8
2.8386551351555976e-8
2.4958937784295733e-8
2.1431977571958193e-8
1.6948706896564986e-8
9.14574037734183e-9
1.6266082515377714e-8
2.286622310697098e-8
1.944142827312101e-8
1.7844916099936297e-8
1.719079255300256e-8
1.716014037502551e-8
1.37570710986024e-7
3.242371033766978e-7
1.336082566376511e-6
3.362333665819611e-7
1.375998743635815e-7
4.6479809122215094e-8
5.149827360526373e-9
6.515977414718975e-8
3.9359450484695587e-7
3.551845264529267e-7
2.464603128124205e-7
5.1028135047691666e-8
2.1113117066802977e-8
8.849561346143125e-9
3.7266738326761205e-8
5.954857627394525e-8
4.276051773271544e-8
1.7083763314386244e-8
1.1201246005367882e-8
1.1905978032200375e-8
8.80598221672627e-9
7.60972780867241e-9
3.5147043394684618e-9
3.3299996260375146e-9
9.378904499522538e-9
1.8050630959485903e-8
3.192702159125131e-8
5.0847279783154684e-8
3.916936836407359e-8
1.6558906946219578e-8
2.3564528733830022e-7
7.09604985643356e-7
5.6728605925486536e-8
2.2799325349613606e-7
2.737117951751497e-7
2.8272142490544604e-7
2.8330306316099354e-7
2.7940256828871994e-7
2.571467071787062e-7
1.2254656893159853e-7
7.043775284449336e-8
7.69602118929542e-8
9.990076213422819e-8
8.303330112294299e-8
3.750569350927053e-8
1.2200976302731238e-9
3.386746345910642e-8
3.0620938253168275e-8
2.4446517426599844e-8
2.2905552437635983e-8
1.5846384046503887e-8
3.8223495385168074e-9
2.7017741237789406e-8
5.6234513355745236e-8
5.021062991675695e-8
4.0443280706872384e-8
3.082525831231571e-8
2.03688091302922e-8
7.521720931203564e-9
1.2466847162723262e-8
5.489945145648915e-8
4.5409319631592525e-7
1.8110948432057647e-7
3.633262583785087e-6
1.257650183393236e-6
6.967592592493653e-7
3.866312687948765e-7
1.9156108294219025e-7
7.16439979563785e-8
1.830033266810184e-8
1.0339035586016034e-7
1.4127703226765101e-7
1.1319459087700365e-8
9.04552222331107e-8
1.6459203800108772e-7
1.508557652557531e-7
7.248456542504495e-8
1.3318445326065302e-9
4.444476460822295e-8
3.33798587831268e-8
2.829302663944694e-8
2.498540253221332e-8
5.950209190725132e-9
1.8788623228590567e-8
5.094997266214139e-8
1.0782263729300699e-7
1.0853245065454193e-7
7.507999252788146e-8
4.7404237938027525e-8
2.2774619004988155e-8
3.4708994195702995e-9
4.057293855569972e-8
5.058870835608275e-7
9.828786474524703e-7
1.7443983351559828e-6
1.1626954618624498e-6
8.051139717645947e-7
5.982725281008344e-7
4.5275635922537383e-7
4.111582618666665e-7
1.471207314566373e-7
1.8279168531287373e-7
3.2674544747740427e-7
2.4101804659439254e-7
2.5216898042807544e-7
1.6553233448743408e-7
7.011121611304479e-8
1.4620529716553523e-8
3.303874008816706e-8
3.827015950714261e-8
2.950087566985625e-8
2.6708794262306157e-8
2.0865346307659972e-8
6.968121291359504e-10
2.4879996905739243e-8
6.190683972166089e-8
7.936439449966525e-8
6.229674898346332e-8
4.6062628751810126e-8
2.999781255852097e-8
1.1968832064239287e-8
1.3193005253679756e-8
6.01939223320937e-8
5.809236309402873e-7
4.714942087858291e-7
3.8251117339456396e-6
1.6537978199104096e-6
9.74174850067878e-7
5.773691993257265e-7
3.0735975109234567e-7
1.3832893888956256e-7
2.1111341116188226e-8
7.259598466352197e-8
9.852909453310888e-8
4.558969366278847e-8
1.598248425682351e-7
2.356188069080001e-7
1.7488256486823429e-7
6.497356761807654e-8
1.8769981447775652e-8
5.9226395655682084e-8
4.453926113211588e-8
3.938208082080726e-8
3.302863803961029e-8
1.904751946906095e-9
3.461393054742114e-8
8.790838066530981e-8
1.5754127699266988e-7
1.2574148117397934e-7
8.880153138384722e-8
5.620484543930886e-8
2.5231809567547967e-8
9.478304316330006e-9
6.103174327129984e-7
1.3662829718465289e-6
1.725221768137802e-6
1.4475894322229705e-6
1.0570132362010174e-6
7.993427126185033e-7
5.593470269149779e-7
3.955294895139429e-7
4.081933331114615e-7
5.927700967977403e-7
6.962977999537979e-7
8.665836637054648e-7
3.447476107057696e-7
2.358085963824936e-7
1.8937508286105822e-7
8.614356048392183e-8
2.3416040258536107e-8
2.87509174046071e-8
3.9739048509257236e-8
2.913710568912197e-8
2.5710173407032543e-8
1.930127647052842e-8
2.482631327388985e-9
2.420058972058324e-8
5.598567977487347e-8
1.0936307066372675e-7
1.0514258977578475e-7
7.062834609357668e-8
4.120734817131683e-8
1.3982896264572285e-8
1.682553621451483e-8
6.461126365163453e-7
1.308890217082587e-6
2.16223609136135e-6
1.8598701500622412e-6
1.3687850445978827e-6
1.0138838019296552e-6
6.795921189782712e-7
4.128528958371896e-7
2.2445796881414824e-7
9.069688305963941e-8
1.5071099762055295e-8
2.0984981932664322e-7
3.608873927856647e-7
3.14439691579047e-7
1.3513133030430508e-7
1.888250325191357e-8
1.016117750853792e-7
8.268994113599019e-8
6.988596162618704e-8
6.655901530517298e-8
3.2224576457167845e-8
3.543204591044937e-8
1.2094740076481162e-7
2.020174926467199e-7
1.7164488506964708e-7
1.3591351416608878e-7
9.897318753923892e-8
5.925167857516808e-8
1.387127020888958e-8
4.739932182352419e-8
1.4513321475909257e-7
1.1412241747158394e-6
1.0912795386497536e-6
6.175436220549207e-6
2.399577607902627e-6
1.421677613765581e-6
8.426630032387665e-7
4.591867573577579e-7
2.970808747848976e-7
6.211293155823777e-7
1.0976977438591856e-6
1.3303272887725564e-6
5.075518227508092e-7
2.779160896662582e-7
2.632097499206451e-7
1.6095480495823557e-7
5.986428977203239e-8
7.672746459516814e-10
5.78100571064162e-8
4.262838680195128e-8
3.463113104062792e-8
3.1565868595454266e-8
1.2470019414206777e-8
1.701229168216302e-8
5.074051932514428e-8
1.086349833321531e-7
1.3891551412438508e-7
1.0210512918868886e-7
6.735116876392944e-8
3.458569598719545e-8
1.060161775949703e-9
4.9186040674890025e-8
8.438536631399811e-7
1.2601199567541426e-6
3.5896963946345284e-6
2.4023110217200393e-6
1.6189336066483197e-6
1.1068526934033225e-6
6.822246805304407e-7
3.8110177244146644e-7
1.7944176232379733e-7
4.045355069291968e-8
1.1072501667103549e-8
1.8719776317799147e-7
3.7202435521486234e-7
3.576820296662887e-7
1.539990690470195e-7
3.578530151153673e-8
8.129183782455906e-8
9.329146154148847e-8
7.529068325843539e-8
7.178894506016379e-8
4.4271148325080804e-8
2.7210105192603266e-8
1.106264186164843e-7
2.2445510807401292e-7
2.1613943610639466e-7
1.7203350655153317e-7
1.2593914682607434e-7
7.84196145711102e-8
2.9642736022208924e-8
2.5881173826076863e-8
1.121417822465984e-6
1.930102541801318e-6
4.134884965381877e-6
2.7777133060096205e-6
1.8697127127340995e-6
1.291671416870953e-6
7.901555028524537e-7
4.406041473383463e-7
2.6435459637370305e-7
3.4264675720198787e-7
6.331486761990951e-7
6.86994174561499e-7
2.613411635320917e-7
1.9606961536061354e-7
2.2985595964539686e-7
1.2942359666845283e-7
4.58755805083759e-8
3.641680635776672e-9
6.07767525568444e-8
3.987593927217237e-8
3.3014157755786595e-8
2.8820835315439537e-8
4.024791345762041e-9
2.473735253829448e-8
5.855681764097366e-8
1.1670174008639115e-7
1.8335128600409293e-7
1.4201945825458074e-7
8.558284843932446e-8
3.6548797156282797e-8
9.662306074134493e-9
9.865416960609093e-7
2.2282754554725134e-6
2.1081292128579316e-6
2.4717113070731587e-6
2.025502782223646e-6
1.659986532918759e-6
1.2509593654890684e-6
8.5138329420705e-7
5.343523493265985e-7
3.0059079217236134e-7
1.4633747944023588e-7
4.541836442983804e-7
5.735625672155671e-7
3.056425590856664e-7
1.0158269940702143e-7
1.4905389741217636e-8
1.7088696730407908e-7
1.2220783200539912e-7
1.1315284621199587e-7
1.0417146984142349e-7
8.02798464101482e-9
1.2543956608519789e-7
2.7407989563285973e-7
2.8890745232979655e-7
2.5515342912575724e-7
2.1271154936592677e-7
1.5638514328125546e-7
9.101976729385653e-8
2.111955176167382e-8
5.8854655952288404e-8
1.612281638788291e-7
2.1592429073814104e-6
1.5207894314303143e-6
0.000010811887268732509
4.374074610920682e-6
2.509074204492363e-6
1.4060015386599344e-6
6.535979726435783e-7
2.0404287813924142e-7
2.980052648751779e-9
4.2515106085335885e-7
9.90289544408097e-7
3.406933594602406e-7
2.045068882604958e-7
2.740983615620438e-7
2.114399141205087e-7
8.826350765854149e-8
2.2160202878992972e-8
6.009671207861649e-8
6.104990365191917e-8
4.5894919046674254e-8
4.185881686003403e-8
2.4045922269619134e-8
1.80009167348674e-8
6.005094909840311e-8
1.2616618078511136e-7
2.1738554558750605e-7
1.960464586813642e-7
1.3455917028624509e-7
7.337525190657148e-8
1.3665117838368926e-8
4.930532568567899e-8
1.3351704191884952e-6
2.117450234431327e-6
3.903018056408547e-6
3.438158947612003e-6
2.5338752854028366e-6
1.9110950374879265e-6
1.3140020034897104e-6
8.167854600935151e-7
4.5692623099246685e-7
2.034850613527893e-7
6.981657063268881e-8
3.6836394710392366e-7
5.333132898618719e-7
3.1132378867931416e-7
1.077572793421299e-7
1.598413397879675e-8
1.2981835756116576e-7
1.2501894235163614e-7
1.104592469161021e-7
1.0428883864845474e-7
5.6092639696094204e-9
1.3264523720039062e-7
2.790651056562672e-7
3.336746521039305e-7
3.1373998627646775e-7
2.7732266007183783e-7
2.165662089158317e-7
1.3924414634137476e-7
6.253190115763302e-8
1.0938678671894725e-8
2.189361070975965e-6
3.154382851455974e-6
6.666533511912435e-6
5.459915359819869e-6
3.6989157308203852e-6
2.623836121783874e-6
1.5849460902576718e-6
6.821766303690993e-7
8.7673006470831e-9
2.931006267183414e-7
4.568291609162668e-8
4.383679960411448e-7
1.3413773191215738e-7
7.091415103539419e-8
1.4150718027317108e-7
1.2987106029897808e-7
5.473740950223125e-8
1.546251592251913e-8
3.474803539609178e-8
4.8212366087744235e-8
3.663890878552892e-8
3.299680158657867e-8
5.565791306519062e-9
3.3379097574390967e-8
7.162710513374979e-8
1.3054263651316076e-7
2.1160870187956293e-7
2.4154091574072106e-7
1.8393682840193812e-7
1.0163424507774157e-7
2.9040517123808788e-8
1.5235274430527914e-6
2.8593156708606767e-6
1.7182001995873808e-6
3.0380163298755066e-6
2.9063961739675545e-6
2.720278466145816e-6
2.4641709084928906e-6
2.0237904558357147e-6
1.4195792591564338e-6
7.710750216031771e-7
2.4292433084122457e-7
5.346084888354101e-7
3.6732110487335515e-7
1.4179022161215485e-7
5.0841680542640855e-8
1.4548133516409733e-8
2.2522268717642596e-7
1.9227354031146428e-7
1.4401138540098235e-7
1.2461547665728288e-8
2.5428167378567087e-7
4.218808041216585e-7
4.0566402058760096e-7
3.901144315573988e-7
3.945759378750375e-7
3.9145351951134207e-7
3.4127163057009533e-7
2.414706407296904e-7
1.329528664316341e-7
3.4509547246900205e-8
5.9103131171063e-8
4.900965723011842e-6
2.3231986102132057e-6
0.000010491962418278732
9.217014668810293e-6
6.217066449437894e-6
4.592329568871737e-6
2.1483234277022e-6
9.925240837181641e-7
2.3409871486205576e-6
2.446775190271444e-6
1.4936457117711944e-6
2.2824399769429674e-7
7.009460967187338e-8
1.7498730440427871e-9
7.76217094080248e-8
6.039591935539467e-8
2.4861930748781286e-8
4.552988952461497e-9
4.515222164699914e-8
4.6339404334465066e-8
3.350978851354196e-8
1.1961976999276793e-8
4.079539072974921e-8
8.373935564215341e-8
1.4159860338822068e-7
2.0774108521045354e-7
2.5303585951274076e-7
2.615372290508342e-7
2.2018771082725006e-7
1.3827524462992368e-7
5.693138481294482e-8
1.9131815203389487e-6
2.1584885822394575e-6
2.050548816283057e-6
3.469454620740675e-6
3.565101646348515e-6
3.5133468670453944e-6
3.467225339883631e-6
3.1941068294967778e-6
2.071508197015308e-6
4.913980951033455e-7
3.414116380194187e-7
3.4664415930504095e-7
6.203074437429022e-7
1.006385800070613e-7
9.359982175493441e-9
1.2820329613507976e-9
8.37975635029376e-9
4.7853947472603885e-8
1.9840083200719598e-10
2.3354570124397186e-9
1.414948704029799e-8
9.239334882092751e-10
4.533931074692027e-10
1.9072840201474e-11
3.367749001990685e-11
6.37521287465277e-13
1.0056182786744033e-12
1.3782121991074072e-12
1.6233643610419376e-12
1.918832292124894e-12
1.10456815799561e-12
1.3907962390479083e-12
1.7261039140604075e-12
2.114951617606453e-12
2.560990129763378e-12
3.0815972510692074e-12
3.701030765933193e-12
4.448192007464867e-12
5.35751276774935e-12
6.471394678962842e-12
7.843580841134714e-12
9.543538946007843e-12
1.50320966527731e-11
1.294144503934119e-11
7.9059670241378e-12
6.746400386037313e-12
9.572831943295409e-12
1.506025491357934e-11
2.334946265178117e-11
3.588982831784204e-11
5.5633276426474785e-11
8.817698279892325e-11
1.446560367747495e-10
2.490387515050224e-10
4.5859236125856376e-10
9.311856107131373e-10
2.203435815235775e-9
6.803410583049265e-9
2.8920740971068304e-8
4.998985294852845e-8
5.815911151335684e-8
4.1284850017737135e-8
2.7919018372294395e-8
2.0794153372275642e-8
1.6405792841249947e-8
1.3593282682080693e-8
1.1918142843109676e-8
1.1202465697092054e-8
1.144868952556453e-8
1.2848300766009944e-8
1.5444068168509622e-8
1.673641959282279e-8
1.264373149727142e-8
2.2087857998128855e-8
1.0244930408884655e-8
3.386419991310868e-9
3.3127641441206315e-10
7.89520239892418e-14
0.
0.
0.
0.
0.
0.
0.
0.
0.
0.
0.
0.
0.
0.
2.862186173760232e-14
3.628166354723728e-14
4.721799679473899e-14
6.342998012401541e-14
8.655636660428478e-14
1.1912816745067808e-13
1.6482210431656789e-13
2.289119274920231e-13
3.189355635615258e-13
4.4566358085380537e-13
6.244998093903472e-13
6.361944242243548e-13
2.881042118767894e-13
2.367995238445482e-13
2.893174021597089e-13
4.096101246295294e-13
5.670024606159671e-13
7.753111170099325e-13
1.0786814670849301e-12
1.5408476222482103e-12
2.254477878226529e-12
3.3623720750752205e-12
5.0923641416248366e-12
7.815984280714911e-12
1.2150763104441762e-11
1.9144584711186905e-11
3.0619519949316144e-11
4.983916052286065e-11
8.286783938256862e-11
1.4150868136098358e-10
2.5013863767232784e-10
4.1874587930592875e-9
1.2279801897528237e-8
1.5595183482294876e-8
2.1943418708565724e-9
1.4076320256452869e-8
2.7509120581398548e-8
3.911706520225126e-8
4.96817471889821e-8
5.9036109957569184e-8
6.648919955541675e-8
7.128673221139935e-8
3.8288977905211996e-8
2.1419144758136824e-8
1.8549725125458072e-9
1.3509507785576106e-8
1.445710627940641e-8
1.4772202302707865e-8
3.160993334820065e-9
2.016845098208411e-8
3.4635559733177374e-8
3.125971186021535e-8
2.785261551504441e-8
2.4496173525122144e-8
2.0261947400152475e-8
1.3554396783374721e-8
5.4846400433008125e-9
3.0219511396005063e-8
2.4419599050626915e-8
2.1916765271593572e-8
2.085702059178966e-8
6.694607572429953e-8
1.4647376558732228e-7
1.1605702040970207e-6
2.7394890814965886e-7
1.2895693573411976e-7
5.373782197354155e-8
9.209089516946297e-9
3.1097256131258435e-8
1.2614069967314408e-7
1.4578142695091109e-6
2.4090982843073146e-7
1.9272881551632825e-7
6.165932924678943e-8
4.8636250819005547e-8
1.4601198374220292e-8
1.4005156941485077e-8
4.562766429116317e-8
3.722543382783133e-8
1.538304123756954e-8
3.771053113000421e-9
9.581722241062928e-9
6.6813771911413935e-9
5.605666056026091e-9
2.753715074948917e-9
2.2840263669857028e-9
6.2165011034663245e-9
1.1155959814245952e-8
1.7773038080890983e-8
2.554097564873376e-8
3.255064554891641e-8
2.08673676555678e-8
2.3649821211068177e-7
5.115055616169691e-7
1.1904867410165026e-7
1.6874978471724797e-7
2.5464097396724094e-7
2.890073454856678e-7
3.0782641693021946e-7
3.127816189227371e-7
3.062128395589243e-7
3.0200811985044596e-7
3.087409001264634e-7
2.2084337053394957e-7
1.1190087525011884e-7
3.8088396461866874e-8
3.883006586612631e-8
6.709198227569889e-8
4.8923225367197805e-8
4.5397149760842935e-8
4.3553697477916166e-8
1.3292701902492477e-8
3.4535868625486666e-8
6.334547785632621e-8
5.941705968490873e-8
5.370658661361006e-8
4.6972707704442364e-8
3.7686947399836514e-8
2.3805791608925227e-8
1.6101019458488858e-9
6.477036346583825e-8
1.0235827946037886e-7
8.079307200438441e-8
7.648531447289813e-7
3.747633567325815e-7
7.129028316317062e-6
1.3106682527775026e-6
5.797305783668539e-7
2.4255953480914815e-7
7.400855298232379e-8
3.8715472817990243e-8
1.925716773940841e-7
6.693052805617073e-7
1.1113283539524474e-6
2.809765389785212e-8
3.4746677892076247e-8
9.019225967458132e-8
1.578972074304972e-7
1.1700901172431047e-7
4.109214132675731e-8
9.805045055611475e-9
3.559690372963085e-8
2.6047039861121108e-8
2.2424446610728522e-8
1.694545687712655e-8
2.234434306297883e-9
2.0629269460244e-8
4.567601576554014e-8
9.005616768455832e-8
1.3494799436581553e-7
8.542935307606323e-8
4.5057438297515576e-8
1.5700519871444756e-8
1.0361637483645545e-8
5.340110092963058e-7
1.6035928972220581e-6
9.434338841424959e-7
1.2524785368362986e-6
1.029685195874555e-6
8.543806545774191e-7
6.576544483498867e-7
4.738044336970098e-7
3.708947680432204e-7
4.208265211783659e-7
5.97496249069298e-7
3.713722674268754e-7
3.2008424334626916e-7
1.799526744346405e-7
6.611134307686667e-8
1.500377757697125e-8
7.962006857589608e-8
5.7714031092820335e-8
4.929870044983727e-8
4.6809027595377756e-8
2.081757573020269e-8
2.4860151226730005e-8
8.274462028707152e-8
1.1582780692621333e-7
9.877158373537233e-8
8.089712456713292e-8
6.134443831569864e-8
3.7270900124301534e-8
2.75778231809094e-9
5.98276696305172e-8
7.955587128811041e-7
6.662803127946309e-7
4.7127073931584145e-6
2.114736227629283e-6
1.2604537883741956e-6
7.53655308067618e-7
4.035768095218762e-7
1.8389651307612569e-7
3.335528608698686e-8
8.142671308745093e-8
9.671224631180534e-8
7.383706892951998e-8
7.73306507713557e-8
1.1362461741926756e-7
2.304826705194534e-7
1.7105019567051245e-7
5.7369956477222653e-8
4.534275906820123e-9
5.496417959404692e-8
4.2040657507487064e-8
3.511821898053486e-8
3.044685804392765e-8
2.8271163722176532e-9
2.808334612356153e-8
6.512684088153007e-8
1.2884698517087597e-7
2.0764611805650412e-7
1.5557484018943467e-7
8.87977738057705e-8
4.024065122144488e-8
2.2922395549155284e-9
8.617383448439882e-7
2.613339465501889e-6
1.3306758109634144e-6
2.0742394698947293e-6
1.7718372097391916e-6
1.5053010146730531e-6
1.1789455543678903e-6
8.21672129597073e-7
5.316450735680517e-7
3.5211683584218745e-7
3.068635814885439e-7
4.1414177120480197e-7
4.256169103886229e-7
2.3361260549338762e-7
8.715074771766085e-8
1.3602233685808226e-8
1.324779943266972e-7
8.736599166456173e-8
7.568204968737307e-8
7.231233512623093e-8
2.765279063318623e-8
4.9482442024976674e-8
1.44516574900034e-7
1.889371884406694e-7
1.6508490714687155e-7
1.3884522959800656e-7
1.0720695467955511e-7
6.420990049026976e-8
1.2362324677987465e-9
9.675317088549854e-8
2.030605005952635e-7
1.5772592106655635e-6
6.007530636553396e-7
0.00001009379798194025
3.4814480432391345e-6
1.903568537205527e-6
1.0267134518925303e-6
4.882069123393217e-7
1.679476958317092e-7
6.643011276062941e-8
2.433725904005614e-7
1.3233467018772007e-7
9.537905374857677e-8
2.1763353224065005e-7
3.635667117137826e-7
2.2525607468299752e-7
7.345120801117897e-8
6.212571281113953e-9
9.049809542797439e-8
7.214898753712555e-8
6.214790910862488e-8
5.6125143668970036e-8
5.641768905260012e-9
5.8127946237791244e-8
1.3817685382414763e-7
2.579089468798778e-7
2.7465271127306746e-7
2.0812497172319114e-7
1.3631760794763306e-7
7.268703791365297e-8
1.8416784224657317e-8
3.3155890263350055e-8
1.4922096206779625e-6
2.862971253237022e-6
4.5379397658362e-6
3.980374713209135e-6
2.823399840992672e-6
2.0789713311109658e-6
1.354555756694937e-6
7.470379533711117e-7
3.2751957573978715e-7
1.4041773157739789e-7
2.7582390142449014e-7
2.7381184159704694e-7
3.9550777934873174e-7
3.2815451759592274e-7
1.4561485053148963e-7
4.522297290821761e-8
5.550108162627714e-8
1.031639875767094e-7
7.38986354775441e-8
6.7994448524259e-8
5.4103797238096036e-8
1.0799137931241115e-8
8.359234928578266e-8
1.8365877036013983e-7
2.42732345153317e-7
2.1122716082399065e-7
1.678883046978768e-7
1.1345407135861235e-7
4.682037846199965e-8
3.2506662747691003e-8
1.5230770979028667e-6
1.9901558368759175e-6
4.993110331495069e-6
3.82976364613041e-6
2.672787760430051e-6
1.9180078125373535e-6
1.2434298667534512e-6
7.182359722009236e-7
3.4408682189568516e-7
8.001356350367613e-8
2.1467722756637543e-8
5.861881086785717e-8
1.0706254456547906e-7
2.085793351365715e-7
1.6341815864184864e-7
6.035280349142215e-8
2.008072945777156e-8
6.2640575822049256e-9
9.369610379091571e-8
6.976309665265137e-8
4.785395939971465e-8
2.7864221750971025e-8
9.879147795500401e-8
1.8608698500281674e-7
2.781618091783954e-7
3.0851304960962586e-7
3.055592421051724e-7
2.768733072560107e-7
2.1175130899873256e-7
1.3296648071384892e-7
6.409168565694037e-8
2.0219519860674433e-6
4.266816005773712e-6
2.7042609342420295e-6
5.176819380999967e-6
4.94052581479282e-6
4.620609081932654e-6
4.3665778909314956e-6
3.2841442200076148e-6
8.445000497645844e-7
6.746858154269095e-7
7.669986992462896e-7
1.490078296468387e-8
3.321804486954394e-7
3.157082897911975e-7
1.4411584095017056e-7
4.9782355724201456e-8
2.7435720464404827e-8
1.164048689888159e-7
8.078353018691998e-8
7.531251239711841e-8
4.964604487159064e-8
4.73296810185342e-8
1.441193615478311e-7
2.548971307671913e-7
3.146751070099428e-7
3.082692559055656e-7
2.7422693658214514e-7
1.9870012668978626e-7
9.403486309501179e-8
9.31364904787523e-9
1.0416828552380265e-7
2.8186050755510698e-6
1.8899198596432311e-6
7.495601232791932e-6
6.080173476428542e-6
4.16012546718958e-6
3.0142167158918665e-6
1.9557370260243336e-6
1.003290631959553e-6
1.995806793823942e-7
3.39914848938351e-7
3.9474897791608525e-7
2.7877003824421942e-8
1.634379176197677e-7
1.4706483621363903e-7
5.842861724020508e-8
2.145915632232582e-8
6.17790994587972e-9
2.5328463625874007e-8
1.0293316572564883e-7
3.756064319918641e-8
1.4325743838035258e-8
6.092383288820369e-10
3.4280467653552976e-9
6.393618700311569e-9
8.971120397172993e-9
3.7411261927487825e-9
3.541974114930835e-9
5.883948104977446e-9
1.3983170931210952e-8
2.2741993410113125e-9
7.179564166057811e-10
2.928428646781122e-11
3.19319088131095e-12
7.861730749449387e-13
1.310432456991141e-12
7.391233276001656e-13
1.3086718287764228e-12
1.4793339804067071e-12
1.5475840856090812e-12
1.7526870678151767e-12
2.04052581164924e-12
2.40799810576541e-12
4.946534087603093e-12
5.546447710390284e-12
3.1265515368799137e-12
1.2928057378582784e-12
9.279494162267297e-13
1.1316323391011012e-12
1.5866155979032489e-12
2.246130576362848e-12
3.1614607482667102e-12
4.439918845323994e-12
6.2498495776999206e-12
8.85040862605806e-12
1.2648023991031848e-11
1.8297109237336774e-11
2.6883866698442953e-11
4.027621435820465e-11
6.182474352606109e-11
9.785572633872139e-11
1.6109962429229674e-10
4.6162868998498873e-10
3.8964237668757035e-10
3.935878122859329e-10
4.6136084125430433e-10
6.096561375374649e-10
8.969003208688593e-10
1.4692063394860472e-9
2.585916908177148e-9
3.6649790477125458e-9
3.4844807053316602e-9
3.2536817269365915e-9
3.405591467171265e-9
1.3421227841904589e-8
1.3095438845519463e-8
2.5311611435234827e-8
1.2671589511613628e-8
1.4070629374816718e-8
7.8945130035024e-11
1.6275990021154777e-12
0.
0.
0.
0.
0.
0.
0.
0.
0.
0.
0.
0.
0.
0.
0.
0.
2.7178379420724038e-14
3.734729951912663e-14
5.155923770364545e-14
7.142755167663782e-14
9.925676751528173e-14
1.3833867210549633e-13
1.9338359233302405e-13
1.7442816063456536e-13
7.465492644424404e-14
6.360376643907078e-14
8.47599485272147e-14
1.2122790525455602e-13
1.6417618640621188e-13
2.2093264998834017e-13
3.049304025862883e-13
4.3332701041095443e-13
6.30207738194611e-13
9.320282368490697e-13
1.3958033318330481e-12
2.1122065258488815e-12
3.227418298476681e-12
4.980559746610966e-12
7.769466431968524e-12
1.2269483339423778e-11
1.9655124666907408e-11
3.203027989261548e-11
5.330429060048654e-11
1.0772357767533933e-9
2.9941954199703594e-9
4.81082178751294e-9
2.8933671803347192e-9
1.7861786882217167e-9
6.860106106864105e-9
1.1753425975067763e-8
1.652047157969365e-8
2.1172220385795562e-8
2.5577660573443942e-8
2.9502204609819604e-8
1.556121143924089e-8
9.574090614547438e-9
2.177651052087471e-9
5.555003884960854e-9
6.300580103278693e-9
2.6416679887696697e-9
8.433410480758287e-9
2.2230671931819807e-8
2.2744797566344874e-8
1.9347888364113014e-8
1.6528890898088335e-8
1.3637400555144113e-8
9.823602791088737e-9
5.06572933725134e-10
1.3560441054180355e-8
1.167889620271468e-8
1.0593174619911707e-8
1.0088661986697521e-8
9.98899023445044e-9
1.0220381970459103e-8
2.238416484812535e-7
4.305167117649834e-7
1.6323405156436484e-6
4.0260444367579395e-7
1.574276469823161e-7
5.0571374413361955e-8
8.387471183614193e-9
7.938945455188658e-8
5.421107072276542e-7
3.679287950024001e-7
2.73882895569595e-7
4.50415120107237e-8
2.9909065975062696e-8
1.2034699251541449e-8
3.924829575679776e-8
6.719080743023319e-8
4.9057054112493345e-8
1.895026074141445e-8
1.055441544215335e-8
1.3586367253138577e-8
9.947237437392975e-9
8.579077843949208e-9
4.292169753318699e-9
3.420404990355748e-9
1.0080911185231556e-8
1.9414719267396296e-8
3.41854550721644e-8
5.452024481413193e-8
4.642257638097527e-8
1.983208646940646e-8
2.759153060951128e-7
7.986637120301926e-7
6.524038412559776e-8
2.705923655429871e-7
3.3062948809108144e-7
3.4510598455555656e-7
3.454932572996029e-7
3.326801501683974e-7
3.217541921993389e-7
3.2241112524068043e-7
2.357708920380248e-7
1.8350434904287948e-7
2.0901838256578138e-7
1.2748675900092163e-7
5.2313630334979967e-8
2.9021577455593677e-9
4.323288422364191e-8
3.6594277956354324e-8
2.9347939472525793e-8
2.7639552368334e-8
1.8427129258899225e-8
5.950344565992297e-9
3.4990558514740245e-8
6.923988844084501e-8
6.0886845524166e-8
4.921332978574496e-8
3.760182843563247e-8
2.4731399702899018e-8
8.444427399239986e-9
1.7989367435227966e-8
7.575279912472484e-8
5.36893485660459e-7
2.2517436674802957e-7
4.196315874059406e-6
1.4362026917557025e-6
7.923234015170412e-7
4.362432648423709e-7
2.143755075571296e-7
7.952115520751911e-8
2.0654714299299813e-8
1.1318484445096065e-7
1.4386391800951048e-7
1.8148195091942267e-8
1.0317546939422135e-7
1.864594857010152e-7
1.676678801257788e-7
7.555619135034964e-8
1.283460909560685e-9
4.9731374857275307e-8
3.751219629238223e-8
3.1780992801217097e-8
2.817642473017362e-8
6.843365542248539e-9
2.1029882267605974e-8
5.701439517681683e-8
1.2026030909034062e-7
1.226555890958509e-7
8.501706847057837e-8
5.3670662557850224e-8
2.60347091500453e-8
2.659299905505164e-9
4.144952909326894e-8
5.798370092908904e-7
1.1242740181667204e-6
2.0495284359881134e-6
1.3777283912418573e-6
9.496792166887898e-7
6.896585271045126e-7
4.800637390205512e-7
4.100100485484062e-7
3.8113145331440577e-7
3.127221404486003e-7
5.092705929667497e-7
3.991961241199154e-7
3.008208187685777e-7
2.0092489934811785e-7
8.620398169216913e-8
1.9512998426290037e-8
3.878278076300774e-8
4.4811520413557924e-8
3.4301365604208564e-8
3.1087227690040005e-8
2.4306939997297443e-8
1.1053153105571693e-9
2.968746483129922e-8
7.337688937661475e-8
9.449501204453796e-8
7.445085731141527e-8
5.522931112529597e-8
3.601773232785748e-8
1.4197737433947227e-8
1.6550536671202412e-8
7.348806339232e-8
6.751016298940188e-7
5.635011217874278e-7
4.2988239889736885e-6
1.8813417865000114e-6
1.1117955702244903e-6
6.60441836885359e-7
3.523659300503049e-7
1.6027695942690088e-7
2.8793608242897395e-8
7.274812096754089e-8
9.2154662054178e-8
5.978901395067107e-8
1.867054842086381e-7
2.6790709803210305e-7
1.8465359850236958e-7
6.410312188292974e-8
2.1369401237725785e-8
6.69632525365943e-8
5.027656073685413e-8
4.472939590728636e-8
3.735631695261931e-8
1.2081245916062683e-9
4.0903441603404895e-8
1.0259824014860379e-7
1.7721908822895184e-7
1.4156472819415708e-7
1.0044447855671678e-7
6.362366923502539e-8
2.8818746092563605e-8
9.158137566914126e-9
7.053743633319238e-7
1.5632710341244976e-6
2.0436086921948997e-6
1.7141342647940502e-6
1.2461540037571614e-6
9.331933580514401e-7
6.369823982310109e-7
4.1849031251260026e-7
3.41538940226743e-7
5.238377572368898e-7
7.90612857186022e-7
7.625435202385192e-7
3.0376033462269114e-7
2.3792751103796712e-7
2.0444475682140262e-7
9.508999206777661e-8
2.7436280501645606e-8
2.9415552063577578e-8
4.562515749802546e-8
3.2962804955499605e-8
2.9024756549864367e-8
2.2149819602430225e-8
2.6682187942565865e-9
2.7521827942106355e-8
6.33636686221905e-8
1.2392887741023865e-7
1.243502226075936e-7
8.428671580212526e-8
4.9386257200092994e-8
1.704351375880879e-8
1.899232666481097e-8
7.46045666296044e-7
1.5099928953495367e-6
2.36448105847417e-6
2.096301816320589e-6
1.5578788771531839e-6
1.1663854817507295e-6
7.912677570305387e-7
4.866888450210407e-7
2.703676282381241e-7
1.1786673742975649e-7
3.277184401364022e-8
2.5286642291590017e-7
4.1763486791896737e-7
3.3324607148564384e-7
1.318493910208927e-7
1.5103234963958303e-8
1.158729093218178e-7
9.321643181708012e-8
7.963964291292694e-8
7.619444869526083e-8
3.3830997341131167e-8
4.610165958555599e-8
1.4714945267253584e-7
2.2781587588039138e-7
1.9482165966567144e-7
1.55785509703702e-7
1.1371853543840838e-7
6.800631496193391e-8
1.7079929931545886e-8
4.787666457676813e-8
1.4422171309914542e-7
1.3498394298710067e-6
1.2455332293391659e-6
7.249243393309548e-6
2.867854927545993e-6
1.6875759227718667e-6
9.860687740378986e-7
5.132126408469072e-7
2.700290829396796e-7
3.4067355333433615e-7
1.001713843715818e-6
1.1540606943593034e-6
4.346659795535189e-7
2.6470958399711047e-7
2.784144380445362e-7
1.760105074109708e-7
6.722303247601267e-8
3.804799962824e-9
6.618999094467265e-8
4.840110875896031e-8
3.892499289946337e-8
3.5614136673304155e-8
1.494901300508926e-8
1.8944181927206865e-8
5.6773150779770805e-8
1.2104691017393893e-7
1.6472455620026616e-7
1.235292864550855e-7
8.200731840636119e-8
4.247684041083824e-8
1.5256767995924267e-10
5.4237536690183135e-8
9.81828152106421e-7
1.4748490807591802e-6
3.8861398476783635e-6
2.728782806732267e-6
1.8661639925176604e-6
1.2978206188995976e-6
8.145900741186078e-7
4.6425351487005105e-7
2.2855790916260077e-7
6.810192539575406e-8
8.183675756581096e-9
2.3213161986328063e-7
4.340170665969874e-7
3.7266932668471973e-7
1.4546480313605727e-7
3.1333258483758684e-8
9.251413491120195e-8
1.0443188948200332e-7
8.562110038540586e-8
8.259996323119037e-8
4.5582551603371265e-8
4.128825346184169e-8
1.4273056018583104e-7
2.608143541801785e-7
2.444954496596175e-7
1.9872692976628173e-7
1.4704941769315222e-7
9.185177429209527e-8
3.610041681683313e-8
2.408206661871636e-8
1.350778892362275e-6
2.2581202717299882e-6
4.88191095534137e-6
3.3864259993380532e-6
2.274223565256064e-6
1.5706769130344103e-6
9.507294806724728e-7
5.012106779216434e-7
2.387751073065814e-7
2.2787771279819113e-7
4.997542026855394e-7
6.463522997004929e-7
2.3468849568357027e-7
1.768406183107476e-7
2.3170989738818313e-7
1.3713796492940134e-7
4.9901523632548306e-8
1.9728800229457804e-9
6.867513694648703e-8
4.376650824289602e-8
3.579418413412783e-8
3.1689588570501005e-8
5.188550583710306e-9
2.735840019846884e-8
6.404625686397172e-8
1.2581110461396116e-7
2.0345824590636195e-7
1.7237686394504968e-7
1.067235405573478e-7
4.7601820268426747e-8
5.887451484334188e-9
1.1494655729773039e-6
2.5157494203386917e-6
2.1616793701625205e-6
2.7412111614381505e-6
2.308364858148304e-6
1.943973754413618e-6
1.5187007680271133e-6
1.0685865274330659e-6
6.873550449381611e-7
3.9314214211410796e-7
1.872218952332942e-7
5.279994015504785e-7
5.930515348897791e-7
2.794438437401518e-7
9.1105084375082e-8
1.9460926994871974e-8
1.893383221819985e-7
1.3271757607192766e-7
1.2625210650847078e-7
1.0919861801631239e-7
2.1381169500871637e-8
1.8146063165027164e-7
3.223166738517679e-7
3.239018883070539e-7
2.955794386164077e-7
2.540849134406181e-7
1.8974090287427508e-7
1.1229038591795998e-7
3.313289563021788e-8
5.0124228660940774e-8
1.4838320075799866e-7
2.7081371518843885e-6
1.775340435646218e-6
0.000011819259337160748
5.435990839951019e-6
3.156700602941214e-6
1.8007439266399845e-6
8.115791341967702e-7
1.5479317236909137e-7
2.7197548384118144e-7
1.2009513046265199e-9
7.719019614011058e-7
2.630304331520837e-7
1.5595615787821346e-7
2.427095876837134e-7
2.150999515326645e-7
9.406761914590821e-8
2.7945500064746315e-8
4.4721958812525945e-8
6.735259158970833e-8
4.89052394484999e-8
4.4425568826642745e-8
2.7249461493775335e-8
1.9749209118938878e-8
6.536700517236987e-8
1.3361178860352285e-7
2.3214386670352892e-7
2.3699128619776452e-7
1.7095829484258647e-7
9.651580590441375e-8
2.5411545543255774e-8
4.239346493123367e-8
1.574336390710435e-6
2.408840956620755e-6
3.841397260608146e-6
3.831532142378563e-6
2.943692999243996e-6
2.3224854158529435e-6
1.688386520804637e-6
1.0974465388631826e-6
6.301466587059018e-7
2.7870767228706805e-7
6.520293757531747e-8
3.829910586529326e-7
4.614732811591118e-7
2.302892992977578e-7
8.230102983924787e-8
1.2842105685836945e-8
1.1947374974844323e-7
1.3670852040604374e-7
1.1519536699388543e-7
8.800934831886568e-8
6.900347764497842e-8
2.280183322386981e-7
3.462559859087729e-7
3.5781997885103765e-7
3.497242862877961e-7
3.319334961368875e-7
2.788656172383113e-7
1.9177862212745558e-7
1.0112586604255149e-7
1.9016445111323346e-8
2.818487159789514e-6
3.671741755672364e-6
6.658827209503278e-6
6.8699032346300084e-6
4.932839702500465e-6
3.78426053659816e-6
2.4896774222538216e-6
8.9307039653483e-7
5.531768162354074e-7
1.06687974165111e-6
6.190813176503865e-7
7.082520032438675e-8
1.906066906134012e-8
1.2054138323917273e-8
3.72873431735485e-8
6.738956296792117e-8
3.4816511149636304e-8
1.240005609347086e-8
4.063152715455005e-9
6.337282250488267e-8
3.2886233486427886e-8
2.335343783946163e-8
1.3007378948794589e-8
4.720741881795507e-8
8.526918327787532e-8
1.3870075192758873e-7
1.946309388883902e-7
2.2786982700317293e-7
2.2343732257036903e-7
1.728857792320648e-7
9.935595025887984e-8
1.4503323223493444e-6
2.280853287071204e-6
1.0754573001368378e-6
2.558512489555503e-6
2.886847581230788e-6
3.0272596640513713e-6
3.151680165130539e-6
3.182177358928504e-6
2.6852759290021872e-6
1.2303601755543184e-6
1.1039395704379322e-7
4.402116001060648e-7
2.512243495969953e-7
8.646416813342095e-8
3.051669639425932e-8
9.085609097757067e-9
1.3712558510105867e-8
3.711831220126163e-8
4.9790662817808806e-8
5.5313267471797414e-8
4.102922254929221e-8
1.2221777190503575e-8
3.2217310990513105e-8
1.914357703834923e-7
1.7231853410244316e-8
9.958014438400548e-9
1.010726270208386e-7
5.681364861874549e-7
3.002719582824781e-7
5.94830343842118e-7
4.820417079112027e-7
6.586451780066763e-7
6.037853397914638e-7
1.6504284702938838e-6
1.8989017554982924e-6
2.419828745007922e-6
3.3057381997889296e-6
4.379732443838631e-6
4.298378828262125e-6
1.961098599833232e-6
4.9236882618481574e-6
3.253835481605919e-6
1.2336717705028034e-6
2.846761896268784e-7
3.8809229355689725e-7
1.0146494940912519e-7
4.274807909438547e-8
1.1199367863396363e-8
1.0897577649769769e-8
8.293310661004676e-10
2.9692993487243163e-10
1.0000145321330175e-10
3.2615056571327266e-11
3.4210554609080527e-12
3.5832077518934115e-12
1.5387451873920523e-12
3.490000928629046e-12
4.411156179545481e-12
5.061623479768364e-12
4.785249563590691e-12
3.1141344024694188e-12
1.5771816160359149e-12
5.351560231561796e-13
6.072763706974007e-13
6.788130826032783e-13
7.507911322246882e-13
8.20939937018492e-13
8.880642346702904e-13
9.491036885884943e-13
9.982722618039617e-13
1.0262646559243743e-12
1.0188048222287325e-12
9.54189389035827e-13
2.944439588804583e-12
1.1647073837126501e-11
2.0169893570310898e-11
2.6562470884171506e-11
3.3217858969902433e-11
4.3726355033292504e-11
6.253778485942977e-11
9.748507326548174e-11
1.6608735992817337e-10
3.144774150899695e-10
6.915533986728603e-10
1.970903227981594e-9
9.937202017850657e-9
1.727847745871394e-8
3.3726856751901706e-8
2.4114899257939058e-8
1.6755049779936694e-8
3.251580580157787e-8
3.852546169707151e-8
2.733598485122058e-8
1.2764003060586702e-8
1.0072178519481902e-8
2.975013837009559e-10
2.7252267112671964e-14
0.
0.
0.
0.
0.
0.
0.
0.
0.
0.
0.
0.
0.
0.
0.
0.
0.
0.
0.
0.
2.3756845544577092e-14
3.441680967834736e-14
4.989908591388077e-14
7.243375374752852e-14
1.0531566523591808e-13
1.5343298131544124e-13
3.087377920193864e-12
4.4834670218969474e-12
6.336178630651228e-12
8.932134999312443e-12
1.2557536962734513e-11
1.76404866305736e-11
2.4763519479442985e-11
3.4691490975650775e-11
4.838544275518194e-11
6.696514688200895e-11
9.155634979666991e-11
6.891684278564046e-11
7.943412541992813e-11
6.239771037529078e-11
6.202891706673269e-11
7.176776350779576e-11
8.701109921314216e-11
1.1361060848755822e-10
1.640957484303336e-10
2.5908626880328044e-10
4.402199247784278e-10
8.029961169341159e-10
1.5886158478447314e-9
3.4527369322495652e-9
7.740162069082378e-9
8.722256498513253e-9
8.977643922158207e-9
1.0376990369877743e-8
1.3261345903047796e-8
1.858639710867215e-8
2.8802535713496685e-8
2.467989797248157e-7
3.484658715671781e-7
1.7040069669092113e-6
9.546077544444055e-7
6.02972443706915e-7
3.916295691529488e-7
2.3068346722614485e-7
1.1995522783114485e-7
4.1987460553186615e-8
2.085734490184195e-8
5.979322416689915e-8
3.8075905718793214e-8
1.1880133352253728e-7
1.4824859574988812e-7
1.0911131452332895e-7
4.567533591298069e-8
3.392461188336264e-8
3.756681686229471e-8
2.9341498229473376e-8
2.687578469028772e-8
1.9743065165446033e-8
3.815792038459936e-9
3.110687333272511e-8
7.533009887187166e-8
9.07285778782701e-8
6.916889716841613e-8
4.9946608561237795e-8
3.1534447413701086e-8
1.1165917988098629e-8
1.8117577695708905e-8
7.750369254042961e-8
4.2110336447463423e-7
6.255034176171237e-7
1.6405194356565247e-6
7.91518693255402e-7
5.276937003323521e-7
3.5060000492988483e-7
2.1384116009213252e-8
7.457641631135367e-10
3.251806859796079e-8
8.54527916152567e-8
1.8370659693252007e-7
6.869538407627902e-8
4.325690270152948e-8
4.544394228464241e-8
3.048872412663655e-8
9.705126636230091e-9
1.0549802377151164e-8
2.1209883003226142e-8
1.6892374731773366e-8
1.4442378040066079e-8
1.2623534655656573e-8
3.1130148474315985e-9
8.323537275886468e-9
2.363552095557662e-8
4.699740760411741e-8
3.9976318006789884e-8
2.8632456083589854e-8
1.8631252971503166e-8
8.899035039048363e-9
2.4974326059627924e-9
2.918311982499169e-7
4.744531065024858e-7
1.3022151764519785e-6
9.291564887466598e-7
6.491494947934616e-7
4.5756572602892347e-7
2.926247328357236e-7
1.690777444976284e-7
8.144262832510321e-8
1.4729157126997924e-8
2.8183726549925068e-8
1.7911415747527756e-8
3.649168009441933e-8
1.1546850576093749e-7
1.5163763616068287e-7
1.0405060935386302e-7
3.5495347451988086e-8
2.7902111098022705e-8
3.409021732405635e-8
2.6113448748073417e-8
2.3444686144556947e-8
1.5406482452377074e-8
5.584725876107735e-9
2.710687473679305e-8
6.154367927819602e-8
1.1629623630558476e-7
9.299959727305084e-8
5.966892718726005e-8
3.3340548174025204e-8
9.925744226162249e-9
1.640920025039178e-8
4.432437511303926e-7
1.1023745998224011e-6
1.1057238651257987e-6
1.0253680037013516e-6
7.688828249125344e-7
6.070940586422152e-7
4.667702573739455e-7
4.178488368722186e-7
2.865128573850421e-7
2.0076246506722067e-7
2.8788245662216383e-7
2.790097725475111e-7
2.5694459213739515e-7
1.500776854702025e-7
5.907407220509796e-8
2.9486930205963797e-9
4.5749687515146075e-8
3.9800710620643454e-8
3.1988228145288605e-8
2.9914960349002457e-8
1.9346784130959567e-8
6.855286535564533e-9
3.7506503989870644e-8
8.01133753828649e-8
7.327488035793663e-8
5.8197174514694406e-8
4.355032858862611e-8
2.768139063740064e-8
7.815555896297375e-9
2.413851191905281e-8
9.160702920905667e-8
6.272428753044647e-7
3.369331893656003e-7
4.612454286339595e-6
1.6765779984059725e-6
9.397268642113927e-7
5.259679717667556e-7
2.6358509582952333e-7
1.0469858181692342e-7
9.146684066654703e-9
1.0624808135332229e-7
1.2462898288833802e-7
3.3509769666862875e-8
1.3369789153521514e-7
2.2328252148223741e-7
1.8351208697504618e-7
7.349380420414038e-8
4.7259759371026365e-9
5.8141143914976425e-8
4.358529331197971e-8
3.75046576766246e-8
3.2933485154438704e-8
6.07105460956317e-9
2.7535443285524963e-8
7.258219919753131e-8
1.4768306563990738e-7
1.3648273686876502e-7
9.545737065994474e-8
6.044897569345706e-8
2.9054282187052318e-8
3.550597892851662e-9
4.677346178401112e-8
6.925814664950425e-7
1.2806618555328816e-6
2.6034106032177408e-6
1.6846456823436748e-6
1.1417743231728883e-6
8.051869801460329e-7
5.254451527914681e-7
3.7022372335317403e-7
4.86556152296259e-7
5.973310101866722e-7
8.772353977851336e-7
4.529528890679982e-7
3.1139316301325514e-7
2.3359283339003604e-7
1.056670146414144e-7
2.79145247098904e-8
4.033979977114117e-8
5.2321278227606076e-8
3.937344232716523e-8
3.5389508764029194e-8
2.8519707331330638e-8
1.1672579392164794e-10
3.258676147408521e-8
8.140164603353729e-8
1.1494174414462713e-7
9.117843738419989e-8
6.767684940403845e-8
4.4318367707828967e-8
1.79773637179185e-8
1.8453241571833227e-8
6.625752025812613e-7
9.60775930482394e-7
2.9156117285575136e-6
1.8858671217824074e-6
1.2650025268146829e-6
8.56702537319429e-7
5.231549447462898e-7
2.891465283223163e-7
1.317750916234081e-7
2.050658443929451e-8
2.6119568759424954e-8
4.2396037006102263e-8
8.587670302042271e-8
2.015880849814376e-7
2.6317609203710297e-7
1.3503653309827826e-7
3.878842292855368e-8
2.5427811554673176e-8
6.121693970061728e-8
4.545150726861141e-8
4.1190317160279266e-8
2.8724263981030496e-8
1.0093842904504687e-8
4.8919928075728426e-8
1.0791304146726685e-7
1.9980093157345048e-7
1.827687522725093e-7
1.2018401754449683e-7
6.874801820703805e-8
2.7047684279129537e-8
1.1250132834064981e-8
8.931950247969195e-7
2.3099511719984476e-6
2.1651010774111344e-6
2.32153258165105e-6
1.7817697750896781e-6
1.3950805015276065e-6
9.885619729483121e-7
6.263266450950054e-7
3.823041649616905e-7
2.874420489402744e-7
3.747629956520517e-7
3.4277819829632905e-7
3.9543352965386193e-7
2.6765956328214975e-7
1.1063303051035818e-7
1.824894484231182e-8
1.017410265113206e-7
7.93303693381936e-8
6.316636620860235e-8
5.972029388571601e-8
3.76842861093115e-8
1.9887723167047037e-8
8.7084229220175e-8
1.750235578567808e-7
1.6426872636647371e-7
1.3433024581855925e-7
1.0301070235755116e-7
6.541859198773541e-8
1.5132437376327484e-8
6.136228817166311e-8
1.6804348977137265e-7
1.3218639300439583e-6
7.718536117171804e-7
8.041403519674355e-6
3.1836732875172825e-6
1.8198836890445962e-6
1.0378734508832088e-6
5.299922321756115e-7
2.2524883219105633e-7
1.9118304061252334e-8
1.2253875630065802e-7
6.904914216351204e-8
1.1481828799511042e-7
2.7299594929782276e-7
3.800130107709372e-7
2.0149047991646628e-7
6.280554558210774e-8
1.0095819932464077e-8
1.0286191904451264e-7
7.34241123996575e-8
6.629780140113283e-8
5.6211706055366546e-8
4.290666132918502e-9
7.288432324207341e-8
1.6734874577908388e-7
2.7242812813319884e-7
2.432076436036234e-7
1.8159480695868366e-7
1.184122136398854e-7
6.099048911062203e-8
8.956215525101057e-9
4.4660347780683294e-8
1.4734328251719703e-6
2.5857374022454253e-6
5.144323788075293e-6
3.881661456271415e-6
2.6320437211602824e-6
1.8477694973238392e-6
1.1330978545218005e-6
5.850118371263599e-7
2.3382450980503344e-7
1.3883218186401803e-7
3.81259331335964e-7
2.590151769616576e-7
3.4773512383862695e-7
3.3449675081478164e-7
1.635106080793097e-7
5.5988829829834884e-8
3.022478018384097e-8
9.827022331224912e-8
6.699909062025957e-8
5.919075521766392e-8
5.106903118608438e-8
1.9314735055403937e-9
5.747948747891043e-8
1.3836246988668014e-7
2.3020620069148128e-7
2.0372846150329646e-7
1.5777250434988834e-7
1.0610872858670851e-7
4.598338606884257e-8
2.6107347676104297e-8
1.326064096729993e-6
1.8937246738882343e-6
4.269422745552489e-6
3.3586338133772825e-6
2.3915733724032195e-6
1.7392116714194332e-6
1.1468457439097337e-6
6.860815029855754e-7
3.6546174748466847e-7
1.45665373581278e-7
4.754806811261414e-8
9.067948106981469e-8
1.5534937949264783e-7
2.635348860183443e-7
1.8710956612253565e-7
6.743390384471372e-8
2.1098826652822017e-8
2.0314524657596183e-8
9.402380634658196e-8
6.342626508206604e-8
5.067556409615956e-8
2.4063160418924953e-8
9.899902532780005e-8
1.87763235268169e-7
2.8037860420944927e-7
3.088949362893241e-7
2.952092983787446e-7
2.4893911248035287e-7
1.7486013856202017e-7
1.0007969176309472e-7
3.7249491676942424e-8
2.008418714341119e-6
4.3737001585890395e-6
3.3002265502165784e-6
5.424116835005909e-6
4.689202933167101e-6
4.111851378446693e-6
3.4690947999858687e-6
2.200245371482901e-6
4.6522263006662506e-7
6.310774607687137e-7
6.329852610347414e-7
1.0430258239039396e-8
3.34360934644308e-7
3.4757885391020966e-7
1.6695550561065293e-7
5.936495486638605e-8
2.387551777272854e-8
1.210242600758112e-7
8.044857410136499e-8
7.28256095508254e-8
5.8126039793295314e-8
1.960110798861031e-8
1.0758761322004936e-7
2.2025008892050922e-7
3.138323120008283e-7
2.9879318591693143e-7
2.5157305465822193e-7
1.7362400272410928e-7
7.317539120203642e-8
2.868346697329013e-8
1.2430443117238523e-7
2.4443633022596524e-6
1.7348252577547779e-6
7.788671809901399e-6
5.477635961315455e-6
3.6289213742116544e-6
2.5105624786689686e-6
1.5567621246542653e-6
8.247902801807599e-7
2.867367582383298e-7
8.215084799306826e-8
1.7350865230453127e-7
9.314563312337632e-8
2.1726073172548222e-7
1.3608358321277074e-7
4.6671490348799895e-8
1.587831348767671e-8
2.914810168837532e-9
1.7964049718401485e-8
6.849301287463722e-8
3.134071432346434e-7
5.277055999480825e-8
8.84694006452461e-8
6.998995925718271e-7
4.533383317979426e-7
4.901563068231862e-7
3.6991501047575424e-7
3.557712145820982e-7
3.5426194467630865e-7
3.338504152058324e-7
2.75239610853005e-7
1.920240634047756e-7
2.331363981652026e-6
2.8431988532526065e-6
3.184841496407744e-6
5.2831399914067336e-6
6.524853428158608e-6
7.735282627526437e-6
0.000012393651250581833
2.36408683209087e-6
1.604740704962672e-6
2.7089969314083933e-6
3.139983132532086e-6
5.694558335134308e-7
2.2278840181516187e-7
4.142785658614341e-8
5.317509490460796e-8
3.626226044242509e-8
1.3461262633411112e-8
4.59272474985832e-9
1.930735159609962e-9
1.258192332803283e-8
2.6147987863008243e-8
1.0778497356781112e-7
7.198778095583058e-10
6.286060764152047e-8
6.391334516553115e-7
2.2321967502092732e-7
3.1513317315032173e-7
2.479078450232613e-7
2.3658302989555906e-7
2.353714841512196e-7
6.419523214739438e-7
1.0336590406576339e-6
4.990145114697447e-7
1.2303589348592105e-6
1.6091586696837026e-6
2.0799545269365868e-6
2.744883936174505e-6
3.929550546803364e-6
7.283544594919016e-6
1.85245357198981e-6
4.7406762463091013e-7
2.8008904406627095e-7
1.84737935299497e-7
8.748446207888215e-8
3.5737667398869167e-8
3.6073735094932487e-9
3.98452761451925e-9
3.6526169337621167e-10
9.273740906652633e-11
4.8808054089699115e-11
1.8647561986721097e-13
1.4909388793439096e-12
1.2497909337274389e-12
2.675483868838998e-12
3.1233132328785623e-12
3.2869579457445645e-12
3.4674898280118374e-12
3.475356840465343e-12
2.947464498720503e-12
1.8518534176959273e-12
8.263071776663341e-13
4.178387909145162e-12
4.439778247109814e-12
5.180867682246e-12
6.187470969191367e-12
7.444681140423412e-12
8.998817697162424e-12
1.0925555836156368e-11
1.3327580717621593e-11
1.6342199513846983e-11
2.0154730515172644e-11
2.501865788452236e-11
3.6655691382759876e-11
3.6337800268789933e-11
3.4020338626651447e-11
4.076919010740296e-11
6.198314862813227e-11
1.0359516983239841e-10
1.8038823262894445e-10
3.289276107140222e-10
6.449741424880213e-10
1.4220846782340206e-9
3.824879768406836e-9
1.4281996539206186e-8
3.702682730923571e-8
6.39930063587397e-8
4.352268221989797e-8
3.594581035842136e-8
6.64142440366209e-8
4.239496655826456e-8
2.2313196760502598e-8
1.8075096058445972e-9
1.8211679867430874e-12
0.
0.
0.
0.
0.
0.
0.
0.
0.
0.
0.
0.
0.
0.
0.
0.
0.
0.
0.
0.
0.
0.
2.5693455655758183e-14
3.7309937807279974e-14
5.427431253829716e-14
7.912071727428232e-14
1.156318672380839e-13
1.694826022013146e-13
2.4923565444965404e-13
3.678910025393394e-13
7.474088588293255e-12
1.2279876925519344e-11
1.8859864006084717e-11
2.803648313512603e-11
4.0439985788689575e-11
5.6833902558389645e-11
7.778606783068842e-11
1.0312632858687311e-10
1.3108274570673813e-10
1.5713800661395944e-10
1.729329396439456e-10
1.9958945509770046e-10
1.8027236599024666e-10
1.9740606317937502e-10
1.8722811460043928e-10
2.2218872611618368e-10
2.8823940007251483e-10
3.7628207112305736e-10
5.096516002617105e-10
7.762563405382756e-10
1.398888103700102e-9
2.855006885307985e-9
3.2791297013153296e-9
3.1735641727499604e-9
3.483030914328324e-9
4.226584857228954e-9
5.558115880916666e-9
7.865796050006987e-9
1.2040301710898542e-8
2.0238442144410294e-8
2.2123005841370318e-7
2.9352336762306516e-8
2.679281622817313e-6
7.46405430099645e-7
3.916591244325054e-7
2.087643228604487e-7
9.771768821470538e-8
2.7202932360417473e-8
3.2918609458417046e-8
1.0692450945595568e-7
1.9037626502615433e-7
1.5240181242516665e-7
2.326607422745048e-8
1.604719920085431e-8
5.906436618488654e-8
9.053071958209689e-8
6.404439320266753e-8
2.2569725637308752e-8
1.504459465600635e-8
1.8330183223573577e-8
1.3653162530849409e-8
1.1888476368324384e-8
6.386178185147122e-9
4.296101383875988e-9
1.3952106225195694e-8
2.8127791483718343e-8
5.2207102813313993e-8
8.182998080432386e-8
5.040730433596104e-8
2.2955662929748268e-8
3.914782680726684e-9
3.17315609296558e-7
1.1442296694001559e-6
1.644078458404997e-7
5.442759985418354e-7
5.264374574316061e-7
4.900517158573548e-7
4.407168236755469e-7
3.8797010641777106e-7
3.8124421202007116e-7
2.9858375320095446e-7
2.0945492014934977e-7
2.6807641971308277e-7
1.865839702264063e-7
8.61218975652158e-8
2.057101859488932e-8
4.4999654963978606e-8
5.322822545375384e-8
4.103063022082949e-8
3.804929907217394e-8
3.3144025030581754e-8
4.164465535875005e-9
3.380879115205347e-8
7.146573312865071e-8
6.579338618046643e-8
5.6489145993729684e-8
4.656940625453812e-8
3.448395606930436e-8
1.8136856062770057e-8
9.199750499930907e-9
7.068280352145409e-8
1.2995959766159343e-7
7.007851917126803e-7
1.413548038266605e-8
6.342006327049428e-6
1.5478518107350738e-6
7.734867174664253e-7
3.767819533708637e-7
1.5743393189017905e-7
2.5038939125745565e-8
9.341836847930433e-8
2.4800587480803896e-7
3.345998821045334e-7
1.3354366464236366e-8
6.206233283961286e-8
1.6043186953099047e-7
1.8435956740002926e-7
9.810395095704737e-8
2.330035455416689e-8
3.9301608030842234e-8
3.8646024933396395e-8
3.035851973128805e-8
2.7427126035983755e-8
1.4049869793518462e-8
1.1302256173556855e-8
3.789114660766566e-8
8.263311022253924e-8
1.485092900569046e-7
1.1200270321613578e-7
6.902163160957081e-8
3.576617802666944e-8
6.704423340104347e-9
2.5381772449820985e-8
5.948615761291353e-7
1.4136852059871563e-6
1.6490350450652842e-6
1.4623709360066547e-6
1.0812989237357256e-6
8.269726061343983e-7
5.846255371929136e-7
4.1071881496333433e-7
3.9366581538269384e-7
5.979049990935122e-7
6.922780289487449e-7
4.0857380283152964e-7
3.17129631462573e-7
2.0285669329466648e-7
8.154348754653025e-8
7.99039990300626e-9
6.586579807359407e-8
5.463126091688373e-8
4.37209415266775e-8
4.114920450430021e-8
2.6597330766904033e-8
1.0524813875229703e-8
5.361216935095323e-8
1.116967237105974e-7
1.0418849400440138e-7
8.37917636699382e-8
6.334565030426475e-8
4.064154036165966e-8
1.200454744552205e-8
3.2879671524444014e-8
7.226415991631866e-7
8.308077869498372e-7
3.7337801288962795e-6
2.0205954029105077e-6
1.2746989253532617e-6
8.115490056955362e-7
4.636287283237593e-7
2.332913010451277e-7
7.718139762692208e-8
3.810060645272601e-8
7.230446661335803e-8
4.813440523613788e-8
6.999860162732834e-8
1.4694567767940859e-7
2.498302211613126e-7
1.5726771271703903e-7
4.999622542953642e-8
6.124261220698695e-9
5.914570988967427e-8
4.2722740977942195e-8
3.695173049197123e-8
3.0139351489426535e-8
1.6056282783260676e-9
3.4369607554734225e-8
7.809308040929385e-8
1.5463361197013643e-7
2.0415767481978882e-7
1.3590877767579331e-7
7.705501532769367e-8
3.261906710566328e-8
4.94556861863192e-9
8.544928635381672e-7
2.396051045358122e-6
1.6671475548464218e-6
2.1232262433093913e-6
1.7221160256372712e-6
1.4081385830722568e-6
1.0525986142539641e-6
7.047917929012525e-7
4.5087687212144156e-7
3.2304126617949756e-7
3.4657163884619806e-7
3.823709412312088e-7
4.0846753131172135e-7
2.405811381979055e-7
9.257105368180688e-8
1.6575753832081996e-9
1.2360740467318726e-7
8.301751989876734e-8
6.98600379115821e-8
6.701766983384829e-8
3.222084544270372e-8
3.613709226771382e-8
1.1893292204553574e-7
1.817338076955304e-7
1.600693882745545e-7
1.335288163100567e-7
1.0312662341986107e-7
6.389979407812054e-8
8.891074218983043e-9
7.648776909004345e-8
1.8677387627855917e-7
1.4535944224271983e-6
6.900892055905359e-7
9.133029607851104e-6
3.343025376381444e-6
1.8607042521768732e-6
1.0268403172188995e-6
5.010304839076749e-7
1.8537283620114114e-7
4.1539684306096444e-8
2.1274030072007575e-7
1.3117259126074036e-7
9.265792856633288e-8
2.2937648055012383e-7
3.7013449896152295e-7
2.2280738973124288e-7
7.222112024731427e-8
1.9499213721447167e-9
9.513044282238326e-8
7.162175483804763e-8
6.217280694119587e-8
5.567841879216721e-8
5.342491950910796e-9
5.7523491858121256e-8
1.3848374628106114e-7
2.5866214873354326e-7
2.6123062025664626e-7
1.9402079468287186e-7
1.2562515134010073e-7
6.529908128981375e-8
1.2550556573105971e-8
3.97621905148783e-8
1.4294984822429854e-6
2.633056179417072e-6
4.667251857128181e-6
3.771117393062543e-6
2.625601185628556e-6
1.8931715768444702e-6
1.204729766575136e-6
6.59211182248469e-7
3.0432189390810243e-7
1.8076188939709845e-7
3.5721156651757374e-7
2.8660149147293973e-7
3.854000035887026e-7
3.229546191208826e-7
1.445295354795929e-7
4.4821199776112786e-8
5.312674677103018e-8
9.982298745828152e-8
7.128601599141437e-8
6.53184701168093e-8
5.270640235504097e-8
7.994803638185362e-9
7.639634693898943e-8
1.7113259059589162e-7
2.3183200559439274e-7
2.005645585771981e-7
1.5826905384540983e-7
1.0695138647991905e-7
4.501950877678785e-8
2.9686358856807304e-8
1.4312234502878185e-6
1.950967367390111e-6
4.771440378550029e-6
3.650151317699519e-6
2.5485366619816715e-6
1.825956490471877e-6
1.1812451701949715e-6
6.81973428192344e-7
3.2814181351993194e-7
7.868963030507576e-8
1.7416658413701638e-8
6.71620056465208e-8
1.1870089650165707e-7
2.3412058067756682e-7
1.9598111217646774e-7
7.434244610163018e-8
2.4135135044813877e-8
1.063415099752726e-8
9.833625628492242e-8
6.099870323473751e-8
5.006025491609592e-8
1.1226982463017689e-8
8.317003369135458e-8
1.6266054501047072e-7
2.622082887296961e-7
3.1283518344360665e-7
3.0483881389213063e-7
2.589414465824699e-7
1.8247924128101232e-7
1.0484885482844995e-7
4.0736402936081485e-8
1.9534309257310344e-6
4.218590954374341e-6
3.0021322107794967e-6
5.134760426649742e-6
4.545534118895371e-6
4.044519981619911e-6
3.494126179005464e-6
2.384601891973494e-6
7.71329687251459e-7
3.7737979320490563e-7
5.057275289815399e-7
9.075021449646417e-8
3.86883941701798e-7
3.2755146167909305e-7
1.4332836492852675e-7
4.7260073521332e-8
4.4962859252566744e-8
1.1545263084577787e-7
8.358228699545598e-8
7.851030903848117e-8
5.223799751315484e-8
4.389372458662246e-8
1.4261089029232328e-7
2.5812877860186107e-7
3.096639641595004e-7
2.9379163994693053e-7
2.538675974767876e-7
1.7803816783340204e-7
7.726898011329646e-8
2.4747589435350985e-8
1.213279354969663e-7
2.6952992905888688e-6
1.7734840542000755e-6
8.123991375595567e-6
5.906063050469322e-6
3.901467317588644e-6
2.7092602666683633e-6
1.6702819768788265e-6
8.271150071566827e-7
1.6000797826869617e-7
2.9182170124667543e-7
3.1989330496030667e-7
1.1730150625923481e-8
1.773930149324615e-7
1.4283054584098588e-7
5.252737792731219e-8
1.7646068821004316e-8
4.906200640744591e-9
9.569862531307269e-9
3.800189238167329e-8
1.45057769230821e-7
8.708267724125823e-8
2.4530425874809727e-8
2.6223801612454084e-7
4.2135272862786957e-7
5.694068064140053e-7
4.101941470152955e-7
3.635101063191539e-7
3.578048351381604e-7
3.4349894262749217e-7
2.9683162134280614e-7
2.1903610150262607e-7
2.0117181400569493e-6
2.414007308227129e-6
2.759779275716794e-6
4.557602944122535e-6
5.830047098549402e-6
7.163784723275587e-6
0.000011052337701851565
4.3112378934521915e-6
1.040250251938942e-6
2.2851597152858404e-6
2.5539809094701555e-6
5.381662778170282e-7
2.5342993234136135e-7
3.537835851071485e-8
1.2620583816972892e-7
1.213308262506538e-7
2.0987069358167634e-8
1.7183671245842287e-9
6.847955092799908e-9
4.381300662425221e-9
2.1041645857175717e-8
4.145098964819228e-10
2.1284595504643918e-9
7.710397279983159e-9
2.7882252952151255e-9
5.707161758263097e-10
4.916474131235135e-10
3.746824066097473e-12
7.586958838818087e-12
6.543400323332394e-13
4.3817566691928167e-13
9.472599981596277e-13
1.3036696236687033e-12
9.66570932082704e-13
1.436985456969937e-13
3.860223096848334e-13
5.233334266725207e-13
6.365053991330227e-13
7.484598437982669e-13
8.694727822389809e-13
1.0056348860987343e-12
1.1614529356053944e-12
1.175885950561801e-12
9.393283196214498e-13
2.7804794605449267e-12
2.983226931572014e-12
2.8876749845978566e-12
3.0795379142939157e-12
3.6454050206922125e-12
4.630186444981769e-12
6.1441915642118995e-12
8.405070428056032e-12
1.1798038158488682e-11
1.6996556159569624e-11
2.5212469448548723e-11
3.8739732375590663e-11
6.222908769542299e-11
1.0599848338707038e-10
1.958963684319455e-10
4.089902261637587e-10
1.0486209907672343e-9
5.262689307585447e-10
2.6529363737594105e-10
1.4266751438913284e-11
3.8615964004978375e-10
1.0709728210626591e-9
9.237000529302549e-10
8.461530984325481e-10
9.193549465525418e-10
1.1482084313048898e-9
1.6557149512922737e-9
2.907350014974716e-9
5.71880016173343e-9
1.1590965250348677e-8
8.896554572258494e-9
6.267101977744795e-9
3.846898734772848e-11
2.7522051695324745e-13
0.
0.
0.
0.
0.
0.
0.
0.
0.
0.
0.
0.
0.
0.
4.091662491828672e-14
5.166074908399675e-14
6.702742995105463e-14
8.980805964008024e-14
1.2219786816537239e-13
1.6761331027512846e-13
2.3101117205026456e-13
3.194671963632295e-13
4.4303163993524493e-13
6.159653337898408e-13
8.585156004104608e-13
8.550094404595493e-13
3.796405490056892e-13
3.1461165168004316e-13
3.9796166893220093e-13
5.714010846222243e-13
7.898632180987522e-13
1.0775545818657863e-12
1.4974757137282297e-12
2.1366179967364626e-12
3.1196160348751626e-12
4.6369609018249565e-12
6.9900083887320034e-12
1.0665246963978047e-11
1.6461649896153164e-11
2.57159144608288e-11
4.071332752421177e-11
6.546417672536849e-11
1.0723413855126312e-10
1.7972049186915236e-10
3.10076451431775e-10
4.8179907378847406e-9
1.3453966111339817e-8
1.9525897019515013e-8
7.95861251745643e-9
1.0971892706966304e-8
2.8096375828407006e-8
4.3053656820963694e-8
5.674775366674845e-8
6.931400895016533e-8
8.021995270246949e-8
8.862299047532011e-8
4.561243121423789e-8
2.412151909056824e-8
1.0529087646601165e-8
2.0523989430481505e-8
2.1871752502657984e-8
2.102081937060529e-8
1.3811098764896476e-9
3.6465330677643956e-8
5.113119673687412e-8
4.55402258099878e-8
4.030500977184284e-8
3.476191046520734e-8
2.7711969149229282e-8
1.685383214760507e-8
1.0670565749825367e-8
4.108870683257841e-8
3.3697559953133303e-8
3.0032219736124836e-8
2.8325363409482614e-8
1.0624880416515764e-7
1.040351448675947e-8
8.487454764165649e-7
2.2106904156592703e-7
1.0711484774845678e-7
4.464105488074528e-8
6.22412807968219e-9
3.035551953022024e-8
1.2491113391757526e-7
8.455181176410699e-7
2.092389401101027e-7
1.7904106522505927e-7
5.026991755921609e-8
4.751869152736972e-8
1.5187011718056368e-8
9.586247021917015e-9
4.02482816093795e-8
3.4957664653994595e-8
1.556403186692721e-8
1.95714652157902e-9
8.919288022467992e-9
6.1260930891705585e-9
5.099129854975047e-9
2.7418232844998725e-9
1.8627995560975016e-9
5.382690123400249e-9
9.693451280718848e-9
1.5417444709281558e-8
2.2067895188315752e-8
2.8232080498882765e-8
2.090832904960231e-8
2.0391587090445515e-7
4.381827249366816e-7
1.1521181173297115e-7
1.4031588665372656e-7
2.2035568872659312e-7
2.5300085251108493e-7
2.719183494711578e-7
2.800721566923438e-7
2.8002899976980077e-7
2.826152429562496e-7
2.7731930043747034e-7
1.938373694045243e-7
9.685950565722426e-8
3.1235968224487546e-8
4.147588005028845e-8
6.12567096754994e-8
4.5251523795628176e-8
4.238076308580048e-8
4.01971731978582e-8
1.0663011805335397e-8
3.416178898502757e-8
5.786902990790325e-8
5.4071388762726527e-8
4.889974725594928e-8
4.2685681425621844e-8
3.405954369455826e-8
2.1136133969470078e-8
2.6850470920834587e-9
6.221390374055279e-8
9.34155330409431e-8
7.379305175580349e-8
7.172648872574564e-7
3.8553863691569023e-7
6.645148762514775e-6
1.2281026206655823e-6
5.400538951555571e-7
2.244870221736004e-7
6.681730600888274e-8
4.0003860873248154e-8
1.906029038380896e-7
7.011728931720215e-7
1.04696417961681e-6
2.478662480498303e-8
3.190574219309814e-8
8.27155714581752e-8
1.492251342306858e-7
1.1472829862502882e-7
4.181041355278238e-8
8.241838258516469e-9
3.403559745716233e-8
2.4867382855666472e-8
2.1316978447820656e-8
1.630310930986272e-8
1.746346614915862e-9
1.9104677508308916e-8
4.241778514855518e-8
8.36305582178219e-8
1.2942654775682845e-7
8.302391883251318e-8
4.377354638463248e-8
1.5440238699590896e-8
9.563488563707622e-9
5.070242054341075e-7
1.5454249560433085e-6
8.605134154504957e-7
1.1756469139903522e-6
9.729345611415953e-7
8.12144088994901e-7
6.310131679112945e-7
4.613101500444076e-7
3.7192345038026393e-7
4.4209553158405776e-7
6.036820293351612e-7
3.730296254322199e-7
3.1162929065307104e-7
1.725690873835915e-7
6.276203757951382e-8
1.6518971422218407e-8
7.589943266962321e-8
5.5328198982354826e-8
4.7400461601553474e-8
4.492916124549885e-8
1.9546862360070796e-8
2.4292163174684487e-8
8.019996373103414e-8
1.0991214586287516e-7
9.347373766575398e-8
7.648392297690718e-8
5.78995209415085e-8
3.500352849551115e-8
1.9653490865920716e-9
5.895160631042748e-8
7.616305650530546e-7
6.183719056771286e-7
4.601708273445733e-6
2.0291532955133334e-6
1.2038204510512597e-6
7.16063221870655e-7
3.816506756514926e-7
1.7255610914651862e-7
2.8920582078392797e-8
8.158094550448207e-8
9.767305740514388e-8
6.767256676950728e-8
7.39868936279509e-8
1.077930488040101e-7
2.2211309278577292e-7
1.7051665700013358e-7
5.8252903800654443e-8
5.029960573812157e-9
5.304222327852415e-8
4.081888380056217e-8
3.396055014116361e-8
2.9526367150207417e-8
3.3421041539252722e-9
2.6276626616101856e-8
6.142542901268906e-8
1.2182936073178541e-7
1.995747734155887e-7
1.5090301397536308e-7
8.58729530643274e-8
3.882652903837975e-8
2.0175241574997405e-9
8.25871489566744e-7
2.5296068229689755e-6
1.257766492375701e-6
1.975677674108218e-6
1.6911754923314398e-6
1.4383437801553378e-6
1.1278561028189191e-6
7.886945549598261e-7
5.151647498598546e-7
3.493248475839387e-7
3.1386782843508456e-7
4.0876099097654297e-7
4.1672336056277234e-7
2.2899324525576097e-7
8.522951460857992e-8
1.5421304313636548e-8
1.275889067433597e-7
8.496639409214237e-8
7.370673084750511e-8
7.030048221265809e-8
2.6608967994742936e-8
4.802950654891724e-8
1.4064780475259077e-7
1.8198070075996057e-7
1.5835056858798145e-7
1.3280399524544906e-7
1.022622597482944e-7
6.098715538572326e-8
4.844419288053713e-11
9.70573061386954e-8
2.0253713959921184e-7
1.5175865113929875e-6
5.60965094852325e-7
9.926161828619349e-6
3.3547365875808313e-6
1.8259374815095181e-6
9.792349366216823e-7
4.633876145509942e-7
1.5788474258727137e-7
6.59139678726553e-8
2.3677223435236727e-7
1.3118425080113422e-7
9.292121490012836e-8
2.1134272978321983e-7
3.583386182139253e-7
2.2806359402912984e-7
7.477176641075909e-8
6.420277770514081e-9
8.870713638354932e-8
7.083727416174465e-8
6.076723628541332e-8
5.509607574486922e-8
7.3023471596311985e-9
5.416288759969303e-8
1.3088663821127636e-7
2.483612448170745e-7
2.676104641428427e-7
2.0116729218146894e-7
1.3113573711133498e-7
6.960169742472061e-8
1.6879218918537952e-8
3.382838358872127e-8
1.4299314725188774e-6
2.7764210145840627e-6
4.412837536381445e-6
3.8138250502819885e-6
2.7004959526322804e-6
1.9822165058265914e-6
1.28799847773057e-6
7.144341402324057e-7
3.2593677142855844e-7
1.6270220476206855e-7
3.0493817892163726e-7
2.823538939483592e-7
3.953580096278992e-7
3.25204551330224e-7
1.4430420326793994e-7
4.426418750918207e-8
5.8005768332817286e-8
1.0075426752353909e-7
7.256341497619515e-8
6.674633497417057e-8
5.2986407787639986e-8
1.0093488435706197e-8
8.099478873421147e-8
1.7958031247849219e-7
2.3594905690904548e-7
2.0329002551094568e-7
1.6054545665430368e-7
1.0799441772642259e-7
4.3785248511519356e-8
3.406147165571813e-8
1.4670084567515197e-6
1.9201749237145507e-6
4.959941784620561e-6
3.714470055328651e-6
2.5760460331714907e-6
1.8337702406790737e-6
1.1783526703930297e-6
6.766422549676413e-7
3.235840740733918e-7
7.668977443648344e-8
1.458446554243937e-8
7.097763901835513e-8
1.1534355358292814e-7
2.2154644330209479e-7
1.809193237519646e-7
6.795754608770738e-8
2.241056822513282e-8
8.153497377123442e-9
1.0279482012267465e-7
6.315833267523381e-8
4.8190132534934995e-8
1.869412049011655e-8
8.965678420428138e-8
1.7125060199471895e-7
2.668575428614675e-7
3.0880200780698294e-7
3.039722756783689e-7
2.6644598084761024e-7
1.9502975577849904e-7
1.1695248130173518e-7
5.1037231507771125e-8
1.9747887359542305e-6
4.284070811043935e-6
2.825758127292268e-6
5.155110233201651e-6
4.725433430919902e-6
4.3022022545984355e-6
3.87050385799404e-6
2.7543889899537367e-6
8.150865000747195e-7
5.124554682702713e-7
6.316814500601717e-7
4.426595763814229e-8
3.679104902329439e-7
3.273901596752268e-7
1.460094110588735e-7
4.927472323239429e-8
3.734074693455157e-8
1.1614626554168614e-7
8.25782860467891e-8
7.717541749424863e-8
5.213266614891878e-8
4.3312968139165934e-8
1.4116567509425163e-7
2.5636807751360253e-7
3.141666791724463e-7
3.0093142349194155e-7
2.6182352862951053e-7
1.8482860001565258e-7
8.173073556696563e-8
2.1333459215262644e-8
1.1753622107838656e-7
2.7277051692564834e-6
1.7979496808607254e-6
7.93515271217139e-6
5.94661739536247e-6
3.968990847356515e-6
2.7903403195612928e-6
1.7467506224394796e-6
8.798771448983098e-7
1.8689487287666093e-7
2.828849599039376e-7
3.2798765657877267e-7
5.3321825490863266e-9
1.738095240927936e-7
1.3983809958492215e-7
5.167497824537391e-8
1.7629302732985422e-8
5.4285777564851154e-9
5.783406297925451e-9
1.702467456416802e-8
2.617754807972231e-8
5.205084729527663e-8
2.549937408293733e-8
1.0819234027972007e-8
4.3450335463744536e-8
4.3345218614738214e-7
3.983579248932135e-7
5.963946684886143e-7
4.062552560758559e-7
3.776525386915854e-7
3.568464908735112e-7
3.1575154954827443e-7
1.0421212477869796e-6
1.721439182201234e-6
1.9375058778936364e-6
3.0719332580968323e-6
4.212027500229647e-6
5.8478052156052534e-6
9.027580928428445e-6
8.85811719762751e-6
2.9963902566433785e-7
2.5657760114069913e-6
4.032534719986366e-6
5.884017041187502e-7
2.2117408004475356e-7
2.052746229574404e-9
1.6185626010176532e-7
6.081595968273327e-8
2.4644175254768173e-8
7.232977698363938e-8
1.5859425506123385e-8
2.63642884042743e-9
1.0947442389165877e-8
2.5045761691901167e-9
3.845406066945959e-10
2.31643655745064e-10
1.9478654854433505e-10
1.6031649325716363e-12
3.191630063454816e-12
2.0813623761402815e-12
2.2308829705391684e-12
2.5272834949268966e-12
1.544661735634831e-12
4.0479433191279593e-14
2.795802401943009e-13
4.5054693370754853e-13
5.749326421542971e-13
6.8454595390562e-13
7.945873339184884e-13
9.13367465108674e-13
1.0458301985338144e-12
1.1953197850105954e-12
1.364462999799705e-12
1.5555223442890335e-12
7.226475007208901e-13
3.437622548924987e-12
6.831006351728666e-12
7.577934271227966e-12
7.724961533151665e-12
8.550035000408536e-12
1.0493312288111628e-11
1.3946414511112605e-11
1.961795620850025e-11
2.8872327635309997e-11
4.438398386590876e-11
7.168477775716068e-11
1.232587407364721e-10
2.3102758266190045e-10
4.930596421859755e-10
1.3160896789963886e-9
5.817783610599307e-9
2.0885806137210477e-8
2.95509809548336e-8
3.2656440284749667e-9
1.3871504345695971e-9
1.5049634047701175e-9
1.7095381026549558e-9
1.85137837462888e-9
2.0265510130742684e-9
2.3537023435137184e-9
3.0189040568798763e-9
4.50250325626087e-9
8.479214021937015e-9
1.3464303652709133e-8
7.291226798783376e-9
1.5927346089891807e-8
7.134280814659544e-9
4.669160527057018e-9
8.072049320521986e-12
1.4230602334719633e-13
0.
0.
0.
0.
0.
0.
0.
0.
0.
0.
0.
0.
0.
0.
4.555844431037813e-14
5.75797739527391e-14
7.476289525020366e-14
1.0022301665122737e-13
1.3646131779763899e-13
1.873498194982724e-13
2.5850035210595237e-13
3.5792948582499473e-13
4.970383037782837e-13
6.920266968918151e-13
9.659253346686907e-13
9.850707208273892e-13
4.4480237437707776e-13
3.6647587799836777e-13
4.5355044197284236e-13
6.473916174384455e-13
8.979691689289807e-13
1.2286696149027438e-12
1.710007491832537e-12
2.4423679395620828e-12
3.5709214660074327e-12
5.3186350331633756e-12
8.040066756915545e-12
1.231122642267896e-11
1.908536968230873e-11
2.997196521116621e-11
4.775309810387027e-11
7.737668293471873e-11
1.2795693727391272e-10
2.1703824488637562e-10
3.8034072706787075e-10
5.793712838935735e-9
1.6502640396429177e-8
2.2443902767387522e-8
6.318646612288422e-9
1.5844895652277706e-8
3.4643486732794756e-8
5.0762725967982785e-8
6.538045960927746e-8
7.851180552515154e-8
8.939573927504951e-8
9.702959757026198e-8
5.0913199664031355e-8
2.7157400701752806e-8
7.200474899483296e-9
2.165008989688404e-8
2.252294668952576e-8
2.27876608173057e-8
3.868756722552519e-9
3.104420539435595e-8
5.020832187933222e-8
4.532804712618962e-8
4.041610839330219e-8
3.5338171849725864e-8
2.884845692173413e-8
1.898725205643831e-8
4.901329443057264e-9
4.523747134797437e-8
3.6342647991188684e-8
3.204039579649173e-8
3.008362203710134e-8
1.2389536074823542e-7
1.0958927678395783e-7
7.254040176528803e-7
1.9825239809950883e-7
9.940838388923771e-8
4.2618251884299064e-8
6.7387876120937405e-9
2.7312088714375847e-8
1.1163710848634742e-7
9.912789392747528e-7
2.0297046189591506e-7
1.7130746645053443e-7
4.499394788050878e-8
4.264616553915514e-8
1.2578833433268683e-8
1.012472131450651e-8
3.881917027519104e-8
3.2804388773884305e-8
1.4703863883010375e-8
2.5998619596515384e-9
8.350167245948516e-9
5.771392150260318e-9
4.816339923287266e-9
2.475906275335014e-9
1.8629993750047535e-9
5.214902698995213e-9
9.372635551607714e-9
1.4921585522376898e-8
2.1425169210460277e-8
2.7443794682517776e-8
1.8917164780641617e-8
1.9616282670989073e-7
4.208010473359952e-7
1.0641086302360524e-7
1.3113856179521061e-7
2.027881036255085e-7
2.310313375074325e-7
2.47352422528447e-7
2.5543839879421147e-7
2.590551512301653e-7
2.5892050856891104e-7
1.962276506035983e-7
1.6295967185631484e-7
8.430441170862653e-8
2.678926433988399e-8
3.756688163121123e-8
5.6686613136803897e-8
4.188495244818632e-8
3.900011117766516e-8
3.722672904725297e-8
1.0904237653771507e-8
2.975363181795394e-8
5.260703217098036e-8
4.933990938021896e-8
4.463179805461085e-8
3.896704089945448e-8
3.1143671951654085e-8
1.9590507842627497e-8
1.0851817114239473e-9
5.148942867028873e-8
8.998000645706502e-8
6.971087831849564e-8
6.689340297285631e-7
3.709877491455591e-7
6.373818463387114e-6
1.1685434098771794e-6
5.160162606615988e-7
2.156692709572249e-7
6.4605642167675e-8
3.810540332364819e-8
1.828962348623958e-7
6.800123453328706e-7
1.0404232025279649e-6
1.8930362885189916e-8
2.854841321609407e-8
7.857506635599736e-8
1.4289957675128735e-7
1.1182599228227328e-7
4.173058451120105e-8
8.169331621276454e-9
3.253136240984864e-8
2.379860485551542e-8
2.0370852404386334e-8
1.5561268571100694e-8
1.6152756064069252e-9
1.8153991883340378e-8
4.037369856438603e-8
7.975857829920913e-8
1.24076366950764e-7
7.92070607619849e-8
4.165563025664784e-8
1.4473956458928402e-8
9.769400333326395e-9
4.813750181020686e-7
1.4630225928701902e-6
8.129425476302074e-7
1.1041119545771597e-6
9.129626005249784e-7
7.631138818991763e-7
5.962802006464492e-7
4.4395553627162607e-7
3.7878808511798656e-7
4.86431830979813e-7
5.744721770175581e-7
3.784753470202844e-7
3.0016494210138263e-7
1.6321136920970964e-7
5.8698162070139555e-8
1.7283699935885024e-8
7.17736401346375e-8
5.270970555062619e-8
4.5211675396971514e-8
4.2836665217807724e-8
1.8555902787414344e-8
2.304092570582331e-8
7.611251933839721e-8
1.0348577248925416e-7
8.797691010635106e-8
7.193896264424036e-8
5.441195855485771e-8
3.293404390413165e-8
2.1235769523490388e-9
5.4766129944351825e-8
7.2394664837348e-7
5.854611959648044e-7
4.426561100642739e-6
1.9431253619428752e-6
1.1510760257831794e-6
6.837891558883833e-7
3.6375274239451174e-7
1.632689324161323e-7
2.463019942399436e-8
8.389349661105206e-8
1.035543510811575e-7
5.6929260119416905e-8
6.859216453741744e-8
1.0012088732402311e-7
2.1265207042717643e-7
1.70080336299941e-7
5.966651057655922e-8
5.661886385117705e-9
5.057403550536827e-8
3.9328881665698234e-8
3.24988381665314e-8
2.832940202490355e-8
4.056761116562846e-9
2.3938939912848334e-8
5.669257090793916e-8
1.129643852500924e-7
1.8985461288704615e-7
1.4552194401190977e-7
8.218354670151188e-8
3.676690948371279e-8
1.130363058518242e-9
7.830458356085151e-7
2.405671240561883e-6
1.1824956072351914e-6
1.8487068907926687e-6
1.5838894925630052e-6
1.3475922945608614e-6
1.0571852425467918e-6
7.428863056667734e-7
4.935306140539977e-7
3.4906237027994375e-7
3.305300644941208e-7
4.0393823811760985e-7
4.031842355405889e-7
2.1983280392225673e-7
8.089007088986382e-8
1.9463886123473258e-8
1.2203637592466352e-7
8.230163143622311e-8
7.178629890078379e-8
6.832970888464135e-8
2.4814715328639006e-8
4.7525210757147245e-8
1.3748636171423298e-7
1.726363553288767e-7
1.4994785371022665e-7
1.2562182723738103e-7
9.654112613153764e-8
5.745305721642427e-8
4.887847095226492e-10
9.513333877401425e-8
2.0153939875077951e-7
1.457641228769928e-6
5.25961651843915e-7
9.735111137896125e-6
3.2266526867179884e-6
1.7473350082703472e-6
9.311481709809972e-7
4.368630020482163e-7
1.4391326104089607e-7
7.368554219866012e-8
2.4655960063062427e-7
1.4822602115685442e-7
8.54104293297352e-8
1.9798893817846537e-7
3.4897159641875207e-7
2.3388245229275796e-7
7.790315107266658e-8
7.728196764070195e-9
8.442538126953975e-8
6.895084920855334e-8
5.8479333655979307e-8
5.3367541557520277e-8
1.027664390831565e-8
4.7641790027732795e-8
1.186985481217644e-7
2.323418092821554e-7
2.609326397770741e-7
1.938007828420315e-7
1.2519183027095892e-7
6.582084571361733e-8
1.4782128182517768e-8
3.503752752567123e-8
1.3453189469666678e-6
2.637664828177195e-6
4.21203524352589e-6
3.570641536377269e-6
2.5279940050621887e-6
1.8515262678755124e-6
1.2029356798331284e-6
6.776342018387938e-7
3.3252231757671737e-7
2.02168447651107e-7
3.496768850050677e-7
2.9986601265119764e-7
3.9795435255499875e-7
3.1646926800281746e-7
1.3845241313476749e-7
4.063067482061743e-8
6.547246651561536e-8
9.765911623721626e-8
7.144488153632991e-8
6.610879098294695e-8
5.1407731147542455e-8
1.1287251647801419e-8
8.131910514816324e-8
1.7916707056783505e-7
2.2527234427678706e-7
1.922445110711206e-7
1.512473138355446e-7
1.0139053950062914e-7
4.036950646820181e-8
3.524621865629679e-8
1.4126055555802868e-6
1.8521163969353071e-6
4.9669690557660855e-6
3.6157502398068194e-6
2.483288664406301e-6
1.748397945145704e-6
1.1091359475133299e-6
6.277599859439693e-7
2.9115822351394786e-7
5.580755433552326e-8
2.4639204959712885e-8
7.74497337738196e-8
1.1666193742096484e-7
2.309850812743055e-7
2.089386276873143e-7
8.124447825231237e-8
2.6264135409309395e-8
9.075122670298771e-9
9.520285801249503e-8
5.911665005062399e-8
5.045195178007053e-8
2.337215561917354e-9
7.276147228610558e-8
1.46822268823305e-7
2.464376247295894e-7
3.094324196836148e-7
3.025759301019643e-7
2.532288092422157e-7
1.7557560499451994e-7
9.916893865104045e-8
3.6741717096410823e-8
1.878154993035028e-6
4.193064949692245e-6
2.90816899695285e-6
4.9596415066386e-6
4.358125737816085e-6
3.8529392312253104e-6
3.284482546889858e-6
2.242243854948591e-6
8.202405687789482e-7
2.438404043502643e-7
4.148143172048963e-7
1.4004057719398275e-7
4.1707362853548485e-7
3.2958391196396867e-7
1.4070807241847063e-7
4.477848375108038e-8
5.770318488608112e-8
1.1456927738235992e-7
8.497480633345378e-8
8.021157219243993e-8
5.18939175786231e-8
4.5550481442828427e-8
1.4644898835513953e-7
2.6398121071336533e-7
3.068367313409613e-7
2.8665797136999807e-7
2.4473793617430534e-7
1.6886548838095012e-7
6.919215675252142e-8
3.313849425771057e-8
1.3118932221060016e-7
2.6576696764439987e-6
1.691012702415582e-6
8.501367924222988e-6
5.833661830699413e-6
3.7862427963827124e-6
2.5720365565357244e-6
1.5457179628508467e-6
7.477313470810356e-7
1.3103297530968935e-7
2.846060148253318e-7
2.937010396861376e-7
2.371832491132011e-8
1.8400371174264804e-7
1.4985910308625855e-7
5.550167906732589e-8
1.859928543662028e-8
4.390112567236402e-9
1.7307554309402384e-8
9.223376280040037e-8
2.6759563173430045e-7
7.16002862696494e-8
4.002651750001842e-7
2.92248979451093e-7
4.413342178465848e-7
4.156910453273064e-7
3.5410098846165843e-7
3.4809256337676806e-7
3.4447214481374737e-7
3.1315776208460886e-7
2.429203850876298e-7
1.5803144719255132e-7
2.5203251044588672e-6
2.9247488537109056e-6
3.2953819925116313e-6
5.47592383595426e-6
6.403223416025915e-6
7.190882998992188e-6
0.000010537223965720474
3.35734863313053e-6
1.1708734768604142e-6
2.160545629082086e-6
2.1135833090059524e-6
4.852838527860041e-7
1.8039093935724221e-7
2.28409316092633e-8
6.71340157261697e-8
3.141654875403788e-8
1.1320076672921776e-8
3.3808854527796516e-9
5.242543106677902e-9
1.5094715825856573e-8
3.129381285993951e-8
1.282102812075752e-7
6.441624932228409e-9
5.327738133090829e-8
7.330090465338366e-7
2.6852883459352074e-7
3.431834647551876e-7
2.574592263078727e-7
2.4658331658696836e-7
2.459125465432536e-7
6.378823381579177e-7
1.0423557669526997e-6
6.320426530174867e-7
1.3372356865310365e-6
1.7509320397262277e-6
2.305259482544632e-6
3.1492965865764264e-6
4.890660808564282e-6
7.2917840629889036e-6
1.137501629629854e-6
2.705561238363774e-9
3.2320888088420923e-7
2.5775346317617386e-7
7.760921328302289e-8
3.9924052415240615e-8
5.95622237877055e-9
3.9007721414473105e-9
2.559577772088118e-10
2.1449632229607053e-10
5.102181293230559e-13
6.228430824170636e-13
1.671516667264925e-12
7.938788859483064e-13
2.7504286449679304e-12
3.080537077668834e-12
3.27134098411286e-12
3.4842281344649218e-12
3.5056374284318598e-12
2.9577247700242695e-12
1.8333979392680718e-12
8.025784669865059e-13
4.3753141307080065e-12
4.6344469574414866e-12
5.400914056920795e-12
6.446543711763355e-12
7.754653134764745e-12
9.373184816459997e-12
1.1381070364363052e-11
1.3885768205803013e-11
1.7031289336160342e-11
2.101236093202019e-11
2.609582466140742e-11
3.802443930410217e-11
3.7730080488868424e-11
3.5634647928390204e-11
4.3071126066752904e-11
6.580093650848748e-11
1.1049390848991429e-10
1.9363134311772464e-10
3.5623608927477923e-10
7.075747432167065e-10
1.5915984342428544e-9
4.428223561843601e-9
1.7067911282929822e-8
3.840285952082832e-8
6.808405179914365e-8
4.113519320618523e-8
3.733974704924262e-8
7.313880952020528e-8
3.574750523917855e-8
2.3855516146564533e-8
5.518469925887655e-11
2.767200175040001e-13
0.
0.
0.
0.
0.
0.
0.
0.
0.
0.
0.
0.
0.
0.
0.
0.
0.
0.
0.
0.
0.
0.
2.6824569056627885e-14
3.8960024454225813e-14
5.668872762501906e-14
8.266538525739974e-14
1.2085498694037827e-13
1.7721033889007884e-13
2.6072053238198367e-13
3.850448628432495e-13
7.811682210587978e-12
1.2892433887748571e-11
1.985812734629717e-11
2.956682577822634e-11
4.265575441877583e-11
5.987377962109129e-11
8.171273643604916e-11
1.0780881888993787e-10
1.360176967162982e-10
1.612428662961341e-10
1.7440124843789518e-10
2.0969522414521295e-10
1.878905310544376e-10
2.0721735717962961e-10
1.9685676233685114e-10
2.3352986202593605e-10
3.0400435432408104e-10
3.9847537378673095e-10
5.403595342187707e-10
8.222000798622348e-10
1.4808197955793845e-9
2.984899845664536e-9
3.2156916608973512e-9
3.130744237902607e-9
3.4586477860434025e-9
4.219403390595672e-9
5.573987560719585e-9
7.922493627129894e-9
1.2182858475765016e-8
2.0577412907795602e-8
2.2373234350762992e-7
3.972429594503037e-8
2.746843729672135e-6
7.448904433841995e-7
3.882195183364996e-7
2.0516094501923395e-7
9.491245255834576e-8
2.4942748127924358e-8
3.548226867209167e-8
1.1180243070760801e-7
2.0254494307768936e-7
1.6644695166097604e-7
2.521454471877631e-8
1.6018863744254627e-8
5.682419346704862e-8
9.018114407914265e-8
6.481600214147609e-8
2.3320529391260737e-8
1.3965513323682172e-8
1.8409359054594657e-8
1.3638095412917109e-8
1.184920702288296e-8
6.587151016910043e-9
4.049289078233466e-9
1.3566583328378336e-8
2.735228385421222e-8
5.0664000915584935e-8
8.084067636071204e-8
5.1846552119236613e-8
2.366817892412894e-8
4.3908628783955995e-9
3.1954462275295496e-7
1.1564471676571016e-6
1.5267317343127365e-7
5.416369204661805e-7
5.285503871201243e-7
4.94182755847255e-7
4.456111561362248e-7
3.908563892430186e-7
3.7939078103489065e-7
3.3158668218853265e-7
2.2953436418395472e-7
2.799753551411689e-7
1.90260391916035e-7
8.710966320924015e-8
2.0295398572270225e-8
4.7098047960308266e-8
5.3911844245785956e-8
4.1653547412941216e-8
3.876380905471214e-8
3.349905214936422e-8
3.5652348258629835e-9
3.543038829281519e-8
7.259973511900778e-8
6.645461595739171e-8
5.7110737168719864e-8
4.709989858157081e-8
3.4826913347518104e-8
1.808981236910407e-8
1.0253505677033964e-8
7.461721061596798e-8
1.2909697409336354e-7
7.11588889894578e-7
2.2005726477795815e-8
6.451488161165538e-6
1.558981374055301e-6
7.766576208363631e-7
3.7683453093253265e-7
1.5663375338589657e-7
2.377851029467891e-8
9.569020243693605e-8
2.527962775877557e-7
3.3967519032241537e-7
1.4517354110495612e-8
6.20767118021217e-8
1.6070110073962334e-7
1.8551224824213819e-7
9.869752459622066e-8
2.3666615159504562e-8
3.9049329347904896e-8
3.8953034023073994e-8
3.055234272477508e-8
2.760574280707599e-8
1.4280874222266098e-8
1.1232750502131828e-8
3.788719196217562e-8
8.258658770583168e-8
1.4920734403492552e-7
1.1356581126801581e-7
6.998002848454512e-8
3.632888700766456e-8
7.080225870117079e-9
2.4957796849172412e-8
6.003155341211857e-7
1.4355775290849538e-6
1.6534247143019626e-6
1.4793448890607844e-6
1.0958927004867824e-6
8.389828849994653e-7
5.928363133560788e-7
4.1356242096720887e-7
3.850868093011896e-7
5.977471594181092e-7
7.148249154425915e-7
4.0430976319662254e-7
3.1899906278106e-7
2.0482678316431771e-7
8.2404134965808e-8
8.090968926190298e-9
6.692571362697715e-8
5.526147377271131e-8
4.424768058929868e-8
4.1657465754295776e-8
2.6831110467031295e-8
1.083436954628508e-8
5.460909097740998e-8
1.1337884936728379e-7
1.0548133606071914e-7
8.486287744129466e-8
6.41750336279045e-8
4.114099312737872e-8
1.1988096124067848e-8
3.384722743800997e-8
7.319420244497395e-7
8.365760324199985e-7
3.7816265482568866e-6
2.0413497978898064e-6
1.286903333235665e-6
8.18685033350702e-7
4.6739842615174857e-7
2.3516117653827184e-7
7.797919016268372e-8
3.77457940908926e-8
7.114193719880788e-8
5.076021191366848e-8
7.152254838278401e-8
1.4871637743156367e-7
2.5170308783471183e-7
1.5715289904820968e-7
4.977141540579954e-8
6.129345105369376e-9
5.975090413313194e-8
4.309571100664048e-8
3.732304380258985e-8
3.040976638975097e-8
1.8211485677218386e-9
3.50185021856842e-8
7.938953771741736e-8
1.5688553739356455e-7
2.0596416380057095e-7
1.374355984631157e-7
7.806126430845871e-8
3.320088101940175e-8
4.614310864652398e-9
8.656585520287635e-7
2.4300473235676017e-6
1.6850423419373287e-6
2.1565781434002813e-6
1.7502192532857064e-6
1.4319166659304308e-6
1.070963972684187e-6
7.163376908581218e-7
4.55741970650433e-7
3.216454135698165e-7
3.398431436872505e-7
3.828184090915125e-7
4.116850582737853e-7
2.4293585615239815e-7
9.367456005316299e-8
8.386810860629873e-10
1.2484619579314706e-7
8.370294846451078e-8
7.034845641405905e-8
6.748378663460259e-8
3.263860612860071e-8
3.6297882630638245e-8
1.1971245150913883e-7
1.8403719616276907e-7
1.622514101856699e-7
1.3538268924035515e-7
1.0459955574052133e-7
6.48064404392078e-8
8.992165164149198e-9
7.72378975799127e-8
1.8728394222439782e-7
1.4687234842350138e-6
6.975016623975759e-7
9.184624078004993e-6
3.374269149382928e-6
1.8799346303723826e-6
1.0387290938325147e-6
5.077336593137685e-7
1.8906048961271367e-7
3.929133705287591e-8
2.0998447261041493e-7
1.267546875192296e-7
9.488595577552897e-8
2.3291265679823648e-7
3.7203224112687765e-7
2.2114215729162492e-7
7.143845657288338e-8
1.624547537987334e-9
9.626744623821462e-8
7.211437987597836e-8
6.278738587443143e-8
5.6079701837512665e-8
4.438633446612793e-9
5.940877977439779e-8
1.4193854619377669e-7
2.623578161016202e-7
2.6297556867139183e-7
1.959961618233253e-7
1.2720611283533785e-7
6.631795296422016e-8
1.3157098050316832e-8
3.932732738906779e-8
1.4523425711744308e-6
2.670833995263065e-6
4.7185353239088834e-6
3.836580508755301e-6
2.67181034810909e-6
1.9280716109678427e-6
1.227111856361867e-6
6.683878812873605e-7
3.015827940995286e-7
1.689175285714235e-7
3.441694136808573e-7
2.815078628843513e-7
3.8422480361953476e-7
3.2520875848530126e-7
1.461845562467268e-7
4.580307237669472e-8
5.118734549374037e-8
1.006536039032046e-7
7.155688646590844e-8
6.544751233388815e-8
5.3076137705681564e-8
7.634137547005982e-9
7.623874468237191e-8
1.7106229761800926e-7
2.3451107763712163e-7
2.0349936752491534e-7
1.607334791194641e-7
1.0869848302026498e-7
4.591181391713472e-8
2.942927171488569e-8
1.4449306071914577e-6
1.9670041845787356e-6
4.768814881298346e-6
3.6734075516762824e-6
2.5712562449028613e-6
1.8473696013622546e-6
1.1990892645677987e-6
6.949537960273313e-7
3.371160257687226e-7
8.4877773753762e-8
1.4086093234109462e-8
6.578911446998863e-8
1.1861106458449222e-7
2.313271406846868e-7
1.882849763269442e-7
7.079235252438946e-8
2.3110739675453368e-8
1.0352735932849068e-8
1.012854510293105e-7
6.206892779198595e-8
4.933719570230558e-8
1.586322204784414e-8
8.795902620376569e-8
1.6955818365645614e-7
2.6747884355678323e-7
3.1238743700722273e-7
3.0519112160957344e-7
2.6255441057675113e-7
1.8777621293093034e-7
1.0969190611603657e-7
4.4649473771442715e-8
1.9799869003357325e-6
4.244713923744653e-6
2.9775887458640255e-6
5.188819287717631e-6
4.646808351770769e-6
4.168225812066442e-6
3.6550525988231646e-6
2.5209877412001776e-6
7.640355041705299e-7
4.5382088212652014e-7
5.66192067773808e-7
6.419285708791868e-8
3.728207293069776e-7
3.267819708420893e-7
1.4488334402270648e-7
4.8509178628253686e-8
3.962599165324118e-8
1.1595896133482878e-7
8.289911028541002e-8
7.763164260763862e-8
5.232420319560163e-8
4.311715740883838e-8
1.4095051352897621e-7
2.558025205591217e-7
3.114709968141631e-7
2.975465962901818e-7
2.5840182487856627e-7
1.8231765863526164e-7
8.062441087928347e-8
2.163388826010428e-8
1.1773023346911373e-7
2.7115768634272735e-6
1.8004263884767808e-6
7.971093137179672e-6
5.930215502586513e-6
3.9473347247690674e-6
2.7662792611178648e-6
1.7245450076902366e-6
8.639302711973377e-7
1.768895638975833e-7
2.892093690089954e-7
3.2778628973386594e-7
7.474753371810171e-9
1.7523059882966704e-7
1.4053276229700013e-7
5.168325766675186e-8
1.7468301719330605e-8
5.178559725092831e-9
6.985415917310846e-9
2.3437539717374355e-8
5.4044268954116973e-8
2.2300935639101971e-7
2.6605770782832865e-9
4.76346119840173e-8
4.413430600578938e-7
4.394495176985817e-7
5.803523462092004e-7
3.9629480869153827e-7
3.701825979100266e-7
3.5890055205345763e-7
3.2906503988263985e-7
2.656816468351139e-7
1.5690434373978267e-6
2.0689577593794235e-6
2.3780523303737688e-6
3.867871802050176e-6
5.171926178788819e-6
6.7645435232273985e-6
0.000010491096377546367
5.73147102811822e-6
8.235854916659128e-7
2.392132599030423e-6
3.044838218398321e-6
5.645973981677566e-7
2.748356063181825e-7
6.811614042988021e-8
1.558869026076604e-7
6.826325117526743e-8
1.4211632764298186e-8
1.5342047722813772e-9
2.036406031040818e-8
7.177109099091394e-9
1.8560022499971405e-9
6.288965409479072e-9
2.9274471184183734e-9
5.632166380747266e-10
6.862500962298348e-10
7.074561756026903e-11
7.341209450803964e-12
5.91771397871356e-13
1.7485544567129707e-12
1.390610579533525e-12
1.6776440062310881e-12
1.3663136119268308e-12
0.
2.9397982223555853e-13
4.5455568660256494e-13
5.733272598569161e-13
6.811463420368601e-13
7.918764727308175e-13
9.130890800572813e-13
1.0495683752007527e-12
1.2048908239558573e-12
1.3821958170369618e-12
9.557471465505306e-13
2.2828894893293785e-12
4.904680196949841e-12
5.266076227973615e-12
5.190449430452718e-12
5.614644776681065e-12
6.760349100595843e-12
8.794601751869037e-12
1.2045151270944222e-11
1.7140442270203127e-11
2.524934627310266e-11
3.8599565023306527e-11
6.168993302422832e-11
1.0440726867283519e-10
1.911634485789089e-10
3.9316293828027805e-10
9.804310952012436e-10
3.6451044791282007e-9
2.4716310258025e-8
1.698734987215158e-9
4.806309109398965e-10
7.962856579194509e-10
1.1277132129949717e-9
1.1611401284306812e-9
1.1987673431124173e-9
1.3311190143578331e-9
1.632946876826477e-9
2.277495416726867e-9
3.8335138090788584e-9
8.714782557332633e-9
6.170355034827143e-9
1.7436121291958725e-8
7.45092678500574e-9
1.0487419394429319e-8
3.172935406165991e-11
2.5703449480405015e-14
0.
0.
0.
0.
0.
0.
0.
0.
0.
0.
0.
0.
0.
0.
4.3728601177615585e-14
5.524097285327921e-14
7.170267691376713e-14
9.610051025049043e-14
1.3081365234611468e-13
1.7953268658839146e-13
2.4760904389732665e-13
3.426851515748451e-13
4.756248427044833e-13
6.618568508550249e-13
9.233044346273876e-13
9.333445643799561e-13
4.18560739902888e-13
3.455473849360276e-13
4.3120148222917264e-13
6.170004132712069e-13
8.547720254361416e-13
1.1682643227746448e-12
1.625029563008948e-12
2.320100718911579e-12
3.390407345168523e-12
5.045854861935035e-12
7.619567239609005e-12
1.1651413739701984e-11
1.803220884786479e-11
2.8260693044694398e-11
4.491654731522744e-11
7.256394387187716e-11
1.1955627746108013e-10
2.0184323341943056e-10
3.515616770105437e-10
5.399230568084665e-9
1.5265515719973806e-8
2.1318286893108467e-8
7.034705298007768e-9
1.389094314853487e-8
3.2062532231687304e-8
4.774470854920228e-8
6.201901862060102e-8
7.495552451990974e-8
8.588507004287805e-8
9.386185158901394e-8
4.8846311369932226e-8
2.5987622321765333e-8
8.632270170251312e-9
2.1190777320617306e-8
2.22542588762184e-8
2.215600606567423e-8
1.895910636066223e-9
3.308103038677039e-8
5.0528846434572476e-8
4.536319382394346e-8
4.03388461468409e-8
3.509598799708342e-8
2.840415543110612e-8
1.8183690767077083e-8
7.091927181110169e-9
4.357603232259015e-8
3.5277740421129604e-8
3.124315066673869e-8
2.9391281724166396e-8
1.1710390792789056e-7
7.107365447204334e-8
7.7389339590786e-7
2.071082585299277e-7
1.0241661261667371e-7
4.341906283618697e-8
6.557694876001221e-9
2.8448592215062057e-8
1.1650514898986281e-7
9.309470352323208e-7
2.0533842398684308e-7
1.7416928068826929e-7
4.705848630687514e-8
4.4467385309849646e-8
1.3561402856448238e-8
9.981643446083195e-9
3.941364260108647e-8
3.3631589471277264e-8
1.502723307222259e-8
2.3705281981191294e-9
8.573280428344537e-9
5.9118244262101596e-9
4.9299229021573346e-9
2.576410971621214e-9
1.868933537096584e-9
5.289262656708693e-9
9.512559686624868e-9
1.5138064931613968e-8
2.1709205544286516e-8
2.7792978155782474e-8
1.967179882842563e-8
1.9947558561954018e-7
4.282078761983157e-7
1.09882515238669e-7
1.3498416243858963e-7
2.0993662217369582e-7
2.398944698178905e-7
2.5721789451456596e-7
2.653027382103892e-7
2.6759810721911446e-7
2.712441438201806e-7
2.3537396137011392e-7
1.7674636162884528e-7
8.965714297203631e-8
2.868440752684376e-8
3.8974339673674374e-8
5.848741501699838e-8
4.3190207713388295e-8
4.029783784357708e-8
3.838041092526511e-8
1.086385854259181e-8
3.138813087801699e-8
5.4666560056192776e-8
5.119100903194231e-8
4.6296623706223854e-8
4.0416098612890284e-8
3.2281820946909315e-8
2.0202342224962615e-8
1.6727188119858175e-9
5.557561717997676e-8
9.12379360746077e-8
7.125220604063173e-8
6.87417376744779e-7
3.76407314012415e-7
6.479330566863715e-6
1.1916144256332317e-6
5.253646691481163e-7
2.191346959212177e-7
6.553197809497068e-8
3.870626582263717e-8
1.8546587406205654e-7
6.853430796092158e-7
1.0454586658903175e-6
2.1248422450186303e-8
2.9918604594871885e-8
8.036619767639899e-8
1.4542665016988225e-7
1.1292767274414034e-7
4.171711849183837e-8
8.264627627475109e-9
3.313417613343617e-8
2.422795325634153e-8
2.0756129173233232e-8
1.5853540207378878e-8
1.6857658599400576e-9
1.8560719718564558e-8
4.1244484118888516e-8
8.141005158964011e-8
1.261673156096791e-7
8.064833118672319e-8
4.2464890551407306e-8
1.4845376679472286e-8
9.691787415981877e-9
4.915422272951615e-7
1.4956677671606777e-6
8.327309955227329e-7
1.132974146757127e-6
9.369217235471422e-7
7.825452382137855e-7
6.098570248343966e-7
4.5042554059713113e-7
3.750688963380259e-7
4.692186030180126e-7
5.957062430059572e-7
3.763621684072986e-7
3.0499013991742007e-7
1.6722711383194952e-7
6.045914470826197e-8
1.6853821883738848e-8
7.335337111919763e-8
5.372105169969154e-8
4.604214770335759e-8
4.3630570178166343e-8
1.8974606838931093e-8
2.3459503611229384e-8
7.759127541328764e-8
1.0604468716889923e-7
9.015235774123101e-8
7.372549677241797e-8
5.577918645565695e-8
3.374760914690544e-8
2.068904201648249e-9
5.641264360499236e-8
7.383318964239951e-7
5.982345445233276e-7
4.492419239008065e-6
1.9760236547365496e-6
1.1713932538934706e-6
6.963035331310029e-7
3.70774732876234e-7
1.670292802175969e-7
2.6574355327885485e-8
8.251645934669742e-8
1.0067784572543159e-7
6.13180065096657e-8
7.076734941882344e-8
1.0345246169991972e-7
2.166129657955956e-7
1.7018976917578102e-7
5.901569291316469e-8
5.334694388971352e-9
5.163521769279942e-8
3.9936492538047364e-8
3.3104649863332516e-8
2.882256198541886e-8
3.745061775978313e-9
2.4915803527411417e-8
5.867200318896153e-8
1.1668956599962817e-7
1.9390483638687825e-7
1.4751146494393579e-7
8.357833478762183e-8
3.755494563443519e-8
1.468047683293235e-9
8.001067153782205e-7
2.455429602672434e-6
1.2142313379787637e-6
1.9004450872105273e-6
1.6271305048026272e-6
1.383836838393086e-6
1.0850623111179883e-6
7.606595412614797e-7
5.016346941116608e-7
3.4866340783573366e-7
3.233948932912794e-7
4.0553760843949545e-7
4.0874614075061993e-7
2.238313464112095e-7
8.282169495485693e-8
1.7607697267063563e-8
1.241988858570678e-7
8.332815050527084e-8
7.248878113390586e-8
6.906178341198414e-8
2.5609589985362745e-8
4.754524880965661e-8
1.384932058753913e-7
1.7640689419575708e-7
1.532957513471391e-7
1.284538865196971e-7
9.878794455784594e-8
5.8844934632714647e-8
2.7615197015613113e-10
9.592887908471073e-8
2.01874367119145e-7
1.480059040585842e-6
5.39801176375276e-7
9.804890322731053e-6
3.2755534495319685e-6
1.7776060105931765e-6
9.498198512836329e-7
4.47344795264858e-7
1.4974381078476877e-7
6.983671914054522e-8
2.411557833490441e-7
1.399184049291362e-7
8.872637283640799e-8
2.038636070634416e-7
3.5316031844205655e-7
2.3142718283051315e-7
7.651808736569668e-8
7.0885924576750315e-9
8.634323611891747e-8
6.973854854924271e-8
5.9448274226849094e-8
5.4116126572209984e-8
9.062676709608324e-9
5.032470904172003e-8
1.2376584624158576e-7
2.391961782230886e-7
2.6340661368084847e-7
1.9657275825107265e-7
1.2746166502760367e-7
6.727216271508591e-8
1.558275481319725e-8
3.4586198867216e-8
1.379303403249082e-6
2.6938852275466455e-6
4.2980242192479994e-6
3.6692109091377996e-6
2.597018984898617e-6
1.9031142971944185e-6
1.2359181676307488e-6
6.914692820080823e-7
3.293527267918039e-7
1.861813379943828e-7
3.318867479827924e-7
2.925793774376217e-7
3.968495989381359e-7
3.2038055266284495e-7
1.4109860947797584e-7
4.227094714646713e-8
6.213986382894732e-8
9.888385907729921e-8
7.184541322251087e-8
6.629212083688369e-8
5.20605117895227e-8
1.0653181499281646e-8
8.090583644731673e-8
1.7898309671242045e-7
2.2968573062860582e-7
1.9668413113333976e-7
1.5492327443653053e-7
1.0398323903822951e-7
4.170200853051491e-8
3.4812729710101904e-8
1.432937828017718e-6
1.8781514591185798e-6
4.9598773888293506e-6
3.651714167572669e-6
2.5181704198138155e-6
1.7809399536720793e-6
1.135788426097138e-6
6.469537182746459e-7
3.045157008931263e-7
6.530888054279263e-8
1.9247306648908677e-8
7.557596277621306e-8
1.1691767007002921e-7
2.2816628547803475e-7
1.9744831857689386e-7
7.566007138312903e-8
2.467570044813149e-8
8.882630643427185e-9
9.87712913965494e-8
6.025008815413725e-8
4.951629387496064e-8
9.01941738395262e-9
7.973369915016389e-8
1.5668976883137693e-7
2.5526058490639256e-7
3.0939252832637477e-7
3.0314502079225464e-7
2.5839314349487163e-7
1.8289958612537537e-7
1.0574185328453836e-7
4.1987999190333413e-8
1.919949082180206e-6
4.239550808692593e-6
2.886134939993744e-6
5.054742574804618e-6
4.509298398508038e-6
4.029510260370419e-6
3.502724916706169e-6
2.42279881721389e-6
8.184915829402707e-7
3.4965591375499013e-7
5.014917378220208e-7
1.0157325556543384e-7
3.983387052827245e-7
3.3006976248753197e-7
1.433931008676958e-7
4.6887526439848854e-8
4.8795623242088784e-8
1.1523981734345335e-7
8.403153334053109e-8
7.897808112779903e-8
5.228076023145994e-8
4.414278909388171e-8
1.4370879110443664e-7
2.6079099364364773e-7
3.1047458745889446e-7
2.926853878802059e-7
2.5154380181277625e-7
1.749819227671031e-7
7.385117995947279e-8
2.8797522611958382e-8
1.2610883541672668e-7
2.68256493539699e-6
1.732348177179333e-6
8.279469026956633e-6
5.876086431461902e-6
3.854704303424499e-6
2.6533473197334203e-6
1.6198224632865415e-6
7.974214574761778e-7
1.553146316354956e-7
2.785912565736635e-7
3.0321603336313445e-7
1.8129501147645387e-8
1.797321300339275e-7
1.4376167903733238e-7
5.274405466575008e-8
1.769417449064496e-8
4.804072224363971e-9
1.0539338674359942e-8
4.374850812785794e-8
1.8738183881255852e-7
7.894170499021438e-8
3.8874151791658036e-8
4.850921309041536e-7
3.9332813209635094e-7
5.545416350248698e-7
3.913622958438402e-7
3.5852646116423757e-7
3.5440833542237674e-7
3.383094280772831e-7
2.8754663670010643e-7
2.0780277481110017e-7
2.1071560659543377e-6
2.5317069961375965e-6
2.8419357015883627e-6
4.7223563464409464e-6
5.9654140160064e-6
7.220003663081446e-6
0.000011106426609051123
4.0563739546629684e-6
1.0863601930091651e-6
2.281115988856675e-6
2.4895945119717072e-6
5.312903734108848e-7
2.3874982378393803e-7
2.2763081248795622e-8
8.977308357577441e-8
6.809448955239051e-8
3.275813542075812e-8
1.0663138590450246e-9
8.651750821148052e-9
6.23764076397589e-9
2.7465412541501247e-9
8.869548516237968e-9
2.1699302770697526e-10
1.907600507047063e-9
5.114304459328215e-9
3.96205700598398e-9
9.387821621993176e-10
5.130051274032004e-10
9.187109158890089e-11
2.150236975729732e-11
6.802362461835216e-13
1.0006433241409432e-12
8.715949040323663e-13
9.595334319930281e-13
1.913353256352327e-12
9.32978816550101e-14
3.8750160310544204e-13
5.307956205815642e-13
6.465198049206929e-13
7.615828858555417e-13
8.868082133123066e-13
1.0285012252854175e-12
1.2492176490383804e-12
2.497619983419482e-13
1.741779313422087e-12
1.9951216109710433e-12
1.9711200638050275e-12
2.1151158654570213e-12
2.492428374376482e-12
3.1269367554542324e-12
4.076739712550546e-12
5.4568794848547024e-12
7.465784651591409e-12
1.0435897174745032e-11
1.4933042508100372e-11
2.1956435307894998e-11
3.3363024656896025e-11
5.283740353056164e-11
8.833337312592045e-11
1.590523701255332e-10
3.1921809786403284e-10
2.752076482582624e-10
1.482559911225517e-10
5.259442518912284e-11
5.6262910788674044e-11
3.038322030730437e-10
9.257101101667319e-10
7.866592265260673e-10
7.253134342512961e-10
8.173358827962357e-10
1.0707937002907688e-9
1.639715822245025e-9
6.641430518705249e-9
7.697313743459385e-9
1.1784300707051602e-8
6.814982968028722e-9
5.945332267936583e-10
1.0717327130005608e-13
0.
0.
0.
0.
0.
0.
0.
0.
0.
0.
0.
0.
0.
0.
3.87492918597219e-14
4.891320377003027e-14
6.34480937806958e-14
8.499656117394928e-14
1.156166947741452e-13
1.5851914254443485e-13
2.1836406680014215e-13
3.018013125292838e-13
4.1827035367232744e-13
5.811564558765626e-13
8.094519790084652e-13
7.964729491558281e-13
3.512771894910133e-13
2.920939319779543e-13
3.7339646356909513e-13
5.373114687402026e-13
7.413525948029239e-13
1.0098989752976238e-12
1.4024496145770573e-12
2.0000284738710837e-12
2.918240961313128e-12
4.333394515194445e-12
6.5237431074084885e-12
9.937164535039795e-12
1.530661950335825e-11
2.385318958080228e-11
3.765395707427981e-11
6.033155798729825e-11
9.839999979428844e-11
1.6402414640593842e-10
2.81031484581635e-10
4.402781896969609e-9
1.2174652726980633e-8
1.8137448469578595e-8
8.457995626918296e-9
8.915463093992306e-9
2.5170882527455354e-8
3.9523259715467286e-8
5.2723884237138685e-8
6.493830490334956e-8
7.572779928730156e-8
8.433487263748054e-8
4.3119817440935166e-8
2.2653649314556272e-8
1.1581317975812963e-8
2.000900818078063e-8
2.1552795775924444e-8
1.9964577295399357e-8
3.952533816291501e-9
3.903390705838512e-8
5.154746112234611e-8
4.566209192928056e-8
4.024924511485917e-8
3.4460344668288656e-8
2.7128283309331338e-8
1.5758831100761476e-8
1.3386355702157953e-8
3.9216513393954084e-8
3.247515210065499e-8
2.906572673826938e-8
2.746083145216337e-8
9.743795770275152e-8
3.567706748474801e-8
9.0751719018069e-7
2.3220496967997092e-7
1.1085854978919098e-7
4.561899325554714e-8
5.953740256874565e-9
3.1917166374359506e-8
1.3198560643359783e-7
7.91891775155813e-7
2.1262570943507023e-7
1.8315239917428573e-7
5.2805783424410964e-8
5.001453244768532e-8
1.649568547107535e-8
9.197618437716147e-9
4.084491222347266e-8
3.600860391079731e-8
1.59946969527696e-8
1.622250808974662e-9
9.184690483281986e-9
6.2894208275721444e-9
5.225212056934691e-9
2.8735933917410636e-9
1.8495889711015903e-9
5.442966966083779e-9
9.813877026779555e-9
1.5603966406309407e-8
2.230410476049913e-8
2.8518850378332766e-8
2.188739174808359e-8
2.069538065267e-7
4.45111294559859e-7
1.1920090127871997e-7
1.4406106881118897e-7
2.279445436260169e-7
2.6265181719795823e-7
2.8281442304394834e-7
2.910989629929372e-7
2.8932061054213993e-7
2.8878609198861206e-7
2.932862156020205e-7
2.0412735070612037e-7
1.01609427368688e-7
3.2913951661041056e-8
4.361607353743312e-8
6.336614563810025e-8
4.686362791779736e-8
4.4030928184133266e-8
4.161121333844145e-8
1.0415463988418019e-8
3.64504463059788e-8
6.033105264374226e-8
5.629242448286284e-8
5.091711418888092e-8
4.4448404927555564e-8
3.543829497074879e-8
2.1848355294840683e-8
3.5218736742800405e-9
6.746467663254421e-8
9.529906497965433e-8
7.587961587795988e-8
7.410942781380525e-7
3.9290034092381727e-7
6.77583011337491e-6
1.2568335471128155e-6
5.515993716222941e-7
2.2865217625014988e-7
6.772746945756662e-8
4.125598174062138e-8
1.9538964155860375e-7
7.185668043447119e-7
1.0450724953026364e-6
2.7459478639557122e-8
3.3327886002649694e-8
8.421915765601067e-8
1.5206396235621235e-7
1.1617559232191643e-7
4.1958321135987914e-8
8.113073686992605e-9
3.470145593426946e-8
2.5338404762314464e-8
2.172015965721725e-8
1.6644360529711905e-8
1.7578474162371217e-9
1.9459436948865706e-8
4.3191017754353807e-8
8.509344004596925e-8
1.319341411227075e-7
8.494181314077243e-8
4.4811402421908315e-8
1.5904850371126964e-8
9.467472409351738e-9
5.186871961906852e-7
1.5826788228865406e-6
8.798700389598863e-7
1.2067694679435449e-6
9.996175853705164e-7
8.343549467675919e-7
6.472274543790121e-7
4.702100185608355e-7
3.7131134034129297e-7
4.238672960868565e-7
5.946403641641041e-7
3.7092512773458626e-7
3.1619625209825624e-7
1.7600402134120797e-7
6.41995303380723e-8
1.6512073421773977e-8
7.792107635351822e-8
5.658733278944211e-8
4.849355414671887e-8
4.5975213524803275e-8
1.992702284462382e-8
2.5069477785186947e-8
8.243600142277224e-8
1.1279350956243893e-7
9.597705901855965e-8
7.858838072528945e-8
5.9525143344947664e-8
3.5963586285932823e-8
1.8794642918556386e-9
6.085502146884789e-8
7.802432875060294e-7
6.341973511262114e-7
4.690426325956004e-6
2.0715345585542808e-6
1.2294397304058484e-6
7.315411261464272e-7
3.90020254974081e-7
1.765816541292045e-7
3.0213251626893384e-8
8.178183164671396e-8
9.646025759377315e-8
7.222483747283946e-8
7.631749698312011e-8
1.1047468980367017e-7
2.258438945695412e-7
1.708978555614847e-7
5.7845438007024656e-8
4.941876266490904e-9
5.3933508546246466e-8
4.144797173593681e-8
3.454989673385375e-8
3.0020140952689725e-8
3.101207153387512e-9
2.7191681215314512e-8
6.327483377945795e-8
1.2525432176547928e-7
2.0353615071726903e-7
1.5371909652343974e-7
8.772252874626838e-8
3.983252474803349e-8
2.452903558544835e-9
8.450173150959214e-7
2.5837365096504685e-6
1.2867755884668078e-6
2.0291944141103212e-6
1.7376817452776918e-6
1.4785824848059994e-6
1.1601404176487284e-6
8.104454189874238e-7
5.26252599835593e-7
3.508471191491502e-7
3.0775901958193116e-7
4.118361990731586e-7
4.223547676521411e-7
2.3214252120133613e-7
8.661964041254228e-8
1.4260283771792902e-8
1.3021200097598133e-7
8.624998301566546e-8
7.47347721951262e-8
7.133025051419343e-8
2.7192560101246198e-8
4.875252343970906e-8
1.427787350921997e-7
1.8602076180454104e-7
1.6209971769872696e-7
1.360953839668789e-7
1.0491175197821245e-7
6.26145931705459e-8
3.003605128214445e-10
9.78236148654084e-8
2.0313872386693968e-7
1.548503334074166e-6
5.770159118723808e-7
0.000010028294761313198
3.418061163313077e-6
1.8640984407450474e-6
1.0021758852298653e-6
4.7553706764123405e-7
1.634211659044231e-7
6.450777557268941e-8
2.3644962694100797e-7
1.2751009883871643e-7
9.536007367604032e-8
2.157817048985092e-7
3.613309534519206e-7
2.258560164584306e-7
7.372431461985627e-8
6.147417110317275e-9
9.003252357866979e-8
7.1582711430593e-8
6.162958445341325e-8
5.5714043694809806e-8
6.075877277862326e-9
5.6816219811080426e-8
1.3571046059909859e-7
2.543268832060543e-7
2.7109386859946404e-7
2.0489262492104927e-7
1.3405755181492895e-7
7.143965310028376e-8
1.7909227913440543e-8
3.320775174415108e-8
1.4669187188281905e-6
2.8355266768977287e-6
4.486404359563176e-6
3.917592777780933e-6
2.7766056614411275e-6
2.0418492483336886e-6
1.3285198521541971e-6
7.332562187087022e-7
3.2467904980225874e-7
1.4601295675717707e-7
2.849143008793026e-7
2.754246810611273e-7
3.945121527717357e-7
3.279792919875429e-7
1.4605078818666633e-7
4.536970462766502e-8
5.561037799203318e-8
1.0214320424475204e-7
7.317949567327117e-8
6.722087323463658e-8
5.363621862636655e-8
1.0002029139520478e-8
8.162837968795634e-8
1.8077077352750755e-7
2.4028507400784783e-7
2.0809342805281235e-7
1.6477169715359346e-7
1.11052745966701e-7
4.5396139522859244e-8
3.341655348055275e-8
1.4950945787387585e-6
1.9535910169418717e-6
4.968110763925542e-6
3.7680904858445237e-6
2.623451144223453e-6
1.8762245360891648e-6
1.2120573551424872e-6
6.994094355233306e-7
3.3692158056469245e-7
8.276546416054796e-8
1.3912542158171758e-8
6.608559540231507e-8
1.1258053983532273e-7
2.1512345104872153e-7
1.69497320982998e-7
6.280819042626069e-8
2.0831942638040642e-8
7.284409877933236e-9
9.85340690722621e-8
6.679936695498529e-8
4.7688793519913536e-8
2.5219424747300894e-8
9.625731117803481e-8
1.8164880037290298e-7
2.7449371879397e-7
3.0820990234718646e-7
3.0446464015832355e-7
2.724672567938121e-7
2.0488338587380577e-7
1.2642724740579643e-7
5.87951112783045e-8
2.007421321721416e-6
4.293833137796813e-6
2.7603109675857717e-6
5.190898839743778e-6
4.872600399455321e-6
4.5074793587930095e-6
4.176380620747426e-6
3.060319873217777e-6
8.137907284263378e-7
6.3035153673752e-7
7.256648210483245e-7
2.7707004485276687e-9
3.4407159174676276e-7
3.2263039356066394e-7
1.4667280880332422e-7
5.0411437713684356e-8
3.014298532167442e-8
1.1670192664506166e-7
8.141724875293756e-8
7.582832399724097e-8
5.142285507454281e-8
4.3803150897142874e-8
1.4054339247371568e-7
2.536282172296741e-7
3.1539845556512883e-7
3.0614319503139084e-7
2.693452354997269e-7
1.9268604522899503e-7
8.840176399771905e-8
1.490823906570065e-8
1.1028014136754953e-7
2.7669348484425306e-6
1.849389213568022e-6
7.667668131452619e-6
6.00309186237463e-6
4.063693650320712e-6
2.905721227007479e-6
1.856463850384941e-6
9.494377650328746e-7
2.0614807721193994e-7
2.9771215634007883e-7
3.5534941154257685e-7
8.046367745234995e-9
1.702383535429826e-7
1.419591983353905e-7
5.395106572420979e-8
1.9018462577393174e-8
5.809847559889602e-9
8.720009268912148e-9
2.7081562138104695e-8
3.9053236685556077e-8
4.408071110102914e-8
3.083285977633361e-8
1.2479013733770403e-8
1.5750929566398452e-8
4.1118370954812546e-8
1.380280851023883e-7
5.206254424354613e-9
9.991344299550208e-9
2.7621711995740806e-7
2.3790680993447624e-7
3.750206238512697e-7
4.132829580642576e-7
1.968644941400776e-6
4.4993844312937214e-7
1.056195407595551e-6
1.3154130549137817e-6
1.7252263381693207e-6
2.381140417253238e-6
3.293698130759335e-6
3.867114932176036e-6
3.768201518454064e-8
5.193138895109767e-6
6.97545477817409e-7
2.532694220258295e-7
5.171411909136572e-7
1.1719835130097627e-7
4.226975556457183e-8
1.1701448598166528e-7
1.987545673925531e-8
1.5920649459282565e-9
6.574593337983115e-9
2.9719902070958012e-9
3.675586360767918e-10
1.240619788038158e-10
1.689526177435008e-10
1.492922218769139e-11
2.901552059409158e-12
2.6598796061108626e-12
1.980197430147585e-13
3.552945829357679e-12
4.880193504276998e-12
6.163909613511346e-13
1.0504972466681481e-13
3.6986824832238075e-13
5.333706858779649e-13
6.591060986338971e-13
7.735105665085986e-13
8.904413047805468e-13
1.0173949577805505e-12
1.1586227350406754e-12
1.3167968055173855e-12
1.4937541515742238e-12
1.690668099694439e-12
4.655868195903381e-13
4.4741244550103716e-12
8.553257935092494e-12
9.775175138912902e-12
1.0287947442072973e-11
1.1654747839906445e-11
1.4575545183363165e-11
1.9753495527794433e-11
2.844368419725608e-11
4.3113603412170896e-11
6.88545989270369e-11
1.1702708982500332e-10
2.161269965270194e-10
4.5111828598819375e-10
1.1565470931584355e-9
4.604752301506515e-9
2.150627026044416e-8
2.431388168084335e-8
2.7579661366882263e-8
2.6567888936115846e-8
8.254959914274962e-9
5.056738147337898e-9
4.283029289758011e-9
4.150802385892055e-9
4.376945614414069e-9
5.061699582548614e-9
6.6362366241713325e-9
1.0344060693270592e-8
1.5888232361138672e-8
1.1067290371306295e-8
8.825935686557488e-9
1.4751542359301817e-8
7.1238027654850425e-9
1.8358895311136634e-9
2.433319481655532e-11
0.
0.
0.
0.
0.
0.
0.
0.
0.
0.
0.
0.
0.
0.
0.
4.724057484298845e-14
5.973423840517337e-14
7.758458448895351e-14
1.0402526027971038e-13
1.4166992194411532e-13
1.9455759542833533e-13
2.685397932878914e-13
3.719770525088785e-13
5.167640263261206e-13
7.198090002401293e-13
1.0051588163825653e-12
1.0325011603465734e-12
4.691414631428179e-13
3.8596544608376304e-13
4.744084697007251e-13
6.756486605853514e-13
9.380434611973542e-13
1.2846725286128085e-12
1.7887719441905245e-12
2.5556651643486422e-12
3.738147096045309e-12
5.5712798677986185e-12
8.429489351969507e-12
1.2922320717661806e-11
2.00610401545649e-11
3.155818737450719e-11
5.038473062210801e-11
8.184792962710428e-11
1.3577782558685735e-10
2.31228862844792e-10
4.073439401201236e-10
6.156814237332484e-9
1.764229650895713e-8
2.3429421704314433e-8
5.641731870420297e-9
1.7591206961478902e-8
3.69304226556219e-8
5.3432126141578856e-8
6.834778098958501e-8
8.163813981229595e-8
9.246098088671337e-8
9.977096808958949e-8
5.2758445711039175e-8
2.818625099014266e-8
5.897305828130895e-9
2.2107340410718226e-8
2.2810393952410672e-8
2.3328592119222365e-8
5.498093218280988e-9
2.9417926868802067e-8
5.004059074251778e-8
4.541137139997034e-8
4.05780509228442e-8
3.561948219938578e-8
2.9277924955193855e-8
1.968342954801828e-8
3.0876178728292443e-9
4.6773004848136544e-8
3.737115943150352e-8
3.280385526730971e-8
3.074263727603727e-8
1.3006892598431292e-7
1.4335828191332137e-7
6.805476318371838e-7
1.9022617323022074e-7
9.664263390438831e-8
4.1852356017972316e-8
6.861942953781822e-9
2.6358948572798653e-8
1.076462766202961e-7
1.0435363201843757e-6
2.0077921678798675e-7
1.6887714546531983e-7
4.31063604878507e-8
4.1118412531227854e-8
1.1750540571693287e-8
1.0151028567265944e-8
3.823125394482422e-8
3.2076736346362775e-8
1.4431716898419287e-8
2.7650663921178658e-9
8.149302425617677e-9
5.642544829535953e-9
4.710259662964361e-9
2.391003373006043e-9
1.8491938357091714e-9
5.135490737360768e-9
9.225822185128059e-9
1.4693614722607947e-8
2.1120418114113136e-8
2.706876941141571e-8
1.827810270617039e-8
1.9278246290265143e-7
4.132225160561531e-7
1.0330732920491666e-7
1.2732431845431488e-7
1.960098559084913e-7
2.2273475915799964e-7
2.3817197165578447e-7
2.4625828958252274e-7
2.506323172489681e-7
2.4164989099391753e-7
1.5806499732424355e-7
1.485991585499153e-7
7.898966155454819e-8
2.4911662059732816e-8
3.644495066938075e-8
5.505434843487629e-8
4.072436240672686e-8
3.7862915245822165e-8
3.6199932813690857e-8
1.0873285738238198e-8
2.8397940290284734e-8
5.0759017434070405e-8
4.767655650308866e-8
4.3140758115796734e-8
3.7670304526691e-8
3.012200949805331e-8
1.902903838837822e-8
6.110345334090653e-10
4.7985640478866286e-8
8.891507477798637e-8
6.837244010109851e-8
6.527903046113657e-7
3.6654786068152586e-7
6.278637261529856e-6
1.147960575601645e-6
5.076040794376611e-7
2.1249434229474922e-7
6.368392444216627e-8
3.773213371071422e-8
1.8108986026467483e-7
6.787539924427599e-7
1.0321648449688318e-6
1.6824996143135047e-8
2.725974514562207e-8
7.676891353850945e-8
1.4056353592010862e-7
1.1087008665456842e-7
4.179547953307822e-8
8.001493822317078e-9
3.197518467654135e-8
2.3401079891232428e-8
2.0008654664247475e-8
1.5297174421034304e-8
1.530673092443321e-9
1.775062602336193e-8
3.9513329113802516e-8
7.812209724958744e-8
1.221990304971588e-7
7.797743837131817e-8
4.095512885012365e-8
1.4152134252017102e-8
9.82975316364447e-9
4.721148209728166e-7
1.43347751169654e-6
7.937768361546907e-7
1.0773153390979321e-6
8.909968504189216e-7
7.454817855740656e-7
5.841835895146646e-7
4.3857637652187334e-7
3.834034262312691e-7
4.984302345648529e-7
5.447611148268982e-7
3.7990515378868234e-7
2.953764929352908e-7
1.5921878119812166e-7
5.693736646888227e-8
1.7807165990409885e-8
7.039457314817063e-8
5.181755680089251e-8
4.449502587318604e-8
4.215082423406534e-8
1.8146740654466207e-8
2.274198110962665e-8
7.491563967846306e-8
1.0114799592319777e-7
8.600231018574391e-8
7.032934995921172e-8
5.3183594564235465e-8
3.2199749640787624e-8
2.1602819345237917e-9
5.329802910612416e-8
7.114332097148998e-7
5.740243280673e-7
4.370597225963684e-6
1.9144016869305942e-6
1.1331605123271444e-6
6.726532564151848e-7
3.5741300381212657e-7
1.5975220757888952e-7
2.26039257721608e-8
8.562795478235663e-8
1.0675861439483645e-7
5.2774137475434525e-8
6.658585644114777e-8
9.67959861204851e-8
2.0881339678159474e-7
1.7002881434158965e-7
6.035905439219378e-8
6.044827719607675e-9
4.952223359877254e-8
3.875833401938229e-8
3.192148052114372e-8
2.78598555384922e-8
4.3639851704490955e-9
2.3006398064915578e-8
5.4799612569032045e-8
1.0937848296820891e-7
1.8590063838423943e-7
1.438720721499076e-7
8.099228019279199e-8
3.608477032504028e-8
8.42611032510632e-10
7.674850507252141e-7
2.3600056960811777e-6
1.1516507456050925e-6
1.8003949028519359e-6
1.5440033413863467e-6
1.3145091184937873e-6
1.0321072847116548e-6
7.272042629805374e-7
4.866759195849414e-7
3.499371934967113e-7
3.3758673754250937e-7
4.027791561795536e-7
3.979025964932214e-7
2.158194167207865e-7
7.891676420187614e-8
2.1423275661213176e-8
1.2010780560963077e-7
8.140083022990078e-8
7.120833168447259e-8
6.771093748991455e-8
2.4005296153100425e-8
4.7690858302912456e-8
1.368002758880007e-7
1.6915019941453335e-7
1.4689685339072316e-7
1.2306810992110733e-7
9.452346343600743e-8
5.6198413115740356e-8
6.841880522726756e-10
9.438075941367636e-8
2.013002771090501e-7
1.4386137474975443e-6
5.133705200908026e-7
9.677881521380665e-6
3.1840440461372674e-6
1.7206881395440825e-6
9.145548220491264e-7
4.2736350489213733e-7
1.3831862884941434e-7
7.79696315951265e-8
2.530996016305424e-7
1.5754967196612888e-7
8.206292018963916e-8
1.920597791223205e-7
3.4461484634278255e-7
2.3623221850352783e-7
7.932206223158001e-8
8.440562899609669e-9
8.24563420477244e-8
6.819180387504529e-8
5.753697595379582e-8
5.2614860699572704e-8
1.1391698163893368e-8
4.513263244317737e-8
1.138976196270822e-7
2.255521204632262e-7
2.588641053080371e-7
1.9144797598969299e-7
1.2322741911536113e-7
6.455807878801092e-8
1.4092539752190726e-8
3.541251990407568e-8
1.3141115630293948e-6
2.5856156460824304e-6
4.127170494006725e-6
3.4792406627121154e-6
2.4648889071166674e-6
1.8050925811074344e-6
1.1738442206846633e-6
6.658320338271333e-7
3.35844998839521e-7
2.1684743772876857e-7
3.6582672866945204e-7
3.067721061636789e-7
3.9892066691227196e-7
3.1241742486939045e-7
1.357217470076277e-7
3.893175272705678e-8
6.88905756777075e-8
9.65573952728266e-8
7.112718349128312e-8
6.601315055499457e-8
5.077715410591363e-8
1.2025107438250302e-8
8.198626261438249e-8
1.796388035978319e-7
2.2108077301310933e-7
1.88170919538454e-7
1.4793031863844747e-7
9.90670642053244e-8
3.9182979649207136e-8
3.560228148588878e-8
1.3953669584929291e-6
1.8294032114481216e-6
4.977775263862576e-6
3.5861331775337864e-6
2.453414518104862e-6
1.720087820601687e-6
1.0856830287247746e-6
6.104960251402318e-7
2.7851162737869625e-7
4.5920294925115334e-8
3.101106035974112e-8
7.843334260449886e-8
1.1563182314303588e-7
2.3232334199652884e-7
2.1959884002773203e-7
8.664721194069497e-8
2.777090320615687e-8
9.059229347634065e-9
9.269377093611178e-8
5.842596953371135e-8
5.1195656062656027e-8
3.7156652644290983e-9
6.628796848852659e-8
1.377866964908932e-7
2.3752099148626319e-7
3.0903396306332205e-7
3.0208038741064305e-7
2.487003781365154e-7
1.693756267456684e-7
9.370217637648202e-8
3.241054178702197e-8
1.8371407851158874e-6
4.140940457914692e-6
2.9158511931660394e-6
4.856282405283891e-6
4.216865648750805e-6
3.6958583235734724e-6
3.101624518668261e-6
2.099052340419483e-6
8.205848179241601e-7
1.5187566226400688e-7
3.370563393869467e-7
1.7496034115275116e-7
4.3281730689974074e-7
3.276773115197807e-7
1.3771833390035238e-7
4.251546385493842e-8
6.682384565492262e-8
1.1394271420642371e-7
8.5842697747862e-8
8.13734143897341e-8
5.12183329035806e-8
4.734396090186742e-8
1.4959915430265092e-7
2.6681790882927663e-7
3.0279435837702956e-7
2.808990002900691e-7
2.3858276043780414e-7
1.6353643263382255e-7
6.52607196068321e-8
3.6756790185137846e-8
1.3549181808502986e-7
2.6379847470385983e-6
1.6545952604822313e-6
8.700677201402993e-6
5.7974074582987285e-6
3.7277612636233916e-6
2.5030272882650534e-6
1.4834159371547076e-6
7.048889369860342e-7
1.0686019989375434e-7
2.954104124130863e-7
2.892482624333981e-7
2.7128388703285472e-8
1.879170659124878e-7
1.575486860154389e-7
5.930870628018928e-8
1.9953399858998755e-8
4.049095950157455e-9
2.6002880360722523e-8
1.55171980376176e-7
2.7446203596257275e-7
9.879016285655196e-8
2.1007284036729017e-7
2.5634940814088674e-7
4.3754265187617927e-7
3.726234040414788e-7
3.447413758294622e-7
3.441449133630196e-7
3.3503486117327235e-7
2.885425851289989e-7
2.0803571274909223e-7
1.2380721079169114e-7
2.739961186843523e-6
3.1933775779258427e-6
3.6443454641020918e-6
5.982469336096686e-6
6.526561476437098e-6
6.929565067252234e-6
9.288885227166431e-6
3.1216196803767638e-6
1.155739321614433e-6
2.0467774621901117e-6
1.8636932129863845e-6
4.394290736725708e-7
1.3157380859757968e-7
5.553063027585288e-8
7.185133159292418e-8
3.055148729398915e-8
1.0670884063736435e-8
7.661186203891749e-10
3.731880567613268e-8
1.0859382800901817e-7
1.766110184923708e-7
7.804769875893142e-8
1.2150914430261875e-7
1.7548152528717065e-7
2.6523459809333403e-7
2.535317870199841e-7
2.5076314693519847e-7
2.5788556682194817e-7
2.5724372477119634e-7
2.2310293352437957e-7
1.3485999498031319e-6
1.5947386898777974e-6
1.2925750183853133e-6
2.438252137294894e-6
3.009562670665432e-6
3.5242990147074643e-6
4.240007067013238e-6
5.9507741219752435e-6
3.858698107570624e-6
2.312763960263395e-7
8.017599619018707e-7
5.144496451033253e-7
1.7972399452357722e-7
2.7260715670556125e-7
3.9983721094527795e-8
9.997679250993534e-9
5.264975840840881e-9
1.6161056536555446e-9
2.2688733464642777e-10
1.924800155219238e-10
3.719085600143396e-11
1.1462587131003343e-12
1.6604118011365046e-12
1.3371459922637149e-12
3.169820585632621e-12
3.3494174835063945e-12
3.482779063739842e-12
3.554355299091701e-12
3.263626571082307e-12
2.3517903190356487e-12
1.2255093298378691e-12
3.686129056933724e-12
3.990677082565586e-12
4.693385869226611e-12
5.6201195398959034e-12
6.7626000559634265e-12
8.164855890084773e-12
9.895106350584752e-12
1.204366696144584e-11
1.472959444961431e-11
1.8112009729982647e-11
2.2406702158731464e-11
3.288545578468155e-11
3.164817425255442e-11
2.8006336334085984e-11
3.219056262361992e-11
4.8106468429573574e-11
7.909801474657443e-11
1.343845373768034e-10
2.3647155803685296e-10
4.40460231773745e-10
8.981276009628584e-10
2.1205205971707394e-9
6.4520367475738435e-9
2.5607273319398952e-8
4.48336646854852e-8
6.429883649103012e-8
3.6634038582400175e-8
4.223899283858868e-8
7.59933946514336e-8
2.4983245274040257e-8
4.6049260919059345e-9
7.030938461547744e-11
1.865584966856265e-13
0.
0.
0.
0.
0.
0.
0.
0.
0.
0.
0.
0.
0.
0.
0.
0.
0.
0.
0.
0.
0.
0.
2.980439155961631e-14
4.330517228707775e-14
6.303919005098735e-14
9.197314491214453e-14
1.3454204153149422e-13
1.9741220036690228e-13
2.9066232907282456e-13
5.9208903358776714e-12
9.530093918562467e-12
1.4443351491791113e-11
2.131285923850152e-11
3.0700316539625105e-11
4.3355554534610454e-11
6.003938524808669e-11
8.121274103231797e-11
1.0646814008877797e-10
1.3362954574155765e-10
1.576074120069e-10
1.55018631782983e-10
1.466131036803054e-10
1.5322860653714408e-10
1.44886265325438e-10
1.7206302218477245e-10
2.1944884322692137e-10
2.8163557513774745e-10
3.805075311012934e-10
5.822074888306235e-10
1.045544354249706e-9
2.172125370036859e-9
3.588704608513625e-9
3.3979692048530444e-9
3.5861169625621143e-9
4.217018939635342e-9
5.402887930633642e-9
7.463564421320693e-9
1.1138142723102732e-8
1.8202857061585163e-8
2.0703515708773897e-7
2.1121053757098127e-8
2.3273295071006217e-6
7.45867405299251e-7
4.056688608031579e-7
2.2604221147528861e-7
1.1217403880834353e-7
3.9404881489781767e-8
1.8961208097691652e-8
8.234246181667942e-8
1.3838107113707383e-7
9.664717097119461e-8
1.4746686073011074e-8
1.9201575168430112e-8
7.106190068834615e-8
9.128073638664321e-8
5.92798515080581e-8
1.805354604794885e-8
2.0080612614105546e-8
1.8028031832538643e-8
1.3859429647995319e-8
1.2165004586496839e-8
5.183977059306867e-9
5.807069270650881e-9
1.6476613605394692e-8
3.32693201688932e-8
6.21690458662122e-8
7.850252374895267e-8
4.357107966412476e-8
1.958972716718119e-8
1.5590224698372693e-9
3.077331632924791e-7
1.080400247944337e-6
2.285350497272742e-7
5.615808116710488e-7
5.187739465833096e-7
4.719045121791754e-7
4.1920721048141414e-7
3.786359059235868e-7
3.418962351724566e-7
1.6151143445158776e-7
1.4786023251926378e-7
2.001199871155616e-7
1.6808771687230658e-7
8.236200242691568e-8
2.275170945425289e-8
3.391740361047667e-8
4.942639410464965e-8
3.774713500124526e-8
3.4226451545679026e-8
3.095097067254884e-8
7.1233331150540525e-9
2.5612702022623214e-8
6.459722065747477e-8
6.275335616503751e-8
5.349903610837957e-8
4.3939303776554196e-8
3.27255593233193e-8
1.817572636198466e-8
4.7348184975395165e-9
5.356648708165952e-8
1.3172804726239203e-7
6.42491159082363e-7
2.3872012361124296e-8
5.757257677712484e-6
1.4838260034312809e-6
7.540247349033371e-7
3.7548112015549715e-7
1.6195042783814294e-7
3.320905464369189e-8
7.777404144767422e-8
2.1357908855866737e-7
2.8724049114489854e-7
9.869728293874821e-9
6.504398205255117e-8
1.6095123169743882e-7
1.7778998401028465e-7
9.351756057253815e-8
2.031981856722696e-8
4.1445548753835256e-8
3.7293664847847854e-8
2.9660905820483496e-8
2.6824357217781892e-8
1.2635986204296684e-8
1.227539109188761e-8
3.9192833036673895e-8
8.546494658780393e-8
1.441373366135145e-7
1.0342698135295348e-7
6.400689585050629e-8
3.291132676898687e-8
4.836319924041822e-9
2.749820621080371e-8
5.717234414030345e-7
1.3160805033755682e-6
1.6519298852772965e-6
1.3936870707502925e-6
1.0179254789841008e-6
7.728886153854646e-7
5.468008874983248e-7
3.9928254106781877e-7
4.4676119379057635e-7
5.063573360904804e-7
5.862883773572956e-7
4.2233846481387076e-7
3.091614784361197e-7
1.9680806777679724e-7
7.957307625957043e-8
9.371440242168506e-9
5.897914475069903e-8
5.11822459943966e-8
4.064705875951479e-8
3.8059011413451866e-8
2.5548211385379394e-8
8.198600454050284e-9
4.700521596630957e-8
1.02191303170591e-7
9.848327584060452e-8
7.880415966984086e-8
5.937272490268295e-8
3.82310081755403e-8
1.2086335704648726e-8
2.8237602476364292e-8
6.711821421757892e-7
7.957652079171298e-7
3.4507577326877607e-6
1.9004164605863198e-6
1.2062978274784943e-6
7.729206887772148e-7
4.4475039611295313e-7
2.260676003016016e-7
7.769150778113507e-8
3.223696659957598e-8
6.906952570953206e-8
3.781564741774205e-8
6.484585094475525e-8
1.4431842917345766e-7
2.417531099879356e-7
1.5450297993984065e-7
4.9487572290472805e-8
7.781040025970048e-9
5.676855396731309e-8
4.1156740769702246e-8
3.565197478266299e-8
2.8828305906371033e-8
1.677252317967845e-9
3.3034077640318816e-8
7.532866986020423e-8
1.4971730923474875e-7
1.9309824097698596e-7
1.269420746292515e-7
7.173170477202346e-8
2.9776033189560298e-8
6.437728218581666e-9
8.072004006322537e-7
2.250926359307801e-6
1.6202751660744297e-6
2.0011638547632605e-6
1.6112572439829757e-6
1.3097971492046297e-6
9.72778165395244e-7
6.508775027933523e-7
4.236752305448021e-7
3.234105854549754e-7
3.7513694432628867e-7
3.7407765782704953e-7
3.942275901363842e-7
2.3518937852009241e-7
9.081042839188745e-8
1.6575599272602007e-9
1.1566456797761773e-7
7.905798354033658e-8
6.630683193354658e-8
6.351640950890737e-8
3.132191709724933e-8
3.2528162321587166e-8
1.1007876149224852e-7
1.7168979176981513e-7
1.506769724756289e-7
1.25059928454183e-7
9.62618877985957e-8
5.974552323319847e-8
8.691492433800618e-9
7.234786523104432e-8
1.8286988006851783e-7
1.3604252500621773e-6
6.536097779285318e-7
8.737364737899332e-6
3.162085387375246e-6
1.756897804133573e-6
9.674633807629666e-7
4.716401506997922e-7
1.747802907975377e-7
3.834251839778753e-8
2.0141009747515743e-7
1.3121730863754334e-7
8.757567302383476e-8
2.2126062746104515e-7
3.616189540242419e-7
2.2479558411378352e-7
7.34940974376181e-8
1.4650333165319063e-9
9.22447938896374e-8
6.946804729919661e-8
6.006238000589686e-8
5.3923728426380245e-8
6.947115628185236e-9
5.25898449236443e-8
1.2917590068566475e-7
2.463518048936798e-7
2.492313173685822e-7
1.8290675022100623e-7
1.1768451394712987e-7
6.055795816679476e-8
9.945507131760035e-9
4.153453863032125e-8
1.3402286059996986e-6
2.4810010257873928e-6
4.499442182600825e-6
3.5230466976187053e-6
2.4415978394871705e-6
1.748827924115248e-6
1.1067835052038572e-6
6.109642126200617e-7
3.0051941668325425e-7
2.1547273684892644e-7
4.0871892270923623e-7
2.9854377622558426e-7
3.8158313995739717e-7
3.168598075609221e-7
1.4200136028901035e-7
4.329252521570632e-8
5.543521483509254e-8
9.579726905621992e-8
6.89005518237905e-8
6.308744764619745e-8
5.080188954847573e-8
6.9549020424260906e-9
7.213299254068572e-8
1.6365475086375646e-7
2.2075442064621476e-7
1.8853632613060886e-7
1.4752338658899692e-7
9.919443615034938e-8
4.1182479946351526e-8
3.0443791411376924e-8
1.3463152469753059e-6
1.8537942662700586e-6
4.666919454813687e-6
3.473240215008627e-6
2.4076489133353174e-6
1.7086702484340427e-6
1.0937568036404345e-6
6.266572232619041e-7
3.000020446517928e-7
7.165996867937912e-8
1.2804123742073744e-8
7.905540377117004e-8
1.2650930511967276e-7
2.508268293815137e-7
2.2528072226573873e-7
8.681275752413328e-8
2.7244643297244788e-8
1.341703379148533e-8
8.956094030316805e-8
5.944911659394564e-8
5.304125107437251e-8
3.3924866767918534e-9
6.786629295037872e-8
1.4215174640406036e-7
2.447578865866071e-7
3.11851921387618e-7
2.9869995120289407e-7
2.414217006635084e-7
1.6165539752829338e-7
8.742159481527072e-8
2.7141511130897658e-8
1.8425299327374117e-6
4.11705443329333e-6
3.11035315011844e-6
4.913735944708259e-6
4.172042128207626e-6
3.6013235874553927e-6
2.94808019047377e-6
1.9287320873778126e-6
7.205913363513926e-7
1.7040482632915044e-7
3.1390144843892023e-7
1.668934234901377e-7
4.2469286727529137e-7
3.332972728904402e-7
1.4220450584226698e-7
4.4786604737037793e-8
6.144816034919688e-8
1.1446693420495186e-7
8.481548244416093e-8
7.992497105823764e-8
5.3660683992072174e-8
4.023803699381676e-8
1.3911551586100642e-7
2.5790448560984865e-7
3.0130084129717337e-7
2.7791046993665717e-7
2.3433796847081504e-7
1.60224158911184e-7
6.375122427633398e-8
3.7182529329912624e-8
1.3542485538533132e-7
2.55086093823637e-6
1.6508420181498042e-6
8.610214179890565e-6
5.662156018805557e-6
3.6376301687854434e-6
2.4355979620774887e-6
1.443305698091039e-6
6.981104516683413e-7
1.3682261118617554e-7
2.4280274712793203e-7
2.51305005015492e-7
4.9611905704449496e-8
2.0505329404135684e-7
1.6303213050948078e-7
6.07191224565734e-8
2.058936315408759e-8
2.9193313661223425e-9
3.922573904817284e-8
1.9158967059430908e-7
3.0403773686484034e-7
5.854580952931584e-9
1.6740492340608744e-7
2.756822742250225e-7
4.120578939199318e-7
3.569189713221409e-7
3.4169267107565993e-7
3.426404510764764e-7
3.2687793283052e-7
2.690833877303539e-7
1.8398744892661672e-7
1.0136871017231711e-7
2.8872166226543224e-6
3.402783106250314e-6
3.990911566465486e-6
6.413714349676541e-6
6.6162838514865514e-6
6.759389277546634e-6
8.415356224869252e-6
2.6479223583348708e-6
1.2442348493152523e-6
2.047825102946021e-6
1.8056471511278695e-6
4.1152665935780507e-7
1.0819343181275694e-7
7.253552127315331e-8
8.258105931202992e-8
3.581391602823435e-8
1.2380922723526501e-8
7.230482503425155e-9
9.757439457660537e-8
8.089082299613881e-8
4.0497603655746874e-8
5.014089835622072e-8
1.0505930722300009e-7
1.8555873771671942e-7
2.4188005524925123e-7
2.548603091326668e-7
2.6549570656027675e-7
2.7117207259665997e-7
2.4566140776785947e-7
1.7547586977570153e-7
1.7134901630711014e-6
1.9240932082839054e-6
1.697882646265617e-6
3.055624686122174e-6
3.4883473188093447e-6
3.7480442286836507e-6
4.13042383704627e-6
4.81829684397219e-6
3.0508521500923555e-6
2.1756651081447965e-7
6.861559916438962e-7
1.1307396955073996e-6
1.9795435441258373e-7
1.4326188206554788e-7
7.532552237572485e-8
2.9356096467556525e-8
5.473200141865528e-11
4.479265943004804e-9
5.298571791185526e-10
1.4103230815670514e-10
1.418466841179653e-10
6.308241695487273e-13
1.205121404947066e-12
7.724239551786931e-13
3.103406800865947e-12
3.647389493235287e-12
3.739127720245569e-12
3.706610620710068e-12
3.353223094338709e-12
2.446551165704718e-12
1.3252054135547134e-12
3.282535104392426e-12
3.5955137485373916e-12
4.250161719634985e-12
5.099077887193238e-12
6.137389583379458e-12
7.406001595647998e-12
8.966515831320484e-12
1.0899246593214481e-11
1.3309036259273876e-11
1.6335021517014957e-11
2.0164720343460107e-11
2.9812693564886024e-11
2.8249609005853682e-11
2.403090779272022e-11
2.677225834972544e-11
3.9529366211086754e-11
6.427511421287562e-11
1.0739165310887529e-10
1.8455152968944514e-10
3.3254850039453387e-10
6.460846560997297e-10
1.4132249277234015e-9
3.768716697999254e-9
1.4014972238561558e-8
3.791651822616311e-8
6.396062476171435e-8
4.357159779889171e-8
3.559371213217013e-8
6.520442536885021e-8
4.4822487304532573e-8
2.14727496807791e-8
2.9691969077501843e-9
4.419763571020399e-12
1.908039230729835e-13
0.
0.
0.
0.
0.
0.
0.
0.
0.
0.
0.
0.
0.
0.
0.
0.
0.
0.
0.
0.
0.
2.4866703372792815e-14
3.609895889983254e-14
5.2490758102748263e-14
7.648048358221243e-14
1.1170355121698329e-13
1.6360699162838538e-13
2.4039742868071093e-13
4.90768397936865e-12
7.761150498587576e-12
1.162683020587634e-11
1.703936648577811e-11
2.4489032652831908e-11
3.4661662001273577e-11
4.834179233100384e-11
6.623588778570276e-11
8.860700369131222e-11
1.1461613407651125e-10
1.4133308217569445e-10
1.2565479099201994e-10
1.240404180150689e-10
1.2337829378801238e-10
1.1706576028582528e-10
1.3883567498614677e-10
1.7457068982377103e-10
2.2187993852599897e-10
3.0094481389224204e-10
4.6327609459101745e-10
8.267589295048515e-10
1.6989717787852913e-9
3.586624873764264e-9
3.6907482704389474e-9
3.748824495578562e-9
4.269208056745673e-9
5.331244850640386e-9
7.199512782841558e-9
1.050098826041108e-8
1.672946633807512e-8
1.959909966250719e-7
6.649699628963897e-8
2.0323276748820283e-6
7.427586022290049e-7
4.1800767255509483e-7
2.4242235257279733e-7
1.262844031050458e-7
5.10437867598408e-8
6.8673164215892555e-9
6.442691816889227e-8
1.0869754338251074e-7
7.100750838914118e-8
9.331355585257875e-9
2.5114626744418552e-8
8.036392498593745e-8
9.099193333697915e-8
5.5026039466777856e-8
1.3459628953500434e-8
2.2767025879388113e-8
1.786334039866977e-8
1.413447553294027e-8
1.236280761327202e-8
3.981629523551101e-9
7.303076680208146e-9
1.916669095570008e-8
3.887994188631355e-8
7.241097523046672e-8
7.023686255465681e-8
3.868650773015636e-8
1.7010488021174895e-8
5.767981304792733e-10
3.0161903708636133e-7
1.0201738362835358e-6
2.885173213044713e-7
5.73801473786913e-7
5.097846375797902e-7
4.5509318595629717e-7
4.022510982928646e-7
3.715037842491728e-7
2.0172293464486835e-7
9.796481920515678e-8
1.1871823193719159e-7
1.4023322381946877e-7
1.4530652602778466e-7
7.72523759834813e-8
2.3687334990247497e-8
2.5773035297259516e-8
4.592966025293633e-8
3.5120826309784134e-8
3.1204851060677803e-8
2.884826464279738e-8
9.031257733476894e-9
1.97817009799139e-8
5.6717991351088035e-8
6.025972666885705e-8
5.108612034612999e-8
4.178208761515117e-8
3.122571993920516e-8
1.8009661959146256e-8
1.7530030118742997e-9
4.157271659969102e-8
1.26638171256527e-7
5.953256575145265e-7
5.474569745657357e-8
5.273625804463642e-6
1.4291733010931912e-6
7.372488267329266e-7
3.7438448349014266e-7
1.658210092539119e-7
3.9908018329869757e-8
6.55778208920206e-8
1.8839997000786623e-7
2.537518190493307e-7
7.475853466346335e-9
6.775866728097062e-8
1.6067724909321577e-7
1.7191289123238655e-7
8.962141072043344e-8
1.7602556770665313e-8
4.2566271302814447e-8
3.612407813900333e-8
2.903473440390735e-8
2.6242316061758855e-8
1.1408359975158169e-8
1.3089788744926683e-8
4.03156460754681e-8
8.788455822293957e-8
1.379152420667273e-7
9.652468203933794e-8
5.994792261295152e-8
3.055626971571447e-8
3.223701926669064e-9
2.949171900148007e-8
5.517028190457474e-7
1.2333552258680629e-6
1.6478502112292643e-6
1.331479622286731e-6
9.62791513907562e-7
7.274515825129225e-7
5.174949783971424e-7
3.9851045773314656e-7
4.896752705347287e-7
3.827733839117302e-7
4.9255681358963e-7
4.1451750116749385e-7
3.016567743374986e-7
1.8991365668701533e-7
7.705268283959673e-8
1.0129503844112279e-8
5.337218838346812e-8
4.822835548152048e-8
3.808283708621316e-8
3.549643239097766e-8
2.4529208059340085e-8
6.479320974552064e-9
4.187416457996426e-8
9.380578269513575e-8
9.347622038148384e-8
7.450676246715297e-8
5.5972545811253824e-8
3.61457588408942e-8
1.2055364062677835e-8
2.449445068134883e-8
6.285740919284917e-7
7.653614441311659e-7
3.2168033653492805e-6
1.7997926426276214e-6
1.1486382592518001e-6
7.401502929661863e-7
4.2854596602394005e-7
2.1956455494381847e-7
7.746228535264358e-8
2.827893412197156e-8
6.721740563365574e-8
2.889000310684125e-8
6.014959270567732e-8
1.4096779556054684e-7
2.3394464682269034e-7
1.5204171897309868e-7
4.9137165145083755e-8
9.046366911128453e-9
5.4544347785524985e-8
3.969186560374102e-8
3.4406011427350566e-8
2.762752738220851e-8
1.6900922956293634e-9
3.175335385519185e-8
7.263393682093292e-8
1.4486405652785874e-7
1.8354355530803258e-7
1.1954492644023635e-7
6.735642577025349e-8
2.7453610301558655e-8
7.627258335874376e-9
7.661146658455127e-7
2.1239616128506756e-6
1.5706895742813487e-6
1.8920412365084245e-6
1.514783773822336e-6
1.2260374204315576e-6
9.066841595591597e-7
6.076897863091714e-7
4.035992733035649e-7
3.2855610803230207e-7
4.073970646534916e-7
3.6897069130642467e-7
3.816019773291311e-7
2.2930923692694406e-7
8.862092174013521e-8
2.0569103370513645e-9
1.0897580285913221e-7
7.556303866549137e-8
6.32599304781975e-8
6.053001676078765e-8
3.03132747140592e-8
2.983811187369157e-8
1.0302843565349774e-7
1.6276206025262582e-7
1.4244018809097922e-7
1.177813745026001e-7
9.042321511446197e-8
5.620435980822395e-8
8.54360619823797e-9
6.839715927707772e-8
1.7894864574384616e-7
1.2834470138844208e-6
6.219376133914725e-7
8.392144140829293e-6
3.01023599070216e-6
1.6699280025812035e-6
9.179015999694515e-7
4.4689525511455353e-7
1.6519896597083748e-7
3.734653456209023e-8
1.9496542422248297e-7
1.3477944964471831e-7
8.17640718957379e-8
2.1214694028531015e-7
3.517524902911439e-7
2.2618260740436825e-7
7.480589191327025e-8
1.3726033991218854e-9
8.909375818632738e-8
6.732654379166059e-8
5.795644099391538e-8
5.212534243492705e-8
8.1722362467943e-9
4.830173352889152e-8
1.2074237610995086e-7
2.3464661168254962e-7
2.3895020054961325e-7
1.7365993452674918e-7
1.1116963663622116e-7
5.672710272299925e-8
7.93031525398622e-9
4.282208120140502e-8
1.263173588965192e-6
2.3469685502887093e-6
4.3263496536767005e-6
3.3064096967511766e-6
2.284888485791639e-6
1.6293475842672762e-6
1.0283347416907277e-6
5.735297855855621e-7
2.989536704535201e-7
2.46435853873939e-7
4.5436279551872406e-7
3.088870345667604e-7
3.7744635956172934e-7
3.100847297864988e-7
1.3884711680059142e-7
4.147649219880393e-8
5.770722700174225e-8
9.211793323627944e-8
6.675364213467565e-8
6.115082155817533e-8
4.899871906621879e-8
6.465306994188689e-9
6.900585076418366e-8
1.5774551622142037e-7
2.1046299687350184e-7
1.7792607267833818e-7
1.3837449701581458e-7
9.270749304863609e-8
3.808504041358337e-8
3.068433150331396e-8
1.275952661253663e-6
1.77004293920119e-6
4.57051771166623e-6
3.3253257582138354e-6
2.2907432412054915e-6
1.6126678167818512e-6
1.0231163199826254e-6
5.817417279797542e-7
2.757168689758375e-7
6.261442645523001e-8
1.3513275744280648e-8
8.49491156398506e-8
1.2907405278612007e-7
2.598069170574848e-7
2.493730432788844e-7
9.737016629283321e-8
2.9657412864369397e-8
1.5300765491994472e-8
8.576517582759647e-8
5.9211988633934695e-8
5.462857154801222e-8
1.421373722675257e-8
5.535754915978654e-8
1.254727517516486e-7
2.2753028233415864e-7
3.0855044068140444e-7
2.917037050914154e-7
2.2681422771629856e-7
1.4653502673122064e-7
7.556329093585874e-8
1.816396721563693e-8
1.7345827677149516e-6
3.976647713659046e-6
3.138621559268298e-6
4.650030223671166e-6
3.847515236191418e-6
3.25357316748411e-6
2.5717649509003137e-6
1.6489686526703525e-6
6.822360022159473e-7
2.7794960417651123e-8
1.6747155900415784e-7
2.2396324639053566e-7
4.483222768805052e-7
3.3220923813952197e-7
1.392038538956814e-7
4.162961841205898e-8
7.671999291383437e-8
1.1293854092488e-7
8.520255245814056e-8
8.058180037530887e-8
5.3577952299196935e-8
3.868532024994116e-8
1.373105923970561e-7
2.5691078467184745e-7
2.9052438433310704e-7
2.6258039421302054e-7
2.178091957165045e-7
1.4654570682029644e-7
5.432970847119333e-8
4.5450687319094256e-8
1.4502594757426733e-7
2.431161908782604e-6
1.5500305175532244e-6
8.945064497292184e-6
5.444248823230487e-6
3.427167209446672e-6
2.2326344278981464e-6
1.2858000512340828e-6
6.085806048284441e-7
1.1242693293862446e-7
2.2118373845766334e-7
2.0952338555048474e-7
7.412931270177312e-8
2.3091015463025238e-7
1.9296157588228519e-7
7.483322189633406e-8
2.589230834182272e-8
7.00393862367488e-10
7.676673729814133e-8
1.4758244113220968e-7
9.967655606370945e-8
1.7637649182877447e-8
1.3708628146122564e-7
2.6940028261340234e-7
3.5404447027493697e-7
3.422211472071765e-7
3.3852736177395704e-7
3.32638108330014e-7
2.9280275910272337e-7
2.1322194219396716e-7
1.2648310874901949e-7
5.089640240740715e-8
2.9687642669515424e-6
3.7656560646195064e-6
4.7137102688850044e-6
6.989588017562825e-6
6.2634980838253686e-6
5.7917770686076974e-6
5.575051334160762e-6
2.185626916909008e-6
1.0379645200969938e-6
1.7612874025688515e-6
1.3897159723525609e-6
2.947592687372025e-7
1.2658225271688943e-8
1.4814267307505396e-7
1.2059904051556555e-7
5.119935931340935e-8
1.4930435814181742e-8
4.145279052955859e-8
7.436313723662625e-8
5.331383674014021e-8
3.992984093707354e-8
3.324633082146708e-8
1.0341022982516945e-7
1.7938240327547678e-7
2.497773889077773e-7
2.8468847482216084e-7
2.934957361645959e-7
2.678678299371104e-7
1.90344198921814e-7
9.340294943811155e-8
2.1084417654728348e-6
2.393323148949056e-6
2.610194860087849e-6
4.02893351233025e-6
3.907895036758237e-6
3.7114255087694942e-6
3.5383985207266806e-6
3.055831724703136e-6
1.7076064371270394e-6
2.198297653838586e-7
4.2368024819801337e-7
4.015820187877848e-8
5.807132552764963e-7
1.563871942747779e-7
1.0535414622379074e-7
5.0402237468838404e-8
1.8167966141906944e-8
3.041751803554488e-9
4.9944339985380295e-9
5.191201575819188e-10
1.2368061016951434e-10
1.606928391451448e-10
6.890731726495452e-13
1.0350197078145507e-12
6.694626562695016e-13
3.393428094394448e-12
4.237475279241478e-12
4.503427689116753e-12
4.180816549880251e-12
3.238235653321203e-12
1.950688038115011e-12
2.5469025127518977e-12
2.876117439262966e-12
3.442564196726338e-12
4.149923324262313e-12
4.9992914431042914e-12
6.0259028655096494e-12
7.279703193680477e-12
8.823535252683161e-12
1.0737537521340709e-11
1.3126344743863876e-11
1.6129062502828494e-11
2.4219307760125083e-11
2.217443111896855e-11
1.7209980699658067e-11
1.7863148434830642e-11
2.584311945293486e-11
4.126858201312898e-11
6.691618273752024e-11
1.1016146075337438e-10
1.8716274274147715e-10
3.348367351285698e-10
6.476967829966425e-10
1.4129551937390604e-9
3.7630652308749205e-9
1.4074783225018361e-8
3.898642095277179e-8
6.438424925836602e-8
4.2815795118881076e-8
3.5113882497412907e-8
6.485096038170859e-8
4.6592447623315953e-8
2.448457071229155e-8
2.5840220220224836e-8
3.4059646917498006e-9
8.602011252789512e-13
0.
0.
0.
0.
0.
0.
0.
0.
0.
0.
0.
0.
0.
0.
0.
0.
0.
0.
0.
0.
0.
0.
3.1448595358085625e-14
4.567657490882785e-14
6.645836861979613e-14
9.690333365646665e-14
1.4165441266764304e-13
2.908443701139552e-12
4.389346870990149e-12
6.374415544922219e-12
9.162170933373668e-12
1.3051346074138128e-11
1.848485114793586e-11
2.6046512960213068e-11
3.645428596037744e-11
5.0503727104441627e-11
6.889859460863101e-11
9.187835357956108e-11
7.034940942001678e-11
7.70905496893647e-11
6.559197231509103e-11
6.375572787879233e-11
7.475407295616643e-11
9.115453862859377e-11
1.1577584160836531e-10
1.61612543350753e-10
2.5249127570310757e-10
4.3780521018579673e-10
8.394405268723608e-10
1.787031276226052e-9
3.993088332434592e-9
4.586889687558478e-9
4.6326729017562045e-9
5.242837296879649e-9
6.5273804645366305e-9
8.822575913703476e-9
1.2945549256591999e-8
1.669534853121815e-7
1.9856536079228205e-7
1.2611727213788494e-6
6.96033905999611e-7
4.4133851256048865e-7
2.8966778397492696e-7
1.7305423500470896e-7
9.079723979836901e-8
3.1077351847314325e-8
1.9021761393262114e-8
5.395537690535023e-8
4.023412115124644e-8
7.685153797624597e-9
5.642716350136488e-8
9.917354179372211e-8
8.447940224611875e-8
4.157339120202536e-8
6.70909987038321e-9
2.445767082714782e-8
1.796109649055451e-8
1.5450101051102737e-8
1.2169282853644096e-8
4.269622011058313e-10
1.3419633027926272e-8
3.141863007663963e-8
6.437426382141314e-8
7.921113489007472e-8
5.013402915100797e-8
2.8222049590795116e-8
1.0430425170343039e-8
7.967827778974694e-9
2.9271525983574443e-7
8.426922068021944e-7
4.819186754302746e-7
5.907773974312239e-7
4.716484075402014e-7
4.023729025668016e-7
3.394873494551932e-7
8.320585457001179e-8
2.180038717924907e-8
4.542458090278484e-8
8.806315246025103e-8
5.428354421600118e-8
6.825154704731357e-8
5.508662972751352e-8
2.2693804951944468e-8
8.633156863646384e-9
3.3668007507615026e-8
2.8039729072530853e-8
2.3428953430176382e-8
2.2109914465348046e-8
1.186000125729917e-8
7.725946001354153e-9
3.197892348950342e-8
5.266825215430072e-8
4.4613100727928894e-8
3.580923743548568e-8
2.6791077558517957e-8
1.662286936026111e-8
3.4306793915274522e-9
1.8781782539535555e-8
6.893620024120472e-8
4.6776511955597447e-7
1.2786240854441212e-7
3.955865974631815e-6
1.258144823438324e-6
6.801391284353519e-7
3.66830956873508e-7
1.755019677905838e-7
5.853656959386734e-8
3.247103985234743e-8
1.2511897776417557e-7
1.7208569198132778e-7
5.838108483848247e-9
7.796638080887737e-8
1.5688678097698836e-7
1.524359205596006e-7
7.716190031519455e-8
7.746765357055831e-9
4.2895826741009224e-8
3.280939432390608e-8
2.7287864257919652e-8
2.4394341126336754e-8
7.571635681145114e-9
1.5904102348458953e-8
4.4758520105164894e-8
9.660866222479609e-8
1.1370652734409433e-7
7.817247262771186e-8
4.911396569816096e-8
2.413940297608458e-8
1.4279076956448649e-9
3.602195756036422e-8
4.951806298317335e-7
1.0118779627527388e-6
1.6136213221659237e-6
1.14688598203218e-6
8.067933353282447e-7
6.064959732156122e-7
4.573472740125779e-7
4.342660840133418e-7
1.6807792327453936e-7
1.8291062406636204e-7
3.112240048698892e-7
2.4782601206402357e-7
2.5444349973208055e-7
1.617820235892893e-7
6.717916167225372e-8
1.171138391916898e-8
3.7387475714316885e-8
3.9369690901068615e-8
3.061908534419257e-8
2.8034504839905304e-8
2.105599359528532e-8
2.185441179542674e-9
2.8273463451968274e-8
6.833022860305451e-8
7.887920294856923e-8
6.213156342629034e-8
4.618209786495247e-8
3.0006822684798485e-8
1.1415539207397324e-8
1.5223857078030944e-8
5.07617991121138e-7
6.655024113922371e-7
2.551108062417897e-6
1.5029628132223471e-6
9.771453941580314e-7
6.41764858856117e-7
3.796631776389537e-7
2.0009613804930967e-7
7.721242168035192e-8
1.4998158703519547e-8
5.7422013438830615e-8
7.040046310192105e-9
4.8472496440973463e-8
1.3197080693546504e-7
2.0865359246905314e-7
1.4109104427810355e-7
4.6789477068767984e-8
1.3760374714967771e-8
4.7918296903080106e-8
3.5260405471602606e-8
3.0773193158177526e-8
2.39116996113436e-8
2.4031727414630375e-9
2.9071544658675853e-8
6.66765519784178e-8
1.3355479085345816e-7
1.5380152816202657e-7
9.840232221344731e-8
5.5251402991523896e-8
2.1270595039037054e-8
1.0489559791030717e-8
6.520575756333446e-7
1.7722322518893507e-6
1.4221625024237793e-6
1.5942128480172635e-6
1.2536920422083166e-6
1.002544892775387e-6
7.347602442713461e-7
4.992694598792905e-7
3.619204412708113e-7
3.790381006509075e-7
5.587770845181663e-7
3.635937977417543e-7
3.4604114552420663e-7
2.1239700805319777e-7
8.264873899463621e-8
1.0890834868066744e-9
8.841915238775908e-8
6.449387311585706e-8
5.3450050555301024e-8
5.089645991707665e-8
2.729185228999735e-8
2.1473245202625374e-8
8.076561070480713e-8
1.3677373786033174e-7
1.190935461217506e-7
9.725807496401132e-8
7.40657941998391e-8
4.626894487626969e-8
8.251952091699313e-9
5.535318531993831e-8
1.6272181998400744e-7
1.0574543286106711e-6
5.256777288800432e-7
7.250314832338369e-6
2.5599256148509346e-6
1.4176777689290082e-6
7.782559257707467e-7
3.7965152610872236e-7
1.418186083958347e-7
2.889333899347347e-8
1.664695320940902e-7
1.3598797424126804e-7
6.563604601431981e-8
1.8680932199037132e-7
3.1569744930674987e-7
2.2229618432432847e-7
7.66443188762058e-8
1.187300500318272e-10
7.985412951111265e-8
6.03544220413141e-8
5.1670455210790285e-8
4.6350494457817463e-8
9.10163619485565e-9
3.92608116546369e-8
1.0150363428261141e-7
2.0367196055681475e-7
2.062416111199082e-7
1.4683548828124975e-7
9.321752389559094e-8
4.66519281534997e-8
3.2136522690539096e-9
4.5228645720381964e-8
1.0591731218864826e-6
1.980897365355002e-6
3.802137343140604e-6
2.7332968218350376e-6
1.8737864661379457e-6
1.3222840357224772e-6
8.306501925711285e-7
4.778234102904082e-7
2.926509090165607e-7
3.3964338564995304e-7
6.015484579500901e-7
3.321713719800911e-7
3.5596747694543476e-7
2.898836654375061e-7
1.3116922808979132e-7
3.7586808731022265e-8
5.751977405750826e-8
8.034786744345689e-8
5.906026497762245e-8
5.389175030782631e-8
4.302804853307155e-8
4.128537108338566e-9
5.74363844850062e-8
1.352363938106758e-7
1.801940478131587e-7
1.4844917881163864e-7
1.1345561756206438e-7
7.529720796019533e-8
3.027804823588592e-8
2.9292526764299935e-8
1.0675098981130127e-6
1.5091005952599817e-6
4.1481166898538685e-6
2.858496887110661e-6
1.9432285697639132e-6
1.3430569284703815e-6
8.357475079515349e-7
4.684528458172641e-7
2.188969440440143e-7
4.6427425655387206e-8
1.3075738724196676e-8
8.843132530633334e-8
1.2739404864927029e-7
2.653950806537306e-7
2.922765293524217e-7
1.1863575269820618e-7
3.399073611963066e-8
2.0616084565476583e-8
7.991610081959364e-8
5.787280362111766e-8
5.4084781303885865e-8
2.9510833138800687e-8
3.116980234478029e-8
9.099718635037869e-8
1.821977989575181e-7
2.8516748822007546e-7
2.6207520978961376e-7
1.8770041835002432e-7
1.1354162930071627e-7
5.248116041328453e-8
1.9630938312705147e-9
1.4333629190777184e-6
3.4833395819345904e-6
3.0156521042945533e-6
3.848610504209356e-6
3.0489604352823145e-6
2.4763119807534876e-6
1.837452365448566e-6
1.1480442283829434e-6
5.627932661951179e-7
1.7209985864791104e-7
1.0058113509980456e-7
3.137476398775602e-7
4.6633989600449973e-7
3.197383302029445e-7
1.3166508131441965e-7
3.36933709225706e-8
1.064925762155763e-7
1.0590742933130891e-7
8.203518054264468e-8
7.785900457918474e-8
5.10813055635733e-8
3.217637585349433e-8
1.2463583602063213e-7
2.407838412844051e-7
2.529467371954569e-7
2.1849400922046762e-7
1.7482567923882238e-7
1.1410811114026831e-7
3.5021838975202163e-8
6.036036764444449e-8
1.6292629932684364e-7
2.057096867988904e-6
1.275938757575392e-6
9.327047064728612e-6
4.718688591267199e-6
2.8450651110653904e-6
1.744833845289955e-6
9.492294864992251e-7
4.313120999772837e-7
7.174501742538056e-8
1.6514119315977884e-7
1.1450462981536253e-7
1.2557096927032768e-7
2.9735931504039464e-7
3.0132584886526865e-7
1.2883537886913346e-7
4.326613668322458e-8
5.2178940032772855e-9
1.2648650028154917e-7
8.463049461602127e-8
7.492246509144355e-8
3.1347227399927975e-8
7.528748592902205e-8
1.7691032963744525e-7
2.919366352137655e-7
3.360305480223247e-7
3.2449253389053496e-7
2.839124379426253e-7
2.0960548704998844e-7
1.257457220497029e-7
5.250569477573441e-8
1.115629999294533e-8
2.5091385656988575e-6
3.7616218315623827e-6
5.772239183308703e-6
6.460678332437935e-6
4.787553690189575e-6
3.7686946485256005e-6
2.629285990334734e-6
1.1850576720903264e-6
1.82650617807947e-7
8.027027391863509e-7
4.927977868618675e-7
1.952003222635065e-8
1.9275169990303585e-7
2.971231048799854e-7
1.7348544308485818e-7
6.57237033984742e-8
4.4615776066996855e-9
1.3426753999721712e-7
7.510366265951092e-8
6.509895101452227e-8
5.698288325801178e-8
4.853834693190727e-9
8.117882566716406e-8
1.6914544405881137e-7
2.7225810849969845e-7
2.988646214195098e-7
2.669449213123594e-7
1.992725451316373e-7
1.0633181917645246e-7
1.3316159274435119e-8
2.0107964308197448e-6
2.5669415948861877e-6
3.918106990499747e-6
4.416976608239913e-6
3.5506895804039628e-6
2.940021557691539e-6
2.287321307505488e-6
1.5500559902867872e-6
8.442527123301113e-7
2.5403504641095656e-7
8.979687988674025e-8
1.3744499614260462e-7
4.09262741887019e-8
2.4824070158064856e-7
1.0483398488410962e-7
1.650047721236701e-8
1.1055575277639521e-9
1.3378917715229626e-8
3.041796701990544e-8
1.1019186838328563e-9
3.482116900660678e-9
7.2196394661968e-10
7.53751607696817e-10
3.039627793344882e-10
2.1410104650765046e-11
9.308992978375668e-12
7.121077960633011e-13
9.576040134539838e-13
1.5466997301315812e-12
1.68370055021829e-12
2.0437681001889247e-12
1.2339280008460063e-12
1.5008716533832479e-12
1.849000118461052e-12
2.2584757532499388e-12
2.7312177649209445e-12
3.285592544324043e-12
3.947472219054766e-12
4.747821630311491e-12
5.723804854195097e-12
6.921513044798602e-12
8.399688839559747e-12
1.3426970924840455e-11
1.1417292164648026e-11
6.571908589368512e-12
5.284217011456317e-12
7.425399732224631e-12
1.162195030248075e-11
1.7834611867665398e-11
2.7027310842708105e-11
4.1156666132295317e-11
6.380100646734583e-11
1.0175609289470629e-10
1.6882127038368588e-10
2.9553873174249104e-10
5.576435294572417e-10
1.1752216358043818e-9
2.9593505935522073e-9
1.021464849736203e-8
3.769385972465679e-8
5.8341265536471204e-8
4.7351054840618945e-8
4.2999628988484315e-8
3.3161251437042106e-8
2.561731659684473e-8
2.0677291187507287e-8
1.750461838020055e-8
1.5637313565863368e-8
1.4889092893425893e-8
1.5245342747519075e-8
1.6665188389028225e-8
1.8052566053286158e-8
1.6523610165769325e-8
1.35327900409662e-8
2.1584305358326903e-8
1.030262519627134e-8
1.877796561841511e-9
1.0031861490232608e-11
4.033004334054847e-14
0.
0.
0.
0.
0.
0.
0.
0.
0.
0.
0.
0.
0.
0.
3.0316579514606944e-14
3.843552832953167e-14
5.00250948841185e-14
6.720268122066818e-14
9.170987792889308e-14
1.262338587299546e-13
1.7467679647168686e-13
2.4263552676252257e-13
3.381100096803003e-13
4.725309424658804e-13
6.622459016626889e-13
6.777428114496274e-13
3.0816008476196767e-13
2.528950412432394e-13
3.076158073517358e-13
4.3499032960543725e-13
6.02728488746049e-13
8.249405961848532e-13
1.1483843727321728e-12
1.641065911635452e-12
2.4021072312055943e-12
3.584450673062346e-12
5.432426194698219e-12
8.345082878500638e-12
1.2986930392175371e-11
2.048813113700821e-11
3.281923925631629e-11
5.3521801478966506e-11
8.920468005710443e-11
1.5280059256016116e-10
2.6350132792873145e-9
7.502717735327725e-9
1.0929878489875035e-8
4.218156835827346e-9
6.805276135471099e-9
1.702662167746641e-8
2.619489467856864e-8
3.4758893534719375e-8
4.2735301409782574e-8
4.976383960624326e-8
5.531260040484504e-8
5.890481061532711e-8
3.0825786366564756e-8
1.6783742804501187e-8
4.500714864912622e-9
1.1868669954843571e-8
1.2167564608920424e-8
1.1646843720553315e-8
5.202796145595812e-10
1.826749228595105e-8
3.5511193690228115e-8
3.1560181825451905e-8
2.7163808609774244e-8
2.3010496948221993e-8
1.816044799189682e-8
1.111236136349444e-8
6.2044118345102384e-9
3.3587638671055275e-8
2.546368563567704e-8
2.222317489968276e-8
2.0875651438946422e-8
6.78496829132864e-8
1.0337506582191388e-7
1.1403961116585913e-6
2.632534020565038e-7
1.2729070387554117e-7
5.5021574522746567e-8
1.161564963937512e-8
2.636213258010553e-8
1.065066416813375e-7
1.9755063040161304e-6
2.5101984775047046e-7
2.355277767240787e-8
1.5063995686763076e-9
1.5457123652029747e-8
4.736032330320658e-8
4.582343873859745e-8
2.709971177690911e-8
6.614521457379573e-9
1.3377257531494939e-8
9.222912717261055e-9
7.552402359459891e-9
6.265390674856524e-9
5.533046912611102e-10
5.448159010972001e-9
1.2445596951463624e-8
2.4303123853018157e-8
4.3588054147231754e-8
3.9521625490100745e-8
2.0737331585856828e-8
7.98440099095438e-9
2.744713808970332e-9
1.628950784127865e-7
5.858702166627432e-7
5.772360621802082e-8
2.2475178575350705e-7
1.865458329676915e-7
1.0876144062978797e-7
3.219962689252885e-8
3.9752874555166184e-8
2.080774119037412e-8
7.154491756909822e-10
1.800639782365543e-8
2.7418701769912166e-11
7.614268288779747e-10
5.5674337807725875e-9
1.3623119539756083e-9
1.0502555649955304e-8
1.9978154070738118e-8
1.667999890496291e-8
1.462925845396305e-8
1.3601234420884786e-8
5.2632342039219014e-9
7.003508627978727e-9
2.2776315566105685e-8
2.482026546093327e-8
2.0980885778009527e-8
1.704081065373491e-8
1.265570479553756e-8
7.46651561582897e-9
5.083216101835776e-10
1.1380748344523065e-8
3.7723465888648595e-8
3.1829704843928915e-7
6.840288103892797e-8
3.3065954703908897e-6
8.636993783714402e-7
4.460017828162788e-7
2.2951198580953972e-7
1.0281268882035394e-7
2.3541749707457617e-8
4.5795718104007935e-8
1.3431293242411677e-7
2.2905028310971647e-7
7.735582135798871e-9
3.949531305863797e-8
1.0244383645633495e-7
1.1215041602220838e-7
7.016768750601079e-8
1.8173515869522303e-8
3.0795158702218864e-8
2.427785297562229e-8
1.955042934520024e-8
1.7624906969929994e-8
7.542201272532563e-9
8.880148760008304e-9
2.720940337457556e-8
5.939172504549295e-8
9.316188107446566e-8
6.491488871592437e-8
4.048739287728987e-8
2.0707290407282923e-8
1.634274945185529e-9
3.105225960967165e-7
9.17562156174942e-7
4.606646560063766e-7
6.177158191852876e-7
5.054712068719259e-7
4.336533068431901e-7
3.806302578400143e-7
2.3340125224792316e-7
5.6495624604490824e-8
6.276107184149055e-8
1.0734229053406388e-7
1.6359759329431688e-7
1.1417160707570822e-7
1.2776753031832843e-7
8.266844916658208e-8
3.2118365242873004e-8
4.3417345256363406e-10
2.5068975817288247e-8
2.2441056598724435e-8
1.780781644646283e-8
1.6221908622212743e-8
9.08375380554838e-9
4.824231960383138e-9
1.9812666622293636e-8
4.512399260996574e-8
6.174649775863663e-8
4.512673171017543e-8
3.0288754177606936e-8
1.7047143816849305e-8
3.314779539750172e-9
1.4973673854537408e-8
3.857005758420891e-7
5.700328246050789e-7
1.913694694185377e-6
1.2161689801666542e-6
8.108880732681005e-7
5.471942399162075e-7
3.3382024352350574e-7
1.8292282850084398e-7
7.866242529779053e-8
6.614542486903212e-11
4.3374325734731575e-8
7.501076096011834e-8
1.7742124065298409e-7
2.036597279497006e-7
1.3090386795773538e-7
4.118291063761773e-8
5.147784582846987e-8
4.97463109705732e-8
3.975184591151508e-8
3.6980647108998935e-8
2.4663372577257142e-8
9.176931001345705e-9
4.890886010309148e-8
1.1235725106765639e-7
1.1390725443215957e-7
8.750361635830776e-8
6.330450927665943e-8
3.932543449091647e-8
1.2411359134407434e-8
2.590391443869983e-8
9.890152528039639e-8
6.008683295850626e-7
7.770894026546734e-7
2.778327628538442e-6
1.2299686598555365e-6
7.845645243048221e-7
5.520982547267138e-7
4.508499970966518e-7
9.997391665336097e-8
9.540866123330388e-8
1.980067352054153e-7
4.862307374107021e-7
2.0883007657417937e-7
2.0772783134090838e-7
1.7368632778439894e-7
8.392513180372618e-8
2.6731857036535117e-8
1.1992681661521515e-8
3.2199034471826376e-8
2.4847539725212623e-8
2.0960398567783504e-8
1.8600844822012963e-8
5.2345388645106526e-9
1.1801958072720791e-8
3.36779916792914e-8
7.032036866623552e-8
6.638746562798093e-8
4.7514891426465274e-8
3.099029134178129e-8
1.5061780409085963e-8
3.507716169285801e-9
3.2223311419980766e-8
4.854552536173436e-7
5.928113164917816e-7
2.6857354389283e-6
1.4785225614710089e-6
9.391402074870066e-7
6.036291316450808e-7
3.5020903706927815e-7
1.8109497996491516e-7
6.648635701492509e-8
1.927918738811435e-8
5.599755436330632e-8
7.29176287808238e-8
1.9002144022949112e-7
2.3412652143926475e-7
1.5183628722961964e-7
4.9468216312375037e-8
4.4568199454953274e-8
5.744242121886865e-8
4.481944272992994e-8
4.125265490693423e-8
3.033017936225771e-8
6.190264337438943e-9
4.79772243008625e-8
1.1446019166785772e-7
1.3901660213603867e-7
1.0674080913131528e-7
7.682105018713206e-8
4.832586671679819e-8
1.8561812946162488e-8
1.9159937679757973e-8
5.99079883011157e-7
1.1789099432073545e-6
1.9778656199587948e-6
1.3910008148411798e-6
9.703208581269663e-7
7.090305772086657e-7
4.897978690651936e-7
3.889471781799777e-7
4.839284068912372e-7
3.795998917777557e-7
5.803001298722921e-7
9.949583508039729e-7
3.8362622119655506e-7
2.2379876895577092e-7
1.861425729089165e-7
9.356896521340488e-8
2.9036949280994403e-8
1.500840762160359e-8
3.4422663225408575e-8
2.495544854659015e-8
2.1196292795356318e-8
1.7416336650138636e-8
1.0563232764731346e-9
1.589174744451414e-8
3.813317769088022e-8
7.793212489981345e-8
1.0173855294071652e-7
6.785657746997861e-8
3.9313332056962214e-8
1.4940852306179035e-8
1.0606239086951116e-8
5.540539075491624e-7
1.2382191737998749e-6
1.6421779141008726e-6
1.568777085875848e-6
1.203550387737107e-6
9.222265550127339e-7
6.414822261391883e-7
4.0579708684291484e-7
2.3562088272055223e-7
1.1460973372700116e-7
3.943159846113177e-8
2.194829853501005e-7
3.431393696755793e-7
2.8328150716305786e-7
1.2076005582484803e-7
4.926553564719419e-9
1.0235320471515224e-7
7.743180819663149e-8
6.750717680599462e-8
6.388799934848848e-8
2.4272753026174796e-8
4.281153638333321e-8
1.3101239206386904e-7
1.7865178421327425e-7
1.4967279651163042e-7
1.1939293078207388e-7
8.706511520649937e-8
5.1072109058465226e-8
7.530372751263817e-9
5.630916513995874e-8
1.6489217975410436e-7
1.0637174364342346e-6
9.358814832626285e-7
5.94977550558525e-6
2.127914321833201e-6
1.2439075535358697e-6
7.291881161283852e-7
4.0896669932638597e-7
3.568849912126715e-7
5.257650074646486e-7
8.416816275434673e-7
1.4048363306206934e-6
5.804432092916205e-7
2.810556979528467e-7
2.486069942778711e-7
1.6189392804248859e-7
6.211110928326761e-8
4.62573634236878e-9
4.6223300660487876e-8
3.690772521238031e-8
2.930668942953742e-8
2.6566816973070824e-8
1.2537180345432523e-8
1.1535681401904364e-8
3.7729868739222917e-8
8.278239511484493e-8
1.2519864994146352e-7
9.155039562699618e-8
5.946453732151528e-8
3.0735222000229534e-8
4.725671624464509e-10
4.0248314950110886e-8
7.144396830493649e-7
1.1191205979376848e-6
3.004273799342298e-6
2.062208296513423e-6
1.408786620516777e-6
9.732970802970935e-7
6.078162071438654e-7
3.469672042389938e-7
1.7317544312844424e-7
5.424388078833801e-8
3.689544504583822e-9
1.814291414270208e-7
3.427074504115086e-7
3.277942693015537e-7
1.4539813970159428e-7
3.0291876963548474e-8
8.880728108481833e-8
8.541613745311216e-8
7.032842827591628e-8
6.72917689149283e-8
3.838402442644802e-8
2.8451757773267638e-8
1.0809450022657736e-7
2.0644171150906728e-7
1.8781835624237598e-7
1.493372192677993e-7
1.094527866517468e-7
6.799238399976092e-8
2.4042454195263134e-8
2.892997638118731e-8
1.0035840485412066e-6
1.7069487388140765e-6
3.860661104789242e-6
2.453143313460158e-6
1.63013594565649e-6
1.111847321523436e-6
6.74090373451493e-7
3.8269428098576557e-7
2.6749690911176165e-7
4.5516549672860873e-7
7.741530152034062e-7
7.348814769585762e-7
2.7862064904221984e-7
1.834529062854493e-7
2.1881112199776834e-7
1.3453556844339128e-7
4.9610999318414465e-8
3.6747694619501335e-10
5.0734248864523154e-8
3.517997557948406e-8
2.8398899522294325e-8
2.4924024336314633e-8
5.802550488712106e-9
1.797909641264648e-8
4.4646140841233346e-8
9.062634992118618e-8
1.5792983127944158e-7
1.273083712468383e-7
7.461252272221517e-8
3.117218794002495e-8
9.57636633148956e-9
8.392519937179524e-7
1.9514736451960855e-6
1.7964857135826835e-6
2.0876025652747944e-6
1.718730507146496e-6
1.4060346594033635e-6
1.0543108891290658e-6
7.188818149444296e-7
4.600948028860884e-7
2.748533978204272e-7
1.536287062022025e-7
4.1841361790777494e-7
5.267405450382986e-7
2.913984196556044e-7
9.684679918301845e-8
2.6205028332733412e-8
1.5599474485675597e-7
1.1449158490066717e-7
1.0716551558676848e-7
9.713260723764972e-8
5.856961517638832e-9
1.1702995890850114e-7
2.4924045356807766e-7
2.5178789416938816e-7
2.205221835168839e-7
1.8237722284937044e-7
1.3362278232063049e-7
7.709989468198448e-8
1.3848617696734706e-8
6.40926526349237e-8
1.7132965052854325e-7
1.8985743818057573e-6
1.3371426736561968e-6
0.000010189906186537103
3.769186712414125e-6
2.1307806631514925e-6
1.1696528630312147e-6
5.386085656998652e-7
1.8083891371441556e-7
9.33803584259073e-8
6.678431055908503e-7
1.0924829697522886e-6
3.8716802034909336e-7
2.060876914298808e-7
2.60475092742593e-7
2.1602079961166095e-7
9.490680797202377e-8
2.568013143079949e-8
4.839689053430619e-8
5.41587077335611e-8
4.0119706449282035e-8
3.5904005228102644e-8
2.2698321728690926e-8
1.1333355660425008e-8
4.51054606467428e-8
9.792628949047038e-8
1.850364940297453e-7
1.7409890443225364e-7
1.149762119170159e-7
6.11671744389144e-8
9.065012278342889e-9
4.9291284290261574e-8
1.1095416487280329e-6
1.8171201484209235e-6
3.4619589366024524e-6
2.900385368111052e-6
2.1251956454827675e-6
1.5806216214052055e-6
1.0699197891608986e-6
6.652869326953513e-7
3.8632459945287314e-7
1.9904936681509658e-7
1.0299011455499076e-7
3.6160126085705e-7
5.259009600565931e-7
3.1769221168068717e-7
1.0858715781905373e-7
9.283502419511962e-9
1.5031242974854506e-7
1.1974604620341406e-7
1.0792882688875552e-7
1.0279656160838782e-7
1.4483219023936284e-8
1.1227329024502488e-7
2.515519603200256e-7
2.983206287930386e-7
2.737623643157388e-7
2.3534497146716347e-7
1.7978824527201074e-7
1.1369236969870578e-7
4.681941382532697e-8
2.1688344970411243e-8
1.8812427448001104e-6
2.8227842520900277e-6
6.52908021380955e-6
4.713605982282456e-6
3.1026033810292295e-6
2.1151563007357595e-6
1.2228569666440059e-6
5.238531771219895e-7
3.29150789918389e-8
1.109722371958033e-7
2.6698955947566106e-7
6.310104143307668e-7
1.9203433021513273e-7
9.236780463727444e-8
1.6492799711657942e-7
1.576944077376472e-7
6.891500070416541e-8
1.975900022537637e-8
3.83082669035395e-8
4.7216410472824e-8
3.4583362818176086e-8
3.084261779185361e-8
1.4024790838288584e-8
1.9055221506613194e-8
4.9834413472740567e-8
9.70321460171831e-8
1.7592694863918348e-7
2.292445683512638e-7
1.5750782162815749e-7
7.528255552315268e-8
8.127277343959491e-9
1.3197082225709496e-6
2.7110491468961856e-6
1.6635096773549984e-6
2.611731797592694e-6
2.4023291472505865e-6
2.1746509729878566e-6
1.8586260247889394e-6
1.4381453342037088e-6
1.010109519399842e-6
6.360648278043849e-7
3.3426745812463865e-7
5.990384719734434e-7
4.436454013375855e-7
1.7389647841000177e-7
5.653527078053179e-8
4.987125853731302e-8
2.0777783761474548e-7
1.5296084454480424e-7
1.44777853227481e-7
3.215888650528573e-8
1.8889484048006188e-7
3.46647948000579e-7
3.628218241493416e-7
3.5466224340239265e-7
3.4950767222051246e-7
3.251807845423085e-7
2.5842292419367114e-7
1.645648696089052e-7
7.008585681605705e-8
2.084777903854899e-8
1.1755390082820913e-7
4.143372122511114e-6
2.145873780695644e-6
0.00001258885160095674
7.755954786163665e-6
4.687812978847655e-6
2.8518507884340552e-6
1.1053661258355413e-6
5.519311647588488e-7
1.8160932341201026e-6
1.6645845207819665e-6
5.011826464970947e-7
2.758549816624751e-8
2.405410976971272e-8
7.185268764192083e-8
1.6763079863527234e-7
1.1725985954738873e-7
4.662713964074755e-8
2.98509418250809e-9
7.841105913555616e-8
4.6749430645798064e-8
3.923398722464318e-8
3.179443616640907e-8
6.9710724369279506e-9
4.784091944484456e-8
9.695326032201109e-8
1.7829466215030437e-7
2.7450313132777767e-7
2.5310902707374437e-7
1.5582226335739772e-7
6.011119962389299e-8
1.6879029122319837e-8
1.77713561781621e-6
2.528893875759616e-6
2.764974534807184e-6
3.5905911636275483e-6
3.1149134688791073e-6
2.725223561481429e-6
2.259435931658839e-6
1.667448427065808e-6
1.0575832261314476e-6
5.21938112057105e-7
1.360587810451959e-7
3.5079604985892064e-7
2.3238447837851693e-7
8.169253870460704e-8
2.8278849125379123e-8
6.8583244160897375e-9
2.5805703799059454e-8
1.2546626441129162e-7
2.5996683050088405e-7
8.061791735245077e-8
1.0117220241903276e-7
8.76661058770591e-7
6.886178069506273e-7
5.173739606820658e-7
4.0898325095422834e-7
4.04663161210458e-7
4.1323546493506553e-7
4.000462225837384e-7
3.4021090303100066e-7
2.4489397432423366e-7
2.816417310404357e-6
3.1979259471666555e-6
4.023880920956877e-6
6.4458620031129805e-6
7.487358069471151e-6
8.583457642877115e-6
0.000012793477701222144
3.2736629205538864e-7
2.3388568447473455e-6
3.500426645004746e-6
4.379627723610551e-6
1.7137460587495932e-6
4.082149472355586e-7
3.0911993419287176e-7
7.330896512551626e-7
3.12268314612663e-7
4.6828369879313357e-7
7.566651436538817e-8
4.959180406438759e-8
4.697374756655695e-9
4.869742104020182e-9
1.0173143349671841e-9
2.581421350091414e-10
2.905154037490453e-10
1.028769340521824e-11
2.816585345211231e-12
2.6044312150502777e-12
1.4548010143436575e-12
3.991195811833673e-12
5.219013299734282e-12
6.373310061630471e-12
5.5285287344172364e-14
4.1966356260750343e-13
6.003293508664981e-13
7.411923344092678e-13
8.702793096189494e-13
1.0018228504243993e-12
1.1441789039436392e-12
1.3023298011071258e-12
1.479474825356058e-12
1.6778629025436423e-12
1.8990360559370546e-12
5.615329531708773e-13
4.656108590931873e-12
8.828638887184537e-12
1.0096693966766475e-11
1.0653295034203342e-11
1.2083533010172508e-11
1.5119090335477664e-11
2.0499665071902495e-11
2.95416177029545e-11
4.4836574039898395e-11
7.175296402969935e-11
1.2234100584019787e-10
2.2709489132496344e-10
4.782145353139707e-10
1.2479981432959514e-9
5.207806580977769e-9
1.9233092264939062e-8
2.4138396176569055e-8
2.710571177369811e-8
1.4371927030083736e-8
1.4757229604409954e-8
1.4836031711172014e-8
1.5241756333210258e-8
1.5978035211049985e-8
1.655070994451867e-8
1.6344978155338035e-8
1.516709032295011e-8
1.3359683060715456e-8
1.1463880545633835e-8
9.893088865656984e-9
8.845886828705722e-9
1.6012866803304586e-8
1.3070372841720029e-8
7.652609877834655e-9
9.239378144351595e-11
0.
0.
0.
0.
0.
0.
0.
0.
0.
0.
0.
0.
0.
0.
0.
0.
5.429267794305994e-14
6.872993564355916e-14
8.933249366773821e-14
1.1982883287172602e-13
1.632817093967192e-13
2.2440360874231684e-13
3.1001434307147596e-13
4.298611909390676e-13
5.978232945853657e-13
8.336470233999241e-13
1.1654369790939925e-12
1.2171542191111905e-12
5.622733833637804e-13
4.600951754099079e-13
5.551597777793729e-13
7.857836897087223e-13
1.0943678464969132e-12
1.5037153235631108e-12
2.097955125618412e-12
3.00173543377965e-12
4.397699381749229e-12
6.568324439690514e-12
9.96595487473027e-12
1.5331640794243444e-11
2.390420955741392e-11
3.78008609665004e-11
6.073562410726516e-11
9.94344081143253e-11
1.6656949399071925e-10
2.872440064726353e-10
4.453064297270547e-9
1.2537143352654554e-8
1.806110587588801e-8
7.045204808192282e-9
1.055959665537435e-8
2.6444104543279602e-8
4.037191587079625e-8
5.317697638939785e-8
6.495863796983941e-8
7.520014102697415e-8
8.310929168317275e-8
8.798922550302107e-8
4.6071040921909544e-8
2.3716176433631425e-8
1.1980706737964208e-8
1.9991240085012737e-8
1.961304855801323e-8
1.934582604700003e-8
4.1502686507449146e-9
2.3774616928838337e-8
5.0970781535943435e-8
4.627872590029258e-8
4.005802053951415e-8
3.409910350907894e-8
2.712995977831069e-8
1.757042884261007e-8
1.6131604613519393e-9
5.390381202245789e-8
4.2106327461672285e-8
3.52832181492282e-8
3.2374553703616085e-8
1.4708686836834135e-7
2.5838029691007335e-7
4.908388720130797e-7
1.5660452000180884e-7
8.607004616491378e-8
4.000895696789819e-8
8.872590255540076e-9
1.9930824542066012e-8
8.123883468257549e-8
1.4232269454529164e-6
2.0017103576905736e-7
2.5200666029444805e-8
1.1726349820593434e-9
1.1252855412118249e-8
3.690767203829471e-8
3.466461963405413e-8
2.0242338714376032e-8
6.387540717608337e-9
1.053110955812169e-8
7.053831415252916e-9
5.79460427484912e-9
4.780402647202308e-9
3.108547408700368e-10
4.37370671758437e-9
9.892910750798372e-9
1.9298833855753108e-8
3.4658896861188985e-8
3.108998800778831e-8
1.6319026812774862e-8
6.221390968436392e-9
2.4662253505889938e-9
1.1580603243101037e-7
4.270152805404493e-7
2.8358049194127002e-8
7.744872420123458e-8
3.4122312083468747e-9
8.259096031998107e-8
5.632790446351469e-8
3.1620444152957756e-8
1.4234553777608034e-8
2.0843056887283135e-9
6.8930465724230094e-9
9.161878165192672e-10
2.1561101554476026e-9
4.616901423905539e-10
8.663018164235527e-10
4.720702058573493e-9
1.0395901944471089e-8
9.96732279650224e-9
8.706670008542715e-9
8.176176716498678e-9
3.812236729285952e-9
2.6454408341400027e-9
1.063026144300392e-8
1.1955003633794604e-8
1.0215885166345224e-8
8.302865553492465e-9
6.159395595280239e-9
3.7647072842889304e-9
9.709974098155723e-10
2.7745838346181904e-9
8.886229566995202e-9
2.23745357941682e-7
1.0649692229824481e-7
2.577858046509322e-6
6.681781631116144e-7
3.4818628901688426e-7
1.8183964067967942e-7
8.210787148765935e-8
1.7752549133910882e-8
4.05587364108e-8
1.1952736763090878e-7
2.276810480306957e-7
1.2924693717085179e-8
2.8719531877685754e-8
8.1812325530659e-8
9.004781414944906e-8
5.897946601233621e-8
1.8504548832101676e-8
2.5719392831802007e-8
1.9794657716957813e-8
1.589170396255232e-8
1.4299050913830016e-8
6.2115941389470804e-9
7.1505787451202245e-9
2.199738629210859e-8
4.808275492216809e-8
7.75631274588609e-8
5.4079157766668305e-8
3.3692280039443444e-8
1.719680045225893e-8
1.0678280019300707e-9
2.453111426607919e-7
7.397426998366408e-7
2.9880305307910415e-7
4.371573029878425e-7
3.568741810826317e-7
3.045364432595091e-7
1.5402477510375326e-7
3.5324228902886934e-9
4.2679910818174785e-9
2.114747041134896e-8
5.26813049078078e-8
8.229356600812459e-8
4.182703532481956e-8
3.4409016906224436e-8
3.25476776403601e-8
1.5368899200831017e-8
1.828461391367196e-9
1.7836238099868342e-8
1.666582335932626e-8
1.3314783680736655e-8
1.2124516267887671e-8
6.75000880709828e-9
3.3960014500387194e-9
1.4351567669901498e-8
3.2844687124994194e-8
4.338235114678258e-8
3.156311740625622e-8
2.1146818297592356e-8
1.1900455521400526e-8
2.4377717668351075e-9
9.871502337423433e-9
2.965960086204191e-7
4.0775228726021765e-7
1.5843660047519886e-6
9.772799983647688e-7
6.465880443756525e-7
4.3425485687933794e-7
2.641280343315647e-7
1.4334892301721802e-7
5.828292754474328e-8
8.31095433146628e-9
4.883515210699345e-8
5.2622251482622264e-8
1.3771966423636406e-7
1.616712295424898e-7
1.1203594316304851e-7
4.140558029182991e-8
4.208297575500156e-8
4.006445746320779e-8
3.182729213106699e-8
2.9442039514091856e-8
2.007416755668026e-8
6.5808257669931785e-9
3.77802067554428e-8
8.865120764962858e-8
9.388945907036292e-8
7.171553805392679e-8
5.180863287494345e-8
3.224645037316868e-8
9.959434543659884e-9
2.3263280133466328e-8
9.211098367830234e-8
4.651625296688868e-7
6.408356483342247e-7
1.947237278161168e-6
8.839928285836455e-7
5.824688624866046e-7
4.2519485178865854e-7
5.530802451647706e-8
8.472722577636224e-9
4.176811938168323e-8
1.044348075635872e-7
2.3487512457007415e-7
8.682599177338392e-8
6.078112433079124e-8
6.483441017624837e-8
4.0236440093100195e-8
1.3131485529112171e-8
1.0321868976099894e-8
2.3079624050293483e-8
1.8334208110394734e-8
1.555170395591128e-8
1.3723392282806726e-8
3.756242030936655e-9
8.567192238567804e-9
2.4629576315839468e-8
5.065577152175704e-8
4.5476103599066004e-8
3.249454085841066e-8
2.115161520542255e-8
1.0272116488194993e-8
2.2636802634134312e-9
2.1347261630940082e-8
3.6692638617066526e-7
4.1070802108589525e-7
2.200763462190208e-6
1.1664520904058635e-6
7.32828908089083e-7
4.6713884584378556e-7
2.6902595404149425e-7
1.3633984229148585e-7
4.418500796792216e-8
2.8554230177628933e-8
6.590359065032225e-8
4.5793441290468056e-8
1.413998048760125e-7
1.821051262401686e-7
1.320914612542913e-7
5.0701132861406806e-8
3.444975274121337e-8
4.535178414624126e-8
3.511691627000187e-8
3.198092661441387e-8
2.4173244077211036e-8
3.4072401103790615e-9
3.5008068476361476e-8
8.548604625777367e-8
1.1303785444130955e-7
8.605744559552234e-8
6.164867850674206e-8
3.8836898866856985e-8
1.4771253629152586e-8
1.7111267678620383e-8
4.538980064886237e-7
9.275343623250223e-7
1.3642786567912864e-6
9.890595504835372e-7
7.029424325405373e-7
5.411550861144969e-7
4.3780471213841785e-7
2.633749530980186e-7
9.204694008580003e-8
1.329262930322946e-7
2.384433337718132e-7
4.715995706452518e-7
2.3382067958499172e-7
2.2014469148940702e-7
1.509896452889075e-7
6.649528941307281e-8
1.8445860045380455e-8
1.4626909617302228e-8
2.5434143529823106e-8
1.8939264817018252e-8
1.623795867783311e-8
1.3017041969085753e-8
4.129539561777771e-10
1.2291647186330414e-8
2.9536463839280332e-8
6.030695760704366e-8
7.102644159484019e-8
4.6654084095593494e-8
2.694891241698317e-8
1.006805476987756e-8
7.858818629114808e-9
4.1610845748130074e-7
9.106862006001605e-7
1.3764840883535617e-6
1.2428671216510264e-6
9.358007808664103e-7
7.045290576609438e-7
4.810212818027694e-7
2.980416806058516e-7
1.661130524842295e-7
7.005255666881871e-8
8.079897773812233e-9
1.5082033707366524e-7
2.5321772867010736e-7
2.3416185762784746e-7
1.185408255628725e-7
1.4338368597265074e-8
7.809384134201211e-8
5.9580447922996267e-8
5.097188720915498e-8
4.8101327696792275e-8
2.1399578973833122e-8
2.7153124303545508e-8
9.075206784570967e-8
1.4115407302839953e-7
1.1701470018309611e-7
9.232743290295493e-8
6.730167695762873e-8
3.970607336323991e-8
4.949997215213406e-9
5.122364741824006e-8
1.6004708185992546e-7
7.674851298577063e-7
7.418425287383994e-7
4.091566376862668e-6
1.479242334082592e-6
8.954173669762014e-7
5.784628362106454e-7
4.577937056301397e-7
1.5673543998482788e-7
1.4720981731109215e-7
3.2353909598783375e-7
1.1562205521378252e-6
3.448454040089318e-7
2.900530552746198e-7
2.172504592696165e-7
1.1771119780961971e-7
4.1339607716320195e-8
2.6511146474567983e-9
3.3829723362669194e-8
2.7167824993309488e-8
2.1989013767456803e-8
1.9884395658722235e-8
8.435217352054615e-9
9.146943073617969e-9
2.9071736219327703e-8
6.38463053684222e-8
8.467753508164903e-8
6.040110298191401e-8
3.911115667226061e-8
2.0045639919748294e-8
3.025948519690771e-10
2.87124986918096e-8
5.222285072298606e-7
7.836991472279017e-7
2.472715536485397e-6
1.5830580793610016e-6
1.0564755170227333e-6
7.128969166692531e-7
4.345674040311752e-7
2.3987878354941456e-7
1.0855767216454882e-7
1.4147219649588859e-8
3.022697319649144e-8
1.112375909111877e-7
2.392476337421362e-7
2.6331264487316847e-7
1.4714496603585307e-7
3.903139933629141e-8
6.446987157168743e-8
6.463477444659102e-8
5.1982097440842304e-8
4.882371005508147e-8
3.1668982643614105e-8
1.3975072115178175e-8
6.75761053669076e-8
1.488824750299768e-7
1.4543139532504114e-7
1.1298711281213373e-7
8.204079599694265e-8
5.105304324487369e-8
1.736913093311893e-8
2.680379263667139e-8
6.991482704147165e-7
1.251522874317647e-6
2.563359202057422e-6
1.635496179947036e-6
1.1071902963423742e-6
7.793053534258581e-7
5.087217484822308e-7
3.643884674868028e-7
5.060111230021787e-7
5.760777216813616e-7
8.905082190933971e-7
9.162878432466753e-7
3.6088788303328415e-7
2.0762518281804656e-7
1.9499336758707672e-7
1.0887431926996145e-7
3.6860411496240224e-8
8.347696611926833e-9
3.7549814125236616e-8
2.6919686960446088e-8
2.2304151750046223e-8
1.9040716588114808e-8
2.958911620838977e-9
1.4851392625913886e-8
3.645376669593621e-8
7.471139743283078e-8
1.1774589215625716e-7
8.211999287894721e-8
4.7521187671314224e-8
1.908594997849164e-8
9.145218314078636e-9
6.058833009731425e-7
1.4264261122976117e-6
1.5692578382529822e-6
1.6432031410295261e-6
1.3030473884798954e-6
1.0275849945052354e-6
7.376633177786946e-7
4.817168324157065e-7
2.925380215400417e-7
1.581862016100054e-7
7.245169734432303e-8
2.719754454321078e-7
3.928916064735236e-7
2.8914275190516866e-7
1.1236132987901236e-7
8.152691058007454e-9
1.1606005208512361e-7
8.64669077583468e-8
7.73257263251193e-8
7.250378537358449e-8
2.052406636731879e-8
5.962148966042873e-8
1.643436964661889e-7
1.9205796386913168e-7
1.6222372274350134e-7
1.306312828438606e-7
9.522274118276718e-8
5.495972805968587e-8
6.226255726514956e-9
6.377226074920109e-8
1.7690900007545614e-7
1.2357261902182497e-6
9.880046020955617e-7
7.053090784862758e-6
2.4412518542590005e-6
1.4012577663275232e-6
7.947433488049565e-7
4.1516399764937253e-7
2.7695059131160534e-7
7.521783520009509e-7
1.31877247487226e-6
1.2555259167551416e-6
5.291794025645421e-7
2.589614740248485e-7
2.5302723699494323e-7
1.7932989758322742e-7
7.237088980387577e-8
1.1257440685034457e-8
4.772967928442753e-8
4.0389762373329345e-8
3.141682596933731e-8
2.8386844817958212e-8
1.5042272516568652e-8
1.0792641209544403e-8
3.7790170693937265e-8
8.313613615844823e-8
1.420426341278383e-7
1.0832133029096545e-7
7.019662190425294e-8
3.663361468437968e-8
2.2971951564879663e-9
4.1946605193636445e-8
7.855693326853579e-7
1.2774392207232427e-6
3.04932978022154e-6
2.219768578706114e-6
1.548895776846812e-6
1.0928183850478902e-6
6.979894556765963e-7
4.093374827219178e-7
2.167059155764015e-7
8.704936820339835e-8
2.9695192078942065e-8
2.2506237299405715e-7
3.944931624404611e-7
3.3889320213377774e-7
1.3624432236226436e-7
2.3069732237165845e-8
1.0586137756284254e-7
9.41857171238529e-8
7.939500092451505e-8
7.662396244653395e-8
3.767224564691338e-8
4.164292863672174e-8
1.3743922827036002e-7
2.2904712215997474e-7
2.0354945851624748e-7
1.6430458061443352e-7
1.2122421280403936e-7
7.518759314070439e-8
2.6580211227439376e-8
3.041886710692821e-8
1.163741861616561e-6
1.907488230738002e-6
4.548434877193912e-6
2.868173229326958e-6
1.8853337778393762e-6
1.2701789120687747e-6
7.516619614313293e-7
3.991602148688252e-7
2.2686954186986392e-7
3.4012485912200033e-7
6.663961965487159e-7
7.244222715489141e-7
2.6218674114708344e-7
1.6505548593962787e-7
2.190047736372035e-7
1.462084515960623e-7
5.634853659515356e-8
6.644202181300799e-9
5.3023527028318214e-8
3.784649136504411e-8
2.983140387885447e-8
2.6438024187561678e-8
8.044078055545538e-9
1.745705348079598e-8
4.441657968081751e-8
8.973529450958882e-8
1.6275889262605453e-7
1.512074433824578e-7
8.935081729583625e-8
3.820389386851779e-8
7.792372235723286e-9
9.304883059699487e-7
2.1483635123340074e-6
1.768483494949896e-6
2.1953621601000225e-6
1.8542406374584476e-6
1.5522226422670046e-6
1.1966156096637199e-6
8.387957204373584e-7
5.528803356362448e-7
3.446705255294933e-7
2.0306798523383692e-7
4.87709293863882e-7
5.566176185223207e-7
2.7081808348364837e-7
8.614065892032998e-8
3.8377065645968896e-8
1.6882845722934928e-7
1.2541074733251508e-7
1.208519562942679e-7
1.0324487841870414e-7
1.506303837521411e-8
1.6024727766004292e-7
2.811658836002932e-7
2.7343403946691216e-7
2.4485960133727107e-7
2.0598128728875595e-7
1.5176753750277597e-7
8.789374714001326e-8
1.8505486078792654e-8
6.240142127337253e-8
1.6779470852709336e-7
2.265107359761057e-6
1.4864197323031203e-6
0.000011409847452135273
4.437880822211466e-6
2.5031386275419857e-6
1.3659967564948252e-6
5.991486802381433e-7
1.2950319643506179e-7
1.0129188339626342e-7
3.936994151050124e-7
1.042920220826458e-6
3.4849564031222385e-7
1.7442840112021923e-7
2.3939372679793356e-7
2.2691548437253594e-7
1.0607137076043692e-7
3.3326465360682745e-8
3.656093445800929e-8
5.904635821466301e-8
4.2202983340805296e-8
3.7224882676281646e-8
2.592390890021073e-8
9.45706364862775e-9
4.421468525828051e-8
9.562851025022068e-8
1.8529701484816076e-7
2.0740233962749718e-7
1.3931103221860439e-7
7.478454467710067e-8
1.4502643392423144e-8
4.811917478871803e-8
1.2328970638243317e-6
2.0158129982066745e-6
3.4055100673515666e-6
3.0834501730855327e-6
2.3280701466277595e-6
1.7846781691314662e-6
1.2506387744657542e-6
8.038187822019465e-7
4.858374756987379e-7
2.6787744070134685e-7
1.4133228018580906e-7
4.120509010279173e-7
5.230417252164145e-7
2.7110449049907104e-7
9.21080706108823e-8
2.4093981510328427e-9
1.7073454431165605e-7
1.2695483985322421e-7
1.1793479149727261e-7
1.0333006475932313e-7
2.4534667593335744e-8
1.72105738410325e-7
3.0058674623747577e-7
3.1768235036247475e-7
3.0016178422736023e-7
2.684698850368985e-7
2.11207894709323e-7
1.3686202951604198e-7
6.180002922561389e-8
1.1608800461672574e-8
2.2900346077739738e-6
3.264009809461087e-6
7.095292307428681e-6
5.710666438643371e-6
3.8051138013804213e-6
2.655106236431289e-6
1.542248154688216e-6
5.566565120621563e-7
2.3596988985159833e-7
5.360163224014336e-7
7.742798107631085e-8
4.3125310489428085e-7
1.4594793143823374e-7
5.1536935879512084e-8
1.0127414492188235e-7
1.4386455807226717e-7
7.369359841812726e-8
2.4898242104149517e-8
1.7043170913053412e-8
5.0365855203746456e-8
3.430494333194203e-8
3.019980663136401e-8
1.6563018119243607e-8
1.7607171903470198e-8
4.7712732535291615e-8
9.093450244409366e-8
1.633118073006763e-7
2.3933338643807465e-7
1.9506003068555758e-7
1.0122961185132475e-7
2.3601737624444425e-8
1.4470769019679374e-6
2.7216170752970347e-6
1.4139122915937001e-6
2.567854524452107e-6
2.4933047080624903e-6
2.355881006334352e-6
2.1304836388277934e-6
1.7497698069393234e-6
1.2702090410135009e-6
7.854678700074015e-7
3.73884470467459e-7
5.373373398408918e-7
3.0587781432644517e-7
1.12824076540307e-7
3.858186389788053e-8
4.268225363964671e-8
2.89263582908415e-7
2.237941409383809e-7
1.546800971366208e-7
8.956769596088302e-8
3.410750099108239e-7
4.265736742696654e-7
3.8606573712348524e-7
3.7861079870816063e-7
3.887156000741612e-7
3.8732383909249267e-7
3.380179174691657e-7
2.4114916905968127e-7
1.3429651512286614e-7
3.469412096828853e-8
6.24492156860506e-8
5.310858863976983e-6
2.334342461998492e-6
0.000011184682531764151
9.626766422770743e-6
6.420386222003966e-6
4.71603470317829e-6
1.6932758186328449e-6
1.6444264805910105e-6
2.6769967602154344e-6
3.0291351534854603e-6
1.6739630302261838e-6
3.4798238886743316e-7
6.174634003823449e-8
2.9205754545377408e-8
6.365234085894564e-8
8.928586070624215e-8
4.468919514335622e-8
1.3538993711916737e-8
3.1664506730061946e-8
4.407064775960654e-8
3.3478207467111235e-8
2.7630693135829088e-8
8.166047101629409e-9
4.678046153079495e-8
8.831301783671716e-8
1.5290559503428807e-7
2.39153736240406e-7
2.7944341414741435e-7
2.170881140429422e-7
1.1394935390552595e-7
2.7828522867953364e-8
1.844416298574666e-6
2.257017439598916e-6
1.8991966681636967e-6
3.1658607486531665e-6
3.10674099273872e-6
2.9685559683900762e-6
2.762441146778426e-6
2.310594587796315e-6
1.537466068157857e-6
6.852161899481301e-7
1.032286510613531e-7
4.964512367765913e-7
5.079114195046368e-7
1.0156748593378508e-7
5.277619518321325e-9
3.84628431655071e-9
7.125018367527719e-9
8.550254668855957e-9
4.159802865560054e-9
1.4035478230882755e-9
3.8523055134956685e-9
2.52984966910052e-9
4.784881150632847e-10
2.779807858683319e-10
5.40003266014775e-11
6.617936591799534e-13
8.569515173306571e-13
4.261207506024433e-13
1.7592938842776356e-12
2.044584829058265e-12
7.513006433519371e-13
1.1874711160917689e-12
1.5249511641444255e-12
1.892304724060549e-12
2.304013208896202e-12
2.7781496970617164e-12
3.3376194195263045e-12
4.0089843169875774e-12
4.823222466618269e-12
5.817847534329092e-12
7.039863051261212e-12
8.5495418953417e-12
1.3629858549470567e-11
1.1652878099520347e-11
6.786231378793513e-12
5.524436949275937e-12
7.807101438978472e-12
1.2259074942767198e-11
1.887040063313342e-11
2.869331334267557e-11
4.386340658835012e-11
6.831470670846205e-11
1.0958934121112054e-10
1.8318369687257687e-10
3.239241368714928e-10
6.199853834534588e-10
1.3354574968227423e-9
3.4907015401727676e-9
1.2855254894489912e-8
4.1161555652108804e-8
6.356595355659715e-8
3.196865185480329e-8
2.2094863126047145e-8
1.6303612650369622e-8
1.243820431293968e-8
9.9200701922299e-9
8.422331988727743e-9
7.736532295723175e-9
7.797639747776252e-9
8.750590081888374e-9
1.104641411783074e-8
1.4653786082876398e-8
1.1767433463164178e-8
2.2379836457692268e-8
1.0302931780934797e-8
6.969930874931027e-9
4.2470170593573974e-11
1.734556472897616e-13
0.
0.
0.
0.
0.
0.
0.
0.
0.
0.
0.
0.
0.
0.
2.641859089416774e-14
3.3483943132377085e-14
4.3574004088844787e-14
5.853508739166837e-14
7.987431463944386e-14
1.0992245957642143e-13
1.5206709729022015e-13
2.1116811832619966e-13
2.9417218451834766e-13
4.11005771758078e-13
5.758677168905497e-13
5.828465485595653e-13
2.625477947837092e-13
2.1617937344545324e-13
2.6559861146519257e-13
3.765517636201649e-13
5.205756630550935e-13
7.110069861130575e-13
9.885640623956483e-13
1.4114993314189412e-12
2.0642614683666702e-12
3.0767900011438275e-12
4.656081960393048e-12
7.13906458653175e-12
1.1084487778417442e-11
1.7437907329446425e-11
2.7838005051761663e-11
4.520790271359737e-11
7.495156295152779e-11
1.2751862767947198e-10
2.2431089623930586e-10
3.812212329101444e-9
1.1152213659686014e-8
1.4460847711077809e-8
2.4771380230538684e-9
1.2613308118305822e-8
2.5264321677439028e-8
3.625927106179722e-8
4.631523694270403e-8
5.530069724474642e-8
6.258982038974645e-8
6.746882719942946e-8
3.6040083762668175e-8
2.0277882851722072e-8
1.1870565679156433e-9
1.268314153600617e-8
1.3708481929881768e-8
1.3835763486432156e-8
1.9339028577713633e-9
2.0628105296986303e-8
3.36510322957158e-8
3.019734661747393e-8
2.6852914803040403e-8
2.354271193329208e-8
1.9363053414925614e-8
1.264409796500039e-8
7.294224339248914e-9
2.8204767200976376e-8
2.3037367400007502e-8
2.0787629853709676e-8
1.984226634445583e-8
6.27509247184757e-8
1.7229738471499744e-7
1.2167946612897322e-6
2.849828922422884e-7
1.327969162980049e-7
5.485544027994885e-8
9.117019456314628e-9
3.230176425033261e-8
1.312276192906837e-7
1.3699810939178031e-6
2.4405497081906407e-7
1.960674869532974e-7
6.443757455182504e-8
5.060634827949293e-8
1.5572270916573706e-8
1.3869410841206833e-8
4.637417040295947e-8
3.808951231388906e-8
1.5658508489498504e-8
3.5583321938946133e-9
9.818089071301408e-9
6.831745964606651e-9
5.728339167908755e-9
2.858049366115415e-9
2.2961535634477826e-9
6.304096866227366e-9
1.1319214132551002e-8
1.8027098090126484e-8
2.587913208591871e-8
3.297669982006642e-8
2.1638606306972343e-8
2.406045615277876e-7
5.202044890933378e-7
1.226399959813816e-7
1.730421995951314e-7
2.623239065031867e-7
2.9838303752055385e-7
3.181187540097247e-7
3.2291948046457423e-7
3.1449089190198104e-7
3.0648041870775046e-7
3.130175294032505e-7
2.285186532907499e-7
1.160503856725656e-7
3.970282099661319e-8
4.003154205910388e-8
6.900753564640888e-8
5.030834257270729e-8
4.6773801226228596e-8
4.479769214091014e-8
1.3277378886457457e-8
3.6241428635898965e-8
6.552104226501513e-8
6.138385728165029e-8
5.5487033149611224e-8
4.853444120568201e-8
3.892623367862025e-8
2.449183236750232e-8
2.180501068048912e-9
6.885593172484335e-8
1.0402798156137635e-7
8.263062503521763e-8
7.851423030337296e-7
3.799399686652335e-7
7.250387857489447e-6
1.3363906380474857e-6
5.903888303587119e-7
2.465935187895695e-7
7.508996376621295e-8
3.9471708283000084e-8
1.9583151201813143e-7
6.775972126834048e-7
1.103602761939559e-6
3.042658330537179e-8
3.607758991349931e-8
9.190255148341291e-8
1.6051159818785033e-7
1.1800758186011177e-7
4.109894567558318e-8
9.822057734806156e-9
3.6203940694691986e-8
2.6476798727498908e-8
2.280608233607369e-8
1.7241179326674015e-8
2.297982863524334e-9
2.1031359580933494e-8
4.6535656584014146e-8
9.168291495181632e-8
1.3716710520897873e-7
8.698754997676239e-8
4.591711869375619e-8
1.608410921888103e-8
1.0296513374656442e-8
5.446162154409966e-7
1.6363326930627256e-6
9.63508532829809e-7
1.2818118732065426e-6
1.054143492690877e-6
8.743878634748522e-7
6.720254595348727e-7
4.816877034937432e-7
3.7107267809871637e-7
4.071236413665913e-7
5.816596080264348e-7
3.696778141054554e-7
3.240455582939614e-7
1.830895419912562e-7
6.748677971618954e-8
1.4708498336064765e-8
8.132224237255558e-8
5.8767297628790996e-8
5.018346996326919e-8
4.765985722876456e-8
2.1210475104704534e-8
2.539257927163914e-8
8.441853362533951e-8
1.1840172991572745e-7
1.0101020210706709e-7
8.276750655604728e-8
6.279104767187375e-8
3.814066110077165e-8
2.7430258810494486e-9
6.130812800259842e-8
8.112315810586442e-7
6.804623426862093e-7
4.782112834279774e-6
2.150635238194254e-6
1.282666201473182e-6
7.674297187750775e-7
4.112587478139785e-7
1.878179650209842e-7
3.4991361416604564e-8
8.088573134141263e-8
9.494226056685546e-8
7.772882979746354e-8
7.933871882967972e-8
1.1638585247117506e-7
2.338250863561797e-7
1.7096840038720162e-7
5.687887135229611e-8
4.367954733832229e-9
5.5852646629239426e-8
4.258679184120894e-8
3.5659469638768075e-8
3.087450276634755e-8
2.5003777238006647e-9
2.9045719776394357e-8
6.703674478641978e-8
1.3235418612322258e-7
2.111872044135754e-7
1.5785702370561782e-7
9.036288968755844e-8
4.111886354234886e-8
2.68879986947803e-9
8.79119686461451e-7
2.6614732930428775e-6
1.35926993975811e-6
2.1248186316752567e-6
1.8150779638621665e-6
1.54236537109784e-6
1.2084179751314138e-6
8.411992734783104e-7
5.411469432132368e-7
3.5279203613555645e-7
3.0102026997402124e-7
4.161694506138721e-7
4.305815567735102e-7
2.3672610115353374e-7
8.858056391714321e-8
1.2238478690144503e-8
1.3472246110724108e-7
8.840211779109279e-8
7.645032497353385e-8
7.30928787365982e-8
2.8277952106877957e-8
4.9840943224368845e-8
1.4591279495312532e-7
1.925396045454856e-7
1.6844217212663093e-7
1.4177647213404098e-7
1.0957356773914677e-7
6.568769643506687e-8
1.548733600585156e-9
9.723186455834044e-8
2.0333217767375266e-7
1.6027530629862232e-6
6.154311569203848e-7
0.000010165062274496302
3.535011239687259e-6
1.936748694988981e-6
1.0472822037481953e-6
4.994976654040012e-7
1.7355405255896419e-7
6.408913476768235e-8
2.4133605217259836e-7
1.280356980523226e-7
9.766085570365275e-8
2.21920802865946e-7
3.656757159168626e-7
2.2268065674892263e-7
7.235641551414826e-8
5.8685614220249174e-9
9.182880295509014e-8
7.276116118410408e-8
6.291972565592558e-8
5.660392127043347e-8
4.231925705425908e-9
6.086819668703467e-8
1.4303287889068158e-7
2.633943431887074e-7
2.7737819533357246e-7
2.1128429691590339e-7
1.3890961057230698e-7
7.436861795731142e-8
1.93990307233133e-8
3.2530965243273653e-8
1.526628627511308e-6
2.91626063536341e-6
4.604055873167573e-6
4.077029116558283e-6
2.8941820363107923e-6
2.1346040859557244e-6
1.3923823929583169e-6
7.639344381263526e-7
3.2462997380503517e-7
1.2282152581848498e-7
2.5641297822995505e-7
2.6627812631648005e-7
3.9353634258146666e-7
3.3067634376919926e-7
1.4744274067790812e-7
4.6373774228964913e-8
5.283702590605687e-8
1.0435051166627001e-7
7.431866719279625e-8
6.82563710307981e-8
5.4633391882972654e-8
1.0528760665391437e-8
8.37690745632095e-8
1.8407787137740527e-7
2.4650141151363207e-7
2.155621489629762e-7
1.7171895190762027e-7
1.1624911053623499e-7
4.833911725070836e-8
3.179978329308793e-8
1.546345712819479e-6
2.0177503237478186e-6
4.987890911317703e-6
3.871299179794897e-6
2.7122658254723203e-6
1.955038103903192e-6
1.2740629461731586e-6
7.396899910501519e-7
3.573324487795842e-7
8.686551045891835e-8
2.0005472709968565e-8
5.4044045172438076e-8
1.0458054183280102e-7
2.0282419542001646e-7
1.5362683343390563e-7
5.590368712915056e-8
1.8616795138031815e-8
5.434157434170725e-9
8.871569572215994e-8
7.653942618428682e-8
4.913715073826524e-8
3.3488184178261685e-8
1.0428267609964256e-7
1.9630054270653674e-7
2.857397531873298e-7
3.0786680494410135e-7
3.052563174057237e-7
2.817588432196495e-7
2.2162328105656943e-7
1.4336611843148368e-7
7.288686239544667e-8
2.041649960013423e-6
4.254052497173495e-6
2.6290497503644215e-6
5.169232971509113e-6
5.064154403584255e-6
4.819566290450434e-6
4.702887442155782e-6
3.670423094702405e-6
8.272779155753824e-7
7.901288361324415e-7
8.579306071713055e-7
5.7140725944537766e-8
3.060912944049418e-7
3.091371977143043e-7
1.4431229294417199e-7
5.069993262761709e-8
2.09902145794588e-8
1.1721897575939397e-7
7.93579302432858e-8
7.363193437937262e-8
4.8744016055295265e-8
4.76181403283458e-8
1.4285589776615365e-7
2.5124046742796855e-7
3.1423618980902164e-7
3.1184977215147776e-7
2.8064306818028007e-7
2.064147785053131e-7
1.0115277732746556e-7
2.348808303910863e-9
9.637150730022644e-8
2.844504573006033e-6
1.937959752490559e-6
7.2128855939586996e-6
6.1065030409995e-6
4.2430974392966816e-6
3.1277394588401588e-6
2.0753330505757415e-6
1.0837514464039123e-6
2.2213777738409777e-7
3.543635784884559e-7
4.2257254470246446e-7
4.045068308227391e-8
1.6478579823147834e-7
1.5844724792689292e-7
6.746952206501775e-8
2.765111431910213e-8
4.20656409252048e-9
2.0515391158731557e-8
1.4493767782731974e-8
6.935221454299559e-9
1.8368836727501458e-9
1.882450722571529e-9
9.097223080381119e-10
1.8429926010765973e-9
3.392844464308537e-9
1.800207729208621e-8
1.5710655650007422e-9
5.527591941031535e-10
7.43396141276355e-11
3.060008050091026e-11
6.10835693791832e-13
4.145657990293085e-13
5.735468234679338e-13
2.5145134561238763e-13
2.6649823299360532e-12
1.809886867059949e-12
1.8096178049005872e-12
1.994746820754609e-12
2.293187413686978e-12
2.6931582615357384e-12
3.1990941562724854e-12
3.8247992099693915e-12
7.011525067083649e-12
6.543496403979315e-12
3.2082099951654602e-12
1.63448704025902e-12
1.817792837832474e-12
2.6682045713310146e-12
3.91280660469326e-12
5.62309015635747e-12
8.023176405348543e-12
1.1480055423883496e-11
1.6577068113393463e-11
2.42692971594697e-11
3.618039845059376e-11
5.5189751366820827e-11
8.666344785628841e-11
1.4122834218707995e-10
2.416107540121304e-10
4.415639295482627e-10
8.87069098807095e-10
1.6630626088858554e-9
1.3879855770908885e-9
1.3781000710750762e-9
1.6364838388143012e-9
2.288156657660329e-9
3.4931078748793585e-9
4.240342406591087e-9
3.7782758290849916e-9
3.4430175903701664e-9
3.528188355413744e-9
4.096125427994228e-9
5.460398286355279e-9
1.226713979181333e-8
1.7672288309006712e-8
1.3427946839840134e-8
1.223208736863842e-8
5.686755281936984e-9
2.2851293201381646e-13
0.
0.
0.
0.
0.
0.
0.
0.
0.
0.
0.
0.
0.
0.
0.
0.
2.8335485216338588e-14
3.8636498306398144e-14
5.309539322169886e-14
7.331386221008654e-14
1.015893275473781e-13
1.412021430629753e-13
1.968352160168169e-13
2.751839476982203e-13
2.5793455690248263e-13
1.1178560069031425e-13
9.424560113045941e-14
1.2289615620232525e-13
1.758145079871869e-13
2.3962375509398595e-13
3.2371502094885454e-13
4.475169583566053e-13
6.365455519387788e-13
9.268601922434475e-13
1.3732192870167943e-12
2.0616223296225643e-12
3.129600210252434e-12
4.800394714645742e-12
7.442193958978548e-12
1.1673614873401424e-11
1.855731036135656e-11
2.9968341273098384e-11
4.93263290226221e-11
8.313082892903066e-11
1.5783367391718414e-9
4.444710481600524e-9
6.8493140988804655e-9
3.4076713501884484e-9
3.4433538766537244e-9
1.0330567870406207e-8
1.6744159991655967e-8
2.2871529679483514e-8
2.8730740461469417e-8
3.411517567371397e-8
3.868469321353044e-8
2.0233042268911325e-8
1.2077722969721259e-8
2.5695555871569405e-9
7.3841752694829735e-9
8.414541362459267e-9
5.739611577811479e-9
7.05847615217278e-9
2.367049344907741e-8
2.6377656334387487e-8
2.2743753800623462e-8
1.9704930427050342e-8
1.657409664407925e-8
1.2560241509204959e-8
4.06134208913927e-9
1.7752822507985067e-8
1.5525617230926017e-8
1.3743876574264857e-8
1.2894311179101189e-8
1.261384879496018e-8
1.2759014609235046e-8
1.931821381992992e-7
3.93454122771846e-7
1.5223889901549322e-6
3.776961282035881e-7
1.5018060255301648e-7
4.921431134935541e-8
6.966980817409178e-9
7.347812787814409e-8
4.7398725276186353e-7
3.645326927181936e-7
2.6313996319974486e-7
4.670580407793427e-8
2.630235967304896e-8
1.0803374457788822e-8
3.8868891558814215e-8
6.438426535949567e-8
4.66317708671605e-8
1.8191982286325766e-8
1.097949080187882e-8
1.2955101494521063e-8
9.529154688200727e-9
8.229312488031291e-9
3.976311437175516e-9
3.4216235500762176e-9
9.873489788375205e-9
1.9007284195411183e-8
3.352811266165433e-8
5.34262744646422e-8
4.348759018794788e-8
1.850578562523743e-8
2.604902445596224e-7
7.677377912402708e-7
6.131171729162862e-8
2.557863451717298e-7
3.1015113997920197e-7
3.223970599241958e-7
3.227365548667388e-7
3.13570074196897e-7
3.09276178203221e-7
2.693970169976818e-7
1.5700601391710279e-7
1.3321758778163007e-7
1.7008747497654098e-7
1.1259195446192489e-7
4.7311826352541165e-8
2.5152062531828e-9
3.9474373168564754e-8
3.431292082032095e-8
2.7445330350273063e-8
2.5786737224813906e-8
1.7491596650171455e-8
5.007382851409567e-9
3.169701429534589e-8
6.428810282227546e-8
5.690042885731731e-8
4.591009089358455e-8
3.503931670300352e-8
2.3090822098225502e-8
8.143887901917303e-9
1.5743653332597556e-8
6.751985504647182e-8
5.045039698999547e-7
2.0925455893019908e-7
3.973356875251296e-6
1.3673677756488388e-6
7.558201514468134e-7
4.1752519260853625e-7
2.059589988153423e-7
7.688143125186092e-8
1.9189678619206335e-8
1.0846431503012585e-7
1.4161564662984134e-7
1.5840788765359888e-8
9.88369669252075e-8
1.7837661663559075e-7
1.6135512666588088e-7
7.433120539029635e-8
1.0367989293656602e-9
4.7811234753224577e-8
3.598450480774325e-8
3.05157619603919e-8
2.700284311789031e-8
6.439373131253182e-9
2.0305272716930595e-8
5.498815592738407e-8
1.1598150347393073e-7
1.1707900581110173e-7
8.112240619614315e-8
5.1230124121541826e-8
2.475924485057448e-8
3.01131810831201e-9
4.1195942158304795e-8
5.522798952960881e-7
1.0705508798241247e-6
1.9402947236827826e-6
1.2976097801733525e-6
8.952233629820632e-7
6.544558031945146e-7
4.67036505812695e-7
4.3431815585159434e-7
2.6969014518550035e-7
2.557160979699029e-7
4.347440094513262e-7
3.439200296405772e-7
2.907174692118325e-7
1.9003353170946012e-7
8.095348949484066e-8
1.7954612363830988e-8
3.6407396333916035e-8
4.229790682263856e-8
3.244612452115562e-8
2.9373525813251205e-8
2.2998601068162688e-8
8.66330551154484e-10
2.7691737299972896e-8
6.872445835143707e-8
8.886727170046253e-8
6.988779694457928e-8
5.175812407048732e-8
3.373252827522884e-8
1.3363780870248083e-8
1.5246636240655885e-8
6.849480144315525e-8
6.383051347491807e-7
5.286301921120988e-7
4.112072418969863e-6
1.792975400880279e-6
1.0586900204564937e-6
6.28561282890848e-7
3.352742742446704e-7
1.522056179045575e-7
2.646100883876267e-8
7.166538510210427e-8
9.338818157195674e-8
5.489833173225134e-8
1.7705641630941742e-7
2.559194993750903e-7
1.8110723611940744e-7
6.425894670193625e-8
2.0782853840678864e-8
6.40980599132713e-8
4.817204765588119e-8
4.279170975091019e-8
3.575134360902305e-8
1.3858064804359437e-9
3.870111036661011e-8
9.743726542629213e-8
1.697536798148012e-7
1.3535536005803866e-7
9.591011746791814e-8
6.07466717266594e-8
2.7417063942087868e-8
9.333615323459043e-9
6.697056987798604e-7
1.4892335617405653e-6
1.92869096266413e-6
1.6149177853572413e-6
1.1750489560069007e-6
8.822116960315949e-7
6.064594532007935e-7
4.0723560330266305e-7
3.5763149360971424e-7
5.851903530165202e-7
8.130850062608706e-7
8.049891092126172e-7
3.166777887397377e-7
2.3635233325509378e-7
1.9944870808183667e-7
9.24443177519459e-8
2.6270626124387596e-8
2.8950569272396234e-8
4.3366824048730676e-8
3.148807996231136e-8
2.7719002854059902e-8
2.1079862333615384e-8
2.4949144616143224e-9
2.607730527474082e-8
6.020554419511056e-8
1.180108914336385e-7
1.1729310584436466e-7
7.916161567276829e-8
4.6281250300204686e-8
1.586755470995457e-8
1.8217010739563184e-8
7.070364281377347e-7
1.4325900934201053e-6
2.2825814223077166e-6
2.002457465311614e-6
1.4836228706384217e-6
1.1067702135166852e-6
7.47782854412086e-7
4.582522805914868e-7
2.532361879661845e-7
1.0856964292506788e-7
2.7509365343639876e-8
2.3755281639477583e-7
3.9682687867681246e-7
3.2665553240859343e-7
1.3274985028783136e-7
1.600930106979139e-8
1.1100235895642948e-7
8.939210660659657e-8
7.615112784242086e-8
7.275129346135793e-8
3.3169642575771774e-8
4.230830393919733e-8
1.3785639166427717e-7
2.1789565418662536e-7
1.8577037402730314e-7
1.4806053578695788e-7
1.0799718504206566e-7
6.460166214059516e-8
1.577513290993491e-8
4.7842705716219034e-8
1.4475216776734202e-7
1.2717757511860536e-6
1.1873495185790634e-6
6.8666965834705105e-6
2.6914987840337223e-6
1.5861764122222652e-6
9.300446010194926e-7
4.905240130108082e-7
2.7505004666344266e-7
4.186974595115845e-7
1.1497358066326915e-6
1.2065871228514944e-6
4.5777010420397433e-7
2.6821172623837355e-7
2.729898585589606e-7
1.7151064204561956e-7
6.511297445644916e-8
2.4922605273518747e-9
6.285182855655193e-8
4.6206753807641987e-8
3.725055599182889e-8
3.402844053366097e-8
1.4114005087844792e-8
1.8006446654640063e-8
5.409509395627695e-8
1.1572799399343001e-7
1.5536574826127052e-7
1.1551791113831861e-7
7.643222545520227e-8
3.9447061418516986e-8
3.721020218055461e-10
5.2548001074078886e-8
9.275203436038563e-7
1.3920719268359089e-6
3.7678022993526115e-6
2.599741094177585e-6
1.769180675793023e-6
1.222976011623067e-6
7.628004443324531e-7
4.3216034624982973e-7
2.1048326642903077e-7
5.932497993903425e-8
3.1885313491707117e-9
2.1678488988937833e-7
4.1236346582615506e-7
3.6827821012759e-7
1.481710424703365e-7
3.2500575825799e-8
8.943162705480074e-8
1.0050128424088033e-7
8.202293979764751e-8
7.885616038949698e-8
4.525436934551382e-8
3.604831132386784e-8
1.3111018331555605e-7
2.4800687670987015e-7
2.3341851038707466e-7
1.882888368483269e-7
1.3878136331060457e-7
8.657413742202724e-8
3.3492685844794533e-8
2.49729522406612e-8
1.2642379312076622e-6
2.1363240031670994e-6
4.623616814979612e-6
3.158535529985189e-6
2.120425989424288e-6
1.4623641517422055e-6
8.867365438045723e-7
4.7579018528048764e-7
2.463425408536285e-7
2.669589324139113e-7
5.456968594607269e-7
6.622630400145878e-7
2.443733206326004e-7
1.8344399782370855e-7
2.3213335430114127e-7
1.3553037042455527e-7
4.905038825653258e-8
3.8004807219302024e-10
6.567968023443257e-8
4.233625707752518e-8
3.470009106041809e-8
3.0610224902424865e-8
5.030622181267539e-9
2.597266016469086e-8
6.130041039984463e-8
1.2128487131258525e-7
1.9621910525305734e-7
1.6142088230761907e-7
9.865951705605924e-8
4.3204857529203275e-8
7.637879364615888e-9
1.0857487372876138e-6
2.408109384219788e-6
2.136511038545635e-6
2.630968682710571e-6
2.1943548563315328e-6
1.82988729567121e-6
1.4104968116797247e-6
9.807173599371244e-7
6.268379914007308e-7
3.5947134902977924e-7
1.7644152770010674e-7
5.050398626009614e-7
5.910390786704936e-7
2.8868383143522706e-7
9.423638119279578e-8
1.9159407769667443e-8
1.8314602688744415e-7
1.2948491532006536e-7
1.2228610282062888e-7
1.0861251482116151e-7
9.497202327817e-9
1.6067997904998057e-7
3.060325641013702e-7
3.1051851102237327e-7
2.7997443468641816e-7
2.3781312621704337e-7
1.7638869224657981e-7
1.0359746158186958e-7
2.796992706743159e-8
5.407955649320601e-8
1.5388764235472764e-7
2.4996242866959625e-6
1.680094031622136e-6
0.000011551976306594653
5.030912828458692e-6
2.9020060680300137e-6
1.6388225595662473e-6
7.439979496654305e-7
1.734361756067513e-7
1.6093841886090832e-7
1.7122842241374462e-7
8.771961652092879e-7
2.9482860039836886e-7
1.7412207125445086e-7
2.5613325537548384e-7
2.163374619436949e-7
9.327051002913266e-8
2.656271320605927e-8
5.011502456369066e-8
6.514387934023383e-8
4.780421397267711e-8
4.34210574764284e-8
2.6442565320649984e-8
1.8422511291277526e-8
6.23900954198741e-8
1.2929696915017557e-7
2.2663804654699816e-7
2.2293059249351485e-7
1.5710293530674674e-7
8.7258965935072e-8
2.033345927022657e-8
4.582099626081086e-8
1.4785965814259607e-6
2.3018176970169206e-6
3.8667866431407946e-6
3.6740864529075383e-6
2.7787687130550337e-6
2.155187990171308e-6
1.5330956132840178e-6
9.806366226670127e-7
5.612952904724682e-7
2.5538834257177475e-7
7.69723515110833e-8
3.877142228542369e-7
4.9856504193573e-7
2.6134493127013297e-7
9.190718799837667e-8
1.312655893159628e-8
1.282836612643142e-7
1.303669764550248e-7
1.1435756963054756e-7
9.818133272449516e-8
3.741239820634986e-8
1.9034599112406925e-7
3.2457202475977456e-7
3.4947614406786054e-7
3.3688894401586e-7
3.110992761884022e-7
2.5308723790913056e-7
1.687157017508269e-7
8.348728900148793e-8
4.982999134796042e-9
2.5818912848166295e-6
3.508603726974518e-6
6.7933866844470365e-6
6.369112421770525e-6
4.4397691374476235e-6
3.2820445690726266e-6
2.0605751302419825e-6
7.91983781273423e-7
3.000393762496734e-7
7.447415236933775e-7
3.360236454281367e-7
1.6342610337838624e-7
6.77855222212119e-8
1.997578553407657e-8
7.638490697323069e-8
9.67376884694295e-8
4.67446891758751e-8
1.568040693625119e-8
1.2353235085892275e-8
4.9875952364168866e-8
3.31910219224882e-8
2.8973175580404075e-8
1.7377379221323927e-9
3.977515393503168e-8
7.704214350199124e-8
1.3215814277670774e-7
2.021412477635585e-7
2.418640948031487e-7
2.1395483190385492e-7
1.3930972196447093e-7
6.156062260777067e-8
1.5519932780191085e-6
2.6219364659480076e-6
1.3660274634409875e-6
2.8656594225792963e-6
2.981168289679211e-6
2.9539298725235262e-6
2.8859961771985373e-6
2.6265216457384376e-6
1.9743942211573823e-6
9.928246881054222e-7
1.954201186232168e-7
4.568495733690595e-7
2.5993402119912977e-7
8.98957988689627e-8
3.148799023038678e-8
3.815240241486902e-9
6.186462239311487e-8
3.268667566578972e-7
2.110044775520317e-7
5.952659330164491e-8
6.577475107252057e-7
5.885972899552222e-7
5.885687951094282e-7
4.3863941906678667e-7
4.1978862184928055e-7
4.328456447296215e-7
4.350037037704206e-7
3.904329890248446e-7
2.9503214150094947e-7
1.8491380344760102e-7
8.287940084324853e-8
4.837028718211192e-6
1.9476371269379674e-6
7.032770420763595e-6
9.255807385949683e-6
8.423469634430995e-6
8.981302375264217e-6
4.65558643576504e-6
