# Supplementary material for: Observability and Controllability of Nonlinear Networks: The Role of Symmetry
Source: Phys Rev X. Author manuscript; Available in PMC 2018 Nov 13. (PMC6234006; doi:10.1103/PhysRevX.5.011005)
Supplement: Code Archive [file NIHMS982008-supplement-Code_Archive.zip › MathematicaData/FNCtrlbDELTAHetN2M1ChaosK13IC1]

2.799124319066447e-9
1.3960892368182753e-8
1.4204782626357765e-10
2.003712729957412e-12
5.030417613130545e-13
4.59020824563686e-13
2.7647106615188174e-12
3.9358242923598774e-13
7.886131265165012e-14
3.722654843261786e-13
6.288996052568049e-13
8.665850411830389e-13
2.499227943561355e-12
3.2716569431689576e-12
1.919650517778448e-12
8.651051781330804e-13
5.422533381824579e-13
5.121436935080513e-13
6.074041089265633e-13
7.772806137077717e-13
1.0151171744859854e-12
1.3337516467056995e-12
1.7585710601414743e-12
2.3277793427826997e-12
3.096634639884469e-12
4.145300852930268e-12
5.591736832128628e-12
7.612731004083747e-12
1.047900208405646e-11
1.461561657438571e-11
2.070976983205403e-11
1.0752094588215512e-10
7.946253280418125e-11
7.474780532469267e-11
8.206545219018893e-11
9.898329082824082e-11
1.2703672366684156e-10
1.7107686461311327e-10
2.4108852564754944e-10
3.576183019918631e-10
5.665451605746905e-10
9.81018631628204e-10
3.693332244015446e-9
4.743707894246108e-9
2.3167604154647208e-8
1.1135165949269744e-8
2.263752805551629e-8
1.2627524040834723e-8
1.0691256759567756e-8
5.587434717198728e-11
8.45245634262199e-13
0.
0.
0.
0.
0.
0.
0.
0.
0.
0.
0.
0.
0.
0.
0.
2.6825479888665745e-14
3.6657578590759207e-14
5.027676328929658e-14
6.914366586844628e-14
9.532113306368181e-14
1.3172042250427996e-13
1.824559189281094e-13
1.4980859136497096e-13
6.398106985836618e-14
5.711432854183942e-14
8.224442217321927e-14
1.1805462839306226e-13
1.5779779956576498e-13
2.1086883094695086e-13
2.9023345000185736e-13
4.1128612760913126e-13
5.952451356194333e-13
8.738586404788094e-13
1.2960279133562045e-12
1.938039841357563e-12
2.9200958696112767e-12
4.433663330549668e-12
6.787604299848061e-12
1.0487594506630315e-11
1.6376069983907455e-11
2.58857655483974e-11
4.151432983820557e-11
7.35208736646146e-10
1.8274350917447101e-9
3.1911840468354206e-9
3.3394868934081756e-9
1.3667836995191405e-9
1.863514881407464e-9
5.551444719245164e-9
9.39709996835668e-9
1.3318554152035643e-8
1.7257911419184816e-8
2.1118999037968618e-8
1.0949853221220887e-8
3.0754780530996062e-9
5.795443950372371e-9
7.712588264027117e-9
7.674474337361456e-9
3.6471640797577453e-9
1.7485647514116645e-8
3.444472824167426e-8
3.337881357535153e-8
2.7871022246376363e-8
2.2615080322141374e-8
1.7296685551464494e-8
9.766391836372356e-9
6.267039638648186e-9
1.0549525964313686e-8
9.825491069556881e-9
9.099907638324812e-9
8.675946182725318e-9
8.547329568092565e-9
1.7066095166428316e-7
3.844937401150456e-7
1.7924718587253615e-6
4.223694772080709e-7
1.853646007142652e-7
7.464504260672587e-8
1.4029266989911351e-8
3.8110320060542115e-8
1.437665443000727e-7
1.267213903421538e-6
3.257514378020603e-7
1.7482546649519235e-7
9.287259258977523e-8
5.21978562608303e-8
1.2620264304984168e-8
2.715617144501797e-8
6.394155487667296e-8
4.4170269376512545e-8
1.4500368657346616e-8
9.538148481242171e-9
1.182004938079435e-8
8.523772611312493e-9
7.212527935368548e-9
2.5253772173153322e-9
3.84204326648479e-9
9.144359778099738e-9
1.609384141102722e-8
2.5301965305475457e-8
3.55843635772302e-8
4.1839328944756336e-8
2.1236867027621494e-8
3.0819885965117814e-7
6.998665709203361e-7
1.247379476355517e-7
2.5714088331614643e-7
3.6727562543217797e-7
4.12537884328695e-7
4.353531268350774e-7
4.336932364388112e-7
4.0835715859202574e-7
3.7546850393242333e-7
3.548612515241786e-7
3.048371307995003e-7
1.5933561490048083e-7
5.54469403766975e-8
4.5786631827880576e-8
8.709229198812415e-8
6.310198815085207e-8
5.8217610220187916e-8
5.517087027437433e-8
1.5920852532883806e-8
4.2771527556870395e-8
8.172802381127765e-8
7.963835219282421e-8
7.280438910334786e-8
6.405543883127146e-8
5.1614862999775e-8
3.2594629150357996e-8
3.097760087971323e-9
9.243957409380138e-8
1.3263355965359088e-7
1.0682732661410668e-7
9.696681137056888e-7
3.7997337200827846e-7
7.779850335591907e-6
1.5749821883205672e-6
7.263628211355881e-7
3.219359331582238e-7
1.1627747417318105e-7
1.3073386867018085e-8
1.4693999492295574e-7
3.157680408685673e-7
2.5148153439496583e-7
3.9211947647737384e-8
4.694409433817126e-8
1.3945170408051412e-7
1.9934945402051175e-7
1.1775073797469647e-7
3.3498977779105905e-8
2.9533703982775803e-8
4.093374178934283e-8
3.0842985199259484e-8
2.7376777950855327e-8
1.6915008090353437e-8
7.873194660790446e-9
3.153199253083867e-8
6.692292029720124e-8
1.2486990716122426e-7
1.3438228511833097e-7
8.487124811767984e-8
4.484928434099913e-8
1.2068730322353197e-8
2.0931966033660233e-8
6.446064215319057e-7
1.64709463292904e-6
1.313920335171e-6
1.5223195138145162e-6
1.2122765995041834e-6
9.814285382437869e-7
7.363388584107383e-7
5.215260174314493e-7
4.0263481631007335e-7
4.345753119942489e-7
5.747468146477345e-7
3.8644484691164855e-7
3.692964687104299e-7
2.1167546277973907e-7
7.589622994634416e-8
1.5692552403647248e-8
8.909273898411737e-8
6.487674883468215e-8
5.5135177676063884e-8
5.194346778330699e-8
2.2633123666458425e-8
2.7160697854206903e-8
8.625093122499761e-8
1.2795270206633683e-7
1.1380124469116288e-7
9.404772456529849e-8
7.137828714093333e-8
4.332524001255401e-8
3.6112349537204136e-9
6.66905188340681e-8
8.995725000670388e-7
7.965628032573827e-7
4.539685928309145e-6
2.3143217884604127e-6
1.4250918010761154e-6
8.866440301665641e-7
5.002689529358956e-7
2.5146920134392484e-7
8.467168128658617e-8
2.790980471344292e-8
3.3455111260038456e-8
9.161981035821563e-8
7.493606679870434e-8
1.5552044831972848e-7
2.7962413907031664e-7
1.696011292304286e-7
5.208254377278005e-8
9.465886487850535e-9
6.502009513002309e-8
4.632258102410406e-8
4.024395587960983e-8
3.188915766580817e-8
3.687579248089739e-9
3.895962300838429e-8
8.539397936348139e-8
1.6155987899212525e-7
2.092539622323039e-7
1.4739720400996352e-7
8.495755495323481e-8
3.554605366300526e-8
7.2390589449694235e-9
9.61556255646679e-7
2.541742274397425e-6
1.6786268186800326e-6
2.3119140593953883e-6
1.9268803449582733e-6
1.6052810240786744e-6
1.2311918984121715e-6
8.499755090420405e-7
5.559634719415289e-7
3.8025895546611584e-7
3.3175479457723275e-7
4.404310109872024e-7
4.750213697883405e-7
2.5989945601901523e-7
9.381411879138323e-8
1.816191903769404e-8
1.3936767647044556e-7
9.379714376673661e-8
8.117898230053436e-8
7.669471464541718e-8
2.7567186141001228e-8
5.208598211707019e-8
1.44533431029312e-7
1.9608693616966018e-7
1.7700662463083806e-7
1.4975025742061158e-7
1.1521673369748236e-7
6.844517150842807e-8
7.294792847874245e-10
1.0508738555273855e-7
2.2559526260429424e-7
1.683044781157443e-6
6.86770754046675e-7
9.450210530485873e-6
3.6266535706055183e-6
2.040594666882411e-6
1.1439549424760573e-6
5.768628336850701e-7
2.3678193617206163e-7
4.1471379031679975e-9
1.3069451208285424e-7
1.737595608658424e-8
1.1087342569145681e-7
2.726258490707251e-7
4.2224490896248536e-7
2.2962779917801595e-7
7.102710939274302e-8
9.885617398487084e-9
1.0996968771438698e-7
7.79494559343587e-8
6.925624655787525e-8
5.896068966219916e-8
2.221800529141011e-9
7.10307608120353e-8
1.6023046435719519e-7
2.69464059812349e-7
2.6188385464243676e-7
1.9879226665810636e-7
1.2949795330679962e-7
6.503779688029961e-8
5.459943596191155e-9
5.71559670567678e-8
1.5959044681661006e-6
2.628469904442372e-6
4.879492128667938e-6
4.0155415375656945e-6
2.808154859072575e-6
2.0265576584538675e-6
1.3029056536021982e-6
7.373341000933964e-7
3.720668137983915e-7
2.3689575662832694e-7
3.5281463442313004e-7
3.066593570761798e-7
4.441755265400365e-7
3.5942491377126766e-7
1.516777212267321e-7
4.2017457151690765e-8
7.802076692810114e-8
1.0678174761902619e-7
7.907916301154463e-8
7.321169456280077e-8
5.442386328921945e-8
1.5889283719683938e-8
9.092070273439301e-8
1.8971324423521958e-7
2.4089925190746317e-7
2.121345528395934e-7
1.67822004411491e-7
1.1139750931317239e-7
4.2304079394164534e-8
4.261952828027125e-8
1.572227820882301e-6
1.998386887356189e-6
4.885533359592862e-6
3.878576507091345e-6
2.7314793406878962e-6
1.966478048841359e-6
1.2875878078545248e-6
7.644611727678574e-7
3.9576372657791767e-7
1.4273048988067994e-7
4.6676040794815656e-8
1.0270412212365582e-7
1.4813610606510243e-7
2.9958239047877476e-7
2.427530553904058e-7
8.7800342787263e-8
2.5664477856380112e-8
2.8754409450017423e-8
9.116374619999071e-8
6.634711973639156e-8
5.855469915846534e-8
8.503611945866406e-9
8.626675581284875e-8
1.6923203122809173e-7
2.679722612575358e-7
3.188835539463125e-7
3.0592800213889137e-7
2.476990488073125e-7
1.6429136739468226e-7
8.533104535186061e-8
1.8907914466482685e-8
2.080353444343155e-6
4.133271346325231e-6
3.4419599764944312e-6
5.30688212378044e-6
4.569312531164527e-6
3.950692447995125e-6
3.2155830424031312e-6
2.1121221760539145e-6
8.457117498587544e-7
7.40337330722672e-8
2.2065978777835963e-7
2.1400869581248464e-7
4.885451473302029e-7
3.6742906079958193e-7
1.502322487873885e-7
4.384349383761676e-8
8.579751349129453e-8
1.2417759995163036e-7
9.495728740684365e-8
8.967432052631781e-8
5.300322983729147e-8
5.397093641870015e-8
1.6072487503434451e-7
2.7845900920690265e-7
3.2212473647323747e-7
3.033985120461199e-7
2.5593565466634267e-7
1.7088262788397389e-7
6.226150977156328e-8
5.024287918890682e-8
1.5994603539218456e-7
2.8533271738904634e-6
1.734420303888546e-6
8.655148334198046e-6
6.078841481545949e-6
3.986333931058837e-6
2.711403794545259e-6
1.6513956257146871e-6
8.527640615579725e-7
2.625233056783623e-7
1.1281065838319328e-7
1.4001132549572387e-7
1.0656227226459744e-7
2.6656981816475216e-7
1.868545224408157e-7
6.758475696115684e-8
2.3048430942489468e-8
5.78955380546941e-9
1.2067214383136165e-7
1.8830250507733836e-7
1.1614696817059863e-7
6.210380552715451e-8
1.8456667960042583e-7
3.298341618942879e-7
3.6477785845984077e-7
3.5271406537863613e-7
3.566435007557737e-7
3.5477604858855705e-7
3.13065558210028e-7
2.2766793762587315e-7
1.3364708359569698e-7
4.978174158184761e-8
3.4146755174877314e-6
3.5729984698546226e-6
4.986777074567806e-6
7.345710165863121e-6
6.955822754299482e-6
6.67022908195511e-6
6.7060719559222495e-6
2.4617420159915365e-6
1.2054295442762653e-6
1.818407836238534e-6
1.2664043566825332e-6
2.834915212502925e-7
1.6869878087797396e-8
1.4419904177518962e-7
1.1460155206292827e-7
4.7335791079477794e-8
1.338805099762041e-8
4.3219306883102346e-8
8.617179977009696e-8
5.834659582000431e-8
3.449128557534313e-8
5.502172449259967e-8
1.2851173736965625e-7
2.066611655353838e-7
2.663288658362307e-7
2.9791139496399017e-7
3.122727340943463e-7
2.91085854009891e-7
2.117268481916701e-7
1.0912994707951018e-7
2.2590883224835363e-6
2.342943109778503e-6
2.5198308914258402e-6
4.061516643041529e-6
4.205304619680712e-6
4.164565205161227e-6
4.121705566298132e-6
3.737708354252255e-6
2.1645726144061137e-6
3.3822300998488505e-7
4.1643224671772937e-7
5.0448180337739496e-9
4.0349862522959217e-7
1.286454919027987e-7
8.513801674875176e-8
3.683083678845767e-8
4.907265536750866e-9
8.904361114453502e-10
2.0902574337419795e-9
3.9477397020190184e-10
1.2404443727573716e-10
6.919759478624952e-11
6.576016159644485e-13
1.021064503481802e-12
7.418340849893433e-13
2.639978633873263e-12
2.9476861939411542e-12
2.9945384357350573e-12
3.0032876128819984e-12
2.9722099977179633e-12
2.7423778620625053e-12
1.3261709303358686e-12
1.7266840284418581e-12
2.1633638963229447e-12
2.6400247056932125e-12
3.164783354711306e-12
3.7611235421414256e-12
4.457292338102778e-12
5.2834894425774634e-12
6.273291214881472e-12
7.466392637157366e-12
8.911754320432314e-12
1.35055612490526e-11
1.0847816649003543e-11
5.983671391386385e-12
4.4354975154047736e-12
5.9106113942247215e-12
9.061452418195578e-12
1.361544960058121e-11
2.006809598255807e-11
2.951866713076198e-11
4.38995907892767e-11
6.665468478192093e-11
1.0426272814478173e-10
1.697955536556292e-10
2.92073043291602e-10
5.42582085955582e-10
1.130718506178356e-9
2.8467519581559158e-9
1.0156559069551951e-8
3.6584182838120755e-8
5.964125594458726e-8
4.0334416547683625e-8
3.282992579215565e-8
2.5943442510415908e-8
1.9461858567142282e-8
1.434823837633621e-8
1.0628986970029868e-8
8.0158523027151e-9
6.2833636296727255e-9
5.228525756998802e-9
4.678028423417795e-9
4.529308884316239e-9
1.774228667342412e-8
9.941118922591705e-9
2.366786935952709e-8
8.372578851917711e-9
2.7783396942694532e-9
9.310042731909555e-11
3.523481790561536e-14
0.
0.
0.
0.
0.
0.
0.
0.
0.
0.
0.
0.
0.
0.
0.
2.4475554235063525e-14
3.284046433183854e-14
4.4715515302968756e-14
6.1345549501757e-14
8.454330184363148e-14
1.169012589643011e-13
1.621081747681252e-13
2.2541029830438664e-13
3.14278500131174e-13
2.93888774898667e-13
1.282061702647481e-13
1.089343970626939e-13
1.4377498541682931e-13
2.0627204451873676e-13
2.8074359320304507e-13
3.7867279369608497e-13
5.228084633372818e-13
7.426157135206912e-13
1.0794823799422044e-12
1.5959960150952838e-12
2.3900311460671733e-12
3.6173371290226193e-12
5.529273700540306e-12
8.537610722675697e-12
1.3328672182012347e-11
2.1070125075852074e-11
3.3798159207609395e-11
5.517170687654001e-11
1.000453617097497e-9
2.6285527125747277e-9
4.4446263216214725e-9
3.6944682992594813e-9
4.685914072879356e-11
4.6006857916757e-9
9.35621981196822e-9
1.4080698695694841e-8
1.8767232472424953e-8
2.334023652037611e-8
2.763670942175877e-8
3.1436461992950455e-8
1.6070187698533005e-8
8.607952485491419e-9
5.509994738750339e-9
7.306848842728406e-9
7.704952711488956e-9
2.5423591199511067e-9
9.507375332905198e-9
2.4232706354235447e-8
2.9797699207308488e-8
2.5527663024062777e-8
2.1342670156479214e-8
1.702289916637831e-8
1.1775961430854664e-8
1.5947752777466864e-9
2.1253692138849562e-8
1.7542643049027642e-8
1.5122896995975825e-8
1.3990089944058158e-8
1.356998704876776e-8
8.297323042666909e-8
2.8417890561473193e-7
1.5090117210215726e-6
3.5247775885001377e-7
1.6333969616203781e-7
6.999333326257558e-8
1.694901976205828e-8
2.7045807299114873e-8
1.0466353713773708e-7
5.45086485815511e-7
3.5350565733159896e-7
2.6182208946134097e-9
4.563229764261068e-9
2.4936213198656544e-8
6.283710691485539e-8
5.645155942132602e-8
3.085851610143958e-8
1.2654855759370922e-9
1.5801144452062324e-8
1.1120416803088342e-8
9.309294483941743e-9
7.302916694583006e-9
2.989671676513206e-10
7.636911909324738e-9
1.673353901047954e-8
3.1977532168410955e-8
5.31500912454008e-8
4.232654147426388e-8
2.2658876729690364e-8
8.100552027332711e-9
5.1928050043742655e-9
2.0622410267881483e-7
6.700328619217179e-7
1.3483104920029697e-7
3.266226437937242e-7
2.835469279732315e-7
2.387141427004991e-7
7.178028187754673e-8
2.6215274058223217e-8
1.9217836286446946e-8
3.5258602891603206e-9
2.730046223847901e-8
7.11815256682868e-9
1.4445353358067599e-8
1.6411244435887045e-8
4.255182737827968e-9
1.5824558581624212e-8
2.686445788483456e-8
2.1590376824384452e-8
1.9074670072111347e-8
1.7357086564952624e-8
5.4992940428873e-9
1.065401858540758e-8
2.9955937895185596e-8
3.343443631661524e-8
2.8849953616008233e-8
2.3602650836374296e-8
1.751992842611296e-8
1.0049796335475505e-8
6.140447886352371e-10
2.0723863333436446e-8
6.855032004560617e-8
3.96176887258363e-7
4.4224410380623266e-8
3.48235722986001e-6
9.935190255329118e-7
5.242951417972948e-7
2.781488926783021e-7
1.3246424498403303e-7
4.241482590395742e-8
2.9204315966148543e-8
9.404799953392566e-8
1.0143655318914816e-7
4.4402486642059504e-9
5.978535530697017e-8
1.3057337518894428e-7
1.2924231772804295e-7
7.134210524347728e-8
8.034428135006836e-9
3.677947936866455e-8
2.729481350453067e-8
2.269127809214717e-8
2.00848357438624e-8
5.698768139220201e-9
1.3510120370244413e-8
3.649020662435312e-8
7.537054627369793e-8
9.322975159484765e-8
6.649009415290667e-8
4.223057109967181e-8
2.0688619317754353e-8
2.1947266431116345e-9
3.613735685174506e-7
9.470388185867403e-7
5.913365118450251e-7
7.247287606220763e-7
5.854467218994881e-7
4.982765024159308e-7
4.350985998195785e-7
3.3696367791006625e-7
9.360924319376613e-8
8.527310234058348e-8
1.2830934873226684e-7
1.8224557333398386e-7
1.566904270587444e-7
1.810496132951755e-7
1.031293284108941e-7
3.6738438860530075e-8
1.0586724258660796e-9
2.9305016200034952e-8
2.519664822192754e-8
2.0130712983717447e-8
1.8286799306277306e-8
9.362116402326826e-9
6.384242721312089e-9
2.3213982962334063e-8
5.0213063584579694e-8
6.680110581722034e-8
5.0664806019901246e-8
3.4312819932714124e-8
1.912897867132712e-8
2.9942895480640093e-9
1.9021000849917427e-8
4.3686149892895045e-7
6.292457801307827e-7
1.9108340363211544e-6
1.3150903707018838e-6
8.939927330907399e-7
6.156822844956872e-7
3.868727118704444e-7
2.2217894894501477e-7
1.0806269183341063e-7
2.52799800743778e-8
1.5584194903622105e-8
9.875804393330802e-8
2.1093089077272314e-7
2.2701751984980211e-7
1.3370201514757663e-7
3.3538793797552436e-8
6.486248248039318e-8
5.354642757751211e-8
4.368635381663355e-8
4.0769915603037235e-8
2.352178428310603e-8
1.475388320438034e-8
5.923799395358473e-8
1.201466299597599e-7
1.1581498382217003e-7
9.149383076026655e-8
6.692341717220185e-8
4.094459007333977e-8
9.714675064275557e-9
3.875648867853324e-8
1.368883427672978e-7
6.747324542383367e-7
7.808279508651376e-7
2.890391773453653e-6
1.309775361541478e-6
8.402024457271669e-7
5.951378657070173e-7
4.977427860039127e-7
1.3057797761079534e-7
1.0654754218089739e-7
2.0097330036198878e-7
4.1367231025632915e-7
2.2177314443127437e-7
2.528046427298977e-7
1.9631881726207927e-7
8.734120800216453e-8
2.457612460111539e-8
1.8790668572904104e-8
3.570811945085716e-8
2.7274364232353026e-8
2.3462237054824665e-8
2.009239254166867e-8
3.5756065735654744e-9
1.5470883339884387e-8
4.0520159150100805e-8
7.55366747695094e-8
6.84557410210231e-8
5.0107071372880784e-8
3.272508123069078e-8
1.5076603673282004e-8
6.581995949459865e-9
4.201772038981963e-8
5.401064500730988e-7
5.989383234955199e-7
2.7500980171743326e-6
1.5668308646327818e-6
9.995504645779941e-7
6.475284087422506e-7
3.8269252090204147e-7
2.054322119879972e-7
8.565288311257859e-8
8.435215423043174e-10
2.674055778591969e-8
8.646457793020974e-8
2.1328278806872356e-7
2.5400659058011736e-7
1.557035092117847e-7
4.5905715497809634e-8
5.778226412534105e-8
5.973430454534169e-8
4.7197214837591625e-8
4.3629690648846377e-8
2.94713609100106e-8
1.0021894120035954e-8
5.398677964220297e-8
1.1932639878354296e-7
1.3728959883644795e-7
1.0869048943327248e-7
7.924534242757202e-8
4.95816163209666e-8
1.6860105550731936e-8
2.761347065880997e-8
6.431715704563839e-7
1.1686387459014e-6
1.962083707704812e-6
1.4321191649870442e-6
1.0081801759117926e-6
7.460950979647766e-7
5.276433242712112e-7
4.2908150746810766e-7
5.374060849709925e-7
4.070277450703066e-7
5.424422158749733e-7
7.933007229770355e-7
3.3887020112616503e-7
2.311578216242124e-7
2.0292430254312444e-7
9.230392625134731e-8
2.447728796260148e-8
2.451246168542384e-8
3.6353002641216926e-8
2.6794497542390786e-8
2.3297494988098978e-8
1.7622738107871857e-8
1.5440797460914256e-9
2.0226326306184388e-8
4.6078415089958526e-8
8.860980399240038e-8
9.760493737184665e-8
6.639101722967665e-8
3.8466642054358863e-8
1.3015002752278846e-8
1.5429034103547465e-8
5.953820053103122e-7
1.2052230069664777e-6
1.7411193182882946e-6
1.6582050921374293e-6
1.2647407860485001e-6
9.637391572475192e-7
6.703295223659715e-7
4.2783250071186317e-7
2.528643410793272e-7
1.280668809122194e-7
5.226444034670057e-8
2.3044306209752728e-7
3.6288371445962226e-7
2.966524349657706e-7
1.254525722803368e-7
1.306116103816776e-9
1.0560478352285568e-7
7.861586089942075e-8
6.868402354987585e-8
6.40383326607741e-8
2.1654058678717517e-8
4.476397698871732e-8
1.2738398697505772e-7
1.7414044370771002e-7
1.507253900364147e-7
1.21652820853946e-7
8.910104969293161e-8
5.1557253689078827e-8
3.752168009567435e-9
7.121688407204963e-8
2.0095764056284054e-7
1.095405529622486e-6
9.225920771770309e-7
5.4484312916221655e-6
2.096450786344019e-6
1.2531343792023456e-6
7.619887863494048e-7
4.5328347970189556e-7
4.183697789267311e-7
5.414133348309444e-7
7.254048712093185e-7
1.3285053705147956e-6
5.016908105652289e-7
2.851131944247723e-7
2.75755970367523e-7
1.5945894131902453e-7
5.430998060111232e-8
8.505612836244982e-9
5.158902956796082e-8
3.870568738140195e-8
3.195485038880985e-8
2.8531571495299335e-8
9.10708110616677e-9
1.711837978720085e-8
4.787983884833604e-8
9.8278869183931e-8
1.1666192783262308e-7
8.63061577977873e-8
5.654480463310108e-8
2.7728254303031344e-8
5.111560078565544e-9
5.3293893972765945e-8
7.625261271573334e-7
1.037853375899799e-6
3.1744436546726464e-6
2.1295852802592144e-6
1.4333885873269366e-6
9.777639579833686e-7
6.079557622145756e-7
3.49180551032865e-7
1.7694081383459457e-7
6.080031447413644e-8
1.772694944191815e-8
1.7733668615374672e-7
3.4854925702370034e-7
3.415916006033123e-7
1.550588661455638e-7
3.003306685352805e-8
9.574251511758015e-8
8.454708839359305e-8
6.954927071896678e-8
6.58786314552841e-8
3.613845286717338e-8
2.797775180890431e-8
1.012903949525319e-7
1.8954463571961364e-7
1.8243265538572204e-7
1.4722039033923498e-7
1.085003385867472e-7
6.707067747905563e-8
2.1128848880696926e-8
3.808731625774815e-8
9.97162024772012e-7
1.6184133948963094e-6
3.4229680152884514e-6
2.3281411619807294e-6
1.5792619311636249e-6
1.1037574763474153e-6
6.98460983661303e-7
4.276002256640443e-7
3.293502323234285e-7
4.953943268626614e-7
7.006325996848267e-7
6.051336795178235e-7
2.471117629933402e-7
2.1098504103249525e-7
2.466093787788219e-7
1.3025518651099948e-7
4.2221582188781474e-8
1.5787238176816206e-8
5.243185678132513e-8
3.669831520067381e-8
3.1002454502996005e-8
2.5504372796902696e-8
9.218509616778236e-10
2.4519419987700513e-8
5.646710982498963e-8
1.1045075049934454e-7
1.5457401696314067e-7
1.1188941984608714e-7
6.553936945233004e-8
2.4411951493987565e-8
1.8017553364913486e-8
8.599581686225804e-7
1.8015981195061815e-6
2.0114604341489994e-6
2.1928429881251043e-6
1.7592143486601595e-6
1.4039891774484862e-6
1.0275228914069341e-6
6.897611574190324e-7
4.36896587580515e-7
2.5650270378428793e-7
1.409808249563966e-7
3.9807417405320576e-7
5.361527522321007e-7
3.2246773835546336e-7
1.0929455729388509e-7
2.7767244159312668e-8
1.5221945460189944e-7
1.1165882909706443e-7
1.0251745522028176e-7
9.288574069272553e-8
1.1579055782249467e-8
9.655072335791385e-8
2.1646290417171475e-7
2.395573678291874e-7
2.120727009019802e-7
1.753336599652978e-7
1.286784784561233e-7
7.333458970695431e-8
7.46601055476923e-9
8.081541714572109e-8
2.0858940317585401e-7
1.7806904612087603e-6
1.2610841356106905e-6
8.736807381707254e-6
3.431422115260571e-6
1.990221432445517e-6
1.1390393687122576e-6
5.759622782070972e-7
2.726838420818482e-7
2.534111155189344e-7
7.206114729916561e-7
9.136218650161963e-7
3.4454672026459505e-7
2.408786372301721e-7
3.1729366418172584e-7
2.160029460100112e-7
8.284268607199139e-8
8.79361095055467e-9
7.18503967902229e-8
5.465825326498738e-8
4.3363814792576025e-8
3.921711060048977e-8
1.693608308225626e-8
2.031435184286994e-8
6.014309611015054e-8
1.2504740982597372e-7
1.8721616846536975e-7
1.48092598032991e-7
9.801679903034585e-8
4.940646916775397e-8
2.6351349371692348e-9
6.877029930543231e-8
1.1289465932613442e-6
1.610379457221634e-6
3.8290576982859735e-6
2.954962137181088e-6
2.087956391621391e-6
1.4971105896470173e-6
9.806482617083762e-7
5.972329027939951e-7
3.3981703445668297e-7
1.696727117094799e-7
9.44270870444552e-8
3.286882727035914e-7
5.366106327925733e-7
3.7335420252292303e-7
1.3011688838068034e-7
1.1842337665435705e-8
1.5087726767544916e-7
1.1751808217204563e-7
1.0292906881283775e-7
9.847237679430416e-8
2.9527363892377225e-8
7.908515742372655e-8
1.996452745597083e-7
2.740616032946779e-7
2.5572003143177374e-7
2.1633981240954546e-7
1.631791911294833e-7
1.0133041185247474e-7
3.5713583784858486e-8
3.775551413951021e-8
1.674027766860834e-6
2.473382535784649e-6
5.560837106053361e-6
4.03118560242338e-6
2.699919250238876e-6
1.8595374741084686e-6
1.1225493875576197e-6
5.786276835904338e-7
2.411754064965806e-7
1.7516266428302525e-7
3.955330133304497e-7
5.414904868957511e-7
1.9211783944434967e-7
1.562900016999142e-7
2.596497058436145e-7
1.64528279146219e-7
6.037930665214876e-8
4.404896756410948e-9
7.285340219190135e-8
4.8275720563456486e-8
3.8935923503623666e-8
3.406776659543717e-8
6.019124784085999e-9
2.8865367199589654e-8
6.687553802367027e-8
1.2897340182323307e-7
2.122681852456916e-7
1.9500525942864865e-7
1.1979946832753504e-7
5.001470530950771e-8
1.3123632260046224e-8
1.2858924935384957e-6
2.541107246992972e-6
2.162785342156143e-6
2.8511295218976503e-6
2.464688397419326e-6
2.1083738021183488e-6
1.677703897628606e-6
1.216899872291874e-6
8.246531338711225e-7
5.198187315573759e-7
2.9596782748715213e-7
6.315435467004395e-7
6.145484883622804e-7
2.5615359607738964e-7
7.795226305972557e-8
5.6108969263136803e-8
1.969175060396728e-7
1.4931967836511714e-7
1.4758818057814393e-7
9.954750067698691e-8
7.58535326925561e-8
2.4301850400026633e-7
3.307355715381954e-7
3.320798256799844e-7
3.1558788261283636e-7
2.783886337837533e-7
2.1036927768682704e-7
1.2400311640332556e-7
3.299766314514992e-8
6.471001681038662e-8
1.8062697984896516e-7
3.30539714622022e-6
1.8859976746237261e-6
0.000012111451649928125
6.194041113750244e-6
3.6530564685686275e-6
2.1244725748273974e-6
9.677948441571305e-7
1.5341799031707743e-7
4.0507308720156016e-7
1.8379146084830414e-7
5.436142231280825e-7
1.9703841386585316e-7
1.28039802851909e-7
2.5931913982187524e-7
2.533674832160933e-7
1.1285570779087695e-7
3.3940723407137146e-8
5.0586411162124286e-8
7.3749986640835e-8
5.353549233206518e-8
4.7883618170558036e-8
2.9225250429051353e-8
2.06830379611071e-8
6.866132722185879e-8
1.3884683157131194e-7
2.4352068731428104e-7
2.633702413866145e-7
1.880523746901962e-7
1.0065957617393811e-7
1.7419233254309503e-8
6.232879483722674e-8
1.7245453687278836e-6
2.3687373661994056e-6
3.923686768521379e-6
3.965087001661479e-6
3.0927397340706476e-6
2.4519114266687002e-6
1.7968462994939502e-6
1.2026021094945811e-6
7.446802232522527e-7
4.053746096495783e-7
1.8424621740417775e-7
4.639180203016348e-7
4.714607785783451e-7
2.0660110420330262e-7
7.20662314709049e-8
2.9944844814824866e-9
1.9408080637122793e-7
1.519515146592142e-7
1.3187033329660735e-7
6.343501701943041e-8
1.3307317784601203e-7
2.873444443427186e-7
3.496672755692802e-7
3.556787884638271e-7
3.588422525075928e-7
3.485143519925027e-7
2.968159369332558e-7
2.0614936273945602e-7
1.0802570139030012e-7
1.5549315398414917e-8
3.267412295103435e-6
3.913955898996014e-6
6.873850501981277e-6
7.5913281188491575e-6
5.635001278722888e-6
4.406477530301455e-6
2.947965172221496e-6
9.68926504956243e-7
8.218528522557994e-7
1.2803292067349814e-6
7.01859342860125e-7
1.522596952111045e-7
1.4435232634248905e-8
1.3525222077566313e-8
4.394467187279666e-8
9.975943281475556e-8
5.681069244286365e-8
2.0031161833773044e-8
8.41022270902952e-9
5.609176921615142e-8
3.538057073639514e-8
3.055504810477987e-8
1.4931751098651997e-9
3.985335197692578e-8
7.709415122879316e-8
1.3103002157578e-7
2.0443757238328493e-7
2.603293706537155e-7
2.3809155800637363e-7
1.5172678080434316e-7
6.273558445543473e-8
1.6874565033326587e-6
2.4646877821962256e-6
1.3083183409790272e-6
2.81207068138892e-6
3.027110418812871e-6
3.063679543595894e-6
3.0119332434618726e-6
2.724195396382345e-6
2.0428348293010996e-6
1.099915164419968e-6
3.4612499579675905e-7
4.473197404193226e-7
2.0206212585585655e-7
6.552264329060713e-8
2.314286814655934e-8
3.508489760171171e-9
2.2122397611225677e-8
4.8033577204429767e-8
1.3440943614840816e-7
1.1280392049909501e-7
1.063694744073522e-9
4.9363033980813825e-8
3.100215260739985e-7
7.021814509307208e-7
7.60567901627722e-7
5.234541520397152e-7
4.87237750515442e-7
4.745299252087908e-7
4.3822885191299933e-7
3.6199856010165836e-7
2.590175973403815e-7
2.129144905517569e-6
8.48749529382271e-7
4.401988964819592e-6
6.194769943056937e-6
8.186880899524397e-6
0.000010949574107830533
8.231716946171564e-6
1.4723260723992594e-6
4.474188332633684e-6
7.329778067134369e-6
3.371388628020132e-6
1.3189689010682668e-6
3.912734339470799e-8
1.1046411252786719e-7
4.104750087277977e-7
1.5226622090629976e-7
1.8690977721346377e-7
4.9540294773093085e-8
2.8903886118549466e-8
2.343177468483952e-9
4.0417322838615745e-9
5.769118421217726e-10
2.0670137812734117e-10
1.6166955709759052e-11
4.5916734492760234e-12
1.6335103194323222e-12
1.6309559388229215e-12
1.6261399210866628e-12
2.3318469813025398e-12
2.8978653884735987e-12
3.66625556758226e-12
5.094721018272158e-13
6.929923545550594e-14
2.8492834975251233e-13
4.221365733331597e-13
5.257813808727728e-13
6.14899417098338e-13
7.003995969673387e-13
7.885223766120616e-13
8.826384301809482e-13
9.844364759670914e-13
1.0945971278083468e-12
6.348155424832926e-13
2.068619847440102e-12
3.9826196221035815e-12
4.0830565391776945e-12
3.875325403381625e-12
4.0275272261043705e-12
4.641548276905948e-12
5.755520812252629e-12
7.474205425448275e-12
1.001348800050879e-11
1.3755763289464288e-11
1.9358473070764444e-11
2.797455549032948e-11
4.1717594676861965e-11
6.471117583026295e-11
1.0568588656324623e-10
1.8525040066687694e-10
3.600253418042249e-10
8.259748809805296e-10
1.984207991898981e-10
1.0883570318461004e-11
1.2949709627315512e-10
2.589464476501825e-10
4.579431401164519e-10
8.913054620952403e-10
1.7150732968237e-9
1.5644847560107218e-9
1.258743080212932e-9
1.1940199677343393e-9
1.2953993189755283e-9
1.5793312542628351e-9
1.1652495989244392e-8
5.755205260849924e-9
1.5720274614534165e-8
4.990594561327319e-9
7.391690038641223e-10
3.1618959687574777e-13
0.
0.
0.
0.
0.
0.
0.
0.
0.
0.
0.
0.
0.
0.
2.2668658815612275e-14
2.9437675360937925e-14
3.943363677899153e-14
5.3558925984061045e-14
7.324055760886341e-14
1.0055333206149562e-13
1.3844901011673397e-13
1.9110033971051483e-13
2.644002601908162e-13
3.6667969975544765e-13
3.2421524455245954e-13
1.3978989575079404e-13
1.212858200103823e-13
1.6786592626384881e-13
2.4222970803971926e-13
3.275273560409784e-13
4.402216550885201e-13
6.071786313885911e-13
8.616144933480099e-13
1.2496469275681412e-12
1.840559332548249e-12
2.7417799469623985e-12
4.122423465934937e-12
6.251925607138677e-12
9.565092458872198e-12
1.4774110676489445e-11
2.3066087320110306e-11
3.646130169417374e-11
5.848479314110324e-11
9.547650311849546e-11
1.5866646293295723e-9
4.0718366503956786e-9
6.87175561548507e-9
6.017712864623637e-9
7.198048573809222e-10
6.202723347263123e-9
1.3272644511883275e-8
2.0219405559278167e-8
2.7037674505149948e-8
3.3646436539900087e-8
3.9842540691596565e-8
2.0255165432156376e-8
8.332405176717183e-9
9.61274186523473e-9
1.2453940509841505e-8
1.3672273033474384e-8
2.399050726299039e-9
1.899459106962763e-8
4.288834907126083e-8
4.421980565081023e-8
3.818859985980429e-8
3.2115456173725624e-8
2.549697039879603e-8
1.741644664756313e-8
2.092931527129736e-9
2.12142624743841e-8
2.010411490055497e-8
1.787535163282558e-8
1.6567623850229983e-8
1.594328625746034e-8
1.584033896970673e-8
1.600400635806975e-7
4.043347920433153e-7
1.3755433662618704e-6
3.607750403798766e-7
1.5002351287391536e-7
5.3756014127903e-8
9.467666277606128e-11
5.68474296915282e-8
2.5018702659644736e-7
6.2661145858015e-7
2.3899804403951807e-7
9.669201243810524e-9
1.6321103992023618e-8
1.0992498583995337e-8
5.200354556603838e-8
6.641024709027077e-8
4.206143489685205e-8
1.3214676294819494e-8
1.628179451512522e-8
1.2333359332035819e-8
9.531913420211016e-9
8.190885555864826e-9
2.321183375239457e-9
5.032678163826203e-9
1.2216959178631565e-8
2.3100916637856605e-8
4.007517098086506e-8
5.607486301458623e-8
3.423711895731221e-8
1.4123924737989473e-8
2.378120233124824e-7
7.3468049770182e-7
2.6786933816229802e-8
2.628362495011171e-7
3.0160969576618293e-7
3.068885096331951e-7
3.058944296787303e-7
3.022069783508933e-7
2.3705910302539366e-7
9.045991977516736e-8
6.126833848065452e-8
7.315660447461161e-8
9.761099839161871e-8
8.491406170500693e-8
3.7978118269270367e-8
1.3250017874647692e-9
3.3224493854971064e-8
3.114380046487556e-8
2.4748923815482003e-8
2.29798118013622e-8
1.594306628919339e-8
3.4425530247378987e-9
2.516047860292058e-8
5.262465279004063e-8
5.156134192412621e-8
4.2129623004463834e-8
3.218967072150738e-8
2.1298098243856532e-8
8.025442219133746e-9
1.2310032397836654e-8
5.493808342809494e-8
4.6341618193853524e-7
2.0687681954198897e-7
3.216889584098464e-6
1.2590417340807713e-6
7.202169413756216e-7
4.1719501964100863e-7
2.1999631965150037e-7
9.672756529544746e-8
8.53095579967791e-9
5.979490868165515e-8
6.827592925127431e-8
2.4609659052654315e-8
1.1294625122058872e-7
1.8137643041721939e-7
1.4946261705213203e-7
6.537022465995958e-8
1.580442759525601e-8
4.555033765141498e-8
3.403547555708531e-8
2.976395103077486e-8
2.4709806899659368e-8
1.6050481116717273e-9
2.4840282928265988e-8
6.154677722962015e-8
1.1283395609844945e-7
9.81867897179287e-8
7.011422245777864e-8
4.45748707323849e-8
1.9489703208113013e-8
1.0722047410923124e-8
6.019718881702375e-8
5.274192914878701e-7
8.929191203576881e-7
1.7473539323561004e-6
1.1246082077739294e-6
7.762340326779806e-7
5.880594955330962e-7
4.845861604714433e-7
2.3090157449492927e-7
9.599281527046639e-8
1.4578048155712014e-7
2.479584001189042e-7
1.8321662454325591e-7
2.2663086007459243e-7
1.5372064804828736e-7
6.229994254635389e-8
1.002048848432914e-8
3.3555701941523655e-8
3.6593013979157074e-8
2.8504488475843888e-8
2.5864713686701672e-8
1.925919223914575e-8
1.819323136139086e-9
2.4584074565079436e-8
5.7611180915381204e-8
7.265238461447604e-8
5.863123453244918e-8
4.359269102825805e-8
2.8197771422538533e-8
1.066751357963351e-8
1.4187846260321384e-8
6.179980114016665e-8
5.676590577127326e-7
4.341849205982636e-7
3.392425213953115e-6
1.5727367012260644e-6
9.417722254839778e-7
5.71583363842087e-7
3.160797689097951e-7
1.5364383950296117e-7
4.238430768659196e-8
3.790504403625976e-8
4.9967458504534984e-8
5.370515573236797e-8
1.7047185350586021e-7
2.3770085812935448e-7
1.681940048698068e-7
5.985789773263359e-8
3.454344344241342e-8
5.674423391714915e-8
4.3206744622857686e-8
3.8812705176167494e-8
3.019440558102841e-8
2.463448056420902e-9
3.858623006892043e-8
9.160800923962209e-8
1.399680402631408e-7
1.1305284017160505e-7
8.154088236962356e-8
5.1610187630147435e-8
2.0853532755743643e-8
1.7553444486842107e-8
5.943767486132791e-7
1.2058993339092456e-6
1.5902963605110922e-6
1.3297655929848957e-6
9.725083188435755e-7
7.445647333953589e-7
5.430173228253481e-7
4.3328314302563343e-7
5.309648651951105e-7
4.093595821440322e-7
4.799168119396352e-7
6.867042177195463e-7
3.403299184947122e-7
2.465396026168284e-7
1.930298515965308e-7
7.985416341846689e-8
1.7125200003691423e-8
3.346965152772969e-8
3.688749475656434e-8
2.7794194633194334e-8
2.4767623968049153e-8
1.690045658922929e-8
4.305305770154741e-9
2.5001960842209993e-8
5.5682567517245104e-8
1.0015760814107319e-7
9.090388820471415e-8
6.177928059359047e-8
3.569306963465769e-8
1.060787683176906e-8
1.9183265865429883e-8
6.108840669047367e-7
1.145815723844197e-6
1.9930486570761966e-6
1.73744311422093e-6
1.2796309568642043e-6
9.468891854877796e-7
6.383582574416935e-7
3.941988851880353e-7
2.2108871218462895e-7
9.792096680893535e-8
2.8748029912365938e-8
1.998737084212589e-7
3.443125172470225e-7
3.0500729144648644e-7
1.3657386414028994e-7
1.2661138213599795e-8
9.993630050943896e-8
7.634647354155644e-8
6.499463126793638e-8
6.104018447516856e-8
2.629756565258588e-8
3.482255956130093e-8
1.0964251490908324e-7
1.7482908788037297e-7
1.533059166561814e-7
1.228760436633523e-7
8.996235410956537e-8
5.305132645830284e-8
7.364655128743488e-9
6.235767363931658e-8
1.8450099239707225e-7
1.04547319004082e-6
9.539257640869693e-7
5.0673328163407675e-6
2.0549581707182063e-6
1.2462707123757803e-6
7.729349755233144e-7
4.6794306063582775e-7
4.2182130054985356e-7
5.327476758103998e-7
6.489149378851735e-7
1.3744849771772147e-6
5.012308805417962e-7
2.9704728824926627e-7
2.746519809498594e-7
1.478934267171644e-7
4.8130572818861854e-8
1.5323817486712652e-8
5.358268435621406e-8
3.9560345274890023e-8
3.3298067936158247e-8
2.9453553278072076e-8
7.460153465713206e-9
2.016034814495792e-8
5.40227846998584e-8
1.0700775579917589e-7
1.130643594653726e-7
8.375837192937331e-8
5.512988077472143e-8
2.6648784539823322e-8
6.633973861895347e-9
5.6482840137579954e-8
7.82095732348815e-7
1.0221384518606729e-6
3.3782448618930375e-6
2.1842214869594274e-6
1.4481971779613074e-6
9.741486719314226e-7
5.961971296444339e-7
3.3467532355928834e-7
1.5995417463718003e-7
4.1382864060685534e-8
2.6124734194799723e-9
1.5907222829542843e-7
3.344128328062397e-7
3.4614163574966847e-7
1.6397817436140234e-7
3.6737856539725445e-8
8.570016199711316e-8
8.344128814985095e-8
6.736733892830402e-8
6.337289331488593e-8
3.822365613647931e-8
2.233802144289045e-8
9.068461632819185e-8
1.8260769026000876e-7
1.8586846637049055e-7
1.491770149612388e-7
1.0950768658394546e-7
6.78380538962562e-8
2.2215011087516974e-8
3.5999988937476506e-8
9.70863113627003e-7
1.6089087962559601e-6
3.243685725571908e-6
2.2656738200559813e-6
1.5538729714709856e-6
1.098259503276743e-6
7.051493004395657e-7
4.3988585350604956e-7
3.432453837488466e-7
5.041548389967586e-7
7.077949825048478e-7
6.083588437178877e-7
2.5372072806321806e-7
2.2707692778041417e-7
2.4454040161250563e-7
1.2069265312184113e-7
3.709614508380773e-8
2.2730408420303258e-8
5.351531562320793e-8
3.765267645302853e-8
3.2427870966408724e-8
2.5855187907251635e-8
1.1154133022285282e-9
2.8029677495854196e-8
6.331767844710055e-8
1.2162890688850814e-7
1.521684135019055e-7
1.0839329378423125e-7
6.391524274754934e-8
2.353991376466122e-8
1.88817039501454e-8
8.779083761553226e-7
1.8233846672416714e-6
2.150041958985958e-6
2.2885586577230848e-6
1.8112737132992103e-6
1.430727271417856e-6
1.0350532535206436e-6
6.84444988737526e-7
4.224776387251582e-7
2.3464082316955565e-7
1.1761610382460762e-7
3.767017505327326e-7
5.337768661787857e-7
3.3866266897247337e-7
1.1812372063080855e-7
1.595949800615025e-8
1.505327830409781e-7
1.0970928244323255e-7
9.874877555524827e-8
9.125365236943183e-8
1.909123929508342e-8
8.371831909071638e-8
2.046084526313374e-7
2.435813737383973e-7
2.147030346980469e-7
1.7652444831972461e-7
1.2936608903543462e-7
7.398916429416393e-8
8.35743702710074e-9
7.945563170435523e-8
2.0607432155075474e-7
1.7227099537862253e-6
1.2591789559806132e-6
8.435461876447958e-6
3.3647260196669273e-6
1.9671468567335423e-6
1.1389085656644235e-6
5.881914040794762e-7
2.943877745571635e-7
2.829565506502138e-7
7.441026149773861e-7
9.163938765086109e-7
3.515272763817262e-7
2.6022161634849447e-7
3.235928802050949e-7
2.028865649414127e-7
7.458703018215304e-8
1.6487282444368255e-9
7.762093120659135e-8
5.5739987027053704e-8
4.519233037208971e-8
4.098029526232002e-8
1.4960504446180225e-8
2.438329793839423e-8
6.800784898305778e-8
1.3829099612476657e-7
1.8472995161280583e-7
1.439047465382576e-7
9.601414516773375e-8
4.8396840467707144e-8
3.338711960484942e-9
6.948873415473367e-8
1.1613663793875977e-6
1.63652416083992e-6
4.038992297896218e-6
3.0647381932174393e-6
2.1411986566071292e-6
1.5211979072150158e-6
9.850016957089583e-7
5.885755368938962e-7
3.204808052957608e-7
1.4175949879315154e-7
6.987880515691552e-8
3.030011055185348e-7
5.26660766520655e-7
3.920831541241657e-7
1.404155099887518e-7
1.9687163383311782e-8
1.3602044733196415e-7
1.162804277755023e-7
9.923734705208077e-8
9.534809945638306e-8
3.742623573347951e-8
6.57444635948452e-8
1.8153951702042833e-7
2.75549264320686e-7
2.601228262043457e-7
2.1835439774761283e-7
1.638770840647232e-7
1.0149167452914285e-7
3.573722162684406e-8
3.765475286810519e-8
1.620304915051411e-6
2.414954342146465e-6
5.330228458982894e-6
3.893344809425598e-6
2.630018440262238e-6
1.826881865319417e-6
1.1197928196885916e-6
5.995059501041985e-7
2.822199162683766e-7
2.1800421244607982e-7
4.091016697090959e-7
5.237524626392568e-7
1.9837395014901904e-7
1.8497783326741188e-7
2.6972461372570004e-7
1.5069982211233572e-7
5.229123278831432e-8
3.1928102097870285e-9
7.733332949712821e-8
4.9314819534439144e-8
4.112637916775488e-8
3.527922568659452e-8
1.8457613354306595e-9
3.527206547475641e-8
7.843147883288362e-8
1.4845984399962843e-7
2.2176562354824172e-7
1.8666379382024812e-7
1.1561793308535938e-7
4.8669613533631555e-8
1.3312033725653635e-8
1.3197274464918937e-6
2.607963106258387e-6
2.3563830901286104e-6
3.045758038085821e-6
2.5938925903004026e-6
2.195704404368281e-6
1.7284540424466568e-6
1.2344797947873156e-6
8.139673458488815e-7
4.854823024914335e-7
2.512478679049252e-7
6.086805721345736e-7
6.45031076277632e-7
2.836569250962235e-7
8.883706539898946e-8
3.8100811349815827e-8
2.0089862934492813e-7
1.454920223912995e-7
1.408397689185425e-7
1.0983770711104703e-7
4.76793950576113e-8
2.1364465373739945e-7
3.305609220685746e-7
3.3837287866900943e-7
3.1855722796637694e-7
2.7897291102342707e-7
2.0989007604405542e-7
1.2300980409354986e-7
3.1905681533161456e-8
6.552956030345525e-8
1.80614773603613e-7
3.137492770217674e-6
1.8617717830193506e-6
0.00001175091372412115
5.993794933798369e-6
3.555822561482551e-6
2.0891298954028397e-6
9.911180155518586e-7
2.457603574820166e-7
2.280758993042113e-7
3.353521617155158e-8
5.825072779315129e-7
2.099220928255068e-7
1.617915666720608e-7
2.9631181002689185e-7
2.4036997090321037e-7
9.799334536212714e-8
2.4725691823754765e-8
7.229804980979295e-8
7.387648091236563e-8
5.6173654497371334e-8
5.1231588363754997e-8
2.522312493769205e-8
2.9781186190196146e-8
8.377288660077924e-8
1.6449723443273513e-7
2.612511782818274e-7
2.5168198536615836e-7
1.8035853855697747e-7
9.748428096039997e-8
1.6621179815571425e-8
6.228162840313547e-8
1.7983302931890862e-6
2.4281405536690088e-6
4.244398688384818e-6
4.231031533059883e-6
3.248631217425806e-6
2.547205123267032e-6
1.84326094139004e-6
1.2074838890914774e-6
7.138913174372771e-7
3.47288696250873e-7
1.2711838984754016e-7
4.3553334407686124e-7
5.060910118664575e-7
2.413273091933737e-7
8.40354520323652e-8
6.56136015236796e-9
1.6218160013133407e-7
1.44682512945607e-7
1.2580319928543124e-7
8.566867982995667e-8
9.166885396671444e-8
2.486522749090407e-7
3.4543153698692293e-7
3.618272996498178e-7
3.624158929533558e-7
3.4811747360409507e-7
2.928958964180227e-7
2.0012932359429932e-7
1.0181411956153871e-7
1.0248642819432891e-8
3.1028003540388597e-6
3.7509072972000714e-6
6.679543842118829e-6
7.2268140072218655e-6
5.345509472987544e-6
4.1508105462903e-6
2.7939763313410215e-6
1.1273489371066994e-6
3.9810705510019904e-7
9.206491226727661e-7
4.616693001467817e-7
5.543508490376439e-10
1.9016422656956542e-8
1.7447308344462387e-9
7.539679012586489e-8
9.414953810136983e-8
4.346444330510195e-8
1.4041655087784334e-8
1.6882246408538077e-8
5.4252117929975065e-8
3.6256772116815206e-8
2.8741278691880617e-8
1.5574803992960318e-8
5.650919717061134e-8
1.010121671542577e-7
1.6240515877279977e-7
2.2749727320697374e-7
2.5945137969790865e-7
2.3138322555192447e-7
1.530708729241036e-7
6.920620048403027e-8
1.7231847773586871e-6
2.5349090368180172e-6
1.4778182590388605e-6
3.0657678275492397e-6
3.317119553016807e-6
3.3691675809495307e-6
3.353151957606921e-6
3.101391619320751e-6
2.3226964501441945e-6
1.1077916882791735e-6
1.931527735967497e-7
4.447032313563533e-7
2.3736384465630738e-7
7.855812824637137e-8
2.7077137241283716e-8
6.301703754287563e-9
2.1432795249480543e-8
6.986177522320964e-8
3.3770043199116724e-7
8.1921544323651e-8
1.86992257004371e-8
1.6158871963341885e-7
9.891172506442694e-7
7.793598784003681e-7
5.382214373622445e-7
4.692489058094335e-7
4.676150609420668e-7
4.550752954793108e-7
4.0404675752482904e-7
3.111204501609548e-7
2.040587641095393e-7
2.9118456017984534e-6
1.1831226247509206e-6
4.896305368305459e-6
6.920360330900593e-6
8.545759457241577e-6
0.000010905986642316326
8.619542259889882e-6
1.1151811810960209e-6
3.563327075197152e-6
5.041219210042581e-6
3.3630483469849075e-6
8.661035303293805e-7
9.29044643556538e-8
1.0481881742022237e-8
1.9342434242029367e-7
1.1388890040381903e-7
7.663229853286271e-8
8.76099140541459e-8
2.010378600104334e-8
3.254684600157855e-9
1.134814290479448e-9
9.609986297156058e-10
5.519647317329015e-10
1.543994063746842e-10
5.856943133421477e-12
4.2436013597456803e-13
1.444212087772903e-12
4.910935545400095e-13
1.656716366694466e-12
1.9292190276382093e-12
2.346163241998944e-12
8.103807963988767e-13
0.
2.2967380622570596e-13
3.6991588133158023e-13
4.721688562748108e-13
5.580828393969299e-13
6.391997357828571e-13
7.220767411452227e-13
8.103401423395581e-13
9.059023647493746e-13
1.0096639863831792e-12
6.600909207900095e-13
1.7801448957720472e-12
3.553956457144683e-12
3.6283514236023495e-12
3.4255383374171763e-12
3.5519990219717346e-12
4.0865245830908645e-12
5.053396449016498e-12
6.5352531783978704e-12
8.707354738586494e-12
1.1879196389083437e-11
1.657635640859195e-11
2.3704493149125706e-11
3.4887112385647204e-11
5.320314741571254e-11
8.493733315995936e-11
1.4421549056865063e-10
2.672346381008522e-10
5.662828523622603e-10
1.6304635266646437e-10
1.5265228438264833e-11
9.160260598566975e-11
1.8993070170015066e-10
3.3713040487699855e-10
6.486694043514093e-10
1.3926808676368357e-9
1.6127943393064178e-9
1.251470489991137e-9
1.1452594580635318e-9
1.2142263191619988e-9
1.4528701983297969e-9
1.2967509337763738e-8
5.517917089057475e-9
1.6851114255513702e-8
5.272184389231995e-9
1.2231954121063702e-9
2.2008074487295616e-12
0.
0.
0.
0.
0.
0.
0.
0.
0.
0.
0.
0.
0.
0.
2.251357278332018e-14
2.92354335585569e-14
3.9161583215438096e-14
5.3186567479038553e-14
7.272575162195139e-14
9.983712570970473e-14
1.3744820607878256e-13
1.8969694079447622e-13
2.6242619139244155e-13
3.6389484572531013e-13
3.2051320056291276e-13
1.3792507429344138e-13
1.1972722358855045e-13
1.660712404033242e-13
2.39705904484004e-13
3.240658120297873e-13
4.3558619686755097e-13
6.008692447181667e-13
8.527514594170331e-13
1.236814808942037e-12
1.821534076370867e-12
2.713056098653361e-12
4.078419916573751e-12
6.183637367263741e-12
9.457769313353335e-12
1.460316971183045e-11
2.2789733061008794e-11
3.600679193822782e-11
5.77219044252182e-11
9.416401635152877e-11
1.5685426452840682e-9
4.014428494172091e-9
6.786297569558348e-9
6.008532438477238e-9
8.233181014508275e-10
6.0193498738282576e-9
1.3035582486316407e-8
1.9938877444611486e-8
2.671813250655259e-8
3.329357486628282e-8
3.946636078583103e-8
2.004743908922964e-8
8.139862821040343e-9
9.601243376512052e-9
1.2448475544114418e-8
1.368186788216476e-8
2.2516134531749873e-9
1.9138473207347026e-8
4.306867475636031e-8
4.4363701961109525e-8
3.8281530622011016e-8
3.214792950979174e-8
2.5476046399577854e-8
1.7342557769281768e-8
1.8743922025421788e-9
2.0819095153898677e-8
1.975088672579538e-8
1.7593871436977118e-8
1.6317095137421732e-8
1.570551392952996e-8
1.5605398408366986e-8
1.6227879392834905e-7
4.079079655431988e-7
1.3852800755284943e-6
3.629809987164962e-7
1.5076163469826197e-7
5.397565619748007e-8
9.954939836126543e-11
5.704818716066157e-8
2.5089397162724293e-7
6.29479376026117e-7
2.396433701632836e-7
9.993243828445842e-9
1.646824444578291e-8
1.1120312185038149e-8
5.2274666109749856e-8
6.668984666065234e-8
4.220118017302362e-8
1.3214059841028942e-8
1.635445985431821e-8
1.238891799583609e-8
9.576855676154772e-9
8.230321526665427e-9
2.32797614785073e-9
5.0607062347914345e-9
1.2281336940833029e-8
2.3221594336003932e-8
4.0278776000722586e-8
5.6306122455380835e-8
3.436506497524994e-8
1.4183781620091087e-8
2.389733503559472e-7
7.384924465814427e-7
2.657252772659653e-8
2.6489744664370957e-7
3.0396104787955183e-7
3.092989692965049e-7
3.082085434206466e-7
3.045824538745072e-7
2.448758595169113e-7
9.575046082748987e-8
6.396555314000414e-8
7.53070313912852e-8
1.0100469961892642e-7
8.675748303618655e-8
3.8623787673244673e-8
1.4846233485460895e-9
3.341027232708495e-8
3.131350284474789e-8
2.487652634015655e-8
2.3095067964556844e-8
1.6033611423373333e-8
3.45302939164224e-9
2.5287250354365214e-8
5.294963044242035e-8
5.191775197044541e-8
4.2415968468773064e-8
3.2407132085197766e-8
2.1440839061039945e-8
8.071108078701826e-9
1.2433518180159765e-8
5.546377753544822e-8
4.6553345735221616e-7
2.0859980157268625e-7
3.2279609306160528e-6
1.263832869607669e-6
7.230411580254275e-7
4.188492224181767e-7
2.2090518817883496e-7
9.722551489564165e-8
8.818752998442293e-9
5.9547498632106884e-8
6.785088747531813e-8
2.5003674591452705e-8
1.1365856483128775e-7
1.8217521281065246e-7
1.498763887891643e-7
6.536082713525756e-8
1.6001514218245643e-8
4.574188765433925e-8
3.418262954306017e-8
2.990461055947017e-8
2.481475444628378e-8
1.573505917993738e-9
2.5008149625229925e-8
6.192420111358642e-8
1.133074222668869e-7
9.848947382465e-8
7.034685033279924e-8
4.472776107017005e-8
1.956063747638066e-8
1.0733620252862388e-8
6.027772052578886e-8
5.300565983405543e-7
8.967590887547098e-7
1.759489787982386e-6
1.1317230317884902e-6
7.807247897522708e-7
5.905611530511584e-7
4.849455296368498e-7
2.4163795108760493e-7
9.884774826750546e-8
1.4848294573891536e-7
2.5236221193289656e-7
1.8754777371780857e-7
2.3074996194320858e-7
1.557657921529302e-7
6.30723324720105e-8
1.0272029540890837e-8
3.3647210246430125e-8
3.676482068523655e-8
2.8626573795106322e-8
2.5967358619270144e-8
1.935736305445872e-8
1.7993451076477032e-9
2.4653043156479622e-8
5.782102973851514e-8
7.311783640771585e-8
5.9007354306472555e-8
4.386792030375768e-8
2.8375468869128164e-8
1.0734410832229045e-8
1.4284536405715608e-8
6.221802129835235e-8
5.699948581051454e-7
4.368429305207632e-7
3.4017835990506637e-6
1.5783559252522776e-6
9.454185495653482e-7
5.739444598427664e-7
3.17501156321294e-7
1.545059222058003e-7
4.296313296897958e-8
3.739882108763769e-8
4.9366374366137675e-8
5.4385723246543705e-8
1.7158953922385436e-7
2.3872535370310564e-7
1.684113162853801e-7
5.972195139603891e-8
3.487839108848455e-8
5.6990943226891594e-8
4.3408226599277954e-8
3.901467219342349e-8
3.031465152754208e-8
2.557720725434848e-9
3.889976210204934e-8
9.225920523969437e-8
1.404394465171619e-7
1.1340679646861664e-7
8.182000707071141e-8
5.17915064458785e-8
2.0928916746959444e-8
1.758542005776337e-8
5.974614853877185e-7
1.2114524579117867e-6
1.6017955613807103e-6
1.338318575457648e-6
9.782807855834137e-7
7.483634571090372e-7
5.447496427781833e-7
4.3236851481085057e-7
5.310619060782411e-7
4.203284650207115e-7
4.90194433119592e-7
6.948546337986152e-7
3.387733060606944e-7
2.463551251280436e-7
1.9396498097537137e-7
8.047558830025496e-8
1.7403573842163912e-8
3.34310371031543e-8
3.7037051435385797e-8
2.7888277853405765e-8
2.483952349772701e-8
1.6989409032160467e-8
4.272697074143131e-9
2.502103210312492e-8
5.574718165964419e-8
1.0048866972537695e-7
9.149752197893633e-8
6.21770619306434e-8
3.591911163883959e-8
1.06824075756852e-8
1.9272935474565312e-8
6.133074201569262e-7
1.1507156475525744e-6
1.9962071618191898e-6
1.7423246068977627e-6
1.2839681944389767e-6
9.505750941196169e-7
6.412065845216819e-7
3.962730136725768e-7
2.2264690205766204e-7
9.919509142337847e-8
2.981980806296261e-8
2.0157939142107837e-7
3.46199043258141e-7
3.056320260785655e-7
1.3632387697444647e-7
1.2252615637367512e-8
1.0051726281154258e-7
7.670379668516771e-8
6.535607312137185e-8
6.138478175179549e-8
2.626868656666962e-8
3.527156249547385e-8
1.1062434577110833e-7
1.7547838880840007e-7
1.5383495856854927e-7
1.2335362298184384e-7
9.032384936600487e-8
5.32577951226097e-8
7.404334169047754e-9
6.244894595539454e-8
1.8457048703988004e-7
1.0520190681490896e-6
9.580422117018571e-7
5.102913796282612e-6
2.0683612123892907e-6
1.253532538851324e-6
7.76365115537758e-7
4.683401050207724e-7
4.163891638776017e-7
5.493793284491738e-7
6.645325966718889e-7
1.3676805652759074e-6
4.990951706656111e-7
2.9607752115695425e-7
2.7550569025796494e-7
1.489882472649139e-7
4.8642612942818903e-8
1.502747878770458e-8
5.3791078813973675e-8
3.971027560524826e-8
3.339616821643589e-8
2.955630523702368e-8
7.564726837995409e-9
2.014107479378017e-8
5.404679290296184e-8
1.0725043526426243e-7
1.1385933750212638e-7
8.434786221321574e-8
5.551039355760317e-8
2.683866924482045e-8
6.646127774156957e-9
5.674927237962705e-8
7.85258207169152e-7
1.0271687673375087e-6
3.3838526974633534e-6
2.1913350447679384e-6
1.4538889667738654e-6
9.786028987459474e-7
5.993725398056927e-7
3.368841210221416e-7
1.6161880205766522e-7
4.281325756115915e-8
3.8582333547833535e-9
1.609171436158198e-7
3.3674761407870113e-7
3.470358213199461e-7
1.6354873333848788e-7
3.6349071422913124e-8
8.650802959478473e-8
8.384462651245057e-8
6.776447350051961e-8
6.378711334842294e-8
3.826910174537771e-8
2.2791686777200695e-8
9.173054898986546e-8
1.8387770670140622e-7
1.864847904651908e-7
1.497649430757257e-7
1.0998057040900807e-7
6.813368389093675e-8
2.2322948575391593e-8
3.6047710806099584e-8
9.77418207405832e-7
1.6181018844080398e-6
3.2696895371806046e-6
2.2828769068746742e-6
1.5647533395101028e-6
1.1051502104822834e-6
7.086344006797511e-7
4.406959003335181e-7
3.411834340024496e-7
4.974366424227978e-7
7.009813494348429e-7
6.058521573990577e-7
2.5249766235271003e-7
2.2630325173041797e-7
2.453128621918002e-7
1.2153625911917105e-7
3.75204136217716e-8
2.227992708874972e-8
5.372479990441796e-8
3.7756234372478886e-8
3.248035261373088e-8
2.5959600079693926e-8
1.000018189847329e-9
2.7959982476841e-8
6.320998837630571e-8
1.2155447345102262e-7
1.531759736538985e-7
1.0924733815313009e-7
6.440895344202275e-8
2.3745190848835946e-8
1.891028543805631e-8
8.815133118601342e-7
1.8303948441866192e-6
2.149499241223832e-6
2.2930591129586715e-6
1.8168004946955938e-6
1.436438973825277e-6
1.040319157127594e-6
6.888116195124607e-7
4.260388498076535e-7
2.3765893927923838e-7
1.2005974470424985e-7
3.8022500497087763e-7
5.362971156861365e-7
3.378744075809198e-7
1.174203439485314e-7
1.677242607179113e-8
1.5134972366054278e-7
1.1026639270096445e-7
9.94168863053703e-8
9.176435724297418e-8
1.8535364522108684e-8
8.518869745695642e-8
2.066291236289144e-7
2.444155985082315e-7
2.155893824615851e-7
1.7738705272575782e-7
1.3002578052588212e-7
7.436248924030329e-8
8.47191086873197e-9
7.945535406865093e-8
2.0597025193840892e-7
1.7370740702895961e-6
1.2658155816840063e-6
8.495389364057319e-6
3.3911464270532182e-6
1.981562830594075e-6
1.1462834747313174e-6
5.906365721433546e-7
2.9309895273304376e-7
2.7646815339605536e-7
7.328109403084304e-7
9.126825453130385e-7
3.495943385561607e-7
2.5873176700439255e-7
3.2391562400471497e-7
2.0422505023905323e-7
7.532534530154165e-8
2.277180204401526e-9
7.768307670527899e-8
5.5917374031252006e-8
4.5261203134529306e-8
4.104874030695619e-8
1.518515553537744e-8
2.4232319766245394e-8
6.780182616977857e-8
1.3805620343345076e-7
1.859923874012733e-7
1.4512320918822217e-7
9.681595627335644e-8
4.881872976665595e-8
3.2421865102700285e-9
6.962374687496581e-8
1.1659393287738384e-6
1.643743498851213e-6
4.037514925770245e-6
3.072542191120823e-6
2.1493727024202524e-6
1.5288736388006735e-6
9.913702940901793e-7
5.934771101606834e-7
3.243914797603728e-7
1.4507671976026137e-7
7.230984766503356e-8
3.066429457922741e-7
5.297118832315506e-7
3.908324308594952e-7
1.3939230463012853e-7
1.906727007742571e-8
1.3757605325039212e-7
1.1676459121998766e-7
9.989007222582874e-8
9.597328829319174e-8
3.676462560558317e-8
6.742957287650888e-8
1.842274232227562e-7
2.7676643569892155e-7
2.6105301036783955e-7
2.1943563861914267e-7
1.6482221014017068e-7
1.0212035483723903e-7
3.606027963540049e-8
3.751494261314761e-8
1.635027514716109e-6
2.4324670187992705e-6
5.371468720314959e-6
3.930286658612747e-6
2.65401940519207e-6
1.8430987866265355e-6
1.128625353355248e-6
6.018390886251878e-7
2.7906101758230524e-7
2.116056606684649e-7
4.044517030996148e-7
5.233579596069547e-7
1.9694477193926855e-7
1.8216350302514723e-7
2.690384738864659e-7
1.5175568231824077e-7
5.288112635282753e-8
2.467425207764074e-9
7.750949995952723e-8
4.939152704287003e-8
4.10947730473958e-8
3.532996598261587e-8
2.1280263615773198e-9
3.50126597467813e-8
7.796860194902453e-8
1.4768736743525037e-7
2.2223815027115719e-7
1.8839080731645328e-7
1.167812095960106e-7
4.92469597013343e-8
1.3085385786986667e-8
1.3249050867298201e-6
2.6138186563080364e-6
2.34585060198729e-6
3.0450348905311576e-6
2.5986592982405634e-6
2.2035562759009655e-6
1.7382735251225237e-6
1.244256425617876e-6
8.223908563783088e-7
4.92174306576752e-7
2.557385930323907e-7
6.125186424453292e-7
6.422887769168151e-7
2.8055627090556434e-7
8.774997506932253e-8
3.918214608385919e-8
2.0109757729480253e-7
1.4603048434153012e-7
1.4165933292227576e-7
1.0896650641425126e-7
5.129481906451446e-8
2.1810793918110591e-7
3.322484219775376e-7
3.393136281360489e-7
3.2004476753923815e-7
2.8080338514035905e-7
2.1151676607340014e-7
1.2414916573401334e-7
3.2661179173876354e-8
6.489431175081518e-8
1.7981974743697507e-7
3.1747985284703775e-6
1.8734242764850014e-6
0.000011793382216278147
6.055100847069961e-6
3.5942447683985934e-6
2.1131541028272337e-6
9.996096524950306e-7
2.384400982996896e-7
2.517011999215772e-7
5.9524412314646055e-8
5.69632774133648e-7
2.058117041580337e-7
1.572469641133222e-7
2.9230503394214647e-7
2.412054525491835e-7
9.900312801589103e-8
2.5513433937981754e-8
7.013668599253738e-8
7.406891813341332e-8
5.60991870280808e-8
5.1114155778038464e-8
2.5604480794417566e-8
2.934384360485355e-8
8.308659147278149e-8
1.6326499762188875e-7
2.6118146955873935e-7
2.539966387601255e-7
1.823606062435803e-7
9.868618377032338e-8
1.7240506263165553e-8
6.18235148622676e-8
1.8046086875202012e-6
2.4343763704387224e-6
4.219210236509852e-6
4.230862486012844e-6
3.2576613904945437e-6
2.5607544186717765e-6
1.8586870739188473e-6
1.2212248447426651e-6
7.244604765876274e-7
3.544190008742158e-7
1.3005901320439075e-7
4.3671193659632584e-7
4.987931384938576e-7
2.3522945460125374e-7
8.208431903825914e-8
6.003245189325609e-9
1.6293796942155892e-7
1.4602630085037954e-7
1.2623856249231836e-7
8.256652437104826e-8
9.833249685127758e-8
2.555314365829104e-7
3.4782109324096313e-7
3.622215314676173e-7
3.633854533687486e-7
3.5027699979917977e-7
2.9599954047876126e-7
2.032212319567543e-7
1.0439245827190199e-7
1.2414706639211362e-8
3.1400181433595196e-6
3.7747353362755744e-6
6.673804845267391e-6
7.299245487431171e-6
5.422918063849235e-6
4.2313543031955085e-6
2.8636260380255264e-6
1.1352913544148813e-6
4.5551591966059974e-7
9.794710628608173e-7
5.028225404031248e-7
2.9610960620446214e-8
1.400010218757772e-8
6.488180439363859e-9
6.874523556880026e-8
9.123870071433049e-8
4.291094015096919e-8
1.409713910553186e-8
1.4839746483502347e-8
5.516331115258882e-8
3.5880449252842275e-8
2.8175104327933887e-8
1.5779786499528143e-8
5.627417862204428e-8
1.003039600056607e-7
1.6092959202830226e-7
2.2534731946119632e-7
2.584514917693709e-7
2.3323134417563144e-7
1.5653140931213404e-7
7.260924362064377e-8
1.7097426414479355e-6
2.4954230128444096e-6
1.4350582593384648e-6
3.0149341466642044e-6
3.2866425900130597e-6
3.3565441107581077e-6
3.3592765577669796e-6
3.1321908563151743e-6
2.366471749555873e-6
1.129818212223417e-6
1.9579693632402168e-7
4.434543559186791e-7
2.340027561069333e-7
7.723453121776472e-8
2.6690907761354275e-8
6.730718472830448e-9
1.6809229695851055e-8
4.564399337685023e-8
1.3015252340217858e-7
1.3127771521631963e-7
1.5522480135964454e-9
5.698498442613868e-8
4.015245390248939e-7
6.89576759794141e-7
7.154736922969142e-7
5.030590208476056e-7
4.7681611177065956e-7
4.655361290348323e-7
4.280120380773888e-7
3.4958078204704274e-7
2.4650895950189093e-7
2.2492372364864552e-6
9.559766121141414e-7
4.345977430550496e-6
6.102261664522551e-6
7.959210035409696e-6
0.000010540153589975237
0.000010077576082864499
8.907742449593164e-7
3.7488939301862143e-6
5.773675970971227e-6
3.4675585924581938e-6
9.93605616810707e-7
5.634043472648776e-9
1.56365263675707e-7
3.20037192636202e-7
1.2956686186314816e-7
1.7280056705125362e-7
3.065355473202178e-8
1.2422665534634375e-9
2.2888413707350706e-9
1.6775654122290413e-9
4.764564714995264e-10
1.0217249844712915e-11
2.1199842694127433e-11
1.2578040408718862e-13
1.4653501424570914e-12
6.050083506807865e-13
2.0127336293301093e-12
2.57682365029396e-12
3.2151719773167134e-12
4.124759565616968e-12
3.170954213967008e-13
1.3591175184181732e-13
3.1863977403818667e-13
4.399972937473778e-13
5.347097335544304e-13
6.183860774807268e-13
7.000556314048631e-13
7.8477147201996e-13
8.751188344675026e-13
9.72207507308746e-13
1.0761964251576455e-12
5.024519563271482e-13
2.3523102797739427e-12
4.3705741792917786e-12
4.507135688082226e-12
4.309280888569214e-12
4.500232167984592e-12
5.206367904151895e-12
6.483429561826512e-12
8.463587475560358e-12
1.14116354085203e-11
1.579774561694141e-11
2.2440363522801953e-11
3.280088194037704e-11
4.9621193782408275e-11
7.841092487216291e-11
1.3129258154513092e-10
2.3842060975629477e-10
4.89251030287232e-10
1.235468610091838e-9
1.8948938718649694e-10
2.0733047953457882e-11
1.9113887700572672e-10
3.544139648897842e-10
6.15971979576244e-10
1.1886675634870978e-9
1.913610564818249e-9
1.552700904030981e-9
1.2891862468275425e-9
1.2507476958608984e-9
1.3764530463016534e-9
1.6987119291205543e-9
1.0570085676607713e-8
5.965870288796535e-9
1.4765708995130149e-8
4.831570482962055e-9
4.839216096956544e-10
1.1649816335773506e-13
0.
0.
0.
0.
0.
0.
0.
0.
0.
0.
0.
0.
0.
0.
2.2835319248466144e-14
2.965355623767098e-14
3.972335919130569e-14
5.39551733489018e-14
7.378820592410247e-14
1.0131501708588849e-13
1.3951298667406873e-13
1.9259172862484757e-13
2.6649719311023256e-13
3.696365083025151e-13
3.277817608982628e-13
1.4142118065057105e-13
1.2258372919121602e-13
1.6934026646111397e-13
2.4434759112635207e-13
3.305088177955983e-13
4.4430336746472663e-13
6.128326360894164e-13
8.696639203064546e-13
1.26141917910305e-12
1.858154785291565e-12
2.7685299149738873e-12
4.1636687769288154e-12
6.316341356824995e-12
9.666993746749124e-12
1.493753765023578e-11
2.3332247629157897e-11
3.6902560475591766e-11
5.9231952925876e-11
9.677444624889154e-11
1.607677442588776e-9
4.135016968011399e-9
6.96653187139353e-9
6.03662129517346e-9
6.166544720848064e-10
6.399289208669675e-9
1.3535573785333412e-8
2.0536005925629556e-8
2.7400490607774636e-8
3.404622739868562e-8
4.026500480198417e-8
2.047500196316693e-8
8.561412047233467e-9
9.591298980027508e-9
1.2444283271120362e-8
1.3664890813590751e-8
2.6342579291690657e-9
1.8728023215898482e-8
4.2551642986634374e-8
4.398475127692025e-8
3.802201745758131e-8
3.202269150376788e-8
2.5473399203141656e-8
1.7461713432078735e-8
2.2765278850677045e-9
2.1440893012178162e-8
2.0309868950795478e-8
1.8038166568610216e-8
1.6713545802810883e-8
1.6083344618450244e-8
1.5980442713753455e-8
1.5871653396113157e-7
4.017033624992593e-7
1.369012570877604e-6
3.592984712349373e-7
1.495515157074054e-7
5.36371855332618e-8
4.947516001470849e-11
5.660631257108779e-8
2.489164507273922e-7
6.269648195112105e-7
2.384782718605456e-7
9.484072600095295e-9
1.6201195546665293e-8
1.0962205316350294e-8
5.191123328372231e-8
6.621581466191217e-8
4.1931863190549446e-8
1.3183553378378196e-8
1.625634644847063e-8
1.2298905335340634e-8
9.50715445190959e-9
8.168942877509136e-9
2.308574954442736e-9
5.02656012685609e-9
1.219655624288468e-8
2.3062233791306712e-8
4.0008826182076795e-8
5.594324243831412e-8
3.4123493923310424e-8
1.4074112866184854e-8
2.370164788324506e-7
7.32567204943743e-7
2.683454377754046e-8
2.6176470010856277e-7
3.0029970169424873e-7
3.054912692316855e-7
3.045143409176279e-7
3.0073966362138064e-7
2.3206428177302394e-7
8.727231387060251e-8
5.972903478729778e-8
7.198384202347263e-8
9.562978921286547e-8
8.387541717539518e-8
3.7641898909098566e-8
1.2894915143658874e-9
3.304442839702213e-8
3.1017892875401674e-8
2.464757709596947e-8
2.2883091756402807e-8
1.5886495430473188e-8
3.407385116021986e-9
2.5019821693673692e-8
5.2371093985171176e-8
5.133662198964509e-8
4.194376618093821e-8
3.204602950458085e-8
2.120430792843432e-8
7.999095981111951e-9
1.2217649333315197e-8
5.456542620764104e-8
4.617233510877872e-7
2.0574246556404534e-7
3.2070651563519706e-6
1.2553295305984136e-6
7.18135807364175e-7
4.1604431154264407e-7
2.19424838375038e-7
9.649232054727405e-8
8.517701154735872e-9
5.967108615244159e-8
6.825098270975926e-8
2.4494116549547966e-8
1.1265562317260428e-7
1.8088127172576824e-7
1.490956369579595e-7
6.529030655675291e-8
1.5794860850875584e-8
4.543712056770928e-8
3.395095451526572e-8
2.9691275146326043e-8
2.464625000809464e-8
1.5946123494932653e-9
2.4787568394653993e-8
6.141264113937198e-8
1.1256860706468028e-7
9.793042922698086e-8
6.993156989727045e-8
4.445947287958545e-8
1.9434613483760356e-8
1.0720247562744232e-8
6.014663998315725e-8
5.259019264682807e-7
8.905944876771719e-7
1.7409663420088725e-6
1.1204606642912922e-6
7.734930350765464e-7
5.86455036015971e-7
4.842626339466261e-7
2.2440831600030008e-7
9.440441456544781e-8
1.4441813454751196e-7
2.458755613873432e-7
1.8086968059885225e-7
2.2428177619994324e-7
1.5266230508403852e-7
6.192954688400454e-8
9.941365577909761e-9
3.341176345146766e-8
3.645882350647385e-8
2.840254091770457e-8
2.577061662630014e-8
1.919167248762565e-8
1.8031800209626377e-9
2.4476816070693756e-8
5.737321629813951e-8
7.236672328852885e-8
5.839660257567984e-8
4.341523418188377e-8
2.8082289820058692e-8
1.0626892922714519e-8
1.4116191291146976e-8
6.151110536309977e-8
5.65742142508527e-7
4.322841577801766e-7
3.3833376251366208e-6
1.5681782633085105e-6
9.389989428904576e-7
5.698945023092446e-7
3.151519935669007e-7
1.5318567628749518e-7
4.2224117217259506e-8
3.7892321087984104e-8
5.0024882053656786e-8
5.347582844474553e-8
1.699609703569385e-7
2.3703201157927944e-7
1.6789793265641377e-7
5.983657220510564e-8
3.4486900221147495e-8
5.6597275674596705e-8
4.309548291204027e-8
3.871146417682183e-8
3.0115438575783784e-8
2.453406086887845e-9
3.847856962111329e-8
9.136039273330108e-8
1.396124362446934e-7
1.1275844046475196e-7
8.132694845852429e-8
5.147570975641001e-8
2.079530680614533e-8
1.753697521186843e-8
5.926041880250068e-7
1.202662391907646e-6
1.5845271889080744e-6
1.325062971796896e-6
9.691589019313113e-7
7.422459035522146e-7
5.418422936385504e-7
4.336793459717841e-7
5.305852405275914e-7
4.0345470339214014e-7
4.7488054974927e-7
6.829623572482574e-7
3.410083500441982e-7
2.4650365258549305e-7
1.926579746903269e-7
7.96416022072939e-8
1.705414211160506e-8
3.336558381977275e-8
3.6765836404298726e-8
2.7706394782868722e-8
2.4688252616021092e-8
1.684549351045081e-8
4.286036041480933e-9
2.4910215506428147e-8
5.54857558573842e-8
9.981495643296923e-8
9.057126641254677e-8
6.154392311744505e-8
3.5554065490980656e-8
1.0564214628826179e-8
1.911767596300556e-8
6.088763823958565e-7
1.1418535522554369e-6
1.9881943838288517e-6
1.7324267521153002e-6
1.2757807181488077e-6
9.43917411284492e-7
6.362768099084858e-7
3.928724039032276e-7
2.2030287680382104e-7
9.750191943573549e-8
2.8507400963067498e-8
1.9916182558929236e-7
3.4321427797218706e-7
3.043547600106809e-7
1.3650418469237338e-7
1.2702087251923781e-8
9.966863548137186e-8
7.613875154070392e-8
6.481359051468571e-8
6.086727774785748e-8
2.6238858701228807e-8
3.4691925000975236e-8
1.0928488978747713e-7
1.7434384998948372e-7
1.528707204891052e-7
1.2251788705350646e-7
8.970051902609201e-8
5.2899061722259944e-8
7.3261996480437945e-9
6.22996240962285e-8
1.844545853340215e-7
1.0419819475405275e-6
9.514753382121315e-7
5.049119920607885e-6
2.0472680032427346e-6
1.24188039332455e-6
7.706654159262013e-7
4.674235486667167e-7
4.248385372205124e-7
5.23674707846548e-7
6.416814688825464e-7
1.377071758668041e-6
5.022216026533116e-7
2.973154177346004e-7
2.742244234981637e-7
1.4752933102853596e-7
4.7977633679778444e-8
1.5327244729904468e-8
5.3382031767405366e-8
3.942918383611153e-8
3.31882395959803e-8
2.9353455925770305e-8
7.435035466155109e-9
2.0083579804712876e-8
5.3827334685223486e-8
1.0663206864982775e-7
1.1262247329703196e-7
8.341435686542124e-8
5.489761240645572e-8
2.653340695295043e-8
6.617039331897943e-9
5.629958928016384e-8
7.793277988366908e-7
1.0181492869681776e-6
3.369816547349244e-6
2.177391075069822e-6
1.4434184370217957e-6
9.707527197826233e-7
5.940205670238638e-7
3.333942144865162e-7
1.5926544520674705e-7
4.106158383059111e-8
2.3693330615601393e-9
1.5839912932653954e-7
3.332347664521227e-7
3.453476734340622e-7
1.639467083029397e-7
3.67825452451248e-8
8.549171603431962e-8
8.32049371986666e-8
6.717071080019999e-8
6.318033063117083e-8
3.813262161738712e-8
2.2216124400584124e-8
9.03234380077448e-8
1.8201166340765078e-7
1.8532337226304176e-7
1.487139262173364e-7
1.0916090309695124e-7
6.762522863141536e-8
2.2133085127554272e-8
3.59723652949157e-8
9.673493363304463e-7
1.6038865237553536e-6
3.231436254921203e-6
2.256660342479396e-6
1.5478126481613576e-6
1.0941631442283543e-6
7.028169298267652e-7
4.389984007762117e-7
3.4400242403258844e-7
5.077643426024824e-7
7.114279413989187e-7
6.096179674025191e-7
2.541545385044364e-7
2.2697570915498417e-7
2.44181062797623e-7
1.2052178859877346e-7
3.7019643325601866e-8
2.2752438676181305e-8
5.333291827912397e-8
3.7542337333277155e-8
3.233243648029067e-8
2.5772641361196984e-8
1.1083017912494548e-9
2.792905617837686e-8
6.310496886978892e-8
1.2124509093827773e-7
1.516228724915263e-7
1.0794441694911789e-7
6.363514868448324e-8
2.3421129360616856e-8
1.8855267167868793e-8
8.747399854514706e-7
1.8170984369254879e-6
2.1454215300333623e-6
2.2815496528440715e-6
1.8052125340317714e-6
1.425506576993329e-6
1.0309112300418968e-6
6.815080251559717e-7
4.2056239862486766e-7
2.335025249720456e-7
1.1699685661083825e-7
3.7521197081788785e-7
5.321694008202168e-7
3.3848635427923327e-7
1.1820717169513076e-7
1.5886643825436284e-8
1.5008489137863107e-7
1.0941391921346158e-7
9.845780885410752e-8
9.09942876250395e-8
1.915762940980124e-8
8.326482821265386e-8
2.0380935005616045e-7
2.4283662034235414e-7
2.1398841527325346e-7
1.758966009323574e-7
1.2890076193849393e-7
7.372321201487928e-8
8.269165577072063e-9
7.945597790993595e-8
2.0615592770754077e-7
1.715625205318561e-6
1.2553161292807891e-6
8.407538549140153e-6
3.350368351635795e-6
1.9588156665175478e-6
1.1342176096778556e-6
5.861509604508973e-7
2.9433070347432376e-7
2.8587626879826733e-7
7.501937785254124e-7
9.184466578154582e-7
3.5239253802489296e-7
2.6032644180288496e-7
3.231769215371335e-7
2.026005425903585e-7
7.445987936909863e-8
1.556175886827272e-9
7.734826108880703e-8
5.55717024321452e-8
4.506103042722136e-8
4.0855504186414395e-8
1.4907450231215322e-8
2.4291933203189213e-8
6.777599380214191e-8
1.3786103007890196e-7
1.8404585429075214e-7
1.4326990215209673e-7
9.5562652027087e-8
4.815410947336297e-8
3.3831556401096574e-9
6.93892181677177e-8
1.1568352646934003e-6
1.6302130545864064e-6
4.03089681510494e-6
3.0544994552285595e-6
2.1332360966132936e-6
1.5148750607409807e-6
9.80467654734447e-7
5.856598072147798e-7
3.1877025202053367e-7
1.408919616243895e-7
6.945605589919562e-8
3.017794618293125e-7
5.251214128906921e-7
3.92051996561546e-7
1.4060436404145035e-7
1.9748625670759038e-8
1.3569959127968536e-7
1.1600799191818916e-7
9.896627581683484e-8
9.50834271064065e-8
3.752249483936584e-8
6.522297895201089e-8
1.8060738561416193e-7
2.7470910163494005e-7
2.592859792336767e-7
2.1753716138887923e-7
1.632176524476639e-7
1.0107048044281371e-7
3.552947148772603e-8
3.7736752729349216e-8
1.6130014494688034e-6
2.4062232507026682e-6
5.313107287711381e-6
3.875345447290335e-6
2.6174867174904138e-6
1.8178015263080127e-6
1.1142058057152645e-6
5.970961838232044e-7
2.824909680261067e-7
2.2028075367566308e-7
4.114719688194163e-7
5.246796555628856e-7
1.9894845130595578e-7
1.854641010315905e-7
2.698427057169803e-7
1.5064669554078675e-7
5.225646695024536e-8
3.315001201327774e-9
7.708543403782949e-8
4.9212034914580465e-8
4.104062898062146e-8
3.519911267016775e-8
1.8682125342757983e-9
3.5126145963468667e-8
7.816709710737438e-8
1.480510911712227e-7
2.2120195524771782e-7
1.8587938974146138e-7
1.1501914691964017e-7
4.8337970021397584e-8
1.3460864099270478e-8
1.3146345616545187e-6
2.6006352756987517e-6
2.3544702043312064e-6
3.03703585635586e-6
2.58458487365508e-6
2.18630367997245e-6
1.719474161532381e-6
1.2271391453206633e-6
8.089368364274002e-7
4.828028515606361e-7
2.50529729036119e-7
6.073349443854797e-7
6.454971194697634e-7
2.8436977152021366e-7
8.903273738879871e-8
3.8174697540464515e-8
2.0056259610790513e-7
1.452956668907708e-7
1.4060474802121033e-7
1.1002511073525182e-7
4.6577689674553175e-8
2.1213069356155532e-7
3.295371999279958e-7
3.3742158576764906e-7
3.174061558522737e-7
2.7772188944454936e-7
2.0883305071138477e-7
1.2230444673654677e-7
3.146363774353428e-8
6.589995866626448e-8
1.8112599849618843e-7
3.1206182664620897e-6
1.8552568854793491e-6
0.000011739082573789219
5.962758888420268e-6
3.535119995449216e-6
2.0750821103426536e-6
9.845973294081371e-7
2.465418809393991e-7
2.2023852097403545e-7
2.2970553358310197e-8
5.894416623098272e-7
2.1195710586545465e-7
1.630963869696143e-7
2.973813869917916e-7
2.40522219325187e-7
9.798617941871777e-8
2.462249625222873e-8
7.26549259356522e-8
7.373952475170483e-8
5.608992829940362e-8
5.115100096169092e-8
2.5202851264943078e-8
2.961231031585908e-8
8.346508212397645e-8
1.6407859488123495e-7
2.6074987089281953e-7
2.506649083711349e-7
1.79352471672885e-7
9.68178513157468e-8
1.624048222125839e-8
6.258880394847327e-8
1.790547135396728e-6
2.4209023269241563e-6
4.246207164203603e-6
4.218469839731034e-6
3.235199424137281e-6
2.533654507558709e-6
1.8308361040170254e-6
1.1982415342636484e-6
7.085693308213809e-7
3.4565174169954317e-7
1.2811711532253993e-7
4.3631830107139853e-7
5.094494435719094e-7
2.436485727085314e-7
8.472459275696416e-8
6.50232530687249e-9
1.630991411865307e-7
1.4413648232331636e-7
1.2580264299920263e-7
8.682788834419102e-8
8.919412584423218e-8
2.4603932201406903e-7
3.441894303474034e-7
3.6124901700459543e-7
3.6155617932302605e-7
3.4667084122621153e-7
2.9101969874496403e-7
1.9838277760948348e-7
1.0042370972081134e-7
9.089136544582798e-9
3.085796543721317e-6
3.742237599613949e-6
6.691963708275404e-6
7.19550472955668e-6
5.308036155890186e-6
4.1099931332097465e-6
2.756265120103651e-6
1.1161940795412683e-6
3.794328236155043e-7
8.984531036803894e-7
4.449084089493268e-7
1.2569441157848456e-8
2.205505376894169e-8
6.071152802150451e-10
7.848569423426951e-8
9.650765712380486e-8
4.436783216967642e-8
1.4235189814104363e-8
1.7875743672752952e-8
5.376172072628409e-8
3.647365448926959e-8
2.927309145840844e-8
1.4617883271639277e-8
5.582836453287012e-8
1.0027751047803862e-7
1.619737319527617e-7
2.2817133885164977e-7
2.602418681105625e-7
2.3034071934063072e-7
1.5067808592711524e-7
6.668283869083968e-8
1.7296371743709777e-6
2.55678696384215e-6
1.4985975899562625e-6
3.087342004434312e-6
3.3227892359262244e-6
3.361927293887222e-6
3.3312063874198145e-6
3.0609563636355697e-6
2.2801974783748656e-6
1.0953126852689557e-6
2.0019687530778316e-7
4.469940398303537e-7
2.3847308534396506e-7
7.901161950643113e-8
2.7240291311251598e-8
5.833847515763097e-9
2.5526404134789762e-8
9.270076294882931e-8
3.3569577212347626e-7
7.062453942130607e-8
3.974203054481223e-8
3.1104993571271824e-7
7.883131308787404e-7
7.184234282110466e-7
4.931688272168722e-7
4.616395988125805e-7
4.646075927777865e-7
4.4911618935040274e-7
3.8956180899898557e-7
2.903680489370904e-7
1.8237212834281758e-7
3.273896805019703e-6
1.3018207152084225e-6
5.2092879964077095e-6
7.358915276966068e-6
8.783509075370807e-6
0.00001098800714680205
7.914584354004391e-6
1.219254913203502e-6
3.4996615566045833e-6
4.775206413442633e-6
3.305188261095646e-6
8.108596115572035e-7
1.208708325349507e-7
6.126526470113065e-8
7.396186262202251e-8
1.4224595748024157e-7
6.198657250873674e-8
5.555897137788974e-8
2.2784465095013727e-8
1.0235766324601987e-9
5.79810342137587e-9
3.3492488673749604e-9
4.249607224345016e-10
9.026011189690666e-11
1.3166478250353782e-10
8.781519561665562e-13
1.286475163717213e-12
1.0440083391775148e-12
1.3684610092207077e-12
1.4654627147013347e-12
1.711896385927076e-12
1.4335793562325267e-12
1.1710634592902393e-13
1.738865599311945e-13
3.2836876702085465e-13
4.358087743864252e-13
5.233647002669111e-13
6.042842051050743e-13
6.859876857256025e-13
7.726867643828637e-13
8.667401902114072e-13
9.694369965917453e-13
7.391777123355484e-13
1.4610742978874282e-12
3.1037098298851056e-12
3.1654776782172764e-12
2.9760716399727643e-12
3.0790907018335896e-12
3.5341746274709035e-12
4.354124535245526e-12
5.601180228729611e-12
7.412514480056688e-12
1.0029834994328118e-11
1.3858136283303873e-11
1.9581906843299875e-11
2.839831696541838e-11
4.250890061148857e-11
6.623496889705468e-11
1.08804044472453e-10
1.9225171326956597e-10
3.7812814937036857e-10
1.4167631622000832e-10
2.306043084808216e-11
5.896720919377028e-11
1.329298469763315e-10
2.395305913439307e-10
4.546854365235271e-10
1.0012589461932184e-9
1.6280117354679985e-9
1.2641146791953053e-9
1.1025977066765738e-9
1.1338802438943498e-9
1.325071247475796e-9
1.4036385208687229e-8
5.303050230402246e-9
1.7219752824910357e-8
5.669727605504703e-9
2.240742933537039e-9
5.0590040784394195e-12
0.
0.
0.
0.
0.
0.
0.
0.
0.
0.
0.
0.
0.
0.
2.2262575458382493e-14
2.890972257546116e-14
3.8724368225525204e-14
5.258911174677624e-14
7.190117699088494e-14
9.869223921954615e-14
1.358519111962314e-13
1.874637569967343e-13
2.592926576486708e-13
3.594855509175793e-13
3.151581403459863e-13
1.3539833707922627e-13
1.1766517342103344e-13
1.6367180195793563e-13
2.362808189149849e-13
3.1931094722085164e-13
4.291443987296788e-13
5.920106113868425e-13
8.402076866590891e-13
1.218554516413294e-12
1.7943634610048034e-12
2.671940481674976e-12
4.0153375726893464e-12
6.085637771250113e-12
9.303626715461666e-12
1.4357494964706687e-11
2.2392331350206717e-11
3.5352853610581183e-11
5.662375606024337e-11
9.227396158565871e-11
1.539727670937449e-9
3.9274449475640984e-9
6.654162889523801e-9
5.977682126572116e-9
9.600080262524272e-10
5.753047895847102e-9
1.2676678517297278e-8
1.9504373612799773e-8
2.6217110131348884e-8
3.273691709049909e-8
3.8871392158150677e-8
1.9732251362042708e-8
7.835749170390702e-9
9.600867942749341e-9
1.244405345851484e-8
1.3684641383023549e-8
1.968192566438367e-9
1.9427954619932478e-8
4.342495146391583e-8
4.461686591290301e-8
3.845068254000522e-8
3.222352806362413e-8
2.5467914612812e-8
1.7251086052237846e-8
1.589591420201314e-9
2.037683950356697e-8
1.9355925174473958e-8
1.7277437396809108e-8
1.6034214215231302e-8
1.5435968759058957e-8
1.5338073575926273e-8
1.648520275787136e-7
4.122137674270683e-7
1.3968501269735624e-6
3.6559624814964943e-7
1.516228900836833e-7
5.421627543928341e-8
1.384028723373967e-10
5.7375707886392814e-8
2.524092696038144e-7
6.310055646265684e-7
2.405045118622497e-7
1.0340297885278924e-8
1.6655685645528798e-8
1.121951290103751e-8
5.251430904864515e-8
6.702432694047502e-8
4.23959174184741e-8
1.3240018792980394e-8
1.641829606563349e-8
1.2451162882076489e-8
9.624480799848783e-9
8.272230257865628e-9
2.3428601877435838e-9
5.082281929739134e-9
1.2336458343216148e-8
2.3325430510772815e-8
4.045533093643257e-8
5.6556383129345994e-8
3.453774977354329e-8
1.4261025446447994e-8
2.4034261725572376e-7
7.425488700901834e-7
2.6392525004525016e-8
2.6702248922011945e-7
3.064542244562406e-7
3.118972701698439e-7
3.1072610840770755e-7
3.071164778585859e-7
2.532914212297868e-7
1.0184580896927591e-7
6.697411923469456e-8
7.762990743455798e-8
1.0475575806006824e-7
8.871406719107195e-8
3.928217361515248e-8
1.6053108364289673e-9
3.3676210659090786e-8
3.152200371986053e-8
2.503932553876488e-8
2.324685280862291e-8
1.6135526455657576e-8
3.490376089022575e-9
2.548451769803198e-8
5.3358607124173494e-8
5.2319174482658567e-8
4.2743611972530746e-8
3.2658386472947845e-8
2.1605534511455727e-8
8.121132319897331e-9
1.2583703016352557e-8
5.6085935066652724e-8
4.682457565770537e-7
2.1061881877473444e-7
3.2429214636078676e-6
1.2698790903197105e-6
7.265152503294378e-7
4.208267134879723e-7
2.2193731240133433e-7
9.771847678132592e-8
8.987821282448558e-9
5.9531966089865156e-8
6.765211533049394e-8
2.532164965364074e-8
1.1431314801366668e-7
1.8306734705498638e-7
1.5043785671195151e-7
6.54283993901478e-8
1.6116019102963763e-8
4.594970298093222e-8
3.434004508137132e-8
3.0047515916558947e-8
2.492992704754806e-8
1.5661158769469432e-9
2.5147409014623297e-8
6.2251845997253e-8
1.1380885608025651e-7
9.889027669501102e-8
7.064132570004766e-8
4.491678235523847e-8
1.964924641533479e-8
1.0743226764360023e-8
6.037296347133845e-8
5.328821958667031e-7
9.009521404003989e-7
1.7719469123248876e-6
1.1393784405605583e-6
7.856683459223441e-7
5.933900134287395e-7
4.853312668940769e-7
2.538699270642711e-7
1.0195894117604192e-7
1.5124531232088503e-7
2.567182079749393e-7
1.921404882576696e-7
2.3501736251576467e-7
1.578052504870743e-7
6.382181937067617e-8
1.0478526804264378e-8
3.38303210344737e-8
3.6981726544187565e-8
2.878682865865871e-8
2.611001436377547e-8
1.9472727289226885e-8
1.8039430319066725e-9
2.4790223038976635e-8
5.815492625836714e-8
7.363178371339125e-8
5.942668675538374e-8
4.418034179783949e-8
2.8578157316181193e-8
1.0808347376296251e-8
1.440183348573457e-8
6.270568122293365e-8
5.730326678518308e-7
4.4005034357587854e-7
3.415223289096595e-6
1.5856200072552565e-6
9.499626117799651e-7
5.767892035113476e-7
3.1913051980393014e-7
1.55394483953367e-7
4.3418174763432954e-8
3.714872548949756e-8
4.900284701900664e-8
5.4957710552244016e-8
1.7265784534638658e-7
2.398936192987773e-7
1.687995860963126e-7
5.96707860645901e-8
3.510515337265397e-8
5.725866675174982e-8
4.361858605837946e-8
3.9215806155226235e-8
3.0451917340723957e-8
2.6166964555682965e-9
3.9165749295309664e-8
9.283386208480271e-8
1.4102243078819976e-7
1.1387104219881038e-7
8.216871714990686e-8
5.201364218599283e-8
2.1023261474689208e-8
1.7618237849761967e-8
6.007529205086499e-7
1.2174052461730185e-6
1.613264982245708e-6
1.3472358538187932e-6
9.844645637192868e-7
7.525446182454432e-7
5.467858482158697e-7
4.316066816505501e-7
5.30260566257193e-7
4.318641116282652e-7
5.004617102233125e-7
7.01904532401801e-7
3.372490818560688e-7
2.462978573153374e-7
1.9478747690309307e-7
8.099217215203945e-8
1.7613351446534147e-8
3.3508638312213085e-8
3.723039466477815e-8
2.8020519782891227e-8
2.4952298031346264e-8
1.708773228690043e-8
4.274266962823409e-9
2.5118498284910964e-8
5.596825293799267e-8
1.0098441939250368e-7
9.212204020443e-8
6.260794990487202e-8
3.616916182172196e-8
1.0763121715143377e-8
1.9380822393833385e-8
6.164783861896547e-7
1.1570380082119792e-6
2.0024489754796777e-6
1.7496379021334606e-6
1.2898918314794683e-6
9.553267708134505e-7
6.446760099859019e-7
3.9861896522132877e-7
2.2420637017025773e-7
1.0025377076742056e-7
3.060048606213909e-8
2.0314036284056127e-7
3.482211566614562e-7
3.065644025043276e-7
1.3625849014570675e-7
1.2005176143747614e-8
1.0107175232023026e-7
7.708588282666294e-8
6.571508218025499e-8
6.172717524234538e-8
2.6308524516278193e-8
3.5629705407648487e-8
1.1147372821036963e-7
1.7627605973845244e-7
1.5452469181711644e-7
1.239431756680816e-7
9.076119570431575e-8
5.351011675758908e-8
7.461811875188745e-9
6.255082315577669e-8
1.8464942012468128e-7
1.0587421686074717e-6
9.625033766906957e-7
5.138621597268647e-6
2.0826355556761183e-6
1.2614851369804144e-6
7.803241304558502e-7
4.690992680481437e-7
4.110550383250235e-7
5.668577619161608e-7
6.798768006571318e-7
1.3589371669689025e-6
4.968359966874628e-7
2.9534329655233837e-7
2.763398550175082e-7
1.4988534579550833e-7
4.904756102798512e-8
1.4870805285272346e-8
5.4090152282058734e-8
3.991259439293211e-8
3.3551435379395285e-8
2.970461306107986e-8
7.642513208353707e-9
2.020469205738817e-8
5.424607662529588e-8
1.0773195258963194e-7
1.146913449527582e-7
8.498152966458855e-8
5.59294267468466e-8
2.704746186881421e-8
6.66772329635291e-9
5.705852158823691e-8
7.895388774063388e-7
1.033578363383006e-6
3.3947593114217843e-6
2.201534526125164e-6
1.4613995817327957e-6
9.841572043181056e-7
6.031012031541969e-7
3.3925466399724783e-7
1.631380572313726e-7
4.385582290435405e-8
4.727140805469845e-9
1.6251025226037547e-7
3.390734829139538e-7
3.4823464200701983e-7
1.6335403002861727e-7
3.6108894221606347e-8
8.712049650089653e-8
8.427681322494138e-8
6.815620612879696e-8
6.418377800905407e-8
3.837695404126489e-8
2.314496167899055e-8
9.261809699612386e-8
1.8509408325473186e-7
1.873245399281796e-7
1.5051231717966874e-7
1.1055722172791886e-7
6.849043024330543e-8
2.2457775658124042e-8
3.609701907990012e-8
9.841697399271441e-7
1.6276433446577912e-6
3.2947519458468054e-6
2.3003865964633437e-6
1.5761776151047283e-6
1.112642373601255e-6
7.126860401774562e-7
4.4199511428579434e-7
3.394957920489563e-7
4.908121294795971e-7
6.942116829275378e-7
6.034792700234328e-7
2.514874743851621e-7
2.2599950378430477e-7
2.4603943050775093e-7
1.2212389464780566e-7
3.7807385249732315e-8
2.2027443968289788e-8
5.400696458417773e-8
3.791454464789803e-8
3.2598258557441576e-8
2.6091508574702135e-8
9.478482679633948e-10
2.8021073094364764e-8
6.335905974684901e-8
1.218821164911123e-7
1.5421040554889293e-7
1.1011810579318917e-7
6.493289106480706e-8
2.3965957290336528e-8
1.8947932219788318e-8
8.864063177997408e-7
1.8400018068785645e-6
2.153607757548054e-6
2.3020755358668605e-6
1.8254500785356188e-6
1.4443901950071225e-6
1.0470173276869085e-6
6.938924618807722e-7
4.2971895284024093e-7
2.403047788202944e-7
1.2190274519680136e-7
3.834542003056211e-7
5.390954518128308e-7
3.3761656921155254e-7
1.1698289713040164e-7
1.7252564747297e-8
1.5219028467145232e-7
1.1083171201962819e-7
1.0003634602630435e-7
9.22692577264829e-8
1.8175308411511192e-8
8.638926310336883e-8
2.0842182429947912e-7
2.455565727747215e-7
2.1673167517968618e-7
1.7843528772825392e-7
1.308137149571824e-7
7.481157985915731e-8
8.618428567766104e-9
7.945009436983372e-8
2.0583284232472662e-7
1.7513000687077791e-6
1.2729306189503485e-6
8.552466181213363e-6
3.4185591356834403e-6
1.997020948668413e-6
1.154626234605106e-6
5.938843768932213e-7
2.9252061030541617e-7
2.7050902596899247e-7
7.21547259973667e-7
9.0896934372858e-7
3.4781844096864804e-7
2.5786268003528606e-7
3.244526464224958e-7
2.051688399449499e-7
7.581879630997265e-8
2.6836082495773234e-9
7.796806055288872e-8
5.6168727744057094e-8
4.5421444968371095e-8
4.120217399791283e-8
1.5350563417740032e-8
2.4243027848334224e-8
6.791912925164281e-8
1.3834462414544707e-7
1.8728519958177604e-7
1.4636066502923918e-7
9.766428316637944e-8
4.927071262807445e-8
3.1468917102637023e-9
6.978082923996002e-8
1.1726420266666304e-6
1.6534859117544893e-6
4.044385187528013e-6
3.086340726953406e-6
2.1612124636677184e-6
1.5389083645128957e-6
9.99028596800505e-7
5.98822565058001e-7
3.2805721917240557e-7
1.4761137131156099e-7
7.39458291140265e-8
3.096612667509207e-7
5.32680899020553e-7
3.901696805724265e-7
1.386917181371979e-7
1.869802495236615e-8
1.3867088916498138e-7
1.1726596977214299e-7
1.0047961503844691e-7
9.653812494286406e-8
3.630787324448288e-8
6.881694699327692e-8
1.865037659918723e-7
2.7817652899734437e-7
2.623332121886527e-7
2.207798590526011e-7
1.659471854913523e-7
1.0285375630502737e-7
3.643207552222785e-8
3.7356524836607145e-8
1.6496700163753344e-6
2.449840363051955e-6
5.4085683036594584e-6
3.966652452924047e-6
2.6785147869514064e-6
1.8602996048752638e-6
1.1386443665796492e-6
6.053833284463671e-7
2.771141822010253e-7
2.0603768468193932e-7
3.997420573601968e-7
5.222222398865624e-7
1.956524333435416e-7
1.8023968623212282e-7
2.685066460433735e-7
1.5232618506705763e-7
5.3208749898801814e-8
1.988293862346351e-9
7.782533821770332e-8
4.952754253788628e-8
4.115932790263566e-8
3.542976083970843e-8
2.248907927948354e-9
3.502229037772592e-8
7.798854161127116e-8
1.4768484288202808e-7
2.2298416436622522e-7
1.9002492606602675e-7
1.1796078397295138e-7
4.986979087814623e-8
1.2816496147088322e-8
1.332444124153309e-6
2.623685562454802e-6
2.342158805783015e-6
3.052930875591619e-6
2.6100004209698013e-6
2.216623695574473e-6
1.752014245864391e-6
1.2564321556572692e-6
8.316201539722944e-7
4.981857353220017e-7
2.586719725275221e-7
6.156094788199109e-7
6.402142743682443e-7
2.7826888194568394e-7
8.701371512796475e-8
3.964000927785785e-8
2.0150799023206916e-7
1.4648011183516467e-7
1.4227853359772124e-7
1.0824588243735498e-7
5.429071480401103e-8
2.2186443203981075e-7
3.340467975794609e-7
3.4069812189079754e-7
3.2191163290398156e-7
2.829580090903589e-7
2.1339139225040094e-7
1.2543799492971956e-7
3.350017124916182e-8
6.418660592363772e-8
1.7889643892815172e-7
3.2104764446541925e-6
1.8856193050432195e-6
0.00001182401672442952
6.1167767630016984e-6
3.634391655501468e-6
2.1395647991039556e-6
1.010503417874587e-6
2.336361346556446e-7
2.722528029675582e-7
8.390625985730849e-8
5.555087419149072e-7
2.0165120843692672e-7
1.5364373579842502e-7
2.8910201744526285e-7
2.4140806377233666e-7
9.950908072707678e-8
2.6001723538527164e-8
6.866431617410482e-8
7.42961899964384e-8
5.613737765168869e-8
5.112691108821804e-8
2.581141523107296e-8
2.9287499312623697e-8
8.30370618540234e-8
1.6303874438500745e-7
2.6156562101144387e-7
2.5613446739413423e-7
1.8436897895181053e-7
9.996286339187635e-8
1.7944076975259057e-8
6.127083042610725e-8
1.815308438719032e-6
2.444287374691218e-6
4.204097479650691e-6
4.242529337124892e-6
3.2751356201146635e-6
2.5808228090754367e-6
1.8787952334710893e-6
1.2374216825722998e-6
7.351274991581439e-7
3.596056304147011e-7
1.304640220735065e-7
4.362915496165196e-7
4.915907667880494e-7
2.298826239038378e-7
8.041021060897658e-8
5.796807680875264e-9
1.6233068079637612e-7
1.4745431613492488e-7
1.2649971868804741e-7
7.964949354066915e-8
1.0423973313861168e-7
2.616420299380843e-7
3.5016536659351243e-7
3.629572939531788e-7
3.646748435897263e-7
3.5276005171833885e-7
2.99461013256537e-7
2.0661590302480766e-7
1.0718943143519483e-7
1.4767004567415808e-8
3.175257245815044e-6
3.7940925299176472e-6
6.655429850189369e-6
7.3645885835415196e-6
5.499944715643764e-6
4.315215509150574e-6
2.9407203714772937e-6
1.1503860017088746e-6
5.06027166624203e-7
1.0322067282054325e-6
5.414264276131365e-7
5.8777051584576424e-8
8.392516077519578e-9
1.1131879308317393e-8
6.240659074654214e-8
8.735121266894589e-8
4.1645098602786555e-8
1.3870835050787152e-8
1.3001056283505066e-8
5.64924540830976e-8
3.557030650393785e-8
2.7323174255141413e-8
1.6875452978561162e-8
5.681899043099594e-8
1.0070232431871609e-7
1.606657249595024e-7
2.235413727891769e-7
2.5688363507783503e-7
2.3497938720935857e-7
1.6081980617324295e-7
7.714839707164268e-8
1.6938182831011776e-6
2.450378831113594e-6
1.39174122175953e-6
2.9635341833836243e-6
3.260954255283106e-6
3.3535405361033645e-6
3.3812603290291893e-6
3.1879161555077897e-6
2.435609978078231e-6
1.155469516452358e-6
1.900476301887559e-7
4.4234571847443694e-7
2.3307103695024384e-7
7.703352484788831e-8
2.6735943943015366e-8
7.193745160368967e-9
1.3615612392814527e-8
3.1376449301999516e-8
5.4308567634627204e-8
1.687618435146434e-7
1.6660650284276516e-8
1.4737432847988019e-8
6.793982391944146e-8
7.112775898458226e-7
5.635251747043558e-7
6.901628420716627e-7
5.086267610487567e-7
4.814242627143911e-7
4.534487364597076e-7
3.9668126690032457e-7
3.0648609560868334e-7
1.3978025433507851e-6
6.693785256214687e-7
3.6326872918611857e-6
4.975341268145217e-6
6.818532884276042e-6
9.45970457071076e-6
0.000012148518938582372
2.754684826994839e-7
4.047084791078675e-6
7.0247752943391465e-6
3.6199432236926913e-6
1.0499600896874908e-6
3.3283900502511415e-7
1.3312245272567765e-6
2.65067250006235e-7
4.1665555042099515e-7
5.264055320360529e-8
1.6928902695513613e-8
5.3149322761195644e-9
1.9977384452417028e-9
2.465208964474354e-10
1.888896415885197e-10
1.2052622025823459e-11
3.4234625528728317e-12
1.7050897687876392e-12
8.307424185589028e-13
2.14460045641134e-12
3.0594958324485228e-12
3.832296468612283e-12
4.65418221507984e-12
5.265434463536127e-12
3.907202889159496e-14
2.599040171365807e-13
4.0578184200535963e-13
5.114929584114512e-13
5.987490885889157e-13
6.78969155919924e-13
7.588057617876468e-13
8.416271915225778e-13
9.286949286383056e-13
1.0199056100056937e-12
1.114082983136273e-12
1.8837749459159626e-13
3.2005069804936646e-12
5.57153937264183e-12
5.876730976945998e-12
5.761390262759212e-12
6.11298661862502e-12
7.153592450085047e-12
9.013539158910589e-12
1.1935496906901058e-11
1.637985658943606e-11
2.317493343751505e-11
3.38190467595816e-11
5.1137167565791006e-11
8.081756228005784e-11
1.3539147220468267e-10
2.4607113195570837e-10
5.056369327435746e-10
1.280211479222503e-9
5.089126056678701e-9
3.0619920491541816e-11
2.619487372604881e-10
5.763443488781645e-10
9.13791147748036e-10
1.487363996897052e-9
2.275429501827687e-9
2.0402852594379533e-9
1.6049158792110373e-9
1.4357722645376422e-9
1.455244199140937e-9
1.6457939784033827e-9
2.080151649103812e-9
8.984836716878366e-9
6.649435908190696e-9
1.261046291946454e-8
4.623540158324107e-9
1.750322069632676e-10
2.842990726754761e-14
0.
0.
0.
0.
0.
0.
0.
0.
0.
0.
0.
0.
0.
0.
2.3064488015059842e-14
2.995232679482372e-14
4.0125987711133233e-14
5.4508466146968615e-14
7.45574654624108e-14
1.0239233712023244e-13
1.4102924063602784e-13
1.947340115725034e-13
2.6953402222700767e-13
3.7395451243802054e-13
3.339328418316331e-13
1.4449665320984301e-13
1.2508411932917614e-13
1.7206389182190604e-13
2.481720741618769e-13
3.3583506061694963e-13
4.5150100863593893e-13
6.226718905733006e-13
8.835317929610614e-13
1.2815844592939912e-12
1.8882309985993414e-12
2.8142794530663227e-12
4.234371421916219e-12
6.427148280546678e-12
9.843036916056552e-12
1.5221262977189718e-11
2.379686014050793e-11
3.767745440372277e-11
6.05526756093772e-11
9.90853983423689e-11
1.6417224349961821e-9
4.245015009674655e-9
7.125616104668808e-9
6.033083671595565e-9
3.8999544867683915e-10
6.775073165677681e-9
1.4006247156446755e-8
2.1080555178094453e-8
2.8008523263211475e-8
3.4703681585266387e-8
4.094828567078667e-8
2.0850612476542177e-8
8.969582208528888e-9
9.541576200427253e-9
1.2397915841907224e-8
1.3599286914291713e-8
2.9848354617419405e-9
1.8281287598819738e-8
4.193409260122712e-8
4.349226723351908e-8
3.7661101627934017e-8
3.181086873591698e-8
2.540327269397496e-8
1.7533642175325045e-8
2.653003799725514e-9
2.2021427636762957e-8
2.0822774018996624e-8
1.8439200787218744e-8
1.7070928343622157e-8
1.6425213632878608e-8
1.6321585760550452e-8
1.556446011143401e-7
3.9563149119459233e-7
1.3537906877984444e-6
3.558471158952584e-7
1.4842703245648352e-7
5.332625823497856e-8
3.0466491948876705e-12
5.620781424612132e-8
2.4720380395782287e-7
6.24328682680668e-7
2.3745489526181356e-7
8.974555002292835e-9
1.5941666366742738e-8
1.0790756132244182e-8
5.153992184564391e-8
6.576521139210523e-8
4.168289528740714e-8
1.3160804223698895e-8
1.615408526712143e-8
1.2210910714218565e-8
9.438130196434549e-9
8.108046422482432e-9
2.291784316539561e-9
4.990075304698767e-9
1.2108341460526388e-8
2.2896861751714942e-8
3.9730044335164856e-8
5.5588798827444256e-8
3.389546051778311e-8
1.3968241929099356e-8
2.3513019264935864e-7
7.26716979980069e-7
2.7078495141236638e-8
2.586376912641208e-7
2.9665369062300516e-7
3.017055041208997e-7
3.008324376924914e-7
2.9674046608912596e-7
2.1882764912437795e-7
7.932580347963573e-8
5.5694213376388825e-8
6.876056219262391e-8
9.041618821516662e-8
8.098984386625871e-8
3.664444580890498e-8
1.0743172974746968e-9
3.270755507807929e-8
3.073563282285335e-8
2.4431134291583405e-8
2.2684472866885578e-8
1.5743123943810654e-8
3.3720552030579487e-9
2.4778163617824754e-8
5.181867857231721e-8
5.076709117343003e-8
4.1483598800284485e-8
3.1695377571118607e-8
2.097497888539359e-8
7.929621137891543e-9
1.2006095829462047e-8
5.3682043705651125e-8
4.581249345372244e-7
2.0304325104906328e-7
3.187412717969995e-6
1.2473007284837282e-6
7.134855094903931e-7
4.1337305130061274e-7
2.1799615757754047e-7
9.575280657813523e-8
8.15461597124432e-9
5.991797909629584e-8
6.878709921512365e-8
2.3932709305544702e-8
1.1160450830294712e-7
1.7960975230762596e-7
1.4836950084601644e-7
6.525487625452784e-8
1.5542483970662134e-8
4.5133031464636765e-8
3.371892324150516e-8
2.9473978634258264e-8
2.4478515930206538e-8
1.6278808858304696e-9
2.454806948036887e-8
6.086543194294744e-8
1.1182712372259897e-7
9.740746850229744e-8
6.953717345861204e-8
4.4202399142272034e-8
1.931319646270497e-8
1.0708986316692621e-8
6.002993726456302e-8
5.217447503265168e-7
8.844092784371313e-7
1.7221998984450377e-6
1.1091756652226661e-6
7.662943859281891e-7
5.824045827283986e-7
4.83390475155047e-7
2.0806992826529155e-7
9.009520522703247e-8
1.4033785144155482e-7
2.3928051756211047e-7
1.7426411881108186e-7
2.1758409642468705e-7
1.4942862323919542e-7
6.073601042379485e-8
9.577229520757625e-9
3.321688823370776e-8
3.616828750312368e-8
2.8192442956510752e-8
2.5589562395604947e-8
1.903057101495549e-8
1.8199023954860355e-9
2.4331378322607608e-8
5.6976833182304986e-8
7.162012564974958e-8
5.779225907004353e-8
4.297017930412251e-8
2.7794721588116425e-8
1.0520907132739923e-8
1.3952041532122469e-8
6.081387453515458e-8
5.617446618255287e-7
4.279212512984098e-7
3.366455999373643e-6
1.5586060526262127e-6
9.328948173531794e-7
5.660050121969069e-7
3.1285869627591785e-7
1.518472351938027e-7
4.139701805380071e-8
3.854462129276334e-8
5.084287616229039e-8
5.2478173191112524e-8
1.6825723373755007e-7
2.353656555713779e-7
1.6745559521219946e-7
6.000082753109449e-8
3.402263013375882e-8
5.620265349111633e-8
4.277790099010721e-8
3.8398431543156416e-8
2.991879391664588e-8
2.3273133441098046e-9
3.801961952785948e-8
9.03932497880912e-8
1.3882023927548223e-7
1.1215135116085318e-7
8.085724136357426e-8
5.117260640885211e-8
2.0667576944009724e-8
1.748876238677558e-8
5.877150866689184e-7
1.1938012658059094e-6
1.5667312834928438e-6
1.3115997224345545e-6
9.59978740843839e-7
7.36150004679508e-7
5.390337424108811e-7
4.352266942669089e-7
5.278067238296988e-7
3.866823543012852e-7
4.5928969339616544e-7
6.691683768009934e-7
3.432084136101639e-7
2.4672457106973653e-7
1.9122197629411163e-7
7.871370369795827e-8
1.6652904258946223e-8
3.336002329052658e-8
3.6510360425482235e-8
2.7539862703185805e-8
2.4554832085130705e-8
1.67019291732017e-8
4.318909477990798e-9
2.4839737059184136e-8
5.530308055515629e-8
9.920553423406382e-8
8.963347916845504e-8
6.091019277964252e-8
3.5191603246761765e-8
1.0446483833808713e-8
1.8966101783847223e-8
6.047230667418393e-7
1.1335184684422748e-6
1.981612658940501e-6
1.7235717350092189e-6
1.2682255744101497e-6
9.376546766207903e-7
6.315495506864222e-7
3.895244000162474e-7
2.178886926905457e-7
9.563241989004344e-8
2.69837447919197e-8
1.9658445739799426e-7
3.4020663914021316e-7
3.0319127112983343e-7
1.367917834750993e-7
1.3259930589632107e-8
9.877498624502666e-8
7.55684539986286e-8
6.425183669449733e-8
6.033085057772783e-8
2.6243957672324937e-8
3.404563141136182e-8
1.078294740151468e-7
1.7325243394227747e-7
1.5196698556362446e-7
1.217191392536689e-7
8.910033741588087e-8
5.255478614911402e-8
7.255709172902637e-9
6.215130466753497e-8
1.8434005677298362e-7
1.031732618449932e-6
9.448799058707086e-7
4.993599702053412e-6
2.025991009015153e-6
1.2302488723027378e-6
7.65101358761787e-7
4.66754436309313e-7
4.340517834181613e-7
4.981175243640476e-7
6.184501672705517e-7
1.375782796345391e-6
5.05016810807872e-7
2.9874683321554177e-7
2.7286207835294824e-7
1.458918304233938e-7
4.7224680199698855e-8
1.571495003305548e-8
5.300975362216951e-8
3.916808802204254e-8
3.300544223463601e-8
2.916897590173349e-8
7.285761470180535e-9
2.0071182331430403e-8
5.369961505396493e-8
1.0612092273211809e-7
1.1136629933354668e-7
8.247683825516104e-8
5.4287694190343574e-8
2.6229650524215458e-8
6.591186738814836e-9
5.58553138648012e-8
7.738361312909191e-7
1.0096157773974742e-6
3.358254479663509e-6
2.164725482991036e-6
1.4336350472023247e-6
9.632761651331783e-7
5.888161255560635e-7
3.298881260007347e-7
1.5675434293590986e-7
3.9028199882779436e-8
6.075597617772227e-10
1.556541349708268e-7
3.2959384054294477e-7
3.4374658956863826e-7
1.6448809333603412e-7
3.7318738421952177e-8
8.432745877989982e-8
8.255838158721598e-8
6.65536274768165e-8
6.254269329259515e-8
3.802195351201778e-8
2.1570257134099093e-8
8.878679381013257e-8
1.8003460829470785e-7
1.842517012578689e-7
1.4772074390945281e-7
1.0837465432124232e-7
6.713573498056111e-8
2.1953286100639773e-8
3.589352664370095e-8
9.570797290528796e-7
1.5894055173046028e-6
3.191342798930055e-6
2.2297912225538223e-6
1.5306500941218294e-6
1.0831828227266747e-6
6.971574984962317e-7
4.375613388013248e-7
3.4725448647184607e-7
5.188655798664e-7
7.225282101330705e-7
6.137871753061313e-7
2.560416757997996e-7
2.279289055670191e-7
2.4295904610880327e-7
1.1931647367649107e-7
3.641904638084756e-8
2.335491174972909e-8
5.296853656920806e-8
3.735200517115347e-8
3.221637741792509e-8
2.5593367919923435e-8
1.2565347414052535e-9
2.797237924090885e-8
6.314388610886112e-8
1.2114886845325717e-7
1.5002309275891472e-7
1.0661163005339353e-7
6.285570661482631e-8
2.3097006464102507e-8
1.8800860808559148e-8
8.684768319935036e-7
1.804815956586318e-6
2.1438088055932456e-6
2.2721969471949485e-6
1.7950026516981182e-6
1.41548694197296e-6
1.0220209123171352e-6
6.743858524918465e-7
4.149824624853166e-7
2.2899574388671505e-7
1.1347993823357378e-7
3.698491198353941e-7
5.28007364174779e-7
3.3939209805731444e-7
1.1918013347575923e-7
1.4773456007260684e-8
1.487744637297611e-7
1.0853364421087361e-7
9.743707623323975e-8
9.018551870110771e-8
1.9893390628626845e-8
8.11419246263662e-8
2.0073958127413334e-7
2.4137779635835964e-7
2.1248340221632524e-7
1.744664591906518e-7
1.2781498715380947e-7
7.310886864864847e-8
8.081885361512225e-9
7.944829669451117e-8
2.063220106546997e-7
1.693466258456291e-6
1.2447423761490644e-6
8.314572137459937e-6
3.3088985651021373e-6
1.935985593932374e-6
1.1223679096206935e-6
5.820112328774767e-7
2.9603659931002813e-7
2.9612264672646437e-7
7.687126239531806e-7
9.247018443956837e-7
3.5545073038191786e-7
2.6232289499986114e-7
3.224844559233285e-7
2.0067223496906235e-7
7.34180678746058e-8
6.757186755825799e-10
7.711111615697583e-8
5.525598715230151e-8
4.490553589854348e-8
4.0702153659452924e-8
1.4585133016320742e-8
2.4446790208876796e-8
6.7935655723909e-8
1.379492248084313e-7
1.820324577324883e-7
1.4137251773676562e-7
9.429985745858345e-8
4.7488045977867654e-8
3.5258673737966478e-9
6.915068300181514e-8
1.1486453730803716e-6
1.6176500269996174e-6
4.028671270606419e-6
3.039209489631777e-6
2.118634805874101e-6
1.5017699119254102e-6
9.699692679541003e-7
5.778634588875081e-7
3.1283542112178227e-7
1.3611427062932475e-7
6.602851167092387e-8
2.9636767190806736e-7
5.202258266941165e-7
3.935757805004133e-7
1.4205491798380365e-7
2.060718808003443e-8
1.3348428829353648e-7
1.152262401365352e-7
9.797054136494651e-8
9.411559006864289e-8
3.838240055608318e-8
6.280887587569213e-8
1.766346046378617e-7
2.726506341121017e-7
2.5766312771865913e-7
2.1573348697610855e-7
1.6167162017786418e-7
1.0005395306494113e-7
3.501738246247456e-8
3.7945579444665976e-8
1.59030949139229e-6
2.3790641289294722e-6
5.249830738317034e-6
3.818444523625866e-6
2.5802210484724483e-6
1.7924284362041983e-6
1.1001265819963568e-6
5.929057062154949e-7
2.8660672511427605e-7
2.295555338786508e-7
4.186319684193366e-7
5.256063013900069e-7
2.0110598225293337e-7
1.893749881988837e-7
2.7064781240343095e-7
1.4919415790542607e-7
5.145275019617303e-8
4.351469586180817e-9
7.670025050176464e-8
4.906008600661255e-8
4.1039175552141504e-8
3.508660773474228e-8
1.5052015957503923e-9
3.5401199004884324e-8
7.865583429697027e-8
1.4886860508898344e-7
2.2020276953165975e-7
1.8323236882249498e-7
1.132213684261193e-7
4.743489322110736e-8
1.3814545951487668e-8
1.30536903799704e-6
2.5891366250381958e-6
2.3671939466395745e-6
3.033554058962131e-6
2.5737053686341333e-6
2.1714162086660034e-6
1.7023194313723727e-6
1.2108933899638297e-6
7.955412319612797e-7
4.727092321490882e-7
2.441781280216736e-7
6.013093440438419e-7
6.488700915309875e-7
2.887759717101254e-7
9.057923531617774e-8
3.6747269919856235e-8
2.0010378447968438e-7
1.4447043416896924e-7
1.3936922213962136e-7
1.1105671122287769e-7
4.147553567225793e-8
2.055643203572627e-7
3.266964294006868e-7
3.357139994808487e-7
3.14901495185364e-7
2.7474341017892186e-7
2.0623322507333758e-7
1.205174970080447e-7
3.030730979152279e-8
6.68663745452737e-8
1.8237361031249335e-7
3.0642047024609517e-6
1.8367614628971336e-6
0.00001167302740711044
5.868142359712987e-6
3.4757158546091045e-6
2.0378145324491337e-6
9.707280866064912e-7
2.558549515636178e-7
1.8734604678086175e-7
1.4335509772928211e-8
6.079976317062217e-7
2.1816987144060884e-7
1.6968630530422893e-7
3.0289092530398705e-7
2.393343635067319e-7
9.662945237708431e-8
2.3508462973654423e-8
7.563087629005092e-8
7.342138544713724e-8
5.6143587508146785e-8
5.125948731339863e-8
2.467627831061607e-8
3.011359821891069e-8
8.423294160591572e-8
1.6550078714059544e-7
2.6042473694945376e-7
2.471005382233914e-7
1.7627584460217592e-7
9.49556805479254e-8
1.5276779873401997e-8
6.330249229529038e-8
1.7785465769221107e-6
2.408866093489332e-6
4.279500107492048e-6
4.212030935137687e-6
3.2166571435077197e-6
2.509387576615518e-6
1.804913260607177e-6
1.1761072415030429e-6
6.922970568692186e-7
3.354062628784047e-7
1.245022178539354e-7
4.346089171426487e-7
5.20128311534972e-7
2.5282192696186034e-7
8.761542119406051e-8
7.253855176974347e-9
1.6235243044904702e-7
1.424600451442396e-7
1.2527020625581103e-7
9.098447101133483e-8
7.950284915110175e-8
2.358721391823019e-7
3.4023077936343705e-7
3.6041881204097313e-7
3.5982799237793205e-7
3.431302035436691e-7
2.8616827246680166e-7
1.9371238732686288e-7
9.660975775882747e-8
5.906714213222509e-9
3.0286052341473984e-6
3.7049394794462585e-6
6.699088874591303e-6
7.082501443850142e-6
5.1909542830850576e-6
3.990606442114869e-6
2.6552902021934984e-6
1.1003404990079449e-6
3.016539466285646e-7
8.134056521591198e-7
3.857913905922964e-7
5.353926314773905e-8
2.9921306003828316e-8
8.17791551540913e-9
8.876163096220568e-8
1.011253953599146e-7
4.531986238262623e-8
1.4135132269262193e-8
2.1387876092482524e-8
5.281778857408419e-8
3.715873162722194e-8
3.018884042828281e-8
1.40088483005115e-8
5.584849888217063e-8
1.0094317529854431e-7
1.6382480636807606e-7
2.3121404483476425e-7
2.6142863464525763e-7
2.2711769514430963e-7
1.452962690117607e-7
6.151125593143973e-8
1.746389856580008e-6
2.613775609603661e-6
1.5630356913586603e-6
3.1584082056297035e-6
3.3592747853681198e-6
3.370058920632455e-6
3.3090166130646032e-6
3.0014236054604612e-6
2.2084791824794895e-6
1.0632491230783205e-6
1.9985593401733068e-7
4.521507825911095e-7
2.461340261304772e-7
8.229191749172242e-8
2.8391054593463725e-8
4.757600804566755e-9
3.915898580947847e-8
1.891384565858103e-7
1.9790610213671935e-7
5.722079154915648e-8
1.6087358971017773e-7
8.880031952581143e-7
7.308276356523916e-7
5.287811623401031e-7
4.4930003334684294e-7
4.524598067136079e-7
4.5833932522838533e-7
4.311006313602003e-7
3.517732244684386e-7
2.427129036807366e-7
1.345305536681435e-7
4.090430024787223e-6
1.5687194029205416e-6
5.927235258779065e-6
8.264302527235494e-6
9.047142376175375e-6
0.00001075364364623415
6.953530497502213e-6
1.3291923535836777e-6
3.3261132984864844e-6
4.194575954837516e-6
3.1801585240130637e-6
6.755927749455153e-7
1.570993213081364e-7
1.3258586286650684e-7
1.3432614636951476e-9
1.3243962886248983e-7
8.901493593831866e-8
1.710605892954175e-8
1.85945701107812e-8
2.7639560966671477e-8
1.0295533736574156e-9
3.962178754220218e-9
1.8193879887877242e-9
6.402273738555561e-10
4.718534073966778e-10
1.4309551213562462e-12
3.783432048333084e-12
4.4316432517107586e-13
1.0106945169606692e-12
1.0508705793405374e-12
9.71528264488516e-13
1.1945083956750821e-12
1.5026032935087948e-12
1.208722034927891e-13
1.846774869919373e-13
3.3381088681291414e-13
4.3609762494359185e-13
5.214840262973245e-13
6.026799753152536e-13
6.863828814941271e-13
7.764768734387253e-13
8.753472832856186e-13
8.982463287102666e-13
7.423939195948965e-13
2.110402043464103e-12
2.2071336574292724e-12
2.0852060765490002e-12
2.1619854215151365e-12
2.474744680143537e-12
3.024268475087931e-12
3.842211611923293e-12
5.0044167141611866e-12
6.643783041725007e-12
8.976450764963822e-12
1.2352497429261442e-11
1.7352361963933287e-11
2.4975417722746855e-11
3.702918264172385e-11
5.69918051803683e-11
9.210503267291286e-11
1.5908642390777902e-10
9.825468327113047e-11
2.8245159087474637e-11
1.6392205884128968e-11
5.464967806903266e-11
1.0522382607514611e-10
1.9594222172185597e-10
4.017360203903969e-10
9.74691637418171e-10
1.4134518158018396e-9
1.0810041813721488e-9
9.926831772308204e-10
1.072586835922623e-9
8.091624346868621e-9
5.024044852007635e-9
1.2618267412020167e-8
7.129448272788288e-9
6.177455089533146e-9
2.368276888096881e-11
2.545856761129817e-14
0.
0.
0.
0.
0.
0.
0.
0.
0.
0.
0.
0.
0.
0.
2.789021914074976e-14
3.735690707781982e-14
5.07222114511326e-14
6.932764705943544e-14
9.512393672136377e-14
1.30884310564552e-13
1.8052557392362657e-13
2.4957378603498627e-13
3.4583376127921157e-13
2.9911929099202493e-13
1.2795388533669992e-13
1.1159595719160312e-13
1.5650157449119685e-13
2.259971302179504e-13
3.050391674720682e-13
4.097964176658511e-13
5.65364396802883e-13
8.024327169874123e-13
1.1635403750386934e-12
1.7125350872058503e-12
2.548239818287625e-12
3.825834826258987e-12
5.791805563235559e-12
8.842510901744536e-12
1.3624476459470092e-11
2.121014455637528e-11
3.341417789044928e-11
5.338103480146342e-11
8.671867571559139e-11
1.4536765334813054e-9
3.67240947624227e-9
6.259639292088515e-9
5.8549856307547875e-9
1.3267316146154502e-9
4.98875077014324e-9
1.162085164484468e-8
1.8209468256846355e-8
2.4711645362718198e-8
3.105315547999235e-8
3.7059433163741934e-8
1.877753670003542e-8
6.92237993100051e-9
9.586753702807e-9
1.242757057105488e-8
1.3691830781796218e-8
1.1105943995858583e-9
2.0285386961649882e-8
4.449222860533274e-8
4.537983938400721e-8
3.895743428461476e-8
3.2447819226117774e-8
2.544516403984045e-8
1.6978798582260762e-8
7.651387848712341e-10
1.904871192886912e-8
1.8189963009517223e-8
1.6334505180002956e-8
1.5188982068785414e-8
1.4630172911469028e-8
1.4539119266617226e-8
1.7250293636536965e-7
4.246200267634612e-7
1.4314664033565515e-6
3.734016799806578e-7
1.542036610410885e-7
5.4940611886209777e-8
2.5761426974283684e-10
5.837967615499051e-8
2.57158806843324e-7
6.351586482173512e-7
2.4317837834219753e-7
1.1332654166756108e-8
1.720253525546224e-8
1.148052003594704e-8
5.318200665395091e-8
6.801269696361046e-8
4.298082476481004e-8
1.3325539055854084e-8
1.6592295234866737e-8
1.26313031487298e-8
9.760888230967701e-9
8.392089811615535e-9
2.389489414595173e-9
5.139720701944487e-9
1.2487430344364578e-8
2.3610617699424168e-8
4.0942570767698855e-8
5.728056498122088e-8
3.505051895776053e-8
1.448680543624674e-8
2.4434822974933635e-7
7.541919865806017e-7
2.585526201207883e-8
2.730635845526349e-7
3.135552541774459e-7
3.1930409529686455e-7
3.1788039943695794e-7
3.1399516941245166e-7
2.7540883708515304e-7
1.2058475123112034e-7
7.611542051549506e-8
8.453924753367353e-8
1.1579281405082989e-7
9.424772490268491e-8
4.1120730041378984e-8
1.915212536557245e-9
3.447969953730828e-8
3.2135716691785214e-8
2.5522021591961064e-8
2.3699729181271364e-8
1.6430936433735198e-8
3.61371883637071e-9
2.6087604030640995e-8
5.4563426396352935e-8
5.347802406113001e-8
4.3693901169277786e-8
3.3389244514410183e-8
2.208518821103472e-8
8.267252946467225e-9
1.3017820790241451e-8
5.7877317964238406e-8
4.7629889920364427e-7
2.1661193686397606e-7
3.2874252491377827e-6
1.2878286948815191e-6
7.368023369829345e-7
4.2666478208014675e-7
2.2495568930378511e-7
9.911051172231234e-8
9.36968051048661e-9
5.968307541960113e-8
6.729737309479117e-8
2.6143886027643565e-8
1.1609733880689706e-7
1.8563975197169384e-7
1.5211589058086775e-7
6.567283138233239e-8
1.6367401628696106e-8
4.6541292540493365e-8
3.478654331834346e-8
3.044698928339338e-8
2.5258505198930686e-8
1.5648471921337419e-9
2.5512425312200205e-8
6.312517270332271e-8
1.1523244554743625e-7
1.0008730445788263e-7
7.151186952853437e-8
4.5472024977011456e-8
1.990846698539219e-8
1.0773678319912361e-8
6.066543728338134e-8
5.409078031142117e-7
9.128327126809532e-7
1.8069267130076591e-6
1.1610889304511652e-6
7.997657007455503e-7
6.015280170948232e-7
4.861928752899046e-7
2.90455683095945e-7
1.1123698339352497e-7
1.591573577034387e-7
2.690014025101184e-7
2.0545467309743472e-7
2.4653222211449173e-7
1.633304513704303e-7
6.585642090926194e-8
1.1009591624822457e-8
3.441685833478326e-8
3.7622715313458185e-8
2.9264359411586943e-8
2.654050365487665e-8
1.9807973089063088e-8
1.8380354351485598e-9
2.5229982431847985e-8
5.918775959846711e-8
7.509865243101506e-8
6.062812511695145e-8
4.508040586214222e-8
2.916325612908798e-8
1.1020971769850703e-8
1.4741604679656655e-8
6.410372169765691e-8
5.820803610518035e-7
4.494817164543803e-7
3.4559017994976675e-6
1.6072421454053156e-6
9.633891871561372e-7
5.85137390861522e-7
3.2385502710854336e-7
1.5789317373113384e-7
4.4572040245744696e-8
3.6689121953397244e-8
4.821739883340874e-8
5.644360114808359e-8
1.755754651075281e-7
2.4325624433410034e-7
1.70006990905607e-7
5.960225215825389e-8
3.563142471382681e-8
5.801782318623494e-8
4.420801584686956e-8
3.977107895699373e-8
3.0846469220746306e-8
2.748894760461275e-9
3.9860124367569545e-8
9.43567047357409e-8
1.4273767999323003e-7
1.1525640450097281e-7
8.319729940543714e-8
5.266534715198209e-8
2.1300860787324326e-8
1.7711275249829076e-8
6.100556377955556e-7
1.2342015890183985e-6
1.6449841458822523e-6
1.3722376064741896e-6
1.0019432201558028e-6
7.64468331123678e-7
5.527584685006615e-7
4.299371061669851e-7
5.241583597117888e-7
4.6484372921887e-7
5.29205755148667e-7
7.179443262509627e-7
3.329176395269938e-7
2.462853981302455e-7
1.9691434277215442e-7
8.22974271295292e-8
1.812343801075047e-8
3.382567578044302e-8
3.780463750851438e-8
2.8420345543807487e-8
2.5301087506201673e-8
1.7367904423153424e-8
4.310357344080645e-9
2.546031971580991e-8
5.672304450518113e-8
1.025029517594361e-7
9.38760924464189e-8
6.383086287733762e-8
3.6883944413078463e-8
1.0993557198812802e-8
1.9692105781682233e-8
6.259398114081532e-7
1.1758460134525057e-6
2.022455500707042e-6
1.7721028246889178e-6
1.3077525409408401e-6
9.694791070446432e-7
6.548757748949236e-7
4.053820129001807e-7
2.2853354172984904e-7
1.0298469959750601e-7
3.248384489743032e-8
2.0732281173763902e-7
3.5393312398479226e-7
3.093813051643469e-7
1.3623573247005737e-7
1.147755851161044e-8
1.0257729144122394e-7
7.816150362998087e-8
6.670247316623673e-8
6.266906065704085e-8
2.6479393608514784e-8
3.653851020068836e-8
1.1370036719778788e-7
1.786171367374731e-7
1.5658126530633725e-7
1.2567837534069852e-7
9.20417213433509e-8
5.42505422227611e-8
7.637932133227404e-9
6.28390308221922e-8
1.848705962963399e-7
1.0775066957911657e-6
9.751347020792593e-7
5.237172758999438e-6
2.1229090390035286e-6
1.2841309442760228e-6
7.918202606997128e-7
4.717157631502336e-7
3.9754428332337036e-7
6.155847053838924e-7
7.231297172466261e-7
1.3314800276470207e-6
4.900280349501145e-7
2.936203748882952e-7
2.7859683244011357e-7
1.521307214438776e-7
5.004848014640813e-8
1.4565101177919132e-8
5.500078095599522e-8
4.0518444844155115e-8
3.4032104314359e-8
3.015563851611589e-8
7.831972158095606e-9
2.0457980195208924e-8
5.4959449351222374e-8
1.0928022453185603e-7
1.1702141403433245e-7
8.677457761572381e-8
5.7124891030353854e-8
2.7643570753894817e-8
6.733160476848593e-9
5.794060484881982e-8
8.024185209328291e-7
1.052572392726981e-6
3.429643256888767e-6
2.2325904278687485e-6
1.4838683435938954e-6
1.0005660962191476e-6
6.139557356233842e-7
3.4598013739262587e-7
1.6721167642408652e-7
4.637354965009131e-8
6.765166835669073e-9
1.666724617798805e-7
3.454800557893887e-7
3.5176314216365437e-7
1.63018100864104e-7
3.559060441492495e-8
8.861996343708676e-8
8.549164030257461e-8
6.9229078798611e-8
6.525952578850705e-8
3.872704753742002e-8
2.403414134593079e-8
9.49289320799233e-8
1.8839379531870677e-7
1.898527685768775e-7
1.5272891807497466e-7
1.1225046687912611e-7
6.953521802278273e-8
2.2857812661742146e-8
3.6228704564668265e-8
1.003037575453552e-6
1.6543136635109268e-6
3.362895079812755e-6
2.3491002212315516e-6
1.6083041036186545e-6
1.1339736641150985e-6
7.244885578847668e-7
4.4614732047876015e-7
3.35489385053487e-7
4.7349619093644717e-7
6.76220136637685e-7
5.973492391711847e-7
2.489855992816586e-7
2.255975432757762e-7
2.4796826166707223e-7
1.2347615979246304e-7
3.84572271231247e-8
2.1512656432988193e-8
5.48531715278504e-8
3.8399827548885675e-8
3.2982731478449844e-8
2.6479463471086132e-8
8.644416579585911e-10
2.831356742776962e-8
6.401190391775187e-8
1.2316039842244878e-7
1.5707595207328588e-7
1.1253993219455915e-7
6.641242232876195e-8
2.4594696491902326e-8
1.905161224187934e-8
9.011376107722827e-7
1.8688799042580115e-6
2.1691375246959844e-6
2.3311698022028806e-6
1.8522807865182823e-6
1.4685082906837938e-6
1.066952126257108e-6
7.086829106832434e-7
4.4005236279224613e-7
2.4728167513069794e-7
1.2640943170572888e-7
3.9206917218792183e-7
5.469716399545536e-7
3.373308169628137e-7
1.160290323136254e-7
1.824358126411435e-8
1.5451544784732196e-7
1.1238489719407336e-7
1.016894249708776e-7
9.364143590410533e-8
1.7338437148095912e-8
8.947530298966577e-8
2.1314275344146605e-7
2.489878646323324e-7
2.2012893828621565e-7
1.8151328263224335e-7
1.3311892389272598e-7
7.612986261257727e-8
9.062955251223577e-9
7.941399829367031e-8
2.0540266927640577e-7
1.7905973597287341e-6
1.2930289763031665e-6
8.705719950189226e-6
3.495399733419998e-6
2.040888176731491e-6
1.1787613718834024e-6
6.037313688206444e-7
2.9169684259349865e-7
2.5508818025395546e-7
6.915449709099095e-7
8.990411391115254e-7
3.4317548347681894e-7
2.5603342818406237e-7
3.260742825221634e-7
2.0735286377539254e-7
7.692553208663059e-8
3.586936471854063e-9
7.894989585741815e-8
5.692646018176879e-8
4.5944811737430406e-8
4.170125211381262e-8
1.574907151869618e-8
2.4426523168285827e-8
6.854747568257154e-8
1.3962644216834348e-7
1.9085443627175796e-7
1.4979828006383736e-7
1.0005943302563014e-7
5.055471252746281e-8
2.873805905462384e-9
7.020764709539307e-8
1.193190412349724e-6
1.6826867375806123e-6
4.0706428356318045e-6
3.1300161834686185e-6
2.1974063720818405e-6
1.5689686713469603e-6
1.0215511187956666e-6
6.141280808542149e-7
3.3801747038738426e-7
1.5387765942723678e-7
7.765599388325211e-8
3.173304068691852e-7
5.405747533292507e-7
3.887407327228262e-7
1.370652706508017e-7
1.7934882418407346e-8
1.4121662867001758e-7
1.1863648623197053e-7
1.0202584245466868e-7
9.801048228996103e-8
3.517472901316178e-8
7.242453356946001e-8
1.9241127283748802e-7
2.822090741535519e-7
2.6618827711604365e-7
2.247517706436779e-7
1.69244925680724e-7
1.0499816223825327e-7
3.7525864311501135e-8
3.6874665936883363e-8
1.690242352807017e-6
2.4976314206639045e-6
5.505437078729806e-6
4.0668739573789476e-6
2.7470773684141216e-6
1.909253135481041e-6
1.1678580546637574e-6
6.164701996164746e-7
2.727402751247277e-7
1.9119700205617882e-7
3.8652455206778243e-7
5.181768035499597e-7
1.9215274891550892e-7
1.7570104883040551e-7
2.670163649951272e-7
1.533779808841457e-7
5.383806611952947e-8
9.149673582436521e-10
7.88064770514988e-8
4.9947092925080125e-8
4.1419507272138055e-8
3.5741906785495534e-8
2.419090828918546e-9
3.5311485594140187e-8
7.850575693838283e-8
1.4840372591625215e-7
2.2523977411943103e-7
1.944202933904816e-7
1.212529615777391e-7
5.16613575027996e-8
1.1996538906369349e-8
1.3554458285967127e-6
2.654026787956768e-6
2.337792711797578e-6
3.0824849857540666e-6
2.647458607771676e-6
2.2577935132206647e-6
1.7940913699283395e-6
1.292852502605801e-6
8.582361557403617e-7
5.142049684460051e-7
2.650892767542533e-7
6.229225071522097e-7
6.344786484943364e-7
2.726402825043157e-7
8.532142742763184e-8
4.0235820809559e-8
2.0281310680679054e-7
1.4758228181347572e-7
1.437070800145801e-7
1.0614963785838217e-7
6.221296081501016e-8
2.316253605049313e-7
3.3901870394514555e-7
3.448823473167155e-7
3.2740383103634264e-7
2.8925509169131745e-7
2.1888553319139063e-7
1.2922871425602806e-7
3.598683461745692e-8
6.207347973122793e-8
1.7613965645270942e-7
3.308399390049351e-6
1.9196409421757033e-6
0.000011889299800085713
6.288684655480814e-6
3.748705104488268e-6
2.216826002489137e-6
1.0439485310691853e-6
2.220140767708722e-7
3.286118801908466e-7
1.5216537339935075e-7
5.127933264102707e-7
1.8976908314634688e-7
1.4444812414018056e-7
2.8068166550606105e-7
2.411455979459878e-7
1.0036295301121564e-7
2.7029855180136447e-8
6.515647207703513e-8
7.493178308193267e-8
5.632664587416773e-8
5.126512754804197e-8
2.6187795094157417e-8
2.9518168269684835e-8
8.351994776313878e-8
1.633665419587639e-7
2.629480003280572e-7
2.6176287516078065e-7
1.899549509970245e-7
1.0362865717394807e-7
2.004581108144616e-8
5.9565900749665094e-8
1.849044446055678e-6
2.474117347355738e-6
4.1697323504417505e-6
4.284831806635427e-6
3.331350068560675e-6
2.643031326632033e-6
1.939994947753747e-6
1.28570233786283e-6
7.652891276958846e-7
3.719467070869145e-7
1.28613781223696e-7
4.328159008641498e-7
4.712212326873617e-7
2.1579622445127147e-7
7.597167555506396e-8
5.614450783187116e-9
1.58960211125811e-7
1.523585422860346e-7
1.273034319584792e-7
7.128720691679452e-8
1.2009509549673712e-7
2.780698353610498e-7
3.565324313632657e-7
3.6522524256869077e-7
3.6837799372638326e-7
3.5982784367818553e-7
3.095669441043901e-7
2.16740643568195e-7
1.1562362872023524e-7
2.1904249444819444e-8
3.2695025258458365e-6
3.838498042827227e-6
6.5812120215013885e-6
7.530256776995423e-6
5.7161931734266066e-6
4.561329938049476e-6
3.180335340326143e-6
1.2013090309501293e-6
6.472171029143808e-7
1.1748960212621735e-6
6.493115837285992e-7
1.438179981308783e-7
8.057274428484881e-9
2.395495882686284e-8
4.53272327492224e-8
7.561399456154568e-8
3.72012214082107e-8
1.2764995226802883e-8
8.51506066029262e-9
6.281106442659591e-8
3.5597564457098497e-8
2.4639027632038712e-8
2.0910345175221336e-8
5.8946078268771425e-8
1.0303565115158605e-7
1.6143534554207694e-7
2.1867524963307554e-7
2.509218002450117e-7
2.387401793917865e-7
1.7436670675531297e-7
9.257564912372661e-8
1.6340252784027152e-6
2.3033441605634337e-6
1.2640965017952003e-6
2.797927696885286e-6
3.1708045995917966e-6
3.3364669013088666e-6
3.446041178116434e-6
3.37272188568835e-6
2.6874229161793143e-6
1.2426531721376549e-6
1.6399375008143478e-7
4.48648632863388e-7
2.4308357777544096e-7
8.310858260238744e-8
3.0121424972628596e-8
6.986015323164612e-9
3.5076826066852765e-8
1.917334413229165e-7
1.0039496498638164e-7
3.4501949927759026e-8
6.039257069121385e-9
2.0836816680357717e-9
5.146101866498478e-9
1.0308225674591857e-8
2.319549940852726e-8
6.679014756774933e-9
3.1808244570893076e-9
4.4734093806280426e-9
7.160984799698372e-9
2.778233691313486e-9
8.362603728789386e-10
1.6730601275336338e-11
2.5110706992318955e-12
6.700988547689944e-13
1.389123738792417e-12
1.103785989313271e-12
1.4693033047157598e-12
1.3806917453494705e-12
4.0614938366552177e-13
8.341607955098403e-13
1.1409305200268385e-12
1.43496516278323e-12
3.2820930696767995e-12
4.3029693897776485e-12
2.9766824891566667e-12
1.1820649172399347e-12
5.096070316252566e-13
3.7050532140604446e-13
4.380841754846101e-13
6.06953670751063e-13
8.546029735419069e-13
1.1909979167129465e-12
1.6433062177977075e-12
2.253887004484926e-12
3.0843556024919166e-12
4.2241529208115185e-12
5.804836259877791e-12
8.023297970773272e-12
1.1180245720873966e-11
1.5745800949903764e-11
2.247507780861284e-11
3.262001922871541e-11
1.6011519396737082e-10
1.2773390004271947e-10
1.224692025694542e-10
1.3373646154068037e-10
1.5912659920133962e-10
2.0095453051790076e-10
2.659842188937045e-10
3.678813987504521e-10
5.340165648268649e-10
8.227159871084701e-10
1.3655022319753165e-9
4.907803124757333e-9
7.298313294222506e-9
2.1193534782408623e-8
1.3387736406122472e-8
3.0520490432196095e-8
1.304190590627163e-8
4.624108195935386e-9
1.425113903301724e-10
1.2214639014945322e-13
0.
0.
0.
0.
0.
0.
0.
0.
0.
0.
0.
0.
0.
0.
0.
0.
0.
2.6369715553064578e-14
3.6449039856723127e-14
5.0517513151862927e-14
7.021163885983768e-14
9.786645572344811e-14
7.980164106210696e-14
3.352708851150938e-14
2.957191066276117e-14
4.179056051067035e-14
5.96417825860889e-14
7.962861120210898e-14
1.0636988342323663e-13
1.4643656739809738e-13
2.077195436918272e-13
3.011509342461866e-13
4.431525592904405e-13
6.591265043420522e-13
9.88885216838759e-13
1.4954810396435039e-12
2.2799079097850104e-12
3.5060695485559692e-12
5.444103266367078e-12
8.547396034310802e-12
1.3593532474760537e-11
2.953765830356637e-10
7.394639622584355e-10
1.3228220864769282e-9
1.4585707572832658e-9
6.974022315515852e-10
6.917559290635732e-10
2.3864149288230457e-9
4.241778062559214e-9
6.207591892187018e-9
8.249955856404923e-9
1.0320118978936015e-8
5.646429532610531e-9
1.9786180905962515e-9
2.0650537875745594e-9
2.94275361409004e-9
1.8188477623647108e-9
3.843643763786922e-9
1.0047333753467449e-8
1.843556751346996e-8
1.7297209858025883e-8
1.4011992989200111e-8
1.1274684571653391e-8
8.371190607746145e-9
1.8624571186635284e-9
4.668085330405824e-9
4.505804638758082e-9
4.233285041174804e-9
4.090655115523439e-9
4.108900884802454e-9
4.298497024481971e-9
4.678328225145606e-9
2.8507331771241687e-7
5.124570158705105e-7
1.8155176668906945e-6
4.6128786440425887e-7
1.8498248943796856e-7
6.469077356943165e-8
5.473374129230808e-11
6.709920743819491e-8
2.9559774330414205e-7
7.232439766889503e-7
2.743910785563196e-7
2.1051883670560907e-8
2.2037863554942385e-8
1.4326357329201846e-8
6.088518965655938e-8
7.811751173462769e-8
4.8267719999466815e-8
1.3705501424403372e-8
1.8404496459382717e-8
1.440316430835418e-8
1.1127128122832136e-8
9.578854132410406e-9
2.7646426847094135e-9
5.80911723000137e-9
1.4158554682339345e-8
2.6782609654665852e-8
4.6418824332577286e-8
6.480119020167951e-8
3.971812875224513e-8
1.64559496717989e-8
5.557900928271803e-10
2.9089815623699026e-7
9.963675075275487e-7
1.2544858037104497e-7
4.795850830931367e-7
4.7399193697386486e-7
4.4863271641394555e-7
4.1687588383777764e-7
3.90192354266769e-7
3.64448770568678e-7
1.8081323269911253e-7
1.380719588548836e-7
2.0898669838633912e-7
1.5770048276993184e-7
7.136670435269542e-8
1.2129785893241018e-8
4.641911088163813e-8
4.869678085629139e-8
3.822345979317855e-8
3.5686439939434485e-8
2.940215001192383e-8
1.1504873859020879e-9
3.308622152640386e-8
6.235264585745295e-8
5.886465364175495e-8
5.1201321092058065e-8
4.224056212875968e-8
3.0936106761519274e-8
1.5247242121995295e-8
1.213367689417013e-8
7.689598750654599e-8
5.528763839541723e-7
1.5905025455829692e-7
3.918358044306822e-6
1.3725969448898523e-6
7.626455171730596e-7
4.25624361910367e-7
2.1556322734211485e-7
8.702802485837113e-8
6.2747309690185286e-9
7.856034343083669e-8
7.587015723334681e-8
4.4099821510735486e-8
4.26469077336023e-8
5.182325507919482e-8
1.4491724896269794e-7
1.5289153794920273e-7
6.903230815817144e-8
1.0798927469121862e-8
3.7203673822938445e-8
2.9386324914405835e-8
2.3494420530676005e-8
2.048162237991708e-8
5.1428237786793e-9
1.3743354046289424e-8
3.38071751460803e-8
6.620491189034102e-8
1.1525770380035425e-7
1.121286039942261e-7
6.409803879105809e-8
2.8320083396041903e-8
4.5402156003404264e-10
5.546217815642925e-7
1.7213020061359105e-6
6.052391702779112e-7
1.1555954806437735e-6
1.0473071663585453e-6
9.278668555499951e-7
7.697503647632241e-7
5.884390809737404e-7
4.4659758842884995e-7
3.8705252134900516e-7
4.1911375421269094e-7
3.999587983767773e-7
3.512396970696312e-7
1.7294692393126953e-7
5.3085004203277945e-8
5.4277137470179927e-8
8.901258982012819e-8
6.588755799247583e-8
5.973806487240525e-8
5.341401375234018e-8
9.811882860715331e-9
4.7721362724340335e-8
1.1280424303024436e-7
1.1897960929600482e-7
1.0387827713407695e-7
8.642605157204131e-8
6.473325435943485e-8
3.5073981987849234e-8
1.355360646052203e-8
1.1236412166243358e-7
1.972046367480846e-7
1.1193419374953421e-6
2.051911509120308e-7
7.836162951189057e-6
2.3536375018364164e-6
1.2461204980151494e-6
6.508311113910864e-7
3.052743041452592e-7
1.0253803921269147e-7
4.561559381990832e-8
1.4663331518353281e-7
6.427494256008741e-8
5.539143013513159e-8
1.4749823923147344e-7
2.906002168628938e-7
2.377253983421574e-7
8.774967797259815e-8
3.979759942540754e-9
7.342202758696326e-8
5.589083193875301e-8
4.686221774002086e-8
4.194789066398292e-8
1.052632471338444e-8
3.094530633012344e-8
8.054363044691963e-8
1.6080017600615058e-7
1.910968107719349e-7
1.3960083142822643e-7
8.903178272153258e-8
4.451030976407659e-8
1.809733614222671e-9
4.812193214973884e-8
9.635671623730717e-7
1.8434012823643997e-6
2.943329421665941e-6
2.384488053863673e-6
1.6977258041521698e-6
1.2447633104462507e-6
8.281910842795014e-7
5.194181928331309e-7
3.6017624998590414e-7
3.9604308947588865e-7
5.608037367446308e-7
3.5154278260774446e-7
3.956063235558011e-7
2.8943539622520055e-7
1.1840119056090371e-7
2.096208646681084e-8
8.781579134481081e-8
7.718237314094463e-8
6.04364895546696e-8
5.638467865927244e-8
3.7615213268233756e-8
1.3969132038003926e-8
7.041895551783926e-8
1.4649362966093805e-7
1.583422785447652e-7
1.3110728004229502e-7
1.0014363898511659e-7
6.445232211765487e-8
1.9587917060391417e-8
4.656323892289117e-8
1.0486766021411814e-6
1.2651120851942258e-6
4.225952824816006e-6
2.7352771531124723e-6
1.8139075615100167e-6
1.220447474936752e-6
7.453441757708322e-7
4.157794223615193e-7
1.9532911946538136e-7
4.838670203069353e-8
1.0695476290490782e-8
1.002687197024336e-7
1.1366366382506537e-7
2.629707023452796e-7
3.274758272981656e-7
1.3950147013873313e-7
3.7846250711502336e-8
3.165522011575766e-8
7.759217511277567e-8
5.740347634698478e-8
5.283039104426742e-8
3.239464662451336e-8
2.1446012679270127e-8
7.366660486083043e-8
1.5057375134017725e-7
2.4763952213207957e-7
2.3462526166063558e-7
1.639519732100378e-7
9.6132086412264e-8
3.922504310609446e-8
1.1531164257094526e-8
1.2821741390429531e-6
3.0096481193861413e-6
2.666957510719978e-6
3.2679642847503745e-6
2.600527206100772e-6
2.0969742718619834e-6
1.5442867554837211e-6
1.001716812308969e-6
5.827683305564193e-7
3.244322413831102e-7
2.638559759817829e-7
4.037196659192112e-7
5.184469584056472e-7
3.185034335488756e-7
1.2268746083194959e-7
1.4128009143405557e-8
1.528647891853408e-7
1.0507917199094094e-7
8.607064276135917e-8
8.193641865678843e-8
4.2592005522878004e-8
4.2343775568381133e-8
1.3667964235153143e-7
2.319723389233633e-7
2.2516591285139254e-7
1.9258811654638477e-7
1.505096113564193e-7
9.354594217554097e-8
1.654894495945918e-8
8.824987571568333e-8
2.0728850782328512e-7
1.9457226751529306e-6
1.0380900581200506e-6
9.343923555209468e-6
4.3024046512773835e-6
2.5378019837678483e-6
1.508744479373633e-6
8.094304701585005e-7
3.7591945549673726e-7
8.802729130949979e-8
7.50856538099265e-8
6.963413422928686e-9
1.5552973053051856e-7
3.6168120181927595e-7
4.3189670992554684e-7
1.8742700190693827e-7
5.58832443546015e-8
2.2593123370694915e-8
1.2532358334605662e-7
8.848633794482974e-8
8.294545437870795e-8
5.784825340331508e-8
3.3860564699053904e-8
1.253452357468621e-7
2.414477287791822e-7
3.172402117443068e-7
2.9505924261098985e-7
2.3506960881473194e-7
1.5790708095358984e-7
8.205800237349711e-8
1.3280188778612692e-8
5.4843135212719815e-8
2.1252278797451315e-6
3.1301432920605004e-6
5.995996351784421e-6
5.3060536737145704e-6
3.7115432946825274e-6
2.6965424888146724e-6
1.7205139554382796e-6
8.893535340929035e-7
2.837166344681855e-7
1.0198838388337934e-8
1.7305986607716084e-7
2.0876943570053187e-7
3.8910282638710305e-7
3.879902661244407e-7
1.782044496181956e-7
5.883664863203307e-8
3.7205567325391955e-8
1.2160371701334579e-7
8.300436706277967e-8
7.479929947371933e-8
6.11592314316017e-8
9.831853573145985e-9
8.82390032506306e-8
1.8729141918431965e-7
2.781286627023819e-7
2.6630099056844364e-7
2.1771596337152698e-7
1.4838134536132392e-7
6.400382055139292e-8
2.8766921207444576e-8
1.8419228090432266e-6
2.3546075493017136e-6
4.64605426362997e-6
4.313683724865666e-6
3.2166423561934604e-6
2.455482851905838e-6
1.719838815084792e-6
1.0862585259423825e-6
6.068977943884678e-7
2.585644167581176e-7
7.684414951982268e-8
5.5387178692499597e-8
1.3678386002740184e-7
2.1915413060953703e-7
1.1776347627352421e-7
3.8730840874869983e-8
1.2260114640657547e-8
1.2377793826605368e-8
1.2528198111016175e-7
1.5602145260024835e-7
6.964016376425782e-8
8.898038280754719e-8
1.6549783465172824e-7
2.9328855498159413e-7
3.252542108719853e-7
3.1687959095881055e-7
3.184744293559085e-7
3.095500394665817e-7
2.633777944267041e-7
1.8551058492404177e-7
1.0550639483336408e-7
2.3777836270665593e-6
4.09423438282605e-6
2.8371083482311037e-6
5.44255116449728e-6
5.993931755023774e-6
6.2451545023628e-6
7.033709425492209e-6
5.825733331790499e-6
3.4690761375978495e-7
1.3274056639407829e-6
1.1191446396899139e-6
2.149668687766613e-7
1.816470450964148e-7
2.8303609513462937e-7
1.528306110797692e-7
5.65867683764989e-8
1.3871541083844931e-9
1.3713758400174962e-7
7.957125061287937e-8
7.077244964217175e-8
4.4726629272974425e-8
5.650610190265604e-8
1.4715728275632476e-7
2.437347249694823e-7
3.1772434057710216e-7
3.4181695877958965e-7
3.280878143594293e-7
2.568356720087678e-7
1.4119783645946085e-7
2.8460816252229792e-8
6.986927608917241e-8
3.1465975082946586e-6
2.1985022735760297e-6
5.847817133402329e-6
6.298720382287128e-6
4.926293562818854e-6
3.997426213479588e-6
3.0285132255073044e-6
1.847802219911488e-6
6.285915794157224e-7
2.0775342607510816e-7
4.2135440108180276e-7
1.1603957039055068e-8
2.382347798563362e-7
2.1992666375575485e-7
1.0627656480988884e-7
1.2914234382642498e-8
5.842816998296573e-9
7.222733988580897e-9
4.113219149421279e-9
8.067401565778335e-9
6.250714518229194e-10
1.489515998106379e-9
3.941684563124532e-9
2.0819584969515905e-9
4.690781748649892e-10
7.308791148628956e-11
3.227632761116991e-11
4.822140248842554e-13
7.436648406491676e-13
2.1127885254523515e-13
9.691360845142536e-13
7.24044003329571e-13
7.008970824755554e-13
9.944690362517404e-13
1.1766957688141598e-12
1.3822128738811702e-12
1.6218139313543873e-12
1.904124379665975e-12
2.2385531354125412e-12
2.6359215943419655e-12
3.1091393723280465e-12
3.673974421443917e-12
6.719153856962923e-12
6.081507637892826e-12
2.82832157782252e-12
1.2417041127909624e-12
1.2451090572357394e-12
1.7972307379532415e-12
2.602735891570369e-12
3.663830123775277e-12
5.086445705054574e-12
7.043840890268283e-12
9.795458012615546e-12
1.3738249647254208e-11
1.9499656347291705e-11
2.8105532017189734e-11
4.129642841867492e-11
6.215576626475563e-11
9.643835099155162e-11
1.5560392455910893e-10
2.644461752132842e-10
7.764075098801065e-10
5.825760814902137e-10
5.117040261309931e-10
5.259850850091598e-10
6.164402942511976e-10
8.079397041931965e-10
1.176291085889648e-9
1.895490538278554e-9
3.1041040640850885e-9
3.6696232783185355e-9
3.2571361842160773e-9
3.00005767490493e-9
7.474548440503055e-9
1.0548547865363758e-8
1.553621835956772e-8
1.2454872286285733e-8
9.964982135832134e-9
1.6976372179484598e-10
8.870305880974364e-14
0.
0.
0.
0.
0.
0.
0.
0.
0.
0.
0.
0.
0.
0.
0.
0.
0.
3.0050233825952966e-14
4.1350264466216e-14
5.707626115389118e-14
7.900144011664467e-14
1.0964477929389054e-13
1.5259084137899246e-13
1.296700434122559e-13
5.5152048198337764e-14
4.8183179152697816e-14
6.718794625163704e-14
9.632008990362443e-14
1.2935420493355226e-13
1.732546639037833e-13
2.386688961058638e-13
3.385834972391275e-13
4.910116946903493e-13
7.23023102439657e-13
1.0765575811471134e-12
1.6175288486675534e-12
2.450698012583081e-12
3.744604093162828e-12
5.774216132697241e-12
8.995622607355743e-12
1.4180257357717983e-11
2.2663809422689042e-11
3.682541578117009e-11
7.188479328562597e-10
1.8864671139629244e-9
3.2313437321076632e-9
2.7960178595387715e-9
1.8778388028571936e-10
3.279783489080462e-9
6.918586359031035e-9
1.0592458827959726e-8
1.4282015652497392e-8
1.792620603155433e-8
2.1400418422589714e-8
1.1366387659162505e-8
5.9776908938535225e-9
3.351600736329925e-9
5.157719615746175e-9
5.2264386401054566e-9
1.4103868588900562e-9
1.1574544743320191e-8
2.3518047113710707e-8
2.3325630102689607e-8
1.97404767700681e-8
1.6413759308298996e-8
1.2956523734708722e-8
7.85270784622204e-9
7.225272497927208e-9
1.0264532927436914e-8
9.225044722484896e-9
8.548347078926429e-9
8.23242762826358e-9
8.218539010441604e-9
8.47763102123516e-9
2.425966394341645e-7
4.705101457383753e-7
1.6259548245896152e-6
4.186310418878458e-7
1.7030180550093986e-7
6.021209054183846e-8
1.3198674271067728e-10
6.227741311013437e-8
2.7278197743866053e-7
6.92942666262273e-7
2.588440199131994e-7
1.647482567148406e-8
1.958627251477962e-8
1.325674386950313e-8
5.767351059626958e-8
7.322344776515301e-8
4.560028109329813e-8
1.3379143333879102e-8
1.7677285346339032e-8
1.3568266675721035e-8
1.050083954679651e-8
9.033401391264213e-9
2.537979827996068e-9
5.558150721003656e-9
1.3480335554010512e-8
2.548650295306812e-8
4.415893124473504e-8
6.13098377420465e-8
3.733809268296115e-8
1.5461960662217873e-8
2.646526560325449e-7
8.176984251187931e-7
2.0788369659247863e-8
3.0640004466071147e-7
3.511036401265748e-7
3.575036390303649e-7
3.537413341266355e-7
3.4408544396636887e-7
3.410057222148975e-7
2.3667367022891525e-7
1.3665553447758712e-7
1.2813734909454055e-7
1.7621634188845825e-7
1.2175294353066098e-7
5.0466188593367614e-8
3.920137815757774e-9
3.810744840421671e-8
3.5156794568792705e-8
2.7852327919438834e-8
2.5859695736077435e-8
1.7976565407170346e-8
4.016688785535732e-9
2.86964261928035e-8
6.025587717547803e-8
5.938466999326794e-8
4.8531718095096465e-8
3.710906708554945e-8
2.45516720905027e-8
9.110232086327439e-9
1.4912540931918468e-8
6.594287340649143e-8
5.152427459707104e-7
2.4993093133254006e-7
3.4876753849261184e-6
1.3767970126336303e-6
7.891041077172066e-7
4.5720941652354323e-7
2.412424186704888e-7
1.0704771140110453e-7
1.2214817182704954e-8
5.941366834825513e-8
6.477721350153744e-8
3.077016873573546e-8
1.259119873130222e-7
1.9882932495958104e-7
1.5986585749314446e-7
6.638427749604121e-8
1.8103378534081436e-8
4.9515799512983935e-8
3.70463014174485e-8
3.250361973221084e-8
2.6894027654647602e-8
1.4127505472197362e-9
2.7585778260699412e-8
6.798456715515505e-8
1.2255295656563235e-7
1.05805057392547e-7
7.570299411054016e-8
4.814406317559493e-8
2.1103731553666552e-8
1.1093692752141012e-8
6.253159762057219e-8
5.817107389832212e-7
9.701300029472643e-7
1.9883500577356755e-6
1.269678982628651e-6
8.695071231167003e-7
6.418206038385674e-7
4.893186739390275e-7
4.5803741302250707e-7
1.7032501446932212e-7
2.0485559747082897e-7
3.387369669366132e-7
2.7979690506008296e-7
2.9055164494659706e-7
1.8809701457785683e-7
7.565109351081845e-8
1.3804756819139502e-8
3.700690403316579e-8
4.071943203346441e-8
3.154650902896156e-8
2.858036636043196e-8
2.1455820697109465e-8
1.915739154760224e-9
2.7205102667316012e-8
6.392433558772457e-8
8.235286367723213e-8
6.660139461013132e-8
4.955195904423644e-8
3.207884186916319e-8
1.2119773717744809e-8
1.6281543896724492e-8
7.050623973547647e-8
6.257426006165354e-7
4.970547272581648e-7
3.643396055594788e-6
1.7122512685941675e-6
1.0294822989350344e-6
6.268209721991914e-7
3.477809099001786e-7
1.7079949431280817e-7
5.085445284748233e-8
3.378504731566812e-8
4.39198770379717e-8
6.419829222168545e-8
1.9048086107416956e-7
2.597089676295502e-7
1.750762855810219e-7
5.8976714415252775e-8
3.8460507432112476e-8
6.174746674545952e-8
4.712331083996093e-8
4.254436097998417e-8
3.275446991058156e-8
3.5363508071489055e-9
4.3514390600811217e-8
1.022481459230724e-7
1.5105091217041955e-7
1.219456755034199e-7
8.819288922870857e-8
5.582879896762588e-8
2.262502646703098e-8
1.8220828357136536e-8
6.563841612783518e-7
1.3162637629907802e-6
1.8045784886842016e-6
1.496582785624946e-6
1.0883614295668452e-6
8.233889374511501e-7
5.832665498949965e-7
4.275590545534431e-7
4.656324749238166e-7
6.168015666417688e-7
6.72846153987676e-7
7.364313239377738e-7
3.106947925139136e-7
2.4655745118515296e-7
2.0669707162528976e-7
8.839595488808907e-8
2.063441576850304e-8
3.502606260659501e-8
4.056374880808367e-8
3.031335540640565e-8
2.694002373516278e-8
1.8734529529068535e-8
4.426206450009734e-9
2.700830397530942e-8
6.015106202394658e-8
1.0956832874690451e-7
1.0254412278291053e-7
6.989988880466763e-8
4.043898048196964e-8
1.2175396182380279e-8
2.1102513412548394e-8
6.717185505614015e-7
1.2672812931930618e-6
2.11348446156422e-6
1.8792157578049634e-6
1.3941030157092035e-6
1.0387203957974132e-6
7.053905739592295e-7
4.3924671959063796e-7
2.504751543824013e-7
1.1707336301670833e-7
4.223450701524328e-8
2.2844294826136364e-7
3.8197461116512507e-7
3.2163171756836814e-7
1.3552453483750906e-7
8.74132560954093e-9
1.1002735453780029e-7
8.33814535230662e-8
7.155866569086121e-8
6.72928982521465e-8
2.7095292087598535e-8
4.134711941976869e-8
1.2508761275996e-7
1.8991904083158228e-7
1.6655880680915137e-7
1.3415970589078857e-7
9.831229479313023e-8
5.786529286020424e-8
8.50069891705288e-9
6.418276651806386e-8
1.8583918536612608e-7
1.171135431141812e-6
1.0367982187568255e-6
5.720790326925077e-6
2.32211685017971e-6
1.396199448127829e-6
8.495227110849915e-7
4.879088387755126e-7
3.527874008900764e-7
7.071871208778719e-7
9.63236639596775e-7
1.1981491030496577e-6
4.523548596912104e-7
2.865826998588985e-7
2.890348147710381e-7
1.624640525267564e-7
5.4767600597724015e-8
1.2759792164907526e-8
5.934769140024006e-8
4.3391232285228157e-8
3.628345997175765e-8
3.2282720607926474e-8
8.804228122702232e-9
2.1583878892076357e-8
5.819350590849163e-8
1.1637417156339614e-7
1.2845589792631578e-7
9.56478090097633e-8
6.305054196252424e-8
3.0617527127935805e-8
6.960306295914812e-9
6.193338839580261e-8
8.647113196620359e-7
1.1445612482733408e-6
3.5890849743997356e-6
2.3814234875810595e-6
1.5928560255861301e-6
1.0811036630148487e-6
6.678514808928947e-7
3.797401222197213e-7
1.8796164631638836e-7
5.94410419218708e-8
1.7129983158590816e-8
1.8761577859770223e-7
3.7689510722403003e-7
3.669271996948523e-7
1.6065397804909822e-7
3.297039579427295e-8
9.6117717754619e-8
9.13083184344595e-8
7.445710423882708e-8
7.052903038332708e-8
4.015021802444279e-8
2.8843928154483765e-8
1.0688612978763229e-7
2.0435483775384926e-7
2.0204084336807432e-7
1.6355847546775427e-7
1.205765530632827e-7
7.468331387999345e-8
2.4868786552641677e-8
3.672652720505311e-8
1.0973202195445812e-6
1.7858180022884503e-6
3.6968968198133216e-6
2.592012447064213e-6
1.7684946411920874e-6
1.2407783408089637e-6
7.841302410621461e-7
4.682589213450843e-7
3.2099254619133547e-7
4.0595203856937913e-7
6.027786787680549e-7
5.738175530904068e-7
2.382515512003052e-7
2.225929323595719e-7
2.565100524503835e-7
1.2981529645568945e-7
4.15421068115506e-8
1.866026324108583e-8
5.8898542400120097e-8
4.064620219663457e-8
3.473061055582641e-8
2.8291310835899524e-8
3.9290798888706476e-10
2.960382461206611e-8
6.689017007393741e-8
1.2876236140054972e-7
1.70693882105229e-7
1.2458180917085665e-7
7.382490006362378e-8
2.7810347422140098e-8
1.9326435584067678e-8
9.724078303076792e-7
2.0057323935629222e-6
2.2347039251769063e-6
2.4671669819967797e-6
1.9805960301998137e-6
1.5858795724162616e-6
1.1657664011607117e-6
7.830591530330217e-7
4.924915105464984e-7
2.8279754274657436e-7
1.4902576232769922e-7
4.3422179179145363e-7
5.821514202440688e-7
3.3350144974801086e-7
1.1114324465048573e-7
2.306026307933261e-8
1.6533987150072393e-7
1.1966432610959394e-7
1.0964893756967071e-7
9.99093471287739e-8
1.2042912104706806e-8
1.0591969270639074e-7
2.3605492844278047e-7
2.6533138579965946e-7
2.3666176628135505e-7
1.9673137351730445e-7
1.4459507769332775e-7
8.275056420045373e-8
1.1490836550780094e-8
7.881497407093688e-8
2.0284500758546593e-7
1.989619982935725e-6
1.39185917588487e-6
9.422728672675888e-6
3.880338920772985e-6
2.26216375752011e-6
1.3019249278906773e-6
6.543666799301351e-7
2.883010473863715e-7
1.8684497763370606e-7
5.643505554305881e-7
8.571809583669583e-7
3.2228222208673836e-7
2.455409971113086e-7
3.317125822357882e-7
2.1739280409224908e-7
8.214676490719269e-8
8.038646771548713e-9
8.28291178627618e-8
6.04388946617647e-8
4.8290067255035826e-8
4.392862315890519e-8
1.7725257456808555e-8
2.5164186573960235e-8
7.12415061852072e-8
1.4501745148109174e-7
2.0749695610864581e-7
1.6691262429988393e-7
1.1211883886027348e-7
5.708500326211707e-8
1.2287899367398157e-9
7.161138341828339e-8
1.292717596554204e-6
1.8216496612218067e-6
4.1749365438165505e-6
3.3353350596038916e-6
2.372234402761253e-6
1.7174894790803922e-6
1.1352452076315413e-6
6.925031079481509e-7
3.8937236196278703e-7
1.8594665217264059e-7
9.543195721015408e-8
3.537214050959748e-7
5.727706531403519e-7
3.7703386926460853e-7
1.2882771053915826e-7
1.4378106704550396e-8
1.5323373045032957e-7
1.246212344243459e-7
1.0918274706092985e-7
1.0441345138114727e-7
2.7180618752636007e-8
9.246305516174596e-8
2.2215050784968744e-7
3.0053928622592367e-7
2.8457922471586726e-7
2.444109604180571e-7
1.859532533315583e-7
1.1608202179212891e-7
4.3495461708512234e-8
3.3778489436981135e-8
1.8974232300111504e-6
2.7332498640110635e-6
5.943709055747705e-6
4.573496964870222e-6
3.098988503041163e-6
2.1655931862000816e-6
1.3231959469158487e-6
6.734914696574352e-7
2.433082948392726e-7
1.0636984584261488e-7
3.144808874174623e-7
4.927370090914645e-7
1.7322775299010305e-7
1.507536625105225e-7
2.5428006195144414e-7
1.5735725629162878e-7
5.6604572577997726e-8
4.115145685021979e-9
8.207558693021475e-8
5.166854816689631e-8
4.237489153801178e-8
3.693864883451389e-8
3.160603777465522e-9
3.6649181874306046e-8
8.068098129121775e-8
1.509812057708906e-7
2.337918275455013e-7
2.1543445919838784e-7
1.381222907265558e-7
6.128926973611139e-8
6.99892615181263e-9
1.4645849842094597e-6
2.780289248736994e-6
2.2921604832448202e-6
3.2061582886027213e-6
2.821022979309777e-6
2.4573760566663146e-6
2.007183136700848e-6
1.483330420674025e-6
9.982037476147276e-7
5.953263626284576e-7
2.9270948907100124e-7
6.447483197706874e-7
5.886625239313418e-7
2.4187488499090543e-7
7.676335488416688e-8
4.1889665929129586e-8
2.093873048337456e-7
1.5209576398981605e-7
1.4835315953138707e-7
8.707025393841973e-8
1.0915266494860445e-7
2.8142555878748937e-7
3.604653526312332e-7
3.6360842394168227e-7
3.5352259894749466e-7
3.2111451367021917e-7
2.482558334271453e-7
1.5062003512340688e-7
5.097600576665053e-8
4.902656474768651e-8
1.601328132741065e-7
3.822802260656208e-6
2.081414224518812e-6
0.000012011607254185885
7.173585418218834e-6
4.367413164531905e-6
2.6619547955022796e-6
1.2405267561501157e-6
1.3017699121654435e-7
7.00260632495147e-7
5.711947080251588e-7
2.206716667509017e-7
1.2116159770678526e-7
9.524912943388537e-8
2.2894251366554586e-7
2.3320959439764413e-7
1.0337578558884138e-7
3.140781339841196e-8
4.575695969999056e-8
7.75021667104212e-8
5.653491042084449e-8
5.124319096774354e-8
2.7320113297298065e-8
3.094981011712083e-8
8.570765105273755e-8
1.6386931887969635e-7
2.654944700047447e-7
2.86300183865041e-7
2.1851546234552134e-7
1.2380070129772264e-7
3.2662582160873763e-8
4.8775876201363144e-8
2.008685156451063e-6
2.587201937905431e-6
3.932666969207456e-6
4.443126099080071e-6
3.5937372924552486e-6
2.9560142706919684e-6
2.269510778519089e-6
1.556170351394501e-6
9.315593141750361e-7
4.3066368682771387e-7
1.0711807549121922e-7
3.9778876687678587e-7
3.635492974819611e-7
1.4933583481785498e-7
5.303644023155593e-8
6.0736174162116266e-9
1.250039619501503e-7
2.2934012385533346e-7
1.6471201096862898e-7
2.7402425761922656e-8
1.9786731988442686e-7
3.684698438425925e-7
3.910951586083794e-7
3.7589759127084966e-7
3.823686933276093e-7
3.903889492893699e-7
3.638916231788774e-7
2.818885484719221e-7
1.754136415334057e-7
7.423890404009148e-8
3.6479846815676902e-6
3.882558850956193e-6
5.8866933707619716e-6
7.986640841982036e-6
6.867385728118016e-6
6.160419901963342e-6
5.265766743942493e-6
1.433720004076439e-6
1.4746972260423937e-6
1.9135854551636337e-6
1.2997359117402733e-6
7.039622805142394e-7
9.620946186447059e-8
8.261297311968883e-8
4.0338444366499e-8
3.0492130332570885e-8
2.4868399449667848e-8
9.46940748645635e-9
3.2561618299193794e-9
1.0665561239317137e-9
5.986786531293933e-9
7.902611251766025e-9
1.264873354773221e-8
2.4349166514986605e-9
1.1055972176739664e-8
2.262122186330397e-8
2.0072657973713035e-7
2.084529574777173e-7
2.794916875873165e-7
2.400021563860414e-7
2.2127127120483343e-7
3.8767947246200044e-7
8.238390854022867e-7
1.9431502166105453e-7
7.748851810466684e-7
1.0069791627776377e-6
1.3010269995167177e-6
1.735740851453791e-6
2.4396640559739882e-6
3.998574520915879e-6
5.725606757616795e-6
2.90338024872761e-6
4.314804159006868e-7
5.221915892463188e-8
1.8341041800424835e-8
4.103736372733683e-8
1.4938782295719854e-8
1.5469509103810737e-9
8.711773640592688e-10
5.124636897913589e-10
1.4060486187733657e-10
1.273071303805055e-10
3.588789722315492e-11
7.874508716887668e-13
1.2352092630665698e-12
8.829410864372986e-13
2.4550194145549233e-12
2.5934765265504386e-12
2.6118163656814255e-12
2.6832036020037063e-12
2.758255205600045e-12
2.6778210572723678e-12
1.303947469337239e-12
1.7154276666017814e-12
2.1479793554122915e-12
2.618563827468571e-12
3.1380712778852986e-12
3.730444434772762e-12
4.4237514169716936e-12
5.248010940066804e-12
6.236808964518186e-12
7.430069993265847e-12
8.877209800303712e-12
1.3439855194296864e-11
1.0912204032672794e-11
6.120851411367791e-12
4.609233326372028e-12
6.172181590485648e-12
9.477639605208579e-12
1.4268750288221682e-11
2.1084230510661246e-11
3.110927290862586e-11
4.6439502953013764e-11
7.084030608698075e-11
1.1146605843994655e-10
1.8293162162193896e-10
3.1798392785396784e-10
5.996742111002611e-10
1.2793453782291312e-9
3.3568739310276463e-9
1.293144648244475e-8
3.9351799108552393e-8
6.624038406418239e-8
3.995675377269774e-8
3.129200893775943e-8
2.512127562235046e-8
1.9394604845529575e-8
1.455710002441539e-8
1.0879098120105208e-8
8.253034528464169e-9
6.490579304260585e-9
5.3977230591119925e-9
4.808773958001887e-9
4.623073172248438e-9
1.793271378194302e-8
9.93509835144797e-9
2.3955107317473623e-8
8.527494071321365e-9
2.9740370392731873e-9
6.0187074668107e-11
3.9009657040537215e-14
0.
0.
0.
0.
0.
0.
0.
0.
0.
0.
0.
0.
0.
0.
0.
2.382000990760883e-14
3.239867252215859e-14
4.4374411035172353e-14
6.1029309236246e-14
8.419292651469215e-14
1.164611562212246e-13
1.6151506357151076e-13
2.2458216452662794e-13
3.131016610364817e-13
2.922333955763517e-13
1.273632763910602e-13
1.0824900228035499e-13
1.4305633632690007e-13
2.0528988947598558e-13
2.79370800656825e-13
3.7680643747496067e-13
5.20250273700374e-13
7.390057437713871e-13
1.074221410406543e-12
1.5881167342370948e-12
2.3779692104242417e-12
3.5985410197740655e-12
5.499515271977225e-12
8.489762085463047e-12
1.3250471291300109e-11
2.0939966461137308e-11
3.3576870966689765e-11
5.47857596178423e-11
9.938865458770685e-10
2.6067250108033976e-9
4.413417732978562e-9
3.6976704291183696e-9
9.538566254762896e-11
4.521565142426351e-9
9.25660561250129e-9
1.39642494911568e-8
1.8635807623576253e-8
2.319667661708019e-8
2.7485908858803594e-8
1.4372277622840808e-8
7.188159484396869e-9
4.970863755634069e-9
7.159356714936545e-9
7.5838035870939e-9
7.471034933001404e-11
1.3371848871828144e-8
2.855726713905744e-8
2.887569041855569e-8
2.4706842818543024e-8
2.0731427441093234e-8
1.650823476660648e-8
1.0898669843183395e-8
3.779787183530826e-9
1.4168594063697009e-8
1.2585111667994143e-8
1.1452939786783828e-8
1.0859819844794613e-8
1.0679616753069371e-8
1.0843985186742126e-8
2.1922357695819147e-7
4.4702552204079004e-7
1.5365592920705188e-6
3.9784363839204087e-7
1.63167148643352e-7
5.801406543104177e-8
1.2365091915933634e-10
6.028286774608616e-8
2.644991568346049e-7
6.71120388304947e-7
2.522522467361975e-7
1.3799113559252036e-8
1.828654383835509e-8
1.2339990084386258e-8
5.554895659806391e-8
7.073674119473694e-8
4.436240539891361e-8
1.3333483631593134e-8
1.7138508282428188e-8
1.3102509901273958e-8
1.0133648413197794e-8
8.71208277188384e-9
2.4588334955869296e-9
5.3536009775130914e-9
1.2993000714133997e-8
2.45697313163542e-8
4.260094807219198e-8
5.9362283988268055e-8
3.616702908655563e-8
1.493840663398639e-8
6.838326063043592e-10
2.6094395696178903e-7
8.982540980590022e-7
9.955392000472067e-8
4.1570781628822565e-7
4.1043631492346553e-7
3.892643803188719e-7
3.678294719083439e-7
3.4890242186430903e-7
1.8220576649671373e-7
7.38506660934705e-8
7.755245902860716e-8
1.132026394524933e-7
1.1069967362829747e-7
5.468835722837966e-8
8.093104365046559e-9
4.009049268728388e-8
4.3019972421693654e-8
3.386460740585541e-8
3.15591981658059e-8
2.60877390908367e-8
1.4070305609644683e-9
2.850361234627024e-8
5.422796288535466e-8
5.1234222624104515e-8
4.453322852589282e-8
3.669438609467828e-8
2.6861421662950218e-8
1.337521777190104e-8
9.718339006977077e-9
6.369561836354425e-8
4.955032357789176e-7
1.2375141138265094e-7
3.59822013036155e-6
1.252801182212888e-6
6.955264788335761e-7
3.886285017404316e-7
1.9709208426661166e-7
7.921415812775631e-8
7.182722375318667e-9
7.566380646830071e-8
7.729366156981454e-8
3.2176332013230783e-8
3.689447301524765e-8
4.645714759565888e-8
1.3337461002292315e-7
1.4363166854699187e-7
6.814884126829382e-8
1.1128936340543265e-8
3.475665980453401e-8
2.731653464916131e-8
2.1800637772804576e-8
1.898148215991457e-8
4.9052732607626126e-9
1.2515848245829481e-8
3.095779197943652e-8
6.072068706432352e-8
1.0621697036997515e-7
1.043574509678836e-7
5.950749074726066e-8
2.6187332983857516e-8
7.599468416171344e-10
5.092629808720992e-7
1.589007129081704e-6
5.417707875026806e-7
1.0452056575765203e-6
9.481759044218975e-7
8.420739645633033e-7
7.02909442006251e-7
5.450792002316929e-7
4.282219936565756e-7
4.0070059593725643e-7
4.683747580698011e-7
3.924958031639261e-7
3.3086027535295215e-7
1.6071561766786405e-7
4.8125827517965046e-8
5.237511659301296e-8
8.169970612857976e-8
6.089876860071226e-8
5.522235946075795e-8
4.9250081818619e-8
9.081748241596525e-9
4.3691087574557544e-8
1.0334499664798476e-7
1.083350983901428e-7
9.4402767492537e-8
7.837446280521679e-8
5.859207270829404e-8
3.173837685992409e-8
1.2312867283214982e-8
1.0418139300659433e-7
1.8772454381877797e-7
1.0301836417511858e-6
1.6998307120348517e-7
7.371887776038978e-6
2.1838820173643955e-6
1.152530756486418e-6
6.003679967086742e-7
2.8073445179034283e-7
9.274295457038106e-8
4.600664283988015e-8
1.4417533892532292e-7
7.340511460877723e-8
4.7801536438506136e-8
1.3456354072309965e-7
2.7035203280385284e-7
2.3096143525773094e-7
8.868872861929214e-8
4.911147437017316e-9
6.87095475506399e-8
5.2523872735235735e-8
4.386189984177598e-8
3.9250198180966135e-8
1.0501091764709168e-8
2.7882177490475862e-8
7.35252287055777e-8
1.4821129669265277e-7
1.7968523165470062e-7
1.3070719091329166e-7
8.317907399354317e-8
4.148008208162675e-8
1.1080483581598532e-9
4.711486790290433e-8
8.889822444492175e-7
1.7171896045197621e-6
2.7061111482723317e-6
2.1816663055693246e-6
1.5556307188852058e-6
1.1437831305685058e-6
7.663250086709932e-7
4.905908385223268e-7
3.625851938582506e-7
4.43566975113029e-7
6.272854990556719e-7
3.5902566404013623e-7
3.826969807704899e-7
2.7663516405767866e-7
1.1246126427817174e-7
1.8076276797813935e-8
8.333429065239092e-8
7.220104718891927e-8
5.679906172233037e-8
5.2984397413506275e-8
3.4987217941745975e-8
1.3104714822324737e-8
6.591188502869792e-8
1.3703320449401882e-7
1.458919616843798e-7
1.2021480645253398e-7
9.152475519603826e-8
5.877141346458183e-8
1.7593098761915757e-8
4.424757604999889e-8
9.725324366669905e-7
1.1666137658377753e-6
4.0320102190933545e-6
2.5600129876879905e-6
1.6883995814346362e-6
1.1289694709853607e-6
6.853041378203723e-7
3.797029726883882e-7
1.7538076630113241e-7
3.8457596975039593e-8
3.350179846059571e-9
9.136742887504024e-8
1.0416131978506479e-7
2.4578319724123744e-7
3.2028982030419743e-7
1.438221225533126e-7
3.937675218522023e-8
3.06545606513059e-8
7.412353726642075e-8
5.4683140395333754e-8
4.992577783698926e-8
3.22978039680247e-8
1.7099674197142762e-8
6.503664863898341e-8
1.354026301322335e-7
2.307406164870948e-7
2.2215819781509295e-7
1.5330420472940607e-7
8.908026756400913e-8
3.54264455603891e-8
1.3139683689934333e-8
1.1800553175047628e-6
2.8096131811402183e-6
2.4821114408522146e-6
2.9837925625723084e-6
2.368355981783706e-6
1.9038366496567533e-6
1.3972794408247324e-6
9.113375627073305e-7
5.46994807620639e-7
3.332551895260004e-7
2.939381023489287e-7
4.0484606716902654e-7
5.020657332005659e-7
3.060877362482637e-7
1.1727883221100836e-7
9.293219239251362e-9
1.472946763065411e-7
1.0037254460827528e-7
8.277289337129344e-8
7.875438847031938e-8
3.984516103384227e-8
4.0656999308136836e-8
1.311526120777235e-7
2.1912972860451775e-7
2.0869104102240925e-7
1.7720127109262118e-7
1.3768783900335447e-7
8.515846853213198e-8
1.3356185801672321e-8
8.872081665202071e-8
2.0881748365301363e-7
1.8166315799807623e-6
9.490171167559551e-7
9.151646134189185e-6
4.035068734425522e-6
2.356427357082879e-6
1.3833574987556742e-6
7.334700630334283e-7
3.350189001568227e-7
7.043062345338884e-8
8.002470322723509e-8
5.233733711322907e-9
1.46085503822467e-7
3.4574387028505785e-7
4.396121495264566e-7
1.992730859654477e-7
5.924298649423799e-8
2.2133120620656224e-8
1.2118651870246362e-7
8.591434312914638e-8
7.964343198015019e-8
6.003379877032939e-8
2.248923439497417e-8
1.0734100285086135e-7
2.1823160326480344e-7
3.043396445629124e-7
2.805543424947406e-7
2.1897604233504458e-7
1.450831332454376e-7
7.376107301172861e-8
8.189776329489494e-9
5.872004118554985e-8
1.9360742381359e-6
2.9278157666535083e-6
5.764368589908197e-6
4.844425815446026e-6
3.358235713128627e-6
2.4114895252900187e-6
1.525333545930746e-6
8.072361836770426e-7
3.116017208684761e-7
1.0618227054500832e-7
2.5842764023254086e-7
2.4424942911894696e-7
4.08315243340249e-7
3.841864417334815e-7
1.7270316026679572e-7
5.5207840113856073e-8
4.700872622800893e-8
1.1619250506584492e-7
8.114785317315102e-8
7.346227679996202e-8
5.930335525446334e-8
9.63720726267787e-9
8.529290059351887e-8
1.8314100476771824e-7
2.663454749204384e-7
2.4716246438315397e-7
1.9877864691382414e-7
1.3404199619807848e-7
5.578891311568589e-8
3.359426147745205e-8
1.7226592400693663e-6
2.230961195280223e-6
4.674302713384948e-6
4.117335448446895e-6
3.014371997874294e-6
2.2572291070940634e-6
1.5460218967874909e-6
9.597946992589607e-7
5.307557992403402e-7
2.2691474356292104e-7
7.92595061141764e-8
8.130014748678507e-8
1.5450959614278912e-7
2.594980395006391e-7
1.5621197522816933e-7
5.36920708270396e-8
1.6562409105045487e-8
2.4601068513405888e-8
1.2095884902605153e-7
7.89886641430176e-8
4.439786254379074e-8
6.212502087457793e-8
1.4598096814741368e-7
2.459913337700239e-7
3.0435659702926e-7
3.180804470604855e-7
3.1716436350995556e-7
2.867406912919373e-7
2.160027733774596e-7
1.322334322890689e-7
5.7609264601946764e-8
2.3910719070574434e-6
4.333951088653512e-6
3.304134174894893e-6
5.83435112973114e-6
5.632247015469366e-6
5.3023842980466315e-6
4.988098126072841e-6
3.5196596805315964e-6
6.223428021509682e-7
8.599108866704703e-7
7.607312762417209e-7
4.884124422927619e-8
3.1853769723561466e-7
3.474690489560525e-7
1.6497270084060376e-7
5.7307873039295707e-8
2.3688162111557563e-8
1.29025893985983e-7
8.72238010526097e-8
8.018846523041407e-8
5.386644580987883e-8
4.7557013247270326e-8
1.4577260867412933e-7
2.563093046428027e-7
3.3399032238171317e-7
3.405876847289907e-7
3.0549476092563234e-7
2.1854829845655484e-7
1.0068416709008291e-7
1.2792620647109907e-8
1.1583469594231047e-7
3.0455674633636443e-6
2.024666866407302e-6
7.123389945714367e-6
6.337155027738123e-6
4.525714928233651e-6
3.378444646828674e-6
2.291805321044575e-6
1.2965353429132507e-6
4.6639415126961393e-7
1.0039613529313337e-7
2.4693876862555945e-7
6.079681710429457e-8
2.136797180380532e-7
1.3051267901716655e-7
4.4701242786516535e-8
1.5644058154657443e-8
3.673970934921976e-9
1.012580880379547e-8
1.8830677208297874e-8
2.3349562639889075e-8
2.9899170974660043e-8
9.300359017491139e-9
1.2742381288603676e-8
1.2672196667784065e-8
6.052378096532376e-8
9.878764871557137e-7
3.468945895114328e-7
5.567059712936181e-7
4.21579246101638e-7
3.916849494401638e-7
3.548107295619688e-7
5.261599310239935e-7
1.2427515244147722e-6
1.7921246850790157e-6
2.547683239434159e-6
3.48169072037252e-6
5.076198788800835e-6
8.134326211810862e-6
0.000011197964134746355
1.4109202291220314e-7
3.559827277038106e-6
5.326423699575892e-6
5.546290108117652e-7
7.751757798259135e-9
4.0629795978121773e-7
1.396004517500861e-7
9.818378826474346e-8
7.104327784845383e-8
2.598106858264905e-8
2.6499931297359974e-9
3.442584542562351e-9
5.326076627893332e-10
1.536992759937078e-10
2.405871995753563e-10
8.01205748760758e-12
3.1663809899122144e-12
1.9033431629833223e-12
4.765639769525535e-13
2.3231663611604327e-12
3.051405301961326e-12
3.828875867842049e-12
8.224965265136605e-13
8.404325327054736e-14
1.7693654631238382e-13
3.3099651686712424e-13
4.3820579667535857e-13
5.23084460886014e-13
5.993207235492962e-13
6.745928142185625e-13
7.528888462972388e-13
8.360130462802519e-13
9.24463597868198e-13
1.0178259848415688e-12
3.4933445640482963e-13
2.5915619361271433e-12
4.6873713944657134e-12
4.862983170425035e-12
4.6839743641312745e-12
4.9179451619761734e-12
5.714073538311664e-12
7.146373070621781e-12
9.375108956680813e-12
1.2714660732502089e-11
1.7724641665047298e-11
2.5389934483998585e-11
3.749734888946086e-11
5.746889954717017e-11
9.236449557055657e-11
1.5826703414441624e-10
2.9716191899174067e-10
6.430593238093393e-10
1.7956128903301396e-9
1.4329953703069297e-10
7.221837445549987e-11
2.6701435466448893e-10
4.63351134732085e-10
7.903606822133606e-10
1.4867598977317485e-9
2.005106968828561e-9
1.5609258667555213e-9
1.3249111907651167e-9
1.302991383046202e-9
1.4459776092777298e-9
1.3172315959404394e-8
5.609150634037991e-9
1.690185048679467e-8
6.330025823233357e-9
4.274520128179568e-9
8.77665887340247e-12
5.832771366538403e-14
0.
0.
0.
0.
0.
0.
0.
0.
0.
0.
0.
0.
0.
2.348799687700237e-14
2.9708954408653084e-14
3.856046997764449e-14
5.165704250445782e-14
7.02110994598457e-14
9.612836248334211e-14
1.3217848607020143e-13
1.8230820323331298e-13
2.5210854748415727e-13
3.4949220797024534e-13
4.856678673940627e-13
4.5228739871726067e-13
1.9711398646673197e-13
1.6794953159778897e-13
2.2451755959148965e-13
3.238358735485023e-13
4.4132808304902837e-13
5.958045240762469e-13
8.231674782385405e-13
1.1694876583160697e-12
1.6992924888615847e-12
2.509973654129811e-12
3.753486437354377e-12
5.670992549126998e-12
8.650511485764223e-12
1.332551101797873e-11
2.0747769605204153e-11
3.269884692730691e-11
5.2269535034632625e-11
8.497993589429494e-11
1.4104731921563748e-10
2.295901922334132e-9
6.104173585635376e-9
9.887155496503537e-9
6.970783284899273e-9
1.6843284760608608e-9
1.1356665738612741e-8
2.0580355774095563e-8
2.9385336134919877e-8
3.785881319802444e-8
4.5853386397351524e-8
5.302470239229957e-8
2.685920066921811e-8
1.3205973013105418e-8
1.0595712627176153e-8
1.4187022338821878e-8
1.5665242481621242e-8
8.238718891749515e-9
1.4742684906620208e-8
4.043138294693652e-8
4.4838073848539304e-8
3.949069154199841e-8
3.4088510785958554e-8
2.8032553316232836e-8
2.0445604185826713e-8
7.089512433054007e-9
2.4778488927931418e-8
2.6359852065982925e-8
2.2854389336727564e-8
2.0960079105747295e-8
2.006659001211445e-8
5.073841799398796e-8
2.5209913445305396e-7
1.2442797602608022e-6
3.071305213968767e-7
1.4292547879041666e-7
6.036401121839642e-8
1.2527837221885936e-8
2.918019271423015e-8
1.1058899520971658e-7
8.395515852190944e-7
2.853287124268091e-7
1.5555340681288509e-7
7.031330832613885e-8
3.9362862262995216e-8
8.409892097349992e-9
2.589051555569966e-8
5.4196023273153185e-8
3.742238479421174e-8
1.3078599764980805e-8
9.757135886058658e-9
9.8677986682408e-9
7.194354382445599e-9
6.07874827175305e-9
1.8890497224670048e-9
3.446812965558563e-9
8.004443799381837e-9
1.4057634117800148e-8
2.2120587104829162e-8
3.1202617397699795e-8
3.611525915488214e-8
1.6859235032464375e-8
2.573562096638458e-7
5.938754280313865e-7
1.0461353309371836e-7
2.0721364852687693e-7
2.9261724666785996e-7
3.261457405158661e-7
3.438636000848031e-7
3.4675084592029934e-7
3.392008083474634e-7
3.379272680309161e-7
3.4265440895599073e-7
2.4893990799292403e-7
1.2567311291050605e-7
4.240000801338364e-8
3.760462010519044e-8
7.025544871679083e-8
5.116572917485833e-8
4.6694415325090886e-8
4.4562654991672296e-8
1.489103249265044e-8
3.1074428694217975e-8
6.400724841068484e-8
6.282902602432589e-8
5.7341933979432945e-8
5.033532341608731e-8
4.05389117671481e-8
2.5963126038680546e-8
2.9726506434485805e-10
6.500994185368747e-8
1.129030965349982e-7
8.78719254005869e-8
7.923460411317699e-7
3.5306143360828466e-7
6.697747082995757e-6
1.3419096851274993e-6
6.212308262301304e-7
2.776490260761133e-7
1.0129583101511275e-7
1.0501301130184098e-8
1.268595017764558e-7
2.8225907748548215e-7
2.746104537599085e-7
2.645242628516722e-8
3.879523621900475e-8
1.2263697127054477e-7
1.7552709638532684e-7
1.1074133167258608e-7
3.297037787800208e-8
2.8334500912426294e-8
3.6094903476790127e-8
2.7289436186821366e-8
2.4195869559368245e-8
1.4807927322017896e-8
6.961020216706073e-9
2.7797159626619055e-8
5.9132327456001806e-8
1.1061513145808699e-7
1.1748183139972803e-7
7.390644800615929e-8
3.899868924770181e-8
1.0033346080061355e-8
1.9984452783714757e-8
5.565947186813262e-7
1.4329644423801196e-6
1.117780417264874e-6
1.2888835870320654e-6
1.0251147236450834e-6
8.337585036380326e-7
6.353226260457787e-7
4.7062512144740943e-7
4.161501367119166e-7
5.510860712830533e-7
6.279532479002908e-7
3.9874546950104833e-7
3.3971504532397417e-7
1.889611385434404e-7
6.673700969481376e-8
1.5414037913357477e-8
7.504089683823325e-8
5.5962456247796976e-8
4.7437317001878926e-8
4.4585874589613374e-8
1.9912464607009375e-8
2.2104890024786023e-8
7.224834045450839e-8
1.087549270678089e-7
9.620092008975296e-8
7.904691280934548e-8
5.974209585833542e-8
3.6261042904041345e-8
3.2114447577042482e-9
5.66097263773013e-8
7.683471505188611e-7
6.654152121393181e-7
4.024398027400103e-6
2.013755800960575e-6
1.2348469140445359e-6
7.651245921898203e-7
4.3066026223542356e-7
2.1575786430287762e-7
7.099114350489692e-8
2.8775570968121824e-8
3.851091134285391e-8
7.030400168798516e-8
6.267399878082523e-8
1.3697505379171738e-7
2.5217054949930564e-7
1.6681896891790273e-7
5.326734791966292e-8
9.329693478285246e-9
5.813446740328862e-8
4.182524959431718e-8
3.60826413177676e-8
2.8792824455827325e-8
2.053640922810341e-9
3.28800103634632e-8
7.31589133445636e-8
1.401938052091356e-7
1.8665029306415562e-7
1.299331823519407e-7
7.430575441077469e-8
3.0423935195979354e-8
8.471447886775684e-9
8.342161603110107e-7
2.2409751134644502e-6
1.4587850787481097e-6
1.978803776693256e-6
1.6444973243655717e-6
1.3672094340626151e-6
1.0472464385824745e-6
7.286333887882475e-7
4.927500745057189e-7
3.6864874662112255e-7
3.607356345924512e-7
4.160595105957924e-7
4.3879178792701827e-7
2.429560061957921e-7
8.711302243315075e-8
2.174112112149184e-8
1.218099995516252e-7
8.423700661947204e-8
7.291869408295656e-8
6.861281724657666e-8
2.488954468457775e-8
4.492562013615765e-8
1.2736869480424959e-7
1.716947227699994e-7
1.5313649015631747e-7
1.283606318409292e-7
9.807109230636077e-8
5.8010697377748374e-8
8.672060318987646e-10
9.968392485024127e-8
2.19877577427014e-7
1.4626334451937614e-6
5.704968574245091e-7
8.725744283363472e-6
3.1898097606693807e-6
1.7766498909500908e-6
9.842576881770355e-7
4.916565094282907e-7
1.9875604679636136e-7
2.2691238379302087e-9
1.227899858903596e-7
2.5605785030806607e-8
9.606944167675781e-8
2.430087508530909e-7
3.939982902140714e-7
2.3488091051579715e-7
7.43844718965522e-8
9.375505123224595e-9
9.96958272632154e-8
7.186784253784303e-8
6.305049664957011e-8
5.452531434541999e-8
2.6546101003486213e-9
5.757964022167107e-8
1.3544247635136929e-7
2.403451547041326e-7
2.358646454953465e-7
1.7557497527215894e-7
1.1327407537733994e-7
5.59748319444463e-8
1.546006936411803e-9
5.867462104931111e-8
1.376240149022854e-6
2.3297574945390783e-6
4.389328271163645e-6
3.4465611024619246e-6
2.396807791899364e-6
1.7167135095037665e-6
1.099869048887699e-6
6.363865200411842e-7
3.5742413823205136e-7
2.902740396379684e-7
4.26064295429419e-7
3.223973722065418e-7
4.298481324548324e-7
3.424318524476308e-7
1.4478972390128958e-7
3.7532855557416705e-8
8.227571145589408e-8
9.726337955258105e-8
7.298738245277655e-8
6.750696359421505e-8
4.9640548405918884e-8
1.3336864139329547e-8
8.106063400236653e-8
1.726591458253037e-7
2.1454447127473342e-7
1.8419808200121719e-7
1.4339470328595113e-7
9.426118293129553e-8
3.415398879841812e-8
4.414234949968424e-8
1.3750855175449016e-6
1.764581398259438e-6
4.6471950978530685e-6
3.4669333608022432e-6
2.399392792160495e-6
1.6922403618670014e-6
1.0843273086887567e-6
6.337032138013402e-7
3.2412335297095684e-7
1.1559515379799576e-7
4.4062711866170346e-8
1.1397344391092504e-7
1.5012239399078666e-7
3.1909066012954214e-7
2.9789959761404866e-7
1.0877120401897608e-7
2.9596524302165353e-8
3.55044536182721e-8
8.67068161035658e-8
6.609095916672695e-8
6.18791607439973e-8
1.62898301807316e-8
5.688743160444972e-8
1.3093035775180171e-7
2.3342800127181133e-7
3.0638960476372125e-7
2.834331278185404e-7
2.137995980499788e-7
1.330601272351245e-7
6.186489261027649e-8
1.1807812585239855e-9
1.7999016792112627e-6
3.807448587703321e-6
3.4057911506229567e-6
4.662120703418922e-6
3.8058747675836823e-6
3.152719594906128e-6
2.406511189352999e-6
1.535808711588118e-6
7.313854081602814e-7
1.6385831822352585e-7
2.998522646299513e-8
3.1782473459920624e-7
5.324806880512692e-7
3.6369081165342994e-7
1.4471617765865805e-7
3.609461061958041e-8
1.216340909357387e-7
1.2036102533668865e-7
9.430329951084489e-8
8.936354188074158e-8
5.292440896583612e-8
4.674555716006791e-8
1.5074332297296035e-7
2.6837065639324247e-7
2.94429993864903e-7
2.649368384513217e-7
2.152791676895885e-7
1.3898789326745506e-7
4.11310413730863e-8
6.940899523736593e-8
1.827384506212086e-7
2.513218152535589e-6
1.4894559163449788e-6
9.217220732408341e-6
5.46425543774104e-6
3.4260369863167992e-6
2.202340223893769e-6
1.2706888178927932e-6
6.360000595761153e-7
1.971922405575578e-7
6.754897743374985e-8
4.570835458169863e-8
1.566816090316463e-7
3.439743893277762e-7
2.8712998763109017e-7
1.1149936240163317e-7
3.6791117418705925e-8
1.7993583441637723e-8
1.5431171415858226e-7
9.726975330992095e-8
8.193730430970919e-8
5.117463462228464e-9
1.2749814332849548e-7
2.4190159864531866e-7
3.2601629685874346e-7
3.4772024104900495e-7
3.459527138624592e-7
3.1439150037953824e-7
2.385551677512809e-7
1.4517594193073367e-7
6.029466420389457e-8
1.524619768810344e-8
3.088839697699232e-6
3.78812484315085e-6
6.0511246905075955e-6
7.300555717490297e-6
5.698425755524765e-6
4.6482277608290154e-6
3.4029988370429257e-6
1.529707531540322e-6
3.2625887734151713e-7
9.794483637583586e-7
5.61501048488919e-7
6.025135756950633e-8
1.7575213267064826e-7
3.024988529004751e-7
1.7897726483736894e-7
6.673285075610939e-8
4.162362317955652e-9
1.461230294977658e-7
8.113523909202939e-8
7.104408892718459e-8
5.82727424057602e-8
2.02782133009425e-8
1.0383155782234741e-7
1.9569609837741707e-7
2.904508941958512e-7
3.2508542029864806e-7
3.042986215817552e-7
2.3234121789147957e-7
1.2571951758467226e-7
2.0930019513308003e-8
2.32333386323554e-6
2.677113340031093e-6
3.7871276055634707e-6
4.779203289891697e-6
4.075752677811512e-6
3.507600608715276e-6
2.8661797089703354e-6
2.0428451055744838e-6
1.1535088351300416e-6
3.7838221646534457e-7
6.432847912556625e-8
1.5752347612702062e-7
5.7720999071636535e-8
2.1855043280797407e-7
8.107304658403195e-8
1.4203076327352353e-8
4.073067001165447e-9
3.96876749347982e-8
3.951662439357738e-9
1.909577472510952e-9
6.785096455223021e-9
8.912157354391057e-10
4.5084901481210976e-10
1.0049903444094445e-11
1.459264736591564e-11
5.536196932586675e-13
8.011861845292256e-13
1.4798679137171798e-12
1.701694142794563e-12
2.1584753806825443e-12
3.025465855908349e-12
4.986278518054762e-13
9.306993736554243e-13
1.261403682270884e-12
1.5967683237029821e-12
1.950840055609469e-12
2.338471539049261e-12
2.7777902613378918e-12
3.288486219799786e-12
3.891564425811214e-12
4.610372045064374e-12
5.472234579486702e-12
9.09655698485023e-12
7.476449902420728e-12
3.4960749434985216e-12
1.9603447430847984e-12
2.449184051751115e-12
3.739522603122189e-12
5.517982197973366e-12
7.892884121759216e-12
1.1168361248582966e-11
1.5835958800607704e-11
2.2676200360569522e-11
3.297495710449209e-11
4.894596143215029e-11
7.459233035611437e-11
1.175871574968867e-10
1.9374418179121723e-10
3.38863932922062e-10
6.44992827187587e-10
1.3963362561637665e-9
3.76103701451391e-9
5.139705588259839e-9
3.5682276382962722e-9
2.7998792133377172e-9
2.5935363847727516e-9
2.8380699670800073e-9
3.5771260098545004e-9
4.575116961010342e-9
4.554862824799713e-9
3.8289180465334385e-9
3.3756311274464576e-9
3.280896899519707e-9
1.150123012243335e-8
9.573255582194032e-9
2.0006866602470857e-8
9.3319861297314e-9
7.5300562312148e-9
1.3596200651973056e-11
1.1923934442453899e-13
0.
0.
0.
0.
0.
0.
0.
0.
0.
0.
0.
0.
0.
0.
0.
0.
2.7518791775187124e-14
3.748078120531836e-14
5.1432994675542184e-14
7.089902442416231e-14
9.805929323483351e-14
1.3601875277488008e-13
1.8919680147307716e-13
2.638933277528801e-13
2.430122340585654e-13
1.0529302012707578e-13
8.967882440392247e-14
1.1916551781033744e-13
1.7091049940225554e-13
2.321335106254966e-13
3.1276500897973357e-13
4.3169001374176896e-13
6.131577255657441e-13
8.911744864751866e-13
1.3171333010445394e-12
1.9713206723016497e-12
2.9813117830300817e-12
4.5526122196247e-12
7.021110149043797e-12
1.0945122594260225e-11
1.7271389415335867e-11
2.764416889519461e-11
4.50033528891726e-11
8.447791213761286e-10
2.214731188404717e-9
3.773183403406272e-9
3.2218976307648776e-9
1.6518581187988685e-10
3.832528571640758e-9
7.982251964345443e-9
1.2139959530313528e-8
1.6290068885967426e-8
2.0365156433380487e-8
2.4223954748188018e-8
2.7674053487861898e-8
1.4235055350573802e-8
7.818445657651202e-9
4.515535412898825e-9
6.238651377850383e-9
6.537538871257365e-9
1.5215770194549324e-9
9.154562226699765e-9
2.2351767378118756e-8
2.6955850270379347e-8
2.2954059335230217e-8
1.909047812199654e-8
1.51326006894782e-8
1.0254579247788614e-8
2.1858031786025776e-10
1.8209281092159237e-8
1.4812950891376562e-8
1.2977903919576532e-8
1.2122028464371139e-8
1.184407976098916e-8
1.078673402617351e-7
3.027344303004287e-7
1.593071183242843e-6
3.7005455039123303e-7
1.6996338873921137e-7
7.232518011223247e-8
1.7381401913954202e-8
2.79662067772318e-8
1.0792968326602797e-7
5.60692936764275e-7
3.6109164466986335e-7
1.5192514914145776e-9
5.234905779445443e-9
2.58861275520148e-8
6.48348486635327e-8
5.839517439237266e-8
3.1769186385798836e-8
1.136817078967267e-9
1.630813404354408e-8
1.1488681050667602e-8
9.618006422475145e-9
7.553496652479903e-9
2.93187415079711e-10
7.864422937972311e-9
1.7239424639740175e-8
3.2932947357495e-8
5.468811030464669e-8
4.362593434228852e-8
2.3375285162862536e-8
8.399658152984646e-9
5.215543475607224e-9
2.1441964449155237e-7
6.957983254307326e-7
1.4884534180636163e-7
3.4921324509757296e-7
3.051705393413962e-7
2.6506806261834754e-7
1.2386280916441023e-7
1.5003727747452897e-8
1.6209442149775752e-8
6.216279880568033e-9
3.1395225637317324e-8
1.1283956749739961e-8
2.0613767082955737e-8
2.048337422090488e-8
5.584911834233937e-9
1.6760838495382066e-8
2.83723394228549e-8
2.2676050527387115e-8
2.003748836051513e-8
1.8224281158176145e-8
5.7074978464446075e-9
1.1374322078204881e-8
3.186094726058469e-8
3.5580801866930365e-8
3.0680566062039395e-8
2.5098193557097275e-8
1.8629985277974026e-8
1.0652676611503206e-8
8.533568244975394e-10
2.2922603810428275e-8
7.566919529779732e-8
4.121373944419625e-7
3.817424097776438e-8
3.588427497754644e-6
1.0247694469228687e-6
5.405702952157879e-7
2.864555900841557e-7
1.3639738995650823e-7
4.400832161021792e-8
2.9030353022557043e-8
9.432624596080634e-8
9.964166247487971e-8
5.819490088159473e-9
6.240977626072003e-8
1.347144758204935e-7
1.327811788371345e-7
7.233785654415473e-8
7.55771060816234e-9
3.78243850920975e-8
2.8079737944872627e-8
2.3374503750796286e-8
2.068890526443982e-8
5.788100571740239e-9
1.4014821697547808e-8
3.775900929098542e-8
7.783393968175188e-8
9.545148106172523e-8
6.811313264698274e-8
4.3287023248935724e-8
2.1227092101945942e-8
2.149864402705326e-9
3.731991513728208e-7
9.759304407525637e-7
6.221023450772353e-7
7.573379898335303e-7
6.10968476740015e-7
5.176800324094997e-7
4.461617145562024e-7
3.9124512608880623e-7
1.2593959247041397e-7
1.0118168370436201e-7
1.4483289807810468e-7
2.0485813599057735e-7
1.8293076460547819e-7
1.997048904939224e-7
1.1193023680192227e-7
3.9708305007644785e-8
4.2618722898099354e-10
3.0360142933494994e-8
2.609115826849134e-8
2.080940326645725e-8
1.889665932738513e-8
9.749684408938672e-9
6.5572140673126685e-9
2.394569992724389e-8
5.186551102393631e-8
6.977288093146957e-8
5.297722243532841e-8
3.5871115519974095e-8
1.999376285390026e-8
3.1126172099197905e-9
1.9958998341717668e-8
4.511758309606236e-7
6.537970476596843e-7
1.9538332795621096e-6
1.3506159318899486e-6
9.196612846319867e-7
6.341756600609124e-7
3.9899941621557085e-7
2.2972643332027627e-7
1.127561696390105e-7
2.8338178594881664e-8
1.3060854839277414e-8
1.0385484820559957e-7
2.1861873322007302e-7
2.3350641510948e-7
1.3524605572151622e-7
3.2737575911751875e-8
6.706433453926657e-8
5.518378012580931e-8
4.511941991685028e-8
4.215986940975712e-8
2.405539386857377e-8
1.564138443213872e-8
6.184016339945145e-8
1.2406514906055929e-7
1.1875272445465201e-7
9.394416482717411e-8
6.875248311410067e-8
4.205396276052177e-8
1.0030843224751655e-8
3.9276731492699245e-8
1.3777944050454646e-7
6.99864909602669e-7
8.025087137196556e-7
3.0291164173957974e-6
1.3680712851335646e-6
8.733411443331307e-7
6.090461949423035e-7
4.979774059870428e-7
1.776522652663458e-7
1.235759342195637e-7
2.2445442632713221e-7
4.691558836957339e-7
2.564653539197124e-7
2.7856563249439955e-7
2.100453537730728e-7
9.416515159514962e-8
2.688209593366756e-8
1.8814145271837012e-8
3.707815173131837e-8
2.8251786197227736e-8
2.4252893408193533e-8
2.082405265209019e-8
3.833626607879368e-9
1.5891402095947014e-8
4.171990645476721e-8
7.849857835652236e-8
7.184728784971393e-8
5.2576640657373925e-8
3.433421173426476e-8
1.582515000521786e-8
6.893131695734291e-9
4.405683227799593e-8
5.586965533614793e-7
6.254781137294744e-7
2.81311289473374e-6
1.6127172567404952e-6
1.031142901382687e-6
6.692886307366075e-7
3.96384453493966e-7
2.1374633989255017e-7
9.080800897456704e-8
4.401074480619521e-9
2.3330934065376836e-8
9.23053633511668e-8
2.2253699226495437e-7
2.619405327702757e-7
1.5698701759110547e-7
4.495127702961067e-8
6.03805130844333e-8
6.170911980338811e-8
4.888672482517583e-8
4.530124554087863e-8
3.025081159186181e-8
1.0979679182825548e-8
5.690835947252917e-8
1.2461653238227884e-7
1.4092882301422753e-7
1.1175753124573068e-7
8.157727071902871e-8
5.1038519223305665e-8
1.7383857728712225e-8
2.803878945174382e-8
6.68993286321899e-7
1.2090081284091004e-6
2.0644403810534714e-6
1.5007731726811403e-6
1.0532433021721869e-6
7.746667227102703e-7
5.396906913783971e-7
4.190839765440992e-7
5.537010501797767e-7
4.880927395170602e-7
6.263224082980043e-7
7.930207300015793e-7
3.259104129695303e-7
2.2857244703521433e-7
2.0811176114415904e-7
9.661462526149837e-8
2.6346871529089452e-8
2.4159818747166238e-8
3.763685687209405e-8
2.7633634736763803e-8
2.3957712604406645e-8
1.8285927452867746e-8
1.3681313964444807e-9
2.0593064720622357e-8
4.69877875923539e-8
9.074633858321996e-8
1.024055301253727e-7
6.977871589621356e-8
4.0418098733600766e-8
1.3729235510228544e-8
1.5977229675729892e-8
6.162112930382096e-7
1.2495919765312766e-6
1.7709496445173198e-6
1.701679539952997e-6
1.3027916271808983e-6
9.960478817495858e-7
6.953311892021448e-7
4.4573664347742813e-7
2.6560529692612247e-7
1.3751694883938837e-7
5.955938779851532e-8
2.434627884076426e-7
3.7763062097239435e-7
3.0134719859099673e-7
1.242254772661142e-7
3.964069840671102e-9
1.0968411611919359e-7
8.14731142665377e-8
7.153391881675498e-8
6.662370029965165e-8
2.1331297219157235e-8
4.8363331907891455e-8
1.3473547470920403e-7
1.7932655118516846e-7
1.5543739534192327e-7
1.257461569549813e-7
9.213475015275044e-8
5.32616365275817e-8
4.050234731272567e-9
7.199354996890365e-8
2.015695452797729e-7
1.1476370626520407e-6
9.526771494752421e-7
5.729555617623054e-6
2.2017552594112864e-6
1.310318183681572e-6
7.893115396421493e-7
4.575164643189553e-7
3.785672056645434e-7
6.699666777372804e-7
8.576418499736594e-7
1.247816879795218e-6
4.810037457476292e-7
2.7830471185356626e-7
2.806654910255687e-7
1.6660853921197156e-7
5.7752754829108296e-8
6.7760831181916346e-9
5.3359829244343175e-8
4.00448973573638e-8
3.2910405881828506e-8
2.9436894832408682e-8
9.79880012759768e-9
1.7279542809048313e-8
4.871049448167993e-8
1.0048537242518951e-7
1.2288362586556123e-7
9.111827706545628e-8
5.967864526083745e-8
2.9310157578836068e-8
5.1532079868987355e-9
5.5302449465653394e-8
7.905782461162806e-7
1.0821254218099193e-6
3.2340165506114248e-6
2.194085706856394e-6
1.4832780941859582e-6
1.016077049869496e-6
6.346968180277387e-7
3.670028311513003e-7
1.892404827908173e-7
7.008414936016142e-8
2.5366566460153705e-8
1.905663394775038e-7
3.6597227769680757e-7
3.483777915383225e-7
1.5283708267270635e-7
2.7766311956676262e-8
1.0107244678350873e-7
8.769558558109473e-8
7.259631611880074e-8
6.896017026229548e-8
3.64089098148637e-8
3.1394378732844195e-8
1.0907617666532813e-7
1.9763978090038502e-7
1.880901572033093e-7
1.5239715111221601e-7
1.125404519751723e-7
6.957223252568279e-8
2.2060465977517185e-8
3.844265773538631e-8
1.0488009686842024e-6
1.6892609190152551e-6
3.619635543352445e-6
2.4615259589490657e-6
1.6645893593888768e-6
1.1586010507737921e-6
7.271217468993869e-7
4.3565355282564386e-7
3.159280394199903e-7
4.493087835080207e-7
6.556915489689319e-7
5.927849842572106e-7
2.401840107010053e-7
2.0648252935505535e-7
2.5099030879700745e-7
1.3540842913507974e-7
4.4818160122973e-8
1.3365865078150564e-8
5.422402574754501e-8
3.772095906813221e-8
3.167078748776228e-8
2.6317799875301342e-8
1.53481350394249e-9
2.4559365184742176e-8
5.677723259909753e-8
1.1130070535153744e-7
1.6140156831023699e-7
1.1870742956822193e-7
6.956125867773261e-8
2.6109176096745667e-8
1.8205861333407103e-8
8.924562382801587e-7
1.8652777599509282e-6
2.0253121157171497e-6
2.2433895293632556e-6
1.812377813675161e-6
1.4554941529488953e-6
1.072926537229332e-6
7.257582642157849e-7
4.643802912594529e-7
2.7770767548957054e-7
1.56832312586618e-7
4.2297352332261405e-7
5.542511442736692e-7
3.1814663194213736e-7
1.0546747674015375e-7
3.2533566460824416e-8
1.5772611098131458e-7
1.1591403455898951e-7
1.0744639383363857e-7
9.624593463708461e-8
7.287166496404864e-9
1.0746109674087911e-7
2.2897512488045416e-7
2.4716409710978594e-7
2.2000676708881026e-7
1.8275093672456164e-7
1.3428893895072932e-7
7.654921053488197e-8
8.553064058498126e-9
8.069657793869079e-8
2.0753884707672045e-7
1.892301564383658e-6
1.3128457040056969e-6
9.169584033214097e-6
3.6384934781135298e-6
2.105461995457873e-6
1.199891596158736e-6
5.978254613626838e-7
2.649119304154548e-7
2.0673511303940457e-7
6.436673877807461e-7
8.945932444880362e-7
3.325083487552019e-7
2.3200644014082238e-7
3.1825799013985547e-7
2.2377342955979928e-7
8.740392074523215e-8
1.2302810781013234e-8
7.21111885308842e-8
5.6343652172492595e-8
4.4287316800571026e-8
4.002659212174769e-8
1.8308115830157686e-8
1.9880760595577156e-8
6.004802522777496e-8
1.2517649806912603e-7
1.9541230404507925e-7
1.5781617039535596e-7
1.0454006832661145e-7
5.285416801620622e-8
1.8308679912884745e-9
6.976290655722813e-8
1.1720158777836351e-6
1.6753416286383703e-6
3.8506925420549535e-6
3.0354304581500565e-6
2.1630202377295252e-6
1.5639606232420945e-6
1.0339277680625482e-6
6.361923260855317e-7
3.6831747488022457e-7
1.9110498626983732e-7
1.0895375348117569e-7
3.5268671511730857e-7
5.556880569655401e-7
3.6465055378317346e-7
1.243981852941949e-7
8.473520979899657e-9
1.6030949479487377e-7
1.211426700301488e-7
1.0761991519854997e-7
1.0236557727507096e-7
2.372240668666389e-8
9.204048536609982e-8
2.1755140182793321e-7
2.827893070987885e-7
2.645246270113601e-7
2.2590856395748844e-7
1.7134361914024044e-7
1.0676635217728353e-7
3.859221627832081e-8
3.6406006768689914e-8
1.7891955465286567e-6
2.6082312155119443e-6
5.842561963857105e-6
4.315567729552307e-6
2.8896583746745953e-6
1.991691893081952e-6
1.1970987569749168e-6
5.996420304528658e-7
2.151641378780437e-7
1.2099969406107154e-7
3.5597557246300083e-7
5.357428940932592e-7
1.830546483571587e-7
1.397846881081445e-7
2.5041732711142076e-7
1.6948455641275666e-7
6.37595796123914e-8
8.128876872947303e-9
7.222850822863605e-8
4.924177450874032e-8
3.918547956170709e-8
3.448941943064453e-8
7.4478489764462345e-9
2.8147343544771054e-8
6.57556210871969e-8
1.266082925956362e-7
2.127590237635637e-7
2.079144378603491e-7
1.2933256823136716e-7
5.486015819568197e-8
1.1118232538980743e-8
1.3354044540810244e-6
2.6011164357983993e-6
2.1136762431981186e-6
2.877738948234818e-6
2.523164320291165e-6
2.1847371496219526e-6
1.764313574001453e-6
1.2980282802826288e-6
8.894762064137879e-7
5.651221594957272e-7
3.210404274748356e-7
6.492503909473136e-7
5.878411190954702e-7
2.3728239623553178e-7
7.201612120957141e-8
6.124952974611218e-8
1.994955272225549e-7
1.530906393467796e-7
1.520484841781752e-7
8.67800640464585e-8
1.0479120051729447e-7
2.716438756936577e-7
3.4097430237633277e-7
3.414967608081713e-7
3.2894199489942703e-7
2.9423631548706427e-7
2.2456722026996126e-7
1.341782379322152e-7
3.9938685953642486e-8
5.886098291815942e-8
1.7343408119191775e-7
3.5987548465865767e-6
1.9761842898250443e-6
0.000012313407318495537
6.677989251318828e-6
3.9708217380764e-6
2.3344892578450934e-6
1.0441666753636681e-6
7.997630735580223e-8
6.347065394806024e-7
4.331069378610197e-7
3.853753168150597e-7
1.630107895513498e-7
1.0077974571620427e-7
2.2699252914567022e-7
2.5174997371543433e-7
1.1827531881796313e-7
3.81369438392911e-8
3.892078874566128e-8
7.582120682012202e-8
5.3656180789436876e-8
4.758333600360063e-8
3.0899210901254675e-8
1.8995286828708638e-8
6.66417195575051e-8
1.3432411574566552e-7
2.3905284650720054e-7
2.791598101380206e-7
2.0462235355490325e-7
1.108733044227763e-7
2.2791957449411696e-8
5.8274110494720186e-8
1.790283497403597e-6
2.431134848845603e-6
3.7797909972998023e-6
4.002133439845733e-6
3.1860925400129345e-6
2.5732972540541644e-6
1.92742151623351e-6
1.3134560747277952e-6
8.220508419151942e-7
4.4748426507250226e-7
1.9348077088342643e-7
4.5497512635574427e-7
4.1022798253753275e-7
1.6903538052503926e-7
5.991557089958109e-8
4.21785395620628e-9
1.9167527863741667e-7
1.7481298446705679e-7
1.3815380592295242e-7
2.9111342464005067e-8
1.8346466641190613e-7
3.3408096744111157e-7
3.627121294343185e-7
3.6095390139076994e-7
3.681978872150442e-7
3.668308311809247e-7
3.2420076601608127e-7
2.3505647837400512e-7
1.3300370677391088e-7
3.688383262857559e-8
3.533045254149653e-6
4.051967846042038e-6
6.666235180340791e-6
8.05459547388911e-6
6.274825841397735e-6
5.1663477577568725e-6
3.7060684849402383e-6
9.499559042956251e-7
1.335354101081092e-6
1.7272991631202903e-6
1.0902328212538413e-6
4.7500820436928197e-7
3.115412378717798e-8
3.7323254604607106e-8
5.637299377170343e-10
6.466328660176285e-8
4.5708753650102115e-8
1.7552152014105748e-8
4.230377333229201e-10
6.176937481845463e-8
3.348346612019281e-8
2.548556747809021e-8
3.974485264194452e-9
4.204577383198628e-8
7.678216940162125e-8
1.2672682805553596e-7
1.906885507214785e-7
2.438055553228162e-7
2.4569087927996555e-7
1.8153153572271958e-7
9.538047569718215e-8
1.555111388199032e-6
2.1286609494281355e-6
1.0095957640780004e-6
2.448392978339186e-6
2.8029401170241574e-6
2.9670598587952324e-6
3.0509236185072683e-6
2.9361068611964358e-6
2.3511563107073692e-6
1.2689259509494826e-6
3.7901664954140655e-7
4.989324461780356e-7
2.4131898862942465e-7
9.315074254278975e-8
3.687956721445597e-8
1.3453432931412052e-8
1.5056677918481083e-8
8.064732686473774e-9
2.4668857968809826e-9
4.983547908458903e-9
1.4533448391304445e-9
1.299376490648638e-9
3.146844112044802e-9
2.799145647757815e-9
4.5760632527799917e-10
2.150587016974394e-10
3.301537829455118e-11
5.218315644933011e-13
7.42078922396374e-13
1.7057912130273898e-13
1.3373243266365698e-12
1.5186645897006546e-12
2.668529899649937e-13
5.786433625219877e-13
9.170006419758533e-13
1.200519740123535e-12
1.4852832837302778e-12
1.7915167215701816e-12
2.1341839346453714e-12
2.5281612376600977e-12
2.9893183334982556e-12
3.535177394333612e-12
6.520715010751168e-12
5.976886720149407e-12
2.79999439522915e-12
1.2071123386669503e-12
1.1755433460385448e-12
1.6810994798222637e-12
2.4293369425314538e-12
3.416236392737279e-12
4.73743010977996e-12
6.550898350356337e-12
9.09253047100221e-12
1.2721364872361109e-11
1.8001400038427515e-11
2.584808327058927e-11
3.780132496347242e-11
5.656096957527358e-11
8.710208601137157e-11
1.391741477491668e-10
2.3343662486404003e-10
4.18411162544033e-10
1.071711657605116e-9
7.984141378157833e-10
6.898898191177189e-10
6.988350067897071e-10
8.135852057262441e-10
1.0713193445787556e-9
1.5845720570062422e-9
2.5639795022225416e-9
3.685758816843355e-9
3.5768301905721974e-9
3.146863079383969e-9
6.1499874158187545e-9
1.2223639828169361e-8
1.3199508314199594e-8
1.6507203237980473e-8
7.844181694338025e-9
2.71384226710972e-9
2.1304897440548494e-13
0.
0.
0.
0.
0.
0.
0.
0.
0.
0.
0.
0.
0.
0.
0.
0.
0.
2.856521522045813e-14
3.9294313554991385e-14
5.421897168630397e-14
7.501750461831197e-14
1.0407294441314508e-13
1.4477473880994007e-13
2.0195586142610382e-13
1.8073913649987778e-13
7.759339584379e-14
6.655477947198944e-14
8.975276819970258e-14
1.2864364955522324e-13
1.7398101259475483e-13
2.3386362550406965e-13
3.2252734765135856e-13
4.579305741780134e-13
6.651623699346693e-13
9.8207635301727e-13
1.4676597763959718e-12
2.2153235294684615e-12
3.3749022743336763e-12
5.190053164179186e-12
8.063339676531236e-12
1.2672448675122092e-11
2.018404987574919e-11
3.266171147646917e-11
6.408627091139919e-10
1.6645333369728312e-9
2.878114283661432e-9
2.628428855146924e-9
4.161000921065241e-10
2.674617061266635e-9
5.991661000015473e-9
9.376035924201585e-9
1.2797995434251688e-8
1.620326132732359e-8
1.948407274642742e-8
1.0385685221431432e-8
5.162740389951553e-9
3.2831295115097635e-9
4.9149752817409525e-9
4.813524026180983e-9
2.0978119131741723e-9
1.1800796187446054e-8
2.3401657340237663e-8
2.2917643759176168e-8
1.926856986158049e-8
1.5901244277482305e-8
1.2439807735130348e-8
7.015718382593758e-9
7.591581567043073e-9
9.250511505533767e-9
8.389413978476168e-9
7.816598279823383e-9
7.557289941478225e-9
7.572609900064362e-9
7.843548844186841e-9
2.488154757240313e-7
4.790118293414243e-7
1.6552399317439676e-6
4.253685799027393e-7
1.7247849037974313e-7
6.077765315553722e-8
5.075594000962676e-11
6.335303765104529e-8
2.7861777961873023e-7
6.905903347683319e-7
2.611892662446668e-7
1.7317357781304137e-8
2.0120493500350573e-8
1.3362821373653538e-8
5.803226637018458e-8
7.406252828457785e-8
4.613508078918126e-8
1.3511737680813097e-8
1.776523566962978e-8
1.371240138583966e-8
1.0602414413951729e-8
9.123592664977536e-9
2.5957960518606953e-9
5.5777045870435836e-9
1.3555563931970986e-8
2.563010486531493e-8
4.4408635692965486e-8
6.186735085703804e-8
3.7834824572158267e-8
1.56773246645314e-8
5.715807377839154e-10
2.7496620297572464e-7
9.45277791767558e-7
1.1104113656973822e-7
4.462589829301478e-7
4.4109874504346385e-7
4.180413045477684e-7
3.918419599239983e-7
3.733472279289378e-7
2.8254598924832333e-7
1.1780602554373859e-7
1.0381234047228874e-7
1.5817547220490134e-7
1.34590087695918e-7
6.32109561631361e-8
1.0238261306960248e-8
4.295869798377344e-8
4.5669219164669164e-8
3.588420123750506e-8
3.345569584726466e-8
2.762994006485284e-8
1.333259456840156e-9
3.057769938081501e-8
5.810131159787667e-8
5.486357429263196e-8
4.768312102344239e-8
3.9303924286469165e-8
2.877208270249437e-8
1.4234214952382386e-8
1.0949097718929088e-8
7.033154107064383e-8
5.219379508499313e-7
1.3931593180922395e-7
3.74806577981556e-6
1.3076946837430422e-6
7.26193703322373e-7
4.0548588762559045e-7
2.055825300044847e-7
8.300289782786426e-8
6.282752438560923e-9
7.608415651453856e-8
7.549100420165348e-8
3.8099540809581825e-8
3.970753848461031e-8
4.959265064388443e-8
1.3935400938538869e-7
1.479165878965933e-7
6.832637898591303e-8
1.0778002467940516e-8
3.611656471909973e-8
2.834578362701464e-8
2.2670367842420587e-8
1.974802772394322e-8
4.951291156070226e-9
1.3223936968752582e-8
3.2549164410279236e-8
6.376936233898074e-8
1.1107953059912149e-7
1.0783818773929723e-7
6.160746140805247e-8
2.7198488654198475e-8
5.826063772059165e-10
5.31460564854856e-7
1.6556399674616322e-6
5.7459801195085e-7
1.1021279119856932e-6
9.987328650126794e-7
8.854229940380626e-7
7.362324627194888e-7
5.660452254282221e-7
4.359005534820312e-7
3.9086066441630655e-7
4.3962344025350246e-7
3.9497748930150514e-7
3.4198337986947304e-7
1.679574913443747e-7
5.126077195963112e-8
5.2508930795699285e-8
8.514917204882782e-8
6.319536441376067e-8
5.722375458172967e-8
5.1169164331255196e-8
9.673190324024962e-9
4.5176526687638224e-8
1.076434601715418e-7
1.1361881121875847e-7
9.90286656392464e-8
8.226198940689201e-8
6.15486603201569e-8
3.334760191770502e-8
1.2952126198642337e-8
1.0845500696860476e-7
1.916674153192005e-7
1.0701949217933593e-6
1.8677019309172253e-7
7.580323245796666e-6
2.261796952860535e-6
1.1958958282527036e-6
6.240576707448622e-7
2.926735613415804e-7
9.824238955136602e-8
4.409081084677058e-8
1.4237848656664796e-7
6.652865902494215e-8
5.2187997673198585e-8
1.422583511639727e-7
2.8090822780087046e-7
2.3373580762760137e-7
8.769840129421869e-8
3.966533751322248e-9
7.133564848917837e-8
5.425208255251229e-8
4.547311989690949e-8
4.067542753940724e-8
1.0314883615230666e-8
2.9735321449811094e-8
7.765214015937239e-8
1.5539862800407137e-7
1.847914844532006e-7
1.3471545111861595e-7
8.58883984003156e-8
4.290699220633046e-8
1.444858776088918e-9
4.75785423327783e-8
9.271011763456491e-7
1.7824932670417699e-6
2.8341675064059007e-6
2.287288359498195e-6
1.6281991516662203e-6
1.1943501383238335e-6
7.963140278881213e-7
5.033854418951205e-7
3.58904382775669e-7
4.155539714740365e-7
5.898393956266853e-7
3.5308546155915646e-7
3.8843108063090396e-7
2.8456197394617705e-7
1.1653620920110476e-7
2.0286060766595105e-8
8.462537409444212e-8
7.452390041689631e-8
5.838238211287352e-8
5.4397373842619784e-8
3.63543754622213e-8
1.3104699320614554e-8
6.731733432569425e-8
1.4093218159115054e-7
1.522721034259551e-7
1.2566409472864723e-7
9.576233585534089e-8
6.155467379860106e-8
1.858130092064024e-8
4.541977773133912e-8
1.0066013623267515e-6
1.21172465361471e-6
4.1104233291889e-6
2.636871282777874e-6
1.7451335524687218e-6
1.171223678999893e-6
7.137834228140363e-7
3.977102222729011e-7
1.8666366075531928e-7
4.5872755228404e-8
9.308207568476547e-9
9.618429983970263e-8
1.1035351440263503e-7
2.56908137508343e-7
3.239352556688755e-7
1.4065473366896327e-7
3.814588295347103e-8
3.2057298101197894e-8
7.589132955049757e-8
5.6211610180713e-8
5.161762106919766e-8
3.217675448178613e-8
1.9759532886539907e-8
7.019199862767389e-8
1.4452201848190406e-7
2.402681226998978e-7
2.2755811356789106e-7
1.5809208395196248e-7
9.23689796035979e-8
3.724018638760761e-8
1.2367624754121681e-8
1.2332452395912864e-6
2.9170162556569e-6
2.5908813913558995e-6
3.1391052919481047e-6
2.4914803963029085e-6
2.0037565281294093e-6
1.470900072311301e-6
9.544095310201413e-7
5.614515950910092e-7
3.249828694108472e-7
2.762876168117685e-7
4.0098107833761534e-7
5.100827547293225e-7
3.1476850542379534e-7
1.2146548178335892e-7
1.3007570391787695e-8
1.4876810367709368e-7
1.0257907615934052e-7
8.403687216139261e-8
7.991596549513202e-8
4.1698222815979196e-8
4.035510500420682e-8
1.320537965973274e-7
2.2534763785125728e-7
2.173427586734856e-7
1.849735569333705e-7
1.440405082623666e-7
8.932093646484845e-8
1.495181179642807e-8
8.856774899004046e-8
2.078907770536253e-7
1.871052617220444e-6
9.919982468828474e-7
9.213960058273736e-6
4.1530217022784825e-6
2.439159389879164e-6
1.442080338806428e-6
7.704694330874108e-7
3.5704440007269994e-7
8.360952221295865e-8
7.095337778972429e-8
1.0436155020460765e-8
1.5382330642815026e-7
3.57754745553424e-7
4.3610986529414965e-7
1.9175134695765687e-7
5.6882908606564255e-8
2.346235084598573e-8
1.2324691282336864e-7
8.748991811326481e-8
8.177704371751318e-8
5.8827624780258423e-8
2.91320125914246e-8
1.1793669738957719e-7
2.3218432404738903e-7
3.1071036637492893e-7
2.8700525035862015e-7
2.2645222487173096e-7
1.5116712245840765e-7
7.77499103514413e-8
1.0640781284517908e-8
5.6882528996428915e-8
2.036889271669224e-6
3.039147167608052e-6
5.915226419530812e-6
5.09476089696805e-6
3.54282708584263e-6
2.555572805885017e-6
1.6197016965881195e-6
8.42773501419273e-7
2.908971970135537e-7
5.188591506128724e-8
2.1387613774485655e-7
2.230731135193407e-7
3.953905849668865e-7
3.8809406093060316e-7
1.777118247016926e-7
5.823432913497051e-8
4.009001319670143e-8
1.1906987809693104e-7
8.183756811465813e-8
7.367947090453443e-8
6.03103402754387e-8
8.543036258600807e-9
8.492028361538052e-8
1.8262678021830213e-7
2.724641414870665e-7
2.5754331710815057e-7
2.0847694864845723e-7
1.4118750828097033e-7
5.979335405625711e-8
3.137296044163061e-8
1.7736075265167054e-6
2.2866829227302455e-6
4.634916491025417e-6
4.191615461114936e-6
3.0999803436685948e-6
2.3452310203077485e-6
1.6256619852888696e-6
1.0203436271622049e-6
5.712446095659264e-7
2.496533787397051e-7
8.537287497466501e-8
7.206234636411589e-8
1.5034664902436163e-7
2.39516603806279e-7
1.3349820230235745e-7
4.482807597356986e-8
1.3987672177647379e-8
1.9445894359840266e-8
1.431918981509994e-7
1.0237998267361217e-7
4.5506991347565e-8
7.6723574645874e-8
1.618454692699162e-7
2.724515973654038e-7
3.128203471931114e-7
3.1627220639571105e-7
3.180756361748716e-7
2.9914270842955565e-7
2.3905224033290966e-7
1.565911298838864e-7
7.903316370678912e-8
2.4217416980784923e-6
4.281160379937407e-6
3.1091078577207565e-6
5.745074766261809e-6
5.901035903349967e-6
5.819483678173064e-6
5.955295632156559e-6
4.471377347307414e-6
4.355801299293443e-7
1.1460336997788928e-6
9.615927195030567e-7
1.4141563972999183e-7
2.456091356942265e-7
3.2171123343261314e-7
1.6441113258904538e-7
5.9221748156924055e-8
9.892384105446235e-9
1.3244261825245092e-7
8.353997530594211e-8
7.576993526796027e-8
5.153039859511371e-8
4.787321856643149e-8
1.4235379791547677e-7
2.4690432737779395e-7
3.283383371016528e-7
3.456423992154627e-7
3.1937496270276585e-7
2.3689338683654223e-7
1.1810471392106081e-7
4.56741573822227e-9
9.612933858837376e-8
3.0871512906120135e-6
2.1137967296759097e-6
6.510724586034087e-6
6.32770474663604e-6
4.698183541569723e-6
3.6404080372127155e-6
2.589438939147437e-6
1.5177482323904478e-6
5.528552641239857e-7
1.1719427790359647e-7
3.0699118940424e-7
3.869459147258101e-8
2.1913407388553794e-7
1.4687657009935016e-7
5.582102258262049e-8
2.2432857093262768e-8
6.6577879218679035e-9
2.7909484351741864e-8
1.6413342800756728e-8
7.6178049159743e-9
8.134676997848287e-10
4.677904410414216e-10
3.0967530970060225e-9
1.475620579843321e-9
2.8058973409619277e-9
4.2312596443875415e-9
1.2447848274088614e-9
4.3368825912384206e-10
1.8424160068697524e-11
1.1131979023926362e-11
5.348207187456526e-13
5.2534261869939026e-14
7.679505861158228e-13
6.314417099551662e-13
1.1648179796255563e-13
1.3275708677286128e-12
1.2885734271202115e-12
1.394934602231045e-12
1.568122665353648e-12
1.7984077582867434e-12
2.088065288471785e-12
2.4431620369514046e-12
5.015018196159248e-12
5.397884537095444e-12
2.894066686475708e-12
1.1049362365872613e-12
7.203555878121036e-13
8.471696551314873e-13
1.171496295198541e-12
1.6324227639605542e-12
2.2516199521369355e-12
3.0874195998865235e-12
4.229705579672534e-12
5.810808323272293e-12
8.028109832231262e-12
1.1182608516721692e-11
1.5744758415880477e-11
2.2470555065300987e-11
3.2614461373572815e-11
4.833864942423495e-11
7.35441069284837e-11
2.9714065826050086e-10
2.304834418075198e-10
2.1355532028728277e-10
2.2832926263704527e-10
2.707603179000494e-10
3.471373311497684e-10
4.757027512742922e-10
6.970171955070086e-10
1.1026777974938178e-9
1.89155108722444e-9
3.1419348326418556e-9
3.534310649162591e-9
4.543433293150262e-9
1.802645586512984e-8
1.1223784737020186e-8
2.6058236550543374e-8
9.675834153431874e-9
2.373770521051038e-9
3.166662036033284e-11
4.258005856750984e-14
0.
0.
0.
0.
0.
0.
0.
0.
0.
0.
0.
0.
0.
0.
0.
0.
0.
3.0313421439953705e-14
4.1828455051226403e-14
5.787728686721817e-14
8.030217286862563e-14
1.11725608409756e-13
9.121454502062431e-14
3.84288979992408e-14
3.397834243859409e-14
4.8290098816994137e-14
6.907246285484735e-14
9.229785348052486e-14
1.2335881127695208e-13
1.6986636637142684e-13
2.4093666122339316e-13
3.491845978271589e-13
5.135406807557987e-13
7.63255585113976e-13
1.144117873389423e-12
1.7285471846872625e-12
2.632374487966153e-12
4.043295329727503e-12
6.270134908235473e-12
9.830251413115693e-12
1.5609087506837134e-11
2.5161587826913597e-11
5.149743204241498e-10
1.3320749363522233e-9
2.3246777990886236e-9
2.2049500578187282e-9
4.803946717328529e-10
2.037829019515355e-9
4.8058578914945405e-9
7.670969443688598e-9
1.0598634406794333e-8
1.3542316640950517e-8
1.6413913048422123e-8
8.846547289568307e-9
4.354098724091684e-9
2.670483895014708e-9
4.054421466198479e-9
3.6978990933680442e-9
2.7138998589543834e-9
1.0999233017925713e-8
2.118405893567366e-8
2.0457499376859347e-8
1.704201261997064e-8
1.3952615613899108e-8
1.0820167602002233e-8
4.944439889270832e-9
7.274869704462673e-9
7.563283728095438e-9
6.927018554272313e-9
6.5221329956932815e-9
6.370506690088973e-9
6.453128272969014e-9
6.7649173342797325e-9
2.604077302169187e-7
4.902167980064717e-7
1.701888936439221e-6
4.36130438268039e-7
1.761440780762297e-7
6.187942074276803e-8
1.0481483495092088e-10
6.454524647994191e-8
2.841646974214484e-7
6.982750269300884e-7
2.64792390898549e-7
1.8624661906170125e-8
2.0804724181711395e-8
1.3722457135644345e-8
5.8948730287146076e-8
7.533102845369975e-8
4.68031319623563e-8
1.3580405633504491e-8
1.7987704116282027e-8
1.3940193724131242e-8
1.07763316832343e-8
9.275964333008426e-9
2.6497525479510826e-9
5.6576300288844675e-9
1.3759563386487143e-8
2.6015973553975146e-8
4.507042046762534e-8
6.280979413815774e-8
3.846588374154805e-8
1.5952418137109985e-8
2.730711908976323e-7
8.411965472286659e-7
1.9842136447785023e-8
3.1831056658456633e-7
3.651879051397113e-7
3.7212829413520937e-7
3.675491301360039e-7
3.548529895094384e-7
3.526336232488703e-7
2.8878572444176255e-7
1.7060240240907155e-7
1.5071595727926916e-7
2.0101730836533043e-7
1.31809205055731e-7
5.381869905762807e-8
4.4407274449095295e-9
3.9892009021787206e-8
3.644802805198605e-8
2.888051485603214e-8
2.6835916440986802e-8
1.858050645702959e-8
4.3340117365057326e-9
3.0064774798466486e-8
6.281850687248397e-8
6.175703800283908e-8
5.0498343044076544e-8
3.86327620465808e-8
2.5553719825002485e-8
9.41092409826792e-9
1.5828660117328562e-8
6.960942533985785e-8
5.326492554110437e-7
2.626277811028848e-7
3.5832450775646696e-6
1.4153368623107911e-6
8.111468795422648e-7
4.6968770760749326e-7
2.476083564754128e-7
1.0982595869354744e-7
1.2664497103106366e-8
6.032842189784104e-8
6.464763151516722e-8
3.219201165533683e-8
1.2926131522988478e-7
2.041093283143251e-7
1.6324358224991715e-7
6.692188130545034e-8
1.8315476785084768e-8
5.0701943388608384e-8
3.793185139317989e-8
3.3277964756486684e-8
2.75550354270186e-8
1.4708795978964752e-9
2.82233400272333e-8
6.955278309859246e-8
1.2540764303037742e-7
1.0840953745443481e-7
7.757326834164511e-8
4.932568498841764e-8
2.1655490956018994e-8
1.1144614257420277e-8
6.312182116477883e-8
5.978842442356744e-7
9.940327713683313e-7
2.0564157178058914e-6
1.3131631000136012e-6
8.980008699290029e-7
6.588930584384661e-7
4.91946409308567e-7
4.895515440649974e-7
2.0294823094279022e-7
2.2609960469882888e-7
3.689075689266501e-7
3.1214687093268256e-7
3.018932332350357e-7
1.962025254363079e-7
7.902574725657045e-8
1.4658071005387188e-8
3.8366534383485815e-8
4.207471913778636e-8
3.256376123418095e-8
2.9515394446929725e-8
2.214772943584186e-8
2.0549080283698805e-9
2.8248461116906042e-8
6.625593144361525e-8
8.530180906062437e-8
6.904707207824997e-8
5.1407895397296935e-8
3.3291962812299904e-8
1.2559904217469464e-8
1.69737334783236e-8
7.323728731852821e-8
6.453416423194674e-7
5.169446624755371e-7
3.731704991827583e-6
1.7588416586210498e-6
1.058226161910023e-6
6.446129413257969e-7
3.5771648187820704e-7
1.7582663174125983e-7
5.278084572851337e-8
3.362100612310849e-8
4.306483611300659e-8
6.678246575430784e-8
1.9601316667526212e-7
2.6647760615948634e-7
1.7739790798694968e-7
5.901771712494041e-8
3.908214337985558e-8
6.325501875696018e-8
4.826712412730109e-8
4.359997562432074e-8
3.355173707824438e-8
3.70977107832478e-9
4.47438982401185e-8
1.0499163451405204e-7
1.54677507246339e-7
1.249533788417554e-7
9.0396731792058e-8
5.721416127549282e-8
2.3222843555121027e-8
1.8375806169363903e-8
6.750829914347987e-7
1.3497314921307383e-6
1.8651656319773476e-6
1.546073012281364e-6
1.1234597687650398e-6
8.479045192591716e-7
5.969062257095741e-7
4.295000597527763e-7
4.436716514741999e-7
6.494253541416217e-7
7.19474373976424e-7
7.246399911943389e-7
3.0311039289479206e-7
2.475844866971005e-7
2.0985658173741745e-7
9.013713562049214e-8
2.129203484210193e-8
3.587120827548415e-8
4.1776431138877654e-8
3.1169800363383596e-8
2.7712255726142802e-8
1.9290877828308918e-8
4.603193566511073e-9
2.789884623246885e-8
6.205037360159035e-8
1.1290557864371158e-7
1.0598468452333037e-7
7.237069356555701e-8
4.1909102975138026e-8
1.2661949768203422e-8
2.169388801446085e-8
6.922436260414424e-7
1.30740031932616e-6
2.1593795640633797e-6
1.929470262531027e-6
1.4333575038756898e-6
1.0695691598286196e-6
7.274321126397971e-7
4.5354063272240273e-7
2.591035511594082e-7
1.2180866605143333e-7
4.497020157303041e-8
2.3611791341172802e-7
3.9324148165190707e-7
3.2694346800797484e-7
1.3574620755985057e-7
8.310263935183023e-9
1.1280179941104228e-7
8.545202313668672e-8
7.339970124890155e-8
6.905387152432004e-8
2.755531525786939e-8
4.2917818061523036e-8
1.2905367492375848e-7
1.9482985266410996e-7
1.710124106686618e-7
1.3787775940315135e-7
1.010406776141282e-7
5.9447721689606465e-8
8.930408893834665e-9
6.46404714827638e-8
1.8606597085489917e-7
1.208381079858932e-6
1.0621681478190814e-6
5.905150232555336e-6
2.4030935141100866e-6
1.4427345607391845e-6
8.746106789661834e-7
4.969178974485281e-7
3.427420940387092e-7
6.52339765345135e-7
1.053699326040399e-6
1.156418907211999e-6
4.3869078961001404e-7
2.855201891438303e-7
2.9298028278073397e-7
1.6539165457058256e-7
5.605334323651973e-8
1.2511592340746547e-8
6.135755519052605e-8
4.4663785444542826e-8
3.733725496954446e-8
3.325564184458749e-8
9.078635028238848e-9
2.232015843894839e-8
6.006449472567038e-8
1.199600663258626e-7
1.3298435771749654e-7
9.925917861803874e-8
6.550979162368613e-8
3.185741908358195e-8
7.05037681879675e-9
6.350410109536622e-8
8.930481454956374e-7
1.1849576904567633e-6
3.667342971387146e-6
2.450157320226034e-6
1.6419105860476447e-6
1.116754041553201e-6
6.912209011567985e-7
3.937673554466633e-7
1.9569753132128526e-7
6.32081471293167e-8
1.979052706483768e-8
1.9483550691876062e-7
3.8892868906176727e-7
3.7311655201101093e-7
1.6034370152835517e-7
3.2503115387235144e-8
9.823334772136256e-8
9.359787412619451e-8
7.641550495377183e-8
7.247293355334493e-8
4.0863014761270515e-8
3.044074116401405e-8
1.1105695386275138e-7
2.10393805065872e-7
2.075405633244949e-7
1.6836324736509564e-7
1.2422497088826255e-7
7.69330404563487e-8
2.578318321794061e-8
3.683648200067605e-8
1.1351402952106235e-6
1.8382199223913238e-6
3.820567426659971e-6
2.6884678009659113e-6
1.833653441445085e-6
1.285504739674983e-6
8.103403194422687e-7
4.795448042758746e-7
3.186133419226412e-7
3.8577009415132865e-7
5.792685999997604e-7
5.663985176031708e-7
2.3520477637155685e-7
2.2293898206401e-7
2.5939353667178984e-7
1.3113386347291178e-7
4.214880202129088e-8
1.8171144270875833e-8
6.070204837096066e-8
4.166076024446327e-8
3.560114298364589e-8
2.9068042087953995e-8
4.5647070425627086e-10
3.05795797519775e-8
6.890527442137877e-8
1.323125145847469e-7
1.7593626536107276e-7
1.2931386550170474e-7
7.686151008999912e-8
2.9176153407063793e-8
1.9348742868493093e-8
1.0047968855733671e-6
2.0666534050967154e-6
2.27367786744448e-6
2.5353481603286965e-6
2.0417875858210903e-6
1.6403585492223356e-6
1.2106919457736899e-6
8.158818859557034e-7
5.142220131401554e-7
2.9561542201014e-7
1.55438256393253e-7
4.491761421784008e-7
5.953666466175396e-7
3.331510860745136e-7
1.1013246783936215e-7
2.3580574930283525e-8
1.6947549985054844e-7
1.2231667940517336e-7
1.1240735946583204e-7
1.0213815876980116e-7
1.0380136256947876e-8
1.1161638390171276e-7
2.441845817718802e-7
2.726349610775216e-7
2.439912827239478e-7
2.0341695906704378e-7
1.4963510416793326e-7
8.569213715073239e-8
1.2681222762701363e-8
7.834196542760155e-8
2.0149103664798024e-7
2.0682858936928002e-6
1.4321128471192634e-6
9.669695672553567e-6
4.0363651830029685e-6
2.354710668385807e-6
1.3558705111898922e-6
6.784978550217047e-7
2.9023871188292334e-7
1.6468577817143543e-7
5.205145610054968e-7
8.407645241191786e-7
3.149375448160064e-7
2.432325769868597e-7
3.3405628126182865e-7
2.195047329946009e-7
8.309489355008486e-8
8.963324097363203e-9
8.499217050087539e-8
6.196817599538717e-8
4.944568356350889e-8
4.503372577451661e-8
1.8242945007238296e-8
2.605506497742815e-8
7.342430668862858e-8
1.488871116780229e-7
2.1381383073917747e-7
1.7361226991473351e-7
1.1707445042712576e-7
5.983609034502758e-8
4.3569592359531895e-10
7.189984138437497e-8
1.3395547041249455e-6
1.8834100173720777e-6
4.236058354898067e-6
3.435680353874049e-6
2.454259716181748e-6
1.7858134987592909e-6
1.1866694064558615e-6
7.266098920696667e-7
4.095544597542816e-7
1.9568497774625775e-7
9.861879823551228e-8
3.6444863479841604e-7
5.818750585431925e-7
3.7298928067122034e-7
1.2661336415401817e-7
1.4009553724936902e-8
1.555342976262122e-7
1.266378258652236e-7
1.114243213023884e-7
1.062752816447161e-7
2.4002439466251076e-8
9.986140609915624e-8
2.3236015986229128e-7
3.0800497748620714e-7
2.927311475272525e-7
2.531068471459832e-7
1.9339848777093446e-7
1.2107473999026494e-7
4.630223444312971e-8
3.2136571540500264e-8
1.9803295315755745e-6
2.8229103075598103e-6
6.077742987081204e-6
4.7721672680970895e-6
3.243857880912042e-6
2.276615752057079e-6
1.3946800441527749e-6
7.027511723722532e-7
2.3412564480285914e-7
7.211860296421214e-8
2.827870165113088e-7
4.761516114695606e-7
1.650956176586551e-7
1.430560539060531e-7
2.4804457759050375e-7
1.5643720837871979e-7
5.647218526528901e-8
5.200834159243917e-9
8.333490738015505e-8
5.23125221627802e-8
4.291794705767961e-8
3.741631763481262e-8
2.6103338959639294e-9
3.829297858203536e-8
8.331061725942583e-8
1.5458654767873656e-7
2.3773677373568512e-7
2.227053855797362e-7
1.4497257241050024e-7
6.568523633693746e-8
4.288444896945899e-9
1.5140219047700653e-6
2.8322017787160428e-6
2.286843991656788e-6
3.2778624464203476e-6
2.911317465032496e-6
2.5570349904138594e-6
2.112360379156247e-6
1.5763825276697596e-6
1.0627424563562755e-6
6.256160015385804e-7
2.942678378198379e-7
6.439896652518107e-7
5.671388515778551e-7
2.310982408498518e-7
7.435775921206111e-8
3.957076378650134e-8
2.1380525576426687e-7
1.5327292783227755e-7
1.481752740006505e-7
7.695345482144813e-8
1.2797328099915907e-7
2.990445075170039e-7
3.6864282142751475e-7
3.7146940304772653e-7
3.6443249093313477e-7
3.3506284579933973e-7
2.619100231310739e-7
1.6107492590883612e-7
5.8680150349852905e-8
4.2171972295461265e-8
1.519933476806765e-7
4.027698399640242e-6
2.1420652000650536e-6
0.000011919939685542598
7.532592502075101e-6
4.643402927921457e-6
2.88316047960237e-6
1.3499620799420383e-6
9.003692631947118e-8
8.710485603153107e-7
7.562052662519853e-7
7.034401199662147e-8
8.909493097657056e-8
7.68449469194522e-8
2.0796149165038326e-7
2.2438577436832403e-7
1.0170583629333728e-7
3.171680447248365e-8
3.953589956431891e-8
7.807873416926763e-8
5.650393662525561e-8
5.126043399263051e-8
2.638943403771698e-8
3.354529641798062e-8
8.917164880278357e-8
1.6748932645536358e-7
2.672054292368502e-7
2.9307633973776203e-7
2.2978022117832684e-7
1.3324256869782655e-7
3.948571248281099e-8
4.2571265437244396e-8
2.0840931389047608e-6
2.622825991945498e-6
3.835420755856663e-6
4.5220676936167246e-6
3.724861501536483e-6
3.113100707241729e-6
2.4405597951727307e-6
1.6981708653830018e-6
1.010440066023385e-6
4.431333693054343e-7
7.90242706589217e-8
3.7206968847746755e-7
3.247176033892383e-7
1.2861219166332608e-7
4.5065025200381616e-8
7.571426136199644e-9
9.111840660174248e-8
2.9641748942346e-7
2.627681701590402e-7
3.3780387325712534e-8
2.2130813127855516e-7
4.040841910127621e-7
4.178553088599069e-7
3.8384525402369043e-7
3.8692514388969503e-7
3.9950935602790174e-7
3.864789094421795e-7
3.176094470110974e-7
2.1303719329030423e-7
1.08687997697042e-7
3.667879979396234e-6
3.735809035417645e-6
5.3835386124580425e-6
7.79482204656827e-6
7.281439074082098e-6
6.996559605069028e-6
7.036230577887946e-6
1.5215109190559453e-6
1.7128074964772722e-6
2.165992246637951e-6
1.5935061190104021e-6
9.683389127189482e-7
1.2728687221312414e-7
9.282567559207316e-8
7.773084840359181e-8
5.935937280751351e-8
1.2368233031999305e-7
2.4333340178235495e-8
2.302757466972465e-10
7.601260241668555e-9
1.1152481557220374e-8
3.2469774660689767e-9
1.565021654830991e-9
4.4867652609674764e-9
3.4554741469119908e-9
6.376540009637782e-10
2.1700719396365674e-10
5.7792242837037105e-12
5.366655620277373e-12
5.057166422425863e-13
2.756816576281328e-13
6.903326107593118e-13
7.020674559810393e-13
9.455354592479283e-13
1.5813259895626368e-12
4.552833840478624e-14
2.505942308844327e-13
3.85558049323657e-13
4.819501116093539e-13
5.677998745521181e-13
6.538162384972407e-13
7.454941064863344e-13
1.0305925740447023e-12
8.66109487115912e-14
9.767008735187372e-13
1.223461273034831e-12
1.2371721900229919e-12
1.3204939098996792e-12
1.519141296953196e-12
1.839788989855832e-12
2.2985484613225097e-12
2.930654883136728e-12
3.795733507744e-12
4.986840608496401e-12
6.64722895001922e-12
9.00029523701324e-12
1.2403402785919868e-11
1.744795149340602e-11
2.515449619712043e-11
3.737704837092684e-11
5.770546906046902e-11
9.367649310747637e-11
8.249148867330779e-11
3.1707965242385195e-11
1.0777350470456505e-12
2.3606888379511557e-11
5.384706095669221e-11
1.0402275728766533e-10
2.0708081418913608e-10
4.727793801163154e-10
1.1930346872711624e-9
1.1459973383648795e-9
9.333826670991045e-10
2.748259949230963e-9
6.844173595203393e-9
6.169722044642348e-9
1.5979267040878183e-8
5.081615913322033e-9
2.4522654104923956e-10
0.
0.
0.
0.
0.
0.
0.
0.
0.
0.
0.
0.
0.
0.
0.
2.6642030267867854e-14
3.457668438953424e-14
4.630755962555969e-14
6.289866879637435e-14
8.603153511968499e-14
1.1815099542782616e-13
1.627364925906355e-13
2.247084557910328e-13
3.1101749011472093e-13
4.3149146934073343e-13
3.865988179685872e-13
1.6623210586309734e-13
1.4301490794427283e-13
1.9614152822104793e-13
2.8352516012794816e-13
3.8480334793596385e-13
5.184874251310722e-13
7.161484023840248e-13
1.0172866054394931e-12
1.4769275628223729e-12
2.1778890163194232e-12
3.248858785116515e-12
4.8929631391023785e-12
7.434871678283024e-12
1.140052357509166e-11
1.7655231186902154e-11
2.7648982769408703e-11
4.386508774078764e-11
7.066979369810037e-11
1.197879103705346e-9
2.9546886342887294e-9
5.101876853276502e-9
5.242018449897739e-9
2.012601925720972e-9
3.0782279514962194e-9
8.727733734099904e-9
1.4484532562900023e-8
2.0243751311369463e-8
2.593219379664022e-8
3.1415766937994935e-8
3.649496800460016e-8
1.8196778179273113e-8
6.625381404807856e-9
9.686884815624317e-9
1.137948691754831e-8
1.1909005319215557e-8
1.4884982457240518e-9
1.6585615740285306e-8
3.912313045790702e-8
4.5188087845322475e-8
3.8176369190542224e-8
3.117393216851022e-8
2.400302174112777e-8
1.5857529025177575e-8
2.197833453792955e-9
2.419151383110611e-8
2.2453654810069517e-8
1.927453795573835e-8
1.7592995937443543e-8
1.6813727077603805e-8
5.0933037018473384e-8
2.778015322658631e-7
1.4081868366260567e-6
3.340887185526709e-7
1.549024214048798e-7
6.600366089789591e-8
1.5160601340187187e-8
2.7729199969216408e-8
1.0599317933206949e-7
6.147149042361511e-7
3.249048277331659e-7
2.699012971031463e-9
4.45852365858699e-9
2.3081859433063064e-8
6.065243701972847e-8
5.5222835809520645e-8
3.053321001094061e-8
2.283414218153645e-9
1.5485019525618817e-8
1.085337221483015e-8
9.05294022370937e-9
7.166491156474231e-9
1.5947688271641363e-10
7.28244025235168e-9
1.600093167314223e-8
3.055223984045459e-8
5.11668103688438e-8
4.207585278511214e-8
2.2558044459866486e-8
8.18431653184099e-9
4.784435357300719e-9
2.0085807537266124e-7
6.586760883019213e-7
1.2034608778082823e-7
3.1188924064411505e-7
2.715448413949358e-7
2.2561570879389362e-7
5.619204621272445e-8
2.9456255045096062e-8
2.050771088323446e-8
2.0980237357026092e-9
2.525111341641218e-8
5.594541899328824e-9
1.2495365800854446e-8
1.4909080128870568e-8
3.6229551130494725e-9
1.570368603620134e-8
2.6234560151100522e-8
2.11003867772469e-8
1.8679970902827374e-8
1.6956406136892704e-8
5.2497238638846885e-9
1.0571290654637768e-8
2.9377636543969095e-8
3.2365621006262216e-8
2.7925203404727528e-8
2.284798585122057e-8
1.6946260896086874e-8
9.683658026012897e-9
7.044393275703689e-10
2.0316598997896487e-8
6.68629542925207e-8
3.895843745986413e-7
5.2209954045159205e-8
3.4563575032673407e-6
9.769690761705437e-7
5.145456173239297e-7
2.724406338351781e-7
1.2943102792436563e-7
4.097640390596133e-8
2.9638227121651127e-8
9.394275496142216e-8
1.0174322103322715e-7
4.103743442381527e-9
5.838026474615965e-8
1.2842851402848585e-7
1.2756460059416065e-7
7.092689180602217e-8
8.492690617820714e-9
3.6365603742840925e-8
2.6973350481948332e-8
2.240415843770932e-8
1.984700257689176e-8
5.705439833572e-9
1.3252225668788124e-8
3.58583945377679e-8
7.41015118552773e-8
9.239920089722209e-8
6.595618189746991e-8
4.1899061387946615e-8
2.058056669914528e-8
1.9973932219000315e-9
3.565948286398595e-7
9.394515623013894e-7
5.759773060557231e-7
7.1261721672404e-7
5.766057568077019e-7
4.917134570024664e-7
4.3099758624372056e-7
3.2020663551006106e-7
8.672997443433156e-8
8.165980621008581e-8
1.244096681783987e-7
1.7681312825253387e-7
1.501486732738368e-7
1.754485257691889e-7
1.0062442924794351e-7
3.5939323510470906e-8
1.15523315605744e-9
2.8838666192646944e-8
2.4832628254621474e-8
1.984595906425672e-8
1.8022067688664516e-8
9.213401514083197e-9
6.293083362332867e-9
2.288407893312473e-8
4.9528915945309855e-8
6.576241271768885e-8
4.981641310903561e-8
3.3721129596959916e-8
1.8777413173106478e-8
2.879291720920828e-9
1.8863932272762732e-8
4.312489945269804e-7
6.163377935117855e-7
1.897016813502894e-6
1.299678896617555e-6
8.82481001240724e-7
6.071127529858673e-7
3.8120022340307647e-7
2.1884569159934126e-7
1.0640927061706699e-7
2.4834395620693766e-8
1.5449816172858087e-8
9.753080483168753e-8
2.083445289386575e-7
2.2435692245012862e-7
1.3268210610626035e-7
3.3496336264738975e-8
6.439424915361734e-8
5.3024521155530856e-8
4.327298461701522e-8
4.039291025021414e-8
2.3283648036995387e-8
1.4640992606231146e-8
5.870693358470746e-8
1.1893512464309652e-7
1.1462542796378422e-7
9.057869476962029e-8
6.627200400261381e-8
4.0573504025390505e-8
9.686278525409054e-9
3.826571053391923e-8
1.3564783158079227e-7
6.674051707766966e-7
7.760841432167231e-7
2.8490836076660596e-6
1.2931505216088671e-6
8.304433658728229e-7
5.907605656132942e-7
4.944178147262267e-7
1.2049497895302715e-7
1.0314630632594648e-7
1.9675305267528142e-7
4.052499792252762e-7
2.146189517880237e-7
2.45523863785261e-7
1.931435553097638e-7
8.602219400958153e-8
2.425787027401433e-8
1.8376283244382604e-8
3.5129545325210215e-8
2.687049452116787e-8
2.3096326659334253e-8
1.9787138685738562e-8
3.577624702094011e-9
1.514273211490849e-8
3.974517223045356e-8
7.435314713098051e-8
6.747269657194094e-8
4.934736687810961e-8
3.2210535906407816e-8
1.482773568166236e-8
6.507872012566074e-9
4.14656735796316e-8
5.32542049624747e-7
5.877070203688938e-7
2.720287050986943e-6
1.5469323994313694e-6
9.866041150544608e-7
6.390055654867329e-7
3.7772105420481557e-7
2.029345893230852e-7
8.487190377234992e-8
1.2671946875776901e-9
2.615436358277352e-8
8.58534428690176e-8
2.1117906175869524e-7
2.511412346888775e-7
1.544075234693337e-7
4.5612483853270594e-8
5.775885769571372e-8
5.918083491425349e-8
4.679902972386407e-8
4.32855349168514e-8
2.9149767832569898e-8
1.0064192876569317e-8
5.372423329727041e-8
1.1850781773298884e-7
1.3574633045248805e-7
1.0749512015655467e-7
7.840448178253764e-8
4.907444442915417e-8
1.6689198892215724e-8
2.7401289816170833e-8
6.366032081168594e-7
1.1590610510145515e-6
1.9395051359477332e-6
1.4156825203920962e-6
9.965807195227309e-7
7.382174007978325e-7
5.237846856612682e-7
4.312584875005626e-7
5.24162430641542e-7
3.9151329735569527e-7
5.290194087013974e-7
7.917765354228343e-7
3.4058913714705847e-7
2.3076043212135662e-7
2.0233622243436093e-7
9.216109536246519e-8
2.4519517653169478e-8
2.3880085491177896e-8
3.5799536031938457e-8
2.6399433844353163e-8
2.2920384192578998e-8
1.7384853885683206e-8
1.4071680538372896e-9
1.9743419505788246e-8
4.5060016221451026e-8
8.689470624800703e-8
9.645528898138546e-8
6.55302655382134e-8
3.792516004193475e-8
1.2813465222826093e-8
1.5251070943406997e-8
5.867711379592044e-7
1.1863451308945697e-6
1.7180927557455082e-6
1.6342831789601857e-6
1.2467413847566012e-6
9.50002149301415e-7
6.608538559473141e-7
4.2208971138601854e-7
2.4996462509320215e-7
1.2727518692992872e-7
5.2554550928766556e-8
2.2853686533105318e-7
3.587256354468406e-7
2.9352690091223224e-7
1.2452629079919605e-7
1.9276416192187035e-9
1.0470907381588385e-7
7.790231607077941e-8
6.815512319053853e-8
6.350866411537428e-8
2.1187551589711458e-8
4.47436639860412e-8
1.2674548973630593e-7
1.7198916053506808e-7
1.4884191563376475e-7
1.2017883555929958e-7
8.804843419638028e-8
5.095414512693863e-8
3.6257675445957425e-9
7.08838328819646e-8
2.006448525735761e-7
1.084259390527148e-6
9.14998200830301e-7
5.391018889690995e-6
2.070533942792189e-6
1.2378093126445198e-6
7.536190789556176e-7
4.507369450817933e-7
4.2897446489950834e-7
5.143271836179237e-7
7.073756446061011e-7
1.3387221619495847e-6
5.049384057997304e-7
2.850431992442957e-7
2.7459088929691884e-7
1.5934738152393714e-7
5.43677209876204e-8
7.971866673742128e-9
5.058021111670459e-8
3.810803745210462e-8
3.1408347030362525e-8
2.8042719024607606e-8
9.110323325309142e-9
1.6600556594289415e-8
4.6670721534957834e-8
9.613145134574716e-8
1.1522137203444973e-7
8.513083878882133e-8
5.570774780725551e-8
2.7303534660727827e-8
5.049602141957597e-9
5.263686321090529e-8
7.500217997227762e-7
1.0198772129092982e-6
3.128973159592604e-6
2.09683858118535e-6
1.4117001011742563e-6
9.630214597739448e-7
5.990505428029863e-7
3.4456216035652253e-7
1.7535480670155282e-7
6.131465028792908e-8
1.8542632128666046e-8
1.7637274604695537e-7
3.4495233531448256e-7
3.379250082940946e-7
1.539397792726419e-7
2.9462958983549317e-8
9.582709034787642e-8
8.374710318400435e-8
6.901450159299763e-8
6.539681453579131e-8
3.556741930153383e-8
2.8091311159059933e-8
1.0096971157265102e-7
1.877166007307058e-7
1.7993905102754838e-7
1.4524358884284383e-7
1.070842365878593e-7
6.621583688244009e-8
2.0799376838130734e-8
3.7963578789747645e-8
9.862583525735043e-7
1.6030617957040016e-6
3.3910027181593e-6
2.300981191042677e-6
1.5596773414426458e-6
1.0896240762649112e-6
6.895302703855582e-7
4.231042709178284e-7
3.302329880340941e-7
5.060804218322836e-7
7.108757137049084e-7
6.080849730054706e-7
2.475579622637607e-7
2.0860529356971855e-7
2.4557171901140936e-7
1.3102821910399823e-7
4.2693797757654795e-8
1.4995511841263412e-8
5.152248671210729e-8
3.614343169894575e-8
3.0449932013056685e-8
2.5112626738655573e-8
1.1754070063524678e-9
2.3723934562714784e-8
5.484099999181118e-8
1.0758177801521351e-7
1.527140299969277e-7
1.1059026552790681e-7
6.463254412444216e-8
2.4015331804005437e-8
1.789726382456668e-8
8.455203817962485e-7
1.7722855974586263e-6
1.977746699777669e-6
2.1533439027436814e-6
1.7284186426944818e-6
1.3794358269460191e-6
1.0095311544062952e-6
6.782386212526177e-7
4.3073910877135855e-7
2.545508328704416e-7
1.4151681166648069e-7
3.947680564279298e-7
5.300611791569056e-7
3.195433413897499e-7
1.0832370240072881e-7
2.923971881190793e-8
1.5067712737594594e-7
1.1079801755966341e-7
1.0192315227042441e-7
9.20986646003232e-8
1.0816643592065742e-8
9.654360838253022e-8
2.1480068084829441e-7
2.3609310659947913e-7
2.0897204439848273e-7
1.7277434759810478e-7
1.2682161120992736e-7
7.226682890879538e-8
7.097913135749898e-9
8.07958983638867e-8
2.0891715287387715e-7
1.7613281263408189e-6
1.248339023479372e-6
8.668860091443314e-6
3.3863783940567475e-6
1.962148233145492e-6
1.1216560767588036e-6
5.667519778463347e-7
2.6941436908880494e-7
2.5978118597328683e-7
7.381075599718673e-7
9.194434608406232e-7
3.4653516227605805e-7
2.3848934017949777e-7
3.1472700861536156e-7
2.1701816601671613e-7
8.373667314652216e-8
9.565583538915323e-9
6.99217700190649e-8
5.383682005083685e-8
4.25943250034844e-8
3.8471431116454486e-8
1.696567481468386e-8
1.9428121214982622e-8
5.8191450318546916e-8
1.2147961058743213e-7
1.84855485713114e-7
1.4629617087578308e-7
9.658093213413574e-8
4.861558294831073e-8
2.727912994705629e-9
6.835196742921498e-8
1.1070948332376334e-6
1.581515767742253e-6
3.767025235779514e-6
2.8997181450814787e-6
2.0495435294094086e-6
1.4691765625168207e-6
9.624095598063772e-7
5.870693990247748e-7
3.357823297107527e-7
1.7008503606963e-7
9.62003037610722e-8
3.276102718292808e-7
5.320744757745815e-7
3.7043544170070425e-7
1.291937428647672e-7
1.0761129186887984e-8
1.5150250060038359e-7
1.1669352191389796e-7
1.024715891144932e-7
9.794499593820484e-8
2.8753268437542005e-8
7.906509443337075e-8
1.9876270209961454e-7
2.705252395417822e-7
2.5186596806204334e-7
2.1293476900574212e-7
1.6057289390027664e-7
9.971116859218718e-8
3.49365387261666e-8
3.803630179428159e-8
1.6539606801391064e-6
2.4497467947166824e-6
5.530335720189125e-6
3.982907977904573e-6
2.6624501303501186e-6
1.8297291770624033e-6
1.1017096939974684e-6
5.664950335720013e-7
2.363977251717151e-7
1.7786212807202993e-7
4.028231104675342e-7
5.481783228457317e-7
1.9342988667558256e-7
1.5364460690991768e-7
2.582000534218765e-7
1.6666176834973783e-7
6.17215941870004e-8
5.286609043206507e-9
7.095940214975853e-8
4.768765188161794e-8
3.826011661269479e-8
3.3508004042115265e-8
6.614866309156486e-9
2.7443766117335966e-8
6.424252970518958e-8
1.2442914829434598e-7
2.0783167234632446e-7
1.9345419585648107e-7
1.1824006491401278e-7
4.901073105459418e-8
1.3621286341894536e-8
1.2616463936032532e-6
2.502812136657666e-6
2.12306772818319e-6
2.7880240726749242e-6
2.410175433601138e-6
2.0603269456705335e-6
1.6371023198741874e-6
1.1872674887168496e-6
8.07328924147979e-7
5.141482500139431e-7
2.9898450610051045e-7
6.29609918806153e-7
6.116763239226004e-7
2.5442993054321223e-7
7.685642249277472e-8
5.97193821049629e-8
1.951546523147043e-7
1.4922303547418308e-7
1.4784559296362546e-7
9.886450499667992e-8
7.581547966144075e-8
2.417220346281886e-7
3.2677325890872216e-7
3.2745830643447834e-7
3.107520443012442e-7
2.735391464840013e-7
2.0640767333790665e-7
1.2144058946614023e-7
3.145680504007522e-8
6.599022181371065e-8
1.8254719178248568e-7
3.2657258032201837e-6
1.8657163258356656e-6
0.000012127984130801333
6.105158107983789e-6
3.587743209947109e-6
2.0752607751519814e-6
9.393956531938054e-7
1.4400345493069363e-7
3.988926968222367e-7
1.627881771203775e-7
5.682867878987754e-7
2.0322474486723343e-7
1.2760055075958933e-7
2.569343821854269e-7
2.55991873094181e-7
1.1551468862069895e-7
3.5286527158577116e-8
4.839551882112909e-8
7.305160670189943e-8
5.2769287225715755e-8
4.6999228633891846e-8
2.945794493904476e-8
1.888049139372522e-8
6.54121724786832e-8
1.3330570151239042e-7
2.3754893437031688e-7
2.615746510024412e-7
1.8558653998197665e-7
9.874752304469718e-8
1.6222141063530644e-8
6.340527596343679e-8
1.6844439312006762e-6
2.3318127523400447e-6
3.871391518994564e-6
3.8761116553332444e-6
3.019504673400706e-6
2.388529419912803e-6
1.7455116835201794e-6
1.1685866646121662e-6
7.29057056383097e-7
4.0607206745695857e-7
1.9455652546747779e-7
4.7066231537511816e-7
4.781210787384581e-7
2.0910504483382052e-7
7.255901799215894e-8
5.2378714660462954e-9
2.0322456331094926e-7
1.503078548019957e-7
1.3273802871860772e-7
6.506362986348346e-8
1.3004368997775407e-7
2.8335978075674655e-7
3.4583610728495866e-7
3.5233597185455803e-7
3.5489273220505517e-7
3.430113486346183e-7
2.901693939006141e-7
2.0021240219041504e-7
1.0343942747416104e-7
1.1722903241412846e-8
3.228733935115388e-6
3.90901484419011e-6
6.961502332776929e-6
7.5318579801399945e-6
5.532185244640017e-6
4.2795823971620425e-6
2.814148353107787e-6
9.10334430390935e-7
8.042737834624981e-7
1.2510442404839194e-6
6.715304922616262e-7
1.191578853145931e-7
2.5762004822146746e-8
7.682435411668895e-9
4.819231781792854e-8
1.0942999075209977e-7
6.314701998553983e-8
2.2176965485806717e-8
9.289750257712334e-9
5.579152984163449e-8
3.613263240135476e-8
3.164788151971206e-8
6.578150516168023e-9
3.510881974617719e-8
7.141313941625488e-8
1.2386275895275838e-7
1.9933540217586393e-7
2.6178773994703294e-7
2.364445065942621e-7
1.4437419432676e-7
5.406022948672678e-8
1.6970100738372245e-6
2.51908643022899e-6
1.3351018845279145e-6
2.811393159055059e-6
2.9800101981674137e-6
2.984378059023818e-6
2.894292049607219e-6
2.5686404787560933e-6
1.9059110733398301e-6
1.0546606414531316e-6
3.724412180810547e-7
4.478313380804282e-7
1.9841078230588397e-7
6.44670113221119e-8
2.2664922090159957e-8
6.356859508216856e-10
3.8217976084548914e-8
1.2283172442865757e-7
2.5776582086412733e-7
4.848473747760846e-8
5.3712454322319605e-8
3.6851942748637183e-7
8.301571071909737e-7
7.00296410703268e-7
4.919731762873758e-7
4.6895872091515785e-7
4.724561383577777e-7
4.552700371060089e-7
3.928289819759674e-7
2.9135017115530715e-7
1.815462245409438e-7
3.443703673603343e-6
1.2769087019081133e-6
5.557986522465811e-6
7.893633037514151e-6
9.345112387793458e-6
0.00001186626443313441
5.1735567946525725e-6
1.8747889838728573e-6
4.115182273206353e-6
6.270325192130818e-6
3.196591778942782e-6
1.2113225531981974e-6
1.3582345515884218e-7
8.340726080080167e-8
5.208837765113108e-8
7.801501864643617e-8
1.2646195809045562e-7
5.019622909579293e-8
2.048915721608693e-8
3.189612282092544e-8
4.496777569032769e-10
4.137869716879585e-9
5.84409095409209e-10
8.2650328046655e-10
5.097450832681629e-10
9.925747467640579e-12
5.4960543157450855e-12
4.637795990799695e-13
1.063942175283073e-12
1.0850121781495284e-12
9.706098345927996e-13
1.1531065820069102e-12
1.7364912194323338e-12
1.5140959740673022e-13
1.80461303345859e-13
3.3738687760573647e-13
4.436603915588556e-13
5.317925195431172e-13
6.152878943836585e-13
7.012102001990496e-13
7.936569360603543e-13
8.951573386810723e-13
9.309479373099668e-13
7.200137570194987e-13
2.0943022423786254e-12
2.1938179455479258e-12
2.0731701365320995e-12
2.1489092225454174e-12
2.458535743356326e-12
3.002706202740286e-12
3.812434568336918e-12
4.962346298221973e-12
6.583281946841045e-12
8.887901974217729e-12
1.2220310323492901e-11
1.7150272045085937e-11
2.4657244901965983e-11
3.6509290989586e-11
5.610066076415878e-11
9.047752001874091e-11
1.5584299098629977e-10
1.0131683921220037e-10
3.0337256464177294e-11
1.4507719805113009e-11
5.254121743886548e-11
1.0244781955357781e-10
1.9163085086045835e-10
3.934014455041916e-10
9.552860522843109e-10
1.4081417003197154e-9
1.0779377834750399e-9
9.885829003820503e-10
1.0672960512126966e-9
7.943527268489244e-9
5.029693383010654e-9
1.2501464927499747e-8
7.144440476446784e-9
6.159756235719808e-9
2.481455094198522e-11
2.435613281522629e-14
0.
0.
0.
0.
0.
0.
0.
0.
0.
0.
0.
0.
0.
0.
2.7845982330944732e-14
3.729777527279499e-14
5.064158266905757e-14
6.921659826962322e-14
9.497011263978084e-14
1.3067041982987495e-13
1.802271565696665e-13
2.491562899045524e-13
3.4524813075417595e-13
2.9854427310129607e-13
1.277410321972424e-13
1.1144360774027416e-13
1.5632293488016091e-13
2.25723060814189e-13
3.046335444704101e-13
4.0921715304915815e-13
5.645344251973376e-13
8.012212167698593e-13
1.1617385933132626e-12
1.7098138143775848e-12
2.544074411648749e-12
3.8193841691831894e-12
5.781700672776499e-12
8.826492526252237e-12
1.3598750176278251e-11
2.1168207305616423e-11
3.33446255487069e-11
5.326330154228214e-11
8.65144069338375e-11
1.4495602833211344e-9
3.6611692119309697e-9
6.241837825642719e-9
5.8462285871544335e-9
1.3390370341575615e-9
4.956672905185858e-9
1.157311664275788e-8
1.814889966527705e-8
2.4640291907516845e-8
3.097329302737807e-8
3.697418179438492e-8
1.8736114933680384e-8
6.872974527374111e-9
9.595937021555316e-9
1.2432188546550308e-8
1.3690771427770136e-8
1.046705248343579e-9
2.035899153007976e-8
4.4587355178312226e-8
4.544314833427056e-8
3.9003477335243125e-8
3.247700166432485e-8
2.5458662463002137e-8
1.697715715236563e-8
7.458513744709267e-10
1.9047108689405942e-8
1.8188859187720378e-8
1.6333586083914915e-8
1.5187656484182267e-8
1.4628285963858218e-8
1.4536594913333124e-8
1.725232243832481e-7
4.248203022391187e-7
1.4318524295182807e-6
3.7348495190710393e-7
1.5422405422629184e-7
5.493873910506902e-8
2.7409824906742084e-10
5.8430478048089834e-8
2.575127222188908e-7
6.343836143057693e-7
2.4324638288553204e-7
1.132978258460298e-8
1.721525486389631e-8
1.1461301660651483e-8
5.3154003299239844e-8
6.8025203131543e-8
4.300050972479117e-8
1.3338304446762185e-8
1.658461660337041e-8
1.2631857217802061e-8
9.760042949048773e-9
8.391405602047334e-9
2.393025843778197e-9
5.135325312343392e-9
1.2479987794399551e-8
2.359690479399078e-8
4.092004689948303e-8
5.727817379324233e-8
3.506577043856584e-8
1.4492334184953357e-8
2.4439179960099687e-7
7.541262273679949e-7
2.5883727958756902e-8
2.7299581714201777e-7
3.13511939427057e-7
3.192812439063033e-7
3.178732836324584e-7
3.1399509019858524e-7
2.754459994303892e-7
1.2062252733181662e-7
7.60938725822386e-8
8.449351312961353e-8
1.1577101252112858e-7
9.421178185195312e-8
4.109631185521291e-8
1.888850201074203e-9
3.4509160148927384e-8
3.2146051631750466e-8
2.5532688720223566e-8
2.3711603918412884e-8
1.6431986541042636e-8
3.626072917317915e-9
2.6115253163194146e-8
5.4588203932930546e-8
5.348257290731094e-8
4.369996076076255e-8
3.3394977287377757e-8
2.2088809539953532e-8
8.26706007619932e-9
1.302490249906209e-8
5.7899128851380154e-8
4.7648079612958754e-7
2.1666786636395924e-7
3.2887545192378774e-6
1.2881947002635863e-6
7.369747178429432e-7
4.267381172500462e-7
2.2497034340385735e-7
9.90848030470855e-8
9.301248648432613e-9
5.980124328133493e-8
6.74189417835724e-8
2.609112454330997e-8
1.160381617599575e-7
1.8564690675848648e-7
1.521670972456849e-7
6.57093983382198e-8
1.6320602198795708e-8
4.65402437329942e-8
3.4784675081674486e-8
3.0441665115695745e-8
2.5258594116602447e-8
1.5776426020315063e-9
2.5491333389402678e-8
6.308467666376416e-8
1.1522481952378022e-7
1.0011920788572549e-7
7.153011290168219e-8
4.5481935025754625e-8
1.9913533607936777e-8
1.0772081676983043e-8
6.066806759981639e-8
5.40875415671346e-7
9.128259853809899e-7
1.8065228608941448e-6
1.1610187361354744e-6
7.997745828108962e-7
6.015680052267048e-7
4.862290336643144e-7
2.9051176402094434e-7
1.1118832353362632e-7
1.5903825651510744e-7
2.6873767739855314e-7
2.0534055534793425e-7
2.4645528047442816e-7
1.632447101359165e-7
6.581149692763927e-8
1.0977048601789394e-8
3.445615146729942e-8
3.763596893606981e-8
2.927667752929246e-8
2.6554573436820332e-8
1.9811595944618844e-8
1.8504847038813497e-9
2.5258841432141678e-8
5.9236727797009695e-8
7.510024124429034e-8
6.063113330583078e-8
4.508521349750055e-8
2.9166802923948157e-8
1.1021145314617492e-8
1.474701672504271e-8
6.411790922433175e-8
5.823024666441252e-7
4.496169645175855e-7
3.4573891285444652e-6
1.6077551802171269e-6
9.636422449022632e-7
5.852551752616705e-7
3.2388707805140575e-7
1.5786649096955727e-7
4.448897988990828e-8
3.6829077927055e-8
4.8351028626404445e-8
5.636324916696019e-8
1.7550308918286262e-7
2.4327823848955276e-7
1.7007868513068013e-7
5.964731229828908e-8
3.556713889876365e-8
5.801672511141425e-8
4.420316075226206e-8
3.976166953236044e-8
3.0849271432596426e-8
2.7279850262971225e-9
3.9823567119264916e-8
9.429187651418295e-8
1.4276925724252248e-7
1.1529149624698513e-7
8.321697056336687e-8
5.267611100475385e-8
2.1306244489646527e-8
1.7710273421547276e-8
6.10012548511755e-7
1.234139307513918e-6
1.6444533162084696e-6
1.372021614147589e-6
1.0018750088639506e-6
7.644746901748543e-7
5.528160178190215e-7
4.300215217333311e-7
5.24176686623289e-7
4.645293972978153e-7
5.286706342351505e-7
7.17484667374899e-7
3.330323271697036e-7
2.463567036089093e-7
1.968292769091824e-7
8.222339055071939e-8
1.807997579696974e-8
3.3882593275382255e-8
3.7818266386945886e-8
2.8433875561058906e-8
2.5316899250087406e-8
1.7368433195543253e-8
4.327712318894177e-9
2.549586155350344e-8
5.679289880715835e-8
1.0256736489432902e-7
9.38635544168407e-8
6.382809320893191e-8
3.688478957564387e-8
1.099296541812962e-8
1.9696773869703974e-8
6.261789568065382e-7
1.1762882281165845e-6
2.0237481373483336e-6
1.7730163502938218e-6
1.3082967389641902e-6
9.69809560093178e-7
6.550364389156884e-7
4.054151487050165e-7
2.2846478455530025e-7
1.0282912599116769e-7
3.230333662016044e-8
2.0718065128989585e-7
3.5391401581150513e-7
3.0950220100811135e-7
1.3633206453443496e-7
1.1568812024045828e-8
1.0254022113174517e-7
7.815731004817445e-8
6.66852411406988e-8
6.26530227553866e-8
2.651382017380644e-8
3.647492185847135e-8
1.1359461341374123e-7
1.7865894091560027e-7
1.5663169923372314e-7
1.2570867649595615e-7
9.20605731485292e-8
5.4262443565609935e-8
7.644184417793889e-9
6.284020848111187e-8
1.8487244195433995e-7
1.0772918510869977e-6
9.751119772352417e-7
5.235661515035592e-6
2.1227102460873373e-6
1.2841236868921972e-6
7.919058351794583e-7
4.7184652466254004e-7
3.9771718159548463e-7
6.151608533114493e-7
7.221081535570804e-7
1.3322218957112964e-6
4.901613070453526e-7
2.9376963785096373e-7
2.785619679006103e-7
1.5199634666294028e-7
4.997758768926207e-8
1.4643008127568411e-8
5.5034134976670445e-8
4.053610178701387e-8
3.4054320667331484e-8
3.0172494981004005e-8
7.814896591542769e-9
2.049732990350037e-8
5.5039807755798436e-8
1.0938361572886636e-7
1.1700283991398453e-7
8.676809284450976e-8
5.712539430104521e-8
2.7643645176176644e-8
6.737244709438935e-9
5.7949432313381614e-8
8.02797669218825e-7
1.0529906189626379e-6
3.4318606750097124e-6
2.23371264428488e-6
1.4844620079546536e-6
1.0008788245050649e-6
6.140703816414105e-7
3.459562211235935e-7
1.6707043499901817e-7
4.613217210559305e-8
6.539433116612613e-9
1.664742515930582e-7
3.453755997945367e-7
3.5187549699223453e-7
1.631451302975624e-7
3.5674615648572386e-8
8.849445073498972e-8
8.548779523612158e-8
6.920895551934033e-8
6.523320355526858e-8
3.8756339040758734e-8
2.396488680710983e-8
9.480603253863686e-8
1.8832256501783134e-7
1.89928207099437e-7
1.5277588608583536e-7
1.1227699199429495e-7
6.954999605327417e-8
2.286503610211398e-8
3.622793706112027e-8
1.0028292882174938e-6
1.6540609159763537e-6
3.361313484204498e-6
2.3484607053778683e-6
1.6080613205073014e-6
1.1339365513663254e-6
7.245878797904823e-7
4.463283999768158e-7
3.357232346133458e-7
4.737315161735164e-7
6.764419394642997e-7
5.974437682133026e-7
2.4911907276379737e-7
2.258543224270554e-7
2.479244529394459e-7
1.2332435850468852e-7
3.83767253501038e-8
2.1622516990099693e-8
5.4877685926094796e-8
3.84204952577828e-8
3.30106967524572e-8
2.648825083491584e-8
8.989157425257625e-10
2.8377037812956575e-8
6.413508345620792e-8
1.2335205321574447e-7
1.5704859772513632e-7
1.1250784316791861e-7
6.640338141487574e-8
2.459222346937243e-8
1.90550868995064e-8
9.015749206094418e-7
1.8697781634924586e-6
2.1713173593846735e-6
2.333076681197742e-6
1.8534940485839703e-6
1.4693002968499955e-6
1.0673854647681436e-6
7.08820608959027e-7
4.3994962295912926e-7
2.469767955606863e-7
1.260256693374759e-7
3.917833279196207e-7
5.470110503267294e-7
3.376189747675718e-7
1.1617825609461169e-7
1.805709638226151e-8
1.5449807445721787e-7
1.1236493533743682e-7
1.0163742390610443e-7
9.362045909795908e-8
1.7462322633507328e-8
8.927680297911849e-8
2.1296253213843247e-7
2.490932446254092e-7
2.2020662387383669e-7
1.8155960633031902e-7
1.331478827156418e-7
7.614727278499402e-8
9.071324937389111e-9
7.941317269915034e-8
2.0539371503331944e-7
1.7898620063553225e-6
1.2929548636087605e-6
8.701924025030718e-6
3.4946489531555944e-6
2.0407035185853362e-6
1.178862043437887e-6
6.03986083265041e-7
2.920827293389676e-7
2.555779396349557e-7
6.9189704054289e-7
8.990820206465023e-7
3.433064932135078e-7
2.563892329857897e-7
3.261823243495777e-7
2.071207432632927e-7
7.678212861170224e-8
3.4610059389870805e-9
7.906005310792065e-8
5.6952493967231066e-8
4.598394388864032e-8
4.173823231492467e-8
1.571205266119352e-8
2.4507984602033672e-8
6.870555344195957e-8
1.3988238737142075e-7
1.9082198879768126e-7
1.4974958123323938e-7
1.0004306469950677e-7
5.0548748252429646e-8
2.8795018025245747e-9
7.021383860873564e-8
1.1939776324766162e-6
1.6835413764060325e-6
4.074583549244766e-6
3.1324796786567545e-6
2.198760518547169e-6
1.569729497820237e-6
1.0218665893158122e-6
6.141138140820694e-7
3.3772902630168646e-7
1.5337037826497676e-7
7.718633510186528e-8
3.168909592282518e-7
5.404433615015223e-7
3.890920805977804e-7
1.3725156768735173e-7
1.8072934443775107e-8
1.4093674629587125e-7
1.1862579841016397e-7
1.0196873852955075e-7
9.796082873943553e-8
3.5316959025062826e-8
7.219635232578384e-8
1.9210394623397038e-7
2.8226235552197617e-7
2.663063312322047e-7
2.2482235459920544e-7
1.6928301350810623e-7
1.0501566077668348e-7
3.753100987353707e-8
3.687532645969541e-8
1.6895068166802221e-6
2.4967643944039244e-6
5.5019032617484956e-6
4.064886558689661e-6
2.74616524580802e-6
1.9089163555444675e-6
1.167970696713105e-6
6.169343297434297e-7
2.73509352453006e-7
1.9195556988070947e-7
3.867411744083946e-7
5.178526011786555e-7
1.9226967958737843e-7
1.762314397299277e-7
2.6716556529783715e-7
1.531189583350613e-7
5.369387661339689e-8
1.0501520025559403e-9
7.887891809731155e-8
4.996979292388176e-8
4.146459161756076e-8
3.576377586484922e-8
2.3312518629346294e-9
3.5446785137771915e-8
7.874662165065552e-8
1.4879166373729675e-7
2.2538314862358932e-7
1.9429949593582493e-7
1.2120356647270939e-7
5.165419296988833e-8
1.1988655337101752e-8
1.3563088571444213e-6
2.6556552331167385e-6
2.341385061609683e-6
3.0865470552101054e-6
2.6503459528744634e-6
2.259913156514464e-6
1.7955142542443394e-6
1.2935557588731326e-6
8.582519567615999e-7
5.13609469688509e-7
2.64187674711153e-7
6.225000954879975e-7
6.350260581854969e-7
2.731429866472384e-7
8.552061772921738e-8
3.991252167717525e-8
2.029090742224829e-7
1.475199723458933e-7
1.4358948200653208e-7
1.0632838960794237e-7
6.17145241880548e-8
2.3110655574249077e-7
3.39038917893951e-7
3.450433796007656e-7
3.2750888500857963e-7
2.893163971496843e-7
2.1891727562091085e-7
1.2923533034650578e-7
3.598033116830028e-8
6.207825148503128e-8
1.7612447877420168e-7
3.3057834433120973e-6
1.9193863340798074e-6
0.000011883007868569855
6.285909093380198e-6
3.7475421337731246e-6
2.216618902084953e-6
1.0446229474212778e-6
2.2377632815238544e-7
3.2547577591940095e-7
1.4961555823557108e-7
5.133523750657995e-7
1.8996380202627755e-7
1.4505962343461802e-7
2.812985042699939e-7
2.40868199285834e-7
1.0009136100648505e-7
2.686716215847093e-8
6.556024473259677e-8
7.493418085927538e-8
5.6380117515310003e-8
5.133015764541138e-8
2.6091861340681067e-8
2.9714763947146526e-8
8.384105607480579e-8
1.6388096851562059e-7
2.6321914236632836e-7
2.6158635448290673e-7
1.898576570880252e-7
1.0360251448575533e-7
2.0053425997614796e-8
5.954600908823811e-8
1.8508219322836252e-6
2.475571283254036e-6
4.175425613392868e-6
4.2904451798639754e-6
3.3349734009081124e-6
2.6455391095084207e-6
1.9415310671019308e-6
1.2862487646833772e-6
7.648743704932484e-7
3.707455705996936e-7
1.2732593101883523e-7
4.321579268372693e-7
4.7169968227066957e-7
2.1635807174214772e-7
7.61716879317216e-8
5.781908527880613e-9
1.5834284882509724e-7
1.522234966839951e-7
1.2718186090012876e-7
7.16605088439551e-8
1.1939671766473976e-7
2.7740178967287595e-7
3.56485004281291e-7
3.6536195649205e-7
3.6847903299993347e-7
3.598760616970503e-7
3.0956300898249356e-7
2.1668822254871768e-7
1.1555204583964882e-7
2.1841255573882264e-8
3.2669832609000984e-6
3.835736831298369e-6
6.577183194229039e-6
7.524433889418557e-6
5.71187134435913e-6
4.557649472660113e-6
3.178387828016667e-6
1.204925220546197e-6
6.395373707131414e-7
1.1688425799494366e-6
6.453625526105562e-7
1.4137556930723466e-7
8.06954443785298e-9
2.3828133848063134e-8
4.5731986173697894e-8
7.54129168712925e-8
3.6958457712414315e-8
1.2663619970357169e-8
8.58999671715251e-9
6.293108748931113e-8
3.5665409112468105e-8
2.4538067454364834e-8
2.1286121699977508e-8
5.930038358340922e-8
1.035737664711363e-7
1.6202750600334465e-7
2.189085167636549e-7
2.5079429811203653e-7
2.386789066729743e-7
1.7458563235741226e-7
9.29234975184241e-8
1.6337409348367734e-6
2.30280507135429e-6
1.2653782295449637e-6
2.7996251942827366e-6
3.1744784577971215e-6
3.341944947512593e-6
3.454073254826059e-6
3.3848016705711006e-6
2.6994693227491363e-6
1.2430078523724786e-6
1.5943027728529106e-7
4.480641614658206e-7
2.4382029136988777e-7
8.343804110048221e-8
3.023462387335973e-8
7.069824234571445e-9
3.508339228991813e-8
1.9306861693143295e-7
9.827381233638064e-8
3.390024022635499e-8
5.842839643545087e-9
2.1474610726401185e-9
5.2117279175436115e-9
1.0547383451904918e-8
2.325540545542703e-8
5.8232660348026935e-9
3.1587834273636843e-9
4.538008794926788e-9
1.2082493082857817e-8
2.5400788523074363e-9
8.046445565643167e-10
1.6977204568922806e-11
1.4645299440579151e-12
6.882550798368529e-13
1.5153350901301757e-12
1.1423241123912474e-12
1.606709876309561e-12
1.2027771648852937e-12
3.8262435930862803e-13
8.15916160654421e-13
1.1318568451076116e-12
1.4336905569415026e-12
3.2633337402547406e-12
4.257101558264605e-12
2.9362765362483623e-12
1.166542717192372e-12
5.060488831956902e-13
3.727066916911348e-13
4.437610656213455e-13
6.15528438799545e-13
8.663823327410479e-13
1.2068515670726897e-12
1.6646339820737249e-12
2.282749537854254e-12
3.123727615055353e-12
4.278395871228857e-12
5.8804179013310125e-12
8.129991963733457e-12
1.1333151248634725e-11
1.5968820846420173e-11
2.2807188963360176e-11
3.312697327205726e-11
1.6197635903714379e-10
1.291518027984696e-10
1.237537254143899e-10
1.3509084094445618e-10
1.6073116960797844e-10
2.0303538984250284e-10
2.6889525448922546e-10
3.722568489618921e-10
5.411189812866601e-10
8.353067834731994e-10
1.3897722055894512e-9
4.902318119803838e-9
7.345372405614038e-9
2.0945004522137884e-8
1.3394559273046198e-8
3.083810487909495e-8
1.2795417614851016e-8
4.112394399908998e-9
1.845213410457961e-10
1.055524070512457e-13
0.
0.
0.
0.
0.
0.
0.
0.
0.
0.
0.
0.
0.
0.
0.
0.
0.
2.6537689129128515e-14
3.668179404189631e-14
5.084092662859321e-14
7.06622611554187e-14
9.849613093424253e-14
8.039076575340526e-14
3.378089539135578e-14
2.978648528959267e-14
4.207409903092295e-14
6.004954592569989e-14
8.018245865284246e-14
1.07115092604206e-13
1.4746360255420395e-13
2.0917757082362874e-13
3.032698115223884e-13
4.462851529304198e-13
6.638167396114737e-13
9.959812913332795e-13
1.5063200800637314e-12
2.2966226706901655e-12
3.5321179545811e-12
5.485172600937157e-12
8.613026586249848e-12
1.3700093115767044e-11
2.9747163018787425e-10
7.450239174011743e-10
1.3324474684388198e-9
1.4667250889856965e-9
6.968672354382354e-10
7.035116935999997e-10
2.409326510323319e-9
4.2753743562487734e-9
6.251479910734703e-9
8.303640027833933e-9
1.0382749883197157e-8
5.680342895370146e-9
2.003348934649302e-9
2.071031501312368e-9
2.9534801227536637e-9
1.8390741984474736e-9
3.83717450461086e-9
1.006204545972539e-8
1.8468260722357414e-8
1.7331332572374555e-8
1.4044015947553272e-8
1.1300323446740432e-8
8.403496832982246e-9
1.8083777769779547e-9
4.697833062597425e-9
4.5359898198449894e-9
4.2605099312993995e-9
4.115524967301198e-9
4.132123512267979e-9
4.320575276166703e-9
4.699533718768945e-9
2.847973998399955e-7
5.122623960657706e-7
1.8141500511598592e-6
4.609953779341652e-7
1.8487404810822506e-7
6.465263242958198e-8
6.081389852477148e-11
6.708027344665716e-8
2.955423350169895e-7
7.227064989198825e-7
2.742702857671189e-7
2.103086230716134e-8
2.2029865134136306e-8
1.4318547466588051e-8
6.085882020875585e-8
7.808772474483527e-8
4.825429944628933e-8
1.370659143610925e-8
1.839911814933569e-8
1.4398437863003394e-8
1.1123354432034254e-8
9.575669863416698e-9
2.7640285656579735e-9
5.806889548439725e-9
1.4153265688368922e-8
2.677238811073895e-8
4.6400671366033507e-8
6.477892032226615e-8
3.9708268644192055e-8
1.6452514512528694e-8
5.540584360027206e-10
2.907913752367492e-7
9.960456692881852e-7
1.2530951841419988e-7
4.793488998296342e-7
4.737749540050943e-7
4.4843801442809956e-7
4.167207205180036e-7
3.9009619646496645e-7
3.6412083511369206e-7
1.804236289502867e-7
1.3786025708884417e-7
2.087046237630426e-7
1.575729697163611e-7
7.1320115586278e-8
1.2117974665445519e-8
4.639979486652921e-8
4.867745647148344e-8
3.8208696626478376e-8
3.5672522396918704e-8
2.9390419384011418e-8
1.150362220089847e-9
3.3072489869113025e-8
6.232674538959094e-8
5.883919293915637e-8
5.1178773137051845e-8
4.222163301876048e-8
3.0921910348444104e-8
1.523968950243143e-8
1.212993923305696e-8
7.686770261886935e-8
5.526817437278461e-7
1.588877101545858e-7
3.917400355426385e-6
1.3721664013411094e-6
7.623956032936704e-7
4.254811046473838e-7
2.154904083410071e-7
8.699834247152876e-8
6.27423184214091e-9
7.853882056692248e-8
7.585769077592896e-8
4.406774426291649e-8
4.263151593269128e-8
5.181318917274285e-8
1.4488402947590222e-7
1.5285901424084315e-7
6.902643347800766e-8
1.0798184774542146e-8
3.719827171009045e-8
2.9380299762740313e-8
2.348982445970723e-8
2.0477574548392466e-8
5.141308741620455e-9
1.3740967128954422e-8
3.380095389205808e-8
6.619256873387895e-8
1.152347883297227e-7
1.121016633322439e-7
6.408316804591352e-8
2.83140477401014e-8
4.535090668706469e-10
5.544854117219517e-7
1.7209551725103066e-6
6.050467004090612e-7
1.1553044280109457e-6
1.0470460597443126e-6
9.276395631034007e-7
7.695712062706669e-7
5.883166094859039e-7
4.465307327623801e-7
3.870501323620093e-7
4.191850014202432e-7
3.999201237989971e-7
3.5119664578970997e-7
1.729296190062956e-7
5.3081014448113915e-8
5.425989945795537e-8
8.898896344134252e-8
6.587055634303324e-8
5.972152880826485e-8
5.339974292573083e-8
9.812957694428417e-9
4.770257874518431e-8
1.1277215398508559e-7
1.1894946436487595e-7
1.0385010225005921e-7
8.640139227905007e-8
6.471421815352282e-8
3.506330371212118e-8
1.3552068653287748e-8
1.1234851401428086e-7
1.971630665022311e-7
1.1190223242957124e-6
2.0506327455310339e-7
7.834547117790112e-6
2.353044231206101e-6
1.2457968368408462e-6
6.506596611422095e-7
3.05197183717063e-7
1.0251913696784885e-7
4.558843572216823e-8
1.4657516680106287e-7
6.426015763779622e-8
5.5381041726862287e-8
1.474823096335933e-7
2.9055007760342223e-7
2.3769514948682316e-7
8.774368260097139e-8
3.974931788265902e-9
7.341353595281278e-8
5.588221147368221e-8
4.685575493561357e-8
4.194170183453449e-8
1.0522819447242748e-8
3.094239414001387e-8
8.053473984211442e-8
1.6077991286990828e-7
1.9105540393969353e-7
1.3956939110359087e-7
8.90124061498522e-8
4.4500880329970794e-8
1.8081554575905576e-9
4.811737788577497e-8
9.633773947295295e-7
1.8431075513522852e-6
2.942816486316897e-6
2.3840106863757497e-6
1.6973704267440612e-6
1.2444965676642962e-6
8.280131268622653e-7
5.193170399414683e-7
3.601458314213888e-7
3.961129795716881e-7
5.609245962139428e-7
3.5152750072926594e-7
3.955588505721563e-7
2.894257044367685e-7
1.184033890763315e-7
2.0967048870228882e-8
8.778634990777464e-8
7.716584301160221e-8
6.042241126331412e-8
5.637033587826804e-8
3.760890480456205e-8
1.3959274019882849e-8
7.039199359097507e-8
1.4645349277793857e-7
1.5831104145097075e-7
1.310777063248764e-7
1.0011895576565172e-7
6.443582703348475e-8
1.9582116359851853e-8
4.6557654810575625e-8
1.048399742595834e-6
1.2647631631245842e-6
4.225110963491362e-6
2.734608704406967e-6
1.8134574977908568e-6
1.2201347542650295e-6
7.45151969661051e-7
4.1567986072565265e-7
1.9529775435241712e-7
4.8403260893910884e-8
1.0716174339937263e-8
1.0025086330408746e-7
1.136629406749572e-7
2.629659843911359e-7
3.274525070995739e-7
1.3949549291108458e-7
3.78426549644244e-8
3.166729465532846e-8
7.758268974905946e-8
5.7398716180377756e-8
5.282640486200114e-8
3.239036946125717e-8
2.144371397849207e-8
7.365898033010516e-8
1.505601936184866e-7
2.476096717771264e-7
2.3457681669518256e-7
1.6391417511098556e-7
9.610938095113963e-8
3.921385480221895e-8
1.1535372525676264e-8
1.2819379404997125e-6
3.0092436260779414e-6
2.666720283484446e-6
3.2674371963706537e-6
2.6000370514789814e-6
2.0965273357792084e-6
1.5439078803295885e-6
1.001445664164494e-6
5.826122310547357e-7
3.243811761124085e-7
2.638843039563763e-7
4.0365994472722925e-7
5.183964375275139e-7
3.1851218088211534e-7
1.2269832563758353e-7
1.4136943468062225e-8
1.528217703275308e-7
1.0506370888712752e-7
8.605465838990119e-8
8.19198953277913e-8
4.2593088998971664e-8
4.2318636725906885e-8
1.3663132737755593e-7
2.3193245407329447e-7
2.2512874300906473e-7
1.9254819635448168e-7
1.5047422766701063e-7
9.35228997925085e-8
1.6540393316595287e-8
8.825227353053766e-8
2.0728972768141044e-7
1.9451914141220193e-6
1.0378180727847772e-6
9.342783596093087e-6
4.301395029482112e-6
2.5371679631679276e-6
1.5083356886601685e-6
8.092097044229665e-7
3.7583923086405727e-7
8.806020679417647e-8
7.497981501792273e-8
7.034664938465587e-9
1.5555666288279263e-7
3.6170331023561863e-7
4.3191239147069885e-7
1.8743004480704863e-7
5.588076651535786e-8
2.2609998608450455e-8
1.2531075534155732e-7
8.848373283223905e-8
8.294411832603097e-8
5.784844232829601e-8
3.385010400319052e-8
1.2532768155420596e-7
2.4142451183328963e-7
3.1720094793891067e-7
2.950056657916378e-7
2.3501678489478644e-7
1.578678648779147e-7
8.203406117625068e-8
1.3266056332336122e-8
5.485411271656783e-8
2.124839355930775e-6
3.1297786766688505e-6
5.995908783509998e-6
5.305171127598092e-6
3.71076093205722e-6
2.695838323527537e-6
1.719962027314528e-6
8.890406190655951e-7
2.8364570246148774e-7
1.0306045471498328e-8
1.732306938111422e-7
2.087965952126934e-7
3.890864157736408e-7
3.880095333851923e-7
1.7822848386939512e-7
5.884746904671828e-8
3.7198106567936975e-8
1.2159282734740143e-7
8.299489201670303e-8
7.478739002438894e-8
6.115534552273778e-8
9.809661020908147e-9
8.819779676492598e-8
1.8723363866116925e-7
2.780972090904704e-7
2.6626338079819407e-7
2.1766967557886454e-7
1.483430161908189e-7
6.398041580573742e-8
2.878261263332827e-8
1.8414435137479994e-6
2.354155365792591e-6
4.6456637669910695e-6
4.312708385585483e-6
3.2158103125197224e-6
2.4547470942374385e-6
1.719244300668786e-6
1.0858761584467514e-6
6.067415390313942e-7
2.586058382599864e-7
7.698014109919064e-8
5.552027004449233e-8
1.3690881638743437e-7
2.1926671861129757e-7
1.1782078311922032e-7
3.875273069573742e-8
1.2265769331753574e-8
1.2418609374345213e-8
1.2552896446641786e-7
1.5567523094544916e-7
6.938324718752415e-8
8.891855623832529e-8
1.655256423572018e-7
2.9323028269422064e-7
3.2516805135052655e-7
3.1686396233875703e-7
3.184706818285027e-7
3.0950239065558185e-7
2.632521577662291e-7
1.85350507264075e-7
1.0535636780651501e-7
2.3782709129280556e-6
4.095740627990301e-6
2.8387737568790884e-6
5.444821723347406e-6
5.994220280526918e-6
6.243573839640787e-6
7.028509749294212e-6
5.8172830626939495e-6
3.4649757232998177e-7
1.3269981757957896e-6
1.1186031545988199e-6
2.1468818066304203e-7
1.8190573863001963e-7
2.8327674036520303e-7
1.5294639832293582e-7
5.6623789746262033e-8
1.412821299923841e-9
1.3711309300420722e-7
7.959052551331785e-8
7.080039705914651e-8
4.478975794828564e-8
5.641096710227144e-8
1.4708086354205357e-7
2.437100610669655e-7
3.1778992314400405e-7
3.41871367853859e-7
3.280650956842795e-7
2.567244989482484e-7
1.410494516940679e-7
2.8303686650595898e-8
7.003824775108306e-8
3.1461172133069824e-6
2.1980963235763607e-6
5.851424887493631e-6
6.298797832328934e-6
4.9246976488080554e-6
3.994978081192277e-6
3.0254068673084054e-6
