# Supplementary material for: Observability and Controllability of Nonlinear Networks: The Role of Symmetry
Source: Phys Rev X. Author manuscript; Available in PMC 2018 Nov 13. (PMC6234006; doi:10.1103/PhysRevX.5.011005)
Supplement: Code Archive [file NIHMS982008-supplement-Code_Archive.zip › MathematicaData/FNCtrlbDELTAHetN2M1ChaosK14IC1]

1.418533569686626e-9
1.0208416621978073e-8
5.2568953416186143e-11
8.317620498957514e-13
2.4750487015330256e-13
4.3369192373153624e-13
2.1277065245740388e-12
8.394666664851142e-13
4.1536518838370104e-13
1.6429355424422894e-13
6.753012502702774e-14
2.9334905569413227e-13
9.167640776519107e-13
1.4082709424998994e-12
9.753736675980995e-13
4.602639455219266e-13
2.637200927731581e-13
2.1665560378108195e-13
2.3642524151156405e-13
2.91291590263588e-13
3.7143303136033384e-13
4.766850509447713e-13
6.117036098263262e-13
7.844136824270528e-13
1.0059695472152092e-12
1.2915239068300656e-12
1.661618669286455e-12
2.1443120996732937e-12
2.778339512675673e-12
3.6178366057159605e-12
4.739527307276842e-12
3.4526416677316244e-11
2.5148373535180133e-11
2.3564645769921998e-11
2.5254739758058427e-11
2.9028928306446807e-11
3.467315346025525e-11
4.239869201536754e-11
5.272832199301724e-11
6.653284276113024e-11
8.51729952091549e-11
1.1078224377124784e-10
2.2125890728839113e-10
5.579541529946138e-10
2.3630890663012873e-9
8.730123815006774e-9
1.4356271517947047e-8
1.6244139665620143e-8
1.0733879472370778e-8
3.1118950981435364e-8
8.68676295337598e-9
1.1873635843911215e-9
1.5101624040649554e-11
0.
0.
0.
0.
0.
0.
0.
0.
0.
0.
0.
0.
0.
0.
0.
0.
2.2686678132691416e-14
3.107205828421813e-14
4.2639348915360986e-14
5.863156095867131e-14
3.769116414889659e-14
0.
0.
2.4110754340355332e-14
3.428611718339283e-14
4.5105193316101485e-14
6.022237083398301e-14
8.322482091962508e-14
1.1810679897396985e-13
1.70382755339177e-13
2.482643435453356e-13
3.641971672442506e-13
5.371580516708463e-13
7.962389978935895e-13
1.186343817698834e-12
1.777349243063097e-12
2.679033441039023e-12
4.0657534520028414e-12
6.21792470699401e-12
9.593099872317937e-12
1.7744701463970146e-10
3.809212387768342e-10
6.667272196556595e-10
9.450610671278304e-10
1.0125560669512883e-9
7.305263791666765e-10
9.027286732960889e-11
8.518218797219626e-10
2.032361209259357e-9
3.3998180541789708e-9
4.91309497717176e-9
1.333902112400164e-9
2.3333714286062844e-9
4.229397374752364e-9
4.23340821175865e-9
3.5969638948950035e-9
3.3250155066071783e-9
4.135414931181109e-9
6.158667000357505e-9
6.414706866296554e-9
5.037923296101276e-9
3.964434134182915e-9
3.1379356038331556e-9
2.507259297954739e-9
2.059551200906563e-9
1.784768263805392e-9
1.677661543256575e-9
1.749429129085579e-9
2.0398146015632866e-9
2.634263580773407e-9
2.716725606131801e-7
4.0429338462964117e-7
2.365463779541994e-6
5.345158680543414e-7
2.434335376025576e-7
1.0713714451343565e-7
3.398506562893202e-8
1.9906894683321817e-8
8.791077596722243e-8
2.0051214527733514e-7
2.8707987231895133e-7
4.060702628775253e-8
6.528658833894168e-8
2.756887234606671e-8
1.3499005467100093e-8
6.692495813632714e-8
7.452101773096904e-8
3.652835663101019e-8
4.414343664441654e-9
1.7830539404039343e-8
1.2384269573201133e-8
9.90581346040853e-9
7.712982137767636e-9
4.069258445590742e-10
7.48186422337283e-9
1.5127191293876064e-8
2.610113124702525e-8
4.05572173944259e-8
5.3067809140290816e-8
3.72294467470709e-8
1.2262433800731244e-8
3.3232104147154956e-7
9.106845022315352e-7
4.767010997605704e-8
3.7711238073323907e-7
4.655860298677865e-7
4.934814494549408e-7
4.973687942749841e-7
4.728690835328963e-7
4.3037827599242246e-7
3.9650852093629283e-7
3.8859084344765326e-7
3.504442006446342e-7
1.974028993519402e-7
7.287686016938692e-8
2.1541257701379782e-8
8.753450327533286e-8
6.266395327944787e-8
5.4590132461263316e-8
5.260577564216614e-8
2.490595373733252e-8
2.5335667774070448e-8
7.207701048733607e-8
8.025628635471337e-8
7.442790093451256e-8
6.584818762153937e-8
5.383150254450109e-8
3.623350597298456e-8
5.906782750425435e-9
6.53596535963166e-8
1.508128683383721e-7
1.1559721764720859e-7
9.257427702405441e-7
2.5917745479257455e-7
6.800740845776003e-6
1.5833541061894337e-6
7.7816310210744e-7
3.7607146027753e-7
1.617003827625137e-7
3.2856506876292445e-8
7.075276507731511e-8
1.3174947449545545e-7
3.9725289444441446e-8
3.0702236539183715e-8
6.933600120676077e-8
1.8622730825076767e-7
2.06729652234295e-7
1.0136946809552968e-7
1.7099026493618914e-8
5.0340708169855246e-8
4.0663525188403716e-8
3.2588934483731715e-8
2.9151741802418764e-8
1.1380818491842187e-8
1.5528348670029988e-8
4.3921780733494855e-8
8.874044216871283e-8
1.3676752264788283e-7
1.1068670028972845e-7
7.102797085890134e-8
3.629419363562614e-8
2.9872960933720816e-9
3.7515094970153314e-8
6.641625422163428e-7
1.4027094002599234e-6
1.5391286899313286e-6
1.5307304816627113e-6
1.1682864521898365e-6
9.194165791223853e-7
6.776055865192098e-7
4.917338806606511e-7
4.3003530051346486e-7
5.553047506610245e-7
6.433837226296552e-7
3.842052154124526e-7
3.7897884979586155e-7
2.2574881254472824e-7
7.903984456927567e-8
1.1505545884503418e-8
7.895385140189446e-8
5.988634060573914e-8
5.0045386048138484e-8
4.6666734999295595e-8
2.181772289209167e-8
2.1046353356223946e-8
6.9138883837217e-8
1.1329707863404256e-7
1.0648957027827908e-7
8.831455803899315e-8
6.681847507253748e-8
4.073585047642479e-8
4.6478114739237325e-9
5.928301593618597e-8
8.211576113086136e-7
7.633432745429653e-7
3.644394394307769e-6
2.0994870930850316e-6
1.3382035047803672e-6
8.659427936980869e-7
5.147607773185404e-7
2.816244890364155e-7
1.2538375821181306e-7
2.2935931807232754e-8
4.0604415659304445e-9
7.037469529072796e-8
6.957456477286331e-8
1.8832172696247551e-7
2.8875635426773463e-7
1.580704165019069e-7
4.446673305651373e-8
3.304040621681162e-8
6.12035275454584e-8
4.532796903617014e-8
4.039122816497054e-8
2.7398177970141952e-8
9.490246098352526e-9
4.460989831442553e-8
9.401636490657823e-8
1.6576849499248528e-7
1.7463282163840911e-7
1.2058406235717765e-7
6.908259550658997e-8
2.4322413269471042e-8
2.023804153576132e-8
9.067165627770965e-7
2.1160148530171183e-6
1.736136384619033e-6
2.138856435525963e-6
1.7358550561829517e-6
1.4160052446469265e-6
1.0649723007590451e-6
7.3590413666874e-7
5.011309340163958e-7
3.776464674765514e-7
3.528516461718807e-7
4.1624935026613226e-7
4.773889775114439e-7
2.703903029546009e-7
9.449537131170305e-8
2.3681358195732126e-8
1.2280599913424643e-7
8.65409861085327e-8
7.443063355326279e-8
6.920800576017823e-8
2.4666199995861508e-8
4.366211514025198e-8
1.2069378953030815e-7
1.7127898757521636e-7
1.5789765380873161e-7
1.3292316093095449e-7
1.0119040069340183e-7
5.933280531716073e-8
2.195825189656497e-9
1.0768016105491019e-7
2.401633017683325e-7
1.484881619586989e-6
6.132871226586587e-7
7.871989794481563e-6
3.1821581651144972e-6
1.8230475927179487e-6
1.0488363693750672e-6
5.543937899743463e-7
2.5732865115599924e-7
6.249933449534856e-8
3.7913290624759984e-8
3.081771591626676e-8
1.1229934991755184e-7
2.940072167011679e-7
4.3023761310059135e-7
2.287470957812876e-7
6.732228029425783e-8
3.5622736038759085e-8
1.0226662769576154e-7
7.509628231952271e-8
6.764589583159671e-8
5.346265807018102e-8
6.582234644721462e-9
6.987937795005152e-8
1.5319139736307477e-7
2.3677949408200592e-7
2.1767331551181576e-7
1.6378782396222258e-7
1.0552515577651299e-7
4.801702628551218e-8
1.2313019245091452e-8
8.702106002313693e-8
1.430202814717695e-6
2.0968153483418885e-6
4.491843575617678e-6
3.3876868487139856e-6
2.3320353673177504e-6
1.6506956953306407e-6
1.0558416433682873e-6
6.271492888204302e-7
3.806154644071919e-7
3.302663182951285e-7
4.185350868321379e-7
3.193974200396173e-7
4.546895761351713e-7
3.698975065926307e-7
1.5124019208857993e-7
3.383965628942662e-8
9.531052096804357e-8
9.694597095726069e-8
7.415367624553338e-8
6.844620540485937e-8
4.7248963078782945e-8
1.5852589759578252e-8
8.154484460115405e-8
1.670757425184564e-7
2.0611139398119307e-7
1.7879468197366823e-7
1.384561814480198e-7
8.949042974930928e-8
2.8832520726882257e-8
5.404731050149406e-8
1.355852813417986e-6
1.6733136392099436e-6
4.3217370277437155e-6
3.343135199652813e-6
2.3410626742691945e-6
1.6644400308402718e-6
1.0842825850048679e-6
6.549879489947534e-7
3.602189065475522e-7
1.624897189147523e-7
8.495375918131047e-8
1.2052890285102363e-7
1.7036380728159615e-7
3.828497627974364e-7
3.4355641824180087e-7
1.1754428073488103e-7
2.5796273234354008e-8
7.196921659973287e-8
8.884353313061957e-8
7.176948947239262e-8
6.686981259397556e-8
1.9050602657536244e-8
5.36141340596589e-8
1.279010853488267e-7
2.2771963669871097e-7
2.9066876648587786e-7
2.5899473420935487e-7
1.883141321047175e-7
1.1192030785594675e-7
4.285089051410632e-8
2.1440749313498593e-8
1.7434171008433213e-6
3.404882602980509e-6
3.5389655968476933e-6
4.364479735140824e-6
3.476278090532241e-6
2.7987588718262093e-6
2.058174862407709e-6
1.313493325266159e-6
7.058811109388137e-7
3.040018674475077e-7
1.895480112862894e-7
3.8942895892633047e-7
5.976233116176966e-7
3.865784716229872e-7
1.472524606450687e-7
2.5431034352448724e-8
1.6323289318824958e-7
1.2290517827603394e-7
9.893578042342038e-8
9.333447784695866e-8
4.9360617155576025e-8
4.919070474039653e-8
1.5146116031123604e-7
2.613190965339564e-7
2.7937232848230736e-7
2.4738873880941613e-7
1.9581088217707991e-7
1.214118898277966e-7
2.4031964808782413e-8
9.6534650427792e-8
2.2518334517609258e-7
2.394125400546817e-6
1.3381677346108317e-6
9.094590206321925e-6
5.1058049270621825e-6
3.1728758851815554e-6
2.008246176789435e-6
1.161445132538692e-6
6.108105367762962e-7
2.482580873295568e-7
4.7915033468726774e-8
7.03104187147111e-8
2.210770763595675e-7
4.714786276283586e-7
4.2627833810113805e-7
1.5703981071825107e-7
4.3105359504917756e-8
5.6504391275215884e-8
1.3458923849128856e-7
1.0376416548007102e-7
9.915403553112732e-8
3.2864172364423674e-8
8.783606740136591e-8
1.9933771307149416e-7
3.039377079234309e-7
3.4049761414312547e-7
3.249417452799931e-7
2.700522356885737e-7
1.849022121693271e-7
9.505812468161415e-8
1.114583934428675e-8
7.278403387457965e-8
2.823365646319648e-6
3.3481847085500056e-6
6.770251228163166e-6
6.552803133475716e-6
4.700949099838286e-6
3.4829070801113484e-6
2.2632254345885976e-6
1.1358325362036933e-6
2.439330255894023e-7
1.5075726004192037e-7
3.681361189758353e-8
1.4319485633369576e-7
3.737141083035327e-7
4.3101443095248947e-7
2.016914875998506e-7
6.700829614128287e-8
3.147420057352793e-8
1.3763147830583425e-7
9.238103774190179e-8
8.281859889627165e-8
6.607287809686933e-8
1.6191229579683908e-8
1.0299627583287428e-7
2.0554021131177623e-7
3.050751149902371e-7
3.1436175162022443e-7
2.666175793113726e-7
1.8262854961958352e-7
7.860429324961498e-8
2.9487580625392567e-8
2.1962137782004343e-6
2.5846473851921385e-6
4.5041596846770265e-6
4.792720307812447e-6
3.7808104931951497e-6
3.020639234019309e-6
2.237318086156399e-6
1.4967337056710775e-6
8.901685666813767e-7
4.229318241752238e-7
1.4619814836035932e-7
4.6901513999394295e-8
1.574841474577047e-7
2.0342695997524112e-7
8.65875061026859e-8
2.6957304335585413e-8
8.334736386682043e-9
7.91465003946784e-9
6.434447580265273e-8
2.6267766815436607e-7
9.523496469915289e-8
1.7323297149551232e-7
2.9258227071443255e-7
3.336406393363621e-7
4.040496429850009e-7
3.4280707980826433e-7
3.3435657170522236e-7
3.346070338372471e-7
3.161013495370764e-7
2.6002142725894444e-7
1.7956678319923802e-7
2.2060402297899385e-6
3.373955537878112e-6
2.475334198370027e-6
4.606759492323365e-6
5.956689476712924e-6
7.425247838505361e-6
0.000010852404911833101
9.000635457031367e-6
1.560384732255581e-8
1.7163197387017007e-6
1.380846830930516e-6
3.449548018354688e-7
2.2263268065281152e-8
1.8375451805408082e-7
1.1982211372962204e-7
4.647957082827737e-8
1.0315576053817999e-8
6.971493362330502e-8
8.862543406116201e-8
6.213844812287804e-8
2.2890685117298014e-8
8.297192842637107e-8
1.6332330895046665e-7
2.4236615228541763e-7
2.9515859249719567e-7
3.261754697125689e-7
3.404081328232809e-7
3.0853111236865434e-7
2.1337945157680375e-7
1.0155991229024258e-7
3.0422900289235983e-9
3.1547109451056575e-6
2.2735060282553772e-6
4.053812866474525e-6
5.604772309841896e-6
5.438627259025197e-6
5.148377025255173e-6
4.818422930687092e-6
3.723754682769061e-6
1.3733847097745351e-6
2.0783120973081817e-7
5.966917310753186e-7
4.594941462959195e-8
3.9386124307252716e-7
2.707726379531986e-7
3.0370864440220404e-8
1.5632395239361355e-10
6.341162888972047e-9
8.077027203165363e-9
1.3597572317206438e-8
8.559515421061139e-10
2.5125240548534007e-9
1.900061249656208e-9
3.208176218950166e-10
8.739459749778996e-11
3.3690119281180474e-11
3.828019418593031e-13
5.926216858941168e-13
1.0129272279714868e-13
1.0805314464638569e-12
1.1065374021132249e-12
1.2714617314068974e-12
2.091358966100188e-12
7.748899150048598e-14
5.479850755200115e-13
8.378664164684018e-13
1.094086319844309e-12
1.3474857373188785e-12
1.6124017329891986e-12
1.9004092342690228e-12
2.2229082067789124e-12
2.5915204933629117e-12
3.018327033094003e-12
5.77540875214627e-12
5.388691462483475e-12
2.5116264180764e-12
9.022075455796475e-13
6.720108484058002e-13
8.923696138735008e-13
1.2670517530087624e-12
1.7486870474984322e-12
2.362795367475786e-12
3.162712644824124e-12
4.224166938453553e-12
5.6532481605894835e-12
7.602380899931848e-12
1.0296367413738401e-11
1.4075084888050154e-11
1.9465986959893268e-11
2.731198480425238e-11
3.9006875529771295e-11
5.695101970699687e-11
2.953140835024929e-10
2.052490483517989e-10
1.6992716952990916e-10
1.640485010054357e-10
1.7673673116249253e-10
2.0548521099985872e-10
2.525965311658203e-10
3.249406949463226e-10
4.362543348041991e-10
6.134167087903531e-10
9.117262981690922e-10
1.4495599142850263e-9
4.043468078455126e-9
6.258926955727277e-9
1.2569288047618724e-8
9.31158559413293e-9
2.3374884477018488e-8
5.6036970858179515e-9
5.365801017787599e-10
1.1915171016871303e-12
0.
0.
0.
0.
0.
0.
0.
0.
0.
0.
0.
0.
0.
0.
0.
0.
0.
0.
2.7442841028705166e-14
3.781314746034966e-14
5.2229176559975695e-14
7.232259414286221e-14
5.350275727996492e-14
0.
0.
3.078809977521755e-14
4.3899805488915395e-14
5.81079304630176e-14
7.74456411641828e-14
1.0666435128760106e-13
1.5122537452856017e-13
2.1864662935447e-13
3.2016014533162987e-13
4.729636805199764e-13
7.036498208691114e-13
1.053660563114023e-12
1.5881630912862827e-12
2.4107054602988014e-12
3.68783733857931e-12
5.691268609177691e-12
8.871632780377545e-12
1.3990986793122093e-11
2.802188998067778e-10
6.72843821127838e-10
1.202368363954037e-9
1.4483431878240846e-9
9.559701692210236e-10
1.7639658128695972e-10
1.6818777115854791e-9
3.397040491835531e-9
5.249657089263431e-9
7.199489501645319e-9
9.203972690177767e-9
4.769683032996586e-9
4.2204868781224745e-10
2.920035744910819e-9
4.04286775183182e-9
2.668798198763415e-9
4.5975354833174496e-9
1.1633495659308865e-8
2.1174785024575464e-8
2.154198094087727e-8
1.7863316825888524e-8
1.483923320913895e-8
7.20983587617771e-9
2.2557779833836087e-9
3.895477938435312e-9
3.861639483131014e-9
3.66185367457964e-9
3.543098112559637e-9
3.5581305718911337e-9
3.728467826316102e-9
4.079464930000742e-9
2.7869529606428907e-7
5.053435365206325e-7
1.716159691576531e-6
4.517297663776331e-7
1.912103000176042e-7
7.422426752644722e-8
1.1345349061816708e-8
4.485311439389712e-8
1.5555103019410778e-7
8.055433581111666e-7
3.0889188620904955e-7
2.2202882827877104e-8
1.2317341200260089e-8
2.4041315015175473e-8
7.680171379824702e-8
7.621350907910354e-8
4.064653028324261e-8
3.6176989965439295e-9
1.966594621530288e-8
1.3829125935521203e-8
1.132690402924947e-8
9.142413707944601e-9
3.111010538672852e-10
8.328842450251885e-9
1.8208423813799754e-8
3.379757675935133e-8
5.546281876217374e-8
5.506020561487866e-8
3.0711830259971745e-8
1.1558994876266601e-8
2.6114343416951685e-7
7.991372479196057e-7
3.4928705548190006e-8
3.469559281639113e-7
3.7501854485297133e-7
3.7317541090263974e-7
3.658558083518089e-7
3.599334538508453e-7
3.1123061745551354e-7
1.3874731315862218e-7
9.566587382125107e-8
1.0413240716808604e-7
1.5355804200417103e-7
1.1939995966865128e-7
4.977003980803238e-8
5.311924543006245e-9
3.3446812185148996e-8
3.361048209936792e-8
2.6355207381411577e-8
2.4110810400732286e-8
1.7375908465299957e-8
2.486416525803777e-9
2.372989900576318e-8
5.101723988671274e-8
5.730936331612738e-8
4.7874744724885993e-8
3.674275720002261e-8
2.4454275138847272e-8
9.661693012233036e-9
1.2553348325845032e-8
5.832746993118963e-8
4.921420100187866e-7
2.745763228707079e-7
2.858238798988886e-6
1.3115241316706068e-6
7.81567544010211e-7
4.754332064026519e-7
2.6736839976959053e-7
1.34270719189218e-7
4.2058639968585034e-8
2.1023519592743375e-8
2.6735993037458546e-8
4.5066867852696616e-8
1.4725864827578096e-7
2.0527880511997685e-7
1.4821009473961657e-7
5.505506341644208e-8
3.89413581729141e-8
4.757893902010354e-8
3.649368611618196e-8
3.2868897287949186e-8
2.4186530070861177e-8
4.001825986448313e-9
3.403706951588237e-8
7.67012859803656e-8
1.1159569081106168e-7
9.313226160005113e-8
6.819907980555984e-8
4.319624522327041e-8
1.5947054873962733e-8
2.140849550331641e-8
9.182840886936525e-8
5.795143206278562e-7
8.365612881155748e-7
1.8797179173220094e-6
1.1636471670257143e-6
7.97447815187924e-7
6.056352277625975e-7
5.132258949365988e-7
2.114227374855245e-7
9.833501159261981e-8
1.4727561158304618e-7
2.332173214473152e-7
1.9241515125446705e-7
2.5317827655353755e-7
1.6585638656640698e-7
6.34174706719009e-8
8.368078926694402e-9
3.5087997038985014e-8
3.6827860139392313e-8
2.881384327896552e-8
2.611280168910262e-8
1.8631926269252647e-8
2.774858782362123e-9
2.5126752504611373e-8
5.588155833755155e-8
7.120996609777274e-8
5.915185482138545e-8
4.426078194908895e-8
2.8459280176068884e-8
1.0116576326801144e-8
1.6489072128794095e-8
6.894756407752175e-8
5.787818709293109e-7
4.2903985709865884e-7
3.0740382515943843e-6
1.5513080922747754e-6
9.487787719779346e-7
5.915321111518436e-7
3.4046721621588444e-7
1.7821194370971658e-7
6.79821847356301e-8
6.069589068431168e-9
1.6522430523294442e-8
6.818614776948888e-8
1.9111787360570746e-7
2.474483482977348e-7
1.6163159404141156e-7
5.1170317126124396e-8
5.2290171372965076e-8
5.617767795432334e-8
4.373781071387633e-8
3.988038564411735e-8
2.769124378274854e-8
7.517418610782326e-9
4.5021648859533504e-8
9.827155287466456e-8
1.2871797682175883e-7
1.0587724196275454e-7
7.781310378948466e-8
4.900475399590879e-8
1.6957672826079728e-8
2.7405197077816357e-8
6.077922659678481e-7
1.1105439111003295e-6
1.5563660303933253e-6
1.3028838672802115e-6
9.535496613179085e-7
7.35511388378006e-7
5.500996017951779e-7
4.6750125153020325e-7
5.45390722098564e-7
3.71416397003068e-7
4.213291027491248e-7
5.720337442915717e-7
3.037920728504003e-7
2.507045284904709e-7
2.019508800519148e-7
7.726777953535478e-8
1.2680291572620628e-8
3.623344779012617e-8
3.575696222048466e-8
2.7396445238281828e-8
2.448783165897998e-8
1.519744861860245e-8
5.82200836782885e-9
2.6163537975880443e-8
5.604486295843978e-8
9.372377374899457e-8
8.420713961269355e-8
5.7895147158975306e-8
3.307117784595963e-8
8.252267145758989e-9
2.2621959179642307e-8
6.02576601983179e-7
1.0426619655063997e-6
1.8547979528699695e-6
1.6687517547321233e-6
1.2399455088309326e-6
9.237019146860084e-7
6.314883680801553e-7
3.995733217832021e-7
2.3341580328098902e-7
1.1419548071223935e-7
4.592800690693694e-8
2.0526405285935204e-7
3.4573793164580744e-7
2.981294295973661e-7
1.321683501667639e-7
3.654219107202309e-10
9.89554983095369e-8
7.338954132050896e-8
6.334884360655432e-8
5.848331242538877e-8
2.0457545816806862e-8
3.807108913577217e-8
1.0708611712548377e-7
1.5781567619869858e-7
1.4224400713060773e-7
1.1587897171481006e-7
8.533474138132584e-8
4.931503878943174e-8
1.356565913530933e-9
7.963865671830412e-8
2.2488178939287513e-7
1.019063419599075e-6
8.706964910552728e-7
4.43355124447129e-6
1.893272260952961e-6
1.1699826244905819e-6
7.518003209837868e-7
4.890882728489072e-7
5.149114502505311e-7
4.344058413625574e-7
5.143082196739932e-7
9.751009105504743e-7
4.465547034960714e-7
3.0043613712525063e-7
2.8710926603155406e-7
1.3892519966349466e-7
3.94250221618916e-8
2.581923895686402e-8
5.096448472646187e-8
3.809740470722749e-8
3.27756365449334e-8
2.7680568682830405e-8
3.807243262225067e-9
2.2901988982514066e-8
5.676478712138909e-8
1.0218210147160503e-7
9.979918291712506e-8
7.480930962114509e-8
4.902624728911248e-8
2.2009923516151896e-8
1.1736024120133e-8
6.693220587247102e-8
7.582436865491505e-7
8.680684708714303e-7
3.167677997823531e-6
2.0480563158320874e-6
1.3526300018225735e-6
9.079133236117146e-7
5.604356011380594e-7
3.218821339308791e-7
1.6191510379532678e-7
5.4833624402187045e-8
2.0048823720936654e-8
1.5190211274614104e-7
3.221321908807788e-7
3.3552374798153745e-7
1.6308974892617415e-7
3.1571907229106543e-8
9.194973581659653e-8
7.759656521627998e-8
6.334236963569619e-8
5.921336356359658e-8
3.243510160382457e-8
2.3540020273783747e-8
8.498029517569038e-8
1.6047344617531577e-7
1.654082362520149e-7
1.3536863895703562e-7
1.0023846804557677e-7
6.173001083705645e-8
1.6855380333855975e-8
4.614871315430341e-8
9.064427172188382e-7
1.4203752103725709e-6
2.7483699851390922e-6
2.015869509189169e-6
1.404647180855505e-6
1.0138915423675149e-6
6.76827926615371e-7
4.5287795510506063e-7
3.9423653119339597e-7
5.651903321290726e-7
6.649221101531156e-7
5.103794635407542e-7
2.2683605549293918e-7
2.402485102541633e-7
2.55109585977659e-7
1.1480561040240093e-7
2.9608824261109683e-8
3.592347572536886e-8
4.9088467368750436e-8
3.604340038510492e-8
3.1611451530731554e-8
2.262175819219474e-8
4.4916169011902774e-9
3.0292795899542964e-8
6.580124123848776e-8
1.192247340427583e-7
1.295451198470116e-7
9.124193506867582e-8
5.294038978089178e-8
1.62574637982949e-8
2.5728547058220257e-8
8.193291176990008e-7
1.538834937443278e-6
2.0784470923832227e-6
2.1336800643817333e-6
1.6667565555271534e-6
1.2970576126741245e-6
9.273155600139902e-7
6.127762263749043e-7
3.812984578157693e-7
2.1467286156304724e-7
1.1119882600192959e-7
3.387951636057715e-7
4.992625840171002e-7
3.4156850222219794e-7
1.2279893447273093e-7
2.501359804569017e-8
1.3697300543768785e-7
1.006083147913017e-7
9.014345462912976e-8
8.163069994996813e-8
1.623807868631779e-8
7.151500313759235e-8
1.7062609270677668e-7
2.1080492986842576e-7
1.8943899908733394e-7
1.564766179127423e-7
1.1509747110629364e-7
6.486372665555136e-8
1.7452420112179498e-10
9.767656601293333e-8
2.4757497958226966e-7
1.5255674682074254e-6
1.1015958975817223e-6
6.837321114872047e-6
2.8548419207478994e-6
1.7065774432870325e-6
1.0254174092756706e-6
5.701328856858918e-7
3.4323719779435225e-7
4.124452799267098e-7
8.15096992546311e-7
7.89783729402513e-7
3.2046720539613696e-7
2.795961565541583e-7
3.436155381175813e-7
1.9304797974573916e-7
6.32987406058389e-8
1.770403210562554e-8
7.187226796634014e-8
5.1961100110368985e-8
4.3708941522783265e-8
3.818218650324312e-8
8.187757699120254e-9
2.8414581728864637e-8
7.210135342554169e-8
1.3700499909130062e-7
1.5317854886858136e-7
1.1712741313252821e-7
7.729144893852635e-8
3.585209476001258e-8
1.3525423839220985e-8
8.612105572586757e-8
1.0605938783090312e-6
1.3054525571185757e-6
3.8507351659303994e-6
2.753536311789507e-6
1.881916871331838e-6
1.3061467507868295e-6
8.332476545333052e-7
4.980967158282798e-7
2.7432302363566127e-7
1.2666229225939788e-7
7.05360151301409e-8
2.5855676417271904e-7
4.798691141507826e-7
4.013104148625966e-7
1.5295590767693342e-7
1.711157180363633e-8
1.3422342253634594e-7
1.0544788310406218e-7
8.924095237619457e-8
8.442832439984405e-8
3.538613427811414e-8
4.9684698454808704e-8
1.427617002791813e-7
2.2765543324655294e-7
2.213438338696789e-7
1.8517292363335745e-7
1.3854816573253616e-7
8.493540610730072e-8
2.4246834694636793e-8
5.2537754252728795e-8
1.3665336417815094e-6
1.9882005632684877e-6
4.2480440184015004e-6
3.141443928900043e-6
2.15314969273337e-6
1.5153846303630488e-6
9.617972185346062e-7
5.66409738284296e-7
3.4576378527682197e-7
3.229500490174637e-7
4.274110531781078e-7
4.3980721390277276e-7
1.9348569778564635e-7
2.3551746690057184e-7
3.023263350015145e-7
1.463248784389507e-7
4.496332052431245e-8
2.611088392056484e-8
6.781263314193092e-8
4.7188428504978156e-8
4.0627617962681736e-8
3.166935459977818e-8
3.3428899312599513e-9
3.761574413931993e-8
8.159623298008636e-8
1.5060611210694154e-7
1.9213745560997853e-7
1.440439577233766e-7
8.502129621250775e-8
2.9034500443330633e-8
2.95797858512421e-8
1.157749235985716e-6
2.1497029832976087e-6
2.4272946265557784e-6
2.788987938864556e-6
2.279185810507035e-6
1.8491012125014771e-6
1.38509851675885e-6
9.560329173603237e-7
6.246401411373708e-7
3.7991566039203073e-7
2.1559304986198878e-7
5.361980000006633e-7
6.674658558855529e-7
3.333787505490713e-7
1.0304444770735987e-7
5.088485033630712e-8
1.8420405124842727e-7
1.3584940632341656e-7
1.2791819410671068e-7
1.0823287300188529e-7
9.012803752812072e-9
1.420983959923676e-7
2.618111119395131e-7
2.85200431691862e-7
2.6376362605394774e-7
2.2435579660412428e-7
1.661181455943186e-7
9.355447435053695e-8
8.41064051739804e-9
9.901324418218007e-8
2.4155794637486784e-7
2.4338724613052296e-6
1.5152006289342516e-6
9.888087986975913e-6
4.545055193248614e-6
2.6937336459652763e-6
1.5861842828003808e-6
8.16400427174312e-7
3.557020927945248e-7
1.5680347617415978e-7
3.6587512374275857e-7
6.320627712870531e-7
2.519100600975717e-7
2.518607611790256e-7
3.895029296985093e-7
2.438511196693015e-7
8.837029632336235e-8
2.7153633857260145e-9
9.870194922358928e-8
6.910841920580136e-8
5.6194440868540836e-8
5.04197932378521e-8
1.5800559320185057e-8
3.4283307271147335e-8
8.891842124438165e-8
1.724626499765768e-7
2.314599434042001e-7
1.896404293479618e-7
1.2747994774465056e-7
6.139348170773834e-8
1.0764419315089842e-8
9.80553937057209e-8
1.5278289257543798e-6
1.9038343465833532e-6
4.5009681624829105e-6
3.7333003531307546e-6
2.6863469356794984e-6
1.964690520112855e-6
1.322981421083849e-6
8.334650257951024e-7
4.960519633144544e-7
2.6688396438628567e-7
1.5238033230964756e-7
4.2720753723277427e-7
6.51594090367801e-7
3.7702224582613364e-7
1.2186454194199163e-7
9.78618471942544e-11
1.965251870282964e-7
1.3681826730162644e-7
1.2439349446657189e-7
1.1362201900599432e-7
5.215354225067699e-9
1.2727473840827105e-7
2.532747320188346e-7
3.113733943723648e-7
3.0361867778494165e-7
2.686384135633184e-7
2.0759789621561242e-7
1.2947580025986211e-7
4.575798405969596e-8
4.475726593901987e-8
2.2509347864364656e-6
2.949416789736363e-6
6.177698566564521e-6
5.229594162822502e-6
3.6231065225917493e-6
2.5806108203545584e-6
1.617267375318641e-6
8.40441756375107e-7
2.957499574558411e-7
7.590089069171546e-8
2.2348571114838729e-7
3.8351058078343667e-7
1.3597459688798476e-7
1.5315326508331406e-7
2.9106929542103843e-7
1.730675419186034e-7
6.026606013057514e-8
2.040889565948625e-10
9.167096699043393e-8
5.757057222803634e-8
4.790602436426934e-8
4.035362908989134e-8
8.178351783653979e-10
4.546570153052348e-8
9.59605793687597e-8
1.7399822591469038e-7
2.5609481988874844e-7
2.3322940012636638e-7
1.4794930856237495e-7
6.081635706227281e-8
1.77434933173058e-8
1.661215710981434e-6
2.808828663281901e-6
2.4829951233009673e-6
3.4971386173290703e-6
3.118596538009283e-6
2.7324765827444544e-6
2.2443237954730474e-6
1.6764886061387147e-6
1.1468907554298046e-6
6.995234053157806e-7
3.6074077895158143e-7
7.118409422057652e-7
5.976267364000853e-7
2.311533717532192e-7
6.998709492936706e-8
6.774349570438303e-8
2.179863981484194e-7
1.6617352622712804e-7
1.6177475696743428e-7
5.866891142455254e-8
1.5664646298312395e-7
3.0914162748701054e-7
3.6590656841593253e-7
3.7714026713772614e-7
3.7678623412183666e-7
3.4895151357569933e-7
2.7290523776197237e-7
1.6578869226261624e-7
5.372888034656667e-8
6.037022415019707e-8
1.8753764873485353e-7
4.432855563769736e-6
2.1600815724893745e-6
0.000011795357316263857
7.935578182970345e-6
4.993043780673434e-6
3.1606550726646915e-6
1.5545630381315451e-6
2.28183069967301e-7
7.473357706499939e-7
6.241201735990791e-7
8.300994511577086e-8
7.498207060760547e-8
9.099954085579528e-8
2.696194612270506e-7
2.626766516532008e-7
1.1107108514544254e-7
3.085207075128389e-8
6.891806644796107e-8
8.436646375727211e-8
6.36253278319398e-8
5.740155193004408e-8
2.5303054689755925e-8
4.0429814525949166e-8
1.0245317602968427e-7
1.9013228604044395e-7
2.94538804575614e-7
3.0933107653966827e-7
2.3200613644045823e-7
1.244714738999618e-7
2.1407278171894352e-8
7.151922539291577e-8
2.2501809846922924e-6
2.57578861787091e-6
4.227141734161315e-6
4.789895317667683e-6
3.903509468764779e-6
3.208097507278723e-6
2.458275136172434e-6
1.6988296218789376e-6
1.0429432648239225e-6
5.19513303600457e-7
1.8013718649628339e-7
4.479900647037199e-7
3.7234563192855744e-7
1.4416575717529634e-7
5.04910062118549e-8
2.1207876563481184e-9
1.8068754860495592e-7
2.472975795817465e-7
1.7350153685542657e-7
1.386043672593146e-8
2.409321050596618e-7
3.836723404200099e-7
3.855265042633329e-7
3.8055907105490884e-7
3.9462213607602104e-7
4.059397973371102e-7
3.771586658005395e-7
2.897277316085233e-7
1.7704359293952702e-7
6.807529795129113e-8
3.9807470151700205e-6
3.927579795808926e-6
5.993692491985249e-6
8.27480582058582e-6
7.438427696212488e-6
6.8314750720279054e-6
5.9478638697421884e-6
1.7519670960436169e-6
1.5136190865939408e-6
1.8406794229347713e-6
1.1118329591331662e-6
5.697109550660966e-7
8.55716961641124e-8
7.955175410182219e-8
1.615195602068527e-8
4.0810356258468974e-8
2.4190406675071413e-8
8.412383051981126e-9
7.811342432022866e-10
1.934055136689602e-8
6.883780871378117e-8
7.625257391303766e-8
4.1796974739419494e-8
7.194273712894249e-8
1.0820779487945254e-7
1.8737475140921077e-7
2.2820739607176064e-7
2.4006043502697486e-7
2.455738961092882e-7
2.3106199581269187e-7
1.801286145371947e-7
1.248043194289972e-6
1.454186082237204e-6
7.991452477395499e-7
1.8952655514320253e-6
2.3965147655254987e-6
2.850696902607252e-6
3.316428879713181e-6
3.820748401274496e-6
4.168740691995098e-6
1.9596885300961757e-6
2.9294998298505985e-7
7.687642232528707e-7
1.4891181102966633e-7
1.9134855251963594e-8
3.372848299317413e-9
1.2025539676008698e-8
2.1064866676879183e-8
6.989399064634779e-10
2.402968573866029e-9
1.0788771820529812e-9
2.603968633895166e-10
9.891318146355616e-11
4.5762134673485495e-11
4.4224126748980696e-13
6.955633752632896e-13
2.7839410948107636e-13
1.7817502302394108e-12
2.2266584141124396e-12
2.618538613636826e-12
2.7888128124493103e-12
2.8017010526303567e-12
2.6402887546458606e-13
3.591142581849648e-13
7.619817447187759e-13
1.124780775256687e-12
1.4700129665585284e-12
1.810261149294243e-12
2.1620967990508983e-12
2.5440234083381824e-12
2.974025799927693e-12
3.4691217569761334e-12
4.0462453630530294e-12
7.035365171070714e-12
5.88366268094932e-12
2.5584397895495092e-12
1.0337522870671192e-12
1.0400217161554222e-12
1.548589452997481e-12
2.25003904287857e-12
3.1253102176373646e-12
4.2450765347595425e-12
5.72359285332635e-12
7.722479167860369e-12
1.0475566794158737e-11
1.4333242475560412e-11
1.9837875192259264e-11
2.7856625439384675e-11
3.9826304983658814e-11
5.822880333581494e-11
8.757207958750396e-11
1.36569172073233e-10
2.234461430448461e-10
8.02848900321249e-10
5.31670940640606e-10
4.013334111625862e-10
3.550184931684077e-10
3.5860097541227393e-10
4.01582623895991e-10
4.881423616370354e-10
6.371266550689254e-10
8.918862361961966e-10
1.3470472328413657e-9
2.183509244649468e-9
3.6353096065151808e-9
8.075095608293816e-9
9.465147437721146e-9
1.0623121975680856e-8
1.4265033347651008e-8
6.071996412587473e-9
3.3626275137105247e-10
7.067372081866184e-14
0.
0.
0.
0.
0.
0.
0.
0.
0.
0.
0.
0.
0.
0.
0.
0.
0.
2.3724358443008024e-14
3.260764918289377e-14
4.4925251394938934e-14
6.20447737716925e-14
8.59001255034717e-14
1.1923292110730958e-13
9.640566055565911e-14
4.079538407190006e-14
3.639065479028638e-14
5.237609883553539e-14
7.500631635630278e-14
1.0010324453267417e-13
1.3370167524458443e-13
1.8403391815789263e-13
2.6086164134214736e-13
3.77647446371712e-13
5.545447692101894e-13
8.225948917317486e-13
1.2302053541510924e-12
1.8536025576942527e-12
2.814090005412378e-12
4.307088134024038e-12
6.651966621085539e-12
1.0379501785532755e-11
1.6389483750532228e-11
3.1976198650090515e-10
7.679895430053175e-10
1.3680755743548326e-9
1.6325830513305859e-9
1.0519372578395266e-9
2.4138549197463935e-10
1.9363739413616817e-9
3.849056369318793e-9
5.900485867537987e-9
8.046914563198495e-9
1.0241182370717982e-8
5.280247197501707e-9
4.735071574371064e-10
3.3002607264611874e-9
4.555451619998262e-9
3.347147142354169e-9
4.744537108234656e-9
1.2577355490848353e-8
2.3045389780184383e-8
2.3482525604820035e-8
1.9503150215613025e-8
1.60395327200404e-8
9.806841281863544e-9
1.6352691844452042e-9
4.260566787584319e-9
4.327231890044098e-9
4.103385845654851e-9
3.945625457756917e-9
3.924553817431196e-9
4.063076833989555e-9
4.3839147652092465e-9
2.738924480374595e-7
5.038764180743628e-7
1.6987763317901354e-6
4.4783506495029246e-7
1.896124386681687e-7
7.356734774847499e-8
1.1115585456870841e-8
4.484398198203785e-8
1.5557264367781905e-7
8.18880891699716e-7
3.061159069764543e-7
2.209595335477804e-8
1.226520635530841e-8
2.375726142081944e-8
7.630034782139858e-8
7.586555821860226e-8
4.0554687242346943e-8
3.739717308229751e-9
1.9578654746714694e-8
1.3763525590650033e-8
1.126787818994084e-8
9.10170968924249e-9
3.2724336826183247e-10
8.267035963842104e-9
1.8080510981442164e-8
3.35584885809221e-8
5.5097517944500045e-8
5.489314334196822e-8
3.0636286417012805e-8
1.154325828295756e-8
4.996358009763085e-9
2.762129321235306e-7
8.530165632902682e-7
1.8550774126296634e-7
4.751195571932243e-7
4.4741392016611114e-7
4.1641960529351133e-7
3.9196751044010964e-7
3.5236920060351106e-7
1.239118178280475e-7
6.182144655302294e-8
7.574413522277563e-8
1.0813479701709698e-7
1.1410473042058307e-7
5.6816436218867514e-8
1.003240532380899e-8
3.591420940229652e-8
4.2365765297010864e-8
3.312737406989885e-8
3.032607442745524e-8
2.54424322281568e-8
2.6891776150767345e-9
2.4116303066454823e-8
5.033183417213192e-8
5.159770722745976e-8
4.5426822272718235e-8
3.7543725869297477e-8
2.7601164064348656e-8
1.4162692808045482e-8
8.243633750272453e-9
5.961448893027897e-8
4.872711143244624e-7
1.5660560868770129e-7
3.044349087081943e-6
1.2244970318668135e-6
7.057860604444658e-7
4.1409409631627216e-7
2.2467663121887567e-7
1.0576707497637485e-7
2.2024176382946122e-8
3.4827669717872244e-8
3.223274876436592e-8
3.5870025022652355e-8
2.7646758553220026e-8
6.554318813962326e-8
1.557406000825768e-7
1.3997467312148158e-7
5.865287285728534e-8
2.8731052547423323e-9
3.721774144152414e-8
2.6913465104471585e-8
2.2517247544840644e-8
1.8356471188869915e-8
7.724288431876093e-10
1.705740358522971e-8
3.849440709423521e-8
7.319420570577536e-8
1.1114087967832074e-7
8.636225028908985e-8
4.9734884320340235e-8
2.002224432663196e-8
7.749273474673884e-9
5.032774035995435e-7
1.3838055061897875e-6
6.502541271084166e-7
1.051449016436696e-6
9.229001752827834e-7
8.049178973575964e-7
6.643611267190574e-7
5.213774257216323e-7
4.366328053033108e-7
4.614941489213937e-7
5.305725456858006e-7
3.9889800197401844e-7
3.426871109147479e-7
1.6396170013605379e-7
4.7272456892808376e-8
4.695599175429198e-8
7.515479272143044e-8
5.6443816719602644e-8
5.051432599296159e-8
4.478116208646291e-8
9.209559132099855e-9
3.6212906343833065e-8
8.686703962904498e-8
9.969708537426151e-8
8.844697441932113e-8
7.349883881461627e-8
5.484988612964811e-8
2.9904893306009893e-8
1.0449406389162325e-8
9.648684958633005e-8
1.9057593923155855e-7
9.498256026390602e-7
1.8307179520723192e-7
6.072235675729978e-6
2.013484929719381e-6
1.0974885076236873e-6
5.987754240370236e-7
3.004241060507841e-7
1.2322863413294253e-7
6.239953803278352e-10
6.833492461368273e-8
1.5553178092259524e-8
4.93849369026639e-8
1.5551389891906084e-7
2.8030866842234353e-7
2.1784974056991205e-7
7.947661408795902e-8
1.4528300014877564e-8
6.793204533213734e-8
5.0101924232087573e-8
4.325926021332987e-8
3.6631099507572424e-8
3.744997285664818e-9
3.362179348455776e-8
8.106882523277751e-8
1.4830930261569548e-7
1.510752516357813e-7
1.1136239657783878e-7
7.144590791498197e-8
3.308651666313741e-8
9.039093416369847e-9
6.789236954877379e-8
8.513561986920716e-7
1.4263211558811783e-6
2.5573419512365076e-6
1.9623465842598475e-6
1.383934681279404e-6
1.01295714044781e-6
6.877962693884862e-7
4.680293679609692e-7
4.091935753833295e-7
5.765357596865925e-7
6.792317955990492e-7
3.5680423153057743e-7
3.8245705886625506e-7
2.789584264542211e-7
1.0777638749974123e-7
1.1457841432801007e-8
7.663435760272472e-8
6.511121035648597e-8
5.178456685282823e-8
4.798752614807293e-8
2.9801730197270487e-8
1.2855505958199962e-8
5.8335479624965535e-8
1.1649726641872633e-7
1.268189190665706e-7
1.056417413586365e-7
8.012640027682957e-8
5.078895977591646e-8
1.3535489383061233e-8
4.497991376440109e-8
8.723580439449891e-7
1.006260020707138e-6
3.3788677486093727e-6
2.2616278875926225e-6
1.5133893610203977e-6
1.0269666956674718e-6
6.393671789532709e-7
3.69391604857153e-7
1.8733288798586479e-7
6.56334648568701e-8
2.612009063231886e-8
7.378877847366558e-8
9.659380063444253e-8
2.5349349996513837e-7
3.1658198565784993e-7
1.434784796987036e-7
3.514382613350792e-8
5.269778806960766e-8
6.761036296979825e-8
5.1814299277595126e-8
4.7218034134889796e-8
2.6954809428413622e-8
1.793277742922952e-8
6.181199587850111e-8
1.2624969516233073e-7
2.017580378268107e-7
1.8314922228064966e-7
1.2579502059177072e-7
7.173362730880419e-8
2.3039535319059597e-8
2.6957624454295283e-8
1.0496571605369775e-6
2.275672769395043e-6
2.257356714480045e-6
2.5404710947544442e-6
1.994779825934795e-6
1.5849452640553936e-6
1.1545408960491462e-6
7.692430996565827e-7
5.002147593125263e-7
3.599266901061505e-7
3.381980187941934e-7
4.0089972679776253e-7
4.996190471395838e-7
3.041889570646936e-7
1.1129757951786188e-7
5.9474843380641344e-9
1.3103502371765273e-7
9.204406017449969e-8
7.710021730260987e-8
7.229951330784602e-8
3.200786830828959e-8
3.857936063588681e-8
1.1690794449712992e-7
1.864610824177492e-7
1.7777464469900713e-7
1.5005986740992575e-7
1.1484997760650298e-7
6.909729428457914e-8
4.39100577392292e-9
9.964715085525287e-8
2.3424166060064048e-7
1.5824767143077289e-6
7.709201895080585e-7
7.897205851997566e-6
3.453717114429553e-6
2.0210989874267185e-6
1.1918766934199422e-6
6.464531146126877e-7
3.150640119046365e-7
1.0045793524280946e-7
1.191767003930715e-8
4.509935255134284e-8
1.397513372947473e-7
3.4906390293849996e-7
4.576438308286567e-7
2.1512417126571127e-7
6.009018094155217e-8
4.7828838781133254e-8
1.1032252657570238e-7
8.217136606206566e-8
7.555863052826146e-8
5.5890106007724166e-8
1.5467234954723737e-8
8.868482410137039e-8
1.84527242193866e-7
2.5799146885259856e-7
2.3175778071104906e-7
1.7605142018422954e-7
1.1375099225818493e-7
5.142146839663037e-8
1.3470169544223627e-8
9.184585568585968e-8
1.6255384182852629e-6
2.2664789707670573e-6
5.12146593592976e-6
3.843475714989721e-6
2.6220336406723965e-6
1.838767050913966e-6
1.1578051596522403e-6
6.6397750552566e-7
3.6898519290408655e-7
2.920148902213639e-7
3.8981840352726987e-7
2.9970015347052875e-7
4.5356894822799295e-7
3.9443592010934465e-7
1.6607893996753985e-7
4.321634697781392e-8
8.38842576040265e-8
1.0361342338747849e-7
7.736819068603313e-8
7.074758247887389e-8
5.174933907454005e-8
1.3158972674847655e-8
8.092325123801237e-8
1.6985277143470268e-7
2.2583268817735783e-7
1.9987621345071752e-7
1.556439097517274e-7
1.0126748496471543e-7
3.480246973604076e-8
5.2082983293932214e-8
1.4590343732453194e-6
1.831998256829259e-6
4.35543800655563e-6
3.5447928028058335e-6
2.529915324245994e-6
1.8326275573549669e-6
1.2179968653380576e-6
7.513701398552406e-7
4.275726604277105e-7
2.0774751198894703e-7
1.1044235219344958e-7
1.2760253716660905e-7
1.9726997167266777e-7
4.0598313906314466e-7
3.149657167931019e-7
1.0376739316512894e-7
2.1672442129797822e-8
7.963004703010112e-8
9.115713937224635e-8
7.595959357553152e-8
6.947510179820066e-8
4.651435911411692e-9
7.511686481445562e-8
1.5942320334349307e-7
2.601664396933054e-7
3.054671396608593e-7
2.7483972941921234e-7
2.052626664477145e-7
1.2498796591585653e-7
5.13299373453026e-8
1.612435540954986e-8
1.9736340688428816e-6
3.7149477794297587e-6
3.854839044091692e-6
4.964624016631578e-6
3.999880563564286e-6
3.253595099279157e-6
2.4182641561302226e-6
1.518479191404424e-6
7.327979968457008e-7
2.0347591632496467e-7
8.81344342987391e-8
3.2942268038451487e-7
5.840792866403879e-7
4.1226791144425996e-7
1.6208060700755528e-7
3.8404371547141786e-8
1.3595748454129359e-7
1.2801461698199744e-7
9.998193999914395e-8
9.371265159097768e-8
5.53338758719528e-8
4.518878156773903e-8
1.4799777700340246e-7
2.670404742222323e-7
3.056559442682852e-7
2.759670383783724e-7
2.210513976545553e-7
1.3885545243063182e-7
3.3593352539793274e-8
8.868148609733514e-8
2.1443609597549428e-7
2.5540264755300127e-6
1.4923471547344494e-6
8.891609456861365e-6
5.4399699722510635e-6
3.4651530614297034e-6
2.2573200757783183e-6
1.344029857013575e-6
7.314094666940242e-7
3.2317629276549693e-7
8.621771936478996e-8
7.042070535642856e-8
2.4227584056018304e-7
4.6489523299668837e-7
3.5328008100672976e-7
1.2692321818915315e-7
3.559000182396309e-8
5.861349535608093e-8
1.3929300635958862e-7
1.0655812496314631e-7
9.715151073847301e-8
5.88127008017369e-9
1.3492676728689573e-7
2.489110712679588e-7
3.269009057531755e-7
3.5028018751088917e-7
3.4365895477419406e-7
2.9804574481507007e-7
2.123302594997548e-7
1.1660867588667378e-7
2.7883130461658735e-8
5.7653616779772335e-8
3.255276306695496e-6
3.608044269803901e-6
6.87820988639442e-6
7.390209284259527e-6
5.508944555341475e-6
4.243710908996642e-6
2.8547486196718282e-6
1.3172079507523881e-6
4.073474543908518e-8
5.501398130267322e-7
2.105483469841732e-7
3.8517420049174314e-8
2.715342355617349e-7
4.0028978045578117e-7
2.136807327422753e-7
7.542204457290834e-8
8.700215222778894e-9
1.4687461418040812e-7
9.121954381869555e-8
8.007225683018384e-8
6.618769599270193e-8
1.2977736386231988e-8
9.997183467505306e-8
1.980309206787298e-7
3.061495991049776e-7
3.399257946075027e-7
3.012813384485811e-7
2.1262901951437471e-7
9.866733725085664e-8
1.3631212861725104e-8
2.3375356693864962e-6
2.6735060936024186e-6
4.153790021804832e-6
4.858279386681364e-6
4.015525435133573e-6
3.338139113920979e-6
2.5922295009297705e-6
1.8006381530826676e-6
1.0873226519046215e-6
5.074716134726845e-7
1.4398821162317273e-7
5.0562921754366835e-9
1.3774564336553966e-7
2.1064846877832788e-7
9.874762335857659e-8
3.6527394928956267e-8
1.1863893309612484e-8
1.5891162652494783e-8
1.4769494854124502e-8
7.4167896358311185e-9
2.3260720880727205e-9
2.0467656680631433e-9
1.436088494747742e-9
1.2583453609735354e-9
2.5710094264927554e-9
5.924197607627918e-9
6.192920946186043e-10
2.9409155945964285e-10
2.7113553801970173e-11
4.531612850836706e-13
5.777035456560754e-13
7.676991071014574e-13
9.235749774995776e-13
1.025870340517556e-12
1.3998276054993523e-12
2.8250363664112954e-12
5.186342756049423e-13
3.192424444469235e-13
7.083941808899386e-13
1.0066639324373484e-12
1.2828312735151288e-12
1.5609795664485445e-12
3.5889947344631057e-12
4.474194621071381e-12
2.8609073854915436e-12
1.0636845407734655e-12
4.343082422903099e-13
3.033908233249192e-13
3.518456519892539e-13
4.795495358395401e-13
6.625842313759245e-13
9.041567484796551e-13
1.2194393224834663e-12
1.6321536432459154e-12
2.175660303482394e-12
2.8964251610127947e-12
3.8597781430224735e-12
5.158835484488755e-12
6.92844656332241e-12
9.367424445652846e-12
1.2774935891708221e-11
1.7611826796919094e-11
1.1939602151005005e-10
8.817377268070084e-11
7.896389895494575e-11
8.10087020750854e-11
9.049771847601159e-11
1.0665691019803911e-10
1.3031702918003093e-10
1.636671739384963e-10
2.1063223514201327e-10
2.7792059074779283e-10
3.772754185388792e-10
1.134088641062263e-9
5.740254230179164e-9
8.193629426422921e-9
2.2192705894546275e-8
1.058666818062597e-8
2.184029366454702e-8
1.1387041019202746e-8
3.234844167040319e-9
2.953947277132627e-11
4.91742899204144e-14
0.
0.
0.
0.
0.
0.
0.
0.
0.
0.
0.
0.
0.
0.
0.
0.
0.
0.
2.9396559412022285e-14
4.0634473540303836e-14
5.631542429866915e-14
4.0744834653909157e-14
0.
0.
2.3508806825438242e-14
3.344240599585402e-14
4.417659853258051e-14
5.884969900785249e-14
8.107061940507203e-14
1.1497067586167895e-13
1.6624293056236215e-13
2.433968918251522e-13
3.594568305957684e-13
5.345448258974349e-13
7.999836969000484e-13
1.204958844071327e-12
1.8274889194546782e-12
2.7928078330842434e-12
4.3047118439416436e-12
6.700184456286287e-12
1.4226350670971202e-10
3.266452338415148e-10
5.875110099908785e-10
7.898199698310811e-10
7.084895967454909e-10
2.774346323597833e-10
4.36181536625881e-10
1.352889968921023e-9
2.419898113913135e-9
3.604603532760004e-9
4.880698590613246e-9
6.218597512572434e-9
3.2460457893457974e-9
6.461173574394309e-11
1.9581771806999865e-9
2.550399295187006e-9
5.925968709433955e-10
3.8288848933391956e-9
8.420695275676218e-9
1.5508585698674247e-8
1.6952893739845334e-8
1.3692068311557921e-8
1.1188735533128288e-8
2.7399532078918304e-9
2.6976347555122056e-9
3.1356150554152314e-9
2.9754299259932838e-9
2.8250137220392355e-9
2.7805687324731525e-9
2.865254274298486e-9
3.097111349225223e-9
2.2466583673920454e-7
3.733235245911018e-7
2.0068605022884544e-6
4.661484369490576e-7
2.1465342069828162e-7
9.498324793517344e-8
2.9598348482335242e-8
1.970880938462385e-8
8.40772545933252e-8
2.004842513612081e-7
3.2991924858010396e-7
6.303891340034699e-9
8.172822492183687e-9
4.396953978235129e-8
8.27606730455984e-8
6.533808770909098e-8
3.079763530646878e-8
1.1434379888831052e-8
1.8115816192960143e-8
1.3234498737262382e-8
1.1448812231614117e-8
7.768748112745176e-9
2.276657401278434e-9
1.1486449682639534e-8
2.4060024011869714e-8
4.4435763955454146e-8
6.083341334822888e-8
4.209621762576431e-8
2.2692357813204778e-8
6.6270152301881205e-9
1.013366076362481e-8
2.526965823532081e-7
7.168321373550697e-7
2.505551667300311e-7
4.405375549691423e-7
3.7806238539565624e-7
3.3553461204790976e-7
2.2181073659971478e-7
1.2282784610791705e-8
6.91355296836571e-9
1.5124959628970018e-8
4.145962463403189e-8
2.468525762070953e-8
4.030431962924654e-8
3.148663291337634e-8
8.648761279292338e-9
1.8872567488153284e-8
3.195091792060861e-8
2.534072112774631e-8
2.2269186276193316e-8
2.0040757019694018e-8
5.986002445209126e-9
1.2502660117784812e-8
3.359203297590308e-8
4.060183119209083e-8
3.589028485354513e-8
2.955813988517812e-8
2.1977456676696857e-8
1.2505394699116512e-8
1.376516849440052e-9
2.871201534211561e-8
9.456626273036295e-8
4.5372200953560815e-7
1.1141713147004314e-9
3.3664127831854252e-6
1.088264949289079e-6
5.923945846570668e-7
3.274387020292889e-7
1.6668313848565662e-7
6.746017242816513e-8
5.608087681372631e-9
5.5733980160422635e-8
4.258808922757764e-8
1.6232979736066477e-8
8.482778026450643e-8
1.573646775977521e-7
1.3869729156660796e-7
6.686203490065577e-8
8.711899744904449e-9
4.017544032983294e-8
2.960874066746541e-8
2.5464368407391567e-8
2.142348039854048e-8
2.4034887500611547e-9
1.9301037254327688e-8
4.711777013101615e-8
8.80247112304149e-8
8.96043876129102e-8
6.544702768294364e-8
4.197942506157026e-8
1.9015610134110268e-8
8.290347656322301e-9
4.027627766642e-7
9.254071291056276e-7
7.090473762566004e-7
8.045477147837801e-7
6.410134244545549e-7
5.415971002436005e-7
4.719218168374237e-7
4.002777385761591e-7
1.2433699493683857e-7
1.0412452152536883e-7
1.418813888174117e-7
1.9305243178426476e-7
1.995236568862366e-7
2.2038356346829852e-7
1.1909772439214329e-7
3.952497457096482e-8
2.5383297078634496e-9
3.1627742428646285e-8
2.659078550369179e-8
2.1345613123384772e-8
1.9277433937616226e-8
9.093072652745674e-9
7.48133425378899e-9
2.494826330709238e-8
5.152460187358571e-8
6.804074750474672e-8
5.3495604599748975e-8
3.652822104893987e-8
2.0168907008440204e-8
2.4083898851538064e-9
2.2361039436900878e-8
4.653565702974524e-7
6.50743640095624e-7
1.7979928172771988e-6
1.3456915537931526e-6
9.362157566380095e-7
6.593310784768998e-7
4.2724220798014287e-7
2.5642896321652033e-7
1.3657947469692372e-7
5.0586277513857024e-8
7.774626724568532e-9
1.1963216392302885e-7
2.363993576775846e-7
2.3822617826123612e-7
1.3013504982632925e-7
2.177217658870557e-8
7.247417108486135e-8
5.5011860337170754e-8
4.588104983481173e-8
4.261172334763282e-8
2.027410595410636e-8
2.0392194257048536e-8
6.709797994902163e-8
1.1900942543969182e-7
1.1299943142035514e-7
9.137807446075658e-8
6.741575718079065e-8
4.0375245975218e-8
5.297428331201729e-9
5.4806871574657675e-8
1.8158382464657208e-7
7.188630949079605e-7
7.461999394240156e-7
2.8309231169199026e-6
1.3215299991914498e-6
8.553496410843835e-7
6.154472472858832e-7
5.26953950968851e-7
1.4550941297765106e-7
1.1014028062945373e-7
1.904594824216975e-7
3.4145269952455356e-7
2.2435861587842133e-7
2.783990294748349e-7
2.0806902765899746e-7
8.532376705711521e-8
2.0496774455975308e-8
2.479752612205369e-8
3.691064436232715e-8
2.8245245838341216e-8
2.46816435018733e-8
2.0094566399999123e-8
1.5213847852591597e-9
1.8374714171159738e-8
4.466573906589461e-8
7.461727108031433e-8
6.701639028007866e-8
4.98813366783325e-8
3.2496100059023586e-8
1.3968074951934886e-8
1.000646598807232e-8
5.17250854658044e-8
5.659833765367469e-7
5.648836366952665e-7
2.659102241364647e-6
1.5721330185714437e-6
1.009320974527807e-6
6.601882111136403e-7
3.981796363719936e-7
2.2181263319378417e-7
1.0217146772697871e-7
2.0277575420721654e-8
4.2277637301913295e-9
9.532472745259554e-8
2.265100241363819e-7
2.6109043323932196e-7
1.5333871940781752e-7
3.9685484691154437e-8
6.756727058450944e-8
5.915772444473103e-8
4.742723784394507e-8
4.3895241624836635e-8
2.667411490568563e-8
1.3566425550183027e-8
5.730680818800535e-8
1.1672052241359243e-7
1.2952937349287486e-7
1.0530381444054795e-7
7.76904382342981e-8
4.824272328364078e-8
1.3739056294079497e-8
3.7143639344564757e-8
6.545059978338114e-7
1.0999912752324875e-6
1.8362279901626047e-6
1.3968110287979733e-6
9.946901806447104e-7
7.482521124426071e-7
5.458051188653918e-7
4.6422198053238037e-7
5.541376896527201e-7
3.944466716149218e-7
4.756574192914539e-7
6.32818760815055e-7
2.942434221383558e-7
2.3745753369105226e-7
2.131009422973231e-7
8.723125199483769e-8
1.8321721283356748e-8
3.178484589918267e-8
3.6081185104293843e-8
2.7184679535208232e-8
2.3997402993830304e-8
1.626381670091269e-8
4.040428453708018e-9
2.3367520370690963e-8
5.084067621798352e-8
9.037029438917243e-8
8.962214506849057e-8
6.180811831260318e-8
3.553071265614982e-8
1.0133126581056829e-8
2.016482961062717e-8
6.028756740549459e-7
1.1022168896616909e-6
1.725931554676741e-6
1.6479343039096288e-6
1.2540726527012654e-6
9.528560952887541e-7
6.647454328032494e-7
4.2928177013076363e-7
2.585142750399473e-7
1.3530596503624188e-7
6.06525089233157e-8
2.2911796643129997e-7
3.6378776067306e-7
2.965020179681164e-7
1.2562745336695327e-7
1.0162223534869654e-8
1.0284350773572946e-7
7.602815825284433e-8
6.667225611076158e-8
6.101146782716874e-8
1.7638853082271248e-8
4.4847428890373296e-8
1.1855880055716752e-7
1.607335568788651e-7
1.4346292039897332e-7
1.1722685642236863e-7
8.625689724989008e-8
4.909038175169415e-8
1.2527422239538498e-9
8.733614448521083e-8
2.3630260032450282e-7
1.0688723079935432e-6
8.632853289918062e-7
4.734314935692681e-6
1.9568006575714578e-6
1.1971162919908037e-6
7.574384959154795e-7
4.824824179543781e-7
4.943195484641213e-7
4.846450677597345e-7
5.82179537261395e-7
1.0932578211251919e-6
4.3897777542336703e-7
2.9064862433826807e-7
2.924308751191447e-7
1.4867220438531613e-7
4.402768227996962e-8
2.1891428151768963e-8
5.124319308503625e-8
3.829650154082279e-8
3.260190061574358e-8
2.7913131908321388e-8
4.963232755304059e-9
2.1475141379224605e-8
5.428272136419402e-8
1.0115185597251934e-7
1.0374779105700965e-7
7.775314876460325e-8
5.092100782697411e-8
2.3186941892331117e-8
1.0939658087069113e-8
6.591394117629096e-8
7.620362087068943e-7
8.983671089159218e-7
3.1062745010058114e-6
2.057404917696996e-6
1.3715793740036252e-6
9.2869479709295e-7
5.786776513039176e-7
3.367441177193155e-7
1.7482887066460483e-7
6.638853523561387e-8
2.7972944257097353e-8
1.6554731261081276e-7
3.3675064841238055e-7
3.3794197609230323e-7
1.5855482852517627e-7
2.7040042704889635e-8
9.777847884920793e-8
7.954854600157065e-8
6.563183544291911e-8
6.153927759423013e-8
3.1659447907359454e-8
2.7108795888628206e-8
9.20091559428423e-8
1.6660820862930217e-7
1.6678912557761742e-7
1.3681372073088648e-7
1.0149691174415584e-7
6.236794931039638e-8
1.6514531531006135e-8
4.7903544420383084e-8
9.388367265490384e-7
1.4497278069476841e-6
2.8944475127159675e-6
2.0930034693361246e-6
1.4486443451499187e-6
1.0377885529104285e-6
6.853017156220324e-7
4.5060380847836564e-7
3.806879304419022e-7
5.361794419329213e-7
6.391471209282528e-7
4.991245220537464e-7
2.1995956395074143e-7
2.323795437230663e-7
2.6054350277601726e-7
1.215750413460394e-7
3.311824398950609e-8
3.2180006014522475e-8
4.9553026813464465e-8
3.610735983230991e-8
3.1392944943692917e-8
2.31499221422219e-8
3.4331758711195587e-9
2.887532627528129e-8
6.325204534250172e-8
1.1666542609666136e-7
1.3404795328076987e-7
9.480888936439856e-8
5.493576134533819e-8
1.7155348318040532e-8
2.5604011197596768e-8
8.262596334315228e-7
1.5599410447570229e-6
2.0376314469934177e-6
2.1250063620628295e-6
1.6738557498449006e-6
1.3114224483763517e-6
9.446680144439304e-7
6.299689433223874e-7
3.979181409622812e-7
2.3099622748828386e-7
1.2507814180899295e-7
3.5824051507914456e-7
5.110153362444979e-7
3.355509855189725e-7
1.1749503886958603e-7
3.274001419225774e-8
1.401602493684615e-7
1.0335371658573446e-7
9.364506673948375e-8
8.384622582858573e-8
1.2677822521125145e-8
7.91611658077373e-8
1.7991662340056754e-7
2.1317244502244592e-7
1.917838565965787e-7
1.589389053600728e-7
1.1697233118917785e-7
6.571924011444462e-8
1.305947308673006e-10
9.884416388588836e-8
2.4937732619860743e-7
1.5877021092981094e-6
1.1210957013302881e-6
7.115988498931245e-6
2.954735196933405e-6
1.7574998985666743e-6
1.0479298727052035e-6
5.742642147419322e-7
3.3314494263541946e-7
3.786593738287197e-7
7.632729257140043e-7
7.689505331247598e-7
3.1062390961271436e-7
2.693158349461249e-7
3.464879899244573e-7
2.031860330404441e-7
6.860704473019804e-8
1.2723246383347256e-8
7.19871974700556e-8
5.2254494441508146e-8
4.3483399828374656e-8
3.8234419707692184e-8
9.598143664985586e-9
2.6745747061820136e-8
6.92596456179006e-8
1.3443365983267161e-7
1.5864744197234842e-7
1.2158629708272384e-7
8.007369401596473e-8
3.7285436318095063e-8
1.3269966066462569e-8
8.689735726665378e-8
1.067619576830077e-6
1.3248295558078555e-6
3.804557636478102e-6
2.758471749815446e-6
1.8986450326657906e-6
1.3262214237604285e-6
8.524926547716478e-7
5.154549158752495e-7
2.911088518465222e-7
1.4311946861495394e-7
8.280182261336698e-8
2.782457899836532e-7
4.969416096055873e-7
3.9594779045909993e-7
1.464945969840542e-7
1.18335197121841e-8
1.42024140133908e-7
1.0798348205365519e-7
9.267521767659047e-8
8.762142330275356e-8
3.2467413450241354e-8
5.6913441101298027e-8
1.5432126743022102e-7
2.327180922005903e-7
2.236062167573476e-7
1.8795112752348685e-7
1.4103421965408894e-7
8.650725010612606e-8
2.4774717097416e-8
5.276906448427781e-8
1.4231477540521643e-6
2.0530632448284088e-6
4.4444869634643255e-6
3.281179400207841e-6
2.2383546943566316e-6
1.5675202161245806e-6
9.862763874239216e-7
5.697367506958505e-7
3.3283589347133163e-7
3.020730914905033e-7
4.1411188234027965e-7
4.421595412208634e-7
1.86627238966064e-7
2.1927805564967374e-7
3.0497176519427564e-7
1.5556910881195432e-7
4.980486122032153e-8
1.973910704917938e-8
6.834679508545716e-8
4.7113184885442396e-8
4.0006671770958364e-8
3.205951662258623e-8
1.3971032143405402e-9
3.503816058559853e-8
7.696745316802195e-8
1.4417860133828123e-7
1.9698689678358688e-7
1.507724310650694e-7
8.88040579978359e-8
3.061593313941654e-8
2.939903422957945e-8
1.166182106639934e-6
2.1615001043667593e-6
2.356069054401795e-6
2.7531618828651016e-6
2.2729629725711543e-6
1.8592108123907428e-6
1.4055753601469074e-6
9.809594391660641e-7
6.514903529502157e-7
4.0784872212090634e-7
2.401149812462359e-7
5.646439818873131e-7
6.689015520536416e-7
3.174450703153054e-7
9.564991732127108e-8
6.228632478213194e-8
1.8600051314556744e-7
1.3973285565651742e-7
1.335862935412655e-7
1.0813408072059559e-7
2.0865873225931115e-8
1.5933770324569676e-7
2.711701640320651e-7
2.879093875736974e-7
2.677312032070505e-7
2.289894520374445e-7
1.698980345504344e-7
9.581111058626207e-8
9.39687791759937e-9
9.836896823857591e-8
2.406471444230426e-7
2.5657120230573204e-6
1.5547550908592824e-6
0.000010241459243038403
4.747957231454047e-6
2.804936884609944e-6
1.6426642688298843e-6
8.30920770073839e-7
3.3635256152487004e-7
1.0805848760290809e-7
3.2133757022661447e-7
6.286902276005505e-7
2.410713664143834e-7
2.28974792810617e-7
3.8122664672398144e-7
2.5730847174469165e-7
9.663184505564874e-8
1.0119408915835249e-8
9.490221950324881e-8
6.932132510023027e-8
5.532795230092588e-8
4.9697195169723735e-8
1.8488731608183776e-8
3.068608939724922e-8
8.276017810304101e-8
1.6351113514805146e-7
2.372093150418796e-7
1.990097620374695e-7
1.3354322887029472e-7
6.452907390747058e-8
9.714475179554848e-9
9.785368022527019e-8
1.5312552560301651e-6
1.9210512083434453e-6
4.3756971448579115e-6
3.702279573302703e-6
2.6941070520492646e-6
1.989849797218565e-6
1.3552392657223291e-6
8.664497613756741e-7
5.292174967061116e-7
2.989311035696019e-7
1.748093013466511e-7
4.5716156877903147e-7
6.541002251080731e-7
3.5301524558319635e-7
1.126782097085895e-7
7.06410114694223e-9
2.0544121151385835e-7
1.3948425330300356e-7
1.2958515153565784e-7
1.1394525854970126e-7
1.0751156571246193e-8
1.484281476276062e-7
2.6947369222741235e-7
3.1447718758363715e-7
3.0712182579229325e-7
2.743027794216214e-7
2.1342232615921518e-7
1.3394233356191815e-7
4.872807452260096e-8
4.26518834296218e-8
2.3801766330688137e-6
3.0769069227029082e-6
6.417735462196235e-6
5.527210050093698e-6
3.82691958704657e-6
2.7251120972195286e-6
1.695382745756141e-6
8.454949556576818e-7
2.3101565814168443e-7
1.3104385160680131e-8
1.76368281342495e-7
3.7924996441163423e-7
1.2493703917888466e-7
1.2071129749781716e-7
2.7037782878840283e-7
1.842884627880575e-7
6.741564124340373e-8
7.0695093939538934e-9
8.802383141137994e-8
5.7368382065120016e-8
4.643182471158452e-8
4.000634064874913e-8
3.540292812315137e-9
4.0043657548591097e-8
8.671269771532727e-8
1.593977075294565e-7
2.496694407483945e-7
2.453968318664409e-7
1.5730349418034952e-7
6.525634921668168e-8
1.585819072105211e-8
1.6652991280793356e-6
2.7861152672517127e-6
2.3257934318083467e-6
3.3708277723723086e-6
3.056180850180299e-6
2.7124659953073606e-6
2.2594566661448213e-6
1.7140375643883637e-6
1.1930239081891534e-6
7.457465130432999e-7
3.978372741364352e-7
7.126583036826284e-7
5.381604515441623e-7
2.021636754437432e-7
6.026776480310253e-8
8.159566647395197e-8
2.2131682526556407e-7
1.7176003495625442e-7
1.6345119807527969e-7
1.9922001501169945e-8
2.0152242333474975e-7
3.336399937354125e-7
3.6934394741544676e-7
3.7962522298850476e-7
3.8355229883675154e-7
3.598356317418053e-7
2.850759166214413e-7
1.7661367451517513e-7
6.278761496811139e-8
5.220190403462697e-8
1.791069606084668e-7
4.786042584776713e-6
2.2153953341627856e-6
0.000011909443011820252
8.417995456774092e-6
5.353037629695825e-6
3.432557179264189e-6
1.643240462039166e-6
3.744380081013571e-8
1.15867811554202e-6
9.573617833870541e-7
1.2492720117435396e-7
3.833466714470421e-8
5.103732385101555e-8
2.1480581225606023e-7
2.6319321711214143e-7
1.232410978643165e-7
3.8953429003005504e-8
4.584161085082501e-8
8.563208438438107e-8
6.163579710722405e-8
5.4899139024122614e-8
3.015873619323942e-8
3.232429336320165e-8
9.004029177457569e-8
1.7005237884838432e-7
2.798241377165574e-7
3.2258946603565114e-7
2.4834312998501004e-7
1.3439601733381157e-7
2.6621606176465675e-8
6.732193444999111e-8
2.233218334303434e-6
2.563038282660124e-6
3.925628261320764e-6
4.609462648758669e-6
3.841674080902943e-6
3.2133228887615316e-6
2.5112381167664915e-6
1.7700291372714484e-6
1.1101004850101567e-6
5.732898900830297e-7
2.111275396932803e-7
4.3785198522808905e-7
3.105911429584215e-7
1.1196527268304163e-7
3.899813867625044e-8
3.706542478924475e-9
1.6548767530372817e-7
3.3701747228878236e-7
2.9450335207522524e-7
5.886728692160895e-8
2.9402035785189635e-7
4.3924876866099793e-7
4.0263089354999295e-7
3.846236677408741e-7
3.975293945766166e-7
4.1387002800437676e-7
3.981708327639768e-7
3.2380947046084227e-7
2.14344655455853e-7
1.0356910684619249e-7
4.056638652948402e-6
3.907274568731367e-6
5.6728766101849674e-6
8.25900300599775e-6
8.033977228416097e-6
7.970787178044223e-6
8.115606310741464e-6
1.2263104808218893e-6
2.1151230234604078e-6
2.3326233736387136e-6
1.5974849943254537e-6
9.850967865865903e-7
1.1864988297044446e-7
8.441120910382938e-8
6.433572719621538e-8
1.75924886879619e-8
2.4328055449460738e-8
9.569002983949653e-9
3.1695011511369153e-9
1.0407791100864474e-9
9.056028670010535e-9
2.1139161827187604e-8
7.458250698724094e-8
1.0833492667509312e-8
1.140551767915111e-7
1.879122720012661e-7
1.6638495886068905e-7
2.662978742305633e-7
2.437316932016233e-7
2.3417942172552632e-7
2.2450942174377503e-7
6.5221037685766e-7
8.734826761004501e-7
3.74992929899687e-7
1.065878534624114e-6
1.3723257981151257e-6
1.7240276937910012e-6
2.169801288396829e-6
2.7655351574517125e-6
3.852256646999647e-6
4.299398535291786e-6
1.3945111087827412e-6
2.006387179992366e-7
3.9180880238318345e-8
2.184322166495478e-8
6.216692983025927e-8
4.531917020587903e-9
1.6187525484201127e-9
2.4340603692984987e-9
1.9411152015578589e-10
7.171445791521924e-11
7.738937038951978e-11
5.448354413902566e-13
8.130098003999673e-13
6.058244283881529e-13
1.4512513836623558e-12
1.9766379277692694e-12
2.0378038313282066e-12
2.025569457642994e-12
2.0727308843158622e-12
2.189055802900327e-12
2.342550561039611e-12
1.3792429134535515e-13
7.499126243771232e-13
1.1909035178817032e-12
1.59307166507506e-12
1.9792457614466837e-12
2.3712634335055667e-12
2.792824936844276e-12
3.266002121099902e-12
3.810760087690345e-12
4.446384194222133e-12
5.193345959296709e-12
8.40075283685618e-12
6.649307915838585e-12
2.9523982802812982e-12
1.4177026667752495e-12
1.6380758426457747e-12
2.495693399431886e-12
3.64626788703929e-12
5.0986624704525195e-12
6.98917845637908e-12
9.534451642121896e-12
1.3052951680079986e-11
1.802666177253858e-11
2.5213756261957928e-11
3.585381173111237e-11
5.205964264627167e-11
7.761095659874259e-11
1.1967918143177725e-10
1.9291630486185965e-10
3.302873728466639e-10
6.163718838979386e-10
1.6482657876543478e-9
1.0538794549020377e-9
7.399106792058093e-10
6.061888015791679e-10
5.740345596222365e-10
6.137574845120145e-10
7.261758162201263e-10
9.402266451748538e-10
1.3295307639689463e-9
2.0461680817799007e-9
3.1737196534114512e-9
3.490046209482302e-9
1.15513262283507e-8
8.054915174015705e-9
1.3442866896648847e-8
9.249085009994977e-9
5.796540398213343e-9
6.05148968394808e-12
6.263625819355688e-14
0.
0.
0.
0.
0.
0.
0.
0.
0.
0.
0.
0.
0.
0.
0.
0.
0.
2.7085307083969952e-14
3.722946776651346e-14
5.1296174905499456e-14
7.084705819346591e-14
9.808992931657967e-14
1.361539520145126e-13
1.1183791829447988e-13
4.753337227870655e-14
4.22132679521197e-14
6.033965372155906e-14
8.64942529950804e-14
1.156322642130605e-13
1.5453362271849448e-13
2.1270520480737252e-13
3.014854571102398e-13
4.3651877821242103e-13
6.412297780872543e-13
9.517300250484232e-13
1.4244068734862793e-12
2.14819473200889e-12
3.264893076523461e-12
5.0034537079579555e-12
7.739034777010254e-12
1.2097078926700934e-11
1.9141838737544988e-11
3.662646035894572e-10
8.838027937613169e-10
1.5695197306944965e-9
1.8382966063720606e-9
1.1214876098149997e-9
3.8412562210773584e-10
2.309919525607826e-9
4.452460105486733e-9
6.729424938713061e-9
9.09492270045795e-9
1.1496616163839795e-8
5.936510853178913e-9
6.985767393416045e-10
3.6065813905696387e-9
4.929347425580015e-9
3.848287961511936e-9
4.769331724078398e-9
1.3232056328321498e-8
2.4324817970411937e-8
2.4783046211079524e-8
2.0614479597345808e-8
1.6779964908114988e-8
1.2047563054927861e-8
4.692754582367076e-10
4.781023181284807e-9
4.986331010061344e-9
4.7226572011454245e-9
4.513759813830616e-9
4.450698513479207e-9
4.556392491324308e-9
4.8496338834107914e-9
2.6761531208750305e-7
5.006107990987624e-7
1.6728661121823545e-6
4.420334066436176e-7
1.8729014179189612e-7
7.264168229534589e-8
1.0822541309398568e-8
4.4757656059076034e-8
1.5538241870698017e-7
8.363556414064994e-7
3.022829779945263e-7
2.1887959164412097e-8
1.2164804615017053e-8
2.336094224509076e-8
7.556081677990942e-8
7.531237214814437e-8
4.0389235173171476e-8
3.899679939237298e-9
1.9442902745477538e-8
1.366140532895241e-8
1.1177606660946705e-8
9.03721468983176e-9
3.4633378936956927e-10
8.17865462415008e-9
1.7895782553775828e-8
3.321336142920185e-8
5.4565071141311505e-8
5.461098696507132e-8
3.050124830340322e-8
1.1507893315771484e-8
4.924127617284384e-9
2.7397042956401063e-7
8.471503224498842e-7
1.8148651844922754e-7
4.6944707083263055e-7
4.4247975501020853e-7
4.1211347151444164e-7
3.884303943994534e-7
3.443269616904586e-7
1.1564216579006958e-7
5.8504770317661495e-8
7.320829261331451e-8
1.034639028163858e-7
1.108277252215245e-7
5.558126042306651e-8
9.671127360592232e-9
3.568125269775343e-8
4.2014711429454254e-8
3.28684482019948e-8
3.00969994373342e-8
2.5229665696544528e-8
2.6363997455048127e-9
2.395768277804079e-8
4.989626011716606e-8
5.109576585178122e-8
4.4983459151262036e-8
3.717506285952653e-8
2.7324551741921787e-8
1.4010072076191443e-8
8.187766309029984e-9
5.907519521889792e-8
4.83969392200709e-7
1.5334796610398654e-7
3.0310007029252476e-6
1.2170141955842686e-6
7.01185601339537e-7
4.1126900250519897e-7
2.230822818334529e-7
1.0492680095543452e-7
2.1653380310907285e-8
3.493941592756593e-8
3.2393981447196864e-8
3.545332036482953e-8
2.73956906129238e-8
6.498202846283455e-8
1.5477642259345736e-7
1.3941960085628823e-7
5.8634239634255605e-8
2.7559840081953195e-9
3.7028366954103414e-8
2.6776101935689854e-8
2.2395356498497045e-8
1.8264997358684103e-8
7.930264939343189e-10
1.6935106567010634e-8
3.82327762495032e-8
7.270792591817868e-8
1.1054271333829445e-7
8.600104396474827e-8
4.9527601672506064e-8
1.9946280268002212e-8
7.698552166150968e-9
5.003857389495753e-7
1.3770067673952887e-6
6.44435359398666e-7
1.0440776497706223e-6
9.168075837717689e-7
7.999794491439057e-7
6.608763738151884e-7
5.195260580745502e-7
4.3669775165187e-7
4.6440668375593995e-7
5.330389832810813e-7
3.989307663347101e-7
3.411708138170641e-7
1.6292012129341398e-7
4.6868182695609236e-8
4.68662068970153e-8
7.472737309347626e-8
5.6147294487671915e-8
5.025540554439143e-8
4.453781071664902e-8
9.136685419140501e-9
3.603929894659223e-8
8.640290977037646e-8
9.90776594048262e-8
8.788539600236391e-8
7.302525371439939e-8
5.4489493962686205e-8
2.9698817264482727e-8
1.0416065211399313e-8
9.604747494448671e-8
1.8981863310376866e-7
9.44897269763538e-7
1.8040847645803824e-7
6.049457540677429e-6
2.003709433429949e-6
1.0918637480911885e-6
5.955703846729304e-7
2.987471658045083e-7
1.22436290186183e-7
3.697989182306781e-10
6.839797486605823e-8
1.594814732570665e-8
4.895591461253475e-8
1.5459075434134373e-7
2.7896174278187057e-7
2.1735990133279048e-7
7.950031657064161e-8
1.4408938770937076e-8
6.763835216570578e-8
4.988937528058327e-8
4.306601150081006e-8
3.647458296644654e-8
3.764741648908214e-9
3.341909049210868e-8
8.06205510439568e-8
1.475984762962924e-7
1.5047354756890748e-7
1.1090626461097567e-7
7.115190163505362e-8
3.295250117528518e-8
9.016979660307008e-9
6.772046448943097e-8
8.470370171985725e-7
1.4203643658286625e-6
2.542476224525508e-6
1.9513344663442085e-6
1.3764688967569405e-6
1.0079168667510352e-6
6.849581289151653e-7
4.6708754373815614e-7
4.1085300009793494e-7
5.822602992856011e-7
6.837816901832316e-7
3.576466024993667e-7
3.8173755014075716e-7
2.7799926375567097e-7
1.073157249966111e-7
1.1289844422041575e-8
7.62876528097204e-8
6.480907141895594e-8
5.155493688629686e-8
4.777373870012227e-8
2.9651932879782518e-8
1.2799688382149003e-8
5.8068957277937925e-8
1.159497843095171e-7
1.2613413796056734e-7
1.0504779476937641e-7
7.966494668338884e-8
5.049055578672757e-8
1.3442606316533701e-8
4.479663641578157e-8
8.681466382862699e-7
1.0006422677490453e-6
3.3675750605268485e-6
2.2518728180231573e-6
1.506417991580598e-6
1.0219363994975051e-6
6.360692294444259e-7
3.6737929612227253e-7
1.8617824181997217e-7
6.501832615496109e-8
2.5682270170640857e-8
7.326374849265313e-8
9.599080535371466e-8
2.522500823262944e-7
3.157040634135262e-7
1.435662837295802e-7
3.521315803145664e-8
5.251828828658706e-8
6.736476845842139e-8
5.1615740133153924e-8
4.7023963861067935e-8
2.68972129114572e-8
1.7766296713251806e-8
6.141872657206558e-8
1.2552737324716174e-7
2.00886489499044e-7
1.824537246196522e-7
1.2527892176930258e-7
7.142636818176788e-8
2.2915486639266178e-8
2.693972522584273e-8
1.0444154121284141e-6
2.2658859539105227e-6
2.2457418216121426e-6
2.5265640729190568e-6
1.983900139691791e-6
1.5763780565518226e-6
1.1484636104459737e-6
7.655939561190559e-7
4.986100844503211e-7
3.600008189985147e-7
3.3921361672458355e-7
4.0043659659879347e-7
4.983339323663156e-7
3.033738336240015e-7
1.1095369136193175e-7
6.168029525395337e-9
1.30476649773901e-7
9.170899934442111e-8
7.683588114000714e-8
7.204329526623265e-8
3.185701840248128e-8
3.844172659281583e-8
1.1648666326333698e-7
1.856625371523221e-7
1.768996253885568e-7
1.4927984261508878e-7
1.1422967092414948e-7
6.871215863200068e-8
4.3067156085900924e-9
9.94746602922872e-8
2.340949977529419e-7
1.5754320529275894e-6
7.663257338505654e-7
7.877281549005368e-6
3.4392960783017837e-6
2.0118750162356113e-6
1.1859169597300216e-6
6.429664599058048e-7
3.131716648152409e-7
9.95634469263211e-8
1.2337703520624866e-8
4.458850336926941e-8
1.3893311925311097e-7
3.474663142749342e-7
4.5662457009702337e-7
2.1538015397965593e-7
6.021824070995616e-8
4.7679781212715126e-8
1.0997298345758066e-7
8.190202147437034e-8
7.527583549589348e-8
5.57706350182524e-8
1.5190632904265745e-8
8.805036604837044e-8
1.8349879209735077e-7
2.5708238262392985e-7
2.309023572340002e-7
1.753190189933915e-7
1.1325482483844292e-7
5.1166446514125957e-8
1.3545113160181442e-8
9.18493421826975e-8
1.6170855537516307e-6
2.2570246131378783e-6
5.1007743771646565e-6
3.822972745806353e-6
2.6078018394967952e-6
1.8286089732007595e-6
1.1515434011213598e-6
6.610523938715798e-7
3.687448519702271e-7
2.936500580060713e-7
3.9153244111857463e-7
3.00153611550916e-7
4.530823735771126e-7
3.9363569083534766e-7
1.6570276819001934e-7
4.2991190770937643e-8
8.404288625612516e-8
1.0325792663640085e-7
7.714745439663929e-8
7.05515243701384e-8
5.1561657813184685e-8
1.3129406435444972e-8
8.066950387725938e-8
1.693519084117806e-7
2.2490557182424116e-7
1.9888755610418638e-7
1.5481033832415956e-7
1.0070188153652786e-7
3.4554685201357066e-8
5.208009519643719e-8
1.4526811735021462e-6
1.824330994158334e-6
4.347391146062126e-6
3.5318756836055824e-6
2.5192114796086696e-6
1.8237462394888421e-6
1.2113163682672218e-6
7.468481721837857e-7
4.247477841280767e-7
2.0618855583301005e-7
1.0970246399230775e-7
1.273940681025986e-7
1.9660141231259093e-7
4.0581064440658615e-7
3.1629761438095166e-7
1.0426410928090761e-7
2.1756307354058487e-8
7.968308869786449e-8
9.10737304183991e-8
7.584239246903791e-8
6.94554334834773e-8
5.329856194471468e-9
7.417954813098195e-8
1.5814668264055885e-7
2.590229381853146e-7
3.047886297184253e-7
2.739304765394994e-7
2.042899831358763e-7
1.2423388251769168e-7
5.082029592845873e-8
1.6484212545466443e-8
1.963078298358335e-6
3.7010855903593495e-6
3.845969584630473e-6
4.938835665532357e-6
3.974862062227292e-6
3.2303306659612955e-6
2.3983733571856493e-6
1.5061657814907651e-6
7.302059900319441e-7
2.0808927938008985e-7
9.322509635489477e-8
3.3173975210854085e-7
5.846809205373903e-7
4.1160504745322906e-7
1.6169269985759215e-7
3.8029208909245263e-8
1.3689447237560903e-7
1.277616328146396e-7
9.986774490900353e-8
9.361932935762115e-8
5.5174635584271127e-8
4.510769913569481e-8
1.4775974249213936e-7
2.665753536369852e-7
3.0448462235384957e-7
2.745860600114932e-7
2.197757450555419e-7
1.3797155911598695e-7
3.3114618100551764e-8
8.907290522519488e-8
2.1493506895200015e-7
2.5436247889740644e-6
1.484820113345427e-6
8.896706657557519e-6
5.420093854099087e-6
3.4486221496344896e-6
2.2435971956110027e-6
1.334249818178898e-6
7.254163197021317e-7
3.201875881150724e-7
8.547259841226907e-8
7.121625658144702e-8
2.4218310181992476e-7
4.6644647294678056e-7
3.5683060171356126e-7
1.2822732755726887e-7
3.586400174282576e-8
5.889585940268e-8
1.3887253602934944e-7
1.0648501973730182e-7
9.748642932926946e-8
3.872244062950304e-9
1.327003301495083e-7
2.468000531413215e-7
3.2607236267021635e-7
3.4980715321449614e-7
3.4269498186308906e-7
2.9653798669832735e-7
2.1078494180009183e-7
1.1535510904966619e-7
2.6878366633634486e-8
5.858391985143233e-8
3.235402750967593e-6
3.5981835660167878e-6
6.883624232413384e-6
7.3546959847012085e-6
5.46847275203803e-6
4.2019071200977315e-6
2.8188770786228173e-6
1.3051044892931324e-6
2.4825345386868435e-8
5.292544247075574e-7
1.9723767279645442e-7
4.3386672813844024e-8
2.7613217209712664e-7
4.0265055586662214e-7
2.1368537944461638e-7
7.527730642348786e-8
9.464503615604206e-9
1.4647157855610502e-7
9.128675918377103e-8
8.017005879992326e-8
6.626264660471604e-8
1.2810936335359297e-8
9.972283705914727e-8
1.979311986888752e-7
3.0611433428134054e-7
3.3899033345435063e-7
2.996588993111248e-7
2.1106150713856128e-7
9.753196076592329e-8
1.4586542284123155e-8
2.3291005542528253e-6
2.6694156164188228e-6
4.169500431225412e-6
4.852496735174621e-6
4.000930402710962e-6
3.3192183834018458e-6
2.571163531905315e-6
1.7828745950405284e-6
1.0768572143375143e-6
5.045582903514789e-7
1.4590473684790095e-7
1.3291358629221964e-9
1.3893065866736463e-7
2.0574654060193538e-7
9.401940164292257e-8
3.3730826190308143e-8
1.1934690268282538e-8
2.0917766973426595e-8
2.016601170496235e-8
1.0115751444783209e-8
3.6568351778329853e-9
1.2450965325533788e-10
3.896173239111275e-9
9.270401518271303e-10
1.8888239863689508e-9
4.667556246100615e-9
1.6696527345386977e-9
4.602227167065036e-10
1.1018828811183776e-11
1.823185280054814e-11
3.972698380356943e-13
3.686089746051383e-13
8.655187692359183e-13
6.730070627076853e-13
6.217102033519774e-13
5.430757564004938e-13
1.346439654159919e-13
1.616744991990622e-12
1.3507811785798813e-12
1.35429867646192e-12
1.4491553122825658e-12
1.602872372614447e-12
3.926526748874303e-12
5.213205373120912e-12
3.4433248461745505e-12
1.2760315341771315e-12
4.913944138131516e-13
2.9176220305173486e-13
3.031692754945057e-13
4.038565596334021e-13
5.600138233630554e-13
7.695226151902544e-13
1.0436157548757343e-12
1.4018932851574375e-12
1.8724204886517477e-12
2.494267126299446e-12
3.322075796336405e-12
4.433189612620482e-12
5.938671280267967e-12
8.000726104804875e-12
1.0860770981354224e-11
1.48860262383665e-11
1.0501294367807732e-10
7.826297647156084e-11
7.081159850093709e-11
7.317271314668455e-11
8.205541814087593e-11
9.679369361615344e-11
1.180914882935225e-10
1.4779093492873068e-10
1.891534429606093e-10
2.47659056147503e-10
3.326943334448058e-10
9.210744126470334e-10
4.644997708602148e-9
7.911135932538677e-9
2.5124814853445157e-8
1.1194039508644959e-8
1.6870378382356512e-8
1.661574225943308e-8
8.587310576150253e-9
1.262943041051488e-11
5.292128951553521e-13
0.
0.
0.
0.
0.
0.
0.
0.
0.
0.
0.
0.
0.
0.
0.
0.
0.
0.
2.7065530702577583e-14
3.740253882912204e-14
5.1822389631163255e-14
3.697419949045597e-14
0.
0.
0.
3.0556032907989175e-14
4.0323765630156647e-14
5.371229915838986e-14
7.401014470743573e-14
1.049689937729958e-13
1.517603660074568e-13
2.2211308683152315e-13
3.2784795687441134e-13
4.872068728869901e-13
7.285476863706992e-13
1.0963301530088672e-12
1.6609515503262797e-12
2.5351798483438184e-12
3.902087983231835e-12
6.063550099110899e-12
1.2971029636844343e-10
2.959857854687073e-10
5.323585278468547e-10
7.242842036813482e-10
6.709071655032664e-10
3.0047295610412464e-10
3.3692853064445715e-10
1.1724097140276702e-9
2.1572534095855526e-9
3.260424474714845e-9
4.457206068648583e-9
5.720488149074501e-9
2.9553152448371284e-9
7.247133561277364e-11
1.9119133733625427e-9
2.5221271161969365e-9
4.857613861423496e-10
3.811193280938645e-9
8.289726982109848e-9
1.5269263769679818e-8
1.67955333135798e-8
1.365512414309726e-8
1.1432842624777016e-8
9.71977115103722e-10
2.607222545474092e-9
2.849934803968822e-9
2.6951869853857766e-9
2.5681842160802586e-9
2.544567434362307e-9
2.6459331756561697e-9
2.8920990506656133e-9
2.2766603436068054e-7
3.734111544139511e-7
2.0321217846878808e-6
4.7037689854651146e-7
2.166127124049579e-7
9.592315342066836e-8
3.003051803317938e-8
1.9537668658913934e-8
8.395371703761552e-8
1.99247431740412e-7
3.247429624927002e-7
6.265412785971517e-9
8.260299475040042e-9
4.4440916510998957e-8
8.323047899761083e-8
6.559143734604908e-8
3.081941363147992e-8
1.1660023254279382e-8
1.818703266768108e-8
1.3296656473740933e-8
1.150733064255303e-8
7.7884465805614e-9
2.3134982567688067e-9
1.1578017267018779e-8
2.4248197127994923e-8
4.4778410354760775e-8
6.106755697813199e-8
4.2160530411028665e-8
2.2718618464356254e-8
6.600355488240087e-9
1.0253098380928142e-8
2.5392057237978665e-7
7.187678806980836e-7
2.5415914483323845e-7
4.4371588210367323e-7
3.8047501950107204e-7
3.377406737229615e-7
2.2562926501297347e-7
1.3620870625739326e-8
6.45331339950258e-9
1.5527718746205035e-8
4.195411243984859e-8
2.5214210474153073e-8
4.1014962569724334e-8
3.1902013764124917e-8
8.798751577614703e-9
1.8896931576447195e-8
3.208472585107862e-8
2.5443749386632072e-8
2.235314392080718e-8
2.01246007110906e-8
6.034198584014209e-9
1.2524371894670126e-8
3.370008355681105e-8
4.081162900381886e-8
3.6082885583643234e-8
2.9717871074103895e-8
2.2099569507906092e-8
1.2584427060564569e-8
1.3515661573443066e-9
2.8773188564562027e-8
9.485878870266427e-8
4.551707757995805e-7
5.59444808117993e-10
3.371569078307426e-6
1.0917744900827389e-6
5.945142102216788e-7
3.287156024349109e-7
1.6738052931190127e-7
6.77977422750969e-8
5.510391600344949e-9
5.578975444742614e-8
4.2628255415683796e-8
1.6312473161039137e-8
8.512337725798685e-8
1.5782997145465839e-7
1.3904501447961998e-7
6.69371595875954e-8
8.794727629402838e-9
4.026015124633692e-8
2.9675594847738572e-8
2.5522876935947025e-8
2.1468778974074192e-8
2.4013986464161585e-9
1.9354279339685248e-8
4.7245486227529534e-8
8.825424217041641e-8
8.97821385025162e-8
6.55701360246643e-8
4.205388461746307e-8
1.9036239899035717e-8
8.34678326818191e-9
4.037860685994718e-7
9.268415187093912e-7
7.121297375484868e-7
8.06982750327225e-7
6.428046009693155e-7
5.429113517105564e-7
4.7265314571791957e-7
4.0342004574195883e-7
1.2618261383130604e-7
1.0499872536168837e-7
1.4272678956122702e-7
1.9419076728419173e-7
2.0118010770202524e-7
2.2124012657440242e-7
1.1955764543868922e-7
3.966060522542266e-8
2.549532225568961e-9
3.1743853105322915e-8
2.667227271237201e-8
2.14123570643798e-8
1.9339478147121654e-8
9.11718685790296e-9
7.513742021463612e-9
2.5040496993499172e-8
5.1699843989881447e-8
6.824380077483136e-8
5.366417493138856e-8
3.664856703880548e-8
2.0239653472134636e-8
2.4269735497278235e-9
2.2406092098897266e-8
4.666524849502714e-7
6.533744518499674e-7
1.801430074362385e-6
1.349187814606931e-6
9.387849749048466e-7
6.612215542301702e-7
4.284883843983684e-7
2.5715657349767624e-7
1.3692720496021314e-7
5.066248638773488e-8
7.738641117106456e-9
1.1984203900525126e-7
2.36938570049621e-7
2.3881489510456323e-7
1.3037955491856838e-7
2.1823381891070374e-8
7.258005286434571e-8
5.511796421085861e-8
4.596115599721152e-8
4.2684339933683954e-8
2.033064519829482e-8
2.040017314455314e-8
6.717841614897324e-8
1.1924826398966687e-7
1.1325469140404153e-7
9.157714004507076e-8
6.755797050124695e-8
4.0456088586740513e-8
5.300137077677631e-9
5.4929253484212307e-8
1.8183925711856407e-7
7.203465349305275e-7
7.47143741949542e-7
2.838446656425534e-6
1.324857841305563e-6
8.573553751258706e-7
6.163807545231232e-7
5.27462536699075e-7
1.4803250544843369e-7
1.1090567210613139e-7
1.9125741562283505e-7
3.42761989129643e-7
2.259650323509722e-7
2.796178252290584e-7
2.0867320923797737e-7
8.554868530440756e-8
2.052524254301385e-8
2.4935324634504485e-8
3.7037932126740225e-8
2.8338288748058105e-8
2.476927649183024e-8
2.015857021627872e-8
1.5051047191415975e-9
1.8468823815137685e-8
4.486702347365132e-8
7.486090925480813e-8
6.720988341919912e-8
5.003371678203758e-8
3.259898573141664e-8
1.401314040280766e-8
1.0036890313419057e-8
5.1875429066434337e-8
5.677314065171541e-7
5.671035143186972e-7
2.665907583590799e-6
1.5765297987131083e-6
1.0121341930689426e-6
6.62011434357118e-7
3.992310642129771e-7
2.223302204333112e-7
1.0231525227441427e-7
2.01753186053346e-8
4.331528754838879e-9
9.539029099129092e-8
2.2690967256187082e-7
2.617235835910758e-7
1.5366182260925797e-7
3.978862744758307e-8
6.757426623193589e-8
5.926848784291996e-8
4.7502780840697546e-8
4.395898298948225e-8
2.674667092025057e-8
1.3542745408766607e-8
5.733159472433917e-8
1.1686765998857471e-7
1.2984262290680574e-7
1.0555383105990597e-7
7.78677260102403e-8
4.835000370797878e-8
1.3773027752553019e-8
3.719925670982779e-8
6.558105934880677e-7
1.1018055129412803e-6
1.8401632016701797e-6
1.3999528602400013e-6
9.969863654248395e-7
7.498598859638982e-7
5.466222298430066e-7
4.637422944434932e-7
5.57191080655042e-7
3.977364042741917e-7
4.781383944284399e-7
6.332908923925719e-7
2.9390564945705893e-7
2.3768739740427833e-7
2.131989304294479e-7
8.723351448491278e-8
1.82797527612694e-8
3.197490878215817e-8
3.6199561143625364e-8
2.7277057744326042e-8
2.4087304452782485e-8
1.630403479400885e-8
4.088403659069681e-9
2.3499941971930073e-8
5.1104564719231405e-8
9.07360205161901e-8
8.983952411247738e-8
6.197106253987051e-8
3.563155984792442e-8
1.0162960892207926e-8
2.0220824700330745e-8
6.047962788428227e-7
1.1059992380543275e-6
1.7313102131342993e-6
1.6532814749499344e-6
1.2580081040438213e-6
9.55786973962881e-7
6.667162334728275e-7
4.3044377716643824e-7
2.5906366776553705e-7
1.3540599826224797e-7
6.05538581558311e-8
2.2939019643464624e-7
3.64623087623998e-7
2.9725599784783576e-7
1.2589909517842316e-7
9.953584012121919e-9
1.0303177990099388e-7
7.616647945360957e-8
6.676726260417714e-8
6.111267610061676e-8
1.775322196953753e-8
4.481345625966119e-8
1.1863849204800834e-7
1.6114498632998843e-7
1.4384512343025314e-7
1.1752759752766116e-7
8.64730722193743e-8
4.92150860155864e-8
1.2318793116254086e-9
8.74278410231149e-8
2.3637643362832873e-7
1.0709408555333856e-6
8.647298472660013e-7
4.744087489634361e-6
1.961654137911609e-6
1.200085673953718e-6
7.591239565723388e-7
4.829838282981767e-7
4.91862226526982e-7
4.899943256838106e-7
5.852193731337256e-7
1.0932422413769688e-6
4.38488534909553e-7
2.9086688324208957e-7
2.926722743964712e-7
1.4866482512764912e-7
4.398715308897729e-8
2.2096507666511394e-8
5.144572950902502e-8
3.843170393750458e-8
3.273192464173085e-8
2.801473853731739e-8
4.934952829148204e-9
2.1621979805575856e-8
5.459731702643761e-8
1.0158921101086706e-7
1.040180053778349e-7
7.797446806015106e-8
5.1075971081314575e-8
2.3257205508099258e-8
1.0977012389980133e-8
6.609587149740305e-8
7.647841594782127e-7
9.017778143457698e-7
3.116448274006349e-6
2.0643342759112188e-6
1.3760534112813614e-6
9.316456784789694e-7
5.804080443605824e-7
3.376053463850385e-7
1.750755842316516e-7
6.623427723238956e-8
2.781847208295649e-8
1.656064778935045e-7
3.3738350610149226e-7
3.3880306821240966e-7
1.5889704646483776e-7
2.7222853201909002e-8
9.778352999363337e-8
7.970234618614315e-8
6.572733058404519e-8
6.162325978041371e-8
3.1787872091495796e-8
2.705011834630329e-8
9.201158971303459e-8
1.6690371157133895e-7
1.6727162251429087e-7
1.37200635087455e-7
1.0177395773318507e-7
6.253541805857907e-8
1.6573625090957362e-8
4.795107970740585e-8
9.407922167280043e-7
1.4524034793025105e-6
2.8995767236711907e-6
2.0976811133128633e-6
1.4521595451517247e-6
1.040402372169144e-6
6.870247700173906e-7
4.515158740571457e-7
3.804589080501357e-7
5.340490204521847e-7
6.374287354144086e-7
4.986406009208266e-7
2.2004948478424467e-7
2.3311024756354817e-7
2.6067787474569387e-7
1.2136808031846745e-7
3.2992189141267995e-8
3.247055743847669e-8
4.972967680271194e-8
3.623912351804295e-8
3.15266468285328e-8
2.321421420928618e-8
3.5167116157442688e-9
2.9088363530808167e-8
6.367105421637513e-8
1.1729558933801912e-7
1.3435432657382592e-7
9.503997063597925e-8
5.5088758765266203e-8
1.7207558086095637e-8
2.5664243122258197e-8
8.293119532487318e-7
1.5656813376467519e-6
2.0455969294229656e-6
2.1335180328417493e-6
1.680245510199529e-6
1.3162993162958649e-6
9.480548835224213e-7
6.320212935309052e-7
3.9891467824151084e-7
2.3119177884966668e-7
1.2488335977794603e-7
3.58647742648495e-7
5.122677493755388e-7
3.3641695289300476e-7
1.1781048945420722e-7
3.2333499523684425e-8
1.4046041655437277e-7
1.0352474877561974e-7
9.374900146641952e-8
8.399810630982437e-8
1.288491481987676e-8
7.906737119734547e-8
1.800939776770351e-7
2.138168584397265e-7
1.9237527166050968e-7
1.5941768433760623e-7
1.1731883721171002e-7
6.591802912084045e-8
7.849165598153243e-11
9.889603211904988e-8
2.493492574856157e-7
1.5908273369826384e-6
1.1233327745226073e-6
7.1277625831025936e-6
2.9622603118982544e-6
1.7623193165246942e-6
1.0510106558146074e-6
5.760158176663843e-7
3.338470282773658e-7
3.7724661416489086e-7
7.600586300955197e-7
7.679648676170742e-7
3.105161612375564e-7
2.70185167195683e-7
3.469970791304295e-7
2.0287335724805375e-7
6.840567488331822e-8
1.3016005114776722e-8
7.232449455615243e-8
5.2444747674789876e-8
4.367307592479882e-8
3.839331781598246e-8
9.542378717562664e-9
2.6988700486860828e-8
6.976590632904621e-8
1.3520139280255002e-7
1.5902464220560005e-7
1.2190728711115978e-7
8.031339822459498e-8
3.739964841703665e-8
1.330238631045642e-8
8.705941096174566e-8
1.0721277167779352e-6
1.3301290726032674e-6
3.819129073945154e-6
2.769677105283196e-6
1.9060618110865737e-6
1.3312902347544611e-6
8.555820051549156e-7
5.170480178535826e-7
2.916100047455068e-7
1.428914814290538e-7
8.251629320733001e-8
2.7824263581574033e-7
4.978620097315189e-7
3.969316304945052e-7
1.4684637325174036e-7
1.2139635860690436e-8
1.420081476490004e-7
1.081686238706202e-7
9.276838534879155e-8
8.772306417380424e-8
3.269560721707586e-8
5.679165824925549e-8
1.5431189051200562e-7
2.332980606852068e-7
2.243347513261972e-7
1.8856307930853147e-7
1.4148486409077804e-7
8.677973096085792e-8
2.488455056054543e-8
5.277716897445983e-8
1.426208465813211e-6
2.0568559579421005e-6
4.450032597682187e-6
3.2883317697736205e-6
2.244062064207208e-6
1.5720745891439941e-6
9.89573691419276e-7
5.719072775291457e-7
3.3403489837204293e-7
3.020917049681085e-7
4.13402855292607e-7
4.415637418833e-7
1.8685263504051074e-7
2.2048223540276886e-7
3.0522802597966377e-7
1.5505136860168968e-7
4.9526207441116805e-8
2.0110317322765598e-8
6.860831860173353e-8
4.7282015482319904e-8
4.0192643405491404e-8
3.2160919756789174e-8
1.5562762078493625e-9
3.539246697695405e-8
7.763668892329868e-8
1.452349184028779e-7
1.975022927794934e-7
1.5106585452530427e-7
8.903527958658454e-8
3.072275825025087e-8
2.9408716086389685e-8
1.1711335880094033e-6
2.1697849883553207e-6
2.367036225508056e-6
2.766793600028934e-6
2.2837270939396333e-6
1.8678761279609085e-6
1.4120421461029653e-6
9.851385810478048e-7
6.536367653039562e-7
4.0831093643819036e-7
2.3958215123453183e-7
5.650887397687432e-7
6.704261529793605e-7
3.1834015360732766e-7
9.603342137829369e-8
6.148503147606149e-8
1.864262982378059e-7
1.39852714936907e-7
1.3361558735877357e-7
1.0839632764889063e-7
2.0508780481415117e-8
1.5917514366823621e-7
2.717086162425218e-7
2.888420134416376e-7
2.68630614164341e-7
2.297817453095346e-7
1.704914337904503e-7
9.615812006729022e-8
9.544773805590278e-9
9.829237906505388e-8
2.4043121404862345e-7
2.5706701253848407e-6
1.5581548854983354e-6
0.000010248407950402755
4.760266999186523e-6
2.8135641957749147e-6
1.6488085176505218e-6
8.347842563331314e-7
3.3858827954747664e-7
1.088581661190941e-7
3.200308264603701e-7
6.269319459211587e-7
2.4099523506132733e-7
2.3024615154544017e-7
3.821791226440715e-7
2.565963191656485e-7
9.613469542480912e-8
9.733186734462674e-9
9.561368649282141e-8
6.954864128363171e-8
5.5576308975484177e-8
4.993169451847356e-8
1.837049745647009e-8
3.110674372535403e-8
8.35745623854535e-8
1.6482326144556925e-7
2.3785541721720057e-7
1.9941723044512037e-7
1.3391313558422213e-7
6.473422484376338e-8
9.671112400692766e-9
9.785739345229709e-8
1.5389937808029632e-6
1.9289080408142077e-6
4.393892448728184e-6
3.720752410354902e-6
2.707204193640005e-6
1.999574463328866e-6
1.3617645108181909e-6
8.70115006760806e-7
5.305568995627056e-7
2.985408205972486e-7
1.738644780414225e-7
4.5663995038867025e-7
6.546577144045207e-7
3.538227101101468e-7
1.1300530979789354e-7
6.5226229478368454e-9
2.0562021552728862e-7
1.3955831563637804e-7
1.2953179052369832e-7
1.1405891840347944e-7
1.0443441407130311e-8
1.48282303294537e-7
2.697519682978919e-7
3.1534110184087024e-7
3.0810995383251995e-7
2.752800713221923e-7
2.1423125686554494e-7
1.3446732909542378e-7
4.901373121317033e-8
4.2475739274998215e-8
2.3853211555132385e-6
3.0810392043652653e-6
6.417046609937512e-6
5.5381065113628325e-6
3.837582628147792e-6
2.7350818300427415e-6
1.7035904702861034e-6
8.510986962179382e-7
2.3415790911601864e-7
1.2315401125234061e-8
1.7519366981693603e-7
3.769304186365101e-7
1.2453148398718505e-7
1.2177616826149622e-7
2.708289800110415e-7
1.8326043823452205e-7
6.681176451675153e-8
6.710078049109912e-9
8.867159258585217e-8
5.748235368641098e-8
4.662496356791478e-8
4.012266544460666e-8
3.138385036416296e-9
4.070226348228357e-8
8.780184588325977e-8
1.6106807595064345e-7
2.5098213624689185e-7
2.4560535217759365e-7
1.5763544889973648e-7
6.558439281599547e-8
1.5559785912092125e-8
1.6728774518072247e-6
2.7946823120255697e-6
2.3369005455323147e-6
3.3909877576561797e-6
3.0750112972422154e-6
2.729830245559197e-6
2.275033448050964e-6
1.7259648156362442e-6
1.1997996244864043e-6
7.471883071024547e-7
3.956430133927486e-7
7.116044358889967e-7
5.383783981948179e-7
2.0250894523650088e-7
6.063365618241489e-8
7.987353524888076e-8
2.2189950222706438e-7
1.7156545211186405e-7
1.6308098996132534e-7
2.02729729250269e-8
2.0151124316793483e-7
3.342473876345283e-7
3.702443783986856e-7
3.8056766707501174e-7
3.846575313124742e-7
3.6118733838374266e-7
2.8639752445703747e-7
1.7760923402935283e-7
6.35243112971995e-8
5.1493149253432325e-8
1.7816844777612003e-7
4.794967963970855e-6
2.2188751489996358e-6
0.000011881159212692406
8.439207445090355e-6
5.375321628419674e-6
3.454871324036256e-6
1.6594955871022747e-6
4.386653293617071e-8
1.1586344774332252e-6
9.6011336169534e-7
1.3020272598105992e-7
3.660669414089671e-8
5.113672190911139e-8
2.1542661577505473e-7
2.618469121958179e-7
1.220304434116224e-7
3.838585558260282e-8
4.648188330353885e-8
8.562166961072457e-8
6.178236329974735e-8
5.5099597906587587e-8
2.974129286024709e-8
3.328806242391753e-8
9.144877079858834e-8
1.7209889869851314e-7
2.815191320961178e-7
3.2275051355899766e-7
2.488285017372484e-7
1.3502287241399483e-7
2.7250950779277724e-8
6.660911559058625e-8
2.2463812780350776e-6
2.5690589749464697e-6
3.9345692933840954e-6
4.634854067063492e-6
3.866687827224978e-6
3.2372848817940354e-6
2.5330792036531636e-6
1.7856870036056752e-6
1.1168849078563067e-6
5.719636185591355e-7
2.0582423042246273e-7
4.346037095867822e-7
3.0916248073339156e-7
1.1141865528513864e-7
3.877441328083473e-8
2.910049193857238e-9
1.5889232254173122e-7
3.3850235675097813e-7
3.0746237299355557e-7
5.648312460596722e-8
2.9398798698657114e-7
4.4220317339897613e-7
4.052376235272061e-7
3.855276124752444e-7
3.9794258447934545e-7
4.1448785900690344e-7
3.9981481343094196e-7
3.265699190931675e-7
2.1739084620901437e-7
1.0652554370419148e-7
4.04371319936513e-6
3.880513883872363e-6
5.6197860853360105e-6
8.211570010903346e-6
8.044878468732632e-6
8.028125630875078e-6
8.301466604616689e-6
1.264499478407537e-6
2.1121239673288066e-6
2.335485129079701e-6
1.6033784946825568e-6
9.932590898323854e-7
1.2092936411154736e-7
8.654816414517122e-8
6.72309648384193e-8
1.6765300568746484e-8
2.513130847673205e-8
1.0115810429759456e-8
3.5029967181549644e-9
3.186911335253628e-10
5.558174500672492e-9
9.049097729318638e-9
1.926676563319704e-8
1.4049863546795971e-8
1.3845376375562666e-8
7.198546534065538e-8
3.198009138070169e-7
1.9500241242385677e-7
2.8075753890797336e-7
2.418550852982203e-7
2.3099554848703101e-7
4.6785256022033203e-7
7.706847160077933e-7
2.671141551675635e-7
8.604601071095447e-7
1.1013782351128765e-6
1.396520825405422e-6
1.8047910723104817e-6
2.40347805381565e-6
3.5835612434939333e-6
5.924721233188289e-6
2.342591917130748e-6
1.5770184153567933e-7
3.477730285951747e-8
1.664266063458635e-8
2.621247586165771e-8
9.693239107534993e-10
1.539417407584477e-9
1.040621651757543e-9
1.4428595211621856e-10
1.6581400962223295e-11
3.831463420635023e-11
6.00905448111838e-13
9.987705380433039e-13
2.722437833084012e-13
1.579406691775458e-12
1.934767969945675e-12
1.934693106343575e-12
1.939132463737544e-12
2.0210043657697154e-12
2.1725017402828784e-12
2.358262170517198e-12
1.5161009899103678e-13
7.876442201070179e-13
1.2441392603068188e-12
1.6580174931045715e-12
2.0544970903076018e-12
2.4575192862123684e-12
2.892171247664441e-12
3.381316656666346e-12
3.945475702939345e-12
4.604519296586203e-12
5.379675363621804e-12
8.615002007699887e-12
6.787247972095472e-12
3.051046563534141e-12
1.514729936477528e-12
1.7683409565987674e-12
2.6878184376051917e-12
3.923790493351818e-12
5.490390592663684e-12
7.537341356897299e-12
1.0303458979765578e-11
1.414258101994228e-11
1.9594572588116584e-11
2.751591446357439e-11
3.932053017867092e-11
5.74461126861116e-11
8.631480778602865e-11
1.3446444767623034e-10
2.1973422693806389e-10
3.8348175853465723e-10
7.364095449463832e-10
1.8619676659482594e-9
1.1828094038453935e-9
8.199090047368315e-10
6.623726174256083e-10
6.195044319929763e-10
6.560951391310872e-10
7.713568235712229e-10
9.954736197673442e-10
1.406782406757216e-9
2.1630892934148586e-9
3.297740023695655e-9
3.4879239638114795e-9
1.2137480263185744e-8
7.942167750767652e-9
1.3905241157127122e-8
8.830064890933577e-9
5.0160648264835935e-9
6.072388192264332e-12
5.1606936303496124e-14
0.
0.
0.
0.
0.
0.
0.
0.
0.
0.
0.
0.
0.
0.
0.
0.
0.
2.7615527924241336e-14
3.795786411365699e-14
5.229908438093754e-14
7.223101516299345e-14
1.0000396427655886e-13
1.388070365731761e-13
1.142376168556508e-13
4.8582584753699836e-14
4.3124661966095096e-14
6.159585277198277e-14
8.830689726078837e-14
1.1808060757029704e-13
1.578175738175392e-13
2.1722499958347946e-13
3.0788859792438116e-13
4.4579395291430726e-13
6.548772804649409e-13
9.720426516725579e-13
1.454921137554343e-12
2.194426513906257e-12
3.3355442985679797e-12
5.112427438340937e-12
7.908870808742158e-12
1.2364944343192716e-11
1.9570245984342712e-11
3.732631718699334e-10
9.009748949914838e-10
1.599286597324731e-9
1.8695258689205077e-9
1.1342853741754664e-9
4.012731135371462e-10
2.3604136150810697e-9
4.536668468440943e-9
6.847009162210922e-9
9.245139711668168e-9
1.1677974710751368e-8
6.027832071778897e-9
7.184067221743924e-10
3.663559469095873e-9
5.002163088634723e-9
3.942564023256234e-9
4.779606014089031e-9
1.3358358477178957e-8
2.457657737289073e-8
2.5044820126203504e-8
2.0839659787686554e-8
1.6948860467895448e-8
1.2275048617827084e-8
2.5997860607445804e-10
4.848290331493914e-9
5.080706990516524e-9
4.811899229182518e-9
4.595333320122589e-9
4.525774138747996e-9
4.626301831922307e-9
4.915203059683792e-9
2.667260580606494e-7
5.001734020459537e-7
1.669590934684215e-6
4.4128447639210683e-7
1.8699340439558548e-7
7.252522730940491e-8
1.0787352865341891e-8
4.474265136559869e-8
1.5534406674937287e-7
8.384175604282e-7
3.018259791225736e-7
2.1855779262881436e-8
1.2148721777321408e-8
2.3310272246337658e-8
7.546509185770096e-8
7.523880375834353e-8
4.0366381741126364e-8
3.918559865536087e-9
1.942449813611655e-8
1.3647706955568687e-8
1.1165579371643147e-8
9.028452517700891e-9
3.485573899149899e-10
8.167214977091177e-9
1.7871820777992336e-8
3.316875242021167e-8
5.4496237309596174e-8
5.4571542921464015e-8
3.048156099962445e-8
1.1501912014993654e-8
4.9160644231220695e-9
2.736678493366936e-7
8.463337423223317e-7
1.8097161548437155e-7
4.6868302404144204e-7
4.418046797344549e-7
4.1151964371175723e-7
3.87937739164112e-7
3.4313630019992795e-7
1.1447759561088081e-7
5.803874500830601e-8
7.285252729398413e-8
1.0280582288816769e-7
1.1036482466255196e-7
5.5407210693133614e-8
9.620759588430715e-9
3.5647845069980985e-8
4.1966486108923225e-8
3.283285662048285e-8
3.00654313021255e-8
2.5200671605315502e-8
2.629790685788655e-9
2.3934819161793164e-8
4.983521597465494e-8
5.1026549779050324e-8
4.492251587171996e-8
3.712447561954004e-8
2.7286744970742022e-8
1.3989738387430882e-8
8.177802622830602e-9
5.899269818601597e-8
4.835144704921735e-7
1.5292561042287272e-7
3.0290906441704238e-6
1.2159980543968557e-6
7.00565837522892e-7
4.1089140152008103e-7
2.228698771693244e-7
1.0481416907526712e-7
2.160174093708827e-8
3.495894694423865e-8
3.24220950367206e-8
3.539304156847781e-8
2.73585336862068e-8
6.490044991417493e-8
1.5464211670798176e-7
1.3934492712785823e-7
5.863331361658904e-8
2.738563785474741e-9
3.700133508005919e-8
2.6756673851668472e-8
2.2377951099985322e-8
1.8252001644242193e-8
7.963578567232383e-10
1.6917212810968935e-8
3.819476381701229e-8
7.26377452987098e-8
1.104588565243931e-7
8.595138219816101e-8
4.94986361099164e-8
1.993515224708681e-8
7.692635988368315e-9
4.999786377245169e-7
1.3760213606843935e-6
6.436214325956216e-7
1.0430217904391007e-6
9.159323588610387e-7
7.992693637138362e-7
6.603755501472514e-7
5.192636809506645e-7
4.367200421068962e-7
4.648533167840637e-7
5.333944586774602e-7
3.989451439289491e-7
3.4094557811716154e-7
1.627622499698468e-7
4.68053737165521e-8
4.685898409515474e-8
7.466826807459119e-8
5.6106591846367225e-8
5.022039264992125e-8
4.450443039025044e-8
9.125062583052028e-9
3.601759115229387e-8
8.63396815536414e-8
9.898966180123568e-8
8.78060922560135e-8
7.29586819083765e-8
5.4438937984834665e-8
2.9670084293184405e-8
1.041028067447978e-8
9.598089366050568e-8
1.897213729337745e-7
9.44226521133279e-7
1.800463897775203e-7
6.046340781879001e-6
2.002372903686895e-6
1.0910926766190982e-6
5.951293239784037e-7
2.98513401775232e-7
1.2232063760943137e-7
3.2290499349858035e-10
6.842383767996533e-8
1.6015126712180728e-8
4.888862731210085e-8
1.5444866078683592e-7
2.787687496241698e-7
2.1729770977265704e-7
7.950867667402487e-8
1.4386344600637008e-8
6.759559411697046e-8
4.9858524346666574e-8
4.3037370166369635e-8
3.645190796302657e-8
3.769510568210947e-9
3.338698578223652e-8
8.055088850811169e-8
1.474927963792726e-7
1.5039178023213625e-7
1.1084371195129622e-7
7.111114708916794e-8
3.293370989546954e-8
9.014313834496573e-9
6.769780423493038e-8
8.464100002143486e-7
1.4194878882630753e-6
2.5402897549578134e-6
1.9497226664045785e-6
1.37538432426065e-6
1.007190452676231e-6
6.845558891021461e-7
4.669647574229258e-7
4.111154747073088e-7
5.831195925785255e-7
6.844610982254217e-7
3.577884711139412e-7
3.8164145913042525e-7
2.778465479520355e-7
1.0723964198842771e-7
1.1258435873699638e-8
7.624500203499503e-8
6.47675570511307e-8
5.1524243261998104e-8
4.774561571844401e-8
2.962993457822435e-8
1.2795107305979089e-8
5.8037320591857226e-8
1.1587737713510677e-7
1.260352774426981e-7
1.0496266423462091e-7
7.959923816654026e-8
5.044811513699955e-8
1.3429321812637329e-8
4.4770266113759994e-8
8.675744625392215e-7
9.998742570370558e-7
3.3661023905762554e-6
2.2505621563922237e-6
1.5054681601446012e-6
1.0212436137211825e-6
6.356087442491941e-7
3.670910914956957e-7
1.8600288338400247e-7
6.491301363233028e-8
2.5604938364531197e-8
7.318695467398795e-8
9.589090494118381e-8
2.5205157893508657e-7
3.155829804107421e-7
1.4358953768573463e-7
3.522859369807411e-8
5.248241659880902e-8
6.732916818376059e-8
5.1585783692681346e-8
4.6994173083561656e-8
2.6891041529821387e-8
1.7737873245665775e-8
6.135459808191868e-8
1.254108099705563e-7
2.0075634744117112e-7
1.8236052155264375e-7
1.2520863329375323e-7
7.13838021177536e-8
2.2898020468998243e-8
2.693748949539756e-8
1.0436428615949045e-6
2.264427728320068e-6
2.2439528348591525e-6
2.524463850860509e-6
1.9822795487232696e-6
1.5751167601063183e-6
1.1475833092316459e-6
7.650803327636848e-7
4.984028086531524e-7
3.6004043992300295e-7
3.3938215648217176e-7
4.004016209209087e-7
4.98152082700271e-7
3.032324534332423e-7
1.1088994244765728e-7
6.214311746207884e-9
1.3040365442431528e-7
9.166334608841152e-8
7.680202897667535e-8
7.201048071662795e-8
3.18313048719966e-8
3.8431187064716796e-8
1.1644082474534638e-7
1.855495890803123e-7
1.7677169378298046e-7
1.4916729215718912e-7
1.1414067327130338e-7
6.865664562774186e-8
4.293987497848377e-9
9.945002117871926e-8
2.3407803129250098e-7
1.5744998106951488e-6
7.656782749752642e-7
7.874770901732806e-6
3.437348199028034e-6
2.010608090135392e-6
1.1850850115355468e-6
6.424680435962323e-7
3.1288598708735694e-7
9.940504459327212e-8
1.2436231183627818e-8
4.4496736106743575e-8
1.387934394005157e-7
3.4720480287039416e-7
4.5648145778557686e-7
2.154347001325005e-7
6.024498318718175e-8
4.76436461635535e-8
1.099224078027813e-7
8.186093371077136e-8
7.523138295835973e-8
5.575524629029528e-8
1.514242761618399e-8
8.794574299175795e-8
1.8333239773627487e-7
2.5695368794044757e-7
2.3078668377290227e-7
1.7521802533942515e-7
1.1318552769991952e-7
5.1130510911325334e-8
1.355583389449353e-8
9.185014584210319e-8
1.6158171553456372e-6
2.2556073910700673e-6
5.097549248786624e-6
3.819886640367451e-6
2.605691145292854e-6
1.8271245743612947e-6
1.150649114360342e-6
6.606586081800938e-7
3.687520752193792e-7
2.9392455860854557e-7
3.917933420161681e-7
3.0025355824810955e-7
4.530442466844472e-7
3.934990482097772e-7
1.6562788858452957e-7
4.2946160095295155e-8
8.408923302996612e-8
1.0320844364264255e-7
7.711940682029293e-8
7.05283484468663e-8
5.1533766551235524e-8
1.3133832236818744e-8
8.06480541786153e-8
1.692997534915543e-7
2.2476973912323424e-7
1.9874145770944127e-7
1.5468896262649194e-7
1.0061983463700125e-7
3.451837090466596e-8
5.208007751313635e-8
1.4518357527232553e-6
1.8232909410002611e-6
4.3465187471460955e-6
3.530214910109458e-6
2.517783020802569e-6
1.8225324853276517e-6
1.2103825350848555e-6
7.461963311706732e-7
4.243158419011936e-7
2.059216491404271e-7
1.0955996110976597e-7
1.2735335888448953e-7
1.9646701438221322e-7
4.057574260741114e-7
3.1651656274354077e-7
1.0434896945738303e-7
2.177488594378372e-8
7.967036089205273e-8
9.106190737154346e-8
7.582199412329755e-8
6.94511254608949e-8
5.441426665182399e-9
7.40273001176486e-8
1.5793804963748405e-7
2.5883852074598746e-7
3.04695536396299e-7
2.7380711536660126e-7
2.0415371142161986e-7
1.2412599874689486e-7
5.074617799761331e-8
1.6536992748245425e-8
1.9614765602664595e-6
3.69891750150305e-6
3.844441868801375e-6
4.9348108997206755e-6
3.971050898629316e-6
3.2268396452762665e-6
2.395441338415793e-6
1.5044077685410124e-6
7.299268208733677e-7
2.088838268161666e-7
9.403752082672013e-8
3.321572439569736e-7
5.84805978348236e-7
4.114717072329383e-7
1.6161051453334852e-7
3.795710840105641e-8
1.3707560072262896e-7
1.277253495355601e-7
9.985701080809856e-8
9.361308154896537e-8
5.514321120761759e-8
4.51168285074181e-8
1.4775654448673772e-7
2.665300989902408e-7
3.043068309212627e-7
2.7438048955779965e-7
2.1958893245405192e-7
1.378422681557683e-7
3.304455811945087e-8
8.912940892380913e-8
2.1500957991480532e-7
2.542305915899178e-6
1.4837491566549594e-6
8.897926647682033e-6
5.4175101358824595e-6
3.4463848492375073e-6
2.2416928860620662e-6
1.3328591958561221e-6
7.245252897249293e-7
3.1968527897116726e-7
8.527450365324934e-8
7.127997854524814e-8
2.4211288884779717e-7
4.6664053169095534e-7
3.573849135851317e-7
1.2843647866892628e-7
3.5911826621182605e-8
5.891517645463847e-8
1.388139821776267e-7
1.0647000271377776e-7
9.75331460046071e-8
3.5530077822575433e-9
1.3234618616806963e-7
2.4646301399482677e-7
3.259462249438922e-7
3.4974531783419555e-7
3.425611358825602e-7
2.9632263276662307e-7
2.1056147448728543e-7
1.1517215529785544e-7
2.673115417249413e-8
5.871955890626645e-8
3.2323463269312095e-6
3.5965802690900823e-6
6.8840664972174e-6
7.349145749164198e-6
5.462361778563828e-6
4.1956977438973335e-6
2.813658255114944e-6
1.303493016781942e-6
2.221945211174824e-8
5.259488555667342e-7
1.9518423238578574e-7
4.415696736557435e-8
2.7688468319376326e-7
4.029914780929307e-7
2.1364874738387162e-7
7.523754161471881e-8
9.596707435246653e-9
1.4640535362061506e-7
9.129853895903096e-8
8.019029214952963e-8
6.62714790348205e-8
1.2810926380139828e-8
9.97181107658104e-8
1.9795805048621872e-7
3.0612766422730833e-7
3.3884170639717113e-7
2.994138768147106e-7
2.1083106947385842e-7
9.736848729462975e-8
1.4721560113249018e-8
2.3280194865836317e-6
2.6688973249738804e-6
4.172116203467727e-6
4.852053567594566e-6
3.999113106621494e-6
3.3167109004844e-6
2.5682873849461337e-6
1.7803937138301225e-6
1.075328542069e-6
5.040360480810556e-7
1.460727115469819e-7
8.510135705997231e-10
1.3903961012306022e-7
2.0509021730685763e-7
9.341455120707042e-8
3.337368827300637e-8
1.18607626874511e-8
2.1816998184835902e-8
2.125011413351793e-8
1.0646585896571243e-8
3.9573113947516626e-9
3.8248346653872007e-10
2.8705824204989134e-9
8.57331365960981e-10
1.8141849041792981e-9
4.218815892895252e-9
2.053610290948199e-9
4.912786418924547e-10
5.3419452098090207e-11
2.373525755407169e-11
3.9176474518342277e-13
4.1725577720559513e-13
9.07730455707146e-13
6.53961563215735e-13
5.779075468269558e-13
4.708689732984164e-13
7.937213070857844e-14
2.2030691486709232e-12
1.5587544013774029e-12
1.4451155962142016e-12
1.4918188009027425e-12
1.618230339997717e-12
4.0165656854517114e-12
5.397240947871664e-12
3.579486125514345e-12
1.3227701923667698e-12
5.050008766172574e-13
2.9177631805794774e-13
2.9636568737695377e-13
3.924981571849778e-13
5.444084504343706e-13
7.489883820043148e-13
1.0168199965814476e-12
1.3668582031761806e-12
1.8263710018828567e-12
2.4333333751558848e-12
3.240817654122328e-12
4.323850499918633e-12
5.790046515914476e-12
7.796316716013924e-12
1.0575799763284035e-11
1.4482431519063758e-11
1.0282926123450706e-10
7.675218578347414e-11
6.956040886027012e-11
7.196288959470538e-11
8.074682918744412e-11
9.526227298180278e-11
1.161941929495748e-10
1.453332952295745e-10
1.8584362112621728e-10
2.4302719681232274e-10
3.2593425771331977e-10
8.90952791863372e-10
4.429151921494986e-9
7.903435956654389e-9
2.4747386963910954e-8
1.1354724323299846e-8
1.6277738929399213e-8
1.778294975994342e-8
8.432314338132821e-9
8.313448098085303e-12
5.577626960722143e-13
0.
0.
0.
0.
0.
0.
0.
0.
0.
0.
0.
0.
0.
0.
0.
0.
0.
0.
2.6678569441810437e-14
3.686623491995606e-14
5.107711005466793e-14
3.635496685419446e-14
0.
0.
0.
3.007870144588567e-14
3.9687354747764523e-14
5.286398234621748e-14
7.28442139939296e-14
1.0331730065386986e-13
1.4936907679439882e-13
2.1860024648080473e-13
3.226335537274418e-13
4.794026356787543e-13
7.167792963270137e-13
1.0784508591168751e-12
1.6335690308540577e-12
2.492868340995731e-12
3.836049530860816e-12
5.9592877713585495e-12
1.2765154634393955e-10
2.909865518255765e-10
5.233613846699504e-10
7.134423274037959e-10
6.643470263616601e-10
3.036315338396281e-10
3.213083242007152e-10
1.1433551550056882e-9
2.114519291169304e-9
3.2040570254123016e-9
4.387523346193732e-9
5.638214649000563e-9
2.9071011060682226e-9
9.389487620821463e-11
1.9041084625124504e-9
2.5183107542712426e-9
4.694924703878822e-10
3.8071374172573224e-9
8.26700274075023e-9
1.52281387248814e-8
1.6771047234922365e-8
1.3656313150833131e-8
1.1451850255900364e-8
7.23585337742551e-10
2.5886840821312108e-9
2.8042076622796007e-9
2.650251703288284e-9
2.5269123997244933e-9
2.5066556199636918e-9
2.6107997508433748e-9
2.8594458746816153e-9
2.2815530490892206e-7
3.7338706912865143e-7
2.036431035366042e-6
4.7108391552158825e-7
2.1694459238165655e-7
9.608485229236386e-8
3.010678728763558e-8
1.950422303036164e-8
8.392314399365011e-8
1.9900858693146647e-7
3.238133854275314e-7
6.256020721815856e-9
8.274996216849538e-9
4.4523403903013964e-8
8.330848584086956e-8
6.563096469557782e-8
3.082093018869258e-8
1.1700389168509769e-8
1.819843120237144e-8
1.3306829137692759e-8
1.1517012980227762e-8
7.791283172377942e-9
2.3201496112237742e-9
1.159391697530797e-8
2.4280784600125564e-8
4.483761398500775e-8
6.110489170049993e-8
4.2168645565254257e-8
2.2721465822060803e-8
6.594853279873903e-9
1.0274322808523195e-8
2.5411762821701744e-7
7.190530151184127e-7
2.547666113686167e-7
4.44226671471522e-7
3.8085278756836765e-7
3.380790951319586e-7
2.2616506483978712e-7
1.3807118034863635e-8
6.385101949468577e-9
1.5590095407409057e-8
4.2030574449750676e-8
2.529212654447859e-8
4.111864922016699e-8
3.196416202086856e-8
8.822302926285808e-9
1.889822110788109e-8
3.2104496819965864e-8
2.5459178743671684e-8
2.2365441468756987e-8
2.0137217680458187e-8
6.042486775918947e-9
1.252606188389448e-8
3.371434499995581e-8
4.084364669559466e-8
3.611250040271609e-8
2.974243574836977e-8
2.211843178642736e-8
1.2596971393347055e-8
1.3463625670743167e-9
2.8777911070053002e-8
9.489227296782006e-8
4.5538425400953634e-7
8.42914592788109e-10
3.3722220919658156e-6
1.0923165154129677e-6
5.948477428644108e-7
3.289201561643106e-7
1.6749386822346942e-7
6.785374846793981e-8
5.492635898567083e-9
5.5797224718963324e-8
4.263622801498508e-8
1.632438066248557e-8
8.517058843050722e-8
1.5790217610457462e-7
1.3909752087015065e-7
6.69477163600083e-8
8.809094982846893e-9
4.027274073055655e-8
2.9685630559647698e-8
2.5531714828570264e-8
2.1475464857247113e-8
2.4007480486497482e-9
1.936272892605737e-8
4.726561979595762e-8
8.829007108991323e-8
8.980811314165459e-8
6.558788472852116e-8
4.206447608821211e-8
1.90386256946015e-8
8.356753826841913e-9
4.039392062043861e-7
9.27034981179845e-7
7.126078201763371e-7
8.073410320602467e-7
6.430639197008227e-7
5.431002551031766e-7
4.7275927666071283e-7
4.038400403774003e-7
1.2643043968874322e-7
1.0511589078880468e-7
1.4284017750986095e-7
1.9434449601434292e-7
2.014081795342651e-7
2.2135747332927652e-7
1.1962079832440075e-7
3.967894179405994e-8
2.5517891932997523e-9
3.1761219501009165e-8
2.6684372631161335e-8
2.1422300669438697e-8
1.9348758991852247e-8
9.120738042535068e-9
7.518623811915613e-9
2.505427361334347e-8
5.172574873652457e-8
6.827323896789038e-8
5.3688839011549695e-8
3.666629221410002e-8
2.0250211444293984e-8
2.430135454842045e-9
2.2411502915797735e-8
4.6684388970929765e-7
6.537798957101183e-7
1.8019199828188445e-6
1.3497113095464415e-6
9.391724114465572e-7
6.615083756939937e-7
4.286780711706436e-7
2.5726680334728925e-7
1.369784104295474e-7
5.0670956070704914e-8
7.729229650596518e-9
1.198696903430985e-7
2.3701657592878124e-7
2.3890276896357985e-7
1.3041746462029582e-7
2.18328798303787e-8
7.259430849985725e-8
5.513308281131934e-8
4.597227600711329e-8
4.269432502910531e-8
2.0339305571310067e-8
2.0400169679590152e-8
6.718812215838472e-8
1.1928284159869125e-7
1.1329253200276534e-7
9.160637099475361e-8
6.757872096546831e-8
4.0467750974252685e-8
5.299992801563572e-9
5.494923556782601e-8
1.8188151030158093e-7
7.205539505473973e-7
7.472673163731818e-7
2.839505362725604e-6
1.3253219515970328e-6
8.576372728805894e-7
6.165144999251219e-7
5.275307241438516e-7
1.4837990916899472e-7
1.1100570690791234e-7
1.9135581557603211e-7
3.4291235151290253e-7
2.2617741278571762e-7
2.797821071440205e-7
2.087494366407383e-7
8.557547649542801e-8
2.0526758826702722e-8
2.495744749049144e-8
3.705687425938893e-8
2.8352160444359965e-8
2.478250970909623e-8
2.016802548868317e-8
1.502161772700274e-9
1.848356584678827e-8
4.4898136247054066e-8
7.489641226591118e-8
6.723708707309338e-8
5.005536786259055e-8
3.261370161490285e-8
1.4019633722954134e-8
1.0041079971009202e-8
5.189618027983009e-8
5.679915247280222e-7
5.674353267167779e-7
2.666932237055645e-6
1.5771885064358939e-6
1.0125530353941772e-6
6.62281359761255e-7
3.993850184657163e-7
2.2240347147736855e-7
1.0233111565825776e-7
2.0152871483699866e-8
4.353513591823884e-9
9.539245711077216e-8
2.2696166908464698e-7
2.6181640989454884e-7
1.5371299518174013e-7
3.9807213132726594e-8
6.757122146502715e-8
5.928386949731544e-8
4.751272448092599e-8
4.396703654415343e-8
2.6757693057240182e-8
1.353729100395054e-8
5.733138819648069e-8
1.1688499458239787e-7
1.2988918564401738e-7
1.0559072901037003e-7
7.789364920546426e-8
4.836563169012529e-8
1.3777950515617344e-8
3.720767356501492e-8
6.559876230171467e-7
1.1020484796392812e-6
1.8406741764288872e-6
1.4003729451251783e-6
9.97299838294081e-7
7.500835529533449e-7
5.467408547358229e-7
4.63685947569193e-7
5.575867563197874e-7
3.9816306035872533e-7
4.78436605208903e-7
6.33336164891988e-7
2.9387099217022146e-7
2.3772849716417605e-7
2.132048125914747e-7
8.722662418810012e-8
1.826994340857237e-8
3.200601096076595e-8
3.621722163704782e-8
2.7291046378171624e-8
2.410112501810546e-8
1.6309652335175758e-8
4.096500815856091e-9
2.3521189920188136e-8
5.114660111934721e-8
9.079231329466869e-8
8.986889871769384e-8
6.199341272093672e-8
3.5645617353487106e-8
1.0167096966228621e-8
2.0228830333961428e-8
6.050828360774414e-7
1.1065646472834815e-6
1.7321495346961878e-6
1.654100443272621e-6
1.2586028912378173e-6
9.562249843818099e-7
6.670065092740074e-7
4.306103426889752e-7
2.5913600346414434e-7
1.3540866100317109e-7
6.05271556478539e-8
2.294160211417486e-7
3.6473911737689895e-7
2.9737238384424005e-7
1.2594531727113466e-7
9.914454310015344e-9
1.0305705191639302e-7
7.618511300459712e-8
6.677877830406903e-8
6.112573545727027e-8
1.777267537143989e-8
4.4802880324294196e-8
1.1864203371892038e-7
1.6120559137388147e-7
1.4390170202504665e-7
1.1757157856139511e-7
8.650454743661915e-8
4.9233349961867974e-8
1.2286164945318613e-9
8.744140692930434e-8
2.3638589182999688e-7
1.0712080142617451e-6
8.649275651079411e-7
4.745333121917404e-6
1.9623102347802375e-6
1.2004960571183404e-6
7.593645546310948e-7
4.830657213964551e-7
4.915428695813883e-7
4.90699589609126e-7
5.855669581731879e-7
1.0931622364615057e-6
4.384344467247372e-7
2.9091276470986366e-7
2.927010169684443e-7
1.486508268299673e-7
4.397503663839499e-8
2.2132175879682615e-8
5.147632699160381e-8
3.845204904423307e-8
3.2751924241437904e-8
2.80300357107898e-8
4.92939557028465e-9
2.164586318570411e-8
5.4647762357844386e-8
1.0165652792144596e-7
1.040543537011842e-7
7.800475275733585e-8
5.109748644099483e-8
2.3266895304657818e-8
1.0982582437029853e-8
6.612174465705743e-8
7.651974669666268e-7
9.022832817399404e-7
3.1180309855468746e-6
2.065385723913737e-6
1.3767223238249013e-6
9.320806535201457e-7
5.806577532555434e-7
3.3772332175719453e-7
1.7509917081253248e-7
6.619576372771857e-8
2.7782825981865847e-8
1.6559779002483697e-7
3.3746249496232435e-7
3.389328768702987e-7
1.589557634830833e-7
2.7256795831296082e-8
9.777642205881223e-8
7.972314272570956e-8
6.573871450485706e-8
6.163280267119888e-8
3.18086198505721e-8
2.7036102106761685e-8
9.200224963580885e-8
1.669413944676554e-7
1.67343634492792e-7
1.3725768423376997e-7
1.0181438991223369e-7
6.255982628091574e-8
1.6582408780712094e-8
4.795780960996952e-8
9.410452793026003e-7
1.4527536744783106e-6
2.900171653622515e-6
2.0982785758627282e-6
1.452626709935823e-6
1.040761165383576e-6
6.872716025743063e-7
4.516577552005454e-7
3.8044896014509747e-7
5.337815932103483e-7
6.37217161296589e-7
4.98586196836372e-7
2.200754553570964e-7
2.3323496945309744e-7
2.606893816860229e-7
1.2132501369646064e-7
3.296707198330315e-8
3.252124396892886e-8
4.9756204592879114e-8
3.625933441495994e-8
3.154762781060405e-8
2.322335437844617e-8
3.5312721760176437e-9
2.9123449668745485e-8
6.373962676881421e-8
1.1739666007553688e-7
1.3439429235395803e-7
9.506993533304701e-8
5.51093001325164e-8
1.7214474464560944e-8
2.5673043611501677e-8
8.297713741616827e-7
1.5665451427852034e-6
2.046876186137384e-6
2.1348467534883657e-6
1.6812249166323106e-6
1.3170349653672207e-6
9.485556783324995e-7
6.323147971507341e-7
3.990441607097196e-7
2.3119625591997972e-7
1.2483015614533304e-7
3.586794651929006e-7
5.124431582943785e-7
3.365611533658597e-7
1.1786796423984819e-7
3.225812184567514e-8
1.4050159080129144e-7
1.0354655066510756e-7
9.375912562688717e-8
8.401790959593873e-8
1.2923101068139107e-8
7.903986657114823e-8
1.8010640136348747e-7
2.1391272620700016e-7
1.9246273784657313e-7
1.5948747812555748e-7
1.1736912229917025e-7
6.59470667530292e-8
7.05234164294357e-11
9.890349500457202e-8
2.4934396829030157e-7
1.5912037341765171e-6
1.123637401396156e-6
7.129122610390654e-6
2.963246822380851e-6
1.762972904819956e-6
1.0514451401190647e-6
5.762779845187122e-7
3.339732751692959e-7
3.770898982131346e-7
7.596551312002695e-7
7.678467877600881e-7
3.1051707345570433e-7
2.7033796431864516e-7
3.470710855084854e-7
2.0280710451087387e-7
6.836510043773971e-8
1.3069964678454634e-8
7.237664580944952e-8
5.247368471181388e-8
4.370285454992704e-8
3.841788280223895e-8
9.53124319519959e-9
2.7029300445153106e-8
6.984934188727355e-8
1.353249750677543e-7
1.5907340202574132e-7
1.2194909728560443e-7
8.034563662638203e-8
3.74148966237226e-8
1.3307615591273205e-8
8.708254146893984e-8
1.0728142442738169e-6
1.3309210185183266e-6
3.821459600061901e-6
2.771407471074552e-6
1.9071847157353452e-6
1.3320433230668542e-6
8.560291051951582e-7
5.172656054151572e-7
2.9165851064704614e-7
1.4282688770403576e-7
8.24498725412299e-8
2.782071470953688e-7
4.979750866273999e-7
3.9709441496990015e-7
1.4691214191516314e-7
1.2196259996022532e-8
1.4199175241296273e-7
1.0819281833781413e-7
9.277665376707441e-8
8.773317545924248e-8
3.273655762567991e-8
5.6759528062332415e-8
1.542897927706684e-7
2.3337949105350453e-7
2.2444364141773382e-7
1.8865294366844997e-7
1.415502295672506e-7
8.681907087507242e-8
2.490046500187934e-8
5.2778316881339707e-8
1.4265807088122992e-6
2.0573234184003766e-6
4.450545192459814e-6
3.2891866688084067e-6
2.244791325711736e-6
1.572684888849345e-6
9.900396363709505e-7
5.722377380415114e-7
3.3424525031143606e-7
3.0213398037595595e-7
4.133173249300546e-7
4.414663345858263e-7
1.8689980315181892e-7
2.2069855665593328e-7
3.0526386191791446e-7
1.5495455212633667e-7
4.947435515265843e-8
2.0179054033481775e-8
6.864787050363278e-8
4.7308294132324e-8
4.022260136269983e-8
3.2175978264145024e-8
1.5845863176081423e-9
3.5452177416804365e-8
7.774895591270796e-8
1.4541058109283102e-7
1.9757398862881675e-7
1.5109906469245805e-7
8.906426123745165e-8
3.073653016215688e-8
2.9410384704116847e-8
1.1718871313702584e-6
2.171051296442615e-6
2.368862731062319e-6
2.7689759703979606e-6
2.285412009781989e-6
1.8692061066163043e-6
1.4130119948555759e-6
9.857444496274605e-7
6.53922562830334e-7
4.0833236001335865e-7
2.394546062284774e-7
5.651070632368064e-7
6.706627636990151e-7
3.1850759550418214e-7
9.610588753729956e-8
6.134041573370883e-8
1.864895504745014e-7
1.3986424195717522e-7
1.3360983480885015e-7
1.0843812508579398e-7
2.0430919343752943e-8
1.5911836629278272e-7
2.71776391846783e-7
2.88981818475805e-7
2.6876292991779854e-7
2.298962527685936e-7
1.7057660286410693e-7
9.620775612416984e-8
9.565767913725982e-9
9.828183163271012e-8
2.40399633979132e-7
2.5711962816125874e-6
1.558609269322079e-6
0.000010248855455448406
4.761804135358149e-6
2.8146979708527246e-6
1.649657687285935e-6
8.353577209763192e-7
3.3897331706997544e-7
1.0907717926214111e-7
3.199146537786183e-7
6.266661917963664e-7
2.410032057023704e-7
2.3048518185810098e-7
3.823438421918531e-7
2.56461978966364e-7
9.604266313416955e-8
9.660274790877937e-9
9.573228032659285e-8
6.958340247242299e-8
5.561638143683776e-8
4.9969430464671476e-8
1.834713025153906e-8
3.117875315854235e-8
8.371231320540356e-8
1.650435253570159e-7
2.37946169182266e-7
1.9946314353892461e-7
1.3395933494829598e-7
6.476033192359628e-8
9.666199928181256e-9
9.785819235573122e-8
1.5401905091031776e-6
1.930097195856208e-6
4.396937954827913e-6
3.7236813831964006e-6
2.709227874806271e-6
2.0010424969298096e-6
1.3627219149558531e-6
8.706256862014229e-7
5.307048917250301e-7
2.984213545761037e-7
1.7367598148262837e-7
4.565055059429193e-7
6.547440947062709e-7
3.539916000138962e-7
1.1307214475174599e-7
6.426065916553723e-9
2.0563308205979238e-7
1.3956493985527668e-7
1.295141359120807e-7
1.1407758274865158e-7
1.0364872737938531e-8
1.4822036668827189e-7
2.6976780366535135e-7
3.1546975597955206e-7
3.082566970623089e-7
2.754212734418798e-7
2.1434603635241272e-7
1.3454045299308081e-7
4.905241603760797e-8
4.24524226053526e-8
2.385880283137977e-6
3.0814445342785983e-6
6.416514288305334e-6
5.539248441247776e-6
3.838858672876461e-6
2.7363585898899248e-6
1.7047184841332308e-6
8.519637870901501e-7
2.3477817386499717e-7
1.2014856393303069e-8
1.7510588715720772e-7
3.765826839796459e-7
1.2448739902717733e-7
1.2199763080651368e-7
2.709388414029223e-7
1.83081483718819e-7
6.670532672972962e-8
6.642161081215825e-9
8.87817742995842e-8
5.7500039314378404e-8
4.6657426185560754e-8
4.0141207366953657e-8
3.067414247655307e-9
4.081478676464466e-8
8.79879869182701e-8
1.6135384804128336e-7
2.5119844526568713e-7
2.4561611379694575e-7
1.5766979299261014e-7
6.562741555270142e-8
1.5516508505416484e-8
1.674046606356822e-6
2.7960510901864494e-6
2.3388972951155787e-6
3.394347102877893e-6
3.0780568258278203e-6
2.732574953978114e-6
2.2774398525171358e-6
1.7277628078643491e-6
1.2007768867428917e-6
7.473309541521922e-7
3.95233723681651e-7
7.114462708880056e-7
5.385202199787468e-7
2.0261272495343944e-7
6.070712038985846e-8
7.958285386977458e-8
2.219813101825546e-7
1.7152398256389173e-7
1.6302270506667068e-7
2.040479848369288e-8
2.0142670850596676e-7
3.3430181972293934e-7
3.703784018879954e-7
3.807086938220192e-7
3.8481615709793417e-7
3.613768429583741e-7
2.8657987463994264e-7
1.7774322733437823e-7
6.362135475452513e-8
5.1398666432997434e-8
1.7803868698967443e-7
4.795693294269788e-6
2.2193169510579572e-6
0.000011876598007267955
8.44160361366291e-6
5.378100288352699e-6
3.457811182690618e-6
1.661860336222126e-6
4.528343933578164e-8
1.157810316976038e-6
9.598921474687814e-7
1.305859376217904e-7
3.6406535314383224e-8
5.121785972286321e-8
2.1562043382541402e-7
2.616414871672195e-7
1.2182072371008576e-7
3.828403822539053e-8
4.661853911704072e-8
8.561637878766888e-8
6.18081374939738e-8
5.513480349074296e-8
2.966639637169721e-8
3.345377706208469e-8
9.169073538305075e-8
1.724529772407817e-7
2.81809621900436e-7
3.227534516256412e-7
2.488738286538659e-7
1.3510236131418723e-7
2.7339964393922142e-8
6.650516522142324e-8
2.2484579750269626e-6
2.570008400325777e-6
3.936466590829984e-6
4.639120718286492e-6
3.870702242409713e-6
3.2410232621096504e-6
2.5364079196698786e-6
1.7880174008149464e-6
1.1178297708917655e-6
5.716582393563939e-7
2.0493468511481785e-7
4.3411851086452954e-7
3.09043398912081e-7
1.1138435115241031e-7
3.87575678955214e-8
2.7884016041747674e-9
1.5792337530681192e-7
3.3861521461364546e-7
3.09110499143984e-7
5.600686801045701e-8
2.9388625767979314e-7
4.4253932059921907e-7
4.05608099047663e-7
3.856580747421336e-7
3.979997421424909e-7
4.145686035476679e-7
4.000309840209953e-7
3.2693401178343985e-7
2.177920560134487e-7
1.0691565067226266e-7
4.041659245446214e-6
3.876439884181012e-6
5.612213650309057e-6
8.204372499078296e-6
8.045470078691913e-6
8.034734669659944e-6
8.3255002946195e-6
1.2717631844166726e-6
2.1106522900879766e-6
2.3350051431301506e-6
1.6032588940258637e-6
9.93721300072749e-7
1.2119950433608454e-7
8.688344647331649e-8
6.760520964794295e-8
1.67114864403017e-8
2.5309540360876318e-8
1.0228089528727512e-8
3.5610028788302e-9
2.630308177305498e-10
5.3137626507710424e-9
8.16037611156212e-9
1.59048519785457e-8
8.320082358826788e-9
1.1045471878034032e-8
4.693429115727823e-8
7.217731170484012e-7
1.8269622781196307e-7
2.908788132903382e-7
2.442945222035259e-7
2.3239336302375668e-7
4.3793246527039716e-7
7.59623002037915e-7
2.4619195107750875e-7
8.260432628022287e-7
1.0556456883996552e-6
1.3391096842057498e-6
1.7365360754150801e-6
2.3274179174526612e-6
3.498380173500596e-6
6.218839827748583e-6
2.526251468321233e-6
1.5376126880298826e-7
3.4169631973478945e-8
1.4960185997376467e-8
2.4483916376052627e-8
7.410715549334465e-10
1.4608576916114886e-9
9.327034007135878e-10
1.3188815038090995e-10
1.4245063596617241e-11
3.6609591902678414e-11
6.0929815131767e-13
1.023509674460564e-12
2.2772652175905435e-13
1.5914657263364614e-12
1.9281407812859853e-12
1.9235164179234e-12
1.9306687631334475e-12
2.0164652649181376e-12
2.1717258975814153e-12
2.3607756494454464e-12
1.5435448287414826e-13
7.923940812985348e-13
1.2501200631822283e-12
1.6648886643611352e-12
2.0621853003081783e-12
2.4661718920869993e-12
2.902061289420108e-12
3.392777329478068e-12
3.9588819019112865e-12
4.620298175659373e-12
5.3983292398930594e-12
8.635247188579051e-12
6.8008368209317506e-12
3.0630415139940327e-12
1.527406347127021e-12
1.7846496797548045e-12
2.71094395835501e-12
3.95657427858565e-12
5.5363101487716315e-12
7.601429387595505e-12
1.0393343155528489e-11
1.4270096693272234e-11
1.977847637571849e-11
2.7786817311245216e-11
3.97302146956528e-11
5.808619382297783e-11
8.735646938686872e-11
1.362503220921821e-10
2.2301339324532272e-10
3.900966378957043e-10
7.517082585935381e-10
1.8876112696507233e-9
1.1982066732027054e-9
8.293773480948354e-10
6.689452978425752e-10
6.247571110997438e-10
6.609279366367989e-10
7.764644530207079e-10
1.0016819647023601e-9
1.4154459409044618e-9
2.176132278489934e-9
3.3107664088945638e-9
3.4872820926091444e-9
1.2204197325148044e-8
7.928944005340916e-9
1.3956032570790744e-8
8.785030194140893e-9
4.929453526295747e-9
6.088175101818633e-12
5.0438990222211745e-14
0.
0.
0.
0.
0.
0.
0.
0.
0.
0.
0.
0.
0.
0.
0.
0.
0.
2.7685699882040424e-14
3.805418211036388e-14
5.243161948386148e-14
7.24137420191296e-14
1.0025650409749175e-13
1.3915677956294683e-13
1.1455049569319992e-13
4.871890918554638e-14
4.3243448506098546e-14
6.176068429625153e-14
8.854493612779742e-14
1.1840213035936435e-13
1.5824884048514445e-13
2.178188026707456e-13
3.08729828133008e-13
4.4701257186745713e-13
6.566699479309265e-13
9.747090065415279e-13
1.4589234073941408e-12
2.200484826127039e-12
3.3447923206785573e-12
5.126675348297985e-12
7.931047076199597e-12
1.239986687898183e-11
1.962600475093766e-11
3.7416427872717084e-10
9.031592156734862e-10
1.6030697553439059e-9
1.873600418892513e-9
1.1361896109727736e-9
4.0306695369097155e-10
2.366424009660633e-9
4.546996691818629e-9
6.861639830795135e-9
9.263995037519033e-9
1.1700881457813941e-8
6.039090620376261e-9
7.199186304665368e-10
3.6717336492413604e-9
5.012868922451662e-9
3.9564788528988135e-9
4.78141238142099e-9
1.3376813702587947e-8
2.4613703366265857e-8
2.5083793729585455e-8
2.0873173540674186e-8
1.6974667308521548e-8
1.2304265210250883e-8
2.334302325470996e-10
4.855881756491602e-9
5.0920431890426535e-9
4.822697043360539e-9
4.605189357151296e-9
4.534801155267813e-9
4.634650543294909e-9
4.922968322779325e-9
2.6661760882220164e-7
5.001257442737475e-7
1.669220083594366e-6
4.411988770773755e-7
1.869594943329594e-7
7.251194068252348e-8
1.0783356925795319e-8
4.4740865613121004e-8
1.5533924067158697e-7
8.38643201060225e-7
3.017751452982452e-7
2.185194799808743e-8
1.2146789315455688e-8
2.330452766242086e-8
7.545418820153785e-8
7.523035863039746e-8
4.0363733656758855e-8
3.920637034745701e-9
1.942237607507936e-8
1.3646132941457804e-8
1.1164200598796615e-8
9.027442586542429e-9
3.488012005231155e-10
8.165914747142291e-9
1.786909513288235e-8
3.316368278220282e-8
5.448841151649925e-8
5.456695093686022e-8
3.0479243824763524e-8
1.1501184273435837e-8
4.915187619931125e-9
2.736330460902989e-7
8.462391205494535e-7
1.8091323560723348e-7
4.685952462414673e-7
4.417268095399149e-7
4.114510124650567e-7
3.8788069747501453e-7
3.4299679115622373e-7
1.1434195725309472e-7
5.798453592327027e-8
7.281119662116126e-8
1.027292490550901e-7
1.1031099750964689e-7
5.5386996684616726e-8
9.614934124542602e-9
3.564392852678043e-8
4.196090921353799e-8
3.282873904058394e-8
3.006177517497529e-8
2.5197326195655716e-8
2.629051252148896e-9
2.3932135249864967e-8
4.982812322304455e-8
5.101854458977546e-8
4.4915471942277795e-8
3.711863065862755e-8
2.7282381010945685e-8
1.3987406842670926e-8
8.176585015481452e-9
5.898292507894083e-8
4.834617983183851e-7
1.528775175654446e-7
3.0288673191898663e-6
1.2158808568073265e-6
7.004945173195986e-7
4.1084804680709535e-7
2.2284552111716024e-7
1.0480124868880874e-7
2.159578527671668e-8
3.496127701915567e-8
3.242547651384785e-8
3.5385984913144654e-8
2.735417153736887e-8
6.489094142403032e-8
1.5462656692072094e-7
1.3933632634355412e-7
5.8633235212749204e-8
2.73653392886544e-9
3.699818703714567e-8
2.6754415372481093e-8
2.237592488982882e-8
1.825048892056068e-8
7.967512577666408e-10
1.6915123484160127e-8
3.81903302262479e-8
7.262957000490735e-8
1.1044913090000289e-7
8.594562853884376e-8
4.9495268748477005e-8
1.993384443318942e-8
7.691982955585298e-9
4.999313457615195e-7
1.3759061390427743e-6
6.435271747004744e-7
1.0428987681700592e-6
9.158302740513486e-7
7.99186496273988e-7
6.603170818944582e-7
5.192331115700371e-7
4.367229125317739e-7
4.64906094147857e-7
5.334361072098656e-7
3.989470298208621e-7
3.4091914591925085e-7
1.6274366268104097e-7
4.6797949802033316e-8
4.68582507955364e-8
7.466142048017371e-8
5.610188252912818e-8
5.021635242892188e-8
4.4500569450305354e-8
9.12368618490171e-9
3.6015120238685024e-8
8.633236939323344e-8
9.897941586319677e-8
8.779686964965401e-8
7.295094664153715e-8
5.4433066444634186e-8
2.9666753289178244e-8
1.0409575443746892e-8
9.597302246298856e-8
1.8971029471014322e-7
9.441490343625909e-7
1.8000468342119398e-7
6.045980067312568e-6
2.002218453491655e-6
1.0910035464916367e-6
5.950783155131104e-7
2.984863049677051e-7
1.2230711885831287e-7
3.1721768125057174e-10
6.842721775510592e-8
1.602317222326204e-8
4.8880653123697116e-8
1.5443188438825017e-7
2.787462488957853e-7
2.1729063183380274e-7
7.950975831479499e-8
1.4383594728725183e-8
6.759059240555635e-8
4.9854917821415344e-8
4.3034009411472254e-8
3.644925774257768e-8
3.770107975557166e-9
3.338317625266837e-8
8.054264862035904e-8
1.4748039131310547e-7
1.5038233839070785e-7
1.1083647506254083e-7
7.110642179503974e-8
3.29315250860442e-8
9.014017742897323e-9
6.769521346257595e-8
8.463366927605471e-7
1.419385089704354e-6
2.540033615315329e-6
1.9495339103552135e-6
1.3752574688138278e-6
1.0071056009707004e-6
6.845090415986002e-7
4.669506842944699e-7
4.111466221993676e-7
5.832207030229405e-7
6.845410028435166e-7
3.5780548298693073e-7
3.816303969196484e-7
2.778283985812692e-7
1.0723054668021158e-7
1.1254611683441456e-8
7.624017970772815e-8
6.476275348616075e-8
5.152071123928209e-8
4.774239012966886e-8
2.962735714819968e-8
1.2794647061901659e-8
5.8033772396902965e-8
1.158690609191813e-7
1.260237289119135e-7
1.0495273317372507e-7
7.959158228158982e-8
5.044317166967469e-8
1.3427773979919382e-8
4.476718377500959e-8
8.675083977272685e-7
9.997855128789137e-7
3.365933725224897e-6
2.2504111795997494e-6
1.5053584477394678e-6
1.021163425455153e-6
6.355553026334422e-7
3.670574808222134e-7
1.8598221209793703e-7
6.49003504453679e-8
2.5595593138982297e-8
7.317795937585458e-8
9.587895310063562e-8
2.52027975748417e-7
3.15568963339552e-7
1.435924880503348e-7
3.523051606429342e-8
5.2478008944853875e-8
6.732500621596862e-8
5.158225597430254e-8
4.699065398615043e-8
2.689036759396011e-8
1.7734456141095226e-8
6.134694476219498e-8
1.25396923033748e-7
2.007410487178353e-7
1.8234979108033223e-7
1.252005136257354e-7
7.13788677313033e-8
2.2895988473486658e-8
2.6937238108452876e-8
1.0435522579032293e-6
2.264256343241164e-6
2.2437414112029476e-6
2.5242164448399965e-6
1.982089102752681e-6
1.574968844933367e-6
1.1474803779096739e-6
7.650206000724639e-7
4.98379119947886e-7
3.600457025270391e-7
3.394023317226171e-7
4.0039823595142776e-7
4.981309164107284e-7
3.0321541412096046e-7
1.1088218412069745e-7
6.220037954835183e-9
1.30395293571472e-7
9.16580729263555e-8
7.679816944734489e-8
7.200673934129425e-8
3.1828214361045386e-8
3.843016092843821e-8
1.1643579900316212e-7
1.8553644402225277e-7
1.7675671208971655e-7
1.49154143920718e-7
1.1413028753043546e-7
6.865016194931518e-8
4.292488715794724e-9
9.944714730243122e-8
2.340761424168101e-7
1.574392760406607e-6
7.656029951795622e-7
7.87448566828381e-6
3.4371235851111947e-6
2.0104615018736785e-6
1.1849884410501473e-6
6.424099212582551e-7
3.128523348099514e-7
9.938589171663303e-8
1.2448579727383703e-8
4.448561665495185e-8
1.3877664558769582e-7
3.471735709066709e-7
4.564648327657613e-7
2.1544146427944805e-7
6.024829061661144e-8
4.763910230035412e-8
1.0991649690287172e-7
8.185608525933626e-8
7.522610973826124e-8
5.57534897274076e-8
1.5136612097657165e-8
8.793323106242826e-8
1.8331256054670335e-7
2.5693870874512254e-7
2.3077334261120264e-7
1.7520633025474153e-7
1.1317748242875543e-7
5.112633115601679e-8
1.3557085511463743e-8
9.185024864166703e-8
1.6156678953548132e-6
2.2554406450545383e-6
5.0971672419927185e-6
3.819523275296701e-6
2.605443285325288e-6
1.8269507289451573e-6
1.1505448276471458e-6
6.606132200763971e-7
3.687538423677409e-7
2.939574795589531e-7
3.918241245561034e-7
3.002660017823361e-7
4.5304050489578553e-7
3.934826170589042e-7
1.6561868552137617e-7
4.2940621558547305e-8
8.40951691666246e-8
1.0320270397267824e-7
7.711621516479892e-8
7.052575481268281e-8
5.1530490546618084e-8
1.3134541328996485e-8
8.064588405738024e-8
1.692941059909718e-7
2.2475382552981162e-7
1.9872431406703853e-7
1.546747584221988e-7
1.0061023957476487e-7
3.4514115711539255e-8
5.2080085221848237e-8
1.4517385627468778e-6
1.8231709173190587e-6
4.346423263459761e-6
3.5300253923946914e-6
2.5176187069465984e-6
1.8223921802176488e-6
1.2102740963149158e-6
7.461201858651765e-7
4.242648370435331e-7
2.0588953830805515e-7
1.0954252490164412e-7
1.2734837471769762e-7
1.9645047945246462e-7
4.057505929954532e-7
3.1654274582569476e-7
1.0435917868089199e-7
2.1777200552736066e-8
7.966842540241384e-8
9.106053212067171e-8
7.58195354651314e-8
6.945059143891846e-8
5.4547679681213744e-9
7.400913437865948e-8
1.5791313267562622e-7
2.5881654533942537e-7
3.0468477119793794e-7
2.737928799160993e-7
2.0413788093922024e-7
1.2411341337045426e-7
5.0737503616073226e-8
1.654318069989187e-8
1.9612876954350324e-6
3.6986605333738754e-6
3.8442579825748305e-6
4.934334007173874e-6
3.970601172591616e-6
3.2264287742979105e-6
2.3950973455855663e-6
1.5042027301622753e-6
7.298962884075614e-7
2.089795283249276e-7
9.413418204733793e-8
3.3220787736615854e-7
5.848214474320965e-7
4.1145529655191925e-7
1.6160033327318865e-7
3.794828608070479e-8
1.3709778851741076e-7
1.2772111832157316e-7
9.985588621227844e-8
9.361251349938654e-8
5.513935383102565e-8
4.511835587213277e-8
1.4775686219856066e-7
2.665252964759582e-7
3.0428586868898494e-7
2.7435633506864505e-7
2.1956704596490216e-7
1.37827122954359e-7
3.303634890610786e-8
8.913601403655886e-8
2.1501834474012217e-7
2.5421558657893253e-6
1.4836243792764164e-6
8.898080130296687e-6
5.41721459985378e-6
3.446126727175477e-6
2.2414720477662544e-6
1.3326971473191841e-6
7.244205856432245e-7
3.196250148188818e-7
8.524936346270959e-8
7.128631091589544e-8
2.421034419670983e-7
4.6666256144591176e-7
3.574506172290355e-7
1.2846138561716654e-7
3.5917599986673084e-8
5.891696021015071e-8
1.38807178790868e-7
1.0646814802211539e-7
9.753857279463657e-8
3.5150515614940086e-9
1.3230407610805872e-7
2.464229134265278e-7
3.2593134343540597e-7
3.497382429283774e-7
3.425456219273808e-7
2.9629752240506993e-7
2.1053535004262693e-7
1.1515072694692855e-7
2.6713897875906822e-8
5.8735444474872973e-8
3.231985082435653e-6
3.5963890723977114e-6
6.8841108942657394e-6
7.348488056789918e-6
5.461641767358358e-6
4.1949681754649795e-6
2.8130472752680763e-6
1.3033075957550723e-6
2.1908019499715997e-8
5.255561097695806e-7
1.9494133947705844e-7
4.424848656354827e-8
2.7697459994954853e-7
4.0303133855174e-7
2.1364365092677414e-7
7.523248041960715e-8
9.612642006402801e-9
1.463974390978287e-7
9.129996604997431e-8
8.019279585878217e-8
6.627247122849053e-8
1.2811451807331336e-8
9.971824768262526e-8
1.979621034708739e-7
3.061296339392552e-7
3.388240514163348e-7
2.9938501431204726e-7
2.108040489573509e-7
9.734938793948549e-8
1.4737281582503941e-8
2.327896239489896e-6
2.6688384717576948e-6
4.17242975808797e-6
4.852010634803127e-6
3.998907212988176e-6
3.316422825786655e-6
2.567954844906041e-6
1.7801055381483645e-6
1.0751494569237931e-6
5.039727903331897e-7
1.460899793048298e-7
7.964387953068863e-10
1.3905095061918198e-7
2.0501425910337084e-7
9.33451057779858e-8
3.333268025132904e-8
1.1851405122699144e-8
2.1923277350351776e-8
2.138372841655104e-8
1.0711833088429328e-8
3.994338397580789e-9
4.1182348940124693e-10
2.7622953328708155e-9
8.483546138439431e-10
1.80574730922992e-9
4.16973257454276e-9
2.1067369982342692e-9
4.953684514979147e-10
5.858937930948279e-11
2.4282739696951682e-11
3.9193800512991127e-13
4.2277455126926637e-13
9.153989721802717e-13
6.548521985285753e-13
5.779009330223251e-13
4.711554994577491e-13
8.647853919472528e-14
2.211601779190837e-12
1.5677860179302907e-12
1.4479869060516624e-12
1.4924407707180702e-12
1.6175380393422652e-12
4.0187023096817e-12
5.405537013758588e-12
3.5874331707632564e-12
1.3258161717122328e-12
5.057931476186201e-13
2.9149342297896695e-13
2.954687602501874e-13
3.911261403555644e-13
5.425573715694142e-13
7.465669890301144e-13
1.0136615345457418e-12
1.3627304459310942e-12
1.8209511901979684e-12
2.4261639605179958e-12
3.231261848130956e-12
4.310998992448872e-12
5.772583862000083e-12
7.77231495090472e-12
1.0542365095682692e-11
1.4435112650517112e-11
1.0257277362030005e-10
7.657458402929231e-11
6.941316149199844e-11
7.182037821625764e-11
8.059258802790583e-11
9.50817119150642e-11
1.1597049401588881e-10
1.4504361252092975e-10
1.8545371587409444e-10
2.4248203799796764e-10
3.2513961950909776e-10
8.874458990976591e-10
4.4033530010330185e-9
7.903246665665983e-9
2.468624293717746e-8
1.137522998475355e-8
1.621074323244653e-8
1.792963772784069e-8
8.400419318939603e-9
6.9810936647491685e-12
4.587992832175366e-13
0.
0.
0.
0.
0.
0.
0.
0.
0.
0.
0.
0.
0.
0.
0.
0.
0.
0.
2.663215994973392e-14
3.6801910718134516e-14
5.098772075832595e-14
3.6280840949220794e-14
0.
0.
0.
3.002149526670424e-14
3.9611123250596195e-14
5.276233311113224e-14
7.270455806122151e-14
1.03119473614611e-13
1.4908269498978266e-13
2.1817934137871288e-13
3.2200891867273736e-13
4.784678438716957e-13
7.153701872382439e-13
1.0763100907734695e-12
1.6302907830325871e-12
2.487804237092701e-12
3.828148437407233e-12
5.946816535605321e-12
1.274053668046906e-10
2.903895765522678e-10
5.222870816474393e-10
7.121442990100759e-10
6.635532287787962e-10
3.03992958595968e-10
3.194597014172386e-10
1.139899332311483e-9
2.1094244915249595e-9
3.1973271767890776e-9
4.379195220084097e-9
5.628373653925471e-9
2.901336438910959e-9
9.641934740702966e-11
1.9031545475349325e-9
2.5178421953954747e-9
4.675479790297986e-10
3.806617158644729e-9
8.264218958481516e-9
1.5223092544129803e-8
1.6768028304098844e-8
1.3656496837294531e-8
1.1451689612174791e-8
6.948688306851928e-10
2.586417695856156e-9
2.7987769460589546e-9
2.644913406956993e-9
2.5220082678560918e-9
2.50215191645063e-9
2.6066290930177865e-9
2.8555745437026154e-9
2.2821355609611504e-7
3.733833169727972e-7
2.036947681491503e-6
4.711683856898139e-7
2.1698433581422983e-7
9.61042691771363e-8
3.011598618918106e-8
1.9500122644151753e-8
8.391927801802424e-8
1.989793695909368e-7
3.237009627995669e-7
6.25483633709738e-9
8.276754682468e-9
4.4533338314893836e-8
8.331779393677741e-8
6.56356263212548e-8
3.082106603907997e-8
1.1705268204401743e-8
1.8199782333774115e-8
1.330803991723726e-8
1.1518167704553593e-8
7.791612354019078e-9
2.3209548569810055e-9
1.1595829381182116e-8
2.4284702394602802e-8
4.484472869202645e-8
6.110931307286777e-8
4.216955908056279e-8
2.2721773345384735e-8
6.5941738975978925e-9
1.0276884946084885e-8
2.5414101000072827e-7
7.190862679000223e-7
2.5483929110012066e-7
4.442872625190894e-7
3.80897380743013e-7
3.3811889048099275e-7
2.262269224370977e-7
1.382856104137906e-8
6.377140424069526e-9
1.5597442262897943e-8
4.203957835052377e-8
2.5301210744318678e-8
4.113071388785101e-8
3.197143243560957e-8
8.82508489063408e-9
1.8898315382157442e-8
3.210680330968039e-8
2.5460983753641477e-8
2.2366873467420074e-8
2.0138695077967832e-8
6.0434820147483314e-9
1.2526222207488617e-8
3.3715967601863603e-8
4.084740702525931e-8
3.611598362690115e-8
2.974532502633413e-8
2.2120652246468722e-8
1.2598455803109282e-8
1.3457191514448251e-9
2.8778359098239215e-8
9.489594684098993e-8
4.5540914361405133e-7
8.768569067037723e-10
3.372295646742621e-6
1.0923803136473637e-6
5.948871434707822e-7
3.2894440283355037e-7
1.6750733947556589e-7
6.786043147980786e-8
5.490481771861497e-9
5.579807355573965e-8
4.2637203423495386e-8
1.6325775775851698e-8
8.517618485784274e-8
1.57910684602974e-7
1.3910367315180528e-7
6.69489339053733e-8
8.810824473110926e-9
4.027421170258117e-8
2.9686805527344327e-8
2.5532750995093023e-8
2.1476244931829864e-8
2.4006634904348413e-9
1.9363729616657085e-8
4.726800084459e-8
8.829429898469276e-8
8.981113614608183e-8
6.558994461405324e-8
4.206570184337142e-8
1.9038888103753572e-8
8.357956333919668e-9
4.0395712343970514e-7
9.270571183526434e-7
7.126641601805292e-7
8.073828117241965e-7
6.430940561522797e-7
5.431221741895291e-7
4.7277161768846786e-7
4.038880518193814e-7
1.264587498919564e-7
1.0512927532900415e-7
1.428531362393272e-7
1.9436209425454942e-7
2.0143439707935144e-7
2.2137096026633746e-7
1.196280589684732e-7
3.968104298803617e-8
2.552065392180955e-9
3.176324990412176e-8
2.6685785604536446e-8
2.1423462493645036e-8
1.9349844237485894e-8
9.121152353698549e-9
7.519195057682127e-9
2.5055883467339962e-8
5.172876977052531e-8
6.827666061574169e-8
5.3691711407447874e-8
3.6668359208496584e-8
2.0251445946228268e-8
2.4305143840360415e-9
2.2412104423328666e-8
4.6686621578729185e-7
6.538275967166073e-7
1.8019766822834161e-6
1.3497725371628397e-6
9.392177947235118e-7
6.615420161659661e-7
4.2870033510937267e-7
2.5727973093441706e-7
1.3698438397875178e-7
5.067188236649828e-8
7.728038205591822e-9
1.1987284143850682e-7
2.3702564035880976e-7
2.3891304160449187e-7
1.304219280084209e-7
2.1834031131450962e-8
7.25959400412179e-8
5.5134833843082875e-8
4.5973557015241974e-8
4.269547293788587e-8
2.0340322682057242e-8
2.0400142579652866e-8
6.718920532956956e-8
1.1928685978156785e-7
1.1329694923375849e-7
9.160977677105067e-8
6.758113554135276e-8
4.046910477306303e-8
5.299962761289057e-9
5.495161265023455e-8
1.818865486045265e-7
7.20577879065241e-7
7.472813592441061e-7
2.8396276785924696e-6
1.3253754575030976e-6
8.5766982414653e-7
6.165300042867641e-7
5.275385652159013e-7
1.4841981361180114e-7
1.1101706842731807e-7
1.913668398479804e-7
3.4292889154136476e-7
2.2620160201160992e-7
2.7980092152117186e-7
2.0875803174410127e-7
8.557845389099376e-8
2.0526873754660045e-8
2.4960068848223556e-8
3.70590871294901e-8
2.835378156281301e-8
2.478406004023865e-8
2.0169128509161634e-8
1.5018061246198212e-9
1.8485304834218554e-8
4.490179724690073e-8
7.490054235421372e-8
6.724022869454852e-8
5.005787376087091e-8
3.261540719095077e-8
1.4020387507140948e-8
1.0041561434206678e-8
5.189856665245365e-8
5.680219114610837e-7
5.674741285732518e-7
2.667052201770339e-6
1.5772655602647197e-6
1.0126019719663736e-6
6.62312863112668e-7
3.9940294770978194e-7
2.2241194324534653e-7
1.0233284230006026e-7
2.0150083125377058e-8
4.3562326731932e-9
9.539253594147582e-8
2.269675720248963e-7
2.6182722251148025e-7
1.5371904487773763e-7
3.980945871930644e-8
6.757077200315223e-8
5.928564112765779e-8
4.751385632241121e-8
4.3967944490736203e-8
2.6758985813969132e-8
1.3536609481845454e-8
5.733127465106487e-8
1.1688691488759003e-7
1.298946240032708e-7
1.0559503237933343e-7
7.789666700427082e-8
4.836744958251129e-8
1.3778522400103228e-8
3.720866055005985e-8
6.560079107163812e-7
1.1020762396401078e-6
1.8407321586615888e-6
1.4004209284497394e-6
9.973358087854626e-7
7.501093223313313e-7
5.467546416244782e-7
4.636797012102888e-7
5.576317573057251e-7
3.982114312796674e-7
4.784697987990986e-7
6.33340908141768e-7
2.9386730348666583e-7
2.3773345532521296e-7
2.132052996020688e-7
8.722565348116993e-8
1.826871551112684e-8
3.2009709264960446e-8
3.6219285847424955e-8
2.7292686160375078e-8
2.4102749770412643e-8
1.631030015112215e-8
4.097468775187791e-9
2.3523707631184516e-8
5.115157558841894e-8
9.079893242060171e-8
8.987226188663436e-8
6.199598008452461e-8
3.56472377423581e-8
1.0167573186844652e-8
2.0229757987577417e-8
6.051163294171641e-7
1.1066307608722499e-6
1.732248481255821e-6
1.6541966525338024e-6
1.2586725866679962e-6
9.562761970248848e-7
6.670403510945003e-7
4.3062965505064834e-7
2.591442369473653e-7
1.3540869045181426e-7
6.052375910021421e-8
2.2941869974475217e-7
3.6475248174722984e-7
2.973860777318254e-7
1.259508512030787e-7
9.9096969405839e-9
1.0305994099635941e-7
7.618724496448361e-8
6.678006324735645e-8
6.112721498123756e-8
1.7775004005728368e-8
4.480151769729277e-8
1.1864225574231705e-7
1.6121265712486642e-7
1.4390830480825632e-7
1.1757669871810566e-7
8.650820842034468e-8
4.923547681044332e-8
1.2282318108839918e-9
8.744299041692203e-8
2.3638696224728055e-7
1.0712382872946365e-6
8.64950264486352e-7
4.745473839763303e-6
1.962385356332762e-6
1.200543272278224e-6
7.593924243434795e-7
4.830754498355205e-7
4.915066001746467e-7
4.907798445834746e-7
5.856051306616219e-7
1.0931511755465844e-6
4.384285682206805e-7
2.9091843075808097e-7
2.9270420880576035e-7
1.486488952639707e-7
4.3973481248061186e-8
2.2136461535094915e-8
5.147991201833124e-8
3.845443106230013e-8
3.2754275676474e-8
2.803182685224726e-8
4.928715295514076e-9
2.1648700134216197e-8
5.4653739150870816e-8
1.0166444334835963e-7
1.0405851106678482e-7
7.800822964959819e-8
5.109996430027171e-8
2.3268009643125716e-8
1.0983233434558262e-8
6.612473981070287e-8
7.652458511334916e-7
9.023422843560989e-7
3.118217469520028e-6
2.065509023938814e-6
1.3768005393978588e-6
9.321313720769283e-7
5.806867446117175e-7
3.3773686868746266e-7
1.7510162331308245e-7
6.619090554299563e-8
2.777836960224995e-8
1.655963717573367e-7
3.374713723817443e-7
3.389480808828262e-7
1.5896280348247917e-7
2.7260916563863717e-8
9.777541055776347e-8
7.97255241134548e-8
6.573997931574644e-8
6.163384941429946e-8
3.181108135061246e-8
2.703434288159562e-8
9.200093476578785e-8
1.669456511853724e-7
1.6735205202957638e-7
1.37264336658784e-7
1.0181909492332861e-7
6.256266586354542e-8
1.6583434636082442e-8
4.795858810118563e-8
9.410739677462969e-7
1.452793478930886e-6
2.900237277181347e-6
2.0983460985636517e-6
1.4526799947086864e-6
1.0408023834712298e-6
6.873002154527067e-7
4.516744686545437e-7
3.8044834322060965e-7
5.337514729138365e-7
6.371934533392785e-7
4.985802450934981e-7
2.200787782982106e-7
2.3324990767349684e-7
2.6069052994568486e-7
1.2131970013650217e-7
3.296399125897764e-8
3.252733729226311e-8
4.975930925752873e-8
3.626170950449131e-8
3.155010393600588e-8
2.322441230402243e-8
3.5330222363316793e-9
2.9127626516381336e-8
6.374778099763253e-8
1.1740863548146794e-7
1.3439883156073322e-7
9.50733339769989e-8
5.511164847435229e-8
1.7215262740319713e-8
2.5674068135673235e-8
8.298251644175741e-7
1.5666462773512288e-6
2.0470278019974355e-6
2.1350034096243157e-6
1.6813399901953962e-6
1.3171211324651916e-6
9.486141061856971e-7
6.323488084738032e-7
3.9905885209191816e-7
2.3119621056006864e-7
1.2482338235326508e-7
3.586825051029679e-7
5.124633977023852e-7
3.36578354737395e-7
1.1787492213564744e-7
3.22489728677913e-8
1.4050632023679092e-7
1.0354901372257889e-7
9.376018538892906e-8
8.402015850911017e-8
1.2927731926594062e-8
7.903634102686794e-8
1.8010752984967524e-7
2.1392392524389043e-7
1.924729433909339e-7
1.5949559799619482e-7
1.1737496714689141e-7
6.595044640143264e-8
6.958772812159733e-11
9.890436143894316e-8
2.4934332532349763e-7
1.5912456603764025e-6
1.1236723362730186e-6
7.129272470055376e-6
2.963358992933701e-6
1.7630477897229447e-6
1.0514953421211573e-6
5.76308643465162e-7
3.339885203372243e-7
3.770727998554692e-7
7.596096946293463e-7
7.67833651242224e-7
3.105175686236637e-7
2.7035635415793305e-7
3.47079690035452e-7
2.027989104585371e-7
6.836011618367319e-8
1.3076508455251374e-8
7.23827832334749e-8
5.247707979936769e-8
4.370636929644479e-8
3.842077377086481e-8
9.529876951560463e-9
2.7034145912144045e-8
6.985927580705957e-8
1.3533962721537305e-7
1.5907892836696842e-7
1.219538443964701e-7
8.034932362542122e-8
3.7416637592008384e-8
1.3308236020268188e-8
8.708522165462468e-8
1.072894806020617e-6
1.3310136127639956e-6
3.821735609801359e-6
2.7716110652143066e-6
1.9073163362614226e-6
1.33213126936843e-6
8.56081042076248e-7
5.17290572992237e-7
2.9166357476253463e-7
1.4281863411702652e-7
8.244156156388965e-8
2.782021940131862e-7
4.979877463088738e-7
3.9711381180378413e-7
1.4692013573190993e-7
1.2203130421770597e-8
1.4198951386315389e-7
1.0819556776503046e-7
9.277749098719214e-8
8.773424115292776e-8
3.2741502712686974e-8
5.675545147529158e-8
1.5428673343990902e-7
2.3338889099496473e-7
2.24456373493654e-7
1.8866341409271373e-7
1.415578264534783e-7
8.682363867300892e-8
2.4902314085987646e-8
5.277845006335979e-8
1.4266222746668863e-6
2.0573757945738907e-6
4.450597878706281e-6
3.289281708236288e-6
2.244873747627934e-6
1.5727546256933708e-6
9.900934943900434e-7
5.722765116972007e-7
3.342705567676142e-7
3.021398248246637e-7
4.133077910808442e-7
4.4145475570185395e-7
1.8690562896803475e-7
2.2072468533988103e-7
3.0526799486183343e-7
1.5494278617655645e-7
4.946805826996209e-8
2.0187396233724e-8
6.865250580891323e-8
4.731139101503894e-8
4.02261540038381e-8
3.217773674011796e-8
1.5879999947383824e-9
3.545931394139118e-8
7.776236364337469e-8
1.4543152831362576e-7
1.9758224824548696e-7
1.511027036910985e-7
8.906752179770137e-8
3.0738089783828446e-8
2.941058552354233e-8
1.171975546652001e-6
2.171200007387137e-6
2.369080608125934e-6
2.7692344684897877e-6
2.285610757529498e-6
1.8693624038844213e-6
1.4131254586095773e-6
9.858148502238465e-7
6.539551696544081e-7
4.0833376875552815e-7
2.3943859486374196e-7
5.65108101638159e-7
6.706906331119871e-7
3.1852794908041996e-7
9.611470916989751e-8
6.132293663734531e-8
1.8649693783372086e-7
1.398654440769008e-7
1.336089303938327e-7
1.0844307143025614e-7
2.0421253036406018e-8
1.5911098097382278e-7
2.717840231216505e-7
2.889981752380477e-7
2.687783524612254e-7
2.299095511681009e-7
1.7058647971826547e-7
9.621350815e-8
9.56819654391329e-9
9.828062005607329e-8
2.4039595847336993e-7
2.571252863696139e-6
1.558661163312309e-6
0.000010248894282438445
4.761976903037535e-6
2.81482694909788e-6
1.6497553742058027e-6
8.35424671538033e-7
3.390194992961584e-7
1.0910506509960007e-7
3.1990288118846247e-7
6.26635056341365e-7
2.4100458430837246e-7
2.3051425845193576e-7
3.823636147870482e-7
2.564456309130958e-7
9.603149590466477e-8
9.651400224643835e-9
9.574642616148868e-8
6.958748551896153e-8
5.56211350583306e-8
4.997390457721075e-8
1.8344267534140404e-8
3.1187382250705185e-8
8.372878753023817e-8
1.650698336739982e-7
2.379566452263762e-7
1.9946816830803367e-7
1.3396452800901498e-7
6.476327950572208e-8
9.665662348492464e-9
9.785829279554151e-8
1.5403313505275274e-6
1.930236581970066e-6
4.397301572927782e-6
3.7240277013983145e-6
2.7094659974471494e-6
2.0012144628186727e-6
1.3628334312392865e-6
8.70684531996338e-7
5.307209910071834e-7
2.984059824656475e-7
1.7365286087894006e-7
4.5648849332536306e-7
6.547542726311986e-7
3.5401245991532975e-7
1.1308037319611213e-7
6.414417238443911e-9
2.0563426248134262e-7
1.3956561378903466e-7
1.2951185081408875e-7
1.1407980332154673e-7
1.0354936701753959e-8
1.4821220144885665e-7
2.697690603220573e-7
3.1548478936657376e-7
3.08273834607417e-7
2.7543767146685556e-7
2.143593150298824e-7
1.3454887899938226e-7
4.9056845852000876e-8
4.2449767047842335e-8
2.3859408361672e-6
3.0814870681830385e-6
6.416442254839116e-6
5.539370786506181e-6
3.839000558030405e-6
2.7365029427683794e-6
1.704848073379185e-6
8.5206554465426e-7
2.348541456543942e-7
1.1975523420164572e-8
1.75097641938067e-7
3.765420097789862e-7
1.2448263090677526e-7
1.220249651630778e-7
2.709526639432732e-7
1.8305997941350743e-7
6.669251086341763e-8
6.633892404637568e-9
8.879495930627668e-8
5.750212368201973e-8
4.6661305391402064e-8
4.014340259032525e-8
3.0588676713851457e-9
4.0828265646190644e-8
8.801028697996735e-8
1.6138809122549976e-7
2.512241975911499e-7
2.4561690461352904e-7
1.5767345784221717e-7
6.563230591214335e-8
1.551148179871842e-8
1.6741841538287068e-6
2.7962132081315917e-6
2.3391385539571512e-6
3.394747868304332e-6
3.078418217426198e-6
2.7328992749379994e-6
2.2777229613661922e-6
1.7279733275334081e-6
1.2008902980810358e-6
7.473459514854973e-7
3.9518401289066945e-7
7.114277760104416e-7
5.385393290054512e-7
2.026260678178143e-7
6.07161444334338e-8
7.954810382206309e-8
2.2199074695826367e-7
1.7151884799876587e-7
1.6301582339039053e-7
2.0422038389199865e-8
2.0141491306457513e-7
3.3430733894312075e-7
3.703940611149043e-7
3.807251918648964e-7
3.84834557479624e-7
3.613987130511475e-7
2.866008424107243e-7
1.777585477172688e-7
6.36323944814909e-8
5.1387889125772095e-8
1.7802376342406699e-7
4.795764120301477e-6
2.2193668402585304e-6
0.00001187605731756964
8.441866017393039e-6
5.378412395467376e-6
3.458145651934673e-6
1.662135169462056e-6
4.5459577157346434e-8
1.1576951209391457e-6
9.598517321118415e-7
1.3062143072362878e-7
3.638448110735027e-8
5.1228889553080555e-8
2.1564543354056285e-7
2.6161737753113333e-7
1.2179554558839237e-7
3.827174343492271e-8
4.663547052285114e-8
8.561567901415129e-8
6.18112430065294e-8
5.5139042686502544e-8
2.965735598617159e-8
3.3473645950571715e-8
9.171974680186315e-8
1.7249548483458767e-7
2.8184444172557695e-7
3.2275331351020257e-7
2.4887850448576674e-7
1.3511132413528192e-7
2.7350248399120297e-8
6.649307891944008e-8
2.248703314299239e-6
2.5701206443629004e-6
3.93670152016105e-6
4.63963053275574e-6
3.871177939859623e-6
3.241463888014652e-6
2.5367984557672255e-6
1.7882895083675445e-6
1.1179385885354654e-6
5.716200800296755e-7
2.048284959469559e-7
4.3406179140393746e-7
3.0903163278188886e-7
1.1138142597037667e-7
3.875598028508676e-8
2.7741081216493253e-9
1.5781052041148886e-7
3.386264340232942e-7
3.0929600662804276e-7
5.594860064984757e-8
2.938720500758584e-7
4.4257616855913164e-7
4.0565085567568005e-7
3.8567319606881305e-7
3.980063235088368e-7
4.145777983616247e-7
4.0005559505683443e-7
3.269754417166634e-7
2.1783766672702627e-7
1.0696001061790533e-7
4.04141720991516e-6
3.875962575800757e-6
5.611337275129418e-6
8.203530195096396e-6
8.045516348062746e-6
8.035462198835432e-6
8.328217291666955e-6
1.2726479333774068e-6
2.1104568197646163e-6
2.3349281756155466e-6
1.6032218285290453e-6
9.93757764968487e-7
1.212295503133337e-7
8.692307960908673e-8
6.76475061810213e-8
1.6706725132419904e-8
2.5331423255637577e-8
1.0241758241027636e-8
3.567928913359145e-9
2.57584259057091e-10
5.290198460591334e-9
8.06905161739525e-9
1.5555514960010123e-8
7.841362731286046e-9
1.0816407194330749e-8
4.467323946485603e-8
8.110217628315234e-7
1.8196950161292183e-7
2.915887543317257e-7
2.446527485473633e-7
2.3256551578169842e-7
4.3438038426834535e-7
7.584720356265736e-7
2.436210019978965e-7
8.219416529557716e-7
1.0501960377428746e-6
1.3322290644827206e-6
1.7282712447135375e-6
2.318040607985528e-6
3.4874029925576866e-6
6.2520707896301015e-6
2.539126053502852e-6
1.533569370893441e-7
3.4098039783871515e-8
1.4769989959725604e-8
2.4309703791823984e-8
7.180174902330125e-10
1.4509271348695741e-9
9.218605499252239e-10
1.3053194703216162e-10
1.4079793431044717e-11
3.6420612288362587e-11
6.103302122346049e-13
1.0263110407752593e-12
2.233269781314976e-13
1.5926481284419343e-12
1.92737720688474e-12
1.9222756831235054e-12
1.9297199258219178e-12
2.0159402856319594e-12
2.171611208289554e-12
2.3610283940357208e-12
1.5454067730457277e-13
7.928288952977697e-13
1.2507006249182905e-12
1.665570263280374e-12
2.06295491606059e-12
2.467041414021488e-12
2.903057066490427e-12
3.3939328213531225e-12
3.960235232785473e-12
4.621893026018182e-12
5.400217432609777e-12
8.637247920456157e-12
6.802197037744307e-12
3.064333308713875e-12
1.5288035466010546e-12
1.7864265350660185e-12
2.713435689708961e-12
3.9600868380321135e-12
5.5412142266607396e-12
7.608262634640492e-12
1.0402924670432388e-11
1.428368810563263e-11
1.9798076005848115e-11
2.7815702857277163e-11
3.977392444134106e-11
5.815453625479648e-11
8.746780300229425e-11
1.364414545292909e-10
2.233649728025501e-10
3.908075826773444e-10
7.533582034745325e-10
1.890342106342394e-9
1.1998453598355767e-9
8.303836089291964e-10
6.696424796175834e-10
6.253131257394059e-10
6.614385804751657e-10
7.770035444426036e-10
1.002337269217086e-9
1.4163616682393486e-9
2.177513057333442e-9
3.312134678310629e-9
3.487191911921461e-9
1.2211321555104073e-8
7.927489296094428e-9
1.396139677398568e-8
8.780222928789455e-9
4.9202447596624645e-9
6.090068300362498e-12
5.03148000112441e-14
0.
0.
0.
0.
0.
0.
0.
0.
0.
0.
0.
0.
0.
0.
0.
0.
0.
2.7693552315899215e-14
3.8064967844344894e-14
5.244646977317754e-14
7.243422260831639e-14
1.0028477522614682e-13
1.3919592437675513e-13
1.1458539657252633e-13
4.873413894023109e-14
4.325677969439643e-14
6.177919051323342e-14
8.857169381520084e-14
1.1843806116474537e-13
1.5829704551246594e-13
2.1788529481912118e-13
3.088240165513478e-13
4.471488957814646e-13
6.568701544533072e-13
9.750071352738195e-13
1.4593709291910172e-12
2.2011620927396608e-12
3.3458256901066986e-12
5.128266233231847e-12
7.93352289003945e-12
1.2403766001606459e-11
1.9632225689951875e-11
3.742645797670723e-10
9.034015774592286e-10
1.6034894404487074e-9
1.874055595404596e-9
1.1364090988933793e-9
4.032546412085171e-10
2.3670789827023962e-9
4.548131808487437e-9
6.8632541910051974e-9
9.26608049151484e-9
1.1703419242784809e-8
6.040329955821916e-9
7.200576942755794e-10
3.6726672743096725e-9
5.014098685648275e-9
3.95807969944669e-9
4.781627067891012e-9
1.3378930578923816e-8
2.461797057819959e-8
2.508828271843868e-8
2.0877033167624958e-8
1.6977654937368098e-8
1.230753575772562e-8
2.304980309700294e-10
4.856695963402477e-9
5.093280099566372e-9
4.8238776954798324e-9
4.606266650616824e-9
4.5357864859709265e-9
4.635560020983572e-9
4.923812120850861e-9
2.6660571626662866e-7
5.001207018685146e-7
1.6691802612253338e-6
4.4118966175733447e-7
1.8695584296300243e-7
7.251051021267907e-8
1.0782926884403584e-8
4.4740671937095275e-8
1.5533870920103505e-7
8.386671887068684e-7
3.0176971101665144e-7
2.1851531761592273e-8
1.214657891758218e-8
2.3303910873760525e-8
7.545301588846447e-8
7.522944882426829e-8
4.036344771508736e-8
3.92085825154071e-9
1.942214726022179e-8
1.3645963364865476e-8
1.1164052150451997e-8
9.027333705706852e-9
3.488271419995108e-10
8.165775064043444e-9
1.7868802260812055e-8
3.316313813242277e-8
5.448757065912499e-8
5.45664544983287e-8
3.0478992687985275e-8
1.1501104815158027e-8
4.915094421962498e-9
2.736292957984872e-7
8.462289074319242e-7
1.8090696669595962e-7
4.685857913001526e-7
4.417184137412633e-7
4.114436094619596e-7
3.878745426524563e-7
3.4298170378882723e-7
1.1432729396170392e-7
5.797867806680383e-8
7.280673238145432e-8
1.0272097434835106e-7
1.1030518298231061e-7
5.5384813964973874e-8
9.614305843174312e-9
3.5643504359690105e-8
4.196030742895365e-8
3.282829466634292e-8
3.006138046579216e-8
2.5196965413548407e-8
2.628972182552573e-9
2.393184445752756e-8
4.982735706338661e-8
5.1017680858105254e-8
4.491471203057534e-8
3.7118000139215684e-8
2.72819103610722e-8
1.3987155774322403e-8
8.1764519940815e-9
5.898186479856259e-8
4.834561126250257e-7
1.5287234718482188e-7
3.0288431557701927e-6
1.2158682176911502e-6
7.004868301467813e-7
4.108433765208702e-7
2.2284289839474894e-7
1.0479985752286764e-7
2.1595143644207363e-8
3.4961529393518085e-8
3.2425843938310854e-8
3.5385221346101106e-8
2.735369941102859e-8
6.488991445784914e-8
1.5462488915709022e-7
1.3933539893509638e-7
5.8633227151645846e-8
2.7363148996992007e-9
3.6997846918586905e-8
2.675417144746304e-8
2.2375706010098856e-8
1.8250325485389285e-8
7.967938118301031e-10
1.6914897721275653e-8
3.8189851224250446e-8
7.262868700437974e-8
1.1044808109489536e-7
8.59450072430454e-8
4.94949048744677e-8
1.9933702765869436e-8
7.691913287511574e-9
4.999262385146331e-7
1.3758936778714502e-6
6.435170052173204e-7
1.0428854758206472e-6
9.158192405867725e-7
7.991775383040124e-7
6.60310760442634e-7
5.192298072890974e-7
4.367232278700139e-7
4.6491181356312636e-7
5.334406172374535e-7
3.989472379031662e-7
3.40916285923668e-7
1.6274165037061407e-7
4.6797145544399936e-8
4.685817344870354e-8
7.466068124410585e-8
5.610137424897082e-8
5.021591655822297e-8
4.450015277338195e-8
9.123537088931724e-9
3.6014854203269354e-8
8.633158009845472e-8
9.89783087368752e-8
8.779587335704211e-8
7.295011116067877e-8
5.4432432325388527e-8
2.9666393706635068e-8
1.040949840728349e-8
9.597216896069394e-8
1.8970910305036537e-7
9.441406733384381e-7
1.8000018818205914e-7
6.04594112582166e-6
2.0022017888141183e-6
1.0909939296142223e-6
5.950728116347484e-7
2.984833800438501e-7
1.2230565737486416e-7
3.1659875887049354e-10
6.842759038152972e-8
1.6024046708566453e-8
4.887978865534137e-8
1.544300671494988e-7
2.7874381714996866e-7
2.1728987037486874e-7
7.950987734171153e-8
1.4383295293306799e-8
6.75900514787553e-8
4.9854527833532423e-8
4.303364575078615e-8
3.6448971171459816e-8
3.770173360621412e-9
3.3382763193073685e-8
8.054175572749867e-8
1.4747904895922962e-7
1.5038131968021263e-7
1.1083569396828943e-7
7.110591156652802e-8
3.293128903186069e-8
9.013986123035534e-9
6.769493466908698e-8
8.463287654355321e-7
1.4193739651164088e-6
2.5400059088083897e-6
1.949513491685819e-6
1.375243749054617e-6
1.0070964260272292e-6
6.845039785807146e-7
4.669491677319828e-7
4.111499994467269e-7
5.83231650667515e-7
6.845496548500877e-7
3.5780733121299083e-7
3.8162920402617023e-7
2.7782642994238213e-7
1.0722955906086356e-7
1.1254195071344363e-8
7.623966152906878e-8
6.476223503890974e-8
5.152033042647748e-8
4.774204257633502e-8
2.9627078325396775e-8
1.2794598805950058e-8
5.803339169228496e-8
1.1586816457977187e-7
1.2602248016282671e-7
1.0495165964501316e-7
7.959075490142621e-8
5.044263746115649e-8
1.3427606726387477e-8
4.4766850393139865e-8
8.675012701308861e-7
9.99775937987465e-7
3.365915555319294e-6
2.2503948986698794e-6
1.505346610639692e-6
1.0211547704556399e-6
6.355495316283318e-7
3.6705384795589153e-7
1.8597997327621478e-7
6.489897387501054e-8
2.5594576275916055e-8
7.317698620258631e-8
9.587765502960522e-8
2.520254152274979e-7
3.155674504637233e-7
1.4359281187506525e-7
3.5230726358967115e-8
5.247752794490281e-8
6.732455613865996e-8
5.1581873960662114e-8
4.699027268504058e-8
2.689029569668298e-8
1.7734084665765066e-8
6.13461139095775e-8
1.253954159514724e-7
2.0073939260510732e-7
1.823486340242205e-7
1.2519963752131224e-7
7.137833495642468e-8
2.289576889691502e-8
2.6937211173500326e-8
1.0435424538482016e-6
2.264237789916756e-6
2.2437185015076212e-6
2.5241896509474617e-6
1.982068486679078e-6
1.5749528389830804e-6
1.1474692457277207e-6
7.650141464598988e-7
4.983765691423404e-7
3.600462845476349e-7
3.3940452323103166e-7
4.003978843555136e-7
4.981286293424192e-7
3.032135609759774e-7
1.1088133884315275e-7
6.220663683147645e-9
1.3039439296652223e-7
9.165750399466245e-8
7.679775408781599e-8
7.200633669845624e-8
3.1827878412006493e-8
3.843005416814486e-8
1.1643526237342797e-7
1.8553502370021244e-7
1.7675509139297525e-7
1.4915272221671974e-7
1.1412916476175682e-7
6.864946091502719e-8
4.292326412993691e-9
9.944683662389619e-8
2.3407594008885294e-7
1.5743812233598178e-6
7.655948629585245e-7
7.874454992684972e-6
3.4370993586546655e-6
2.010445680744203e-6
1.1849780118093218e-6
6.424036387091975e-7
3.128486902837861e-7
9.93838073796215e-8
1.2449932243679731e-8
4.4484406110229936e-8
1.3877481989028118e-7
3.4717017987027597e-7
4.5646303725491023e-7
2.1544220378909452e-7
6.02486520156124e-8
4.763860436120798e-8
1.0991585773695153e-7
8.185556001575932e-8
7.522553790764898e-8
5.575330066959113e-8
1.5135979439580967e-8
8.79318721139724e-8
1.8331040735522795e-7
2.5693709028575906e-7
2.307719036088995e-7
1.7520506780437226e-7
1.1317661351732072e-7
5.112587957454293e-8
1.355722086520035e-8
9.185025998659088e-8
1.6156517334864383e-6
2.2554225903227416e-6
5.097125829424503e-6
3.819483925976585e-6
2.605416457457315e-6
1.8269319216994884e-6
1.1505335546316903e-6
6.606083247916004e-7
3.687540525251566e-7
2.9396105698191737e-7
3.918274593595101e-7
3.0026736321432913e-7
4.5304011512554916e-7
3.934808307855553e-7
1.6561768102565753e-7
4.294001696108144e-8
8.409582186871322e-8
1.0320208420446716e-7
7.711587181914986e-8
7.052547672736848e-8
5.153013596048383e-8
1.3134621963276935e-8
8.064565635102818e-8
1.6929350454892559e-7
2.2475210386698812e-7
1.9872245878037155e-7
1.5467322201062667e-7
1.006092018531112e-7
3.451365534258479e-8
5.208008626563866e-8
1.4517280861453598e-6
1.8231579700446464e-6
4.346413072367598e-6
3.5300049930867073e-6
2.517600992742227e-6
1.8223770397692192e-6
1.2102623842471642e-6
7.461119522701715e-7
4.2425931059249574e-7
2.0588604695871713e-7
1.095406232920598e-7
1.2734783117494492e-7
1.9644867445459358e-7
4.0574984191490193e-7
3.165455897916585e-7
1.0436028873528633e-7
2.1777453800010303e-8
7.966820696607586e-8
9.106038356850355e-8
7.581926809389752e-8
6.945053316653572e-8
5.456217067954193e-9
7.400716216779821e-8
1.579104271171033e-7
2.5881416035230464e-7
3.0468360950647807e-7
2.7379134428782695e-7
2.041361709853669e-7
1.241120528205849e-7
5.073656525938277e-8
1.6543850329048326e-8
1.9612672374071876e-6
3.698632672067618e-6
3.844237989875956e-6
4.934282303055419e-6
3.9705524499233256e-6
3.226384282179255e-6
2.3950601168633035e-6
1.5041805646144245e-6
7.298930301468626e-7
2.089899375052107e-7
9.41446712106218e-8
3.3221339130878925e-7
5.848231383939815e-7
4.1145350501941924e-7
1.6159922042740453e-7
3.794732391074373e-8
1.3710020909051248e-7
1.277206609842863e-7
9.985576731460664e-8
9.361245545603208e-8
5.513893292216533e-8
4.5118530549674055e-8
1.4775691084109833e-7
2.6652478730146864e-7
3.042835981974154e-7
2.7435372038695696e-7
2.195646780504894e-7
1.37825484419173e-7
3.303546068382727e-8
8.913672839440368e-8
2.150192937933741e-7
2.5421397241118857e-6
1.4836108940821455e-6
8.898096956455175e-6
5.41718277441746e-6
3.446098883314607e-6
2.241448201526425e-6
1.3326796327110198e-6
7.244092508616899e-7
3.1961846556939285e-7
8.52466039015773e-8
7.12869729843509e-8
2.421023951340008e-7
4.6666493112190585e-7
3.574577416332453e-7
1.284640886515557e-7
3.591822812670421e-8
5.891714345318545e-8
1.388064436103143e-7
1.0646794536573759e-7
9.753915920999504e-8
3.5109332689360512e-9
1.3229950722814843e-7
2.464185622890853e-7
3.259297314797847e-7
3.4973748110444067e-7
3.4254394703032105e-7
2.9629480816517194e-7
2.105325246449114e-7
1.1514840851505408e-7
2.6712030514652783e-8
5.873716323318424e-8
3.2319459347077044e-6
3.596368320411041e-6
6.88411555230232e-6
7.348416752330235e-6
5.461563783518496e-6
4.194889194257354e-6
2.8129811738664675e-6
1.303287602726073e-6
2.1874192768511825e-8
5.255135017858461e-7
1.9491501083351576e-7
4.4258414618509524e-8
2.769843646685123e-7
4.030356503252464e-7
2.1364308324032017e-7
7.523192464731437e-8
9.614375038581862e-9
1.4639657960466987e-7
9.130012148053741e-8
8.019306953932459e-8
6.62725777743314e-8
1.281151941902233e-8
9.971827668905029e-8
1.9796256066229798e-7
3.061298556919249e-7
3.3882213666354203e-7
2.993818885434646e-7
2.108011250363704e-7
9.73473225185776e-8
1.4738980663472218e-8
2.3278829764834532e-6
2.668832144935533e-6
4.172463831144502e-6
4.852006178666212e-6
3.998885083154039e-6
3.3163917761409517e-6
2.5679189567623696e-6
1.7800744092516892e-6
1.0751300808016558e-6
5.039659040518264e-7
1.460917986162543e-7
7.905634758590393e-10
1.3905214712502283e-7
2.0500605100974972e-7
9.333761203829802e-8
3.3328254465578225e-8
1.185038542764399e-8
2.1934779414470215e-8
2.1398272386328943e-8
1.0718933089261267e-8
3.9983678446267616e-9
4.1498563950906717e-10
2.7506947931470097e-9
8.47371711049268e-10
1.804838114556965e-9
4.164475199300425e-9
2.1126045070162242e-9
4.958165334245156e-10
5.915919865802759e-11
2.4338611026449665e-11
3.9196707474276074e-13
4.2337130774662594e-13
9.162616343559484e-13
6.549874846229983e-13
5.779632489285617e-13
4.712906204665507e-13
8.739927978482357e-14
2.211647205012817e-12
1.568506390392494e-12
1.4481777156105853e-12
1.4924423806553113e-12
1.6174261930561198e-12
4.018806914919021e-12
5.406232086246463e-12
3.5881691144360986e-12
1.32610845369641e-12
5.058662126991156e-13
2.914587023093932e-13
2.953680553227959e-13
3.909778369740311e-13
5.423551263546219e-13
7.463032679622472e-13
1.0133187733114205e-12
1.36228522383013e-12
1.820363479510547e-12
2.425388315975919e-12
3.2302253404296506e-12
4.309606957023396e-12
5.770695553114816e-12
7.769716455398076e-12
1.0538744245927415e-11
1.4429993753368173e-11
1.0254501548181927e-10
7.655536106598485e-11
6.93972214609097e-11
7.180494980126031e-11
8.05758878280557e-11
9.506216157734993e-11
1.1594627315666533e-10
1.4501224801279964e-10
1.8541150350687716e-10
2.42423022627035e-10
3.2505361067784833e-10
8.870667457072338e-10
4.4005561080698474e-9
7.90323546227855e-9
2.4679427465999377e-8
1.137747096286979e-8
1.620352514470671e-8
1.7945642188968053e-8
8.396851658649805e-9
6.819409791270836e-12
4.497826719226815e-13
0.
0.
0.
0.
0.
0.
0.
0.
0.
0.
0.
0.
0.
0.
0.
0.
0.
0.
2.662712134371214e-14
3.6794929066368934e-14
5.0978029880385206e-14
3.62727486998322e-14
0.
0.
0.
3.001531133980115e-14
3.960292235771228e-14
5.275132323186703e-14
7.268937549453328e-14
1.0309785453062299e-13
1.4905167219338506e-13
2.1813371669499106e-13
3.2194111622911077e-13
4.783665405686772e-13
7.152175767857106e-13
1.0760781176355736e-12
1.6299353252054838e-12
2.487254627971156e-12
3.827291308094237e-12
5.945463877888453e-12
1.2737866443517187e-10
2.9032483807200307e-10
5.221705808190034e-10
7.120034918646044e-10
6.634670106639376e-10
3.0403194637538145e-10
3.192594495932741e-10
1.1395247523415064e-9
2.1088721026524624e-9
3.1965973867069738e-9
4.3782919999384875e-9
5.627306248274592e-9
2.9007112109980557e-9
9.669265848076515e-11
1.903050798599545e-9
2.5177911808227347e-9
4.673370480342583e-10
3.806560275146051e-9
8.263916117103308e-9
1.5222543441733932e-8
1.6767699553684958e-8
1.3656517154078717e-8
1.1451629364643895e-8
6.917669621735074e-10
2.5861712807931002e-9
2.79818841263739e-9
2.6443348725787476e-9
2.521476770056404e-9
2.501663838061674e-9
2.6061771467607075e-9
2.8551550956468127e-9
2.2821987059659148e-7
3.73382898605077e-7
2.0370037333450385e-6
4.7117754615230315e-7
2.1698864704143474e-7
9.610637614452234e-8
3.011698490899705e-8
1.9499676605114357e-8
8.391885597901066e-8
1.9897619217353236e-7
3.236887531755172e-7
6.254707087579249e-9
8.276945417458798e-9
4.453441670270534e-8
8.331880320376859e-8
6.563613106109235e-8
3.082108017603253e-8
1.170579806032752e-8
1.819992871962679e-8
1.3308171162176687e-8
1.1518292903831661e-8
7.79164792810919e-9
2.321042314045568e-9
1.1596036939062382e-8
2.428512758010649e-8
4.484550078671645e-8
6.11097920840935e-8
4.216965740613948e-8
2.2721806251730298e-8
6.5940999296431205e-9
1.0277163145619814e-8
2.541435435784387e-7
7.190898634189997e-7
2.548471742852423e-7
4.442938277222636e-7
3.8090220966074425e-7
3.3812319783634563e-7
2.2623360255150161e-7
1.383087587488033e-8
6.376279480059102e-9
1.5598237626551996e-8
4.2040553081650335e-8
2.5302192969961117e-8
4.113201803260833e-8
3.1972218864014985e-8
8.82538616876401e-9
1.889832483296445e-8
3.210705271185093e-8
2.546117900007436e-8
2.2367028276213828e-8
2.013885489692703e-8
6.043590010578627e-9
1.2526239038962246e-8
3.3716142502130794e-8
4.084781391755469e-8
3.6116360654347834e-8
2.97456377689636e-8
2.212089261739598e-8
1.259861659767163e-8
1.3456490857717684e-9
2.8778406169083498e-8
9.489634099464528e-8
4.5541183475776474e-7
8.805388082467274e-10
3.3723035651613564e-6
1.092387219777972e-6
5.948914104645151e-7
3.289470297808556e-7
1.6750879947030518e-7
6.786115612192585e-8
5.4902477306186465e-9
5.579816502738886e-8
4.263730949153134e-8
1.6325926712734057e-8
8.517679119091153e-8
1.5791160575289695e-7
1.391043387665901e-7
6.694906537180909e-8
8.811012202880062e-9
4.027437079191514e-8
2.968693263463582e-8
2.5532863106945255e-8
2.1476329287054717e-8
2.4006542331172128e-9
1.936383803161738e-8
4.7268258752606693e-8
8.829475680607766e-8
8.98114629205226e-8
6.559016722135004e-8
4.206583426085525e-8
1.903891626225306e-8
8.358086905141817e-9
4.039590615495082e-7
9.270595063284784e-7
7.126702598960198e-7
8.073873292023157e-7
6.430973133168691e-7
5.431245427581992e-7
4.727729516100793e-7
4.0389323032489496e-7
1.2646180306287318e-7
1.0513071883146389e-7
1.4285453389332212e-7
1.9436399270933403e-7
2.0143722683354795e-7
2.213724159637395e-7
1.1962884266037394e-7
3.96812696881255e-8
2.5520954220148178e-9
3.1763469510528845e-8
2.6685938409033648e-8
2.1423588146224103e-8
1.9349961619824037e-8
9.121197154261388e-9
7.519256840182676e-9
2.505605758584337e-8
5.172909646171622e-8
6.827703047047729e-8
5.36920219504046e-8
3.6668582710612085e-8
2.0251579469127636e-8
2.4305554996593866e-9
2.241216906886036e-8
4.6686862986857427e-7
6.53832760036457e-7
1.8019828070934653e-6
1.349779159834914e-6
9.392227045231709e-7
6.615456561434398e-7
4.287027443379058e-7
2.572811297235935e-7
1.3698502991179116e-7
5.0671981714641965e-8
7.727908131767129e-9
1.198731811855405e-7
2.3702662003055845e-7
2.389141526777948e-7
1.3042241118402424e-7
2.1834156198241264e-8
7.259611604333153e-8
5.513502301543144e-8
4.597369531553788e-8
4.2695596839286326e-8
2.0340432758749818e-8
2.0400139291759895e-8
6.718932178048486e-8
1.1928729406852773e-7
1.1329742691731792e-7
9.161014496154004e-8
6.758139654451055e-8
4.046925106061937e-8
5.299959318050193e-9
5.495187030521196e-8
1.818870948612059e-7
7.205804629116606e-7
7.472828727565823e-7
2.8396408889614446e-6
1.3253812346802212e-6
8.576733394978293e-7
6.165316794773616e-7
5.275394116575884e-7
1.4842412015918353e-7
1.1101829284185447e-7
1.913680258505061e-7
3.429306667028557e-7
2.2620420976421387e-7
2.798029512844216e-7
2.0875895719144205e-7
8.557877387264861e-8
2.0526885357796516e-8
2.496035283511998e-8
3.7059326450057125e-8
2.8353956893299905e-8
2.4784227767029675e-8
2.0169247772930822e-8
1.501767495130997e-9
1.8485493110175903e-8
4.490219355065762e-8
7.490098880415221e-8
6.72405679689128e-8
5.0058144479704216e-8
3.261559146013865e-8
1.4020468963979738e-8
1.0041613397432976e-8
5.189882422668882e-8
5.680251977609542e-7
5.674783255202572e-7
2.6670651793014724e-6
1.5772738949385992e-6
1.012607264510711e-6
6.623162697874328e-7
3.9940488600673495e-7
2.2241285832927314e-7
1.0233302735955659e-7
2.014977936341151e-8
4.3565287502344e-9
9.539254214331226e-8
2.2696820815560743e-7
2.6182839147194595e-7
1.5371970011105978e-7
3.9809702567628206e-8
6.757072215511524e-8
5.928583239338089e-8
4.751397833578127e-8
4.39680422481947e-8
2.6759125701990637e-8
1.353653520385035e-8
5.7331261173060424e-8
1.1688712117083668e-7
1.2989521215786506e-7
1.055954976979722e-7
7.789699323426876e-8
4.8367646077956e-8
1.3778584207929426e-8
3.720876734600826e-8
6.560100996033661e-7
1.1020792335948002e-6
1.8407384066980026e-6
1.400426103326078e-6
9.973396903440455e-7
7.501121044936234e-7
5.467561317176207e-7
4.6367903011425226e-7
5.576366081478808e-7
3.9821664300641064e-7
4.78473366812658e-7
6.33341413930166e-7
2.938669093377391e-7
2.3773399362632968e-7
2.132053496183305e-7
8.722554630154711e-8
1.8268581624734228e-8
3.20101100973025e-8
3.621950910500509e-8
2.7292863575576805e-8
2.4102925622668025e-8
1.6310370101298424e-8
4.097573753470111e-9
2.352398039336206e-8
5.115211440691715e-8
9.079964883827774e-8
8.987262471648497e-8
6.199625715519354e-8
3.564741268950892e-8
1.0167624607159948e-8
2.0229858217776397e-8
6.051199519252001e-7
1.1066379118463194e-6
1.7322591941078484e-6
1.6542070646063525e-6
1.2586801269833858e-6
9.562817362126606e-7
6.670440101523152e-7
4.306317417288664e-7
2.5914512451535955e-7
1.35408689898743e-7
6.052338809023847e-8
2.2941898494011326e-7
3.647539245756474e-7
2.973875600130085e-7
1.259514514801817e-7
9.909179972128582e-9
1.0306025260768477e-7
7.618747494072718e-8
6.678020141418473e-8
6.112737437201162e-8
1.7775256592189636e-8
4.480136866915938e-8
1.1864227727267752e-7
1.6121342104921084e-7
1.4390901879678897e-7
1.1757725221303769e-7
8.650860413991578e-8
4.923570673541711e-8
1.22819015917305e-9
8.744316165770242e-8
2.363870775534529e-7
1.0712415488747264e-6
8.649527141027266e-7
4.745488994598442e-6
1.9623934604347084e-6
1.2005483689190594e-6
7.593954352802424e-7
4.830765040901884e-7
4.915026913912391e-7
4.907884956913535e-7
5.856092266895781e-7
1.0931499566531676e-6
4.3842793832178043e-7
2.909190475928953e-7
2.9270455179877887e-7
1.4864868244514293e-7
4.397331118023608e-8
2.2136926610808648e-8
5.148029987632403e-8
3.845468874512002e-8
3.2754530183600486e-8
2.8032020611983834e-8
4.928641311610574e-9
2.1649007553896132e-8
5.465438663771743e-8
1.016653000774814e-7
1.0405895947307287e-7
7.80086048621921e-8
5.110023180297847e-8
2.326812992512762e-8
1.0983303844450508e-8
6.612506336211623e-8
7.652510851735694e-7
9.023486648172589e-7
3.118237658728038e-6
2.065522364953979e-6
1.3768089993096094e-6
9.321368559733251e-7
5.806898776153281e-7
3.3773833065750677e-7
1.7510188452644803e-7
6.619037536706154e-8
2.77778837613979e-8
1.6559621302052795e-7
3.374723277956378e-7
3.3894972571236144e-7
1.5896356724683338e-7
2.7261364276599134e-8
9.77752987632302e-8
7.972578102059121e-8
6.574011524273608e-8
6.16339617184036e-8
3.181134805700935e-8
2.7034151018311705e-8
9.200078963897998e-8
1.6694610962773735e-7
1.6735296244243133e-7
1.3726505595445895e-7
1.0181960352039402e-7
6.25629728049989e-8
1.6583545580850013e-8
4.7958672194576115e-8
9.41077058776112e-7
1.4527977691004667e-6
2.9002443228726966e-6
2.0983533709111874e-6
1.4526857402935207e-6
1.0408068319261142e-6
6.873033069579825e-7
4.516762780354278e-7
3.804482837145689e-7
5.337482302617817e-7
6.371909027095967e-7
4.985796067773917e-7
2.2007914150487542e-7
2.3325152811313955e-7
2.606906515291728e-7
1.2131912173195557e-7
3.296365613152451e-8
3.252799855798729e-8
4.9759645100110036e-8
3.626196655468244e-8
3.1550372060935326e-8
2.3224526585637967e-8
3.5332121498921103e-9
2.912807928357091e-8
6.374866479539453e-8
1.1740993286104561e-7
1.3439932081877218e-7
9.507370019986656e-8
5.5111901760285467e-8
1.7215347721578895e-8
2.5674178899359042e-8
8.298309833810059e-7
1.5666572179699572e-6
2.047044227976866e-6
2.1350203708837335e-6
1.6813524440404289e-6
1.3171304543845009e-6
9.486204241026119e-7
6.323524831011114e-7
3.990604351785898e-7
2.311961981133573e-7
1.2482264233718204e-7
3.586828250200212e-7
5.124655832257127e-7
3.365802197807211e-7
1.1787567786419545e-7
3.2247978859339136e-8
1.405068306512861e-7
1.0354927898899478e-7
9.376029837105795e-8
8.402040087244304e-8
1.2928235010453672e-8
7.903595555508293e-8
1.8010764760559677e-7
2.1392513638578952e-7
1.924740469464513e-7
1.5949647570843484e-7
1.173755988629982e-7
6.595081174379122e-8
6.948647766418581e-11
9.890445507793084e-8
2.49343255454741e-7
1.5912501675195644e-6
1.1236761058111852e-6
7.129288557552387e-6
2.9633710832698657e-6
1.7630558689757927e-6
1.0515007640550498e-6
5.763119596280595e-7
3.3399017567452785e-7
3.770709666877792e-7
7.59604803232108e-7
7.678322392710702e-7
3.1051762732874796e-7
2.7035835016794836e-7
3.4708062006882564e-7
2.0279801824535424e-7
6.835957390077466e-8
1.307721935309237e-8
7.238344758839689e-8
5.2477447169835705e-8
4.37067498922875e-8
3.842108670771679e-8
9.52972832695867e-9
2.7034671302785286e-8
6.986035264447149e-8
1.3534121469883093e-7
1.5907952375954374e-7
1.2195435599545151e-7
8.034972132375199e-8
3.7416825349070275e-8
1.3308303245844176e-8
8.708551124061494e-8
1.072903523493267e-6
1.331023627791951e-6
3.821765509912648e-6
2.771633103008642e-6
1.9073305767728065e-6
1.332140780279554e-6
8.560866551053295e-7
5.172932672215793e-7
2.916641144450082e-7
1.4281773210666727e-7
8.244065541800256e-8
2.7820164762652077e-7
4.979891081476758e-7
3.971159146052675e-7
1.4692100438225542e-7
1.2203876845588941e-8
1.4198926747558891e-7
1.081958640920448e-7
9.277757982458689e-8
8.773435487396392e-8
3.274203965404635e-8
5.675500632201314e-8
1.5428639616176219e-7
2.3338990609572322e-7
2.2445775059345863e-7
1.8866454609284322e-7
1.415586475340657e-7
8.682413231539394e-8
2.490251393696552e-8
5.277846444631136e-8
1.4266267444871666e-6
2.057381429388054e-6
4.450603481215122e-6
3.2892919225589555e-6
2.2448826247102388e-6
1.5727621469748901e-6
9.90099311460507e-7
5.722807072701472e-7
3.342733033610341e-7
3.0214046890831973e-7
4.133067660755934e-7
4.414535008114802e-7
1.8690626321494567e-7
2.207275225223778e-7
3.052684411258859e-7
1.5494150764977287e-7
4.9467374092606e-8
2.0188302576599192e-8
6.865300731039664e-8
4.7311726299062504e-8
4.0226538920698984e-8
3.2177926908375366e-8
1.5883705947215706e-9
3.546008789515559e-8
7.77638175580941e-8
1.4543379941871416e-7
1.9758313996339762e-7
1.5110309406291006e-7
8.906787275070812e-8
3.073825778781765e-8
2.9410607332129253e-8
1.171985113813774e-6
2.1712161007154375e-6
2.3691042311698056e-6
2.769262471983607e-6
2.285632277330508e-6
1.8693793196020997e-6
1.4131377317922397e-6
9.858224589594034e-7
6.539586856891636e-7
4.0833390658855506e-7
2.394368484857605e-7
5.651081993143312e-7
6.706936501894509e-7
3.185301608304122e-7
9.611566795010331e-8
6.132103852849753e-8
1.8649773674722182e-7
1.3986557216920335e-7
1.3360882949811734e-7
1.0844360720675589e-7
2.0420200032463495e-8
1.5911017225275322e-7
2.71784844614885e-7
2.8899994451079715e-7
2.6878001994530885e-7
2.2991098833877565e-7
1.7058754692523716e-7
9.621412960952737e-8
9.568458879872844e-9
9.828048929702974e-8
2.4039556114957474e-7
2.571258918181071e-6
1.5586667598466706e-6
0.000010248898303185234
4.761995497422555e-6
2.814840851905843e-6
1.649765918846483e-6
8.354319116101778e-7
3.390245098039346e-7
1.0910811144840674e-7
3.1990163185281695e-7
6.266316878824915e-7
2.4100473934808966e-7
2.3051741836966382e-7
3.8236576020774973e-7
2.5644385419876924e-7
9.603028266050761e-8
9.650435708328245e-9
9.574795988689801e-8
6.958792739357242e-8
5.5621650119311474e-8
4.997438932279135e-8
1.83439561730017e-8
3.118831835984386e-8
8.373057429310617e-8
1.6507268656056917e-7
2.379577764998822e-7
1.9946870724915923e-7
1.339650869374613e-7
6.476359692262726e-8
9.665604709684545e-9
9.785830375548603e-8
1.5403465961855863e-6
1.930251662671628e-6
4.397341002045746e-6
3.724065210531126e-6
2.7094917729421233e-6
2.0012330669768237e-6
1.3628454872405146e-6
8.706908853156469e-7
5.307227163338419e-7
2.984043011925499e-7
1.7365034580554337e-7
4.564866360769435e-7
6.547553745270082e-7
3.540147309081427e-7
1.1308126867970504e-7
6.413152547301765e-9
2.0563438584906225e-7
1.3956568535104777e-7
1.2951160073043005e-7
1.1408004401001693e-7
1.035385205190811e-8
1.482113060438146e-7
2.6976918833215135e-7
3.154864152261368e-7
3.08275687949014e-7
2.754394436117809e-7
2.1436074936714647e-7
1.3454978872191797e-7
4.9057323746517964e-8
4.2449480755956576e-8
2.3859473216765095e-6
3.0814916042886202e-6
6.416434333900359e-6
5.539383871306921e-6
3.839015807415281e-6
2.736518490656163e-6
1.7048620592643517e-6
8.520765588496652e-7
2.348624085257303e-7
1.1971213550653165e-8
1.7509677689914586e-7
3.7653761023252004e-7
1.2448212032099317e-7
1.220279407884873e-7
2.709541719673857e-7
1.830576457961799e-7
6.669111977303974e-8
6.632993712026634e-9
8.879638940221707e-8
5.7502349351388266e-8
4.666172607905651e-8
4.014364038943151e-8
3.057939976835693e-9
4.0829727804192864e-8
8.80127060740248e-8
1.6139180600560456e-7
2.512269890860672e-7
2.456169840022759e-7
1.5767384955733404e-7
6.56328329898297e-8
1.5510938560687748e-8
1.674199042311081e-6
2.7962307706047036e-6
2.339164752178498e-6
3.3947913212926116e-6
3.0784573760705543e-6
2.732934398780026e-6
2.277753605659825e-6
1.727996101260422e-6
1.200902553338715e-6
7.473475512904357e-7
3.951786115469537e-7
7.114257755959064e-7
5.385414293933669e-7
2.0262752704200625e-7
6.071712624653951e-8
7.954433510974652e-8
2.2199176593224927e-7
1.715182888480375e-7
1.6301507818195835e-7
2.04239272919959e-8
2.0141361187980523e-7
3.343079246643764e-7
3.7039575468888796e-7
3.807269764185974e-7
3.848365457355051e-7
3.6140107471902655e-7
2.8660310560224564e-7
1.7776020017956186e-7
6.363358446535953e-8
5.1386727033437934e-8
1.780221525977808e-7
4.795771595453096e-6
2.219372212910204e-6
0.000011875998738817706
8.441894163649032e-6
5.378445983509726e-6
3.458181705127251e-6
1.662164873279988e-6
4.5478767093357697e-8
1.1576824114183858e-6
9.598471677672854e-7
1.306251462166934e-7
3.638211362461191e-8
5.123010306086293e-8
2.1564816856493286e-7
2.616147686237946e-7
1.217928135996498e-7
3.8270408448975944e-8
4.6637314505285736e-8
8.561560225973755e-8
6.181158012639305e-8
5.5139502835164794e-8
2.965637442653096e-8
3.347580151328897e-8
9.172289424243252e-8
1.7250009718257702e-7
2.8184821920230164e-7
3.2275329215424907e-7
2.4887900194283043e-7
1.3511228913787726e-7
2.7351359057031003e-8
6.649177255844572e-8
2.2487298839237176e-6
2.5701328013174053e-6
3.936727104295341e-6
4.63968582004698e-6
3.8712294754299545e-6
3.241511592989754e-6
2.536840713812658e-6
1.7883189345274736e-6
1.1179503361958511e-6
5.716159201641702e-7
2.0481698163429568e-7
4.3405565674779915e-7
3.0903038874347167e-7
1.1138112397680016e-7
3.875581363525238e-8
2.772561174007441e-9
1.5779831981079244e-7
3.3862762220998186e-7
3.0931597509436956e-7
5.594226453785417e-8
2.938704824861032e-7
4.425801214615548e-7
4.0565547262313486e-7
3.856748297987075e-7
3.9800703401723753e-7
4.145787896553026e-7
4.0005824822439565e-7
3.269799076296652e-7
2.1784258265851345e-7
1.0696479189663975e-7
4.041391007946152e-6
3.875910938388137e-6
5.611242606572092e-6
8.20343908418634e-6
8.04552105068146e-6
8.035540289064185e-6
8.32850991643858e-6
1.2727440979593623e-6
2.110435367427509e-6
2.3349195743250925e-6
1.6032175132988399e-6
9.937614755603903e-7
1.2123277986909697e-7
8.692737220522926e-8
6.765206137337432e-8
1.6706230266976478e-8
2.533380326279671e-8
1.0243243430374548e-8
3.5686798293401237e-9
2.5700891211455057e-10
5.28771400771145e-9
8.05932861938412e-9
1.551825511232251e-8
7.791642034798112e-9
1.0792881785629214e-8
4.4435298961210424e-8
8.201210527719167e-7
1.819016613807627e-7
2.916551395277402e-7
2.4469271754537705e-7
2.3258422922635957e-7
4.3399543589520324e-7
7.583495472011737e-7
2.4334123974031934e-7
8.214970129443464e-7
1.0496052884421948e-6
1.331482698938658e-6
1.7273736446237873e-6
2.3170200364440158e-6
3.4862023869825618e-6
6.255640800375939e-6
2.54030429724347e-6
1.5331395771622527e-7
3.4090285678621963e-8
1.4749550732776504e-8
2.4291184855445458e-8
7.155687294125883e-10
1.4498469292870076e-9
9.207094439132475e-10
1.3038676225401252e-10
1.4063664708459702e-11
3.6399920780730186e-11
6.10442502369365e-13
1.026612762610937e-12
2.2286281976626058e-13
1.5927722480245107e-12
1.927294453546834e-12
1.922142671521493e-12
1.9296186458363618e-12
2.015883277519517e-12
2.1715986574302316e-12
2.3610553550355886e-12
1.5455882318352738e-13
7.928740306261666e-13
1.250761643602553e-12
1.6656422472410566e-12
2.063036368634711e-12
2.4671335206559385e-12
2.9031625696539525e-12
3.3940552392746096e-12
3.960378655646727e-12
4.62206212083757e-12
5.4004175801128736e-12
8.63745933675198e-12
6.802341001453303e-12
3.064471593613877e-12
1.5289530371874948e-12
1.7866158714710118e-12
2.7137008467587656e-12
3.960460871114874e-12
5.541739666055674e-12
7.608993041622884e-12
1.0403948718485399e-11
1.4285138567793749e-11
1.98001746437557e-11
2.7818784836243704e-11
3.9778591910681754e-11
5.8161837934444254e-11
8.747969422760836e-11
1.364618733236107e-10
2.2340254232352373e-10
3.9088356798603403e-10
7.535346340985205e-10
1.8906336434525305e-9
1.2000202892663183e-9
8.304910096324015e-10
6.697168735618988e-10
6.253724403133842e-10
6.61493044126717e-10
7.77061036283015e-10
1.0024071572236167e-9
1.4164593531742052e-9
2.177660391899562e-9
3.3122805319785293e-9
3.487181940835907e-9
1.2212082687537912e-8
7.927333196511206e-9
1.396196899836208e-8
8.779709205244107e-9
4.919261330582688e-9
6.090273097712557e-12
5.030152856539049e-14
0.
0.
0.
0.
0.
0.
0.
0.
0.
0.
0.
0.
0.
0.
0.
0.
0.
2.7694397353092475e-14
3.806613890192826e-14
5.244805280733009e-14
7.24364143909136e-14
1.0028782783545272e-13
1.3920013975917788e-13
1.1458917574829487e-13
4.873576874373391e-14
4.325816732796695e-14
6.178115631024629e-14
8.857442887887745e-14
1.1844191801799842e-13
1.5830225485611624e-13
2.178924065887928e-13
3.0883406884079174e-13
4.471634205029258e-13
6.568919133770785e-13
9.75039280923092e-13
1.4594190691362262e-12
2.201234865957935e-12
3.3459371621130553e-12
5.1284375186534645e-12
7.933789712030932e-12
1.2404184235137581e-11
1.963289542000773e-11
3.7427535897472766e-10
9.034276067853783e-10
1.6035345142876028e-9
1.87410452728993e-9
1.136432788893731e-9
4.032746373962835e-10
2.367149160106239e-9
4.548253570557417e-9
6.863427451422113e-9
9.266304383477259e-9
1.1703691757236317e-8
6.040462924291867e-9
7.200722241452054e-10
3.6727679259617646e-9
5.014231360261457e-9
3.958252435525026e-9
4.781650321113554e-9
1.3379158950283086e-8
2.46184309690466e-8
2.5088767157681144e-8
2.0877449718566865e-8
1.6977977562606957e-8
1.2307887478059895e-8
2.3018331415755628e-10
4.8567830109021945e-9
5.093412647525972e-9
4.824004255507443e-9
4.6063821220396346e-9
4.53589207739331e-9
4.6356574570772036e-9
4.9239024935690185e-9
2.666044409662711e-7
5.001201637674465e-7
1.66917600294362e-6
4.411886760074538e-7
1.8695545236419536e-7
7.251035719340787e-8
1.0782880883986997e-8
4.4740651199299555e-8
1.5533865217717986e-7
8.386697502507233e-7
3.017691302802949e-7
2.1851487183875442e-8
1.2146556379706505e-8
2.3303844923413996e-8
7.545289049273685e-8
7.522935149067985e-8
4.036341711737014e-8
3.920881888711237e-9
1.9422122779065253e-8
1.3645945223810713e-8
1.1164036270930046e-8
9.027322050965546e-9
3.4882991165370986e-10
8.165760126926371e-9
1.786877093292103e-8
3.3163079904936245e-8
5.448748073619632e-8
5.4566401322358465e-8
3.047896580050997e-8
1.1501096285881323e-8
4.915084471112389e-9
2.736288945920684e-7
8.462278145699378e-7
1.8090629634117336e-7
4.68584779855632e-7
4.4171751548847866e-7
4.114428173790396e-7
3.878738840929969e-7
3.429800889916936e-7
1.1432572459810985e-7
5.797805115582848e-8
7.28062546604216e-8
1.027200887993301e-7
1.1030456074522945e-7
5.538458039354015e-8
9.614238623063398e-9
3.564345895019095e-8
4.196024303747735e-8
3.2828247116477615e-8
3.0061338231819526e-8
2.5196926813148896e-8
2.628963736734174e-9
2.393181338164817e-8
4.982727504462693e-8
5.101758848299865e-8
4.4914630721534875e-8
3.711793267655674e-8
2.728185999672735e-8
1.3987128919580665e-8
8.176437742173774e-9
5.898175125932033e-8
4.834555042196651e-7
1.528717942211314e-7
3.0288405693392064e-6
1.2158668654059027e-6
7.004860077374621e-7
4.108428769116345e-7
2.2284261783926443e-7
1.0479970871262707e-7
2.159507500562955e-8
3.496155640982244e-8
3.242588328553352e-8
3.53851396147029e-8
2.7353648873763535e-8
6.488980458311093e-8
1.546247096323226e-7
1.3933529971764945e-7
5.863322628899822e-8
2.736291461211965e-9
3.6997810519608143e-8
2.6754145344429056e-8
2.237568258596325e-8
1.8250307995326132e-8
7.967983572028768e-10
1.6914873556990604e-8
3.818979997288669e-8
7.262859247978217e-8
1.1044796876158073e-7
8.594494081832277e-8
4.9494865937422666e-8
1.9933687598860242e-8
7.691905836189327e-9
4.99925691981692e-7
1.3758923441549319e-6
6.435159171310968e-7
1.042884053295098e-6
9.158180597555798e-7
7.9917657957505e-7
6.603100838726145e-7
5.192294536500827e-7
4.3672326168906525e-7
4.6491242588193685e-7
5.334411000414297e-7
3.989472602289102e-7
3.409159797993717e-7
1.6274143496608954e-7
4.679705944109316e-8
4.68581651977489e-8
7.466060214030716e-8
5.610131986009263e-8
5.0215869921406734e-8
4.4500108191657936e-8
9.123521121456072e-9
3.601482575374054e-8
8.633149563563952e-8
9.897819029386705e-8
8.779576672358746e-8
7.295002174801044e-8
5.4432364472536174e-8
2.966635522744621e-8
1.0409490153812235e-8
9.597207759081084e-8
1.8970897559515538e-7
9.441397787092731e-7
1.7999970725256386e-7
6.045936958798962e-6
2.0022000057071717e-6
1.0909929006165154e-6
5.95072222719084e-7
2.9848306706163956e-7
1.2230550095964386e-7
3.1653246348401194e-10
6.842763035803375e-8
1.602414036140538e-8
4.887969610238368e-8
1.5442987261924194e-7
2.787435569205478e-7
2.1728978892496247e-7
7.950989011096612e-8
1.4383263220279148e-8
6.758999358248077e-8
4.98544860931593e-8
4.303360682470696e-8
3.6448940496818286e-8
3.7701803723460175e-9
3.338271896696751e-8
8.054166015919315e-8
1.474789052744113e-7
1.5038121072396962e-7
1.1083561039554996e-7
7.11058569652405e-8
3.293126376285107e-8
9.013982745149475e-9
6.769490483892488e-8
8.463279169676635e-7
1.4193727743397375e-6
2.5400029432806733e-6
1.9495113061820107e-6
1.3752422806049897e-6
1.007095444039254e-6
6.845034367213469e-7
4.669490054837984e-7
4.111503610348145e-7
5.832328225792193e-7
6.845505810329598e-7
3.5780752914126666e-7
3.8162907639794343e-7
2.778262191546798e-7
1.0722945330159707e-7
1.1254150440036013e-8
7.623960611552434e-8
6.476217956313352e-8
5.15202896848554e-8
4.774200539258367e-8
2.9627048473909895e-8
1.2794593654557515e-8
5.8033351025948964e-8
1.1586806868245283e-7
1.260223465466496e-7
1.0495154476114842e-7
7.95906663523535e-8
5.0442580288902704e-8
1.3427588826153184e-8
4.4766814711362377e-8
8.675005074883687e-7
9.997749134599824e-7
3.3659136115143597e-6
2.2503931567385185e-6
1.5053453440795565e-6
1.0211538443352386e-6
6.355489140664187e-7
3.670534591553319e-7
1.8597973360812867e-7
6.489882644424534e-8
2.5594467357142516e-8
7.317688203874983e-8
9.587751603031844e-8
2.5202514107026235e-7
3.1556728858115097e-7
1.4359284659646772e-7
3.523074889881601e-8
5.247747640595841e-8
6.732450796683328e-8
5.1581833067896257e-8
4.699023186004753e-8
2.689028800767121e-8
1.7734044885916606e-8
6.134602494073814e-8
1.2539525454086832e-7
2.0073921532030135e-7
1.823485102669189e-7
1.2519954378939425e-7
7.137827794093283e-8
2.28957454061204e-8
2.6937208291173225e-8
1.0435414044177271e-6
2.2642358038763676e-6
2.2437160488362824e-6
2.524186782645131e-6
1.9820662798423703e-6
1.5749511257166189e-6
1.1474680542314208e-6
7.65013455805714e-7
4.983762962764658e-7
3.600463470192916e-7
3.3940475792252977e-7
4.003978469149581e-7
4.981283845881222e-7
3.0321336248945936e-7
1.1088124829161851e-7
6.220730747826887e-9
1.3039429662147065e-7
9.16574431193038e-8
7.679770966065435e-8
7.200629362599987e-8
3.182784243254724e-8
3.843004282050276e-8
1.1643520502747874e-7
1.8553487167662708e-7
1.7675491791845346e-7
1.4915257005361815e-7
1.1412904460091874e-7
6.864938588808129e-8
4.2923090418629645e-9
9.94468033775401e-8
2.3407591845685064e-7
1.5743799890841433e-6
7.655939926847312e-7
7.874451711757418e-6
3.4370967665369206e-6
2.0104439878236958e-6
1.1849768957532425e-6
6.424029663232941e-7
3.128483001374383e-7
9.938358411291369e-8
1.2450077245968015e-8
4.4484276434434204e-8
1.387746243551999e-7
3.4716981673593687e-7
4.564628451129611e-7
2.1544228305191753e-7
6.024869074769542e-8
4.7638550974944103e-8
1.0991578932726376e-7
8.185550378672363e-8
7.52254766816111e-8
5.5753280444430074e-8
1.5135911665547806e-8
8.793172662756677e-8
1.8331017673559123e-7
2.5693691702762853e-7
2.307717496252105e-7
1.7520493271095655e-7
1.1317652051946072e-7
5.1125831240545075e-8
1.3557235343521693e-8
9.185026119885996e-8
1.6156500033916518e-6
2.2554206576065212e-6
5.097121395593779e-6
3.819479713643768e-6
2.6054135857309785e-6
1.8269299086473584e-6
1.1505323481346599e-6
6.60607801021303e-7
3.687540752777549e-7
2.9396144011252976e-7
3.9182781636597017e-7
3.002675091417528e-7
4.5304007361205953e-7
3.9348063946656294e-7
1.6561757338793437e-7
4.293995217363423e-8
8.409589186194291e-8
1.0320201788314909e-7
7.711583509485073e-8
7.05254469971281e-8
5.1530098000261856e-8
1.3134630655917197e-8
8.064563207863013e-8
1.6929344030586083e-7
2.2475191955556224e-7
1.9872226020287724e-7
1.5467305755808327e-7
1.0060909077323272e-7
3.4513606061315306e-8
5.2080086380554395e-8
1.4517269652899473e-6
1.823156584721186e-6
4.346411983470193e-6
3.5300028110338875e-6
2.5175990975269738e-6
1.82237541971932e-6
1.2102611308944534e-6
7.461110710336164e-7
4.2425871894407203e-7
2.058856730211731e-7
1.0954041953633382e-7
1.2734777293742225e-7
1.9644848103739003e-7
4.0574976136691034e-7
3.1654589435377553e-7
1.0436040762426566e-7
2.177748094270829e-8
7.966818345574017e-8
9.106036767130387e-8
7.581923945755883e-8
6.94505269180773e-8
5.4563722474281455e-9
7.400695096593325e-8
1.579101373850867e-7
2.588139049735715e-7
3.0468348521817424e-7
2.737911799717734e-7
2.0413598798126586e-7
1.2411190720313663e-7
5.0736464816111355e-8
1.654392200447491e-8
1.9612650473125587e-6
3.6986296890624776e-6
3.8442358486061164e-6
4.934276767337231e-6
3.9705472338991255e-6
3.226379519338059e-6
2.395056131850506e-6
1.504178192318865e-6
7.298926820077796e-7
2.089910524272714e-7
9.414579436308075e-8
3.3221398199209975e-7
5.848233196241108e-7
4.1145331304255276e-7
1.6159910115933363e-7
3.7947220816574205e-8
1.371004684583156e-7
1.2772061203845374e-7
9.985575462592462e-8
9.361244928913425e-8
5.513888781306107e-8
4.51185493771019e-8
1.4775691624631406e-7
2.6652473294116705e-7
3.0428335512405413e-7
2.7435344049445787e-7
2.195644245953784e-7
1.3782530903009062e-7
3.3035365603244694e-8
8.913680485702467e-8
2.1501939538515004e-7
2.5421379976137794e-6
1.4836094508678626e-6
8.898098760510256e-6
5.417179369948503e-6
3.4460959041166384e-6
2.241445649729993e-6
1.3326777582397611e-6
7.244080375306268e-7
3.196177641604617e-7
8.524630798949695e-8
7.12870435417822e-8
2.4210228275456575e-7
4.666651845968661e-7
3.5745850442430427e-7
1.2846437809004826e-7
3.5918295408745505e-8
5.8917162934738606e-8
1.3880636493015544e-7
1.064679236467436e-7
9.753922196975716e-8
3.5104922890401314e-9
1.322990180273607e-7
2.4641809642504413e-7
3.2592955895201304e-7
3.497373996265641e-7
3.42543767805919e-7
2.962945176790382e-7
2.105322222360422e-7
1.1514816037107409e-7
2.671183062252616e-8
5.8737347211236835e-8
3.23194174358991e-6
3.5963660982897882e-6
6.884116048949132e-6
7.3484091181305575e-6
5.4615554352085655e-6
4.194880739682739e-6
2.8129740985651584e-6
1.3032854636526988e-6
2.1870570239744298e-8
5.255089395632379e-7
1.949121920153786e-7
4.4259477649683564e-8
2.7698541035578155e-7
4.0303611183673145e-7
2.1364302225464728e-7
7.52318650481638e-8
9.614560657085869e-9
1.4639648756318032e-7
9.130013813158076e-8
8.019309887120087e-8
6.627258916572935e-8
1.2811526799967903e-8
9.971827997663729e-8
1.9796260985069e-7
3.061298795471913e-7
3.388219316586025e-7
2.9938155392607006e-7
2.1080081206123015e-7
9.734710144809525e-8
1.4739162500668743e-8
2.3278815578237604e-6
2.6688314683032848e-6
4.1724674802387846e-6
4.852005704274303e-6
3.998882716438092e-6
3.316388454280851e-6
2.567915116622332e-6
1.7800710779741475e-6
1.0751280068305656e-6
5.039651663900025e-7
1.4609199267409614e-7
7.899349638247551e-10
1.3905227478591e-7
2.050051725500614e-7
9.333681017248024e-8
3.332778086992592e-8
1.1850276207756913e-8
2.193601058847283e-8
2.139983015805428e-8
1.0719693530046536e-8
3.998799417446998e-9
4.153239642883432e-10
2.749454395731587e-9
8.472663657809363e-10
1.8047408389410204e-9
4.163913082313853e-9
2.113233960097938e-9
4.958645596418702e-10
5.92203271742668e-11
2.434454885904705e-11
3.919702963538654e-13
4.2343549803804945e-13
9.163545042656202e-13
6.55002408174616e-13
5.779709004093398e-13
4.713061323352556e-13
8.750007972595274e-14
2.211641176254956e-12
1.5685805047195473e-12
1.4481969533323856e-12
1.4924418083933783e-12
1.6174137258166547e-12
4.018816323682525e-12
5.406303957304621e-12
3.5882476896448693e-12
1.3261388493384845e-12
5.058742005017364e-13
2.914557408115755e-13
2.9535848528789887e-13
3.9096026750111256e-13
5.42335019984042e-13
7.462756087879546e-13
1.0132834024253295e-12
1.3622380043980443e-12
1.8202993167900194e-12
2.425305459966271e-12
3.2301158178470643e-12
4.309458396152191e-12
5.770491088587403e-12
7.769439276977118e-12
1.0538356631539157e-11
1.4429446089536465e-11
1.0254204394259738e-10
7.655330326192988e-11
6.939551539781055e-11
7.180329798807153e-11
8.057409998594822e-11
9.506006869652595e-11
1.1594368011086644e-10
1.4500889104930626e-10
1.8540698496702982e-10
2.424167056299156e-10
3.250444043401364e-10
8.870261639317023e-10
4.4002566718824465e-9
7.903234369754374e-9
2.4678695654593534e-8
1.1377711092555409e-8
1.6202752890116547e-8
1.794735682763755e-8
8.396468501793137e-9
6.801885828158733e-12
4.488353941878167e-13
0.
0.
0.
0.
0.
0.
0.
0.
0.
0.
0.
0.
0.
0.
0.
0.
0.
0.
2.6626571783305325e-14
3.679417758736338e-14
5.0976991066069777e-14
3.6271940763715766e-14
0.
0.
0.
3.0014732866885506e-14
3.960191049334185e-14
5.275017913649214e-14
7.268771055934784e-14
1.0309567590022628e-13
1.490482266982712e-13
2.1812880645583582e-13
3.219340292021382e-13
4.783554938067491e-13
7.152010789015455e-13
1.0760529053440334e-12
1.6298971452942952e-12
2.4871960280253027e-12
3.827199364117886e-12
5.945319439409006e-12
1.2737580517973643e-10
2.9031790712703607e-10
5.221581075736013e-10
7.119884161896203e-10
6.634577779244546e-10
3.040361175689173e-10
3.1923801166210777e-10
1.1394846497535216e-9
2.1088129636294136e-9
3.196519252344235e-9
4.378195294990783e-9
5.6271919662478055e-9
2.9006442709524085e-9
9.672191309754442e-11
1.9030396873007406e-9
2.5177857166173952e-9
4.673144745864789e-10
3.806554188921038e-9
8.263883666850896e-9
1.5222484641918917e-8
1.6767664367032585e-8
1.365651934304628e-8
1.1451622390345973e-8
6.914350044330512e-10
2.586144886061906e-9
2.7981254079974617e-9
2.6442729352027332e-9
2.5214198719448007e-9
2.50161158317193e-9
2.606128758756753e-9
2.8551101916185694e-9
2.282205466153062e-7
3.733828536710767e-7
2.037009734763242e-6
4.7117852690623024e-7
2.1698910863937658e-7
9.610660173920321e-8
3.0117091849093365e-8
1.94996288353098e-8
8.391881075749758e-8
1.9897585188239603e-7
3.2368744570448467e-7
6.254693235690949e-9
8.276965826377064e-9
4.453453217028569e-8
8.331891125614451e-8
6.563618509251387e-8
3.082108168305227e-8
1.1705854786146426e-8
1.819994439059012e-8
1.3308185213218416e-8
1.151830630787659e-8
7.791651734907283e-9
2.32105168374964e-9
1.1596059167535071e-8
2.4285173109708072e-8
4.484558346118976e-8
6.110984332494366e-8
4.216966791741114e-8
2.2721809768074278e-8
6.594091993364292e-9
1.0277192942472571e-8
2.5414381480564717e-7
7.190902482295588e-7
2.548480183553449e-7
4.4429453055539314e-7
3.8090272658349603e-7
3.38123658904775e-7
2.2623431743016237e-7
1.3831123589122801e-8
6.376187333111382e-9
1.5598322767159585e-8
4.204065741524288e-8
2.5302298080223334e-8
4.113215760858592e-8
3.197230303658347e-8
8.82541842331068e-9
1.889832583218773e-8
3.210707940532095e-8
2.5461199897075888e-8
2.2367044843362242e-8
2.0138872015465837e-8
6.043601578361884e-9
1.2526240839866868e-8
3.371616122457175e-8
4.084785751409006e-8
3.6116401016640845e-8
2.9745671246602702e-8
2.21209183403288e-8
1.259863381471177e-8
1.34564158548723e-9
2.877841120117449e-8
9.489638314587644e-8
4.5541212279064765e-7
8.809330226812703e-10
3.3723044122506788e-6
1.092387959034131e-6
5.948918672376718e-7
3.2894731100278905e-7
1.6750895577214315e-7
6.78612337050399e-8
5.490222667887155e-9
5.579817481620205e-8
4.263732085371835e-8
1.6325942873205297e-8
8.517685611240941e-8
1.579117043586192e-7
1.391044100056671e-7
6.694907944063397e-8
8.811032298576456e-9
4.027438781980944e-8
2.9686946240032497e-8
2.5532875105781744e-8
2.147633831502304e-8
2.4006532449664126e-9
1.9363849641766062e-8
4.726828635055333e-8
8.829480580616528e-8
8.981149793663746e-8
6.559019103481252e-8
4.206584842791685e-8
1.9038919275195588e-8
8.35810088369909e-9
4.039592689942077e-7
9.27059761824602e-7
7.126709128573995e-7
8.073878127054559e-7
6.430976619153052e-7
5.431247962504822e-7
4.7277309437257837e-7
4.0389378443490797e-7
1.2646212974770095e-7
1.051308732911009e-7
1.4285468346315857e-7
1.943641958489391e-7
2.014375296466426e-7
2.213725717183804e-7
1.1962892652313574e-7
3.968129394241541e-8
2.552098638194773e-9
3.1763493014627696e-8
2.6685954763932348e-8
2.142360159607163e-8
1.9349974181035253e-8
9.12120195008537e-9
7.519263449858755e-9
2.505607620837618e-8
5.172913143701743e-8
6.827707002323406e-8
5.369205516049517e-8
3.666860661971742e-8
2.025159375544554e-8
2.4305598962801985e-9
2.241217598556508e-8
4.668688882499238e-7
6.538333127405734e-7
1.801983462623143e-6
1.3497798686910044e-6
9.392232300527654e-7
6.615460457618443e-7
4.287030022206095e-7
2.5728127944805165e-7
1.3698509904486558e-7
5.067199233999394e-8
7.727894187319438e-9
1.1987321753824375e-7
2.3702672488099757e-7
2.3891427159656763e-7
1.3042246290499952e-7
2.183416958940002e-8
7.25961348769926e-8
5.513504326086757e-8
4.597371011492982e-8
4.2695610093889766e-8
2.0340444534272396e-8
2.040013894901997e-8
6.718933425380731e-8
1.1928734051390113e-7
1.1329747806984485e-7
9.161018439170597e-8
6.758142448904045e-8
4.046926672636748e-8
5.29995895589595e-9
5.495189789178757e-8
1.8188715334939547e-7
7.205807394306555e-7
7.472830346906525e-7
2.839642302688936e-6
1.3253818529286703e-6
8.576737156953336e-7
6.165318587587543e-7
5.275395022383439e-7
1.4842458099535024e-7
1.1101842384010869e-7
1.913681527256202e-7
3.429308565352302e-7
2.2620448879207613e-7
2.7980316849840685e-7
2.0875905620128588e-7
8.557880809785026e-8
2.0526886593689204e-8
2.496038323725761e-8
3.705935206517672e-8
2.8353975659057783e-8
2.4784245719647928e-8
2.0169260547376858e-8
1.501763361587914e-9
1.8485513272623e-8
4.490223591649288e-8
7.49010365844058e-8
6.724060428541344e-8
5.005817344559996e-8
3.2615611188945526e-8
1.4020477695639656e-8
1.0041618960897506e-8
5.189885178489846e-8
5.68025549490174e-7
5.674787747241403e-7
2.6670665683719395e-6
1.5772747870394123e-6
1.0126078309920269e-6
6.623166344060767e-7
3.9940509345933643e-7
2.2241295625975466e-7
1.0233304714431547e-7
2.014974682377942e-8
4.356560462023739e-9
9.53925427717342e-8
2.2696827621039583e-7
2.6182851658159715e-7
1.537197702452653e-7
3.980972868269418e-8
6.757071680575648e-8
5.928585286106624e-8
4.751399138932872e-8
4.396805270476711e-8
2.6759140664701697e-8
1.3536527230689872e-8
5.733125970890012e-8
1.1688714323711067e-7
1.2989527508946084e-7
1.0559554751247981e-7
7.78970281409953e-8
4.836766710771142e-8
1.3778590823543786e-8
3.72087787637626e-8
6.560103338179046e-7
1.1020795539449712e-6
1.840739075186178e-6
1.4004266570370024e-6
9.97340105696935e-7
7.501124022217186e-7
5.46756291194559e-7
4.63678958337405e-7
5.576371271670514e-7
3.982172005777095e-7
4.784737484694502e-7
6.333414679819249e-7
2.938668672097463e-7
2.3773405126595368e-7
2.1320535494456254e-7
8.722553480427199e-8
1.8268567287219718e-8
3.2010153006213105e-8
3.621953300086109e-8
2.729288256579763e-8
2.4102944444236054e-8
1.631037758018761e-8
4.097584994361214e-9
2.3524009596575035e-8
5.1152172114309785e-8
9.079972552218114e-8
8.987266355825098e-8
6.19962868066144e-8
3.564743142743291e-8
1.016763009533474e-8
2.022986893574808e-8
6.051203396599459e-7
1.1066386772068704e-6
1.732260340858519e-6
1.6542081791222822e-6
1.258680934076211e-6
9.562823290946532e-7
6.670444017807216e-7
4.3063196505051775e-7
2.591452194798185e-7
1.3540868979759307e-7
6.052334833221676e-8
2.2941901540071567e-7
3.6475407896811123e-7
2.973877186831222e-7
1.2595151574403994e-7
9.909124606715927e-9
1.0306028595155565e-7
7.618749954845979e-8
6.678021619169701e-8
6.112739142717927e-8
1.7775283635354854e-8
4.480135266679783e-8
1.1864227951055086e-7
1.6121350287439603e-7
1.439090952105061e-7
1.1757731145156225e-7
8.650864649862906e-8
4.92357313425967e-8
1.2281857017555553e-9
8.744317997725284e-8
2.36387089891103e-7
1.0712418978175137e-6
8.649529762360688e-7
4.745490615922473e-6
1.9623943275973174e-6
1.2005489143102281e-6
7.593957575086339e-7
4.830766169531477e-7
4.915022731851591e-7
4.907894213135814e-7
5.856096647272696e-7
1.0931498259326739e-6
4.3842787096996744e-7
2.9091911366332206e-7
2.92704588490688e-7
1.486486596167541e-7
4.397329295425981e-8
2.2136976401831286e-8
5.1480341391819046e-8
3.8454716326888065e-8
3.2754557426767994e-8
2.8032041356983643e-8
4.928633393135909e-9
2.1649040467348702e-8
5.465445597575414e-8
1.0166539177757305e-7
1.0405900746580093e-7
7.800864501833948e-8
5.110026044145738e-8
2.3268142795579748e-8
1.0983311373337203e-8
6.61250979887555e-8
7.652516454024659e-7
9.023493477479591e-7
3.1182398198662998e-6
2.0655237929493997e-6
1.3768099048049477e-6
9.321374429162641e-7
5.806902129184544e-7
3.377384871002032e-7
1.7510191243901032e-7
6.61903185656825e-8
2.7777831719054274e-8
1.6559619596029741e-7
3.37472430018617e-7
3.389499017677887e-7
1.589636490259277e-7
2.7261412227927524e-8
9.777528676639936e-8
7.972580851023498e-8
6.574012978084648e-8
6.163397372869772e-8
3.181137660708637e-8
2.7034130442898802e-8
9.200077402014922e-8
1.66946158677976e-7
1.6735305992629303e-7
1.372651329446663e-7
1.0181965795717303e-7
6.256300565875549e-8
1.6583557456908067e-8
4.7958681196221774e-8
9.410773894787963e-7
1.452798228100721e-6
2.900245076382621e-6
2.0983541489419402e-6
1.4526863550594086e-6
1.0408073079493338e-6
6.873036378152584e-7
4.516764717209771e-7
3.804482774294162e-7
5.337478833653155e-7
6.371906298641912e-7
4.985795385178731e-7
2.20079180424163e-7
2.3325170161276751e-7
2.606906645117382e-7
1.2131905978151014e-7
3.296362023468443e-8
3.2528069370023065e-8
4.975968104693047e-8
3.626199406999783e-8
3.1550400762282295e-8
2.3224538816997823e-8
3.5332324865378413e-9
2.9128127752637447e-8
6.374875939865187e-8
1.1741007171591725e-7
1.343993731041909e-7
9.507373936808166e-8
5.511192886155105e-8
1.7215356820412167e-8
2.5674190752091188e-8
8.298316062099016e-7
1.566658388968668e-6
2.047045986446517e-6
2.135022186513004e-6
1.68135377711128e-6
1.317131452171959e-6
9.486211003140622e-7
6.323528763640836e-7
3.990606045539135e-7
2.311961966894977e-7
1.2482256306304899e-7
3.5868285916609943e-7
5.124658171161343e-7
3.365804194512353e-7
1.1787575878437924e-7
3.224787241409786e-8
1.4050688526992768e-7
1.035493073674532e-7
9.376031044466923e-8
8.40204268074911e-8
1.2928288867801873e-8
7.903591426447603e-8
1.8010766016292684e-7
2.139252659582007e-7
1.9247416505515312e-7
1.5949656963506246e-7
1.1737566647327574e-7
6.595085083442686e-8
6.947563974158956e-11
9.890446508396574e-8
2.4934324797153854e-7
1.5912506496189572e-6
1.1236765091690468e-6
7.129290278021126e-6
2.9633723768547753e-6
1.7630567334940849e-6
1.051501344295391e-6
5.763123145711593e-7
3.339903529256374e-7
3.770707706650406e-7
7.596042799452408e-7
7.67832088240447e-7
3.105176336730134e-7
2.703585638885409e-7
3.470807196041907e-7
2.0279792268114162e-7
6.835951582280976e-8
1.3077295475127023e-8
7.23835187025924e-8
5.247748649237832e-8
4.3706790633939656e-8
3.84211202062012e-8
9.529712407378884e-9
2.7034727555239235e-8
6.986046792084875e-8
1.3534138462752596e-7
1.5907958749338208e-7
1.2195441069759528e-7
8.034976387486433e-8
3.741684543169546e-8
1.3308310443273203e-8
8.708554221922018e-8
1.0729044566193319e-6
1.331024699745329e-6
3.82176871078215e-6
2.7716354619954997e-6
1.9073321010401608e-6
1.3321417982540543e-6
8.560872558363099e-7
5.172935555240887e-7
2.916641721152444e-7
1.428176354523519e-7
8.244055834045717e-8
2.7820158901071564e-7
4.979892538176619e-7
3.971161397275744e-7
1.4692109740360604e-7
1.2203956776119694e-8
1.4198924105216332e-7
1.0819589579667834e-7
9.27775893120644e-8
8.773436702870393e-8
3.2742097158354845e-8
5.675495863160654e-8
1.5428636004538502e-7
2.3339001463963373e-7
2.2445789801560225e-7
1.8866466724800996e-7
1.415587354024768e-7
8.682418513338815e-8
2.4902535316467257e-8
5.277846598627647e-8
1.4266272226007326e-6
2.0573820321413097e-6
4.450604079725986e-6
3.289293015074587e-6
2.244883574417683e-6
1.5727629517598173e-6
9.90099933990981e-7
5.722811563601947e-7
3.3427359744956354e-7
3.0214053798562746e-7
4.133066564367549e-7
4.414533664649702e-7
1.869063311484812e-7
2.207278263263655e-7
3.0526848888275196e-7
1.5494137073547268e-7
4.946730082578395e-8
2.018839963525602e-8
6.865306098999106e-8
4.731176218959401e-8
4.022658012727981e-8
3.217794726215792e-8
1.5884102761128429e-9
3.546017076000338e-8
7.776397322607655e-8
1.4543404256283952e-7
1.975832354030936e-7
1.5110313580544343e-7
8.906791030864816e-8
3.073827576064958e-8
2.9410609670193103e-8
1.1719861378789019e-6
2.1712178233602126e-6
2.3691067602606806e-6
2.7692654698223706e-6
2.2856345809482215e-6
1.8693811302815582e-6
1.413139045449155e-6
9.858232732833854e-7
6.539590618978986e-7
4.0833392117192533e-7
2.3943666139232035e-7
5.651082096136672e-7
6.706939731486543e-7
3.185303976836297e-7
9.6115770630338e-8
6.132083528772041e-8
1.8649782225683582e-7
1.3986558585658318e-7
1.3360881866694812e-7
1.0844366456226289e-7
2.0420087236498377e-8
1.5911008561094127e-7
2.71784932493436e-7
2.8900013386855114e-7
2.687801984107595e-7
2.2991114215431734e-7
1.7058766114319468e-7
9.62141961139407e-8
9.568486951452601e-9
9.828047529953199e-8
2.4039551862666976e-7
2.5712595654515647e-6
1.5586673586899805e-6
0.000010248898731446352
4.7619974865776814e-6
2.814842339424129e-6
1.6497670472345962e-6
8.354326865251214e-7
3.3902504627704993e-7
1.0910843786190185e-7
3.1990149841103103e-7
6.266313273352071e-7
2.410047560094052e-7
2.3051775676168256e-7
3.8236598991765856e-7
2.564436639319852e-7
9.603015273800751e-8
9.650332416187462e-9
9.574812409153188e-8
6.958797469166433e-8
5.562170525856693e-8
4.997444121713884e-8
1.8343922826508654e-8
3.1188418587486794e-8
8.373076559252783e-8
1.6507299198938692e-7
2.3795789759066042e-7
1.9946876487665222e-7
1.339651467215862e-7
6.476363089346893e-8
9.665598546095675e-9
9.785830493576826e-8
1.5403482281367705e-6
1.930253276888334e-6
4.397345223434757e-6
3.724069225879271e-6
2.709494532024127e-6
2.0012350583006403e-6
1.3628467775735204e-6
8.706915652042721e-7
5.307229008158344e-7
2.984041210210116e-7
1.7365007644092322e-7
4.5648643710431155e-7
6.547554924833679e-7
3.540149741514719e-7
1.1308136459435323e-7
6.4130171255020426e-9
2.0563439900288514e-7
1.3956569299485546e-7
1.295115739309693e-7
1.1408006977351914e-7
1.035373587564465e-8
1.4821121004252828e-7
2.6976920194383444e-7
3.1548658922898497e-7
3.082758863132964e-7
2.754396332644659e-7
2.1436090288052049e-7
1.345498860690571e-7
4.905737487535879e-8
4.244945012623205e-8
2.385948015094558e-6
3.0814920890628423e-6
6.416433484527253e-6
5.539385270100851e-6
3.839017438486072e-6
2.7365201540447755e-6
1.7048635558734161e-6
8.520777378374294e-7
2.3486329346685744e-7
1.197075160049881e-8
1.7509668462246372e-7
3.765371393313204e-7
1.2448206573243832e-7
1.2202825950148543e-7
2.7095433352604036e-7
1.8305739592932725e-7
6.66909708222863e-8
6.6328974735418755e-9
8.879654251692952e-8
5.7502373508052675e-8
4.666177112107533e-8
4.0143665848632656e-8
3.0578406414499775e-9
4.0829884350858595e-8
8.80129650809834e-8
1.61392203727669e-7
2.5122728793707606e-7
2.456169923608286e-7
1.5767389143970705e-7
6.563288937136521e-8
1.5510880413115806e-8
1.6742006360118603e-6
2.7962326507078337e-6
2.339167557493452e-6
3.394795973471242e-6
3.0784615681940626e-6
2.732938158746337e-6
2.2777568859076824e-6
1.7279985388654945e-6
1.2009038649364854e-6
7.473477222645682e-7
3.9517803312989677e-7
7.114255614880233e-7
5.385416545974047e-7
2.0262768341267532e-7
6.071723140503118e-8
7.954393162316163e-8
2.2199187497351245e-7
1.7151822895651221e-7
1.6301499840955427e-7
2.0424129762598582e-8
2.014134723072202e-7
3.343079872063221e-7
3.703959359493113e-7
3.8072716743976044e-7
3.848367585287069e-7
3.614013274621458e-7
2.866033477863248e-7
1.7776037699414448e-7
6.363371178305673e-8
5.1386602685594285e-8
1.7802198021673105e-7
4.7957723933966545e-6
2.2193727876893763e-6
0.000011875992467769193
8.441897173513359e-6
5.3784495765951985e-6
3.4581855626058337e-6
1.662168052336189e-6
4.5480822685099456e-8
1.1576810481607211e-6
9.5984667698623e-7
1.3062554242891986e-7
3.638186043260467e-8
5.1230233182741986e-8
2.156484616559227e-7
2.616144893643811e-7
1.2179252108244838e-7
3.827026550024898e-8
4.663751202479695e-8
8.561559403202596e-8
6.1811616223997e-8
5.513955210484968e-8
2.9656269319184617e-8
3.347603230695855e-8
9.172323124447292e-8
1.7250059102723623e-7
2.8184862367013756e-7
3.227532897988873e-7
2.4887905506493815e-7
1.3511239238591315e-7
2.735147790594126e-8
6.649163275046981e-8
2.248732728170454e-6
2.5701341027587963e-6
3.936729844784768e-6
4.639691739360493e-6
3.871234992460503e-6
3.241516699584867e-6
2.536845237058796e-6
1.7883220840642646e-6
1.1179515933346413e-6
5.716154745395643e-7
2.0481574885984002e-7
4.340550001329127e-7
3.09030255918791e-7
1.1138109182231525e-7
3.875579585483135e-8
2.772395592323309e-9
1.57797014005825e-7
3.3862774909466053e-7
3.0931811125440274e-7
5.5941585972746006e-8
2.938703143616354e-7
4.4258054419681493e-7
4.056559666614776e-7
3.856750046390281e-7
3.9800711005000126e-7
4.1457889572043256e-7
4.000585321000274e-7
3.2698038544960117e-7
2.1784310861632258e-7
1.0696530343639734e-7
4.041388203181469e-6
3.8759054113092135e-6
5.6112324752251565e-6
8.20342933215254e-6
8.04552155050855e-6
8.035548640386016e-6
8.328541222684385e-6
1.2727543962961893e-6
2.1104330676885047e-6
2.3349186504778735e-6
1.6032170478580807e-6
9.937618699602567e-7
1.212331253085482e-7
8.69278317273033e-8
6.765254870960838e-8
1.670617753432378e-8
2.533405815571811e-8
1.0243402475525102e-8
3.568760225548616e-9
2.5694749166922785e-10
5.287448833541422e-9
8.058289713365536e-9
1.5514273082054937e-8
7.786343364063365e-9
1.0790378301428489e-8
4.440990598000687e-8
8.210802381684354e-7
1.81894527465867e-7
2.916621175960422e-7
2.44697010240129e-7
2.3258623325238126e-7
4.3395422452265444e-7
7.583364602401601e-7
2.433112759920887e-7
8.214494096768949e-7
1.0495420430244513e-6
1.331402787541344e-6
1.7272775283726273e-6
2.3169107272956355e-6
3.4860737268275827e-6
6.256022616997394e-6
2.540427814302077e-6
1.533093662456704e-7
3.408945559818462e-8
1.4747364647765147e-8
2.428920641643986e-8
7.15307146313243e-10
1.449731245132032e-9
9.205864846935918e-10
1.30371240298898e-10
1.4061959472906196e-11
3.6397702639870846e-11
6.104545056321293e-13
1.0266449864885607e-12
2.2281424987710185e-13
1.5927870148093088e-12
1.9272850655002523e-12
1.9221280482299455e-12
1.9296069375206954e-12
2.0158772018838187e-12
2.1715967774444042e-12
2.3610581109296604e-12
1.5456065238390842e-13
7.928788229429054e-13
1.2507683193351182e-12
1.665649918047035e-12
2.063045073987985e-12
2.4671433409071826e-12
2.9031738209974506e-12
3.3940683111907215e-12
3.960393968803213e-12
4.62208009933674e-12
5.40043888179944e-12
8.6374819001253e-12
6.802356319639239e-12
3.064486305003666e-12
1.5289685974286617e-12
1.786636615622598e-12
2.7137305119185533e-12
3.960502900620939e-12
5.541794573732468e-12
7.609070477001558e-12
1.0404058017124861e-11
1.4285295467162395e-11
1.980039603325286e-11
2.7819117445201535e-11
3.977909157534508e-11
5.8162617660288744e-11
8.748096807203825e-11
1.364640577964555e-10
2.2340655602330683e-10
3.908916977196411e-10
7.535534951297293e-10
1.8906647997810536e-9
1.2000389854731389e-9
8.305024872325747e-10
6.697248230319703e-10
6.253787789430019e-10
6.614988646100729e-10
7.770671795720188e-10
1.0024146254994013e-9
1.416469793782996e-9
2.1776761397945904e-9
3.3122961319199137e-9
3.4871808723426713e-9
1.2212164049238814e-8
7.92731650306943e-9
1.3962030152796261e-8
8.779654292671953e-9
4.919156217460426e-9
6.090294845172283e-12
5.0300113109738815e-14
0.
0.
0.
0.
0.
0.
0.
0.
0.
0.
0.
0.
0.
0.
0.
0.
0.
2.7694484204226427e-14
3.80662465156814e-14
5.244823466226083e-14
7.2436644146521e-14
1.002881367296351e-13
1.3920058161950367e-13
1.1458956429453006e-13
4.873598385848609e-14
4.325831358143682e-14
6.178133403835085e-14
8.857484716894423e-14
1.1844232230305908e-13
1.583028702827449e-13
2.1789307229547102e-13
3.0883523645814073e-13
4.4716516269829867e-13
6.568942730183257e-13
9.750425347246652e-13
1.4594242889858404e-12
2.201242580249983e-12
3.3459484330822495e-12
5.128456281444337e-12
7.93381855394083e-12
1.240422887147989e-11
1.9632967269604688e-11
3.742765121300526e-10
9.03430389884695e-10
1.6035393356913008e-9
1.874109760592479e-9
1.136435324304184e-9
4.0327677335219427e-10
2.3671566647976847e-9
4.548266592014083e-9
6.863445981775769e-9
9.266328327362599e-9
1.1703720902671078e-8
6.0404771466371e-9
7.200737702462046e-10
3.672778696770738e-9
5.014245556889515e-9
3.958270923726455e-9
4.781652825029984e-9
1.3379183408016868e-8
2.4618480234618875e-8
2.5088819028045015e-8
2.087749429451501e-8
1.6978012089369555e-8
1.2307925107316862e-8
2.3014965648579569e-10
4.8567923188200464e-9
5.093426825068117e-9
4.824017788099334e-9
4.606394465646398e-9
4.5359033672151306e-9
4.635667875925977e-9
4.923912158265201e-9
2.666043045872578e-7
5.00120106300374e-7
1.669175547720137e-6
4.411885706343004e-7
1.869554106136509e-7
7.251034083362838e-8
1.0782875967415964e-8
4.474064898351512e-8
1.5533864607918747e-7
8.386700240378277e-7
3.017690681835847e-7
2.1851482419620588e-8
1.2146553966663924e-8
2.330383787373461e-8
7.545287709819474e-8
7.522934108582065e-8
4.036341384566753e-8
3.920884418205644e-9
1.9422120162441506e-8
1.3645943284554174e-8
1.11640345740862e-8
9.027320809491213e-9
3.488302112161721e-10
8.165758530263692e-9
1.7868767596549136e-8
3.316307368709193e-8
5.448747114750365e-8
5.4566395688607555e-8
3.0478962925841117e-8
1.1501095368715434e-8
4.915083407264942e-9
2.736288516911165e-7
8.46227697705067e-7
1.8090622468425337e-7
4.6858467172791066e-7
4.4171741946028646e-7
4.1144273270037406e-7
3.8787381368816356e-7
3.429799163507941e-7
1.1432555681026886e-7
5.7977984129396664e-8
7.280620357806385e-8
1.027199941194113e-7
1.1030449421628367e-7
5.53845554232368e-8
9.614231444443462e-9
3.564345409308363e-8
4.1960236153820385e-8
3.282824203284782e-8
3.006133371151811e-8
2.5196922685999403e-8
2.6289628450532995e-9
2.3931810029496054e-8
4.982726631789259e-8
5.101757855669335e-8
4.4914622028842115e-8
3.7117925462071085e-8
2.7281854618103555e-8
1.3987126057209026e-8
8.176436215921152e-9
5.89817391340548e-8
4.834554391785644e-7
1.5287173510251898e-7
3.028840292828666e-6
1.2158667208299308e-6
7.004859198163748e-7
4.108428234999516e-7
2.2284258784597888e-7
1.0479969280349959e-7
2.1595067664143837e-8
3.496155929561974e-8
3.2425887488837334e-8
3.538513087576759e-8
2.7353643465643134e-8
6.48897928228635e-8
1.5462469043816857e-7
1.393352891106584e-7
5.8633226200931686e-8
2.7362889569302564e-9
3.699780662841579e-8
2.6754142553181397e-8
2.237568008206652e-8
1.825030612243253e-8
7.967988500420775e-10
1.6914870973552e-8
3.818979449411278e-8
7.262858242369909e-8
1.1044795674168194e-7
8.594493365816681e-8
4.949486175551913e-8
1.9933685983498456e-8
7.69190504104099e-9
4.999256335569092e-7
1.3758922015627371e-6
6.435158008070558e-7
1.042883901212101e-6
9.158179335137525e-7
7.991764770786674e-7
6.603100115401587e-7
5.192294158431039e-7
4.367232653064331e-7
4.6491249134187556e-7
5.334411516631538e-7
3.989472626190829e-7
3.409159470705936e-7
1.6274141193662163e-7
4.679705023801467e-8
4.685816430285887e-8
7.466059368349397e-8
5.6101314045709095e-8
5.0215864935558175e-8
4.450010342279157e-8
9.123519424898107e-9
3.601482271835182e-8
8.633148660507539e-8
9.897817760570652e-8
8.779575533802181e-8
7.295001219598089e-8
5.4432357212478716e-8
2.96663511213569e-8
1.0409489271782121e-8
9.597206780903725e-8
1.8970896197500166e-7
9.441396830707006e-7
1.7999965586032728e-7
6.045936513296436e-6
2.0021998150753346e-6
1.0909927906051802e-6
5.950721597604096e-7
2.9848303360227584e-7
1.223054842367796e-7
3.165253758431844e-10
6.842763463471203e-8
1.6024150378298096e-8
4.887968620683844e-8
1.5442985180527105e-7
2.7874352908168114e-7
2.1728978021989182e-7
7.950989147253459e-8
1.4383259786031456e-8
6.758998739274287e-8
4.9854481630863226e-8
4.303360266275357e-8
3.6448937217181445e-8
3.770181120199326e-9
3.338271424508048e-8
8.054164992100879e-8
1.474788899162753e-7
1.5038119901372517e-7
1.1083560145750064e-7
7.110585112242402e-8
3.293126107417936e-8
9.013982379574503e-9
6.769490166408054e-8
8.463278262697586e-7
1.4193726470322788e-6
2.5400026262433075e-6
1.949511072527926e-6
1.3752421236137082e-6
1.0070953390556503e-6
6.845033787918278e-7
4.669489881378606e-7
4.111503996940191e-7
5.832329478736239e-7
6.845506800518401e-7
3.5780755030479666e-7
3.8162906275536704e-7
2.778261966180183e-7
1.0722944199351733e-7
1.1254145665892719e-8
7.62396001939824e-8
6.476217363182615e-8
5.152028532990341e-8
4.774200142053116e-8
2.962704528762707e-8
1.2794593106203261e-8
5.803334664519961e-8
1.1586805843394704e-7
1.2602233225468653e-7
1.0495153247522214e-7
7.95906568862395e-8
5.044257417288188e-8
1.3427586907897267e-8
4.476681088647039e-8
8.675004259575703e-7
9.997748039268575e-7
3.3659134037085594e-6
2.250392970517601e-6
1.5053452086752455e-6
1.0211537453248974e-6
6.355488480438146e-7
3.67053417587686e-7
1.859797079821243e-7
6.489881067926867e-8
2.5594455708571823e-8
7.317687090286274e-8
9.587750116217828e-8
2.520251117457982e-7
3.155672712761359e-7
1.4359285031353938e-7
3.523075130749003e-8
5.247747090032549e-8
6.732450281687003e-8
5.1581828695494e-8
4.6990227497044256e-8
2.6890287186570855e-8
1.7734040634989655e-8
6.134601542805121e-8
1.2539523731222556e-7
2.00739196357575e-7
1.8234849701248107e-7
1.251995337552082e-7
7.137827185005685e-8
2.2895742904344493e-8
2.6937207991259965e-8
1.043541292235444e-6
2.2642355915582895e-6
2.243715786638953e-6
2.524186475990556e-6
1.982066043907653e-6
1.5749509425500031e-6
1.1474679268460507e-6
7.650133819681232e-7
4.983762671066154e-7
3.6004635369759707e-7
3.3940478301403165e-7
4.003978429202704e-7
4.981283584160272e-7
3.0321334126883335e-7
1.1088123860427815e-7
6.2207379122815525e-9
1.3039428632202766e-7
9.165743661113164e-8
7.679770490983261e-8
7.200628902176428e-8
3.182783859134918e-8
3.843004158574409e-8
1.1643519890472015e-7
1.8553485544356768e-7
1.767548993792901e-7
1.4915255378855928e-7
1.1412903174500387e-7
6.864937786976775e-8
4.292307179892454e-9
9.944679981761961e-8
2.3407591614829622e-7
1.5743798571325232e-6
7.655938996400988e-7
7.874451361036659e-6
3.4370964894261113e-6
2.0104438068387364e-6
1.1849767764364855e-6
6.424028944394686e-7
3.1284825842407385e-7
9.938356024159909e-8
1.2450092745929556e-8
4.448426257227906e-8
1.3877460344687075e-7
3.471697779100725e-7
4.5646282456593646e-7
2.154422915263571e-7
6.024869488739128e-8
4.763854526777454e-8
1.0991578201369887e-7
8.185549777571906e-8
7.522547013662571e-8
5.5753278287832634e-8
1.5135904422701568e-8
8.793171103312167e-8
1.8331015209378054e-7
2.5693689856538633e-7
2.307717331904955e-7
1.7520491826133656e-7
1.1317651058731458e-7
5.1125826074591695e-8
1.3557236893818663e-8
9.185026134129598e-8
1.6156498184276336e-6
2.2554204509721138e-6
5.097120921559935e-6
3.819479263297257e-6
2.60541327870985e-6
1.826929693431298e-6
1.1505322191507453e-6
6.606077450287575e-7
3.687540777129838e-7
2.939614810749454e-7
3.9182785453480224e-7
3.002675247455558e-7
4.530400691773551e-7
3.934806190131048e-7
1.6561756187880416e-7
4.293994524482266e-8
8.409589934963251e-8
1.0320201079280112e-7
7.711583116917233e-8
7.052544381881637e-8
5.153009393959181e-8
1.3134631580129449e-8
8.064562948494045e-8
1.6929343344335834e-7
2.247518998962171e-7
1.9872223896100932e-7
1.5467303997622515e-7
1.0060907889889367e-7
3.451360079531334e-8
5.208008638929592e-8
1.4517268454568797e-6
1.823156436618452e-6
4.346411867094075e-6
3.530002577765251e-6
2.5175988949168965e-6
1.8223752465233862e-6
1.2102609969013287e-6
7.461109768213738e-7
4.242586556923168e-7
2.0588563304266726e-7
1.0954039776011237e-7
1.2734776671027882e-7
1.9644846035526893e-7
4.0574975273194805e-7
3.1654592691600007e-7
1.0436042033850815e-7
2.177748384377933e-8
7.966818094564742e-8
9.106036597186117e-8
7.581923639614619e-8
6.945052625397198e-8
5.456388841007984e-9
7.40069283757505e-8
1.579101063763194e-7
2.5881387772649477e-7
3.046834719394595e-7
2.737911624123013e-7
2.041359684241005e-7
1.2411189164641054e-7
5.0736454084063816e-8
1.654392967555619e-8
1.961264813151498e-6
3.6986293701486747e-6
3.844235619661922e-6
4.934276175484944e-6
3.970546676237293e-6
3.2263790101318767e-6
2.395055705807254e-6
1.504177938695388e-6
7.29892644793719e-7
2.08991171632679e-7
9.41459144491677e-8
3.322140451486701e-7
5.848233390035363e-7
4.1145329251579274e-7
1.615990884081291e-7
3.79472097960201e-8
1.3710049617901057e-7
1.2772060680567115e-7
9.985575326972333e-8
9.361244863107547e-8
5.5138882998535024e-8
4.511855139188112e-8
1.4775691683572485e-7
2.6652472713150486e-7
3.042833291342149e-7
2.743534105790441e-7
2.1956439749886038e-7
1.3782529028458155e-7
3.303535544289803e-8
8.913681303181375e-8
2.1501940624278502e-7
2.5421378130514e-6
1.4836092965817186e-6
8.898098953396077e-6
5.417179005996666e-6
3.4460955856208374e-6
2.241445376923153e-6
1.3326775578412195e-6
7.244079078110213e-7
3.19617689166602e-7
8.52462763476793e-8
7.128705107531586e-8
2.4210227072632213e-7
4.666652116796618e-7
3.574585859770434e-7
1.2846440903611675e-7
3.5918302600687696e-8
5.891716500491971e-8
1.3880635651863586e-7
1.0646792132452053e-7
9.753922867658216e-8
3.510445150008873e-9
1.3229896570378138e-7
2.4641804663842415e-7
3.259295404516547e-7
3.4973739088829654e-7
3.425437486399414e-7
2.962944866223306e-7
2.1053218990436344e-7
1.1514813382501562e-7
2.671180925377322e-8
5.8737366872385566e-8
3.231941295506895e-6
3.5963658607102492e-6
6.884116102045961e-6
7.348408301926419e-6
5.46155454266913e-6
4.194879835787037e-6
2.8129733421384535e-6
1.303285234971137e-6
2.1870182926631e-8
5.255084517934228e-7
1.9491189064432186e-7
4.425959130076484e-8
2.769855221470997e-7
4.0303616117077046e-7
2.136430157326301e-7
7.523185867502623e-8
9.61458050412577e-9
1.4639647772263458e-7
9.13001399117002e-8
8.019310200733422e-8
6.627259038650849e-8
1.281152758721117e-8
9.971828033379314e-8
1.97962615124127e-7
3.061298820984573e-7
3.3882190974702234e-7
2.9938151816649965e-7
2.108007786111822e-7
9.734707781905024e-8
1.4739181951475774e-8
2.3278814061649074e-6
2.668831395944523e-6
4.172467870431796e-6
4.852005653588456e-6
3.998882463431602e-6
3.3163880991560364e-6
2.56791470608378e-6
1.7800707218315923e-6
1.075127785097422e-6
5.039650875188599e-7
1.4609201342603685e-7
7.898677905504799e-10
1.3905228842735603e-7
2.0500507863625467e-7
9.333672444645106e-8
3.332773024128437e-8
1.1850264520255451e-8
2.193614222143704e-8
2.1399996711536152e-8
1.071977483413578e-8
3.998845560804774e-9
4.1536013357781843e-10
2.7493217991534563e-9
8.472551015790733e-10
1.8047304397141228e-9
4.163852992853012e-9
2.1133012721511115e-9
4.958696949941931e-10
5.922686429002884e-11
2.4345183200168322e-11
3.9197064693698716e-13
4.234422300995922e-13
9.163650970373828e-13
6.550045614398201e-13
5.779716516002877e-13
4.713078814034456e-13
8.75103568035809e-14
2.2116403124073746e-12
1.568588456125326e-12
1.448198814917353e-12
1.4924418313246901e-12
1.617412446917575e-12
4.018816702272928e-12
5.406311726771287e-12
3.58825612113218e-12
1.3261425128754486e-12
5.058756880251033e-13
2.914560785372529e-13
2.953566206844734e-13
3.909598454932606e-13
5.423315521096762e-13
7.462728015237676e-13
1.0132779840210005e-12
1.3622328483657982e-12
1.820293105910708e-12
2.4252961242946354e-12
3.2301039609518378e-12
4.3094432198285655e-12
5.770468983954056e-12
7.76940595606828e-12
1.0538314874366868e-11
1.4429383520524503e-11
1.0254172629642536e-10
7.65530829852023e-11
6.939533345705604e-11
7.180312130355431e-11
8.057390944071815e-11
9.505984516354627e-11
1.1594340303805227e-10
1.4500853234808942e-10
1.8540650119626382e-10
2.4241603008383044e-10
3.2504341970113497e-10
8.870218264919259e-10
4.400224649100998e-9
7.903234254777124e-9
2.46786173908726e-8
1.1377736768063415e-8
1.620267033166353e-8
1.794754015802496e-8
8.396427523420974e-9
6.800010242648558e-12
4.4873293676570613e-13
0.
0.
0.
0.
0.
0.
0.
0.
0.
0.
0.
0.
0.
0.
0.
0.
0.
0.
2.6626519624201316e-14
3.679410322312587e-14
5.097688042802721e-14
3.627184445184998e-14
0.
0.
0.
3.001453626613446e-14
3.9601852006661246e-14
5.275010649304255e-14
7.26876333085455e-14
1.0309536496978396e-13
1.490478430478167e-13
2.1812827705101015e-13
3.219330055963346e-13
4.783540706010101e-13
7.151991825504664e-13
1.0760504405937463e-12
1.6298934202503717e-12
2.4871900338213695e-12
3.827189257296305e-12
5.945303556774958e-12
1.273754998100253e-10
2.9031716582581113e-10
5.22156774927685e-10
7.119868045684935e-10
6.634567906419149e-10
3.0403656380372144e-10
3.192357208103099e-10
1.139480361700508e-9
2.1088066403203077e-9
3.196510899805526e-9
4.378184956252762e-9
5.627179747104511e-9
2.9006371136576497e-9
9.672504456575956e-11
1.9030384991985708e-9
2.517785132277247e-9
4.673120591309936e-10
3.806553518259674e-9
8.263880216783687e-9
1.5222478325194238e-8
1.6767660561480213e-8
1.365651956837085e-8
1.1451621638414055e-8
6.913995159915688e-10
2.586142064485836e-9
2.798118668352226e-9
2.644266312853711e-9
2.5214137876926785e-9
2.5016059936485338e-9
2.60612358787042e-9
2.855105388553776e-9
2.2822061890416694e-7
3.733828488710305e-7
2.0370103764217183e-6
4.711786317719128e-7
2.1698915798516398e-7
9.610662585962571e-8
3.0117103282677494e-8
1.949962372711743e-8
8.391880592590169e-8
1.989758154966773e-7
3.236873058910413e-7
6.254691759040822e-9
8.276968014921544e-9
4.453454451628481e-8
8.331892280769479e-8
6.563619087044275e-8
3.082108184257882e-8
1.1705860854795186e-8
1.819994606606532e-8
1.3308186715220983e-8
1.151830773980364e-8
7.791652143915948e-9
2.3210526788422713e-9
1.1596061533798044e-8
2.4285177987862007e-8
4.4845592283766446e-8
6.110984882474183e-8
4.216966904107745e-8
2.2721810143835636e-8
6.59409114976829e-9
1.027719611160214e-8
2.5414384380635783e-7
7.19090289407734e-7
2.5484810855963345e-7
4.4429460569979696e-7
3.8090278184939385e-7
3.3812370819920353e-7
2.2623439385624185e-7
1.3831150071610084e-8
6.3761774824733306e-9
1.559833187215137e-8
4.204066857621689e-8
2.5302309342480252e-8
4.113217253053725e-8
3.197231204087783e-8
8.825421864798902e-9
1.889832593482954e-8
3.210708226023994e-8
2.546120213032802e-8
2.2367046614878054e-8
2.0138873840892033e-8
6.0436028139487584e-9
1.2526241062888027e-8
3.371616322035374e-8
4.0847862154678234e-8
3.611640533426829e-8
2.9745674827883262e-8
2.2120921089890026e-8
1.2598635648827068e-8
1.345640774352639e-9
2.8778411736437093e-8
9.489638764201956e-8
4.554121535877789e-7
8.809751705753352e-10
3.3723045028057536e-6
1.0923880380641332e-6
5.948919160716757e-7
3.289473410712996e-7
1.6750897248370393e-7
6.786124199840941e-8
5.490219988676686e-9
5.5798175863360434e-8
4.2637322068325486e-8
1.632594460096821e-8
8.517686302546569e-8
1.579117148978175e-7
1.3910441762458825e-7
6.694908094629099e-8
8.811034448439476e-9
4.027438964073042e-8
2.968694769361953e-8
2.5532876389334513e-8
2.147633927773413e-8
2.4006531270585628e-9
1.9363850870353725e-8
4.7268289316699756e-8
8.829481104601121e-8
8.981150166139343e-8
6.55901935625502e-8
4.206584994071876e-8
1.9038919598390472e-8
8.358102369205565e-9
4.0395929117709336e-7
9.270597891681291e-7
7.126709826542705e-7
8.073878643996511e-7
6.430976991842704e-7
5.431248233512446e-7
4.7277310963707055e-7
4.038938436720145e-7
1.2646216467531546e-7
1.051308897959729e-7
1.4285469943340996e-7
1.9436421757317565e-7
2.014375620132401e-7
2.2137258838348423e-7
1.1962893548620318e-7
3.9681296542683836e-8
2.552098986860831e-9
3.1763495529107945e-8
2.6685956512558715e-8
2.142360303306285e-8
1.9349975527889415e-8
9.121202463174302e-9
7.51926416086865e-9
2.5056078202734124e-8
5.172913514059558e-8
6.827707429436351e-8
5.3692058730555594e-8
3.666860917341418e-8
2.0251595285807695e-8
2.4305603678134297e-9
2.2412176716726314e-8
4.6686891586585506e-7
6.538333718416229e-7
1.8019835326840355e-6
1.3497799444760995e-6
9.392232862378664e-7
6.615460874169215e-7
4.287030297881556e-7
2.572812954560959e-7
1.369851064365023e-7
5.0671993477063e-8
7.727892711252424e-9
1.1987322142095784e-7
2.3702673609716637e-7
2.389142843115547e-7
1.304224684277297e-7
2.1834171021831044e-8
7.259613689093027e-8
5.513504542575062e-8
4.5973711696273625e-8
4.2695611513317423e-8
2.0340445796339542e-8
2.040013890977206e-8
6.718933561455958e-8
1.1928734550296142e-7
1.1329748351762312e-7
9.161018859665478e-8
6.758142747295783e-8
4.046926839742867e-8
5.299958911965616e-9
5.495190083036453e-8
1.8188715959328767e-7
7.205807689864795e-7
7.472830519961391e-7
2.83964245380293e-6
1.3253819190158457e-6
8.576737559157454e-7
6.165318779270053e-7
5.275395119194736e-7
1.484246302644968e-7
1.1101843784535125e-7
1.9136816628164355e-7
3.4293087680800073e-7
2.2620451860999814e-7
2.798031917145444e-7
2.0875906677740933e-7
8.55788117545583e-8
2.052688672410607e-8
2.4960386483934034e-8
3.7059354803999076e-8
2.8353977665662232e-8
2.478424763878051e-8
2.0169261912939907e-8
1.5017629227983278e-9
1.8485515423653433e-8
4.490224050241959e-8
7.490104169635187e-8
6.724060816121439e-8
5.005817654129659e-8
3.2615613290991305e-8
1.4020478614217264e-8
1.0041619546841714e-8
5.1898854742731686e-8
5.680255871047662e-7
5.674788227529155e-7
2.6670667168765895e-6
1.577274882411514e-6
1.01260789155265e-6
6.623166733881673e-7
3.994051156342211e-7
2.2241296672948934e-7
1.0233304926188999e-7
2.0149743345215576e-8
4.356563855633752e-9
9.53925428445024e-8
2.2696828349347421e-7
2.618285299599147e-7
1.5371977774248975e-7
3.9809731478296444e-8
6.75707162310821e-8
5.928585504980574e-8
4.751399278484895e-8
4.396805382220801e-8
2.6759142264785924e-8
1.3536526368965932e-8
5.7331259560032495e-8
1.1688714559574247e-7
1.298952818202889e-7
1.0559555282816812e-7
7.789703187975414e-8
4.836766936001351e-8
1.3778591539160832e-8
3.720877999153247e-8
6.560103588634493e-7
1.1020795881785739e-6
1.8407391466567594e-6
1.4004267162347523e-6
9.973401501042025e-7
7.501124340498802e-7
5.467563082462035e-7
4.6367895066350387e-7
5.576371826650922e-7
3.9821726018279706e-7
4.784737892342145e-7
6.333414737600892e-7
2.938668627004872e-7
2.3773405742732214e-7
2.132053555082356e-7
8.7225533573566e-8
1.8268565754399264e-8
3.201015759148044e-8
3.6219535555784556e-8
2.729288459568537e-8
2.4102946458130783e-8
1.631037838159048e-8
4.097586189719334e-9
2.3524012709580252e-8
5.115217825195599e-8
9.079973372405541e-8
8.987266767922105e-8
6.199628997524417e-8
3.564743341689849e-8
1.0167630692878066e-8
2.0229870093248075e-8
6.051203811041848e-7
1.1066387590388627e-6
1.7322604634912844e-6
1.654208298274779e-6
1.2586810203615413e-6
9.562823924795205e-7
6.670444436483703e-7
4.306319889251761e-7
2.5914522963260814e-7
1.3540868978631162e-7
6.052334409648334e-8
2.29419018687262e-7
3.6475409546804924e-7
2.9738773564502907e-7
1.2595152261542457e-7
9.909118681471478e-9
1.030602895158233e-7
7.61875021791982e-8
6.678021776904948e-8
6.112739325242455e-8
1.777528653121719e-8
4.480135093117244e-8
1.1864227974402063e-7
1.6121351156587156e-7
1.4390910340083613e-7
1.1757731779016722e-7
8.650865102434009e-8
4.9235733973882076e-8
1.2281852247381121e-9
8.744318195212483e-8
2.363870912136806e-7
1.071241935127188e-6
8.649530042557696e-7
4.745490789260774e-6
1.9623944203131677e-6
1.2005489726177288e-6
7.593957919599642e-7
4.830766290229837e-7
4.915022284766404e-7
4.907895202458701e-7
5.856097115573801e-7
1.0931498119479518e-6
4.384278637694715e-7
2.9091912072580024e-7
2.9270459240748193e-7
1.4864865717135503e-7
4.3973291008844165e-8
2.2136981729769437e-8
5.148034583014639e-8
3.845471927528763e-8
3.275456033906155e-8
2.803204357419347e-8
4.928632545835284e-9
2.164904398599658e-8
5.465446338416207e-8
1.0166540158795564e-7
1.0405901259411393e-7
7.800864930273018e-8
5.110026349447884e-8
2.3268144162411262e-8
1.0983312185904164e-8
6.612510169163965e-8
7.652517053056682e-7
9.023494207553194e-7
3.1182400509335996e-6
2.0655239456178905e-6
1.3768100016133857e-6
9.321375056648476e-7
5.806902487672912e-7
3.377385038237723e-7
1.751019154216471e-7
6.619031249073778e-8
2.7777826144710834e-8
1.6559619413806188e-7
3.3747244094801164e-7
3.389499205928364e-7
1.589636577665208e-7
2.726141734537785e-8
9.777528548388052e-8
7.972581144930987e-8
6.574013133555704e-8
6.163397501120025e-8
3.181137966639175e-8
2.703412826221646e-8
9.200077236560562e-8
1.6694616390344667e-7
1.6735307031827482e-7
1.372651411867604e-7
1.0181966377509951e-7
6.256300917555056e-8
1.658355872073326e-8
4.7958682165276884e-8
9.410774248421359e-7
1.452798277192709e-6
2.9002451569471015e-6
2.0983542321163994e-6
1.452686420779969e-6
1.0408073588406189e-6
6.873036731871208e-7
4.516764924272879e-7
3.8044827675952924e-7
5.337478462805638e-7
6.371906006961498e-7
4.985795312223337e-7
2.20079184584279e-7
2.3325172015924603e-7
2.6069066590165277e-7
1.2131905315669647e-7
3.296361639810546e-8
3.2528076934424555e-8
4.9759684890446975e-8
3.6261997011417316e-8
3.1550403830202476e-8
2.322454012766261e-8
3.533234661334104e-9
2.9128132934315745e-8
6.37487695342099e-8
1.1741008658539308e-7
1.3439937876967815e-7
9.507374355318039e-8
5.511193176273033e-8
1.7215357794798163e-8
2.5674192011061483e-8
8.298316728179045e-7
1.566658514197528e-6
2.0470461744454212e-6
2.1350223806228273e-6
1.6813539196319477e-6
1.3171315588456641e-6
9.486211726089905e-7
6.323529184082702e-7
3.9906062266140325e-7
2.3119619654000632e-7
1.2482255457750614e-7
3.586828628090598e-7
5.12465842118356e-7
3.365804408050461e-7
1.1787576744328938e-7
3.2247861031812073e-8
1.4050689110879768e-7
1.0354931040093338e-7
9.376031173520857e-8
8.402042958090375e-8
1.2928294625779982e-8
7.903590985582982e-8
1.8010766150652065e-7
2.1392527983297565e-7
1.9247417769241464e-7
1.5949657967794116e-7
1.1737567370831952e-7
6.595085501349347e-8
6.947446502874704e-11
9.890446614992837e-8
2.493432471647647e-7
1.5912507011472926e-6
1.1236765523098438e-6
7.129290461982035e-6
2.9633725151552842e-6
1.7630568259153928e-6
1.0515014063255806e-6
5.763123525201082e-7
3.3399037187752154e-7
3.7707074970986167e-7
7.596042240117786e-7
7.678320721033165e-7
3.105176343511825e-7
2.7035858673980355e-7
3.4708073024706464e-7
2.0279791246619572e-7
6.835950960970638e-8
1.3077303616423366e-8
7.238352630642991e-8
5.247749069637993e-8
4.3706794990873385e-8
3.842112378587929e-8
9.529710699790118e-9
2.7034733565260212e-8
6.986048026516864e-8
1.353414027988975e-7
1.590795942872196e-7
1.2195441657141338e-7
8.034976841598935e-8
3.7416847578473096e-8
1.3308311218032455e-8
8.708554553335055e-8
1.0729045563747286e-6
1.3310248143508724e-6
3.821769052987031e-6
2.7716357142004436e-6
1.9073322639994866e-6
1.3321419070847315e-6
8.560873200612392e-7
5.172935863447798e-7
2.916641782801217e-7
1.4281762511800957e-7
8.244054796833797e-8
2.7820158274225885e-7
4.979892693875363e-7
3.97116163799063e-7
1.4692110734590776e-7
1.2203965317967433e-8
1.4198923822872069e-7
1.0819589918589744e-7
9.277759032780692e-8
8.773436832659462e-8
3.274210330122234e-8
5.675495352264719e-8
1.542863561691932e-7
2.3339002632188625e-7
2.2445791373875078e-7
1.886646802009489e-7
1.4155874480591307e-7
8.682419078008001e-8
2.4902537611247098e-8
5.2778466151470654e-8
1.4266272737198374e-6
2.0573820965930533e-6
4.4506041437297465e-6
3.2892931318670756e-6
2.2448836759455484e-6
1.5727630377961437e-6
9.901000005431718e-7
5.722812043737283e-7
3.342736288914673e-7
3.0214054537376583e-7
4.1330664471634094e-7
4.414533521026004e-7
1.8690633841361593e-7
2.2072785880917026e-7
3.0526849398820424e-7
1.5494135609923502e-7
4.946729299145096e-8
2.0188410018292322e-8
6.865306672881597e-8
4.731176602636336e-8
4.022658453357586e-8
3.2177949437747976e-8
1.5884145150126909e-9
3.546017962001167e-8
7.776398986862462e-8
1.454340685625044e-7
1.9758324560328595e-7
1.5110314025695298e-7
8.90679143142646e-8
3.0738277686074306e-8
2.9410609907935138e-8
1.1719862473546323e-6
2.171218007524224e-6
2.3691070306617803e-6
2.769265790326954e-6
2.285634827232722e-6
1.8693813238614113e-6
1.4131391858926965e-6
9.85823360341896e-7
6.539591021170325e-7
4.083339227288985e-7
2.394366413999409e-7
5.651082107214858e-7
6.70694007684126e-7
3.185304230027456e-7
9.611578160782462e-8
6.13208135527794e-8
1.86497831398657e-7
1.3986558732044842e-7
1.3360881750744538e-7
1.0844367069313198e-7
2.04200751890382e-8
1.59110076276554e-7
2.7178494191025733e-7
2.890001541095186e-7
2.687802174954342e-7
2.2991115859808305e-7
1.705876733513406e-7
9.621420322178009e-8
9.568489959740371e-9
9.828047381215945e-8
2.4039551407462386e-7
2.5712596346482984e-6
1.5586674227060282e-6
0.000010248898777197399
4.761997699227273e-6
2.8148424984480317e-6
1.6497671678667985e-6
8.354327693731545e-7
3.390251036340482e-7
1.0910847276376171e-7
3.199014841484128e-7
6.266312887873372e-7
2.410047577933075e-7
2.3051779294134786e-7
3.823660144800536e-7
2.5644364358975804e-7
9.603013884808789e-8
9.650321378575462e-9
9.57481416471581e-8
6.958797974850787e-8
5.5621711153569215e-8
4.9974446763188654e-8
1.834391925864859e-8
3.118842929726442e-8
8.373078604647859e-8
1.650730246472321e-7
2.3795791052771517e-7
1.9946877106205817e-7
1.3396515311025724e-7
6.476363452348138e-8
9.665597880231936e-9
9.785830506211755e-8
1.540348402609076e-6
1.9302534494726643e-6
4.397345674773962e-6
3.724069655166697e-6
2.709494827000822e-6
2.001235271197989e-6
1.362846915523934e-6
8.706916378881299e-7
5.307229205371286e-7
2.9840410175657277e-7
1.7365004762814852e-7
4.5648641583582945e-7
6.547555050944162e-7
3.5401500015783936e-7
1.1308137484931026e-7
6.413002657663966e-9
2.0563440041015325e-7
1.395656938125789e-7
1.2951157106557158e-7
1.1408007253762248e-7
1.0353723424138622e-8
1.482111998017025e-7
2.697692033947585e-7
3.1548660784671965e-7
3.0827590752434996e-7
2.7543965354664144e-7
2.1436091929006428e-7
1.3454989647826137e-7
4.9057380347676925e-8
4.244944684646462e-8
2.385948089204662e-6
3.081492140870557e-6
6.416433393743171e-6
5.539385419621778e-6
3.839017612849381e-6
2.73652033187025e-6
1.7048637158722444e-6
8.520778638846267e-7
2.3486338808026686e-7
1.1970702205807416e-8
1.7509667476046576e-7
3.765370889838686e-7
1.2448205989597204e-7
1.220282935818716e-7
2.709543508040624e-7
1.8305736921313349e-7
6.669095489523339e-8
6.63288718480403e-9
8.879655888901714e-8
5.75023760907622e-8
4.6661775935268385e-8
4.0143668570531574e-8
3.0578300211278687e-9
4.0829901092643144e-8
8.801299276885797e-8
1.6139224625948673e-7
2.5122731989115433e-7
2.456169932612668e-7
1.5767389591273126e-7
6.563289541814674e-8
1.551087419782112e-8
1.6742008063937947e-6
2.7962328516566033e-6
2.339167857410342e-6
3.3947964708519383e-6
3.0784620163828675e-6
2.7329385607322327e-6
2.277757236602899e-6
1.7279987994700944e-6
1.2009040051607351e-6
7.473477405443885e-7
3.9517797129401257e-7
7.114255385888024e-7
5.385416786809719e-7
2.0262770013412886e-7
6.071724264307093e-8
7.95438884806532e-8
2.219918866344263e-7
1.7151822255298662e-7
1.6301498987696942e-7
2.0424151416015907e-8
2.0141345737716394e-7
3.343079938984165e-7
3.7039595531440103e-7
3.807271878665855e-7
3.848367812754265e-7
3.614013544850163e-7
2.866033736807603e-7
1.7776039589086026e-7
6.363372540190631e-8
5.138658940336894e-8
1.7802196179617714e-7
4.795772478686864e-6
2.2193728491444513e-6
0.000011875991797312262
8.441897495270317e-6
5.378449960708595e-6
3.4581859749946318e-6
1.6621683922081927e-6
4.548104246848064e-8
1.1576809023809113e-6
9.598466244865673e-7
1.3062558478088197e-7
3.638183336570237e-8
5.123024709523353e-8
2.1564849300786723e-7
2.616144595069302e-7
1.217924898072564e-7
3.8270250215194416e-8
4.663753313737897e-8
8.561559315225662e-8
6.181162008345468e-8
5.513955737342703e-8
2.9656258083226675e-8
3.347605698274453e-8
9.172326726889604e-8
1.7250064382514566e-7
2.81848666911582e-7
3.227532895477167e-7
2.488790607655594e-7
1.351124034238055e-7
2.7351490618698757e-8
6.649161780551838e-8
2.2487330322530114e-6
2.570134241873958e-6
3.936730137735165e-6
4.639692372218062e-6
3.871235582301126e-6
3.2415172455389967e-6
2.5368457206456473e-6
1.788322420782118e-6
1.1179517277352075e-6
5.716154268960982e-7
2.048156170687851e-7
4.340549299362312e-7
3.090302417250304e-7
1.1138108838678503e-7
3.875579395340135e-8
2.772377893098268e-9
1.577968743914338e-7
3.3862776266130397e-7
3.093183396268493e-7
5.5941513423714414e-8
2.938702963901192e-7
4.4258058940070953e-7
4.0565601950477145e-7
3.8567502333322863e-7
3.980071181737482e-7
4.145789070643763e-7
4.000585624532854e-7
3.269804365338845e-7
2.1784316484712793e-7
1.0696535814399791e-7
4.041387903326345e-6
3.875904820388121e-6
5.611231392105178e-6
8.203428289562489e-6
8.045521603906069e-6
8.035549533149063e-6
8.328544569479794e-6
1.2727554973608965e-6
2.110432821781198e-6
2.334918551671388e-6
1.6032169980575616e-6
9.937619120674573e-7
1.2123316223761478e-7
8.692788085563272e-8
6.76526008071077e-8
1.670617189827761e-8
2.533408540807548e-8
1.0243419479605944e-8
3.568768820045099e-9
2.5694092661298966e-10
5.287420489462454e-9
8.05817866461552e-9
1.5513847428962505e-8
7.785777134209726e-9
1.0790110819597929e-8
4.440719205497865e-8
8.211826037884647e-7
1.8189376623522317e-7
2.9166286215795636e-7
2.4469746934200516e-7
2.3258644751175486e-7
4.339498184936858e-7
7.583350613819379e-7
2.433080723250803e-7
8.214443202639247e-7
1.0495352812364603e-6
1.331394243885223e-6
1.7272672520465427e-6
2.3168990401583025e-6
3.48605996993438e-6
6.2560634337834825e-6
2.540440989771276e-6
1.5330887547038777e-7
3.408936685220075e-8
1.474713095074529e-8
2.4288994944247148e-8
7.152791859799924e-10
1.4497188764809408e-9
9.205733427077715e-10
1.3036958103254583e-10
1.4061776650264817e-11
3.6397465438804176e-11
6.104558133144191e-13
1.0266487294455228e-12
2.2280872577953925e-13
1.592787131663697e-12
1.927285355878008e-12
1.922126643802325e-12
1.9296061610573604e-12
2.0158767984223067e-12
2.1715968135216322e-12
2.361058296915396e-12
1.545607322127438e-13
7.928793469895135e-13
1.2507688903655765e-12
1.6656507841586418e-12
2.063045924777532e-12
2.467144365229395e-12
2.9031750264939574e-12
3.394069709139306e-12
3.960395606364929e-12
4.622082068198678e-12
5.4004411900810736e-12
8.637484335119866e-12
6.802358007679971e-12
3.0644873893023176e-12
1.5289708916752176e-12
1.7866396492446433e-12
2.7137339303891833e-12
3.960507974441628e-12
5.541802182293797e-12
7.609080195107521e-12
1.0404070207083427e-11
1.4285309251847635e-11
1.9800420085913133e-11
2.781915454688184e-11
3.9779143859369694e-11
5.8162700613868844e-11
8.748110335339905e-11
1.3646429050851695e-10
2.2340698691973893e-10
3.9089256510007457e-10
7.535555123177028e-10
1.89066813180231e-9
1.2000409827156128e-9
8.305037146410725e-10
6.697256727928186e-10
6.253794574554876e-10
6.614994876302551e-10
7.770678360640039e-10
1.002415423991298e-9
1.41647090958057e-9
2.177677821402619e-9
3.3122977955633506e-9
3.4871807582425824e-9
1.221217274421457e-8
7.927314718534297e-9
1.3962036689471306e-8
8.779648422699795e-9
4.919144981466554e-9
6.090297271616925e-12
5.0299966907841265e-14
0.
0.
0.
0.
0.
0.
0.
0.
0.
0.
0.
0.
0.
0.
0.
0.
0.
2.7694496791535883e-14
3.806626430692086e-14
5.244825700251607e-14
7.243668850761578e-14
1.0028816724566544e-13
1.392006330548107e-13
1.1458966267452754e-13
4.873595027495417e-14
4.325829078490786e-14
6.178141228074277e-14
8.857479335391282e-14
1.184424278868559e-13
1.5830284018199201e-13
2.1789322890266033e-13
3.0883527370174515e-13
4.4716528922547403e-13
6.568945462157616e-13
9.750429216168076e-13
1.4594248645934284e-12
2.201243661170832e-12
3.345949824497848e-12
5.1284582813162174e-12
7.933821326381854e-12
1.2404234288110387e-11
1.9632973542316904e-11
3.7427663469959135e-10
9.034306887891338e-10
1.6035398514526462e-9
1.874110321182479e-9
1.1364355957692167e-9
4.032770035664613e-10
2.3671574660192843e-9
4.5482679829372135e-9
6.863447962244959e-9
9.266330887127838e-9
1.1703724018964558e-8
6.040478664886789e-9
7.200739361256515e-10
3.6727798474862603e-9
5.014247074638696e-9
3.958272900667607e-9
4.7816530978485906e-9
1.3379185985140665e-8
2.461848551289015e-8
2.508882454721832e-8
2.0877499052169453e-8
1.697801578911714e-8
1.2307929122403977e-8
2.3014606006327076e-10
4.856793315068921e-9
5.09342833655418e-9
4.824019234863053e-9
4.606395789609141e-9
4.5359045718589345e-9
4.635668993859245e-9
4.9239131882374276e-9
2.66604290012837e-7
5.001201001605513e-7
1.6691754990719934e-6
4.4118855936242137e-7
1.8695540614324747e-7
7.251033908659229e-8
1.078287544182401e-8
4.4740648745892856e-8
1.5533864542841113e-7
8.386700532983262e-7
3.0176906158710206e-7
2.1851481909861467e-8
1.2146553713382993e-8
2.3303837108763655e-8
7.545287566010302e-8
7.522933997135491e-8
4.036341349808607e-8
3.920884689340135e-9
1.9422119882588073e-8
1.3645943077103833e-8
1.116403439292033e-8
9.027320675023634e-9
3.48830239079297e-10
8.165758359324205e-9
1.7868767235125485e-8
3.3163072993213186e-8
5.448747009788702e-8
5.4566395073265336e-8
3.0478962619284984e-8
1.1501095274344774e-8
4.915083288144537e-9
2.7362884710950436e-7
8.462276852416333e-7
1.8090621706279803e-7
4.68584660170626e-7
4.4171740919243174e-7
4.114427236471963e-7
3.878738061613233e-7
3.4297989789350447e-7
1.1432553887483758e-7
5.797797696421028e-8
7.280619811131125e-8
1.027199839995314e-7
1.1030448711353415e-7
5.5384552756521004e-8
9.61423067340141e-9
3.564345357714786e-8
4.196023541752215e-8
3.282824148940251e-8
3.0061333234976585e-8
2.5196922235174395e-8
2.628962750153771e-9
2.3931809657091223e-8
4.982726538639977e-8
5.101757752183119e-8
4.4914621100285674e-8
3.711792469694276e-8
2.728185404948496e-8
1.398712574253944e-8
8.176436051895512e-9
5.898173783976106e-8
4.834554322200291e-7
1.5287172879608946e-7
3.0288402632791513e-6
1.2158667053842232e-6
7.004859104192942e-7
4.1084281779203266e-7
2.228425846407936e-7
1.0479969110170878e-7
2.1595066883229905e-8
3.496155960595124e-8
3.242588793918731e-8
3.538512994131555e-8
2.7353642881255295e-8
6.488979157125322e-8
1.5462468838595467e-7
1.3933528797416677e-7
5.863322619349509e-8
2.7362886866727628e-9
3.6997806211969395e-8
2.675414225519147e-8
2.2375679814773047e-8
1.8250305925074426e-8
7.967988976645192e-10
1.6914870698240683e-8
3.818979390965756e-8
7.262858132262308e-8
1.1044795546790736e-7
8.594493290650053e-8
4.949486132220832e-8
1.9933685801710217e-8
7.691904950436363e-9
4.999256273142267e-7
1.3758921863150963e-6
6.435157883860151e-7
1.042883884955346e-6
9.158179200195978e-7
7.991764661214321e-7
6.603100038090011e-7
5.192294118002117e-7
4.367232656902294e-7
4.649124983431492e-7
5.334411571790144e-7
3.9894726287038054e-7
3.4091594356436144e-7
1.627414094720411e-7
4.679704926431244e-8
4.685816422389862e-8
7.466059277953327e-8
5.6101313423545125e-8
5.0215864402699243e-8
4.4500102913833295e-8
9.123519240867967e-9
3.601482240483733e-8
8.633148564063528e-8
9.897817625084231e-8
8.779575411539485e-8
7.295001116893719e-8
5.443235644291306e-8
2.966635068179638e-8
1.0409489183012461e-8
9.597206676647729e-8
1.8970896051614565e-7
9.441396728387958e-7
1.7999965034109638e-7
6.045936465689437e-6
2.0021997947033973e-6
1.0909927788482995e-6
5.950721530281929e-7
2.984830300251806e-7
