# Supplementary material for: Observability and Controllability of Nonlinear Networks: The Role of Symmetry
Source: Phys Rev X. Author manuscript; Available in PMC 2018 Nov 13. (PMC6234006; doi:10.1103/PhysRevX.5.011005)
Supplement: Code Archive [file NIHMS982008-supplement-Code_Archive.zip › MathematicaData/FNCtrlbDELTAHetN2M1ChaosK15IC1]

5.060301962930239e-10
7.17648512274714e-9
1.704589623952305e-11
3.7669545637309214e-13
1.2240777974424713e-13
4.011883624198097e-13
1.5771971958883501e-12
1.1152948847870828e-12
8.3294913402717e-13
6.951156747166845e-13
5.585827500817702e-13
3.9021773728585113e-13
1.269698004941844e-12
1.842039615809264e-12
1.7353096744593975e-12
1.2150443634692638e-12
6.688906392868665e-13
2.9247270913214743e-13
7.908598118911459e-14
3.661476378891603e-14
1.0651417445983813e-13
1.6022511781875503e-13
2.1287846616394343e-13
2.7238663053146615e-13
3.4373845450137696e-13
4.311535434955692e-13
5.391763624609253e-13
6.73290580468698e-13
8.404212328384072e-13
1.0494537963700224e-12
1.3119210988826155e-12
1.2790788890096575e-11
9.435527660697307e-12
8.943368256757109e-12
9.513256574290148e-12
1.0676552378711039e-11
1.2295830968046512e-11
1.4351802084552096e-11
1.6884016836730473e-11
1.9972382115501677e-11
2.373361072458404e-11
2.8325382110256307e-11
3.981610762023414e-11
5.3544932165423864e-11
7.964954230475536e-11
1.3447250256481276e-10
2.5643821813859767e-10
5.677331699703389e-10
1.6179540229982188e-9
8.308965769549696e-9
2.1015620057386117e-8
3.907018526166522e-8
1.1083716236720752e-8
1.0704407121486306e-8
4.640676011429369e-8
4.460334010972979e-9
5.324367651331301e-10
2.4864151810207606e-14
0.
0.
0.
0.
0.
0.
0.
0.
0.
0.
0.
0.
0.
0.
0.
0.
0.
0.
0.
0.
0.
0.
0.
0.
2.4256819349068742e-14
3.5108315018171425e-14
5.0951044074199835e-14
7.411488851666678e-14
1.0806809085399139e-13
1.5799272508499882e-13
2.3166949885313193e-13
3.4084429491551596e-13
5.033600526414177e-13
7.465065149575041e-13
1.1123452279959138e-12
2.145583707726483e-11
3.767061310599779e-11
6.009285936295155e-11
9.037874425316943e-11
1.2798406824603598e-10
1.7075819373484314e-10
2.133126466316546e-10
2.4553614822434155e-10
2.52045445434398e-10
2.1330646247957603e-10
1.0842497094105323e-10
5.082392999095768e-10
4.4131238454119587e-10
4.989345760664083e-10
5.252253106957397e-10
6.113621017091166e-10
8.209192447259632e-10
1.1403706784723149e-9
1.5836130761238734e-9
2.2716186582825202e-9
3.3035758830989177e-9
3.507371838851287e-9
3.3661793990265998e-9
3.641841785250638e-9
4.404959602062401e-9
5.83351727763186e-9
8.383173520862142e-9
1.313637793288635e-8
2.275757519043383e-8
4.199014196400202e-8
2.7333628726792585e-7
1.5658558942641694e-7
2.5790846189630637e-6
6.782242480462432e-7
3.551549244428379e-7
1.9182279116829999e-7
9.583434000188519e-8
3.45198119460487e-8
1.3354805349987287e-8
4.209880703479903e-8
2.6178505389428847e-8
2.9166085683784005e-8
1.7925350976013026e-8
1.915199292723739e-8
7.787068744560312e-8
9.630166965255404e-8
5.6177924691615184e-8
1.2411866433292368e-8
2.3252736805138488e-8
1.699364967702952e-8
1.3417560721658562e-8
1.150271195050379e-8
2.8634585619171534e-9
7.476472880522417e-9
1.7899393395760177e-8
3.355211625719194e-8
5.53463023200439e-8
6.172757401554364e-8
3.872494408065452e-8
1.7235641212333595e-8
1.5640199039104547e-9
3.068286743362397e-7
8.779663228727332e-7
1.8908771750962853e-7
5.186642422292777e-7
5.104138652058884e-7
4.847042159064276e-7
4.537804892617352e-7
4.307106141833603e-7
4.2700257250161525e-7
2.520016508088255e-7
1.7564117224578256e-7
2.7545880535541726e-7
1.8406152915147833e-7
7.513720115706648e-8
8.53090441471836e-9
4.986375474599749e-8
4.8489199468329995e-8
3.838724853285369e-8
3.566252790530354e-8
2.7261356888430848e-8
1.5228752984641874e-9
3.24473028259411e-8
5.795735390539089e-8
5.908707394276101e-8
5.279568990795002e-8
4.3816280822924454e-8
3.180046217407864e-8
1.4483019661009524e-8
1.7436992237785098e-8
9.702446310764297e-8
1.1736368178939306e-7
6.701284809313485e-7
5.1695862291298704e-8
4.373222335239919e-6
1.3428370995483095e-6
7.198217742851208e-7
3.9056577992690955e-7
1.9800375262992337e-7
8.151424586558293e-8
8.521619271269185e-10
4.208373381036161e-8
8.19728245390714e-9
2.679582147935652e-8
1.0206381941412404e-7
1.9756818689932323e-7
1.705534236608092e-7
7.309056692867615e-8
1.4889894604991374e-8
4.784601051047052e-8
3.526872116974602e-8
3.0351095197000764e-8
2.5108332016302746e-8
1.975085830166019e-9
2.3280480354757255e-8
5.460349009598279e-8
9.75352502247153e-8
1.0349046245659682e-7
7.792143148977404e-8
5.0365888374560014e-8
2.258405817227297e-8
1.0663710817374638e-8
6.432466473907873e-8
5.806421575970917e-7
9.705024286476005e-7
1.4639775012126208e-6
1.225849983304324e-6
8.96468608897557e-7
6.988738738041044e-7
5.421687758927569e-7
5.058160753045921e-7
4.463038744083409e-7
2.877409298930029e-7
3.272720409247417e-7
3.801499069917988e-7
3.359018695647033e-7
1.8999796464700205e-7
6.317340300053784e-8
6.5926369564427915e-9
5.371380051101038e-8
4.3923667202046613e-8
3.59945268841233e-8
3.3161300648872704e-8
1.713865605429268e-8
1.1760632080294753e-8
4.236947908148697e-8
7.590067687063364e-8
7.789291922105275e-8
6.515651961724225e-8
4.918372216322049e-8
3.030261032886025e-8
5.1809173510337536e-9
3.845614314009011e-8
6.00752984023564e-7
5.764820350824032e-7
2.391458611364136e-6
1.5640008613686601e-6
1.0356160034500125e-6
6.9798905054055e-7
4.371118788181278e-7
2.562093279889032e-7
1.3110285554230955e-7
4.559351471010174e-8
1.5049816323375673e-8
3.815200505335511e-8
5.966954855379046e-8
1.8007124909604816e-7
2.4341236081066084e-7
1.351251021394161e-7
3.313836979270936e-8
5.020930840458075e-8
4.7930802429791887e-8
3.712605652272245e-8
3.333699722184255e-8
1.8171900415897465e-8
1.2063007760330192e-8
4.139246798155319e-8
8.379870276636129e-8
1.3310531572242623e-7
1.2246409511620745e-7
8.438080312731302e-8
4.745304997766042e-8
1.1460392059406861e-8
3.1365112056288065e-8
7.042570391205397e-7
1.458508602457134e-6
1.3885343851933698e-6
1.578515112847918e-6
1.2577405053198756e-6
1.018399458199945e-6
7.706305744464754e-7
5.56268817368397e-7
4.2782815623550313e-7
4.01931907777616e-7
4.138856191559027e-7
3.618573293010804e-7
4.1839011423150916e-7
2.3943018372311335e-7
7.77130731121268e-8
2.8362127517910153e-8
8.753562278630807e-8
6.497366198479723e-8
5.571916323635939e-8
5.079887045207337e-8
1.7391406202886914e-8
3.023831395813747e-8
8.256949953860168e-8
1.196503008686625e-7
1.1242143518299526e-7
9.426285883612899e-8
7.107017817818385e-8
4.1146195646749316e-8
3.759161924138612e-9
9.103218417874606e-8
2.2820003354774463e-7
1.0773101414112757e-6
4.1241988725167577e-7
5.545716230238018e-6
2.330829536008455e-6
1.353045713477488e-6
7.963647170476435e-7
4.38239627326474e-7
2.1994714121112536e-7
7.63677760081331e-8
5.256656047625718e-10
2.5853568927032558e-8
8.774810883007788e-8
2.472750655195419e-7
3.564496391360509e-7
2.107373415889881e-7
6.058729185632332e-8
5.625378724556451e-8
7.840481638150087e-8
5.965297622422911e-8
5.386849266692252e-8
3.9056665442350634e-8
8.031682927988024e-9
5.583782309846449e-8
1.1870683497611567e-7
1.7169031846247365e-7
1.5382552261367985e-7
1.1555106633349322e-7
7.385929319307516e-8
2.912593931105227e-8
2.644484684592214e-8
1.1324784531300954e-7
1.0549132731512555e-6
1.412006732074821e-6
3.2437132819234245e-6
2.3189072785673273e-6
1.5939300161504813e-6
1.1341283581182067e-6
7.480576952777687e-7
4.901782669169129e-7
3.8385820892917064e-7
4.3930617866352055e-7
4.756100437455354e-7
3.0016673614567107e-7
4.0229019300468404e-7
3.3134700618333367e-7
1.2812422341278484e-7
1.6226552016124913e-8
8.278063197963391e-8
7.19646284445739e-8
5.681740106615011e-8
5.2175391917695266e-8
3.228479333846882e-8
1.3786753250321948e-8
6.098829881091889e-8
1.203225070052994e-7
1.4146889855758687e-7
1.2109488587546863e-7
9.230856659031172e-8
5.8300069260467784e-8
1.4911642742742326e-8
5.301479336906777e-8
9.688025081884144e-7
1.1227289332369178e-6
3.2065472412107196e-6
2.4135882459201472e-6
1.6763603928210744e-6
1.1789847096616612e-6
7.667423413479056e-7
4.6875105494148493e-7
2.634336400558574e-7
1.235345648490125e-7
6.404934433017426e-8
8.019805187962621e-8
1.2908885854325441e-7
3.2570260294370336e-7
3.3887726766904667e-7
1.314041477202658e-7
2.2071216799368073e-8
8.470497708800073e-8
7.275724070520774e-8
5.850375764861367e-8
5.344744490221652e-8
2.144124929078998e-8
2.978568686774286e-8
8.18091758633583e-8
1.5494052258392214e-7
2.0972908614295373e-7
1.8051966296816088e-7
1.2591415939230746e-7
7.084449403097152e-8
1.7099643351000007e-8
4.295434047134261e-8
1.1922577065649342e-6
2.2560999482415222e-6
2.5847476312626116e-6
2.830210383341967e-6
2.204314485369693e-6
1.7349310366671933e-6
1.2535414436303478e-6
8.313322889089275e-7
5.310312913340458e-7
3.5542400664838695e-7
2.948580673372171e-7
3.929424921677556e-7
5.48521341048279e-7
3.4460094321191227e-7
1.2336101291399742e-7
7.497174657067738e-9
1.3788530161950777e-7
9.791778469040311e-8
8.181498020382404e-8
7.584047206906152e-8
3.2002818694309804e-8
4.099696434094751e-8
1.1898814379717476e-7
1.914456800865718e-7
1.9042941078844442e-7
1.624866680802184e-7
1.2417131095061702e-7
7.346657791167386e-8
8.055267734153822e-10
1.1739210212221641e-7
2.62430509821983e-7
1.6805541271650245e-6
8.228274492783833e-7
7.420613781722796e-6
3.569270191101083e-6
2.1464463856073293e-6
1.3096059893372836e-6
7.45304178880941e-7
3.968140402005231e-7
1.732460649150757e-7
5.638217491964173e-8
7.881604206510959e-8
1.7345806378680184e-7
4.2139838426814434e-7
4.880992288703074e-7
2.0357746908090084e-7
4.8377107295191705e-8
8.871148192580179e-8
1.1419264079195537e-7
8.907568155163797e-8
8.317483259855182e-8
5.138628099701067e-8
2.9174699747355624e-8
1.0844365737333467e-7
2.0405663348734052e-7
2.526824720937143e-7
2.261864859853287e-7
1.7382909232672478e-7
1.1163764171781817e-7
4.5249103122622134e-8
2.957018240801622e-8
1.2698684722091395e-7
1.7703973893740027e-6
2.1426627757672022e-6
5.308512391514349e-6
3.98245358136429e-6
2.713000631665622e-6
1.8957390574824128e-6
1.1990245938337157e-6
6.988416398515739e-7
3.9451503520376797e-7
2.9055879970738523e-7
3.3517990566932325e-7
2.834439013190538e-7
4.804469514659609e-7
4.347001759849732e-7
1.7791053240968486e-7
4.191884896354468e-8
9.792018752547835e-8
1.0663318009482006e-7
8.08055518575715e-8
7.370966972644532e-8
5.089561188485943e-8
1.6571591294872395e-8
8.484439410234253e-8
1.7170165526762586e-7
2.2672303961009993e-7
2.0385781268532462e-7
1.5863905635105126e-7
1.0151831931905022e-7
3.018933090163492e-8
6.670205117414743e-8
1.503599010144365e-6
1.7843024379325848e-6
4.1601275277564705e-6
3.5401588561114334e-6
2.5693822132116414e-6
1.8855653156689621e-6
1.279074624720791e-6
8.148412669672142e-7
4.880051741756616e-7
2.6032874009201074e-7
1.4591956210338114e-7
1.3323238573256743e-7
2.3209821371018964e-7
4.759952156068168e-7
3.3385439940170586e-7
1.0323690296680132e-7
1.1838310018693476e-8
1.263275594716646e-7
9.600655097484547e-8
8.327325376672873e-8
7.364392813055446e-8
3.903166142351201e-10
8.189815209567103e-8
1.6824223586860175e-7
2.614633298239134e-7
2.947519914753971e-7
2.6098816886870723e-7
1.9214803920913579e-7
1.1338926946996662e-7
3.792047349466491e-8
3.6647367105617145e-8
2.024938361929016e-6
3.476358672525283e-6
3.999778239593705e-6
4.927203866861883e-6
3.942637970074494e-6
3.1648282534950387e-6
2.314834269509332e-6
1.461675935442976e-6
7.516770120987262e-7
2.8291106719261375e-7
1.5572948226481898e-7
3.628342911211364e-7
6.429552722082396e-7
4.475108429604572e-7
1.7054582643536977e-7
3.246534256387555e-8
1.6477552380999067e-7
1.3209252256019763e-7
1.0482591791903847e-7
9.758294314173693e-8
5.291672473742125e-8
4.817450480503998e-8
1.5012508904626717e-7
2.654109725423046e-7
3.0282313221312295e-7
2.7224071467183006e-7
2.1460805471912197e-7
1.3033424942655458e-7
1.994338384908197e-8
1.161575365959392e-7
2.5573197657970214e-7
2.5300702193397134e-6
1.4020872433348343e-6
8.624847633535002e-6
5.265901571302755e-6
3.371718594720155e-6
2.2040076541728765e-6
1.3367778615864082e-6
7.647182874975485e-7
3.885371967776292e-7
1.6930182322115555e-7
1.3143566552032087e-7
3.003299750188442e-7
5.806193609238207e-7
4.330625550435743e-7
1.44207316033687e-7
3.039759298633017e-8
1.1890620884151677e-7
1.4054223874378056e-7
1.1877235777134858e-7
1.1081251694835726e-7
7.869766971992811e-9
1.2167570065235993e-7
2.3502700191750043e-7
3.170819055893709e-7
3.418937212343278e-7
3.2706997796241646e-7
2.711549643337754e-7
1.8313572402973108e-7
8.75983079770837e-8
6.543936134223885e-9
1.0641873986488433e-7
3.177959364165286e-6
3.252305497322137e-6
7.256602427038706e-6
6.966372261440348e-6
5.00481452207171e-6
3.6760835512340233e-6
2.3667981359654186e-6
1.185333233106579e-6
2.6183081121459414e-7
1.142618244959969e-7
5.974436016508782e-8
1.3609268432063762e-7
3.9204018378429463e-7
4.905396762366146e-7
2.303834425215497e-7
7.551582540331357e-8
3.813046360336023e-8
1.452591505509563e-7
9.852724504363836e-8
8.725824581245023e-8
6.925979157245805e-8
1.4230785645550187e-8
1.0193206662667018e-7
2.0474870976509003e-7
3.1309697787683766e-7
3.312062812894168e-7
2.782692548001168e-7
1.8528968614350828e-7
7.153523658606434e-8
4.863072663853312e-8
2.2648326374083203e-6
2.5421314124659107e-6
4.4150825298853e-6
4.786508372054624e-6
3.838878236001451e-6
3.0877499720901803e-6
2.3080916930725905e-6
1.583795033673347e-6
9.957020076422215e-7
5.377643735619641e-7
2.4890968774384565e-7
1.149035499128807e-7
2.4663315874281936e-7
2.4709726524630105e-7
9.377068073351641e-8
3.008310454203552e-8
5.224526466280505e-9
5.863955300379997e-8
2.2401259430301968e-7
2.236854842259954e-7
2.025182885232997e-8
1.6660959200639474e-7
2.786436076771179e-7
3.411169852347587e-7
3.2951025154864045e-7
3.345399321066902e-7
3.443336359865671e-7
3.31328693355859e-7
2.7261444256870504e-7
1.843341570891122e-7
9.493921872620409e-8
3.005417368513027e-6
4.155948497822511e-6
3.566028346526355e-6
6.193674907532387e-6
7.152941329775678e-6
7.902792322759865e-6
9.463327115183537e-6
6.196739661453778e-6
2.7243894141114047e-7
1.5138896446969221e-6
1.0087244772887242e-6
2.1983840856722785e-7
1.5660858492540766e-7
3.274240900847045e-7
2.0015624690927052e-7
7.372914812421278e-8
5.141580765074205e-10
1.59914845142162e-7
9.29735660587824e-8
8.154610184378113e-8
5.480848175714515e-8
5.3843254001699535e-8
1.508085492823088e-7
2.524024918810553e-7
3.5036538644732723e-7
4.00633706800435e-7
3.861504533808083e-7
2.8429937024818956e-7
1.375582570284576e-7
3.7033128894010356e-9
1.1186527696283235e-7
3.512870986582773e-6
2.2792039449973356e-6
5.7144136750368566e-6
6.560492183410112e-6
5.4390080589155996e-6
4.518050788108618e-6
3.488048003618582e-6
2.298429299969621e-6
1.1402333014689182e-6
2.8985933660724666e-7
9.990184664611415e-8
2.079901413263705e-7
2.541087404674905e-7
1.0478371118032114e-7
3.554801095455238e-8
1.2494959860125933e-8
1.215525456700065e-8
1.1682932850498674e-7
8.5693383066541e-8
3.2996223600608625e-8
6.568265906679903e-9
2.1647190692141533e-9
5.364747403618763e-9
1.1991236052612403e-8
3.555086396402745e-8
2.308538874573227e-9
2.3831606837623516e-9
3.1485300358507556e-9
4.516054456120254e-9
7.550095058321037e-10
2.225038796401965e-10
1.6262432343415262e-11
3.186205351459326e-13
2.7325546657669017e-13
8.139868684077204e-13
9.333878340110847e-13
7.117188594220048e-13
5.538114152188852e-13
4.023871030371279e-13
2.245087912699323e-13
3.3035993190860415e-14
5.206220069988771e-13
7.096219971739614e-13
1.006938047615323e-12
1.4276276077199138e-12
2.0946519754955443e-12
3.4589209489666e-12
2.44317188535707e-12
8.156641174310638e-13
2.894469145388166e-13
1.0957485793282017e-13
6.358992864269817e-14
7.802695417919265e-14
1.246380816398921e-13
1.9381105113805634e-13
2.844011587808719e-13
3.9948053620104945e-13
5.447812467213382e-13
7.283582469168615e-13
9.609338926365055e-13
1.2566286876768487e-12
2.074936761379696e-11
1.6370126684094457e-11
1.572443620881523e-11
1.668726754745889e-11
1.8593535056716436e-11
2.122458035833634e-11
2.453768906984167e-11
2.8580482654597062e-11
3.346121290607641e-11
3.934102914635735e-11
4.6437693599246707e-11
5.503751300208956e-11
7.748505293133122e-11
1.0167451754565623e-10
1.5376543088802684e-10
2.8802089752463527e-10
6.682393400540865e-10
2.0612669467238632e-9
1.1435835588070384e-8
2.687107266620492e-8
2.9287753607868527e-8
1.2172175927374271e-8
1.5412112732008287e-8
2.5981073347169867e-8
6.460713247523516e-9
7.298364487484396e-12
2.0558103210515726e-13
0.
0.
0.
0.
0.
0.
0.
0.
0.
0.
0.
0.
0.
0.
0.
0.
0.
0.
0.
0.
0.
0.
0.
0.
0.
0.
2.395355303280475e-14
3.4895610815703895e-14
5.096997818106227e-14
7.466407999715083e-14
1.0972508389226822e-13
1.618325961549628e-13
2.396481160301723e-13
3.564779368732273e-13
5.329225914135167e-13
1.1811138749458154e-11
2.1754132907979036e-11
3.6016394163587285e-11
5.5508326130304476e-11
7.937713146108657e-11
1.0512092755868569e-10
1.2753649536797445e-10
1.3813050614644945e-10
1.2554892798883014e-10
7.709960557411673e-11
1.9200493115436576e-11
3.333640184960041e-10
3.113839043345858e-10
3.14448908403915e-10
3.1299274622342235e-10
3.5242673664718877e-10
4.766068002322152e-10
6.781719269991526e-10
9.549875678538224e-10
1.3358198240941568e-9
1.7286582739992339e-9
1.5443204338984823e-9
1.3458451248239439e-9
1.3364623009211058e-9
1.4865966293742797e-9
1.7989078649731496e-9
2.317761049463272e-9
3.1397086054595807e-9
4.447503068696193e-9
6.589783550768588e-9
1.0254824154201777e-8
2.6336369071416745e-7
2.8785668098980274e-7
2.575951739317162e-6
5.524130458277634e-7
2.7219552524370655e-7
1.349960670009116e-7
5.819100796502596e-8
6.475737123082235e-9
4.011322205782902e-8
6.99142650282655e-8
4.2361949193519916e-8
2.8209099225607882e-9
1.9913371307443787e-8
7.467466177192536e-8
9.193078732930245e-8
5.8857832399813854e-8
1.8770288275956566e-8
2.4327966572258722e-8
1.8054342075732303e-8
1.4283169775319158e-8
1.2630833126730316e-8
5.158238927159552e-9
6.412027084849874e-9
1.8137970833376864e-8
3.598875798208099e-8
5.765115236040766e-8
5.151866466420323e-8
3.3774838255746905e-8
1.735099923007166e-8
5.937307009136942e-10
2.3662750402245907e-7
6.275429682615125e-7
1.7458359805225256e-7
3.64992555415567e-7
3.2883627042133446e-7
2.974963631206546e-7
1.8307773933760232e-7
1.273365848372555e-9
1.5434712859076293e-8
3.577657840422628e-9
2.5260712810987574e-8
3.998635544538658e-8
2.8342491348823256e-8
3.976923250885725e-8
2.636540285828719e-8
6.511914782593804e-9
1.3520764841222086e-8
2.234763937221875e-8
1.756608732828898e-8
1.515834158234029e-8
1.2812122806510638e-8
2.2976252623271267e-9
9.282910882710263e-9
2.322705176715491e-8
3.7572962639061824e-8
3.543254295675726e-8
2.7499763292555583e-8
1.875240464787991e-8
9.305960163255264e-9
2.5242579350697654e-9
2.2012218817462708e-8
3.369365686464407e-7
2.767574648660221e-7
1.5510253928454628e-6
9.73829983148759e-7
6.352820772837359e-7
4.255050566171593e-7
2.660726848112173e-7
1.540857006256609e-7
7.369834812599951e-8
1.611918945003207e-8
5.772104347794848e-9
5.9580796450992274e-8
1.4708440085548003e-7
1.6594598228746438e-7
1.0537858978802986e-7
3.068641269309036e-8
4.8507063149745336e-8
3.698434399626199e-8
2.9994721849244635e-8
2.752327819465224e-8
1.4900499164063588e-8
1.04843803455576e-8
3.777414558828887e-8
7.276903591517102e-8
7.995805355663228e-8
6.598605316824897e-8
4.9032683693970786e-8
2.989903163352063e-8
4.764324518719102e-9
4.1047628781028314e-8
1.5400567683364435e-7
4.6098758081342777e-7
5.593119246271025e-7
1.3265334545704711e-6
7.537236815895011e-7
5.230753589193417e-7
3.193170310878024e-7
5.90527660088242e-9
1.1377077750601717e-8
1.7610887716138694e-8
5.133948306649092e-8
7.739875295718903e-8
4.144188019144898e-8
4.280404136507992e-8
4.7551704340458236e-8
2.2852536186363237e-8
4.864071733646547e-10
2.1002247117828726e-8
2.3183159455641152e-8
1.833526671216822e-8
1.6512278896241722e-8
1.1562899185537043e-8
1.5381368461634853e-9
1.4621439833493475e-8
3.158857569227968e-8
4.1387195997419714e-8
3.555299259229801e-8
2.6771519088901824e-8
1.7210672183743e-8
6.274931317827249e-9
9.012367464840262e-9
3.798964713762186e-8
3.8784838536515774e-7
2.5259577598150377e-7
1.9402923491599977e-6
1.0765068474582975e-6
6.746276516596661e-7
4.351088371257787e-7
2.6229283403671894e-7
1.4559964626663096e-7
6.302673911021069e-8
6.1513806065645695e-9
8.913764117318119e-9
5.247381221487704e-8
1.4558931473968372e-7
1.7882809874225198e-7
1.1856648516396367e-7
3.8616614857369466e-8
4.7871717244943544e-8
3.9541321431114786e-8
3.141503480782108e-8
2.8692483367590374e-8
1.7473664925743114e-8
8.393445382884388e-9
3.556312918305418e-8
7.212993411210716e-8
8.72303194563058e-8
7.273928720845655e-8
5.405760270472382e-8
3.355758672724665e-8
8.13430611811108e-9
3.424354819978014e-8
4.228546378343516e-7
7.229064282497703e-7
9.106883682800294e-7
7.864475585280069e-7
5.889407634779173e-7
4.945584399010494e-7
3.862651114245755e-7
6.417960014361767e-8
3.123127319821613e-8
6.07627170722449e-8
9.30903089287147e-8
1.2831704859805332e-7
1.1471833179703649e-7
1.7250142057379646e-7
1.0484630916282039e-7
3.453623628734379e-8
1.184828691783482e-10
2.4281544801966403e-8
2.232124952766807e-8
1.757855274992378e-8
1.574056495331718e-8
8.387350455140715e-9
4.7679475937261435e-9
1.757500388944569e-8
3.59992145646341e-8
5.398952602482658e-8
4.681059082348921e-8
3.24123127679204e-8
1.8287531995196586e-8
3.654438452553399e-9
1.530346018043494e-8
3.9265799684195277e-7
5.977891022278984e-7
1.247664837012787e-6
1.1205704672402885e-6
8.306712949113523e-7
6.175101276560015e-7
4.249297901227638e-7
2.718457955863707e-7
1.5839960623261898e-7
7.361117014155514e-8
2.4204202271420618e-8
1.294678711641235e-7
2.2789061793308398e-7
2.073750892600505e-7
1.075697873932146e-7
1.6852137628797285e-10
6.546222488589952e-8
4.80827819815172e-8
4.137973704721583e-8
3.746539665724927e-8
1.2100016383835084e-8
2.4755381881735333e-8
6.699829471944572e-8
1.005138669765493e-7
9.325140433479667e-8
7.660248520812928e-8
5.665876063255066e-8
3.19889445421233e-8
5.177947500664827e-9
8.399855641084379e-8
2.00626589512123e-7
6.37409838142015e-7
5.805639740360613e-7
2.244321342184724e-6
1.0407128164221504e-6
6.941884501063431e-7
5.452837467926023e-7
1.588270011009547e-7
2.3138403470234034e-8
5.0998619512387964e-8
1.0131404540412782e-7
1.5864303207857645e-7
9.941407301820083e-8
1.433292942651726e-7
1.2811147992242234e-7
5.173318076227118e-8
9.133302290160425e-9
2.3224766559476213e-8
2.9457877300577164e-8
2.2855775573034406e-8
2.0198069282820065e-8
1.5486409242882107e-8
1.705805713499209e-10
1.5962863926873278e-8
3.6359431584269295e-8
5.539818897983474e-8
5.008466506445955e-8
3.779594888889152e-8
2.4565842129783393e-8
1.0024886504903191e-8
9.274978773447431e-9
4.3877578889383485e-8
4.6894338980820943e-7
4.1629084225862464e-7
2.075298921775776e-6
1.2916305344289026e-6
8.379684381503156e-7
5.56384098259678e-7
3.4400783870354563e-7
1.97753724879315e-7
9.538142560695723e-8
2.463427780637168e-8
9.377258731792768e-10
7.94941995214193e-8
1.919778733556979e-7
2.1924247274153046e-7
1.3260258104936373e-7
3.2673295977035176e-8
6.060006713011978e-8
4.786264559986321e-8
3.873275497288106e-8
3.5591092293361616e-8
1.9593209179168207e-8
1.3036725454565683e-8
4.7842032934500543e-8
9.217048819276406e-8
1.0202526087076384e-7
8.450816604948271e-8
6.284200809723103e-8
3.848938707693245e-8
7.456482317806552e-9
4.5292130851292307e-8
5.295437467398744e-7
8.354942705148022e-7
1.2962429707779746e-6
1.0360500233984765e-6
7.566190552599643e-7
6.028215760879501e-7
5.117357961533685e-7
4.0281351305943935e-7
1.332181161373552e-7
1.3627233675412033e-7
1.834848992785485e-7
2.7539079643136313e-7
2.6406468629084433e-7
2.408361332543028e-7
1.6970543584155896e-7
5.6448341584018665e-8
4.990348235724634e-9
3.0002506540653224e-8
2.8111978526075527e-8
2.1869473232549234e-8
1.953712500575748e-8
1.1062157632962632e-8
5.446609333046081e-9
2.125120236585738e-8
4.384133800669824e-8
6.887451227989798e-8
6.22647745000514e-8
4.332616033064277e-8
2.4621111202885227e-8
5.47755857103943e-9
1.8909033620105172e-8
4.829918200818215e-7
7.866154194251726e-7
1.4111890591688477e-6
1.3352705419615951e-6
1.0087000181011065e-6
7.609699093433004e-7
5.302989938858305e-7
3.4345445315934233e-7
2.0496126135029013e-7
1.0208496474773794e-7
4.082742816306948e-8
1.6961614215515207e-7
2.853521097057844e-7
2.479815460394058e-7
1.1719508542001824e-7
9.184830555629911e-9
7.932749756124976e-8
5.85216907703831e-8
5.0837633169562146e-8
4.579327828733684e-8
1.3108622512808734e-8
3.248481864778985e-8
8.45857885594717e-8
1.20690612066742e-7
1.1104311282249183e-7
9.140667300547297e-8
6.751300275323827e-8
3.7700856558071246e-8
6.822768023972444e-9
9.72291966311537e-8
2.3020230633182734e-7
8.004305143171349e-7
6.62745011298066e-7
3.0320675858315536e-6
1.3637453566949134e-6
8.786959792458629e-7
6.279929457391964e-7
5.467688655152219e-7
1.825336817006586e-7
1.2527900624688984e-7
1.9507323668093042e-7
3.2617196858475375e-7
2.6158317426715124e-7
2.9975817367814593e-7
2.299681915784293e-7
8.87200932176009e-8
1.8387547172032206e-8
2.930446575207182e-8
3.836059652637684e-8
2.941108252711516e-8
2.5901275541980486e-8
2.0147736047015336e-8
2.7399917138560796e-11
2.0574614081412525e-8
4.701704159219114e-8
7.371468712173794e-8
6.787442938311864e-8
5.135462948424187e-8
3.3446583389665256e-8
1.3732359735157794e-8
1.2500493346569227e-8
5.9525736198401316e-8
5.923848264995281e-7
5.736378993638463e-7
2.4672123514576996e-6
1.5860771983667378e-6
1.0397671430741451e-6
6.955498498768628e-7
4.3235275016115585e-7
2.5107057496406866e-7
1.259262314317735e-7
4.085511086750882e-8
1.2243289211880681e-8
1.0707754362856438e-7
2.4416760914558136e-7
2.6968154710121733e-7
1.4906968393301961e-7
2.9709579295320893e-8
7.428060835421724e-8
5.869188838691381e-8
4.7826076010510764e-8
4.409512847966133e-8
2.3282537846125383e-8
1.7435693568010388e-8
6.09369667224684e-8
1.1408709736883415e-7
1.2292118656553775e-7
1.0200966914166164e-7
7.5936513487904e-8
4.637515854308954e-8
9.073203363653265e-9
5.185874247162784e-8
6.69163575294938e-7
1.0132147672139933e-6
1.7587151884694365e-6
1.3735701134083872e-6
9.872052833529381e-7
7.507030493819577e-7
5.575614556199201e-7
4.778757211619365e-7
5.881305235839508e-7
4.2243487476017576e-7
4.534032369401727e-7
5.119213197056157e-7
2.4049199788534927e-7
2.4064710848135513e-7
2.1847317536709204e-7
8.063504330993678e-8
1.1121290770581389e-8
3.8279989084718484e-8
3.62599218410877e-8
2.7940151277469808e-8
2.4931779126872403e-8
1.4553844839396397e-8
6.817271854265788e-9
2.7144125464507824e-8
5.6054718476021006e-8
9.001549648601847e-8
8.378881505487416e-8
5.8617932734403394e-8
3.340137399206154e-8
7.611866441548211e-9
2.5014992980408714e-8
6.155835548554538e-7
1.0309887317418595e-6
1.6836131784883893e-6
1.6463464049075293e-6
1.2587305209641961e-6
9.59247919660219e-7
6.744797765109193e-7
4.409408131352371e-7
2.6825387548816977e-7
1.410433704430379e-7
6.463649407631267e-8
2.2548697183393103e-7
3.6574911113716445e-7
2.97189006794504e-7
1.2505563569892252e-7
1.8836212519542123e-8
9.908225810117566e-8
7.318538647970393e-8
6.416560314657648e-8
5.75677603040188e-8
1.443143859179361e-8
4.368890325367131e-8
1.0921084415427563e-7
1.4905494743531096e-7
1.3694066791854086e-7
1.1316150698483023e-7
8.353105624377842e-8
4.644297315353178e-8
7.298930516977384e-9
1.080063811138887e-7
2.617563062732165e-7
1.0396996656697887e-6
7.920762469930568e-7
4.130815902827152e-6
1.8379415610963363e-6
1.1498543354382593e-6
7.529429059135095e-7
5.029954746036829e-7
5.184243538654543e-7
4.968099224141642e-7
5.020238156573112e-7
7.872732385753261e-7
3.6969074060435023e-7
2.945898805405086e-7
2.998150342686152e-7
1.3224346867767629e-7
3.1673004851496873e-8
3.598700822964706e-8
5.1006499306746805e-8
3.853648846871785e-8
3.378611320877049e-8
2.6737878760156462e-8
3.5456620673358026e-10
2.688112924332667e-8
6.166311804067461e-8
9.958817859337529e-8
9.400826044845447e-8
7.144931299866757e-8
4.663943104691186e-8
1.922997479625547e-8
1.7150476394776336e-8
8.101880491465432e-8
7.716560986020183e-7
7.925845043118466e-7
3.0121877402872506e-6
2.0051257910943626e-6
1.3304335277286844e-6
8.988924888157518e-7
5.634014650525634e-7
3.3165060431495893e-7
1.7374819395594972e-7
6.811439627444581e-8
3.1875284950492473e-8
1.5106096737144006e-7
3.2341724632911813e-7
3.344685515564793e-7
1.6097798830871083e-7
2.4241468017657582e-8
9.483640334603312e-8
7.435558027995478e-8
6.123376698799468e-8
5.674107835172719e-8
2.7917276299382018e-8
2.5280376285553735e-8
8.209613169222245e-8
1.4652142193809694e-7
1.5315950721441606e-7
1.2775343951025738e-7
9.532786982212322e-8
5.8060351848146486e-8
1.1861145772562027e-8
5.908199145629582e-8
8.821074126632737e-7
1.2820310666965431e-6
2.4424310645252038e-6
1.8852912284753965e-6
1.3357453461587832e-6
9.824382886264127e-7
6.760432467830622e-7
4.7002745615228616e-7
4.1002383542372506e-7
5.178269553384673e-7
5.416845773233223e-7
3.9655338374804246e-7
1.951758799451051e-7
2.5469995091343456e-7
2.628980824322127e-7
1.060404485345769e-7
2.0103192808702668e-8
4.7310170647376686e-8
4.752846641784876e-8
3.606973240127104e-8
3.2102736563380647e-8
1.9665065051073498e-8
8.328580669866742e-9
3.471404646752613e-8
7.17958042318713e-8
1.1847779830264591e-7
1.157243226262219e-7
8.17974843582765e-8
4.680460890543931e-8
1.1167004899191626e-8
3.287064136438917e-8
8.069190704086975e-7
1.3716895654257902e-6
2.0349580506588778e-6
2.0768943862698246e-6
1.6149549569534583e-6
1.2494373524797682e-6
8.917535379391298e-7
5.919127636889582e-7
3.693079362095441e-7
2.0581674477432874e-7
1.0528978987946362e-7
3.151366656542039e-7
4.829244429978082e-7
3.4373213854092963e-7
1.2552900673708358e-7
3.312443340487703e-8
1.2783723640136142e-7
9.42580499623796e-8
8.399687020905538e-8
7.460555315427123e-8
1.3663857430869636e-8
6.400444541437549e-8
1.4850063641690106e-7
1.8985670061542526e-7
1.7478408961021285e-7
1.4552597325299655e-7
1.074097632000992e-7
5.93905587032231e-8
7.074147142666116e-9
1.1839372224366544e-7
2.8447611720688765e-7
1.415889356196851e-6
9.861360219317814e-7
5.731443553449422e-6
2.564696888230118e-6
1.570263428190411e-6
9.790381003486938e-7
5.776079680431893e-7
3.807326290855321e-7
4.4801336161462136e-7
7.22584614193062e-7
6.291882836668924e-7
2.7544393014655507e-7
2.973042115434363e-7
3.5802442626692723e-7
1.7631021629441696e-7
4.884078094205777e-8
3.902982034771157e-8
6.863980773016466e-8
5.0724451050553685e-8
4.409243824277813e-8
3.586578433298451e-8
1.652252332123947e-9
3.459879258025525e-8
7.999125529455918e-8
1.3451660679791183e-7
1.3314534316868337e-7
1.0216380743309437e-7
6.694920210098663e-8
2.7964536971350435e-8
2.2668470982477806e-8
1.0566709724141945e-7
1.0297470137492767e-6
1.103789700513717e-6
3.6988443321785515e-6
2.5941897863405476e-6
1.7531444489041815e-6
1.2048416321908015e-6
7.673137527380887e-7
4.613436212438883e-7
2.545219352565712e-7
1.1721518048352177e-7
6.610157205676467e-8
2.2497841393544268e-7
4.4517539507313393e-7
4.01128254769781e-7
1.609636937241022e-7
1.454947173577631e-8
1.2665790451060109e-7
9.658001912225269e-8
8.114016768367165e-8
7.563284099949115e-8
3.178831595728865e-8
4.143968278231469e-8
1.1911499497205231e-7
1.9449079918770184e-7
1.9664116411015852e-7
1.6587711424081963e-7
1.244262528814179e-7
7.556061606394561e-8
1.661748565888266e-8
6.621252045183916e-8
1.2205531364176008e-6
1.6917005830562222e-6
3.4661820789136334e-6
2.6912660599966653e-6
1.8855299849385734e-6
1.3576460550704907e-6
8.962211246626111e-7
5.64815468875666e-7
3.8098054861907165e-7
3.449800261331967e-7
3.7562906172027914e-7
3.4462960009515e-7
1.7974665805712383e-7
2.749559806529153e-7
3.1201307037295424e-7
1.3202185711915583e-7
3.2014908538255646e-8
5.1366572029840145e-8
6.260417596582816e-8
4.6250180964427775e-8
4.0922419584195016e-8
2.6969905001347162e-8
9.532010174245539e-9
4.3625547093390075e-8
9.02499769758198e-8
1.5350497741444284e-7
1.6292532338095608e-7
1.1792354764371742e-7
6.805668630603385e-8
1.779051241209802e-8
4.089576898449274e-8
1.08154920005828e-6
1.8348076698075572e-6
2.433896030841763e-6
2.650839322643741e-6
2.117647280356669e-6
1.6790436191287065e-6
1.2299832503553442e-6
8.36915521240892e-7
5.390821496185635e-7
3.1793703371704546e-7
1.7521209776305977e-7
4.5970726877055145e-7
6.376133831541426e-7
3.626550605596449e-7
1.1523067642961098e-7
5.4021864735670345e-8
1.6705142766113893e-7
1.232271073270022e-7
1.1304927583065075e-7
9.720088520864307e-8
3.750642502525274e-9
1.0442768792124805e-7
2.1059893514326506e-7
2.473205861213555e-7
2.3021357947949308e-7
1.9463426361094038e-7
1.4392554122284753e-7
7.92233121570222e-8
4.274498029324451e-9
1.2482976800994657e-7
2.9191076464658476e-7
2.0379432125327838e-6
1.2777817679661138e-6
7.9584532470488e-6
3.7244109462990776e-6
2.253671002184931e-6
1.3714886051001248e-6
7.611888349325066e-7
4.09405716448267e-7
2.840265865673425e-7
4.170040144875909e-7
5.101781267742287e-7
2.3982571764878443e-7
3.0889194529083556e-7
4.2184040612596276e-7
2.2063634688214755e-7
6.903711016939083e-8
3.0685763340945586e-8
9.262257345375533e-8
6.594485552067437e-8
5.644035216447858e-8
4.766388041484371e-8
4.862712088343622e-9
4.3121461641286696e-8
1.0067764861954792e-7
1.7695584321007476e-7
1.9163748610866125e-7
1.5057605839707463e-7
9.947610230901936e-8
4.2720800089842116e-8
2.6856765666969398e-8
1.2592247131558033e-7
1.40145623741622e-6
1.5387423281459453e-6
4.451489333606838e-6
3.404292979408664e-6
2.3710780072242727e-6
1.6782775184620891e-6
1.1003155907287038e-6
6.826426099849041e-7
3.9831505369321725e-7
2.0704622884726865e-7
1.2300032038723466e-7
3.4775174814953553e-7
6.15523404074691e-7
4.3078549192310065e-7
1.4488229513536743e-7
2.2641058797385145e-10
1.7441347436423037e-7
1.254360155226768e-7
1.0966441146833818e-7
1.0178745233924852e-7
2.6172030204493745e-8
7.914683252248112e-8
1.8589108837001243e-7
2.6085699761685877e-7
2.584252162874842e-7
2.2354952503743212e-7
1.6981629254519696e-7
1.0324560597124217e-7
2.6399148940252044e-8
6.903066694160121e-8
1.7896650892839791e-6
2.3236629448422296e-6
4.919748143569714e-6
4.019633217068798e-6
2.8100857713083735e-6
2.0098953143003348e-6
1.298068491874895e-6
7.606794314662599e-7
4.1441351541866055e-7
2.6920152679336307e-7
2.9862421697218583e-7
3.3644276498673984e-7
1.600788351739711e-7
2.6576219496605504e-7
3.554740543373742e-7
1.5858317051608928e-7
4.6232042257854974e-8
3.869960667027893e-8
8.187455877720507e-8
5.747414388775341e-8
5.023370478237585e-8
3.635525140008668e-8
9.928432808369487e-9
5.3323611275201177e-8
1.0938740894526726e-7
1.898229682977284e-7
2.281193834699256e-7
1.7586243473174015e-7
1.0379675694633124e-7
3.179381756199619e-8
4.35625854795457e-8
1.4747174646917194e-6
2.418431421630308e-6
2.768970371111602e-6
3.3622605533390075e-6
2.8158971972102377e-6
2.328810145213741e-6
1.7876479817691956e-6
1.2666192118387144e-6
8.450260200543145e-7
5.171016641420981e-7
2.88838054794659e-7
6.67420400978988e-7
7.599701818119125e-7
3.275812913149828e-7
9.415409748031685e-8
7.935532884413896e-8
2.0748165818305256e-7
1.574474035660543e-7
1.5150935931311906e-7
1.1252368480898915e-7
4.2767843002305567e-8
1.9056299786812007e-7
2.9796350678093713e-7
3.2393862763392377e-7
3.1144845958968414e-7
2.7261214031274604e-7
2.0396308595088692e-7
1.1373795490177376e-7
8.780030471084401e-9
1.1771538860763998e-7
2.7568348475941054e-7
3.1596764581196793e-6
1.7142546715256086e-6
0.000010491455673936797
5.700618407255437e-6
3.4808076536536925e-6
2.1269990971512302e-6
1.1335792112137275e-6
4.894320716178648e-7
1.3165016092180673e-7
1.9159685916804608e-7
4.312646838686203e-7
1.9121752548496385e-7
2.721918425045633e-7
4.582901712605118e-7
2.6487545027679707e-7
9.144558034080004e-8
5.856541515471758e-9
1.2313695506158363e-7
8.256107212760577e-8
6.872400102543737e-8
6.036064911214764e-8
1.103246413478591e-8
5.171844102250052e-8
1.2088153369003413e-7
2.1786866417412864e-7
2.7274539832016986e-7
2.3002952196361492e-7
1.5563386925534634e-7
7.065166461269322e-8
2.218195706042941e-8
1.2846315265846727e-7
1.9454360554493858e-6
2.117150805954035e-6
4.990100907353444e-6
4.4635977420407385e-6
3.289382967619348e-6
2.459147154664107e-6
1.7036487364818278e-6
1.1067727682206593e-6
6.772872296754183e-7
3.705537557216196e-7
2.0182964292402004e-7
5.126006989934167e-7
7.216086040131352e-7
3.6011450227998784e-7
1.1153640090204677e-7
1.3948249457116345e-8
2.2827117732689606e-7
1.522982759438746e-7
1.4286851629033603e-7
1.1642534302856272e-7
3.4904139093227696e-8
1.7911247220241325e-7
2.9190045469882555e-7
3.390779036481651e-7
3.4231206412340753e-7
3.1480479325528033e-7
2.4901699999257286e-7
1.5623587449347485e-7
5.5145104880710886e-8
5.210274345819654e-8
2.8424015417250743e-6
3.2737610971651474e-6
6.481447814921101e-6
6.312334053792995e-6
4.582582078312926e-6
3.3936431242058465e-6
2.2231181187137144e-6
1.180374577028219e-6
3.743180943957991e-7
1.9674129758056417e-9
9.967827398129615e-8
2.5854323015986334e-7
8.974093622481959e-8
1.5265853106662696e-7
3.1191259441925614e-7
1.7615540063021086e-7
5.8673733521757364e-8
5.9332180850816125e-9
1.042997996990436e-7
6.519931943466366e-8
5.5814772153861094e-8
4.34268251706648e-8
1.2264423723211951e-8
6.553159140384148e-8
1.2753947371973113e-7
2.1596345626094147e-7
2.9084082100898177e-7
2.647138480452528e-7
1.707259542992848e-7
6.882631490107575e-8
2.259491631796912e-8
2.011364551347952e-6
2.940417437564105e-6
2.7008809947742196e-6
4.025267463578875e-6
3.7268289285313653e-6
3.3483310509913093e-6
2.8287364600210795e-6
2.1611433523321086e-6
1.4730948383411544e-6
8.558417087696936e-7
4.020442043757856e-7
7.384994786119974e-7
5.436931660286397e-7
2.0002977409863466e-7
6.043694898376991e-8
7.840843080618458e-8
2.4233779044208906e-7
1.8200699533126236e-7
1.641070734854039e-7
1.2953160539877813e-8
2.369740281015003e-7
3.53490680217374e-7
3.884114461491668e-7
4.069269288433919e-7
4.212282309330982e-7
4.0595015356287783e-7
3.287938271022712e-7
2.0672949786592538e-7
7.703048205872954e-8
5.202547038283146e-8
1.910247378312252e-7
5.492471002393947e-6
2.2570250575847207e-6
0.000011117071672479794
9.35207923888514e-6
6.381707441055134e-6
4.4268366266857835e-6
2.398240104009224e-6
3.738773802861921e-7
1.0868663299890103e-6
9.07434577366245e-7
2.0512856880846717e-7
1.1793384819792239e-8
6.522529042508078e-8
2.719486049258227e-7
2.609479564578436e-7
1.0587947764908134e-7
2.6637383051223128e-8
8.87355197407617e-8
9.106972285926844e-8
7.163069588736557e-8
6.371094149738068e-8
1.1905361516396327e-8
6.656404329938684e-8
1.4042585541509315e-7
2.3798438609555794e-7
3.3274547114927653e-7
3.461602876663857e-7
2.6675654269169403e-7
1.4291170844559238e-7
2.4634778104968863e-8
7.881780203388223e-8
2.7309556011333107e-6
2.63561892935658e-6
4.354217538974931e-6
5.401333314209859e-6
4.637581201157045e-6
3.949375266472945e-6
3.1470677011555093e-6
2.2263798859788865e-6
1.3346482592037842e-6
6.035543361364827e-7
1.6113369446119924e-7
4.1825815670419426e-7
3.003458606513501e-7
1.0536386474324808e-7
3.574672187507659e-8
9.521232667383988e-10
1.1769540769333848e-7
3.159002484707252e-7
2.8531232148943523e-7
6.512983176277874e-8
3.2984054755121343e-7
4.665822330842304e-7
4.368746591412572e-7
4.03635427862964e-7
4.1388400336529917e-7
4.3306191144381666e-7
4.2636464294999374e-7
3.613445829462783e-7
2.5196025974873035e-7
1.3561531541401434e-7
4.047921272265237e-6
3.425991917519463e-6
5.029436514045903e-6
7.552424839560259e-6
8.343308530778907e-6
9.191741558148796e-6
0.000011575803182160825
2.6265259947487274e-6
1.9035147565005321e-6
2.0624588540670407e-6
1.2985556273331635e-6
7.825534457670617e-7
1.2405837501089832e-7
1.20476541853492e-7
7.085393560757718e-8
9.687575017825125e-8
1.0976881965667694e-7
1.6631586483183314e-8
3.094819835402057e-9
6.827883385750799e-9
1.2967362030576297e-8
1.2432487596958514e-9
1.3196873725389212e-9
4.3229086524416964e-9
1.1965394773122028e-9
2.783311981937602e-10
2.531959460270775e-11
5.762244187611461e-12
2.9600223411775105e-13
4.753000399699747e-13
7.928343035122962e-14
6.722130937154597e-13
5.596200347883792e-13
5.123398005348576e-13
4.502345368086833e-13
4.274060519500678e-13
4.171721685431689e-13
4.3376350532669237e-13
4.940188503966365e-13
7.002609733292054e-13
2.663402340669323e-14
3.0452084179810935e-13
7.492095007724079e-13
7.448549205503391e-13
9.965830810681806e-14
1.9700640294007043e-13
2.973363255582483e-13
3.520741189628929e-13
3.9995203792328907e-13
4.542802214368102e-13
5.205703836219826e-13
6.022617909340749e-13
7.028390196368944e-13
8.266306191292558e-13
9.792236259330612e-13
1.1678673291779197e-12
1.4019517307016312e-12
1.6937030701449687e-12
2.059152166607212e-12
2.519475040636679e-12
3.1029504349980643e-12
3.8477585074729024e-12
7.776390385505923e-12
3.591210606200614e-12
1.7897218196344972e-12
7.525792352366863e-13
8.110220638856016e-14
9.528714025499546e-13
2.0092285327254496e-12
3.3761451002407482e-12
5.192813181669805e-12
7.635207719675139e-12
1.0940917061681836e-11
4.023247417746008e-11
1.2120173777088324e-10
3.9134947642450985e-10
2.132151125752274e-9
7.835964011287235e-9
1.9575280225138444e-8
5.5112351899744e-9
5.0954110268788905e-9
3.743135036943124e-8
2.5621772816346928e-9
1.4547399128405578e-11
2.955585238148342e-14
0.
0.
0.
0.
0.
0.
0.
0.
0.
0.
0.
0.
0.
0.
0.
0.
2.820340820525681e-14
3.8568004719414747e-14
5.283370823018069e-14
3.0288918566605084e-14
0.
0.
0.
2.881916816928041e-14
3.807898689189039e-14
5.1193484950623175e-14
7.112871542722622e-14
1.0117255495184486e-13
1.4589313580526133e-13
2.120817766078722e-13
3.0996695726207976e-13
4.550126719613116e-13
6.706975560344394e-13
9.928710127851212e-13
1.4766504432350304e-12
2.207467254444325e-12
3.3189531644948013e-12
5.0223333216339504e-12
9.235696136176826e-11
1.7652140223744977e-10
2.935668925773511e-10
4.378836827158928e-10
5.743728582477628e-10
6.5119433593119e-10
6.121339193570004e-10
4.1085097611861825e-10
1.901497857850349e-11
5.727530853401882e-10
1.3582765168813814e-9
2.3206681580157754e-9
4.5051862357039397e-10
1.942677301546285e-9
1.904862055468739e-9
2.0977645567292985e-9
2.4599434816359448e-9
3.2696718905318344e-9
4.915388363939245e-9
7.59195658022972e-9
9.726224425410513e-9
7.659140893605172e-9
5.543853560238873e-9
4.401821970627797e-9
4.023223205425166e-9
4.306561676750798e-9
5.3655851805409715e-9
7.650435622182149e-9
1.2310062419562842e-8
2.1691431473252032e-8
3.130067659142406e-8
3.0732300532472355e-7
3.4050441733598075e-7
2.7685237383890793e-6
6.010878031438305e-7
2.90606561060155e-7
1.408575699529922e-7
5.8850207722630996e-8
3.9182280270512146e-9
4.5735198163275887e-8
7.58753555946018e-8
4.076400897327333e-8
5.285656792899919e-9
2.063139096690031e-8
7.844584578587536e-8
9.997315536814263e-8
6.467317758201694e-8
2.0430075635287792e-8
2.5702702650489903e-8
1.9554333284129342e-8
1.537959776118759e-8
1.3617901223164022e-8
5.859680384097805e-9
6.535078292365723e-9
1.8896537410197068e-8
3.7555113658181917e-8
6.10481364582933e-8
5.6206689088934666e-8
3.696838551562891e-8
1.916462399404301e-8
1.4172368499336196e-9
2.2139947382228837e-8
2.916345472661861e-7
6.679873329534349e-7
4.1131641797835543e-7
5.260664135899702e-7
4.2768564565284923e-7
3.7290749302713876e-7
1.981000699180517e-7
4.806460631719013e-9
2.236837191664563e-9
2.2712701680320022e-8
4.683060933647188e-8
3.1530178247201684e-8
4.976515518229951e-8
3.738956740279858e-8
1.1472008352411073e-8
1.587324676768107e-8
3.136706036267941e-8
2.518312868000647e-8
2.1667211390790637e-8
1.9598558971660674e-8
6.861172551253683e-9
1.0357242483816123e-8
2.919358369763585e-8
4.072495900529426e-8
3.762984127014901e-8
3.127209877155661e-8
2.338919691382657e-8
1.3648233795246416e-8
1.9330786229365172e-10
2.639358183582522e-8
9.03177771327769e-8
4.467164838980437e-7
5.565375705468718e-8
2.7905347331018742e-6
1.0769330935360585e-6
6.12463416609049e-7
3.578134268525101e-7
1.960140240394979e-7
9.398618556282475e-8
2.150812938645345e-8
2.286462056688495e-8
1.5763498460565414e-8
2.7020723550955044e-8
1.0634950439982214e-7
1.686284075699581e-7
1.3138315613384025e-7
5.548953128873419e-8
2.8802330763134967e-8
3.900302460652642e-8
2.9435375108722822e-8
2.6092422184479407e-8
1.9746398504146173e-8
1.9990061646240405e-9
2.4567968705161544e-8
5.469647281172416e-8
8.691168687800001e-8
7.92959462801571e-8
5.899212789795216e-8
3.7741118733794514e-8
1.4545441359864893e-8
1.7396948485767582e-8
4.0513920830072367e-7
8.06282267454749e-7
7.349855817064519e-7
7.799779489228428e-7
6.1390695797281e-7
5.214627239344129e-7
4.689443968664888e-7
2.687778911815053e-7
7.700951617380588e-8
8.0750756828938e-8
1.1184646805822573e-7
1.5056639673115567e-7
1.7165874101203663e-7
2.1123727308256892e-7
1.1070990308757018e-7
3.445734817341363e-8
4.568085452009038e-9
2.9682312990299168e-8
2.4702825563526103e-8
1.993828748836089e-8
1.787288298380824e-8
7.714085517355763e-9
7.506616395756308e-9
2.3299657937246608e-8
4.604650930056407e-8
6.012889868107596e-8
4.888760645252886e-8
3.368956214322833e-8
1.846546329690482e-8
1.6399334030528316e-9
2.218474044695939e-8
4.3843510327869615e-7
5.893999059425836e-7
1.5207566910831539e-6
1.2367020211633575e-6
8.823064722841741e-7
6.356653024996583e-7
4.244663951826329e-7
2.6442816727752814e-7
1.4884074156854574e-7
6.447148200160314e-8
2.0071213424850332e-8
1.2337174480318157e-7
2.3304153980830956e-7
2.2328067622598827e-7
1.178632432918173e-7
8.625125268898138e-9
6.884190021004498e-8
5.070810698044012e-8
4.302816224434855e-8
3.934868121393371e-8
1.500910717042256e-8
2.285497405579696e-8
6.54758795421026e-8
1.0518636042446339e-7
1.0039927749251633e-7
8.261859865045738e-8
6.128592397529766e-8
3.564016230455926e-8
8.098870255802928e-10
7.204254515672466e-8
2.141155363146235e-7
6.753556513109762e-7
6.435303171653946e-7
2.3809071421287416e-6
1.1592106971589167e-6
7.676666589304379e-7
5.854224426848891e-7
4.315931316543462e-7
7.251719501670479e-8
7.505858959480165e-8
1.3168782250109357e-7
2.0850998423946164e-7
1.539563596883296e-7
2.3145946292798155e-7
1.719551145411368e-7
6.51131643621039e-8
1.145472573759738e-8
2.7368361555505346e-8
3.322711421221947e-8
2.5720035942400224e-8
2.281671336746776e-8
1.7217673214358347e-8
7.447122692980633e-10
1.887679618237665e-8
4.250550605771143e-8
6.334887468346305e-8
5.659740967594682e-8
4.268950619068577e-8
2.766554834688275e-8
1.0872073501430316e-8
1.2045645105372242e-8
5.4550186742237636e-8
5.233175127619392e-7
4.554102242538178e-7
2.3123165269565305e-6
1.4114927339485032e-6
9.106766607420857e-7
6.009757849905097e-7
3.694291923310905e-7
2.11776792530778e-7
1.026215668354453e-7
2.8353295709333554e-8
5.115163534791799e-9
8.760636664814423e-8
2.09327478230748e-7
2.3900428143265975e-7
1.4095148370814263e-7
3.299082248495408e-8
6.549239145023368e-8
5.218613538401691e-8
4.2240711507260674e-8
3.887909640042405e-8
2.142345996616099e-8
1.4215865902002768e-8
5.205785069764711e-8
9.979859521996901e-8
1.1059295994537772e-7
9.187297484804273e-8
6.840292061068883e-8
4.204739452334982e-8
8.985721427206863e-9
4.5294720889816846e-8
5.8414395490085e-7
9.198399434393434e-7
1.463065016424308e-6
1.1754849666076546e-6
8.547880778800468e-7
6.664260815494647e-7
5.265666527206182e-7
5.23811481362412e-7
3.1221852638848274e-7
2.29384347664983e-7
2.807088508936504e-7
4.1248297089953366e-7
2.753618386026494e-7
2.410034648919985e-7
1.9539509115902381e-7
6.804998687081429e-8
7.75187539003371e-9
3.3449369371327696e-8
3.147560780789167e-8
2.4383681952657442e-8
2.175163050430983e-8
1.2486641912478208e-8
6.009727609956399e-9
2.3695823396856796e-8
4.8992798945001866e-8
7.797650052163094e-8
7.126769197483454e-8
4.9606821388824685e-8
2.8137927408807535e-8
6.102513538833615e-9
2.2116356141616086e-8
5.380328178677779e-7
8.787327849704112e-7
1.5359417414241137e-6
1.4621146545620112e-6
1.1077923899571439e-6
8.378089222530619e-7
5.852210322071941e-7
3.806024217980083e-7
2.2975876023525394e-7
1.1839858368011637e-7
5.176945081954961e-8
1.9352514926327731e-7
3.1866034319053905e-7
2.689156269822659e-7
1.204433476444006e-7
1.4442150446553255e-8
8.783352433228946e-8
6.48661708047463e-8
5.669142444662168e-8
5.09452730796353e-8
1.3472910708031345e-8
3.759377785360654e-8
9.544224530326964e-8
1.3237420939091082e-7
1.2169349478458552e-7
1.0043238609705025e-7
7.420892967913488e-8
4.145961051103171e-8
6.6106828238820015e-9
1.0030565569932525e-7
2.47044170085626e-7
9.037930736730561e-7
7.226366409314293e-7
3.507310940068283e-6
1.5706599398747738e-6
9.961121020454795e-7
6.776598639014291e-7
5.105403676643822e-7
5.0824889756828e-7
2.302662031142412e-7
3.0215864726067366e-7
5.187430600055984e-7
3.8137895625489716e-7
3.0134345258208665e-7
2.701361644472267e-7
1.1143495407163842e-7
2.5311764313328773e-8
3.150633740785267e-8
4.354423613766497e-8
3.315270136681476e-8
2.905644457646168e-8
2.2905216069902885e-8
3.80903607175605e-10
2.2810170999987002e-8
5.255175391362231e-8
8.465737850321016e-8
7.921167996986574e-8
5.996959615314348e-8
3.905538067171457e-8
1.6028316394965952e-8
1.4665498492954882e-8
6.959415587788031e-8
6.651493021606341e-7
6.619009566268181e-7
2.6896481074513197e-6
1.7546431734538696e-6
1.1572712220690359e-6
7.779703406307876e-7
4.859626324081419e-7
2.849704181454305e-7
1.4745974573700117e-7
5.466046737741207e-8
2.246133304804159e-8
1.2833665477415024e-7
2.796893939877784e-7
2.9753269665638195e-7
1.5361451224955842e-7
2.57337468535993e-8
8.412234176823773e-8
6.563368856471714e-8
5.3934856460090575e-8
4.989265067432036e-8
2.4989536698522434e-8
2.148307034523028e-8
7.1187170320556e-8
1.28768206275325e-7
1.3534736833794932e-7
1.1262808613506262e-7
8.399843075706871e-8
5.125146287335485e-8
1.0220859219219446e-8
5.4900506697408254e-8
7.63102714037586e-7
1.133693145534187e-6
2.0691754596036406e-6
1.6015622711088798e-6
1.1406590221803282e-6
8.504410453102073e-7
6.031814899092219e-7
4.5444530046258856e-7
4.937012633878715e-7
6.610104024285275e-7
6.342603868104105e-7
4.5358994912360694e-7
2.087764938638287e-7
2.414296715747878e-7
2.424794269205608e-7
9.552706410361545e-8
1.6641898984459743e-8
4.111821023994888e-8
4.089606984491764e-8
3.119115485518502e-8
2.7709168392750054e-8
1.6897564034920618e-8
6.963176426954805e-9
2.9500439881870175e-8
6.133071947797268e-8
1.0143471923678606e-7
9.799666979330945e-8
6.877489588153156e-8
3.9198738172196625e-8
9.112521359345214e-9
2.85938768917908e-8
6.927762383747625e-7
1.16945958575956e-6
1.8154385470514951e-6
1.8126181738695233e-6
1.3994157772965831e-6
1.0754308935882187e-6
7.627560009392756e-7
5.039062750706834e-7
3.126540708681287e-7
1.72121692311521e-7
8.57531015475477e-8
2.683936691007249e-7
4.1763759197532506e-7
3.169257437784694e-7
1.2343377844360945e-7
2.9063164285528338e-8
1.1190537941245078e-7
8.277812719065722e-8
7.347337474382037e-8
6.534766693101743e-8
1.317906248595184e-8
5.404865006993814e-8
1.2818242629721726e-7
1.661695307134127e-7
1.525063743785777e-7
1.2657559155802952e-7
9.345555963701658e-8
5.1770703292837066e-8
7.448555254927976e-9
1.1286740164948267e-7
2.7549422145193363e-7
1.2085911323123967e-6
8.775199597475419e-7
4.871817117560378e-6
2.1588646526507143e-6
1.3320299307183933e-6
8.458044590102802e-7
5.223200050460165e-7
4.0638087113790655e-7
6.817236921589117e-7
8.682168363105078e-7
7.49061925956262e-7
3.081964724883701e-7
2.864441988583378e-7
3.293078038279424e-7
1.582233026064975e-7
4.191516520032773e-8
3.560241197289755e-8
5.816571356208903e-8
4.348559029503648e-8
3.7781067016532625e-8
3.056723438182629e-8
1.5344788843219079e-9
2.90900647643556e-8
6.772676480475508e-8
1.139892033909234e-7
1.113906490231759e-7
8.486225861483189e-8
5.542001500386742e-8
2.3010312892898914e-8
1.964126532240128e-8
9.277286646633699e-8
8.741395456928736e-7
9.209215284776584e-7
3.276813742715697e-6
2.2378348039330865e-6
1.5004686965667015e-6
1.023456660423877e-6
6.478626505710636e-7
3.8733721763121005e-7
2.111553523054315e-7
9.358658938484806e-8
5.0006615527454205e-8
1.8820666205473747e-7
3.7984662357008825e-7
3.6434911292769294e-7
1.5897177332592867e-7
1.6908516334486178e-8
1.105252442001841e-7
8.45028201757819e-8
7.063622388814352e-8
6.56837917931981e-8
2.9003355848929106e-8
3.362030491380765e-8
1.0046047808769613e-7
1.684862693302542e-7
1.7099943231847508e-7
1.434122475976558e-7
1.0735610481078553e-7
6.528273822284809e-8
1.363024594718616e-8
6.26307169751305e-8
1.03321075649789e-6
1.4665606882434764e-6
2.9259361593500124e-6
2.2481894393560607e-6
1.5783444191672012e-6
1.14364398089804e-6
7.655218698370737e-7
5.005982759716641e-7
3.754409713158178e-7
3.987306376539038e-7
4.3428894519250655e-7
3.6020385351940866e-7
1.813857016696834e-7
2.5687321051107146e-7
2.8964750746096625e-7
1.2327741118607544e-7
2.819497154700593e-8
4.7013450381621936e-8
5.37474647142949e-8
4.009273488582812e-8
3.5389638099253956e-8
2.310811748101216e-8
7.842042697580342e-9
3.683572295287164e-8
7.6879660720261e-8
1.3152839346838194e-7
1.3724285082296246e-7
9.789399500225161e-8
5.609335783503559e-8
1.3974325171388102e-8
3.679561236561922e-8
9.158294924154013e-7
1.559944001729123e-6
2.1730760283076693e-6
2.2901635109442906e-6
1.808576461862955e-6
1.418312401836753e-6
1.0272017123770552e-6
6.930473355385348e-7
4.4363293917577324e-7
2.599510955305216e-7
1.4245881104714918e-7
3.8630838157914133e-7
5.545664113394784e-7
3.499905562752398e-7
1.1730716875259692e-7
4.917784180680683e-8
1.457582604292504e-7
1.0802759665700658e-7
9.822464092070016e-8
8.528481993969376e-8
7.774325338493368e-9
8.443764572228654e-8
1.7879469958444408e-7
2.1396229594295546e-7
1.9757090488935806e-7
1.6577212966247538e-7
1.224600483892811e-7
6.742369499459143e-8
6.519348835165178e-9
1.2223648184653802e-7
2.9132747465441786e-7
1.6965532310758813e-6
1.114593060592692e-6
6.813881037749781e-6
3.077751564975977e-6
1.8648852040625115e-6
1.1409709703530928e-6
6.460722956028174e-7
3.766457969270256e-7
3.340573045748946e-7
5.270466236859987e-7
5.51741106937254e-7
2.494711596089593e-7
2.9293671878211516e-7
3.8940245738918903e-7
2.0527729473655984e-7
6.233544268634738e-8
3.190319203446451e-8
7.824265630972102e-8
5.688944839638637e-8
4.8709414280088096e-8
4.07701648239069e-8
4.2669729065567835e-9
3.615654306693637e-8
8.542268498855197e-8
1.5094644251490325e-7
1.5972208633283498e-7
1.2352551002155586e-7
8.105781582412924e-8
3.4338907163780306e-8
2.4875062568715668e-8
1.1658489664534885e-7
1.1733413771803826e-6
1.2823680739842676e-6
3.9758623792029215e-6
2.905025495905006e-6
1.9960718700660585e-6
1.393571001687481e-6
9.024456063753438e-7
5.547107750090156e-7
3.2032610975399207e-7
1.6365241420602804e-7
9.730191560737146e-8
2.8895152588187097e-7
5.28862165553026e-7
4.1499715782616143e-7
1.496582695125516e-7
3.0857121746546434e-9
1.5076974060244488e-7
1.1050927141104874e-7
9.533075063559212e-8
8.870239996633848e-8
2.8593915077683437e-8
6.003842607627224e-8
1.524355085667551e-7
2.2478571615316954e-7
2.2204112199340713e-7
1.8943934649757626e-7
1.4297136575984395e-7
8.678990970998688e-8
2.0126412032985117e-8
6.856441708529363e-8
1.474624465864255e-6
1.9812865207510584e-6
4.190697512478013e-6
3.292460803142423e-6
2.2907042026062996e-6
1.6333875662061855e-6
1.057801630005113e-6
6.363610878732328e-7
3.821940402410812e-7
2.9814277353377766e-7
3.325374040424314e-7
3.417678887456937e-7
1.6612981281251003e-7
2.614281232544979e-7
3.389883477864119e-7
1.5275326094473823e-7
4.284984380863327e-8
4.148862410104351e-8
7.06696641436589e-8
5.066714570866874e-8
4.415209585150071e-8
3.158693737861505e-8
7.665680710859346e-9
4.457522167650705e-8
9.318755358944436e-8
1.6425763647904683e-7
1.9386707106389889e-7
1.4434417168871047e-7
8.372549217480639e-8
2.351228925240774e-8
4.333670999245669e-8
1.2338036214793008e-6
2.0727591228931874e-6
2.5278404930388763e-6
2.898145087163504e-6
2.3742422414494436e-6
1.9242096024623737e-6
1.4441954016169324e-6
1.0072014703390534e-6
6.690240356764227e-7
4.1404251251242685e-7
2.396468632181143e-7
5.71070946722724e-7
7.066092916176482e-7
3.399465267368255e-7
9.986254656784838e-8
7.755283344927292e-8
1.871080236019548e-7
1.4131175683221602e-7
1.3379095018325784e-7
1.0664628533246163e-7
1.8295224205240214e-8
1.4721234387733262e-7
2.537077045567089e-7
2.798540498519278e-7
2.6381559923238964e-7
2.264212840537807e-7
1.6808192664756638e-7
9.26317024032728e-8
4.414661498027838e-10
1.2407966096002494e-7
2.8878444666212523e-7
2.5400326422721354e-6
1.4725112739360866e-6
9.352463099440963e-6
4.593771804509564e-6
2.7695457662930117e-6
1.670809972003609e-6
8.974374882319744e-7
4.268935652721722e-7
2.0697369499747215e-7
3.122421854819205e-7
4.842972838909954e-7
2.1531777259779482e-7
2.816041830978345e-7
4.439461511694811e-7
2.5463156311117726e-7
8.638878161869017e-8
1.304729641333466e-8
1.0450530974642845e-7
7.281311092554304e-8
6.074110810244916e-8
5.284467021137218e-8
1.013051185273543e-8
4.2667377505905236e-8
1.0270878793879666e-7
1.890821574393467e-7
2.304617322408369e-7
1.863320531295664e-7
1.2375034256814187e-7
5.446973629387238e-8
2.6182751344575343e-8
1.3026570181302006e-7
1.602014733960609e-6
1.7770422251580325e-6
4.624733744365112e-6
3.791219764450901e-6
2.7162597538706535e-6
1.9749396035325844e-6
1.3320029592873775e-6
8.520435660422459e-7
5.212293640260464e-7
2.928177598056898e-7
1.7401613419966324e-7
4.4858562336707674e-7
6.986206724690394e-7
3.968383824360821e-7
1.2406051061120043e-7
1.4833185174651183e-8
2.0385799615664848e-7
1.4109076942346598e-7
1.292733760016696e-7
1.1460747194564355e-7
1.5672428669557988e-9
1.2570014283147783e-7
2.4118381543127743e-7
2.9728306269596384e-7
2.9394882287511714e-7
2.6072686174204515e-7
2.010633026904319e-7
1.2338110886230146e-7
3.5969739740648385e-8
6.515138998362587e-8
2.255189415013577e-6
2.7830948604346783e-6
5.849729037594166e-6
5.073095690269123e-6
3.5621508379331447e-6
2.555486434078858e-6
1.6340945887096309e-6
9.004247112445807e-7
3.9055576001891636e-7
1.6474622992411514e-7
2.291766644569927e-7
3.290052471638238e-7
1.2788313371844375e-7
2.0158454783230496e-7
3.5335833674425924e-7
1.8253707925225868e-7
5.9455892982890373e-8
1.629440661177509e-8
9.213994342735144e-8
6.109499653126275e-8
5.190860110301483e-8
4.1019108565423496e-8
5.659503116181801e-9
5.181645272263292e-8
1.0711810852306879e-7
1.9034485240778212e-7
2.6061419477564074e-7
2.1990961447615533e-7
1.3290157757675218e-7
4.539772952174848e-8
3.8868055956496116e-8
1.6828597732277431e-6
2.65839709010427e-6
2.6887354453773057e-6
3.569320008779966e-6
3.1268363480157828e-6
2.6856173366640806e-6
2.1514722566854756e-6
1.5841844747772296e-6
1.0898841358087385e-6
6.850159375154304e-7
3.8427000435187956e-7
7.723150352248666e-7
6.987827562888988e-7
2.635679285386734e-7
7.24967350322351e-8
1.041475244717606e-7
2.1712229295707185e-7
1.7430484742785397e-7
1.7206984014248858e-7
7.802340991461136e-8
1.2488124163563024e-7
2.733096719056756e-7
3.441408498232566e-7
3.6285844436271526e-7
3.6039512607302417e-7
3.270141261757967e-7
2.5002316561063516e-7
1.4438703686478126e-7
2.80343893603407e-8
1.0006949842009256e-7
2.5123298844426253e-7
4.185869369185091e-6
1.993538293878503e-6
0.000011522935842705993
7.324099715042866e-6
4.578308439138048e-6
2.861845050294428e-6
1.4790282916081857e-6
4.539997396121596e-7
2.2712212312311072e-7
1.646916278299175e-7
2.7644687404592963e-7
1.1489053322685395e-7
1.6879843126482467e-7
3.979783870869038e-7
2.962114806404072e-7
1.1254476488718364e-7
1.9018259157326363e-8
1.195593513137892e-7
8.841627107086274e-8
7.017534908989678e-8
6.267813619455844e-8
2.001269706129644e-8
4.765908494938873e-8
1.156627291887458e-7
2.134017414714419e-7
3.091645614816007e-7
2.909223101267497e-7
2.0322886820633767e-7
9.691079517065461e-8
9.825454528057486e-9
1.165151286585173e-7
2.2280092661854566e-6
2.3864365248762425e-6
4.743268910222112e-6
4.830309054717826e-6
3.770909359468886e-6
2.9686147749942907e-6
2.1721009586350234e-6
1.4739895527656176e-6
9.317622052465331e-7
5.184840978564961e-7
2.557189755506941e-7
5.650632148175614e-7
5.705928748706024e-7
2.3374910393502478e-7
7.583204426729248e-8
2.413866993542455e-8
2.512859765041986e-7
1.6613592475417994e-7
1.512506022169334e-7
4.6742441934301555e-8
1.611801112538508e-7
2.9203909171705135e-7
3.4722998434637323e-7
3.695732428397963e-7
3.8426279019627536e-7
3.762355317398775e-7
3.171330759656677e-7
2.138729231841591e-7
9.967597042161688e-8
1.350907694583566e-8
3.7697554846316767e-6
3.86369743417126e-6
6.829416831292068e-6
8.019574190977983e-6
6.33811395008611e-6
5.080868933076592e-6
3.5628088291074353e-6
1.600618069030194e-6
2.3688798195484998e-7
7.670600921066386e-7
3.337395401737813e-7
2.541728115727334e-8
9.010557981774501e-9
1.5360654645774355e-8
1.523549071472153e-7
1.5974534079983346e-7
6.433518995676297e-8
1.5083625288276537e-8
6.680102330194992e-8
6.15635850898838e-8
4.938930040683021e-8
3.9971713141656e-8
1.2917818870448933e-8
6.530815899941665e-8
1.1992657238791552e-7
1.9681089263585533e-7
2.8204107491069153e-7
3.065223464075176e-7
2.3069266381186264e-7
1.1713985173820517e-7
1.7932573859286548e-8
2.143837927837415e-6
2.760781487490732e-6
2.0563515164451724e-6
3.7027962126642663e-6
3.837747774761618e-6
3.753648594862217e-6
3.4885293083744954e-6
2.8998030701321415e-6
2.0113644111265976e-6
1.0788049545424445e-6
4.029991821686955e-7
5.111011282803151e-7
2.3552726714931018e-7
7.705750985477585e-8
2.5735170501810396e-8
2.1483232191744727e-8
2.3580121825792352e-7
2.611903744019416e-7
1.9451536654761887e-7
3.660690974860498e-7
5.055954386770739e-7
5.702668632276093e-7
4.6593922019603284e-7
4.3903754676210136e-7
4.5635263257122123e-7
4.763106509072355e-7
4.6096831761358597e-7
3.819931429648863e-7
2.6122122019987827e-7
1.3531400648123273e-7
1.4195400944198647e-8
6.3373978356834255e-6
1.8449284324480306e-6
7.79825658234478e-6
0.000010204127265524639
0.000010151562693252287
0.000011228204574185283
6.924380016580719e-6
1.7518491416477462e-6
3.6819781417789737e-6
3.160654497259593e-6
2.4166349812171865e-6
3.4096318715734386e-7
1.345065284131038e-7
4.8744162518270365e-8
5.341391320668847e-8
5.099171541267715e-8
2.0470047821331164e-8
3.953106237995549e-9
3.740495454949562e-8
7.619941116959214e-8
4.343604311846632e-8
1.6162312149077732e-8
7.709076501925652e-8
1.332108943949598e-7
2.0650957346210015e-7
2.6383164080395224e-7
3.003232768226936e-7
3.129788638014768e-7
2.717390793103738e-7
1.7993768287477681e-7
8.597575824801318e-8
2.2001329739887094e-6
1.6835196638661222e-6
1.8925826492282387e-6
3.2146908437169412e-6
3.73484513127996e-6
4.066413175799402e-6
4.267446341087694e-6
4.100723213610069e-6
2.8109127683065592e-6
8.438049942764981e-7
1.9446587619398533e-7
3.715732811191705e-7
1.5698784156317003e-7
3.625213182750717e-8
3.2348273114989876e-9
4.35532433116938e-8
6.464209210496402e-10
1.5118529038907468e-9
1.2695054189074486e-9
2.3492944398998346e-10
7.69785795154533e-11
2.4421188353648678e-11
3.6001220979812854e-13
5.77429245158909e-13
1.677913867879148e-13
1.0245582255373324e-12
1.4932142870219814e-12
1.835014827298303e-12
1.9863311810064597e-12
1.9905151172977375e-12
1.4146521759819663e-12
1.0135530799618074e-12
7.403045959903832e-13
4.3982828746783076e-13
6.796638913728563e-14
3.628419859366181e-13
8.080343999649958e-13
1.2268171077265862e-12
1.606431925338549e-12
1.9594256435746312e-12
2.308787891662494e-12
2.6771417463669753e-12
5.206526278538964e-12
4.8210921620843006e-12
2.223811669377404e-12
7.01118202392808e-13
4.0947099321809236e-13
5.100306410037626e-13
7.219708099065062e-13
9.86856910533185e-13
1.3074102683366332e-12
1.703591156348856e-12
2.2030948487828878e-12
2.841527359903683e-12
3.665739682482833e-12
4.739147925492944e-12
6.149457563434311e-12
8.020273229070916e-12
1.052908114666042e-11
1.3935890416864857e-11
1.8630375360785152e-11
1.5624911185207744e-10
1.0014648435874542e-10
7.837011034008826e-11
7.208677862868884e-11
7.370752198721599e-11
8.050405274507723e-11
9.165682841710298e-11
1.0726893493401237e-10
1.2806454089025614e-10
1.5536788214604027e-10
1.9125659188234836e-10
4.060135088674136e-10
1.444324195009164e-9
6.883664655882149e-9
1.062207150095217e-8
1.0821025785371258e-8
7.765189033453992e-9
2.9217997756813383e-8
4.283855828822148e-9
6.599357070426432e-10
5.412034234726662e-14
0.
0.
0.
0.
0.
0.
0.
0.
0.
0.
0.
0.
0.
0.
0.
0.
0.
0.
0.
2.937953611066137e-14
4.051906886809096e-14
2.667056449148243e-14
0.
0.
0.
2.3513034146706743e-14
3.092749464634606e-14
4.124354637395725e-14
5.694002840465609e-14
8.079102938081214e-14
1.1662401956194995e-13
1.701439213488381e-13
2.5001882134857225e-13
3.6950607817363555e-13
5.489986232104143e-13
8.200916601294062e-13
1.2321476323499582e-12
1.863051906384279e-12
2.837080022828218e-12
4.355113920045533e-12
6.746738820890175e-12
1.3519835195893998e-10
3.0170665945183185e-10
5.371201951739522e-10
7.412761424880215e-10
7.24781587126048e-10
4.0099382264763054e-10
1.9737024755226032e-10
1.006676020210511e-9
1.97601774943081e-9
3.0707790907086422e-9
4.2641206028020286e-9
1.6563938016431755e-9
1.2419013855743999e-9
3.033487571638514e-9
4.351796977953666e-9
3.164065272679495e-9
1.3408090821602675e-10
1.8682256849092463e-9
2.4356247227435482e-9
9.061502285737854e-10
9.211239905393253e-10
1.9111548906164866e-9
2.1473076599262945e-9
1.999451228919538e-9
1.7707298681691236e-9
1.593138367235396e-9
1.5083753718003482e-9
1.5326684721584023e-9
1.6846011363731164e-9
1.9974412867191364e-9
2.3506993076417056e-7
3.647484841792586e-7
1.9622348525354034e-6
4.657019898880206e-7
2.2201116566015191e-7
1.0441579862005896e-7
3.9579462601643375e-8
6.646984727641975e-9
5.338458922122556e-8
8.799743297224522e-8
5.7423779026463616e-8
4.368226907535818e-8
4.071945592897452e-8
1.3394194878137777e-8
2.365985379366997e-8
7.507957122028029e-8
6.472375171984862e-8
2.822095546528306e-8
5.6701185898668185e-9
1.5717298838094536e-8
1.1017196926734976e-8
9.230170926389016e-9
5.942087624126855e-9
2.2246547104386194e-9
8.86107851570093e-9
1.7024881660734205e-8
2.8841346312898065e-8
4.3103099902976854e-8
4.700772984166e-8
2.6017015257738116e-8
6.575807541602168e-9
2.814519027630299e-7
7.912303662206418e-7
4.599765492350552e-9
3.5853923455743864e-7
4.199425464892466e-7
4.360938021354249e-7
4.359066643847986e-7
4.190863485564666e-7
4.025486257042187e-7
4.090367716186082e-7
3.8484521668647925e-7
3.1927457753816186e-7
1.7271317116884824e-7
6.202326262102571e-8
1.591244388039405e-8
6.952293311260303e-8
5.1881102180642606e-8
4.416898968476126e-8
4.213428883381569e-8
2.205740670047409e-8
1.597940112903879e-8
5.2050962670900164e-8
6.456976671342333e-8
6.13884113170842e-8
5.463761490708071e-8
4.482706561293445e-8
3.0653812485811615e-8
7.149527702984783e-9
4.626984586193398e-8
1.3942705493904686e-7
1.0178055384883098e-7
7.639442016404284e-7
2.0243537916811041e-7
5.149003972681726e-6
1.3482253316737583e-6
6.908489124460394e-7
3.548412235247302e-7
1.68445385128435e-7
5.6139004812922214e-8
2.578431669896964e-8
6.055261983687876e-8
5.23742337757632e-9
2.3666504631307096e-8
7.943942003078592e-8
1.857748433310004e-7
1.814471102707336e-7
8.445006809783981e-8
1.2124858473844086e-10
4.8047163914037815e-8
3.537367623546047e-8
2.9514205591952355e-8
2.5518397237550623e-8
5.43257757574824e-9
1.8701326778694962e-8
4.638861707365854e-8
8.779183139977854e-8
1.1044209778996368e-7
8.557722619338325e-8
5.553991020668602e-8
2.6675233859546784e-8
5.106292217012283e-9
5.137660516615115e-8
5.833573509518949e-7
1.0684445711926898e-6
1.343211471820126e-6
1.2610985112936056e-6
9.510591843940454e-7
7.527754595371059e-7
5.773875322778529e-7
4.792656278946674e-7
5.612068084043309e-7
4.707928968123363e-7
4.3880149621052306e-7
3.8785939760814855e-7
3.5299297703012185e-7
1.95357273714241e-7
6.320146693623582e-8
1.403595617548482e-8
6.16930284578191e-8
4.82040904601722e-8
4.026901813879233e-8
3.7076521961576403e-8
1.6562322784653672e-8
1.6461917221703858e-8
5.209625885838978e-8
8.542337778915863e-8
8.34561507195604e-8
6.978823498011023e-8
5.267890652898912e-8
3.184466252611726e-8
2.9184386536123028e-9
4.9948390488412337e-8
6.640314351286589e-7
5.898904761763909e-7
2.721120552408324e-6
1.6929773015327776e-6
1.1020605121418049e-6
7.307995852078563e-7
4.502166163776021e-7
2.590780345844025e-7
1.2789245812224712e-7
4.0199462289758275e-8
1.4143307782529309e-8
4.522916156437028e-8
5.843513465873537e-8
1.786847428494344e-7
2.559379935137727e-7
1.4353798439425338e-7
3.6985939431478744e-8
4.7332025661650424e-8
5.0477498719563114e-8
3.861982954026805e-8
3.455249031144286e-8
2.0109636265865106e-8
1.1137188201229316e-8
4.0969210340332374e-8
8.354556320217748e-8
1.3699471967965403e-7
1.3214963318272178e-7
9.152867774800069e-8
5.1777317054323094e-8
1.3870656116217511e-8
2.966624631622208e-8
7.435967732976276e-7
1.5687114336920418e-6
1.416628206573339e-6
1.6720644437741008e-6
1.3492282577261464e-6
1.1001580782167253e-6
8.358771480099038e-7
5.993459599841094e-7
4.444308640162279e-7
3.83272009737348e-7
3.7383539098528924e-7
3.752459221159994e-7
4.3755733212829713e-7
2.4569889834541057e-7
7.909364473681775e-8
3.4256591276349004e-8
9.561168847900845e-8
7.035535017830444e-8
6.085434827895749e-8
5.524748475845735e-8
1.7096499536850756e-8
3.5498400658613075e-8
9.303868298066447e-8
1.2978065171895166e-7
1.2132535569335425e-7
1.0199428880146459e-7
7.693620226226442e-8
4.409159462295094e-8
5.7965654409080345e-9
1.0226751430463951e-7
2.3886902377722014e-7
1.175089780511791e-6
4.376912815025477e-7
5.992739131189965e-6
2.50002452590399e-6
1.447443940007803e-6
8.485016507957249e-7
4.6442551523344505e-7
2.3088869887006447e-7
7.762383324123711e-8
1.0772611405540323e-9
3.076681920628507e-8
9.161990338488771e-8
2.5759845866757e-7
3.764819152590964e-7
2.1820841701896562e-7
6.253733539011854e-8
5.487073522304109e-8
8.288173720440484e-8
6.273055194875907e-8
5.6531634849812183e-8
4.154455287255004e-8
7.814886948467125e-9
5.7986751709071495e-8
1.237126778128576e-7
1.8172979735188642e-7
1.6443031713926033e-7
1.2369104624964944e-7
7.911049305493619e-8
3.167538783761569e-8
2.6091317334163038e-8
1.1357624708092767e-7
1.1234759183250373e-6
1.5057207576845556e-6
3.4284281711874385e-6
2.489958012685556e-6
1.7163558353126185e-6
1.2219711068082002e-6
8.036274907741788e-7
5.18354890117632e-7
3.835036359291777e-7
4.0338397097374596e-7
4.406049182706007e-7
3.036862536628308e-7
4.2119673874925603e-7
3.412373199319406e-7
1.3133367936365158e-7
1.613751438508202e-8
9.072763181866044e-8
7.729497087305867e-8
6.117884318560443e-8
5.6354925682052075e-8
3.424316841832257e-8
1.6047124939895328e-8
6.750988791278093e-8
1.3109439806867082e-7
1.521648577391191e-7
1.306489227497249e-7
9.989336968928333e-8
6.308520136481753e-8
1.5938673580009883e-8
5.708055179709551e-8
1.0484448802628868e-6
1.211923078213423e-6
3.4248898978633092e-6
2.5931833859656055e-6
1.802394121674814e-6
1.2688915361090443e-6
8.253280052312489e-7
5.0383731981163e-7
2.8207637542025114e-7
1.315214782052638e-7
6.899193144913623e-8
8.743443172907854e-8
1.3519771355599942e-7
3.4167243830896164e-7
3.5120908916645877e-7
1.323729601845025e-7
2.2825316454641572e-8
8.664811756311122e-8
7.642777567989597e-8
6.13610732141009e-8
5.6144829776626324e-8
2.2437011134091544e-8
3.190710181798469e-8
8.686054177996353e-8
1.6376454440839058e-7
2.2200436055046788e-7
1.925758667455525e-7
1.34780908969449e-7
7.601493021307935e-8
1.9137988716433386e-8
4.3119182315857755e-8
1.2754059557109256e-6
2.3952068163081744e-6
2.7314778227177497e-6
3.032856381396821e-6
2.3724380559928963e-6
1.872903976597745e-6
1.3567544311987925e-6
8.985564903185807e-7
5.66832915434313e-7
3.6559897412855475e-7
2.9092588989161874e-7
4.101319347504311e-7
5.720738920242284e-7
3.5155837326705946e-7
1.2516801508057494e-7
7.70531522245364e-9
1.4840791751251907e-7
1.0385421302394476e-7
8.703873757107328e-8
8.081620384957583e-8
3.314371500847548e-8
4.5585561731124685e-8
1.290908431308443e-7
2.0456405560800366e-7
2.039304565297573e-7
1.7500705553947506e-7
1.3420087695971535e-7
7.941557107877902e-8
1.5237026970837219e-9
1.207058181460127e-7
2.6643517079309733e-7
1.8138585426746214e-6
8.931768903721643e-7
7.789529274350097e-6
3.823587445592324e-6
2.308171355663927e-6
1.4138007153442849e-6
8.061018389289711e-7
4.287070716181427e-7
1.859270893855114e-7
5.979517478266803e-8
8.468191498073206e-8
1.82526723539952e-7
4.420199821475353e-7
5.030642241221251e-7
2.0340465889339484e-7
4.857935825630852e-8
8.859264703271382e-8
1.194182102013771e-7
9.303795951100123e-8
8.706263388477324e-8
5.314215010308645e-8
3.251940206062747e-8
1.1633339349334243e-7
2.1622474276052268e-7
2.669654503982302e-7
2.4066328454877056e-7
1.85838334136381e-7
1.195373650635312e-7
4.907768550855675e-8
2.8670662006922037e-8
1.2676928582752699e-7
1.8987423023147717e-6
2.2692457107021783e-6
5.572407047095489e-6
4.276217924169277e-6
2.926007079209394e-6
2.052884917007584e-6
1.3014088941575126e-6
7.538252401695801e-7
4.1153561392353327e-7
2.815893048945995e-7
3.2208691016674744e-7
2.871793475921573e-7
4.976363639842733e-7
4.4320012182930647e-7
1.7932774552316964e-7
4.272786946133583e-8
1.0192623513111774e-7
1.1262845962479643e-7
8.526292670942815e-8
7.803244890792684e-8
5.349029448623834e-8
1.9174804028276446e-8
9.226204583345023e-8
1.838436464380711e-7
2.408469682695531e-7
2.184915598414492e-7
1.7122573896577625e-7
1.0988309100914874e-7
3.3401521350743856e-8
6.739554577007137e-8
1.6190253868798623e-6
1.9093622985971977e-6
4.346699817311285e-6
3.7803983640589317e-6
2.7605199015670735e-6
2.0386929015350034e-6
1.3909945092399191e-6
8.881877388405493e-7
5.303744536101917e-7
2.7955372189892455e-7
1.5330016753176538e-7
1.3672938060276978e-7
2.3753164424729205e-7
4.775556415290273e-7
3.2359042173632944e-7
9.980502598560034e-8
1.2626298464699294e-8
1.249325106742816e-7
9.769430387745185e-8
8.51377690344367e-8
7.401544761095209e-8
7.2648979638131575e-9
9.22942911122905e-8
1.819089599222356e-7
2.742228442735895e-7
3.07403839728195e-7
2.76467615395434e-7
2.0645349964433983e-7
1.2347181216843667e-7
4.4165284180928815e-8
3.2448148872678155e-8
2.173657201739101e-6
3.65047130794416e-6
4.115763168140291e-6
5.256149020682712e-6
4.273405408330028e-6
3.4748204972337954e-6
2.5789076246528965e-6
1.6337305251552082e-6
8.123826419627692e-7
2.606833855468588e-7
1.1698362626650281e-7
3.5474980678015584e-7
6.485895369142879e-7
4.512474904646639e-7
1.7130892547284329e-7
3.4673055711202515e-8
1.6546255047961744e-7
1.367527685565024e-7
1.0850461243247551e-7
1.0118994721632208e-7
5.3869712597584483e-8
5.371473499407297e-8
1.6052387356826117e-7
2.784230974537491e-7
3.198816867902525e-7
2.9205784942624753e-7
2.3266670041482787e-7
1.4213932851342963e-7
2.5578555765199364e-8
1.1149201308276704e-7
2.505259151411629e-7
2.725351606204541e-6
1.5113735723317452e-6
8.737960521518911e-6
5.622584133267144e-6
3.6457527515170544e-6
2.416370110718878e-6
1.4810693320327995e-6
8.491007816321762e-7
4.2560202980589076e-7
1.7455344849835347e-7
1.237195919814053e-7
3.0115479035683945e-7
5.645401159565507e-7
3.995996213577351e-7
1.3392084978555326e-7
2.9765767006938277e-8
1.102494118658654e-7
1.4262565752847484e-7
1.1936149336685452e-7
1.0831161033454344e-7
1.0568541295567921e-8
1.4363362064850145e-7
2.5563871976236723e-7
3.293824583313995e-7
3.541635766933774e-7
3.4507090290636924e-7
2.922793956263445e-7
2.0104062600916416e-7
1.004685671695704e-7
3.308604887311214e-9
9.645845157240194e-8
3.4442626887784122e-6
3.3916016984361236e-6
7.2735386695107095e-6
7.4500768439165074e-6
5.498916912172156e-6
4.144672376442838e-6
2.734585480898149e-6
1.3450009898390102e-6
1.9428706905722646e-7
2.5592731991159846e-7
3.6589487002272e-8
9.805329170161587e-8
3.601838047173853e-7
4.737208540957138e-7
2.2749737548658064e-7
7.546237057570749e-8
3.0581396058133123e-8
1.4978882157605647e-7
1.0004572576615453e-7
8.888374315637268e-8
6.969507892434032e-8
1.9445851321326958e-8
1.1111018846242211e-7
2.1566877385924978e-7
3.2303408959179435e-7
3.485162553265577e-7
3.007873329525997e-7
2.0377125240175534e-7
8.32782727103024e-8
3.8956504537876056e-8
2.4298702587495476e-6
2.6529967589182355e-6
4.382703608350151e-6
5.0181398832114264e-6
4.122952244943842e-6
3.385643394272592e-6
2.5885958889718297e-6
1.7966172354682496e-6
1.1157399054074188e-6
5.72235851672815e-7
2.319989498310658e-7
7.531805511057863e-8
2.0708708738185564e-7
2.024750475465363e-7
7.318333559486989e-8
2.2714290055220692e-8
6.261775548292292e-9
1.3751241927167638e-8
8.029838963655475e-8
2.252698257510304e-7
6.332587202767814e-8
1.353473160063384e-7
4.1307558068459055e-7
3.801090640449489e-7
4.159907110599786e-7
3.533640257403184e-7
3.473107373350298e-7
3.4737310961013506e-7
3.2745976124824474e-7
2.7003285047797853e-7
1.8764727834190164e-7
2.282019695332647e-6
3.233350514835296e-6
2.637032785764392e-6
4.6439961596974275e-6
6.1708394500295445e-6
8.142396136346545e-6
0.000013063825978735099
8.623106583944677e-6
4.0837888364176953e-7
1.8566136836426036e-6
1.3863665038729025e-6
3.4324121657076183e-7
1.4588108487169004e-8
1.6893040547536694e-7
1.267323774242806e-7
5.03396068949698e-8
1.2553309336031922e-8
6.210537284932982e-8
9.359953664932684e-8
6.399585217058762e-8
2.4025728316777133e-8
8.535859223471384e-8
1.6496300799099733e-7
2.442836596666747e-7
3.0321057788553886e-7
3.41817710140007e-7
3.602662956521822e-7
3.2431064378128606e-7
2.2019754864965293e-7
1.0232879637054793e-7
1.1172159564902686e-10
3.2532552586848494e-6
2.272949412194552e-6
3.841456844406425e-6
5.474327323884854e-6
5.552300129216393e-6
5.398592877502613e-6
5.104128307131809e-6
4.046317315779179e-6
1.8257138714675312e-6
1.0916440555342313e-7
4.4995826847261114e-7
8.563473140916275e-8
4.49377489770649e-7
2.4260887222740877e-7
2.3610961944276498e-8
2.7688253665784883e-9
6.787530709868213e-9
5.8621236455554845e-9
2.8142362855625072e-8
4.983562641923705e-10
1.7621711190765657e-9
2.0591817053760863e-9
2.6888126952167627e-10
1.1480626149886385e-10
2.699238726375388e-11
3.0309522859311527e-13
4.611046269115226e-13
1.31896294809975e-13
8.932683756705288e-13
1.0825389188987264e-12
1.117552431659566e-12
1.2264677253187535e-12
1.9049966885530104e-12
3.356714349442248e-12
8.586604687286901e-13
4.3983337234496526e-14
3.919456046124544e-13
7.17124778123222e-13
9.98823008220516e-13
1.2613308145512362e-12
1.5188504421248661e-12
1.7836904238141757e-12
4.014517138002673e-12
4.574515175300787e-12
2.609633843366331e-12
8.784754738579919e-13
3.432041694537196e-13
2.530072243757573e-13
3.062518119291828e-13
4.1595072329967206e-13
5.624066080894806e-13
7.471904763437531e-13
9.796555209756e-13
1.2736691878778468e-12
1.6477069169459315e-12
2.12621206968638e-12
2.7418883533519842e-12
3.5389973614568956e-12
4.578237932653195e-12
5.943973159662558e-12
7.755181331240083e-12
7.863650815103687e-11
5.384487413307787e-11
4.556930309010318e-11
4.452501999835184e-11
4.737484668305093e-11
5.2956373688919555e-11
6.09567550189104e-11
7.148698254145969e-11
8.49489616939191e-11
1.0201967618057713e-10
1.2370357926141795e-10
1.5144953893034475e-10
2.8760966645924334e-10
7.581039945203773e-10
4.241844145924034e-9
8.582178023028378e-9
2.7055373235706707e-8
8.41090674576113e-9
1.1798955726466646e-8
1.2539800955132094e-8
4.038488494977896e-9
4.2864596647028225e-12
4.367204712397459e-14
0.
0.
0.
0.
0.
0.
0.
0.
0.
0.
0.
0.
0.
0.
0.
0.
0.
0.
0.
0.
0.
0.
0.
0.
0.
0.
2.916282279416835e-14
4.145496920803754e-14
5.980258729777222e-14
8.702596759037259e-14
1.2738451953830736e-13
1.8733833066842108e-13
2.7672936913407834e-13
4.1063887940339563e-13
6.123430363552194e-13
9.180648814567542e-13
1.3847092475676908e-12
2.102632815774983e-12
3.217068521241829e-12
6.668945763698595e-11
1.4042252223231945e-10
2.467475148628106e-10
3.640439040975865e-10
4.3023356315427254e-10
3.8399616698372645e-10
1.9468926602795033e-10
1.404145959452273e-10
6.105386902787862e-10
1.2009915567784085e-9
1.896900873367335e-9
1.8403272301936493e-10
1.3314135650555736e-9
1.7243180912216503e-9
1.5727874317653714e-9
1.4537250602525647e-9
1.6450059431300155e-9
2.38725134528746e-9
3.787858132701733e-9
4.628016671603209e-9
3.6145242928469153e-9
2.626018987467048e-9
1.952430129279536e-9
1.5399509798934133e-9
1.3245958139557908e-9
1.2665585121599934e-9
1.353893241540237e-9
1.6025818761973094e-9
2.0609504314218888e-9
2.8236006853210306e-9
4.063414043802672e-9
2.979796769174818e-7
4.520542658134568e-7
1.919106614629093e-6
4.885770004637517e-7
2.2183001795989308e-7
9.771093109087529e-8
3.110335720618789e-8
1.8896434967547586e-8
7.625716558827954e-8
1.298635694103258e-7
8.94640253100539e-8
1.2573049302482601e-8
9.950725687025966e-9
4.894090197608323e-8
9.133529426941082e-8
6.957345331613752e-8
3.031888940789474e-8
1.5678498206203232e-8
1.877281434508705e-8
1.3847639931426185e-8
1.2025939802227e-8
7.601035848934484e-9
3.040651997270624e-9
1.2642738460014588e-8
2.5744287232572928e-8
4.5773102403228666e-8
5.924226462346868e-8
4.2247198134929766e-8
2.292864117630989e-8
5.984257121277963e-9
2.4807330206393604e-7
7.061186546311797e-7
1.0955836504937766e-7
3.696430716800722e-7
3.6935370936989195e-7
3.5591591605466077e-7
3.4638538736074494e-7
2.8734605423397794e-7
8.312936326435672e-8
3.789807500908171e-8
4.817278460040899e-8
6.537788689521161e-8
8.691587463590864e-8
9.161262655953353e-8
4.173609036261161e-8
6.46323183471827e-9
2.4150904399773043e-8
2.8626795077281608e-8
2.222177004403663e-8
1.9862522851999012e-8
1.5268490208365204e-8
2.2797396264896705e-10
1.6286896106738786e-8
3.643656539444073e-8
4.851681137627899e-8
4.24532897974523e-8
3.283285823927117e-8
2.2094645756503554e-8
9.627887592301965e-9
7.93028387623691e-9
4.164426036920908e-8
4.2123854543087306e-7
2.77501902438531e-7
2.0708054338586884e-6
1.1429662361551716e-6
7.159660218361736e-7
4.6085444896953137e-7
2.773157556519784e-7
1.5416887378198243e-7
6.772847417336633e-8
8.800074782214977e-9
6.224312891408581e-9
5.7587389768630704e-8
1.5595689091450486e-7
1.9046801954305468e-7
1.2444940064683658e-7
3.870721809576309e-8
5.093860126772526e-8
4.2073409327725395e-8
3.3488438675881565e-8
3.063749040732769e-8
1.8502220847306678e-8
9.156294312927265e-9
3.81594677896674e-8
7.685672967197855e-8
9.214774966889812e-8
7.692223993916215e-8
5.7212828556446875e-8
3.5555386352754045e-8
8.885168474273873e-9
3.474921426391201e-8
1.3392996205914778e-7
5.29907146051057e-7
6.639910139326208e-7
1.5841630607736552e-6
9.55264317839612e-7
6.618919441371132e-7
5.330988686620342e-7
2.863068589370876e-7
3.532877254647565e-8
4.28901911156649e-8
8.547767930632675e-8
1.2911529600934938e-7
9.446056151106138e-8
1.4175509467815119e-7
1.0869108033933597e-7
4.201631844112826e-8
2.5143183863594016e-9
2.9087358792868922e-8
2.9783787488663722e-8
2.3515401257619616e-8
2.1281967239161828e-8
1.439830022549967e-8
2.9354402965220575e-9
2.0413403346427633e-8
4.314521435188667e-8
5.458462556563941e-8
4.6532707458429775e-8
3.5049813527012924e-8
2.240632232318832e-8
7.502228555836127e-9
1.4423212111486967e-8
5.869081793626454e-8
4.835500054204306e-7
3.232130319916954e-7
2.367310582278405e-6
1.2862497607355837e-6
8.011122102529369e-7
5.120466018559263e-7
3.0580510218847915e-7
1.69022172432829e-7
7.413112820724113e-8
1.0747775213068654e-8
3.2806349826909822e-9
6.440125019144406e-8
1.7298062979664831e-7
2.1331453579737014e-7
1.370148956862475e-7
4.046594063913545e-8
5.5179213421290966e-8
4.6793815846394826e-8
3.717168173810721e-8
3.4013957975791854e-8
2.079010163324175e-8
9.824159336079433e-9
4.1790834596732964e-8
8.433744541693398e-8
1.0196100312005859e-7
8.538393423404884e-8
6.355194658258623e-8
3.9603195586247596e-8
1.0533208608308675e-8
3.5539553671753646e-8
5.119093322158337e-7
8.626041448407722e-7
1.1799661129221885e-6
1.014928194967258e-6
7.538803290601702e-7
6.060111284251662e-7
5.098691034879762e-7
4.667459176921245e-7
1.639886834762093e-7
1.4699160970279214e-7
1.9056254291729276e-7
2.777263304536969e-7
2.6991794208364013e-7
2.45808909094032e-7
1.668569381965778e-7
5.4761054956170225e-8
3.4641958483262803e-9
3.1182081312875346e-8
2.8254846018894808e-8
2.2128733098735785e-8
1.9797449365028424e-8
1.0683170517750904e-8
6.107763687240116e-9
2.2442087515076e-8
4.60253945197193e-8
7.025083795555952e-8
6.16096787949251e-8
4.269402404694038e-8
2.4031449819814555e-8
4.549121226143296e-9
2.103763632368017e-8
4.883992656930944e-7
7.599121627446957e-7
1.4805078920795591e-6
1.3488506073462848e-6
1.0050856981461982e-6
7.499800641832142e-7
5.174209545221975e-7
3.326746182510503e-7
1.9726421614864208e-7
9.741943015407342e-8
3.9283055725892316e-8
1.6541313331578874e-7
2.823287987442747e-7
2.4852885725441254e-7
1.1835922518945646e-7
6.944304469625065e-9
7.948988484637435e-8
5.858078996774337e-8
5.0785783567607236e-8
4.590719201320634e-8
1.3661969368132614e-8
3.176855844430521e-8
8.339091342652292e-8
1.2046323457804732e-7
1.1147539513640428e-7
9.188117740160979e-8
6.798210863217315e-8
3.840771964396689e-8
4.932398296055754e-9
9.086488156364113e-8
2.3356786715982457e-7
8.021900532957445e-7
6.801343090172839e-7
3.0186091641711015e-6
1.3807596788214824e-6
8.896656817429087e-7
6.3262732792606e-7
5.412657279167675e-7
2.1897792236715728e-7
1.3714421705960485e-7
2.079488093797355e-7
3.487799286805e-7
2.811975406681054e-7
3.022756214941951e-7
2.3610014046417618e-7
9.170037974563431e-8
1.939381828777815e-8
2.917114824527693e-8
3.857243828003952e-8
2.956203278134229e-8
2.5993143745427212e-8
2.025376093569546e-8
5.263757054202305e-11
2.0597555089650937e-8
4.7238853201417625e-8
7.45822612134085e-8
6.868883222299662e-8
5.1895906734366786e-8
3.374042121489354e-8
1.3702487002757847e-8
1.3169650622721415e-8
6.18881507632348e-8
5.95841410288002e-7
5.687620276243757e-7
2.4911460567991387e-6
1.5895050594787776e-6
1.0406923761279642e-6
6.953421716949332e-7
4.3216866100220334e-7
2.5164618306820694e-7
1.2754397887753886e-7
4.335400241138916e-8
1.476629678763631e-8
1.1028294273088039e-7
2.475770689940484e-7
2.706007013495785e-7
1.4802188585476753e-7
2.8318665787967556e-8
7.579544651063462e-8
5.93644682001234e-8
4.8545603642523935e-8
4.482833154136914e-8
2.3200006590557715e-8
1.830350624765258e-8
6.263201226039784e-8
1.1568142290115746e-7
1.2343805880188955e-7
1.0257667075334327e-7
7.645241194874368e-8
4.6755934079960205e-8
9.392869542118432e-9
5.111376324366812e-8
6.791031512816804e-7
1.0309664417397671e-6
1.791544656426168e-6
1.4010284688288943e-6
1.0051154910106202e-6
7.616976662029197e-7
5.609663252312754e-7
4.6957092637716256e-7
5.940944162550657e-7
4.7029720219641766e-7
4.944706972262416e-7
5.067103974574156e-7
2.3220056401640804e-7
2.3780694017412065e-7
2.2400878480644976e-7
8.43868997170768e-8
1.2929950808948208e-8
3.736751059393369e-8
3.639057472902712e-8
2.792210060194752e-8
2.4829877570039672e-8
1.4857994496785574e-8
6.383754886100097e-9
2.6520735585426634e-8
5.511207967117256e-8
9.01991411246516e-8
8.539952174063557e-8
5.968094242505824e-8
3.394232772443902e-8
7.702831187443668e-9
2.5494926360153205e-8
6.177919537371977e-7
1.031940671002582e-6
1.6763318779542964e-6
1.6420573648303674e-6
1.2585734734761887e-6
9.6106952570539e-7
6.77530869604261e-7
4.4498259497424553e-7
2.7344257343117027e-7
1.471772518280823e-7
7.02070352529305e-8
2.335961222120407e-7
3.7110077261144855e-7
2.9575209450981e-7
1.2226473741743376e-7
2.3355263522727286e-8
1.0057584603919933e-7
7.440006699732632e-8
6.56548611299686e-8
5.8621822594476075e-8
1.3246437186055548e-8
4.640061398839853e-8
1.130274365665889e-7
1.5005553097242034e-7
1.3764128228344832e-7
1.1395120986855128e-7
8.416006629288795e-8
4.675303938750569e-8
7.289727743630675e-9
1.0775088468865425e-7
2.647684899663484e-7
1.0635297864119485e-6
8.030429946189548e-7
4.236253160043071e-6
1.8780775260529606e-6
1.1704448697699998e-6
7.610698831585022e-7
5.002853361541948e-7
4.924537365942931e-7
5.639469437267823e-7
5.606558779487352e-7
8.285140591004008e-7
3.559239942212923e-7
2.8800990405450855e-7
3.058593312280428e-7
1.392460285483504e-7
3.4845625458689056e-8
3.3734620679781205e-8
5.1147339428831096e-8
3.8560668677251927e-8
3.359751973948607e-8
2.6930359711071496e-8
1.0740766550411197e-9
2.5942512275469335e-8
6.027895487445965e-8
1.0009346353881192e-7
9.609309488855904e-8
7.29433594324342e-8
4.75607370984683e-8
1.9651437573747404e-8
1.733700948356086e-8
8.231233001990633e-8
7.728316145861398e-7
7.973525439261786e-7
2.9953929363827123e-6
2.0045515373415047e-6
1.3346694549205665e-6
9.046129363926841e-7
5.694134970343134e-7
3.379069615553481e-7
1.8075800622826297e-7
7.540679111014565e-8
3.723426468584343e-8
1.6017608083548798e-7
3.3256323400284596e-7
3.347293247598394e-7
1.5726363693453023e-7
2.044222646363694e-8
9.826428342256042e-8
7.566497100909865e-8
6.282164016776493e-8
5.829968441633032e-8
2.716605852633395e-8
2.7815386011185615e-8
8.66330289410503e-8
1.4989173083568565e-7
1.538341695889082e-7
1.2851965441648685e-7
9.60512198820727e-8
5.848730324683313e-8
1.1878948583702377e-8
5.934226932024364e-8
9.037322945763686e-7
1.3080699682100937e-6
2.524811434074169e-6
1.939174655168504e-6
1.3681028628483379e-6
1.0011520920280242e-6
6.833358672767896e-7
4.681122097649515e-7
3.9722060766633333e-7
4.90410987660261e-7
5.176365088165092e-7
3.867162414584855e-7
1.8849214653983995e-7
2.4780813034054784e-7
2.696738042339135e-7
1.1238491393220382e-7
2.349511839423869e-8
4.443516005125229e-8
4.763794497403094e-8
3.5875437193135025e-8
3.172542550426448e-8
2.0220964828224777e-8
7.2890397050071974e-9
3.312517855940683e-8
6.916961137513777e-8
1.172639770777282e-7
1.1872091346527666e-7
8.394518134065856e-8
4.7947792261774924e-8
1.1560457901697402e-8
3.3187060043010524e-8
8.078248866975138e-7
1.3737488539531962e-6
2.002266393269168e-6
2.0589978359554925e-6
1.6100855483975682e-6
1.2513640206445962e-6
8.979075856849814e-7
6.005719026837697e-7
3.8009864344259623e-7
2.181406712647982e-7
1.1609906323737052e-7
3.3090684945166983e-7
4.912788520805868e-7
3.3763409337117387e-7
1.2016339626800866e-7
4.123157511374357e-8
1.3002335235959974e-7
9.635162637645395e-8
8.674499914309077e-8
7.614391450156826e-8
1.063194500671618e-8
6.982267982761578e-8
1.5519297878122844e-7
1.91164874289737e-7
1.7581231759385964e-7
1.4676065311706237e-7
1.0837911367895279e-7
5.979150850001189e-8
7.275078649197452e-9
1.1865468617813915e-7
2.8675395004564637e-7
1.461468084805901e-6
1.0014828984281968e-6
5.918965672140468e-6
2.6356065216769602e-6
1.6061891359434374e-6
9.94399301692946e-7
5.792669026599568e-7
3.71153162273499e-7
4.187399834547649e-7
6.795715255583655e-7
6.092428069582925e-7
2.658406089977585e-7
2.8676875316878386e-7
3.63129272654898e-7
1.8680203587396344e-7
5.410959965248651e-8
3.3860432918162406e-8
6.863069495127726e-8
5.057500963807879e-8
4.3527180489938436e-8
3.597718955811376e-8
3.109177842715467e-9
3.2554817986772466e-8
7.670174650138592e-8
1.3366772823367802e-7
1.368238693385687e-7
1.0491865614314805e-7
6.864763478433973e-8
2.8807352632100703e-8
2.270498424869289e-8
1.0684729676566571e-7
1.0277856115406392e-6
1.1095191386251513e-6
3.6485078532394684e-6
2.582685274835264e-6
1.7553159035563915e-6
1.2125824079615218e-6
7.773373700538391e-7
4.725881853887725e-7
2.6741128571601356e-7
1.3055778724390795e-7
7.551306151196639e-8
2.419357315973673e-7
4.6000530831098325e-7
3.963860811230567e-7
1.5427476668855038e-7
8.437783255485387e-9
1.3225006794074104e-7
9.862396107054845e-8
8.393981551008122e-8
7.817339576595155e-8
2.9411460544976352e-8
4.693417584703261e-8
1.2771707936414227e-7
1.9865743025237492e-7
1.9750586850752316e-7
1.6707025623939647e-7
1.25592795761558e-7
7.62609553773061e-8
1.6705311802671744e-8
6.64980192975021e-8
1.2607846283762508e-6
1.7365676572991103e-6
3.6086695463772606e-6
2.7896287837015396e-6
1.9443332665311747e-6
1.3921132060798666e-6
9.109573043240708e-7
5.650598686435896e-7
3.705234942429143e-7
3.2953986375450455e-7
3.6502798167840395e-7
3.445580534974254e-7
1.7161008315303953e-7
2.597644777871817e-7
3.194614904585366e-7
1.4176366138162817e-7
3.7243819225541505e-8
4.454921525978896e-8
6.268262858131855e-8
4.5753516092048584e-8
4.003604378112597e-8
2.7741300332325006e-8
7.474358664578387e-9
4.047658100248448e-8
8.486623828669642e-8
1.48786363082962e-7
1.6772400839836195e-7
1.2204639644218988e-7
7.026945465080089e-8
1.863850340766984e-8
4.1070396535257355e-8
1.0792241005896765e-6
1.830952320511808e-6
2.3634967640795898e-6
2.604540503094234e-6
2.098560694803609e-6
1.675402536727269e-6
1.2370293319605584e-6
8.506418605382618e-7
5.578354354264927e-7
3.401955648342621e-7
1.9514701839906883e-7
4.867771488730809e-7
6.443735615202414e-7
3.4786300353567685e-7
1.0704235535129967e-7
6.716832529953389e-8
1.6911073673038643e-7
1.2658555632781834e-7
1.1783705985514829e-7
9.822244609024438e-8
4.091236339641141e-9
1.1651758647937638e-7
2.1965119788009607e-7
2.487081365872966e-7
2.3181195318800137e-7
1.9670675836542932e-7
1.4558534614050432e-7
8.001160808020512e-8
4.256941651922013e-9
1.248048310899629e-7
2.928702544753702e-7
2.1270070529571806e-6
1.3021850424371365e-6
8.248533438800488e-6
3.855262876674488e-6
2.3214457989938117e-6
1.402422331610414e-6
7.669230969185682e-7
3.969658880585216e-7
2.5823898289313206e-7
3.9458602189659746e-7
5.085342300473577e-7
2.2972507325731784e-7
2.8787944857560094e-7
4.233886227883181e-7
2.3616064608347333e-7
7.725917979612541e-8
2.130035357169676e-8
9.203542348791361e-8
6.547427349370376e-8
5.5151421146095674e-8
4.732983523094908e-8
7.67740602495504e-9
3.905001025578328e-8
9.38325421912901e-8
1.7148447469089042e-7
1.977452084207094e-7
1.5594603926318724e-7
1.0280218672622937e-7
4.442542186118391e-8
2.6504524674724627e-8
1.2648392347878296e-7
1.3912703028309476e-6
1.5419481678666627e-6
4.337451326033259e-6
3.363117635295772e-6
2.3630434433184838e-6
1.6856859875912954e-6
1.1157516577690427e-6
7.02322382316391e-7
4.218691325098883e-7
2.3169641534668763e-7
1.401786276135551e-7
3.7805642696323405e-7
6.331820004385538e-7
4.1319120521471723e-7
1.3512382198686917e-7
8.880548385377432e-9
1.8138031224101237e-7
1.2830457358079238e-7
1.1449269890912247e-7
1.0478432760354122e-7
1.8128761884509724e-8
9.198688071917993e-8
2.004150895393222e-7
2.645026873863978e-7
2.596563700907416e-7
2.2571805218485974e-7
1.7203908318317858e-7
1.0476375249789091e-7
2.7093072729880664e-8
6.873661378955485e-8
1.8698156386723693e-6
2.405264385305648e-6
5.142716332033874e-6
4.208187288988711e-6
2.927179532554661e-6
2.0824243483703444e-6
1.3312229009878555e-6
7.611410946761295e-7
3.8964474777415153e-7
2.382130557284568e-7
2.8510692402774245e-7
3.4264292387150523e-7
1.4772327070366916e-7
2.3332944050980178e-7
3.573275985699126e-7
1.7336399912180798e-7
5.392523435770706e-8
2.705654861031821e-8
8.21373414144299e-8
5.654851300126983e-8
4.845526803464619e-8
3.7129556383190327e-8
5.828618058122093e-9
4.7344653552569206e-8
9.914994612713591e-8
1.774615761481319e-7
2.3267438980925805e-7
1.8419679631969296e-7
1.0851562428368359e-7
3.3713594023928154e-8
4.322331007908661e-8
1.4642358302236521e-6
2.3975301364227672e-6
2.6311921620540755e-6
3.2519853032941027e-6
2.7585518919390913e-6
2.304580803043347e-6
1.789064040333864e-6
1.2855999044422712e-6
8.762307837212857e-7
5.564149407393541e-7
3.2521714323108976e-7
7.041574367275702e-7
7.401010708057294e-7
3.0145329516365834e-7
8.32784431631603e-8
9.957929737917722e-8
2.067552263844573e-7
1.6238741297647723e-7
1.588203692592417e-7
1.0434163063535268e-7
6.530801377872794e-8
2.1363376761212564e-7
3.055043925209536e-7
3.251810260092849e-7
3.1431901792115093e-7
2.767472820667113e-7
2.0763943515806946e-7
1.1624388478797292e-7
1.0414948867924172e-8
1.161398509800992e-7
2.7441174868135115e-7
3.353795910986869e-6
1.7529085405710068e-6
0.000010842472445609783
5.9650330728015364e-6
3.631637251610683e-6
2.20621760389447e-6
1.1505771395315585e-6
4.501993020655591e-7
4.644448879069627e-8
1.2529165048239014e-7
4.2289091193875356e-7
1.7229641645348704e-7
2.2912192914662335e-7
4.396919163399371e-7
2.8641417526869975e-7
1.0421940064847819e-7
6.828858928908412e-9
1.1774317791985404e-7
8.18292313077901e-8
6.625664456018646e-8
5.878228907939534e-8
1.6524969710867872e-8
4.378442852019468e-8
1.0770436610833215e-7
2.0167478540167456e-7
2.78199951121426e-7
2.413500947719743e-7
1.6315813114502182e-7
7.453637772054102e-8
2.0703480516519197e-8
1.2754811171815858e-7
1.9150551279082388e-6
2.1115993458960566e-6
4.760627269445483e-6
4.34437335265819e-6
3.246459207460409e-6
2.4558497989323066e-6
1.724910730328742e-6
1.1412878530684225e-6
7.207984127990478e-7
4.16447421317398e-7
2.3381896662310408e-7
5.519249693561996e-7
7.017895959798607e-7
3.221154678360342e-7
9.90287512703826e-8
2.583780773688808e-8
2.260073776920576e-7
1.5561081506463147e-7
1.4922286242649225e-7
1.0662563706511038e-7
6.449539083628619e-8
2.082238594054183e-7
3.051593584104799e-7
3.4052773643013814e-7
3.4448949231208177e-7
3.198136230967984e-7
2.5508288697248924e-7
1.6167964929080737e-7
5.955503483759046e-8
4.8356439596763164e-8
3.019581415515821e-6
3.4220174721666735e-6
6.724550209875538e-6
6.684371521751247e-6
4.864570271599339e-6
3.6090871234025497e-6
2.346599453209979e-6
1.177337577488809e-6
2.431197568811651e-7
1.5420175801528967e-7
2.7338167321381036e-8
2.4591466139836804e-7
7.411124196147137e-8
1.0175342592188588e-7
2.7961110963890737e-7
1.9451218994573138e-7
6.94444755300971e-8
5.390536916557939e-9
1.0206547263197643e-7
6.432201805447729e-8
5.294934953708083e-8
4.397903526808042e-8
3.2058931348171277e-9
5.410921257578143e-8
1.0932219914287266e-7
1.9149905879510124e-7
2.822256224473784e-7
2.779324612806942e-7
1.8165650332729678e-7
7.372148205609566e-8
2.0775296637474932e-8
1.979650656140587e-6
2.871076485473175e-6
2.46356815051915e-6
3.7787646291593943e-6
3.5610561023424176e-6
3.2438623917895398e-6
2.779443156373961e-6
2.1590748395052138e-6
1.5048459981314394e-6
9.084424929887984e-7
4.5363453409413686e-7
7.212273118018149e-7
4.5748245014491017e-7
1.6329052742203478e-7
4.743404308456264e-8
9.951048055178113e-8
2.5736769094242343e-7
1.958309710855955e-7
1.5836463799702158e-7
8.150848837557722e-8
2.939033930353314e-7
3.738521746381679e-7
3.903792676809501e-7
4.080204909419416e-7
4.262461300241714e-7
4.159554298063073e-7
3.428059561694359e-7
2.2191038547464156e-7
9.153098764701548e-8
3.8285013298175684e-8
1.7738209390264705e-7
5.960870316853095e-6
2.2804023888501987e-6
0.000011173479139976877
9.904837428649093e-6
6.902021644304457e-6
4.910850689101395e-6
2.5899499667017e-6
4.206150351274181e-8
1.744049060633561e-6
1.3370683265334467e-6
4.786714502323481e-7
5.5321063869150215e-8
9.840187835429745e-9
1.9559752890438564e-7
2.6346658244170355e-7
1.2415122126941237e-7
3.8318901138959175e-8
5.230213529511002e-8
9.241343206578606e-8
6.794192847883605e-8
6.034469767352214e-8
2.4215013307229378e-8
4.98752476868392e-8
1.1623746596885204e-7
2.053683949391242e-7
3.1455636474170686e-7
3.5874051655058927e-7
2.852989455330192e-7
1.5437984153991515e-7
3.053072073579892e-8
7.388794280945073e-8
2.6412146097524594e-6
2.590611545701025e-6
3.941497243364226e-6
5.056762268089614e-6
4.4466339236121815e-6
3.8550101883846136e-6
3.1299926711677632e-6
2.2605243591606904e-6
1.3952671799142787e-6
6.736445037668344e-7
2.14379240839299e-7
4.1061107933473995e-7
2.424715788490484e-7
7.930680369930068e-8
2.67977448055326e-8
8.827689676786949e-10
7.153869647221699e-8
3.028612788594906e-7
1.4774458598461935e-7
1.9568620157054986e-8
6.271187626377063e-7
5.475137329455695e-7
5.471734837009357e-7
4.353028741571092e-7
4.2194011897995527e-7
4.363573545416088e-7
4.398101943598203e-7
4.0044296695419915e-7
3.102700517401767e-7
1.9891258078311882e-7
3.545872084082744e-6
3.1282612258105115e-6
4.462185097264652e-6
6.848423397205328e-6
8.426752506010384e-6
0.00001053249648030776
0.000019429485592241557
1.5268827871145585e-6
2.6844789047464546e-6
2.7303142781938145e-6
2.0702875371101815e-6
1.3462192826995389e-6
1.2844707373264455e-7
5.204660158588719e-8
5.5173846468297496e-8
8.394353937377165e-8
1.0510409627944842e-7
4.343828556096883e-8
3.1846430037132446e-8
2.0026939812673957e-8
6.251256507211541e-10
3.1661877906817855e-9
1.8330880027054196e-9
3.399116058634624e-10
2.2501102398929872e-10
5.01890889802768e-12
3.1885267510139675e-13
6.057988457807584e-13
2.6465826184562997e-13
4.1902118891410887e-13
0.
6.838361274187981e-13
7.080917204219031e-13
7.730815704597715e-13
8.920252823672605e-13
1.1431012284140936e-12
1.9279584337585378e-12
1.3989618732020811e-12
1.7504045010984338e-13
1.5381216136181244e-13
3.109933164719137e-13
4.102920638321194e-13
8.427281756669108e-13
6.483955600360594e-13
4.12786039598414e-14
2.978188801781986e-13
4.1155120541720163e-13
4.710052391202129e-13
5.307504850007173e-13
6.062920437840225e-13
7.02976408747753e-13
8.246704649116646e-13
9.763014785673158e-13
1.1646641200125732e-12
1.3989119002929827e-12
1.6911668400964646e-12
2.05742544957192e-12
2.5188951367863553e-12
3.103893323438764e-12
3.850665581041501e-12
4.811522959826782e-12
6.059096031861452e-12
8.613599147805973e-12
2.7922736734531527e-12
2.3136664218819095e-13
1.359723516223118e-12
2.770937646494641e-12
4.3406360261302325e-12
6.283901253933417e-12
8.800764240175353e-12
1.21270767632967e-11
1.6574326058558707e-11
2.2577010889170055e-11
7.335500655922045e-11
2.4839158959341665e-10
1.275760577384705e-9
6.574917758850586e-9
1.1038644896449084e-8
5.990185180839665e-9
4.728288940376519e-9
2.738698531004796e-8
2.8785325605388736e-9
4.688685860555959e-13
4.096975419087382e-13
0.
0.
0.
0.
0.
0.
0.
0.
0.
0.
0.
0.
0.
0.
0.
0.
2.5997378277336533e-14
3.554233346912452e-14
4.867753658654302e-14
6.679055343601254e-14
4.1057558519415027e-14
0.
0.
2.6662016202633445e-14
3.8068088089152105e-14
5.0205478559248255e-14
6.725721496567995e-14
9.318299134480184e-14
1.3238368016055178e-13
1.9094976415540207e-13
2.7794180458265996e-13
4.0705202859220405e-13
5.990766912779728e-13
8.857559381335234e-13
1.3158379486134187e-12
1.964762802321444e-12
2.9503126380447942e-12
4.458245078469357e-12
6.7849203386573625e-12
1.2355405617134224e-10
2.4425411141508265e-10
4.126272067872128e-10
6.096636050645901e-10
7.6391900427697e-10
7.873012265687195e-10
6.101095379154621e-10
1.97977545546829e-10
4.5250977666065e-10
1.3251192041316508e-9
2.393643388839453e-9
3.627741974137218e-9
2.742984797263322e-10
2.3907182942308318e-9
2.8594512879497467e-9
2.7844342966438414e-9
2.974522586121781e-9
3.6752157136531912e-9
5.373047384630656e-9
8.273495814552324e-9
9.949045065858181e-9
7.637060224500188e-9
5.522947968862067e-9
4.181564302547329e-9
3.4414322599200728e-9
3.1758311638549483e-9
3.3553444580940672e-9
4.0692098419541025e-9
5.590474055303815e-9
8.537664681926642e-9
1.4075324284677405e-8
2.8225470378341044e-7
3.588435607565652e-7
2.4857017151457047e-6
5.531763180409005e-7
2.654677789313992e-7
1.2710893317385028e-7
5.1389897755851064e-8
3.360631567361382e-10
4.8828106523687887e-8
7.986554804346352e-8
4.515990764410273e-8
5.529097779467244e-9
1.7245346808790602e-8
7.115455879252793e-8
9.541776720558757e-8
6.330453436826692e-8
2.208647539130853e-8
2.4093351644663547e-8
1.8778495486195757e-8
1.4616827785388276e-8
1.2940161390875917e-8
6.012044881484982e-9
5.730984521525409e-9
1.718606824579892e-8
3.4278397691889865e-8
5.708821743322119e-8
5.538867851166311e-8
3.663026787555992e-8
1.9187884810991976e-8
2.209391636341059e-9
1.9605510280460123e-8
2.776800931692796e-7
6.55946387214892e-7
3.6249932230357004e-7
4.925631815745508e-7
4.047842468533412e-7
3.526511529564587e-7
1.6971091149818526e-7
2.4616117694316396e-9
5.94623093154282e-9
1.8730833294307613e-8
4.2148820272501396e-8
2.668374924352608e-8
4.3047680676744716e-8
3.326082179647651e-8
9.821793848337878e-9
1.6238271735712883e-8
3.048003921574763e-8
2.442039701771296e-8
2.110960752522038e-8
1.900789782619503e-8
6.311708358088929e-9
1.0473309160396706e-8
2.8836027006192753e-8
3.915649270372337e-8
3.597917812842791e-8
2.988630198752877e-8
2.232002735409072e-8
1.2911343691906815e-8
5.943469455705633e-10
2.6486427127111515e-8
8.973387945702496e-8
4.3669743509926077e-7
3.772856037941718e-8
2.775064321969947e-6
1.0488329656403407e-6
5.936939036674239e-7
3.4530266185954486e-7
1.8840072758327947e-7
8.959575055828592e-8
1.9220129375397823e-8
2.3705710839427198e-8
1.5975319247650766e-8
2.554406127544138e-8
1.02490840307073e-7
1.642341686284687e-7
1.2901031931730453e-7
5.544479969625316e-8
2.7405124957675497e-8
3.82523294165197e-8
2.8811546333917746e-8
2.55072798830564e-8
1.942064057115675e-8
1.7633215433630545e-9
2.3772412635567018e-8
5.3051294238594237e-8
8.500411210120034e-8
7.810015653104666e-8
5.8137008711839576e-8
3.7245094944402724e-8
1.4553756263350899e-8
1.646062668318528e-8
3.957779202459567e-7
7.963322195455596e-7
7.046422270439332e-7
7.583093569754324e-7
5.987182954441981e-7
5.106312961544867e-7
4.6093987137714667e-7
2.3582119347404076e-7
6.750429362159481e-8
7.492177099614002e-8
1.0569324501806375e-7
1.4187799989378365e-7
1.5796966707998144e-7
2.0157711042997974e-7
1.0568942161335272e-7
3.304198246843948e-8
4.6329455261908055e-9
2.8907426110478407e-8
2.410459308437156e-8
1.946266897740846e-8
1.7436500684250803e-8
7.507245702490032e-9
7.327513832209425e-9
2.2747180764692398e-8
4.4981553938373796e-8
5.860277161455755e-8
4.7549095564467976e-8
3.273734327036497e-8
1.790589106792127e-8
1.4810654272464368e-9
2.1866834123751633e-8
4.2908729748353704e-7
5.696857889560321e-7
1.5018538029616838e-6
1.212559146879668e-6
8.632846945795372e-7
6.209604339531594e-7
4.142106460646991e-7
2.579607795044417e-7
1.4521218007450931e-7
6.288858193311973e-8
1.9545282280985443e-8
1.209156384770264e-7
2.2828946133599295e-7
2.188327928391105e-7
1.162061614943224e-7
8.710599441031675e-9
6.775296712523872e-8
4.985029777965277e-8
4.232441869812842e-8
3.870983337307415e-8
1.4711375971849491e-8
2.2545265206580086e-8
6.445570965300349e-8
1.0333936182455993e-7
9.86397055359608e-8
8.120036105937488e-8
6.025765107252841e-8
3.508699742642569e-8
6.598713730482208e-10
7.054462403977504e-8
2.1219964198616952e-7
6.627799295533074e-7
6.369860579912148e-7
2.32053970546732e-6
1.1331121436097791e-6
7.520574677525249e-7
5.781908763423632e-7
3.873534534027642e-7
6.165556522710163e-8
7.030860572378662e-8
1.260998244900971e-7
1.993617523739243e-7
1.4298984225218907e-7
2.1605988677672678e-7
1.6432953970636588e-7
6.276508541240587e-8
1.1131098330363481e-8
2.6384718252179503e-8
3.233243344406762e-8
2.5040647594962542e-8
2.2187807364710342e-8
1.6788265116839877e-8
6.203259601883047e-10
1.8214409674693058e-8
4.1154593647816714e-8
6.16670083323526e-8
5.513073116966215e-8
4.155139190334696e-8
2.6913003815359234e-8
1.0569216872284842e-8
1.1733769832483851e-8
5.315414165844754e-8
5.107311285975613e-7
4.403188974907172e-7
2.268286471663729e-6
1.3810536872042012e-6
8.907317227551673e-7
5.87773060153057e-7
3.615165217827188e-7
2.0753232382055384e-7
1.0090500926792177e-7
2.8211871559443682e-8
5.122919423069056e-9
8.65544881687715e-8
2.058720554035152e-7
2.341763878804123e-7
1.3854403306846031e-7
3.2454461086713686e-8
6.483691734264603e-8
5.1331466656978905e-8
4.160771760103811e-8
3.831592600494626e-8
2.0954621575873163e-8
1.4205777531785486e-8
5.155815602657213e-8
9.841051359969721e-8
1.0855164631712718e-7
9.01853610808592e-8
6.717357050082687e-8
4.130431327346053e-8
8.810768153605894e-9
4.466224860376999e-8
5.737522890234462e-7
9.065162823695343e-7
1.4314102350674271e-6
1.150807130490935e-6
8.370715552964405e-7
6.544833059796325e-7
5.223507097645835e-7
5.260275280695832e-7
2.733247014806788e-7
2.1203666429456945e-7
2.645764166225808e-7
3.9346403618578705e-7
2.7736494875613307e-7
2.4010729731767456e-7
1.9294588549967897e-7
6.699496395472338e-8
7.861101018785847e-9
3.221356655582585e-8
3.065177406760493e-8
2.3720777533928217e-8
2.113111655401027e-8
1.2247758648361362e-8
5.678783489186998e-9
2.2793369204272407e-8
4.726711845060276e-8
7.579816224388462e-8
6.961147440452394e-8
4.84057254184276e-8
2.7433919416348514e-8
5.950484035921511e-9
2.1558127807692864e-8
5.246299172325511e-7
8.543328505583336e-7
1.5015132600819684e-6
1.4270447581596547e-6
1.0814754332412658e-6
8.180302906043521e-7
5.717163395787377e-7
3.7232348286889775e-7
2.2540447658011675e-7
1.1685524253461211e-7
5.148791606181406e-8
1.9091435259118685e-7
3.12384707887052e-7
2.6323364306658885e-7
1.1845564226691382e-7
1.5338644584233433e-8
8.632436446485135e-8
6.37752799489443e-8
5.584790221884484e-8
5.01121398200746e-8
1.288745706977523e-8
3.744706537402573e-8
9.438146640514134e-8
1.2978759011017418e-7
1.1919548306307283e-7
9.840888032601158e-8
7.273287350153702e-8
4.062090670831333e-8
6.631576568425344e-9
9.924066878890478e-8
2.4539900036305e-7
8.873616022940566e-7
7.125003467440582e-7
3.43195268686296e-6
1.534992843437128e-6
9.747302996595497e-7
6.66949569049545e-7
5.14082629112604e-7
4.45516171223234e-7
2.0960479242388214e-7
2.8561389398290536e-7
4.940679889979682e-7
3.694522503147173e-7
3.009679934452761e-7
2.6632019343213247e-7
1.0946054924218162e-7
2.5071220757379794e-8
3.0040320605998836e-8
4.2253635223713354e-8
3.2194461177472323e-8
2.8155330110001087e-8
2.2286070122074757e-8
5.951478405512327e-10
2.181119822590413e-8
5.051797954115908e-8
8.216517055613918e-8
7.719353528735692e-8
5.837937332163793e-8
3.799369982136396e-8
1.560609567386252e-8
1.4217691367583842e-8
6.772064050205304e-8
6.466848745593807e-7
6.41018531688942e-7
2.6249165080940768e-6
1.710421981992433e-6
1.128397772354686e-6
7.588363841253337e-7
4.745023189632016e-7
2.7886354993970826e-7
1.4504738206669265e-7
5.450998618516327e-8
2.2417716304273513e-8
1.2703222243809794e-7
2.7473933592691446e-7
2.9100032735563734e-7
1.5095151605184078e-7
2.480498487367585e-8
8.320693637665472e-8
6.445969327780679e-8
5.3091517563474895e-8
4.9128491910410946e-8
2.4265753501642664e-8
2.154176790159687e-8
7.058758397082785e-8
1.2670675048701225e-7
1.3239012843307481e-7
1.101731923657602e-7
8.220345613112477e-8
5.016155048635591e-8
9.913423236964491e-9
5.426149168550032e-8
7.483288282682831e-7
1.1144947610278227e-6
2.026881527631592e-6
1.5666401387184774e-6
1.115311171746027e-6
8.32503318678798e-7
5.928454015380065e-7
4.530510258605839e-7
5.122504119849158e-7
6.544823180059362e-7
6.28836660902617e-7
4.6130167107045054e-7
2.100362383264521e-7
2.3752216336341158e-7
2.408705958977788e-7
9.529224145748045e-8
1.6990103436359778e-8
3.92671708163104e-8
3.9734966534802727e-8
3.02618676967479e-8
2.6822468403765615e-8
1.656011638938808e-8
6.450021694911484e-9
2.8155240052608935e-8
5.876866465036032e-8
9.813197337452091e-8
9.569057276246314e-8
6.707222496672181e-8
3.8183432331544184e-8
8.878765276205136e-9
2.7868089282331742e-8
6.73058319750039e-7
1.1346506801106332e-6
1.7663144829192871e-6
1.7612542618589193e-6
1.3605783266015e-6
1.0459352660263815e-6
7.423569956717299e-7
4.912786268481173e-7
3.059656276533708e-7
1.6974455936764216e-7
8.534648363511292e-8
2.6461312598132694e-7
4.085400856847214e-7
3.100997481593606e-7
1.2128393206887956e-7
3.0716052228946685e-8
1.0972902673788521e-7
8.130731102181604e-8
7.235499714535589e-8
6.416065179957969e-8
1.2284492668285924e-8
5.389646036785499e-8
1.2658136188063234e-7
1.623790082702742e-7
1.4887140968607706e-7
1.2359871772604337e-7
9.128048021170797e-8
5.053745032405663e-8
7.56807624437661e-9
1.1185784274727034e-7
2.7449372806423145e-7
1.1847365341483905e-6
8.626327705916018e-7
4.770683531328311e-6
2.1070789364847637e-6
1.3002472674325512e-6
8.27075725215183e-7
5.141140528198228e-7
4.129566789091555e-7
7.185173584260293e-7
8.33822915097822e-7
7.650843132925802e-7
3.126467626431391e-7
2.8221141145408994e-7
3.259432531231164e-7
1.5768856228315054e-7
4.2085945082819873e-8
3.354988586448782e-8
5.630259612470741e-8
4.214715717119489e-8
3.650371580870052e-8
2.9667012526556686e-8
1.88436120112036e-9
2.7594283584886867e-8
6.470678198686269e-8
1.1023613468284348e-7
1.0854747907593694e-7
8.256732445058443e-8
5.386400486250232e-8
2.238013384914429e-8
1.9075315255875225e-8
9.061776110887702e-8
8.466425271516951e-7
8.905929940382401e-7
3.1865485201419807e-6
2.172689950020271e-6
1.4573806484443898e-6
9.944154631032277e-7
6.301773386526822e-7
3.777688537580069e-7
2.0724962209198747e-7
9.31618211332283e-8
4.979913304037776e-8
1.8637128053649135e-7
3.7251274740693597e-7
3.5627578954295445e-7
1.563463598229211e-7
1.5494583245960723e-8
1.0920503414553266e-7
8.291213362839625e-8
6.952226070481095e-8
6.463259788166392e-8
2.792189943048307e-8
3.3717709986800174e-8
9.958046277483428e-8
1.652332787477973e-7
1.6671362771708837e-7
1.3980370477440706e-7
1.0469612862666335e-7
6.367454607837577e-8
1.3135988452520953e-8
6.199498260940792e-8
1.0113924985532947e-6
1.4390975177502883e-6
2.8689715247782933e-6
2.1972518122818246e-6
1.5407079006109619e-6
1.1159069707053134e-6
7.471703127146079e-7
4.90216386205765e-7
3.734222939966798e-7
4.07540854670749e-7
4.4368979306358953e-7
3.6302246053692323e-7
1.795288998280005e-7
2.496676263172949e-7
2.879040689003989e-7
1.2438006433858183e-7
2.9026277487622157e-8
4.4367224832364767e-8
5.214430499132274e-8
3.883054963050382e-8
3.415044348211979e-8
2.262629984289768e-8
7.035032502474492e-9
3.48281110750644e-8
7.309555884253943e-8
1.2646777502253242e-7
1.3404354883877907e-7
9.54703724515546e-8
5.4599867792209666e-8
1.3569473944122164e-8
3.600909178709136e-8
8.865015667660439e-7
1.51038122903814e-6
2.1055496501227362e-6
2.214745428721517e-6
1.7503140622883412e-6
1.3730345650227582e-6
9.95010203400479e-7
6.726594674025979e-7
4.3263156739495754e-7
2.560062587547962e-7
1.419896092465572e-7
3.808063617973534e-7
5.419546110056817e-7
3.4290556871898127e-7
1.15007449652967e-7
5.209430389432686e-8
1.4266125638532583e-7
1.061812991756234e-7
9.684899323577262e-8
8.35889957289004e-8
6.465978678797043e-9
8.420534356332477e-8
1.7606809439880816e-7
2.0846140197529608e-7
1.922697812977086e-7
1.613201416916746e-7
1.1918945428318735e-7
6.557934347630045e-8
6.865809962006579e-9
1.2154111306014614e-7
2.9135102140365844e-7
1.660873531777512e-6
1.0928049269128925e-6
6.686963874146484e-6
3.00042537671886e-6
1.815926961632128e-6
1.1099167199732476e-6
6.284284200988718e-7
3.689221783647059e-7
3.396346740376066e-7
5.447520493065444e-7
5.587084351915899e-7
2.4866437108867533e-7
2.84492879060379e-7
3.84428637195037e-7
2.0681814535992157e-7
6.342549886512257e-8
2.9267007526928306e-8
7.553149860310539e-8
5.509265682268973e-8
4.695367915371191e-8
3.946478389333468e-8
4.85145056224837e-9
3.3903675381494384e-8
8.094538650946633e-8
1.4509395310922617e-7
1.5577198696333142e-7
1.2020587273150236e-7
7.873889754661124e-8
3.33594892192021e-8
2.43160763454269e-8
1.1473819246909729e-7
1.1316405208886584e-6
1.238388301722683e-6
3.855269629107614e-6
2.8079777597672657e-6
1.930201428964117e-6
1.3477745472417956e-6
8.736557942121508e-7
5.386990357520218e-7
3.1350806567036377e-7
1.6270560687917375e-7
9.718360842082516e-8
2.8670003574909457e-7
5.186361031526998e-7
4.0667812673439145e-7
1.4720135799600483e-7
8.323602323528396e-10
1.4871267400111753e-7
1.0856434785023216e-7
9.402696910443934e-8
8.731824121992139e-8
2.7048170001926215e-8
6.008969020965662e-8
1.5089980532344516e-7
2.1965596428707132e-7
2.1590561023521998e-7
1.8407294743435048e-7
1.3892938426332613e-7
8.434473675870732e-8
1.9250151205570905e-8
6.822794407398562e-8
1.4413218844715183e-6
1.9426574597760346e-6
4.120711129380863e-6
3.2162106087277865e-6
2.232218992040107e-6
1.5882950935116155e-6
1.0261497159267951e-6
6.162774792159785e-7
3.717010927732866e-7
2.9679672439814507e-7
3.35688636308921e-7
3.4391602423206315e-7
1.6325689358060413e-7
2.511783660554456e-7
3.370900720888059e-7
1.5592971018282505e-7
4.45459977889798e-8
3.819194893674375e-8
6.854426178626874e-8
4.907564873766091e-8
4.2505860746785935e-8
3.090182293718403e-8
6.331112177581341e-9
4.154303389061946e-8
8.761296029996158e-8
1.5641010016125623e-7
1.8940974730796255e-7
1.4099193301289533e-7
8.14971132112723e-8
2.270766787194245e-8
4.2901191453971774e-8
1.1896200524489915e-6
2.004684916769638e-6
2.4404773625770535e-6
2.7874502683354755e-6
2.284751165830579e-6
1.8515364285744088e-6
1.3896762861038604e-6
9.711330681292771e-7
6.49039243537399e-7
4.0710212462658507e-7
2.4005738978978114e-7
5.64184624479914e-7
6.920547971107455e-7
3.3350672869633415e-7
9.724980119909343e-8
8.30590091439434e-8
1.8322554419369615e-7
1.3952912752994623e-7
1.325299714632963e-7
1.042515420800773e-7
1.9855533186683328e-8
1.464315345958347e-7
2.4872985636159613e-7
2.7220738604448333e-7
2.5614570301328175e-7
2.195696210797169e-7
1.6293276643212685e-7
8.968038942906151e-8
1.474863494066242e-9
1.2438729094001946e-7
2.904250755262005e-7
2.483691077716639e-6
1.4408731708489501e-6
9.232801565879583e-6
4.472872591567669e-6
2.6883221905944477e-6
1.6155092608601024e-6
8.639694994256748e-7
4.09201348410378e-7
2.0260154893711493e-7
3.201172330486082e-7
4.91973876234974e-7
2.1378331548263949e-7
2.703606371493558e-7
4.3704244911498524e-7
2.5912547592416166e-7
8.912677256154769e-8
9.992916083046103e-9
1.0028080531320345e-7
7.062094414628292e-8
5.8492070796219025e-8
5.1010891593361814e-8
1.1179694201242764e-8
3.919006821982427e-8
9.607323225115539e-8
1.7973628692507485e-7
2.2502759607983816e-7
1.8161720354405522e-7
1.2020448403556354e-7
5.281450762160128e-8
2.6120300386200223e-8
1.2973537315800827e-7
1.5367033667279316e-6
1.7148111650784207e-6
4.479020129898691e-6
3.6448962422140695e-6
2.6110971043779105e-6
1.8971462652360901e-6
1.279802377953667e-6
8.214953045256232e-7
5.076035055269522e-7
2.911258247930765e-7
1.7596051709552977e-7
4.479475296501586e-7
6.894482557779905e-7
3.9053912045180927e-7
1.218668769138252e-7
1.876987858002066e-8
2.0009755905873428e-7
1.3955937366080178e-7
1.2842915848552499e-7
1.1307679135524468e-7
2.2678156914927388e-10
1.2488998757264375e-7
2.3763727400871672e-7
2.9004426685885185e-7
2.855849810174973e-7
2.525939747025503e-7
1.9450555576494538e-7
1.1924848987054445e-7
3.39837561774706e-8
6.603865108091477e-8
2.200771378081803e-6
2.733172262746256e-6
5.7958065770422476e-6
4.955823126450637e-6
3.4615912390948682e-6
2.470371437390622e-6
1.5697819458487306e-6
8.59253371165187e-7
3.70225307841869e-7
1.6157457175883635e-7
2.3521017125221966e-7
3.382412594546319e-7
1.274985674075872e-7
1.9124337567271277e-7
3.516848626859086e-7
1.8923633401135213e-7
6.284125468666503e-8
1.3189054628024326e-8
8.943528090075639e-8
5.951454256127877e-8
5.0016396846867726e-8
4.019907014330455e-8
3.06089400511548e-9
4.6961744012842216e-8
9.882359507395586e-8
1.784300080608225e-7
2.533073958138943e-7
2.15879696823221e-7
1.2949515284136916e-7
4.3362897920010235e-8
4.0116653126066256e-8
1.6165270833128736e-6
2.577928580495557e-6
2.594059959500811e-6
3.4127142567190636e-6
2.985018204114828e-6
2.559121219746254e-6
2.0449994757677547e-6
1.5070297680249256e-6
1.0458746175308507e-6
6.720502084243371e-7
3.910872750931295e-7
7.729925664722726e-7
6.936859006768907e-7
2.5994057857057194e-7
6.958198436530231e-8
1.1586822157091339e-7
2.142135703726313e-7
1.7459448485778144e-7
1.7281730536613404e-7
7.636402780649152e-8
1.2351013619525257e-7
2.689230322500141e-7
3.366501311249343e-7
3.5387599391794137e-7
3.500674087102565e-7
3.1594168320311006e-7
2.406621792493278e-7
1.3822205259724657e-7
2.4144363933635737e-8
1.0375447034348463e-7
2.5700331823150205e-7
4.084857834346597e-6
1.9527088135953465e-6
0.000011560178681884767
7.120183700810862e-6
4.411822269474228e-6
2.7268846495275505e-6
1.3916407559781404e-6
4.160450529452568e-7
2.2427947619723038e-7
1.409785424572026e-7
3.061933568376009e-7
1.2067296531702153e-7
1.61523637154632e-7
3.925072583052074e-7
3.053731880837768e-7
1.1873307163191523e-7
2.2453909180866046e-8
1.112163171611843e-7
8.666874462349722e-8
6.792282305342463e-8
6.058490616520445e-8
2.247419667164649e-8
4.160965823683484e-8
1.0556129354064772e-7
1.9905525042360325e-7
3.002249269604766e-7
2.852872647145978e-7
1.9757079173559854e-7
9.326581288333641e-8
1.2241020093286796e-8
1.194923658650132e-7
2.1210351022490728e-6
2.3123791624694673e-6
4.623442514549763e-6
4.618344562648706e-6
3.5900610904796123e-6
2.813476886570109e-6
2.050072642452621e-6
1.3946161835714469e-6
8.957385184701718e-7
5.181199240074244e-7
2.721625753861044e-7
5.813837916702908e-7
5.869772651094365e-7
2.38540053134501e-7
7.613415781000427e-8
3.1696186936169183e-8
2.4116578344436935e-7
1.6524159335434305e-7
1.5418553752179711e-7
5.081110749595293e-8
1.5399682174651426e-7
2.8400999861845545e-7
3.4044206223389604e-7
3.631320170430483e-7
3.7605364671669144e-7
3.647315944020818e-7
3.0399259239306335e-7
2.0267597891229443e-7
9.099822483762267e-8
2.1323807918772526e-8
3.6826231042276495e-6
3.852728662714576e-6
6.956002291994003e-6
7.911270467962625e-6
6.118919872676067e-6
4.808822016770129e-6
3.2813707559984608e-6
1.4435779909784425e-6
2.3265613692003642e-7
7.236589405175227e-7
2.9385574182132917e-7
6.821694263768732e-8
2.3722386990071616e-8
1.9611433078877096e-8
1.6390100560153797e-7
1.806016966266943e-7
7.394772547377982e-8
1.7817140397223332e-8
6.900068357459333e-8
6.32363189994703e-8
4.9848336380504086e-8
4.21673556919315e-8
2.211726902845967e-9
5.4195647210712536e-8
1.0573786329299448e-7
1.8057625003210797e-7
2.732934620596508e-7
3.059599363806516e-7
2.2435879794126122e-7
1.065856470559575e-7
5.747312913069186e-9
2.10002394452573e-6
2.785923711106017e-6
2.0616075057295134e-6
3.6189142063549956e-6
3.6723207692666115e-6
3.5375689740644123e-6
3.226076884421747e-6
2.639171766285654e-6
1.8467280971550701e-6
1.0469217106573347e-6
4.4997203687093804e-7
5.421021709056778e-7
2.5010588042928614e-7
8.38160079012976e-8
2.660597360541109e-8
4.829548399369181e-8
3.496624226875343e-7
3.368230748990092e-7
2.895634325175404e-7
2.8786777330669614e-7
4.679922901673611e-7
4.861889878695409e-7
4.29621281504064e-7
4.3013528395017874e-7
4.5481339434384367e-7
4.72039093789983e-7
4.406132059672828e-7
3.42873922495634e-7
2.1418167957161397e-7
8.548758712058791e-8
4.1133305831555726e-8
6.905178784244586e-6
2.065200798483569e-6
8.905271024227287e-6
0.000010895123837775573
9.730498358924816e-6
9.571687623611251e-6
5.469265167321424e-6
1.7728308929684264e-6
3.5046266316955674e-6
2.9195007244093844e-6
2.069356379922426e-6
2.830818364118455e-7
1.0466584687610856e-7
1.2901212681708256e-8
1.0134980845757941e-7
9.007788393955405e-8
3.6304550944823465e-8
2.57170326563554e-9
9.435440867061667e-8
5.450555047421142e-8
4.3663079004075275e-8
9.67070807125914e-9
6.003298848274261e-8
1.1465955993004024e-7
1.838858577724476e-7
2.66477172462863e-7
3.3269869821411844e-7
3.3204875009305623e-7
2.3700019903293476e-7
1.1506221691879354e-7
1.4626708792276584e-8
2.524040398235118e-6
2.156329923563158e-6
2.4659905970890078e-6
4.00928812942934e-6
4.2395745179879155e-6
4.211515174581374e-6
3.967572656833632e-6
3.24950252186076e-6
1.9963693837662244e-6
7.797087161672644e-7
5.7923226484759855e-8
6.423379264435381e-7
2.839397586564583e-7
2.9392682265362712e-8
3.550117970281056e-10
7.314672338997478e-9
1.1992399321823978e-8
5.041506631222608e-9
8.337982099383979e-10
2.26101602683437e-9
4.821026943915614e-10
2.232135922952292e-10
1.664109596782911e-11
2.282709498898314e-13
4.498172987347364e-13
4.776018317118127e-13
2.827106423605584e-13
1.273108773931432e-12
1.6355539048236042e-12
1.9827621257965006e-12
2.1568560213761204e-12
1.5117446814426235e-12
1.14713731770471e-12
8.813105621017851e-13
6.089818992918236e-13
2.8012684047155394e-13
1.1537446029906991e-13
5.500648373748563e-13
9.802771381732738e-13
1.3773767586184082e-12
1.7404262262909825e-12
2.0871877089681226e-12
4.360527549771681e-12
4.488905680829399e-12
2.3084915169862666e-12
7.444772565754736e-13
3.4342310936222034e-13
3.408146728743233e-13
4.582982634981511e-13
6.262540005383442e-13
8.358850249358032e-13
1.0963200878738723e-12
1.4236122501978502e-12
1.8391052851598773e-12
2.370747976630817e-12
3.055755238588156e-12
3.944554398937565e-12
5.1065317477517985e-12
6.638611753423281e-12
8.678406401915342e-12
1.1424809471402533e-11
1.054141362783342e-10
7.020902187243859e-11
5.753978681029698e-11
5.487396752867142e-11
5.7485563778260684e-11
6.370543701499061e-11
7.306368724944692e-11
8.568299194283214e-11
1.0209195200362412e-10
1.2320881188491379e-10
1.5042800345351202e-10
2.8600397574045126e-10
7.594172190146697e-10
4.321917518348244e-9
8.434383431580691e-9
2.6782489806000453e-8
8.279103624182618e-9
1.1796393122500156e-8
1.2094426940985902e-8
3.777976393377617e-9
4.174076244568502e-12
3.869431157082264e-14
0.
0.
0.
0.
0.
0.
0.
0.
0.
0.
0.
0.
0.
0.
0.
0.
0.
0.
2.3572480438481294e-14
3.2484831866049625e-14
0.
0.
0.
0.
0.
2.41781927163354e-14
3.2278217779870196e-14
4.462054804867097e-14
6.334894154517783e-14
9.142807922931831e-14
1.3327618757737252e-13
1.9559380173171498e-13
2.8860085053172304e-13
4.2796792654714264e-13
6.378845595992401e-13
9.55988401328317e-13
1.4413861101367451e-12
2.1878944503271528e-12
3.3462337487269546e-12
5.161943710768851e-12
1.0530293512486867e-10
2.3082777153181037e-10
4.100067367928068e-10
5.809655563763456e-10
6.100813530741566e-10
4.1302365031321035e-10
1.0525394688422632e-11
6.246245579362522e-10
1.3924125101412276e-9
2.2853138799268336e-9
3.2804970019752637e-9
1.0554600495407764e-9
1.329206869273723e-9
2.7150614269223086e-9
3.0279277734311143e-9
2.2192476573766654e-9
1.3614234576938241e-9
1.2428245362094544e-9
2.007801822767277e-9
2.8545762794007174e-9
2.8716505845924644e-9
2.5807250289467964e-9
2.1701124642780167e-9
1.7875444433304206e-9
1.507276248769538e-9
1.3455025770463203e-9
1.301543695725052e-9
1.3806340721134944e-9
1.6038104409350544e-9
2.0154125632996772e-9
2.4017710315928195e-7
3.5727864866739695e-7
2.0388045317250173e-6
4.765313555919383e-7
2.280174530031178e-7
1.0792919711218437e-7
4.1672136049456223e-8
5.16122646201532e-9
5.1735186618439394e-8
8.526299115022247e-8
5.4593501657690566e-8
4.394640001180152e-8
3.9608438255945286e-8
1.2822471727795008e-8
2.5526204666974e-8
7.671396580015666e-8
6.468007708883183e-8
2.7762572242997243e-8
6.737077058387593e-9
1.5759889533350162e-8
1.1098476309255818e-8
9.32981222751422e-9
5.8768711176531995e-9
2.396192483137336e-9
9.13464024731067e-9
1.7519055740308805e-8
2.968955352753106e-8
4.427707618720466e-8
4.716828139791073e-8
2.5580841294863652e-8
6.216977242097203e-9
2.8265557125626123e-7
7.988770446873333e-7
1.1275844156582422e-8
3.653185570533808e-7
4.2419423804958257e-7
4.3865983212707713e-7
4.37074145784062e-7
4.194486458919813e-7
4.038891153156692e-7
4.1189701039015876e-7
3.7836426629737243e-7
3.18700949997178e-7
1.7313962548697405e-7
6.247713376198724e-8
1.4715392802111068e-8
6.90612454326594e-8
5.179136628802923e-8
4.3947053662913286e-8
4.193503559935917e-8
2.245061015923119e-8
1.5259294242627246e-8
5.127097002685462e-8
6.436774726372252e-8
6.129289546108128e-8
5.4573632894997265e-8
4.481559197414697e-8
3.076539165736976e-8
7.642781646524042e-9
4.435785623105618e-8
1.4106155939881012e-7
1.0258552584381488e-7
7.608346484122472e-7
1.952470759692329e-7
5.1225707837163666e-6
1.3500181242905426e-6
6.931318043455209e-7
3.568328497236963e-7
1.6982235713815607e-7
5.7103337403526255e-8
2.5057459924115174e-8
6.02506917609463e-8
5.676768541888812e-9
2.3550679147413608e-8
8.002013554610504e-8
1.86250269087283e-7
1.8127436853251304e-7
8.417026457095486e-8
2.9203183104448976e-10
4.801375018126822e-8
3.534710807301446e-8
2.9514104596345816e-8
2.5491216453689947e-8
5.341706487714705e-9
1.8799244794629305e-8
4.6565951445048874e-8
8.806640616677571e-8
1.1027986476337816e-7
8.53089788305671e-8
5.534198091241279e-8
2.6505381568312266e-8
5.3543024592677224e-9
5.196330941234243e-8
5.828490345847179e-7
1.0630144672346996e-6
1.3467878523256223e-6
1.2582670410923688e-6
9.478637462458878e-7
7.49925343054267e-7
5.756092153032516e-7
4.80177777463492e-7
5.647586020065688e-7
4.579972070132973e-7
4.302380559869011e-7
3.888949130400493e-7
3.520416775186773e-7
1.9442073146251768e-7
6.286012265351841e-8
1.3980690995967991e-8
6.148028491001238e-8
4.806904141077899e-8
4.014969593651424e-8
3.6972957444736746e-8
1.6548720435264964e-8
1.6362562339981646e-8
5.1846807036006976e-8
8.507485640316207e-8
8.318078108299133e-8
6.957167973977818e-8
5.252334534470922e-8
3.177867352596509e-8
3.0310493934065586e-9
4.9366668088571464e-8
6.620649492627063e-7
5.90232155337255e-7
2.7103463372990187e-6
1.6896042453667489e-6
1.10039128943959e-6
7.300304327351637e-7
4.498799775230876e-7
2.588606745603548e-7
1.2765746828403513e-7
3.988667861816489e-8
1.3748643137127497e-8
4.485389232820339e-8
5.8015344253165744e-8
1.779483720977252e-7
2.554702522382062e-7
1.4363587952835434e-7
3.7096257653706514e-8
4.710115077851911e-8
5.032738817383559e-8
3.849176196360177e-8
3.442307803410691e-8
2.007824325924251e-8
1.1034890072237548e-8
4.073822001135295e-8
8.313497668686037e-8
1.3655405931485278e-7
1.31889585773113e-7
9.131383561504718e-8
5.1625933184759694e-8
1.3772159438352162e-8
2.9757339166523966e-8
7.409659173186644e-7
1.561711971842783e-6
1.411302030517027e-6
1.6641397425869992e-6
1.3428089298705688e-6
1.0950980881958458e-6
8.323949504983583e-7
5.975346939165996e-7
4.4428292277877974e-7
3.849480241213512e-7
3.765842363418941e-7
3.7574955386552974e-7
4.3649766120665117e-7
2.4433836660911037e-7
7.843549212336464e-8
3.466111593021124e-8
9.538327681318318e-8
7.020671762360316e-8
6.076654372295743e-8
5.514921816832545e-8
1.6946153410599894e-8
3.5563667246500156e-8
9.296148079717625e-8
1.2929803230192345e-7
1.2084432851032294e-7
1.0160550528741157e-7
7.66472153780225e-8
4.393306225475512e-8
5.730234619554115e-9
1.0175135388163903e-7
2.3881059053592646e-7
1.1728952774329375e-6
4.3660082353974517e-7
5.983512583203014e-6
2.4954729545652564e-6
1.4444870384482504e-6
8.465538741512282e-7
4.6311051112579066e-7
2.2985164133687647e-7
7.662614934400886e-8
2.0575332060203295e-9
3.007879602464199e-8
9.067644607036211e-8
2.5588948371761947e-7
3.755263784249324e-7
2.1864134300270445e-7
6.288851909129107e-8
5.42651633016516e-8
8.261290740374243e-8
6.248765444191089e-8
5.626560005885116e-8
4.146074088648405e-8
7.574105804758478e-9
5.7465674901505e-8
1.228541337468636e-7
1.8121852677744406e-7
1.6414110646192346e-7
1.2343070030203259e-7
7.892534029701945e-8
3.1585355369140305e-8
2.61036939255155e-8
1.136034118155306e-7
1.11834335040498e-6
1.499511387031074e-6
3.4110417162004226e-6
2.4773037679865327e-6
1.7083468258498624e-6
1.2169272184350018e-6
8.010685394565609e-7
5.177170178971577e-7
3.84592058979129e-7
4.061702250800131e-7
4.4316698650600937e-7
3.0484281275376843e-7
4.2122531146080234e-7
3.396292853584859e-7
1.3035164723001608e-7
1.5534311988694157e-8
9.092764982488062e-8
7.714134499459901e-8
6.112194258899729e-8
5.633008502531213e-8
3.4067860460348364e-8
1.6222547402680363e-8
6.768803595987249e-8
1.3104416332464086e-7
1.5154296708724927e-7
1.3009162270926924e-7
9.947966055323926e-8
6.282137435320805e-8
1.5851863794295933e-8
5.692150790989507e-8
1.0466158890852617e-6
1.2094085607805148e-6
3.424228814077092e-6
2.5902273335983476e-6
1.7992897986527777e-6
1.266035927570479e-6
8.229268569164616e-7
5.018214801912546e-7
2.8024263094119933e-7
1.2985965974748956e-7
6.77973307490526e-8
8.69095823906024e-8
1.33585397650172e-7
3.393034631110365e-7
3.5139296112533347e-7
1.3308158633151361e-7
2.32368491092071e-8
8.579862715375414e-8
7.619680485170003e-8
6.107158694924973e-8
5.586514785119287e-8
2.265379523275556e-8
3.136176385309241e-8
8.588536568053554e-8
1.6236437928976103e-7
2.213655143810066e-7
1.9230321965262512e-7
1.3451891269924776e-7
7.582637128513689e-8
1.9048947370483665e-8
4.312953846987061e-8
1.2688509977960795e-6
2.383966596847557e-6
2.7142494986323363e-6
3.0136490459162027e-6
2.358530491221829e-6
1.8627663864410657e-6
1.3503586824972745e-6
8.95588938613814e-7
5.666462172532379e-7
3.67176197550417e-7
2.9255281472139197e-7
4.118069787318642e-7
5.714150759960698e-7
3.4939218473722525e-7
1.2402387842557194e-7
8.79514130357749e-9
1.483378585131364e-7
1.037157710177404e-7
8.706299045281638e-8
8.082566004107176e-8
3.2744042625490115e-8
4.6021615461749e-8
1.295601259221746e-7
2.0410703207496437e-7
2.0303699548787772e-7
1.7425251586255033e-7
1.3362193099968767e-7
7.904233150341088e-8
1.403466717072024e-9
1.2060918476001738e-7
2.666243839232944e-7
1.812347680584929e-6
8.898934355172433e-7
7.79283594607145e-6
3.818313367729614e-6
2.3033277272438188e-6
1.4096766187179076e-6
8.028424057889118e-7
4.259527999826985e-7
1.8329663025155998e-7
5.7518253298957344e-8
8.356400017410893e-8
1.802913888782488e-7
4.386562624962149e-7
5.03203337800704e-7
2.046370346902096e-7
4.917300556559823e-8
8.73350292337804e-8
1.1913127982809306e-7
9.262799244940087e-8
8.65842684364472e-8
5.3369567337950646e-8
3.1622768827529435e-8
1.1485911664730157e-7
2.1458310597915796e-7
2.6643320140742984e-7
2.402548925984954e-7
1.8540689954673003e-7
1.192119059731358e-7
4.890193312302313e-8
2.8731978460248473e-8
1.2682026797670547e-7
1.8872420721752393e-6
2.2588476739726237e-6
5.542610619295322e-6
4.250233754266558e-6
2.9093333604231626e-6
2.0420784414363456e-6
1.2958033851966095e-6
7.524935682440804e-7
4.134879197729401e-7
2.8469664337524894e-7
3.2367602278272003e-7
2.8951936081699326e-7
4.993761532314746e-7
4.412314011473663e-7
1.7782131717910104e-7
4.178715760954707e-8
1.034196449755609e-7
1.1242573481467648e-7
8.529251658712249e-8
7.814747404957198e-8
5.322490812733856e-8
1.965567351169075e-8
9.288564617367253e-8
1.8441582772108959e-7
2.4000831980556976e-7
2.1743052952975743e-7
1.7039571078448207e-7
1.0933536687264144e-7
3.314521388014758e-8
6.742616467481413e-8
1.6172977550314577e-6
1.9064399579690826e-6
4.354818801923112e-6
3.7802708464482693e-6
2.757375949624633e-6
2.0343640295921885e-6
1.3864290139226962e-6
8.838842562589751e-7
5.26279362525936e-7
2.758619890578178e-7
1.5085171817871468e-7
1.3591434962697226e-7
2.3457340616453478e-7
4.7622043233759297e-7
3.264601309579143e-7
1.0085697602980286e-7
1.3093138015678012e-8
1.235574994559452e-7
9.758899376617125e-8
8.48017101741544e-8
7.410493769113236e-8
5.75662446031647e-9
9.042247969056246e-8
1.7956732006344317e-7
2.7272561223449154e-7
3.070583391396943e-7
2.760141565485065e-7
2.0581932337467407e-7
1.2288616110650045e-7
4.3707243298220035e-8
3.280981145001351e-8
2.1594063556751673e-6
3.6310140795292567e-6
4.095323550200307e-6
5.218668483943533e-6
4.240486906338353e-6
3.4466675754864482e-6
2.557636422221563e-6
1.6235219380500865e-6
8.147344150855817e-7
2.7035914229120183e-7
1.2417983435314392e-7
3.611032542928882e-7
6.51472887799783e-7
4.484570305145271e-7
1.695118865643022e-7
3.3260954287735565e-8
1.6863373402312036e-7
1.365843700585933e-7
1.0873176029306144e-7
1.0148071855211232e-7
5.3182923355814036e-8
5.476953707049183e-8
1.6191530425461273e-7
2.7903037093875227e-7
3.185209621781776e-7
2.905348911829828e-7
2.3138459514849495e-7
1.4126373996995891e-7
2.5104132574176136e-8
1.1186006872825821e-7
2.51151178963332e-7
2.7259495146542566e-6
1.505740434718243e-6
8.765080405460095e-6
5.6202491650578646e-6
3.6389773656300775e-6
2.408146240070287e-6
1.4732962791690287e-6
8.42230390069721e-7
4.193378837984433e-7
1.6978480544384962e-7
1.2207469144911424e-7
2.9764713818545703e-7
5.643439362852022e-7
4.0502219501210074e-7
1.3593950673954163e-7
3.044634613427891e-8
1.0887662918636735e-7
1.4247247076130442e-7
1.190182230351126e-7
1.0862881982615671e-7
7.286529997998974e-9
1.401450329017064e-7
2.5269954658326247e-7
3.284868196554669e-7
3.539014472550105e-7
3.443892860873973e-7
2.911566759029697e-7
1.9987128461493647e-7
9.947235537275586e-8
2.469000900160585e-9
9.725569602035896e-8
3.416307566188873e-6
3.3758077215271597e-6
7.2560282513501886e-6
7.399234321388681e-6
5.452486852127641e-6
4.103440899011693e-6
2.705918188472119e-6
1.3407816767111866e-6
2.161944554716587e-7
2.3146632604525674e-7
2.432902771124625e-8
1.0507189283710266e-7
3.685777265340525e-7
4.74836479762822e-7
2.25335499446226e-7
7.426430764546402e-8
3.2900118629000706e-8
1.491985027777281e-7
1.0024208020701232e-7
8.929162670921853e-8
6.952211742600721e-8
2.054483029927813e-8
1.1250739030211492e-7
2.1756265536828502e-7
3.235271294178112e-7
3.4693843716375413e-7
2.988882052837398e-7
2.023095835869423e-7
8.240908691424583e-8
3.9576897248971836e-8
2.4295127742624097e-6
2.6527355082099812e-6
4.410870129601273e-6
5.031384062206751e-6
4.124101745425989e-6
3.3801265312574517e-6
2.5787973106838855e-6
1.7859203727971354e-6
1.1063042016502848e-6
5.650609546038663e-7
2.2832276187837338e-7
7.521927161966262e-8
2.065335415025595e-7
2.0538489913198845e-7
7.492323486679002e-8
2.326372057334329e-8
6.301464060293559e-9
1.5467723800283516e-8
9.640480211813449e-8
2.0302971674761078e-7
6.350376223927639e-8
2.2922452306457182e-7
3.3322734674742805e-7
3.9003087130182107e-7
3.96659021504909e-7
3.485666306874426e-7
3.461923194671412e-7
3.4650825428126197e-7
3.2358555433659217e-7
2.618906617545836e-7
1.7773916209179172e-7
2.3755567797170682e-6
3.3180011483652226e-6
2.7179688772989532e-6
4.7916154548837285e-6
6.2980287961108024e-6
8.171253350627939e-6
0.00001280370334709057
8.52057197250587e-6
3.726491764167157e-7
1.8040272902113797e-6
1.3279836403574079e-6
3.32554802510775e-7
4.732557478958189e-9
1.8292259174267272e-7
1.3158621342079933e-7
5.1826517479734043e-8
1.1685854143676325e-8
7.493350900753258e-8
9.086239493148623e-8
6.471491547171871e-8
2.4637366810524175e-8
8.650771715555801e-8
1.680091993111648e-7
2.4831578790935266e-7
3.0912204906185387e-7
3.4883106375431585e-7
3.654931410524695e-7
3.229545908647704e-7
2.1282677258510563e-7
9.283230276276241e-8
1.0814044265269164e-8
3.333253222640222e-6
2.2841248682847643e-6
4.036274582763534e-6
5.652917037534785e-6
5.623457333123464e-6
5.383446206064842e-6
4.987527328647843e-6
3.8440636960817766e-6
1.7185535758760781e-6
1.0426874938031276e-7
4.2800960534673567e-7
8.655967254552833e-8
4.2215995164397384e-7
2.63335778056249e-7
2.797931762583157e-8
2.7218546441240604e-9
6.62384959889582e-9
5.2775295014992325e-9
5.311989412829636e-8
2.31430736951532e-10
1.4969989551583121e-9
3.396409577311495e-9
2.972127010748082e-10
1.8405651275993575e-10
3.083156262121142e-11
3.0687593798437824e-13
4.625767762899766e-13
2.1904016510313548e-13
5.873846363533425e-13
1.117449999325386e-12
1.1012744005729287e-12
1.1513702622467467e-12
1.6743446453538466e-12
3.1836786394997306e-12
1.243647179012084e-12
1.7644136353059602e-13
3.1808732195974106e-13
6.624753915339279e-13
9.51865075780888e-13
1.21746052724964e-12
1.475325573670171e-12
1.7382878334335034e-12
3.939705795426901e-12
4.540627261536386e-12
2.6256286927874884e-12
8.901174459689713e-13
3.4303009199849136e-13
2.4400863263907475e-13
2.906061788392303e-13
3.9430114281631494e-13
5.342921794511875e-13
7.113790852811272e-13
9.342325717737075e-13
1.2159935305135447e-12
1.5742154693788412e-12
2.0321273551925756e-12
2.6207547254995606e-12
3.3820260232411487e-12
4.373315073655732e-12
5.674155856824392e-12
7.396451949612476e-12
7.577121466374772e-11
5.2078683549800986e-11
4.424970538928553e-11
4.335999109062859e-11
4.6217646253714816e-11
5.1712381016932387e-11
5.954714472575175e-11
6.98311818470407e-11
8.29526973689157e-11
9.956317746646062e-11
1.2062655606835606e-10
1.4752925796162443e-10
2.770682861965299e-10
7.107348628431593e-10
3.750793445374341e-9
8.649100656712817e-9
2.7598854988739532e-8
8.698636467819695e-9
1.1036744294564941e-8
1.4960935992925637e-8
5.191351581604619e-9
4.413476069912116e-12
7.115159575643048e-14
0.
0.
0.
0.
0.
0.
0.
0.
0.
0.
0.
0.
0.
0.
0.
0.
0.
0.
0.
0.
0.
0.
0.
0.
0.
0.
2.8335716615996067e-14
4.0282568992986393e-14
5.811042525469121e-14
8.455609718950316e-14
1.2375181833075e-13
1.8196343956054881e-13
2.687330005349743e-13
3.986772183067524e-13
5.943441572845616e-13
8.908065466861522e-13
1.3431326722655223e-12
2.038705252539987e-12
3.117873974093897e-12
6.474685136757455e-11
1.3603878735190965e-10
2.388932286730532e-10
3.5311100666940574e-10
4.1965286074362913e-10
3.7901513042145526e-10
2.0005462426173952e-10
1.2147243040619951e-10
5.761755594800975e-10
1.1502979831009975e-9
1.8295551179238474e-9
1.474457561896094e-10
1.3165813183960684e-9
1.6662114060959845e-9
1.521613906992028e-9
1.420339062548132e-9
1.6268643716141004e-9
2.3734780739606266e-9
3.766924885201865e-9
4.617648130436459e-9
3.59655799815756e-9
2.602338815692931e-9
1.9322857323462676e-9
1.5270164572655135e-9
1.3197617674764618e-9
1.2702487334645188e-9
1.3671684208419523e-9
1.6278129696829514e-9
2.1026687002841706e-9
2.8900889768826746e-9
4.169992738940332e-9
2.981081142884181e-7
4.5045576559223407e-7
1.9274263788461437e-6
4.897131157087159e-7
2.225335926679041e-7
9.81501049498064e-8
3.1392680718326085e-8
1.863160228447372e-8
7.582014388547443e-8
1.2886900093990467e-7
8.845313099521188e-8
1.2434659574270283e-8
9.991945331277099e-9
4.9255123631522205e-8
9.144343904881288e-8
6.950486683659504e-8
3.02206410615316e-8
1.5844916858855774e-8
1.8771979494202482e-8
1.3857046508532377e-8
1.20390030154673e-8
7.584265624759649e-9
3.0742995127353073e-9
1.2697356277495751e-8
2.58482508230716e-8
4.593966020219839e-8
5.9245016222817566e-8
4.2161433609567504e-8
2.287114911239816e-8
5.930791152063236e-9
2.4806698360307246e-7
7.057394978418155e-7
1.1046440682968897e-7
3.699974400737764e-7
3.69292336437615e-7
3.5567525282733e-7
3.460253698967198e-7
2.84670740692163e-7
8.10215659707744e-8
3.720818095830738e-8
4.781076673606397e-8
6.506192637304725e-8
8.609544526844059e-8
9.11768113479723e-8
4.164066667177282e-8
6.49164702494614e-9
2.4036616287016153e-8
2.8580089377435675e-8
2.2183229526286843e-8
1.9821578192624687e-8
1.525687320101172e-8
1.9304243846812303e-10
1.6208343852737835e-8
3.6302421208803165e-8
4.844199008234144e-8
4.240903590547409e-8
3.279977977596975e-8
2.2076860771510422e-8
9.638032492110979e-9
7.857645942519775e-9
4.1396826248430966e-8
4.2052130870220227e-7
2.7787961063043896e-7
2.065535868362356e-6
1.141748568002869e-6
7.155120812668093e-7
4.607585912685214e-7
2.773673361723158e-7
1.5426256101162172e-7
6.783462613524099e-8
8.883457034284536e-9
6.229596749395759e-9
5.763192319457076e-8
1.559423727986537e-7
1.9030520859537443e-7
1.243002878582829e-7
3.863119575136967e-8
5.093932935200217e-8
4.203550239351477e-8
3.346410245272812e-8
3.061631625462404e-8
1.847196111835511e-8
9.172758174390731e-9
3.8168096342482525e-8
7.684729879754895e-8
9.205602572947412e-8
7.683345125091967e-8
5.714565768653952e-8
3.550704575187528e-8
8.843380168060737e-9
3.48262087814578e-8
1.3417957590534423e-7
5.294052913481008e-7
6.62987644553503e-7
1.5826137360739705e-6
9.536602811103717e-7
6.608024926276818e-7
5.323703319091279e-7
2.8210845981494427e-7
3.4533664331164606e-8
4.2549889941225785e-8
8.509009017443286e-8
1.2854593555080175e-7
9.377991782554802e-8
1.4056543673149983e-7
1.0811805039744907e-7
4.1845597714203626e-8
2.4933871157388347e-9
2.9022675105928518e-8
2.9731980737811845e-8
2.3474586081109417e-8
2.124455643321347e-8
1.4376587115208823e-8
2.92364687724079e-9
2.036604268872426e-8
4.305019609489658e-8
5.447739812535793e-8
4.644466088915807e-8
3.49838426333338e-8
2.2365691904349097e-8
7.49558857714366e-9
1.436934823511479e-8
5.849050284492715e-8
4.827866185991334e-7
3.2276507515211076e-7
2.3637268167073502e-6
1.2846462064530668e-6
8.001650602413851e-7
5.114832011623176e-7
3.0548948959440523e-7
1.688472296738011e-7
7.403641163821948e-8
1.0690392369243748e-8
3.3498936044831926e-9
6.428636276303123e-8
1.7274526085797306e-7
2.130452738109642e-7
1.3689222206818432e-7
4.046484365591593e-8
5.511060669525872e-8
4.6733543436086135e-8
3.7122657337629325e-8
3.396776136246062e-8
2.0764432997721318e-8
9.807294350495849e-9
4.173128370680446e-8
8.422953573125041e-8
1.0184527324657461e-7
8.528348488527662e-8
6.347542818305315e-8
3.9553737545307004e-8
1.0511335710056174e-8
3.553879201087267e-8
5.111550002863464e-7
8.613642745795047e-7
1.177718027425943e-6
1.0129712496819658e-6
7.524823440513407e-7
6.050888410652272e-7
5.096329474703729e-7
4.637054689782938e-7
1.6185942745773097e-7
1.4583002246500415e-7
1.8933851571513243e-7
2.7590179428470426e-7
2.6917385503004704e-7
2.4572353004013126e-7
1.6640617795304475e-7
5.458252851836636e-8
3.421040326854865e-9
3.113653560020404e-8
2.8209376494260763e-8
2.2095021544429904e-8
1.9767991092390303e-8
1.0662960902366814e-8
6.101554988030469e-9
2.241123194509652e-8
4.595813147316389e-8
7.012238008314371e-8
6.148412081521803e-8
4.2607455439813125e-8
2.398361229710737e-8
4.542135047606354e-9
2.0988696082124208e-8
4.876566250621979e-7
7.587007084848061e-7
1.4788247660731989e-6
1.3471733529244563e-6
1.0037746635168685e-6
7.489651982513899e-7
5.16694983225513e-7
3.321774291823112e-7
1.9692105725250085e-7
9.718026330730105e-8
3.911480486559885e-8
1.650642996709633e-7
2.8186362697262775e-7
2.482388205774761e-7
1.18319591437337e-7
6.8495532920087735e-9
7.936926843890579e-8
5.849090877268298e-8
5.0701470127660726e-8
4.5833142941996084e-8
1.3660477975550217e-8
3.1690976565012594e-8
8.322986581226636e-8
1.203024843536283e-7
1.1133205821151759e-7
9.175872954863518e-8
6.789080118383052e-8
3.835628518727622e-8
4.935354140867745e-9
9.082154523767965e-8
2.3332722249419827e-7
8.007242865875344e-7
6.792653012815391e-7
3.011852536539322e-6
1.3778257496171142e-6
8.880078034567654e-7
6.319663662859452e-7
5.41723959631896e-7
2.1540550372892195e-7
1.3594250142356105e-7
2.0660191183225604e-7
3.463034328080301e-7
2.790882141621254e-7
3.020209445733629e-7
2.3538683721920708e-7
9.134378542040228e-8
1.9284781299414285e-8
2.914828316111314e-8
3.850302187417144e-8
2.951200436192496e-8
2.595186152084173e-8
2.0215979420221268e-8
4.40952195611002e-11
2.0571931691803977e-8
4.717063406277783e-8
7.443111333449974e-8
6.852937620559274e-8
5.177571750127072e-8
3.366256609348461e-8
1.3670808017879572e-8
1.3138528458929473e-8
6.17418269700614e-8
5.948742340519353e-7
5.675746218680798e-7
2.4882342856807086e-6
1.5872749569388975e-6
1.0391240917757862e-6
6.942355806365166e-7
4.3144135558136545e-7
2.51175222805325e-7
1.27229477374637e-7
4.313742872985419e-8
1.4604845040963547e-8
1.0995986257704571e-7
2.4706422187563815e-7
2.702144308669208e-7
1.4796584984610507e-7
2.8392702564837154e-8
7.564737616835382e-8
5.926562276958417e-8
4.8456785939144064e-8
4.474362030185256e-8
2.317956450315292e-8
1.8239335929796827e-8
6.247594408806519e-8
1.1546761781e-7
1.2327102611703704e-7
1.024335526924403e-7
7.634300742732546e-8
4.668968229040342e-8
9.377932652675816e-9
5.107025428316978e-8
6.777658671049947e-7
1.0292398917223548e-6
1.7870385053480607e-6
1.3977633918741698e-6
1.0029360262093306e-6
7.603046072550203e-7
5.603946967196968e-7
4.7017415462010595e-7
5.941742530931728e-7
4.6561168791320907e-7
4.907631347391783e-7
5.072853166865352e-7
2.3279546139001e-7
2.378600554605638e-7
2.2361373479165827e-7
8.413608959213654e-8
1.2835546719956221e-8
3.733933950906927e-8
3.632847130144485e-8
2.7879537678461708e-8
2.4794504633422887e-8
1.4824018835098354e-8
6.3867948744239745e-9
2.6497124706560132e-8
5.505426570475809e-8
9.004963088781156e-8
8.519671451730958e-8
5.95373202615801e-8
3.3861012171680355e-8
7.681898812466505e-9
2.544384345474448e-8
6.167692617001193e-7
1.0300906208172824e-6
1.6747206289593782e-6
1.6399393316356394e-6
1.2567398763577604e-6
9.595342890177672e-7
6.763481048680676e-7
4.4412073992514894e-7
2.7281147338224814e-7
1.4671013365229015e-7
6.987564294324707e-8
2.329535953856408e-7
3.703656482864589e-7
2.954837544873007e-7
1.223061465066683e-7
2.3168415869918926e-8
1.0039325147174198e-7
7.42613141138997e-8
6.551732592217561e-8
5.8509223549475216e-8
1.327429046939077e-8
4.623859881726669e-8
1.1274166102127942e-7
1.4982206422389023e-7
1.374317157272313e-7
1.1376934530225866e-7
8.402520118637278e-8
4.668126813144929e-8
7.285078535811572e-9
1.0767871437866509e-7
2.64534641378336e-7
1.0610998612976081e-6
8.018329406203489e-7
4.225418511689435e-6
1.8735163915225213e-6
1.1678889881019433e-6
7.598248732450056e-7
5.001900207770591e-7
4.948764509374077e-7
5.569831949137682e-7
5.553923599800543e-7
8.268904650646202e-7
3.5698803273897466e-7
2.8823659378806333e-7
3.053919648813148e-7
1.3880684198014506e-7
3.467339248419316e-8
3.3757898321925186e-8
5.105248264149705e-8
3.8494991767882386e-8
3.354651471049161e-8
2.687839138424472e-8
1.0516814796436671e-9
2.5922664912201057e-8
6.021303634375635e-8
9.990101827052624e-8
9.584548349754382e-8
7.275425724469646e-8
4.743775058823957e-8
1.959831641592373e-8
1.7301778906054835e-8
8.213913420174995e-8
7.714892500609648e-7
7.956196637400502e-7
2.9920556928216867e-6
2.00152138528307e-6
1.332417647549022e-6
9.029444044297953e-7
5.682653629922796e-7
3.371292433515293e-7
1.8020870014955719e-7
7.500801047291133e-8
3.694775387250577e-8
1.5960435710613728e-7
3.317401662279561e-7
3.34307566278182e-7
1.573110686518784e-7
2.0578161808441758e-8
9.802763527280219e-8
7.55181498916774e-8
6.268231267364816e-8
5.816714848548669e-8
2.715806804744443e-8
2.768375377894199e-8
8.635127404453506e-8
1.4957430381974168e-7
1.53594692281768e-7
1.2830874746305316e-7
9.58882734043241e-8
5.838956222875091e-8
1.1856833959731997e-8
5.9288599208456936e-8
9.015663670987052e-7
1.3054142912297953e-6
2.517655288362457e-6
1.9339475110674483e-6
1.3646533153424802e-6
9.989020893520181e-7
6.821441811531021e-7
4.6781327120351577e-7
3.980305812713721e-7
4.92746066076605e-7
5.196071603103413e-7
3.874151368107871e-7
1.8877247607903143e-7
2.4785532453245643e-7
2.692453074818102e-7
1.1207760615469803e-7
2.3350713507886083e-8
4.4461590966245264e-8
4.7554809173483154e-8
3.5823352371176424e-8
3.168507353497226e-8
2.017079870734073e-8
7.30527411281713e-9
3.3112116197429566e-8
6.912730093604476e-8
1.1710659510570974e-7
1.1840937335407125e-7
8.371484056163829e-8
4.781640662189217e-8
1.1521154939244483e-8
3.31289073222032e-8
8.063987444285121e-7
1.3712425075468822e-6
2.000714461132657e-6
2.0563729894787503e-6
1.6076134047165352e-6
1.2491635987043944e-6
8.961107980126805e-7
5.991966995693345e-7
3.790455669826056e-7
2.173270427684391e-7
1.1551194498551001e-7
3.298301072941911e-7
4.902445477549942e-7
3.3756575088549445e-7
1.2031604176588337e-7
4.093233231055124e-8
1.297655827048053e-7
9.614752275947004e-8
8.652985875900226e-8
7.59875368283253e-8
1.073351029057201e-8
6.950463039050411e-8
1.5473704122173386e-7
1.9083683850770813e-7
1.7550529156009535e-7
1.4648660931827162e-7
1.0817524947434595e-7
5.968398751584476e-8
7.277193993746932e-9
1.1859155608047988e-7
2.866178977358081e-7
1.4574112212799988e-6
9.996615600273287e-7
5.902735220845165e-6
2.6282976246617425e-6
1.602060763899802e-6
9.92202023933349e-7
5.784250414898482e-7
3.7142908251214973e-7
4.2104587446228765e-7
6.832404109980684e-7
6.106955676645948e-7
2.6634421539409074e-7
2.869399045238192e-7
3.6266140245162187e-7
1.8628899059641125e-7
5.3869637024395726e-8
3.399563481745503e-8
6.850557173474261e-8
5.049358719019974e-8
4.347022260926422e-8
3.5911638774044053e-8
3.0615022610377874e-9
3.2553039060424435e-8
7.66604012619106e-8
1.3346263479755707e-7
1.3643984413855655e-7
1.0461484573285254e-7
6.844905869234118e-8
2.8717524003251058e-8
2.2671649572624197e-8
1.0667447605639507e-7
1.0259415617933377e-6
1.1071187869604751e-6
3.64519529236571e-6
2.5787347519315392e-6
1.7521506640097897e-6
1.2100867273463248e-6
7.755202858459264e-7
4.7129524265008444e-7
2.664512954354262e-7
1.298347513474156e-7
7.501512436219808e-8
2.409374766594792e-7
4.587570169878454e-7
3.961852900674214e-7
1.5447554161031338e-7
8.654254193134304e-9
1.3188508867548847e-7
9.841626179967113e-8
8.372362543884778e-8
7.79750321035522e-8
2.9468792292510765e-8
4.664679359750545e-8
1.2720554159621433e-7
1.9822337646228856e-7
1.9716449175734665e-7
1.667533911333874e-7
1.2534268327815217e-7
7.610997606336326e-8
1.666197922402475e-8
6.645563223366061e-8
1.25713426845378e-6
1.7323555409422386e-6
3.5976539941260864e-6
2.780932418097261e-6
1.9385806123893564e-6
1.3882851224844776e-6
9.0879373179904e-7
5.641859131957687e-7
3.7066496104472727e-7
3.3039800375961073e-7
3.6578504289297497e-7
3.446160877281816e-7
1.7185907234674196e-7
2.600663782642726e-7
3.190147165727157e-7
1.4137184958168004e-7
3.704110401535689e-8
4.4732539223837075e-8
6.25750323558366e-8
4.569706659903874e-8
3.999960109225105e-8
2.767376115054278e-8
7.518369898655238e-9
4.0493036278758704e-8
8.487663439746208e-8
1.4869424885500696e-7
1.6726700228434797e-7
1.2166215095592754e-7
7.004627343297157e-8
1.8559476006653004e-8
4.102638541541297e-8
1.0772657275168006e-6
1.8277946037963043e-6
2.3627758000607335e-6
2.6017057356665147e-6
2.0954116029066635e-6
1.6722983196402983e-6
1.2342562886003802e-6
8.483749105947549e-7
5.560219685965691e-7
3.3875548690519333e-7
1.9410824675651077e-7
4.850419445233743e-7
6.432976011077018e-7
3.4825394836795597e-7
1.0732191030987372e-7
6.670677480653916e-8
1.688106917715633e-7
1.2630296436734542e-7
1.1750922515161923e-7
9.807448818748759e-8
3.7510018011770885e-9
1.158585915388892e-7
2.1900488400851694e-7
2.4826342558479495e-7
2.3135748962021677e-7
1.9627852060894865e-7
1.45261398746168e-7
7.983515782461224e-8
4.296820792792972e-9
1.2479617089687825e-7
2.9287617622527996e-7
2.1197579457274525e-6
1.2994052572050397e-6
8.226393094250527e-6
3.842890595207779e-6
2.3142863094406767e-6
1.3984169908189418e-6
7.65212290793547e-7
3.969027585774346e-7
2.5951950082639316e-7
3.962524967909915e-7
5.088849501864588e-7
2.3012306146690006e-7
2.883967383241297e-7
4.2305125392463907e-7
2.355259782508144e-7
7.693261320003807e-8
2.161671323436156e-8
9.188826470361805e-8
6.538338111991983e-8
5.5102465395776745e-8
4.726346569060155e-8
7.582278750073887e-9
3.909338780467754e-8
9.386781406338712e-8
1.7138307295798274e-7
1.9716958816328236e-7
1.5543053656164541e-7
1.0245938363354395e-7
4.426077052217333e-8
2.6505064197924146e-8
1.263917722920924e-7
1.3887837656881762e-6
1.5387549182804364e-6
4.335835439558849e-6
3.3584324689928945e-6
2.358689542771408e-6
1.6818727314576945e-6
1.1127223633576868e-6
7.000361300218906e-7
4.20108766945849e-7
2.3036185420516536e-7
1.3932533375662674e-7
3.7640083082528326e-7
6.317585142123629e-7
4.1371137393750593e-7
1.3548410389300476e-7
8.57421101228882e-9
1.809250492161523e-7
1.280497338056012e-7
1.1417307144903478e-7
1.0456239140894355e-7
1.848252333623308e-8
9.128868690152412e-8
1.9955634664635494e-7
2.639804217111828e-7
2.591725232421619e-7
2.252187968492057e-7
1.716236255680833e-7
1.044997410272336e-7
2.6977454044457348e-8
6.876629236230015e-8
1.8631501121873564e-6
2.3984230204203438e-6
5.127514502763533e-6
4.192869661861639e-6
2.9166369502186113e-6
2.0750574722266962e-6
1.3268943918593336e-6
7.594856419116457e-7
3.90136627658121e-7
2.3970983230980473e-7
2.860124170116421e-7
3.425443637817008e-7
1.4820324015340666e-7
2.3440699091055338e-7
3.572639510084235e-7
1.728612555728332e-7
5.365512327299994e-8
2.7455218099250808e-8
8.200028861046662e-8
5.650086561993301e-8
4.844327745352111e-8
3.7059798625989606e-8
5.926719102518401e-9
4.7421772939986395e-8
9.927432764519723e-8
1.7758018838150623e-7
2.321901527123863e-7
1.8352992423837208e-7
1.0809816513781076e-7
3.353255720905278e-8
4.326042509045613e-8
1.4616061690553931e-6
2.3942420328003893e-6
2.633133220093808e-6
3.250114994915159e-6
2.7550518180775798e-6
2.3003205482518854e-6
1.784603480684895e-6
1.2815903874353897e-6
8.729418521110462e-7
5.538873273599809e-7
3.235264496617105e-7
7.021367639152534e-7
7.406980125751297e-7
3.024760330468796e-7
8.36694556692082e-8
9.89710657882629e-8
2.0659316585271065e-7
1.620715451732533e-7
1.584191555977585e-7
1.0473199732837713e-7
6.413163712766888e-8
2.123542719361124e-7
3.048080337513233e-7
3.246259986608135e-7
3.136393875118477e-7
2.760190702466959e-7
2.070430807744686e-7
1.1586464111049749e-7
1.0200448620261645e-8
1.1632572211378496e-7
2.7468001852365227e-7
3.339161836807374e-6
1.748763447318058e-6
0.000010821626255012441
5.9420533315283805e-6
3.617019917519317e-6
2.1971050361366257e-6
1.1466472838344008e-6
4.50912734568162e-7
5.1011102647058076e-8
1.297207039601611e-7
4.243137881229782e-7
1.7331060023253393e-7
2.3074663312106686e-7
4.4048710075913217e-7
2.8570952586927996e-7
1.0377512826650973e-7
6.3697564754328825e-9
1.177987955335011e-7
8.17430585378697e-8
6.624676814274628e-8
5.875822353807072e-8
1.635073014115702e-8
4.3916852897110615e-8
1.0789569637997718e-7
2.0189707636297123e-7
2.776333799588795e-7
2.4042682235967666e-7
1.6248495529917043e-7
7.418258714120846e-8
2.0839145785218877e-8
1.2765901244409994e-7
1.9117345601043823e-6
2.107809264209983e-6
4.764810986148838e-6
4.3403717717146495e-6
3.2407615706919748e-6
2.4497042914562357e-6
1.719227882577439e-6
1.136694710976028e-6
7.173233759820273e-7
4.140565487246494e-7
2.3259809766154066e-7
5.50388285202721e-7
7.032734047287018e-7
3.239547313029174e-7
9.957273001473153e-8
2.5525963510627438e-8
2.2588622396099724e-7
1.5541628903874502e-7
1.4894535169751585e-7
1.0729322989608513e-7
6.2797023084087e-8
2.065458241480973e-7
3.0427452134795626e-7
3.4004599639597214e-7
3.4385422715758e-7
3.1895911387954986e-7
2.5421898211462703e-7
1.6100356312096076e-7
5.9072923490959766e-8
4.8748965900935637e-8
3.005976081589478e-6
3.4116714133337643e-6
6.71326317455882e-6
6.657018748718048e-6
4.8409285953838814e-6
3.588959472588954e-6
2.3327010707263748e-6
1.1733616645743605e-6
2.495899535318889e-7
1.449187696747415e-7
3.2518152844173075e-8
2.4805828070116585e-7
7.512170614437258e-8
1.0394204179527613e-7
2.8179356327816233e-7
1.9421835711923315e-7
6.915588626413702e-8
4.968443608543511e-9
1.0223577438111221e-7
6.43233235598879e-8
5.3012586667569833e-8
4.3978471598043106e-8
3.3725498779915755e-9
5.4268899777261644e-8
1.0962027987097439e-7
1.9199552058412504e-7
2.8239214447347175e-7
2.770737552833831e-7
1.8077723813818942e-7
7.317951501091295e-8
2.1144234244296103e-8
1.976994859374495e-6
2.8714366621228494e-6
2.4724117660628676e-6
3.78261836599016e-6
3.55973155141921e-6
3.2391536593185597e-6
2.77208103501864e-6
2.1511275779887352e-6
1.4986975527755933e-6
9.050287273793618e-7
4.5252995591239794e-7
7.239598301413242e-7
4.6268470151093897e-7
1.652890230926776e-7
4.7994314363666085e-8
9.95116980372234e-8
2.555786864734605e-7
1.9478776364646767e-7
1.5905890933259446e-7
7.743531724455416e-8
2.904177630333433e-7
3.723668950856336e-7
3.8986852371598956e-7
4.075565058551689e-7
4.254559109827182e-7
4.1464496861609485e-7
3.411117388319669e-7
2.202266912721188e-7
8.999264968483641e-8
3.979260210536823e-8
1.7905593034833173e-7
5.9287163946404235e-6
2.2785416267304277e-6
0.000011193287777468858
9.863640758448931e-6
6.854459960184612e-6
4.860253648334432e-6
2.5616461516642085e-6
1.663420928099614e-8
1.7024669338623338e-6
1.3084628695068706e-6
4.571171180456205e-7
5.177541732484268e-8
1.2728748025852845e-8
2.0028728560517706e-7
2.649639385095792e-7
1.2383774414831454e-7
3.796385039205917e-8
5.399852346924139e-8
9.238378428750167e-8
6.811240830388163e-8
6.052118357195765e-8
2.407090104981662e-8
5.007685377862091e-8
1.1663914873931406e-7
2.0616203731888622e-7
3.153368110524953e-7
3.5812764729742406e-7
2.8385426537353963e-7
1.53181383959541e-7
2.9614227838521946e-8
7.482407002677838e-8
2.6389430216955093e-6
2.5920020336837284e-6
3.965016636701932e-6
5.066515265974245e-6
4.444056551057714e-6
3.845520532876994e-6
3.115886209892664e-6
2.247220284680529e-6
1.3873675506869722e-6
6.711972686381092e-7
2.1507397146232004e-7
4.1323664888429163e-7
2.460052976275482e-7
8.073773457355888e-8
2.7292286446285248e-8
4.742245584623943e-10
7.821536986238099e-8
3.0157822096790596e-7
1.5101000076225805e-7
1.1140422944113532e-8
6.602671132857234e-7
5.370329613591782e-7
5.280739454896381e-7
4.2889250660517826e-7
4.2049248176851556e-7
4.3601196958521993e-7
4.387537325738593e-7
3.9655934062369105e-7
3.0376993696075205e-7
1.9153292918866736e-7
3.6299621067779574e-6
3.184227543426707e-6
4.545550604507505e-6
6.968828465886747e-6
8.478015975601983e-6
0.0000104587220277163
0.000018568007233114765
1.5376973440151877e-6
2.642614196504031e-6
2.678411165556013e-6
1.9952236038540677e-6
1.3145504123187205e-6
1.3013601018754723e-7
6.318777220245221e-8
6.98517888103361e-8
5.928534955060798e-8
1.383942640121457e-7
4.774121019320194e-8
1.662488093359395e-8
3.7137022394151784e-8
6.635426969298841e-10
2.470053563198787e-9
3.3096329425349096e-9
3.622678674676897e-10
1.6211271558218108e-10
1.713780979281528e-11
3.4552914183393674e-13
5.939523644414886e-13
3.529185453764687e-13
2.0659429842225708e-13
9.883120524251306e-13
6.533681967050089e-13
6.654185986617821e-13
7.048598989317242e-13
7.807101926245793e-13
9.334016739652078e-13
1.3284287276352665e-12
2.51083481733771e-12
3.8892186723275647e-13
9.153215517675799e-14
2.8047879627839547e-13
3.9060972611500633e-13
8.214087617743791e-13
6.657583858411874e-13
8.257504405278852e-14
2.624981673844425e-13
3.841551056659128e-13
4.4686764284505173e-13
5.059757559580687e-13
5.782077896150168e-13
6.695388418123664e-13
7.83969245209469e-13
9.262234283888897e-13
1.1026515387693606e-12
1.321730137875234e-12
1.594645287908254e-12
1.936111703452552e-12
2.3655629469329277e-12
2.908896602163181e-12
3.6009359378764846e-12
4.489125876304224e-12
5.639023254728611e-12
8.519267020185582e-12
2.9812010843686925e-12
5.479361095595759e-13
9.49180875563086e-13
2.2594176471353434e-12
3.704263212092726e-12
5.486610255538996e-12
7.792878571830187e-12
1.084071270445198e-11
1.4915626029599996e-11
2.0413810362558348e-11
6.698833440717994e-11
2.212722396873572e-10
1.0306731771284773e-9
7.809654230521761e-9
9.235908544811178e-9
6.837228141620392e-9
4.556950257698476e-9
1.6955077621915145e-8
3.7713184668337046e-9
1.158219957132537e-10
0.
0.
0.
0.
0.
0.
0.
0.
0.
0.
0.
0.
0.
0.
0.
0.
0.
2.5191646083482425e-14
3.443383810423736e-14
4.7149164830516893e-14
6.46785117589818e-14
3.9377806500537396e-14
0.
0.
2.565877381931998e-14
3.664679264674254e-14
4.833830901910868e-14
6.478455841131301e-14
8.979151139085964e-14
1.275862534471718e-13
1.840228411730485e-13
2.678091982130711e-13
3.920979210337271e-13
5.768530545880232e-13
8.525227782680348e-13
1.2658296045281594e-12
1.8890130059956837e-12
2.8347400622754178e-12
4.280488489424747e-12
6.509028994613391e-12
1.1869911722214327e-10
2.33533396512248e-10
3.9367806538133284e-10
5.826800526912245e-10
7.355152300973307e-10
7.697291958173466e-10
6.166158474441662e-10
2.3872923720310355e-10
3.717587620967271e-10
1.2024479023453214e-9
2.2297524874862165e-9
3.424925659606761e-9
1.5111288821804243e-10
2.3387615832077616e-9
2.6871604381212904e-9
2.6568716917709007e-9
2.894607235102218e-9
3.63328757831209e-9
5.350503909328757e-9
8.256474345421346e-9
1.0016225725721713e-8
7.691155597315667e-9
5.549678602914106e-9
4.2198417893565975e-9
3.5205410973517758e-9
3.3237355264031963e-9
3.6135780945252266e-9
4.51581854455231e-9
6.387724446605654e-9
1.0032612997191186e-8
1.681276736903332e-8
2.8601991595675e-7
3.5694605640324503e-7
2.5246518352631063e-6
5.597252237208431e-7
2.6882326113241255e-7
1.2890155581045912e-7
5.2338923555184796e-8
1.7919571793445928e-10
4.848090593120517e-8
7.938096946199579e-8
4.45310762283267e-8
5.503244273567242e-9
1.7661073268954628e-8
7.211113621684167e-8
9.606796620861013e-8
6.35354738609423e-8
2.1904381195066484e-8
2.431666740457416e-8
1.8888295966958653e-8
1.47216905411003e-8
1.3034084674174081e-8
5.999978852478013e-9
5.8320262421047106e-9
1.740513363081702e-8
3.4700828803963326e-8
5.763277614954724e-8
5.5533786768805475e-8
3.669679718449024e-8
1.9198441711292492e-8
2.115216284416066e-9
1.992353340512222e-8
2.7964670301269755e-7
6.579691489761033e-7
3.690261990281363e-7
4.973653775621761e-7
4.081934256824618e-7
3.5579983471716536e-7
1.7461199177143104e-7
1.2439782130218802e-9
5.386907326447267e-9
1.9307607978218214e-8
4.2833278831133576e-8
2.7422948835666367e-8
4.408248444827553e-8
3.3880545994396214e-8
1.00574411202385e-8
1.621598955805583e-8
3.062844178246467e-8
2.4542440166246227e-8
2.1202891297573874e-8
1.9103266671492394e-8
6.3853465628811214e-9
1.0474379703711527e-8
2.892035532802089e-8
3.940315477983613e-8
3.6230042841046483e-8
3.0096639613920145e-8
2.2481539147254862e-8
1.3019131580985799e-8
5.479369458335387e-10
2.6521538044840163e-8
8.996864767737281e-8
4.383536105229062e-7
4.0170787277931704e-8
2.7789562968597747e-6
1.053139114673261e-6
5.964841657617463e-7
3.4711446049899195e-7
1.894808744227503e-7
9.020339386881174e-8
1.952003654902987e-8
2.3608243426134897e-8
1.594118988509811e-8
2.5749140839805982e-8
1.0303631792911854e-7
1.6489466248839445e-7
1.2939467954894112e-7
5.547381170396988e-8
2.7592264629047117e-8
3.8369235098938686e-8
2.8906869089189304e-8
2.559554516201567e-8
1.9473588474740643e-8
1.7925062288731412e-9
2.38840043254631e-8
5.328536352153869e-8
8.529293778077434e-8
7.829631920605823e-8
5.827835084643482e-8
3.732900813243531e-8
1.4561658242607236e-8
1.6584331561367212e-8
3.972196814161238e-7
7.980482366585018e-7
7.091259797427106e-7
7.616989106399858e-7
6.01148245493675e-7
5.123880438655235e-7
4.62310880365289e-7
2.413993412218381e-7
6.907428499061525e-8
7.587633928586362e-8
1.0669632572907018e-7
1.4327953060095229e-7
1.6020413983794635e-7
2.032302970074599e-7
1.0650342703834891e-7
3.3269139521606674e-8
4.627433030124835e-9
2.903410668783222e-8
2.420098619469176e-8
1.9539801176416837e-8
1.7506990457798375e-8
7.538753982766147e-9
7.358701580102889e-9
2.284050602679999e-8
4.5160686148160835e-8
5.884975716818713e-8
4.776214195315381e-8
3.288825656448338e-8
1.7993293350068048e-8
1.5017516795236893e-9
2.1930332079139762e-8
4.306062050678519e-7
5.727107041492368e-7
1.5052007674675757e-6
1.2164517611067585e-6
8.662949917936907e-7
6.232565026255064e-7
4.1579529102794147e-7
2.589543713570896e-7
1.4576895478244272e-7
6.313391014481937e-8
1.9634196911698406e-8
1.213044679675218e-7
2.290439295313298e-7
2.1954481629234494e-7
1.1647396618462451e-7
8.69777278030283e-9
6.793048870390272e-8
4.998960346590357e-8
4.243899711493592e-8
3.8814225370659806e-8
1.4759800462118952e-8
2.259573221963546e-8
6.462038852002617e-8
1.0363488545893403e-7
9.892318056929805e-8
8.142986432684947e-8
6.042468035946772e-8
3.517855931652798e-8
6.768123789993469e-10
7.075997733184733e-8
2.1250845725467936e-7
6.648305007126512e-7
6.38128256385279e-7
2.330300928008282e-6
1.137420333012699e-6
7.546346332257702e-7
5.793932548992931e-7
3.9510164133422947e-7
6.339097800396437e-8
7.109490549499479e-8
1.2704248312841947e-7
2.00914321469289e-7
1.4478820269474998e-7
2.186851940259112e-7
1.6563664509007052e-7
6.316855804783166e-8
1.1192377854487039e-8
2.6538730642346317e-8
3.2476604392691025e-8
2.5149882093883007e-8
2.2288374262765076e-8
1.6857887651543492e-8
6.385828527974812e-10
1.8318661644964104e-8
4.136948820408299e-8
6.194198543570068e-8
5.537159835119162e-8
4.173759338216469e-8
2.703571915856158e-8
1.0617930478753934e-8
1.1787249930327558e-8
5.339172500527407e-8
5.12756792222739e-7
4.427152996301873e-7
2.275411327275277e-6
1.3859290168442775e-6
8.939260870698291e-7
5.898872967709155e-7
3.6278700188375713e-7
2.082217531510993e-7
1.0119763250273307e-7
2.825804604682626e-8
5.142089233512109e-9
8.675085487565576e-8
2.0645508583059066e-7
2.3495698918772605e-7
1.3892274122386267e-7
3.2527376507319986e-8
6.495576682884395e-8
5.147326081630688e-8
4.171457785008867e-8
3.841182182133936e-8
2.1028786925802386e-8
1.4214530264107003e-8
5.1652122532730285e-8
9.864761548776402e-8
1.0888078181541597e-7
9.04580749507281e-8
6.737300243748227e-8
4.142517226909947e-8
8.839936963826566e-9
4.47611554950891e-8
5.75487542766735e-7
9.087656565908413e-7
1.4367477149506975e-6
1.1549552379485696e-6
8.400323589713748e-7
6.564638737039324e-7
5.23011481752128e-7
5.25951667216623e-7
2.795846709131171e-7
2.1489200906998072e-7
2.672991305309081e-7
3.9680758509548665e-7
2.7706679713582264e-7
2.4021839234381364e-7
1.934045528178142e-7
6.719825183223628e-8
7.858483798663842e-9
3.240416207113119e-8
3.078422812245069e-8
2.3826317799931443e-8
2.12292754058628e-8
1.2288556771300738e-8
5.7278439873069615e-9
2.2931838389777435e-8
4.7534350312149554e-8
7.614860918002094e-8
6.988786241386643e-8
4.860514838124016e-8
2.75502220313864e-8
5.975525801401147e-9
2.1650560516333638e-8
5.267802760739378e-7
8.582394110331873e-7
1.5069348791572425e-6
1.4326000298722369e-6
1.0856698189444106e-6
8.211979828944629e-7
5.738932272879139e-7
3.7367489834149675e-7
2.261391993128011e-7
1.1714902367001623e-7
5.157536198304143e-8
1.9139341566821907e-7
3.134287370427343e-7
2.641375912939055e-7
1.1875509644706146e-7
1.5231804276900488e-8
8.657722946831393e-8
6.395865740735357e-8
5.599379099403344e-8
5.025354651748043e-8
1.297267455296429e-8
3.7490170564928884e-8
9.458064808190827e-8
1.302084085968172e-7
1.195984354514343e-7
9.873686684004873e-8
7.297252533330691e-8
4.0756590814950424e-8
6.629171701548323e-9
9.941242406090936e-8
2.456984866867133e-7
8.901559876094597e-7
7.141941922283269e-7
3.444799167138923e-6
1.5409757565356584e-6
9.782869712422106e-7
6.686902125838566e-7
5.133632875945913e-7
4.5652425188870536e-7
2.1295875678212067e-7
2.8843443891235465e-7
4.98466825991774e-7
3.7170929964066283e-7
3.00981480658574e-7
2.67019622379162e-7
1.0984095300811382e-7
2.5135278702850267e-8
3.0258701429488414e-8
4.2460732696050105e-8
3.2347570729275245e-8
2.8297689043172568e-8
2.2386620133908602e-8
5.666382269209994e-10
2.196309427320479e-8
5.0831918140860244e-8
8.256874431915e-8
7.753067032033394e-8
5.8643629760199335e-8
3.816952339017244e-8
1.5676383450984164e-8
1.4290753352670687e-8
6.803123409329431e-8
6.496346996695647e-7
6.443865479213157e-7
2.635128767593258e-6
1.7174689944512918e-6
1.1330309332000278e-6
7.619262150341171e-7
4.763710309403463e-7
2.798817409578264e-7
1.4548350254164049e-7
5.458844384396373e-8
2.2464501411384202e-8
1.2730719536702584e-7
2.755984463045849e-7
2.920545240643632e-7
1.5135515867296449e-7
2.492407524153975e-8
8.338071265682504e-8
6.465703053450657e-8
5.3237900676402406e-8
4.926223925450716e-8
2.4376867662590244e-8
2.1549911281906514e-8
7.071584862003624e-8
1.2706389709600322e-7
1.3286632948097482e-7
1.1056955683664854e-7
8.249446114204498e-8
5.033815382786727e-8
9.962096586947027e-9
5.4367074747777445e-8
7.508390088594302e-7
1.117745510978218e-6
2.034250126529399e-6
1.5725994475937055e-6
1.1195851241995422e-6
8.354900760947129e-7
5.94518449097426e-7
4.5316357684956485e-7
5.088798423959639e-7
6.566596497342638e-7
6.303155314636561e-7
4.598961892804429e-7
2.0973485561804606e-7
2.3808519008443524e-7
2.411918107528212e-7
9.538537705595956e-8
1.696187389778026e-8
3.954377922186807e-8
3.992132273190399e-8
3.040883691693088e-8
2.69612936400393e-8
1.6618728811667152e-8
6.523709090922062e-9
2.835731457612178e-8
5.915746750412043e-8
9.865445514482375e-8
9.608065800056823e-8
6.735874961586253e-8
3.8353167968266175e-8
8.918456732270151e-9
2.7987396307461278e-8
6.762059466156269e-7
1.1402206521058917e-6
1.7739251723832628e-6
1.769314896554499e-6
1.3667327117620492e-6
1.0506463940491551e-6
7.456470875098583e-7
4.933495858211047e-7
3.0710843680277695e-7
1.7021399687483323e-7
8.549126436291837e-8
2.653337243206903e-7
4.100618967390721e-7
3.111633686237942e-7
1.2158987450799955e-7
3.051491186448725e-8
1.1009475496437878e-7
8.155814262745725e-8
7.255400430541747e-8
6.436337311725196e-8
1.240790202756788e-8
5.3960742782887215e-8
1.268893940332896e-7
1.6299423503561696e-7
1.494575285122558e-7
1.2408132903380663e-7
9.163360743081587e-8
5.0736494193452006e-8
7.551758718128233e-9
1.120251586184636e-7
2.7468738354603806e-7
1.1888594659005707e-6
8.651185423203938e-7
4.788280931850141e-6
2.1158404960258545e-6
1.3055619361431566e-6
8.301482213272306e-7
5.153795268471466e-7
4.115980722568868e-7
7.128796071610795e-7
8.40868024192618e-7
7.621663452803002e-7
3.11767071911709e-7
2.827861917374906e-7
3.2653527349704297e-7
1.5786788457383377e-7
4.2102340794843586e-8
3.384187912613927e-8
5.660046347985772e-8
4.235992189059371e-8
3.670354544046372e-8
2.981238527378444e-8
1.8399175947324738e-9
2.781695049611906e-8
6.51641063505161e-8
1.1083545599342291e-7
1.0902771214666511e-7
8.295223995548034e-8
5.41236156309729e-8
2.2486139415529405e-8
1.9167222280597753e-8
9.097725681609714e-8
8.510070911141923e-7
8.954725563271974e-7
3.2006294171449233e-6
2.1829956725882776e-6
1.4642608829351111e-6
9.99092145058751e-7
6.330602784063231e-7
3.793700603398611e-7
2.0796426472124615e-7
9.332790725458584e-8
4.990223122454128e-8
1.8678795427345073e-7
3.73800289633766e-7
3.5755793004207264e-7
1.5672034291272479e-7
1.5672890647028598e-8
1.0946262517126353e-7
8.318226757410355e-8
6.972096826442571e-8
6.482040204262182e-8
2.808144447833297e-8
3.3738109354052664e-8
9.978211848662256e-8
1.6579046362429194e-7
1.6740264962011955e-7
1.403861354725212e-7
1.0512737884715715e-7
6.393514764182262e-8
1.3214214207798204e-8
6.210186715678232e-8
1.0151482871468022e-6
1.4437997955789672e-6
2.8791522567097525e-6
2.2060663244019842e-6
1.5471128785564834e-6
1.1205535954689727e-6
7.501747532816955e-7
4.918377129367263e-7
3.7358833932269346e-7
4.0583785647657773e-7
4.4195573792488376e-7
3.625062205097089e-7
1.7974377923108829e-7
2.5071214390588383e-7
2.8826020176454777e-7
1.2428464212665234e-7
2.893600060262443e-8
4.474405802391039e-8
5.2401516391995684e-8
3.902869350207457e-8
3.434201862547521e-8
2.271070261174944e-8
7.147450197164604e-9
3.5123302078437666e-8
7.365796866586139e-8
1.2725021493492443e-7
1.3459182989084192e-7
9.588463011185569e-8
5.485236737071484e-8
1.363870484606757e-8
3.6139330749440176e-8
8.911532706221599e-7
1.5182674948130732e-6
2.1158495270268182e-6
2.226441260680155e-6
1.759459335415972e-6
1.3802119137198654e-6
1.0001731864957871e-6
6.75992506556041e-7
4.345134933039199e-7
2.567973121440674e-7
1.422125811465292e-7
3.818936974399527e-7
5.440599417789686e-7
3.439524992572169e-7
1.1531167420229194e-7
5.1730361967203126e-8
1.43178413019121e-7
1.0650318941069437e-7
9.710529217141297e-8
8.387624654487281e-8
6.628296491347755e-9
8.432343816604611e-8
1.7658317056815497e-7
2.09350658156818e-7
1.9312437045421813e-7
1.6204201297224488e-7
1.1972046315590856e-7
6.587713107810372e-8
6.8139955380503024e-9
1.216595924836295e-7
2.913708643759476e-7
1.6671583559026094e-6
1.0964561040826844e-6
6.709663912179347e-6
3.013646589142683e-6
1.8241695560280691e-6
1.1150408277100725e-6
6.312441706210306e-7
3.7002227053120285e-7
3.3841452007045923e-7
5.415124222081026e-7
5.574726521792571e-7
2.48684853990345e-7
2.8568759616331433e-7
3.8527090033542377e-7
2.0670343706451508e-7
6.331830412561295e-8
2.9617693057788537e-8
7.596270541075601e-8
5.537666779014612e-8
4.7224793449538594e-8
3.9672977998908916e-8
4.780678520032289e-9
3.423067858519782e-8
8.160753287529028e-8
1.4600367844954382e-7
1.5644885727714488e-7
1.2077046985448157e-7
7.912973076053255e-8
3.35259662072551e-8
2.4406618153961237e-8
1.150506986483476e-7
1.1381992508239104e-6
1.2454274819203212e-6
3.873801288027728e-6
2.823160023106708e-6
1.940629041998243e-6
1.3551005240075758e-6
8.783275010809251e-7
5.413738849208716e-7
3.147581714781195e-7
1.6303784021651283e-7
9.733224052746786e-8
2.8729115754738624e-7
5.204518162784923e-7
4.079266254953791e-7
1.4751811096227224e-7
1.119829241950421e-9
1.4911351563810646e-7
1.0890055400389491e-7
9.427273164994714e-8
8.757027064733475e-8
2.7254111039284137e-8
6.016076515870588e-8
1.5125645335686643e-7
2.2051510610121993e-7
2.168912936009006e-7
1.8493967076681398e-7
1.3958521156091725e-7
8.474174728180373e-8
1.9390371303873347e-8
6.828740200460692e-8
1.447154003455513e-6
1.94939912251388e-6
4.133745371663958e-6
3.229651015403793e-6
2.242291065448321e-6
1.5959054345179082e-6
1.0313556204519543e-6
6.19448095284971e-7
3.7320174885451317e-7
2.967908046291936e-7
3.350690088393695e-7
3.4360734493682457e-7
1.6361501716025327e-7
2.5259765234539275e-7
3.3747360716426555e-7
1.555419215651472e-7
4.433644365239688e-8
3.862806662750326e-8
6.888786918903797e-8
4.932367064868754e-8
4.275612403338405e-8
3.102193493592102e-8
6.510742822566591e-9
4.197763256907711e-8
8.842089607220048e-8
1.575850421057964e-7
1.9017785603622977e-7
1.415813180029733e-7
8.18806005389452e-8
2.2844894814516063e-8
4.297692158390591e-8
1.1965673829521639e-6
2.0154309581104595e-6
2.453510943765134e-6
2.804327442544679e-6
2.298594041042862e-6
1.8629084001079634e-6
1.3983181447203572e-6
9.769663502783054e-7
6.524255538406039e-7
4.0850116870269227e-7
2.4027885069808706e-7
5.65642541162009e-7
6.944092563616713e-7
3.3435259469525773e-7
9.757689814038726e-8
8.234234793939061e-8
1.838587273019999e-7
1.3985961011219316e-7
1.327964220929771e-7
1.0462806222678409e-7
1.972962170223929e-8
1.4672090693013168e-7
2.4961435245722784e-7
2.734400870803865e-7
2.5738476363717044e-7
2.2068225812904923e-7
1.6376979752483466e-7
9.015896646544146e-8
1.311093046102213e-9
1.2434379652587013e-7
2.9017536506321734e-7
2.493876423089284e-6
1.4462048862631915e-6
9.255691385911449e-6
4.493831111776692e-6
2.7021100236949282e-6
1.62467093499877e-6
8.693150752712556e-7
4.1178146925944554e-7
2.0286414607778437e-7
3.185241860558705e-7
4.90770276781627e-7
2.1390133102127663e-7
2.718628193993403e-7
4.381290643983922e-7
2.585976387801593e-7
8.878951572758398e-8
1.0373499771462845e-8
1.0094342764023309e-7
7.096689476426931e-8
5.883361807762147e-8
5.129714817039362e-8
1.1058176241504994e-8
3.967966184628648e-8
9.702676555369095e-8
1.811313231334825e-7
2.2596736671270994e-7
1.824408952996261e-7
1.2081262335035757e-7
5.309855624876089e-8
2.6130500982723652e-8
1.2983331682279664e-7
1.5468457418861705e-6
1.7247131817233422e-6
4.500909522993689e-6
3.667406739037042e-6
2.6275111091341253e-6
1.9094337369293835e-6
1.2881714041152389e-6
8.265365478513648e-7
5.100617946014642e-7
2.9174405029012654e-7
1.7591581398125708e-7
4.484640055089766e-7
6.910853016175971e-7
3.9131442395617095e-7
1.22115778427993e-7
1.824262208834025e-8
2.0074744414124726e-7
1.3984288982221847e-7
1.286304489247036e-7
1.1333891033703061e-7
3.0385659043601913e-10
1.2520263654722335e-7
2.3835712727430882e-7
2.912319828229466e-7
2.8693488228619567e-7
2.5391382158528835e-7
1.9557362843401225e-7
1.1992405508842552e-7
3.43082607977538e-8
6.589748522306778e-8
2.210524982986858e-6
2.742259143268579e-6
5.8073043980644325e-6
4.977061477451708e-6
3.4791636991570677e-6
2.484854906856906e-6
1.5803788887539176e-6
8.656762041319409e-7
3.7293781236392994e-7
1.61493606258878e-7
2.3400419797130926e-7
3.368567934670197e-7
1.27435157451218e-7
1.9250272987463845e-7
3.519245291217748e-7
1.883423956048707e-7
6.238609431258824e-8
1.3575968533615166e-8
8.989206002640935e-8
5.976292182322511e-8
5.029882870804245e-8
4.0346308299797996e-8
3.398962802289338e-9
4.7637713962463134e-8
9.999301750101601e-8
1.8015471677805822e-7
2.5451208358977094e-7
2.166325011560051e-7
1.300977015620129e-7
4.370126613294085e-8
3.992986638241857e-8
1.6268597045694473e-6
2.5905218413911877e-6
2.6077176509674534e-6
3.4360596325510874e-6
3.006473927686811e-6
2.5784777610331843e-6
2.061465277586639e-6
1.5191534797161131e-6
1.0530729482005395e-6
6.74607781055266e-7
3.9056118073530413e-7
7.733032400988064e-7
6.941440536379763e-7
2.6024813340108595e-7
6.994146672245822e-8
1.1422433372170695e-7
2.146666636455241e-7
1.7462150352978188e-7
1.727829352506877e-7
7.639942547707102e-8
1.2405671514520523e-7
2.698559877934998e-7
3.379028187162219e-7
3.5533615294665643e-7
3.5175824024516695e-7
3.177538683495622e-7
2.4219119106952055e-7
1.3923114754735736e-7
2.477969127822751e-8
1.0315956862732082e-7
2.5608031663200335e-7
4.103727057391326e-6
1.959699017207682e-6
0.000011558892077618738
7.156286036087289e-6
4.440280486770803e-6
2.7492315045799438e-6
1.4054290545608786e-6
4.2100956644305625e-7
2.2666831779385774e-7
1.4622502092793737e-7
3.010325142195081e-7
1.195404516852865e-7
1.6220849328998375e-7
3.9308251454106716e-7
3.0414896937549526e-7
1.1789891809240507e-7
2.201912467683474e-8
1.1235097188486123e-7
8.696141254419483e-8
6.826025355780752e-8
6.090518210471842e-8
2.2193455514278574e-8
4.24310893822843e-8
1.0696679349948073e-7
2.0110917693598566e-7
3.016859206946913e-7
2.8633956994887736e-7
1.9857262118512584e-7
9.38824397636586e-8
1.1864128455210012e-8
1.1903592941626534e-7
2.1373913776814423e-6
2.32421771482206e-6
4.640653997848413e-6
4.6502258355972825e-6
3.6176273717957593e-6
2.8373438104085556e-6
2.069008723708904e-6
1.4071744647556243e-6
9.018520336472725e-7
5.188676850160926e-7
2.70165791768601e-7
5.792100679290615e-7
5.839700469433221e-7
2.3745550833689904e-7
7.599117253117495e-8
3.058433913778827e-8
2.42688037697159e-7
1.6540931450542016e-7
1.537642015006691e-7
4.981139849035622e-8
1.555548076006949e-7
2.8554921490180386e-7
3.4159246443248123e-7
3.642008183837106e-7
3.7743367850509397e-7
3.6665466834566833e-7
3.0615873779009143e-7
2.045104932137881e-7
9.241530347027419e-8
2.0057785644980395e-8
3.6991206515405166e-6
3.857010646281595e-6
6.939027015201451e-6
7.934453790416967e-6
6.158028021719761e-6
4.8550742233777e-6
3.326866622594946e-6
1.4665946648259105e-6
2.3724693588165474e-7
7.336200427938399e-7
3.0166999626490306e-7
6.071984729142792e-8
2.139718567130212e-8
1.8760244440065e-8
1.618916525419055e-7
1.7764658201198186e-7
7.258729395410611e-8
1.7437981494480878e-8
6.864339165436882e-8
6.30194133287202e-8
4.981482572697104e-8
4.196007265175183e-8
3.580137550859452e-9
5.5699089794533197e-8
1.076844954283192e-7
1.8292163210471534e-7
2.747937468399405e-7
3.062383206704491e-7
2.2540640590615793e-7
1.0815562061158637e-7
7.517717508955002e-9
2.107665077688349e-6
2.783131514144316e-6
2.0605409837128097e-6
3.6327206207245255e-6
3.6977710501058975e-6
3.570026847609601e-6
3.264671258795355e-6
2.676575771989088e-6
1.8701692523552526e-6
1.0519492204720481e-6
4.439563067148655e-7
5.367356958488104e-7
2.4706659115470535e-7
8.248056868852179e-8
2.644700726656773e-8
4.3494184495036314e-8
3.3773066687725755e-7
3.2013415720615807e-7
2.9821275159887346e-7
2.997685483916599e-7
4.716426839935379e-7
4.969825925597e-7
4.3349559713964336e-7
4.312441855823984e-7
4.552139931853603e-7
4.731663403526837e-7
4.443115147918997e-7
3.49068964642587e-7
2.2123932994547018e-7
9.288236687446913e-8
3.2880550438981764e-8
6.8526663983264075e-6
2.0357804951713587e-6
8.738916921544644e-6
0.000010819509580474511
9.819141270054516e-6
9.84143897204927e-6
5.681349311302156e-6
1.7819174349079958e-6
3.537726124029253e-6
2.9616437486727877e-6
2.1261105325920535e-6
2.926396946320204e-7
1.09179046752183e-7
1.8441182869786546e-8
9.316930818797339e-8
8.368723208034819e-8
3.3939233266781466e-8
2.9633289103041657e-9
8.729783317444311e-8
5.443346906106117e-8
4.21902532754786e-8
5.609152737542407e-9
6.337900180559291e-8
1.1781214253599469e-7
1.8680645339491295e-7
2.661950564548772e-7
3.2861179046865026e-7
3.305967277708746e-7
2.4199548356391605e-7
1.2272742602672447e-7
2.2995803808892165e-8
2.4962420616509973e-6
2.102655627281446e-6
2.391151340798792e-6
3.9233724965390075e-6
4.203752852125332e-6
4.221740147177129e-6
4.027316487269221e-6
3.349447597543018e-6
2.0687291660519925e-6
7.861221828033417e-7
2.0766868205820606e-8
6.166835903608187e-7
2.2957056278269096e-7
2.521994829411167e-8
2.6846156679050845e-10
9.945055378972009e-9
2.7227877220904126e-8
1.4382785327880846e-9
1.1354493187880542e-9
1.3035186253429065e-9
2.6341503844852824e-10
2.915516742186831e-11
4.606031723558276e-11
3.3600479505118214e-13
5.004329305904121e-13
3.5722928922656447e-13
5.148654208388989e-13
1.3689982429085381e-12
1.705220026975123e-12
2.082267977243006e-12
2.362598744837547e-12
1.5807361716046164e-12
1.1269113584682876e-12
7.970910889268783e-13
4.702217386189658e-13
1.0066982935069025e-13
3.110033818182457e-13
7.344173198249576e-13
1.1366741369188511e-12
1.5048304999890094e-12
1.847884862207408e-12
2.1859024463943096e-12
4.521796838251785e-12
4.577403510471111e-12
2.3090776389607496e-12
7.399115438675057e-13
3.5276810454262024e-13
3.644086381110597e-13
4.948945052851525e-13
6.760532186485264e-13
9.006748779760921e-13
1.1793652252285055e-12
1.5297090067868236e-12
1.974890067437215e-12
2.545263880449834e-12
3.2813354149269774e-12
4.2381523556862845e-12
5.491734948435823e-12
7.148702700027829e-12
9.361140671571193e-12
1.235003552447809e-11
1.1209049921625862e-10
7.421021342978773e-11
6.039525247888613e-11
5.7289088683095586e-11
5.980467064833479e-11
6.614036806542187e-11
7.578387832925686e-11
8.885816009311168e-11
1.0592059061784512e-10
1.279463767807325e-10
1.564238110860302e-10
3.0250493536555696e-10
8.381176466373777e-10
5.150462548913512e-9
8.45750538067034e-9
2.254712686810167e-8
7.968411187042169e-9
1.3305419150302223e-8
9.509048142126034e-9
1.8651591112811404e-9
2.733726103813836e-11
0.
0.
0.
0.
0.
0.
0.
0.
0.
0.
0.
0.
0.
0.
0.
0.
0.
0.
0.
2.4484982021009975e-14
3.3747227861835116e-14
0.
0.
0.
0.
0.
2.5228758208419992e-14
3.367338664215756e-14
4.653822664820283e-14
6.606440358234385e-14
9.535055794567507e-14
1.3901414391085682e-13
2.0406069343841533e-13
3.011802754004414e-13
4.4677336173015087e-13
6.661731213570217e-13
9.988234806916044e-13
1.5067212093975496e-12
2.2883566092102015e-12
3.5021322697572847e-12
5.4064154687910645e-12
1.0998061427084306e-10
2.4185865098380443e-10
4.2982652562812273e-10
6.06409427038726e-10
6.292538608254465e-10
4.1288535432046e-10
3.8246999400969304e-11
6.83730128807751e-10
1.484235237803303e-9
2.4100615497813153e-9
3.437679271941114e-9
1.1523027927837377e-9
1.3181129201343795e-9
2.7844844090198347e-9
3.238299283909904e-9
2.3407521642479136e-9
1.2486804153020456e-9
9.234017527726307e-10
1.5308846903637475e-9
2.4339185779364136e-9
2.664703366922918e-9
2.5218069238705406e-9
2.1815234274417424e-9
1.8222234116827336e-9
1.5446914913301397e-9
1.3779518061030963e-9
1.325832961675592e-9
1.3943909978581627e-9
1.6037008275195553e-9
1.995700280650212e-9
2.394027669354966e-7
3.587754173230831e-7
2.0249672893157755e-6
4.7464641334493854e-7
2.2694708305762551e-7
1.0728929848401777e-7
4.128288383575561e-8
5.446459766025724e-9
5.205957253968722e-8
8.578637792442288e-8
5.5105425966218565e-8
4.3933480370014975e-8
3.983105935703794e-8
1.2931081543099456e-8
2.5170949409559992e-8
7.642467001591062e-8
6.470484499393691e-8
2.785459533331895e-8
6.535081552304577e-9
1.5754979673685406e-8
1.1085184335172918e-8
9.312735399747525e-9
5.890996782765533e-9
2.3637068115108693e-9
9.08379551640902e-9
1.742737499104703e-8
2.9532212255450708e-8
4.4061512669374164e-8
4.715470332460183e-8
2.566865219161013e-8
6.2862814483638214e-9
2.824957493446682e-7
7.97633024910589e-7
1.0020242773987991e-8
3.6413464167186507e-7
4.235090676496363e-7
4.3829887740209337e-7
4.369704131712918e-7
4.194680989675564e-7
4.036667235208641e-7
4.113942846953969e-7
3.7994534124357136e-7
3.189254120160382e-7
1.7312809636576748e-7
6.241572594135227e-8
1.4941767091132507e-8
6.917090931343752e-8
5.182159621834008e-8
4.400050988158889e-8
4.1984227441529394e-8
2.2382085885761384e-8
1.5400599166832795e-8
5.143456031209198e-8
6.442412622984837e-8
6.132799412896824e-8
5.4601108369691906e-8
4.483060840768951e-8
3.0753337575575414e-8
7.552304405350494e-9
4.47302841812295e-8
1.407894267785196e-7
1.0245699917808015e-7
7.616066556805482e-7
1.9659771589881837e-7
5.1285747048276935e-6
1.349950712278678e-6
6.928385663982197e-7
3.5652448259060423e-7
1.6959240997395954e-7
5.692985389946403e-8
2.5200548307958905e-8
6.031616780248855e-8
5.5854491008134164e-9
2.357868603826221e-8
7.992094434949988e-8
1.861908758193624e-7
1.8133736692966957e-7
8.423154729244877e-8
2.1286252465161637e-10
4.8026972551982865e-8
3.535747224004423e-8
2.9518402035845987e-8
2.550021730947872e-8
5.360294448295288e-9
1.8782785188712172e-8
4.6538080059741315e-8
8.802609359770196e-8
1.1032855382767732e-7
8.537382045218003e-8
5.538841104340379e-8
2.654183263859161e-8
5.307613388595431e-9
5.185754352921234e-8
5.830452652789062e-7
1.0641993708609346e-6
1.346387071039826e-6
1.2590533358724414e-6
9.486538208281158e-7
7.50597283924702e-7
5.760158942148714e-7
4.799827760113745e-7
5.640644623357267e-7
4.608108503262792e-7
4.321325977628757e-7
3.886886650580992e-7
3.5226242750415165e-7
1.9463728277573002e-7
6.293784628710833e-8
1.399473436204657e-8
6.153506399694905e-8
4.810451719934654e-8
4.018085800040565e-8
3.700052940026825e-8
1.6553848430756182e-8
1.6386456893802975e-8
5.19072466603487e-8
8.515937485938747e-8
8.325053775031139e-8
6.962779436000164e-8
5.256440811457498e-8
3.179819244623275e-8
3.010239753068466e-9
4.948757028983698e-8
6.625711176237406e-7
5.903124640581312e-7
2.712834956602698e-6
1.6905489039739068e-6
1.1009092543814948e-6
7.303107453770818e-7
4.5002549426539763e-7
2.589472332790816e-7
1.2772287957872695e-7
3.995201456706109e-8
1.3828099536962802e-8
4.493818107622872e-8
5.8102819855286714e-8
1.7810992197917845e-7
2.5559656766009614e-7
1.4362970444558645e-7
3.707772416266018e-8
4.71466071329449e-8
5.036283939074814e-8
3.852106690065878e-8
3.4452019384684254e-8
2.008748370358317e-8
1.1055089566326499e-8
4.078654166984045e-8
8.322239623510977e-8
1.3665568350669687e-7
1.3195979898083968e-7
9.13692131980006e-8
5.166279495516599e-8
1.3793340685417368e-8
2.974278962751973e-8
7.415815674323803e-7
1.5632569258113858e-6
1.4125428258292093e-6
1.665918774089997e-6
1.3442534810230172e-6
1.0962408077223833e-6
8.331879492041225e-7
5.979609096235727e-7
4.443459163535933e-7
3.8460989225882164e-7
3.760065362194209e-7
3.756808190469268e-7
4.36741158397861e-7
2.4461598398613674e-7
7.856631689968523e-8
3.459224284624033e-8
9.54447357328501e-8
7.024707471510616e-8
6.079435889924505e-8
5.517789700952628e-8
1.697567798265907e-8
3.5560901923084483e-8
9.299640306081047e-8
1.294123697596656e-7
1.2095709394488993e-7
1.0169811947308925e-7
7.671658149297723e-8
4.3971392132129076e-8
5.743853758125517e-9
1.0186370723413707e-7
2.388455542947455e-7
1.1735318375888061e-6
4.3691481737477694e-7
5.986131696716393e-6
2.496752308141606e-6
1.445293431998059e-6
8.470682944377778e-7
4.634375358638911e-7
2.300841791512475e-7
7.682405501190805e-8
1.873657298734658e-9
3.0219192175251344e-8
9.086632933088476e-8
2.5624330292683863e-7
3.7575734097808833e-7
2.1857483306786982e-7
6.282513662331437e-8
5.437893114990863e-8
8.267446976335194e-8
6.25410853790116e-8
5.63224760771277e-8
4.148235723496754e-8
7.6197006043543e-9
5.757038254321303e-8
1.2303053927425517e-7
1.8134020895319703e-7
1.6422049253695357e-7
1.2349873031705228e-7
7.89722331128776e-8
3.160743239631016e-8
2.6102702970254423e-8
1.136041625131527e-7
1.1194801137985225e-6
1.500879348716912e-6
3.4148171125647157e-6
2.480093548629678e-6
1.7101394989627178e-6
1.2180770035260002e-6
8.016751210348676e-7
5.17901547102874e-7
3.8439332060458855e-7
4.0558231007527844e-7
4.4261788510152307e-7
3.046359757818324e-7
4.212640208912815e-7
3.3995439280893745e-7
1.3054312078329239e-7
1.5647827683911346e-8
9.090903710613025e-8
7.718281643103577e-8
6.114290855543315e-8
5.6344652759990684e-8
3.4105625731076636e-8
1.619483940558049e-8
6.766979082958001e-8
1.3107887359341285e-7
1.5168513660094157e-7
1.302192086680927e-7
9.957569072790755e-8
6.288265439515421e-8
1.5871300284056446e-8
5.6958959949331304e-8
1.047150015151261e-6
1.2101084147934614e-6
3.4248435155986268e-6
2.591216376302684e-6
1.800182632675286e-6
1.2667966955782004e-6
8.235259191023598e-7
5.022892485919846e-7
2.8063422322951725e-7
1.301913038233629e-7
6.803270462968244e-8
8.702428093497562e-8
1.3390152316630054e-7
3.397864526812603e-7
3.5138787942641725e-7
1.329503387355962e-7
2.316118234609047e-8
8.596217345599975e-8
7.62487760688723e-8
6.11325135172483e-8
5.5923960184708695e-8
2.2615843770058582e-8
3.146877012902508e-8
8.607986842332887e-8
1.6264829407213425e-7
2.2151559522432656e-7
1.9238308373658532e-7
1.3458911749673126e-7
7.587388438248948e-8
1.9070180196125727e-8
4.312853866249067e-8
1.2702779614915283e-6
2.3863894232914297e-6
2.7178334311685404e-6
3.0177254936040395e-6
2.36153185393247e-6
1.864990547884671e-6
1.3518006941861225e-6
8.963052280785322e-7
5.667690038571216e-7
3.669090147636532e-7
2.9224198493875134e-7
4.1153617990930993e-7
5.715955633161187e-7
3.498124189648852e-7
1.2424116785717982e-7
8.591489542307098e-9
1.483774892569529e-7
1.0375567025549648e-7
8.707090640426115e-8
8.083593851347868e-8
3.282137256870743e-8
4.5951514156546145e-8
1.2949726971712335e-7
2.0422457628775505e-7
2.032361337778516e-7
1.7442365132165717e-7
1.337544327811242e-7
7.912661204967082e-8
1.4282426140064705e-9
1.2063344162736861e-7
2.6659697278707757e-7
1.8129573170738347e-6
8.906831211223435e-7
7.793077455041609e-6
3.819924665066537e-6
2.304633090524168e-6
1.4107067613689785e-6
8.036032241846841e-7
4.2654659681267306e-7
1.83818583833799e-7
5.795049794705549e-8
8.378545120500609e-8
1.8072873340854005e-7
4.3933319819802186e-7
5.032136340362569e-7
2.0440563414684246e-7
4.906241357509454e-8
8.756854506993321e-8
1.191973128740284e-7
9.271373074989277e-8
8.668270975523298e-8
5.333204254116608e-8
3.1797709811416364e-8
1.1515284938641654e-7
2.1492007249579688e-7
2.665674622664353e-7
2.403660739953314e-7
1.85516593371476e-7
1.1929183111762254e-7
4.8943991092894744e-8
2.8718330845072012e-8
1.268101253302147e-7
1.8896978948196764e-6
2.261086549466451e-6
5.548796200938276e-6
4.255788687012279e-6
2.9129598489783463e-6
2.0444774534704577e-6
1.2971009703139085e-6
7.52879701336302e-7
4.131700058434747e-7
2.8409954039576316e-7
3.233486721718424e-7
2.890918802919553e-7
4.990949989843852e-7
4.416190547947829e-7
1.7810441459292662e-7
4.196442595796331e-8
1.0315095866817735e-7
1.124776103307385e-7
8.529754828323281e-8
7.813641001039942e-8
5.3280755616292315e-8
1.9572786868305492e-8
9.27878407273914e-8
1.8433979178352012e-7
2.401992671110145e-7
2.1766347763089287e-7
1.7058102057186652e-7
1.0945791975851529e-7
3.320107696604136e-8
6.742130999980638e-8
1.6179047423768147e-6
1.9072898002768288e-6
4.353745085257496e-6
3.780886956563251e-6
2.758436920202911e-6
2.0355538948769187e-6
1.3875614467101217e-6
8.848709414617762e-7
5.271483375717778e-7
2.7659627348647316e-7
1.513235937408221e-7
1.3607121852897964e-7
2.35134951463783e-7
4.7647304632718703e-7
3.258975021218694e-7
1.006511727368431e-7
1.3007719393114702e-8
1.2380746395047553e-7
9.761204471594086e-8
8.486830821561443e-8
7.409005796116046e-8
6.054272892450277e-9
9.079623208291915e-8
1.8003750115754374e-7
2.7303811608340454e-7
3.071526577557213e-7
2.7613537897185167e-7
2.0597226439965653e-7
1.230201258876247e-7
4.380825472587982e-8
3.27315354840356e-8
2.162420770807312e-6
3.6350412099630627e-6
4.099395257453193e-6
5.226436090723683e-6
4.247422699909462e-6
3.4526732782897126e-6
2.5622571697845253e-6
1.6258624816828887e-6
8.14463290483075e-7
2.6851402297135826e-7
1.2274620669238687e-7
3.5989810858682247e-7
6.509518593656523e-7
4.489862724914581e-7
1.6984717410607735e-7
3.353020598918756e-8
1.6804471054228937e-7
1.366256366430235e-7
1.0869750674816264e-7
1.0143482163253512e-7
5.3313097964559725e-8
5.458732158378917e-8
1.6168198055112115e-7
2.789519584283309e-7
3.1881534912552124e-7
2.908660325598676e-7
2.3166749839113047e-7
1.4145601905302247e-7
2.5207191883132148e-8
1.1177862364892481e-7
2.510198059243433e-7
2.726324270671516e-6
1.507056785323088e-6
8.76023021964973e-6
5.621567023644734e-6
3.640928548019348e-6
2.4102193186459645e-6
1.4751150386774915e-6
8.437266488558479e-7
4.2059729212651926e-7
1.7068157886328356e-7
1.2235435656953898e-7
2.982972700592009e-7
5.643408490715224e-7
4.0392380069786997e-7
1.3553494339319672e-7
3.031720224150296e-8
1.0910953108747078e-7
1.4250529234459274e-7
1.1908249848527463e-7
1.0856480650379146e-7
7.943537613773018e-9
1.4084943890954035e-7
2.533011670258643e-7
3.2868506776585613e-7
3.53977915701158e-7
3.445582880774061e-7
2.91417288081971e-7
2.0013375891176694e-7
9.969060994066234e-8
2.6509480598029295e-9
9.708117342774261e-8
3.422160394053122e-6
3.3790610674044136e-6
7.259274148959036e-6
7.409851015610385e-6
5.462348834467586e-6
4.112294492121323e-6
2.712204462164941e-6
1.342008205974662e-6
2.1198687602398176e-7
2.3635737440614424e-7
2.6846327823198978e-8
1.0366211728338872e-7
3.669292737746617e-7
4.7458955326364995e-7
2.257286831979876e-7
7.448643165413642e-8
3.2444806008467214e-8
1.493167433163637e-7
1.0020740496177797e-7
8.921828706945954e-8
6.955482705133068e-8
2.0355265702358877e-8
1.1227067040436123e-7
2.1723739063794968e-7
3.2346251062282175e-7
3.47272574235289e-7
2.992956858427082e-7
2.0262766631820483e-7
8.260165821058175e-8
3.9434867267030613e-8
2.429982665968825e-6
2.6530302884382743e-6
4.405477909033497e-6
5.029459551009038e-6
4.12459991408492e-6
3.3819215416306786e-6
2.5813624487541597e-6
1.7884805747875468e-6
1.1083782136873153e-6
5.664802275071429e-7
2.289518883298856e-7
7.51246959845431e-8
2.0653762893096708e-7
2.0474720583543357e-7
7.455484904873996e-8
2.3145625610739144e-8
6.295248708229794e-9
1.506687334710548e-8
9.267390439249233e-8
2.0700838612553224e-7
6.33611854507666e-8
2.036382756578723e-7
3.457087496335197e-7
3.880553878122684e-7
4.0048135942732913e-7
3.4948713898718856e-7
3.464006301512327e-7
3.466913499658886e-7
3.2444314449803164e-7
2.6364915285338093e-7
1.7984838421860515e-7
2.355856182212785e-6
3.2995107159800145e-6
2.700397654377915e-6
4.759706576908055e-6
6.27098358539017e-6
8.165703340974257e-6
0.000012861230152244593
8.545673905251317e-6
3.7930553954519746e-7
1.8144778512983034e-6
1.3395964674155265e-6
3.3489759448401286e-7
6.61212120542637e-10
1.799062248543085e-7
1.304654025073893e-7
5.147150600273459e-8
1.1875654177743427e-8
7.209294128349223e-8
9.140249678448735e-8
6.452207582131002e-8
2.4415971340980265e-8
8.637604766061271e-8
1.6748597521067476e-7
2.4754372183082736e-7
3.0787749461715487e-7
3.473298896478847e-7
3.6440253304572203e-7
3.233121864424683e-7
2.1446217635220052e-7
9.491417404467705e-8
8.470959821386732e-9
3.317031837618506e-6
2.2817472682156555e-6
3.994368710699104e-6
5.615379639205793e-6
5.609944981833092e-6
5.388825799156944e-6
5.0149422500934775e-6
3.888308792892698e-6
1.7405690950458136e-6
1.0424998128615685e-7
4.333099237021043e-7
8.586581960822609e-8
4.281859120132841e-7
2.5947041641392156e-7
2.6907224714488348e-8
2.7341367511895685e-9
6.646026758288127e-9
5.377040060272448e-9
5.4943683579027964e-8
3.02289170544778e-10
1.5537171276929574e-9
3.1293072745224295e-9
2.8665130573663045e-10
1.737801694227014e-10
3.2788873649819343e-11
3.029271455279953e-13
4.607203091539425e-13
1.989548923555162e-13
6.374445378857613e-13
1.0884540075157186e-12
1.0674471332903496e-12
1.098233889660151e-12
1.5596256822916149e-12
2.960230562118625e-12
1.1594129456337686e-12
8.138886144443836e-14
3.9362269608948597e-13
7.197174196391286e-13
9.938023859203001e-13
1.2475737472856172e-12
1.4972613369518036e-12
1.7553413634264777e-12
3.976652987380821e-12
4.5746108604117564e-12
2.636388189938694e-12
8.919416221220473e-13
3.4454302372687235e-13
2.4658693037462376e-13
2.943921146863019e-13
3.9936299046371e-13
5.408113884345689e-13
7.19657338611773e-13
9.447233799758062e-13
1.2293033807659543e-12
1.591168338615485e-12
2.0538185038099848e-12
2.6486654163076255e-12
3.4181766385418242e-12
4.4204782062815005e-12
5.736213704500178e-12
7.4788998469407e-12
7.64284916768671e-11
5.2484503493034837e-11
4.455345666730578e-11
4.362856300140164e-11
4.648471840358527e-11
5.1999722049842623e-11
5.98729232863989e-11
7.021399075929979e-11
8.34142974962121e-11
1.0013120515047863e-10
1.213379795050398e-10
1.484354018043517e-10
2.7949466745048667e-10
7.214951993998876e-10
3.861053306708775e-9
8.627929650794664e-9
2.7783587680463756e-8
8.62533473085623e-9
1.1201288192329633e-8
1.4337911674225334e-8
5.016671157170331e-9
4.39126886433061e-12
6.421891218263057e-14
0.
0.
0.
0.
0.
0.
0.
0.
0.
0.
0.
0.
0.
0.
0.
0.
0.
0.
0.
0.
0.
0.
0.
0.
0.
0.
2.853086064044329e-14
4.05591056685597e-14
5.85097234779126e-14
8.513877715648584e-14
1.2460866626538325e-13
1.8323111802033588e-13
2.706187503465343e-13
4.014974003823167e-13
5.98586901055352e-13
8.972304271797737e-13
1.3529284222418035e-12
2.0537622186265924e-12
3.141229854288284e-12
6.520409456194367e-11
1.3706867976727608e-10
2.4073743013908113e-10
3.556823314243856e-10
4.2215589765377375e-10
3.802232276571306e-10
1.988485373341317e-10
1.258619037044522e-10
5.84192808289689e-10
1.1621659501951893e-9
1.8453564546757123e-9
1.5594239238036038e-10
1.320217434754988e-9
1.679804125405112e-9
1.5335033873477845e-9
1.4281984680819248e-9
1.6313410461714895e-9
2.3771579899634697e-9
3.772567572642897e-9
4.620832220875715e-9
3.6011982005258393e-9
2.60811753543096e-9
1.9371207061111825e-9
1.5301001248225894e-9
1.3209134148143163e-9
1.2693829202522876e-9
1.3640435983127427e-9
1.621877109102233e-9
2.0928612925244004e-9
2.8744675662511662e-9
4.144959802465497e-9
2.9808276310436324e-7
4.508396674084134e-7
1.925466253882253e-6
4.894480457627868e-7
2.223682842438448e-7
9.80464023376747e-8
3.132405379617193e-8
1.8694746906801996e-8
7.592443369041488e-8
1.291050067604429e-7
8.869165366933503e-8
1.2467669428223896e-8
9.982080273335716e-9
4.918064635938122e-8
9.141846977318054e-8
6.952174003694434e-8
3.024419325663275e-8
1.580550795904864e-8
1.877229213642872e-8
1.3854891860709104e-8
1.2035969299054052e-8
7.588318460505342e-9
3.0662990378065978e-9
1.2684411462393423e-8
2.582362393882447e-8
4.590028262544334e-8
5.9244927216454405e-8
4.2182073270505206e-8
2.2884943623036224e-8
5.943539442665031e-9
2.4807028274773913e-7
7.058346999923449e-7
1.1025078703470896e-7
3.69916978886956e-7
3.6931073942635864e-7
3.557361396936912e-7
3.461148965133597e-7
2.8532150657875916e-7
8.152602138640029e-8
3.737363252266116e-8
4.7898068509586573e-8
6.5138444423962e-8
8.629342349571393e-8
9.128304360816539e-8
4.166420138261951e-8
6.48505289768271e-9
2.4064067481023868e-8
2.859147440050389e-8
2.2192599135721936e-8
1.9831503184605513e-8
1.5259784827156366e-8
2.0136295453465253e-10
1.6227193772869455e-8
3.633469948289915e-8
4.846027915948911e-8
4.2419980967379566e-8
3.280797733818353e-8
2.208131862400593e-8
9.635728259374014e-9
7.874974179716437e-9
4.14560099927325e-8
4.2069528231725454e-7
2.7779364263332307e-7
2.0668013354655883e-6
1.1420463825291698e-6
7.15625286387211e-7
4.607847615904499e-7
2.773570341434542e-7
1.54241308899584e-7
6.780977660325207e-8
8.863629192618854e-9
6.228366436158863e-9
5.7621599272376467e-8
1.559467117162074e-7
1.903452299690243e-7
1.243365332213632e-7
3.86494324811002e-8
5.0939344883460725e-8
4.204475321540048e-8
3.347006773292106e-8
3.062150981361551e-8
1.84792808828202e-8
9.168851181893e-9
3.816618725973835e-8
7.684990381665314e-8
9.207838734255614e-8
7.685501856260333e-8
5.716196134739982e-8
3.5518743730850106e-8
8.853373416614563e-9
3.480804604593681e-8
1.341206701372352e-7
5.295279120390655e-7
6.632291437345821e-7
1.582996057829481e-6
9.54049563454538e-7
6.610666839599733e-7
5.325474965314068e-7
2.831211633135457e-7
3.472466686856419e-8
4.263177056932322e-8
8.518344685496678e-8
1.28683104558601e-7
9.394382904599803e-8
1.4085255274219167e-7
1.0825655681217706e-7
4.1886834666971295e-8
2.498390333898747e-9
2.9038412107692448e-8
2.9744577510554684e-8
2.348451198094874e-8
2.1253658859306507e-8
1.4381868778686906e-8
2.9265170843179636e-9
2.03775556833732e-8
4.3073264822107536e-8
5.45034061168944e-8
4.646603332384655e-8
3.4999864750379724e-8
2.237556946954829e-8
7.497236631019387e-9
1.4382310658216069e-8
5.8538746238875286e-8
4.829721663459817e-7
3.2287550927237896e-7
2.3645949090924577e-6
1.2850368016545178e-6
8.003960801571211e-7
5.116208237390715e-7
3.05566628129454e-7
1.6888989231462325e-7
7.405930398790745e-8
1.0703998740235571e-8
3.3334311746864213e-9
6.431393940068788e-8
1.7280213918728511e-7
2.1311073951461943e-7
1.3692225268092796e-7
4.046529494496688e-8
5.512706908483682e-8
4.674813691809392e-8
3.713450731336167e-8
3.397891502411976e-8
2.0770680034695834e-8
9.811299251338164e-9
4.1745579448907825e-8
8.425555940866106e-8
1.0187340973680113e-7
8.530789409399674e-8
6.349400521955075e-8
3.956573344612272e-8
1.051660904123206e-8
3.55391188975079e-8
5.113374861976989e-7
8.616634966721548e-7
1.1782617059898458e-6
1.0134441450358128e-6
7.528203170452428e-7
6.053119228022736e-7
5.096903152268571e-7
4.644480623786303e-7
1.623710272072075e-7
1.4610918651867582e-7
1.8963267126724529e-7
2.7634042204632253e-7
2.6935628610612153e-7
2.457446980656327e-7
1.6651475893549268e-7
5.46254295656926e-8
3.4312689358734744e-9
3.114774196566216e-8
2.8220442032781316e-8
2.210324386422222e-8
1.9775186916241064e-8
1.0667835919668493e-8
6.1031354129906435e-9
2.2418851774108833e-8
4.5974664281392695e-8
7.015358249078534e-8
6.151448793198707e-8
4.262840645831487e-8
2.399519795180908e-8
4.5438325568131455e-9
2.1000531335720102e-8
4.878373232160929e-7
7.589959971004526e-7
1.4792360193157411e-6
1.3475828525147276e-6
1.0040942920734645e-6
7.492123546757583e-7
5.168715341054675e-7
3.322980380390537e-7
1.9700390750726068e-7
9.723758805731813e-8
3.915492224273641e-8
1.6514804550986163e-7
2.8197611999011374e-7
2.4830962053848826e-7
1.1832970064140679e-7
6.8718839430000946e-9
7.939841287910819e-8
5.8512626146893925e-8
5.072178889637715e-8
4.5851011121118656e-8
1.3661004450859425e-8
3.1709483133253365e-8
8.326849438568104e-8
1.2034148663767633e-7
1.1136690160934008e-7
9.178846196625615e-8
6.791296320215363e-8
3.836877427076259e-8
4.934639673478897e-9
9.083218045620602e-8
2.3338518886533014e-7
8.010779221018388e-7
6.794751963879376e-7
3.0134829293642104e-6
1.3785345518267877e-6
8.88408668803397e-7
6.321264081931853e-7
5.416154817169845e-7
2.1626356232809565e-7
1.3623118758694398e-7
2.0692522556665512e-7
3.468971254360298e-7
2.7959720272537784e-7
3.0208431254348714e-7
2.355588936797461e-7
9.142947016219842e-8
1.9310833716796142e-8
2.9154165955401288e-8
3.851992117025991e-8
2.952419529356903e-8
2.5961952788517488e-8
2.022515249615652e-8
4.6066699089435475e-11
2.0578322048217563e-8
4.718746660950142e-8
7.446781649940148e-8
6.856792235238843e-8
5.1804787523948913e-8
3.368140396377505e-8
1.3678467700736932e-8
1.3146077280332471e-8
6.177725433497139e-8
5.951097900723163e-7
5.678632641249756e-7
2.4889466479144486e-6
1.5878185847314614e-6
1.0395056810208126e-6
6.945044243206665e-7
4.316177079105144e-7
2.512890368089553e-7
1.273050076460504e-7
4.31890142392912e-8
1.4643285744549565e-8
1.100371474765841e-7
2.471877171714847e-7
2.703083678801385e-7
1.4798009841937077e-7
2.837533473751114e-8
7.568289475532349e-8
5.928950041340176e-8
4.847818008476889e-8
4.476401192508536e-8
2.318464168313793e-8
1.8254593322597348e-8
6.251326961131311e-8
1.1551910512351617e-7
1.2331164182567055e-7
1.0246832814961639e-7
7.636956702128622e-8
4.670576775188894e-8
9.381575486976274e-9
5.108081447336818e-8
6.780884583332932e-7
1.029656521998684e-6
1.7881236923481941e-6
1.3985507761266052e-6
1.0034621812476715e-6
7.606412854539079e-7
5.605331404851365e-7
4.7002822087912134e-7
5.941688652735947e-7
4.667398388918632e-7
4.916560123533405e-7
5.071506269741211e-7
2.326522934100241e-7
2.3784820259480143e-7
2.2370852707125457e-7
8.41960605760094e-8
1.2857952287082296e-8
3.7346589630229645e-8
3.6343596234037276e-8
2.788994399097596e-8
2.4803184815062376e-8
1.4832206780585138e-8
6.386215604280074e-9
2.650313036952214e-8
5.5068766600946814e-8
9.008618137230768e-8
8.524567019492628e-8
5.957200212031506e-8
3.388066001114555e-8
7.686943869020182e-9
2.5456233588608427e-8
6.170183777407349e-7
1.0305411348889836e-6
1.6751186777831135e-6
1.6404583450291873e-6
1.2571874871327e-6
9.599081279686864e-7
6.766353972059107e-7
4.44329428978148e-7
2.729635671288364e-7
1.4682199636130048e-7
6.995465790122153e-8
2.3310764559804974e-7
3.705433092465486e-7
2.955498889796643e-7
1.2229700612526484e-7
2.3212487683796387e-8
1.0043735898867118e-7
7.429478848283112e-8
6.555040573167464e-8
5.853638147420305e-8
1.3267924806368512e-8
4.6277207130560594e-8
1.128101536404287e-7
1.4987873909225538e-7
1.3748264863202214e-7
1.1381348953856602e-7
8.40579278186876e-8
4.6698706812037065e-8
7.286163360536281e-9
1.0769625402598487e-7
2.645909016042346e-7
1.0616851415427295e-6
8.021253229938719e-7
4.228028323405461e-6
1.8746170926906958e-6
1.168506453525031e-6
7.601261888893246e-7
5.002135109767525e-7
4.942895190407617e-7
5.586607034683468e-7
5.566550154304041e-7
8.273012111231105e-7
3.5673223287817283e-7
2.881831947030305e-7
3.055045156933426e-7
1.3891191454310485e-7
3.471443472000877e-8
3.375298457628666e-8
5.107560545063311e-8
3.8511022487869365e-8
3.355903208723312e-8
2.689102648837044e-8
1.05691707988809e-9
2.5927816213519483e-8
6.022959837705897e-8
9.994792586130812e-8
9.590526009111192e-8
7.279993410596243e-8
4.746747206473754e-8
1.9611139015860047e-8
1.7310347300653073e-8
8.218109450698565e-8
7.71816655841937e-7
7.960409604146994e-7
2.9928769639477284e-6
2.00226145436952e-6
1.3329659814107802e-6
9.033497922353396e-7
5.685436129530466e-7
3.3731702902736e-7
1.8034053507676466e-7
7.510305206371904e-8
3.7016024819426204e-8
1.5974100389775763e-7
3.3193824091662593e-7
3.3441062936601193e-7
1.5730069922269116e-7
2.054617350025137e-8
9.808437190420398e-8
7.555358387456075e-8
6.271582044454311e-8
5.819901693869033e-8
2.716029559057053e-8
2.7715047577175283e-8
8.641859200091631e-8
1.4965081719635327e-7
1.5365293872392708e-7
1.2835998554765534e-7
9.592782016605437e-8
5.841328799065149e-8
1.1862230439992612e-8
5.9301608099306994e-8
9.020881734349148e-7
1.3060544953188174e-6
2.5193760977289684e-6
1.935206449104165e-6
1.365485170760013e-6
9.994454114287048e-7
6.824326635328598e-7
4.6788644959230497e-7
3.9783537560917543e-7
4.921813185649436e-7
5.191313825914076e-7
3.872462918303356e-7
1.8870578021528983e-7
2.4784605684443724e-7
2.693480271833623e-7
1.1215067898856782e-7
2.33849207247868e-8
4.4456111097624594e-8
4.757507682041531e-8
3.583613022245241e-8
3.169504691426122e-8
2.018288752350875e-8
7.3016321675882926e-9
3.3115795253627255e-8
6.913845901033171e-8
1.1714553792407371e-7
1.1848448777096138e-7
8.377037283126936e-8
4.784810621492651e-8
1.1530613610974366e-8
3.314302841080178e-8
8.067466198293096e-7
1.3718536930836648e-6
2.00110408840634e-6
2.05701960124881e-6
1.6082185117038867e-6
1.2497001448613327e-6
8.96547426947587e-7
5.995296320171124e-7
3.792992358792569e-7
2.1752181165684793e-7
1.1565188791576567e-7
3.3008806514827363e-7
4.904946714814344e-7
3.3758457331607786e-7
1.2028042753721064e-7
4.100285492480488e-8
1.2982788765983234e-7
9.619669726678707e-8
8.658151349352987e-8
7.602528786413294e-8
1.0709752215054851e-8
6.958037535582015e-8
1.5484636762784408e-7
1.9091653588765955e-7
1.7557990176716277e-7
1.4655310555863595e-7
1.0822470193190325e-7
5.971010184397887e-8
7.276627692922199e-9
1.1860690808918662e-7
2.86650579671199e-7
1.458386947807947e-6
1.000101446184802e-6
5.906639700356627e-6
2.630059373288158e-6
1.6030571086238156e-6
9.927333831902573e-7
5.786297472975289e-7
3.713639769287611e-7
4.204884119711959e-7
6.823533996614786e-7
6.103444865269197e-7
2.6622358076551685e-7
2.8690139315516117e-7
3.6277441110618614e-7
1.8641106638681402e-7
5.39265975616263e-8
3.396427824071673e-8
6.85361467425066e-8
5.051351387369583e-8
4.3484306813848644e-8
3.592763225424144e-8
3.072695849313911e-9
3.255409969408912e-8
7.667153118879011e-8
1.335131766280207e-7
1.3653243097728212e-7
1.0468811647044373e-7
6.849698179168485e-8
2.8739174688662032e-8
2.2679798120802053e-8
1.0671637838508624e-7
1.0263923477448462e-6
1.107702994705875e-6
3.6460206456116287e-6
2.5797030367979237e-6
1.7529227549090721e-6
1.210693507509892e-6
7.759606542145028e-7
4.7160730309517017e-7
2.666816140639932e-7
1.300071201015485e-7
7.513376296614535e-8
2.4117585264415525e-7
4.590573858831226e-7
3.96236234148323e-7
1.5442856326437898e-7
8.603285632863346e-9
1.3197260771310316e-7
9.846634218612931e-8
8.377552058442898e-8
7.802269971747459e-8
2.9455665120721318e-8
4.671511755671969e-8
1.2732771482703985e-7
1.9832823827509128e-7
1.972475402701375e-7
1.6683033984444998e-7
1.2540335137651843e-7
7.614659564376787e-8
1.667250878663778e-8
6.646592628969545e-8
1.2580124267635373e-6
1.7333695713135314e-6
3.6002991867899436e-6
2.783023984008179e-6
1.9399660525132377e-6
1.3892084176234742e-6
9.093169749599084e-7
5.643990118332297e-7
3.706335238930541e-7
3.301927199252562e-7
3.656026007613355e-7
3.446012839064482e-7
1.718005966109564e-7
2.599976851838249e-7
3.191219846580851e-7
1.414644900560382e-7
3.708898843474994e-8
4.468996766828975e-8
6.260129138021426e-8
4.571100119060395e-8
4.000877793575573e-8
2.7690058393165116e-8
7.508249220684958e-9
4.0489966616636144e-8
8.48757496836235e-8
1.4871847632057968e-7
1.6737716093685748e-7
1.2175458986707275e-7
7.01000170975364e-8
1.8578473804966096e-8
4.103711683666145e-8
1.0777444661495922e-6
1.8285667876643932e-6
2.3629744821595747e-6
2.6024126765662916e-6
2.096186560324747e-6
1.6730573101018045e-6
1.2349309523796847e-6
8.48923926561608e-7
5.564587989608458e-7
3.391001496821586e-7
1.943556261919088e-7
4.854574287941739e-7
6.435592249241144e-7
3.481632652750764e-7
1.0725609021829327e-7
6.681534711779512e-8
1.6888346223035204e-7
1.2637091820408328e-7
1.1758776671400787e-7
9.81105689972287e-8
3.831318136945602e-9
1.1601553987963928e-7
2.1916025995437087e-7
2.4837158232302106e-7
2.3146788194890323e-7
1.9638235900854804e-7
1.453399148902524e-7
7.987794307338822e-8
4.287149533803269e-9
1.247983673480895e-7
2.9287460986811363e-7
2.121498475927698e-6
1.300076210936711e-6
8.231712362080057e-6
3.845868716949325e-6
2.31601184565377e-6
1.3993843028851565e-6
7.656277909621939e-7
3.9692219588521185e-7
2.5921521877679267e-7
3.958520017470699e-7
5.087989363515705e-7
2.3002880673710754e-7
2.882772018983372e-7
4.2313410742024166e-7
2.3567622147873323e-7
7.700978209055628e-8
2.154230709422079e-8
9.192450638071185e-8
6.540571580141392e-8
5.511481683266821e-8
4.727983264350707e-8
7.604660261552285e-9
3.908402250453245e-8
9.386130762485684e-8
1.714099730449115e-7
1.9730828494685182e-7
1.5555458820970292e-7
1.0254194873996854e-7
4.4300384368247034e-8
2.650509684453854e-8
1.2641422180247922e-7
1.3893938658677864e-6
1.5395334991774586e-6
4.336267368099748e-6
3.3595898089197917e-6
2.3597551157733434e-6
1.6828011839636708e-6
1.113456794183099e-6
7.005879117672621e-7
4.205311184818224e-7
2.3068002236597268e-7
1.3952831016923603e-7
3.767958122825504e-7
6.321020021157567e-7
4.135904381754312e-7
1.3539899133286664e-7
8.646216451190552e-9
1.810347122211471e-7
1.2811110090513323e-7
1.1424960165807926e-7
1.0461592548532155e-7
1.8399158491552134e-8
9.145478313865997e-8
1.997617976478692e-7
2.641070675689873e-7
2.592901997111188e-7
2.2533990188612854e-7
1.7172425719855124e-7
1.0456363123934653e-7
2.700537144364158e-8
6.875924487426258e-8
1.864750866722373e-6
2.4000669928932994e-6
5.131159920276148e-6
4.196548024763035e-6
2.919171786021003e-6
2.0768310856638195e-6
1.3279392981524997e-6
7.598895050535709e-7
3.900255512082944e-7
2.393556826359629e-7
2.8579617347806695e-7
3.4256639850186134e-7
1.4808961529620338e-7
2.341543154029477e-7
3.572806592870305e-7
1.7297945536239316e-7
5.3718664757150335e-8
2.736126054743738e-8
8.203375182397972e-8
5.6512772789548525e-8
4.844675425626123e-8
3.7076725646120355e-8
5.903994862919722e-9
4.740470797773215e-8
9.924702811460574e-8
1.7755543322871537e-7
2.3230780199054726e-7
1.8368992903566242e-7
1.0819842364332217e-7
3.3576047585780445e-8
4.325157170632298e-8
1.4622511233301093e-6
2.3950517204588923e-6
2.63270372025536e-6
3.250607260248978e-6
2.755924929267911e-6
2.3013683943199053e-6
1.7856917490972537e-6
1.282562964426059e-6
8.737350518447519e-7
5.544925869457514e-7
3.2392833447907734e-7
7.026210967002856e-7
7.405621292297422e-7
3.022342689226062e-7
8.357714885672628e-8
9.911331650878967e-8
2.0663310004950263e-7
1.6214719526904776e-7
1.58515081680335e-7
1.0464096782325635e-7
6.441083244311838e-8
2.1265980808541056e-7
3.049764351243152e-7
3.247611200189285e-7
3.138042862596281e-7
2.7619536157746424e-7
2.0718728994345452e-7
1.1595620247756966e-7
1.0252048394973118e-8
1.162810866347747e-7
2.7461521929968616e-7
3.342668670020765e-6
1.7497633919144043e-6
0.000010826624381955414
5.947575484113947e-6
3.620535637782283e-6
2.199299947678658e-6
1.1475995085385717e-6
4.5075383343221917e-7
4.993100712628886e-8
1.286671115829834e-7
4.2397246166028297e-7
1.730691393660736e-7
2.303635452449552e-7
4.4030184450288543e-7
2.858755081126668e-7
1.0387953458731852e-7
6.4782135695389065e-9
1.1778840243903053e-7
8.176429591606103e-8
6.62499266045892e-8
5.876470766716152e-8
1.639169850814815e-8
4.3886866377243293e-8
1.0785291975702625e-7
2.0184839516183793e-7
2.7777131254030413e-7
2.4064838225296023e-7
1.6264660441918224e-7
7.426753562274759e-8
2.0806652748619303e-8
1.2763241502299735e-7
1.9125542176944124e-6
2.1087364707451876e-6
4.763865381241653e-6
4.341388501172975e-6
3.242166691830095e-6
2.4512052279956207e-6
1.720607528738034e-6
1.1378044042484435e-6
7.18158102528448e-7
4.1462653935718876e-7
2.3288678511240074e-7
5.507547142292074e-7
7.029239678808859e-7
3.2351768634382994e-7
9.944358557068903e-8
2.559856335093515e-8
2.2591693503024744e-7
1.5546273558278888e-7
1.4901160352983028e-7
1.0713646937083766e-7
6.320070630982131e-8
2.0694643610904302e-7
3.0448784595995357e-7
3.4016342337881317e-7
3.4400857762353774e-7
3.1916590111954814e-7
2.544275051662181e-7
1.611663310307496e-7
5.918865008965882e-8
4.865488413314032e-8
3.009238112251962e-6
3.4141514182754255e-6
6.715962956157682e-6
6.6635789032398326e-6
4.846600114677232e-6
3.593788725949401e-6
2.3360401159616806e-6
1.1743332423343017e-6
2.4807100832178917e-7
1.4711936632712146e-7
3.128501106589371e-8
2.475444944689179e-7
7.48789867980119e-8
1.0342150413012798e-7
2.812752737560784e-7
1.942858732527509e-7
6.922295079258931e-8
5.0685262881826795e-9
1.0219884782371618e-7
6.432323910367259e-8
5.2998038887444943e-8
4.397881302773868e-8
3.3344748728929285e-9
5.423318926627453e-8
1.0955280721134481e-7
1.9188218923649646e-7
2.8235681940976696e-7
2.77280035663179e-7
1.8098790276348246e-7
7.330974560603515e-8
2.1055179048559548e-8
1.977654019990343e-6
2.8713753376618994e-6
2.4703307541859104e-6
3.7817607524459674e-6
3.560111572444781e-6
3.2403389463207898e-6
2.7738947224368246e-6
2.153068205509648e-6
1.5001902395243046e-6
9.058501166477975e-7
4.5278842330843616e-7
7.233079269166622e-7
4.614405779675025e-7
1.64811193324589e-7
4.7861224118109016e-8
9.950692163847474e-8
2.560019613061331e-7
1.950316051263225e-7
1.5889330373583595e-7
7.840620476220068e-8
2.9125092768769725e-7
3.727247203075981e-7
3.899927197801065e-7
4.076695114108072e-7
4.2564758535700907e-7
4.149616470794741e-7
3.415194516184489e-7
2.2063046182211217e-7
9.036089316044292e-8
3.943164697631066e-8
1.786544943283614e-7
5.9364205617452805e-6
2.2790014861180516e-6
0.000011188515209686273
9.873543247686073e-6
6.86585734669727e-6
4.87234539826917e-6
2.5684281847313397e-6
2.2601127374847518e-8
1.7123854580135365e-6
1.315284190737483e-6
4.622417143745841e-7
5.262484656157505e-8
1.2036182000640679e-8
1.9916773919956163e-7
2.6460665091443814e-7
1.239094072504231e-7
3.8047453366303036e-8
5.359334677804631e-8
9.239029995023815e-8
6.807208875906988e-8
6.047954111951661e-8
2.410328387380833e-8
5.00323156935759e-8
1.1654804347776826e-7
2.0597881056932e-7
3.1515614055437475e-7
3.5827696463225917e-7
2.8420070884840005e-7
1.5346875381522386e-7
2.9834551360809885e-8
7.459855217205268e-8
2.6395320194630256e-6
2.591689568951332e-6
3.959424493934541e-6
5.064271793902359e-6
4.444762616876233e-6
3.847873966885329e-6
3.1193326125452974e-6
2.2504512108668164e-6
1.3892776230675392e-6
6.717794283726526e-7
2.1489227992116455e-7
4.125960334749913e-7
2.4514788434028283e-7
8.038963607929372e-8
2.717160556750758e-8
5.74711529166967e-10
7.6574668268502e-8
3.0212641628554173e-7
1.5007281557078407e-7
1.3363285914893622e-8
6.623203431515169e-7
5.391783833232521e-7
5.325077330559826e-7
4.303233492089843e-7
4.208180093331115e-7
4.360903119561083e-7
4.390143035201582e-7
3.974990091186859e-7
3.053218369137034e-7
1.932858318000207e-7
3.610294417046437e-6
3.171000806947561e-6
4.525686365458995e-6
6.940352910029128e-6
8.466483622386638e-6
0.000010477264988394498
0.000018803744118460002
1.5347060234508827e-6
2.652602603010815e-6
2.6906040953240734e-6
2.0126920928816134e-6
1.3223925209931557e-6
1.2979597184283127e-7
6.06914803082105e-8
6.655056241839955e-8
6.405039369812926e-8
1.2879690810779643e-7
4.616836196118681e-8
1.973068621583421e-8
3.01261354184427e-8
2.8103241569381073e-10
2.6461668574347035e-9
3.1464483311214657e-9
3.3937064998789523e-10
2.2691675608074104e-10
1.1547715809198004e-11
3.382125692252916e-13
6.031626173859153e-13
3.2472139997796365e-13
2.389162090228989e-13
9.117346892612126e-13
6.554944925839028e-13
6.652166789043091e-13
7.059108678883313e-13
7.84849982404e-13
9.45348253117945e-13
1.3714619792273788e-12
2.3914809156730018e-12
3.363917807455037e-13
1.0749202895287196e-13
2.8836051990384657e-13
3.955651245548168e-13
8.271397298066932e-13
6.61591638447955e-13
7.20668045454792e-14
2.712688587112317e-13
3.908090319836923e-13
4.5265456951367255e-13
5.118832638106697e-13
5.848948620141451e-13
6.774976890057354e-13
7.936594526440837e-13
9.381464797393699e-13
1.1174159598025345e-12
1.340103840421445e-12
1.617614344721341e-12
1.9649672515704734e-12
2.4020189107783492e-12
2.955231735200326e-12
3.66023503711306e-12
4.565615788454986e-12
5.738589029131675e-12
8.540340958582889e-12
2.935637131993872e-12
4.719927109894132e-13
1.0476864197264004e-12
2.382211595301344e-12
3.8570618328673725e-12
5.678025114238179e-12
8.034759367504069e-12
1.114923445347623e-11
1.531312259346829e-11
2.093167626689923e-11
6.849946461811813e-11
2.275790322807317e-10
1.0843560678488556e-9
7.466338887029278e-9
9.609904127891626e-9
6.598901962869067e-9
4.590019483636042e-9
1.8979745588389544e-8
3.5005170758587153e-9
7.625264800434677e-11
0.
0.
0.
0.
0.
0.
0.
0.
0.
0.
0.
0.
0.
0.
0.
0.
0.
2.5389520114447417e-14
3.470604441872531e-14
4.752443272309844e-14
6.519703316906164e-14
3.978857026266862e-14
0.
0.
2.5904524886755727e-14
3.699487830916207e-14
4.879549509456409e-14
6.539005702158113e-14
9.062207457524692e-14
1.2876134982300006e-13
1.8571946809387883e-13
2.702906576589149e-13
3.9575976634477405e-13
5.822943201915262e-13
8.606577040951942e-13
1.2780678465416166e-12
1.9075454661641117e-12
2.8630065082762635e-12
4.3239483554236026e-12
6.576455090788579e-12
1.1988717684971064e-10
2.3615093614277047e-10
3.9830143110244116e-10
5.89276555402909e-10
7.425059205364377e-10
7.741503619596702e-10
6.15220211040194e-10
2.2898639120051778e-10
3.9131027978603e-10
1.2323217730852922e-9
2.2698033646422173e-9
3.474603280236036e-9
1.8101787656689309e-10
2.352090272292716e-9
2.728498248398675e-9
2.6871439089440458e-9
2.9140297106289144e-9
3.6442660489014713e-9
5.3577870469397335e-9
8.263873054482089e-9
1.0003246662683675e-8
7.679827652950926e-9
5.5440901227742796e-9
4.210698377485739e-9
3.500813820862595e-9
3.2865376900237367e-9
3.548398856773348e-9
4.4025754043740865e-9
6.184145491362132e-9
9.647828755010952e-9
1.611445717753012e-8
2.850934605429448e-7
3.5743633910284453e-7
2.51495650513529e-6
5.580962872005395e-7
2.6798634262276094e-7
1.2845319903045504e-7
5.2100799013883164e-8
4.8981612889445026e-11
4.856981446844239e-8
7.950397467010383e-8
4.4687290520525074e-8
5.509886252288849e-9
1.755620251289129e-8
7.187172986692593e-8
9.590698467631726e-8
6.347939314599009e-8
2.1951031350828635e-8
2.4261090746319906e-8
1.8861080898966832e-8
1.4695605334440186e-8
1.3010733654122854e-8
6.003245434188849e-9
5.806602112104208e-9
1.73501575550348e-8
3.459490411981665e-8
5.7497178110781413e-8
5.54987142046882e-8
3.668088096754795e-8
1.919622850337417e-8
2.1390422149926333e-9
1.9843658373319236e-8
2.791589679459374e-7
6.574762492178829e-7
3.673973072294221e-7
4.961761116496252e-7
4.0735283496905076e-7
3.5502769777304455e-7
1.73419735273505e-7
1.5415772406723844e-9
5.525037170526106e-9
1.916459006078468e-8
4.2663777436528014e-8
2.72406094012235e-8
4.382764378796418e-8
3.372759783588913e-8
9.998921955473737e-9
1.622249046891099e-8
3.059235453079348e-8
2.4512624587723345e-8
2.1180220921260856e-8
1.907999008661426e-8
6.366941632918901e-9
1.0474683907691413e-8
2.890050011259764e-8
3.9342706634260206e-8
3.616834693007067e-8
3.0044909361473656e-8
2.2441797308334877e-8
1.2992511569479796e-8
5.597454976437249e-10
2.651423435286895e-8
8.991481065186489e-8
4.379505034728212e-7
3.956279766837558e-8
2.7780433705588384e-6
1.052082093592312e-6
5.957968101234742e-7
3.466667311544478e-7
1.8921322318901548e-7
9.005224092566322e-8
1.944470608634931e-8
2.3633436285750625e-8
1.5949835478963152e-8
2.569792528895606e-8
1.0290067325831286e-7
1.6473196893214106e-7
1.293010089777627e-7
5.546747131763824e-8
2.7545288388672273e-8
3.8340533957098525e-8
2.8883407540330938e-8
2.557377415396132e-8
1.946065607771224e-8
1.7850826650592367e-9
2.3856190032111588e-8
5.322716952286217e-8
8.522181546476258e-8
7.824853449591981e-8
5.8243935974750505e-8
3.7308618791360884e-8
1.4559965446349231e-8
1.6553432447729878e-8
3.9686522217130237e-7
7.976307991705248e-7
7.080180860797511e-7
7.608664577924465e-7
6.00553068191006e-7
5.11958561929893e-7
4.619786937488137e-7
2.400381581381784e-7
6.868977512458246e-8
7.564227955912223e-8
1.0645025277433951e-7
1.42935368481788e-7
1.5965702761928668e-7
2.0282848829621252e-7
1.0630394728756388e-7
3.3213321840388385e-8
4.629104852138882e-9
2.9003293154975586e-8
2.4177460657118982e-8
1.9521005293650178e-8
1.748980711504865e-8
7.530973853055564e-9
7.351209363939803e-9
2.2817937667408228e-8
4.5117278680301416e-8
5.878939210423395e-8
4.7709952514851526e-8
3.285128137770313e-8
1.7971848552948622e-8
1.496564585160581e-9
2.19151229478658e-8
4.3023586110453264e-7
5.719683412619878e-7
1.5043937536728966e-6
1.2155026148150558e-6
8.655590336368304e-7
6.226940745533651e-7
4.154064657199795e-7
2.587101820646087e-7
1.4563177605474755e-7
6.307311618488627e-8
1.9612029613073477e-8
1.2120855694205704e-7
2.2885888836265182e-7
2.1937095433071063e-7
1.1640893978741187e-7
8.701425548278219e-9
6.788704322299418e-8
4.995552800486501e-8
4.241093118884057e-8
3.878867041546452e-8
1.474808552505925e-8
2.2583193870013904e-8
6.457980355705454e-8
1.0356255180791057e-7
9.885397649799808e-8
8.137384017747496e-8
6.038391488641654e-8
3.515626274138527e-8
6.724724242503685e-10
7.070672667476378e-8
2.1243272913008158e-7
6.643286433367996e-7
6.378507400287091e-7
2.327909997140871e-6
1.136368092892905e-6
7.540055370032326e-7
5.791004978251166e-7
3.932223716399918e-7
6.29644594320025e-8
7.090212554901163e-8
1.2681164057137674e-7
2.005340353308909e-7
1.4434736015794284e-7
2.180461139056151e-7
1.653180877808202e-7
6.307005224786474e-8
1.1177356995829606e-8
2.6501200357855857e-8
3.2441418953395106e-8
2.512322559959742e-8
2.2263836967088562e-8
1.684088557585871e-8
6.341500126267876e-10
1.8293252629917983e-8
4.131710572889767e-8
6.187488234769159e-8
5.531276654140266e-8
4.169210919704803e-8
2.700573717704793e-8
1.0606006149714343e-8
1.1774268016087577e-8
5.333395744713751e-8
5.122624381914651e-7
4.4212908983189957e-7
2.2736758306285265e-6
1.3847387939795198e-6
8.931457824811882e-7
5.89370555500978e-7
3.624763261744743e-7
2.080530716311228e-7
1.0112594251041679e-7
2.82466232211894e-8
5.137357072662197e-9
8.67027519644216e-8
2.0631256595908062e-7
2.347664053502062e-7
1.3883044563016777e-7
3.250966981782054e-8
6.49267408351683e-8
5.1438642915845513e-8
4.1688481552411363e-8
3.838840325221023e-8
2.1010701285736982e-8
1.4212358625588583e-8
5.162912239869234e-8
9.858967842648175e-8
1.0880043359798229e-7
9.039150623403826e-8
6.732432388383247e-8
4.139568208331141e-8
8.832853594354957e-9
4.473690549332364e-8
5.75063793096479e-7
9.082170446570042e-7
1.4354438294762588e-6
1.1539426941607801e-6
8.393097690141916e-7
6.559804629910653e-7
5.228494423946521e-7
5.259837312153356e-7
2.7804653235672157e-7
2.1419146336919366e-7
2.6663232535338184e-7
3.9599254642184566e-7
2.771428784846563e-7
2.4019102907733983e-7
1.9329308953152018e-7
6.714879884486675e-8
7.859140723425576e-9
3.235763032180278e-8
3.075189929636363e-8
2.380055501867784e-8
2.1205312786702017e-8
1.2278604063180531e-8
5.71585805108268e-9
2.289802268361572e-8
4.746910608058455e-8
7.606310120005434e-8
6.98204019670277e-8
4.8556464312521684e-8
2.7521824209456686e-8
5.969398191758503e-9
2.1628037050400964e-8
5.262553076988155e-7
8.5728530792135e-7
1.505612155090732e-6
1.4312437883865257e-6
1.0846456395723396e-6
8.204243767253675e-7
5.733615174081405e-7
3.733447951632994e-7
2.259597502541845e-7
1.1707730369904522e-7
5.1554045848183705e-8
1.9127650337730968e-7
3.131738948368632e-7
2.639170463517585e-7
1.1868208768939977e-7
1.525789600234442e-8
8.651553417148033e-8
6.391390906604501e-8
5.5958195310822456e-8
5.021904743168945e-8
1.2951872957933746e-8
3.7479658771151294e-8
9.45320601057631e-8
1.3010568703046766e-7
1.195000594657207e-7
9.865679487905475e-8
7.291402155853426e-8
4.072347330376653e-8
6.629745818469752e-9
9.937048462585978e-8
2.456255938955057e-7
8.894740153971826e-7
7.137809468524545e-7
3.441664702978427e-6
1.5395157862361087e-6
9.774189451186684e-7
6.682648085242797e-7
5.135356325849278e-7
4.5384839151450093e-7
2.1213444284619174e-7
2.877434971889014e-7
4.973914727247627e-7
3.7116812536599974e-7
3.0097831879207673e-7
2.6684978605764965e-7
1.097485142969517e-7
2.511974188667412e-8
3.0205347408267915e-8
4.241018265827963e-8
3.2310193619684316e-8
2.82629296347046e-8
2.2362082100731823e-8
5.736240517453896e-10
2.1925975537602527e-8
5.0755234439822356e-8
8.247026308002152e-8
7.744839928209226e-8
5.85791331217248e-8
3.812660648782839e-8
1.5659223873247747e-8
1.4272935888610664e-8
6.795551349828695e-8
6.489144213988128e-7
6.435641577677145e-7
2.6326360332621636e-6
1.7157483452611854e-6
1.131899636775135e-6
7.611717275315818e-7
4.759147256502424e-7
2.7963315860733696e-7
1.4537710165990268e-7
5.456939969152218e-8
2.2453142290885188e-8
1.2724019580341127e-7
2.753888742344949e-7
2.9179730735279624e-7
1.5125674115027537e-7
2.4894971957148342e-8
8.333841344027489e-8
6.460888247707895e-8
5.320219423408632e-8
4.9229619520795255e-8
2.434974298777219e-8
2.154794964392233e-8
7.068459499062544e-8
1.2697679762713757e-7
1.3275007159824477e-7
1.1047278473656788e-7
8.242341506948717e-8
5.029503980573567e-8
9.950210421127534e-9
5.4341329777221344e-8
7.502264577985803e-7
1.1169523403030207e-6
2.0324529303111823e-6
1.5711454692683745e-6
1.1185421833164367e-6
8.347610077796384e-7
5.941094703005916e-7
4.5313364845916976e-7
5.096953491855463e-7
6.561695988529819e-7
6.299755598299924e-7
4.6023813733709525e-7
2.0980723282845052e-7
2.379472820303e-7
2.411136516959344e-7
9.536291531497338e-8
1.696885114472088e-8
3.947619728741587e-8
3.987584121219531e-8
3.037295568087925e-8
2.6927394397765623e-8
1.6604448085448063e-8
6.50567602735472e-9
2.830791570201335e-8
5.9062459791874745e-8
9.852694357610478e-8
9.598548544673651e-8
6.728882515250888e-8
3.831173804720533e-8
8.908761202409455e-9
2.7958308299440715e-8
6.754373144410295e-7
1.1388606728835152e-6
1.7720669950951935e-6
1.7673463697077064e-6
1.365229728662693e-6
1.0494958530448016e-6
7.448435888877169e-7
4.928438863986837e-7
3.068295098797315e-7
1.700996010314318e-7
8.545612741728478e-8
2.6515812641922684e-7
4.0969062624979267e-7
3.1090395954052987e-7
1.2151523387461217e-7
3.056411857475905e-8
1.1000554030196032e-7
8.14969600600721e-8
7.250548191417734e-8
6.431393787829748e-8
1.237774624630924e-8
5.3945125744348024e-8
1.268143498138125e-7
1.6284406369291066e-7
1.493144207768839e-7
1.2396349380893086e-7
9.154738914018779e-8
5.068789551995962e-8
7.555767261802914e-9
1.1198442897759203e-7
2.7464037085793627e-7
1.1878535243027227e-6
8.645118590428754e-7
4.78398999808219e-6
2.113702507214985e-6
1.3042647414727696e-6
8.293977989857235e-7
5.150692831636635e-7
4.1192316974775805e-7
7.142892787830464e-7
8.391799645869985e-7
7.628764557418277e-7
3.1197974185240004e-7
2.826450222240236e-7
3.263909505908424e-7
1.5782459367129736e-7
4.2098516506740256e-8
3.3770505066697514e-8
5.652776224123622e-8
4.230798129005328e-8
3.665474633326336e-8
2.977691192871097e-8
1.8508303273425228e-9
2.7762500137095685e-8
6.505234248998455e-8
1.1068921129412043e-7
1.0891053850536449e-7
8.285829830897752e-8
5.406024725670062e-8
2.2460261299414865e-8
1.914481633243887e-8
9.088967672410505e-8
8.499410980510134e-7
8.942811246398165e-7
3.197191923441233e-6
2.1804788597825905e-6
1.4625806248885524e-6
9.979499999937511e-7
6.323562316997618e-7
3.789791317944397e-7
2.0778996984186147e-7
9.328763727516585e-8
4.987724208197545e-8
1.866865691878494e-7
3.7348636221148997e-7
3.5724525964102247e-7
1.5662914484686498e-7
1.5629304722263477e-8
1.0939999701986683e-7
8.311637592235715e-8
6.967252223050855e-8
6.47746207241438e-8
2.8042487409098306e-8
3.373318978674135e-8
9.973302163165889e-8
1.656545897479356e-7
1.6723442081626436e-7
1.4024391551652808e-7
1.0502207576562703e-7
6.387151516009022e-8
1.3195096867397457e-8
6.207585650883213e-8
1.0142318197665147e-6
1.4426525143528547e-6
2.8766704513232117e-6
2.2039158510290505e-6
1.5455498235557701e-6
1.1194192652257454e-6
7.494408843201214e-7
4.914410027948526e-7
3.7354550928152693e-7
4.0624879137915247e-7
4.4237585536133877e-7
3.626313065618578e-7
1.796907141243298e-7
2.5045682563857306e-7
2.8817368763995144e-7
1.2430818282558864e-7
2.895813835637852e-8
4.465195433730774e-8
5.233876396073572e-8
3.898032220679738e-8
3.429523506091523e-8
2.269015795525817e-8
7.1199065735760944e-9
3.505109176528372e-8
7.352046889063396e-8
1.270592410146537e-7
1.3445809770445137e-7
9.578353554200644e-8
5.4790729858884514e-8
1.3621783106492506e-8
3.610762411344483e-8
8.900170794979823e-7
1.5163418844549267e-6
2.113334779031009e-6
2.2235842899463915e-6
1.757225307914753e-6
1.378458507607828e-6
9.989118240464587e-7
6.751783275609827e-7
4.3405407088847514e-7
2.5660461809799094e-7
1.4215865396681255e-7
3.8162898933717983e-7
5.435465770448451e-7
3.436972303352687e-7
1.1523739726269514e-7
5.181936726456635e-8
1.430522597803125e-7
1.064247202136119e-7
9.704285273114477e-8
8.380623233360735e-8
6.588608019830017e-9
8.429476166341602e-8
1.7645771170450175e-7
2.0913358903840468e-7
1.9291569170218372e-7
1.618657271871459e-7
1.1959078533014638e-7
6.580440391542205e-8
6.826708388109851e-9
1.216308717398782e-7
2.913662967738427e-7
1.6656249746169915e-6
1.095564936309906e-6
6.704133046653495e-6
3.0104201780002466e-6
1.822157402310118e-6
1.1137893332196598e-6
6.305559022843077e-7
3.697522102458286e-7
3.387077427431222e-7
5.422972474184264e-7
5.57772800439959e-7
2.486789155757184e-7
2.8539535127946404e-7
3.850657842258118e-7
2.0673187634078671e-7
6.334465776286538e-8
2.953195253979733e-8
7.58574922293917e-8
5.530734738005149e-8
4.715858351508052e-8
3.962218219922754e-8
4.798098042137269e-9
3.415064951759833e-8
8.144562290707218e-8
1.457816845573154e-7
1.5628374180078848e-7
1.206326697202826e-7
7.903431826987676e-8
3.34853110408138e-8
2.438459992786642e-8
1.1497473312610013e-7
1.1365968049144677e-6
1.2437085839636704e-6
3.869278195640198e-6
2.8194513004222203e-6
1.938081601309887e-6
1.3533106241813932e-6
8.771860772409226e-7
5.407205439352847e-7
3.1445322859322246e-7
1.6295734423569555e-7
9.729646090621951e-8
2.8714767102619354e-7
5.200095445041641e-7
4.0762234869639554e-7
1.4744081064153497e-7
1.0495950700487378e-9
1.49016154606566e-7
1.0881860186181128e-7
9.421287527183764e-8
8.750888831362862e-8
2.720381731942341e-8
6.014352122224451e-8
1.511696431274576e-7
2.203055657759759e-7
2.1665062754499698e-7
1.8472799447171671e-7
1.394250280241127e-7
8.464477670909531e-8
1.9356079631886638e-8
6.827304982957369e-8
1.4457307900314862e-6
1.9477546252715167e-6
4.130571085232914e-6
3.226372071389329e-6
2.239832690909329e-6
1.5940470592657117e-6
1.0300837295622396e-6
6.186729589380347e-7
3.728341245807078e-7
2.967906027023215e-7
3.352191437775919e-7
3.4368261233357313e-7
1.635272013788341e-7
2.5225090380065016e-7
3.373809105250987e-7
1.5563678837007553e-7
4.438764655771401e-8
3.852148154704883e-8
6.880414140634326e-8
4.9263151117068e-8
4.269501514031187e-8
3.099275313654599e-8
6.466648036823422e-9
4.187121227725416e-8
8.822322621129894e-8
1.5729818408680427e-7
1.8999067913334916e-7
1.4143748446075054e-7
8.17869540855869e-8
2.281130560991753e-8
4.295865659769895e-8
1.1948699148243394e-6
2.0128072875558127e-6
2.450330117953809e-6
2.80020380728611e-6
2.2952109543158016e-6
1.8601285586815556e-6
1.3962051773038378e-6
9.75540164189052e-7
6.515982740255217e-7
4.0816046265259405e-7
2.402261575443704e-7
5.652885853868206e-7
6.938360400388876e-7
3.341462647092378e-7
9.749700212168838e-8
8.251751614837536e-8
1.837043095739086e-7
1.3977920476173334e-7
1.3273168133779627e-7
1.0453639400721e-7
1.9760439304739095e-8
1.466505434985424e-7
2.493988420103063e-7
2.731392270488295e-7
2.5708219770500643e-7
2.2041046779561352e-7
1.6356529664623652e-7
9.004201559210647e-8
1.3512492007964711e-9
1.2435475989300844e-7
2.9023669493205e-7
2.491391092423812e-6
1.4449035659360153e-6
9.250128867929797e-6
4.4887157729893895e-6
2.6987427443465484e-6
1.6224319138883003e-6
8.680078220812148e-7
4.111498169684773e-7
2.027981833360521e-7
3.1891115461677984e-7
4.910642053951646e-7
2.1387215719761883e-7
2.7149563101203676e-7
4.3786505082874395e-7
2.5872701491730773e-7
8.887195654835553e-8
1.0280503403760732e-8
1.0078188689681942e-7
7.088252775296134e-8
5.875022632953118e-8
5.12273386007929e-8
1.1088211709430138e-8
3.9559674264470374e-8
9.679339100638753e-8
1.807907713045314e-7
2.2573833463611195e-7
1.8223984688392332e-7
1.2066410397823788e-7
5.302911663617224e-8
2.6128263644428958e-8
1.2980988593289464e-7
1.5443663194393466e-6
1.7222953279122084e-6
4.495572037209919e-6
3.661906046541605e-6
2.6234987630945596e-6
1.9064290616568645e-6
1.2861244039786828e-6
8.253038004302142e-7
5.094616445658019e-7
2.915946319907369e-7
1.7592843943793532e-7
4.483403357846747e-7
6.906888368941399e-7
3.9112578430299167e-7
1.2205504028666025e-7
1.837131921145123e-8
2.0058932915044014e-7
1.3977401874327515e-7
1.285816777435498e-7
1.1327530725095642e-7
2.8516886799219834e-10
1.2512639056023343e-7
2.381818146544699e-7
2.909423858105881e-7
2.866054050212007e-7
2.535914299848014e-7
1.9531260872138956e-7
1.1975890259794337e-7
3.4228795341916727e-8
6.593233327663936e-8
2.208144305714223e-6
2.74004461735715e-6
5.80451696134734e-6
4.971881100075723e-6
3.4748725330246764e-6
2.4813148785117085e-6
1.5777865575259621e-6
8.641040249165771e-7
3.7227334299524834e-7
1.6151258917343745e-7
2.3429879729859024e-7
3.371958851629537e-7
1.2745080467282198e-7
1.9219561651654935e-7
3.5186849652700906e-7
1.8856093249609418e-7
6.249709340835146e-8
1.3481732932360226e-8
8.978136602100294e-8
5.970249188974658e-8
5.02299512146935e-8
4.031079166339876e-8
3.3156501725008077e-9
4.747186202408387e-8
9.970654800863126e-8
1.7973344924510974e-7
2.542196522671874e-7
2.1644883216547343e-7
1.2995035993384787e-7
4.36181979305489e-8
3.9976148632579856e-8
1.6243345638333144e-6
2.587451093048809e-6
2.6043927508241857e-6
3.4303571934699142e-6
3.001227139538941e-6
2.5737406362315107e-6
2.0574321813391166e-6
1.5161828614704599e-6
1.05131083843321e-6
6.739851573634819e-7
3.906944362812711e-7
7.732338258954319e-7
6.940369120748797e-7
2.6017378417551057e-7
6.985390607790899e-8
1.1462576353569893e-7
2.1455614144414733e-7
1.746156063416766e-7
1.7279229847608257e-7
7.639179590955884e-8
1.239227027004786e-7
2.6962837416754353e-7
3.3759763264836396e-7
3.5498028711161925e-7
3.513457079563395e-7
3.1731109425150105e-7
2.418171846138137e-7
1.389840389165815e-7
2.462373597029477e-8
1.0330582910654959e-7
2.563067504441524e-7
4.09912113376877e-6
1.957994844062459e-6
0.000011559270064919239
7.147473915549268e-6
4.4333207014897155e-6
2.743757014326586e-6
1.4020469149218082e-6
4.1979128404308293e-7
2.2608261566747637e-7
1.4494065136824652e-7
3.0229665116913525e-7
1.1981831542170575e-7
1.6204237345384922e-7
3.929464025841133e-7
3.0444926085929853e-7
1.1810258594195041e-7
2.2124969948577753e-8
1.1207431512922044e-7
8.689056109470602e-8
6.817809615124375e-8
6.082735305612231e-8
2.2263423697724194e-8
4.222912855581047e-8
1.0662217156188887e-7
2.006074389674148e-7
3.013317551137152e-7
2.8608296886447907e-7
1.9832764233272711e-7
9.373114620743169e-8
1.1957243632377943e-8
1.1914859544784726e-7
2.1333900188744266e-6
2.3213330385707858e-6
4.636485623876376e-6
4.6424395005500085e-6
3.6108820396237468e-6
2.8314960802327482e-6
2.064363539601219e-6
1.4040931078740185e-6
9.003552969728048e-7
5.186903985596653e-7
2.7066162586550746e-7
5.797493210493624e-7
5.84712243789371e-7
2.3772349782954592e-7
7.60272240676735e-8
3.085518527576941e-8
2.4231188357713893e-7
1.6536659037334591e-7
1.5386777365572503e-7
5.0057834518890144e-8
1.5517246913633532e-7
2.851719702685051e-7
3.4131188939935576e-7
3.639412541667655e-7
3.770983218785618e-7
3.661857905437189e-7
3.056286613442502e-7
2.0406031997978454e-7
9.206677600200724e-8
2.0369561720924265e-8
3.6951034818830406e-6
3.8559971565410544e-6
6.9432403573862195e-6
7.928854697991971e-6
6.148470989607802e-6
4.843728427850054e-6
3.3156643493506823e-6
1.4609224531196338e-6
2.3611159780755365e-7
7.311741493482148e-7
2.9975339796232055e-7
6.255658157683097e-8
2.19690584937224e-8
1.897399746021768e-8
1.623937443073474e-7
1.7837819920707408e-7
7.292116743891478e-8
1.7529780582359872e-8
6.874005581166213e-8
6.30742177834527e-8
4.9825082303079636e-8
4.201460207856755e-8
3.239230220000968e-9
5.5327965441198455e-8
1.0720590898748576e-7
1.8234997847926266e-7
2.744373594133766e-7
3.061748143213811e-7
2.2514769284142336e-7
1.0776635888794303e-7
7.078875123002408e-9
2.1058378236776284e-6
2.783888793994593e-6
2.0608805123668323e-6
3.6294601035386612e-6
3.6916050252265503e-6
3.5620994770527243e-6
3.255191184288899e-6
2.6673442227230946e-6
1.8643718811145473e-6
1.0507136267682509e-6
4.454541284949343e-7
5.380484007856597e-7
2.478047981821207e-7
8.280557952739571e-8
2.64880349751993e-8
4.465329905252276e-8
3.409891118981417e-7
3.242091075974718e-7
2.978594829444068e-7
2.965839751654653e-7
4.707370539402665e-7
4.942277475735151e-7
4.325003075849284e-7
4.3096562323326467e-7
4.551217215210417e-7
4.729039753831597e-7
4.4341455745305827e-7
3.4754025390983093e-7
2.1948618380055039e-7
9.104349848015968e-8
3.493054782376589e-8
6.866621305453593e-6
2.0432107057060544e-6
8.780086221546322e-6
0.000010839111349157871
9.797789597443835e-6
9.77471783158843e-6
5.628993042212161e-6
1.7798453859816228e-6
3.5295740747052013e-6
2.951193066523849e-6
2.111989676015126e-6
2.902792637389664e-7
1.0806365676500351e-7
1.7063437262565022e-8
9.517427025237627e-8
8.526199997006326e-8
3.452808148621291e-8
2.8705835622041786e-9
8.92237987654185e-8
5.4407422021737043e-8
4.255503040847076e-8
6.630637467697893e-9
6.256720749376083e-8
1.1703785944885804e-7
1.860869703884593e-7
2.6628887419505017e-7
3.296558067905808e-7
3.3099178811916033e-7
2.407441242707676e-7
1.2078187718136726e-7
2.0873956548841286e-8
2.50369359284633e-6
2.1163915609408788e-6
2.4100571517478506e-6
3.945655156572241e-6
4.213714158064221e-6
4.220043820525406e-6
4.0129207299353525e-6
3.3242001823511747e-6
2.0499887250432685e-6
7.844226313617928e-7
3.03323774508439e-8
6.26789015289956e-7
2.410821939185034e-7
2.604304895828739e-8
8.500934004091945e-11
9.153072809999624e-9
2.1093258477673138e-8
1.9749335706299476e-9
1.0599753420277526e-9
2.2820734710447318e-10
2.9586444906323013e-10
3.4810441626182616e-11
4.1094275012569626e-11
3.370404294810177e-13
4.965132531644941e-13
3.909096706046869e-13
4.563137886700076e-13
1.3433457249105206e-12
1.6940703084197776e-12
2.057981600965447e-12
2.263536742353567e-12
1.5446025312763162e-12
1.1339899540439724e-12
8.318278899511312e-13
5.253428477028472e-13
1.6813550790091236e-13
2.4180865255391437e-13
6.73201929988137e-13
1.0879871604473273e-12
1.4676805344581816e-12
1.8184692209433003e-12
2.1602011240595464e-12
4.4788497405396746e-12
4.5520484000176685e-12
2.3068790953026245e-12
7.402698453031649e-13
3.501637735088421e-13
3.5843289606117906e-13
4.857380767512098e-13
6.636171068169158e-13
8.844987443680686e-13
1.1586268923152244e-12
1.5032049166351846e-12
1.940952290298696e-12
2.501620816769552e-12
3.2248875286232964e-12
4.164631391853716e-12
5.39519224868543e-12
7.020734326171696e-12
9.189665332401088e-12
1.2117339385424084e-11
1.1042309823339383e-10
7.321291373298814e-11
5.968586788760167e-11
5.66909798862762e-11
5.923179065855007e-11
6.553996075821572e-11
7.511388220433887e-11
8.807651643995776e-11
1.0497811838582766e-10
1.26779731288516e-10
1.5494624568825252e-10
2.983942525042741e-10
8.180622735006288e-10
4.942880463499693e-9
8.44011630905202e-9
2.3583191268162884e-8
8.033876300395177e-9
1.2893395442054806e-8
1.0061724066320144e-8
2.2372069172373192e-9
9.561219700696199e-12
0.
0.
0.
0.
0.
0.
0.
0.
0.
0.
0.
0.
0.
0.
0.
0.
0.
0.
0.
2.4261126058892845e-14
3.3437507061808534e-14
0.
0.
0.
0.
0.
2.497064229241512e-14
3.333069763830944e-14
4.6067100411958366e-14
6.539746431663945e-14
9.438690344944382e-14
1.3760464165662351e-13
2.0198062020137865e-13
2.9808943117525523e-13
4.4215255127039003e-13
6.592207818879571e-13
9.88294240099318e-13
1.4906586836367492e-12
2.2636541943500373e-12
3.4637890126042494e-12
5.3462715138460455e-12
1.0883191596847046e-10
2.3914754353967246e-10
4.24956545901265e-10
6.001740181741567e-10
6.245919849976552e-10
4.1298813726046697e-10
3.137616755215728e-11
6.69182250127244e-10
1.4616972326844768e-9
2.3794894739371906e-9
3.399197590720366e-9
1.1286124426874966e-9
1.3209732753678713e-9
2.768322490285522e-9
3.1862727747528526e-9
2.3101249122591515e-9
1.2785912898148474e-9
1.006761866607107e-9
1.6546466830033077e-9
2.542388503747491e-9
2.7185176450220208e-9
2.5376688627905805e-9
2.1791807530088035e-9
1.8137394450896907e-9
1.5353488716231002e-9
1.3697295047389715e-9
1.3195363136769368e-9
1.390591810938785e-9
1.6031835135384373e-9
1.99980934561191e-9
2.395939480594095e-7
3.5842156130223544e-7
2.028287738963814e-6
4.751013827632269e-7
2.2720447436571746e-7
1.0744265612469807e-7
4.137588694335583e-8
5.378594263425298e-9
5.198259012622531e-8
8.56615913772408e-8
5.49822924200266e-8
4.393792934635982e-8
3.977838917778219e-8
1.2905180079070067e-8
2.52556054452994e-8
7.649440091873782e-8
6.469950111999277e-8
2.7832823066429566e-8
6.5832623983096145e-9
1.5756265332258746e-8
1.1088429513184772e-8
9.316874152915703e-9
5.887694206510911e-9
2.37145604752977e-9
9.095957192930075e-9
1.744930872198406e-8
2.956985291088056e-8
4.411316859266158e-8
4.715858298860005e-8
2.5647894460165056e-8
6.2698115055441685e-9
2.8253627131528394e-7
7.979373460621998e-7
1.031981303842349e-8
3.6442070533902493e-7
4.2367699934957734e-7
4.383896796163242e-7
4.3699956105265824e-7
4.194666839061552e-7
4.037206881043021e-7
4.1151608106154774e-7
3.7958389586484553e-7
3.188766045046126e-7
1.731336606594624e-7
6.243139393795941e-8
1.488766200622767e-8
6.914555723394673e-8
5.1814852043849165e-8
4.398815403398605e-8
4.197289240700815e-8
2.239866192595635e-8
1.5367040299833944e-8
5.139610026933522e-8
6.44113431342878e-8
6.132023944170906e-8
5.4595108406974636e-8
4.4827488691086146e-8
3.075653931684069e-8
7.573988086777501e-9
4.464185034518954e-8
1.4085560064594614e-7
1.0248839522863076e-7
7.614288054299336e-7
1.962752622069213e-7
5.12717790622151e-6
1.3499761953695092e-6
6.929133090324585e-7
3.566004118489829e-7
1.696483501547022e-7
5.697162099773013e-8
2.5166469588371676e-8
6.030064676679496e-8
5.6068275982886376e-9
2.3572287224229463e-8
7.994514255466782e-8
1.8620624051934543e-7
1.8132336348877844e-7
8.421715041849759e-8
2.317895055547784e-10
4.802409464633481e-8
3.5355204959348034e-8
2.9517549223735367e-8
2.5498221791549383e-8
5.3558908058319575e-9
1.87868231165044e-8
4.654500116898818e-8
8.803622037538162e-8
1.1031757545818462e-7
8.535883911513154e-8
5.5377650814685006e-8
2.6533292673119124e-8
5.318750832685073e-9
5.1882929564651204e-8
5.830023134141658e-7
1.0639229584496213e-6
1.3464936582257104e-6
1.2588756750720091e-6
9.484725659751894e-7
7.504420673157658e-7
5.75921437554612e-7
4.800280930968047e-7
5.642300959442554e-7
4.601553869946668e-7
4.316919030855094e-7
3.887373492769856e-7
3.522114141835755e-7
1.945874084927451e-7
6.291994288505473e-8
1.3991392857045724e-8
6.15224828197223e-8
4.80963998673618e-8
4.0173712427862534e-8
3.6994219780888714e-8
1.6552741307236664e-8
1.6380894170068707e-8
5.189323666536885e-8
8.513988132601556e-8
8.323456456422609e-8
6.961497411405626e-8
5.255504452326032e-8
3.1793798175816864e-8
3.0152245797385352e-9
4.945913757007964e-8
6.62454983091972e-7
5.902983565432337e-7
2.7122562597773184e-6
1.6903339949211106e-6
1.100792699680398e-6
7.302486219088734e-7
4.4999373314146775e-7
2.5892831587228065e-7
1.2770821071682327e-7
3.993688037469773e-8
1.380949232826306e-8
4.491858348762963e-8
5.808243684325249e-8
1.7807254087762892e-7
2.555678160362975e-7
1.4363145269018663e-7
3.708212185968308e-8
4.713598171518166e-8
5.035465964741759e-8
3.8514289882163585e-8
3.444531186383944e-8
2.0085381086558704e-8
1.105035932357491e-8
4.0775285248086277e-8
8.320207280094358e-8
1.3663223629401187e-7
1.319437617815579e-7
9.135650638453083e-8
5.165428893583731e-8
1.3788377975012357e-8
2.9746354439693748e-8
7.414394350476141e-7
1.562897395112698e-6
1.412257189732608e-6
1.6655063024349586e-6
1.3439183618226146e-6
1.0959756431336857e-6
8.3300395354247e-7
5.978622372205998e-7
4.4433184847946315e-7
3.8468921269006693e-7
3.761415665422214e-7
3.756977054018862e-7
4.366847583014371e-7
2.4455096402910067e-7
7.853559035127214e-8
3.460868921500107e-8
9.54307016633622e-8
7.023786634975276e-8
6.078808351022987e-8
5.517139137858985e-8
1.6968742822419948e-8
3.556179473139482e-8
9.298867005811045e-8
1.2938596421156635e-7
1.2093103555262103e-7
1.0167675139450373e-7
7.670059048153303e-8
4.396256951237845e-8
5.740633201906005e-9
1.0183746109935577e-7
2.3883794808605464e-7
1.1733873279782461e-6
4.3684391757322754e-7
5.985535129779988e-6
2.4964614577108012e-6
1.445109738088338e-6
8.469508465310034e-7
4.633624876809424e-7
2.30030276454811e-7
7.677756249562105e-8
1.9171581052902607e-9
3.018626742584881e-8
9.082176377466092e-8
2.5616053676622333e-7
3.7570414975973204e-7
2.1859097771682897e-7
6.28401958239267e-8
5.435203204545208e-8
8.266021083072443e-8
6.252866049175134e-8
5.630921106966256e-8
4.147740543218801e-8
7.608923839386917e-9
5.75458000831e-8
1.229892306485699e-7
1.8131213848732595e-7
1.6420239781246465e-7
1.2348315715138544e-7
7.896146708672252e-8
3.160234294640648e-8
2.610299271844125e-8
1.1360418890458391e-7
1.1192159139494156e-6
1.500561000372162e-6
3.4139382962508052e-6
2.4794447369910785e-6
1.7097231560945607e-6
1.217810403756229e-6
8.015349667171647e-7
5.178596085310157e-7
3.8444047147368923e-7
4.0571960592957425e-7
4.427459101411936e-7
3.046852010335529e-7
4.212560772773589e-7
3.398781005333052e-7
1.304980017806055e-7
1.5620970910063543e-8
9.091397501487638e-8
7.717335221709495e-8
6.113823230122723e-8
5.634148078689994e-8
3.409682408757676e-8
1.6201541509484883e-8
6.767452977651363e-8
1.3107136176433917e-7
1.516521920831046e-7
1.3018964770616514e-7
9.955347154801416e-8
6.286847764666217e-8
1.586679134865937e-8
5.6950294541163876e-8
1.047028892459513e-6
1.209949218663084e-6
3.4247115177580248e-6
2.5909943941148946e-6
1.7999799854662339e-6
1.2666229317932459e-6
8.233882924438546e-7
5.0218104106126e-7
2.805428626168375e-7
1.3011335076201585e-7
6.797729437234099e-8
8.699757562545649e-8
1.338270607020553e-7
3.3967320948308435e-7
3.5138993761129437e-7
1.329814544975112e-7
2.3179134331884603e-8
8.592357489108872e-8
7.623671614735133e-8
6.111827494410757e-8
5.591021562027626e-8
2.2624912343937815e-8
3.144356082691828e-8
8.603413539699914e-8
1.6258167507431198e-7
2.214809246467477e-7
1.9236497728400164e-7
1.345730817345248e-7
7.586297117327202e-8
1.9065274700245466e-8
4.31288102270667e-8
1.2699456142826786e-6
2.3858244844824102e-6
2.7169949087128796e-6
3.0167735218876957e-6
2.3608321258651487e-6
1.8644728652345907e-6
1.3514659622091556e-6
8.961400470861568e-7
5.667423797460332e-7
3.6697309824051503e-7
2.923154357420282e-7
4.116015310455502e-7
5.715544547815263e-7
3.497133174888737e-7
1.2418979614240464e-7
8.639723917503871e-9
1.4836886385474754e-7
1.037466144356225e-7
8.7069382841317e-8
8.083384592701361e-8
3.280313082817918e-8
4.596844064193384e-8
1.2951286328637597e-7
2.0419764908548477e-7
2.0318986475505662e-7
1.7438395752160219e-7
1.3372372749173357e-7
7.910705557249006e-8
1.4224393133683195e-9
1.2062786965811055e-7
2.6660368909464747e-7
1.8128221352567822e-6
8.905010586867885e-7
7.793044543119411e-6
3.819560658060861e-6
2.304335170843201e-6
1.4104700544703236e-6
8.034272710517049e-7
4.264081586800581e-7
1.8369579139635159e-7
5.784829330120229e-8
8.37333474221904e-8
1.806256771964232e-7
4.391742287380113e-7
5.032122838661117e-7
2.0446041537557284e-7
4.908861570430143e-8
8.751318778381836e-8
1.191820265793164e-7
9.269367877371986e-8
8.665964708799901e-8
5.334108974599367e-8
3.175646028814678e-8
1.1508376714158193e-7
2.1484111635249438e-7
2.6653664855795693e-7
2.403407167725803e-7
1.8549142351978661e-7
1.1927343211950821e-7
4.893428313064629e-8
2.8721508211045107e-8
1.2681251844241657e-7
1.8891246994991264e-6
2.2605644604138894e-6
5.547348548524711e-6
4.254492341135823e-6
2.9121150201055982e-6
2.0439197213531055e-6
1.2968005495553322e-6
7.527920837066642e-7
4.132466901417897e-7
2.842405907690738e-7
3.2342538504366473e-7
2.89193443742698e-7
4.991629009781364e-7
4.4152780952204224e-7
1.780373958467573e-7
4.1922478232807935e-8
1.0321492140318547e-7
1.1246571536329698e-7
8.529665513563304e-8
7.813932730156697e-8
5.326770669649688e-8
1.9592619889217712e-8
9.281154047002829e-8
1.8435869246352344e-7
2.401550101896764e-7
2.1760926599677427e-7
1.7053796748713138e-7
1.0942945315840318e-7
3.3188065355082885e-8
6.742248865898373e-8
1.6177689746095343e-6
1.907097079301864e-6
4.354012078816523e-6
3.7807578013828415e-6
2.758198977357641e-6
2.035282775348627e-6
1.3873010434660804e-6
8.846423288419934e-7
5.269453912942283e-7
2.7642356739704696e-7
1.5121220854321123e-7
1.360341852902756e-7
2.35002189100185e-7
4.7641345941486744e-7
3.2603009886869836e-7
1.0069965972578247e-7
1.3027998600284944e-8
1.2374806937173205e-7
9.760668492157672e-8
8.48526476586652e-8
7.409367744929844e-8
5.984159933705709e-9
9.07083329277129e-8
1.799270338633578e-7
2.729650709527069e-7
3.071311707360608e-7
2.7610768546859787e-7
2.0593699047527587e-7
1.229890651761014e-7
4.378474358109553e-8
3.274979365341881e-8
2.1617164950586835e-6
3.634098234241899e-6
4.0984383099636765e-6
5.2246175406858074e-6
4.245801405910016e-6
3.4512710245449147e-6
2.56118015251898e-6
1.6253199089513685e-6
8.145324622331998e-7
2.6895052329537624e-7
1.2308356948404713e-7
3.6018322226776054e-7
6.510759755640067e-7
4.4886116831758866e-7
1.6976772866928134e-7
3.3466588194609385e-8
1.6818444248881825e-7
1.3661613389927952e-7
1.0870585375168236e-7
1.0144593836899632e-7
5.328232228949205e-8
5.463090943947019e-8
1.6173801553561969e-7
2.7897158367691775e-7
3.1874675609865875e-7
2.9078888817487526e-7
2.3160168663862508e-7
1.414112652597011e-7
2.5183173672954773e-8
1.1179757237445725e-7
2.5105052648653585e-7
2.7262492627071493e-6
1.5067523720465452e-6
8.761385839243278e-6
5.621279881459662e-6
3.640485665240016e-6
2.409743276780911e-6
1.4746944164238882e-6
