# Supplementary material for: Observability and Controllability of Nonlinear Networks: The Role of Symmetry
Source: Phys Rev X. Author manuscript; Available in PMC 2018 Nov 13. (PMC6234006; doi:10.1103/PhysRevX.5.011005)
Supplement: Code Archive [file NIHMS982008-supplement-Code_Archive.zip › MathematicaData/FNCtrlbDELTAHetN2M1ChaosK16IC1]

3.12971710744319e-11
4.798456658554908e-9
3.985634010240389e-12
1.8905935792737384e-13
6.116942667689549e-14
3.3943928130834865e-13
1.1291904797693407e-12
1.1637440741680825e-12
1.063226129684124e-12
1.0583127357351616e-12
1.0676500374854193e-12
1.0615736136083925e-12
1.976178016990666e-12
2.2598808990998603e-12
2.439978583852272e-12
2.5815145565544263e-12
2.5938183010396224e-12
2.3262624809169974e-12
1.7205415027549748e-12
1.013210857360005e-12
4.857968995070418e-13
1.8305407666246e-13
2.8014102161051336e-14
5.228740507814501e-14
1.0082450475839578e-13
1.3895604436551576e-13
1.7666708970447347e-13
2.1881206501398715e-13
2.682262413174136e-13
3.271397941305443e-13
3.978012884653226e-13
5.0479712651383534e-12
3.851460425506129e-12
3.7255037640642195e-12
3.9626134533337525e-12
4.385637177250892e-12
4.9381047215093794e-12
5.603464319367699e-12
6.382214741305165e-12
7.283745696141405e-12
8.323124316100367e-12
9.51990151113738e-12
1.1966169563913864e-11
1.2334823281163177e-11
1.2784233428601388e-11
1.443158890763039e-11
1.7572242101328454e-11
2.2385338825039278e-11
2.9297976228068435e-11
3.915630048620302e-11
5.34527904502968e-11
7.480847686647078e-11
1.0803384206943205e-10
1.6259692560983088e-10
2.5897007242609467e-10
4.4746101915556013e-10
8.768596857248631e-10
2.1409712616135603e-9
8.556192147185137e-9
4.871313739924637e-8
4.0883568644065693e-8
1.0626177528821175e-8
2.5808451325483802e-8
1.4315906453949383e-7
1.8220339424509387e-8
7.115712320451297e-9
2.948396271982744e-9
9.443604564626484e-10
3.147680442147725e-10
1.36588120634216e-10
7.97452528425277e-11
5.868500700869023e-11
5.063074264410719e-11
6.247101137208172e-11
8.797187426905845e-11
1.5437473166593248e-10
3.4229735931836934e-10
1.0525348378258347e-9
7.4160373303585214e-9
1.3422431941985191e-8
1.4621656860928584e-8
5.5570688265611675e-9
7.900773971303357e-9
7.952813254394858e-9
7.923134655171075e-10
2.5486957377965946e-11
0.
0.
0.
0.
0.
0.
0.
0.
0.
0.
0.
0.
0.
0.
0.
0.
0.
0.
0.
0.
0.
0.
0.
0.
0.
0.
2.7996260423195573e-14
4.0343173891145776e-14
5.847009315144315e-14
8.506383241646602e-14
1.2414281784944944e-13
1.817338915472783e-13
2.6691536587415866e-13
3.934376686706482e-13
5.822596574590422e-13
8.655569635489876e-13
1.2931203621311936e-12
2.4699282610472348e-11
4.41638025729988e-11
7.115646821238624e-11
1.0714212566928048e-10
1.502489216699357e-10
1.9597870799524113e-10
2.3558789576092576e-10
2.552447065612148e-10
2.367794879923043e-10
1.6017498647773103e-10
6.966358279298705e-12
2.367315251077872e-10
5.858734365074715e-10
6.233930107232e-10
6.37539387355983e-10
7.340320330509836e-10
8.525264764155428e-10
1.1554237705121943e-9
1.6655192704256712e-9
2.3858345117100154e-9
3.2801447172245263e-9
3.7271768272031895e-9
3.1660656456787968e-9
2.8479191444853233e-9
2.963802166255931e-9
3.509722346399409e-9
4.608716364052287e-9
6.609118652326569e-9
1.0334797939461994e-8
1.7712065861990438e-8
3.148916720920405e-8
2.4873926583662426e-7
2.0028874433177354e-7
2.191872838741504e-6
5.613686372580991e-7
2.943566617686073e-7
1.6003734799474806e-7
8.152137845647394e-8
3.042268571785295e-8
8.71040435720315e-9
2.622602293813964e-8
9.617260082701575e-9
6.284411282822821e-9
4.005422712755721e-8
9.169742709374143e-8
8.467905877121689e-8
4.5950978722262346e-8
1.939414333048602e-9
2.3998766374325998e-8
1.7262252010814172e-8
1.4671754080995813e-8
1.2188660420850545e-8
1.2296011615459956e-9
1.0779915352465283e-8
2.4887923385242988e-8
4.438991717362673e-8
5.207933016972287e-8
4.09580143718879e-8
2.693315768944609e-8
1.2309864271006642e-8
5.973751947669085e-9
3.855495807537634e-8
2.6281017303228974e-7
4.915192094952624e-7
3.904710671522351e-7
4.1510249324548645e-7
3.1200538317442794e-7
1.5027951008113357e-7
2.910786360055683e-8
3.295162699122601e-8
1.048631916390806e-8
1.2131797997926997e-8
2.61647557677346e-8
1.007139284015103e-8
1.3124696409014443e-8
1.5649566268772804e-8
5.677263198390916e-9
8.791223077260347e-9
2.0647918097191506e-8
1.7617424229489946e-8
1.4797477914640983e-8
1.3402460874620876e-8
5.6637324862984565e-9
5.383863464942667e-9
1.68028081619411e-8
2.656077545207098e-8
2.6319135743659996e-8
2.2174944703238633e-8
1.6671946973111073e-8
9.970863716620476e-9
9.348872380067768e-10
1.479082908009312e-8
5.139010417299155e-8
3.258128813418008e-7
4.271170549235706e-8
1.8175835647727832e-6
8.26090957688063e-7
4.906254894452028e-7
3.0336252135917265e-7
1.785350101614587e-7
9.631638980822586e-8
3.688517098518942e-8
2.94066210382575e-10
3.790064147017908e-9
3.132070039831051e-8
1.0168178886168558e-7
1.3806422080151481e-7
9.640831768285935e-8
3.6944008200536254e-8
3.664071971683582e-8
3.047619204885662e-8
2.385785169947456e-8
2.16008726813911e-8
1.3616542856503836e-8
5.5608298445225825e-9
2.474065441206903e-8
4.9609917665503876e-8
6.597122536793757e-8
5.8138764233215493e-8
4.3904535260662176e-8
2.7725940888573065e-8
7.868301564591066e-9
2.4554651043543653e-8
3.2262745709558424e-7
5.779726520816709e-7
5.295515049465109e-7
5.556019929930233e-7
4.3570982691254706e-7
3.7438470785443466e-7
1.4613124765195726e-7
1.949762782893755e-9
1.9772873768114154e-9
2.704565223457022e-8
4.660523186901427e-8
6.077954100378987e-8
5.2562029138970397e-8
8.102556095938793e-8
5.2508010472434915e-8
1.719422085761368e-8
4.734763288125693e-9
1.971669818819116e-8
1.6871404222459852e-8
1.3636398995731067e-8
1.2094881271461214e-8
4.979471831408593e-9
5.0517655451362624e-9
1.5229681898973228e-8
2.9260813146769256e-8
3.841559767520969e-8
3.218370134687174e-8
2.232154589309938e-8
1.210459755267224e-8
6.572421127789292e-10
1.571725042254287e-8
3.130862620973761e-7
3.75126280728743e-7
1.0265629666398264e-6
8.850225139154018e-7
6.463131686181638e-7
4.756040188505145e-7
3.275036651090171e-7
2.1177784329840676e-7
1.2443216221670869e-7
5.834492791499182e-8
2.1335709391323388e-8
9.999508589952412e-8
1.7862873637362629e-7
1.6125505361800636e-7
8.57443336814127e-8
4.503570397212949e-9
5.11896199063734e-8
3.741442174733268e-8
3.2434616749939316e-8
2.8833302534248685e-8
7.603020455044105e-9
2.062386849043965e-8
5.14112532532465e-8
7.485219597290828e-8
7.181444933931266e-8
6.005448110200008e-8
4.4758307197398995e-8
2.5038957872627404e-8
6.232651284303737e-9
7.850203599452292e-8
1.650725109711238e-7
4.966367250079715e-7
4.7001112845707833e-7
1.4290676379238233e-6
7.438476858582408e-7
5.136118499556634e-7
2.862027411135948e-7
8.641617570207651e-10
7.96136102183938e-9
2.1703214282647636e-8
5.1286135229772894e-8
7.230602818921755e-8
4.248591507548406e-8
5.207030269671657e-8
5.570162587477804e-8
2.496663851517136e-8
1.7771645153610336e-9
1.855334195334755e-8
2.1183949401612956e-8
1.6667240352292176e-8
1.4836323804416911e-8
1.0445520118905346e-8
1.202430807523231e-9
1.2508031749102815e-8
2.6724842391358737e-8
3.743922020600727e-8
3.3702023992307797e-8
2.561371909309901e-8
1.6448624363357004e-8
5.851121539901248e-9
9.141568329428611e-9
3.814346775195299e-8
3.573617024759102e-7
2.3851624113215955e-7
1.5518505423812835e-6
9.70868070956747e-7
6.304432201197762e-7
4.2178623505867256e-7
2.665490710215812e-7
1.5848335562944026e-7
8.052708628951383e-8
2.631793072320211e-8
6.601680272098017e-9
6.488764873756471e-8
1.5220096407398298e-7
1.67157475623311e-7
1.0080680254002029e-7
2.1831530171539166e-8
4.969988295009569e-8
3.654579974288772e-8
3.010654535471405e-8
2.7515648959764532e-8
1.279559134395782e-8
1.2609602475568225e-8
3.9087971574165306e-8
6.91387327558841e-8
7.50976709059978e-8
6.361860711155084e-8
4.784435618932843e-8
2.9008299141765976e-8
3.2762211696144157e-9
4.539825817946095e-8
4.061007173016257e-7
6.219049951446883e-7
8.374494289688041e-7
7.263662792271393e-7
5.452656747452828e-7
4.6356522023703734e-7
3.304953545854818e-7
4.6778581078868515e-8
2.7611276269892355e-8
5.391259544051861e-8
7.846294069127162e-8
1.0765033241024234e-7
1.0773329570919591e-7
1.678344416914737e-7
9.883776227939849e-8
3.0877393018470634e-8
6.257802535287854e-10
2.1486435790404306e-8
1.954969355886161e-8
1.5430702527055206e-8
1.3700090561811464e-8
6.8743014488411954e-9
4.498490089913455e-9
1.544736661025755e-8
3.074355671222863e-8
4.548178524485462e-8
4.068305078148521e-8
2.8429050521031164e-8
1.5797628644756037e-8
2.2459658533530926e-9
1.611246682026793e-8
3.515188263414163e-7
4.870929982901214e-7
1.024769137352483e-6
9.688235434224063e-7
7.343850634455023e-7
5.556690221441787e-7
3.92046378659169e-7
2.5941464366612537e-7
1.5835565268003995e-7
8.109440665854639e-8
3.452292194580518e-8
1.2915867827788583e-7
2.124326797314852e-7
1.8059605591950887e-7
8.911779178972173e-8
1.877803250862265e-8
5.827523447029763e-8
4.313908951790794e-8
3.802116405523671e-8
3.314121300980997e-8
6.313780853520853e-9
2.6942557460047426e-8
6.293397519731602e-8
8.493080120868306e-8
7.987643358980019e-8
6.67730309217036e-8
4.9586410431263566e-8
2.691653899223721e-8
1.0068537510616098e-8
9.676851470104287e-8
1.785814176619672e-7
5.866614109764631e-7
4.982976664768164e-7
1.8362837963065001e-6
9.041965764867575e-7
6.144271324478902e-7
4.866153930524535e-7
9.374223064408558e-8
1.2714387471368189e-8
4.076678629250313e-8
7.847715403988433e-8
1.1449343452462681e-7
7.839583162913901e-8
1.2192296004497016e-7
1.0700054457628733e-7
4.176511921096663e-8
5.745445731266493e-9
2.1273069044967087e-8
2.5074498712616574e-8
1.9565495785228757e-8
1.73113280965818e-8
1.2553808047518415e-8
1.0282153162899054e-9
1.4298651693057795e-8
3.105501538274176e-8
4.5529489785664435e-8
4.175406784464778e-8
3.176846873261833e-8
2.0454679819788236e-8
7.452830347231538e-9
1.0899799294843697e-8
4.654663081193708e-8
4.107532387746093e-7
3.1004287756522556e-7
1.6960733544391682e-6
1.097273346282386e-6
7.20422858742728e-7
4.856820894253306e-7
3.087807388895265e-7
1.8548920290492563e-7
9.736283526162678e-8
3.605924347335107e-8
1.2491719403940209e-8
7.985809479676904e-8
1.7807222912628622e-7
1.9029037968650969e-7
1.0983036819380791e-7
1.8041474592585138e-8
5.656122800035842e-8
4.1586537175032564e-8
3.4542131572085256e-8
3.157219863566514e-8
1.379772737553578e-8
1.544768817738772e-8
4.602487110481667e-8
7.90024058462407e-8
8.37825942587919e-8
7.09224131600901e-8
5.3348913671733357e-8
3.220667069709703e-8
3.2732490919514005e-9
5.084367309994324e-8
4.7135591968781894e-7
6.958776217638367e-7
1.0451767530497827e-6
8.804225038475033e-7
6.525339348524148e-7
5.355100782111485e-7
4.821479045128259e-7
2.408178718202044e-7
8.713611299200472e-8
9.979008899747421e-8
1.3228539883831402e-7
1.9448722956844855e-7
2.0993804673479808e-7
2.213489549219902e-7
1.4840987830182534e-7
4.547964066099786e-8
1.960999525814102e-9
2.516821141486791e-8
2.305573234938225e-8
1.807164704730768e-8
1.6017383996046474e-8
8.347587299539554e-9
5.058766242145615e-9
1.7864610229066772e-8
3.5795260660264115e-8
5.4472674423060316e-8
4.980119746877964e-8
3.485773763482996e-8
1.9393548956319987e-8
2.8390699953335956e-9
1.9625983565092596e-8
4.074306558924615e-7
5.850993695715877e-7
1.1339392228794936e-6
1.0958043466387777e-6
8.380562745238246e-7
6.382460668126219e-7
4.5266202274451306e-7
3.0140183324703834e-7
1.8668526323491306e-7
9.929586492107268e-8
4.5735750963417153e-8
1.5490395065195893e-7
2.477000492692726e-7
2.0486108564355757e-7
9.519012821281362e-8
2.740422798990103e-8
6.681766340488396e-8
4.975169477484096e-8
4.415637854389232e-8
3.816547627957186e-8
6.143168384737019e-9
3.245060465352749e-8
7.361258058206921e-8
9.639474995468828e-8
9.035909795233602e-8
7.564380845955659e-8
5.6143414899920495e-8
3.035723679443762e-8
1.1192830512797955e-8
1.0517535861022216e-7
2.056843372025668e-7
6.914297283263789e-7
5.497401372974184e-7
2.2900200553195407e-6
1.107455812431465e-6
7.332525448899006e-7
5.620159934459322e-7
4.433756798661423e-7
8.296430369611129e-8
8.22644309074415e-8
1.3086966048959732e-7
2.0161370925673666e-7
1.710991093476153e-7
2.492653552378867e-7
1.854981689934489e-7
6.654357964535747e-8
1.1395911649385462e-8
2.5200925152686362e-8
3.0324830957854636e-8
2.3488469641249465e-8
2.0695413340381017e-8
1.52525840500266e-8
1.0161978439659038e-9
1.7044076542301292e-8
3.7346092618356126e-8
5.636342705011714e-8
5.2381430972601944e-8
3.987299737965596e-8
2.5677752152276027e-8
9.333955490228171e-9
1.3954128417108309e-8
5.985064386254677e-8
4.843717035554423e-7
3.931905698322278e-7
1.9211043533563922e-6
1.26552385216124e-6
8.366189665910669e-7
5.664460895557654e-7
3.612916704085073e-7
2.1875291508047878e-7
1.1804375659344567e-7
4.828051122189763e-8
2.0572096970035314e-8
9.910651336592088e-8
2.1181004988362118e-7
2.204268084516858e-7
1.2017868991047573e-7
1.3693106929927242e-8
6.570560234348053e-8
4.8345250435900036e-8
4.046786246277722e-8
3.699468255365689e-8
1.5198185204106887e-8
1.9165200985997253e-8
5.5069077308875464e-8
9.16686116071974e-8
9.551500167122343e-8
8.093483047631104e-8
6.093242385318968e-8
3.673249545209349e-8
3.8508784315383455e-9
5.5939837596780306e-8
5.597270776438616e-7
8.013686139192278e-7
1.3188280834658983e-6
1.090021313171795e-6
7.970446395146456e-7
6.269642516273129e-7
5.039109223593144e-7
5.106436648051195e-7
3.284770379190695e-7
2.3195744238151455e-7
2.6998118331782374e-7
3.673183046407439e-7
2.0645714956854926e-7
2.1854398148298482e-7
1.9845669229234575e-7
6.527008332000661e-8
6.225232333073611e-9
2.980523316564172e-8
2.7742171487851865e-8
2.156701350359816e-8
1.906227762278984e-8
1.0367389085601842e-8
5.714590890541803e-9
2.0957593786086323e-8
4.2310266874621616e-8
6.636983457703141e-8
6.239884449978199e-8
4.376195438617715e-8
2.435011821382603e-8
3.6071464105702404e-9
2.458837618601638e-8
4.832584904369439e-7
7.129290101315001e-7
1.2810118610726865e-6
1.264404496740911e-6
9.760597702108788e-7
7.487630882243721e-7
5.343897135806833e-7
3.586114279147902e-7
2.2598061993455563e-7
1.2530418222567014e-7
6.232257237934305e-8
1.9169097224109403e-7
2.9638304038472705e-7
2.3464406882410628e-7
1.0036914075564643e-7
3.906103798866161e-8
7.856928947257102e-8
5.890089525627862e-8
5.2761148388200936e-8
4.503281656216758e-8
5.428191657735635e-9
4.066004957185821e-8
8.859014328378389e-8
1.1193838397956196e-7
1.0469518828667418e-7
8.784331040905756e-8
6.517197512718047e-8
3.512892381335573e-8
1.2362021160858341e-8
1.1449390062628643e-7
2.4115986119641894e-7
8.39790260474527e-7
6.224151677889519e-7
2.916048059724977e-6
1.3892689409673734e-6
8.94789756693038e-7
6.266705107319366e-7
4.969755854939928e-7
4.6166165050267056e-7
2.1460398261733246e-7
2.6464458939368084e-7
4.270256472090015e-7
3.181322733074565e-7
2.698582751060618e-7
2.6389069845621206e-7
1.017050899133955e-7
2.0589593374314656e-8
2.941183494037405e-8
3.733721111041399e-8
2.8669149471813337e-8
2.509666975809464e-8
1.8913736303179027e-8
7.385068409685893e-10
2.034264119017337e-8
4.516281512791927e-8
7.082556370058327e-8
6.726632603622139e-8
5.125201914420987e-8
3.3013332918450986e-8
1.2009918587107262e-8
1.809551786046111e-8
7.770363185750113e-8
5.833258959884491e-7
5.046939130990593e-7
2.211920017934131e-6
1.4892667462421542e-6
9.935459745767926e-7
6.771741815615751e-7
4.3439878108914243e-7
2.659897971730567e-7
1.484379997615539e-7
6.717298775286069e-8
3.324210227530076e-8
1.2826239224009266e-7
2.6029443175256933e-7
2.590626962271907e-7
1.295301029972285e-7
6.612814977318103e-9
7.862413102200718e-8
5.7762882376389004e-8
4.8901674509261e-8
4.4660301641150615e-8
1.658317485300219e-8
2.5151759304254723e-8
6.86206984047659e-8
1.0919338355246823e-7
1.1151878185338623e-7
9.469221531627428e-8
7.138456838834962e-8
4.2956332778950667e-8
4.703946935545821e-9
6.228555412025036e-8
6.860470704763852e-7
9.505810941254115e-7
1.7065733680951504e-6
1.3870430085558103e-6
9.996226782014181e-7
7.579876503407886e-7
5.538203892192539e-7
4.3651685202816174e-7
4.9003267169109e-7
5.779009442212816e-7
5.071648104328937e-7
3.350223194827018e-7
1.6003350375282251e-7
2.1512139284893967e-7
2.4241990827230495e-7
9.06448481009073e-8
1.3421339467388405e-8
3.4877535682281827e-8
3.3929367162481506e-8
2.6073720038351146e-8
2.2928877881187056e-8
1.3238670848251648e-8
6.2280978004539734e-9
2.4497864396504065e-8
4.9966601824748644e-8
8.142672737655973e-8
8.017544755815221e-8
5.646015195696363e-8
3.1430239920235173e-8
4.831212854943989e-9
3.112289881155526e-8
5.849066363329929e-7
8.825749648397695e-7
1.4621112889406716e-6
1.4821348854825286e-6
1.1587518154120443e-6
8.981970649188763e-7
6.473295023238034e-7
4.3946227648010107e-7
2.8315121335009433e-7
1.647146787895812e-7
8.83194289159136e-8
2.4674309338891057e-7
3.640731555366217e-7
2.671788581724274e-7
1.0214570829743998e-7
5.6175282283714674e-8
9.476207225516289e-8
7.173208017836249e-8
6.512379272490246e-8
5.432350732954109e-8
3.0630080518226552e-9
5.378890635219677e-8
1.1018216976904218e-7
1.3310510842815392e-7
1.2435544852165113e-7
1.0469825354501613e-7
7.76393532892849e-8
4.166190732680108e-8
1.3780143962435281e-8
1.253118935300587e-7
2.8163048494715084e-7
1.0556519819085353e-6
7.238837255712318e-7
3.7961531130785473e-6
1.7883675774577492e-6
1.1237489534931885e-6
7.377828017203566e-7
4.829215164300684e-7
4.240880465281347e-7
6.880177796483945e-7
6.754420109108757e-7
5.765853733184616e-7
2.4399859106908717e-7
2.508910455015678e-7
3.189192796048207e-7
1.4605267281002962e-7
3.4754609678068106e-8
3.247723710631606e-8
4.6564571873567074e-8
3.537792507808718e-8
3.065100693771408e-8
2.3806600634865247e-8
1.538248800328558e-10
2.395407921726721e-8
5.421866690401529e-8
8.944070341304992e-8
8.834673391795756e-8
6.747352060822214e-8
4.348406767674504e-8
1.5947524978126525e-8
2.3447052828417537e-8
1.0026557439127327e-7
7.149267919919615e-7
6.545063714692121e-7
2.5717959829041837e-6
1.7827917795064103e-6
1.2046304366993627e-6
8.296058108099449e-7
5.373922688567953e-7
3.3433572779550155e-7
1.9423789199381907e-7
9.715410499435522e-8
5.3433912323914265e-8
1.736607956233656e-7
3.30408906690746e-7
3.042637536982687e-7
1.3452544070280876e-7
4.711221790380359e-9
9.686477667202758e-8
7.091692292188359e-8
6.107060114578128e-8
5.550725417185334e-8
1.7158933884757247e-8
3.534606702075165e-8
8.94529521779864e-8
1.3327471224729868e-7
1.333225892405263e-7
1.1364872274127004e-7
8.585044723120923e-8
5.153770265573128e-8
5.9732385864906326e-9
6.995380496921046e-8
8.701563562154416e-7
1.1636627485723253e-6
2.2631668114087245e-6
1.8166783792643187e-6
1.2905589863223111e-6
9.504971903186279e-7
6.542096488663083e-7
4.465423193765431e-7
3.5571246551783613e-7
3.730007840432956e-7
3.582178549242495e-7
2.7252081894267717e-7
1.3897412501198627e-7
2.184205424436243e-7
2.853680859108783e-7
1.2137151454083132e-7
2.472366251985527e-8
3.876965780498499e-8
4.1948217986834285e-8
3.171852328011168e-8
2.7636575776220895e-8
1.7265129498178038e-8
6.253539844326585e-9
2.812741548189591e-8
5.813947719167785e-8
9.900280508228012e-8
1.0537959797451781e-7
7.49369770772402e-8
4.1767301250613755e-8
6.918388719355123e-9
3.930475274003788e-8
7.199648307314741e-7
1.1048938561180835e-6
1.670928306100051e-6
1.754997450920947e-6
1.3967409143597955e-6
1.0989992999608169e-6
8.038843318109912e-7
5.549262737504842e-7
3.6764940977273795e-7
2.2561832267192043e-7
1.2996209744215008e-7
3.301740148292939e-7
4.554668880924095e-7
2.9441651102045183e-7
9.765010273162028e-8
8.171827380865123e-8
1.1672139513472339e-7
8.976446074125653e-8
8.307254934523081e-8
6.621087700471672e-8
3.377462083354834e-9
7.559841661646757e-8
1.4093974092105892e-7
1.617786778016059e-7
1.5138478245518445e-7
1.281357135059228e-7
9.497351212324555e-8
5.0674518315395035e-8
1.5254212029280027e-8
1.3681215433704775e-7
3.181147768710765e-7
1.3776128821347056e-6
8.659476148094186e-7
5.034505532760194e-6
2.3658451697882282e-6
1.456561076517692e-6
9.163599556586469e-7
5.447338836060867e-7
3.5202460856650346e-7
3.637374613739938e-7
4.995004636468296e-7
4.3217318511472653e-7
1.9686942603052603e-7
2.4579985626328134e-7
3.6682764148025003e-7
1.974456178701207e-7
5.5090631563700617e-8
3.109579036911002e-8
5.8403486924969865e-8
4.384190244010248e-8
3.737285232694232e-8
3.011181244206805e-8
2.2457276206186434e-9
2.7346640217531902e-8
6.362770344901214e-8
1.1147973121140565e-7
1.1848786723462346e-7
9.1079527713163e-8
5.8750360373076736e-8
2.194414043799719e-8
2.989149062979053e-8
1.2607077869183608e-7
8.87944978950584e-7
8.541790290016514e-7
2.991554275638225e-6
2.159961097402319e-6
1.4861474193904295e-6
1.0396750897040374e-6
6.839165372905121e-7
4.348310455670032e-7
2.646113955598249e-7
1.4560904793605802e-7
8.608664998931493e-8
2.456519799080315e-7
4.306301920185339e-7
3.465494597363316e-7
1.3129217308049614e-7
2.2245556196947628e-8
1.221062798107372e-7
8.921428903934546e-8
7.883688724634477e-8
7.049982713005693e-8
1.4623402826490005e-8
5.368615132019135e-8
1.217262857933306e-7
1.6576611655606644e-7
1.6303722185692588e-7
1.399715132619094e-7
1.0608403432080555e-7
6.352390418343204e-8
8.080690174286034e-9
7.839878321571319e-8
1.145623943662941e-6
1.4726475596249758e-6
3.065832131802777e-6
2.4538959503117897e-6
1.7205766162189544e-6
1.2389864653619427e-6
8.190126993193314e-7
5.127686450236247e-7
3.334928687954281e-7
2.7728503789087374e-7
2.803070406560086e-7
2.605555842516745e-7
1.2746894013548174e-7
2.1790343298683173e-7
3.3090450696150523e-7
1.582456253066024e-7
4.120443655142164e-8
3.7231446473917006e-8
5.205326363037453e-8
3.851404858509097e-8
3.300794193563655e-8
2.2678098527151042e-8
5.1647250788006665e-9
3.112601348293645e-8
6.545415122300149e-8
1.1640993489711931e-7
1.4054652843564257e-7
1.0267183595996787e-7
5.73896784096771e-8
1.0729495181672628e-8
4.860854718932065e-8
8.978415107467129e-7
1.3903353384039565e-6
1.8847771498391714e-6
2.080700882716718e-6
1.6990943547162915e-6
1.366272274707044e-6
1.0217859266033025e-6
7.220342635404186e-7
4.947114633918442e-7
3.2145976283630623e-7
1.981010108825704e-7
4.5658044371189164e-7
5.678172087142259e-7
3.022921562692395e-7
8.454984378066306e-8
1.2037582308317497e-7
1.4528200627464579e-7
1.1501491360653233e-7
1.0921930212253923e-7
7.863954574938798e-8
1.9899448669341915e-8
1.1278646058860783e-7
1.8319655805392257e-7
2.0039066254761601e-7
1.8880569038908929e-7
1.6118876224120365e-7
1.1947646178142914e-7
6.344090518774479e-8
1.596485249498194e-8
1.4705525611651551e-7
3.4155578600022405e-7
1.8759634268144158e-6
1.0659852464704966e-6
6.749256648697747e-6
3.22608676972214e-6
1.955919817449927e-6
1.1956325129570424e-6
6.685861431876208e-7
3.608109053073404e-7
2.4959391591119804e-7
3.353879415431169e-7
3.8927569628794436e-7
1.7558173693466402e-7
2.390770283546434e-7
4.139759287461209e-7
2.5639829820702926e-7
8.280174459741637e-8
1.9599245486349653e-8
7.274254499822268e-8
5.4153183975833105e-8
4.5009295134966634e-8
3.767600819289987e-8
6.501353614216474e-9
2.949585605119478e-8
7.149863712849894e-8
1.3300147698560306e-7
1.6148026241527112e-7
1.2666056074979716e-7
8.184619123729646e-8
3.15514136663762e-8
3.652120843422491e-8
1.5042994796453568e-7
1.1126019514312735e-6
1.11764658663042e-6
3.4297949594076158e-6
2.6285355278724775e-6
1.8572130882773618e-6
1.3303098516490246e-6
8.958812979920245e-7
5.861433378923234e-7
3.7539123831440234e-7
2.2559341178364617e-7
1.4008875377172278e-7
3.60233161135567e-7
5.65419491483101e-7
3.6423542359290634e-7
1.1735771218692213e-7
4.8627350077567004e-8
1.54696080467673e-7
1.1424087811484706e-7
1.0494469771163442e-7
8.89589714450062e-8
2.238859457622694e-9
8.850680768009171e-8
1.701188204570132e-7
2.0856870173616046e-7
2.037402850739297e-7
1.7719069079630256e-7
1.3509258097358453e-7
8.08611543979469e-8
1.22440312665547e-8
8.586675228120733e-8
1.5748613901111433e-6
1.930682987921758e-6
4.2089012106599695e-6
3.4313633416084553e-6
2.383964379415702e-6
1.6899190588249296e-6
1.082851788906116e-6
6.281056841294138e-7
3.3566048675353495e-7
2.1992373440726402e-7
2.438344477923641e-7
2.8077513604815646e-7
1.1364467639460707e-7
1.943702730253407e-7
3.6850275373055393e-7
2.0377822410929388e-7
6.419803397987306e-8
2.3088962093323304e-8
6.40678463523281e-8
4.628037505483531e-8
3.853052349040661e-8
2.9273232674671693e-8
1.8836260959825315e-9
3.228111569083077e-8
6.958469938423241e-8
1.2805696638494294e-7
1.8349209153847385e-7
1.463097923868111e-7
8.24557013202023e-8
1.8256807728414325e-8
5.7047632548976774e-8
1.1308319315879905e-6
1.744944208586669e-6
2.048671741148601e-6
2.4354427861696298e-6
2.0669622780633543e-6
1.716644953777482e-6
1.3271883611673657e-6
9.686111489944805e-7
6.895042770753818e-7
4.7390248911452664e-7
3.104912654628556e-7
6.394103059537071e-7
6.64672442565848e-7
2.7685112318430886e-7
6.205739757623744e-8
1.7928492273022582e-7
1.789061718079556e-7
1.4967947748932258e-7
1.4600286570928279e-7
7.940297608610931e-8
6.1724288358056e-8
1.7462411093608395e-7
2.3793912381948439e-7
2.5205835858478844e-7
2.414047667450446e-7
2.0921785121767572e-7
1.555084142931742e-7
8.287706295725396e-8
1.3199442359820377e-8
1.5210903594582293e-7
3.476048629196724e-7
2.6937812320908752e-6
1.3497989582505079e-6
8.985697194665904e-6
4.5655486227268095e-6
2.749112145532847e-6
1.6518384750481211e-6
8.74325854007263e-7
3.829065640795073e-7
1.3527865163151095e-7
2.1342415501635517e-7
3.8990424833957315e-7
1.515184213526709e-7
2.0393645011412093e-7
4.3727380582863045e-7
3.2488971209944056e-7
1.2048694081863017e-7
7.105905738029407e-9
8.62067552463574e-8
6.61899310120895e-8
5.287345467827124e-8
4.5534389698666654e-8
1.4339452759535898e-8
2.8680826423338813e-8
7.473547675199952e-8
1.455267342203941e-7
2.16286922439127e-7
1.8352419447531056e-7
1.1926530668623457e-7
4.821545378585355e-8
4.052823631908844e-8
1.6567282718625448e-7
1.4014146728296994e-6
1.461380170674471e-6
3.779314963944464e-6
3.1744501150612416e-6
2.337162083709815e-6
1.7360798184018996e-6
1.2117030938948298e-6
8.225187361328205e-7
5.550247735357028e-7
3.599832778125988e-7
2.3122912565831987e-7
5.316591318243577e-7
6.980998821375616e-7
3.293051156551464e-7
9.284313334931562e-8
8.669192131312423e-8
1.8893592309625323e-7
1.4669827864878765e-7
1.4209450375094577e-7
9.796803239262299e-8
4.0158160398705634e-8
1.5540433300345507e-7
2.3487238137494143e-7
2.6340639111122896e-7
2.601853142931107e-7
2.318910563118001e-7
1.7913870008140603e-7
1.0830452699399918e-7
2.2476265630077022e-8
8.748457582452585e-8
2.2877273509404887e-6
2.6295227095857636e-6
5.735091655935003e-6
4.99975125076371e-6
3.4863056695070247e-6
2.4649389946536592e-6
1.5412325217079794e-6
8.039308508787571e-7
2.8597747734254465e-7
8.367507896224497e-8
1.779849936132483e-7
3.153386851895279e-7
8.738970108937568e-8
1.1863124933203729e-7
3.4906753573321093e-7
2.5808064772426887e-7
9.668478988118744e-8
7.199492942742377e-9
7.408655860300314e-8
5.466161369578016e-8
4.3272191034155866e-8
3.5641670120416894e-8
5.363529454103917e-9
2.977396873585718e-8
6.74223324292321e-8
1.2629509923916885e-7
2.0878830298929794e-7
2.1676702249135484e-7
1.2723469539659614e-7
3.474297292331668e-8
5.967039931115237e-8
1.437892645860315e-6
2.15492391253471e-6
2.0495804121649194e-6
2.7418194680983334e-6
2.4731886105713126e-6
2.1595245567061688e-6
1.7571226806594037e-6
1.3406532788117558e-6
9.909819994013707e-7
7.081965322346878e-7
4.804519821435681e-7
8.351187582821447e-7
6.204426382888311e-7
2.117737093947582e-7
3.07431721848679e-8
2.6313724957613057e-7
2.113002084502327e-7
1.9343149820237876e-7
1.823106761519358e-7
1.5253637597636814e-8
1.6275300781118474e-7
2.624133664135666e-7
3.0382601827341837e-7
3.2014434485836523e-7
3.1718040280315713e-7
2.83436525529602e-7
2.1391194183157517e-7
1.1831633599401681e-7
2.6390569091089485e-9
1.4176336456181487e-7
3.288177126004519e-7
4.168231591548806e-6
1.7519410788151365e-6
0.000011399815634158485
6.80737437392153e-6
4.1693166377699065e-6
2.522327935435692e-6
1.245069924861585e-6
3.0364015235186755e-7
3.0176092243134404e-7
1.6096800176036487e-7
2.9904466510281465e-7
8.76906247773945e-8
9.813898420759302e-8
3.5644566951913247e-7
3.8792064962901966e-7
1.7444112870093335e-7
4.891379017318104e-8
7.312560719140268e-8
7.969908167825325e-8
5.974646698675774e-8
5.13291505282319e-8
2.7005967460551384e-8
2.20207195592207e-8
6.922535999478974e-8
1.3817666048616186e-7
2.4351569824069183e-7
2.7866184681018925e-7
1.8867281758792873e-7
8.150740087552658e-8
3.464420881036913e-8
1.636785538536625e-7
1.7734521549630798e-6
1.9019960453161823e-6
3.800943584231209e-6
3.7087043129862845e-6
2.9282847339551287e-6
2.3087506091593677e-6
1.7058127139635346e-6
1.212687224542392e-6
8.527999033404888e-7
5.771169871133781e-7
3.716371069022985e-7
6.934441032638926e-7
6.153217559931427e-7
2.2107441301067873e-7
5.7674099029412014e-8
1.3290058231612953e-7
2.1514853502655636e-7
1.8238044662011248e-7
1.7522939265833177e-7
1.317837588751678e-8
1.6708268234841104e-7
2.6349477244617427e-7
3.065813092372977e-7
3.29939435798067e-7
3.3893107668070275e-7
3.1831577912409975e-7
2.559126947876952e-7
1.6298661734585908e-7
5.5560611581330546e-8
6.582089913404198e-8
3.579641196548038e-6
3.7092200700601404e-6
7.303471253799465e-6
7.605673639042873e-6
5.608978449540294e-6
4.1568801386222005e-6
2.609406600326635e-6
1.0285004009073787e-6
2.9930455868853334e-7
6.107589525304109e-7
1.7455395377816015e-7
2.082318567189333e-7
5.392494954225106e-8
2.250200363718102e-9
1.58398681490571e-7
2.7424911457191847e-7
1.4365610462968504e-7
4.8064779280810354e-8
4.249978763574223e-8
6.348602796456963e-8
4.597813952741232e-8
3.843959602527867e-8
1.8538971175723e-8
2.050816042275355e-8
5.5457838465808194e-8
1.040915651930289e-7
1.812586206486158e-7
2.675291312324237e-7
2.195101086106896e-7
7.85470302296956e-8
4.383692153528598e-8
1.8492046439286033e-6
2.4907867608664675e-6
1.6660643534417628e-6
2.7683806638925088e-6
2.773316832497341e-6
2.6332886016096455e-6
2.327891574010386e-6
1.8881415061159673e-6
1.4193678691330728e-6
9.788343373347557e-7
6.033136188398248e-7
6.737243113546695e-7
2.971359547812173e-7
1.0092763149159348e-7
7.436068775486386e-9
3.1607757927182506e-7
2.899193197905867e-7
2.45747366309413e-7
4.981259988859083e-8
2.521350775137025e-7
3.471488520342722e-7
3.592693667630376e-7
3.760883767992626e-7
4.0348486199663566e-7
4.2525808208837197e-7
4.10449359491859e-7
3.3507101515812133e-7
2.158493049360522e-7
8.016762880116781e-8
6.667641035056671e-8
2.3569428170532188e-7
7.115020781453825e-6
2.2293066800966664e-6
0.000012205988197105385
0.000010863022919017833
7.604148555786504e-6
5.3357382713513925e-6
2.2806974764396094e-6
1.4172752249345068e-6
2.857905840237146e-6
1.950627809310334e-6
9.829567737612926e-7
9.32566191846796e-8
4.364552218879057e-8
5.491832878338027e-8
2.739177571337712e-7
2.392370626489049e-7
1.0679730541054906e-7
1.3675485482889689e-8
8.960560961956374e-8
6.396757344012455e-8
5.090074116551718e-8
3.9654195801423245e-8
2.5042314261124204e-9
4.901482712375176e-8
1.0096308250510872e-7
1.8431280678006864e-7
3.074099428339868e-7
3.383795484558062e-7
1.738940476006394e-7
6.91968643458585e-9
1.273535964858009e-7
2.264120239698869e-6
2.3915767758017953e-6
2.9186088964515744e-6
3.789232652975938e-6
3.454846927522205e-6
3.0533724253212958e-6
2.5026208691251273e-6
1.8790256201734348e-6
1.2938892386151483e-6
7.916340881678902e-7
4.246951574987723e-7
4.212556042712471e-7
1.6953633562511777e-7
5.6386572382349564e-8
1.2892737418418108e-8
8.176232470213985e-8
2.930858565956891e-7
2.1081256616755724e-7
1.2966099245092525e-7
4.484746425847279e-7
5.038914485541163e-7
4.5618058683880657e-7
3.990609125238113e-7
4.0219593116748536e-7
4.268511255726355e-7
4.460526086445779e-7
4.277416282532691e-7
3.515435702827715e-7
2.375247770727987e-7
1.137819164943889e-7
4.925441804567372e-6
4.512576378558601e-6
6.227041698999651e-6
9.404232230689286e-6
0.000010475297994682368
0.000012355649082761433
9.764639386602405e-6
1.5140968881100846e-6
4.031803122514696e-6
3.5265915778993983e-6
3.011973445134317e-6
1.4321552059429936e-6
1.768462684002132e-7
4.2862338035872744e-8
2.2201533178453695e-8
1.6964379814184408e-8
7.075096428304688e-8
7.736737620204953e-8
3.1970626317888185e-8
1.196972306011905e-8
4.468924757370656e-8
3.1026578110690075e-8
2.4961800306957813e-8
5.593195153379017e-9
2.71226637362121e-8
5.4085788333575065e-8
9.118339343170548e-8
1.4698582915299785e-7
1.978917841006635e-7
1.7639264618491534e-7
7.367894828782413e-8
1.5961549613095158e-6
1.6809583217545484e-6
3.9651889887797075e-7
1.5786301798707352e-6
1.975710219974583e-6
2.200245453592666e-6
2.2351173160287967e-6
1.947501800539583e-6
1.347596275370614e-6
7.452569238855142e-7
5.93959894698509e-7
3.2320370595933006e-7
8.68067530533443e-8
2.69344854721491e-9
1.0182288818179262e-8
7.520125667672811e-9
2.9504446696012252e-9
4.9264775999532087e-8
1.2328867687928e-10
1.1219906214822523e-9
1.6607417161829674e-9
1.8011050385469215e-10
1.5044391448845917e-10
2.9387290378811434e-11
2.5146071943425566e-13
3.9264768327654663e-13
2.6607346298846583e-13
1.9158603442651323e-13
1.0485274670666065e-13
3.1908845913180726e-13
8.889160227638831e-13
1.94094571037801e-12
2.3140436313885192e-12
2.0082983116525846e-12
1.6943569306718734e-12
1.5039652643054174e-12
1.3763307626551837e-12
1.2576307910564992e-12
1.0972911247192848e-12
8.429406754946523e-13
4.59035400890834e-13
3.828566150075659e-14
2.1119370543567297e-13
5.997696659236142e-13
7.735306475140144e-13
5.70406687175457e-13
2.947693913316378e-13
1.1595284192027098e-13
0.
5.665048859332615e-14
1.1514786680331197e-13
1.757162909248273e-13
2.4506705891674775e-13
3.276867992153037e-13
4.27550562346692e-13
5.489573687829983e-13
6.970046336836551e-13
8.779473749691289e-13
1.0995642176903724e-12
1.3716291303203558e-12
1.706482868277673e-12
2.1198099627251087e-12
3.612610372698019e-11
2.4095017931654217e-11
2.0268770350382465e-11
1.960430077179758e-11
2.045305525623349e-11
2.22088336857297e-11
2.4631132356731482e-11
2.7632923156125862e-11
3.120276248880771e-11
3.537268330225476e-11
4.0204274116728574e-11
5.149054934252044e-11
6.343121398372894e-11
9.087731367988492e-11
1.5880090101043536e-10
3.3356634141343086e-10
8.748538609387223e-10
3.5434969773238836e-9
2.2863771254671277e-8
3.998164674027439e-8
9.810501909009265e-9
7.59839724575541e-9
3.237507219116244e-8
3.465025199624156e-9
7.964421133233818e-10
2.409579302668699e-14
0.
0.
0.
0.
0.
0.
0.
0.
0.
0.
0.
0.
0.
0.
0.
0.
0.
0.
0.
0.
0.
0.
0.
0.
0.
0.
0.
2.8335774606037922e-14
4.1252922474446544e-14
6.021058251758814e-14
8.812444015305809e-14
1.2938007645966012e-13
1.9061198677951132e-13
2.819184338988344e-13
4.187787459887768e-13
8.728102444298567e-12
1.5211059519065656e-11
2.4283263744030953e-11
3.6811081780800405e-11
5.303286796324688e-11
7.278644765795675e-11
9.478534792348452e-11
1.1573256612840055e-10
1.2952832279848964e-10
1.2703752390664972e-10
9.680879741992675e-11
2.4494382397125865e-10
2.078490131062767e-10
2.2852870461776062e-10
2.2141945872969402e-10
2.5650308479262617e-10
3.3975533597718043e-10
4.569493433587588e-10
6.096215007107228e-10
8.470073067481522e-10
1.2603247233998023e-9
1.678266439474799e-9
1.7225371702400796e-9
1.8169118684964594e-9
2.092473757633719e-9
2.6000374546704334e-9
3.4411499711336084e-9
4.82297470379462e-9
7.1697437037072804e-9
1.1392013625667745e-8
1.939726896393046e-8
2.3282603779929978e-7
1.9181316891379135e-7
2.0913050944130957e-6
5.359262418401159e-7
2.819239712774017e-7
1.5384258205467897e-7
7.84217665069138e-8
2.8913919177052803e-8
9.394919621900351e-9
2.693046366199952e-8
1.0924747320690613e-8
5.217428382952495e-9
3.7338984736063726e-8
8.747968340718941e-8
8.143055608726028e-8
4.464712053353149e-8
5.744728544319604e-10
2.3034976929473175e-8
1.6526205847964254e-8
1.4000528041112358e-8
1.1672752036676566e-8
1.3184817882767308e-9
1.015274491248411e-8
2.357270977115917e-8
4.23495285021181e-8
5.037547521386621e-8
3.96773716608554e-8
2.6074098577400397e-8
1.1904983462216154e-8
5.866517478187085e-9
3.7853582891731645e-8
2.4925296547655227e-7
4.704100296636455e-7
3.4956101757206657e-7
3.7645913437973493e-7
2.752202414575742e-7
8.059131604775338e-8
4.18920929845851e-8
3.4805894494588335e-8
1.2061583780028929e-8
9.088362142171345e-9
2.186145862274511e-8
6.307102969464387e-9
7.229963808451651e-9
1.0974349180777403e-8
3.839773516442797e-9
8.552359490023831e-9
1.9288955445076427e-8
1.6551812365325268e-8
1.3940323940737062e-8
1.2620131366371477e-8
5.2563119994925225e-9
5.071582207079325e-9
1.5701519746395956e-8
2.4469406700024582e-8
2.415246070764305e-8
2.0363845813079165e-8
1.5315033147333496e-8
9.171961902994489e-9
9.576569241285258e-10
1.3077723175979068e-8
2.592678250602914e-7
1.3416928304311957e-7
1.1700144647756947e-6
7.292297163950031e-7
4.756435258048047e-7
3.2072774024410774e-7
2.0463292922765346e-7
1.2196878185142402e-7
6.055431224316619e-8
1.67711790398354e-8
2.678897430007271e-10
8.285027197575222e-9
2.2411465521736304e-8
8.479349676273315e-8
1.2063259148138046e-7
8.051437046826157e-8
2.6293382230575708e-8
2.917983489156348e-8
2.3485171900080754e-8
1.8253381060311572e-8
1.6212439050302234e-8
8.314500602585202e-9
6.245591027217212e-9
2.0240631679483104e-8
4.007205306359165e-8
6.29126128134703e-8
5.98208839647645e-8
4.186634335017807e-8
2.3360393023568713e-8
3.817238465937803e-9
2.3095338962991623e-8
3.2398019659203097e-7
6.687742937756237e-7
4.6736098888806863e-7
6.00435181530554e-7
4.990646170802836e-7
4.429952732859229e-7
4.0820955879378826e-7
1.6509541320917277e-7
4.2379892746346596e-8
4.699614273811289e-8
6.720121414584747e-8
8.932349457039654e-8
1.1801957705114133e-7
6.084977293026164e-8
1.5361091526423225e-8
2.207581540273706e-8
3.627239067951862e-8
2.835497564897663e-8
2.472657642866116e-8
2.167972735134955e-8
5.558762739142352e-9
1.3939655301040888e-8
3.4265222311473874e-8
4.5593136406198296e-8
4.292944480772243e-8
3.607095226256635e-8
2.695524962587979e-8
1.511969012812981e-8
2.885569271747092e-9
4.032134410093909e-8
1.2677380006914556e-7
4.976437735661699e-7
7.341977943748091e-8
2.6966075071759126e-6
1.1247602287479038e-6
6.514035292078939e-7
3.8924891970954316e-7
2.2083194014425204e-7
1.136284172135224e-7
3.828615326029697e-8
4.228655387028089e-9
6.819682583144427e-11
3.5675282825626305e-8
1.2113234288244162e-7
1.8256071268624437e-7
1.3228546713971906e-7
4.815930755668127e-8
3.957019762724239e-8
3.950813949576317e-8
3.035899870384682e-8
2.7192890995456223e-8
1.8698737168796332e-8
4.7482326124082405e-9
2.807213647072212e-8
5.8380552105017733e-8
8.424550520676671e-8
7.663813818644554e-8
5.795516032964104e-8
3.690682189536977e-8
1.2255322088941377e-8
2.4760107597049985e-8
1.0379538820186706e-7
4.981185207581768e-7
6.749190544967272e-7
1.240431739507116e-6
9.374671165775586e-7
6.775262106378564e-7
5.491640116799393e-7
4.932052991116787e-7
1.8499750671993373e-7
7.574753167607511e-8
9.58254427361377e-8
1.3016214190576574e-7
1.6098845117310196e-7
2.2608873968451053e-7
1.2304038663469483e-7
3.97095890178848e-8
6.7947451639176484e-9
3.7636709520321836e-8
3.1958077669035355e-8
2.6084125822720687e-8
2.380998645672339e-8
1.2256431061502873e-8
7.854669158087065e-9
2.817681176645532e-8
5.047440370341149e-8
5.4940861986630125e-8
4.69034817475948e-8
3.5548282581096285e-8
2.1967101976495696e-8
4.152439538314762e-9
2.6169449261256085e-8
4.4628633767360735e-7
4.1619672653049416e-7
1.6071516093957947e-6
1.1718442437112125e-6
8.021775886221208e-7
5.588306540675578e-7
3.6466289786213577e-7
2.237126364849751e-7
1.21415738151088e-7
4.871950373195272e-8
1.696464411852439e-8
2.221010002004073e-8
5.082614231778309e-8
1.5394402911242898e-7
1.9478431576014125e-7
1.1002291269843361e-7
2.1596723897251263e-8
4.6694772936133146e-8
3.6528062965434006e-8
2.9049693617176598e-8
2.5898942864602552e-8
1.1268289948305826e-8
1.2129639138130921e-8
3.5463985980660386e-8
6.861963910700736e-8
9.915904347401293e-8
8.74763114899776e-8
6.071722385621021e-8
3.323834856665103e-8
3.463875395893944e-9
3.806658148945486e-8
5.37482566869174e-7
9.984839801801859e-7
1.0041867612186874e-6
1.1245183107150886e-6
8.995235420919587e-7
7.414901066960061e-7
5.880401047147649e-7
4.730512089279476e-7
4.596916421004782e-7
5.271899075308556e-7
4.7058507479142016e-7
3.3864686943820525e-7
3.535425932345674e-7
1.7791730121604472e-7
5.0149590929709124e-8
3.081576254418675e-8
6.230484180110818e-8
4.740920471788089e-8
4.097924070334253e-8
3.644873053820377e-8
1.0389422925948066e-8
2.2927187611948602e-8
5.800144537903349e-8
8.13703949794682e-8
7.788888711244977e-8
6.574934276362908e-8
4.941443654244667e-8
2.8077520134992515e-8
4.607527307861887e-9
7.250988406597818e-8
1.9826554045869122e-7
7.926184938402721e-7
2.569003714741935e-7
3.8423418028393235e-6
1.715561086072243e-6
1.010740660856992e-6
6.098003587159593e-7
3.480617370779561e-7
1.8368167207541816e-7
7.215208958217874e-8
1.1176096470665834e-8
1.7101101516306426e-8
6.534140966582207e-8
1.9315936295664865e-7
2.7784448660999763e-7
1.775317023420906e-7
5.058318192738039e-8
5.816796345386149e-8
5.7950156829361044e-8
4.488810303910616e-8
4.049786514457345e-8
2.6887503471720784e-8
8.48061616370066e-9
4.348702080226855e-8
8.846831219211128e-8
1.219006359929918e-7
1.0948710616147824e-7
8.288281044540833e-8
5.256975080048602e-8
1.7148359028018984e-8
3.417421158768815e-8
1.3365287871991392e-7
7.712477290073537e-7
9.513305406061991e-7
2.162485678262734e-6
1.5686193146848463e-6
1.0979789626604162e-6
8.097501062494136e-7
5.76046153708135e-7
4.4748475583035246e-7
5.015464675361742e-7
6.137329538889555e-7
5.343411602290718e-7
2.889824017179193e-7
3.5151941347723356e-7
2.6082783611523547e-7
8.768664169207943e-8
2.2059880331643756e-9
6.252681006236321e-8
5.137208119116077e-8
4.16383349457694e-8
3.8080684447561655e-8
2.0046135469534748e-8
1.2929135689882383e-8
4.614638053869208e-8
8.373359939571032e-8
9.339847138514791e-8
8.032887015841384e-8
6.11404605112114e-8
3.789165643916966e-8
7.088179515695754e-9
4.5468704641626306e-8
6.969233010634958e-7
7.266381543517525e-7
2.278852440249649e-6
1.7404482831281402e-6
1.2104530313799782e-6
8.529115968023903e-7
5.602835489144565e-7
3.468196937879395e-7
1.9431431735726586e-7
8.771865604324871e-8
4.076030319608053e-8
4.562313490638064e-8
8.635654287019305e-8
2.3840059093565963e-7
2.776763775820176e-7
1.277703976951013e-7
1.813656504530504e-8
6.772749775290648e-8
5.2991395388531344e-8
4.256907959188288e-8
3.8116795103729846e-8
1.5113675729406075e-8
1.9759075431635108e-8
5.49231091832036e-8
1.040001825879392e-7
1.4334374787255685e-7
1.2468448108951606e-7
8.68076652749529e-8
4.7518371608563e-8
5.5982774623264815e-9
4.9564741046842816e-8
8.207427427968375e-7
1.4560205322818285e-6
1.6650169787636833e-6
1.8196198353438278e-6
1.4367779550229113e-6
1.1493039626985247e-6
8.564308111175244e-7
6.03989745843728e-7
4.3219224301086213e-7
3.374846710161016e-7
2.8887250598475563e-7
3.3853505278156197e-7
4.576094115900032e-7
2.7366669699050616e-7
8.625633737248404e-8
3.4931375290900873e-8
9.678376692501247e-8
7.161008490464504e-8
6.157432661115957e-8
5.526988022385288e-8
1.6569844786249253e-8
3.493551873497596e-8
8.902825090886882e-8
1.285051387965906e-7
1.2488132511842104e-7
1.0614245570337044e-7
8.018009059612849e-8
4.567216947439486e-8
7.153623626547821e-9
1.1085360077761575e-7
2.5636579434165026e-7
1.1924858359760314e-6
4.837073265354112e-7
5.3098440050484594e-6
2.497099920501146e-6
1.4933111831063782e-6
9.109388943227009e-7
5.244372389981419e-7
2.830866332939473e-7
1.2335088369656758e-7
3.839147023091682e-8
4.577910144867972e-8
1.0997947496450684e-7
2.9549279238846765e-7
3.9319116158576766e-7
2.0451236769407296e-7
4.816258079784781e-8
8.199144212371441e-8
8.225531128064197e-8
6.419996908791061e-8
5.8554673012806273e-8
3.699379677679587e-8
1.5557380895259354e-8
6.712211133124726e-8
1.3140339365712263e-7
1.717742480033798e-7
1.5383391924115515e-7
1.1709050030680522e-7
7.41706849623674e-8
2.4634583773442475e-8
4.2486100705321165e-8
1.5543108082600206e-7
1.1607166074355077e-6
1.3419846860126697e-6
3.383878901646719e-6
2.457888490150639e-6
1.6942994067023154e-6
1.206158084466072e-6
7.988988792549885e-7
5.199905753235525e-7
3.725249288221043e-7
3.3863612546102166e-7
3.2771388452078097e-7
2.666349462068575e-7
4.2285784908654913e-7
3.57789732954972e-7
1.320200108184571e-7
9.0101252351369e-9
9.325536585281752e-8
7.601811030711745e-8
6.090899400299287e-8
5.58140494173189e-8
3.073640158883845e-8
1.8782451044309985e-8
6.822090167535169e-8
1.2578040911903474e-7
1.4543462813435568e-7
1.2680636987054234e-7
9.718613997027731e-8
6.046121477684679e-8
1.1854780685679047e-8
6.734074904451253e-8
1.0360734190776377e-6
1.1315957327058803e-6
3.0952920907054604e-6
2.4870064218582315e-6
1.762444747386838e-6
1.2625645192911906e-6
8.411244673647846e-7
5.289527871864507e-7
3.0686962584463945e-7
1.5199757200829589e-7
8.076117651693125e-8
7.993497422428953e-8
1.4254855726011206e-7
3.5910201569697453e-7
3.4898065582981657e-7
1.271676039528124e-7
1.1660324047285694e-8
9.779024771296108e-8
7.40369201086996e-8
6.077539565643215e-8
5.465139707978524e-8
1.6878431588557468e-8
3.495526482890192e-8
8.817167056675827e-8
1.5854784215673207e-7
2.0169837448138493e-7
1.7400477989140537e-7
1.2239833420979341e-7
6.74273434879602e-8
1.0143133269613363e-8
5.909127440496088e-8
1.2382910395302226e-6
2.100655592385943e-6
2.5750372083642235e-6
2.8467394829609573e-6
2.239261162963921e-6
1.7710661011313217e-6
1.2909585639901209e-6
8.680647418298474e-7
5.556859566496021e-7
3.526169725635171e-7
2.5832410161335715e-7
3.937758068877304e-7
5.821253050504763e-7
3.5819075960449195e-7
1.2118099044555407e-7
2.384088949846366e-8
1.4117289863704267e-7
1.005653376071689e-7
8.537496408069622e-8
7.772385358543788e-8
2.632975817752355e-8
4.789357945356247e-8
1.2481384293517089e-7
1.8917065546937702e-7
1.8988901197962815e-7
1.6362940991646283e-7
1.2469743762964368e-7
7.154654052634192e-8
7.346477028244061e-9
1.4145355616386627e-7
2.9413870358179026e-7
1.7280067566184096e-6
7.952088408258095e-7
6.933525461470266e-6
3.5448282644440066e-6
2.168743853993598e-6
1.352283600866515e-6
7.940918733617527e-7
4.427173745832358e-7
2.1280525474700262e-7
8.905176017042957e-8
8.860180622105323e-8
1.826328173716724e-7
4.477213115190178e-7
5.008128059773216e-7
2.0138965871277522e-7
3.942427601799055e-8
1.1666691644316042e-7
1.1283173692121962e-7
8.992391762030843e-8
8.356566904240142e-8
4.577120901847224e-8
3.3655911256951046e-8
1.1015855711467388e-7
1.9716010072960574e-7
2.371287782804072e-7
2.1359430935708382e-7
1.6481749852910931e-7
1.0458274562136444e-7
3.6230263899014177e-8
4.7971107183543276e-8
1.6761969025182523e-7
1.762392000807303e-6
1.8987589638380161e-6
5.010805920620033e-6
3.7979392243396175e-6
2.6082014067720397e-6
1.8349758233290347e-6
1.1826123857309626e-6
7.147799768528783e-7
4.208037991991545e-7
2.899867515472903e-7
2.8097271341072914e-7
2.8007231157025483e-7
5.102631995462567e-7
4.4943255611655383e-7
1.7268341395131305e-7
2.8826028964148237e-8
1.2035915966886234e-7
1.0562914553193507e-7
8.260725638781195e-8
7.56745951556227e-8
4.550949302805703e-8
2.3930711258080684e-8
9.216780881189224e-8
1.7394387877626178e-7
2.152370893716963e-7
1.9355365759225943e-7
1.5042458062490968e-7
9.42851483590145e-8
2.1392297827383096e-8
8.452601086661138e-8
1.4941133088527695e-6
1.6538983535683187e-6
3.952418016118151e-6
3.4417843773375416e-6
2.515235989230389e-6
1.8538594191686707e-6
1.269533762486542e-6
8.201075630379943e-7
4.955379476730582e-7
2.6427916617489687e-7
1.4678710180571396e-7
1.2421177911589787e-7
2.316333215967401e-7
5.075895051541774e-7
3.6017085025944867e-7
1.0903003981027536e-7
2.4603067544618502e-9
1.3960086044071273e-7
9.694493177323781e-8
8.387036267096839e-8
7.343867074289703e-8
4.1942491285954015e-9
7.221698932771995e-8
1.5219319379042929e-7
2.399292549280483e-7
2.729175635987444e-7
2.3882175377501034e-7
1.7277170119201984e-7
9.769543516792033e-8
2.187908248803863e-8
6.009327763386547e-8
1.9006917124396013e-6
3.0151479869973317e-6
3.754796021969995e-6
4.4510811847435534e-6
3.5570551066419275e-6
2.836709181884686e-6
2.0687446863101643e-6
1.3414354101648232e-6
7.569242116879342e-7
3.6490005560793215e-7
2.160920840297087e-7
4.167861364327569e-7
6.972158746545922e-7
4.474263990220874e-7
1.5961094723767483e-7
8.106625185743415e-9
1.9042664600306383e-7
1.3138294659815526e-7
1.0829124660009247e-7
9.999600205093394e-8
4.19648006551947e-8
5.83811504662734e-8
1.5868203505863465e-7
2.58618956604023e-7
2.800656389696712e-7
2.493044012128822e-7
1.9357183850646104e-7
1.1287019793890179e-7
1.7334196433834e-9
1.4930738155902547e-7
3.026775143319479e-7
2.4405695975098542e-6
1.2320850704145569e-6
8.271046631600016e-6
4.936200363547399e-6
3.1484267190534133e-6
2.049871767488798e-6
1.2521395473068754e-6
7.306163571720489e-7
3.837830969954323e-7
1.8178277656383358e-7
1.418849718421527e-7
2.980609083467993e-7
6.341304104096768e-7
5.125305775982926e-7
1.6630085912168612e-7
2.5289113061753538e-8
1.6470539169146556e-7
1.425576587155559e-7
1.2091398926404786e-7
1.1335180973048885e-7
3.0200459328642745e-8
8.897093163701998e-8
1.96500179655423e-7
2.87457470501363e-7
3.1627140014936416e-7
2.9457393379426046e-7
2.3552885045321425e-7
1.5214765119084028e-7
5.945309401971174e-8
4.123083146299719e-8
1.6088936616324827e-7
2.800171640455243e-6
2.695989538323765e-6
6.872110425515824e-6
5.967137517781412e-6
4.193728614859016e-6
2.999699416812782e-6
1.9240936333392947e-6
1.0698868332845325e-6
4.62698275506192e-7
1.8179515941488461e-7
2.047674411532784e-7
2.3504635563342446e-7
5.273324082859656e-7
5.340344821561362e-7
2.168912972574068e-7
5.804004639693682e-8
1.0010713404185479e-7
1.3819373437274269e-7
1.0232885661805637e-7
9.274432144237697e-8
6.384559174778389e-8
2.5816107945594103e-8
1.1297019724693194e-7
2.1699105985576238e-7
2.999036039237088e-7
2.9240079201352755e-7
2.357755631564824e-7
1.504604308514147e-7
4.401218502501048e-8
8.321460399111019e-8
2.115864568578527e-6
2.284212213017837e-6
4.5380280021976155e-6
4.5715260505699876e-6
3.5496456506325257e-6
2.7627384074061874e-6
1.9989663814948635e-6
1.350315666762386e-6
8.495770699401312e-7
4.703932784707006e-7
2.4817496922042423e-7
1.5953635241655488e-7
3.2885381952084947e-7
4.854334055522416e-7
2.2665248956072844e-7
6.876033168694098e-8
3.320705736171741e-9
1.823821130415316e-7
1.0891817923873053e-7
9.835767791649426e-8
4.192642896129851e-8
8.6342417654093e-8
1.81522063994345e-7
2.644661214846514e-7
3.172822377359631e-7
3.387057470536118e-7
3.227215065628113e-7
2.575173852968167e-7
1.6333810261914075e-7
6.779085490566955e-8
2.4072501014312024e-8
3.011107725045224e-6
4.1668963140977635e-6
4.656209599225678e-6
6.730920789279624e-6
6.0454727298961105e-6
5.270504723551922e-6
4.207829715725669e-6
2.6554106975565224e-6
9.576868636074955e-7
5.5874775949523914e-8
1.4136948949696826e-7
2.0402192255798164e-7
6.025046349780148e-7
5.203813590479163e-7
2.0781930687984453e-7
5.681901272638774e-8
1.2448998025782254e-7
1.5591445076227035e-7
1.1872454135999687e-7
1.0886617353678599e-7
6.1432071812811e-8
6.112175371861819e-8
1.7538057681328196e-7
3.0229408634004126e-7
3.8556256853273837e-7
3.814589252072706e-7
3.153670943242714e-7
1.9336830297152453e-7
4.37924663196202e-8
1.1012217005800506e-7
2.5616294504117324e-7
3.371427748025081e-6
1.8632274230448763e-6
8.079246357785781e-6
6.629361350426683e-6
4.678873010741325e-6
3.368019249156234e-6
2.250828422168953e-6
1.398836910002761e-6
7.665523504843728e-7
3.3904634185582533e-7
1.530540350309729e-7
3.874226077609401e-7
5.113570214940682e-7
2.4225646738469827e-7
7.969068853094629e-8
9.90017629124759e-9
1.6140105838223246e-7
1.7778359805268923e-7
1.3835810060014462e-7
5.1072317111838426e-8
1.517683260201337e-7
2.769709146906939e-7
3.3571238263779563e-7
3.6182203154203116e-7
3.855198027049568e-7
3.964241815035399e-7
3.604330330629561e-7
2.65925551551364e-7
1.4902103502736657e-7
3.453632928674571e-8
7.939566485798548e-8
4.771096079130709e-6
3.4918964103087086e-6
7.308494048406018e-6
9.04430136351641e-6
7.724828045868815e-6
6.592204705609121e-6
4.936339925415327e-6
2.0544517211652554e-6
5.871608327848222e-7
9.450840743586693e-7
4.2321580593314584e-7
7.383522093499601e-8
1.8478096834599354e-7
3.998343450080197e-7
2.4802596130857304e-7
8.770606501074037e-8
1.8291242486958225e-9
1.7032714790435084e-7
1.0337658451139948e-7
8.981913877401462e-8
6.881354404732248e-8
3.054160280978697e-8
1.277928713964932e-7
2.2886790488873495e-7
3.389710575236663e-7
4.022757541193159e-7
3.8141319976288227e-7
2.709518270170727e-7
1.2210776411397693e-7
1.6185469691426245e-8
2.877546366735382e-6
2.740947606920357e-6
3.8053696033556975e-6
5.228697632848568e-6
4.829398631988404e-6
4.316836907430729e-6
3.6082054128365282e-6
2.6655656327069335e-6
1.6540267047460938e-6
7.973601267715197e-7
2.67552658578282e-7
5.443711964612508e-9
2.4355164106035184e-7
3.8692883059542443e-7
1.0736527194177937e-7
7.123264419081798e-9
5.615798294248683e-9
6.90645384181943e-9
4.975743775989751e-9
1.79233770980684e-8
4.878635393821759e-10
1.5492876999409273e-9
1.5550427621089633e-9
2.436447164536386e-10
5.437399251661848e-11
1.481709287517819e-11
2.621079187544717e-13
3.7809359986522733e-13
2.064703023390304e-13
5.505083690946864e-14
1.7870148396638735e-13
1.159434895054158e-12
1.2769940257884262e-12
1.6728243524865807e-12
2.3978934155234384e-12
2.8638941560685344e-12
2.3981998575967738e-12
1.896034715294217e-12
1.5527828616784154e-12
1.2683756319837817e-12
9.581217708910881e-13
5.694110991963417e-13
1.3676826431288546e-12
1.898666438429506e-12
2.0407620739781923e-12
1.688488569601571e-12
1.0324605049579284e-12
5.045799637518537e-13
2.1283195519586333e-13
6.765082795129791e-14
0.
6.951419448165583e-14
1.237249306869825e-13
1.8381898673202413e-13
2.547331267844405e-13
3.4021336079554103e-13
4.440192152228053e-13
5.704889156011297e-13
7.249013053944558e-13
9.13811087403007e-13
1.1453909216899382e-12
1.429945574628177e-12
2.7563871142337703e-11
1.9020417602856905e-11
1.6522776313490668e-11
1.6336284863996223e-11
1.7274668833645483e-11
1.8903194256081995e-11
2.1051678094727128e-11
2.366247739565584e-11
2.6734070945719325e-11
3.029754633567705e-11
3.4406389066648324e-11
4.278511135892492e-11
4.8466116510049126e-11
6.140276384256748e-11
9.320675358027426e-11
1.6486921215147203e-10
3.3261010675217787e-10
7.939189307012807e-10
2.5992691308430864e-9
1.9039541460254562e-8
3.329645049131068e-8
1.5086964343411605e-8
8.00970919599797e-9
1.3915125323832813e-8
7.458180358128246e-9
3.558939311749716e-10
2.178131863602871e-13
0.
0.
0.
0.
0.
0.
0.
0.
0.
0.
0.
0.
0.
0.
0.
0.
0.
0.
0.
0.
0.
0.
0.
0.
0.
0.
0.
2.4819250371860667e-14
3.6125548503151717e-14
5.270209321117555e-14
7.708597481061938e-14
1.1308775917304869e-13
1.6646311684432717e-13
2.4595878549324676e-13
5.178373816475713e-12
8.668465862041065e-12
1.3501621298439738e-11
2.0257805613219425e-11
2.93589701714392e-11
4.1271223182765445e-11
5.6220705449946594e-11
7.374078673993837e-11
9.200877282292876e-11
1.0707574864743165e-10
1.123036074800532e-10
9.843873148827834e-11
1.9472676075408543e-10
1.6553871826229926e-10
1.830219784637611e-10
1.7566281079202779e-10
2.05746761035776e-10
2.7114304176267536e-10
3.589701167191011e-10
4.722449029102733e-10
6.548283469639956e-10
9.968759975122954e-10
1.4809375100427042e-9
1.6359103968360649e-9
1.7198768508874179e-9
1.9525451011810716e-9
2.3885096589091876e-9
3.1107006556101997e-9
4.2843392646108455e-9
6.240489409222702e-9
9.674358745022401e-9
1.7503066867120046e-7
7.181682879790237e-8
1.4076339398058187e-6
5.230327236241707e-7
2.9835431326679505e-7
1.8018801081324616e-7
1.0346957948625415e-7
5.1883990041341594e-8
1.2635165846312455e-8
1.1415307466659242e-8
1.0101112753132589e-8
1.223385857753843e-8
5.734185419914757e-8
8.980110326930034e-8
6.726125820353916e-8
3.2982137269759656e-8
2.0137770427046762e-8
2.0915022284817164e-8
1.5849592385542152e-8
1.413058661898856e-8
1.0091362975122324e-8
2.123907513096885e-9
1.4416505497506211e-8
3.04032102346501e-8
4.597139620446647e-8
4.289232885220862e-8
3.2586700250069666e-8
2.097007066702188e-8
7.3100362825882276e-9
1.3968035365813282e-8
6.42623967927096e-8
2.318533772488982e-7
3.891445461442006e-7
3.0386903142155804e-7
2.526072021380665e-7
5.941630362115801e-8
6.316919045976513e-8
4.800446783443701e-8
2.492690244861818e-8
5.722624717408492e-9
8.260377152718542e-9
1.4867607989638701e-8
3.6568031600959836e-9
1.0521911655109406e-9
1.5531087178910601e-9
9.800904477847191e-10
3.746032293459451e-9
1.0932190371336598e-8
1.1188344070211325e-8
9.21420052083999e-9
8.385875967196144e-9
4.641689144696068e-9
1.7327788067664314e-9
8.004068834673248e-9
1.4580088898977382e-8
1.5687334039383135e-8
1.3349702472143186e-8
1.0076473427848267e-8
6.276585736780601e-9
1.6904145797235729e-9
4.926748292157975e-9
1.731068072687541e-8
2.2591869227812009e-7
2.061085192380472e-8
1.2873416472492356e-6
6.389045819154148e-7
3.900723598835391e-7
2.4940725253568957e-7
1.517048874396924e-7
8.472127608551019e-8
3.480274574190331e-8
1.294886187368706e-9
5.846242990048587e-9
2.755245657243123e-8
8.63063343186893e-8
1.0914258829304285e-7
7.382200483116458e-8
2.970090454882117e-8
3.2159528407289996e-8
2.437235813666248e-8
1.9328663129363132e-8
1.7569705523133365e-8
1.03374049243619e-8
5.58684800396037e-9
2.1728098085526375e-8
4.256998851763412e-8
5.374998497411245e-8
4.6557260837351e-8
3.5081239303730995e-8
2.189626694032177e-8
4.926495821398179e-9
2.538568413961972e-8
2.5031889768527285e-7
4.552858143501343e-7
3.3781434291804915e-7
3.5336238989309187e-7
2.486243348865693e-7
3.662526379611293e-8
4.7912229268764404e-8
3.475433233941767e-8
1.1778178844564576e-8
8.456261972611994e-9
2.0280550131816482e-8
2.5098033723564854e-8
1.3160930422428971e-8
1.0370633695584655e-8
1.1798186669183508e-8
5.156523170621564e-9
3.4410953118649424e-9
1.2009635887339418e-8
1.111667692061797e-8
8.9664963308293e-9
7.964579027546667e-9
3.559739251771726e-9
2.7854509022630706e-9
9.073966419832226e-9
1.767529159642272e-8
2.3615823671085514e-8
1.9939445706083605e-8
1.3843158773645944e-8
7.601381524250367e-9
8.566284691745626e-10
8.177412457753736e-9
2.1989451576472407e-7
2.4157250475747466e-7
7.681821090952481e-7
6.590903123207961e-7
4.828732470296076e-7
3.574807744184272e-7
2.4847135506870416e-7
1.6177778724271631e-7
9.468041656017591e-8
4.267597501601245e-8
1.280247123750811e-8
7.477711178283763e-8
1.3385632837053067e-7
1.19414333157648e-7
6.650343525446017e-8
8.788768093491902e-10
3.900868801816364e-8
2.8294242600333655e-8
2.4540216428322832e-8
2.1773181480460438e-8
5.626542448683941e-9
1.596191924451957e-8
3.97422300104414e-8
5.817159717586783e-8
5.5681916829187937e-8
4.647784762981954e-8
3.461351673226485e-8
1.915536934403243e-8
6.409366483918533e-9
7.041241058404491e-8
1.1954990598537662e-7
3.584401411965583e-7
3.8534437654836063e-7
8.076924290506611e-7
4.181090284312236e-7
1.50835902530228e-7
4.3712833622342104e-8
3.8569055063640504e-8
1.5638372182732062e-8
5.757264593603475e-9
2.1457340311124526e-8
2.8443048736357863e-8
1.1702861533303002e-8
3.975469270280255e-9
5.984864117297573e-9
4.6313427748677445e-9
1.1935422555927446e-9
9.977989080834738e-9
1.2604814858071487e-8
1.0121017438460657e-8
8.992929569526296e-9
6.415080926124481e-9
3.19384550804364e-10
6.755356458514235e-9
1.468785294158895e-8
2.0370766850017914e-8
1.8289035103702274e-8
1.3894184020921761e-8
8.941685006553695e-9
3.3786587590815804e-9
3.982694895134761e-9
1.6729598487412536e-8
2.375362080262535e-7
1.1464302180558565e-7
1.1357328739229507e-6
6.946096496882178e-7
4.4943000385126936e-7
3.0185199944543707e-7
1.921321365028703e-7
1.1418547408629996e-7
5.615346570032272e-8
1.4717756729587738e-8
6.918400612261849e-10
4.385749919831754e-8
1.0866890010478184e-7
1.196052291064282e-7
7.504437160026279e-8
2.2714376425217857e-8
3.7173537376129064e-8
2.67223850822902e-8
2.1922027976305774e-8
2.00109008969981e-8
9.559468187196447e-9
9.051265289434058e-9
2.8511177384394027e-8
5.144256150584071e-8
5.6816275178511594e-8
4.8087189459212774e-8
3.613880312303356e-8
2.1889478179504485e-8
2.02183738111566e-9
3.7759444029893484e-8
2.8281550727895293e-7
4.674931136610425e-7
4.5332621788994923e-7
4.140925167817673e-7
2.9386497944498624e-7
7.088400772233605e-8
4.157878220346465e-8
3.147001652727661e-8
7.711098089855025e-9
1.3642517544642493e-8
2.5869794336926304e-8
3.1343925328364854e-8
1.8034656734711126e-8
1.6361865646634145e-8
1.7389927911323382e-8
7.683658361146903e-9
2.4218576866009387e-9
1.224717491162454e-8
1.1824065170584979e-8
9.415396057423043e-9
8.363534425707707e-9
4.182263033225774e-9
2.5006440288432588e-9
8.913704019818852e-9
1.7763581931678473e-8
2.558597046434055e-8
2.2475262977490542e-8
1.5675076094392026e-8
8.730060730460988e-9
1.4078942083976036e-9
8.11555801825167e-9
2.289184347766526e-7
2.807034533733345e-7
7.455111049608969e-7
6.769717805282234e-7
5.07482153646939e-7
3.81956826636209e-7
2.6934110722732617e-7
1.7782938135318926e-7
1.0657069207254186e-7
5.0935899908430545e-8
1.749942646489387e-8
8.476559690195694e-8
1.4388905161584668e-7
1.242849252554098e-7
6.737949942467988e-8
5.459064705992476e-9
4.085256520518203e-8
2.990110815376319e-8
2.6185391606461457e-8
2.2971894589528094e-8
4.940013773600616e-9
1.8181190662492275e-8
4.3640054495857365e-8
6.104239054609184e-8
5.763226621643962e-8
4.807945355760444e-8
3.572521779234573e-8
1.9363515524600153e-8
8.397609580768575e-9
7.946416247603522e-8
1.209191326853507e-7
3.832649531041276e-7
3.9075129713946024e-7
9.207097582602231e-7
4.6478234163627466e-7
2.0930713411335145e-7
3.37332236935095e-8
3.8039291227606876e-8
1.5111257755826922e-8
7.75370974627007e-9
2.492680624792991e-8
3.3022942740530425e-8
1.4176357126137306e-8
6.311860703066749e-9
8.88911206000687e-9
6.3486865674595465e-9
7.49108279922855e-10
1.0591260527390848e-8
1.3488532996405756e-8
1.0786420253416988e-8
9.555899191164201e-9
6.910866036358531e-9
2.659304534325092e-10
7.150000829885834e-9
1.567123583480512e-8
2.2259561607993465e-8
2.0156465741339228e-8
1.5320226327215286e-8
9.872788232716056e-9
3.767003862620121e-9
4.326652432137408e-9
1.8461979272354064e-8
2.4929163647301145e-7
1.3367844036371155e-7
1.1623678333403634e-6
7.235935813343383e-7
4.7055970970860437e-7
3.1708447687950164e-7
2.0238479412075322e-7
1.2087202957275873e-7
6.0419254571736e-8
1.7194722714411907e-8
6.444058224597387e-10
4.754623220115303e-8
1.1472806930449537e-7
1.2473759528191136e-7
7.75129471507766e-8
2.1820408478627128e-8
3.8746429261646025e-8
2.7871281164558512e-8
2.2950915618573713e-8
2.0951492910022845e-8
9.743039927411711e-9
9.770070078556259e-9
3.022365686340286e-8
5.3864429740765206e-8
5.872987052761097e-8
4.9660061800597204e-8
3.7320621379012935e-8
2.2547642661247023e-8
1.8703652657739593e-9
3.9588650322398176e-8
2.9751484518363687e-7
4.834660749452721e-7
5.019765018667752e-7
4.510198451693609e-7
3.279677458008387e-7
1.2773539978778552e-7
3.277583451880139e-8
3.00630940144967e-8
6.1862236194560946e-9
1.6483673100240958e-8
2.980447813686424e-8
3.6461903634368846e-8
2.228356609854752e-8
2.321116680746487e-8
2.313005708622221e-8
9.75381794748254e-9
2.1859726216074966e-9
1.3090724791388111e-8
1.260467269816109e-8
1.0009936620072869e-8
8.886932275238556e-9
4.498485533430125e-9
2.6442374350107685e-9
9.482158323544393e-9
1.8944118421341563e-8
2.762126964857108e-8
2.444054506145689e-8
1.7052560518824246e-8
9.501440905662791e-9
1.5389142060927393e-9
8.857323235841306e-9
2.410796422403545e-7
3.033382316591773e-7
7.694699983706756e-7
7.052914929396815e-7
5.304516910990172e-7
4.0001493602900585e-7
2.8244522729170765e-7
1.868344292206878e-7
1.1259610914484271e-7
5.47427946727002e-8
1.975799610927079e-8
9.016289459970944e-8
1.5125998854362826e-7
1.299156636405637e-7
6.961945180101953e-8
7.820118531345033e-9
4.2693110495518264e-8
3.1336985554449506e-8
2.750906756626476e-8
2.4070428019220422e-8
4.937266520536883e-9
1.9332849824515033e-8
4.59710545594116e-8
6.355306565254269e-8
5.987889696730981e-8
4.9972680228657514e-8
3.7124602199615605e-8
2.008696244545052e-8
8.73795872870636e-9
8.187573357406903e-8
1.2712180560655338e-7
4.053468798523973e-7
4.0169996839500216e-7
1.0231544112510893e-6
5.158214395650467e-7
2.829872604598925e-7
1.488095894774559e-8
3.7252817520740246e-8
1.4978723660880492e-8
9.713851039148193e-9
2.8895342477117858e-8
3.863474354463678e-8
1.740083963036724e-8
9.965942232888757e-9
1.3538098297464579e-8
8.777547763951453e-9
2.819787990913547e-10
1.1620596641654065e-8
1.4660049401961147e-8
1.1671359410880477e-8
1.0329961685408727e-8
7.49228510271234e-9
3.1862792361732705e-10
7.841071000875923e-9
1.7195157421477715e-8
2.4659718365100942e-8
2.239774412226572e-8
1.7021815745305878e-8
1.096692706283327e-8
4.157748457315811e-9
4.962255537368427e-9
2.1200853207184932e-8
2.6541338949347865e-7
1.521923762841416e-7
1.2151346767313334e-6
7.612389766974653e-7
4.95806213254325e-7
3.3415629819807457e-7
2.132576888957993e-7
1.2762299614042318e-7
6.447489577980818e-8
1.9438870565139077e-8
2.045322297460692e-9
5.125568514231456e-8
1.2149063358615705e-7
1.3130824933274154e-7
8.096235633492016e-8
2.1264270311536042e-8
4.0667837219376387e-8
2.9316954592134415e-8
2.4199295518651325e-8
2.2097247695489153e-8
1.0106102626388105e-8
1.0470601342416972e-8
3.2044488867443333e-8
5.6604605106652274e-8
6.125475312325112e-8
5.179541614879937e-8
3.893628958118047e-8
2.3515494630641243e-8
1.9765732911012097e-9
4.0845162366289384e-8
3.1584688066581816e-7
5.058580986085483e-7
5.61120935404342e-7
4.984259974315794e-7
3.693348623945991e-7
2.1467064233919122e-7
1.4063480324329118e-8
2.6853615555998415e-8
3.6413827051832433e-9
2.072436003939304e-8
3.567814914424766e-8
4.435769693047586e-8
2.930563450955797e-8
3.552591847556381e-8
3.242755695155804e-8
1.2845072149564598e-8
1.848834648978073e-9
1.427225811558963e-8
1.3665004371711995e-8
1.0822591257258586e-8
9.601967182116135e-9
4.906884688970828e-9
2.8642412623428243e-9
1.0295319951384961e-8
2.06115290715771e-8
3.03931310479002e-8
2.7072719357523353e-8
1.8890775775831915e-8
1.052035915592663e-8
1.6770774593670375e-9
9.951458751987545e-9
2.578096368733945e-7
3.323003249592743e-7
8.056131053116999e-7
7.443003818753793e-7
5.612857312243865e-7
4.2386372207759885e-7
2.9951532408550353e-7
1.984520989037125e-7
1.2031984333503935e-7
5.961355907194697e-8
2.2705195217659565e-8
9.722363811216864e-8
1.6113483162136094e-7
1.3758538500478012e-7
7.261498629709867e-8
1.0715412386430811e-8
4.520485016447024e-8
3.328426815067325e-8
2.9297257862314533e-8
2.556282595561231e-8
4.968432639323628e-9
2.084462550614931e-8
4.9040355018326046e-8
6.693281666483558e-8
6.295422464459088e-8
5.257088196584573e-8
3.9052275371329294e-8
2.1117613671076374e-8
9.036938280846529e-9
8.445506012328422e-8
1.3610803728090423e-7
4.354191007550182e-7
4.172144017681008e-7
1.1610038606568605e-6
5.831713183660854e-7
3.6817762788052577e-7
2.694597467368331e-8
3.385036998348998e-8
1.4069387321960402e-8
1.2967749230399723e-8
3.506188523454576e-8
4.7521405703250315e-8
2.2867346314750773e-8
1.7097193621376878e-8
2.2097855553075616e-8
1.2833558783084439e-8
5.49092987169627e-10
1.300241749968206e-8
1.6262172326358637e-8
1.288101415418843e-8
1.1385202597283495e-8
8.291710012834034e-9
3.783534279353372e-10
8.76975432746388e-9
1.9258180320985866e-8
2.7959540287256973e-8
2.5497259566941214e-8
1.93734206452607e-8
1.2477365609819817e-8
4.692110689009311e-9
5.86492820958949e-9
2.5095829293150685e-8
2.8754947863739856e-7
1.771648576781577e-7
1.2877048681097914e-6
8.126086032712531e-7
5.303098924060859e-7
3.575218897474337e-7
2.2816026436527796e-7
1.3691184763955943e-7
7.01127558367298e-8
2.262778342445251e-8
4.082468108192206e-9
5.649609986304718e-8
1.3092815758308941e-7
1.4037909436612905e-7
8.553908612263279e-8
2.033257581706204e-8
4.334419951834642e-8
3.13227434185134e-8
2.5938457420999966e-8
2.3692964162662795e-8
1.0589713654507305e-8
1.1471078604864738e-8
3.460399008851994e-8
6.038420683358953e-8
6.473241207744946e-8
5.474427003559739e-8
4.1169914232640666e-8
2.4856634059714295e-8
2.142210294119686e-9
4.248580713669852e-8
3.4137829855617393e-7
5.371218780770364e-7
6.42934823797564e-7
5.632101518689726e-7
4.2141865579909445e-7
3.208119952563489e-7
3.0708510285281196e-8
1.85882568428617e-8
1.5882302809808081e-9
2.7986050655089878e-8
4.5406920503890694e-8
5.788147306503243e-8
4.238915827899908e-8
6.006444078231772e-8
4.8395887728250724e-8
1.774348674384178e-8
1.1976320194400252e-9
1.5848297866775627e-8
1.511513901722635e-8
1.1927882107121366e-8
1.0571314770094566e-8
5.482982107029703e-9
3.1386874992901294e-9
1.1365982297076323e-8
2.2827596260550817e-8
3.417956959169849e-8
3.074436746992006e-8
2.145551248140869e-8
1.1940892192202543e-8
1.8708608032251095e-9
1.1476811624960655e-8
2.8075686604154987e-7
3.7179774108898133e-7
8.542663796518264e-7
7.972126147148093e-7
6.033793321608579e-7
4.566159082133715e-7
3.2309587440589447e-7
2.1461179268997433e-7
1.3118457451859432e-7
6.659381942597145e-8
2.7012558443245866e-8
1.0730711906219361e-7
1.7497108044758564e-7
1.4803424004402727e-7
7.638119089964434e-8
1.4849798602384778e-8
4.869898750968715e-8
3.6003403450424984e-8
3.181137541540534e-8
2.7638314787841977e-8
4.945200052218664e-9
2.303820786458275e-8
5.3376723755030726e-8
7.159518427808079e-8
6.719983168131123e-8
5.6163892069125596e-8
4.171782626804918e-8
2.253980535851185e-8
9.442808814813947e-9
8.790408537496946e-8
1.4874902420692108e-7
4.776808878496416e-7
4.38847960005836e-7
1.351811252207014e-6
6.733132212593284e-7
4.555020954823613e-7
1.280076196794369e-7
2.274403295400236e-8
1.093794342122071e-8
1.8839198440506986e-8
4.526303713930407e-8
6.260239147204303e-8
3.292997058438775e-8
3.228755114964782e-8
3.8697517847198994e-8
1.9799079665258846e-8
2.0731285032145084e-9
1.4793005302623703e-8
1.8448114683145457e-8
1.4528365563014283e-8
1.2812694691354124e-8
9.39875918380982e-9
4.1815992106648307e-10
9.979609465544053e-9
2.1993326365824565e-8
3.249756831490911e-8
2.982565147564448e-8
2.265633920617078e-8
1.4585594734400457e-8
5.440449257433565e-9
7.1274682317199754e-9
3.059629311922938e-8
3.178265098042988e-7
2.1144452718591744e-7
1.3851690562905383e-6
8.825442560616846e-7
5.776803686881048e-7
3.898379722902713e-7
2.489158110043089e-7
1.4997650968187022e-7
7.819539299003365e-8
2.7347857039587013e-8
7.141175420591905e-9
6.413468557502971e-8
1.443292256332806e-7
1.5290652304464297e-7
9.143449127568324e-8
1.8670626417807533e-8
4.710736163912323e-8
3.412553022069044e-8
2.8389909981997624e-8
2.593888414686278e-8
1.1202709480925456e-8
1.2958242297138862e-8
3.829525604057933e-8
6.56545376706978e-8
6.952565481103786e-8
5.88168339687721e-8
4.425785035302518e-8
2.6707790623655443e-8
2.3673557720041606e-9
4.472436304640231e-8
3.7728108296938083e-7
5.808675102471691e-7
7.573798396027194e-7
6.524015758192467e-7
4.882200694056452e-7
4.125592620644973e-7
1.515854166805367e-7
4.082488622268034e-9
1.321309550725758e-8
4.1417186262040746e-8
6.2755732785413e-8
8.325991852182404e-8
6.990239901107098e-8
1.1158316155083821e-7
7.596068582137053e-8
2.5570201643758633e-8
5.412401811602713e-11
1.7900537302192014e-8
1.7089570615069747e-8
1.3419858655726293e-8
1.1872748473824327e-8
6.3026782876588676e-9
3.4577002497822036e-9
1.2737706399213967e-8
2.570677564342509e-8
3.930456630309908e-8
3.589257850888443e-8
2.505538915784307e-8
1.3934360521223782e-8
2.1521142665003433e-9
1.3591177226164701e-8
3.1210426086351514e-7
4.2561607013676613e-7
9.185678276220082e-7
8.683521382744672e-7
6.605892101785565e-7
5.015532716311644e-7
3.5575063248583873e-7
2.3722135587092734e-7
1.4662319865642873e-7
7.67559734434504e-8
3.3430000792221156e-8
1.219031996266354e-7
1.9444137019631847e-7
1.6208329467533393e-7
8.083325966065312e-8
2.0833276011072574e-8
5.356835429266938e-8
3.981718637168245e-8
3.5372573348376526e-8
3.052571956042053e-8
4.769942404052663e-9
2.6288664470624926e-8
5.9555685366503476e-8
7.802309187903974e-8
7.305798769477127e-8
6.113269048693544e-8
4.54025788136757e-8
2.4495955092528227e-8
1.0007576503945625e-8
9.252311864827556e-8
1.664911271169988e-7
5.37493232181148e-7
4.6901636441880606e-7
1.6173759131174292e-6
7.950955363323961e-7
5.440779392795243e-7
3.4331705160901497e-7
1.3574955601448289e-8
1.6360360404201738e-9
3.024403889810212e-8
6.33172071438852e-8
9.042824406874038e-8
5.348660761950582e-8
6.840177722536843e-8
7.199670486043514e-8
3.185809883280854e-8
4.851849682876626e-9
1.7012707930192873e-8
2.141497864707235e-8
1.6756329648760484e-8
1.4724181189995596e-8
1.0927616207849865e-8
3.9282309313898624e-10
1.1511110508095992e-8
2.5542578263157232e-8
3.8699465627285496e-8
3.589220919036316e-8
2.7256825200316057e-8
1.7539615493047016e-8
6.497304906590082e-9
8.88270737416006e-9
3.833040981954016e-8
3.590220002770361e-7
2.5838599597458955e-7
1.5144207033084283e-6
9.771496836398377e-7
6.424938899139218e-7
4.345038685387788e-7
2.7788378043255505e-7
1.6845118326703238e-7
8.990384499695299e-8
3.444570307208491e-8
1.1804054022314463e-8
7.543694633104414e-8
1.6347944649020796e-7
1.7007649727421987e-7
9.867356426915246e-8
1.5755333720700936e-8
5.241486126556107e-8
3.8053890879911824e-8
3.186802927930671e-8
2.9114612018159002e-8
1.1931772384245014e-8
1.5222273999276402e-8
4.369053085505434e-8
7.299907756748221e-8
7.612072335539946e-8
6.443705879537292e-8
4.852500436565989e-8
2.926001395762888e-8
2.6710575767127855e-9
4.776036136559971e-8
4.280677985501292e-7
6.423162890112471e-7
9.185460495323042e-7
7.761573889086316e-7
5.762627312777864e-7
4.838806119362243e-7
3.9988870186543576e-7
7.811585226074317e-8
4.2422216727052157e-8
6.911030915225789e-8
9.717470973648404e-8
1.374054173101999e-7
1.356589107878476e-7
1.9181589315989328e-7
1.201173890401712e-7
3.793374428057731e-8
2.409177307814496e-9
2.0468639326102715e-8
1.9758967268333282e-8
1.5412691073288376e-8
1.3595683755772777e-8
7.472485221897757e-9
3.787569693464067e-9
1.4433041248313308e-8
2.9333985178827947e-8
4.61218412783397e-8
4.314425605230357e-8
3.013837859151388e-8
1.674889761471041e-8
2.5711944890897883e-9
1.6505669515318274e-8
3.546942476669501e-7
4.985339281920665e-7
1.001901153056784e-6
9.628809243126375e-7
7.377522883646454e-7
5.629465985824454e-7
4.009327217944955e-7
2.6893803554006973e-7
1.6871309785360777e-7
9.17345900274112e-8
4.3149022731461666e-8
1.4327053526685862e-7
2.2187280371807792e-7
1.8049992421917133e-7
8.55367755097094e-8
2.955181590259596e-8
6.035748631577198e-8
4.518905243013897e-8
4.045597437282406e-8
3.452848208162045e-8
4.233171349784581e-9
3.120967302343286e-8
6.840142686312538e-8
8.686225603790659e-8
8.113319829345444e-8
6.800308510199013e-8
5.049454644243273e-8
2.7181602843139084e-8
1.0787498902024145e-8
9.860132047725833e-8
1.9119539054837553e-7
6.228297556556852e-7
5.111369604848523e-7
1.989307621560523e-6
9.61830571684328e-7
6.455052870798616e-7
5.169900133420604e-7
1.590360211895181e-7
2.7361520912601605e-8
5.4896237195968434e-8
9.859482615999986e-8
1.485522613956548e-7
1.0264666293668424e-7
1.6053270047387112e-7
1.3593047339796683e-7
5.236820655485902e-8
9.833132560526194e-9
1.9537523099886916e-8
2.540942990792015e-8
1.9740416769475216e-8
1.7246738820131334e-8
1.3024718505083882e-8
2.1177567662223824e-10
1.3367812193959006e-8
3.0000216372574225e-8
4.706533569741312e-8
4.4436073827579944e-8
3.373815320884345e-8
2.170091216202019e-8
8.006667068909556e-9
1.1299670734157523e-8
4.910821575795628e-8
4.1467173516020886e-7
3.2237325949958237e-7
1.682910458148441e-6
1.1039762503881096e-6
7.307038363709395e-7
4.961241394951807e-7
3.183790315392068e-7
1.947216038134936e-7
1.070497110934338e-7
4.528783508288524e-8
1.9017701567253418e-8
9.244148432856134e-8
1.9100500068502427e-7
1.9321916985421508e-7
1.0682108132392592e-7
1.0768752748629248e-8
5.9915620090816e-8
4.3580004537650125e-8
3.6844774928339075e-8
3.362492259942243e-8
1.2684071853986617e-8
1.8771232822847914e-8
5.169785108948189e-8
8.319716537044307e-8
8.517566491477279e-8
7.21888262346891e-8
5.442120936980899e-8
3.2776447774275545e-8
3.0830065283861087e-9
5.182162922472955e-8
5.004905953621099e-7
7.291264625147776e-7
1.1475031388638522e-6
9.498361363552646e-7
6.958716066532539e-7
5.59725819221648e-7
4.872031263612337e-7
3.7999029791324363e-7
1.3603839804577086e-7
1.3744911381733784e-7
1.7763199336564037e-7
2.673995456395305e-7
2.2165318840950864e-7
2.147625205954761e-7
1.76116425724514e-7
5.674878215476012e-8
6.712011914675189e-9
2.3434836331336838e-8
2.3330524564949746e-8
1.8035664532525255e-8
1.5829699323505216e-8
9.139616313729684e-9
4.044086667423452e-9
1.6414231596471792e-8
3.368830091949752e-8
5.489428426025722e-8
5.341902051804648e-8
3.738165791923161e-8
2.0759927743962026e-8
3.2181166175700195e-9
2.048337265933111e-8
4.12141863926292e-7
5.965600310628679e-7
1.1067724145242416e-6
1.086379073414834e-6
8.406971397850397e-7
6.462992276428612e-7
4.6334819195487944e-7
3.13559194138261e-7
2.005695594514696e-7
1.1411954765556704e-7
5.814126161303565e-8
1.7493531684456507e-7
2.6045167838427686e-7
2.0348285771042539e-7
8.939690032124233e-8
4.235745391741564e-8
6.981579468622413e-8
5.2798426363181944e-8
4.7785689847684433e-8
4.001782698408594e-8
2.8717813940924033e-9
3.885801561331972e-8
8.108011124945073e-8
9.897516318262677e-8
9.225696321198175e-8
7.750756619841822e-8
5.75331024244618e-8
3.0864514032761225e-8
1.1843403802894696e-8
1.063780158546769e-7
2.2459979180240815e-7
7.459756376054881e-7
5.700444001154508e-7
2.514357270679634e-6
1.193884468847404e-6
7.777915531063093e-7
5.734763137802978e-7
5.225818038129735e-7
1.4713016615004245e-7
1.1914263303364518e-7
1.7932736319890334e-7
2.9347710610692466e-7
2.3553750420157436e-7
2.641727029140534e-7
2.2626761785879044e-7
8.521505426631577e-8
1.8495980772022634e-8
2.186830988687189e-8
3.0717752395058295e-8
2.3683780016339208e-8
2.050652547248934e-8
1.5862069886944927e-8
2.969398121826763e-10
1.546639839105871e-8
3.531330446785816e-8
5.80380485923007e-8
5.655344671356503e-8
4.29481116267852e-8
2.7612992171849397e-8
1.019834236764829e-8
1.4573696821332395e-8
6.386703347607929e-8
4.891184075597856e-7
4.090724977427683e-7
1.8969531995404885e-6
1.27183098133824e-6
8.498635745301193e-7
5.809029496571163e-7
3.7510079117295325e-7
2.323319903371658e-7
1.3246931829490112e-7
6.212440562305531e-8
3.035060066042142e-8
1.185154932626953e-7
2.3075285834324646e-7
2.2332009405919314e-7
1.1451840667443353e-7
2.477091089372115e-9
7.051265062120642e-8
5.1389955037344685e-8
4.404799078064589e-8
4.0046297816805344e-8
1.3155585116982823e-8
2.454048470918531e-8
6.377658012366382e-8
9.725002756695782e-8
9.758299434619312e-8
8.288424829995629e-8
6.257661358683338e-8
3.762409176819272e-8
3.65487839905329e-9
5.7133595579418976e-8
6.04977306141949e-7
8.527940693378829e-7
1.476344450421064e-6
1.1973228677258293e-6
8.630443581762163e-7
6.637463550336737e-7
5.076094327912768e-7
4.669529248741109e-7
5.217359787929991e-7
3.629551089560409e-7
3.9704770709604667e-7
3.7956485163628005e-7
1.7526003407806884e-7
1.9888753744390799e-7
2.2683893477237756e-7
8.363682265555412e-8
1.4256136007703707e-8
2.623665515999707e-8
2.8033114267113806e-8
2.1418519321134305e-8
1.8637774386017808e-8
1.1490069205291581e-8
4.05107411849949e-9
1.8521746959126796e-8
3.851454746689844e-8
6.54705600563219e-8
6.80665444155265e-8
4.785729226803663e-8
2.6562794892944176e-8
4.264694086905442e-9
2.5815235794776274e-8
4.889160912346226e-7
7.269700910780669e-7
1.2326575460630055e-6
1.2436853782708908e-6
9.758833373944542e-7
7.584618533745823e-7
5.493701729235008e-7
3.7655630539143205e-7
2.4692900136310776e-7
1.4808852372027983e-7
8.176299904110773e-8
2.2243097714740397e-7
3.14228998143291e-7
2.2941942757326426e-7
9.035233058280326e-8
6.136068508188234e-8
8.294452202783851e-8
6.365897510326818e-8
5.84896748520228e-8
4.732360735673753e-8
3.513399870921634e-10
5.110708192568739e-8
9.912469390117498e-8
1.1550963136162222e-7
1.0758708993557762e-7
9.068384696439305e-8
6.728119908336457e-8
3.592084257562154e-8
1.3212876583489008e-8
1.1590625875346144e-7
2.658963580760654e-7
9.266174123110628e-7
6.52646567944299e-7
3.2618454459552726e-6
1.5229619353314848e-6
9.63080780704427e-7
6.492217929249352e-7
4.6599763073863544e-7
5.711911398291221e-7
3.654313554320306e-7
4.1665870773543757e-7
6.225906468567114e-7
2.8417660267209407e-7
2.3921612628259187e-7
2.9399309184573835e-7
1.3237850423771712e-7
3.2883166425322504e-8
2.2644576098089597e-8
3.761043133130881e-8
2.87994289095752e-8
2.4592992742618195e-8
1.9600476397289425e-8
1.440866007240732e-9
1.7556733510832114e-8
4.110956307492357e-8
7.155460663942816e-8
7.390203922731816e-8
5.622530219436576e-8
3.613180518917476e-8
1.3460575244419759e-8
1.888146464708988e-8
8.340803419352202e-8
5.874330478693228e-7
5.25659271169217e-7
2.157897450509948e-6
1.489843859818539e-6
1.0091579831112592e-6
6.971208548436803e-7
4.547749899832025e-7
2.866400238525176e-7
1.7068179728665268e-7
8.873221352329433e-8
4.8480643471096397e-8
1.5930711721754796e-7
2.881977667761931e-7
2.595145088697673e-7
1.1905282231145017e-7
1.0945839342347453e-8
8.539364261478979e-8
6.249057271305795e-8
5.4633316219389e-8
4.913334995257489e-8
1.2495944045507234e-8
3.4336150012372913e-8
8.2212328348527e-8
1.1637929787863486e-7
1.145698333299386e-7
9.76798396730538e-8
7.38981360327304e-8
4.433309302318483e-8
4.496683895491628e-9
6.382812199033097e-8
7.583243272921992e-7
1.0311542386521857e-6
1.954355595066646e-6
1.5569705849613291e-6
1.1030027068106803e-6
8.168690714216347e-7
5.720356140548408e-7
4.133943360406759e-7
3.945611035133733e-7
4.887541706836173e-7
4.373664518798847e-7
2.9746754678595215e-7
1.37472557300462e-7
1.8701536887915378e-7
2.681755514931395e-7
1.1954024186323473e-7
2.678745686655862e-8
2.720608555760456e-8
3.4058657922775964e-8
2.566219279972018e-8
2.2006004689201913e-8
1.4706431400850717e-8
3.4783336730168736e-9
2.038807596439866e-8
4.313907261895917e-8
7.665812818219414e-8
8.890942983960518e-8
6.33839379125957e-8
3.517146675077575e-8
6.0617351000724725e-9
3.2726023525419006e-8
5.903931050082308e-7
8.980861662455067e-7
1.3717226259791738e-6
1.4361862694164852e-6
1.1492447874778323e-6
9.074661303608254e-7
6.67552368426046e-7
4.6589371779917197e-7
3.1508548852255113e-7
2.0048053554931742e-7
1.1991584814265727e-7
2.943116916733658e-7
3.871779758773578e-7
2.526429483805395e-7
8.541044012488647e-8
8.993625500631057e-8
1.0099115221813834e-7
7.931346890860979e-8
7.434500057209114e-8
5.6231774300500004e-8
7.81137482871397e-9
7.127986553661888e-8
1.242618159856423e-7
1.380099682554995e-7
1.2878151049998226e-7
1.0905393372838741e-7
8.086097969853426e-8
4.29159922704854e-8
1.4819547990629974e-8
1.2681648947063222e-7
3.0709955049443304e-7
1.198024241037275e-6
7.690073106160489e-7
4.33245020805733e-6
2.000051692474804e-6
1.2320024498187098e-6
7.813018424829559e-7
4.770582392358898e-7
3.5105377264969543e-7
5.085109803284926e-7
6.70679292337867e-7
4.876696491762555e-7
2.060491162423366e-7
2.132809251617153e-7
3.336361141610639e-7
1.9224249643100473e-7
5.544582929257218e-8
1.8829413196563242e-8
4.61305535430161e-8
3.527205465407973e-8
2.9495357241006687e-8
2.428592733469522e-8
3.732073758584337e-9
1.9112217361876658e-8
4.6459104727232835e-8
8.600103635595543e-8
9.893577846617726e-8
7.584969917498278e-8
4.870908559558246e-8
1.8500941471376845e-8
2.4240925869677428e-8
1.076195563281455e-7
7.151370503270171e-7
6.810481571647821e-7
2.4541641063571707e-6
1.7648701449535064e-6
1.2189438009982586e-6
8.557212138694656e-7
5.672027974330075e-7
3.6594578746368683e-7
2.290358652892861e-7
1.3161232956200523e-7
7.821940674981294e-8
2.242273251211714e-7
3.7037017546271885e-7
2.954961562220675e-7
1.1663007940920461e-7
3.2261169407869324e-8
1.0589031843681594e-7
7.836935775880252e-8
7.048546501348898e-8
6.152932676471475e-8
8.424624779473816e-9
5.177905254094348e-8
1.1015013172871662e-7
1.420412137164003e-7
1.3788696614744922e-7
1.1830427112034724e-7
8.976586341064941e-8
5.373130949383023e-8
5.888132545183305e-9
7.173428153160866e-8
9.892016771860822e-7
1.2931925514197264e-6
2.6562250247472163e-6
2.093044928909359e-6
1.4576937796959128e-6
1.047215539661493e-6
6.9218169634737e-7
4.390971378867139e-7
3.0904034012903815e-7
3.008538445944008e-7
3.1013397041752047e-7
2.7056957262394983e-7
1.1867859402881513e-7
1.7331560525625284e-7
3.0531317616521627e-7
1.657096540510081e-7
4.647915096194118e-8
2.2461458677851856e-8
4.13421727285204e-8
3.079369019238116e-8
2.5768761730099586e-8
1.881809226875475e-8
1.760009781782253e-9
2.1344701260403164e-8
4.629070974652832e-8
8.552597164846068e-8
1.1686775594467709e-7
8.735949372264356e-8
4.851071636494563e-8
9.381960364019164e-9
4.110893600182869e-8
7.23054386284493e-7
1.118618374214611e-6
1.5010049650401805e-6
1.6559754695971736e-6
1.3632260036670127e-6
1.101582892146678e-6
8.291922625592303e-7
5.933064483041058e-7
4.163707748722488e-7
2.825022530705754e-7
1.8321256733958126e-7
4.0292053505824754e-7
4.782248468079592e-7
2.615881227672117e-7
7.136941204323876e-8
1.3359289211402766e-7
1.2525992204189378e-7
1.0215387181884824e-7
9.803179852398378e-8
6.401215330337635e-8
2.507733580892359e-8
1.0474443662140322e-7
1.5804208044303688e-7
1.6863475323791165e-7
1.583431110581185e-7
1.3499974354906306e-7
1.0005875047222582e-7
5.2828004117957493e-8
1.6203095954753264e-8
1.3795819456208123e-7
3.368217816927878e-7
1.6206500645395396e-6
9.343263266442796e-7
5.861080945559366e-6
2.711895502797079e-6
1.6345865513702241e-6
9.939258861690182e-7
5.538805809635708e-7
3.085201298811821e-7
2.660561153889816e-7
3.997725358541788e-7
4.168034111367241e-7
1.7149010833321416e-7
1.9206341435885724e-7
3.625655127134353e-7
2.629732950344316e-7
8.915606601258485e-8
5.17814322399499e-9
5.522569501271085e-8
4.3190610615685744e-8
3.5014211400011133e-8
2.9633390658621354e-8
7.930669263113196e-9
1.921129572583087e-8
4.967023461434925e-8
9.701230644859793e-8
1.3397695194460573e-7
1.0616938066257158e-7
6.811400637982943e-8
2.6747471628789468e-8
3.013541924053453e-8
1.3385836432850588e-7
8.777622230374672e-7
8.863096522936933e-7
2.745999330381752e-6
2.095073558092171e-6
1.4889879381150505e-6
1.070972370603928e-6
7.271123768931265e-7
4.835666680084079e-7
3.197500923994386e-7
2.0224066998295022e-7
1.2881445346666463e-7
3.277358496176785e-7
4.822368139917754e-7
3.1435213020944547e-7
1.0396250851099003e-7
6.594751838571883e-8
1.3276419552803738e-7
1.0120855606095708e-7
9.466501575698596e-8
7.586901390477391e-8
5.187883449909529e-9
8.40311389448316e-8
1.5033671922095288e-7
1.7610220684022874e-7
1.7021509940600548e-7
1.4757431159526438e-7
1.1250907001994029e-7
6.731699838508687e-8
8.632964302675718e-9
7.991201398773637e-8
1.3505835053027791e-6
1.6891655222300102e-6
3.68728271182389e-6
2.9197932443916427e-6
2.0034533644222237e-6
1.4052287383364667e-6
8.883656893094683e-7
5.083418582005339e-7
2.7771975344899806e-7
2.1459369307344267e-7
2.594920725977162e-7
2.9305746831447547e-7
1.0497744082525602e-7
1.4149282418017283e-7
3.268067097680656e-7
2.2491083378975795e-7
7.664806725539337e-8
5.8111126398974896e-9
4.8499952333098574e-8
3.67106666779053e-8
2.9537121136081085e-8
2.3353133488805502e-8
1.980538491193552e-9
2.0364540021161364e-8
4.6099570273184865e-8
8.746652536501071e-8
1.4207419884320712e-7
1.2673151412916901e-7
7.0882373400944e-8
1.610729442911445e-8
4.989775985115042e-8
8.957596708291628e-7
1.3960294932193553e-6
1.5694889439375143e-6
1.8735192732991628e-6
1.6093444180288453e-6
1.3459926811782625e-6
1.0484262338084618e-6
7.761295686650825e-7
5.681558716559852e-7
4.1144153418951165e-7
2.895187657565118e-7
5.611701954430652e-7
5.613953302136645e-7
2.423586668359983e-7
4.5705034260847974e-8
2.0083596849444175e-7
1.5648526748267154e-7
1.3586692847964928e-7
1.321549307293977e-7
5.8277664922564403e-8
6.499836848916941e-8
1.5707139423426368e-7
2.0182774288996485e-7
2.105971031808094e-7
2.0037820805846784e-7
1.726806554423498e-7
1.281604317654917e-7
6.777985349343358e-8
1.5694698547751437e-8
1.4674347186205208e-7
3.505173385646236e-7
2.3158260575000026e-6
1.173123472056264e-6
7.982151603760118e-6
3.81988394234325e-6
2.267333519964707e-6
1.3375411756235652e-6
6.896957387781215e-7
2.894072097402964e-7
1.1823197182482209e-7
2.5476172034414565e-7
4.262112579499105e-7
1.486185017172427e-7
1.5118272915367283e-7
3.619599085097908e-7
3.4360660249380867e-7
1.3927663289673234e-7
2.4087639502106673e-8
5.865013462123385e-8
5.2398628687126413e-8
4.068764084970594e-8
3.47196543459642e-8
1.4856149161199989e-8
1.643847309998448e-8
4.8358565145845534e-8
9.80068681145134e-8
1.6783621844102223e-7
1.5663666348530697e-7
1.0070235318455774e-7
4.154123108974833e-8
3.458437454188719e-8
1.554300177217438e-7
1.0808921888037825e-6
1.1561591840171789e-6
2.938067679169121e-6
2.4537943592041774e-6
1.8226688732242628e-6
1.3605996431335794e-6
9.575648105274167e-7
6.618436172361404e-7
4.633111258657179e-7
3.2041405811760417e-7
2.1837328929472488e-7
4.842927350864896e-7
6.015626971379997e-7
2.90744102186713e-7
8.00190663314422e-8
1.197961995086065e-7
1.6429058861970266e-7
1.339922541544803e-7
1.3106692970706247e-7
7.877666265354914e-8
4.481974718494437e-8
1.4215993902198782e-7
2.023788444737076e-7
2.2132271777107726e-7
2.1608415281231168e-7
1.9073736594364274e-7
1.468002635077583e-7
8.851286250300878e-8
1.5297378735810248e-8
8.542634596011776e-8
1.9512207660292144e-6
2.314107826520229e-6
5.15823668549647e-6
4.2570777209596425e-6
2.900443551358124e-6
2.0045295905594e-6
1.2159707467485493e-6
6.055351051107088e-7
1.9483912595957334e-7
7.364176559533299e-8
2.062802572163528e-7
3.599607795891099e-7
9.07835446431313e-8
7.130858898513981e-8
2.8129753587605554e-7
2.9431240036760316e-7
1.2486900460828614e-7
2.739180533006272e-8
4.6410212031259306e-8
4.3019880143666256e-8
3.272220250420046e-8
2.6898348179314e-8
8.767349021721624e-9
1.604841510497001e-8
4.049149581884997e-8
7.782604384333363e-8
1.37942246402886e-7
1.8658423160305383e-7
1.1454465401960814e-7
3.170266285843623e-8
5.574911053299914e-8
1.1267151815139202e-6
1.7282554373698094e-6
1.4795589103263495e-6
2.010432554237745e-6
1.8475128391961516e-6
1.6304012092029943e-6
1.3382012268346239e-6
1.0380648760076387e-6
7.940298015720759e-7
6.057759329155909e-7
4.534076974973218e-7
7.473230109236644e-7
5.394961876750504e-7
1.8837986911207927e-7
5.4559905447239696e-9
2.8515816024357146e-7
1.9397959902658288e-7
1.849975911559214e-7
1.6378134400214554e-7
3.7214165203194683e-9
1.5021192216599781e-7
2.2638493010942044e-7
2.574609184696493e-7
2.689086897915955e-7
2.6238740292782846e-7
2.3068472101368254e-7
1.7281460813343298e-7
9.390877797289472e-8
7.47656640108071e-9
1.4681379352333854e-7
3.453750550091045e-7
3.561940294579944e-6
1.5298904366852888e-6
0.000010651742152687147
5.66873345648976e-6
3.3634242765991066e-6
1.9526482902397533e-6
9.056110521422891e-7
1.5306398437683987e-7
3.1256034376255387e-7
8.821707230537242e-8
4.033138826127388e-7
1.0597370133797861e-7
5.992099223801085e-8
2.6619385668593076e-7
4.078030862421426e-7
2.1733210452523866e-7
7.379003545141534e-8
3.175340492548065e-8
6.136618831334241e-8
4.583525389277663e-8
3.786108927183808e-8
2.4026723032255397e-8
8.709815922614912e-9
3.998096171813591e-8
8.326351166757574e-8
1.573630148973043e-7
2.3574020409428468e-7
1.6600337902872895e-7
7.297557543081231e-8
3.1696386598916535e-8
1.6372177508486428e-7
1.3348282675129823e-6
1.5150207943479833e-6
2.830870162386922e-6
2.7431609212728885e-6
2.194646772175005e-6
1.7399999907068247e-6
1.2949424757167268e-6
9.392592190984759e-7
6.911709509330982e-7
5.099289518936737e-7
3.675699157495177e-7
6.58459308884666e-7
5.746461405848832e-7
2.088116859507988e-7
4.4297111625918896e-8
2.0353633252820373e-7
1.9620043096855954e-7
1.7901807690797899e-7
1.6772890497125202e-7
5.200694236633112e-9
1.469727641109145e-7
2.2703823774357762e-7
2.635101460845348e-7
2.81806736378954e-7
2.838152248855826e-7
2.5949228674701867e-7
2.0482475243838575e-7
1.2805016663626183e-7
3.5582569492430585e-8
7.839566367893798e-8
3.0421484486244933e-6
3.366325786069383e-6
7.009737183494365e-6
6.5613424500325504e-6
4.573924226048295e-6
3.2067027677965893e-6
1.8694953015598355e-6
6.334107757546614e-7
3.727063812984509e-7
5.667843721087874e-7
9.22588337579506e-8
3.392215239328538e-7
9.217403906947879e-8
1.2440068327883765e-8
9.407473686827703e-8
2.9558735514865106e-7
2.0552384474185191e-7
8.311657376591753e-8
2.287649402138075e-9
4.5731555280614904e-8
3.4774386009111945e-8
2.7384801593261978e-8
1.7472359399472373e-8
6.3268514659397174e-9
2.785084492662752e-8
5.4755487104509866e-8
9.811202800433167e-8
1.6315322678573736e-7
2.0561580851078e-7
7.982103829680644e-8
4.915578293707814e-8
1.4837527983185225e-6
1.9893875169669694e-6
1.0703352817056567e-6
1.8722948866801835e-6
1.9347981852419585e-6
1.8711269046039795e-6
1.6734429903717073e-6
1.3881262711834769e-6
1.099275819709196e-6
8.354832692093036e-7
5.926977028121155e-7
6.788956852785153e-7
2.9931374984074615e-7
9.948469505302809e-8
5.941039271618409e-8
3.1429526879045124e-7
2.5154050193989127e-7
2.388972752877768e-7
2.930907331444897e-8
2.0485396473260562e-7
2.7924774425804757e-7
3.041123561462963e-7
3.2754130401937387e-7
3.5081697326704995e-7
3.590647297479328e-7
3.3109391535398613e-7
2.591017934618938e-7
1.5623658242351726e-7
3.353260077545738e-8
1.1345992315337645e-7
3.003752588605998e-7
6.084289934875748e-6
2.0984088089913765e-6
0.00001300413993501377
9.144605229748457e-6
5.757668746232869e-6
3.505381304621701e-6
1.2151693362141327e-6
1.3140902832403226e-6
2.6186301019715646e-6
1.7277783138036496e-6
7.458366181518707e-7
3.337611647242006e-8
3.429328038982447e-8
2.5363565501104627e-8
2.666734984754968e-7
3.145233473424087e-7
1.6424089584661243e-7
5.012858071827502e-8
4.473975378429321e-8
4.911440946891444e-8
3.7278232994788116e-8
2.9271429958863646e-8
7.113353075284152e-9
2.2093511564817662e-8
5.1585880123984664e-8
9.747095263370255e-8
1.759758990905912e-7
2.769983291156307e-7
1.7442734879011064e-7
1.1509021267105122e-9
1.5111292532269277e-7
1.7032353369114432e-6
2.0013331557006325e-6
2.0271689981434385e-6
2.621389016241892e-6
2.42826998263632e-6
2.154938285086453e-6
1.7684626053022185e-6
1.363625036982576e-6
1.0152353987633047e-6
7.177608139513855e-7
4.6392892684804935e-7
4.911607004356724e-7
2.1691185960895384e-7
7.692153913350767e-8
9.828442504655441e-9
2.789059820134915e-7
3.230022952397917e-7
2.7577901149530914e-7
2.021117621330961e-8
2.760660872511127e-7
3.256832405424646e-7
3.217804381365186e-7
3.3465930372144e-7
3.6078441615349196e-7
3.848281248175624e-7
3.8236683652647466e-7
3.3137985867099145e-7
2.378147299034986e-7
1.231932860740916e-7
4.035940824517127e-9
5.0510346656755844e-6
5.204195984609355e-6
8.049190655239445e-6
0.000010362559803891468
8.700766031421406e-6
7.515132671198071e-6
4.298617911720047e-6
1.698147787906294e-6
3.4518109422641064e-6
2.9242101368546073e-6
2.2639313726338376e-6
1.3253917693594854e-6
2.421413241814377e-8
1.4360086883018757e-7
1.8849497425854475e-8
3.2498729633654505e-9
1.4411037144946838e-7
1.877910800345766e-7
1.0068021271604203e-7
1.999927508911013e-8
2.4908006409047343e-8
2.3838665133199036e-8
1.777143736484355e-8
1.0201558882899395e-8
6.00629777770792e-9
2.0340365537821362e-8
3.7273094830751316e-8
6.204376523090452e-8
9.307477104508851e-8
1.0872866886178959e-7
4.0674917150064455e-8
1.1229721088731107e-6
1.0980399444990104e-6
2.138418153068213e-7
9.784100882555261e-7
1.3044475142859263e-6
1.5190329585543785e-6
1.5913980702608628e-6
1.447937018967466e-6
1.1006154822943922e-6
6.701376586201654e-7
3.3831505146818483e-7
1.35063286122477e-7
4.590360896087185e-8
9.606896869273815e-9
5.11224634421307e-8
2.0855504062323752e-7
1.9409584370724046e-7
9.893219984641943e-8
4.704067740153005e-8
3.053654044273619e-7
7.87259600147315e-7
6.191135570475997e-7
4.859321014763099e-7
4.6909065398432594e-7
4.85668945990701e-7
4.981508950318119e-7
4.795307499275285e-7
4.09240462192884e-7
2.9718674001034186e-7
1.6811289270959285e-7
3.231032531055436e-8
7.549418757702882e-6
2.3405309713033637e-6
9.129838658261195e-6
0.000013131650289962256
0.000014755614638903154
0.000013934383265955535
2.1577629518170055e-6
5.747661619832627e-6
9.863491787175621e-6
0.000011431001160236498
3.2508566532593935e-6
1.7905272208160653e-6
2.6567993953001734e-7
2.89767975527841e-7
1.3320861163740863e-7
5.622737625612782e-9
3.960768273292952e-8
1.6266506746506906e-7
1.3794065508014268e-7
4.4389806132257974e-8
4.905742869638882e-9
1.8448191375200496e-8
1.4461203993633398e-8
9.35153625994465e-9
1.5901645546335006e-9
1.3312583689905428e-8
2.5279962366730733e-8
4.195221709548403e-8
6.272925207862755e-8
7.14048173813229e-8
3.010669703182703e-8
6.294300323278581e-7
6.528876564310844e-7
4.298150398700423e-8
6.308980922953909e-7
9.432975113427994e-7
1.1607050610469754e-6
1.2116528147520083e-6
9.937766448254754e-7
6.022122019897767e-7
2.905998294967581e-7
2.4186345995958417e-7
8.960070854987555e-8
4.6076603871095476e-10
1.0996996340674411e-8
8.785457280621639e-9
4.160554047357561e-9
1.2112971351892808e-8
6.280150765767042e-10
7.43853083623398e-10
6.30456882545557e-10
1.8537151771705888e-10
6.769632949805814e-12
4.4878249012436636e-11
2.5648473768267266e-13
4.007576814021015e-13
3.2006715095085597e-13
2.92725390892685e-13
3.442595558011907e-13
2.294085775878901e-13
4.13169671909397e-13
1.7294827030656214e-12
2.254813676685525e-12
2.0242298460197184e-12
1.718949583066977e-12
1.5431479624260043e-12
1.435437259966485e-12
1.3480574764168202e-12
1.239257756334836e-12
1.0577562865540374e-12
7.506707490692078e-13
2.9860906327345284e-13
2.4808038954391085e-13
2.4651558549556747e-13
5.075748102368358e-14
3.0897036114803963e-13
2.808185871886722e-13
1.454463914562217e-13
3.6522509169316625e-14
4.090232254711885e-14
1.0383612419287388e-13
1.6525080364630616e-13
2.3308717246450447e-13
3.125712680801363e-13
4.079631228206338e-13
5.235653531530999e-13
6.64285030776164e-13
8.360683781278475e-13
1.0462502512281833e-12
1.3040179456560838e-12
1.6209438328483768e-12
2.011714763514411e-12
3.371441797549036e-11
2.2617087909377712e-11
1.913370293674265e-11
1.8581888242334393e-11
1.943865893454371e-11
2.114453059058862e-11
2.3478281594953807e-11
2.636105044718828e-11
2.978434502774154e-11
3.3780324676893235e-11
3.840893594705915e-11
4.918634475244716e-11
6.022725843377156e-11
8.521064980585998e-11
1.4613661636654072e-10
2.987387768635018e-10
7.483550630131033e-10
2.726002453350787e-9
2.1864611484844745e-8
3.218007421026759e-8
1.143634722871326e-8
7.347459984644194e-9
1.9310249287136796e-8
4.2815093211733014e-9
1.371681507330966e-10
3.3167737871055543e-13
0.
0.
0.
0.
0.
0.
0.
0.
0.
0.
0.
0.
0.
0.
0.
0.
0.
0.
0.
0.
0.
0.
0.
0.
0.
0.
0.
2.776148567177587e-14
4.0404136008040414e-14
5.894942217065713e-14
8.624052922603203e-14
1.265504424396545e-13
1.8633684907396438e-13
2.7542019054002094e-13
4.0883549819769e-13
6.097799599509162e-13
1.2608074016757051e-11
2.260919086599849e-11
3.669935464001521e-11
5.588994861288009e-11
7.971514571410167e-11
1.064744232434266e-10
1.3215313274869516e-10
1.4953778069866497e-10
1.480914073923332e-10
1.1497115912762581e-10
3.6980112875264607e-11
3.3349939419630163e-10
2.9416967432554415e-10
3.139215251159827e-10
3.1811370438652275e-10
3.6380472081960665e-10
4.874411433234681e-10
6.766791517983687e-10
9.277208629492608e-10
1.2799475066207378e-9
1.7398289839445143e-9
1.8299723835199065e-9
1.7292914440494616e-9
1.805870110562207e-9
2.0897264605692218e-9
2.6213946185717073e-9
3.5088144501963088e-9
4.977574855468783e-9
7.492512144588226e-9
1.2044181220422361e-8
2.0213322286411666e-7
1.3977163842676085e-7
1.7767381164767521e-6
5.251742960296366e-7
2.857567616461492e-7
1.6291375988242055e-7
8.766077747518188e-8
3.797607490291695e-8
9.592314186613007e-11
2.0173062918387566e-8
1.0970379045946204e-8
1.933850371636771e-8
9.223073123884492e-9
2.1293065890721072e-8
7.350471804921816e-8
7.71624447712689e-8
4.180159148593808e-8
3.222535781854997e-9
1.9140860485708254e-8
1.3452534225622783e-8
1.1013504912280512e-8
8.972494131274641e-9
6.537626618076934e-10
7.740229784833226e-9
1.7021976428695184e-8
3.091021021397162e-8
4.7164186622180995e-8
4.473753603996664e-8
2.7485182466700747e-8
1.1249272587529878e-8
4.846506560244741e-9
2.4030609032348047e-7
6.263963073981863e-7
1.5557029448720495e-7
3.8605509912178477e-7
3.742207201722903e-7
3.5740911525906374e-7
3.4752673084984514e-7
2.4839166446771726e-7
6.17344157973716e-8
3.3731343249022e-8
4.4815611912316484e-8
7.824410734006625e-8
8.360363527596418e-8
3.875807745390586e-8
1.0198452255810506e-9
3.4641481555483244e-8
3.495426833472706e-8
2.7770720686720422e-8
2.558591410284513e-8
1.9223371133458434e-8
9.516848823326617e-10
2.1486586369743907e-8
3.8615721635498096e-8
4.121960566012834e-8
3.7480869370166525e-8
3.12580260498686e-8
2.2708448199623303e-8
1.049996812840192e-8
1.1349638501040877e-8
6.510632653831451e-8
9.307993987075454e-8
5.024069626908812e-7
5.98389303342024e-8
3.0178584840097224e-6
1.031764943707043e-6
5.698999667817464e-7
3.23733317070903e-7
1.7463680664823645e-7
8.139009371150578e-8
1.5359286908023598e-8
1.701770931377267e-8
1.6393115121515947e-9
2.2994049717127365e-8
9.18494439415062e-8
1.6326615430134524e-7
1.3202795354813735e-7
5.602660068859044e-8
2.583003257612728e-8
3.701622121780774e-8
2.7690478992657153e-8
2.4287507850534658e-8
1.8498387299874114e-8
1.417059875444888e-9
2.1558136058548205e-8
4.704097431462772e-8
7.629410949630732e-8
7.564555798872217e-8
5.764912267892196e-8
3.721240026312409e-8
1.464049089999678e-8
1.6348998135679513e-8
7.674502668876949e-8
4.5339292497939765e-7
6.845433852942094e-7
1.0249728334104126e-6
8.664130176700985e-7
6.43645525549795e-7
5.324203806909314e-7
4.804617358962412e-7
1.9101280575427516e-7
6.97547641231922e-8
8.475795525671969e-8
1.1417855944941283e-7
1.4602864296767404e-7
2.0271772598369622e-7
1.0671102999370653e-7
3.3568571348359856e-8
1.0745024994846737e-8
3.8194385556004594e-8
3.136786542292081e-8
2.598579249946165e-8
2.3691720992839556e-8
1.0873597894632514e-8
9.323740482938465e-9
3.0045763092197906e-8
5.064472095343285e-8
5.248732053414506e-8
4.455697441008662e-8
3.370366929891852e-8
2.050135712093458e-8
2.626482488163369e-9
2.9174984149468056e-8
4.429445653281283e-7
3.7540042358548673e-7
1.6697338034750908e-6
1.1568829714073736e-6
7.777352822913026e-7
5.337204595287218e-7
3.4360212641895167e-7
2.0781737312201842e-7
1.0971114578072851e-7
4.093946434099964e-8
1.3257956672078952e-8
2.168328616908697e-8
4.4701226062432896e-8
1.42408539048149e-7
1.8965129785281792e-7
1.1153986318211154e-7
2.5006711112236505e-8
4.408869957902174e-8
3.552239706544944e-8
2.797312403674578e-8
2.492758958843602e-8
1.1707493985569683e-8
1.0711495457709385e-8
3.267790592572365e-8
6.38717246764051e-8
9.56330927938926e-8
8.675116221102215e-8
6.039576843230204e-8
3.3337444223823446e-8
4.511673476242421e-9
3.483688179776763e-8
5.18942081450689e-7
9.877648788576202e-7
9.331584472213573e-7
1.0798159445447176e-6
8.734115655947049e-7
7.264633645191869e-7
5.824149131515752e-7
4.7372178056583117e-7
4.647032554968071e-7
5.261522589183624e-7
4.613588487386933e-7
3.4447149245819106e-7
3.4746574188731104e-7
1.6924051679155077e-7
4.653249877788933e-8
3.302165196298594e-8
6.148820674606088e-8
4.678816849768577e-8
4.066702785892465e-8
3.59503865634963e-8
9.444163629481881e-9
2.3639127775412528e-8
5.8366276310566705e-8
7.989713609758303e-8
7.599834248323498e-8
6.412257173375275e-8
4.813100897713701e-8
2.7107909639797298e-8
5.437743315579635e-9
7.393705810537358e-8
1.9504434995773775e-7
7.848116571227422e-7
2.372307954257636e-7
3.843837070967072e-6
1.6888064288477962e-6
9.906168629305583e-7
5.949655518598357e-7
3.3806802276122404e-7
1.7697916765997097e-7
6.754738095747518e-8
8.34592699299236e-9
1.578100630491741e-8
6.185457043818156e-8
1.8613069083698383e-7
2.726072432074567e-7
1.7746497929182173e-7
5.195924425670806e-8
5.572414971463872e-8
5.692896411133894e-8
4.395293993428639e-8
3.9561813528630275e-8
2.6659629328872323e-8
7.730340490741294e-9
4.178551304964657e-8
8.564792077895399e-8
1.1989574161347792e-7
1.082558838387524e-7
8.194885457465968e-8
5.20361190446393e-8
1.722938553469574e-8
3.3024507953605545e-8
1.304800849821373e-7
7.541290074930957e-7
9.406946381661505e-7
2.095645921050757e-6
1.5332375186239733e-6
1.0768678664724239e-6
7.978424846112382e-7
5.717496309755634e-7
4.5053844224233085e-7
5.183187408445923e-7
6.086516353425814e-7
5.372657429642695e-7
2.9466899075982277e-7
3.5120882045365707e-7
2.5412683425735404e-7
8.454241023301914e-8
3.5394892069426537e-9
6.197851753905064e-8
5.0655196286489646e-8
4.116461171996175e-8
3.766187528275752e-8
1.950592902972343e-8
1.3121420120828658e-8
4.603316135991189e-8
8.279792299290874e-8
9.156342042799429e-8
7.867786344147964e-8
5.987784924208978e-8
3.7063481282996034e-8
6.7614537209296944e-9
4.5114117990856346e-8
6.881668164684836e-7
7.117706828341242e-7
2.2661211905920983e-6
1.7209955388258762e-6
1.1940481829116683e-6
8.396270865320291e-7
5.504263457480207e-7
3.3979358565561317e-7
1.8926516001615786e-7
8.42405044784849e-8
3.8598177134827594e-8
4.436514107791667e-8
8.302929779193815e-8
2.3226417603673457e-7
2.7493326862056094e-7
1.2853640603499927e-7
1.920388317237127e-8
6.615383470752141e-8
5.2154849818985854e-8
4.177373850070012e-8
3.7394496031178234e-8
1.5213960141676988e-8
1.893737666997622e-8
5.3235880334000724e-8
1.0127014192035052e-7
1.4116159625840696e-7
1.2334494011678855e-7
8.585022901879057e-8
4.7007066066224794e-8
5.616131169514867e-9
4.891121456111486e-8
8.050845683647929e-7
1.433022361649875e-6
1.6225377356924752e-6
1.7792208578704377e-6
1.4076380947137476e-6
1.128388060119926e-6
8.434210467834008e-7
5.975742900803494e-7
4.31077215617656e-7
3.4058743291472275e-7
2.9325182369122045e-7
3.395894467188705e-7
4.535974255316534e-7
2.679557589507244e-7
8.360242466044642e-8
3.643563660560693e-8
9.554639537766056e-8
7.076240417204566e-8
6.099265193352432e-8
5.464691085440416e-8
1.5909208705460162e-8
3.506316664486292e-8
8.851806419787209e-8
1.2651633235803183e-7
1.2262430110741898e-7
1.0421475311398335e-7
7.870491244235274e-8
4.477125834374264e-8
7.239553125300021e-9
1.0971462293372605e-7
2.5526141583004043e-7
1.1791530119733495e-6
4.724646272363016e-7
5.270163994214944e-6
2.4677338217471757e-6
1.473508629372706e-6
8.974340901992514e-7
5.156452321341952e-7
2.771721139940076e-7
1.1912264545113885e-7
3.5422691691700554e-8
4.384190075381123e-8
1.0621797025866309e-7
2.882594776058139e-7
3.8872212967755144e-7
2.0543071509195022e-7
4.9289751007691426e-8
7.9665354699915e-8
8.106316861986656e-8
6.311893464635117e-8
5.746532582840421e-8
3.674029337701942e-8
1.4652207648888064e-8
6.512838001509122e-8
1.2838884029696525e-7
1.6958387204344427e-7
1.5212507147182736e-7
1.1571871306651997e-7
7.32991661997841e-8
2.4368523337470325e-8
4.210749192037944e-8
1.546593569492843e-7
1.1386725475037394e-6
1.3219576684817608e-6
3.3130953278133322e-6
2.408776453861874e-6
1.6628080836693434e-6
1.186063783182159e-6
7.880487402926609e-7
5.159803562716949e-7
3.7415244351588687e-7
3.444862402438391e-7
3.3246833362234687e-7
2.6853785310041617e-7
4.214309765370461e-7
3.520989177839271e-7
1.288855075812659e-7
7.2757034544869195e-9
9.280450255678767e-8
7.512450841087994e-8
6.035247893488487e-8
5.534105200159732e-8
3.0052387975829744e-8
1.9049795063601483e-8
6.810167718837367e-8
1.2464785382122927e-7
1.4294764441530957e-7
1.2450578434211838e-7
9.541662912924226e-8
5.933283681926891e-8
1.1520615899108223e-8
6.659518424496114e-8
1.0240891337217006e-6
1.1159687862458467e-6
3.0763138028834735e-6
2.462890854275919e-6
1.7421256739365439e-6
1.2459300240263138e-6
8.284964597860249e-7
5.196228370642768e-7
2.99810625505081e-7
1.468366152184965e-7
7.741065919150332e-8
7.803137602587346e-8
1.3745062496824068e-7
3.508786820151218e-7
3.4837267756252343e-7
1.288120233323578e-7
1.2916517484625914e-8
9.55350760826005e-8
7.299729508512988e-8
5.9680463749713e-8
5.369318254280977e-8
1.737908234447875e-8
3.338579079352732e-8
8.529088251717352e-8
1.5455843008005282e-7
1.9911356816828357e-7
1.7220562747197938e-7
1.210117327081278e-7
6.660841234749835e-8
9.925525053176632e-9
5.8807547970485866e-8
1.2141333424751808e-6
2.064473579747956e-6
2.5178354960288926e-6
2.7834423603659113e-6
2.1918606731751326e-6
1.7356989455371003e-6
1.2676115868508855e-6
8.555209860111106e-7
5.518146796806531e-7
3.543121879753949e-7
2.6095387674553214e-7
3.956481780682642e-7
5.778628509078813e-7
3.5164514347535305e-7
1.1796970422137827e-7
2.668529280291239e-8
1.3970126881023975e-7
9.96175649771222e-8
8.485803470147213e-8
7.713090249409194e-8
2.5248878102372532e-8
4.842409623293132e-8
1.2472621124830625e-7
1.8676250770059705e-7
1.8659747648747137e-7
1.6072650254316906e-7
1.2244291378457076e-7
7.016446182873219e-8
7.587990458291338e-9
1.406535705392138e-7
2.940344287283955e-7
1.7114676403889598e-6
7.80830371931615e-7
6.899736399638462e-6
3.5078943433653294e-6
2.141884049833427e-6
1.3326514152416117e-6
7.804898253775597e-7
4.329831236695999e-7
2.0540136162156084e-7
8.381694915949208e-8
8.568379842417325e-8
1.7616806515584969e-7
4.367593514025597e-7
4.988864397894274e-7
2.0409893706428338e-7
4.105232708287523e-8
1.1297677181156165e-7
1.1139970564839466e-7
8.839577446929293e-8
8.198362527420105e-8
4.606624118449166e-8
3.150201100334638e-8
1.0633572735700914e-7
1.926855633676414e-7
2.3442148112742497e-7
2.1125440239362558e-7
1.6281564030590847e-7
1.0326577710040041e-7
3.570095140939563e-8
4.7871285130409306e-8
1.6745458118307206e-7
1.7250637596957994e-6
1.8675818242084364e-6
4.913807911964133e-6
3.71709067948837e-6
2.554899138677462e-6
1.7996490568440814e-6
1.1626642066092302e-6
7.068042832929255e-7
4.216262421048545e-7
2.945132140218412e-7
2.8334524245022533e-7
2.836612579773387e-7
5.11013365710444e-7
4.428643827860199e-7
1.6873938288204092e-7
2.6248460273531055e-8
1.2176647722270748e-7
1.0458273468229373e-7
8.214290626631236e-8
7.536358373019191e-8
4.450764991185383e-8
2.4677899369957504e-8
9.266302927549307e-8
1.7339893747090044e-7
2.1187007911244524e-7
1.8998807869389583e-7
1.475906811121392e-7
9.245040332227105e-8
2.0709908252580373e-8
8.414545622850891e-8
1.4789579460813845e-6
1.6351722091973812e-6
3.943789813403468e-6
3.41588539145577e-6
2.489324780253796e-6
1.830137991981679e-6
1.2497497088236449e-6
8.0443761797473e-7
4.8303557478474e-7
2.5485866939642644e-7
1.4090852584576513e-7
1.2146565679234062e-7
2.2304078454517142e-7
4.987184412532121e-7
3.649412512865384e-7
1.1155493457434462e-7
3.977732813866861e-9
1.3659981008499856e-7
9.593913294547518e-8
8.24185149706064e-8
7.269729041480504e-8
6.658022528704647e-9
6.827913862626187e-8
1.4650204506698718e-7
2.3471382981272674e-7
2.701868044155607e-7
2.3636100054254e-7
1.705773011117066e-7
9.61853308701362e-8
2.1063098991957233e-8
6.048674614134752e-8
1.8581919055236508e-6
2.9590551166756125e-6
3.6801599727478174e-6
4.343898999578005e-6
3.469518427696532e-6
2.766620683270535e-6
2.0192277900635536e-6
1.3153291490316237e-6
7.526415233128193e-7
3.736201753547869e-7
2.2445916867962637e-7
4.255025717741431e-7
6.972010997507213e-7
4.3896674307245537e-7
1.551772373826646e-7
3.870365874992022e-9
1.9060088986687834e-7
1.3046015072846764e-7
1.0816296730497515e-7
9.983256578383607e-8
4.014130503306964e-8
5.992330489106628e-8
1.6003951563987427e-7
2.569388968264983e-7
2.7525371606531356e-7
2.4454671324178216e-7
1.8969719658743443e-7
1.1040361237902007e-7
7.652077512964468e-10
1.49769569420284e-7
3.0387928007149935e-7
2.42197425428117e-6
1.2112408982877592e-6
8.278276953585593e-6
4.892576144921586e-6
3.109872299182053e-6
2.0173327710586288e-6
1.2271877369854179e-6
7.117108436767402e-7
3.6914419990726077e-7
1.720275861246944e-7
1.377498223219111e-7
2.8714407100413655e-7
6.228866214167976e-7
5.20440602721758e-7
1.7078652631352645e-7
2.7295766694607396e-8
1.5912853991255139e-7
1.4152817573409942e-7
1.1902187351024343e-7
1.118390814790183e-7
3.4181859424594766e-8
8.275090030572458e-8
1.8906639421438571e-7
2.82576530438547e-7
3.133182848323572e-7
2.9120141961975196e-7
2.3216504214495765e-7
1.4964370359152823e-7
5.7938514139367715e-8
4.215850243799528e-8
1.6191962985511622e-7
2.72752089685032e-6
2.64836453666256e-6
6.7668841582116234e-6
5.824119033690699e-6
4.087507138124644e-6
2.92121860412761e-6
1.8764836900983525e-6
1.0539865384882576e-6
4.737138857981307e-7
2.0100126045873208e-7
2.147635472861445e-7
2.463971195577218e-7
5.385830802836753e-7
5.284067554478837e-7
2.1137385156912614e-7
5.460351591192787e-8
1.0696542634648211e-7
1.3690380151477163e-7
1.0223251025517009e-7
9.299344985735482e-8
6.263246474796874e-8
2.754578572346608e-8
1.1479325272294368e-7
2.1855516042804602e-7
2.9671634533260406e-7
2.866887532282948e-7
2.30631816666403e-7
1.4697286145370015e-7
4.2308699653273855e-8
8.404452227779602e-8
2.097347074891986e-6
2.264619884514667e-6
4.563978400192014e-6
4.554767491963896e-6
3.518636019171046e-6
2.7265900844005436e-6
1.9633744243544707e-6
1.3197619685456734e-6
8.250504699365941e-7
4.5264108773185884e-7
2.3829237125708924e-7
1.5675333157992858e-7
3.2114974988971216e-7
4.989861275732254e-7
2.416681368117422e-7
7.274693607535368e-8
2.149117229202132e-9
1.7971443023857084e-7
1.0819349813411879e-7
9.836302996927672e-8
5.024589192060543e-8
7.56002303365199e-8
1.707401886540321e-7
2.5715802550826963e-7
3.1503398175631235e-7
3.3727072674365976e-7
3.1930775614256033e-7
2.524459981656194e-7
1.582486493263276e-7
6.331524519812953e-8
2.817890309627756e-8
2.9394381776766744e-6
4.100443753808338e-6
4.627141259703052e-6
6.603911280648356e-6
5.863149817598638e-6
5.0645950602363e-6
4.002273039597832e-6
2.536618000903995e-6
9.85534540546829e-7
2.6752844144472416e-8
9.341554384183013e-8
2.386331318004131e-7
6.293819852952385e-7
5.159364972085632e-7
2.0147386831450542e-7
5.2073420231784565e-8
1.3959156302167676e-7
1.5503499968742667e-7
1.196801675635302e-7
1.1011845790485152e-7
5.917134392629739e-8
6.455428953448307e-8
1.797395594067729e-7
3.058901530614416e-7
3.8189610783165666e-7
3.737814302268796e-7
3.0737121196119534e-7
1.8753864845733349e-7
4.002417628475574e-8
1.1386217617800276e-7
2.6098306229689065e-7
3.356455940711289e-6
1.83063946399287e-6
8.213479613602352e-6
6.603100603503786e-6
4.620478611638778e-6
3.2991591868396367e-6
2.186885689649283e-6
1.349291789862061e-6
7.329206507937556e-7
3.2176073755043427e-7
1.5095671028484903e-7
3.825805744777881e-7
5.367140922529469e-7
2.6664329013398355e-7
8.72456308052219e-8
1.1734302334550783e-8
1.614757773027711e-7
1.6866036034131975e-7
1.357342690739682e-7
6.558666516606148e-8
1.3190619232862776e-7
2.5948744217806797e-7
3.280298911139605e-7
3.5985323940455673e-7
3.841279990215048e-7
3.927012766306195e-7
3.529520691705967e-7
2.563467647574635e-7
1.3953529530957235e-7
2.5459750492609137e-8
8.88128876611841e-8
4.644369321600433e-6
3.4754893337131757e-6
7.371282658316956e-6
8.917730919254596e-6
7.448265881484037e-6
6.2200421034428395e-6
4.549389039409083e-6
2.0058779050348126e-6
3.4919155598563046e-7
7.915653198719522e-7
3.438485749083898e-7
4.334620978457998e-8
2.2647427003110521e-7
4.2696201635822655e-7
2.452954061162731e-7
8.474817630227176e-8
9.135853726624376e-9
1.6748453348622692e-7
1.0488536302070937e-7
9.199983056755997e-8
6.92022998541947e-8
3.293301001449331e-8
1.3120195810970481e-7
2.3464085714114663e-7
3.439643216596294e-7
4.003389308750998e-7
3.7321502031336634e-7
2.6172715403448695e-7
1.1480579222520673e-7
2.304476729251595e-8
2.8738083628993846e-6
2.7544686047394014e-6
3.950354638180858e-6
5.310202448103484e-6
4.82954498091097e-6
4.267209240770058e-6
3.523335614850315e-6
2.5796286825369366e-6
1.5981682277608652e-6
7.742104894247602e-7
2.668522417021172e-7
1.7952291065835733e-8
2.2131120383162723e-7
2.633100028767086e-7
1.0764686040279963e-7
2.6462880387792e-8
6.119739856956298e-9
9.196643243918485e-9
5.4768410823576485e-9
3.225885015964207e-9
1.7905381060587416e-8
5.214706451272585e-10
1.5015347407682834e-9
2.737530007266616e-9
2.7660321856513283e-10
1.8352344153134515e-10
2.4813434401649726e-11
2.37408784478123e-13
3.59886352617014e-13
1.854940772682883e-13
5.449604017789851e-14
8.642702710664876e-13
1.561936719256096e-12
1.27429250051188e-12
9.616869759322648e-13
7.416477950379735e-13
5.76433507564284e-13
4.258925211154399e-13
2.519655412388898e-13
0.
6.11523242281278e-13
3.0691219701168573e-12
1.8387145836749207e-12
2.239370990060808e-12
3.2933965094803934e-12
5.702752174484981e-12
1.969092385433144e-12
6.375669113502427e-13
2.1767644153635631e-13
7.395424154879119e-14
3.609344061003176e-14
4.343666627143753e-14
7.271435662865777e-14
1.1568844985873743e-13
1.7043503432111284e-13
2.377796038951888e-13
3.199288078708245e-13
4.200267470230788e-13
5.420978223429221e-13
6.911936672232728e-13
8.736095112193089e-13
1.097237594773557e-12
2.2883322007875675e-11
1.6209993173899005e-11
1.4387000159967337e-11
1.4421948371208813e-11
1.5374366548321983e-11
1.6899674459132613e-11
1.886453613758212e-11
2.1226435320143025e-11
2.398853371719542e-11
2.7180708202672852e-11
3.08513367712489e-11
3.785953510965126e-11
4.073896209465112e-11
4.767213740324096e-11
6.641744107378128e-11
1.0741889083960832e-10
1.9346043145294804e-10
3.872810049443096e-10
9.057945712433828e-10
2.8676086713617447e-9
1.9821213918730806e-8
3.827699321364822e-8
1.662980578745241e-8
8.497557320016908e-9
1.3347587303742938e-8
9.501473180790842e-9
6.089905200180575e-10
1.0899485665064788e-12
0.
0.
0.
0.
0.
0.
0.
0.
0.
0.
0.
0.
0.
0.
0.
0.
0.
0.
0.
0.
0.
0.
0.
0.
0.
0.
0.
2.4426983653772732e-14
3.5558579690887157e-14
5.1878498344510907e-14
7.58853192014653e-14
1.1133210531447126e-13
1.6388746543917572e-13
3.4759768764028132e-12
5.6455736545965355e-12
8.62640370917528e-12
1.2816172779740411e-11
1.857043665352588e-11
2.636263252170289e-11
3.667391470873617e-11
4.979483949417549e-11
6.546101886373931e-11
8.227883167755493e-11
9.700492510918498e-11
1.0392998939768637e-10
1.3154425034329782e-10
1.1608454486269241e-10
1.243197528783853e-10
1.165479986702557e-10
1.3758429558148045e-10
1.7743245440260536e-10
2.275240912281647e-10
2.953860249138931e-10
4.164130044923495e-10
6.632521081108648e-10
1.1373073852879787e-9
1.6107586371123121e-9
1.7588301010573718e-9
1.9617745975111105e-9
2.3445604206193927e-9
2.9864697462251396e-9
4.028287346269379e-9
5.748001328771587e-9
8.724335302501618e-9
1.5778964879246108e-7
2.3863914157038377e-8
1.1476666808793946e-6
5.171336856194598e-7
3.077234566830173e-7
1.9451816775185563e-7
1.1712919564274755e-7
6.375842440595132e-8
2.3125139111928126e-8
4.119454595680104e-9
8.52107885018138e-9
1.8308808360845668e-8
6.661640455233411e-8
8.918201932292648e-8
6.185724077635142e-8
2.84040355755745e-8
2.6073692381873065e-8
2.0317817825751124e-8
1.5880220025028955e-8
1.4378566078436483e-8
9.112576804186061e-9
3.837199086530542e-9
1.6904426387536367e-8
3.39928379662121e-8
4.550329832234812e-8
4.0102436750169645e-8
3.034345439896611e-8
1.9205964550744464e-8
5.148091266585139e-9
1.9441583571833996e-8
8.447153295101271e-8
2.2812538452231437e-7
3.6331745774863343e-7
2.7676076234579867e-7
1.9146265429003812e-7
3.079745286362768e-8
6.619812456572437e-8
4.114997274015062e-8
1.9317245527996458e-8
2.967898772757105e-9
8.153097305192079e-9
1.2818812463112296e-8
3.7672938772277725e-9
6.848155505214304e-10
5.075824909746333e-10
5.053533988919349e-10
2.496449576653105e-9
8.075424598001513e-9
9.270725213254652e-9
7.632033352764398e-9
6.918692478453961e-9
4.2247602404492795e-9
8.372056161837286e-10
5.696215030353381e-9
1.1096501460704853e-8
1.259012100687868e-8
1.0796444213392869e-8
8.158707924919691e-9
5.14719799601887e-9
1.66688055325642e-9
2.994196452978264e-9
1.0859233538279837e-8
1.967143672579063e-7
1.534712274749702e-8
1.124377148736455e-6
5.816962236921309e-7
3.6012218227555787e-7
2.338347116550449e-7
1.4443062984033901e-7
8.207432194922968e-8
3.50771165116282e-8
2.6657822415916836e-9
5.7780726985617394e-9
2.7320121518943852e-8
8.248981002294761e-8
1.0050225742809138e-7
6.673591171815437e-8
2.6961109342771097e-8
3.0830690891804376e-8
2.255845093495434e-8
1.8026229329139195e-8
1.641683546588403e-8
9.263423730642407e-9
5.7701798655520386e-9
2.1119975519881223e-8
4.076262409118196e-8
4.9980183115766074e-8
4.2991454680796316e-8
3.237395799385141e-8
2.0081047910120935e-8
3.889064614335489e-9
2.6233706096347024e-8
2.290514354651874e-7
4.19199645705911e-7
2.7591761818982187e-7
2.855766423981555e-7
1.6106755465769379e-7
3.860413729539226e-8
5.4041695574037366e-8
3.277887087787287e-8
1.1084747091383652e-8
6.186979967463788e-9
1.5616010917342772e-8
1.87865628535196e-8
8.665303383470942e-9
3.948606481533014e-9
5.582604014717878e-9
2.8175594673888053e-9
2.803509948692368e-9
9.561929408118118e-9
9.299383587593839e-9
7.494075381452711e-9
6.658496267652621e-9
3.1269203173949915e-9
2.062527260528786e-9
7.129606145337378e-9
1.4039159109796151e-8
1.9045022509804537e-8
1.6180402934657793e-8
1.1236967758802723e-8
6.203318923476463e-9
8.630575978554411e-10
6.0562117343062805e-9
1.907599761070772e-7
1.9937411144842147e-7
6.840147752167683e-7
5.865723974251423e-7
4.311429884750573e-7
3.205957555532845e-7
2.2413769962109674e-7
1.4670175313191844e-7
8.610633333011393e-8
3.861796402680966e-8
1.0902123644330027e-8
6.788170528938594e-8
1.206370358330842e-7
1.0635206139157214e-7
5.968751409303586e-8
2.0827791355253363e-9
3.5239601994351106e-8
2.5502721209536397e-8
2.216602887831882e-8
1.9625387244325995e-8
4.8811643188482585e-9
1.4737519973421322e-8
3.641604422494829e-8
5.3019333712767713e-8
5.061867208282934e-8
4.2233295048994586e-8
3.14418328748404e-8
1.7293719387558276e-8
6.534401837766964e-9
6.803906139457184e-8
1.0565701739196438e-7
3.167331988636124e-7
3.60024011914751e-7
6.056322549160391e-7
2.9516914397964557e-7
4.798604582196891e-9
5.608795987888412e-8
3.4696187443379123e-8
1.3250592251183898e-8
3.975613204120567e-9
1.5719986946526658e-8
2.0223070806385558e-8
7.792138333377805e-9
1.371870734953138e-9
1.6975010403084127e-9
1.8671140727215904e-9
1.2363312186029212e-9
7.1927762638573284e-9
9.833512885419151e-9
8.025528669953171e-9
7.111389705191138e-9
5.15906470328383e-9
1.593955481954888e-11
4.852684369767304e-9
1.0779579020577649e-8
1.5034838971286774e-8
1.3522979152574809e-8
1.027107405471696e-8
6.618305309951845e-9
2.5927947700312555e-9
2.5130246338892116e-9
1.074235553473934e-8
1.9952824460984633e-7
7.563999779351352e-8
9.978890593522857e-7
6.056788806385391e-7
3.9226277011590485e-7
2.645905032417933e-7
1.6936036177379164e-7
1.0097001558483109e-7
4.9346707205418044e-8
1.201253442187558e-8
2.1593177447420865e-9
3.826766328414783e-8
9.61081875491791e-8
1.0503462147089831e-7
6.607787029755138e-8
2.2021401201021384e-8
3.3413633781077036e-8
2.369632634460684e-8
1.94462325957286e-8
1.7748833853803016e-8
8.454437600071195e-9
8.142441396551212e-9
2.5531275946253153e-8
4.613988440057576e-8
5.105092963951769e-8
4.319362243004058e-8
3.245985529936265e-8
1.9641954052774583e-8
1.6055551100949162e-9
3.5322717317234304e-8
2.453881928475585e-7
4.201818223780991e-7
3.321715695136846e-7
3.0870759264293535e-7
1.7018655896747748e-7
3.800972364266087e-8
5.212871306395157e-8
3.0579479352901166e-8
8.724328036178578e-9
8.518514924874917e-9
1.7588273277080633e-8
2.0540598176721536e-8
1.0013173130627205e-8
4.950331755371375e-9
6.405193122151068e-9
3.4317600227914747e-9
2.2206971831160728e-9
9.18305736327908e-9
9.329368074149084e-9
7.45588036834812e-9
6.619856857670486e-9
3.3849678751390163e-9
1.7701271930365412e-9
6.675909093352929e-9
1.3396801209257333e-8
1.9253687860813804e-8
1.6872016248987028e-8
1.175719662220908e-8
6.558450083379378e-9
1.1519374327397274e-9
5.678354397370754e-9
1.8982008233227072e-7
2.1430577565513307e-7
6.507176724640824e-7
5.809879301364864e-7
4.3443748973095387e-7
3.2715627187914576e-7
2.313713564480553e-7
1.531477920117388e-7
9.153161200305562e-8
4.28708409222713e-8
1.343735029120127e-8
7.251812070223051e-8
1.236674033066552e-7
1.0625333757065185e-7
5.874428309188888e-8
1.7395862800309084e-9
3.5461302669790574e-8
2.5841357461769233e-8
2.2629145738152563e-8
1.9858289632539e-8
4.261856597828495e-9
1.585091713226168e-8
3.808764361548327e-8
5.358246027055918e-8
5.06175372436899e-8
4.221238106566642e-8
3.137180303783353e-8
1.6961965933051028e-8
7.895769577797813e-9
7.362291356759584e-8
1.0326205720016714e-7
3.221631247045295e-7
3.5796047208642486e-7
6.252599116448486e-7
2.966406649380211e-7
2.323137580492363e-9
5.5564633432301675e-8
3.396348203078406e-8
1.26132599818092e-8
4.531130859987684e-9
1.6182475475115892e-8
2.06244614506569e-8
8.024849792287926e-9
1.6084660198080387e-9
1.7717045818183338e-9
1.9402849594855677e-9
1.0944018913711598e-9
6.945424416867707e-9
9.711385446900984e-9
7.937718144475203e-9
7.0139580230200525e-9
5.152848159415617e-9
1.0622050708775081e-10
4.676301066728792e-9
1.0500988275968322e-8
1.4920635994394993e-8
1.3507351889072068e-8
1.0262051608433533e-8
6.619725428408861e-9
2.626133032816452e-9
2.4041834324251476e-9
1.0446813000730236e-8
1.9765280963140528e-7
7.791209652164238e-8
9.814828624441476e-7
6.020709621402599e-7
3.913580504747196e-7
2.6483056066164797e-7
1.700674191748668e-7
1.0183282628443868e-7
5.030039165891046e-8
1.2876535617952982e-8
1.6933852114186105e-9
3.9171236409332506e-8
9.674236686503429e-8
1.0459490568689468e-7
6.545975737085707e-8
2.1392696283787607e-8
3.3444661779476445e-8
2.366326391108534e-8
1.9474530697032637e-8
1.777507124682493e-8
8.296614514618287e-9
8.365062842027051e-9
2.5862430667799087e-8
4.6347966162039754e-8
5.0817186218170075e-8
4.2961817998448725e-8
3.228559440913112e-8
1.9495218186322417e-8
1.4017749343623335e-9
3.590324193598311e-8
2.4525085618149813e-7
4.185950476403682e-7
3.3214034253044684e-7
3.0629103271333945e-7
1.649994043159514e-7
4.042067704379583e-8
5.2047126784304946e-8
3.021537208100208e-8
8.423581085174892e-9
8.667249133323147e-9
1.758524624799784e-8
2.043801690330618e-8
9.980877176718567e-9
4.890045785957911e-9
6.2595110308142115e-9
3.4081079741097476e-9
2.1003106195407316e-9
8.965399850800035e-9
9.200327650656405e-9
7.345995453789548e-9
6.518752936407897e-9
3.377024137256074e-9
1.6918097665904837e-9
6.498718971724876e-9
1.3087186843915255e-8
1.896705987648173e-8
1.6695160721463932e-8
1.163437037103005e-8
6.493847843508491e-9
1.1634733306585128e-9
5.545664924002386e-9
1.8774969484409652e-7
2.120409032403442e-7
6.4256051746035e-7
5.750497644904002e-7
4.3069233510571993e-7
3.247793536748898e-7
2.3004567088632777e-7
1.5256699181129108e-7
9.149909473353157e-8
4.319925631434916e-8
1.3807322161487828e-8
7.278948439321895e-8
1.23173207296288e-7
1.0528450971120015e-7
5.809620815898399e-8
2.3028642294326795e-9
3.526005177015538e-8
2.5724253635153972e-8
2.2565837635430068e-8
1.9767733619886196e-8
4.097551348151517e-9
1.5980354464273398e-8
3.815439758855129e-8
5.3294395619438646e-8
5.027200031553324e-8
4.193203545365648e-8
3.1160900725839365e-8
1.6815838102020653e-8
7.985658335599544e-9
7.370553323203194e-8
1.0274836641031501e-7
3.206286088005246e-7
3.567146587380003e-7
6.16291475182166e-7
2.8965694742241105e-7
3.4368752944017227e-9
5.567155587128267e-8
3.35592812216657e-8
1.231981169952225e-8
4.619730562127872e-9
1.6075027967064258e-8
2.0405531042805743e-8
7.964671592394521e-9
1.6959072597072947e-9
1.7486022475827388e-9
1.903982572005654e-9
1.0238167438341513e-9
6.7130890693870826e-9
9.510791422538559e-9
7.788123956375317e-9
6.873191800448695e-9
5.074835856053795e-9
1.504384755505765e-10
4.518322384321838e-9
1.02041477902985e-8
1.4597920614734567e-8
1.324020656149415e-8
1.005689376976964e-8
6.4875080387775565e-9
2.583393280663873e-9
2.3154563662810927e-9
1.010451468450006e-8
1.9494216319047106e-7
7.566745415717896e-8
9.702507854600917e-7
5.955868806697413e-7
3.87443547602679e-7
2.624327412683129e-7
1.6874680704153173e-7
1.012489663501267e-7
5.025872832101353e-8
1.3154241884785201e-8
1.4363076331716e-9
3.934529618701791e-8
9.641324936039739e-8
1.0364482993104835e-7
6.470389505220219e-8
2.1062168382099574e-8
3.33063683797013e-8
2.351398603530737e-8
1.9382727595604678e-8
1.7694469084320803e-8
8.168834623861958e-9
8.441648338927167e-9
2.5897537074587302e-8
4.618593754795257e-8
5.0423370441553074e-8
4.26257036467536e-8
3.203953002295224e-8
1.933939386600479e-8
1.3516327911834922e-9
3.577376709320696e-8
2.43589523405028e-7
4.1641824746602393e-7
3.26869327480563e-7
3.00947204080405e-7
1.5702304496942562e-7
4.3572254323844396e-8
5.207131970805186e-8
2.990327978359493e-8
8.217532081863863e-9
8.66727064960428e-9
1.74087831279018e-8
2.014256984562197e-8
9.82460692920161e-9
4.732939002718103e-9
5.99866116554803e-9
3.3233931942786066e-9
1.988577498861573e-9
8.70495788077392e-9
9.022450882877596e-9
7.200088077841369e-9
6.3853795901616925e-9
3.3438001337480206e-9
1.6112334815491546e-9
6.297828649886924e-9
1.2724614826581359e-8
1.8565856235974488e-8
1.6393506396056713e-8
1.1420865775037377e-8
6.374491179768429e-9
1.1538058827335956e-9
5.3980566603462374e-9
1.850179390905729e-7
2.0767663909255474e-7
6.343168843078948e-7
5.674971828049072e-7
4.2533655395938934e-7
3.2098762205177644e-7
2.2761389589434715e-7
1.512110885616671e-7
9.097603434836218e-8
4.326876157224397e-8
1.408369456214416e-8
7.275049271624382e-8
1.2223920497852863e-7
1.0398077152113116e-7
5.730036926408056e-8
2.726388553958375e-9
3.496562790794394e-8
2.5535037505070704e-8
2.2439054590870147e-8
1.9624385610500474e-8
3.9282702492440055e-9
1.605852704934159e-8
3.8097991800374106e-8
5.2855357985742405e-8
4.980228729783659e-8
4.155245889375222e-8
3.0880297538292285e-8
1.664700299091451e-8
7.984416321771236e-9
7.331140335443942e-8
1.0225175136236934e-7
3.1806460223469414e-7
3.5520762784526475e-7
6.022859859542536e-7
2.798758632320213e-7
1.0711916213588948e-8
5.580053374007098e-8
3.305926240626365e-8
1.197208092441568e-8
4.692290125421913e-9
1.5887567137741375e-8
2.0072124385051688e-8
7.863720442602396e-9
1.8017274916186425e-9
1.7249261342851948e-9
1.854148254513887e-9
9.405215820326857e-10
6.421276201159643e-9
9.248271838758042e-9
7.592751860420692e-9
6.690839984062876e-9
4.968762783395928e-9
2.0150241994462957e-10
4.32073951026398e-9
9.826740060919654e-9
1.4168508749441988e-8
1.2877682063170165e-8
9.778343593910785e-9
6.307382381299874e-9
2.522129856379487e-9
2.2049617016148207e-9
9.667505999297218e-9
1.9142505402574768e-7
7.243039785146074e-8
9.56389163415404e-7
5.870905554556962e-7
3.822056914459794e-7
2.5915589536015966e-7
1.668917612076691e-7
1.0038050461870199e-7
5.0118785841533025e-8
1.3456671411115189e-8
1.1259526845475859e-9
3.950573851751921e-8
9.59078936101323e-8
1.023918921687375e-7
6.373269987573872e-8
2.0668298386587014e-8
3.3110367257462564e-8
2.3313753538775155e-8
1.9255610185998223e-8
1.7582284134850245e-8
8.007427634020426e-9
8.527650915539066e-9
2.591742253837037e-8
4.594380340555257e-8
4.990832404891096e-8
4.218939594136604e-8
3.1720442213143206e-8
1.914049085926686e-8
1.3014399083617258e-9
3.554610525126764e-8
2.413428831997779e-7
4.1359871400962626e-7
3.196640736414227e-7
2.9381889939404237e-7
1.463736192688412e-7
4.736997470860092e-8
5.205885128855168e-8
2.9495025304548852e-8
7.957876201973419e-9
8.656233175545192e-9
1.7170438221546343e-8
1.9752992380468746e-8
9.621479765505284e-9
4.549250815121163e-9
5.677048330486729e-9
3.2144787521277342e-9
1.8496209151483924e-9
8.371551103457476e-9
8.791899309157757e-9
7.012025715109326e-9
6.213401491835138e-9
3.298124509866141e-9
1.5102428803462627e-9
6.0430429083572096e-9
1.2261867559587443e-8
1.8043712955174418e-8
1.5998063037639096e-8
1.1140994479869207e-8
6.2177115851882845e-9
1.1394994700621522e-9
5.2093693117925895e-9
1.8149265492939026e-7
2.0195837070470405e-7
6.238224788506529e-7
5.577609174717677e-7
4.1839331647765447e-7
3.160490831637717e-7
2.2442885174109895e-7
1.494200259108102e-7
9.026672177374704e-8
4.333339840578756e-8
1.4428090610034491e-8
7.267242399892749e-8
1.210073743522372e-7
1.0229684817678644e-7
5.627926208546216e-8
3.256180210063501e-9
3.4580177802261866e-8
2.5288049289920416e-8
2.227229970227265e-8
1.94356806432489e-8
3.710598680978341e-9
1.6155045038744448e-8
3.801265471169432e-8
5.22811357395113e-8
4.9195120900240986e-8
4.1061816899340026e-8
3.051778681908321e-8
1.643059654518675e-8
7.974432882778865e-9
7.276615527919958e-8
1.0162328108082413e-7
3.1471058953431183e-7
3.532750469506053e-7
5.838835996484847e-7
2.6691856033547457e-7
1.9523666437502168e-8
5.5867652791925125e-8
3.2393220797448567e-8
1.1519731462038574e-8
4.7824510297306894e-9
1.5639236505582916e-8
1.963637706738689e-8
7.732295088622689e-9
1.948678691175615e-9
1.7174229580062823e-9
1.7990369967176442e-9
8.346037645350599e-10
6.050165222015942e-9
8.908631705971904e-9
7.34131282937482e-9
6.456638098253159e-9
4.830441342897401e-9
2.646789620591652e-10
4.069865438704755e-9
9.34390873397391e-9
1.3612002892374684e-8
1.2407433260334975e-8
9.417250832624023e-9
6.073849870459046e-9
2.442119697906387e-9
2.064073715713293e-9
9.109258487131178e-9
1.868972568256304e-7
6.824812052368904e-8
9.385436291774355e-7
5.761300080767956e-7
3.754440467177067e-7
2.5492163191279886e-7
1.6449034511411516e-7
9.925148219631297e-8
4.992988596551333e-8
1.3841149402244443e-8
7.259007543395604e-10
3.97103286515903e-8
9.524248173348294e-8
1.007739724116341e-7
6.248556911501845e-8
2.016456943585673e-8
3.284620433743526e-8
2.3054482878551894e-8
1.9091006270552568e-8
1.743604871794856e-8
7.79712506579583e-9
8.63934867138625e-9
2.594197404364209e-8
4.5621118528270573e-8
4.9243531116150994e-8
4.162741355137394e-8
3.130930398419455e-8
1.8884411995646867e-8
1.238074283577335e-9
3.524698869422275e-8
2.38434210591204e-7
4.0996009030738366e-7
3.1025509240150247e-7
2.8446840204884207e-7
1.321841170877115e-7
5.181090920471841e-8
5.1955935525030574e-8
2.894328477998935e-8
7.615375836446352e-9
8.642533101284756e-9
1.6862584662489866e-8
1.9253368412108325e-8
9.368105734884101e-9
4.351168582271356e-9
5.295684394939975e-9
3.0804653950381314e-9
1.6753976855640455e-9
7.945102973943537e-9
8.494577653911801e-9
6.7708245040509774e-9
5.9926385617337986e-9
3.2368769018206633e-9
1.3833267226128982e-9
5.719993093197605e-9
1.16714503003301e-8
1.7367020143032044e-8
1.5485935229380724e-8
1.0778940767284048e-8
6.0149172256106745e-9
1.1205445202325484e-9
4.966985287820642e-9
1.7696094612328608e-7
1.9460600733985923e-7
6.103141680670908e-7
5.452346058587708e-7
4.094581906350689e-7
3.0969247210050833e-7
2.2032607121729646e-7
1.471082773614772e-7
8.934518332751087e-8
4.34098885119361e-8
1.4870407169295523e-8
7.256330170251199e-8
1.194060331424294e-7
1.0013256999408278e-7
5.4971378037881045e-8
3.940436377512338e-9
3.40778972607491e-8
2.4969007342784168e-8
2.205661844959452e-8
1.9188698045810546e-8
3.4273645190482467e-9
1.628064963136567e-8
3.789498842613433e-8
5.1535792794232585e-8
4.8414230627646073e-8
4.043057856496286e-8
3.005120250992307e-8
1.6152321842542876e-8
7.960006849157046e-9
7.205658374143776e-8
1.0081380643500819e-7
3.103710541537666e-7
3.507936647528809e-7
5.598459674499677e-7
2.4969422666014205e-7
2.990339768011898e-8
5.579069161844704e-8
3.149828625043639e-8
1.0928510903685794e-8
4.895559656749957e-9
1.5311604588287528e-8
1.9068993220079295e-8
7.562043835465115e-9
2.154094142629463e-9
1.7455128540713623e-9
1.7440351720674258e-9
7.002983354062865e-10
5.581425968341768e-9
8.470174129043117e-9
7.019022331240212e-9
6.157197833677766e-9
4.650428933522552e-9
3.4180709065361914e-10
3.753501240042441e-9
8.729358680885618e-9
1.2892488562544434e-8
1.1799200308447168e-8
8.950644250377673e-9
5.7720893013392714e-9
2.3379683288096765e-9
1.88535618040855e-9
8.400373109384102e-9
1.8108878248118999e-7
6.289053925005181e-8
9.155758350212198e-7
5.620393127437393e-7
3.667540925820915e-7
2.494791807989661e-7
1.614005297539789e-7
9.779421971878375e-8
4.967930870271956e-8
1.432968382445155e-8
2.1124505307059348e-10
3.997327604104663e-8
9.436810125107173e-8
9.869168700146112e-8
6.08909607881256e-8
1.9522041507172873e-8
3.248773972246585e-8
2.271957231277757e-8
1.8878530412836495e-8
1.7245538162180964e-8
7.522665237012527e-9
8.785060037574122e-9
2.5972883410638373e-8
4.5190081616955604e-8
4.8388069837610005e-8
4.090585553427729e-8
3.0781097862463205e-8
1.8555449155912134e-8
1.1574009407273836e-9
3.485924569220968e-8
2.3467779122568927e-7
4.0526829972322203e-7
2.979656330084075e-7
2.7215930668882084e-7
1.132049951452988e-7
5.681154420343922e-8
5.1685106085957846e-8
2.8192331779514665e-8
7.16281856674629e-9
8.624523394289443e-9
1.64641818477481e-8
1.8613647743921423e-8
9.053991165676093e-9
4.155256520219262e-9
4.859239484541886e-9
2.9186955728607853e-9
1.4597746934294065e-9
7.403035750960471e-9
8.112152123228494e-9
6.46286795877136e-9
5.710537563991313e-9
3.154208231542554e-9
1.225689003010247e-9
5.313841115483447e-9
1.0923138705275901e-8
1.649107715949693e-8
1.4823263932083933e-8
1.0311193952555737e-8
5.752998898700976e-9
1.0953582951803342e-9
4.656661505271476e-9
1.7115631854810297e-7
1.8519358475628127e-7
5.92973496266943e-7
5.291754308915349e-7
3.9800149676245185e-7
3.015409902366543e-7
2.150600283552379e-7
1.4413318396029003e-7
8.814837503068012e-8
4.349526917563671e-8
1.5434359226552828e-8
7.240572334793806e-8
1.1732401577129678e-7
9.736194404118677e-8
5.33051515992298e-8
4.81995510034631e-9
3.3423021028677906e-8
2.4557340331686348e-8
2.1777557438413288e-8
1.886431905839192e-8
3.059240084258698e-9
1.6443108027050035e-8
3.7728886814536876e-8
5.05694553144227e-8
4.7413271336843615e-8
3.962096469728291e-8
2.9452409343485326e-8
1.579555731313581e-8
7.939481999372741e-9
7.113666009936216e-8
9.976798427285894e-8
3.0475717825677064e-7
3.4761411124207165e-7
5.283567252817916e-7
2.265950064054395e-7
4.1666535146354746e-8
5.5435487319367817e-8
3.028922859207637e-8
1.0156262015146527e-8
5.033431176118368e-9
1.4874553215773493e-8
1.8326352355711663e-8
7.339271305637826e-9
2.4400847402590582e-9
1.841747124609234e-9
1.6998748160997723e-9
5.31324388033457e-10
4.9955931152016026e-9
7.90527328573543e-9
6.607688140011925e-9
5.776441337309028e-9
4.416223697771132e-9
4.3362974889237187e-10
3.358713931087781e-9
7.95309713240525e-9
1.1963554779928741e-8
1.1013001208497275e-8
8.348293804371832e-9
5.382563416619421e-9
2.2021135106346552e-9
1.6608218223171565e-9
7.50827307810924e-9
1.736678112633055e-7
5.605816190458599e-8
8.861093085854443e-7
5.439882054223467e-7
3.55625402756169e-7
2.4250756845311274e-7
1.5743628490862408e-7
9.591539443330284e-8
4.9342308970056355e-8
1.494258074890965e-8
4.4596039154797624e-10
4.0305395334909045e-8
9.321165475591889e-8
9.602002091473738e-8
5.886381052323711e-8
1.8709873464622168e-8
3.199631263647257e-8
2.22872528227313e-8
1.860411096336305e-8
1.6996365658764462e-8
7.164478052116667e-9
8.974186163058688e-9
2.6008993688950956e-8
4.460902697917324e-8
4.729076315888482e-8
3.998274211722453e-8
3.0104739566356374e-8
1.8134297023520683e-8
1.0553838296103796e-9
3.435736217550469e-8
2.2982748592910615e-7
3.992215707887022e-7
2.818551199485301e-7
2.558450795528936e-7
8.780069308585005e-8
6.213916828073125e-8
5.112190495626326e-8
2.71646765622946e-8
6.5659983904021714e-9
8.596665954691844e-9
1.5945026346215092e-8
1.7794121850792542e-8
8.665437226862089e-9
3.990179454106805e-9
4.386394783761344e-9
2.7286936912956073e-9
1.1978453315671744e-9
6.7201940053629955e-9
7.621726279281673e-9
6.0719141105551005e-9
5.35219078325035e-9
3.0416518117733166e-9
1.033153443572852e-9
4.8091473446313365e-9
9.983583164815264e-9
1.5359051694720418e-8
1.3965786175315917e-8
9.707236319709682e-9
5.41493838715124e-9
1.061482165206978e-9
4.2614129062306356e-9
1.6375430425113954e-7
1.7319773322865773e-7
5.708098302585333e-7
5.086805957869472e-7
3.8337520237949897e-7
2.911310184981886e-7
2.0832526570538608e-7
1.4031303439026856e-7
8.659027425769979e-8
4.3577634343031725e-8
1.6144541371102663e-8
7.21665601403513e-8
1.146141994140442e-7
9.383308563679983e-8
5.1197726745452996e-8
5.939627377728681e-9
3.2568550822314594e-8
2.4026399876041302e-8
2.1415713168820233e-8
1.843600543663165e-8
2.5820228377681418e-9
1.6650414555445213e-8
3.74866570807067e-8
4.931836556107573e-8
4.613537053538127e-8
3.858637532141424e-8
2.8686626892492644e-8
1.5340037753024535e-8
7.909651805748438e-9
6.99454131087308e-8
9.841186416155459e-8
2.974881766571454e-7
3.435501837098645e-7
4.869054035173501e-7
1.9523952888754717e-7
5.4248351071065244e-8
5.458596505043387e-8
2.8647603434567946e-8
9.149504456367502e-9
5.193080361378636e-9
1.4282169151359854e-8
1.734618315621671e-8
7.043025187704915e-9
2.8340406044337394e-9
2.059818043934283e-9
1.6877184537584394e-9
3.204062253293591e-10
4.274122874586488e-9
7.179136022374402e-9
6.0854915570241985e-9
5.295737423371726e-9
4.111748172657469e-9
5.389002844228466e-10
2.87300806920549e-9
6.982879003378114e-9
1.0766599764125645e-8
9.997090168005583e-9
7.57132155453411e-9
4.8801365053341166e-9
2.024186578919398e-9
1.3829922715088976e-9
6.4012072336202005e-9
1.6423558430614769e-7
4.739264323988226e-8
8.48462216635999e-7
5.209656089265088e-7
3.4143597782189564e-7
2.3361390810623156e-7
1.5236684949698098e-7
9.34951124612197e-8
4.888089808988081e-8
1.5697670588982368e-8
1.2768034128938805e-9
4.0713596983050563e-8
9.166937882841088e-8
9.260592057456204e-8
5.630635525280324e-8
1.769655773446229e-8
3.131574469747942e-8
2.17294874144896e-8
1.8249164633186433e-8
1.6668520977920595e-8
6.697192964364672e-9
9.21773958354327e-9
2.6045122106248384e-8
4.381774095519816e-8
4.5888967063953305e-8
3.880701826731312e-8
2.924220970821993e-8
1.759742313734159e-8
9.276342856747778e-10
3.3708432971529544e-8
2.235631132151253e-7
3.914300969886741e-7
2.6062103612159726e-7
2.3399655179977334e-7
5.4125878151291286e-8
6.733676502115308e-8
5.00716862408496e-8
2.5752266964351507e-8
5.782467187544986e-9
8.546217177940108e-9
1.5261144696311653e-8
1.6742237367387833e-8
8.18360395750279e-9
3.90007724470621e-9
3.921123869457004e-9
2.515667234186778e-9
8.875336283907977e-10
5.871191824357437e-9
6.995019203489508e-9
5.579203711429712e-9
4.900595355497453e-9
2.887078731928079e-9
8.034280593781704e-10
4.191819107413798e-9
8.819192025747e-9
1.3900358647345577e-8
1.2855609779350107e-8
8.927535821850594e-9
4.978707098066375e-9
1.0150605965698243e-9
3.761876580704652e-9
1.5436860560532103e-7
1.5799475103735318e-7
5.426412353445988e-7
4.826779118727724e-7
3.648057396991816e-7
2.7790655536047253e-7
1.9975102363171215e-7
1.3542106406289783e-7
8.45550651578036e-8
4.3630190454147556e-8
1.7023727943064798e-8
7.178669319380707e-8
1.1108368003673641e-7
8.936877470963594e-8
4.855787107026262e-8
7.344319169341729e-9
3.145317171776675e-8
2.3341736278407944e-8
2.094483467647455e-8
1.7866361109648083e-8
1.9658099417078103e-9
1.690943391586262e-8
3.712118975908051e-8
4.770253675378667e-8
4.451202620535188e-8
3.7270240566087523e-8
2.771149481664358e-8
1.4761427064660223e-8
7.865363750735908e-9
6.840499918614769e-8
9.664358683830396e-8
2.880606869878279e-7
3.383707385303123e-7
4.3194581765044133e-7
1.5203356473419924e-7
6.652321022652108e-8
5.290732837357285e-8
2.640952646144529e-8
7.842030117746746e-9
5.3605821186180885e-9
1.3461946386359232e-8
1.603652473410636e-8
6.639865068582895e-9
3.36561645732063e-9
2.4852237907241263e-9
1.7476004508275565e-9
5.839508591057635e-11
3.4039944701406155e-9
6.248207680981282e-9
5.426841544654787e-9
4.694556975996796e-9
3.7167265901634126e-9
6.525869526295117e-10
2.2869250552373612e-9
5.788156036492222e-9
9.229217995200115e-9
8.684232264076105e-9
6.569621599794968e-9
4.23236949532001e-9
1.7894514995664741e-9
1.0481424045944949e-9
5.059250030610839e-9
1.5232537438924734e-7
3.648116215406993e-8
8.006163988485733e-7
4.917677061529523e-7
3.23445279224928e-7
2.2232763969783674e-7
1.459107196736538e-7
9.038024604667411e-8
4.823660162161186e-8
1.6604511299678743e-8
2.3132159200491366e-9
4.119424473390298e-8
8.959304382387659e-8
8.826683279447165e-8
5.311238222163196e-8
1.6455827852812362e-8
3.036530793276927e-8
2.1010155100980542e-8
1.7788840886908707e-8
1.62335110806775e-8
6.088207926678006e-9
9.527726666533806e-9
2.6067458517899355e-8
4.272979957565534e-8
4.4107628943175866e-8
3.7317777506618534e-8
2.8147795641968328e-8
1.6916666141222804e-8
7.697200815378228e-10
3.287054603868793e-8
2.1546603382393732e-7
3.8138672146219525e-7
2.3241678994276565e-7
2.0425959894471708e-7
1.1084378856474956e-8
7.164447874677593e-8
4.8240223341341045e-8
2.3806387853836385e-8
4.762673134698e-9
8.445401963410021e-9
1.4345634806665254e-8
1.538662974191413e-8
7.57955315070591e-9
3.943491380802783e-9
3.549384189086134e-9
2.297432829048327e-9
5.318347930733902e-10
4.836038357016443e-9
6.197417005426339e-9
4.964036617339862e-9
4.3375899326052856e-9
2.6733087768521717e-9
5.383354802928046e-10
3.452795118979269e-9
7.402412281187805e-9
1.2031690055045174e-8
1.141618049701498e-8
7.920404564666523e-9
4.415496366168827e-9
9.496304502324288e-10
3.13832377983599e-9
1.4255299901446705e-7
1.3886286624113155e-7
5.071008083501251e-7
4.4993677116931496e-7
3.413985995135893e-7
2.6122016439421386e-7
1.8889778502700348e-7
1.2917782665456e-7
8.188587623900785e-8
4.3599678515370616e-8
1.8086439820779507e-8
7.116154464703101e-8
1.0648171812611514e-7
8.377240701204084e-8
4.529364553776973e-8
9.065363670720401e-9
2.9997692656622365e-8
2.2458545430191318e-8
2.0328576121181933e-8
1.7101608252898873e-8
1.1749559852390302e-9
1.7222039834770338e-8
3.655220191095025e-8
4.562409302582333e-8
4.2462544000303405e-8
3.560514574183014e-8
2.6476339437537143e-8
1.4031211036129831e-8
7.798453467222975e-9
6.641727943300484e-8
9.431875711896532e-8
2.758017344365364e-7
3.317900205788724e-7
3.582818604199812e-7
9.171963347553239e-8
7.666387946379077e-8
4.990120245702365e-8
2.3351042782039774e-8
6.1558883517384076e-9
5.498259875712213e-9
1.2294337180455273e-8
1.4255037828397575e-8
6.074073182133811e-9
4.056605179605695e-9
3.2481973716781324e-9
1.9534615754554035e-9
2.6884065585063464e-10
2.3859770761620903e-9
5.058267462248439e-9
4.602226508871297e-9
3.952154202554834e-9
3.206514933787392e-9
7.630500198955586e-10
1.598562626785766e-9
4.348105783889933e-9
7.266346819551109e-9
6.986238490700723e-9
5.278100606151166e-9
3.3969229847561755e-9
1.4754709280780503e-9
6.651109919853439e-10
3.5023828262194765e-9
1.3740955165345444e-7
2.2875966864807257e-8
7.402114346552846e-7
4.550060161592166e-7
3.0079983599616626e-7
2.081013813893174e-7
1.3773141581109506e-7
8.637610887888597e-8
4.731898937378353e-8
1.765393877648183e-8
3.583125050878794e-9
4.171968097788854e-8
8.67706623403251e-8
8.279392251554977e-8
4.917730205945634e-8
1.497896961674154e-8
2.9031948201406142e-8
2.008257857429396e-8
1.7189199575911184e-8
1.564953460480427e-8
5.296479917049349e-9
9.915122573950879e-9
2.6044088951982794e-8
4.1224035977600416e-8
4.185942787398207e-8
3.5444113113878235e-8
2.6767708119994272e-8
1.605913901075026e-8
5.778256447495078e-10
3.179087911328291e-8
2.049836749355286e-7
3.684224317952144e-7
1.9453429253429958e-7
1.6272653118847086e-7
3.890071173206509e-8
7.393803241363076e-8
4.51989528569531e-8
2.1127241604547877e-8
3.4560849112321816e-9
8.235360433891795e-9
1.309128822056084e-8
1.36264673176654e-8
6.803801460866105e-9
4.180177324607667e-9
3.4216579143139127e-9
2.118693338345688e-9
1.4035848021882962e-10
3.6117200196862964e-9
5.186723829113602e-9
4.205095141132916e-9
3.6460126815060344e-9
2.3767084358153063e-9
2.473092646161083e-10
2.594100867499528e-9
5.723251729691355e-9
9.66683351222779e-9
9.544440122074462e-9
6.616979010204205e-9
3.686793888087006e-9
8.533218191330116e-10
2.3771497093006585e-9
1.278132897889413e-7
1.1499973319005079e-7
4.6267823248757964e-7
4.0911659270662895e-7
3.121683527410422e-7
2.403505792160191e-7
1.7526204305267438e-7
1.212449618662525e-7
7.836935219449136e-8
4.338738275110373e-8
1.932703371431307e-8
7.010834452001925e-8
1.0048894913559544e-7
7.68443873447219e-8
4.132775047987127e-8
1.1085143227532884e-8
2.8101562053214625e-8
2.1317864889216474e-8
1.9514946764688288e-8
1.606289117771249e-8
1.6991996186845355e-10
1.7576312417924172e-8
3.564498572206072e-8
4.2967774792295156e-8
3.98944997166357e-8
3.351255668167182e-8
2.4921896126362102e-8
1.3117071847939101e-8
7.69621198171685e-9
6.386104468029615e-8
9.12252362099287e-8
2.5979732787013e-7
3.234535088154077e-7
2.578706785610045e-7
8.587724868660175e-9
8.213662517204992e-8
4.485619108234488e-8
1.9172687133247417e-8
4.008413146543929e-9
5.518332586819092e-9
1.0572589002303085e-8
1.1767887670264039e-8
5.249314798648164e-9
4.895727891552482e-9
4.534447511511254e-9
2.4399333416840697e-9
6.900125349636136e-10
1.2475414731452636e-9
3.5422016658536457e-9
3.5760007087760793e-9
3.0511459922323606e-9
2.553322754764125e-9
8.479900982929944e-10
8.207344972697602e-10
2.666117301644344e-9
4.791225643392375e-9
4.785608201336402e-9
3.610779878630069e-9
2.3169354416885623e-9
1.043158692514829e-9
2.814345827138876e-10
1.8628698486561166e-9
1.1891263463512892e-7
6.150971874287352e-9
6.645747237053953e-7
4.091537712499395e-7
2.7256431519408927e-7
1.903260207047587e-7
1.27438496851808e-7
8.123715495513221e-8
4.59886025948548e-8
1.88007329498114e-8
5.101587372472488e-9
4.221222817528877e-8
8.290275576753447e-8
7.596526557093014e-8
4.441752702700888e-8
1.3298453488789031e-8
2.7164569750230403e-8
1.888601268050444e-8
1.6402429845390446e-8
1.4853163578501237e-8
4.272565322145056e-9
1.0384715328167879e-8
2.5905987945390522e-8
3.9139122043025776e-8
3.9046780158840755e-8
3.310595687842929e-8
2.5040330932870257e-8
1.4987629583365367e-8
3.498322497654679e-10
3.040410586109451e-8
1.913763658682804e-7
3.516315492884266e-7
1.4280123869115686e-7
1.022253967591054e-7
8.584150788590385e-8
7.270822358842041e-8
4.034868199248897e-8
1.7457065911959696e-8
1.8289935805519958e-9
7.792916166719583e-9
1.1315876102970571e-8
1.1310729720051557e-8
5.7653714079251405e-9
4.630617624530117e-9
3.776468009230422e-9
2.0804873726460343e-9
2.7460537710038143e-10
2.2336427932652156e-9
3.910592672249158e-9
3.2826265704500174e-9
2.813896312275333e-9
1.966750114105317e-9
4.7608006947058286e-11
1.6377810044950579e-9
3.807957851124733e-9
6.749026613746397e-9
7.098274218749523e-9
4.922277698212346e-9
2.7387635582221125e-9
7.012510372275892e-10
1.4915674479614825e-9
1.0963125051772323e-7
8.55628731544719e-8
4.078107751270488e-7
3.588783169544383e-7
2.7611419204125147e-7
2.1455104515722986e-7
1.5829733543934302e-7
1.1122379978500414e-7
7.37157520500815e-8
4.281894936498568e-8
2.0698337671299044e-8
6.831404967382308e-8
9.271546985637067e-8
6.84165706556372e-8
3.662422753377793e-8
1.3238207771648863e-8
2.5640218702490742e-8
1.9840405457575213e-8
1.8426239379230583e-8
1.4633151600327495e-8
1.0861767905110388e-9
1.7926995352834682e-8
3.4183855942547725e-8
3.960530242645593e-8
3.67055837816208e-8
3.0903402281392456e-8
2.2980740234907812e-8
1.1983964769974373e-8
7.539502638107432e-9
6.059258083088502e-8
8.703754788675378e-8
2.3878009752676826e-7
3.129081792094546e-7
1.1718809600609404e-7
9.227929366266202e-8
7.989121358280911e-8
3.6800538430558704e-8
1.348763030323792e-8
1.333545228387976e-9
5.227591207510766e-9
7.91877805987719e-9
8.160468908237834e-9
3.99349254594845e-9
5.784282190107759e-9
6.578668323878606e-9
3.4493814442411107e-9
1.2753547475242247e-9
5.774301151756734e-11
1.6191019382705342e-9
2.2762576852361118e-9
1.985878059489832e-9
1.7309183546713397e-9
8.696699359447899e-10
8.121132786670666e-12
7.946046046256935e-10
1.7564070778679312e-9
1.922899799867052e-9
1.4506423494331259e-9
9.088480483226453e-10
4.011349100665143e-10
7.773290377065581e-11
5.766379366499719e-10
9.616788996252238e-8
1.394024970861057e-8
5.707767728441396e-7
3.5265778885920863e-7
2.3779882068666955e-7
1.6837219521134942e-7
1.1459940708918594e-7
7.465818387413637e-8
4.403267588864044e-8
1.993602796315714e-8
6.855422650076907e-9
4.2494878553194066e-8
7.75803983466671e-8
6.75778721591099e-8
3.880298833283451e-8
1.1530182749801049e-8
2.457563592043767e-8
1.7340167224783792e-8
1.5358143825870322e-8
1.3744806146149474e-8
2.9626232073453796e-9
1.092274075593656e-8
2.5510112587750624e-8
3.6279322853385834e-8
3.556633835140699e-8
3.0216111824355814e-8
2.289729023579128e-8
1.3661654522902425e-8
8.679949103049775e-11
2.8632411164508234e-8
1.7363373045612164e-7
3.2972650357772835e-7
7.027157866556135e-8
8.409407059585352e-9
1.1371596891992298e-7
6.609008082770837e-8
3.288869260370019e-8
1.2485665553150025e-8
9.106082961542647e-11
6.859492193215933e-9
8.687558462767034e-9
8.193213697345422e-9
4.290952564086664e-9
5.183719779001186e-9
4.943330836100694e-9
2.4002903613197263e-9
7.227418542879239e-10
8.092390818653462e-10
2.2972500463067007e-9
2.179390481109773e-9
1.8422766737038687e-9
1.4091112361516707e-9
3.0543998893737234e-10
6.375857789546211e-10
1.7452822716064776e-9
3.3262256592579922e-9
3.878993216291379e-9
2.697232252533022e-9
1.488255047325589e-9
4.275744895831044e-10
5.990977699646488e-10
8.747223303566929e-8
4.9738853149358665e-8
3.4100724410430265e-7
2.980914617758232e-7
2.3237234737045356e-7
1.8315118899656371e-7
1.3746507525217172e-7
9.866563066644772e-8
6.75360115947494e-8
4.159756941051609e-8
2.2072592611604276e-8
6.526127900788268e-8
8.272442233538454e-8
5.8414625560453974e-8
3.1228895941011005e-8
1.4893323350585177e-8
2.2463694979499884e-8
1.7915384435701706e-8
1.6939541559564785e-8
1.2640181360722537e-8
2.6096782399190497e-9
1.8152756757400002e-8
3.1856938121042615e-8
3.5404650011524074e-8
3.278667155120774e-8
2.7679477701762554e-8
2.0578514455970457e-8
1.0595958384101317e-8
7.301268892031678e-9
5.6456808281974805e-8
8.123065653980886e-8
2.1094561379739143e-7
2.9950769723825165e-7
8.919314640009781e-8
1.6566722606282332e-7
6.666413934520818e-8
2.4464431760773158e-8
5.822631062155591e-9
1.864016365437741e-9
4.206062209366926e-9
3.592343793990254e-9
2.6195424494204965e-9
1.987951228629556e-9
6.430736061788549e-9
9.598329310350286e-9
5.410953017444837e-9
2.2072290232765387e-9
1.0759089771907402e-9
7.589844397326063e-10
4.975566800399881e-10
3.73982915824787e-10
6.727866761112799e-10
7.481287457481671e-10
8.521850667036237e-10
1.2374194635497731e-9
1.860979752829376e-9
1.909106497248216e-9
1.257739477738865e-9
1.0816739789643639e-9
9.240293437361014e-10
8.544502412369152e-10
8.574161066370233e-10
6.724572299340853e-8
3.6918634440734056e-8
4.555756569569818e-7
2.8415369360672823e-7
1.9571705331697202e-7
1.416784390255442e-7
9.87719435008357e-8
6.626980484945921e-8
4.113268347138488e-8
2.084414017317596e-8
8.776412004592799e-9
4.220052673033657e-8
7.028313396546515e-8
5.751147218732992e-8
3.240410954233479e-8
9.937155963903577e-9
2.1055657299458906e-8
1.5335405104928352e-8
1.394623895917489e-8
1.2163894491642703e-8
1.3230033084305329e-9
1.1467543008329661e-8
2.4574948470051855e-8
3.2440591949251697e-8
3.131564083371452e-8
2.6683085868571042e-8
2.0265153444533372e-8
1.2039035175243893e-8
2.056398840726114e-10
2.6390777047360517e-8
1.5033600724381163e-7
3.0069466820283127e-7
3.623524606005836e-8
1.3780858928463937e-7
1.1167714824092299e-7
5.191156341193997e-8
2.1800124590705637e-8
5.887335916512322e-9
2.109208816142212e-9
4.879180272418623e-9
4.547133797567042e-9
3.819929924179835e-9
2.0440870647731492e-9
5.422821940494481e-9
7.25371304185868e-9
3.5298396331434936e-9
1.3254975314456557e-9
4.5298757344102253e-10
2.069595732145457e-10
7.538163259564938e-10
7.762309599462647e-10
6.813765783493154e-10
4.567712826000155e-10
2.9019787317175743e-10
2.5893784090427217e-10
3.1069886793678263e-10
3.4947838074375054e-10
2.7950846185524293e-10
2.5448767938541553e-10
2.780877418307698e-10
3.415235676068226e-10
6.023329720047909e-8
6.868083978232371e-9
2.6081102447194e-7
2.2616325849877548e-7
1.804947505700212e-7
1.4575013335351436e-7
1.1233845948907626e-7
8.310733647715149e-8
5.932233526940717e-8
3.923356236314732e-8
2.3165113318970925e-8
6.01505589971299e-8
7.011171812546061e-8
4.695607272271561e-8
2.5317319752696916e-8
1.3908501386470902e-8
1.8394382085958937e-8
1.5377777133765047e-8
1.4846669631222519e-8
9.847227657573017e-9
4.351449556253174e-9
1.7967142072732046e-8
2.8293040482811344e-8
3.024235154332133e-8
2.80245378390633e-8
2.3734723137891718e-8
1.7635379114685644e-8
8.918184530618967e-9
6.948389842247025e-9
5.133114349797901e-8
7.291162398224321e-8
1.73643633803846e-7
2.819773489117586e-7
4.0636987056912605e-7
1.5270677194406037e-7
3.91601822171222e-8
6.253086264493219e-9
4.350441327245585e-9
5.377466111799802e-9
1.519702453715953e-9
4.003548979064985e-9
6.689756205518226e-9
1.3901806766545193e-9
6.162574340353773e-9
1.3559899385174003e-8
9.057223399437669e-9
3.952310182892538e-9
2.1177915931709334e-9
8.913238921951793e-10
6.53771173127574e-10
6.860944132001901e-10
4.627742402824669e-10
4.5045332691166605e-10
1.504952131010712e-9
2.9778876004893936e-9
5.406655194495247e-9
6.784146577743658e-9
5.14583807950885e-9
3.1379460851224866e-9
8.781311927284181e-10
7.834979501334421e-9
5.2819877149852685e-9
3.942407147655372e-9
5.849529312947107e-8
3.145250626766238e-7
2.0283321069657755e-7
1.4598642391758404e-7
1.0992065070380649e-7
7.957460372026748e-8
5.564660147138211e-8
3.682499478704545e-8
2.113373963658943e-8
1.0690448382695048e-8
4.06201804767719e-8
6.043426177807707e-8
4.583751220324095e-8
2.5443536266282615e-8
8.96470508980959e-9
1.6398467012207233e-8
1.2712346272205328e-8
1.1980390428783366e-8
9.852332581280117e-9
6.389418687209012e-10
1.1839934347312659e-8
2.2603656630093064e-8
2.7455322138984038e-8
2.619895920858127e-8
2.241277745392281e-8
1.7066444619540085e-8
1.0076892606263926e-8
5.1808108719311e-10
2.3609444674263385e-8
1.1941224563000415e-7
2.607213466744027e-7
2.0721909269923945e-7
2.342797798930331e-7
7.915490584871966e-8
2.768235244229281e-8
5.8506391750995166e-9
2.5687799787475536e-9
3.6035500406542103e-9
5.874129111378183e-10
2.5838848766232703e-9
2.8115296266309586e-9
1.6518995528215525e-9
4.3452290997449906e-9
1.0649695414799727e-8
6.35868686330335e-9
2.5861462469434715e-9
1.3514339318599333e-9
5.138409833919814e-11
4.755207106004493e-10
4.5683947685832554e-10
2.284142200230762e-10
4.2380322256215146e-10
1.0909507452900994e-9
2.055418215472976e-9
3.7042000478257666e-9
5.663709458062138e-9
4.437889105548023e-9
2.1749744529662264e-9
2.778003598970924e-9
6.2183061266287875e-9
1.4666089567921991e-8
4.2374253275367735e-8
1.6442686403410759e-7
1.434557347010967e-7
1.2093949580844987e-7
1.0256760615236782e-7
8.280108151655771e-8
6.415979159309896e-8
4.8452232235555353e-8
3.494731931392066e-8
2.3371428473520923e-8
5.1900102706932964e-8
5.4687502644194e-8
3.447449890343239e-8
1.921342354354756e-8
6.48230631317647e-9
1.3214533379806696e-8
1.1956724886787041e-8
1.1768496385800116e-8
6.0051704871958285e-9
6.0862564273495355e-9
1.67671130356212e-8
2.3180109647189944e-8
2.4010587761626933e-8
2.229949743026382e-8
1.8953135285054662e-8
1.4065126012667668e-8
6.915728526721126e-9
6.458984700487838e-9
4.5289337665340205e-8
6.049961710340198e-8
1.228771066780391e-7
2.5523640879734567e-7
6.215882304681714e-7
6.157962999092081e-8
6.142120174830578e-9
1.979076726471209e-8
1.751669363223014e-8
8.468567888585072e-9
5.0507131904764235e-9
1.8841962585111122e-8
2.48572150800973e-8
7.486379577607088e-9
3.5900110918750776e-9
1.7549761582806136e-8
1.5523239120215965e-8
7.63631622915358e-9
3.615251067700334e-9
4.106548544524488e-9
2.5734774835201407e-9
2.121485775952615e-9
1.7332427235534569e-9
1.5913161301889967e-10
1.8823440346136283e-9
4.307730116119123e-9
8.358696730054152e-9
1.2940010769865834e-8
1.0355325661976978e-8
6.458400562912857e-9
1.5666525613717802e-9
1.1494341093110545e-8
1.5917386452898227e-8
1.5225440818107085e-10
3.1843986290868705e-8
1.3647862116150704e-7
1.0903945198729247e-7
8.929399470882067e-8
7.332583434528304e-8
5.682588374247507e-8
4.234581448312037e-8
3.046268188903504e-8
2.012248017129062e-8
1.2203985141758914e-8
3.6524001382527914e-8
4.756870654561948e-8
3.2971639073288937e-8
1.8311679172920872e-8
8.959231958801168e-9
1.0416874810963667e-8
9.21415755813927e-9
9.11453736159069e-9
6.435621366138092e-9
2.7604838255736116e-9
1.1584862187324799e-8
1.8920126175702437e-8
2.1229165408840348e-8
2.01241302347929e-8
1.7303510909968134e-8
1.321569282983684e-8
7.727949908157479e-9
8.491083372454933e-10
2.0327003598058983e-8
7.771379058958061e-8
1.9874404782963874e-7
4.467864135707228e-7
1.1737047666386656e-7
1.8359157583085215e-8
9.609186290654472e-9
1.6381544713705826e-8
1.2725646667858695e-8
2.820600596107008e-9
9.2354759850311e-9
1.6699904105526726e-8
1.459894192976522e-8
8.300932706178177e-9
9.904846047003834e-11
1.351315762256546e-8
1.2419097900061211e-8
6.055702424330595e-9
2.6192514926894916e-9
3.106465272939941e-9
2.0026854148713356e-9
1.5992547546869841e-9
1.2076093718888835e-9
8.405349462534771e-11
1.4971146639422703e-9
3.174373544554409e-9
5.964970594162693e-9
1.0325551150853552e-8
1.0614146196917785e-8
5.679861010974089e-9
7.812385711463287e-11
1.2886424338255384e-8
3.2913974236819266e-9
1.9118252395769028e-8
3.6868221052324194e-8
5.1502067914184963e-8
5.596777305400524e-8
5.508769714498186e-8
4.941946491775795e-8
4.17037245624267e-8
3.4269026856744804e-8
2.758198348513249e-8
2.141746528134812e-8
3.940218720034749e-8
3.680607904389495e-8
2.180642089092148e-8
1.3254470156077237e-8
4.725147170820632e-9
6.625807370812332e-9
7.149750910056815e-9
6.982208511324999e-9
1.1449677909328923e-9
7.147755009416127e-9
1.3556770930027394e-8
1.6385189006768e-8
1.6600547603340634e-8
1.5466659324777147e-8
1.3194226653467125e-8
9.763349848574959e-9
4.535299155414382e-9
5.928433536755673e-9
3.944123195894574e-8
4.133478087855363e-8
5.29667439304567e-8
1.5454109351196948e-7
4.918150692935649e-9
8.206951757035791e-8
7.376417189319575e-8
5.611734720006499e-8
3.3863313717988775e-8
8.93804816254478e-9
2.1534398161549893e-8
5.341331268167258e-8
7.168553452268123e-8
1.9820594198494017e-8
4.182500062645421e-9
1.849462054179876e-8
2.6051615086390717e-8
1.5693837870149084e-8
7.782363881713163e-9
6.268299470797786e-9
4.598357542261106e-9
3.5286361760649156e-9
2.9343490067673896e-9
1.1152839377638598e-9
1.7865046307958922e-9
4.833355280019491e-9
9.738110518448996e-9
1.778865622523809e-8
1.8105534157114266e-8
1.1268567690008338e-8
3.8982362209431845e-9
1.0780645214188072e-8
3.035009302043134e-8
3.644207036586877e-8
1.3535969760233413e-7
1.2333777430146823e-7
5.496384778497841e-9
2.849082748722896e-8
3.3255476125368614e-8
3.081040881447544e-8
2.601313615560563e-8
2.120884838685289e-8
1.6645622766392126e-8
1.240191941712106e-8
2.8226921256395612e-8
3.166250637534727e-8
1.98108358574149e-8
1.1435314993975194e-8
8.95445443527988e-9
2.9450580675988167e-9
4.374614974456487e-9
4.6477324946935235e-9
1.6157197731709165e-9
4.4617955724521186e-9
9.69966523010635e-9
1.302046871028507e-8
1.3721688823988496e-8
1.2972227494529477e-8
1.1220302864336863e-8
8.59772657609591e-9
4.915840465049524e-9
1.2855457050003559e-9
1.7312473872358533e-8
2.0547706930516695e-8
3.199863457954273e-8
1.0080980431050987e-8
6.906046631968116e-8
7.280318881878694e-8
6.415008878899121e-8
4.648344326568362e-8
2.3187038051455068e-8
5.477705834759968e-9
3.475962529149673e-8
5.261051627684232e-8
4.447636504073747e-8
2.2144864855134768e-8
1.2363726477851527e-8
1.0520706992447907e-8
2.3220471742068856e-8
1.542585582001636e-8
7.702561107935935e-9
4.06154146385405e-9
3.4962963325978567e-9
2.6106424419639858e-9
2.0670427111717185e-9
6.118267960048449e-10
1.397100883755165e-9
3.4090682159737187e-9
6.517883156169197e-9
1.178652760643318e-8
1.846701706061726e-8
1.1574213709053042e-8
2.139294547982497e-9
1.3623615488786235e-8
4.1034068841912776e-8
1.3050294643175657e-7
1.7623540556733552e-7
4.731094417754412e-8
8.377345509571905e-9
7.309145413804538e-9
1.4149213412828225e-8
1.6299343446116007e-8
1.6362986232938826e-8
1.5744652680851523e-8
1.4886694660181962e-8
2.2152870065125155e-8
1.7840679368179624e-8
1.0058450318809326e-8
7.17332541197929e-9
8.989062667776654e-9
1.5568046147579825e-9
1.0599930390020389e-11
7.280609716843675e-10
3.514870450814057e-9
5.925616828712435e-9
7.433974246297703e-9
7.899987570585524e-9
7.826062187597007e-9
7.292528161312062e-9
6.2383598832928474e-9
4.546193872863597e-9
1.5177434569808918e-9
7.286737403980729e-9
2.2326045025125104e-8
1.4131385516787597e-8
2.0928326187323843e-8
1.5733898437044681e-7
6.703236344220184e-7
2.791093622254494e-7
1.7107407012417715e-7
1.0616158402315393e-7
5.2533550491860354e-8
1.8572429676766484e-10
6.921029405823114e-8
1.691498806941338e-7
2.99670555269976e-7
5.167521308924785e-8
2.4808929375464077e-8
9.478525663458455e-9
3.945329821677637e-8
3.2455799929966984e-8
1.856873953913566e-8
3.598668513152878e-9
6.362685850753807e-9
4.756183762350553e-9
3.828186775445006e-9
2.264680661820262e-9
1.0759651881754162e-9
4.332298153457379e-9
8.983976820500296e-9
1.7311746286788678e-8
2.8767612500468737e-8
1.946329902308873e-8
7.881564586337126e-9
1.0883645880069084e-8
4.422215822154198e-8
7.549229449164265e-8
1.9779012495358834e-7
2.9834262300322306e-7
9.525497459197462e-8
2.8726626458498732e-8
6.675833687136111e-9
2.7834961328184906e-9
6.629948811665517e-9
8.166785940956911e-9
8.879425039676065e-9
9.047388949504266e-9
1.4432546565755505e-8
1.3648320781866517e-8
7.661692885558392e-9
4.747637385135338e-9
4.983657422701391e-9
4.143481985546955e-9
2.188341825289301e-9
2.7220373084914447e-9
3.751107056654889e-9
4.114754079542373e-9
4.685385087205907e-9
4.893410127232048e-9
4.812686446966907e-9
4.496969828533871e-9
3.906314639005994e-9
2.9680297053419233e-9
1.2167955149645724e-9
5.397499116851427e-9
9.269529075627514e-9
1.0427186747094874e-8
1.1516985544880481e-7
4.620912902714422e-7
3.0371062537407474e-7
2.0480415549513093e-7
1.4323108521902396e-7
8.61977801085122e-8
2.804649457558355e-8
4.1327957004919753e-8
1.258909239786938e-7
2.1780668095838587e-7
2.2566728581238253e-7
6.32824297927089e-8
4.731318511260252e-8
9.048711838554493e-9
3.3680969504410505e-8
3.659558829077458e-8
2.1390393808711914e-8
1.9659055678005898e-10
4.320614380583824e-9
3.341064502367162e-9
2.5485989853407322e-9
1.465170378720435e-9
7.16343188800757e-10
2.7051206762581794e-9
5.299038714037172e-9
9.573635994298783e-9
1.6480504384870795e-8
2.3705397965729425e-8
7.315919080652157e-9
1.5355819209574136e-8
8.618018979438324e-8
1.961953824982998e-7
1.0392465277772526e-7
1.085012231682313e-7
5.601815070799534e-8
3.169314025279226e-8
1.831187273405836e-8
9.997113128387613e-9
4.740147984087033e-9
1.2211402768651102e-9
1.3418105823917713e-9
9.185954307944654e-10
5.639249928313061e-10
1.381010427099771e-10
1.8179164230184834e-9
6.4053193113925685e-9
1.1840642090900361e-8
1.2844182517801224e-8
9.85132219499324e-9
4.102354773669149e-9
2.6813385489622713e-10
1.5650728531334552e-9
2.413223150990599e-9
2.7597384920253272e-9
2.714845452702236e-9
2.3431353296779644e-9
1.7620215998182475e-9
1.0743386898819229e-9
3.114409348845299e-10
5.660330382667307e-10
1.6563649444948882e-9
2.417710292468364e-7
1.5751637277966333e-7
1.391676156467292e-6
5.569360445810226e-7
3.134915983692542e-7
1.762109398897592e-7
6.849069051939883e-8
4.853968681222874e-8
2.838258509601035e-7
1.511068184735887e-6
6.415538739038975e-7
2.122303041145473e-7
9.527819867510804e-8
2.5205763680911037e-8
4.152737752116452e-8
6.186047557541763e-8
4.400192664292352e-8
6.664041928351634e-9
5.839870687390644e-9
5.53981965835465e-9
4.190207402680598e-9
3.0472438490656986e-9
2.4646970835848823e-10
2.8659759673042785e-9
6.378561257234665e-9
1.223215618573159e-8
2.278358152403483e-8
3.7152203733292426e-8
1.7263901790181694e-8
8.743202827342223e-9
5.551536446132672e-8
1.1647209103435682e-7
2.545431729624983e-7
1.1385985682199078e-7
1.0369165596880446e-7
6.300276099502162e-8
3.8476094259751795e-8
2.406154894523017e-8
1.4950126748541996e-8
9.070553196814551e-9
4.918201997020846e-9
1.7312888023359816e-9
4.78288777264234e-9
3.855803588728806e-9
2.473439843029434e-9
4.002122606729892e-9
1.0538049294912719e-8
1.73080828647508e-8
1.715162739612534e-8
1.3476326606133026e-8
4.730743344992941e-9
1.1520797351958695e-9
4.042792697580056e-9
5.438876665557875e-9
6.0430511787679865e-9
5.978107424867781e-9
5.287165719687701e-9
4.120716721558872e-9
2.6318871461182577e-9
8.40509596628337e-10
1.4248116175691823e-9
2.087321302951848e-7
4.192343499683878e-8
9.290966521389913e-7
6.404926770913125e-7
4.064629470406261e-7
2.64200407193518e-7
1.3685893276954935e-7
4.439774936600017e-9
2.54361878632226e-7
1.2867163618421558e-6
7.711103503797147e-7
4.22533178888319e-7
2.720413411767559e-7
1.6976660747807132e-7
7.208843044120439e-8
1.3214375605191201e-8
6.475341745552181e-8
5.967574420505987e-8
1.052798864201609e-8
1.212399559855011e-9
3.2803580002582745e-9
2.504660347023458e-9
1.7814413336865483e-9
4.1618953124896534e-10
1.3255643748207076e-9
2.9858074895969937e-9
5.372537164156941e-9
9.114952361848896e-9
1.4538313043942383e-8
1.813794367469772e-8
1.2778122885184788e-8
1.4532180681468915e-7
1.5486334513796156e-7
4.400443987193467e-8
1.6801584860657893e-8
4.568098536036111e-8
4.413493034390247e-8
3.8115039946513006e-8
3.1952768324354784e-8
2.63595165439998e-8
2.1556018276225898e-8
1.7381987439627946e-8
2.0877991554520446e-8
1.1753719949651543e-8
1.1200304566444597e-8
2.4832930148554053e-8
3.986614201581968e-8
3.930460264869778e-8
3.108101551426506e-8
7.752440986757587e-9
5.57150965400343e-9
1.102833487998934e-8
1.3957868717240637e-8
1.585450000015003e-8
1.6661410686175294e-8
1.606027988235237e-8
1.4022633990316958e-8
1.0759529254411898e-8
6.336414107316309e-9
2.9299480062841637e-10
8.859744773162935e-9
2.509836113483498e-8
5.416577115605683e-7
7.996686535704121e-8
2.3340252090323667e-6
9.955634396914168e-7
5.454676005609141e-7
2.840736146586486e-7
4.693519253985413e-8
4.4806813063841483e-7
1.951577488670771e-6
7.705108284669246e-7
6.770621517478203e-7
3.929885433688689e-7
2.775479119415877e-7
1.3728609828910345e-7
2.7065651048808067e-9
8.054832577512973e-8
1.0255232332211908e-7
2.873411444083803e-8
2.4655220397516903e-9
3.9857590090896075e-9
3.847601352597351e-9
2.8203445858439594e-9
1.5610109582573977e-9
8.077369107418185e-10
3.0172675358508617e-9
5.831987234040404e-9
1.0469953499279746e-8
1.8363045209491853e-8
2.9612046294975785e-8
7.838914354147078e-9
7.15848619146212e-8
1.810919718292107e-7
2.6596578021149347e-7
4.0695157511838804e-8
6.6005671687126345e-9
3.974086469495909e-8
4.707794309060837e-8
4.250109548503909e-8
3.574875729183723e-8
2.9259122166582982e-8
2.353786396980607e-8
1.8409240301022265e-8
2.7892047298820708e-8
1.6460745517490593e-8
1.265573305294819e-8
2.683223348681568e-8
4.734495904027787e-8
4.7029501667515234e-8
3.844710900494312e-8
9.386666442339934e-9
6.946620686639603e-9
1.3418100715941867e-8
1.7041906291059597e-8
1.964107021408952e-8
2.1068649338916814e-8
2.0808914669985056e-8
1.8701152168492305e-8
1.4980396045561055e-8
9.840575461562736e-9
2.9712707909655384e-9
6.904969837516165e-9
4.58985934426065e-7
3.6987518861027394e-7
1.5641264508167702e-6
1.2272724243375028e-6
7.752735980721708e-7
4.932967993111813e-7
1.800857077288008e-7
7.475735671623588e-7
1.3733393786641752e-6
8.024969458197311e-7
6.993592087397057e-7
9.236266247120229e-7
4.822190616644476e-7
1.2853080510379648e-7
4.00523331580592e-8
3.081704296680704e-8
1.667404775032041e-8
5.972052899698372e-8
4.106445563622783e-8
7.071523171369998e-9
9.281582580015274e-10
1.0988448353323118e-9
1.228618695406594e-9
8.361452054870085e-10
2.2894607935917274e-10
6.868552417571177e-10
1.5155305514009925e-9
2.6173902896726235e-9
4.226801823858834e-9
6.32383051767732e-9
7.1478343336764946e-9
3.1525495813302793e-8
4.6429693406199154e-8
2.195746256236059e-8
1.4116180762772326e-9
9.9679496260685e-11
1.79380466417968e-8
2.8218823079102977e-8
3.429540431332544e-8
3.7381690631422276e-8
3.747420287295128e-8
3.431511349003088e-8
2.886519347170249e-8
2.2109017619269426e-8
4.3458796669331066e-8
9.663079074818124e-8
9.36227626263493e-8
5.531786265166658e-8
2.619493067783823e-9
2.0379016327004767e-8
2.5560475956897727e-8
2.949912706547117e-8
3.381634086583397e-8
3.765737069906144e-8
3.9647597183588494e-8
3.88036136379217e-8
3.4862133670289475e-8
2.7945396841147425e-8
1.7879506165104294e-8
3.4514597462128478e-9
1.874054146827136e-8
5.7465887664771806e-8
1.2063514926333318e-6
2.7956045535486044e-7
3.6992623473686484e-6
1.933979376612095e-6
1.0942570080580706e-6
5.411922570440719e-7
1.8711162657397516e-6
9.549313093502298e-7
9.155474546223363e-7
1.3207567143527712e-6
1.0959356300058287e-6
9.031750799004331e-7
4.3646853696548376e-7
2.693449151805951e-8
1.2449574999784607e-7
5.0034943189851605e-8
3.0058367006193205e-8
7.046813247406078e-8
1.9537719305089418e-8
3.864485595114771e-9
1.4479352051849665e-10
1.2939555223100305e-9
1.1735573120420935e-9
7.301704525269095e-10
1.1238814672877615e-10
1.1024445133810813e-9
2.1102862030568234e-9
3.5752517294114077e-9
5.815683092257863e-9
9.044665045243959e-9
6.4210417914328715e-9
4.686442668685776e-8
5.75941348535064e-8
2.4430628131449223e-8
7.747920450159935e-9
3.6814756600025813e-9
1.8527876283767683e-8
3.213532484116671e-8
3.9980025386644146e-8
4.2573228380386575e-8
3.97486742213223e-8
3.199040039696575e-8
3.480548757217536e-8
2.8481199738943208e-8
4.8747833384031395e-8
9.332221501043623e-8
1.1146614397656897e-7
5.787902103502321e-8
1.4759330827169245e-8
3.079453947399259e-8
3.428109503980097e-8
3.776253017411451e-8
4.2777749423812204e-8
4.814654689387984e-8
5.196132924433885e-8
5.262220571482946e-8
4.937091301783321e-8
4.215751305433015e-8
3.098539921104241e-8
1.511399226576745e-8
7.838651288645128e-9
1.0910630118528794e-6
1.722692534651584e-6
2.469433397114052e-6
2.8175455580018203e-6
1.9861617459715173e-6
1.9982844392595715e-6
8.386612477007469e-7
9.745560404950746e-7
1.2581093538264956e-6
2.0169760823858885e-6
3.069331878968334e-7
1.7681699211212465e-6
1.264073458323021e-6
1.0241195872178891e-6
9.50719428014996e-7
1.0386485285563935e-6
1.3461992724927216e-6
1.9030550713423805e-6
1.0412668029776367e-6
4.363068411992835e-7
9.090651780214627e-8
3.107026839016268e-8
2.455857119658444e-8
3.26015711620134e-8
2.170980470978011e-8
1.9837163110344065e-9
1.348460397038724e-10
9.071079349327447e-12
1.060139323159021e-11
1.1957267191355847e-11
4.5745493785653425e-12
3.909967555944282e-12
5.520387439608744e-13
5.732120899282744e-12
1.8665739970103662e-11
4.2128989272940165e-11
6.032068730373593e-11
4.5844831011675096e-11
1.7766358558147555e-11
1.606687757942725e-11
6.285517860057091e-11
1.2527887280826266e-10
5.656314441743081e-10
6.708088264545577e-10
9.49856980237398e-10
1.7405650189705413e-9
4.160225122479705e-9
1.524132961173174e-8
6.238479609810182e-8
9.957651894177757e-8
9.70047087262191e-8
1.2273892069346725e-7
1.419991670603598e-7
1.2070243818396747e-7
1.0712248912941133e-7
1.0259327849053375e-7
1.0081065956873946e-7
9.706580787788187e-8
8.851672841386799e-8
7.428933638042845e-8
5.473759302877878e-8
3.004374836632222e-8
1.0843574134224995e-6
3.966278863923998e-6
3.6351631765831125e-7
3.5873669471822466e-6
5.313388325009545e-6
6.847122226288564e-6
5.609554427477831e-6
2.231451653775586e-6
3.7177398060715376e-6
4.485277917912261e-6
4.457422008400122e-6
1.5801653432919908e-6
3.4460296450751557e-7
1.398941643107637e-8
1.0999555598871157e-7
2.3337411411884118e-7
2.3617546938131156e-7
6.222681620729056e-8
1.0415250548839498e-8
7.4271886942827525e-9
1.0277148007961675e-8
7.568969864099e-9
4.051076273914255e-9
2.1365839328304466e-9
8.230410771834302e-9
1.590853600839194e-8
2.895625650605706e-8
5.416229106570125e-8
1.0516671334418418e-7
7.380097235737508e-8
9.734551074570114e-8
6.128217972218637e-7
5.917579440530989e-7
1.9836029955843097e-7
4.3601902094912795e-7
4.71069012599888e-7
2.719928475760424e-7
4.527027458153716e-8
6.114893290222426e-8
8.846464249908013e-8
8.050851049976214e-8
5.902766035539217e-8
8.57076345739169e-8
4.213042549303949e-8
3.550085371231765e-8
1.0997370201287855e-7
1.1945515836210293e-7
1.5401312299962806e-7
9.723773177094921e-9
9.530213017593618e-8
1.0228908676206336e-7
1.012751779761309e-7
1.0753942177057022e-7
1.195328552294812e-7
1.3249255513621652e-7
1.4090428548975924e-7
1.4007849967149424e-7
1.2773935987380798e-7
1.040569386763264e-7
6.956192847547555e-8
2.256811961475545e-8
2.091258661393669e-6
5.375874327268121e-6
3.3003098316988434e-6
6.234663975253093e-6
5.575539035909842e-6
7.00026483714977e-6
1.4305273470371728e-6
2.3833520809413345e-6
3.308771996011511e-6
5.318479107936975e-6
2.318026619526673e-6
4.520756469533596e-6
6.692909050130554e-8
3.6403105963607583e-7
1.8659967026530238e-7
2.7341024617989422e-8
2.1547125644919684e-8
3.3682327404959555e-8
2.7776080972789235e-8
7.3280326170450326e-9
1.029598655645675e-8
4.736967763274511e-9
1.623141840844527e-9
8.28478240675092e-10
2.5636722925447347e-10
4.265290242575428e-11
7.512799375962952e-11
1.1717933321906134e-10
5.072529780758796e-11
1.6335490427842568e-10
4.085768076621376e-10
9.976244165830043e-10
2.0679231734940207e-9
2.354667646839294e-9
2.203072575729274e-9
1.6038559194610975e-9
8.745539254860338e-10
6.915323218211305e-10
1.5911925177729134e-9
3.4550314716032145e-9
5.851761290182311e-9
7.830860067199294e-9
1.0010471612334197e-8
1.5421127787129868e-8
3.129240166476954e-8
5.9089635759080846e-8
1.1444636200644212e-8
2.5734314339660736e-8
4.0587377741335526e-8
8.657853440641226e-8
2.5121261279492955e-7
3.433446552186935e-7
2.7675176203120096e-7
2.417982713570662e-7
2.349359415282324e-7
2.393462747385152e-7
2.4656762162765614e-7
2.473824879866101e-7
2.3233770180259207e-7
1.9646545849504901e-7
1.404425804181259e-7
6.585341059879642e-8
3.439897850348165e-6
0.000019660567424256153
1.8311267358659642e-6
8.969568557938873e-6
8.736968943418346e-6
4.480503508579463e-6
5.3911920771093e-6
6.676342496764536e-6
8.47818914517756e-6
4.313014423219862e-6
3.1711645873436046e-6
1.4680370062185622e-6
8.503665482694582e-7
6.592652705050645e-7
5.903216203564906e-7
8.197208846979143e-7
3.493839975154071e-8
2.549541580092053e-8
5.389955442775528e-9
4.0203888419526185e-8
5.139393528008542e-8
1.1395755245081499e-8
5.417754883616132e-10
3.8160290800796776e-11
1.0749183920999e-12
9.308253112364611e-14
8.99674214219859e-14
4.454720911501774e-14
0.
3.840603208329853e-14
8.18417308537681e-14
6.099730813149749e-13
8.297509358091572e-13
1.2097945349068633e-12
1.9209196166810475e-12
2.5125287165702202e-12
2.6883986622233054e-12
2.821378126846275e-12
3.0045645111417768e-12
3.188108263309836e-12
3.2598993509768182e-12
3.0373529438168264e-12
6.691792333785689e-12
8.184814144053466e-12
7.576324782698331e-12
4.919735594018378e-12
2.2665649606853883e-12
8.300499072453254e-13
2.0356588138651732e-13
6.269634462582099e-14
1.9224051807930712e-13
2.779092544797927e-13
3.5615534039547304e-13
4.4175758749445965e-13
5.41919741508271e-13
6.616631699730577e-13
8.058569998698811e-13
9.800804428934432e-13
1.1910972281715388e-12
1.4472744033984197e-12
1.759047831665422e-12
4.2881457476201836e-11
1.978394639636341e-11
1.5097114984514513e-11
1.420578915182913e-11
1.4718474595716122e-11
1.5973547918478372e-11
1.774156898284583e-11
1.9944573076460192e-11
2.257181294185161e-11
2.5648842816026716e-11
2.922503793083311e-11
3.3368760249226473e-11
3.915429931926214e-11
4.914229220258477e-11
7.32142378535753e-11
1.2791712590705754e-10
2.580781232205402e-10
6.298210318149845e-10
2.2357928943375974e-9
1.662455996996944e-8
1.9644045673678104e-8
1.1954058242342597e-8
6.577032359918689e-9
1.4649225700657787e-8
4.310138931273174e-9
1.2208496678459158e-10
4.89059246504408e-14
0.
0.
0.
0.
0.
0.
0.
0.
0.
0.
0.
0.
0.
0.
0.
0.
0.
0.
0.
0.
0.
0.
0.
0.
0.
0.
2.8254437556850522e-14
4.101428964574235e-14
5.965067626601347e-14
8.694556021603273e-14
1.2704970212504659e-13
1.8618744598583716e-13
2.7374308515112606e-13
4.0395155972858397e-13
5.985501325291779e-13
1.1460616753908348e-11
1.946005616675847e-11
3.043497060129821e-11
4.547050388161832e-11
6.502139276941788e-11
8.929899117086383e-11
1.1752170606846733e-10
1.469211298283401e-10
1.716470649658116e-10
1.820123762464472e-10
1.6466726695136795e-10
2.9219352236929784e-10
2.5381475422721056e-10
2.9345131492585765e-10
2.882063634322726e-10
3.383810938287594e-10
4.43987267686707e-10
5.874298079339101e-10
7.798532985102051e-10
1.1050610780401444e-9
1.7388912253467938e-9
2.6704705930006532e-9
3.0097847099079948e-9
3.2605586887224108e-9
3.841347796429317e-9
4.919238316018829e-9
6.804146875936019e-9
1.0194279206098568e-8
1.6775448972231696e-8
3.0547061302397543e-8
4.739062400082139e-8
2.685016496380198e-7
1.7176439761642996e-7
2.294344629327285e-6
6.127879634508104e-7
3.235305711195065e-7
1.7774814882930962e-7
9.245660049041949e-8
3.7890804484733916e-8
2.90726731540179e-9
2.1802848922852813e-8
7.205646198446017e-9
9.433620356463708e-9
4.963630271494784e-8
1.0138176108447037e-7
8.84717845076954e-8
4.600646434926527e-8
8.245803010595097e-9
2.5659547283019434e-8
1.8670987146970352e-8
1.6129142743406517e-8
1.304438454707612e-8
3.84582728090303e-10
1.2898366802023304e-8
2.8945189295305493e-8
4.9659981362228055e-8
5.415453496198527e-8
4.21438922825628e-8
2.7719579584996748e-8
1.2405873072232887e-8
7.1842671083457585e-9
2.498813391552273e-7
5.518328097467369e-7
2.738309863876216e-7
4.07853011133344e-7
3.4423269379613615e-7
2.997793388810505e-7
1.1157120316456694e-7
1.3922512004620806e-8
1.071686375533019e-8
1.1975816895918058e-8
3.054103002240046e-8
4.1433750414783463e-8
3.280977092846577e-8
4.651546405890738e-8
3.130624453195576e-8
9.836953667884373e-9
7.883544446564073e-9
1.8478132647896925e-8
1.502284508748444e-8
1.2502155050139028e-8
1.0855412653670866e-8
3.1864654169846594e-9
6.012215793127443e-9
1.612253835297574e-8
2.915876062259554e-8
3.264640932336682e-8
2.6073822745828258e-8
1.787123094482773e-8
9.129424290406174e-9
1.4488010330599663e-9
1.825475652479163e-8
2.9045595857021974e-7
2.652632929023732e-7
1.1049443752983065e-6
8.259143549735881e-7
5.7280140442566e-7
4.05421169785863e-7
2.7041329285729234e-7
1.7047240594083613e-7
9.656715232919044e-8
4.171980767511736e-8
1.394712592351974e-8
7.988233034382152e-8
1.543261162641306e-7
1.468275967378657e-7
8.246007669983266e-8
5.809631645601662e-9
4.7002514723428657e-8
3.396124732702328e-8
2.909268308264811e-8
2.6236560700364276e-8
8.395715077118485e-9
1.6780403624047184e-8
4.383256733451939e-8
6.748677307402205e-8
6.667592697263253e-8
5.6035555362851365e-8
4.200564195119789e-8
2.4431602176540383e-8
1.7770847429249901e-9
5.78841805990521e-8
1.7314870087238452e-7
4.4455381222531823e-7
4.681726559266745e-7
1.183527635718029e-6
6.618475818609724e-7
4.56166183288477e-7
1.85530651736618e-7
1.7155839971325364e-8
1.2781352823395754e-8
1.653642257588714e-8
4.365689312825613e-8
6.109314925314754e-8
3.3590933793979305e-8
3.569990528044818e-8
4.045472612851665e-8
1.973706806058995e-8
1.1711142173257314e-9
1.625661957447259e-8
1.8827344572411675e-8
1.4861241036948421e-8
1.3206607834520615e-8
9.272518357291193e-9
1.022268245145933e-9
1.10604856456436e-8
2.3782861655371018e-8
3.3220546643334776e-8
2.965950546579026e-8
2.2456223408673033e-8
1.4340133849828143e-8
4.8880708604180345e-9
8.69450626874786e-9
3.547516454131335e-8
3.252950056256841e-7
1.8938294364945325e-7
1.4742843368277426e-6
8.899601606019529e-7
5.731436406558356e-7
3.814399919171122e-7
2.4078473222700406e-7
1.436930434662061e-7
7.378057284602978e-8
2.4931388883752796e-8
6.909756443157732e-9
6.172445147342461e-8
1.4241081253596637e-7
1.5368421645715914e-7
9.290240856149534e-8
2.0719096357943847e-8
4.739595092571587e-8
3.437369519224752e-8
2.848608124239743e-8
2.6081576219002855e-8
1.1676110068392579e-8
1.2504688373792761e-8
3.7645129459438494e-8
6.526872548291967e-8
7.015625352835204e-8
5.956363051838321e-8
4.490320554052422e-8
2.736058754141699e-8
3.5652596513839456e-9
4.079327412235764e-8
3.8003901148534333e-7
5.975538541861393e-7
7.565071430901839e-7
6.678367813277345e-7
5.016948290099891e-7
4.27348467385817e-7
2.1105502009152392e-7
1.5860370912892426e-8
1.800466542822823e-8
4.625918218199486e-8
6.890687084588961e-8
9.213277931785222e-8
8.020695117616191e-8
1.2760392840538463e-7
8.358660835525184e-8
2.780537269723775e-8
5.257465024194754e-10
1.8211860399125207e-8
1.741956203551845e-8
1.3664521683471282e-8
1.2070962962469301e-8
6.43248966223044e-9
3.508757330512756e-9
1.2979584242361912e-8
2.6271895803584993e-8
4.0436633351592814e-8
3.6943123323617605e-8
2.572969919136508e-8
1.4242879979904501e-8
2.00912093967612e-9
1.454391839797745e-8
3.1816824149405025e-7
4.2790516969690607e-7
9.394705116117739e-7
8.797887391271348e-7
6.675487733641934e-7
5.05855799844481e-7
3.583824447168095e-7
2.3927621408145105e-7
1.4878044478054632e-7
7.912501137261142e-8
3.567087660686099e-8
1.2581388973889388e-7
1.9835119853370276e-7
1.6404983762030608e-7
8.096339656445457e-8
2.326436829175813e-8
5.472475871494086e-8
4.0784459357330134e-8
3.6372038029899166e-8
3.1259711629725864e-8
4.4196759164973366e-9
2.748311826151378e-8
6.1292381480761e-8
7.922189020680756e-8
7.417747331264728e-8
6.215569667564102e-8
4.62015471853119e-8
2.5024187957774792e-8
9.557788780293589e-9
9.083983192368449e-8
1.749110411229622e-7
5.538839038394922e-7
4.800565857138995e-7
1.684678823152501e-6
8.285620063470391e-7
5.64943509590232e-7
4.016628981798479e-7
3.218193656767211e-8
3.1897913971362288e-9
3.5568762605884046e-8
7.129672573194129e-8
1.0316136579777277e-7
6.254302887778849e-8
8.413117694269574e-8
8.513060150233745e-8
3.661755363156971e-8
6.371486988662044e-9
1.6921611141235828e-8
2.1936566252863082e-8
1.7135065429995113e-8
1.4993319182867607e-8
1.1261108129987819e-8
1.974303440198007e-10
1.1530466704875556e-8
2.585397323828991e-8
4.007206559707913e-8
3.751237546563236e-8
2.8456789623505297e-8
1.829379310448647e-8
6.757830782543404e-9
9.384851472283256e-9
4.060980887378475e-8
3.663135091928193e-7
2.666660919016563e-7
1.5343434545023932e-6
9.92317593675345e-7
6.538383888496212e-7
4.429039918265706e-7
2.8397649525626656e-7
1.7322287306305306e-7
9.411199904829995e-8
3.8097826555433384e-8
1.4485657655583783e-8
8.072422532191994e-8
1.6986229382738556e-7
1.7331513343565016e-7
9.884460939483976e-8
1.3185133516735083e-8
5.414572925478667e-8
3.9219152836330756e-8
3.306467278909922e-8
3.0190046630406755e-8
1.1694336148494818e-8
1.6552714810055642e-8
4.6153065394212986e-8
7.522382704891416e-8
7.74705031069855e-8
6.563189212502746e-8
4.947408529379172e-8
2.9828325407335334e-8
2.7533263237655133e-9
4.812904986972113e-8
4.4415241597237825e-7
6.624192436025178e-7
9.71577718288313e-7
8.154952233472008e-7
6.02506865403571e-7
5.005046234074791e-7
4.449078495131821e-7
1.1947919902296856e-7
5.7603618315763396e-8
8.288904935122952e-8
1.1416926105013085e-7
1.652554805379262e-7
1.619178691389327e-7
2.0482871123100536e-7
1.3656259389208955e-7
4.3339798977802815e-8
4.232948960451567e-9
2.0284417359012743e-8
2.021648710598083e-8
1.5686183102050097e-8
1.3780017419902565e-8
7.870326421550361e-9
3.5314008452365314e-9
1.4243056328578837e-8
2.921442718173745e-8
4.718985601968385e-8
4.531717332495722e-8
3.1654277406893464e-8
1.7572390481669112e-8
2.7323252732099182e-9
1.7239778378380837e-8
3.622771276216202e-7
5.119761818051686e-7
1.0057078263104947e-6
9.731422689207067e-7
7.492113945513024e-7
5.738365622456347e-7
4.103910362879511e-7
2.770527639541029e-7
1.7613379899933767e-7
9.857503191963533e-8
4.8572408237545874e-8
1.5270243644492264e-7
2.2970764516542195e-7
1.8269468954515e-7
8.436541433473519e-8
3.584784591715684e-8
6.226449608125938e-8
4.69421899574152e-8
4.2360971849755045e-8
3.567121109780375e-8
3.0626344551585547e-9
3.4012580753375866e-8
7.202021173219703e-8
8.890871223844668e-8
8.288470399274788e-8
6.9576924004398e-8
5.166632764650518e-8
2.773755195470054e-8
1.1055388356272803e-8
9.961446738294254e-8
2.014482909968837e-7
6.526072754436397e-7
5.241134605178055e-7
2.114136318316411e-6
1.0135696081272034e-6
6.73982896856621e-7
5.33266526812869e-7
2.454284193329758e-7
4.3669738058583164e-8
6.795316220567963e-8
1.169237096725906e-7
1.8128634200743975e-7
1.27645854815255e-7
1.9576519614204004e-7
1.61277477876674e-7
6.1422759397119e-8
1.2824366955940449e-8
1.8855625630075543e-8
2.6087075232752036e-8
2.0231050800332047e-8
1.7549094877748804e-8
1.3503062963727184e-8
2.1779227447131346e-10
1.3151513143086544e-8
3.0000161483494816e-8
4.875092439818326e-8
4.700135718149278e-8
3.565469853311805e-8
2.2917027305883477e-8
8.497005275103788e-9
1.1854664420511909e-8
5.198451355492569e-8
4.241395022029778e-7
3.3659536181642927e-7
1.6987995109295256e-6
1.123835571332089e-6
7.473797537411142e-7
5.094409610618485e-7
3.2852115189212e-7
2.0281441694540675e-7
1.1417524878730758e-7
5.1390194174695656e-8
2.332301995338911e-8
1.0128964209715194e-7
2.0099753601915167e-7
1.9746582200820004e-7
1.0618668464365658e-7
6.1927505274423954e-9
6.2469228296826e-8
4.536900186526205e-8
3.8739590402495144e-8
3.526064813054597e-8
1.2079604716025074e-8
2.10812443757503e-8
5.5717877993370436e-8
8.639413444328763e-8
8.71291183850253e-8
7.392732393624577e-8
5.5796484924211546e-8
3.356884504798781e-8
3.083863789349503e-9
5.275289666470311e-8
5.256355692228632e-7
7.585666243289407e-7
1.2315499048325662e-6
1.0096248150470312e-6
7.344196825558795e-7
5.820339965892264e-7
4.878983116842056e-7
4.832027599777852e-7
1.954910613751324e-7
1.769021081727595e-7
2.2370617517519546e-7
3.292384231704282e-7
2.1322174909604733e-7
2.0642497888935312e-7
1.9503196651980096e-7
6.574551366079542e-8
9.967355714364268e-9
2.269513274045669e-8
2.3921464448934383e-8
1.836718064055038e-8
1.601228569664577e-8
9.715675770506152e-9
3.565101683047309e-9
1.594451550563287e-8
3.311120922713669e-8
5.573992205922894e-8
5.6731599880881326e-8
3.975596304554704e-8
2.2055458350847808e-8
3.5254527602844992e-9
2.1453763322009192e-8
4.222270915456586e-7
6.152780457989686e-7
1.1055070606906438e-6
1.0970529781498098e-6
8.552178997328265e-7
6.612728866761374e-7
4.770634319467029e-7
3.257123580969519e-7
2.119083422787156e-7
1.247783440376825e-7
6.674381644886074e-8
1.894744677777688e-7
2.7163885428490397e-7
2.0521940185742266e-7
8.667534724056934e-8
5.1898507362237874e-8
7.257315317771665e-8
5.5463500347587586e-8
5.073140855827684e-8
4.149993665051784e-8
7.208637735019804e-10
4.343099186690273e-8
8.625387980151537e-8
1.0184205044596846e-7
9.479749879316028e-8
7.979714117840678e-8
5.92292726831115e-8
3.1650198580745183e-8
1.2268923871749834e-8
1.0789178829529309e-7
2.385111186687976e-7
7.920307257638174e-7
5.885800235226739e-7
2.702692551575474e-6
1.2706157120428863e-6
8.187099672587487e-7
5.859084062137588e-7
5.14787643569411e-7
2.365676039351635e-7
1.5846985837082534e-7
2.2818633184214926e-7
3.88534843925559e-7
2.8231627339054893e-7
2.581726152874628e-7
2.5250350809751815e-7
1.0056974484885964e-7
2.37981246719667e-8
2.0082530508404307e-8
3.1538738803754644e-8
2.4301957372730735e-8
2.082489577538926e-8
1.6466526004207827e-8
1.0390101032204455e-9
1.492003182001862e-8
3.481146947598613e-8
5.97372267628285e-8
6.045275731295534e-8
4.589039210813574e-8
2.9475687757806392e-8
1.0984182050865827e-8
1.5301250861307086e-8
6.788268954811467e-8
5.012583111367087e-7
4.2859546943576345e-7
1.9095439204793696e-6
1.2960620164081352e-6
8.720363978394908e-7
5.995368646548567e-7
3.8983225922021907e-7
2.444101689847498e-7
1.4334027368842248e-7
7.160846550843262e-8
3.7060345474748034e-8
1.3249143666359228e-7
2.4536599678432145e-7
2.279682562236135e-7
1.1226745049852147e-7
4.859015842529894e-9
7.41148979063317e-8
5.407704196342636e-8
4.698398274724036e-8
4.2416011854354105e-8
1.1826901141273385e-8
2.8432553865471574e-8
6.997134101397423e-8
1.014951282590231e-7
1.0036577931467334e-7
8.540655867417166e-8
6.457459164204512e-8
3.8773112165211654e-8
3.669344542427594e-9
5.8390107522833025e-8
6.436389086400767e-7
8.971849618377515e-7
1.6046915572431368e-6
1.2882219030821168e-6
9.206515460039797e-7
6.976118079388098e-7
5.160280936195893e-7
4.354946454611899e-7
5.59356169039579e-7
4.961806793532528e-7
4.876885801872725e-7
3.5170847574339925e-7
1.582372061746152e-7
1.8683048739279025e-7
2.425444311709862e-7
9.775407437796532e-8
1.983929205386018e-8
2.4180713838295962e-8
2.8728153749605967e-8
2.1788002801642672e-8
1.8754772679353966e-8
1.2255796339518819e-8
3.2117543747637725e-9
1.757559538931429e-8
3.7090128262077563e-8
6.525555233807503e-8
7.30166661519752e-8
5.163883737085612e-8
2.8624589014359304e-8
4.82038516683843e-9
2.7111706606584295e-8
5.019756250097148e-7
7.513352882338226e-7
1.2209531855008518e-6
1.251535145575292e-6
9.924146060484916e-7
7.777404152973807e-7
5.68359417973394e-7
3.941700583389205e-7
2.6389769637072004e-7
1.645894725996589e-7
9.558651520463769e-8
2.4458890019874895e-7
3.293802514610666e-7
2.2880486664354507e-7
8.493089101851222e-8
7.562626305989331e-8
8.687076163467724e-8
6.774678043729182e-8
6.308246413192549e-8
4.890250905295595e-8
4.438292882217103e-9
5.863504965924949e-8
1.0612360268604593e-7
1.194794866908516e-7
1.1127256183326336e-7
9.402285443411932e-8
6.974847502055405e-8
3.706441195877722e-8
1.3752293790113267e-8
1.1771047852601698e-7
2.818948715581569e-7
9.990587370883943e-7
6.796232066206682e-7
3.545624596987018e-6
1.6390799313296094e-6
1.02472078861267e-6
6.74018870704297e-7
4.5373942469864004e-7
4.790634373144861e-7
5.529614125517808e-7
5.806988279274733e-7
6.051057271602103e-7
2.525042512095663e-7
2.2059883956708742e-7
3.0664108188030313e-7
1.5579982645977246e-7
4.199601312406026e-8
1.8471285402519647e-8
3.8411657433024974e-8
2.9529093402359952e-8
2.4844652921298804e-8
2.0259753827405687e-8
2.6896055677100126e-9
1.6405658256035546e-8
3.956499915796315e-8
7.21648835567087e-8
7.986592029635194e-8
6.087973061497924e-8
3.906469409357608e-8
1.4762756083439281e-8
1.9771846088363067e-8
8.876828682382841e-8
6.021434445704217e-7
5.517060423157697e-7
2.157193527432968e-6
1.516006080380144e-6
1.0371398318280081e-6
7.22544561774896e-7
4.759766266750788e-7
3.046742993039326e-7
1.8739865619207252e-7
1.0375819020099964e-7
5.9302771233009124e-8
1.8170319973850405e-7
3.0919437030053317e-7
2.62470771365896e-7
1.1384522972877018e-7
2.2636592923851135e-8
9.033236255209341e-8
6.6582173311515e-8
5.9288228283148484e-8
5.23801930342543e-8
9.494174674887142e-9
4.117067790742915e-8
9.157601041860184e-8
1.218497216362043e-7
1.1855585162030294e-7
1.0137420525101085e-7
7.683352289855724e-8
4.6030028248695575e-8
4.587747549156397e-9
6.537948179268102e-8
8.192630534102791e-7
1.099668575605822e-6
2.1523378579397773e-6
1.6986140824770428e-6
1.1917463241536855e-6
8.700796177468435e-7
5.936975540296382e-7
4.0657541035484365e-7
3.483237174538256e-7
4.072215424829429e-7
3.849547664212784e-7
2.8489624796572816e-7
1.2705871912156443e-7
1.7093965673585994e-7
2.796732969807119e-7
1.4080619904278213e-7
3.61399915368216e-8
2.215012394121083e-8
3.467599695747933e-8
2.6010849897915595e-8
2.1923175999018924e-8
1.5588306880474564e-8
2.04545292332733e-9
1.8632909909375075e-8
4.020347299523969e-8
7.370097643588507e-8
9.56348359816272e-8
6.972757871106066e-8
3.863319792076946e-8
7.13345540528512e-9
3.434091200009251e-8
6.067280969942556e-7
9.286078111880268e-7
1.3366135066208208e-6
1.43295646521676e-6
1.1643053594623788e-6
9.304785543644184e-7
6.931596846303461e-7
4.912759137457172e-7
3.4055941883952557e-7
2.2636333043180141e-7
1.4290365395288475e-7
3.2787990161628334e-7
4.05520876162909e-7
2.4581905530727637e-7
7.573875511010232e-8
1.1134525979118716e-7
1.0650329538406358e-7
8.57377708633557e-8
8.160014679834961e-8
5.666502402331317e-8
1.5995150675356002e-8
8.369831721098214e-8
1.3313343787926922e-7
1.4355134951339393e-7
1.342043656340774e-7
1.1400129281464403e-7
8.451545794446434e-8
4.4643160176741004e-8
1.5380400716879457e-8
1.2869175502517155e-7
3.2014514352309846e-7
1.3160569420764139e-6
8.087733902879575e-7
4.76129714717566e-6
2.1809932681722714e-6
1.328164198477339e-6
8.251904336929216e-7
4.831064107603451e-7
3.1840302102465733e-7
3.948914612185418e-7
5.58469326430139e-7
4.554367770266155e-7
1.8927783453610186e-7
1.9322618771342764e-7
3.358045674178453e-7
2.2454985837674328e-7
7.06833557566859e-8
9.977356808122457e-9
4.622816094062004e-8
3.604503951073284e-8
2.9517732490073077e-8
2.4767896940235672e-8
5.754879099887696e-9
1.693230114719186e-8
4.302520344644264e-8
8.30811202150883e-8
1.0768301604904611e-7
8.36405130848599e-8
5.3585511204040205e-8
2.07967229501714e-8
2.5126280380419688e-8
1.1402488093893096e-7
7.314758886183857e-7
7.151913044222685e-7
2.417945219346233e-6
1.785431677306181e-6
1.2513792610743081e-6
8.894520232363686e-7
5.976599285608756e-7
3.931075449217566e-7
2.550897269938855e-7
1.5605570385534177e-7
9.660225564865818e-8
2.602223095268682e-7
3.9905447860578484e-7
2.9129028434407673e-7
1.0706184624539268e-7
5.101036286182308e-8
1.1231221791647153e-7
8.473839677627058e-8
7.806924911664721e-8
6.507341013400991e-8
1.4160234662899427e-9
6.421806403217114e-8
1.233091680592456e-7
1.4901587410899054e-7
1.4372595150861918e-7
1.2385504853248857e-7
9.420521897041224e-8
5.634713915626598e-8
6.24576359813334e-9
7.341158712219582e-8
1.0890447538944131e-6
1.4026031291285747e-6
2.963736233132234e-6
2.321366409730833e-6
1.5999659386687205e-6
1.1335007524483538e-6
7.31471371987811e-7
4.4223874039865034e-7
2.8400254660516886e-7
2.6356661101301414e-7
2.9093452538191374e-7
2.804126621160234e-7
1.104837892722278e-7
1.475126480677885e-7
3.071202209824119e-7
1.9681732472472993e-7
6.203818551654409e-8
1.1585453943450314e-8
4.1085218533523406e-8
3.1007378227770404e-8
2.52660027157234e-8
1.9492022365512647e-8
5.898618419440983e-10
1.8335818784862097e-8
4.099548543808672e-8
7.750541772253325e-8
1.206128344886451e-7
9.88563808580956e-8
5.4884050623350855e-8
1.1638491023965195e-8
4.280900864220458e-8
7.431497854465693e-7
1.1552774178486473e-6
1.418049262057231e-6
1.6237160682397949e-6
1.3676117140280507e-6
1.124987561059457e-6
8.622833929348558e-7
6.295569602550299e-7
4.5454551448255127e-7
3.2319956447365483e-7
2.224551703975943e-7
4.5208330611021506e-7
4.920405315877251e-7
2.4334777463912664e-7
5.567247017399552e-8
1.6530145012414866e-7
1.3287910188296835e-7
1.125836084873076e-7
1.0921507010753385e-7
5.852254724200818e-8
4.2133639599433814e-8
1.238910125767729e-7
1.686453500404065e-7
1.7659980016134357e-7
1.6657998302744952e-7
1.4259670310905247e-7
1.0571421994839606e-7
5.566833621726603e-8
1.6403565182215286e-8
1.3939349784729303e-7
3.4389011457625344e-7
1.8231720826127997e-6
9.944645487003613e-7
6.501273968375657e-6
3.0059144957372554e-6
1.7918871367414078e-6
1.0690912722954035e-6
5.717195547602011e-7
2.8297667232129083e-7
2.052698488218041e-7
3.504653909679599e-7
4.260590275438283e-7
1.611230741312703e-7
1.625979513203669e-7
3.472656529421568e-7
3.041106115649599e-7
1.145153209088017e-7
1.1336758290006341e-8
5.186178521032176e-8
4.3820258272201205e-8
3.455230500894104e-8
2.9426050305227026e-8
1.0951074288066856e-8
1.5438652099418016e-8
4.331504269142732e-8
8.72748806493406e-8
1.4103718630322745e-7
1.2045864331098217e-7
7.705123945611155e-8
3.1193067608168304e-8
3.041298328473602e-8
1.398215996411134e-7
8.936084152239597e-7
9.308822189533943e-7
2.6300866202324714e-6
2.090895347327976e-6
1.5199080093745793e-6
1.1136860272659678e-6
7.708429201433267e-7
5.249527619449045e-7
3.6080480962859435e-7
2.429223445712269e-7
1.6207357244641906e-7
3.8318174072053173e-7
5.135683279642395e-7
2.9367562077499514e-7
8.921721255774598e-8
9.674187710790616e-8
1.4035879763120405e-7
1.1141816708280934e-7
1.0712384768029831e-7
7.513890250979531e-8
2.205256968473133e-8
1.0627037055910779e-7
1.6621338673940958e-7
1.852897606933333e-7
1.791808328145544e-7
1.5636013531903207e-7
1.1965276214768753e-7
7.173753942050392e-8
9.88585044182245e-9
8.111580119840735e-8
1.5237632863527398e-6
1.87319486866485e-6
4.159776675190998e-6
3.305547704509427e-6
2.245941347033019e-6
1.5545370267097445e-6
9.56982522448698e-7
5.117480570204789e-7
2.3341909551894676e-7
1.6432235176727025e-7
2.485310683621019e-7
3.2974067938680195e-7
9.829931372739466e-8
9.887397237923508e-8
2.965854441239486e-7
2.6691058119357365e-7
1.0355294864973429e-7
1.3595718431014106e-8
4.354539951711068e-8
3.654522696051952e-8
2.8335904271418098e-8
2.3056151527743156e-8
5.544220846037352e-9
1.5609173044730056e-8
3.7701081476795836e-8
7.2497081506061e-8
1.2688099801880615e-7
1.4774449710621362e-7
8.463524574529499e-8
2.1499875070496362e-8
5.0837833022385325e-8
9.227449323162104e-7
1.4371399754343145e-6
1.3964621884854112e-6
1.7747470544830402e-6
1.580282000376738e-6
1.3585704676080207e-6
1.0870348698258214e-6
8.265121022461155e-7
6.240969635224205e-7
4.72801714422518e-7
3.5345170027191553e-7
6.234201170992646e-7
5.391007891248685e-7
2.0979896041448887e-7
2.1289068732705864e-8
2.3916583062047086e-7
1.6703032058507152e-7
1.5330222424160982e-7
1.4482370883254302e-7
3.142516870396251e-8
9.956002538978096e-8
1.8104646693547673e-7
2.1456223828310142e-7
2.226897253863442e-7
2.1362408910599597e-7
1.8519607985862052e-7
1.377723681341911e-7
7.328164444090595e-8
1.417073842494867e-8
1.4643786035680545e-7
3.512802146671213e-7
2.690984620073633e-6
1.2692946027296322e-6
8.888994179458981e-6
4.330338608788834e-6
2.5478125946209685e-6
1.4758466042876212e-6
7.176269715324148e-7
2.2263948792468046e-7
2.0821656651928628e-8
1.6628422675397588e-7
4.5893813919982484e-7
1.3609867508656567e-7
1.0141196568205197e-7
3.0331394300082913e-7
3.846662003880568e-7
1.8266247806746018e-7
5.1408021995522015e-8
4.161058501813598e-8
5.212800590946599e-8
3.943444782143077e-8
3.302243137060144e-8
1.8454734260610118e-8
1.0419543141144265e-8
3.827273031864455e-8
7.93151589306916e-8
1.4810193367750624e-7
1.843162573706405e-7
1.2030434121377974e-7
5.158836848537902e-8
3.240070697550046e-8
1.5809999350239612e-7
1.094003117611668e-6
1.216967675667325e-6
2.6597387768378284e-6
2.377743302278106e-6
1.8328581674228086e-6
1.4087510114290402e-6
1.0198939552140452e-6
7.255932932275249e-7
5.276350212514844e-7
3.8669698977766494e-7
2.7921853376722477e-7
5.547461382122804e-7
5.926278599800202e-7
2.469660458014782e-7
5.950491670666971e-8
1.7221221938805764e-7
1.7245381583873465e-7
1.507487606532056e-7
1.4801046948501222e-7
5.2054255995065834e-8
8.471272948221092e-8
1.745365315764839e-7
2.1904865962773106e-7
2.3450829633622757e-7
2.3094296969052728e-7
2.0602216578059492e-7
1.5979576908578016e-7
9.741473994296767e-8
1.9711092383392983e-8
8.410192967825433e-8
2.2776030000463144e-6
2.6494143647048733e-6
5.840161903458267e-6
4.954131515089936e-6
3.360941471343984e-6
2.3028008235131443e-6
1.3503431429141294e-6
5.762591383035178e-7
1.9573022308843287e-8
1.1563995894676127e-7
1.4221759843097995e-7
4.209089689273456e-7
9.426033607068741e-8
1.6277964203451617e-8
1.8044187354282396e-7
3.2250113493137733e-7
1.7442557593827292e-7
5.865411459411014e-8
2.187757086985539e-8
4.103771493924468e-8
3.060441933044826e-8
2.460744494895977e-8
1.2878970859763629e-8
9.07770698335106e-9
2.8866268192570166e-8
5.6241316205509e-8
1.0145070346365495e-7
1.6586395959813938e-7
1.524171712357754e-7
4.807609729090424e-8
5.330358287243474e-8
1.1814272194517186e-6
1.7452316869455583e-6
1.153708225429634e-6
1.7671507677511681e-6
1.7258948833560279e-6
1.5947549648801283e-6
1.366055858001835e-6
1.0999171342777073e-6
8.677212341377724e-7
6.811698003450602e-7
5.234593087335157e-7
7.542686942424267e-7
4.246062867152666e-7
1.4266961916909106e-7
3.571986870353687e-8
2.7763597387715804e-7
2.1082629758297818e-7
2.1148075828326974e-7
1.3019703042273105e-7
8.49034671919558e-8
2.0199655180545373e-7
2.496893145125521e-7
2.7426567351921675e-7
2.886459983155688e-7
2.856808055785865e-7
2.541708845979449e-7
1.9251774825377755e-7
1.0781480434208301e-7
1.1584600495791662e-9
1.3998831799652718e-7
3.3708474301365946e-7
4.339563334502721e-6
1.7046046479870384e-6
0.00001173863194788488
6.66198974046226e-6
3.96275402898152e-6
2.2761509692025957e-6
9.285053953475719e-7
2.092423492922041e-7
1.0633914239299217e-6
6.189720774728968e-7
1.875193068348011e-7
7.226011893894368e-8
3.5231974353073065e-9
1.3296590330297288e-7
3.775632592447862e-7
2.873569390237339e-7
1.2204809476619504e-7
1.3147813803253278e-8
5.285440373636784e-8
4.339511967765695e-8
3.397005491810604e-8
2.525417753313124e-8
2.0014327667294743e-10
2.612905504822102e-8
5.703372233809064e-8
1.0906068301568091e-7
1.9616900526176974e-7
2.2370448604274392e-7
1.0421614594009578e-7
2.0419027171771953e-8
1.6058040317429678e-7
1.3560769903733744e-6
1.6126591582804017e-6
2.2444851895377505e-6
2.4703556526095738e-6
2.1169655533929688e-6
1.7669448689834426e-6
1.3764636729585988e-6
1.0350482073852968e-6
7.83393691095539e-7
5.937104911973944e-7
4.368101359914882e-7
6.531580318430632e-7
4.149265491163208e-7
1.4513921293828065e-7
1.2840071758956373e-8
2.7309689879266693e-7
2.1418433824254854e-7
2.0477198912224574e-7
1.2856180110266685e-7
1.0142729664089245e-7
2.152626372447469e-7
2.573035846532864e-7
2.8206435629049106e-7
3.0271363691515493e-7
3.108107518139836e-7
2.9051331342683597e-7
2.346261155871073e-7
1.52453221455489e-7
5.3581883062718054e-8
6.483667402895734e-8
3.7187341998773823e-6
4.053938594143296e-6
7.758430315072276e-6
7.919419711171444e-6
5.66534035210474e-6
4.065997911081027e-6
2.262757931679512e-6
1.5071768105378354e-7
1.6359610540362988e-6
1.4735043586700218e-6
6.395430008562782e-7
1.4113435924110735e-7
1.303887077552054e-7
1.8167793236193203e-8
1.0233806607711994e-8
1.5794769550032988e-7
2.5799476821240186e-7
1.4940026605152153e-7
4.8674600937980756e-8
2.0338758349264017e-8
3.045192254590691e-8
2.2857930723213813e-8
1.7050079457333416e-8
3.110990169916839e-9
1.383468907666704e-8
3.024326707769199e-8
5.4177906388256597e-8
9.101469785564764e-8
1.3721385437222537e-7
1.421821023498069e-7
2.7584537520780463e-8
1.6360801221491716e-6
1.5232013903279661e-6
5.510339710516547e-7
1.3254574226705566e-6
1.5432047921886492e-6
1.6314043468752e-6
1.5776598745630504e-6
1.3880495812239598e-6
1.1246978823875493e-6
8.313555033004692e-7
5.371130153895722e-7
3.9085382130373116e-7
1.4763768592581134e-7
4.3346493495374095e-8
1.3018993253267286e-7
3.5776049990463527e-7
3.5854040570596704e-7
2.1940985677837998e-7
2.0185824727573617e-7
3.2706880267583586e-7
3.261125582089688e-7
3.310432236196388e-7
3.5433363108514964e-7
3.845928337962436e-7
4.031439313404692e-7
3.846196888619465e-7
3.156621718612259e-7
2.0901043436323439e-7
8.080503254223597e-8
6.816680799067475e-8
2.5047065790885316e-7
7.787851185159867e-6
2.5058808597858125e-6
0.000013372880930191168
0.000011430482382627814
7.785337175322404e-6
5.222030989806461e-6
3.29530468680071e-7
3.4836318804883556e-6
4.01108151187963e-6
3.6877922572257456e-6
2.60538575611417e-6
4.2730866236750933e-7
2.5029498144153283e-8
1.0405147735929929e-8
5.115595780383941e-8
2.461523424911015e-7
2.576332329135829e-7
1.3063623574923186e-7
2.5434004084077952e-8
3.158986361936684e-8
3.087393391813918e-8
2.331363703976002e-8
1.4706367768027267e-8
4.735306372490579e-9
2.3208575972357765e-8
4.5128972042687434e-8
8.002908790931235e-8
1.352418406158743e-7
1.952429485856687e-7
9.187179158475475e-8
1.3769911195718386e-7
1.9591420487996564e-6
1.77135813625855e-6
9.561393772638997e-7
1.7645798033273322e-6
1.9251871740270865e-6
1.925415453019169e-6
1.7399290041001348e-6
1.4153247494710184e-6
1.0407647154870046e-6
6.70805246419206e-7
3.69840477252752e-7
2.1118686337490433e-7
7.511164632641057e-8
2.4437266643053472e-8
3.632799394916939e-8
2.3348363881394203e-7
1.9049174101399663e-7
1.3740394867611102e-7
1.2795166981002684e-7
5.303210377933798e-7
5.152145339131655e-7
4.141593050014076e-7
3.832349248247754e-7
3.975748726295757e-7
4.2374939590854437e-7
4.395377453191742e-7
4.1840910194324654e-7
3.459767429182846e-7
2.376627588098523e-7
1.1416278765026429e-7
5.395317318666418e-6
6.426375411814632e-6
6.962291120503311e-6
0.00001109665502409145
0.000012355777950625861
0.00001693375111946954
1.0826244815949945e-6
4.124540570269299e-6
6.4393847638603775e-6
8.523369764561397e-6
5.309629278588672e-6
1.455197453622413e-6
9.872237455186716e-7
1.5441983448087705e-7
7.262034872779159e-7
3.7965563736040675e-7
1.3983928263109606e-7
2.7635420516816406e-8
6.735677872816049e-8
1.335516229127697e-7
4.196134028195488e-8
6.813984697115102e-9
4.752871489972833e-9
6.464858202627949e-9
4.348385738463877e-9
8.540971307183987e-10
4.348668291523382e-9
9.084948532417518e-9
1.519718062705821e-8
2.287892171859598e-8
2.78078469765697e-8
1.1428279934735403e-7
1.810679041559604e-7
7.107174779386792e-8
1.0505731690916878e-7
2.430302754659576e-7
3.6155075810187017e-7
4.3718144731531146e-7
4.039078590351397e-7
2.6518174604122894e-7
1.3077175948103983e-7
7.223960906561974e-8
2.5239420874031325e-8
1.3200826652854705e-8
3.9812796945796395e-8
2.2610283991242364e-8
9.9100573346632e-9
5.23071634573648e-10
4.283667142729173e-9
1.2633253377016234e-9
6.402649087418075e-10
1.5989685788907537e-9
3.380172246643154e-10
1.3291694612013116e-10
2.704102347370607e-11
2.0213149547015985e-13
3.8575624665035576e-13
3.916880170030944e-13
3.5284701430354767e-13
4.4826484941151564e-13
3.299907176466732e-13
1.7511012431918797e-13
1.879280246371797e-12
2.0415888192150358e-12
1.6151162293508098e-12
1.470902199775821e-12
1.4506057460908391e-12
1.4329500194392118e-12
1.3971144957121932e-12
1.34603970821569e-12
1.2526097570199982e-12
1.0603234579881315e-12
7.093288152246434e-13
1.5977090250713707e-12
2.214110906913654e-12
2.3975823386758075e-12
1.9523755361023625e-12
1.1259658683114848e-12
4.996353998013884e-13
1.746758739424285e-13
0.
6.924543275417032e-14
1.3571199908922911e-13
2.0169537265059675e-13
2.765737401513881e-13
3.6575721188117727e-13
4.736884155914133e-13
6.050615524252706e-13
7.654312206210587e-13
9.616253045170442e-13
1.2021780943753608e-12
1.4978222190527378e-12
1.8621529485457573e-12
3.2343123915272415e-11
2.1908648509408698e-11
1.8671233902231704e-11
1.8216732162192738e-11
1.9107675838655473e-11
2.0814269124625712e-11
2.3126989553541956e-11
2.5971804034106298e-11
2.9341893234977855e-11
3.3269349491065165e-11
3.7812892732666625e-11
4.812719870525139e-11
5.782947169040834e-11
7.96852886799251e-11
1.327975334502856e-10
2.6214100779582975e-10
6.207676508976538e-10
1.9976449191304207e-9
1.4037132958706047e-8
2.643842602201603e-8
1.562749268696184e-8
7.59462156310086e-9
1.2268050387688885e-8
8.120651060647528e-9
4.998402241587237e-10
4.987061373475334e-13
0.
0.
0.
0.
0.
0.
0.
0.
0.
0.
0.
0.
0.
0.
0.
0.
0.
0.
0.
0.
0.
0.
0.
0.
0.
0.
0.
2.4360746747346527e-14
3.544004257580734e-14
5.1680085518691435e-14
7.555972637364675e-14
1.1079989804238774e-13
1.6301624149623265e-13
2.407362692402514e-13
3.569945830657019e-13
7.464695134419398e-12
1.2842713381938377e-11
2.0343004782186976e-11
3.074648187886008e-11
4.441191745510539e-11
6.150250803244092e-11
8.142132801178862e-11
1.0204535626815389e-10
1.188846027312379e-10
1.2452924838631745e-10
1.0884583163262005e-10
2.1121009950925077e-10
1.7940942441436817e-10
1.976562289356183e-10
1.885986658061451e-10
2.1958366483430677e-10
2.888511662905936e-10
3.831132344400424e-10
5.064204459005876e-10
7.070108048071812e-10
1.081768686654431e-9
1.585208579055332e-9
1.7299361770023623e-9
1.8320328574563583e-9
2.0988976391750516e-9
2.59050483848608e-9
3.4051671190985325e-9
4.740367948984109e-9
6.999093865468868e-9
1.1047109154678476e-8
1.874472833344068e-8
2.253461500926075e-7
1.6892962257679592e-7
2.002927262132634e-6
5.410763351705587e-7
2.8811348653129707e-7
1.597716028575232e-7
8.315669530166304e-8
3.287737135393951e-8
5.803883957680796e-9
2.4549065209140324e-8
1.107216375570062e-8
5.831265505320214e-9
4.078132075323734e-8
8.914879285615392e-8
7.982426590217816e-8
4.2963528903631684e-8
3.838192607438419e-9
2.2831688670524783e-8
1.6492322657842507e-8
1.4099677220361167e-8
1.1562263701400806e-8
7.974476478286246e-10
1.0826288817698967e-8
2.473410233421014e-8
4.365863801730161e-8
4.956406708396729e-8
3.861703527945648e-8
2.530655335141001e-8
1.1217156849210645e-8
7.03617655316531e-9
4.1353023080018955e-8
2.4812724682883773e-7
4.579019369557441e-7
3.5147420886349464e-7
3.639566605900263e-7
2.56024505113332e-7
4.056355273822007e-8
4.6797789637584406e-8
3.4165109808187375e-8
1.1253749939526932e-8
9.009860252575538e-9
2.0827884128290203e-8
5.53214200844885e-9
4.907633426596295e-9
9.071202593110195e-9
3.3699896684193503e-9
7.680279207698709e-9
1.8085723974925355e-8
1.580546967688017e-8
1.3252251957016474e-8
1.202524092140554e-8
5.260059719557922e-9
4.4846451754078885e-9
1.4459894991004733e-8
2.3080926416275814e-8
2.302399333275276e-8
1.9434162070073976e-8
1.4628644199552433e-8
8.825383317924181e-9
1.1851380680471006e-9
1.1551571070594782e-8
2.489713906065521e-7
1.3103404679464802e-7
1.1187975826718935e-6
7.076527882098194e-7
4.640015029932939e-7
3.144640885940386e-7
2.01630419677912e-7
1.207714222623386e-7
6.045431094610502e-8
1.7137454793250947e-8
2.6700921524657573e-10
7.457313373911674e-9
2.2280438482176158e-8
8.389412172642588e-8
1.1772667542691702e-7
7.820570610688007e-8
2.5481849262707478e-8
2.8854335920789154e-8
2.29316571152016e-8
1.786512942646892e-8
1.587151631821077e-8
8.007972779692618e-9
6.270556319374444e-9
2.0055431826913395e-8
3.963937393368227e-8
6.185161253509194e-8
5.828208726497134e-8
4.0726274703280006e-8
2.2662195851011918e-8
3.458734280579491e-9
2.329405354414987e-8
3.1562100631073177e-7
6.495823477444868e-7
4.524775446462098e-7
5.783636650661768e-7
4.795325242039802e-7
4.265901511274485e-7
3.807540556519063e-7
1.1035299230998194e-7
2.7453976706024177e-8
3.870588417892742e-8
5.928063811694883e-8
7.178374151930484e-8
1.0110367919010821e-7
5.485208354156094e-8
1.3923039064917322e-8
2.098639982712895e-8
3.482335805579728e-8
2.730148896515705e-8
2.377986591705378e-8
2.0883120816074106e-8
5.483357886890815e-9
1.3201521724082423e-8
3.2669078033193327e-8
4.366431666060534e-8
4.1162609490704504e-8
3.459059559575119e-8
2.5857473490756953e-8
1.4558434157363528e-8
2.5047758833628854e-9
3.7610676040980196e-8
1.212698523835962e-7
4.811776683733427e-7
6.814491320096134e-8
2.6188718971957837e-6
1.095114483888309e-6
6.34663521015463e-7
3.797580971265487e-7
2.1572576330769528e-7
1.1104443939808991e-7
3.725317929712274e-8
4.637840492892661e-9
7.693303517003617e-10
3.449482077602017e-8
1.180747739373344e-7
1.778342305160526e-7
1.292090401473895e-7
4.7613232520302355e-8
3.878368840367241e-8
3.854320319868298e-8
2.961804193621646e-8
2.6525287451423665e-8
1.8230748026728276e-8
4.646435953281986e-9
2.7418100984102194e-8
5.703933410303467e-8
8.234283996262229e-8
7.486860123322017e-8
5.66016214842094e-8
3.6031638703840226e-8
1.1893442164796677e-8
2.4539264641969507e-8
1.0300682581165384e-7
4.843425627812605e-7
6.58573038611797e-7
1.1951527142710205e-6
9.036550841595844e-7
6.543817181367133e-7
5.35076294124737e-7
4.749486120639736e-7
1.3439886044332797e-7
6.114263585604067e-8
8.481087875528574e-8
1.1693378309573454e-7
1.3576795887214028e-7
2.0249162343865453e-7
1.1293372400130438e-7
3.680258599371455e-8
6.899643567180201e-9
3.625974628881651e-8
3.0890737748919904e-8
2.5221804549847526e-8
2.3022780327286407e-8
1.1849018902202268e-8
7.555063257125637e-9
2.715143432457255e-8
4.859692486094188e-8
5.284711245586015e-8
4.511216675019594e-8
3.4188602970487e-8
2.1134817471639302e-8
4.049704988185891e-9
2.4920267987862468e-8
4.327090844045435e-7
4.003899697201011e-7
1.5674787256746052e-6
1.1411462838512885e-6
7.807228742136178e-7
5.437553737302171e-7
3.548257802737949e-7
2.1757344392404603e-7
1.177713563656447e-7
4.673819478596484e-8
1.5712085793840485e-8
2.094383918728526e-8
4.88733406289942e-8
1.4934369488413806e-7
1.8988587857840134e-7
1.0849665643387506e-7
2.1827986979655156e-8
4.548859916952633e-8
3.560038866107402e-8
2.8287423331577148e-8
2.5209971242411475e-8
1.1042719934806382e-8
1.1723349706906234e-8
3.440797894160228e-8
6.667919460698217e-8
9.673275414935094e-8
8.546742635824111e-8
5.9306477317805046e-8
3.24554067524596e-8
3.3317581066876468e-9
3.74501547594959e-8
5.221227900715452e-7
9.724405231925373e-7
9.677149982665105e-7
1.0861327478136033e-6
8.698579171168264e-7
7.192997243682003e-7
5.748142284929192e-7
4.7117524270958323e-7
4.776176996901608e-7
5.290245670463755e-7
4.512716263395343e-7
3.438092206344005e-7
3.4560986184099255e-7
1.7017209964224125e-7
4.749410185146785e-8
3.048344161283704e-8
6.043078239210433e-8
4.605876382727317e-8
3.984060705315313e-8
3.540817488414249e-8
1.0014087824629984e-8
2.231607780769363e-8
5.631883144530461e-8
7.872744760249489e-8
7.529050248662858e-8
6.354587954249348e-8
4.774971627365717e-8
2.71335908129083e-8
4.407034328656713e-9
6.99289140835754e-8
1.9434378444991216e-7
7.713571607908484e-7
2.4486731388444405e-7
3.758922808198015e-6
1.673784719716675e-6
9.85234563405411e-7
5.940653974230663e-7
3.3886606184830474e-7
1.7841880780328123e-7
6.930091223555832e-8
9.548272843350225e-9
1.5467276896253033e-8
6.273227663511853e-8
1.8727757179434413e-7
2.709935810927948e-7
1.753090025448771e-7
5.079693906759502e-8
5.6576524506418385e-8
5.6556929779743315e-8
4.3768828153335004e-8
3.9449738601704374e-8
2.6309815778222508e-8
8.079309317723001e-9
4.214232760859234e-8
8.599620179354366e-8
1.191323159812392e-7
1.0710440297444385e-7
8.105086356151066e-8
5.14082316229746e-8
1.6754423071410663e-8
3.36492259311983e-8
1.3218465392043476e-7
7.498218782533442e-7
9.292345380006342e-7
2.09177667333501e-6
1.5191811740262344e-6
1.0652501516450297e-6
7.888360690299908e-7
5.66354442464667e-7
4.511556709856848e-7
5.332610480596674e-7
6.002968419219637e-7
5.377282397266647e-7
2.9610322502619996e-7
3.48641966351015e-7
2.5270583884933744e-7
8.412198202618514e-8
3.0021702310293495e-9
6.086774234495491e-8
4.999672144371116e-8
4.057190966247274e-8
3.710845602026843e-8
1.9415148358809873e-8
1.268028904584721e-8
4.502330531782035e-8
8.141934770931039e-8
9.047475915837303e-8
7.776739828168572e-8
5.917921977168536e-8
3.666887040656471e-8
6.851588861001769e-9
4.405885075994629e-8
6.789020315445999e-7
7.045824676457007e-7
2.2334816351407005e-6
1.7005507992129928e-6
1.1811488792302898e-6
8.313501850622745e-7
5.455769723488266e-7
3.372101025157512e-7
1.8819891065728782e-7
8.403421903967182e-8
3.839312340444315e-8
4.365503496862458e-8
8.288534652751515e-8
2.3107345191639498e-7
2.7248173161886434e-7
1.2762180686979133e-7
1.8787487498226574e-8
6.586700273681649e-8
5.172420732906206e-8
4.147347596870195e-8
3.711941149181053e-8
1.4971199492081004e-8
1.892981552015473e-8
5.304100359343042e-8
1.0079195343982023e-7
1.3997974487932635e-7
1.22033982595923e-7
8.491694350862673e-8
4.646863799727406e-8
5.414620625154459e-9
4.8856471397966207e-8
7.977611198806234e-7
1.4191424107173691e-6
1.6105619345182015e-6
1.7619918776199628e-6
1.3927695233983006e-6
1.116045516072972e-6
8.341449267721306e-7
5.91486843272333e-7
4.2805915440109745e-7
3.4064796223373344e-7
2.949337028423069e-7
3.370267558494787e-7
4.5032881442692533e-7
2.6679584175493694e-7
8.330608910680938e-8
3.569346981767975e-8
9.435607143868797e-8
6.994796884533065e-8
6.023588359784723e-8
5.39948106424845e-8
1.5910063867680108e-8
3.437785942224779e-8
8.716344022514246e-8
1.250188875597602e-7
1.2123469578690908e-7
1.0299925990495303e-7
7.777731299739598e-8
4.427687999886184e-8
7.047940017782119e-9
1.0838954156139198e-7
2.535217212468362e-7
1.1645417918937408e-6
4.6658465056676575e-7
5.215052343693529e-6
2.441302401830614e-6
1.4577935376542874e-6
8.880356567164483e-7
5.104709723227847e-7
2.7463124601734775e-7
1.182785691202676e-7
3.52304077420737e-8
4.3152067769682084e-8
1.0553296694691127e-7
2.861992376892012e-7
3.8541126365577755e-7
2.043455079472575e-7
4.8981083380278575e-8
7.952430980539317e-8
8.03832894619378e-8
6.263086358470665e-8
5.7032299170981816e-8
3.637633646765801e-8
1.4624470706935114e-8
6.472151679425888e-8
1.2748406888248055e-7
1.6805422218439935e-7
1.5062819249701056e-7
1.1456783774108485e-7
7.256945432243693e-8
2.407548409356429e-8
4.197335626952573e-8
1.5428945665953863e-7
1.1279833470240548e-6
1.3103835772629752e-6
3.2836250158907293e-6
2.3839617110162936e-6
1.6452628128728416e-6
1.17360171018955e-6
7.800817880199943e-7
5.116023001620133e-7
3.7305388736544e-7
3.4652988426090274e-7
3.3458681324252635e-7
2.671721238584804e-7
4.1816331576151257e-7
3.506046603799005e-7
1.284516177786473e-7
7.4073580533737824e-9
9.155586624765414e-8
7.431639680869234e-8
5.967226823790759e-8
5.4696916461123575e-8
2.981254444631392e-8
1.8657524337759726e-8
6.709023343085063e-8
1.2310017551643727e-7
1.4140760052363966e-7
1.231219232198397e-7
9.432147228182207e-8
5.8652903188827144e-8
1.1401133403703455e-8
6.595215513524419e-8
1.0121169180478302e-6
1.1027665148026477e-6
3.0459120160196333e-6
2.436216115758334e-6
1.7230239963850634e-6
1.2320973049863438e-6
8.193150396665742e-7
5.140296393859385e-7
2.9682214278522847e-7
1.4556196395143647e-7
7.66978430479306e-8
7.712258781513873e-8
1.366704375245437e-7
3.4838371975911987e-7
3.4625187573803965e-7
1.2847148423019036e-7
1.2707234573717902e-8
9.497709712859916e-8
7.244386123752058e-8
5.925295263827653e-8
5.329424308763333e-8
1.720262935619529e-8
3.3138598402969275e-8
8.465572524575794e-8
1.5339465150465377e-7
1.973711445275817e-7
1.705235780487813e-7
1.1979891150011053e-7
6.59301452451914e-8
9.729607151839739e-9
5.861844698734732e-8
1.2025134605458473e-6
2.0470470747053276e-6
2.497128817217753e-6
2.756603577528734e-6
2.169483049630051e-6
1.7173605324164446e-6
1.253828585351646e-6
8.462415640558823e-7
5.463936205686981e-7
3.5200835327431876e-7
2.6041506273443864e-7
3.9228611807699405e-7
5.739183720321796e-7
3.5080323362284854e-7
1.1783183891180541e-7
2.6314481288598605e-8
1.3817569715668293e-7
9.867919878577528e-8
8.399874414424321e-8
7.635057870290153e-8
2.520000358752369e-8
4.761792419276498e-8
1.2312693768784734e-7
1.8486796222922724e-7
1.8471354981696706e-7
1.589982481533336e-7
1.2108256280822044e-7
6.939343507909866e-8
7.57925586967788e-9
1.3999326350753293e-7
2.929294669388345e-7
1.6916846809575355e-6
7.712402327450599e-7
6.843175879915979e-6
3.471242651279571e-6
2.1186869947586296e-6
1.317790532705832e-6
7.717856363359682e-7
4.283820336722175e-7
2.03548215282423e-7
8.323145431531053e-8
8.479469255933718e-8
1.7505096248938778e-7
4.337340634198427e-7
4.959651451916882e-7
2.0367735595252002e-7
4.084350874868137e-8
1.1279939525467961e-7
1.1059170361072646e-7
8.779545786450905e-8
8.141999872879456e-8
4.5707614372897954e-8
3.1226107902826996e-8
1.0548646212969414e-7
1.9118608419629312e-7
2.323956498530846e-7
2.0925596295680328e-7
1.6121810355985983e-7
1.0224978330773023e-7
3.528090615168583e-8
4.781001320410705e-8
1.6727422397693668e-7
1.7085280449501547e-6
1.8523422139060165e-6
4.876679634485727e-6
3.6804152018371234e-6
2.528337155047246e-6
1.7801940385487646e-6
1.1497745936033569e-6
6.992561118362333e-7
4.182492899801782e-7
2.940739717972439e-7
2.8369750395224066e-7
2.8184519265982594e-7
5.072083794070143e-7
4.4168312533811075e-7
1.6867433349470145e-7
2.6324000658985593e-8
1.2038435734083722e-7
1.0364987098613708e-7
8.137448568374482e-8
7.461799858481947e-8
4.4207822635002876e-8
2.4154777367482258e-8
9.138538273969252e-8
1.714688369441105e-7
2.098724730642945e-7
1.8805724505920841e-7
1.459898681631694e-7
9.143217888866134e-8
2.0421229196522812e-8
8.379243337718718e-8
1.4623519114494913e-6
1.6177724528949447e-6
3.911455193318589e-6
3.38055639937395e-6
2.4622780252172745e-6
1.8093180767259622e-6
1.2350775164383309e-6
7.950767481620249e-7
4.778350732630657e-7
2.5261304386823033e-7
1.3990737546410806e-7
1.2061596128838745e-7
2.2216623169662078e-7
4.965683336037685e-7
3.643927210558802e-7
1.1158258878787785e-7
3.7189525147608894e-9
1.3591367242849378e-7
9.545414082436896e-8
8.198566883307076e-8
7.232689616317377e-8
6.866700063841387e-9
6.750661805052677e-8
1.452145549503603e-7
2.329828173098051e-7
2.6809420882136047e-7
2.3419742042083662e-7
1.6886883872914666e-7
9.51461438755151e-8
2.0591177868228546e-8
6.063424813170597e-8
1.840216027197221e-6
2.9368266612679314e-6
3.6580463261624174e-6
4.304250911177203e-6
3.433243832588644e-6
2.734837830675118e-6
1.9938659234903103e-6
1.2983030510066597e-6
7.439640562792219e-7
3.7138768112537284e-7
2.2494337085193194e-7
4.2285679799082975e-7
6.936156353578719e-7
4.385733741697432e-7
1.5527180241571836e-7
3.910964414308598e-9
1.8871865231342442e-7
1.2954090928367718e-7
1.0732341239228577e-7
9.9033505836421e-8
4.012259001973717e-8
5.888213968028291e-8
1.581229340943504e-7
2.546690444181138e-7
2.7280432277668026e-7
2.420472419622421e-7
1.8760617391871963e-7
1.0916464318525746e-7
4.2058291944456915e-10
1.4988343468153209e-7
3.0373892002837607e-7
2.3942260118912285e-6
1.197785950334167e-6
8.232871240534509e-6
4.842216880548157e-6
3.0747879035565346e-6
1.992581781141813e-6
1.2114680585419803e-6
7.028451537214549e-7
3.6531238286510545e-7
1.7105338577640454e-7
1.3727439155333365e-7
2.8601517694894174e-7
6.207756449842755e-7
5.204060578482023e-7
1.7107011557417497e-7
2.7096662158134244e-8
1.5940894394615227e-7
1.4094232348058196e-7
1.1849905697431787e-7
1.1135653277122684e-7
3.457294436381952e-8
8.14809511558165e-8
1.8722460913889572e-7
2.8053488698474433e-7
3.109735103187754e-7
2.885734438923173e-7
2.2979373779212043e-7
1.4801615876415293e-7
5.706121501581607e-8
4.260292610200801e-8
1.6243553744974784e-7
2.699111567268328e-6
2.6286324261610377e-6
6.736473819423699e-6
5.766848931525906e-6
4.040609673024357e-6
2.883354532120482e-6
1.8498706447403302e-6
1.0394781248398973e-6
4.6993425151846663e-7
2.032200657313947e-7
2.1746821713166555e-7
2.464322694689707e-7
5.367528964158412e-7
5.28032572791457e-7
2.11704990060893e-7
5.4650063569349706e-8
1.0663553022802141e-7
1.3602396785080655e-7
1.0155620203278607e-7
9.231204847168499e-8
6.236362602851742e-8
2.6782780910832546e-8
1.1320550933559739e-7
2.1633242328262295e-7
2.943996778097498e-7
2.8401962087906754e-7
2.2810739574007862e-7
1.45263086867257e-7
4.153949459384262e-8
8.441938529736e-8
2.0738251320326595e-6
2.2442090568542012e-6
4.540312173018912e-6
4.510953179874617e-6
3.4793661086795804e-6
2.692414900859499e-6
1.936283308481348e-6
1.301128758775821e-6
8.145129376740306e-7
4.48618682815581e-7
2.3768094195061551e-7
1.5758527977918317e-7
3.224735455146535e-7
5.048970316118651e-7
2.455947819784847e-7
7.365156599164418e-8
2.5988417317708557e-9
1.7848439081397673e-7
1.0812128694256856e-7
9.867796393504105e-8
5.219232024872837e-8
7.276790488174096e-8
1.678673928187816e-7
2.549777960370353e-7
3.1383958601731864e-7
3.358210871763283e-7
3.1684603594806815e-7
2.4951305569389906e-7
1.55715382902007e-7
6.130691762417469e-8
2.997500537834913e-8
2.912846348493179e-6
4.083873599389792e-6
4.631859826576264e-6
6.566978061587894e-6
5.796577391913696e-6
4.983962107265383e-6
3.916519898306945e-6
2.4764609269564944e-6
9.742991441570516e-7
4.2006825726084624e-8
8.072419987552482e-8
2.4403513587856845e-7
6.335832860666026e-7
5.17615016577956e-7
2.0203331252175177e-7
5.190252764940929e-8
1.4124896400671697e-7
1.5470674782128007e-7
1.1940614247197532e-7
1.0983926376578092e-7
5.954592013296547e-8
6.304199796365069e-8
1.776785955515036e-7
3.0396179342913444e-7
3.797579713009044e-7
3.704193497027239e-7
3.036912479108739e-7
1.848879194336874e-7
3.823599518247993e-8
1.1584858936452085e-7
2.6321976145175367e-7
3.3177093626281743e-6
1.8118849533001198e-6
8.228967430351943e-6
6.541968919231212e-6
4.561090730155736e-6
3.2456758401720592e-6
2.145652669818088e-6
1.3237418645695748e-6
7.224056042364148e-7
3.216315596012911e-7
1.5517102610874156e-7
3.8656387824499907e-7
5.480980389832291e-7
2.7469875526082434e-7
8.957094981859179e-8
1.1579053709466977e-8
1.6583163960132816e-7
1.6592756560643187e-7
1.3562896782426207e-7
6.955508875878748e-8
1.2595220005108337e-7
2.5393026336417806e-7
3.2494875165961227e-7
3.5855026376706763e-7
3.828606819072134e-7
3.902163533445982e-7
3.488274190169253e-7
2.5171683305750605e-7
1.353167554943676e-7
2.151212365622644e-8
9.307067203315724e-8
4.599135528612879e-6
3.4765446443501565e-6
7.425449676731147e-6
8.881104871118383e-6
7.339841703032134e-6
6.069704998315752e-6
4.3871363650631814e-6
1.948495664731012e-6
2.9638212602091557e-7
7.477736287315836e-7
3.1813022921366214e-7
3.388599536983992e-8
2.3712089876662212e-7
4.37957157347351e-7
2.4841616385025067e-7
8.559252337023226e-8
1.0611289066783693e-8
1.6722448882381309e-7
1.053955778681632e-7
9.236633523189673e-8
7.016196547378926e-8
3.0489474635015765e-8
1.2863714748490698e-7
2.3252449175386092e-7
3.434058286175398e-7
3.9938685087535766e-7
3.6983211445028914e-7
2.5759924133097524e-7
1.1112831298474839e-7
2.6901172003307514e-8
2.8491301218077012e-6
2.7512293897807854e-6
3.985483471716994e-6
5.299008922657676e-6
4.783038062108355e-6
4.202221981807542e-6
3.4487490204498254e-6
2.517463596985344e-6
1.5665779800352824e-6
7.704163550368872e-7
2.7670893188712914e-7
3.2012527203096877e-8
2.2180672681316027e-7
2.2822630429601214e-7
8.728414689754904e-8
3.1506149962588506e-8
5.615526768726694e-9
1.312272823072999e-8
8.188229451058114e-9
3.2275916355715185e-9
3.45934808782001e-9
1.796471246800995e-9
8.465553642617333e-10
1.9970354539810294e-9
1.3811164672754483e-9
2.9527772331454184e-10
1.3678061413374272e-11
7.496594875796534e-12
2.7501453368667456e-13
3.741504457185427e-13
1.8651804056067787e-13
8.817503726892408e-13
1.444411145224169e-12
1.3049478496667453e-12
1.3114670898864116e-12
1.6161880238375276e-12
2.3405444859349034e-12
2.973984503138537e-12
2.5012631209793824e-12
1.9489125413218724e-12
1.5900825047944162e-12
1.3062229373412588e-12
2.193779575756304e-12
2.5594937993108764e-12
2.765134077371843e-12
2.8277624010062836e-12
2.5562287937973656e-12
1.842067701232598e-12
1.0277303675666421e-12
4.813075179987458e-13
2.0096244460827126e-13
6.530669919662303e-14
0.
6.470810786182062e-14
1.180844213900137e-13
1.7798076690877916e-13
2.490271850606286e-13
3.348598274786749e-13
4.392228413639254e-13
5.664861307399071e-13
7.219875503827949e-13
9.123614280170163e-13
2.033877033809597e-11
1.46493685912506e-11
1.3177553719683123e-11
1.3321425969268809e-11
1.4269872677460122e-11
1.572621991622721e-11
1.7576799093135654e-11
1.978705830631293e-11
2.2362396954456823e-11
2.533165924946647e-11
2.8739995896771837e-11
3.4960808295558027e-11
3.63184983545951e-11
4.020865456390894e-11
5.2879561697741834e-11
8.103346353705264e-11
1.3734466373547128e-10
2.5270154349280167e-10
5.156343769503077e-10
1.2508982128484032e-9
4.35551135861506e-9
3.3555395893612515e-8
5.3423225624760084e-8
1.3576292956596536e-8
8.689782695872298e-9
1.9341960669190624e-8
5.6159093934700176e-9
4.675010154656719e-11
1.1515008934740268e-13
0.
0.
0.
0.
0.
0.
0.
0.
0.
0.
0.
0.
0.
0.
0.
0.
0.
0.
0.
0.
0.
0.
0.
0.
0.
0.
0.
2.635172590113991e-14
3.838122348441641e-14
5.6031435844470414e-14
8.201852416092258e-14
1.2042724709137667e-13
2.5692656488866528e-12
4.08375101880798e-12
6.153720081787841e-12
9.071724255367771e-12
1.312122534719685e-11
1.8702538339250624e-11
2.6287466762843986e-11
3.633057362426769e-11
4.9074561962262704e-11
6.418437820311799e-11
8.017627514590064e-11
9.371705280781432e-11
9.646217963121539e-11
8.916513536256425e-11
9.063190960369167e-11
8.470343782409257e-11
1.0022955312280642e-10
1.269874938142254e-10
1.598984819646214e-10
2.0757942892389897e-10
2.971754950426182e-10
4.824732222668793e-10
8.633404815979282e-10
1.4626989837685796e-9
1.7674492587596335e-9
1.9504437532777202e-9
2.2770675438369836e-9
2.835996502204043e-9
3.746443818127501e-9
5.237110393608652e-9
7.776497120454138e-9
1.441255066206681e-7
1.0686383493066806e-8
9.545074027517725e-7
5.033092910342147e-7
3.115927191113866e-7
2.0463182191526835e-7
1.2800001449147653e-7
7.361521138125322e-8
3.198373607105221e-8
2.36161506479964e-9
6.473743448339076e-9
2.4403299657631933e-8
7.330346730559787e-8
8.722124984631883e-8
5.722820573645843e-8
2.4427970451784027e-8
2.8027650870875603e-8
1.982447103390688e-8
1.5904839481299404e-8
1.4510467020966683e-8
8.073939231891056e-9
5.347339542476498e-9
1.9128409617279762e-8
3.660270645310731e-8
4.4113542975509105e-8
3.787599543730261e-8
2.8604720667515978e-8
1.776751587860838e-8
3.1655668111233306e-9
2.5168433474264884e-8
1.0512757145754212e-7
2.2425312802948228e-7
3.4416689312653073e-7
2.399557248948192e-7
1.266466664536528e-7
7.164398420290939e-8
6.199433685074973e-8
3.4551607656938353e-8
1.4799799421334762e-8
1.004416977317822e-9
7.828171545648836e-9
1.1118233940309955e-8
3.872992159079579e-9
3.7507493894591864e-10
5.562183827957299e-10
4.2171004072273025e-10
1.6307241543407395e-9
5.89748582941804e-9
7.665898051890227e-9
6.374727577090496e-9
5.744966546014511e-9
3.7816496101136085e-9
2.4734946541296116e-10
4.030264577900692e-9
8.348402097417364e-9
9.971223992991634e-9
8.627253958002326e-9
6.524123728775628e-9
4.151849822551608e-9
1.5121071199091744e-9
1.794343565867233e-9
6.855129655977897e-9
1.732689696012729e-7
8.636575137944436e-9
9.974927776885994e-7
5.333144933625349e-7
3.3420546497142655e-7
2.19912284447801e-7
1.3764799981467305e-7
7.937480086668293e-8
3.4993467463226425e-8
3.7101252653610815e-9
5.58866860025006e-9
2.7017272245120036e-8
7.897153618199914e-8
9.321735770399463e-8
6.093408845742688e-8
2.4753735029198946e-8
2.9499483718273858e-8
2.1033840433570325e-8
1.691972549249596e-8
1.5428782952810162e-8
8.37788555939289e-9
5.881447352840168e-9
2.053909959838064e-8
3.910321154590108e-8
4.6795306583550254e-8
4.0052833349438424e-8
3.014782044877038e-8
1.8595603301177244e-8
3.067103141817891e-9
2.68658969096703e-8
2.110645043456067e-7
3.900420846811088e-7
2.1953955922034615e-7
2.2330749755744528e-7
6.589687219756875e-8
6.569775012861474e-8
5.265044671663451e-8
2.9347542653696597e-8
9.6943096173504e-9
4.918948001438151e-9
1.2431385955360941e-8
1.4523998720008832e-8
6.2274475828046965e-9
1.49312453768018e-9
2.4984955100005406e-9
1.4595604378021246e-9
2.2371588181244514e-9
7.554356295362932e-9
7.781363561976854e-9
6.276301222297098e-9
5.575634345784164e-9
2.7477448520478487e-9
1.4885738938256662e-9
5.560233100715538e-9
1.1085094976591553e-8
1.525220914359465e-8
1.3034250476268145e-8
9.052615593892861e-9
5.019765011928667e-9
8.20238091493373e-10
4.436276558206697e-9
1.6668226253457084e-7
1.6332909703249166e-7
6.14804248791155e-7
5.259878277320874e-7
3.8779550525337897e-7
2.89641172609209e-7
2.03673470274663e-7
1.3402027184811965e-7
7.893214969202632e-8
3.5300017414519846e-8
9.460248886973078e-9
6.22213983232277e-8
1.0975501031793598e-7
9.560785407775057e-8
5.3896417645940826e-8
3.144885969207539e-9
3.2089590222448825e-8
2.3179014925939734e-8
2.019186357376317e-8
1.784045556691115e-8
4.257924982528651e-9
1.3725981142794964e-8
3.365058879022585e-8
4.871858533667226e-8
4.6404121496122495e-8
3.870586154728814e-8
2.8807943330753542e-8
1.5753939354748245e-8
6.603486050123448e-9
6.589991037248117e-8
9.441267281996246e-8
2.8214497391441987e-7
3.395643245568855e-7
4.283254831706498e-7
1.7050814976668384e-7
5.965710410025221e-8
5.4533369572616346e-8
2.902374663780461e-8
1.0330698814751152e-8
3.191592039762986e-9
1.1771733334872678e-8
1.4625637113174587e-8
5.685751526159557e-9
1.412755391113908e-9
9.375950448877058e-10
9.021069823088166e-10
9.237292959122497e-10
4.904653833378544e-9
7.477046655907799e-9
6.2749720000657684e-9
5.540530836055698e-9
4.1123462302519325e-9
2.982505607051337e-10
3.26412890286027e-9
7.521639182498271e-9
1.0600429413364926e-8
9.56524177712034e-9
7.263038931357206e-9
4.685793563301709e-9
1.914607934874075e-9
1.4154857609650962e-9
6.315920632805418e-9
1.6789679801881535e-7
4.303895305516292e-8
8.809493843570409e-7
5.309396003882357e-7
3.446140702237263e-7
2.3371451761943474e-7
1.5056621221023932e-7
9.014208206286302e-8
4.389713956990762e-8
1.0025763571441742e-8
3.1028300676320216e-9
3.388317409092102e-8
8.59773356816735e-8
9.315498149165617e-8
5.8509633918624044e-8
2.1084374793916814e-8
3.031178773324458e-8
2.1188200295604084e-8
1.7403830475228074e-8
1.5885154840289882e-8
7.51911664743076e-9
7.426478133844434e-9
2.3118052722797873e-8
4.177896377834656e-8
4.625010659100796e-8
3.9121080800832345e-8
2.9400181538859557e-8
1.77713533106668e-8
1.2602237669462e-9
3.326587368989665e-8
2.145087613336903e-7
3.810362889797007e-7
2.2843251546653522e-7
2.113654133371745e-7
3.079319143840728e-8
6.877735426437467e-8
4.9804806518195076e-8
2.650980897711623e-8
7.772102690811386e-9
5.772144286573523e-9
1.2378854020002932e-8
1.3962447428581767e-8
6.1535973851710686e-9
1.480987417792743e-9
2.023294541113716e-9
1.3199939427206379e-9
1.7715024259606668e-9
6.61648929019804e-9
7.2277974882665235e-9
5.810911496465512e-9
5.1553296606530065e-9
2.730639177753693e-9
1.1427978953559514e-9
4.778419406925015e-9
9.708328107805555e-9
1.3971295704414732e-8
1.223205002421299e-8
8.515137401057383e-9
4.759109661496367e-9
9.250111336001214e-10
3.7342272828757345e-9
1.571899833638746e-7
1.5842186753614624e-7
5.693593891548717e-7
4.997322741988784e-7
3.7320863546602177e-7
2.8163829074651837e-7
2.0006317899402429e-7
1.3295341616842312e-7
7.941006427947585e-8
3.6596797963066235e-8
1.0478916506534812e-8
6.283729817137233e-8
1.0736061721583943e-7
9.145482573266555e-8
5.115465855119963e-8
1.2851448613617404e-9
3.0982677573851004e-8
2.2485056461179963e-8
1.970637985915454e-8
1.7288108790927894e-8
3.6445729080583576e-9
1.4006634191907527e-8
3.358934215011014e-8
4.739295655813913e-8
4.477856624770678e-8
3.733501158436858e-8
2.7751340078291663e-8
1.4956764198946884e-8
7.487628379631471e-9
6.866891396361863e-8
8.878645246068e-8
2.71990891392488e-7
3.310660872687527e-7
3.6532419792522835e-7
1.1412237759209584e-7
7.133974088381624e-8
5.1497538189665706e-8
2.5934548292965047e-8
8.687211296309754e-9
3.286144458731815e-9
1.060744760432301e-8
1.2868826784796621e-8
5.178422279951715e-9
1.9553428465268474e-9
1.286922792779618e-9
8.890725847759548e-10
6.531735093947675e-10
3.918481555061976e-9
6.46397242930775e-9
5.5455924379218756e-9
4.878650796096328e-9
3.6942406067042687e-9
4.443068804013481e-10
2.570546619810102e-9
6.130947897258333e-9
8.812935850633325e-9
8.004815684459735e-9
6.078539026928634e-9
3.925431694775053e-9
1.647493253927022e-9
1.0018077439372901e-9
4.701729161370348e-9
1.5453754282276213e-7
3.159571342913784e-8
8.252898781218726e-7
4.994795448274245e-7
3.2544590102878837e-7
2.2179972142714242e-7
1.4365007837980887e-7
8.644081881282411e-8
4.2370193353817216e-8
9.821661425506973e-9
3.117985204950098e-9
3.275877780173865e-8
8.245099095691519e-8
8.831813994437123e-8
5.5197687588235515e-8
2.029055409544761e-8
2.9098426252350028e-8
2.0185189827427555e-8
1.6621250228615083e-8
1.5171563732330215e-8
7.057052019192072e-9
7.283029369873962e-9
2.2377438485712088e-8
4.02030036813777e-8
4.423022654015306e-8
3.738804735668508e-8
2.8098382487653425e-8
1.6950822788103942e-8
1.0005475078387362e-9
3.282595199124892e-8
2.0233835159600208e-7
3.6484539748558416e-7
1.8573608900997428e-7
1.665680675800839e-7
2.486666396471826e-8
7.210432482466108e-8
4.6850146562127353e-8
2.4027483909447747e-8
6.859290846099283e-9
5.080059974493594e-9
1.0665624462931766e-8
1.1795423586684086e-8
5.1506424068609076e-9
1.2061107388909455e-9
1.3010845677037658e-9
8.694905508599799e-10
1.4638599151671969e-9
5.4936257962597565e-9
6.317058266423208e-9
5.1005625841687946e-9
4.520976793375148e-9
2.4655118944585337e-9
8.553918305260316e-10
3.937237809935186e-9
8.089744246884688e-9
1.1730657767098434e-8
1.0300983224400207e-8
7.166732362705667e-9
4.010589586323357e-9
8.293863934147142e-10
2.942286116490193e-9
1.431694556060081e-7
1.3494507446508538e-7
5.319724633381326e-7
4.6400267821158444e-7
3.468747736212104e-7
2.624046606222738e-7
1.8706144232266664e-7
1.247565544347848e-7
7.471328870588683e-8
3.442196809738053e-8
9.638510932948777e-9
5.929970945617966e-8
1.0079768619339377e-7
8.517992884925498e-8
4.77408797283955e-8
2.1612215200795076e-9
2.9092995015899142e-8
2.1096726580137814e-8
1.852231751867233e-8
1.622560228988676e-8
3.29862251255509e-9
1.3369236667600899e-8
3.187619294799713e-8
4.479314008091704e-8
4.227905972225461e-8
3.5253000740360686e-8
2.6203730540698506e-8
1.4080426968559965e-8
7.385243517680866e-9
6.67697817332214e-8
8.283448172528498e-8
2.5142801130336703e-7
3.199156329786381e-7
2.4969189616075765e-7
2.2639804794132163e-8
7.929950844129599e-8
4.6340794918201395e-8
2.1627566911775885e-8
6.588819757153959e-9
3.134357924469579e-9
8.686612774452184e-9
1.01998400032022e-8
4.470544906945526e-9
2.9628198039406366e-9
2.266954193204339e-9
1.1481235069404222e-9
2.341935572421957e-10
2.6334990402381746e-9
5.002717484633495e-9
4.512705253089469e-9
3.957817324763919e-9
3.0727839977694614e-9
6.005141289574159e-10
1.6545201107739251e-9
4.244056617836254e-9
6.220316584953444e-9
5.681955361723156e-9
4.312506278354321e-9
2.7841320648948848e-9
1.2089869598547585e-9
5.241435378461916e-10
2.7368375139429513e-9
1.3599207576600638e-7
1.2187035686895178e-8
7.554145108029415e-7
4.549281219617571e-7
2.9727747549123795e-7
2.0362551732424622e-7
1.3262031729095075e-7
8.015632466273761e-8
3.934108385596373e-8
8.915078417880087e-9
3.380731879026293e-9
3.046418064119262e-8
7.680285057025384e-8
8.154096090313726e-8
5.0742397178340315e-8
1.946977677947521e-8
2.730193548105749e-8
1.8729249828541492e-8
1.5448097054274647e-8
1.4103662241563758e-8
6.489544301956085e-9
6.913698050372677e-9
2.1046040929757895e-8
3.77082766463873e-8
4.1407692270266744e-8
3.4998008798944964e-8
2.6306743776704357e-8
1.5856882104535757e-8
8.09906810609324e-10
3.154517046259501e-8
1.845440315926168e-7
3.4233717642717524e-7
1.2156583065907404e-7
9.592324874942262e-8
7.971516178028618e-8
7.10535905590329e-8
4.159292187143488e-8
2.024960423732702e-8
5.455106758472833e-9
4.238171799656122e-9
8.472134255786458e-9
9.106588663454611e-9
4.098089890593695e-9
1.5621663985772821e-9
1.152546834487138e-9
6.054979047998931e-10
1.000424949054529e-9
3.994701352890703e-9
5.053610549767448e-9
4.130283154864622e-9
3.6558391730355852e-9
2.086369515410356e-9
4.802094266856714e-10
2.812994054047995e-9
5.911397981401098e-9
8.645782885640739e-9
7.607759671870129e-9
5.285238709067803e-9
2.9608898706877835e-9
6.688739937343527e-10
1.932213208488008e-9
1.2402899073082778e-7
1.0169787453724017e-7
4.820432785695888e-7
4.1519289991020666e-7
3.1064827902255717e-7
2.3581131641691129e-7
1.6895105759768242e-7
1.1322510893646826e-7
6.799538200264862e-8
3.120672912427517e-8
8.359997543463207e-9
5.4187981918023446e-8
9.174159055614694e-8
7.675196168585158e-8
4.3124602257580155e-8
3.661278444190753e-9
2.647806098188749e-8
1.916694998484323e-8
1.6862714800094016e-8
1.4751348770509482e-8
2.8736828782756166e-9
1.2408776746719029e-8
2.9403172638563945e-8
4.1199835959442645e-8
3.886132014577226e-8
3.240586856915221e-8
2.4090011456268332e-8
1.2901940824308882e-8
7.158983588835021e-9
6.381247698702401e-8
7.477198265197962e-8
2.2285706869971984e-7
3.047362502211917e-7
7.797520457235379e-8
9.386175147984534e-8
7.696932411476695e-8
3.706399809383498e-8
1.5117515687557863e-8
3.4603775100751343e-9
3.112968297650923e-9
6.286334951590058e-9
6.915824497870907e-9
3.8212176929195e-9
4.907600231723552e-9
4.4932313048146314e-9
2.104057523685104e-9
5.351957985827319e-10
9.48607968947362e-10
2.8498761844669557e-9
3.086158688344841e-9
2.711652493199085e-9
2.2211357111159346e-9
8.07946514720625e-10
4.1628348514025044e-10
1.6843576526802305e-9
2.674776358275646e-9
2.4988141608647403e-9
1.892826442762631e-9
1.207795411435605e-9
5.361772583462955e-10
1.3119833591422821e-10
8.63002813229364e-10
1.1065840653003837e-7
1.4266645192103192e-8
6.585821665063256e-7
3.9383116104189166e-7
2.589083499960696e-7
1.7893519471263746e-7
1.176187524413279e-7
7.15822113906057e-8
3.51864187954624e-8
7.670854248252103e-9
3.691084321465438e-9
2.7300770604642843e-8
6.91214350506552e-8
7.249691276953473e-8
4.477876522681471e-8
1.8221389416711487e-8
2.4815879959987633e-8
1.673080422214126e-8
1.3832319557212151e-8
1.2632491519125105e-8
5.727465889278655e-9
6.381466817020043e-9
1.9181025658572497e-8
3.426337901426606e-8
3.7563639041764156e-8
3.174525933841e-8
2.3866996032455272e-8
1.4368867216883185e-8
5.601268331737154e-10
2.97740631050183e-8
1.6013078508521382e-7
3.1126745035769844e-7
2.7909096665264927e-8
2.128022336560929e-8
1.0763484532946465e-7
6.223027571954275e-8
3.246807920554426e-8
1.431566863024415e-8
3.0826197923384408e-9
3.4792752075958235e-9
5.922478581160871e-9
6.058654638458357e-9
3.268952167767085e-9
3.2166845772953393e-9
2.3696164361775423e-9
9.578066959199139e-10
2.2287405680828785e-10
1.9991133963917736e-9
3.267496870222605e-9
2.8124363412553865e-9
2.48211041762862e-9
1.565152238882879e-9
2.3879944214075696e-11
1.2933060854120646e-9
2.9585829771990825e-9
4.436060604405944e-9
3.92453702323513e-9
2.713125375828922e-9
1.5143616782554434e-9
3.882194826747614e-10
7.749625696562884e-10
9.794691722973691e-8
5.5776636638510826e-8
4.1228803917349424e-7
3.4808736176535144e-7
2.612851511366867e-7
1.998076760508534e-7
1.444953569324185e-7
9.765508271130724e-8
5.892114913045433e-8
2.6878279280948448e-8
6.6900604451694035e-9
4.726381592581625e-8
7.962394682594888e-8
6.559950705375892e-8
3.689063020175684e-8
5.692896131477466e-9
2.2880683936718794e-8
1.6522482166781117e-8
1.458294726643659e-8
1.2731700809469673e-8
2.3137393785867264e-9
1.1064850279182832e-8
2.5985556390327456e-8
3.6298779563996324e-8
3.421112619474943e-8
2.8529858409339712e-8
2.121106215686411e-8
1.1296850341395733e-8
6.857100820537041e-9
5.982687855146144e-8
6.376258917203895e-8
1.8377678961266673e-7
2.840433677343644e-7
1.912244066411098e-7
1.5966204324465786e-7
5.840440553212529e-8
2.1245561341364686e-8
5.233583613311911e-9
1.276239084396381e-9
3.450798376073795e-9
3.4556646355723483e-9
3.1090625197288126e-9
3.477871670739055e-9
8.461721522590182e-9
8.95813074819728e-9
4.485350927587755e-9
1.990115250342776e-9
1.171073738774525e-9
1.0746310191285225e-9
6.568057195718046e-10
6.738078551996006e-10
1.072686841945998e-9
1.0512733474296345e-9
1.2964681998437927e-9
1.8796815506642897e-9
2.2450046666604265e-9
1.9072069217724487e-9
7.773425833751067e-10
1.2579075881406298e-9
1.1105692417163557e-9
1.0405889104587626e-9
1.0429501695803576e-9
7.381706615073823e-8
4.915393920254844e-8
5.204329980406024e-7
3.0964234155866183e-7
2.0686872443306844e-7
1.4568725941942992e-7
9.744774192691624e-8
6.006055645793676e-8
2.963625501093246e-8
6.093639314961371e-9
3.939372984218014e-9
2.3080176281825198e-8
5.885689935730966e-8
6.060639051663366e-8
3.690524886429782e-8
1.6196096693227126e-8
2.1370492380410616e-8
1.3993129674006711e-8
1.161638105038525e-8
1.0614387596724167e-8
4.697298246246734e-9
5.6341216410473755e-9
1.6601580679415745e-8
2.9538807926212726e-8
3.233190527511065e-8
2.731856942558594e-8
2.0544213364874613e-8
1.2340511772415281e-8
2.1341934562427905e-10
2.742880338687991e-8
1.2675177572646792e-7
2.679648603568056e-7
1.1845585345071505e-7
1.863160913459076e-7
9.237399289189798e-8
4.1643263934920026e-8
1.7326028367814692e-8
5.033048080433573e-9
9.038231663590093e-10
3.1127566943495595e-9
3.201500627386255e-9
2.915730909687663e-9
3.063732055174823e-9
7.147471630865477e-9
6.2284874202417815e-9
2.7439058064820857e-9
1.1626198738372575e-9
5.621112672515939e-10
1.1242812514418124e-10
2.4088147283651423e-10
3.319783464796397e-10
2.1987416839099588e-10
7.358693291499779e-10
1.0544532563551364e-9
1.676833211821563e-9
5.372430289440845e-10
1.002374571478174e-9
8.115768180754627e-10
6.696409199276985e-10
6.040944678015155e-10
6.01831594494035e-10
6.095612494987992e-8
8.762681475623915e-9
3.107201435419115e-7
2.5455968905430927e-7
1.9387662068688012e-7
1.5125862260069348e-7
1.1169322474126918e-7
7.681514661796264e-8
4.6825949423850025e-8
2.120939612566247e-8
4.6655023069156265e-9
3.8068090719922176e-8
6.366933894301316e-8
5.113087555741312e-8
2.8613335803093752e-8
7.832029430978154e-9
1.789652624478639e-8
1.290087961416226e-8
1.1457037739048935e-8
9.967645632694742e-9
1.5682120162844286e-9
9.200178435974813e-9
2.1283626251851288e-8
2.9617396250033075e-8
2.7881610813309074e-8
2.3251041461500687e-8
1.728713487443282e-8
9.103647389315531e-9
6.498692181926576e-9
5.46805292659308e-8
4.889236486811031e-8
1.3050112014595516e-7
2.5527178612239976e-7
5.773845250440356e-7
1.0114823922260017e-7
1.7605362339316102e-8
4.442698694525483e-9
9.719366527473927e-9
8.486808348514467e-9
4.537963133510939e-9
3.646643750045621e-10
9.524016849895096e-10
3.8729383090772215e-9
1.466140123870015e-8
1.722363788227598e-8
9.567097633977609e-9
4.764388245934533e-9
3.2915847987366952e-9
1.014115989637377e-9
1.4081024833985539e-9
1.3911697221400673e-9
5.18342495316655e-10
1.4476811374121142e-9
3.5782858676189276e-9
6.601239788311779e-9
8.826793692583125e-9
7.812580318448477e-9
5.920293270256936e-9
3.6585568638364723e-9
7.738366572158982e-11
1.298930961546402e-8
1.1636222733321673e-8
1.8000429136783675e-8
8.253700666976117e-8
3.0878466176607323e-7
1.9202826548811635e-7
1.3651736130368475e-7
1.0128696894492334e-7
7.057863104611566e-8
4.4757760493614306e-8
2.2390238392463806e-8
4.288377997277039e-9
3.835449565861308e-9
1.7641514929403077e-8
4.5421698502638256e-8
4.536795899856664e-8
2.6835423442312165e-8
1.2868464269298952e-8
1.6475357184755192e-8
1.0238949263160307e-8
8.581686572539201e-9
7.850240106702727e-9
3.29984997030532e-9
4.595542411219882e-9
1.305101858536566e-8
2.3072018070584757e-8
2.5207169510771772e-8
2.1289437033376566e-8
1.6014677672485924e-8
9.569855422983588e-9
2.9306283374290543e-10
2.4538721628362726e-8
8.119700514144832e-8
2.0494598564016666e-7
3.7086375901020485e-7
1.3922795383908216e-7
3.5780102661587385e-8
4.641212988020304e-9
6.785400519233372e-9
9.330602654376145e-9
7.503456951185588e-9
3.695074908419358e-9
7.122366082670318e-10
1.9051255359750173e-10
4.117545452822338e-9
1.4762638993516678e-8
1.4658689833666087e-8
7.417219659516688e-9
3.72072240735354e-9
2.038303410157619e-9
1.5417439783063674e-9
1.4930288788989694e-9
1.3375722219489963e-9
1.2215555930985097e-10
1.6432811110552243e-9
3.618106618395444e-9
6.592312544889849e-9
9.212889166093076e-9
8.009739853139945e-9
5.582497783562546e-9
2.907146451153801e-9
9.966005189001712e-10
1.1816636790387118e-8
1.1619681214314177e-8
8.97897385620478e-8
1.3848727565752288e-7
1.1921949786949074e-7
1.014585439025978e-7
8.636094076834142e-8
6.823672172626855e-8
4.932506446851082e-8
3.10505119795465e-8
1.4135769031533868e-8
2.596743904148228e-9
2.627568148394686e-8
4.3313954458266244e-8
3.31533622016348e-8
1.8148564802177764e-8
8.180563610782692e-9
1.0784060807678506e-8
7.94114229726503e-9
7.1804294765859414e-9
6.189215729850983e-9
5.636799646340854e-10
6.634564200833164e-9
1.4842993145806452e-8
2.05098141036185e-8
1.925940029110259e-8
1.605574106138532e-8
1.193219024332527e-8
6.0855247453224026e-9
6.296296531738504e-9
4.7582849572662285e-8
2.9449615618373136e-8
5.868785730745129e-8
1.9091532794301206e-7
1.1772632055558102e-7
4.366624381124463e-8
5.1735402744138676e-8
4.442858238382913e-8
3.215061700598981e-8
1.946814472617998e-8
7.04752476718934e-9
2.570098414643244e-9
4.685058192619635e-9
5.72468536148627e-9
2.504982073976095e-8
3.160809976608805e-8
1.939390915940632e-8
9.910293074831322e-9
6.54072388965387e-10
6.1451941622297426e-9
4.966552595260776e-9
4.578496284328041e-9
2.676643241609274e-9
1.974634287117508e-9
6.744778663174778e-9
1.3154746177416854e-8
1.7901089540851333e-8
1.5935954659933365e-8
1.2075514557104103e-8
7.632669544458673e-9
1.734738207191828e-9
1.0327561814983617e-8
4.7392624273072846e-8
3.713155562740709e-8
1.2748400513685993e-7
1.252005304086855e-7
2.1785785719270933e-8
4.266249221882887e-8
4.3229857451767313e-8
3.550646116831597e-8
2.4899904553711917e-8
1.3352699274822585e-8
2.740521092249814e-9
2.583144956032204e-9
1.1139751442081701e-8
2.8597273090327894e-8
2.692859025514063e-8
1.4928379554381206e-8
7.832124456511975e-9
6.055465446780796e-9
5.0633088715352515e-9
4.437745249089593e-9
4.0749020213946554e-9
1.394969229743072e-9
3.1723673426264837e-9
8.197583176991006e-9
1.424699610977738e-8
1.5496476282651703e-8
1.3068315086314801e-8
9.831432552756537e-9
5.76440449101365e-9
1.205185513838087e-9
2.2647774256546936e-8
1.9545549387698557e-8
5.635211520780429e-8
5.601113478499478e-9
5.19589148160288e-8
5.853005674295504e-8
5.428247396952547e-8
4.3795478019190984e-8
3.1225205605826445e-8
1.822400693681139e-8
6.164643482336798e-9
8.061825695064516e-10
1.2688321211602234e-9
7.3820871767116886e-9
2.8020987350786366e-8
3.034387248053591e-8
1.7193920900978457e-8
8.206885091521923e-9
1.0503600215883308e-8
5.917773054708899e-9
4.861894291285835e-9
4.337916850189912e-9
1.4381237855914809e-9
2.947884398004218e-9
7.53323834209567e-9
1.4193998255035735e-8
2.0011880713227476e-8
1.740759415467252e-8
1.2118188128146414e-8
6.558262392212218e-9
1.588814844885609e-10
1.2175251642452387e-8
5.2775624489569355e-8
1.5726310546503573e-7
3.0577855543370133e-7
1.0779590044864375e-7
2.4957919373785493e-8
2.44422683965058e-9
1.2665906661601087e-8
1.4352404090806006e-8
1.1491432064902812e-8
6.3155211505322805e-9
1.6743740476335545e-9
1.2404022696836721e-8
1.9363874663859237e-8
1.3272433954846595e-8
6.70476961443637e-9
4.2415593235726475e-9
2.2418462835873177e-9
1.1140249928666762e-9
1.3610933953013365e-9
1.0347493351670839e-9
8.097157963027264e-10
3.1435353287187144e-9
6.078570898225429e-9
8.098312337606151e-9
7.500913574555411e-9
6.2360680884021285e-9
4.598136755791653e-9
1.6213416035299804e-9
1.154293994039063e-8
9.137020477094278e-9
7.351624285337377e-9
2.0920228060741262e-9
9.901931855514337e-8
5.766195996926562e-7
2.4905600683765756e-7
1.5721562204128653e-7
1.0448665081125808e-7
6.541091886398222e-8
3.613088998525989e-8
1.2093195729949766e-8
4.532310826324385e-9
7.052933952567192e-9
1.0160546002112715e-8
4.1872199127395846e-8
5.536357217322328e-8
3.6818426452061546e-8
1.8489366043828765e-8
1.7607918725892653e-8
1.2600152771618122e-8
9.862133220533103e-9
8.974457821182865e-9
5.611559819149108e-9
2.7465907672198026e-9
1.1166009610124205e-8
2.2246391783546288e-8
3.0337133191714706e-8
2.70273109826582e-8
2.0472824949098294e-8
1.3002474985416927e-8
3.6345632528936495e-9
1.2850330328575658e-8
5.8265845936875886e-8
1.2405391242153932e-7
2.58732873224603e-7
2.1100942871942298e-7
1.9957512061958962e-7
7.10486661627885e-8
2.697785495899753e-8
7.654333010298747e-9
6.085237826704256e-10
3.326819712924985e-9
3.0939840632888945e-9
2.0690436143179943e-9
4.9553653776380045e-9
1.001226274118898e-8
8.09796082190382e-9
3.76822267724934e-9
1.8363009421545309e-9
1.3984052771949542e-9
1.6246997085525906e-9
9.144489780665685e-10
9.87870513131361e-10
1.2093622318791143e-9
1.2255731153255459e-9
1.6214836086423398e-9
2.2644837214708926e-9
2.2487979167061968e-9
1.8378808089834903e-9
9.551563236484265e-10
1.5034776415104956e-9
1.3245477058331673e-9
1.2608194587506662e-9
6.213361385089062e-8
4.3007749423777604e-8
4.154138853755868e-7
2.763273078646506e-7
1.937944469273783e-7
1.4201939008620327e-7
9.887069156088845e-8
6.405288402713715e-8
3.528986838349433e-8
1.2019208562657724e-8
1.4563771891052616e-10
2.2144959570448936e-10
1.4248537076565153e-8
4.964092165329258e-8
5.673554910289289e-8
3.459331602023963e-8
1.3985444363982283e-8
1.7744498604360734e-8
1.1776811410076893e-8
9.518315160449088e-9
8.481657055309625e-9
3.1894513410059366e-9
4.824302077176796e-9
1.3050782731661354e-8
2.483256416742585e-8
3.485686475356345e-8
3.021695557735441e-8
2.1015158129795005e-8
1.1463115217274549e-8
4.588059436735945e-10
1.711113974015864e-8
1.4364513683435094e-7
3.298564759459125e-7
3.6408471348576185e-8
6.049735728992806e-8
9.026811200060613e-8
7.920216790528893e-8
4.726288271909966e-8
2.454936823878525e-8
8.964876456948905e-9
1.2477167592255157e-9
6.162103574396833e-9
8.584780182820324e-10
6.839494322337688e-10
1.88747638251438e-10
3.246961677694391e-10
3.120343627387443e-9
7.584130919743222e-9
7.715133683657088e-9
6.553891949612334e-9
5.941594777992652e-9
2.796617588790872e-9
1.4461745501950163e-9
5.6677806064349956e-9
8.781758641155481e-9
8.564742859511594e-9
7.194273734276759e-9
5.3750582358755044e-9
3.2643556689238194e-9
7.79342025691386e-10
2.550744874080088e-9
7.957959546299227e-9
1.8338766183753984e-7
6.115806706458734e-8
1.2542250662890825e-6
5.236283562692487e-7
3.0907829326671036e-7
1.9218496780273488e-7
1.1412888342715206e-7
