# Supplementary material for: Observability and Controllability of Nonlinear Networks: The Role of Symmetry
Source: Phys Rev X. Author manuscript; Available in PMC 2018 Nov 13. (PMC6234006; doi:10.1103/PhysRevX.5.011005)
Supplement: Code Archive [file NIHMS982008-supplement-Code_Archive.zip › MathematicaData/FNCtrlbDELTAHetN2M1ChaosK17IC1]

2.8255325903530714e-10
2.9852759755863187e-9
0.
1.0670997775205574e-13
3.123392896177796e-14
2.597525503647588e-13
7.637607928379921e-13
1.0138726035781164e-12
1.0556566650084913e-12
1.1287871622069334e-12
1.210854328420642e-12
1.2903538215818763e-12
1.6781295070195126e-12
1.789200840521298e-12
1.920189169163354e-12
2.0849652341780005e-12
2.2795256931817166e-12
2.4973379268042715e-12
2.718078534923869e-12
2.8908875676784647e-12
2.90599824537436e-12
2.591906060737442e-12
1.8891334377036856e-12
1.0900777825876596e-12
5.162918422236985e-13
2.00082886835322e-13
4.573490914506102e-14
2.8519109519006e-14
6.832171116533736e-14
9.538838313135061e-14
1.193139158494827e-13
1.9875155535744472e-12
1.599024725508406e-12
1.591801596870829e-12
1.7029269665308293e-12
1.8700919343125226e-12
2.0741691557145423e-12
2.3092467527318345e-12
2.574394803407363e-12
2.870877357747892e-12
3.2010776515941768e-12
3.568050346807273e-12
4.619751206486268e-12
4.2475917624284225e-12
3.5015619587724154e-12
3.038947807701183e-12
2.9354622568308666e-12
3.0755842157925602e-12
3.369601293243301e-12
3.778385508710746e-12
4.291490752942877e-12
4.911626835152112e-12
5.648007231877825e-12
6.514028957777555e-12
7.526621993597577e-12
8.70625661027191e-12
1.007718284318309e-11
1.1667840367167696e-11
1.3511372453264624e-11
1.5646245908698777e-11
1.811699637981971e-11
2.0975093387429155e-11
2.4713335200242005e-10
1.0703013724538801e-10
5.2031254761878206e-11
3.2403686127062084e-11
2.4653504939227002e-11
2.1483206536817362e-11
2.04083729754606e-11
2.0452289610794143e-11
2.117803909746876e-11
2.2368772460415558e-11
2.3907832397374878e-11
3.0611418613735977e-11
4.284292338513774e-11
7.170925273337056e-11
1.4371858700179624e-10
3.587519444743449e-10
1.3711004154683768e-9
1.6705914701953074e-8
1.8445245496434237e-8
4.809358660791572e-9
3.4817751046813005e-9
2.166369927386261e-8
1.5840804237071795e-9
1.0968087309499458e-11
0.
0.
0.
0.
0.
0.
0.
0.
0.
0.
0.
0.
0.
0.
0.
0.
0.
0.
0.
0.
0.
0.
0.
0.
0.
0.
0.
0.
3.0289889038404126e-14
4.3985257328228677e-14
6.403601189999508e-14
9.346755595178221e-14
1.3680862355878423e-13
2.008735331171555e-13
2.959715909872133e-13
4.377990225100968e-13
6.504229376019692e-13
1.2581893330770011e-11
2.1687849227009073e-11
3.421597239972406e-11
5.1236084604157995e-11
7.28499320748236e-11
9.85790344680675e-11
1.2645614645181017e-10
1.5199781637686796e-10
1.6739194203971703e-10
1.6143200117554292e-10
1.2057854146676788e-10
3.09892082020216e-11
3.6859592686391124e-10
3.2638019233802697e-10
3.6473583837702454e-10
3.9323622262133877e-10
4.578493531538862e-10
6.126993036850451e-10
8.444415659160849e-10
1.145234771541003e-9
1.5541906809768173e-9
2.0847528833605787e-9
2.3069740667845236e-9
2.2978010142916415e-9
2.4939077266572975e-9
2.996444713534767e-9
3.92581246515756e-9
5.55764562420413e-9
8.520166647398061e-9
1.4305366690968381e-8
2.5943273504381935e-8
1.9465534174183435e-7
1.1140349174843081e-7
1.4540510620405887e-6
4.839754875357894e-7
2.6984292836684877e-7
1.593949186894128e-7
9.073234108590373e-8
4.486439661581274e-8
1.037739299952382e-8
6.728530997467192e-9
2.3337394108232617e-9
1.1037942955881727e-8
4.9499053903498955e-8
8.437278612293204e-8
6.455235919891081e-8
3.0792511958830705e-8
1.8860621954092566e-8
1.9263589255605567e-8
1.453901948720558e-8
1.2892573945163246e-8
9.104087227990999e-9
1.9632843270743514e-9
1.270577575216362e-8
2.603794804082146e-8
3.944645361379524e-8
3.8921448261176666e-8
3.027697747450341e-8
1.966420387911671e-8
7.003732782902278e-9
1.24850574246849e-8
5.7583653891512156e-8
2.2217958062234865e-7
3.5395570691124346e-7
3.036048829283864e-7
2.92438128736319e-7
1.7745375027655225e-7
2.1820280983491725e-8
4.692282414015231e-8
2.9080882881999473e-8
8.776095060614304e-9
6.611079121419034e-9
1.400629625703636e-8
3.492804354646336e-9
2.321324015169251e-9
5.690241366312519e-9
2.081855627355924e-9
5.723014657060736e-9
1.3599889176165415e-8
1.2109084525219172e-8
1.0091899240735219e-8
9.073461155046857e-9
3.963890900806727e-9
3.204967949025206e-9
1.0238060405328423e-8
1.6655005938852584e-8
1.7432719516712856e-8
1.4979685857334904e-8
1.1332777729071509e-8
6.826078075983901e-9
8.662793585969423e-10
9.02779642228851e-9
3.088420328604016e-8
2.3557711434665512e-7
2.1977909434458046e-8
1.185172520708077e-6
6.140497388359897e-7
3.779260628995085e-7
2.441068974078601e-7
1.515606140522501e-7
8.757765039477686e-8
3.9339891255414754e-8
8.508103389272226e-9
1.3257492858868904e-9
2.998464429304406e-8
8.544012052731148e-8
1.0527204482652369e-7
6.811712495736214e-8
2.269145017483767e-8
3.131878579510912e-8
2.2744537681214016e-8
1.8335642122996203e-8
1.6627319008324166e-8
8.502424512740583e-9
6.6057157555506194e-9
2.1540984697443066e-8
3.93505132121599e-8
4.7667637770843036e-8
4.208636779291341e-8
3.209203826483518e-8
1.9829078295126548e-8
3.1162700419582726e-9
2.8792495629069863e-8
2.442870858287911e-7
4.0312313024087743e-7
3.3962567816330856e-7
3.665090013209674e-7
2.8140048968328644e-7
1.4582467526367308e-7
2.3511395550132538e-8
3.027324487449067e-8
1.0498352930696648e-8
8.781398695939854e-9
1.9785174810630807e-8
2.5291842287742927e-8
1.723769105503792e-8
2.3069832533945572e-8
1.957432783884776e-8
6.734255229860897e-9
4.520328763398222e-9
1.3045427598039219e-8
1.1189865596857651e-8
9.118237470158482e-9
7.986030437403229e-9
2.9050400939381543e-9
3.5662994541924903e-9
1.007474466346337e-8
1.8528058171916342e-8
2.353529490977141e-8
2.0071724651095503e-8
1.4039972821426158e-8
7.501715886833249e-9
1.8195075641580602e-11
1.0949975089785219e-8
2.191129651693115e-7
2.245048175093137e-7
6.865642349100186e-7
6.210667638150247e-7
4.6320261312694914e-7
3.4720868516789865e-7
2.4526623393355156e-7
1.6272649978682096e-7
9.698775844973126e-8
4.6241879744961794e-8
1.7985008132769567e-8
7.458695742897164e-8
1.2983948070346957e-7
1.1213953458262821e-7
5.9198949613341944e-8
1.0762450421816737e-8
3.598629238991012e-8
2.646582567034447e-8
2.322951071812986e-8
1.9936618412863793e-8
3.346009738383082e-9
1.646767311816284e-8
3.7223977966373536e-8
5.1630365232183246e-8
5.028751252823639e-8
4.2629430713219465e-8
3.18462731377744e-8
1.7012657329741514e-8
9.049448304258694e-9
7.83701080764278e-8
1.0777335571787947e-7
3.4917985503560827e-7
3.363838867063362e-7
7.772583760146653e-7
4.378327599956064e-7
2.492673394234797e-7
1.2167403368861754e-8
3.630054307159925e-8
1.703887315381166e-8
4.688887940183302e-9
1.9580634538433666e-8
2.5919012802539163e-8
1.2295964758504738e-8
8.87556315032259e-9
1.2795380946514581e-8
6.995095194466457e-9
1.7738906045481477e-9
1.191386836722555e-8
1.2999952027819088e-8
1.0378661316662074e-8
9.275413597691711e-9
5.9511711974037404e-9
1.233913587585777e-9
7.960865257740215e-9
1.5928995349561268e-8
2.0853237301587885e-8
1.888083074612154e-8
1.4475712017371821e-8
9.211413368772435e-9
2.9108961253306662e-9
6.2106903193854995e-9
2.3990001472477088e-8
2.3824494144209098e-7
1.0834647744819661e-7
1.0112167381664698e-6
6.543123529676919e-7
4.292983928398103e-7
2.9225615675771743e-7
1.9001290445882636e-7
1.1630896638777614e-7
6.018431137186893e-8
2.0993330478350257e-8
5.98548588832689e-9
4.575218873322904e-8
1.061124947801517e-7
1.1287614445390115e-7
6.731623942140376e-8
1.3161773259720802e-8
3.459446846541752e-8
2.471794559832243e-8
2.0624341486075316e-8
1.860554343551372e-8
7.226471384319696e-9
1.0062183363397369e-8
2.7695551550381083e-8
4.617159501948727e-8
5.014773659185326e-8
4.326017873021947e-8
3.278436621007852e-8
1.9488194697489874e-8
2.3354177363469544e-10
4.277815745723118e-8
2.725313366281146e-7
4.0879691464859217e-7
4.350288078436263e-7
4.1441444872670335e-7
3.124413153991643e-7
1.6965691113851036e-7
1.7982193835904288e-8
2.6764009056992655e-8
6.3351914298212515e-9
1.3354119039722543e-8
2.428694817759247e-8
3.042496260151143e-8
2.203397296986946e-8
3.057879115338322e-8
2.56872750453563e-8
9.133396951350248e-9
3.3340333707004866e-9
1.3033524628145727e-8
1.159114621921569e-8
9.312949838886971e-9
8.202456537812816e-9
3.454257666605299e-9
3.1730152549731306e-9
9.62026094834228e-9
1.8188036242597815e-8
2.47260970474867e-8
2.1792130639097446e-8
1.5335363746840382e-8
8.350985486445112e-9
5.293701031953368e-10
1.0456064093751914e-8
2.234987732525564e-7
2.51904667009066e-7
6.596291776776211e-7
6.278949986778298e-7
4.788848951527306e-7
3.647286341184007e-7
2.611944165186183e-7
1.755457708791086e-7
1.0683218800284703e-7
5.316077794556094e-8
2.1959278044895027e-8
8.285025767465164e-8
1.3738087371247421e-7
1.1472962194725354e-7
5.8936915564861e-8
1.6954274784959506e-8
3.7216436964871854e-8
2.7627578006255407e-8
2.4465276398272476e-8
2.065868672949912e-8
2.535811204700724e-9
1.8353644913943546e-8
4.007016754496274e-8
5.356430548765284e-8
5.1572924301643094e-8
4.365995766320349e-8
3.2520361364177205e-8
1.6966695151397965e-8
1.1054986357908166e-8
8.709799777925524e-8
1.0833557662013125e-7
3.675654141535993e-7
3.3851152616658667e-7
8.518931993504964e-7
4.6695024600642345e-7
2.817913811327327e-7
7.151361284837739e-10
3.469079328557884e-8
1.6074466143254565e-8
6.468355898028847e-9
2.2090940091954724e-8
2.9050331755146137e-8
1.4447741158535426e-8
1.1755766220420574e-8
1.60116999212746e-8
8.532104119133197e-9
1.3278885489646838e-9
1.2208945716793884e-8
1.3510608758422434e-8
1.0751894420952532e-8
9.584922531496182e-9
6.273012595807097e-9
1.1581489570037642e-9
8.120169472874432e-9
1.6437575040842617e-8
2.1975299977566613e-8
2.003311275034816e-8
1.5369672467325543e-8
9.798715355340207e-9
3.155061788288266e-9
6.443776788516283e-9
2.518689144739137e-8
2.449871414731876e-7
1.1995935397848717e-7
1.021977912261478e-6
6.707757242103862e-7
4.4216749779321223e-7
3.020058861696928e-7
1.9692513294663185e-7
1.2110512405430204e-7
6.34740306942207e-8
2.3020920144770026e-8
7.0948635225397365e-9
4.866400182009813e-8
1.1046584831786793e-7
1.1591227627310144e-7
6.844011084768238e-8
1.1802023519774473e-8
3.559593740518309e-8
2.546298932267091e-8
2.132858013895052e-8
1.9218916175640002e-8
7.194471286818086e-9
1.069311422111155e-8
2.8962390185564282e-8
4.7668540919043295e-8
5.127209159867688e-8
4.418621012232598e-8
3.347944064173599e-8
1.9846048957475396e-8
4.4834736034669924e-10
4.430136449942049e-8
2.824132393394209e-7
4.183444482317812e-7
4.6500714284067534e-7
4.37624126522218e-7
3.316625191545712e-7
2.0993897917873162e-7
6.538650251055087e-9
2.4387970307456734e-8
4.587604069097754e-9
1.5663445184385883e-8
2.715993779390747e-8
3.421704718053236e-8
2.6091523933017194e-8
3.8143559221165936e-8
3.049492126742684e-8
1.064864134950899e-8
3.1046478465008822e-9
1.3488325621721976e-8
1.2029753315423641e-8
9.63919718394847e-9
8.490178801796316e-9
3.6505377837550527e-9
3.229452491150561e-9
9.897261988573794e-9
1.880290010904509e-8
2.5888003448326106e-8
2.2957527414363744e-8
1.6161255590694923e-8
8.806235430718212e-9
5.762752305323276e-10
1.1004067663164468e-8
2.3046165454721608e-7
2.639932065392828e-7
6.71114769766816e-7
6.428984335695742e-7
4.917318953943374e-7
3.7522305990772e-7
2.6914370133216907e-7
1.8131757990792706e-7
1.1097725331955436e-7
5.5975106014636614e-8
2.3721205128065062e-8
8.676122288280875e-8
1.421231909061626e-7
1.1775789823496457e-7
5.984198903111879e-8
1.923046028771817e-8
3.8324366619929005e-8
2.853224538475045e-8
2.5334643701494463e-8
2.1293465548005912e-8
2.3447503514151554e-9
1.9258908977106554e-8
4.159068612739138e-8
5.5006091117518525e-8
5.285365267960247e-8
4.475352394675206e-8
3.332608055296352e-8
1.7349704599102216e-8
1.1375469230548043e-8
8.887463151289326e-8
1.1237516357912983e-7
3.819377224076799e-7
3.4479734507181973e-7
9.100584597561116e-7
4.968077212540112e-7
3.181005088693084e-7
2.2422919011146102e-8
3.255637251432561e-8
1.541589889972888e-8
8.0738707687025e-9
2.474011638362437e-8
3.2621151967072726e-8
1.7032836519217e-8
1.57498751717603e-8
2.0297543985170347e-8
1.0375958330897991e-8
9.62530955084289e-10
1.2779490579314032e-8
1.4158239211518954e-8
1.1240939913296156e-8
1.0007307487657468e-8
6.600389334901067e-9
1.1810806152576942e-9
8.488246126355247e-9
1.7270227909569864e-8
2.3330422838759854e-8
2.1329059503440296e-8
1.6362337320870013e-8
1.0430466185633566e-8
3.3456317925809363e-9
6.955775723472322e-9
2.730967094482033e-8
2.540793460696801e-7
1.2968479341421698e-7
1.0485330609573603e-6
6.911461611455771e-7
4.5629444457631274e-7
3.1187333175530924e-7
2.0350609334851524e-7
1.2548204420877995e-7
6.637121493133192e-8
2.480026977953727e-8
8.20027445453476e-9
5.1414558419527483e-8
1.1496622592719188e-7
1.1958801522737535e-7
7.003907438408389e-8
1.0735866598199582e-8
3.6770203488694884e-8
2.6336841052813783e-8
2.2123876579764294e-8
1.9922106956309755e-8
7.257942518335871e-9
1.129194594146468e-8
3.0231515098604267e-8
4.926084835997087e-8
5.265058696933471e-8
4.536526170662822e-8
3.4378865106612946e-8
2.0367946098539916e-8
4.611908762799505e-10
4.5196817261598736e-8
2.938907928884267e-7
4.311269494246506e-7
4.988016817520698e-7
4.658007517281472e-7
3.5470005296722443e-7
2.587126511076023e-7
1.3378494745029398e-8
2.0418215696570488e-8
2.0653738446363945e-9
1.88260407166642e-8
3.112864058717045e-8
3.9605325109519425e-8
3.218608628106388e-8
4.972862967009901e-8
3.723292216154012e-8
1.2669851176808596e-8
2.8344021839281888e-9
1.409972544071295e-8
1.2596817379567231e-8
1.0066498120067262e-8
8.864354882279301e-9
3.883705541334085e-9
3.3259374146346566e-9
1.0292675795666493e-8
1.964606034560101e-8
2.7387109989550298e-8
2.4433118125740114e-8
1.7201048412385787e-8
9.369883391811084e-9
6.027006524064698e-10
1.1788708916137907e-8
2.3960319289325123e-7
2.7847020364571373e-7
6.8834462629825e-7
6.627146695860294e-7
5.080669829497242e-7
3.882681178856363e-7
2.7885618937364316e-7
1.882949234514518e-7
1.1595874743337812e-7
5.9355785630653404e-8
2.587012100760299e-8
9.156227390701493e-8
1.4808158565586933e-7
1.2167074244649798e-7
6.102810483847657e-8
2.190557411159704e-8
3.975143299668573e-8
2.9689544500089576e-8
2.6441084160629067e-8
2.210653744390215e-8
2.127086178658551e-9
2.0377730044045275e-8
4.34697178662647e-8
5.683355569341303e-8
5.450922128385138e-8
4.6172204040241864e-8
3.437741084340305e-8
1.7875996865148808e-8
1.166516468687817e-8
9.064921549890354e-8
1.1790029354993231e-7
4.003704608645101e-7
3.53242240304767e-7
9.840604744819522e-7
5.348237677302311e-7
3.586968590929296e-7
6.01914453336723e-8
2.8378303147202797e-8
1.4156432130434182e-8
1.044841356071917e-8
2.8523642686330997e-8
3.7801439346063106e-8
2.094766049166863e-8
2.217692729866371e-8
2.6842696959119133e-8
1.3042152598852645e-8
4.18089391384552e-10
1.3508198128078197e-8
1.4999074269837186e-8
1.1875424106619265e-8
1.0554017632911968e-8
7.025335999440822e-9
1.2066737947655598e-9
8.959844377439968e-9
1.8340592617931043e-8
2.5092577588292413e-8
2.3022540191031803e-8
1.765857163994831e-8
1.1254219890871663e-8
3.5903411190906835e-9
7.641380498785066e-9
3.015436201175787e-8
2.659097614088577e-7
1.4206295845268673e-7
1.0833999074677247e-6
7.175105029841442e-7
4.7455518000267156e-7
3.2462061678481733e-7
2.1200543730349444e-7
1.3114173491004956e-7
7.013165337697222e-8
2.7126590846394682e-8
9.65934143513012e-9
5.502892613511624e-8
1.2083978287882158e-7
1.2436266732615975e-7
7.20619029679332e-8
9.296030454370288e-9
3.830414386184092e-8
2.748136830409612e-8
2.3167696642324948e-8
2.0841503072495094e-8
7.331451969639905e-9
1.2084554089250635e-8
3.1894283071942983e-8
5.131929529985483e-8
5.444741613289563e-8
4.6906675873972165e-8
3.5555632920317814e-8
2.105356027427891e-8
4.639387578464987e-10
4.6306594332949615e-8
3.0894705603593414e-7
4.479540375668942e-7
5.429501908295551e-7
5.024348747956542e-7
3.8346509662128303e-7
3.1061855014826533e-7
5.009763421336638e-8
1.312141239265026e-8
2.1104454922807217e-9
2.3626827043797263e-8
3.7062347454588547e-8
4.788564969185773e-8
4.21206330041034e-8
6.84770901656118e-8
4.7185465265994175e-8
1.554108580318193e-8
2.4059478072613286e-9
1.4873572165366211e-8
1.33321493609795e-8
1.0618021940091045e-8
9.345516537196497e-9
4.193300102274837e-9
3.4393823603190667e-9
1.0786820791551321e-8
2.0708602857890777e-8
2.9323419433830445e-8
2.6375088542307823e-8
1.857029449097753e-8
1.0111810436590092e-8
6.383012373288718e-10
1.282185902483072e-8
2.5147255664201955e-7
2.971754298451518e-7
7.104483616287627e-7
6.882372765622282e-7
5.291945559180099e-7
4.052059303648738e-7
2.9151386620185255e-7
1.974249279685791e-7
1.2251585306764363e-7
6.384546086669741e-8
2.8747510428375064e-8
9.79412315540708e-8
1.5589541395565706e-7
1.2670404058762543e-7
6.244984417982747e-8
2.542324243475639e-8
4.162257072815527e-8
3.1214286107383385e-8
2.7903988685866383e-8
2.3162954160539235e-8
1.8118613540603664e-9
2.1877655374172892e-8
4.5936308696690324e-8
5.92131147953708e-8
5.667312971617916e-8
4.802780857985464e-8
3.575227249924961e-8
1.8564312142326526e-8
1.2037634696179949e-8
9.291686998966527e-8
1.252569381691429e-7
4.2472873243960615e-7
3.643228555834043e-7
1.0809657859066933e-6
5.837250975084038e-7
4.0277118535773776e-7
1.2824735040820918e-7
1.9812290249270655e-8
1.162571914145554e-8
1.4170919806313875e-8
3.416438834674732e-8
4.566845551111571e-8
2.7203937472510414e-8
3.312500104010501e-8
3.7186721569506474e-8
1.6993274936012577e-8
4.322478280449614e-10
1.4407549428441028e-8
1.608755325839495e-8
1.2694482487570666e-8
1.125562308372196e-8
7.5825277001452e-9
1.2208026285566229e-9
9.543116662431978e-9
1.9687562691592432e-8
2.738335109256557e-8
2.525234921477906e-8
1.9365254235412426e-8
1.233901583884776e-8
3.914749735524944e-9
8.543256974330117e-9
3.392687479306704e-8
2.8121904783860535e-7
1.5813325261938158e-7
1.1280011745500124e-6
7.515389796692624e-7
4.982618812057104e-7
3.412514843409985e-7
2.2314380297984176e-7
1.3859939175078078e-7
7.513083747040862e-8
3.0254086190143036e-8
1.162814281249824e-8
5.989145233741102e-8
1.2860683770872626e-7
1.3055747487578878e-7
7.456131676697728e-8
7.269398861671647e-9
4.031802226205754e-8
2.8989739014732163e-8
2.4551122030649227e-8
2.2051633696986047e-8
7.398038701675839e-9
1.3161730535742095e-8
3.411159369305828e-8
5.4000934604905536e-8
5.6791980670290765e-8
4.892160012798166e-8
3.709421578225105e-8
2.194922606995624e-8
4.678504085521533e-10
4.7747753512792114e-8
3.28847297071465e-7
4.701189215496771e-7
6.011374015954686e-7
5.502755649792201e-7
4.1956685745604447e-7
3.5905509893467327e-7
1.2235728388478318e-7
1.2683467610757303e-9
9.429070092179995e-9
3.126621243803883e-8
4.634766790464628e-8
6.134436747251671e-8
5.952496160085048e-8
9.913213009208728e-8
6.207978013643416e-8
1.9677615426120838e-8
1.7099010097694898e-9
1.583358620142635e-8
1.4281719747486738e-8
1.1325164950497279e-8
9.959202187165255e-9
4.607593152577088e-9
3.562957078675365e-9
1.1388590698999522e-8
2.2020899519431576e-8
3.180574982129674e-8
2.8939043407582248e-8
2.038067429491131e-8
1.109323167564173e-8
6.906291125448452e-10
1.4175732899656803e-8
2.6681751750059594e-7
3.2133458891107e-7
7.383351513718029e-7
7.208422803432851e-7
5.564039783198834e-7
4.2716610610952564e-7
3.0802791815448256e-7
2.0941388923690116e-7
1.3120333723733743e-7
6.987000760444971e-8
3.26505322254113e-8
1.064928813844951e-7
1.6616079038913242e-7
1.3311556161092294e-7
6.40715988980913e-8
3.00861040175962e-8
4.40778632086884e-8
3.323008385203013e-8
2.984823636740381e-8
2.4530370485273772e-8
1.3383151907386293e-9
2.391336825131171e-8
4.918627070321609e-8
6.23101735812767e-8
5.9499367169401676e-8
5.045334362435035e-8
3.754836040701421e-8
1.9460920090256263e-8
1.2524756399567857e-8
9.583226330906493e-8
1.3508347183131782e-7
4.570609770952406e-7
3.788480307870485e-7
1.2082454089135476e-6
6.467849201380209e-7
4.505471906062776e-7
2.447937785619791e-7
1.090723824050542e-9
6.436244843124532e-9
2.027341968832231e-8
4.291823989254335e-8
5.8218245142598825e-8
3.784352464207718e-8
5.3036807147732414e-8
5.3999419791932836e-8
2.2941062046851172e-8
1.7786184771271474e-9
1.548380035856133e-8
1.749000343727567e-8
1.3745997467173389e-8
1.2148857577346447e-8
8.311866956284963e-9
1.2062247241216228e-9
1.0247861451700071e-8
2.135464745056501e-8
3.0347481669621034e-8
2.8193697769371597e-8
2.1616818620638728e-8
1.3770669036512919e-8
4.3477405022781475e-9
9.726248939642697e-9
3.892465094537228e-8
3.009345693133111e-7
1.7895873497533326e-7
1.1844977064696967e-6
7.952191793048585e-7
5.289361390548411e-7
3.62916426902434e-7
2.3774459138494057e-7
1.4845007165122596e-7
8.18150200453654e-8
3.4499317738772874e-8
1.431319914798135e-8
6.649581623541404e-8
1.389092941528327e-7
1.3854634809098597e-7
7.756367248984852e-8
4.384596184019129e-9
4.2963668867630506e-8
3.098209462479664e-8
2.6392794301146253e-8
2.364615153342634e-8
7.4297226302591364e-9
1.4645142520027683e-8
3.708700062217512e-8
5.749012664194845e-8
5.984677751248399e-8
5.1552528838143615e-8
3.9103748263090984e-8
2.311739733865308e-8
4.747960544288357e-10
4.961582799976597e-8
3.5523766606020837e-7
4.993764743988718e-7
6.780928094190129e-7
6.129394479895587e-7
4.652285927179261e-7
4.017873012796908e-7
2.582264965846325e-7
3.27606735365353e-8
2.322818602607718e-8
4.418196388006466e-8
6.178362576413544e-8
8.488779367540315e-8
9.22721415877967e-8
1.4352129123640399e-7
8.426331797491514e-8
2.5695871831379096e-8
5.698309378163721e-10
1.6991854117734933e-8
1.5501208831067684e-8
1.2224936878517008e-8
1.073389400272297e-8
5.163298449387953e-9
3.682978059080281e-9
1.2100422332159095e-8
2.3603602796423023e-8
3.494989543760412e-8
3.233222105957005e-8
2.2782517463612937e-8
1.2396268916449733e-8
7.70273149775875e-10
1.5946081513838285e-8
2.865622957093271e-7
3.5240334158944393e-7
7.730082943185719e-7
7.621091134311641e-7
5.912242261135177e-7
4.555220956045337e-7
3.2953246435783315e-7
2.2516298256243626e-7
1.4275250516941677e-7
7.801566601418708e-8
3.8004459271266475e-8
1.180355505108836e-7
1.7964042522584158e-7
1.411645111880686e-7
6.5780272286585e-8
3.6286153394521435e-8
4.7300237474632456e-8
3.590373889179203e-8
3.2444722019499785e-8
2.628707497938769e-8
6.070609379534113e-10
2.6706730416254535e-8
5.3471247228086443e-8
6.633426279723394e-8
6.318648817160118e-8
5.3621104441286504e-8
3.989222967216467e-8
2.0626332071601103e-8
1.3161026611692464e-8
9.955295790605213e-8
1.4827469668330368e-7
5.00170371912322e-7
3.978917514687681e-7
1.3759012903411178e-6
7.28447727258483e-7
5.042671282186708e-7
3.853246590574395e-7
4.471873309677572e-8
4.7360857693790354e-9
3.086951951951061e-8
5.7252589289399104e-8
7.963427931815794e-8
5.757674024334589e-8
9.169108727971819e-8
8.174038505006643e-8
3.199713039890039e-8
3.9285469515540436e-9
1.670878844941733e-8
1.9285894331754887e-8
1.508693489050824e-8
1.32747151656078e-8
9.262691969414737e-9
1.1330044552678899e-9
1.1072960655522952e-8
2.3371436159504524e-8
3.415279294136158e-8
3.208282488323312e-8
2.45952586266093e-8
1.5665456033395106e-8
4.930304484787271e-9
1.1272699954800692e-8
4.553359006417207e-8
3.261770866964312e-7
2.0585992887645302e-7
1.2552308096939272e-6
8.509017669982293e-7
5.684495170535615e-7
3.910732022371891e-7
2.5687878021539156e-7
1.6148984586495984e-7
9.080423771282157e-8
4.03205050264075e-8
1.801836665345188e-8
7.556042200417418e-8
1.5261099069898636e-7
1.4875063111250574e-7
8.101837591139538e-8
2.462485310833229e-10
4.6440247437881954e-8
3.3621366979122486e-8
2.8858026161094838e-8
2.574748475671964e-8
7.369146840684179e-9
1.6719177948352093e-8
4.110468563739872e-8
6.201965581537256e-8
6.38209024998336e-8
5.4984348904086e-8
4.172607594300024e-8
2.4639020732174373e-8
4.864197693642995e-10
5.2024543667999836e-8
3.903836697029174e-7
5.381147144271947e-7
7.803157795859273e-7
6.953995846259103e-7
5.23637125886363e-7
4.43179854790213e-7
4.017202069682482e-7
1.1407839030473169e-7
5.228358469239537e-8
6.800638007314129e-8
8.973715109719455e-8
1.2984427911902688e-7
1.4715279340170142e-7
1.8011644076653364e-7
1.1591707152808012e-7
3.4500690252090153e-8
1.3033017095127608e-9
1.8325518761594865e-8
1.705614362380764e-8
1.3359076133591418e-8
1.1698630519991047e-8
5.908676142952933e-9
3.772268503603024e-9
1.2908382295765312e-8
2.5449005163566082e-8
3.885346184570763e-8
3.683643610259696e-8
2.5985167916614055e-8
1.4135671757025937e-8
8.958255712456675e-10
1.8254007025478633e-8
3.1182589141891505e-7
3.92147280007786e-7
8.15288506491868e-7
8.13714191129388e-7
6.354245974091199e-7
4.91947505766613e-7
3.5746780402625507e-7
2.458582655310511e-7
1.581644125839109e-7
8.912496614946841e-8
4.54459366164815e-8
1.3373112286808882e-7
1.9730999225645797e-7
1.510446346557511e-7
6.731821701368046e-8
4.454742234560635e-8
5.153039621057405e-8
3.946561805565134e-8
3.5933277980611665e-8
2.851363915299057e-8
5.524925694654402e-10
3.0587618627042006e-8
5.9116102552597284e-8
7.155351331145347e-8
6.799231392546496e-8
5.7755718209487e-8
4.294841142268366e-8
2.213833446969143e-8
1.3988818616584452e-8
1.042513314875202e-7
1.660713365839685e-7
5.579908028588716e-7
4.2287003133323365e-7
1.5976207182383688e-6
8.348824136336797e-7
5.683352091524912e-7
4.647498281863935e-7
1.7799893850705835e-7
3.132994312708172e-8
5.083713246927733e-8
8.257422045000745e-8
1.19779764905455e-7
9.864975032494491e-8
1.6231309697845237e-7
1.2619022141814907e-7
4.583898421244188e-8
7.375227561903117e-9
1.7977855206831477e-8
2.1566176936949636e-8
1.6782958964257988e-8
1.4675564889664832e-8
1.0493289790118949e-8
9.506363005253937e-10
1.1995442817420152e-8
2.5732075255895578e-8
3.8970173820742087e-8
3.724278013113853e-8
2.8551838647961316e-8
1.8184142888863482e-8
5.722900778927521e-9
1.3283726465958974e-8
5.424016187336313e-8
3.5826563885816677e-7
2.4047735640468104e-7
1.3424240500085096e-6
9.212615243887857e-7
6.190667511456797e-7
4.275625181101575e-7
2.819473333489287e-7
1.7879633765376678e-7
1.0297432953471372e-7
4.839513778955996e-8
2.3201641744001636e-8
8.815196230175368e-8
1.708740648984032e-7
1.6158444499227244e-7
8.472318336776347e-8
5.720233675502768e-9
5.100821896991381e-8
3.713174356726715e-8
3.218173716793777e-8
2.851189169570129e-8
7.101848997620172e-9
1.96712021067697e-8
4.656210679117307e-8
6.788108476422061e-8
6.898425047544536e-8
5.945803089109893e-8
4.51464159427305e-8
2.6619376084576408e-8
5.03853987227499e-10
5.510736208669176e-8
4.3745978331977136e-7
5.896277237322477e-7
9.168811141634284e-7
8.0463082078534e-7
5.993706446253192e-7
4.90767010820362e-7
4.3790624091740577e-7
3.448163671714315e-7
1.2600338186808788e-7
1.1826312882358086e-7
1.467411019430078e-7
2.1598417943315184e-7
1.6554554191584934e-7
1.8182530140399748e-7
1.5624651000775247e-7
4.737278680243333e-8
4.375911645054248e-9
1.9730023892775823e-8
1.9019458786130852e-8
1.4772024778284316e-8
1.2878338919278554e-8
6.904306372998315e-9
3.78185190069054e-9
1.3769659243804705e-8
2.7494790581916583e-8
4.353567699206635e-8
4.283639725413787e-8
3.028820128106234e-8
1.6476426890204342e-8
1.101043107295969e-9
2.124880677732893e-8
3.439356834062244e-7
4.4267121565561445e-7
8.654462380729004e-7
8.772190434894945e-7
6.909451033266184e-7
5.384315190985947e-7
3.936483436268807e-7
2.730630880782325e-7
1.788195643079463e-7
1.0442694106024768e-7
5.5951890191297986e-8
1.5523850208776524e-7
2.2037824241886922e-7
1.6274193590174894e-7
6.818733100970905e-8
5.5559903470700584e-8
5.708564266646936e-8
4.423969282526716e-8
4.065536990544403e-8
3.126463319275111e-8
2.4386413052515242e-9
3.6052019140279224e-8
6.652835517510274e-8
7.831185112097809e-8
7.425361418634775e-8
6.315195648867665e-8
4.693214417038928e-8
2.4097743821331548e-8
1.5057803436714986e-8
1.1009902201031274e-7
1.9015393759194218e-7
6.361582919909088e-7
4.55657784732819e-7
1.8923506751904676e-6
9.747878010693445e-7
6.490541903710679e-7
4.987726249640815e-7
4.531986954937554e-7
1.0951363408148382e-7
9.372133668260907e-8
1.326397080105001e-7
2.0466321637004408e-7
1.8525984915450748e-7
2.194191498399554e-7
1.8759526387948162e-7
6.681689780704232e-8
1.2896000853295087e-8
1.9029311033807015e-8
2.442534561014676e-8
1.8906498088997256e-8
1.6389538303420044e-8
1.206606479715172e-8
5.772260477830592e-10
1.2954616573634688e-8
2.8360954746090777e-8
4.49105500877004e-8
4.412138550223727e-8
3.3842410572604316e-8
2.1554660498659083e-8
6.8179972020145e-9
1.5877895105429818e-8
6.563070668817218e-8
3.986989007414884e-7
2.848289702747409e-7
1.4476230899401756e-6
1.0091494795487791e-6
6.834528228776353e-7
4.7468475890796036e-7
3.147839932095687e-7
2.018380835751311e-7
1.1957604616275687e-7
5.97428755940353e-8
3.057173388409643e-8
1.0587624457324305e-7
1.9524412279162346e-7
1.773111765231634e-7
8.821448156343441e-8
1.4344408008544182e-8
5.70055591095944e-8
4.182709460620701e-8
3.670480200867836e-8
3.2125681671738096e-8
6.402831921147746e-9
2.395964191569849e-8
5.400579455863174e-8
7.543613673708319e-8
7.568761430592025e-8
6.529046213713622e-8
4.960896278176293e-8
2.9197079141918285e-8
5.251875074429718e-10
5.901201407087306e-8
5.010089142746236e-7
6.585456638212199e-7
1.1006364742347307e-6
9.506157201124245e-7
6.990173836422576e-7
5.523686788393558e-7
4.448666095932892e-7
4.466719163735889e-7
3.615353335170005e-7
2.471243689972212e-7
2.7378914713863224e-7
2.7151019793286936e-7
1.3090405934844902e-7
1.6769930601253293e-7
1.9851115555195105e-7
6.602914357763956e-8
9.384381885095336e-9
2.0923428648094493e-8
2.1462903452834366e-8
1.65069975293377e-8
1.428568759597137e-8
8.21895910087628e-9
3.629487556694009e-9
1.4595648770490439e-8
2.9587016471156757e-8
4.881783659570926e-8
5.0848467058033794e-8
3.6136827145896187e-8
1.9665239642581085e-8
1.4489237426437316e-9
2.51068283491901e-8
3.8443109814683726e-7
5.064278888437729e-7
9.225480386602734e-7
9.53647224977801e-7
7.597136977670581e-7
5.972470899539408e-7
4.403312821383136e-7
3.0883763967873556e-7
2.0663172930211115e-7
1.257384322540279e-7
7.106305875493211e-8
1.8492124820612726e-7
2.502402093616391e-7
1.7576481498316499e-7
6.752346031969115e-8
7.019656850227344e-8
6.438564188108477e-8
5.0692254643565743e-8
4.710265663730911e-8
3.449087659762929e-8
5.582083832630055e-9
4.384444116430664e-8
7.619765108791164e-8
8.705415291831612e-8
8.241543133891891e-8
7.020144206508937e-8
5.212867885413264e-8
2.663811550801135e-8
1.6419903993940134e-8
1.1723443647560806e-7
2.225924087136366e-7
7.429592300536583e-7
4.987597902502502e-7
2.2865615883544395e-6
1.160635245862586e-6
7.546967690419112e-7
5.380630740598945e-7
4.3948204851424644e-7
4.2282790501295754e-7
2.1015222189767768e-7
2.495315297346051e-7
3.850754399352966e-7
2.234272988082489e-7
2.0388102110720107e-7
2.4724558344466817e-7
9.778880684108777e-8
2.168847488527574e-8
1.929526812287526e-8
2.793731439100133e-8
2.153230334954227e-8
1.8441003545862886e-8
1.4033895192944427e-8
1.144856243284679e-10
1.3830584936548563e-8
3.106366361937977e-8
5.186661193848796e-8
5.334501215205574e-8
4.099019548327683e-8
2.6112178839858902e-8
8.363329770198485e-9
1.9182215412866416e-8
8.034992005562087e-8
4.4909776618139535e-7
3.413734868014254e-7
1.5706382795341609e-6
1.1172398457135756e-6
7.6461093447643e-7
5.35276013755551e-7
3.577925469084224e-7
2.326319573326464e-7
1.424155053591861e-7
7.593034481619434e-8
4.1264110818975325e-8
1.3116942334515666e-7
2.2772321434333384e-7
1.957210148191417e-7
9.063587027678767e-8
2.6822009626620006e-8
6.486578397150542e-8
4.815721163485658e-8
4.293345392178726e-8
3.676917056880654e-8
4.831146382332919e-9
3.032957881749317e-8
6.415309376484196e-8
8.513399586875891e-8
8.439386543786329e-8
7.290546677116249e-8
5.544162656979093e-8
3.255922082770199e-8
5.384206575247076e-10
6.38850287714748e-8
5.877116063408794e-7
7.515443174701707e-7
1.3500043729480513e-6
1.1479730565322735e-6
8.321665643740254e-7
6.360714461053318e-7
4.7078056257355275e-7
3.7662196448916086e-7
4.177436769564439e-7
4.5284958283400606e-7
3.5776614969033504e-7
2.234289587400108e-7
1.0478393417175221e-7
1.5396617047450621e-7
2.348017743219058e-7
9.26205505174548e-8
1.746303544439455e-8
2.1259659634798903e-8
2.4432049314158686e-8
1.8599480231783764e-8
1.5908585110768587e-8
9.913210192533828e-9
3.185123563943945e-9
1.523205292901761e-8
3.143651898602805e-8
5.4140301205235203e-8
6.149570756132492e-8
4.4228098373280116e-8
2.4091815516247926e-8
2.060784747844787e-9
3.001935880088887e-8
4.3506407811775717e-7
5.862018996522505e-7
9.833320926657405e-7
1.0426899996261164e-6
8.432524996755884e-7
6.70822493402195e-7
5.002742564419003e-7
3.558936635890221e-7
2.4426168775901365e-7
1.5577314760821543e-7
9.32830322348315e-8
2.2610064184059543e-7
2.882294269369499e-7
1.887003443243063e-7
6.396034624802465e-8
8.945653710887538e-8
7.398961820298363e-8
5.951467951265383e-8
5.598227372863779e-8
3.783883289207494e-8
1.0941459520682378e-8
5.5050646395832824e-8
8.868665310557026e-8
9.836718370533805e-8
9.30782195739305e-8
7.943595598476734e-8
5.892541612115422e-8
2.9944311613808636e-8
1.811402427246846e-8
1.2570766091109885e-7
2.650206714465337e-7
8.9098517887636e-7
5.555790072792796e-7
2.817435404268704e-6
1.4107010686245713e-6
8.963658419719975e-7
6.014863468041956e-7
4.093388112200447e-7
3.967013023795272e-7
5.747073486802252e-7
5.330362490642121e-7
3.9318015264818455e-7
1.6797731368490843e-7
1.781910987068502e-7
2.849220664988834e-7
1.414081687473568e-7
3.555503609453687e-8
1.7647701412556173e-8
3.208680764910478e-8
2.472898936976886e-8
2.0826381215804056e-8
1.6410583184898044e-8
1.3120577527574136e-9
1.4418993227893727e-8
3.346956554619184e-8
5.9203503945891985e-8
6.576820183878904e-8
5.080741951380898e-8
3.237635953710038e-8
1.060780175914641e-8
2.3304594712448586e-8
9.895368465505116e-8
5.11095558952996e-7
4.130928052260395e-7
1.7076362822527297e-6
1.2472893994091515e-6
8.656797774197436e-7
6.127695947055866e-7
4.141356773485301e-7
2.739754443412648e-7
1.7413050111518815e-7
9.942340463351766e-8
5.718381106145772e-8
1.6770523423426785e-7
2.707492780610004e-7
2.1549052727972568e-7
9.064080863301145e-8
4.4887254704496736e-8
7.513674399928048e-8
5.678707754411969e-8
5.163629850322184e-8
4.247509095746521e-8
1.5181961111919708e-9
3.9998623347042364e-8
7.785554346763924e-8
9.75465964148056e-8
9.573090084945158e-8
8.288665269218372e-8
6.309913208078016e-8
3.69699025089152e-8
5.033130062147084e-10
6.98380018489026e-8
7.077436654938321e-7
8.785865520105434e-7
1.6916694171263775e-6
1.4187212207742544e-6
1.01314494552702e-6
7.518007249938246e-7
5.231030137871353e-7
3.6106884617013603e-7
2.93316684353564e-7
2.979831721553065e-7
2.6173689245975706e-7
1.9514520636347523e-7
8.919867453078723e-8
1.4096051832213593e-7
2.631976304975164e-7
1.2964472286439966e-7
3.033401457430504e-8
1.9405611345195185e-8
2.7872265255199653e-8
2.1067314766652333e-8
1.7693842263082768e-8
1.1997531028047817e-8
2.2552151448929308e-9
1.5441037160494384e-8
3.258485265196161e-8
5.839882657203313e-8
7.511232864834816e-8
5.5729719876703356e-8
3.042032175266204e-8
3.1797972557393613e-9
3.615406437133642e-8
4.978390750054801e-7
6.850716887507971e-7
1.0403556708480982e-6
1.1412629715331115e-6
9.418833250587962e-7
7.614115287720997e-7
5.767486658174753e-7
4.1778881934487364e-7
2.9540060034549835e-7
1.9858646953711064e-7
1.267857015867074e-7
2.832934573183291e-7
3.3479004263297405e-7
1.9865955939398594e-7
5.5514757317788825e-8
1.1417342136535264e-7
8.665509884055631e-8
7.177027553186356e-8
6.826639719780739e-8
4.0154759421873796e-8
2.026067933934783e-8
7.111845426129752e-8
1.046404776162908e-7
1.1305245572927157e-7
1.0707989905733014e-7
9.160419960539323e-8
6.78714719100172e-8
3.429244681512825e-8
2.0126836411584667e-8
1.353974812943534e-7
3.1512550623349934e-7
1.100193310178516e-6
6.308847702815306e-7
3.537120869301e-6
1.752642454085513e-6
1.0900029594892625e-6
6.981744707608015e-7
4.2594015011302874e-7
2.9370698681087393e-7
3.4160449005942627e-7
4.090546432844253e-7
3.1558420176677924e-7
1.3496996976997719e-7
1.588078417555432e-7
3.04855577221739e-7
1.9893689773792033e-7
5.718066902712338e-8
1.2040166639348418e-8
3.656753751238337e-8
2.85426770407456e-8
2.3496124631251556e-8
1.9118161213695723e-8
3.2703433534974407e-9
1.4407938511289362e-8
3.498915054175129e-8
6.540374110757727e-8
8.231439132591307e-8
6.46537565637279e-8
4.121656881733634e-8
1.3999150129345473e-8
2.8262733487387887e-8
1.2150974663857963e-7
5.861797549390384e-7
5.036402002379811e-7
1.8478130316685395e-6
1.3986498645515742e-6
9.894393617236528e-7
7.112082810404387e-7
4.880045013827555e-7
3.2979950987854873e-7
2.186119825520917e-7
1.3420095446652176e-7
8.171427567646202e-8
2.2082948456056048e-7
3.26786073351676e-7
2.3313562567071994e-7
8.64301580510586e-8
7.108762712206531e-8
8.85003078020222e-8
6.874057612443814e-8
6.399032460311508e-8
4.865910310235072e-8
5.262253870311916e-9
5.489853103193497e-8
9.595429788783499e-8
1.1344729283739632e-7
1.1058935315289683e-7
9.607593549888262e-8
7.324618268435681e-8
4.2830327142843195e-8
3.0551182631348726e-10
7.688026597744271e-8
8.773259948427714e-7
1.0552554659354416e-6
2.1644630289137875e-6
1.7972656052267325e-6
1.2643184709708977e-6
9.13950579398102e-7
6.061689351139082e-7
3.7806718305688265e-7
2.478876634035058e-7
2.1486160873931517e-7
2.1196004975336965e-7
1.9452818675045911e-7
7.848394416574464e-8
1.2406645736361826e-7
2.825099569990329e-7
1.796549561587829e-7
5.068261414459846e-8
1.2936785876064452e-8
3.1388170166573414e-8
2.3893838750898814e-8
1.9530954357802238e-8
1.434943797054895e-8
5.732609214694075e-10
1.4895115259862516e-8
3.2412991430750937e-8
5.998718555662871e-8
8.956201540522065e-8
7.274195871225931e-8
3.9907261490148256e-8
5.321717957223464e-9
4.355578593326003e-8
5.752568598777736e-7
8.063531147237185e-7
1.0791058023686783e-6
1.2409108131797292e-6
1.053133398235102e-6
8.703180741720205e-7
6.734122760739551e-7
4.991466657678114e-7
3.6509803462009934e-7
2.6007117671883864e-7
1.7851191766525888e-7
3.6225018432971555e-7
3.87004409496305e-7
2.0101585706585188e-7
3.94597742650422e-8
1.4413156200285533e-7
1.034430082239536e-7
8.916151558744855e-8
8.500344109348568e-8
3.833381154564288e-8
3.664823680028167e-8
9.358750309983137e-8
1.248810849843002e-7
1.3226389631356484e-7
1.2565044707999686e-7
1.0782154329867636e-7
7.980123172270186e-8
4.014446459284074e-8
2.2296428541956744e-8
1.4589392100197314e-7
3.613990424830162e-7
1.4039763019314954e-6
7.317536760641741e-7
4.517657579798267e-6
2.2303506939320984e-6
1.3605067510635355e-6
8.397730734688397e-7
4.743141801194211e-7
2.6329010232295923e-7
2.1404367417550956e-7
2.8545191357970406e-7
2.9552479062226376e-7
1.1725319630707408e-7
1.3885491682924345e-7
3.121489362697281e-7
2.69192784907072e-7
9.067846716052585e-8
8.075689841725528e-10
4.0153986759889376e-8
3.2955678640577134e-8
2.633708685638864e-8
2.191359958958788e-8
6.280617684459578e-9
1.3367329127695991e-8
3.483198548696086e-8
6.811793747760854e-8
1.0210868945521237e-7
8.503061408909847e-8
5.425389991698599e-8
1.9413815354248553e-8
3.3810379673943447e-8
1.4668281192736584e-7
6.755633978454382e-7
6.177053408876514e-7
1.9677570570151424e-6
1.565261110911146e-6
1.1371641852699766e-6
8.351015203301366e-7
5.850133077600963e-7
4.0572078309249747e-7
2.8161607903237134e-7
1.8675945037620262e-7
1.2121531354015028e-7
2.976084576070047e-7
3.9634939195035497e-7
2.4197390382310936e-7
7.597452714722483e-8
1.0917526224616648e-7
1.058009016581056e-7
8.567402479899122e-8
8.170033725433194e-8
5.269379061567113e-8
1.894667737151435e-8
7.773481059641713e-8
1.1912424543827065e-7
1.3397946521488385e-7
1.3031639211154554e-7
1.1377501343541488e-7
8.693591751861353e-8
5.0819298228519896e-8
3.6153913099690497e-10
8.478412886064814e-8
1.123882333409754e-6
1.3075435345396812e-6
2.8244910385061468e-6
2.340124119742052e-6
1.6229892512012894e-6
1.1463064368823292e-6
7.28936738684803e-7
4.141042972124792e-7
2.1954036464993988e-7
1.6363338679862045e-7
1.9095501394364055e-7
2.2136908977701546e-7
6.954841359396972e-8
9.662932514263804e-8
2.824955770266804e-7
2.438446275839763e-7
8.31392806401332e-8
1.7851073416690567e-9
3.338958115306527e-8
2.6978724432157796e-8
2.124568146498911e-8
1.659855617248933e-8
2.174264846545226e-9
1.3194229156890558e-8
3.023663219673982e-8
5.7190740975194236e-8
9.60779328436624e-8
9.886677324071005e-8
5.5297953873231363e-8
9.681834964568488e-9
5.191134615082158e-8
6.713629969384684e-7
9.532971669233011e-7
1.0739021525380262e-6
1.323100222726901e-6
1.1683969992638954e-6
9.960151285639021e-7
7.937203728245191e-7
6.057989997760034e-7
4.5998385157322813e-7
3.479103723348337e-7
2.5873087966218574e-7
4.6903102385951717e-7
4.3196711042382455e-7
1.9026675178422293e-7
1.1832758432373268e-8
1.7642441848794275e-7
1.2593393182888215e-7
1.1448475502448942e-7
1.0561575480213998e-7
2.4982344919982987e-8
6.506741000900657e-8
1.2340518821091134e-7
1.5066819066787882e-7
1.5777872025052086e-7
1.5072822321825062e-7
1.298943168134835e-7
9.612245998637207e-8
4.8392947481493703e-8
2.406950130968243e-8
1.563073862260164e-7
3.920699399898545e-7
1.8622746502938428e-6
8.698238296735393e-7
5.854115819682232e-6
2.9185213445003004e-6
1.7509628514539426e-6
1.0473910183570123e-6
5.503858539144894e-7
2.4024612138258626e-7
1.1796947602202858e-7
2.108651481303734e-7
3.185164871723047e-7
1.0422739253505884e-7
1.0831769644476149e-7
2.9759237135771676e-7
3.466518205485581e-7
1.4280604053351106e-7
2.5441686001745873e-8
3.880325537523537e-8
3.772189218016553e-8
2.9163233166813196e-8
2.432824094637028e-8
1.0504342589612067e-8
1.0759847478819014e-8
3.2140040203141485e-8
6.492784655798259e-8
1.1420195746584343e-7
1.1680631613277367e-7
7.502008638886798e-8
2.8784223444772246e-8
3.901085951304173e-8
1.703472895996377e-7
7.804603531618811e-7
7.620846227196349e-7
2.0221732066145113e-6
1.7292659925237937e-6
1.305803636515443e-6
9.887400801170084e-7
7.127459131669232e-7
5.099179604052121e-7
3.7149002543097315e-7
2.6719118890432194e-7
1.8772587861718958e-7
4.054838647980412e-7
4.698219472003112e-7
2.3279686082847648e-7
5.712956994671778e-8
1.6394350096953436e-7
1.281275478042186e-7
1.1039608273565904e-7
1.0626995844686747e-7
4.6140582988717943e-8
4.607157015041367e-8
1.1102294316448065e-7
1.4811608381431512e-7
1.610022398346934e-7
1.5712932395178804e-7
1.3820189114707275e-7
1.0604053153345011e-7
6.226050894875069e-8
2.320565928718675e-9
9.278115225998927e-8
1.4974427601176539e-6
1.682850903676555e-6
3.7499479513976357e-6
3.146811243054438e-6
2.1577340738627716e-6
1.4939130029369651e-6
9.09909756212017e-7
4.5748342491274886e-7
1.6377542603695394e-7
8.868709424960939e-8
1.760357166406421e-7
2.8900488024417204e-7
6.299829093488379e-8
4.977272245561563e-8
2.398907423960961e-7
3.1488596632137384e-7
1.3669176391049507e-7
2.931862895421841e-8
2.8323872826809177e-8
2.98622123129751e-8
2.261514998147796e-8
1.8076512020544573e-8
6.1512416015863265e-9
9.906746467507862e-9
2.5510001924344773e-8
4.8913705762123796e-8
8.67932477042088e-8
1.2767153885765042e-7
8.387298652946132e-8
1.9497067056852366e-8
5.999410128271278e-8
7.960439297026008e-7
1.1252842331103507e-6
9.834696383566423e-7
1.3505073321846942e-6
1.2653061016331198e-6
1.1290569291110401e-6
9.386250037532689e-7
7.443007562372188e-7
5.878456161117033e-7
4.690020495192339e-7
3.748745846170612e-7
6.021693711510054e-7
4.346265908533707e-7
1.621752315754063e-7
3.4654140060014295e-8
2.0552182933753566e-7
1.567437473515545e-7
1.518862085466291e-7
1.1791153421184278e-7
1.4854718430495609e-8
1.1066907908542143e-7
1.6077639804082836e-7
1.841986926672206e-7
1.925576490911176e-7
1.8567473157973418e-7
1.6111431484577253e-7
1.1958403255225037e-7
6.106789370482257e-8
2.3824663113576684e-8
1.647774512219987e-7
4.05865797138534e-7
2.5930239935074224e-6
1.0679621972840177e-6
7.656453985506962e-6
3.958048624941621e-6
2.3471453279750282e-6
1.365777921787836e-6
6.535798510570338e-7
1.6416443319625324e-7
8.632492850431015e-8
7.797274531403811e-8
3.7348734355741914e-7
8.665346801146428e-8
5.236660302395751e-8
2.3855769423018516e-7
4.0966659667183247e-7
2.2444650654910695e-7
6.852177181870987e-8
2.1999209076697633e-8
4.1399508017456074e-8
3.170243075005781e-8
2.570051413016387e-8
1.5406548189318327e-8
5.970562280398296e-9
2.624540268425309e-8
5.449647946423453e-8
1.028229009008716e-7
1.5903299057991328e-7
1.1314062758961229e-7
4.726792397365948e-8
4.108319561560805e-8
1.8622371453549874e-7
9.045350417587814e-7
9.491202792026367e-7
1.9294822933631132e-6
1.8461848953001715e-6
1.4800253442333722e-6
1.1732837053575056e-6
8.811329223771774e-7
6.544411364424004e-7
4.993735539976226e-7
3.8706166105436497e-7
2.9797009068510176e-7
5.457933138638886e-7
5.00297525579898e-7
1.9795708504883936e-7
2.636285196201758e-8
2.2752899423519644e-7
1.5720256797671313e-7
1.4754087014205596e-7
1.3050712165397056e-7
7.854265555519986e-9
9.625102363395703e-8
1.5482110329007311e-7
1.8470014818673737e-7
1.97804363512319e-7
1.9508507987310528e-7
1.7366671537593036e-7
1.344538792164743e-7
8.023090181761532e-8
7.921828034300481e-9
9.867550555512945e-8
2.0985925064425394e-6
2.2793328590966547e-6
5.036519021393374e-6
4.410296941311579e-6
3.0146222723292436e-6
2.0601909306907885e-6
1.1911060266660734e-6
4.6707861891315577e-7
5.0383176976468083e-8
1.5172566054251275e-7
1.0422514836197098e-7
4.0817259907027143e-7
7.19169917813145e-8
1.4349574604297482e-8
1.290006955984794e-7
3.417074089662085e-7
2.2554033435828037e-7
7.85092879430578e-8
3.5115179758584175e-9
2.9547413150785658e-8
2.3333424257430694e-8
1.8031044962170184e-8
1.0475827986818075e-8
4.604170388339019e-9
1.8087626637407522e-8
3.54735494337308e-8
6.355778294542273e-8
1.0635043078509342e-7
1.3832721964249346e-7
4.6668943422199745e-8
6.402982067775413e-8
9.847146214970002e-7
1.2656356361228516e-6
7.524587032016122e-7
1.2510882873706594e-6
1.288084816256042e-6
1.2357174575094209e-6
1.0965390306691343e-6
9.17392740304064e-7
7.54306951527887e-7
6.209805958530913e-7
5.068708210423522e-7
6.927995086402694e-7
3.4291237211982554e-7
1.1404280642752692e-7
1.1626743456000242e-7
2.306829927934338e-7
2.0110449461653216e-7
1.991643207842705e-7
6.093756201090512e-8
1.0061252086136368e-7
1.7240948682659934e-7
2.0694580255131945e-7
2.295133871034755e-7
2.42009783596248e-7
2.3710760712638175e-7
2.0853610372093688e-7
1.5670534976343256e-7
8.373886672781655e-8
1.6565592376514324e-8
1.664825494730454e-7
4.027641346496392e-7
3.8571398250270015e-6
1.3857513122776967e-6
9.9938328679475e-6
5.658974329120196e-6
3.360748546313974e-6
1.9164161291173542e-6
7.642133109483017e-7
2.285828852003645e-7
9.679093040774637e-7
5.207242307497099e-7
2.210312808582959e-7
4.3040995277543345e-8
3.186750641238188e-8
1.0375568869600972e-7
3.726048907793125e-7
3.3903888806793886e-7
1.4721103337573362e-7
2.4630270659147986e-8
3.4596871287290035e-8
3.316261973528748e-8
2.5385361628590027e-8
1.8634407749284492e-8
1.5496918960703263e-9
1.6926453174948876e-8
3.759014361294799e-8
7.141667312325605e-8
1.2965482286477391e-7
1.9148686562494084e-7
9.459375400094729e-8
3.0966791039930005e-8
1.9173627997727215e-7
1.0695904731341115e-6
1.206283224443821e-6
1.5555106731891203e-6
1.8065037775724107e-6
1.6045482080721336e-6
1.3724507792763981e-6
1.098984588751778e-6
8.559432466402437e-7
6.765304617163059e-7
5.431303178656773e-7
4.3251335111405577e-7
6.544656702579524e-7
3.81072729206067e-7
1.3445984340464438e-7
2.8458651126695497e-8
2.4629050227496424e-7
1.9851150254258264e-7
1.9864217013039685e-7
8.057449873533601e-8
9.54256812967425e-8
1.7196469715955399e-7
2.079719167549065e-7
2.331244026468518e-7
2.506783446138404e-7
2.5262896434979094e-7
2.301438740623132e-7
1.821915878124873e-7
1.1369374599074641e-7
2.5021982261721833e-8
9.512372300014205e-8
3.1529851170542065e-6
3.3428624373772454e-6
6.733684819981787e-6
6.5543307763308e-6
4.588247564769552e-6
3.174892030109933e-6
1.6949382595253055e-6
1.0171097432470194e-7
1.3284228942308702e-6
1.1753148543628665e-6
4.0223260070069623e-7
6.61021393381488e-8
1.289333180048745e-7
1.0630396709798943e-8
2.596741377566145e-10
1.6849667406236189e-7
3.060725807125085e-7
1.8316737821454885e-7
5.124417285968624e-8
7.690092460445392e-9
2.0868760770030124e-8
1.6091821250062637e-8
1.1619043964314473e-8
2.786129747610897e-9
8.377925178110602e-9
1.8917730984706722e-8
3.392289156651961e-8
5.701613827976673e-8
8.810274294236989e-8
1.0105552124051926e-7
4.4399750362378e-8
1.1965417258025423e-6
9.651278863109755e-7
3.511475883441695e-7
8.980253292590711e-7
1.0928556137775538e-6
1.192657598197171e-6
1.1863032363642933e-6
1.0832892123969553e-6
9.30314233089957e-7
7.544836511984832e-7
5.582550102301826e-7
4.340347869502222e-7
1.6299507419250826e-7
3.527946307977099e-8
2.4361720835438126e-7
2.8645419769011396e-7
2.7835108968964357e-7
1.2337214531322632e-7
1.4967621592756935e-7
2.2367871392197206e-7
2.4524263125566504e-7
2.676255998644333e-7
2.9462951049006934e-7
3.170387577313072e-7
3.20090477066799e-7
2.9079996580249417e-7
2.274792413116411e-7
1.361270709301971e-7
1.7094367688606478e-8
1.4219028551549473e-7
3.6707760831116495e-7
6.297753804063112e-6
2.0562228111255775e-6
0.000012594043112888715
8.882336191572974e-6
5.55677486689839e-6
3.250744207127231e-6
4.3212858723216845e-7
3.184862461303605e-6
3.376981585969139e-6
2.266818691974195e-6
1.6246815591765998e-6
2.1086265801016633e-7
1.121898068504417e-8
8.274643977757289e-9
1.1051167580238823e-7
3.267509285027154e-7
2.974440835211073e-7
1.2007127004671351e-7
1.6020929372096666e-8
2.246758260226298e-8
2.249005275984295e-8
1.6702773887404127e-8
9.589097320017564e-9
4.2736522135584e-9
1.71327224210046e-8
3.306090916991956e-8
5.8781135957556376e-8
1.0079993656170436e-7
1.5307758949312414e-7
5.397485461448336e-8
1.939228783169506e-7
1.468335706565332e-6
1.2780821443141608e-6
7.530878308918921e-7
1.3349453279468443e-6
1.4588366343443458e-6
1.4550614979786183e-6
1.3189676220591043e-6
1.1081195641777343e-6
8.860878961125283e-7
6.666817057103871e-7
4.474061633843509e-7
3.366863160426503e-7
1.3154032004373093e-7
3.990581752347228e-8
1.3568802652380817e-7
2.9145100601059085e-7
3.1564488412294987e-7
1.4189469772033048e-7
1.9529023823307508e-7
2.625234683298528e-7
2.6584703628692453e-7
2.782077071836102e-7
3.034875326165664e-7
3.3197498198561314e-7
3.485581049432029e-7
3.353074899242356e-7
2.832889508040013e-7
1.987783434137693e-7
9.015500517722249e-8
4.445702005161113e-8
5.127682268736034e-6
5.706440860587937e-6
8.323780639172988e-6
0.000010501067429122898
8.517329620522173e-6
7.076161539030728e-6
2.039486465503321e-6
3.3972103647105253e-6
4.024907285652286e-6
3.411155464016452e-6
3.563825357614889e-6
2.052158025135498e-6
9.019302510837983e-7
4.0696864662103874e-7
4.307231785358116e-7
2.0598538189873675e-7
4.3136897325746506e-8
1.1638187133633926e-7
1.8714132750864815e-7
5.578566562317771e-8
1.0217798312883268e-8
3.7039771639977007e-9
6.9455057951033565e-9
5.009524541606247e-9
2.2037025262491214e-9
2.794636410495678e-9
7.332845398380977e-9
1.287504174696094e-8
2.083367228222577e-8
3.083879888322199e-8
3.4353796014212093e-8
1.8664176491453118e-7
2.3946782388877855e-7
2.6241725212456807e-8
2.1306449120528147e-7
3.863576646108317e-7
5.466112798252219e-7
6.681784551320922e-7
6.780652380615628e-7
5.318889882796221e-7
2.980781448572271e-7
1.1281803953046381e-7
4.1900130915021085e-8
6.575003390829768e-9
7.780863150073299e-8
2.309674565717328e-7
1.593821926675377e-7
9.808228262311724e-8
1.0581056491926531e-7
3.6946029074283246e-7
4.956831153245043e-7
4.267161565529788e-7
3.939637713078894e-7
4.05327484271506e-7
4.3141643167038714e-7
4.53454779185586e-7
4.513644859621433e-7
4.0646590888482607e-7
3.173096668564869e-7
1.9665282139207249e-7
5.234209659490013e-8
1.2063273423368054e-7
9.941108578528694e-6
4.588570518042256e-6
0.000011791865298131481
0.000015678786496497044
0.00001523149352865869
4.635515940129572e-6
3.77935812340013e-6
6.136251520629755e-6
0.000010326940907139988
0.00001290224285212543
2.3948874153770537e-6
2.2988716592605176e-6
1.3842634153342364e-6
2.5478530583471273e-7
9.805308378392524e-7
5.437420764942906e-7
1.94546569828904e-7
2.214884877699851e-8
1.1723074477285856e-7
5.409525740314188e-8
1.1765258391014866e-8
1.1117396276685045e-9
3.4784210400892277e-9
3.51972775888448e-9
2.013345827311017e-9
1.0646421052004957e-9
4.60561288609559e-9
8.351366977742556e-9
1.3733012358576858e-8
2.147293792193515e-8
2.9421800385577083e-8
1.0560986567593566e-7
1.3579497113973874e-7
4.039577285182057e-8
1.0715439749648021e-7
2.3379539807022162e-7
3.524753185950488e-7
4.1461787803006027e-7
3.4742697759922793e-7
1.9375076307643785e-7
6.865396703166659e-8
6.898859201112358e-9
1.1350332070652978e-9
1.1183106518064194e-8
4.964443379704707e-8
1.3269933599126737e-7
7.989436436104495e-8
2.8185710203090405e-8
2.815821526467947e-9
2.12158931199719e-9
4.366552716281604e-9
8.600282333780774e-9
1.1223998151324197e-8
2.1880170190638104e-10
1.139781122605132e-9
4.1714106426667006e-9
2.730773562466588e-10
1.0477277642096894e-10
4.697352053143736e-11
2.435462306426965e-13
3.757712085001135e-13
4.4009743182110247e-13
1.242325016815649e-12
4.29513095302138e-12
8.379588758098621e-12
7.890761236361691e-13
2.6412554076965453e-13
1.8711952418397185e-13
1.7035902465311243e-13
1.4746823489783347e-13
1.0170387776072163e-13
0.
1.7688641520895945e-13
1.4064835149317856e-13
1.0008044270897174e-12
3.5383394055564607e-12
2.618653758393364e-12
2.5231364336213994e-12
2.6534950951254892e-12
2.851963772168758e-12
3.022316678842886e-12
3.0164561944991755e-12
2.6120846544186605e-12
1.783954331508987e-12
9.641043514659716e-13
4.607501394060925e-13
2.1769560725419268e-13
1.0817360274481601e-13
5.4653929560719105e-14
0.
0.
3.571206034282868e-14
6.832851704029416e-12
5.271089907819306e-12
5.000152684249355e-12
5.171987532025496e-12
5.548670800404062e-12
6.04544178910457e-12
6.629011610799391e-12
7.286918516249289e-12
8.016061979872996e-12
8.817835414960472e-12
9.695918155213174e-12
1.095199004387353e-11
7.727634068755065e-12
3.4616897276964515e-12
6.264385307259364e-13
3.8686165462815143e-13
1.3886191687007598e-13
7.996464373456183e-13
2.0919664049952564e-12
3.585995317514225e-12
5.23324285111895e-12
7.037311135093143e-12
9.027769526359055e-12
1.1248386106724623e-11
1.3752445055086903e-11
1.6601599251187408e-11
1.986638560452492e-11
2.3627769207736528e-11
2.797939153535904e-11
3.303045447034682e-11
3.890940643166084e-11
6.626845728293981e-10
2.909780520981049e-10
1.26680912394533e-10
6.697992356063869e-11
4.418266130310027e-11
3.4670363367488394e-11
3.062679978111807e-11
2.919395774671478e-11
2.918516395049561e-11
3.004720682040051e-11
3.1496146522020985e-11
3.7884252837917696e-11
4.833435522937925e-11
7.510587582250694e-11
1.437189605077384e-10
3.423179114397666e-10
1.1692602421849202e-9
1.219991826343172e-8
1.694848327427363e-8
6.705848590938302e-9
3.85443862753498e-9
1.0561558975310489e-8
1.9309759627633136e-9
7.553653684890018e-10
0.
0.
0.
0.
0.
0.
0.
0.
0.
0.
0.
0.
0.
0.
0.
0.
0.
0.
0.
0.
0.
0.
0.
0.
0.
0.
0.
0.
2.262196537227813e-14
3.2848370658785684e-14
4.781673783467159e-14
6.97825666918707e-14
1.0212074567565434e-13
1.499066253689764e-13
2.2081527090156085e-13
3.2652537530855036e-13
4.84930800483224e-13
9.65546635321583e-12
1.6688511996871516e-11
2.6427722758038876e-11
3.975220647087734e-11
5.683763134730043e-11
7.743878861531695e-11
1.0015948545922904e-10
1.2158675806758117e-10
1.3554376904607251e-10
1.3290874935884277e-10
1.0236717501015702e-10
3.20324958298959e-11
3.046826719031613e-10
2.682763485942722e-10
2.953174446307027e-10
3.0970827553010276e-10
3.587987418750115e-10
4.797311909306337e-10
6.594127284380912e-10
8.901837105798725e-10
1.203421467099159e-9
1.6209850927370886e-9
1.821492498483533e-9
1.8034663810183944e-9
1.9258764013179043e-9
2.2664965595031717e-9
2.894042724611829e-9
3.9611664472106345e-9
5.794456344908366e-9
9.111707046357005e-9
1.5506147513250116e-8
1.7716446480563006e-7
1.0649714071550387e-7
1.3429739785617727e-6
4.570372456065367e-7
2.567173737011612e-7
1.5304214313855941e-7
8.785711428259597e-8
4.390827634177008e-8
1.0589887115698756e-8
6.390989633938404e-9
2.8203921337182937e-9
1.0647565946198836e-8
4.797567797492074e-8
8.045232700303327e-8
6.081413880266344e-8
2.9139043969965543e-8
1.856825599996308e-8
1.8328835655143935e-8
1.3863978444299728e-8
1.2312837127087627e-8
8.608758188879149e-9
2.0219567950097295e-9
1.2343014169810786e-8
2.5195956811958556e-8
3.7905623786335523e-8
3.714621327128899e-8
2.88539225040714e-8
1.8703454308698767e-8
6.497589308679601e-9
1.2615857335748233e-8
5.7892994588098846e-8
2.0950601292078097e-7
3.3683362894872345e-7
2.637198727285582e-7
2.5139560600717255e-7
1.1686498719413678e-7
4.617045806340365e-8
4.752464462224547e-8
2.7529917536166425e-8
8.424463879309146e-9
5.372989975945906e-9
1.1728009765248742e-8
2.213473104172913e-9
4.05614634100697e-11
3.2066826603055653e-9
1.1361255340536942e-9
5.029240102460723e-9
1.1997454300454265e-8
1.0937477401537748e-8
9.110861146807464e-9
8.198525477024475e-9
3.672700355960484e-9
2.7043501754317206e-9
8.920133086730358e-9
1.4596711995509257e-8
1.5324809249354723e-8
1.3179913536414314e-8
9.974440943282444e-9
6.035948003382374e-9
9.169721363452508e-10
7.305429518553025e-9
2.4738190778478912e-8
2.1797437951972633e-7
1.2420627031303915e-8
1.114908191604612e-6
5.785252690207709e-7
3.566038706137047e-7
2.3100699031013448e-7
1.4384724997830146e-7
8.320817232293928e-8
3.719494697273471e-8
7.625691699522296e-9
6.300009070744823e-10
2.815318704932355e-8
8.090572761193779e-8
9.950237007349921e-8
6.442251480327556e-8
2.2237191023861564e-8
2.9868510479208146e-8
2.156934696199268e-8
1.7383697991106718e-8
1.5760279665125948e-8
8.065566290159059e-9
6.285123578690032e-9
2.0489169932423493e-8
3.748439434218135e-8
4.5486191900932406e-8
4.0153482698195366e-8
3.061016424257499e-8
1.8897140572009487e-8
2.8648197687994855e-9
2.8071319998480773e-8
2.295989083478922e-7
3.835171315815228e-7
3.0043137520433067e-7
3.2741704282379875e-7
2.4281061784030566e-7
6.950987280203046e-8
3.856023910653495e-8
3.2396960503715806e-8
1.179259548324568e-8
6.313721244000827e-9
1.6222878463154942e-8
2.060838373918173e-8
1.2348175231928596e-8
1.4209918534160215e-8
1.3693889714727646e-8
4.921842105925553e-9
4.227310490549521e-9
1.1764631991563019e-8
1.0210894652706573e-8
8.326865583630068e-9
7.2939217526440255e-9
2.670975782162827e-9
3.186160788935045e-9
9.064974969407856e-9
1.6662744500254806e-8
2.108149090012586e-8
1.7958809688130656e-8
1.2562474417422734e-8
6.724440444555942e-9
5.1272746999681384e-11
9.52215660111853e-9
2.0319522331326114e-7
2.0173846976044385e-7
6.488276852112828e-7
5.837650342875649e-7
4.34880546627199e-7
3.2597216889464136e-7
2.3044716715443676e-7
1.5292410819698407e-7
9.088243821544804e-8
4.285174874740295e-8
1.613941064541509e-8
6.954901537919024e-8
1.2167180571148514e-7
1.0515460558181453e-7
5.611294609523694e-8
8.76934620911204e-9
3.388997476771855e-8
2.4871598067354287e-8
2.1809625883869177e-8
1.8741838151233903e-8
3.2131454505107737e-9
1.5441458537419058e-8
3.504285074378486e-8
4.885937030007902e-8
4.7636057254084723e-8
4.0372316910379227e-8
3.0160177657816686e-8
1.6096056791071107e-8
8.787801112822693e-9
7.584214574731373e-8
1.0048018575861705e-7
3.245543417700745e-7
3.2355716072121244e-7
6.753398645729044e-7
3.78744105104018e-7
1.6128594807798206e-7
3.572768570257378e-8
3.720531243973781e-8
1.674056315795286e-8
3.0758147936709796e-9
1.6066921233238862e-8
2.107653386576109e-8
9.114627487046816e-9
4.437406724286028e-9
7.45789391691824e-9
4.563734034730581e-9
1.9093427731943206e-9
1.0377942246430045e-8
1.1585821457127207e-8
9.284668310625906e-9
8.29780065926843e-9
5.336783418348355e-9
1.0143912826767585e-9
6.935588577578837e-9
1.3900540830258115e-8
1.81188534280713e-8
1.638975627196407e-8
1.2565432634037054e-8
8.001942880947788e-9
2.5827739959477197e-9
5.1184261383610966e-9
1.9674053712886108e-8
2.1810000932881854e-7
8.928354186437352e-8
9.466495874069659e-7
6.091470338576507e-7
3.9932575181606697e-7
2.7209990079584793e-7
1.7718098152471914e-7
1.0842322594175282e-7
5.5712841169173546e-8
1.8798103970688323e-8
4.709402304855506e-9
4.205665197761407e-8
9.867497900400597e-8
1.0513603144215016e-7
6.312004377271041e-8
1.3821315949938328e-8
3.2473884479495465e-8
2.310522273494623e-8
1.9253109135810916e-8
1.7371735282232655e-8
6.82545841376232e-9
9.34933696258868e-9
2.5860538394958047e-8
4.33592519008054e-8
4.728885170464444e-8
4.0797782178432456e-8
3.09151806373049e-8
1.837436047994554e-8
3.0421490704566574e-10
4.106058587465187e-8
2.51901438326073e-7
3.852358748469129e-7
3.7502169123351663e-7
3.615945361683421e-7
2.6271172791714485e-7
7.084590064459311e-8
3.700084013034648e-8
2.979363568975998e-8
8.558197579261581e-9
9.570513227359987e-9
1.9069100504582813e-8
2.3451625213673812e-8
1.4839826579560963e-8
1.7129704969519636e-8
1.6594259152448536e-8
6.331734826835165e-9
3.2432051878426235e-9
1.1485963196439334e-8
1.0353433365585123e-8
8.333354845830137e-9
7.3402052244591094e-9
3.0906529156730865e-9
2.779773402732805e-9
8.484943030384617e-9
1.6025356684263368e-8
2.1628322094957185e-8
1.8996800267738893e-8
1.3364925061658288e-8
7.2858670017023944e-9
5.148834403374224e-10
8.87275532568186e-9
2.0357053105903341e-7
2.2128633255414537e-7
6.161462515227847e-7
5.815111830297956e-7
4.4249776925378823e-7
3.3675345747409783e-7
2.4123161214987657e-7
1.6208515583267494e-7
9.824662908791664e-8
4.822696619409116e-8
1.9234018401701085e-8
7.571437667084054e-8
1.2645518398449094e-7
1.058552881328144e-7
5.526347489985564e-8
1.3957733083259629e-8
3.4479480840354445e-8
2.5526361344580473e-8
2.257093523306071e-8
1.9108320515463982e-8
2.4660261740739718e-9
1.6874659854884183e-8
3.7082090903741005e-8
4.9947337330971496e-8
4.815068197908345e-8
4.0751970962450176e-8
3.0358103152651916e-8
1.5828402122705842e-8
1.0572503862658505e-8
8.335267503288168e-8
9.925051185054907e-8
3.349791782624108e-7
3.2274464919813267e-7
7.16229565877153e-7
3.914706549905812e-7
1.721721872524023e-7
3.361502481394539e-8
3.659099924266492e-8
1.6062563345377306e-8
4.047623758076025e-9
1.719706409780026e-8
2.2311515905101307e-8
9.915625652710648e-9
5.2435796664784954e-9
8.325076867553195e-9
5.093454951170514e-9
1.6341155891432474e-9
1.0300454394134435e-8
1.1701665096759601e-8
9.358616663700529e-9
8.344374535916092e-9
5.468921933929901e-9
9.102757860119279e-10
6.856377237804599e-9
1.3900844021349786e-8
1.8463091645114428e-8
1.680243644229443e-8
1.2890152337088678e-8
8.224348699749973e-9
2.7095262987868585e-9
5.086818168245272e-9
1.9764321459820535e-8
2.1929058146189375e-7
9.503304753893752e-8
9.409478954599283e-7
6.129823335243849e-7
4.035195720217563e-7
2.7584570906979453e-7
1.8017156336427937e-7
1.1073731769086784e-7
5.751989793326943e-8
2.004000570837419e-8
5.365169169796521e-9
4.370405823224007e-8
1.006909779296495e-7
1.0593848558378832e-7
6.315063505149216e-8
1.284355124027577e-8
3.2836298848238255e-8
2.3369373698759852e-8
1.9538774085009452e-8
1.7612758766109837e-8
6.705390612798029e-9
9.726781905197492e-9
2.6528417086285845e-8
4.400943538042254e-8
4.7589931007871615e-8
4.101707740776469e-8
3.1074614683693914e-8
1.8418886011362465e-8
5.1738328689468e-10
4.20275171856589e-8
2.555667540899324e-7
3.8798061913647605e-7
3.8669618131119557e-7
3.6953598644898025e-7
2.695674823424109e-7
8.040550249778086e-8
3.548345174013058e-8
2.9342666862314907e-8
7.996804594592953e-9
1.0334758387945191e-8
1.9943487597291237e-8
2.44860991600111e-8
1.578907182634216e-8
1.8624636985735723e-8
1.7802275037846787e-8
6.809007868057341e-9
3.0752955843664036e-9
1.152490111549373e-8
1.0442904982824414e-8
8.388045694864641e-9
7.389153103873019e-9
3.1696338630065217e-9
2.7448696717965857e-9
8.472168982571522e-9
1.6071135999252354e-8
2.1911592835060868e-8
1.9336321754579385e-8
1.360728128348106e-8
7.423862592520719e-9
5.489218399486397e-10
8.974912761057054e-9
2.0492037935326235e-7
2.2461666498353387e-7
6.160180207797886e-7
5.836983777713632e-7
4.4509159661257496e-7
3.3923709547545464e-7
2.4337397816199793e-7
1.6386968246250292e-7
9.977247155058136e-8
4.946371885420208e-8
2.0087334537141384e-8
7.736560372096743e-8
1.2793968181337601e-7
1.0639623223554803e-7
5.5252144533508e-8
1.524931738097314e-8
3.4784884991301e-8
2.5806958128439018e-8
2.2868549580193266e-8
1.9291556232090236e-8
2.2933154861027572e-9
1.7296105938907585e-8
3.768738528483059e-8
5.034153394313941e-8
4.844673429125957e-8
4.1007660796935094e-8
3.054198733519036e-8
1.58893184186097e-8
1.0739771973835232e-8
8.403567762603519e-8
1.0055325746342527e-7
3.395838441684976e-7
3.2446881827094016e-7
7.346287406568003e-7
4.007446659923272e-7
1.856156500624717e-7
3.0984563771065215e-8
3.645644919829323e-8
1.591809625012416e-8
4.547067139714677e-9
1.7978737754228478e-8
2.328359058739169e-8
1.0547208204253571e-8
6.020385019439456e-9
9.20669949180731e-9
5.5630853768057694e-9
1.4801700155825637e-9
1.0367209281821702e-8
1.1838366124947078e-8
9.457138170339255e-9
8.422608748157431e-9
5.5582321067649366e-9
8.837253963869263e-10
6.895675593673591e-9
1.4047933134082994e-8
1.8806590090417762e-8
1.7149706617978788e-8
1.3155016574052351e-8
8.393549714042289e-9
2.7666292179186848e-9
5.202571930528573e-9
2.0269169807232777e-8
2.211402643561808e-7
9.760118103556745e-8
9.452531267013693e-7
6.171211318018338e-7
4.066398659008961e-7
2.781724938693668e-7
1.8186282591382554e-7
1.1202935084672405e-7
5.85744187079691e-8
2.083545461648553e-8
5.885517904662584e-9
4.485412639908061e-8
1.0221545005232363e-7
1.0675067476075797e-7
6.335366702053263e-8
1.224669328841378e-8
3.318925363308576e-8
2.3624368862206476e-8
1.9795768066350807e-8
1.7836544292678576e-8
6.653396012459774e-9
1.0002528748703813e-8
2.7034418746209424e-8
4.452257703225203e-8
4.791059754615544e-8
4.128516376031412e-8
3.128208878370197e-8
1.8532062437042597e-8
5.448144697010645e-10
4.2265975250933304e-8
2.5904403447060975e-7
3.9180201618455684e-7
3.973131902037936e-7
3.7822680236362485e-7
2.776372389247424e-7
9.439788147249594e-8
3.326201151997155e-8
2.8858268510963148e-8
7.429978554698113e-9
1.1183711856625359e-8
2.098172675621051e-8
2.5759292974164178e-8
1.6978313747984185e-8
2.0595076521527448e-8
1.9326805301474073e-8
7.381867937945713e-9
2.9155298336488827e-9
1.1610231402440433e-8
1.0563106099774273e-8
8.46878795895606e-9
7.459233908858688e-9
3.2498583736031563e-9
2.7285991711158105e-9
8.50277449659506e-9
1.6193578333767133e-8
2.228208501815382e-8
1.974232434025924e-8
1.3892103495232147e-8
7.578553272863618e-9
5.63202702106667e-10
9.167626035805295e-9
2.0686224219148908e-7
2.279885282536581e-7
6.183928262255225e-7
5.871979642804837e-7
4.4836247805026136e-7
3.4206045851256833e-7
2.456618680928004e-7
1.6572818997924186e-7
1.0136281727155059e-7
5.0772174363888235e-8
2.102365526079918e-8
7.919311765476397e-8
1.2967615005516606e-7
1.0714509036621765e-7
5.532688261386137e-8
1.6631771591571132e-8
3.517393846727926e-8
2.6153667912887033e-8
2.3228802341895822e-8
1.9522444768465702e-8
2.1146482809242764e-9
1.7770664316770334e-8
3.8373797152876267e-8
5.0822234590858154e-8
4.883598921653433e-8
4.134756868819987e-8
3.07924094381946e-8
1.6000102087668844e-8
1.0838880195389241e-8
8.4446059255817e-8
1.0244833614152373e-7
3.4528192704326754e-7
3.269536183028359e-7
7.574333334828384e-7
4.1276528133103254e-7
2.0351123185144257e-7
2.7043668787813758e-8
3.625372496922311e-8
1.5749933743400157e-8
5.1882092210883414e-9
1.9011623875679913e-8
2.4591817398857195e-8
1.140085522681947e-8
7.104235906918191e-9
1.0442662347620165e-8
6.204610532773665e-9
1.28277165381889e-9
1.047361566900224e-8
1.2027219610586689e-8
9.594706222294676e-9
8.533494296879522e-9
5.6745045657583155e-9
8.565928869931416e-10
6.96204921475219e-9
1.426043556298169e-8
1.926811497200083e-8
1.7612162703584087e-8
1.3507157202636686e-8
8.617415407205758e-9
2.8381323899893063e-9
5.3704199354989086e-9
2.0984188646456185e-8
2.237316973576771e-7
1.0082746693313476e-7
9.520027941698392e-7
6.228388302426053e-7
4.1082655605447045e-7
2.812327274635032e-7
1.8405009547546896e-7
1.1367611356326332e-7
5.99007222543058e-8
2.1830090848457048e-8
6.54408486650226e-9
4.631549829779883e-8
1.041782938242209e-7
1.0785375751848496e-7
6.366240858319657e-8
1.1497887926497967e-8
3.365359022081529e-8
2.396382187025951e-8
2.01341665444039e-8
1.813054078737064e-8
6.593643839014748e-9
1.0353994345590974e-8
2.7682479980789283e-8
4.518338882987775e-8
4.834787922779421e-8
4.1654844048017485e-8
3.156834801717118e-8
1.8692273992812738e-8
5.655137160631759e-10
4.253643997505948e-8
2.636550165848116e-7
3.969585616805853e-7
4.1131624129125437e-7
3.8979550896229615e-7
2.88179490081901e-7
1.1424354908155072e-7
2.987130141909144e-8
2.8126528396471628e-8
6.6397059825781204e-9
1.2348907557963808e-8
2.241481389393868e-8
2.7540909069462312e-8
1.865507792344494e-8
2.342630309427694e-8
2.1477599462683496e-8
8.171039866120643e-9
2.7049138656769287e-9
1.1733228146178956e-8
1.0729715205886915e-8
8.582563186130131e-9
7.557319086723682e-9
3.355116867545931e-9
2.712328561605201e-9
8.554023185697404e-9
1.6369620110153255e-8
2.2782315054604584e-8
2.0291799796519978e-8
1.4277711066940355e-8
7.787545386130653e-9
5.806643478302345e-10
9.434244640618423e-9
2.095604624346888e-7
2.3255963589229774e-7
6.219703882034113e-7
5.921649272181676e-7
4.529083285514576e-7
3.4593946003523513e-7
2.4877153551316997e-7
1.6822213548135585e-7
1.034649249796553e-7
5.248214862048825e-8
2.2242757797756218e-8
8.159150814422786e-8
1.319875719990707e-7
1.0818847746689758e-7
5.5456460629022394e-8
1.8421348580359095e-8
3.56996239237298e-8
2.6620136891086472e-8
2.3710212787975117e-8
1.9829698560742782e-8
1.8838377181152104e-9
1.8394031058108775e-8
3.927170969232146e-8
5.1469018404899174e-8
4.937185152200565e-8
4.181478986147981e-8
3.113701776499515e-8
1.61562348432789e-8
1.0963713618050988e-8
8.49841537783972e-8
1.0499870556074798e-7
3.529297360901287e-7
3.303057875198783e-7
7.879909581839643e-7
4.2877412118548927e-7
2.2698675624913694e-7
2.093469625750956e-8
3.586177338484063e-8
1.548739715206989e-8
6.081255030417681e-9
2.0445411288383773e-8
2.6427725310991437e-8
1.2606601037365173e-8
8.675594752063162e-9
1.2232393214123419e-8
7.112392125602435e-9
1.0090838016133192e-9
1.0622281037045808e-8
1.228698712462052e-8
9.784848748543803e-9
8.687322647526695e-9
5.831062614929559e-9
8.225193839374578e-10
7.0565400126268315e-9
1.4550428358632284e-8
1.9892350783024503e-8
1.824079491694062e-8
1.3985999389655278e-8
8.921772543354057e-9
2.9349801339950384e-9
5.600601212669611e-9
2.1965611709565156e-8
2.273082476439229e-7
1.0519017650408639e-7
9.614244309897295e-7
6.307245358459831e-7
4.1657347917754006e-7
2.854171346985117e-7
1.870222836807626e-7
1.1588963621664599e-7
6.165738900080385e-8
2.3131859508030688e-8
7.403249161963036e-9
4.824691217429833e-8
1.0678033485403025e-7
1.0935822358313787e-7
6.4103321156761e-8
1.0501770469556422e-8
3.42718944894686e-8
2.4422011215058068e-8
2.0588528525454647e-8
1.852287444376699e-8
6.516614438974063e-9
1.0819303474426355e-8
2.8539303315890908e-8
4.60543617206307e-8
4.89466367251532e-8
4.216361265192906e-8
3.1961635551825704e-8
1.8913597510275435e-8
5.897400886040894e-10
4.290397773463857e-8
2.6986440277565167e-7
4.0389891553754473e-7
4.3011767437460913e-7
4.052930709602627e-7
3.0189129903822714e-7
1.4220448379315554e-7
2.451483199953806e-8
2.696264213202032e-8
5.491619120172726e-9
1.398960033694572e-8
2.4434591082518276e-8
3.0090547633253735e-8
2.1078377817950666e-8
2.7598730724437095e-8
2.4572966529218648e-8
9.277521154495226e-9
2.415800646982166e-9
1.1902621722465502e-8
1.0958507495210513e-8
8.740290698427274e-9
7.692340334201824e-9
3.495074348563357e-9
2.694079826036598e-9
8.629613873986523e-9
1.6611027642782434e-8
2.3452143071888837e-8
2.103783495344487e-8
1.4801982835457251e-8
8.071720580809846e-9
6.043254933181293e-10
9.797628970694485e-9
2.1326707620751697e-7
2.3878708732094163e-7
6.270177932565419e-7
5.990634072349676e-7
4.5917219238793967e-7
3.512612679038218e-7
2.530149794570106e-7
1.7159518749231094e-7
1.062734826206823e-7
5.474558299825629e-8
2.385063845755568e-8
8.477195420244141e-8
1.3507345335802302e-7
1.0962131818992345e-7
5.5649317509168144e-8
2.0766576562743988e-8
3.640958044413371e-8
2.7249608644438714e-8
2.4356850479184746e-8
2.0237116502537727e-8
1.577959891407153e-9
1.9222851915371233e-8
4.045336452883141e-8
5.2338798664719705e-8
5.0106256805019406e-8
4.245412599297012e-8
3.160859100313814e-8
1.6372468264843403e-8
1.1128643232842004e-8
8.57185586001752e-8
1.0843007789993485e-7
3.632313454437257e-7
3.3480694128775614e-7
8.290153435911296e-7
4.500206094909898e-7
2.5693622459262013e-7
1.1104000152751896e-8
3.5089594120161485e-8
1.5049115747618115e-8
7.355545850999799e-9
2.2469905559566216e-8
2.905295996100484e-8
1.4347373697865402e-8
1.1017984595929917e-8
1.488465314086062e-8
8.419921452722474e-9
6.188708203618792e-10
1.0821264670359476e-8
1.2640811471620363e-8
1.0044769143427631e-8
8.89765445622912e-9
6.04133420048587e-9
7.77369977418383e-10
7.185493955584746e-9
1.493769850674553e-8
2.073149572044203e-8
1.9094169137048673e-8
1.4636275251312862e-8
9.335108201133633e-9
3.066625500322842e-9
5.914179300770508e-9
2.330812324152609e-8
2.321924157765906e-7
1.1107423041463563e-7
9.743140203942921e-7
6.414824792566097e-7
4.24403610574772e-7
2.9111087036040886e-7
1.910517554296045e-7
1.1886701101861609e-7
6.39936785469234e-8
2.4847220438006638e-8
8.531911997101511e-9
5.081664076170823e-8
1.1023445814531815e-7
1.1139321310877952e-7
6.471225872545312e-8
9.155410733382894e-9
3.509446707339961e-8
2.504033745521619e-8
2.1199848683410768e-8
1.9046262642884443e-8
6.412560448550657e-9
1.1440902027041193e-8
2.9677124379736585e-8
4.720019977652274e-8
4.976191162157465e-8
4.285961425119467e-8
3.249885944903375e-8
1.9217062947003722e-8
6.188764610233365e-10
4.340418363758514e-8
2.782315225865061e-7
4.1323382914608224e-7
4.5537916895228785e-7
4.2602269248845814e-7
3.1957382677354067e-7
1.8069649207229225e-7
1.5667331533746304e-8
2.5029512470304985e-8
3.7669079677708864e-9
1.635168133782957e-8
2.7339711721174233e-8
3.382937944383593e-8
2.4681129636465373e-8
3.3934325478943384e-8
2.911795062626413e-8
1.0852507044108203e-8
2.0071896545525617e-9
1.2127730214354169e-8
1.1269501494290006e-8
8.955935351619971e-9
7.875347836769954e-9
3.6815567283848256e-9
2.671380609097299e-9
8.734309934030943e-9
1.6931721428834093e-8
2.4338948818308442e-8
2.20496696770153e-8
1.551435193292293e-8
8.457957650141487e-9
6.371188494691959e-10
1.029060235191367e-8
2.1830976607870654e-7
2.4720622369671315e-7
6.33943769399024e-7
6.084845115518385e-7
4.6770171027434523e-7
3.584989122885071e-7
2.587714507070753e-7
1.761445117233823e-7
1.1002913317647551e-7
5.7755322621187646e-8
2.5986441289697497e-8
8.900620763386435e-8
1.3918391008041382e-7
1.1155980382228316e-7
5.590974011186386e-8
2.3851699204947305e-8
3.736618515564814e-8
2.8099360839503143e-8
2.5227169176252127e-8
2.0773461364948524e-8
1.1646812416665887e-9
2.0332563390137834e-8
4.2008099839252556e-8
5.350363127636513e-8
5.1107186266791736e-8
4.3324468844112075e-8
3.225043903278357e-8
1.666945088565605e-8
1.134675496513372e-8
8.671395800243409e-8
1.1306445627724086e-7
3.771241458225652e-7
3.408394861466259e-7
8.840543890717331e-7
4.781054623590033e-7
2.936051516680127e-7
5.4856118868489e-9
3.354783367956618e-8
1.4280925198251191e-8
9.22243133567096e-9
2.5387388466404265e-8
3.289760266607117e-8
1.6929907919706667e-8
1.4631707881145734e-8
1.892657991007841e-8
1.0341735667229074e-8
4.696549599425649e-11
1.1075588526021577e-8
1.3118030268403112e-8
1.0396349075298482e-8
9.181295979981291e-9
6.322509820413514e-9
7.144153340031591e-10
7.354886731246448e-9
1.544344264934959e-8
2.1851074360448527e-8
2.025104535960191e-8
1.5518167000680195e-8
9.895708186044713e-9
3.2459069661131072e-9
6.3395148617314585e-9
2.5141676425575674e-8
2.387964478595346e-7
1.1896684181685044e-7
9.916600077982414e-7
6.559997435176841e-7
4.349851554287085e-7
2.988113411446236e-7
1.9649363390532827e-7
1.2286815698817198e-7
6.710986048965203e-8
2.7122172944937093e-8
1.0025853374098776e-8
5.425815219694794e-8
1.148220987211581e-7
1.1412121165633283e-7
6.552634219339985e-8
7.306833882897088e-9
3.6187611516049924e-8
2.5874774419969873e-8
2.2024236598558828e-8
1.9743759656967635e-8
6.264817313202153e-9
1.2279243602822969e-8
3.1193842660177754e-8
4.870298456442797e-8
5.086617453213546e-8
4.380669293949304e-8
3.322900096335473e-8
1.963069722050989e-8
6.540493895677303e-10
4.408100526956639e-8
2.8951571280866947e-7
4.257907113014186e-7
4.893453211152798e-7
4.537217663510634e-7
3.422178871629723e-7
2.3059976753195412e-7
1.757282978506174e-10
2.165909579260151e-8
1.0715682023740955e-9
1.98498028406694e-8
3.163273827576482e-8
3.949765661110953e-8
3.024830115968189e-8
4.392690756093679e-8
3.5953181298209985e-8
1.3134413708825979e-8
1.4119476684602341e-9
1.2414370689260172e-8
1.1687939954905274e-8
9.246876432613805e-9
8.11951475144151e-9
3.9303275849886584e-9
2.6391738467385456e-9
8.87112760604565e-9
1.7343282477323056e-8
2.5495738024653004e-8
2.3421442694802247e-8
1.648268080604054e-8
8.98318306631168e-9
6.83634688770716e-10
1.0956793824394396e-8
2.251070235023043e-7
2.584982698526576e-7
6.432006472047413e-7
6.21139842864676e-7
4.791803003236516e-7
3.6825656386686e-7
2.665344846519435e-7
1.8226321678022837e-7
1.1505641465438043e-7
6.177877447128326e-8
2.8848166755255506e-8
9.466870012972774e-8
1.446450773409423e-7
1.1414084047748242e-7
5.6225611723848617e-8
2.791997460316405e-8
3.865277261099492e-8
2.9247880470160788e-8
2.640186281126372e-8
2.147252611035782e-8
5.936492866092744e-10
2.1830416770327915e-8
4.405166838196917e-8
5.505758639907871e-8
5.246475459640439e-8
4.450396821382748e-8
3.311995507490562e-8
1.7074512182215116e-8
1.163485283309696e-8
8.805131314054496e-8
1.193568891160532e-7
3.9589893228230473e-7
3.489132494465829e-7
9.578918298659742e-7
5.15124017456434e-7
3.3618919365560094e-7
3.515985633023003e-8
3.0403396333779115e-8
1.2877720801249613e-8
1.2046151408536616e-8
2.9705148627730206e-8
3.871305095868968e-8
2.0900463047257064e-8
2.045473836907974e-8
2.5297557508633713e-8
1.3233199575740526e-8
8.150100231079488e-10
1.138065310555976e-8
1.3755066139432017e-8
1.0866965955979995e-8
9.558408985174326e-9
6.69642528824201e-9
6.222663826656356e-10
7.568038465174875e-9
1.608652328148879e-8
2.333040902184227e-8
2.1818661329674434e-8
1.671381890948427e-8
1.0655846058596863e-8
3.4909505024749368e-9
6.9140046059585746e-9
2.7643323843455416e-8
2.4763848602138136e-7
1.2949545482099017e-7
1.0146041973760005e-6
6.753729913687938e-7
4.491688541511735e-7
3.0916509093060475e-7
2.0381750242069506e-7
1.2824274513093403e-7
7.128167200358493e-8
3.016327588216265e-8
1.2022329126374368e-8
5.8904127102031736e-8
1.2091939824804887e-7
1.1774195992504547e-7
6.657532095967439e-8
4.726128571763741e-9
3.763924073088574e-8
2.70019202332467e-8
2.3139802632572097e-8
2.067185844529435e-8
6.043883578255846e-9
1.3423084898411624e-8
3.322399547808186e-8
5.066713288955371e-8
5.235499398517648e-8
4.5089534592609925e-8
3.421704947439745e-8
2.019165017488146e-8
6.96608019508676e-10
4.499129074629142e-8
3.047617594826593e-7
4.4269796721508406e-7
5.350904313108359e-7
4.907355440033478e-7
3.711134571487548e-7
2.8804883169682424e-7
2.909943290701626e-8
1.5431350911023878e-8
3.3468329412042786e-9
2.522434010689902e-8
3.821302734344029e-8
4.8495369956282556e-8
3.931979311904051e-8
6.039454239437437e-8
4.651054356036886e-8
1.650823013223166e-8
5.183244132554381e-10
1.2757767305966137e-8
1.224486723723222e-8
9.63418530270572e-9
8.439747771419608e-9
4.2621730262081474e-9
2.5877795156228793e-9
9.03858753422632e-9
1.78495878019086e-8
2.6973037765012942e-8
2.5282014763490656e-8
1.7801499816380458e-8
9.698929269975573e-9
7.514642991563929e-10
1.1853736523843533e-8
2.341857057164334e-7
2.735229159524118e-7
6.55222218568279e-7
6.378443285011783e-7
4.944393444015366e-7
3.812959921117296e-7
2.769437347361077e-7
1.9047262034056226e-7
1.2179681050742667e-7
6.719293146113534e-8
3.2724496369193016e-8
1.0228077749779713e-7
1.518793690539469e-7
1.1751393277223309e-7
5.654904522433887e-8
3.3284912878544586e-8
4.038108459621329e-8
3.0803999636664174e-8
2.7993683472653008e-8
2.2370130450566503e-8
2.158319013717843e-10
2.387133640096771e-8
4.673231708937342e-8
5.7123613709317376e-8
5.429844386403307e-8
4.609635546359957e-8
3.429317031763467e-8
1.7623701139545548e-8
1.2014688223898697e-8
8.98314119807181e-8
1.2795985149920387e-7
4.213554367514699e-7
3.597086874353852e-7
1.0570367694685707e-6
5.638717214995467e-7
3.831618947835498e-7
9.158728787354707e-8
2.374840323773193e-8
1.0210611128100918e-8
1.6486723323069207e-8
3.6323228943844896e-8
4.790762623114978e-8
2.7303390442972223e-8
3.037865732228243e-8
3.57423879736756e-8
1.769791651998052e-8
2.1497028192749872e-9
1.170951293353238e-8
1.4595542949793089e-8
1.1490144823452903e-8
1.0052141879136942e-8
7.189912809831635e-9
4.819497321924542e-10
7.822011869108122e-9
1.6876634253903647e-8
2.525780070294099e-8
2.3944250099185132e-8
1.833664445690693e-8
1.1687717221144756e-8
3.827943259813978e-9
7.686358299316986e-9
3.1053670510302975e-8
2.593567036201702e-7
1.4346229997844076e-7
1.0443674826419884e-6
7.009179258335849e-7
4.680208010917104e-7
3.230063562495982e-7
2.1364366934448364e-7
1.3546326407543769e-7
7.689286060265733e-8
3.426830809646049e-8
1.4722958590440997e-8
6.523639062216947e-8
1.290288631840726e-7
1.2249002421292898e-7
6.786436775892372e-8
1.0636703521966424e-9
3.9566134396719615e-8
2.8527729360393966e-8
2.465685990819247e-8
2.1903286142039107e-8
5.696891020399009e-9
1.500567286770141e-8
3.5952433202586934e-8
5.322470401364603e-8
5.43544369222418e-8
4.68205247128338e-8
3.5549296322683817e-8
2.094919804773023e-8
7.4806273251706e-10
4.620780350397652e-8
3.2542393804722304e-7
4.655096841435157e-7
5.968712712070063e-7
5.402763327968934e-7
4.0805015673484215e-7
3.438614747397075e-7
8.976457421459364e-8
3.0086113533794506e-9
1.1038532659705465e-8
3.389519997897456e-8
4.881926897248305e-8
6.371817201700393e-8
5.518990850387579e-8
8.836743383650243e-8
6.322271662952101e-8
2.160842107587129e-8
8.615776951647042e-10
1.3127868832512496e-8
1.2976908644065878e-8
1.014255026365523e-8
8.851544467004648e-9
4.703654497060177e-9
2.4997793955085764e-9
9.226328266258168e-9
1.843780525405332e-8
2.8798613278688148e-8
2.7808437488785137e-8
1.9605002982125322e-8
1.0678538856215331e-8
8.536306302079917e-10
1.3056691774493815e-8
2.4619816435074923e-7
2.9334982030469924e-7
6.703013029005076e-7
6.594581675128893e-7
5.144516054702343e-7
3.985581911636226e-7
2.908209082673913e-7
2.0146329795853758e-7
1.3085419636562004e-7
7.453704309508229e-8
3.804691669357719e-8
1.1257274977238695e-7
1.6142569193322797e-7
1.2181815972653696e-7
5.6761254152373024e-8
4.032743933730361e-8
4.270171234462732e-8
3.2920850004069966e-8
3.0162111870435635e-8
2.349453483989849e-8
1.3963575441052437e-9
2.668163484843348e-8
5.023575965257592e-8
5.986279847062317e-8
5.67669459031642e-8
4.823955951174178e-8
3.58709613179339e-8
1.8364659990511223e-8
1.2513940595432284e-8
9.217626768023565e-8
1.3982432027311716e-7
4.5604037465134026e-7
3.7413691392641043e-7
1.1904427001616403e-6
6.28173614627162e-7
4.3381001491214785e-7
2.000173059039404e-7
8.703207641776502e-9
4.897176436988962e-9
2.38189810664561e-8
4.6955274895626454e-8
6.336935254951671e-8
3.833031370757399e-8
4.856891769964205e-8
5.3608944677700787e-8
2.4783213015718674e-8
4.267942247690656e-9
1.198785507453705e-8
1.5688356903896654e-8
1.2305799496125456e-8
1.0687357520491282e-8
7.833994017778532e-9
2.625653572203565e-10
8.101784221107984e-9
1.7802354006312986e-8
2.771219717769544e-8
2.683202792960021e-8
2.0545918706383204e-8
1.3092715976788735e-8
4.295832582382456e-9
8.718804116885551e-9
3.5697667361318814e-8
2.7471662785812464e-7
1.6188380673430174e-7
1.0820743608638922e-6
7.341433514794858e-7
4.928478297619218e-7
3.4140102006170494e-7
2.2679023967467778e-7
1.4517097734310202e-7
8.448328792519491e-8
3.987520670557273e-8
1.8432407167277463e-8
7.396328611077248e-8
1.3981897867828333e-7
1.286177254525392e-7
6.934176871378096e-8
4.209956099537081e-9
4.212378399439131e-8
3.060092106542682e-8
2.6733934519791948e-8
2.3527556201816096e-8
5.128045752981111e-9
1.7231529384669842e-8
3.963048392191438e-8
5.654229378158602e-8
5.703129754235398e-8
4.914926212106395e-8
3.7340710542649147e-8
2.196899751901273e-8
8.096641641357706e-10
4.782195973641838e-8
3.5355688734133155e-7
4.963954196474202e-7
6.806602700693296e-7
6.0682986498456e-7
4.556439112115605e-7
3.916496163924564e-7
2.199810438187572e-7
2.4775989712899575e-8
2.5567143876707776e-8
4.8861933268236746e-8
6.716916883016501e-8
9.179516318869921e-8
8.509878151974197e-8
1.317961430413295e-7
8.988371032534094e-8
2.9496948048945672e-8
3.04590669640104e-9
1.3439530054256024e-8
1.3923934567087767e-8
1.0799556455738272e-8
9.368607919495292e-9
5.286568870746099e-9
2.3454100246707388e-9
9.408533069290723e-9
1.906451550645191e-8
3.0935106798603156e-8
3.1242592468019624e-8
2.2088955943019878e-8
1.2029380344788866e-8
1.0133096347000248e-9
1.4662855588714286e-8
2.619370437783189e-7
3.192884174653843e-7
6.883564069738289e-7
6.867518017046795e-7
5.402863755677594e-7
4.2117181298854194e-7
3.092091695487053e-7
2.1614827220369042e-7
1.4305850955739504e-7
8.459361693721766e-8
4.547841192903375e-8
1.2656909412242199e-7
1.7395240451159017e-7
1.271298549565181e-7
5.66104581527669e-8
4.945230108857647e-8
4.581933814647682e-8
3.5818128095924375e-8
3.3135420493055463e-8
2.4841017547297606e-8
3.1709469168979557e-9
3.059317745846667e-8
5.478767359866739e-8
6.348757764211903e-8
6.008208800200905e-8
5.111788791699384e-8
3.7987849062160026e-8
1.9360870848501853e-8
1.3166668390274202e-8
9.52273951262328e-8
1.5635587197173492e-7
5.036260163334718e-7
3.9342477620834734e-7
1.3705898770198918e-6
7.134121330785809e-7
4.900654719232648e-7
3.5868705649484e-7
2.9723195258738946e-8
6.442871404229994e-9
3.673284808277405e-8
6.518437975702905e-8
9.17552951269167e-8
5.917138785861083e-8
8.477888046648694e-8
8.521543415154726e-8
3.632942809537504e-8
7.702464212533448e-9
1.204578272856046e-8
1.7080493947922734e-8
1.3359646356235702e-8
1.1487903530973048e-8
8.660416814065402e-9
8.476463101770639e-11
8.371552529211936e-9
1.88123869693831e-8
3.0713219689353885e-8
3.0768081385970994e-8
2.35711304817822e-8
1.5016836433841344e-8
4.954709734428993e-9
1.008826210943243e-8
4.2008713748340216e-8
2.946046950205774e-7
1.8603567022849535e-7
1.128393558185149e-6
7.766536463379877e-7
5.252017249461204e-7
3.6569363008354855e-7
2.4433444694074253e-7
1.5824054311776678e-7
9.482081881404542e-8
4.7642147945825544e-8
2.3626629923963703e-8
8.613801512425715e-8
1.5417004106485313e-7
1.363451907361439e-7
7.084254799023634e-8
1.1883731200534714e-8
4.552010300511443e-8
3.343447177924876e-8
2.960357657392098e-8
2.5642815668731272e-8
4.161737275959919e-9
2.0420942967504898e-8
4.458988855865299e-8
6.083148814128887e-8
6.060792622795716e-8
5.227634634779092e-8
3.9745703950424494e-8
2.33394847096966e-8
8.810763533892441e-10
4.994541957210848e-8
3.9212022146541237e-7
5.384407562596329e-7
7.94967438419353e-7
6.968085971294033e-7
5.178213009036441e-7
4.3524448774561075e-7
3.913336230640778e-7
1.0012065530162894e-7
5.66532825270572e-8
7.739815385363762e-8
1.0231694556399203e-7
1.4863963366904494e-7
1.3571755377038323e-7
1.668009050619499e-7
1.3029288076873299e-7
4.196151385566942e-8
6.576436045484815e-9
1.3493407967604065e-8
1.5121194995398304e-8
1.1633912194659625e-8
9.998643507368051e-9
6.043828703151173e-9
2.076225192160142e-9
9.535082943431059e-9
1.9636968079601995e-8
3.320813519130309e-8
3.590072623717279e-8
2.5550220005545393e-8
1.3915078447874647e-8
1.2733457231039143e-9
1.6795045200390913e-8
2.823473892869495e-7
3.5291381437376697e-7
7.085120566041983e-7
7.201330173835707e-7
5.729898832220037e-7
4.5043009003931853e-7
3.334112075768978e-7
2.357307105461335e-7
1.5955370902074482e-7
9.851246360184101e-8
5.6068467812552125e-8
1.4569758609628225e-7
1.902423819194466e-7
1.3335651023184336e-7
5.560495712089766e-8
6.095147230568631e-8
5.001618929137566e-8
3.98192079743386e-8
3.7242702075163185e-8
2.6309001192607832e-8
5.922621519071464e-9
3.608649774043642e-8
6.065431309198576e-8
6.828178201725094e-8
6.452953643461022e-8
5.498012940170718e-8
4.0825223657267304e-8
2.0698547379320654e-8
1.4012055872917605e-8
9.913804312196748e-8
1.7963362000707178e-7
5.695361767589721e-7
4.192410051585138e-7
1.615133914318241e-6
8.273683568848009e-7
5.571524740889794e-7
4.548797533386342e-7
1.5222933342373847e-7
3.3768668973510275e-8
6.170828506867721e-8
9.953631710428435e-8
1.507850128803201e-7
1.0354630149826299e-7
1.5354774173644616e-7
1.3965524973660637e-7
5.5541102192511776e-8
1.3371708305817163e-8
1.15274514501138e-8
1.8796270414186364e-8
1.4701064314502729e-8
1.247180241030319e-8
9.69293664189378e-9
6.343810094391301e-10
8.563062536581113e-9
1.9789974533062463e-8
3.41111906447057e-8
3.615265990913245e-8
2.775576871935548e-8
1.7678152207493313e-8
5.901585803278385e-9
1.1884171909587856e-8
5.055128777133595e-8
3.199989625757838e-7
2.1750603392349215e-7
1.182856255923708e-6
8.299133937177917e-7
5.668353472837755e-7
3.975510258521855e-7
2.676925246352943e-7
1.758715483842517e-7
1.0900911800298163e-7
5.858168851367053e-8
3.107944322781388e-8
1.0333062925379944e-7
1.732174576381491e-7
1.4574122760524314e-7
7.199793793586196e-8
2.309718339063037e-8
5.0035570777224026e-8
3.7341835728091656e-8
3.361474750008802e-8
2.831993864972337e-8
2.4718515493414736e-9
2.508211721900264e-8
5.124132024935073e-8
6.636737094830873e-8
6.538512355841912e-8
5.6474605038124123e-8
4.297491103879811e-8
2.5182344478088617e-8
9.567699112330351e-10
5.2708621759094814e-8
4.4548552177520715e-7
5.961470703970436e-7
9.521263540816143e-7
8.196282902645806e-7
6.005286701444858e-7
4.846744543745967e-7
4.2896052251291375e-7
3.4600577820152735e-7
1.3938535889370534e-7
1.4101784605731062e-7
1.7936052826803052e-7
2.487268135913609e-7
1.5087758999069847e-7
1.5644411100090876e-7
1.8005029881539846e-7
6.196111557987677e-8
1.2383643595154405e-8
1.2863717492423396e-8
1.6576331052553714e-8
1.267199081857522e-8
1.0736917916347305e-8
6.9972563538330544e-9
1.617340075446922e-9
9.521448869643511e-9
1.999284779046215e-8
3.5221287279252e-8
4.21121865919543e-8
3.046350719410271e-8
1.6599502088604904e-8
1.7163177102864275e-9
1.9602359979543494e-8
3.0854353247102685e-7
3.960894982951931e-7
7.283780669774548e-7
7.591320653749684e-7
6.13323730284418e-7
4.87700007465605e-7
3.6501410385236996e-7
2.617870398255411e-7
1.8191498385705892e-7
1.1799442250842316e-7
7.152776386513693e-8
1.7191243584412045e-7
2.1109504478644937e-7
1.400420262040404e-7
5.2831772997094866e-8
7.473281181715892e-8
5.569083123253603e-8
4.541600561089237e-8
4.295349810469245e-8
2.7552789904191486e-8
1.0319525254631552e-8
4.382472684207193e-8
6.815035030950274e-8
7.463315809908623e-8
7.050159673863357e-8
6.016833344284943e-8
4.463288190016361e-8
2.249913210965769e-8
1.5088670333229208e-8
1.0405495602453352e-7
2.1256999647167696e-7
6.62029911438804e-7
4.538977305692529e-7
1.9494304827355246e-6
9.815872342135867e-7
6.432524007983931e-7
4.857375339421597e-7
4.5488944835098745e-7
1.188399693051201e-7
1.1808329091168425e-7
1.742543023763733e-7
2.9118899485185183e-7
1.914004190544681e-7
1.9587312236235595e-7
2.1149003588036813e-7
8.762839103463802e-8
2.2871697202248125e-8
9.729600187468035e-9
2.0780059164577486e-8
1.6377812410019952e-8
1.364393341484978e-8
1.0929763058817486e-8
1.4929161063343993e-9
8.562232545535324e-9
2.052534365286949e-8
3.741497721867601e-8
4.3511154089878396e-8
3.364315254021173e-8
2.1420342556899416e-8
7.301978960839823e-9
1.419730337460017e-8
6.202679765147669e-8
3.519089523315245e-7
2.5826689626681793e-7
1.2426207419149696e-6
8.947503754256764e-7
6.195579628107959e-7
4.389878983059355e-7
2.9872384793530717e-7
1.997192810710035e-7
1.2864835455439997e-7
7.428951233728767e-8
4.2110836836978395e-8
1.2784590843298204e-7
1.9836266301715994e-7
1.56469417366197e-7
7.210464454376327e-8
3.940533606613865e-8
5.60556907508469e-8
4.2801595702957105e-8
3.930187951361216e-8
3.148416510117625e-8
5.556036418269649e-10
3.2017461976641574e-8
6.003632321554282e-8
7.352401656742737e-8
7.178019708270602e-8
6.212435459745861e-8
4.732362776897984e-8
2.7671420388185292e-8
1.016813403349907e-9
5.62526012067681e-8
5.203233113165446e-7
6.763136325945553e-7
1.1703297238257578e-6
9.895448974796882e-7
7.128583530436577e-7
5.506531827305368e-7
4.283148715481539e-7
4.188286613205846e-7
4.2029627787024575e-7
3.1465667675273684e-7
3.407537506704979e-7
2.5865810697932216e-7
1.1649246098469782e-7
1.2952298825090484e-7
2.1803687803754316e-7
9.402367983103457e-8
2.2097954259756638e-8
1.0703267661717018e-8
1.8201826863878322e-8
1.3931192203492806e-8
1.155789258300966e-8
8.130402201294367e-9
8.601962942457031e-10
9.240404068428602e-9
1.9888469836249854e-8
3.6320997652491695e-8
4.975225230612499e-8
3.76405103564676e-8
2.054300259231337e-8
2.5095540632944513e-9
2.325110983967951e-8
3.418665632530315e-7
4.509953699929294e-7
7.428702225375048e-7
8.014653477888848e-7
6.612324520656672e-7
5.341889223550898e-7
4.0587248747899024e-7
2.963614688908948e-7
2.1229251513478943e-7
1.455341089364109e-7
9.469951028796205e-8
2.0781060385907765e-7
2.3699345016149634e-7
1.4605519822186103e-7
4.6643554914901794e-8
9.009661405371571e-8
6.342818117664974e-8
5.3387687704763504e-8
5.0891082224471264e-8
2.7643226012477038e-8
1.7529384357280682e-8
5.461673790077932e-8
7.767906509013368e-8
8.308981130360532e-8
7.855316809512221e-8
6.716752827810889e-8
4.976769959779684e-8
2.494457508379775e-8
1.6417687378032268e-8
1.1008368624500912e-7
2.5797126649390185e-7
7.941830954516333e-7
5.007101349452886e-7
2.410407008591016e-6
1.1937156282619854e-6
7.597000727067763e-7
5.234621036780194e-7
4.0420577545835496e-7
4.937029848531712e-7
2.871821084511767e-7
3.708944422746551e-7
4.4959641096570666e-7
1.992222112683329e-7
1.6037693549736762e-7
2.5277409810685463e-7
1.3911691344909887e-7
3.9019694031538785e-8
5.3352938502658175e-9
2.2736362491134825e-8
1.842264097228035e-8
1.498651919578397e-8
1.23145704738574e-8
2.7980134608372404e-9
8.197809949627448e-9
2.0700360564396667e-8
3.96833012421117e-8
5.324995100869343e-8
4.21607784060351e-8
2.6828674013077656e-8
9.458228647497757e-9
1.7085071678946786e-8
7.721743977524734e-8
3.912902082963047e-7
3.1079827043691333e-7
1.300309625893933e-6
9.703550030114957e-7
6.848803184327395e-7
4.923400577152962e-7
3.398668038404004e-7
2.3208359909716471e-7
1.560679181501942e-7
9.733080774651834e-8
5.909978186409701e-8
1.6290711035158683e-7
2.3114380969335104e-7
1.6730707268288034e-7
6.995797445006936e-8
6.266857448247918e-8
6.413007351155047e-8
5.0580253752554904e-8
4.7485926568158224e-8
3.4563928706501315e-8
6.0899825750982865e-9
4.243218239626941e-8
7.139815664756798e-8
8.284347812820321e-8
8.039535399359812e-8
6.977728356726702e-8
5.322486924525299e-8
3.107056934776674e-8
1.0038358218229238e-9
6.070690512310328e-8
6.272501819946808e-7
7.897127317382686e-7
1.476882198010644e-6
1.2289609616158727e-6
8.690772748316654e-7
6.444963071004821e-7
4.5319448229502137e-7
3.344892331467871e-7
3.4782711054956684e-7
4.021526633150465e-7
3.2257867320330053e-7
2.237021686017415e-7
9.239408275988406e-8
1.0435851171820547e-7
2.2960911950750867e-7
1.433269764694996e-7
3.870860871398875e-8
5.458808190690775e-9
1.960718556096827e-8
1.5403968621159823e-8
1.2406914469820154e-8
9.341847100914874e-9
3.3711033680754115e-10
8.521319075198117e-9
1.9013724433516603e-8
3.5688112624009726e-8
5.635754022165613e-8
4.855249400716063e-8
2.66408502367638e-8
4.015543654296058e-9
2.7887721704582816e-8
3.841148751819326e-7
5.20165625044869e-7
7.424163990365833e-7
8.413652246298217e-7
7.147753557542598e-7
5.903998495817756e-7
4.5797647937000534e-7
3.420527805465845e-7
2.5355453625923436e-7
1.846250459350939e-7
1.3021122381352873e-7
2.567484547094078e-7
2.6710553742324105e-7
1.4920775743504543e-7
3.4068224999827927e-8
1.0612432062552187e-7
7.413811294611143e-8
6.502405550853423e-8
6.161940431401134e-8
2.43617542825101e-8
2.9519620475493794e-8
6.921053283100775e-8
8.984389885882809e-8
9.446455502781973e-8
8.950530435215442e-8
7.670020393042795e-8
5.677094135082482e-8
2.8333698870753063e-8
1.795911594634775e-8
1.172290470012562e-7
3.1106383098323214e-7
9.87760037693348e-7
5.647401528598796e-7
3.0524902824747993e-6
1.49186636360032e-6
9.229354153468303e-7
5.919123215777708e-7
3.691518014980033e-7
3.1119066840608486e-7
5.266115399718459e-7
5.435388097260794e-7
3.6557080659365095e-7
1.5031155068039646e-7
1.2490833416007527e-7
2.488991718598641e-7
2.1127043425717627e-7
6.692188448176908e-8
3.986251603124013e-9
2.3682190883581394e-8
2.0810954365426013e-8
1.6449042368425488e-8
1.3700450925118989e-8
4.6857706914623466e-9
7.238638721025352e-9
1.9910699948692474e-8
3.96978066573846e-8
6.369255521717069e-8
5.50425735296851e-8
3.501712472252647e-8
1.2973224200304275e-8
2.047393503166962e-8
9.673223051510447e-8
4.3899741039745954e-7
3.783760998562198e-7
1.3403613519429192e-6
1.0522712858662104e-6
7.631970558682899e-7
5.600955914507493e-7
3.943124161811321e-7
2.761853730832778e-7
1.9463339959829125e-7
1.3182281102003157e-7
8.655240033491948e-8
2.1262385493376762e-7
2.7252982234461865e-7
1.7540798253901518e-7
6.363987771045895e-8
9.405255089649883e-8
7.509415081985482e-8
6.197966342305829e-8
5.9335350797124126e-8
3.5543548382881046e-8
1.635071712848886e-8
5.7860604270578796e-8
8.574534541991441e-8
9.517055780650321e-8
9.215090811740671e-8
8.028376808519113e-8
6.13592191083823e-8
3.5817567354131136e-8
7.645626493899438e-10
6.613772031012531e-8
7.841173128283604e-7
9.545742639013115e-7
1.9134335776818834e-6
1.574854461457899e-6
1.0927504797986036e-6
7.815300613824876e-7
5.097906569528888e-7
3.142293923916002e-7
2.2839507987749045e-7
2.465131266440537e-7
2.5080599206487407e-7
2.2792499037392716e-7
8.057950238146018e-8
7.861435625888982e-8
2.1630312331825214e-7
2.0963448085637257e-7
6.812690224130783e-8
5.466543163227512e-9
1.945987186970581e-8
1.699905242407301e-8
1.3196069283021696e-8
1.0394606596316517e-8
2.115691165084488e-9
7.1640258179788075e-9
1.7055155491073326e-8
3.2585575349875904e-8
5.642388626925607e-8
6.53335820809684e-8
3.691575135178298e-8
7.102176886974119e-9
3.352058152759925e-8
4.384319352276295e-7
6.062985904081757e-7
7.106350117972195e-7
8.666363093068351e-7
7.67925280666801e-7
6.548424560775225e-7
5.229879226324178e-7
4.0202447799020617e-7
3.093486726079303e-7
2.395213487380489e-7
1.8441861766664793e-7
3.2299258049754376e-7
2.964656348186638e-7
1.460510716138592e-7
9.506856991149696e-9
1.2258885069971234e-7
8.935538141285557e-8
8.251950034845257e-8
7.416458384564784e-8
1.2957063591299364e-8
4.913746023640074e-8
8.803833862468553e-8
1.0567696737333327e-7
1.1004107307202063e-7
1.0465540014019383e-7
8.992626658018516e-8
6.654146888621587e-8
3.3220047465991775e-8
1.94984264763563e-8
1.252912027669715e-7
3.502943731882557e-7
1.2814228809072768e-6
6.546312712733684e-7
3.956598823651946e-6
1.923712671990991e-6
1.159677454358352e-6
7.035927891197718e-7
3.831421114093822e-7
2.0980516592917347e-7
2.3835054327153473e-7
3.587872021595213e-7
3.506227434892125e-7
1.2734483905094205e-7
9.458373955861299e-8
2.2236669407827783e-7
2.875961970844899e-7
1.1592044981408631e-7
2.2255102750031815e-8
2.0837009737896914e-8
2.328394849673576e-8
1.7938251891126613e-8
1.4827892358930995e-8
7.161357266934705e-9
5.406950878226002e-9
1.7752116157896126e-8
3.6412007476101034e-8
6.649220083654994e-8
7.55250122958408e-8
4.847456363242411e-8
1.9205666058052345e-8
2.3880121623067353e-8
1.2011358002139039e-7
4.960719021490089e-7
4.658872858377419e-7
1.333262260045744e-6
1.1282378947564102e-6
8.518354821722054e-7
6.443036098768555e-7
4.661932381353672e-7
3.3657759508430204e-7
2.490455159135437e-7
1.838647982799056e-7
1.3289265899794275e-7
2.8187070584627076e-7
3.1981954778188506e-7
1.7568082439838976e-7
5.005595888705977e-8
1.2928491106213024e-7
9.034876757853278e-8
7.934881291974153e-8
7.57028943885598e-8
2.8836275889751078e-8
3.528226462974189e-8
7.950610851156037e-8
1.0384465477156016e-7
1.119269246702363e-7
1.0856962392719756e-7
9.507569577061729e-8
7.291003309374435e-8
4.273135621770976e-8
1.0684717220849418e-10
7.24222180454535e-8
1.0231932071176533e-6
1.2047325362470344e-6
2.544362222917647e-6
2.0926514268724334e-6
1.4262287329927207e-6
9.880238419171631e-7
6.039382012538485e-7
3.1518504322657567e-7
1.5509686303861116e-7
1.5770758671621986e-7
2.2806948899300348e-7
2.8669502781078645e-7
8.049913360566189e-8
4.598186053207776e-8
1.7516691667796304e-7
2.7461331660563174e-7
1.2252513231339504e-7
2.6457468802586025e-8
1.3974780312816767e-8
1.823012564507719e-8
1.3803102345478024e-8
1.0923817076893769e-8
4.446161998564434e-9
4.969453093363792e-9
1.3813406712361127e-8
2.6733424384716288e-8
4.797784383956411e-8
7.596063835232592e-8
5.6920040901886724e-8
1.4229406709196935e-8
3.964393116623517e-8
5.1283269662802e-7
7.083725422170441e-7
6.227977473768379e-7
8.536090094775188e-7
8.057456398838208e-7
7.207016403393489e-7
6.006789128264557e-7
4.796624165122724e-7
3.839501163212731e-7
3.137607777369404e-7
2.6065031845909703e-7
4.1026547058089087e-7
3.093196645274377e-7
1.3221284003448628e-7
3.831481338107465e-8
1.4037521801565707e-7
1.1194028454886534e-7
1.092057637869205e-7
7.865804812196593e-8
1.517982227229658e-8
7.877473300131039e-8
1.116425252876587e-7
1.2707416469012722e-7
1.3201880944858162e-7
1.2625545369875114e-7
1.0892354158419155e-7
8.077683729694516e-8
4.07872411334489e-8
2.033152679041204e-8
1.3363526655157092e-7
3.6914556020182294e-7
1.7500329668160948e-6
7.881500485839412e-7
5.2432337292095855e-6
2.5782324636455974e-6
1.5201624688752672e-6
8.804490300941084e-7
4.2086118804006306e-7
1.2510014955211755e-7
4.7361544994957204e-8
2.489590227266086e-7
4.1916494073755704e-7
1.2137276112704824e-7
5.65681203268425e-8
1.7427915655558146e-7
3.3533169936937084e-7
2.0002159462654154e-7
5.735903539073225e-8
8.08898779822678e-9
2.4433647147134228e-8
1.9276661246084196e-8
1.5356546849147695e-8
9.746285562504381e-9
2.41641994484254e-9
1.3968451639962543e-8
2.950171656483617e-8
5.637136269198211e-8
9.52671869965395e-8
7.418375523471531e-8
3.1872799888946456e-8
2.5518646136946932e-8
1.431638131764209e-7
5.657296784238449e-7
5.824136658750558e-7
1.2279842228486066e-6
1.1691083233740057e-6
9.398628957665183e-7
7.444920482377142e-7
5.605500554668988e-7
4.197679518965703e-7
3.2535464137250724e-7
2.5967821169484455e-7
2.0878096445840184e-7
3.770449741222465e-7
3.5471641384140187e-7
1.6141640688593768e-7
2.2959163373273662e-8
1.5493416494549877e-7
1.1257688426652946e-7
1.0693543895809023e-7
9.065336668934858e-8
2.224489348521646e-9
6.802982843739388e-8
1.0752191084207039e-7
1.2760555151006429e-7
1.3572429959304022e-7
1.3246150013468665e-7
1.1688566372904789e-7
9.024543519579537e-8
5.359754268024502e-8
2.7377886510902885e-9
7.888788332864732e-8
1.408744285252177e-6
1.6119063268633496e-6
3.4694408051657024e-6
2.910604764305489e-6
1.956312912833714e-6
1.3193365550082481e-6
7.509987657613657e-7
2.9516587371951365e-7
4.1837698745114726e-10
1.4490583571373744e-10
2.129746497308091e-7
4.4835103785138777e-7
1.062162317620863e-7
6.0061439467156816e-9
9.926753679200086e-8
2.851950467180528e-7
2.1740728527366717e-7
6.838789911898335e-8
3.49068154082985e-9
1.6305907107630608e-8
1.3967494324817298e-8
1.0584301949884436e-8
6.5647672205346104e-9
1.7831739382721958e-9
9.343205718310194e-9
1.8639537131885106e-8
3.351408303593376e-8
5.6870306758950994e-8
8.290798576747858e-8
3.500475097206808e-8
4.3757331266060694e-8
6.361439243283512e-7
7.675861109401998e-7
4.5115605562906184e-7
7.596456905124368e-7
7.930200184305041e-7
7.65840646083055e-7
6.828338334897184e-7
5.762881383326693e-7
4.817149212452411e-7
4.083746560087197e-7
3.4988477858584253e-7
4.982777001639387e-7
2.726290922995511e-7
1.0220522623042336e-7
1.2971035638936546e-7
1.623685317192289e-7
1.4770662303256256e-7
1.426566871965611e-7
3.649231564550906e-8
6.956977478539998e-8
1.1776881960291597e-7
1.422637028394828e-7
1.5774011328760572e-7
1.646118019646594e-7
1.5878084320597023e-7
1.3804558337976075e-7
1.0329453959155847e-7
5.403958905043352e-8
1.8235756130713827e-8
1.4040502765040154e-7
3.7348299991133583e-7
2.5564578544939454e-6
1.0135016525144677e-6
7.087432399506651e-6
3.6482637068478373e-6
2.1195456372883453e-6
1.1768620420557048e-6
4.513024742903585e-7
1.4810848637240792e-7
5.537733189404231e-7
1.1089703623827675e-7
4.802580717730211e-7
1.1428000122141323e-7
3.8686196856755746e-10
8.844228731503978e-8
2.990976615139176e-7
3.132375552355779e-7
1.3109828292962077e-7
2.2844925051456963e-8
1.7287879697907612e-8
1.968554463398262e-8
1.497060368292823e-8
1.1039263963537214e-8
1.8508146501412926e-9
8.591398983422262e-9
1.9774534779344785e-8
3.7735833627204496e-8
6.92269845521384e-8
1.1439268632063602e-7
6.556129921185066e-8
1.8501211849756386e-8
1.5776625023458068e-7
6.652141944770327e-7
7.478035275353354e-7
9.500741188821195e-7
1.1082544504475131e-6
9.917060588520056e-7
8.489134199413732e-7
6.81129134138832e-7
5.35011291945261e-7
4.307587560261341e-7
3.582324158669641e-7
3.0213236752587916e-7
4.914621727104882e-7
3.171494825688764e-7
1.2600846151339072e-7
3.5914216352665426e-8
1.721989443157361e-7
1.478927209103789e-7
1.4748475858799595e-7
5.657889806124454e-8
6.150940614601922e-8
1.1565374291085941e-7
1.432142890721216e-7
1.615436630195053e-7
1.7197525849576961e-7
1.6987985617923007e-7
1.5194329442792555e-7
1.1912367251822132e-7
7.317521844591283e-8
1.0688376938587741e-8
8.2919100132182e-8
2.0867402114571383e-6
2.362035563102878e-6
4.835419928376532e-6
4.322592748719651e-6
2.9027598196980488e-6
1.9296436838473225e-6
9.840318177186773e-7
4.1020091270693954e-8
8.902163616035898e-7
8.212135114242661e-7
1.2541884301398433e-7
2.581152317184613e-7
1.7208401975251287e-7
4.237899048284993e-8
2.1436228675604527e-8
1.4500121181643464e-7
2.836563707442365e-7
1.7094709960719876e-7
3.859655741781825e-8
8.260265255049264e-10
1.1288373188233789e-8
9.21831660253075e-9
6.59979247254677e-9
2.128709482302793e-9
4.020619993493051e-9
9.64040722207251e-9
1.7420021674815717e-8
2.942011291453166e-8
4.6337913750059166e-8
5.8255374293679215e-8
2.774553529959164e-8
6.66997103383211e-7
5.287200205576973e-7
1.9785176758968498e-7
5.215121876761823e-7
6.483749448036716e-7
7.172673618548586e-7
7.218186887472098e-7
6.714752445214749e-7
5.975255136785283e-7
5.18093836579051e-7
4.3232873313122215e-7
4.005510718851333e-7
1.6150305923925628e-7
3.8130302625940866e-8
2.2001096119822034e-7
2.0205805273277397e-7
2.046116208159611e-7
7.932359512221546e-8
9.230657142013729e-8
1.4457884702655908e-7
1.6652979177021898e-7
1.8658951998438938e-7
2.0581781976240695e-7
2.1735099937106173e-7
2.1306618333761022e-7
1.8870130328285046e-7
1.4501978048376985e-7
8.262262427268373e-8
4.979888620279415e-9
1.384075921238589e-7
3.620718896051318e-7
4.115272132226785e-6
1.5235994865752048e-6
9.693435273600285e-6
5.668177384489833e-6
3.323567299401612e-6
1.7871102448274905e-6
1.9966558197447395e-7
2.5374199327551976e-6
2.806053238310976e-6
1.5152601372991257e-6
8.790658917087219e-7
9.500114530283458e-8
1.3023892698839195e-8
1.857084080408191e-8
1.1384265314317593e-7
3.008489179381542e-7
2.8355235206222254e-7
8.885405266716489e-8
1.252140318176327e-8
1.1312873497440369e-8
1.2959087176980889e-8
9.58058659891104e-9
5.6681841562771914e-9
1.904139661619913e-9
9.04034368154564e-9
1.764762523461732e-8
3.146957046246948e-8
5.4421455141370246e-8
8.683686413034514e-8
4.6688933976545764e-8
1.721658065184385e-7
9.310400934103149e-7
7.411569478243344e-7
4.521704882204511e-7
8.033018449921093e-7
8.851250243103663e-7
8.844799773963331e-7
8.04328672648509e-7
6.870267398182174e-7
5.732462614687609e-7
4.7039475040929383e-7
3.702664321721601e-7
3.811330211846964e-7
1.5529854025760608e-7
5.440102001976354e-8
1.592223308008389e-7
2.1204845868943123e-7
2.1455453559494642e-7
9.10635310817965e-8
1.0874295789866613e-7
1.5951583531737784e-7
1.7664538655597554e-7
1.9530455228846438e-7
2.169396207636198e-7
2.3417354359175294e-7
2.3712449482265324e-7
2.1862532957416318e-7
1.7815352086436298e-7
1.1856035047383278e-7
3.877243971923667e-8
7.165151084350194e-8
3.4468079997287046e-6
4.1310586748922255e-6
6.750003050304888e-6
7.181595091280365e-6
5.081468842994747e-6
3.5699090296347046e-6
1.1268898738821126e-6
3.163861748851017e-6
3.1123493747461717e-6
2.2475543346185687e-6
1.979951026047655e-6
1.7176164680933637e-6
7.561170456221358e-7
2.729248037667854e-7
4.2573867828156166e-7
2.2463886789219695e-7
5.0137219766028865e-8
1.0451483227985931e-7
1.3021966660619926e-7
3.0693865073341125e-8
5.652414018646171e-9
1.986656702776003e-9
3.886427267654624e-9
2.8114701239773637e-9
1.2117500114699898e-9
1.6338553353538048e-9
4.2254181372265305e-9
7.4215746166749084e-9
1.2092913298958035e-8
1.83486795442261e-8
2.2631909996975958e-8
1.1269538493846614e-7
1.4226772593203286e-7
1.0387777913613489e-8
1.361856271494455e-7
2.4647183278175766e-7
3.5325130762172975e-7
4.4568130633098096e-7
4.894175815459067e-7
4.5080313665924313e-7
3.190183872452253e-7
1.4672661351581174e-7
5.8559240062383486e-8
7.422328724838988e-9
1.3603005013294278e-7
2.000029987054164e-7
2.162262547939859e-7
2.789776806968969e-8
2.3804571851627492e-7
2.5590929997324236e-7
2.427072092603414e-7
2.4631645373012916e-7
2.664018369292263e-7
2.934466798286916e-7
3.1618436374750733e-7
3.220241765547353e-7
3.009292422563889e-7
2.5023188102505426e-7
1.7220453334129684e-7
6.610747718352051e-8
7.787070025533383e-8
2.8221660843613994e-7
7.60676882979772e-6
3.760465336649517e-6
0.000012479914139765473
0.000010942909214767404
7.542826828663897e-6
4.153371813816262e-6
3.034859091000821e-6
3.733641233686106e-6
4.730088632054273e-6
6.976184531757831e-6
3.624754896217351e-6
2.495923679032366e-6
9.803077683826958e-7
4.787343087175231e-7
5.654004634209768e-7
2.739532967005104e-7
2.0100811986513232e-8
8.935654821842198e-8
8.339699135623715e-8
1.921042928131037e-8
3.5568148372026976e-9
1.962331991384477e-9
3.388632612788336e-9
2.3927847605552816e-9
6.44332174426119e-10
2.2393603611613653e-9
4.9099805585089185e-9
8.427987147626621e-9
1.3761489533385094e-8
2.167450346347797e-8
2.741875120965943e-8
1.238958723321538e-7
1.366897323788751e-7
5.844882834852357e-9
1.4684234942987296e-7
2.6918337518500416e-7
3.869955557100768e-7
4.70421912138419e-7
4.64590888944406e-7
3.419530608827062e-7
1.6045462359206393e-7
2.5171771747717747e-8
7.0525534678316055e-9
1.6141033253337512e-8
1.1177416327924609e-7
1.905105701654198e-7
1.1665664128187757e-7
5.172752148453084e-8
1.1793101385098227e-7
3.141802067426497e-7
3.8747316663043303e-7
3.427371384589209e-7
3.241997185791357e-7
3.3565778416755184e-7
3.578030198238778e-7
3.7736245571977556e-7
3.798463796012508e-7
3.5140738508369626e-7
2.8822965109356393e-7
1.961454155392519e-7
7.95044916290212e-8
5.735270159634911e-6
0.000011979548209589672
6.56566926019384e-6
0.000012872130725681165
0.000014929682763048588
2.8900682662261065e-6
4.357606695012353e-6
6.647289682821103e-6
0.000012039446704885716
0.000012273131778564892
2.676017005553154e-6
2.385192268096874e-6
1.1655750406511208e-6
7.533416273461763e-7
7.109146412847998e-7
1.5467367029029893e-6
1.6170398743042295e-7
2.4785295345738753e-8
6.840238713660609e-9
4.032373864455968e-9
6.2620291743836924e-9
5.699697134746209e-9
1.5689203572804372e-10
7.820579146341062e-12
2.3019418047642673e-13
3.416021837240862e-14
4.0799483030074784e-14
0.
0.
0.
4.024094573831788e-14
5.1824259778969754e-14
1.6659418374467085e-13
3.3080979456022297e-13
4.742636607485835e-13
5.551892158855654e-13
5.439861555875418e-13
3.3861203580067575e-13
5.075695420719783e-13
2.913293334010699e-12
3.3729988961215856e-12
3.3029323565992272e-12
4.390601404311342e-12
4.933670904401206e-12
5.5952036049801724e-12
6.283322995306015e-12
6.781086087728268e-12
6.59129527992404e-12
5.0844656170250365e-12
2.842651900590627e-12
1.2336835419362099e-12
4.356899869434056e-13
9.15416535592142e-14
5.535780290458531e-14
1.2658721308689373e-13
1.723850513515108e-13
2.1236866080360493e-13
2.5420814077808867e-13
3.0120692729498886e-13
3.5521230747782575e-13
4.1767889090496995e-13
4.900600936797377e-13
1.2100922478657811e-11
6.297409238964575e-12
5.13577229149007e-12
4.9668629136742214e-12
5.167287666462064e-12
5.554049353831994e-12
6.058692702318836e-12
6.653521407679079e-12
7.328185689612125e-12
8.080520517027614e-12
8.912496446474674e-12
9.615157360774704e-12
9.096814550360825e-12
9.073766754978285e-12
9.933029231899941e-12
1.1543953036795489e-11
1.3757500573456452e-11
1.653494079506919e-11
1.993414733182459e-11
2.4080438673116314e-11
2.915478125958879e-11
3.539961587207198e-11
4.3139294560115554e-11
5.281640425238084e-11
6.505117843991395e-11
8.073954898673455e-11
1.0122030379775804e-10
1.2857189243694452e-10
1.661650708734336e-10
2.1975156870079157e-10
2.997605967363108e-10
3.216503067016205e-9
1.2621442419920823e-9
7.452728071393511e-10
1.5154303499494197e-10
5.725823789054797e-11
3.305681333017222e-11
2.4582559036960874e-11
2.1287935692587608e-11
2.0203801320159034e-11
2.0261210143420704e-11
2.1003080865486897e-11
2.505341724113773e-11
3.199972721125006e-11
4.754087371909691e-11
8.075290029804335e-11
1.5525135379382433e-10
3.528497488849825e-10
1.1003850528329373e-9
9.086482015363483e-9
1.603579908425973e-8
7.934266208868391e-9
3.7554114921683185e-9
6.692247689348599e-9
2.6014989963267674e-9
2.7453992104593974e-11
1.3240753039284515e-13
0.
0.
0.
0.
0.
0.
0.
0.
0.
0.
0.
0.
0.
0.
0.
0.
0.
0.
0.
0.
0.
0.
0.
0.
0.
0.
0.
2.790238105380174e-14
4.0526151709172465e-14
5.89805981185631e-14
8.603581679217821e-14
1.2583073105853402e-13
1.8458116226389764e-13
2.716746842393241e-13
4.013752174176887e-13
7.79216860518073e-12
1.2887858836310179e-11
1.9821639212806296e-11
2.93599391569724e-11
4.198454678509823e-11
5.820272393624129e-11
7.815694677318809e-11
1.0104705230525616e-10
1.2433235488598964e-10
1.4286126309666998e-10
1.4830788977766317e-10
1.9136632817050093e-10
1.7060032853060678e-10
1.9481437289279864e-10
1.876641731023502e-10
2.2078183071520613e-10
2.8419917410355093e-10
3.658007836343176e-10
4.780040964567469e-10
6.78702373869583e-10
1.0836952597794853e-9
1.8195274184294166e-9
2.510226735608333e-9
2.87081888116734e-9
3.3781028891109554e-9
4.264286700887202e-9
5.787378945713834e-9
8.478310371821506e-9
1.3593189880771653e-8
2.4286402128302e-8
4.370851077342339e-8
2.1733296870903383e-7
9.409484548372672e-8
1.5542269573316176e-6
5.334440619996121e-7
2.979656149456504e-7
1.7627104795731496e-7
1.0070556336722039e-7
5.070774924798488e-8
1.3460420591031436e-8
5.395291824427826e-9
1.5288965853434776e-9
1.334276681018754e-8
5.5639351792670534e-8
9.166066104820176e-8
6.91442746691521e-8
3.1887092428532976e-8
2.170411564349632e-8
2.0713015396102642e-8
1.5739910720223716e-8
1.40128862832789e-8
9.684175154051443e-9
2.4186437625793738e-9
1.4114751063681614e-8
2.8641762140967825e-8
4.24437144881157e-8
4.120710715848279e-8
3.1999187661809504e-8
2.0743733697364434e-8
7.2097902551275585e-9
1.3813460247314913e-8
6.267176441650604e-8
2.433489062301082e-7
3.745631988572008e-7
3.703873271781146e-7
3.4691642868316113e-7
2.3980158666895883e-7
2.741818717341366e-8
4.187285048091608e-8
2.8995839443129312e-8
7.685995059894395e-9
9.422706576367184e-9
1.7943730696927838e-8
6.468027837044546e-9
7.074524971892783e-9
1.009007408130566e-8
3.845220074744187e-9
6.1513182271805425e-9
1.5336257538677913e-8
1.3493136304368722e-8
1.120943934833664e-8
1.008497528217463e-8
4.459586786007847e-9
3.611209347971919e-9
1.155822906214566e-8
1.9048737051439467e-8
2.010398271722776e-8
1.7287047405024172e-8
1.3084075887414555e-8
7.880111945960432e-9
9.264921082637195e-10
1.089733514030845e-8
2.139520360936373e-7
1.172110575354404e-7
8.332457938652296e-7
5.943102285159365e-7
4.052087859056235e-7
2.844708317368126e-7
1.9019959845172918e-7
1.1982722928756624e-7
6.526620101274709e-8
2.5542240234606893e-8
7.807729585969152e-9
7.75745533896532e-9
2.70366976387053e-8
8.411599328841173e-8
1.020563091501621e-7
6.131354015562e-8
1.2910849055306689e-8
2.7116898611338087e-8
1.9515190016799966e-8
1.5792249616359753e-8
1.3915727887476199e-8
4.8159166121890355e-9
7.83722274632656e-9
2.0585425834138345e-8
3.790849365415382e-8
5.1577101992800695e-8
4.57405033250868e-8
3.224420825218402e-8
1.7420424042507246e-8
1.834669797654664e-11
2.7566485579839566e-8
2.7734558902206676e-7
5.099730454496233e-7
3.9262348872508485e-7
4.924718009144911e-7
4.0878074602458666e-7
3.670929778544591e-7
2.996086702874274e-7
5.693400539124467e-8
1.5399526434578046e-8
2.8593954261307245e-8
4.391213032958494e-8
5.532203536081192e-8
8.119738942223096e-8
4.422855896959051e-8
1.085213646964086e-8
1.6993697254616422e-8
2.7844917160072428e-8
2.1888521654306304e-8
1.8955902932984566e-8
1.6405517049004188e-8
4.091302696258238e-9
1.0301442782728263e-8
2.4849380419106064e-8
3.422626715150292e-8
3.325540513620318e-8
2.822783329675482e-8
2.1120910776884533e-8
1.1698265401199491e-8
2.914627182957467e-9
3.408745110508433e-8
1.0195224605531382e-7
3.9191393123699086e-7
4.881594421676155e-8
1.9160039313586824e-6
8.875639175960864e-7
5.287486772943341e-7
3.280924620847319e-7
1.9583885287299332e-7
1.0882428572876798e-7
4.598377440573842e-8
9.606462342467077e-9
5.922901769462292e-9
3.6859611635907966e-8
1.1031173389957108e-7
1.4981438247526077e-7
1.0003460774224759e-7
3.086340183914644e-8
4.001177337550467e-8
3.146227358331356e-8
2.4925046409841522e-8
2.2554311490462058e-8
1.2879477058887893e-8
7.145159294895282e-9
2.65570420970494e-8
5.0203060438796116e-8
6.439144663619086e-8
5.8007242834627484e-8
4.442184648797456e-8
2.7940652892126917e-8
6.7829194434946664e-9
2.9282342671475575e-8
1.1785950427378761e-7
4.092979663430611e-7
5.021646735559296e-7
9.218429116679605e-7
7.173169370370625e-7
5.26626364284221e-7
4.457591792338882e-7
3.2217507932439036e-7
5.1384758088786293e-8
3.337879145621966e-8
5.422447228054406e-8
7.452950308145245e-8
8.569620923972722e-8
1.3944742035741718e-7
8.048842473850166e-8
2.567062837157354e-8
6.98269939604852e-9
2.7952272785187596e-8
2.3725494897451026e-8
1.9416581427441664e-8
1.753537983655651e-8
8.41067238840921e-9
6.183603356505674e-9
2.0540167627268794e-8
3.5769852068852874e-8
3.974732234790125e-8
3.4495270679774234e-8
2.6231763793093817e-8
1.5984093015979024e-8
2.099570980853105e-9
2.2616222908297702e-8
3.410490297569957e-7
2.817957781808005e-7
1.1371491771660874e-6
8.834402598449487e-7
6.186343697233742e-7
4.40503877780505e-7
2.963174773291991e-7
1.8827268990227918e-7
1.0627018669823876e-7
4.689938306532765e-8
1.9030668055054875e-8
1.647395754996736e-8
4.6867341514893486e-8
1.306183671873995e-7
1.51386680901879e-7
8.273345598159334e-8
8.136054704771989e-9
3.8733995448337474e-8
2.8245357822658956e-8
2.3117680214131907e-8
2.0280880558811243e-8
6.191049519573323e-9
1.222168936424673e-8
3.1132823141908695e-8
5.632818284130629e-8
7.31739527716649e-8
6.341399715958861e-8
4.4529180049059314e-8
2.3773435072427845e-8
8.197113223150932e-10
3.940632075471291e-8
4.2109872035183826e-7
7.173968358446446e-7
7.308674047626417e-7
8.395635641388071e-7
6.806098648641562e-7
5.7356524902671e-7
4.776648886990745e-7
4.260679948389207e-7
4.632797078825063e-7
3.4504521681676205e-7
2.872745893889737e-7
2.837868421589687e-7
2.854321622933102e-7
1.310441141355251e-7
3.386797537876249e-8
2.5236411173265715e-8
4.490503115207369e-8
3.454577730985797e-8
2.9811371180597884e-8
2.5969134692044095e-8
6.638096998704145e-9
1.665785303323568e-8
4.04592822981836e-8
5.710518196103026e-8
5.598004268107004e-8
4.7626270076610814e-8
3.572814891161262e-8
1.9784176554776263e-8
5.595419710285408e-9
6.191656810828292e-8
1.5109027386700995e-7
5.867319880803896e-7
1.5614910445576867e-7
2.6334899661773095e-6
1.2668129266677698e-6
7.620563391584037e-7
4.7389760163311383e-7
2.8257714531458433e-7
1.5859836926985222e-7
7.13865396821531e-8
2.1591792930705567e-8
1.618560258218157e-8
5.750251721793536e-8
1.6020272822918016e-7
2.139284659790852e-7
1.3329470810899226e-7
3.188537425534414e-8
5.461661225655952e-8
4.363130733970355e-8
3.47457926730685e-8
3.151421292628496e-8
1.7500350491415654e-8
1.0435839489938513e-8
3.7466199200246735e-8
6.978565578766686e-8
8.752177196939051e-8
7.850812787357003e-8
6.012718207712119e-8
3.773931023219629e-8
9.181281973492686e-9
3.802093844598817e-8
1.460948158809133e-7
5.914429836061684e-7
6.681895257600846e-7
1.49892563439454e-6
1.127190586397304e-6
8.030733368304624e-7
6.144202080689401e-7
4.7424864135982303e-7
4.471675588111616e-7
4.81053398745345e-7
3.1956174503419256e-7
3.3951904342123545e-7
2.472740184621495e-7
2.9151826091512597e-7
1.9661324620348196e-7
5.984711622060579e-8
6.419454180663977e-9
4.409649776785682e-8
3.628368685133267e-8
2.9582853902270835e-8
2.674136159429673e-8
1.2921636285715087e-8
9.825601848785721e-9
3.22624726813333e-8
5.667435701607201e-8
6.383392030683038e-8
5.5586569227928174e-8
4.23441154804075e-8
2.5783608910158966e-8
2.967047074258938e-9
3.880214969202497e-8
5.01972840063933e-7
4.6582539070396245e-7
1.5501762396643994e-6
1.24058460037812e-6
8.778723997746918e-7
6.28833119456266e-7
4.2363721404691965e-7
2.700478539940912e-7
1.5527626864661565e-7
7.303469585511468e-8
3.412758161910894e-8
2.9392865003967642e-8
7.12277380951161e-8
1.8792535622201862e-7
2.0964141029557373e-7
1.0087601012161937e-7
4.215254781348961e-9
5.325368150282873e-8
3.902683417843001e-8
3.2145610832462e-8
2.8170790700677195e-8
7.955129814889328e-9
1.7656202160148603e-8
4.411313978878296e-8
7.866004646061911e-8
9.96081182804364e-8
8.57959900824923e-8
6.02853877646131e-8
3.218854027286419e-8
7.200863799252841e-10
5.039168330695027e-8
6.023706037847952e-7
9.86838090562465e-7
1.1408507867134213e-6
1.2739977538609097e-6
1.019058624160029e-6
8.28626919046375e-7
6.350708345689162e-7
4.671873407454596e-7
3.539121632923293e-7
2.9031116194163037e-7
2.4039862224791345e-7
2.573054643690647e-7
3.68782973457254e-7
2.1947437545274844e-7
6.272176310004487e-8
3.259937000656361e-8
6.63408579748462e-8
5.020721275384546e-8
4.3187370521404386e-8
3.782788606865606e-8
9.972061937572388e-9
2.445945009022387e-8
5.981442786842166e-8
8.599262452166358e-8
8.497831411302938e-8
7.248639204443701e-8
5.448852786294973e-8
3.011539373091088e-8
9.205266112152743e-9
9.624940083780043e-8
2.0237536712421647e-7
8.337632552924059e-7
2.8693151511178726e-7
3.5221781125225864e-6
1.7418732249134461e-6
1.0576662354319062e-6
6.60797859941693e-7
3.9496381981086863e-7
2.243154208799145e-7
1.0660318238488487e-7
3.999914167441382e-8
3.197768442388011e-8
8.64051674805177e-8
2.2727429669856204e-7
2.9284835314308286e-7
1.6214895031027572e-7
3.05344557556074e-8
7.361480282243676e-8
5.9088979027108195e-8
4.734806466607165e-8
4.31039092653961e-8
2.3011483156876416e-8
1.5377932334390326e-8
5.2396379663533086e-8
9.546387876308094e-8
1.1683375169323523e-7
1.0460970455409042e-7
8.023422194274069e-8
5.030368641132964e-8
1.2504701127815132e-8
4.734237833981516e-8
1.720974016605369e-7
8.309616829278294e-7
8.855067267839781e-7
2.23194108803113e-6
1.6568680183080273e-6
1.1586649635426939e-6
8.450864921908509e-7
5.847530907809636e-7
4.10832417229452e-7
3.338912959993927e-7
3.226626697265033e-7
2.731181100098336e-7
2.0282476110703248e-7
3.3037472437333914e-7
2.9220614241822853e-7
9.90710417352077e-8
2.2403852143741364e-9
6.390524684552802e-8
5.184361187342961e-8
4.201317556719935e-8
3.801684806084288e-8
1.8902934800475033e-8
1.3928503815445241e-8
4.6265188766497205e-8
8.242489675866525e-8
9.47120752049575e-8
8.2940636258172e-8
6.333428318517078e-8
3.859275852131361e-8
4.275729263321562e-9
5.838458164691001e-8
7.059103269855492e-7
6.961413996124173e-7
2.0487676484589616e-6
1.6855558267370303e-6
1.2063969666105767e-6
8.717738223116624e-7
5.908027401618377e-7
3.7954194431944183e-7
2.2302518098040794e-7
1.1110034167781316e-7
5.695191810667506e-8
4.789870158633567e-8
1.0656095577880193e-7
2.6571768775667375e-7
2.7155638088402444e-7
1.1086845843469358e-7
1.5645271623869657e-9
7.239676204939563e-8
5.2745795418966926e-8
4.393118236545648e-8
3.8382403615729497e-8
9.1984798941133e-9
2.6086381814956066e-8
6.285520286507158e-8
1.0913145778863328e-7
1.3319947079459251e-7
1.1411081662451949e-7
8.037218103065864e-8
4.2968034281282584e-8
2.0969202614928252e-10
6.218524140784512e-8
8.445362055150345e-7
1.3406367513529408e-6
1.6779380520266494e-6
1.8536270762523962e-6
1.4703137685536575e-6
1.1737390037245675e-6
8.702605582619752e-7
6.028328930632553e-7
4.0307891342878174e-7
2.704731149615188e-7
2.0027260324630458e-7
2.8744244256985275e-7
4.53628408455479e-7
2.9878953714012625e-7
9.396329113133817e-8
3.466908619316191e-8
9.301395684026093e-8
6.922438841045753e-8
5.913796506077643e-8
5.227077748101949e-8
1.4978632527076747e-8
3.309266041589479e-8
8.25171314502588e-8
1.22201874619983e-7
1.2256623864561116e-7
1.0503235357707627e-7
7.919822246499575e-8
4.3861290748249455e-8
1.2973028902517103e-8
1.3237827894358843e-7
2.53563686637137e-7
1.14449949343292e-6
4.557384546974199e-7
4.568796271902003e-6
2.3412491921250185e-6
1.4387752730784358e-6
9.073106479119893e-7
5.46533492987389e-7
3.156986466608073e-7
1.585037118918544e-7
6.897534826820742e-8
5.514793452201219e-8
1.2902875288685637e-7
3.2057844892191395e-7
3.8173450914752605e-7
1.789664394493596e-7
2.5668856920610114e-8
9.938193731979232e-8
7.874906806859018e-8
6.380069535958306e-8
5.840456139439037e-8
2.881592010288062e-8
2.3904303792936216e-8
7.446923587481629e-8
1.3037402706300016e-7
1.541141282888912e-7
1.3793525174514762e-7
1.0613229201437275e-7
6.645437614675437e-8
1.6934357373019327e-8
5.723551316377644e-8
1.9474449771564352e-7
1.157158492848745e-6
1.1715781403829563e-6
3.1847069748622116e-6
2.36731732717653e-6
1.6371975932093768e-6
1.166663459997153e-6
7.747679119935443e-7
4.98152675021403e-7
3.2883507920424904e-7
2.500848154003683e-7
2.1970427661723446e-7
2.126707785094776e-7
3.9239281974368025e-7
3.7500784256586214e-7
1.3832987733362592e-7
7.442118708659774e-9
8.697375398311003e-8
7.080498424815134e-8
5.6769240004265923e-8
5.140610892124867e-8
2.699931764736176e-8
1.8025990503801193e-8
6.213075903455709e-8
1.1311583070491773e-7
1.344309263917634e-7
1.189741627196021e-7
9.120987917306034e-8
5.5719531598237035e-8
6.649600221881352e-9
7.973863161865151e-8
9.636926289476293e-7
9.84487141847022e-7
2.6268508313083063e-6
2.235532041530955e-6
1.6236647886696212e-6
1.1882253297499704e-6
8.141703404896332e-7
5.297457159689725e-7
3.194089520480614e-7
1.6784787573596475e-7
9.135882197583923e-8
7.364279560752581e-8
1.5922871052922156e-7
3.7064262189436686e-7
3.2238384138359334e-7
1.1073997405545589e-7
1.0078709154804549e-8
9.76046601476895e-8
6.993574453905528e-8
5.94098132735239e-8
5.135386544843281e-8
8.13110403592172e-9
4.0408454226785865e-8
9.15276557922655e-8
1.5125661906197998e-7
1.7542509559455445e-7
1.4989227053816384e-7
1.0614507880223538e-7
5.696289005180014e-8
1.2867149813691428e-9
7.351364213034941e-8
1.1781793653474377e-6
1.8114636193680462e-6
2.38841732922947e-6
2.6525883068899796e-6
2.0961674110256397e-6
1.6571534100696856e-6
1.2076173359339641e-6
8.084845822030031e-7
5.016419381589579e-7
2.958436979568832e-7
1.998663567068386e-7
3.316692625172669e-7
5.54883460233746e-7
3.7690003269927906e-7
1.2670419035027578e-7
2.6125734692621018e-8
1.2563654535871553e-7
9.162098134107944e-8
7.729831420636145e-8
6.915642331565482e-8
2.2725662052043017e-8
4.164282776484157e-8
1.0748152489800522e-7
1.6651519241748074e-7
1.7178194981921673e-7
1.4847790654984388e-7
1.1251601713648098e-7
6.26849173730712e-8
1.5674505234633848e-8
1.632349873775359e-7
2.9735360631661107e-7
1.5333691146437626e-6
6.75455715333715e-7
5.733605728478414e-6
3.096305151255247e-6
1.934582484756219e-6
1.2387174891924185e-6
7.56747151698741e-7
4.4714744031434526e-7
2.373600714362067e-7
1.1453462412742687e-7
8.800493122377581e-8
1.93465611519327e-7
4.504628936141253e-7
4.6289144921210917e-7
1.792375288955959e-7
1.652331431379072e-8
1.3503290902289986e-7
1.0317974563686907e-7
8.533542231430976e-8
7.855748782134317e-8
3.2664569070405425e-8
4.004334346223381e-8
1.0891603871591196e-7
1.7779424799962967e-7
2.0116199100186247e-7
1.807296655712445e-7
1.3995470501369475e-7
8.757452559998941e-8
2.325692769701338e-8
6.621312391941817e-8
2.1083026484401213e-7
1.6195886060681032e-6
1.553634723382447e-6
4.416939786830119e-6
3.354028456950186e-6
2.3081319253512947e-6
1.6254704917103078e-6
1.0555814752457407e-6
6.438802676317481e-7
3.738268668410173e-7
2.4008196706172245e-7
2.1255111783668168e-7
2.299702885289904e-7
4.6271586136675004e-7
4.588934928788739e-7
1.7765088715997572e-7
2.415120585514032e-8
1.0972284592076029e-7
9.336965071542867e-8
7.350065884695625e-8
6.6482863535454e-8
3.7988958157234365e-8
2.122567472497731e-8
7.873342855571804e-8
1.4752589625140545e-7
1.853064210519149e-7
1.674730416131718e-7
1.293084560583288e-7
7.935307515909117e-8
1.1321640374811328e-8
9.93381723527647e-8
1.289602580148508e-6
1.3419861323842047e-6
3.254379558555899e-6
2.9051973209235753e-6
2.154877212670276e-6
1.6065794197422467e-6
1.1205785119039919e-6
7.429241694189724e-7
4.616616533947725e-7
2.5505394394284165e-7
1.4383531169534166e-7
1.0900974614032951e-7
2.387200597050377e-7
5.031032826833259e-7
3.403312508242053e-7
1.0088685421654204e-7
2.163024180985087e-8
1.2876468948421783e-7
9.04051990261767e-8
7.952137131629576e-8
6.600692544548524e-8
6.565395920044176e-10
6.728005165828174e-8
1.374896227412311e-7
2.0769723868980659e-7
2.2720166751191496e-7
1.9536370067144018e-7
1.3997833701153684e-7
7.601221224928699e-8
5.580170384454442e-9
8.132145563495776e-8
1.6588039470279071e-6
2.448673210232782e-6
3.3113834650271354e-6
3.7927725765269544e-6
3.0122238672938675e-6
2.3787189121104846e-6
1.719118902460644e-6
1.1155588561308264e-6
6.360208776704839e-7
3.2079070151150414e-7
1.9505359123858212e-7
3.635544812853291e-7
6.564582221298929e-7
4.6043781689918305e-7
1.6315590735045834e-7
2.8374472527241443e-9
1.6300261887782237e-7
1.1681568196463014e-7
9.637672035809077e-8
8.729760520332453e-8
3.479270236625767e-8
4.8227526473619936e-8
1.3170940202953922e-7
2.171940285183353e-7
2.3687766529433306e-7
2.0838603416342393e-7
1.5930431569427658e-7
8.969849771257922e-8
1.4517505879528523e-8
1.8077167660627377e-7
3.261674810223289e-7
2.017928538761874e-6
9.650968458698691e-7
6.887752740764023e-6
4.0436037314236255e-6
2.5910306259518735e-6
1.7004617860396974e-6
1.0630895093253542e-6
6.470180188243758e-7
3.6318050968204246e-7
1.8773858843337432e-7
1.3382570189886337e-7
2.929240828551418e-7
6.216183990915446e-7
4.997838653778421e-7
1.6216052919002155e-7
2.842853751213775e-9
1.8383254088988657e-7
1.3145047934026896e-7
1.131730471936822e-7
1.0351560634652488e-7
2.6052121727000503e-8
7.388426754630113e-8
1.6484635503505063e-7
2.395833528616891e-7
2.5963702516810594e-7
2.3652971891627156e-7
1.855932651517059e-7
1.1653662876153326e-7
3.3785204096325586e-8
7.0739321492396e-8
2.1662511294130984e-7
2.318330153488047e-6
2.072975088243898e-6
5.945604801958797e-6
4.789218629677664e-6
3.313382795501076e-6
2.3309433412881966e-6
1.492028919421466e-6
8.606508944328195e-7
4.261828174633703e-7
2.1926199838622967e-7
2.0490550886243678e-7
2.2831492747880003e-7
5.117866133233117e-7
5.451771804419595e-7
2.208626059531709e-7
4.897133996502401e-8
1.166767939696869e-7
1.194680805536766e-7
9.102525643488961e-8
8.177298559368566e-8
5.2529219860245146e-8
2.1791568442605207e-8
9.358983585155473e-8
1.8122980868970881e-7
2.482038177840664e-7
2.348796265224801e-7
1.8408392700302284e-7
1.138478952886138e-7
2.1142763070340154e-8
1.1105591388009925e-7
1.7035949474857826e-6
1.7771787588211952e-6
3.843430160626882e-6
3.695351614752091e-6
2.834186789079401e-6
2.1756102565539014e-6
1.5617189208841957e-6
1.0636564862688506e-6
6.838261125083844e-7
3.952210297061858e-7
2.2595605373227702e-7
1.5699935687076918e-7
3.524789181065943e-7
6.169199622761555e-7
3.011804758866391e-7
8.222233980601845e-8
3.404645946984217e-8
1.5639888592187366e-7
1.1101851531372712e-7
1.0336240605839452e-7
7.02101833113665e-8
3.510486608799752e-8
1.2302007634539008e-7
2.0948796053945878e-7
2.7389480320497925e-7
2.875650729933783e-7
2.5438229020048166e-7
1.8747217891445067e-7
1.0565879354448761e-7
1.8741399137092806e-8
7.812152051627515e-8
2.3960562759917906e-6
3.318242978868624e-6
4.396134266349633e-6
5.455689081762894e-6
4.470944094599781e-6
3.5997543716295843e-6
2.6249849055219943e-6
1.63782721736472e-6
7.948783086908315e-7
2.7164138303995714e-7
1.247911046221859e-7
3.3066996251648295e-7
7.053710093285178e-7
5.518089896515073e-7
2.0860048226618903e-7
3.583865970465208e-8
1.8194218823164278e-7
1.4335281573082155e-7
1.1330215277413009e-7
1.0305933774935842e-7
5.2897167799604255e-8
4.920700348099932e-8
1.4869233519188834e-7
2.6351106308718155e-7
3.213524152800526e-7
2.953992957846135e-7
2.301578326726852e-7
1.3203256755618435e-7
2.9125166408562884e-9
1.7743618867609412e-7
3.3165650523074164e-7
2.6189186224819237e-6
1.3568103876673903e-6
7.70364805432181e-6
5.212458880436739e-6
3.4894484479857664e-6
2.3896182234592525e-6
1.5527603642828031e-6
9.815129824931035e-7
5.798688312818266e-7
3.102283648715697e-7
1.9596381688449665e-7
4.386898582831523e-7
7.701060646562785e-7
4.340612642756053e-7
1.2706020737443108e-7
1.3359777017762096e-8
2.3605820715223182e-7
1.574046575553971e-7
1.4566512562243282e-7
1.1887734716003008e-7
2.4773841628079546e-8
1.5176526556766347e-7
2.507129489336027e-7
3.1059251567519865e-7
3.295822884016786e-7
3.1152484406203454e-7
2.5220936359659275e-7
1.6200622584139303e-7
5.7208929974283614e-8
6.057565128046947e-8
2.0276626268193323e-7
3.48544885982942e-6
2.777415847051821e-6
7.552674400528818e-6
6.986762214685825e-6
5.015916061188242e-6
3.6217783884343116e-6
2.318142829267744e-6
1.2126323077762236e-6
3.890812036537212e-7
5.7182402011723265e-8
1.1913374961486867e-7
1.5261142188554386e-7
4.6262678516716655e-7
6.072671744936048e-7
2.742389515390308e-7
8.291659688314484e-8
7.422190389513558e-8
1.492361064392952e-7
1.0650168213495012e-7
9.357009157236459e-8
6.943519024847341e-8
1.6466064479205188e-8
1.0208390318411155e-7
2.0350975901909636e-7
3.121023416505417e-7
3.307517208276965e-7
2.702108478030146e-7
1.70024992786846e-7
4.3898493600894406e-8
1.0460649079214555e-7
2.2347558190040184e-6
2.28060106764861e-6
4.167944092258715e-6
4.542585188522811e-6
3.701671607915827e-6
2.9894290189795146e-6
2.2553899479432103e-6
1.5964185781521035e-6
1.0581834709862602e-6
6.280606102377521e-7
3.517475016725554e-7
2.105651702051931e-7
4.395777915468185e-7
4.6693712420562807e-7
1.674610965925058e-7
4.9452583098302576e-8
3.6285804121473745e-8
1.749424825743271e-7
1.2359272482903256e-7
1.0680248031690148e-7
2.450535523623899e-8
1.5239232256164122e-7
2.3801932917542212e-7
2.9217577590348996e-7
3.264487243436825e-7
3.457648426196829e-7
3.322178148801008e-7
2.6812974206716847e-7
1.7168034184384538e-7
6.940953397444968e-8
3.346872482460466e-8
3.5295671724465765e-6
4.3625596091830666e-6
5.08513049181486e-6
7.456738407003793e-6
7.029483122895076e-6
6.327869450589554e-6
5.1501901001021745e-6
3.0532902439208014e-6
6.786827861062968e-7
3.678419681570946e-7
2.7834157447215425e-7
6.696147890519564e-8
5.024839551125419e-7
5.896785060914123e-7
2.69853589390636e-7
8.650045375199139e-8
7.899157424591927e-8
1.6972523760952052e-7
1.2064481663484042e-7
1.0685059819285523e-7
7.369998660695991e-8
3.7665123015003636e-8
1.4604762658686916e-7
2.7202447760374424e-7
3.9769248458586973e-7
4.2387217304006714e-7
3.532761881867263e-7
2.1266697271146388e-7
4.032813564201904e-8
1.3347674405441122e-7
2.884579424602047e-7
3.3404793238856256e-6
1.913055778560103e-6
7.318070626067694e-6
6.478462977947207e-6
4.781462533806545e-6
3.5742831338031854e-6
2.504877896696587e-6
1.6563356015680908e-6
9.955890293326791e-7
5.128645850796685e-7
2.5235881571072926e-7
5.210523510218185e-7
5.07074101025231e-7
1.898978249491198e-7
6.048581503864509e-8
2.094224459790739e-8
2.8617874507375564e-7
2.0156818320520148e-7
1.5549003832031525e-7
3.6934314811564123e-8
2.3125787056540995e-7
3.191279117688478e-7
3.4661450611582407e-7
3.7026902402343147e-7
3.9788919176016554e-7
4.092071689596286e-7
3.68295508731135e-7
2.6851000609734186e-7
1.4512209572089256e-7
1.952921397797074e-8
1.114990770810929e-7
5.5214082062268e-6
3.4290395529057535e-6
7.864581996184938e-6
9.775416794769981e-6
8.606188749510991e-6
7.493582648405198e-6
5.561086827059461e-6
1.819140984631964e-6
1.0788195692037441e-6
1.087530164014309e-6
4.7507916677262977e-7
1.1282510973878526e-7
1.1356969908445325e-7
4.0527969950215317e-7
3.180455887986498e-7
1.216585162836944e-7
1.49121638756594e-8
1.7512300234508536e-7
1.1070503934898166e-7
9.100971363078437e-8
7.610808597923851e-8
2.4146327397059933e-9
9.858961139511869e-8
1.9441418329537522e-7
3.1794608772970444e-7
4.229476757024809e-7
4.140052867090645e-7
2.852229612837738e-7
1.1380995247775155e-7
4.384509545409726e-8
2.8575103693030887e-6
2.6740031736273042e-6
3.5178077192892835e-6
4.928456068538258e-6
4.64517383556964e-6
4.196757660754932e-6
3.5228085271617304e-6
2.639730143128237e-6
1.7156251355930384e-6
9.360461432641102e-7
4.252104912968528e-7
1.4855174909604772e-7
3.103429480230232e-7
1.824578966053842e-7
6.032678576148802e-8
1.7269724583931484e-8
1.3226317518385999e-8
1.4158143405040706e-8
7.319334843125226e-9
2.3040590239906876e-9
5.327637523754239e-9
5.288519422321549e-10
8.608843829835748e-10
1.472672191825083e-9
4.828291459631743e-10
1.6621649039850393e-10
1.5290895940542232e-11
2.2064756612755555e-13
3.153094579273337e-13
2.5957394525768826e-13
2.7982599151793333e-13
3.730286950666383e-13
7.175405093400884e-13
1.5633007507268745e-12
5.137551856875936e-12
3.5716839089836716e-12
1.748300539574615e-12
2.997091034784159e-13
6.036140141951171e-14
9.223258794409502e-14
3.3039626123484795e-13
8.011391166027801e-13
1.2841792741612175e-12
3.6243641736477787e-12
2.8097409029162234e-12
2.6314076801505268e-12
2.7430470028742325e-12
2.942637711727253e-12
3.1240425600901643e-12
3.1373554066765443e-12
2.749592731910416e-12
1.902053164832279e-12
1.0298905313070222e-12
4.851065759280451e-13
2.2137904620046242e-13
1.0326105862368211e-13
4.633703058011151e-14
0.
0.
4.6849701388535504e-14
7.994341953068334e-14
1.181836480587374e-13
8.753853382810825e-12
6.449217190884709e-12
5.93477527537347e-12
6.034889974858051e-12
6.414981258897558e-12
6.9538616986545065e-12
7.602311176343563e-12
8.34043200657076e-12
9.161615229338063e-12
1.0065656140558561e-11
1.1055586858353203e-11
1.2283191667399398e-11
9.176900652302186e-12
5.209663023748315e-12
2.568503362297627e-12
1.6082692656027185e-12
1.91378138174036e-12
3.03583930968871e-12
4.691981081187192e-12
6.7476678899632785e-12
9.163301343268617e-12
1.1956405895310037e-11
1.5181178663673263e-11
1.8919461144553457e-11
2.3278591264297722e-11
2.8393694322343035e-11
3.443358804323339e-11
4.161035491172127e-11
5.019376146674632e-11
6.05324828814007e-11
7.308569747953596e-11
1.0500255542729412e-9
4.5844632333143264e-10
1.8061325602637698e-10
8.337505558568445e-11
4.9113898859627645e-11
3.565146456894154e-11
2.997458714454169e-11
2.7724904563955314e-11
2.7226920381002617e-11
2.7746399907882786e-11
2.892441955446735e-11
3.462273987264257e-11
4.364755508703092e-11
6.613189584748254e-11
1.2119268926568865e-10
2.6847742569966606e-10
7.894508048352798e-10
4.806138983054035e-9
1.4402540126663425e-8
1.1019945258436945e-8
4.047586441271732e-9
5.568764949604323e-9
4.393455895806728e-9
1.538833653744624e-10
4.43381829956962e-14
0.
0.
0.
0.
0.
0.
0.
0.
0.
0.
0.
0.
0.
0.
0.
0.
0.
0.
0.
0.
0.
0.
0.
0.
0.
0.
0.
0.
3.067984446160928e-14
4.463078136311496e-14
6.508085193325031e-14
9.515113272175472e-14
1.395268935324673e-13
2.0527873196650788e-13
3.0314247051029706e-13
4.495283936942244e-13
8.913432220538811e-12
1.521459799305872e-11
2.3900414990088955e-11
3.581491968548438e-11
5.126573166942777e-11
7.03145950258885e-11
9.215828704586569e-11
1.1432856123057736e-10
1.3186058668684173e-10
1.3680939237824643e-10
1.1856352173995414e-10
2.2786088990855158e-10
1.9466175218953288e-10
2.2210329984519362e-10
2.1757924410050905e-10
2.537070402767334e-10
3.323547829396276e-10
4.3897480539168464e-10
5.777273636150164e-10
8.007375429319017e-10
1.2079210618376124e-9
1.7595593260117377e-9
2.0224630311272124e-9
2.2342226857861624e-9
2.6445076411653468e-9
3.3698959629360804e-9
4.598965045086206e-9
6.7277511704225814e-9
1.0654435303874491e-8
1.849771478621172e-8
3.2977403672016655e-8
2.119941703043901e-7
1.4161389187085502e-7
1.6256595213384765e-6
4.875075406798172e-7
2.659077538767252e-7
1.528843287784574e-7
8.444068363637206e-8
3.905773605315977e-8
5.183196491460189e-9
9.715388739380222e-9
2.002029536560099e-9
8.94068059317163e-9
4.436794026172524e-8
8.427411962954804e-8
6.855629583920223e-8
3.392442993908477e-8
1.4474405335144991e-8
1.9789200274094803e-8
1.4675290741530858e-8
1.285036624722342e-8
9.621963190756156e-9
1.0649567410435621e-9
1.1591159441653522e-8
2.4424654302691387e-8
3.90049579966933e-8
4.0614773925766394e-8
3.1887259223744944e-8
2.0882373764049468e-8
8.178297222835756e-9
1.0245933552151785e-8
4.991896299800236e-8
2.2616495809365934e-7
3.719406192265414e-7
3.1202207759016425e-7
3.1992083246815376e-7
2.2313759785060615e-7
2.3033859349186607e-8
4.366908280444724e-8
3.108506413179782e-8
1.0291538908508435e-8
6.722189749468189e-9
1.5506963361844732e-8
4.397625604056064e-9
5.3604077910782986e-9
8.404640410410775e-9
2.7182032160192196e-9
7.1320235146730945e-9
1.5611716841990646e-8
1.339991947369326e-8
1.1257649896575113e-8
1.0075001483688317e-8
4.002350920422608e-9
4.102004250871469e-9
1.2120862611364006e-8
1.895420161967136e-8
1.9431510706111918e-8
1.6647568333755793e-8
1.2574102460845391e-8
7.477768527345994e-9
5.49744417307151e-10
1.1477164089962468e-8
2.1435876774696159e-7
1.0487779906951997e-7
8.603978994277782e-7
5.93577598371715e-7
3.9969564334640994e-7
2.779136243419122e-7
1.8414545607867438e-7
1.146938213126233e-7
6.092707028183633e-8
2.2346453494680714e-8
6.082401703262893e-9
7.3647728842961925e-9
2.4004653179270163e-8
7.938291821426605e-8
1.0116928006599313e-7
6.231102127570424e-8
1.517323335800674e-8
2.6367324616282506e-8
1.9179498504864544e-8
1.5366796639561384e-8
1.3567418936253301e-8
5.177679433932663e-9
7.104518748727974e-9
1.9277234776615535e-8
3.596391654781006e-8
5.0606074381064956e-8
4.580862318007337e-8
3.2368246501081644e-8
1.7607339500942828e-8
4.776073214844165e-10
2.6143018322341168e-8
2.710641241783576e-7
5.055389228690969e-7
3.7098958816065044e-7
4.774356901042974e-7
3.9957520781113475e-7
3.602994404817981e-7
2.889202835813339e-7
5.199279694653223e-8
1.23768221159974e-8
2.5446294502507427e-8
4.061435189613547e-8
5.12087241781923e-8
7.57325233925497e-8
4.118847538913451e-8
9.36500475660383e-9
1.811839911646416e-8
2.7963272136856312e-8
2.194062119825726e-8
1.9120135581430257e-8
1.6403658954819285e-8
3.667957253246856e-9
1.0828501360415917e-8
2.53457318841662e-8
3.4028319947810596e-8
3.2870563422195056e-8
2.789854439953796e-8
2.085508772707293e-8
1.1466550785067706e-8
3.175435493721758e-9
3.454785849092581e-8
1.0184497933391848e-7
3.940842144141688e-7
4.324597247256909e-8
1.9350812746300125e-6
8.869295425274038e-7
5.265971391698886e-7
3.2557988311554676e-7
1.934352272137801e-7
1.0644324623890362e-7
4.358041560235967e-8
7.730807023183108e-9
5.038547006764962e-9
3.462467336728441e-8
1.0678361118495711e-7
1.4892973942749324e-7
1.0107713418937719e-7
3.240217161954415e-8
3.8790769246213614e-8
3.1162821429184367e-8
2.4548564483663354e-8
2.2157150315475098e-8
1.3041003889358848e-8
6.548219043573304e-9
2.552974819819946e-8
4.891652063531793e-8
6.406751190603503e-8
5.802676184410033e-8
4.4428262302524855e-8
2.7973946729377006e-8
6.9428697716418965e-9
2.881689014086068e-8
1.1666024391404684e-7
4.032864110410226e-7
4.988023510210239e-7
8.995961497010614e-7
7.058652129581235e-7
5.201386608068651e-7
4.4182684751148405e-7
3.047320150767054e-7
4.549748204056478e-8
2.986882205029942e-8
5.05594405054442e-8
7.001171325748306e-8
8.012819097703312e-8
1.318589489268661e-7
7.610155885562029e-8
2.3984195383570695e-8
7.989723709120059e-9
2.8284782735161704e-8
2.3767783059368918e-8
1.9538291366540064e-8
1.764813341652226e-8
8.17367604380722e-9
6.531348414499446e-9
2.1004553774755786e-8
3.5922503450997075e-8
3.939450070675922e-8
3.4158755332281085e-8
2.5983600039010848e-8
1.581085300412552e-8
1.9974102396979784e-9
2.25856317134362e-8
3.4205568531785557e-7
2.805722583495326e-7
1.1463079247510803e-6
8.868890638464941e-7
6.19374313746886e-7
4.400097452886245e-7
2.9512132191446877e-7
1.8655850458732468e-7
1.040840162704969e-7
4.474531450800796e-8
1.7520981099231454e-8
1.581276955373652e-8
4.418834158388858e-8
1.2707932654407403e-7
1.5154089209784358e-7
8.421141934126805e-8
1.0021358109764992e-8
3.8063499547121416e-8
2.7937788738214767e-8
2.2724778463760523e-8
1.9969064905822413e-8
6.534661402107606e-9
1.1542843221693448e-8
2.995646724628913e-8
5.477869367077436e-8
7.272673037410163e-8
6.352846449751514e-8
4.4595240933697865e-8
2.3818839465468925e-8
7.218203185125772e-10
3.923240978137275e-8
4.1541228640126504e-7
7.092118447224468e-7
7.124192540041053e-7
8.233452852666536e-7
6.69998560828213e-7
5.670307328819915e-7
4.7575473156927424e-7
4.302301369395973e-7
4.6349134166801563e-7
3.195187965657243e-7
2.680647244732466e-7
2.8948497452020837e-7
2.7989625461391776e-7
1.248465607182207e-7
3.126692548331396e-8
2.700065062991523e-8
4.5062947976516145e-8
3.4644983509556844e-8
3.005807122134939e-8
2.6031059794468087e-8
6.1071084088312965e-9
1.7348655634074393e-8
4.113176081303202e-8
5.683702476016829e-8
5.545872607634812e-8
4.720518438854053e-8
3.54089444490044e-8
1.9552684898461494e-8
5.685469208881157e-9
6.151990724253214e-8
1.5300320465166168e-7
5.899384045426112e-7
1.5358022557679614e-7
2.648711256824802e-6
1.2692497031526013e-6
7.619922494237234e-7
4.727375096775673e-7
2.80814532693002e-7
1.5623495171430453e-7
6.851979682935566e-8
1.9131405810023442e-8
1.4946286848453897e-8
5.443786493112578e-8
1.5550755517036563e-7
2.1318480520899974e-7
1.352838172993818e-7
3.405572582404168e-8
5.294184144523521e-8
4.3193630766359575e-8
3.4200713346958507e-8
3.0940608184547965e-8
1.7743747409416696e-8
9.579974273560883e-9
3.6020197289143644e-8
6.81080235461179e-8
8.718583004273698e-8
7.853043999591173e-8
6.010943361716312e-8
3.773728607172343e-8
9.265013773779458e-9
3.7867473207284056e-8
1.4617951125545828e-7
5.825087387892677e-7
6.61498743316599e-7
1.467547984989461e-6
1.1088590168614055e-6
7.927792188167695e-7
6.096266054029888e-7
4.7518226757086285e-7
4.5685013702925904e-7
4.5275898892300086e-7
2.9327864493757113e-7
3.175658523751142e-7
2.5582518830801373e-7
2.934865712168125e-7
1.8858075457346245e-7
5.644227661187461e-8
8.435498499344152e-9
4.469310363247227e-8
3.636062698185836e-8
2.980589057609921e-8
2.6956470951947147e-8
1.2511666857449794e-8
1.04555841138061e-8
3.31175400197029e-8
5.701825819697302e-8
6.322961977155995e-8
5.500564665521489e-8
4.1922214705727885e-8
2.5498317286997377e-8
2.835124331714644e-9
3.8567827864707527e-8
5.037708990969994e-7
4.6555728144346884e-7
1.563396033360764e-6
1.2469340136182734e-6
8.79928758802528e-7
6.287570652160022e-7
4.2220712621358653e-7
2.675770959349105e-7
1.518940416437512e-7
6.961826163504674e-8
3.1732674145232824e-8
2.8353908228540505e-8
6.678581019458736e-8
1.8221806613993379e-7
2.1045089501893666e-7
1.0351022077343326e-7
7.016184050117383e-9
5.2130518558420305e-8
3.85110726784002e-8
3.14827059991708e-8
2.7661286450722597e-8
8.557370716347293e-9
1.64979558233475e-8
4.21358767092301e-8
7.618450216433577e-8
9.898273662110916e-8
8.594991064767193e-8
6.035579498954418e-8
3.222473779089171e-8
6.24087277053506e-10
5.0260188263827074e-8
5.92584742396278e-7
9.72330061797479e-7
1.1096631264306034e-6
1.2456016996943433e-6
1.0003811561568695e-6
8.168972527351012e-7
6.300040162237994e-7
4.6792868700840816e-7
3.597954067745879e-7
2.9993064813067345e-7
2.4919594723801366e-7
2.6504016341355114e-7
3.685180789461398e-7
2.1027789784259716e-7
5.81990441938545e-8
3.613463723309186e-8
6.659338240653901e-8
5.0385545402994456e-8
4.363873964022861e-8
3.7970203587594945e-8
9.004948633072913e-9
2.5742639323528994e-8
6.113312641908714e-8
8.559536437484483e-8
8.404358716849942e-8
7.172982206353548e-8
5.39154992558871e-8
2.9699549948609658e-8
9.352019668972609e-9
9.550583855346094e-8
2.0552178320360034e-7
8.395913627818645e-7
2.834661243401573e-7
3.5479490335329403e-6
1.7467083812040993e-6
1.0579268454272887e-6
6.589964701324545e-7
3.9204685371889617e-7
2.2037380460080395e-7
1.0186013315558572e-7
3.602958543241393e-8
3.0110249789057545e-8
8.121573973471135e-8
2.1940571358337045e-7
2.921973141411507e-7
1.658944397080718e-7
3.3916958532743085e-8
7.084372297083622e-8
5.8357584500402037e-8
4.641962391691804e-8
4.213947249129906e-8
2.3492641103222964e-8
1.388220193226783e-8
4.992561412985252e-8
9.27850473907552e-8
1.1633227121111062e-7
1.04608772401307e-7
8.01723467232414e-8
5.0275298089166994e-8
1.2612386982088143e-8
4.714212155114718e-8
1.7225740017791742e-7
8.153503860384843e-7
8.741440859007149e-7
2.1784909980665346e-6
1.6248474706267556e-6
1.1406405808567e-6
8.359592074854355e-7
5.827369102338709e-7
4.144606906538322e-7
3.432773296183897e-7
3.3601818033650716e-7
2.8213011766488635e-7
2.1004944342192969e-7
3.3564757180471623e-7
2.8260835701172207e-7
9.337087499096872e-8
5.957517391228701e-9
6.508930174188833e-8
5.19799601201027e-8
4.242331118813115e-8
3.842946537440359e-8
1.8176136774979786e-8
1.5093389254260643e-8
4.7880411819921955e-8
8.324785740792288e-8
9.367992274379277e-8
8.190018759180825e-8
6.257690471574963e-8
3.8076924913273153e-8
4.0272530231909406e-9
5.801462316312455e-8
7.093431151951064e-7
6.964473198064999e-7
2.072069948807759e-6
1.6972706127881988e-6
1.2104484094906356e-6
8.719108773250248e-7
5.884441917861763e-7
3.7535205283094553e-7
2.1729463705068698e-7
1.0534049736018285e-7
5.2978558365327506e-8
4.620399308763545e-8
9.891636912366686e-8
2.563866582478844e-7
2.7418990750824844e-7
1.150677235306564e-7
2.5353218684831114e-9
7.059335449411764e-8
5.189706679222589e-8
4.2804735895062836e-8
3.7580948857645245e-8
1.0345479875807708e-8
2.4010572778032765e-8
5.941433832386521e-8
1.0517086857789446e-7
1.3235670717243518e-7
1.1431279264256589e-7
8.043961407710184e-8
4.299011841686282e-8
9.301419716890577e-11
6.2014360241803e-8
8.273816166769012e-7
1.3157622652325611e-6
1.6248085152792769e-6
1.8039393934865123e-6
1.4374379855234937e-6
1.152748460502792e-6
8.60151548542426e-7
6.01560547410275e-7
4.0829481596285545e-7
2.782973469881789e-7
2.061579952649631e-7
2.9780516364392034e-7
4.5501072738526874e-7
2.861324022356007e-7
8.700566662977773e-8
4.109804672326743e-8
9.34685987393025e-8
6.953238533598121e-8
5.993868097190756e-8
5.2603805395594773e-8
1.3288203793672161e-8
3.5390295082344036e-8
8.504877658050278e-8
1.217646956884823e-7
1.2093473625964753e-7
1.0369103768533486e-7
7.8178023782413e-8
4.311070222764894e-8
1.3277475049361205e-8
1.314776781812223e-7
2.578705632162548e-7
1.1550514108297974e-6
4.50526641998273e-7
4.614260670059328e-6
2.3505432456772344e-6
1.439671707350575e-6
9.043545647207381e-7
5.415628332914631e-7
3.090266252488157e-7
1.5057764360847217e-7
6.24967027613062e-8
5.22526244635469e-8
1.2012707090484362e-7
3.075828126848279e-7
3.824821564644786e-7
1.8517797885322504e-7
3.0592575804385846e-8
9.487657831940923e-8
7.758879922203168e-8
6.224030426067793e-8
5.682745513835758e-8
2.9870916993011376e-8
2.120946025963847e-8
7.02170055927718e-8
1.2629136162794982e-7
1.5341685291162892e-7
1.378664868700476e-7
1.0597386998871005e-7
6.63652282521665e-8
1.7060021700405342e-8
5.697693495381465e-8
1.94900206293161e-7
1.1298678594780709e-6
1.152624789143118e-6
3.096333940024992e-6
2.3119497566313562e-6
1.6057079567471157e-6
1.1499886010432904e-6
7.693736652697813e-7
5.007108847259388e-7
3.365872772380071e-7
2.581240444448151e-7
2.2359617847704697e-7
2.2205280978144534e-7
4.011300714537884e-7
3.6303553864357713e-7
1.2976840451700232e-7
1.4276579653739923e-9
8.95070254434545e-8
7.102600017230428e-8
5.748431409231152e-8
5.217504133365727e-8
2.579667227221716e-8
2.007594740016119e-8
6.503451531588159e-8
1.1500399471234051e-7
1.3277269170405618e-7
1.1713677921351444e-7
8.986086485702576e-8
5.479492903733641e-8
6.1793949117022776e-9
7.929899137342716e-8
9.70041677481919e-7
9.858812224238657e-7
2.6674807266066633e-6
2.256894990583029e-6
1.6315053929384668e-6
1.1889783767113248e-6
8.103635047742099e-7
5.227200414863276e-7
3.0975400724533426e-7
1.581105976868686e-7
8.466373341665243e-8
7.070530830217612e-8
1.4611309665157846e-7
3.5628746872086664e-7
3.2924729041411687e-7
1.1657797280996414e-7
4.354456447998293e-9
9.50432306199118e-8
6.861126209157342e-8
5.753812128837202e-8
5.026030603148611e-8
1.045651396241639e-8
3.6580549436238e-8
8.555303680732253e-8
1.4539858993531772e-7
1.7443791385424098e-7
1.5009043524154132e-7
1.0613367430714512e-7
5.689886413264043e-8
1.362447099512921e-9
7.336289803109977e-8
1.1480410122857614e-6
1.769113492465258e-6
2.301599091539643e-6
2.5666586750508292e-6
2.038169591305544e-6
1.619202708187521e-6
1.188227307381912e-6
8.046281001476338e-7
5.092545651783162e-7
3.074187616893034e-7
2.0767493133162968e-7
3.480903007618618e-7
5.590675098750082e-7
3.5929936179866377e-7
1.166500214754657e-7
3.638398840602786e-8
1.2661753972722384e-7
9.209966518349321e-8
7.864917967883344e-8
6.991620050610986e-8
1.991311679970155e-8
4.558689990800303e-8
1.1218429193864577e-7
1.6650939419442776e-7
1.6898512691511723e-7
1.4608932274318897e-7
1.1068703460855015e-7
6.133086394574533e-8
1.6307627413616068e-8
1.6260061234497485e-7
3.0253191007546173e-7
1.5520852975024232e-6
6.674499091686603e-7
5.812458790777379e-6
3.11407414224415e-6
1.937009110755735e-6
1.2339674905612518e-6
7.48320683480434e-7
4.3586988142029784e-7
2.2406577285248343e-7
1.038086205541059e-7
8.326476719672053e-8
1.780690454404282e-7
4.2990094262008834e-7
4.686620123242979e-7
1.8818386802177416e-7
2.3267037345670858e-8
1.2799558999455702e-7
1.0146257903390273e-7
8.27535953870581e-8
7.612958879556036e-8
3.52101228267415e-8
3.4991571634433804e-8
1.0163900354870878e-7
1.7217669976002113e-7
2.0024832153116447e-7
1.8044656309029017e-7
1.3954766270612705e-7
8.730829151003312e-8
2.3313876345433446e-8
6.598592444847594e-8
2.11011737968644e-7
1.5711897559002953e-6
1.521974569380518e-6
4.277550567546508e-6
3.2581212377766018e-6
2.252177197900993e-6
1.5945259886583229e-6
1.0441715900341644e-6
6.467393054815943e-7
3.8566906356191666e-7
2.51201190226497e-7
2.1616833460510207e-7
2.4444742834384147e-7
4.78461713449126e-7
4.4334017143519455e-7
1.6529975781428088e-7
1.546511272091626e-8
1.15816999757688e-7
9.365722746263368e-8
7.467391942447023e-8
6.786868863089367e-8
3.614439766954664e-8
2.4706810705321642e-8
8.374617207085688e-8
1.5171515822618815e-7
1.8291814198066886e-7
1.6420238299666882e-7
1.268544919138372e-7
7.766723836953613e-8
1.0426781929984008e-8
9.904696745450721e-8
1.3009341727158483e-6
1.3452845409736924e-6
3.323793707653574e-6
2.94386256040575e-6
2.1699295652851326e-6
1.608899588720605e-6
1.1145681685656389e-6
7.312179587069191e-7
4.453947272887727e-7
2.3841217871809528e-7
1.3223246370791485e-7
1.035130209834648e-7
2.1659249268241071e-7
4.842297545345466e-7
3.545888720881082e-7
1.0805073011864796e-7
1.4027559348482594e-8
1.2624394676677291e-7
8.849059581214794e-8
7.652420704229523e-8
6.525784058129821e-8
4.46434028718451e-9
5.991998492494381e-8
1.2742227022789193e-7
2.004247563552328e-7
2.2618197200800884e-7
1.953025444269942e-7
1.3960017966853417e-7
7.558919798890116e-8
5.352812195891421e-9
8.144031655552412e-8
1.6047824119477675e-6
2.3762878755645434e-6
3.178413003571826e-6
3.644898997510867e-6
2.9071388662321284e-6
2.3064114645806844e-6
1.6794366096332747e-6
1.106070369622031e-6
6.501338628641216e-7
3.4260988087253574e-7
2.0909902467712464e-7
3.911569800663902e-7
6.684560647660429e-7
4.3612401235167136e-7
1.4889239593444806e-7
1.695064673086625e-8
1.662512202238646e-7
1.1740949645750308e-7
9.852209873006925e-8
8.893922693208927e-8
3.034748835141883e-8
5.4784908480865376e-8
1.4016292528086017e-7
2.1939531881101962e-7
2.3220769314838377e-7
2.0398522854487289e-7
1.5588291624487856e-7
8.718103199284459e-8
1.5836929557655925e-8
1.8102733102904853e-7
3.318220621191226e-7
2.050630838190171e-6
9.523068040467827e-7
7.021960772481257e-6
4.077766727485987e-6
2.5969004150643156e-6
1.69281165371951e-6
1.0485857662915744e-6
6.276950327358793e-7
3.4051596986677143e-7
1.6943383672334668e-7
1.2541414227030822e-7
2.663313257100275e-7
5.930679923894644e-7
5.174081716911004e-7
1.7350260923656638e-7
1.1562270448914756e-8
1.7417458089790873e-7
1.291659730150733e-7
1.0900992090707663e-7
1.0052917635443993e-7
3.2845224621212414e-8
6.389339401154768e-8
1.5302495167614703e-7
2.3325293993632768e-7
2.5839466705500263e-7
2.3559252590321443e-7
1.844792561596276e-7
1.1569359331711488e-7
3.340336159328791e-8
7.090614640510511e-8
2.1709641794331895e-7
2.228996688951241e-6
2.0196376130203284e-6
5.742964948312442e-6
4.620198894856238e-6
3.208545708219381e-6
2.2685670023409067e-6
1.4662878624586212e-6
8.649112306676456e-7
4.5056119175507816e-7
2.421788702180755e-7
2.1210728463334038e-7
2.5219811808093834e-7
5.419280360508753e-7
5.266661631582146e-7
2.0308669824973685e-7
3.7419904140585065e-8
1.320719318627906e-7
1.1959964989033172e-7
9.280448847642592e-8
8.416100603130215e-8
5.0018219136948305e-8
2.7589248712205213e-8
1.0194247297145546e-7
1.901234331540889e-7
2.4598105686825674e-7
2.2893330861319291e-7
1.7935148830325876e-7
1.1059866113871955e-7
1.93811144725504e-8
1.113799794548408e-7
1.723189689458221e-6
1.7833866576185066e-6
3.959942858316912e-6
3.765846411328267e-6
2.8634909720126323e-6
2.181848986984311e-6
1.5524379380831582e-6
1.0440998694693655e-6
6.562580153687958e-7
3.662955368931335e-7
2.051170355878873e-7
1.4606271746434797e-7
3.1837336710355136e-7
6.070500165422193e-7
3.2539199133903875e-7
9.011641712173392e-8
2.4820376374478885e-8
1.5730822492348425e-7
1.0869777236566327e-7
9.925707792750827e-8
7.460091111141701e-8
2.2747736552214582e-8
1.0853068977781224e-7
1.952957638350284e-7
2.6781901081835107e-7
2.864486699587381e-7
2.532168836042742e-7
1.8568742216121455e-7
1.0380565032615112e-7
1.715190738660943e-8
7.950950328299072e-8
2.2962413997836534e-6
3.1946866187768127e-6
4.220784996630967e-6
5.2081914229124484e-6
4.268375079045837e-6
3.4423168737522967e-6
2.525236415343041e-6
1.6088532149118243e-6
8.301472833392385e-7
3.276253829775961e-7
1.5964380264834948e-7
3.8072859761711246e-7
7.401656989586678e-7
5.212902284291818e-7
1.8799037930007042e-7
1.888158657035818e-8
2.0141866536682253e-7
1.4355997025483938e-7
1.1643217835822536e-7
1.063166727400299e-7
4.646368045798151e-8
5.992633413885697e-8
1.6326065693979983e-7
2.7328444671760325e-7
3.148333105399043e-7
2.867976212002302e-7
2.2312091732179903e-7
1.2695209125626542e-7
5.765031404618946e-9
1.7932158121711134e-7
3.3772450429650877e-7
2.676058455439125e-6
1.3347603507411596e-6
7.930765378240653e-6
5.281404837590785e-6
3.5037025688225342e-6
2.377035557651068e-6
1.5265571113889983e-6
9.471450749640052e-7
5.400691146095459e-7
2.7759639531091895e-7
1.7980239797446386e-7
3.966467243815475e-7
7.533239358404035e-7
4.7172241294756915e-7
1.4015233630359683e-7
2.969871074914003e-9
2.3204580897302164e-7
1.5490943827770836e-7
1.3982264240666342e-7
1.2143270982282335e-7
5.083361919620902e-9
1.3174532276262643e-7
2.359642069879033e-7
3.0566417239719296e-7
3.276183884927916e-7
3.0874162598088455e-7
2.488618174955193e-7
1.5896813200726937e-7
5.4746556550615975e-8
6.27161150421727e-8
2.0499010008461203e-7
3.3087031893405913e-6
2.6890791355983187e-6
7.312692959141378e-6
6.684512493585847e-6
4.7937965890451926e-6
3.4653525778079455e-6
2.2399840171190247e-6
1.2214328163417214e-6
4.664941312920668e-7
1.3090854930304023e-7
1.4779953055849197e-7
1.9555287528762198e-7
5.229456177236262e-7
5.97776584250084e-7
2.4837686483884024e-7
6.801506607980139e-8
1.0184139859161778e-7
1.481271178251187e-7
1.0885923150304074e-7
9.740385477610842e-8
6.691935268540818e-8
2.6238077542413216e-8
1.1559957864801773e-7
2.2101761111359913e-7
3.16385988009696e-7
3.2045212916708295e-7
2.600702758928173e-7
1.6294656980740603e-7
4.0067889951061225e-8
1.0647929894977232e-7
2.2680136549440156e-6
2.2912133389553486e-6
4.362953012024206e-6
4.677097668926345e-6
3.763309645012724e-6
3.0074762560133177e-6
2.2425920948909476e-6
1.5642005739649686e-6
1.0124312500758142e-6
5.789171682399083e-7
3.149992842554017e-7
1.9043895422439962e-7
4.1391969524541154e-7
5.168662180399415e-7
1.995543947007155e-7
5.8173016215653827e-8
2.7952905389046582e-8
1.728200418931505e-7
1.1962332588874694e-7
1.0913107032925073e-7
8.797108555718892e-9
1.2323377262201904e-7
2.1504586220452162e-7
2.827219188721819e-7
3.248478087989625e-7
3.4485168134031913e-7
3.2822773279137584e-7
2.607200968637148e-7
1.628516036909951e-7
6.058166016293857e-8
4.2094964055184106e-8
3.3692945243387887e-6
4.183683065673949e-6
4.975814037715239e-6
7.173631994820303e-6
6.620701009127375e-6
5.84970788668723e-6
4.676842725394656e-6
2.8716067317149074e-6
9.165933453160873e-7
1.084619257182968e-7
1.6088452712494247e-7
1.6592164945435482e-7
6.037041444015369e-7
5.816091167487775e-7
2.393551952975717e-7
6.755114947566709e-8
1.2474511815338054e-7
1.6651380171360307e-7
1.2461936503796395e-7
1.1256737895585932e-7
6.683118921911146e-8
5.584121867128941e-8
1.700273514835137e-7
2.998318044985766e-7
4.0265738680169337e-7
4.086745109370858e-7
3.362856646908484e-7
2.0004630130750107e-7
3.276014356663195e-8
1.3951694068603902e-7
2.972377232526379e-7
3.4465691727106917e-6
1.8692759659448508e-6
7.729461667103682e-6
6.650633601845834e-6
4.827261930317812e-6
3.55521173963729e-6
2.4514649524427205e-6
1.590054219693377e-6
9.251388031209066e-7
4.5563458333326317e-7
2.2363839195656444e-7
4.982569170367775e-7
5.792324903775852e-7
2.3782317578753944e-7
7.466991534449882e-8
1.234473034812876e-8
2.718084325375288e-7
1.803478167869266e-7
1.5185645113745653e-7
1.791587739066543e-8
1.8463577592044454e-7
2.910127804982613e-7
3.3782221146195003e-7
3.678752637882555e-7
3.955488610189072e-7
4.0354009402814987e-7
3.5730496905723336e-7
2.5373082250131793e-7
1.293395235180001e-7
3.604212205228058e-9
1.2817538504535638e-7
5.2222543377617975e-6
3.356744215000832e-6
7.841682312033486e-6
9.443221114495277e-6
8.026112320395837e-6
6.733220185940203e-6
4.864981492097613e-6
2.0182164604422935e-6
4.385903059538094e-7
7.586885414403439e-7
3.142252333964851e-7
5.5478144468922993e-8
2.1689045947394487e-7
4.7629188918879915e-7
2.9230789345363986e-7
1.0240087673710663e-7
7.971755775227636e-9
1.7873975486970117e-7
1.1286006466979252e-7
9.666225586791098e-8
7.606106410210853e-8
2.0548176563636895e-8
1.2062723361580268e-7
2.2527465081968695e-7
3.479245898797306e-7
4.242214324274101e-7
3.941992993392928e-7
2.659019088660034e-7
1.0197452262019323e-7
5.208653758946028e-8
2.9289001415006985e-6
2.710517216488539e-6
3.873864610301275e-6
5.241560262283514e-6
4.827526835131333e-6
4.284731314733663e-6
3.5355007130272882e-6
2.607962773187592e-6
1.6665202769283048e-6
8.867374555120126e-7
3.9215522180331526e-7
1.2486939435466162e-7
2.737918296574408e-7
1.6159956951027974e-7
4.911857998982847e-8
1.683086574118379e-8
2.4154729758652978e-9
2.4741157922240265e-8
6.866835123278349e-8
2.1052543900228923e-7
1.1380821616721538e-7
3.2671467851173676e-8
1.0652800826117452e-8
5.77985003634063e-9
9.386807195965243e-9
4.687567604797172e-8
2.904256355305741e-7
1.717250575937183e-7
5.1797665211045e-8
3.095548741320407e-8
3.7481136263458124e-8
9.986936298909779e-8
4.221707400716569e-7
1.4717506198761072e-7
1.9449894871297299e-7
1.442345448769664e-7
5.064528654771555e-9
5.0342849675607934e-12
1.0169790869645626e-12
2.6984359470697965e-13
2.6676142487436794e-13
1.7539650582526395e-13
4.638731643954585e-13
9.012778658096328e-13
2.286226166614137e-12
5.062121456396103e-12
2.0063307910297562e-12
5.508024749568825e-13
2.2924439997358607e-13
6.75645359912142e-14
1.4761498239835253e-13
6.883415034603665e-13
2.2829788914734923e-12
2.3412595283492767e-12
2.019886581204466e-12
2.0042025558791698e-12
2.115884488265962e-12
2.2838426624279472e-12
2.4555940617011685e-12
2.5497618668158166e-12
2.4180373865712533e-12
1.919296785619617e-12
1.7792510587339369e-12
1.799036910179012e-12
1.9727147412154735e-12
2.1983813046950458e-12
2.449237221877087e-12
2.7222176864514714e-12
3.0201767137157353e-12
3.3468451805466104e-12
3.705804587557962e-12
4.100502308008836e-12
4.534419008789899e-12
6.26480373422172e-12
4.132716398987623e-12
4.735700466731551e-13
1.3128525428017035e-12
1.2919399991953215e-12
7.398331529039112e-13
1.8897025174786858e-13
2.653385326073474e-13
6.428231729505109e-13
9.788517801106149e-13
1.3030316514605795e-12
1.6375898984845347e-12
1.9995540466570233e-12
2.402975749977812e-12
2.8605595063462155e-12
3.384801239588735e-12
3.988775312855284e-12
4.6867317049328996e-12
5.4945741980056385e-12
6.430312469827139e-12
1.425679672489272e-10
7.29541582387494e-11
4.4893476780314546e-11
3.36171738655798e-11
2.9004316994305593e-11
2.739650599616736e-11
2.7342108361859973e-11
2.819559258291051e-11
2.9639967225388455e-11
3.150679451410401e-11
3.370081704134759e-11
3.9856826614639225e-11
4.789641171816619e-11
6.929044528090488e-11
1.2387444518517762e-10
2.702066985797437e-10
7.694370072314211e-10
4.072515377162471e-9
1.6664345702388172e-8
1.4833347861932182e-8
4.692328542734136e-9
5.566425420358095e-9
7.047722830218925e-9
3.77594666923678e-10
3.7579992635505597e-13
0.
0.
0.
0.
0.
0.
0.
0.
0.
0.
0.
0.
0.
0.
0.
0.
0.
0.
0.
0.
0.
0.
0.
0.
0.
0.
0.
0.
0.
3.213008429496333e-14
4.6857994347005015e-14
6.851719401033959e-14
1.0048519695175933e-13
1.4785930130893692e-13
2.1838124050132414e-13
3.2388400747295086e-13
6.688279983474853e-12
1.1520183499910085e-11
1.8249224122881227e-11
2.7551530486416702e-11
3.9705309466683796e-11
5.478977095580403e-11
7.217994350471515e-11
8.988059241375924e-11
1.0382731644717625e-10
1.0747777003942166e-10
9.206974964684454e-11
1.8567295355933478e-10
1.5780746597619676e-10
1.746053902860175e-10
1.6735226544355493e-10
1.9439105155416842e-10
2.5493518842380494e-10
3.366762888375985e-10
4.41138585694946e-10
6.05298089149535e-10
9.004337589437944e-10
1.2991670664673496e-9
1.4791035802323925e-9
1.6049162621830057e-9
1.859839004955106e-9
2.3113292288056176e-9
3.05505951568159e-9
4.277565499073797e-9
6.361207765582282e-9
1.0135696216614587e-8
1.7363769415381793e-8
1.8980000200605703e-7
1.3746342920384199e-7
1.4940638596550238e-6
4.5341610143183014e-7
2.4892529154687773e-7
1.4428424240884073e-7
8.023327747597275e-8
3.732903184953206e-8
4.995388109589424e-9
9.589831161092507e-9
2.695725521611073e-9
8.185771584212652e-9
4.204267135814558e-8
7.941156090294603e-8
6.408447905650469e-8
3.197913980356771e-8
1.3691734042608608e-8
1.864991365208933e-8
1.3829338102428837e-8
1.2116410595985986e-8
9.04412080284136e-9
1.0694127376612295e-9
1.1038119394357149e-8
2.322646660172489e-8
3.7058905503265295e-8
3.8496421635618885e-8
3.0193459992050416e-8
1.975212367510637e-8
7.646205683535713e-9
1.0113905930692224e-8
4.908671055496945e-8
2.1055123533629407e-7
3.5105019125086793e-7
2.6597911414605926e-7
2.736473773156157e-7
1.6511352925924358e-7
2.5260508372150075e-8
4.814753951701791e-8
3.035909613082103e-8
1.0380167544361307e-8
4.920188226566869e-9
1.2486134572151774e-8
2.2178410039283475e-9
1.3447529901869412e-9
4.75619866715376e-9
1.4215360803174617e-9
6.283513768352733e-9
1.3740987400071486e-8
1.202128075738304e-8
1.0097618570599982e-8
9.0438853825864e-9
3.6675827326832745e-9
3.4965384953067446e-9
1.0542438164083515e-8
1.6511642205011217e-8
1.6942284620155803e-8
1.452273278756205e-8
1.097147766748569e-8
6.553419202700376e-9
6.494473922733223e-10
9.267627761310833e-9
1.9669068373926236e-7
8.786514191075146e-8
8.057432852510005e-7
5.54376674325899e-7
3.734043623394386e-7
2.600865639957878e-7
1.7272929289432744e-7
1.07668419918665e-7
5.695774504190075e-8
2.042412335359099e-8
5.000949420202851e-9
6.271584451103187e-9
2.199884693787854e-8
7.417519039964399e-8
9.491459112350448e-8
5.884711752311228e-8
1.526466359258135e-8
2.4885117860439793e-8
1.805032820775163e-8
1.4442211801139072e-8
1.2748143403824951e-8
4.916761248844463e-9
6.641723840588207e-9
1.8085568014711912e-8
3.381563017947511e-8
4.785623360040361e-8
4.344178515150798e-8
3.068931699237295e-8
1.667848942928846e-8
3.811317629709988e-10
2.5135223616399135e-8
2.528176381309546e-7
4.758466590465586e-7
3.3027132291389364e-7
4.311963913655185e-7
3.607139742899828e-7
3.230184232636719e-7
1.7728192579960917e-7
8.224520111354918e-9
1.7010256213018836e-9
1.5695416249241618e-8
3.0480260684172555e-8
3.083283763464057e-8
5.121236300275182e-8
3.1244539497865063e-8
6.775194062322504e-9
1.6716277970913575e-8
2.565437844952482e-8
2.0223735730052818e-8
1.7637506638653638e-8
1.5114683047618635e-8
3.3757033909485564e-9
9.89547900375181e-9
2.311644396105817e-8
3.0882339165552825e-8
2.981148694997499e-8
2.5304749102157682e-8
1.8915573975837815e-8
1.042867010612819e-8
2.670682724183344e-9
3.02465634285749e-8
9.441986314102917e-8
3.6787907786939543e-7
3.03917247617798e-8
1.8324516601771068e-6
8.368257489593597e-7
4.964426086732398e-7
3.0709199511712376e-7
1.825258931154993e-7
1.0014652012059651e-7
4.028455257058827e-8
6.09558791854227e-9
3.6332842730555625e-9
3.178396543932432e-8
9.999274532806682e-8
1.4041645010310066e-7
9.616078808146578e-8
3.2151359895185195e-8
3.6659430896556226e-8
2.949287255819638e-8
2.3189330131105582e-8
2.090919553017868e-8
1.2417516283069026e-8
6.064498429267202e-9
2.398789605498437e-8
4.617736911375076e-8
6.094743539855539e-8
5.52961556999003e-8
4.2328141822593686e-8
2.66510411503821e-8
6.587038981020702e-9
2.7754888214340873e-8
1.1312958393574985e-7
3.7839395290960145e-7
4.751400957321927e-7
8.198953852741424e-7
6.480447127635384e-7
4.799283434677407e-7
4.0940904369621977e-7
1.7588931654784402e-7
1.3976586721298067e-8
1.699049775183505e-8
3.8900371036628345e-8
5.5648505751566936e-8
5.455569669802138e-8
9.350108820029543e-8
6.001333221402058e-8
1.9450045169952476e-8
7.989300962384542e-9
2.61451261089912e-8
2.207316973648694e-8
1.817506831572493e-8
1.641553567755842e-8
7.5403594366104e-9
6.073179242179229e-9
1.945405606422697e-8
3.30674844965518e-8
3.608943125224314e-8
3.128102946553872e-8
2.3793941413861882e-8
1.4484087427533084e-8
1.8962102227435142e-9
2.0293413284131122e-8
3.205632052938896e-7
2.559333544188471e-7
1.0902682719947764e-6
8.392326220186435e-7
5.84943481095346e-7
4.151415903412493e-7
2.783201808270152e-7
1.7565124435381257e-7
9.735560081121082e-8
4.0995057607806106e-8
1.5315082089527218e-8
1.40278426846682e-8
4.047269950270823e-8
1.1876954172306213e-7
1.433880749152232e-7
8.129928600018915e-8
1.0994743536767872e-8
3.5958636143872736e-8
2.6413231626842723e-8
2.1425648566067658e-8
1.883439774865104e-8
6.34179193224224e-9
1.0702859878116422e-8
2.800767143398951e-8
5.146699555286355e-8
6.905275918879893e-8
6.055361554170223e-8
4.249886732476437e-8
2.269552604198979e-8
7.191622725619487e-10
3.769176967158381e-8
3.901051543160675e-7
6.709465683810143e-7
6.535937819562344e-7
7.615551514916573e-7
6.22035200513476e-7
5.316302564490183e-7
4.581052380763413e-7
4.410041057701849e-7
3.8414808808982626e-7
2.0917300454759905e-7
1.914521178812352e-7
2.86241518195858e-7
2.5355256315219956e-7
1.0870639432687847e-7
2.6572188565313996e-8
2.606814698756555e-8
4.219772949472037e-8
3.25290212401291e-8
2.828070899645209e-8
2.4423854991499188e-8
5.5552222405030555e-9
1.641684680595807e-8
3.859616915641844e-8
5.284261436454239e-8
5.1450303478831075e-8
4.3790120615846047e-8
3.283934444000157e-8
1.8134344660405324e-8
5.175213996043245e-9
5.645244882618372e-8
1.4608483461479132e-7
5.574607120418802e-7
1.3556024034329544e-7
2.529011283192156e-6
1.2059140718395038e-6
7.226283973113819e-7
4.47848332272498e-7
2.6570701316158125e-7
1.4713731505311093e-7
6.331052378144743e-8
1.621651291346257e-8
1.2632664833533949e-8
4.996304721389538e-8
1.4553522584849152e-7
2.0203278751048417e-7
1.3074845054591548e-7
3.4650183607510226e-8
4.9932687382586793e-8
4.0994204777046786e-8
3.2370774191993543e-8
2.9241906569927536e-8
1.7019452346751026e-8
8.761616780517117e-9
3.372534237033381e-8
6.425076874747597e-8
8.314204167753143e-8
7.504452183872656e-8
5.7421252082547585e-8
3.605636595511733e-8
8.84660623355594e-9
3.649903495264251e-8
1.421882417914927e-7
5.486563473755168e-7
6.306297193625799e-7
1.360963551590382e-6
1.0335620710893267e-6
7.427706521902335e-7
5.791351853785238e-7
4.6877761406576244e-7
4.876420584440494e-7
3.01142517760566e-7
2.0802121829103602e-7
2.42425483061668e-7
2.717755026630203e-7
2.8615167479497927e-7
1.6843252643058985e-7
4.9684607800207995e-8
9.246698173583221e-9
4.21101384238815e-8
3.42553773389024e-8
2.815326350759659e-8
2.545854672336364e-8
1.1610756206578408e-8
1.0030071175475704e-8
3.1379116882670915e-8
5.353124453552499e-8
5.892419332770486e-8
5.1217311839039336e-8
3.903113320179894e-8
2.3732811529677764e-8
2.6542675732162266e-9
3.5725680736537025e-8
4.767848326717054e-7
4.3429470391177805e-7
1.4975112151689966e-6
1.1881703820530446e-6
8.363282417534626e-7
5.964541813120522e-7
3.998451081681212e-7
2.526498030735433e-7
1.4226090429466823e-7
6.388185655690424e-8
2.8223575424668536e-8
2.5700698796052412e-8
6.110817363074291e-8
1.7037510629514456e-7
2.0104478564860576e-7
1.0196034142631891e-7
8.632074074974358e-9
4.924625471492105e-8
3.65096938641858e-8
2.9728412508122176e-8
2.6139424998523704e-8
8.457559565480026e-9
1.5174055324876756e-8
3.924230967096228e-8
7.148844155989644e-8
9.42239120400834e-8
8.2191231931076e-8
5.7693444212251814e-8
3.079982181837883e-8
6.291992397201458e-10
4.846150485289571e-8
5.582324261414594e-7
9.213525514733132e-7
1.0296955761389698e-6
1.1618755383163236e-6
9.362103990540642e-7
7.689158414241628e-7
5.993894837999285e-7
4.542467297286463e-7
3.639761245653659e-7
3.219466393655982e-7
2.7290676957607537e-7
2.6698546160856504e-7
3.56130896596401e-7
1.9416510483463453e-7
5.210822737496913e-8
3.619716019882925e-8
6.302038996038872e-8
4.780399662758196e-8
4.153490281072891e-8
3.59948432792108e-8
8.104203657986767e-9
2.484654082478283e-8
5.825504446445856e-8
8.051562723831434e-8
7.878112907474137e-8
6.722072635000512e-8
5.0506029819619826e-8
2.7789760681934916e-8
8.797075425434123e-9
8.966446298080324e-8
1.9852906234797167e-7
7.992528714872254e-7
2.5988962161212994e-7
3.4072784838542865e-6
1.6671535943937089e-6
1.0072377046858456e-6
6.261142134071735e-7
3.7156372837755906e-7
2.0756162237184267e-7
9.400655828315492e-8
3.132249963092547e-8
2.6611646281290953e-8
7.442745462198925e-8
2.0505614132802589e-7
2.7866294979370744e-7
1.6317830124644586e-7
3.545824930306481e-8
6.660130123077977e-8
5.5480244149553404e-8
4.3962853161314616e-8
3.982933932733961e-8
2.2706379564325844e-8
1.2508621467243788e-8
4.649479017062155e-8
8.738602606134027e-8
1.1112931129737874e-7
1.0015819200722876e-7
7.67161434055332e-8
4.812130453008055e-8
1.2077808548292995e-8
4.557325939747849e-8
1.6844933041955586e-7
7.68804687142246e-7
8.330227418066097e-7
2.0356965914342038e-6
1.5231123170825677e-6
1.0733593088479708e-6
7.923877794681545e-7
5.598250297352489e-7
4.0995807228585096e-7
3.6256118962047637e-7
3.76147155653041e-7
3.086292021895676e-7
2.1437808582395268e-7
3.29519152147929e-7
2.6546728047139034e-7
8.542999634524861e-8
8.047704020738869e-9
6.207455606456373e-8
4.9400854210603837e-8
4.0472298753446635e-8
3.665951075446085e-8
1.6892231920763325e-8
1.4799361271687581e-8
4.604951029627743e-8
7.909086238631522e-8
8.805369041462653e-8
7.686599632996319e-8
5.8717234288903044e-8
3.5701751925366456e-8
3.7071238753433324e-9
5.4676546127467065e-8
6.755806101076869e-7
6.572946002425611e-7
1.9963737403881856e-6
1.6254082441351396e-6
1.155490099492308e-6
8.300490387979635e-7
5.586409791758304e-7
3.5482557465652787e-7
2.0344144686719257e-7
9.663559301849364e-8
4.756719183542753e-8
4.241187856062771e-8
9.021583731699287e-8
2.396168581519459e-7
2.6530209071971504e-7
1.1562192571579302e-7
4.991159573202874e-9
6.662127822474824e-8
4.9288078621949753e-8
4.042064178298907e-8
3.554742472337836e-8
1.0537209786186535e-8
2.1826023365725375e-8
5.497202547182423e-8
9.844620010817919e-8
1.2626480677965e-7
1.0957708377646635e-7
7.704622937917166e-8
4.1163293222466725e-8
1.6165420198944622e-10
6.010432085339893e-8
7.797531549524982e-7
1.2467726432428651e-6
1.5150175387606351e-6
1.6871322872898395e-6
1.3482568141506746e-6
1.0856358952523975e-6
8.152306236743671e-7
5.761340891107943e-7
3.986997173984897e-7
2.7971953646592787e-7
2.1066762558203181e-7
2.951117743132606e-7
4.405556803206128e-7
2.696750796824424e-7
7.978381392544597e-8
4.330283569525888e-8
8.906039275653286e-8
6.646681776315323e-8
5.756128615885281e-8
5.025945409146634e-8
1.1819462762202508e-8
3.474186601955901e-8
8.203798993424671e-8
1.1539160304604246e-7
1.139594117853431e-7
9.764852570123738e-8
7.357599866750953e-8
4.0486604987538677e-8
1.2795940407203024e-8
1.2563913975713645e-7
2.518372129377916e-7
1.1054696181393123e-6
4.1971559478122183e-7
4.456460969409499e-6
2.2511111073939606e-6
1.3742535236669721e-6
8.60508324994e-7
5.133473346823083e-7
2.906286595174504e-7
1.3859565995040833e-7
5.5038462119682335e-8
4.7170884026669245e-8
1.0969028650112525e-7
2.868068288273436e-7
3.6820464510189355e-7
1.8568008949240967e-7
3.331965283293358e-8
8.878610681824546e-8
7.386061683846167e-8
5.891741225684147e-8
5.366142704260535e-8
2.9229657190738883e-8
1.8770661216770347e-8
6.487767683407449e-8
1.186901703515317e-7
1.4677567088654802e-7
1.3216873803670228e-7
1.0149186095387363e-7
6.35770592122662e-8
1.6339631713684806e-8
5.534778950131829e-8
1.9180796360325887e-7
1.0639446881479915e-6
1.0970371303070406e-6
2.903848768445469e-6
2.1701106102241054e-6
1.5118535487740678e-6
1.0879727171813203e-6
7.334745681443362e-7
4.843522248604773e-7
3.354572993189624e-7
2.6595537974957016e-7
2.2936221718916536e-7
2.2274530994610047e-7
3.9300256021158794e-7
3.4578014405167304e-7
1.2090813119369977e-7
2.49383973302827e-9
8.635173659936043e-8
6.793463075215741e-8
5.528672329967328e-8
5.01945728976476e-8
2.3955414133100102e-8
2.012013127406173e-8
6.337470779534739e-8
1.1033672455105279e-7
1.254014174820674e-7
1.103277576061063e-7
8.459547733386977e-8
5.152325307546867e-8
5.576499943863883e-9
7.580166907983158e-8
9.28043338539222e-7
9.373610639143469e-7
2.585925197696204e-6
2.1705877878874943e-6
1.5624468275248953e-6
1.134352370347624e-6
7.699996034701299e-7
4.938568382101427e-7
2.893549423475639e-7
1.4469248195374905e-7
7.632060931932815e-8
6.535394991708676e-8
1.3255575676316017e-7
3.3296457223487874e-7
3.2447856756354377e-7
1.1947498388212594e-7
8.28486376982592e-10
8.965448995512305e-8
6.528310580009377e-8
5.428186685203591e-8
4.762805779303373e-8
1.1487958735053099e-8
3.272200437962771e-8
7.842499444623838e-8
1.3580725400961267e-7
1.66821026013838e-7
1.4411604523482741e-7
1.0175183344175999e-7
5.4491758878129874e-8
1.0821992273578939e-9
7.164949394245635e-8
1.0797136531061642e-6
1.6740465583129532e-6
2.150504448735168e-6
2.3984511652270165e-6
1.9090043078512867e-6
1.5213024009702726e-6
1.1218690020242199e-6
7.665641946743513e-7
4.939209367293642e-7
3.0628314934605097e-7
2.098811707241703e-7
3.4658197331449294e-7
5.431098585953856e-7
3.40823771487746e-7
1.080320571391947e-7
4.2094615662559435e-8
1.2130480861312922e-7
8.860522110084859e-8
7.617613296996106e-8
6.732736724873529e-8
1.7525055054561784e-8
4.559452310492545e-8
1.0958659727019305e-7
1.5881157302369018e-7
1.5961318621974335e-7
1.3778757645113527e-7
1.0429020247399804e-7
5.76021697861867e-8
1.619942822375111e-8
1.5810070327754374e-7
2.986078839367313e-7
1.4919502599375058e-6
6.268518221944137e-7
5.651973400639941e-6
2.990700091280967e-6
1.8518041301032922e-6
1.1741592896236186e-6
7.081628672051015e-7
4.084760814360134e-7
2.052625894886681e-7
9.192790475977293e-8
7.599703685270415e-8
1.61645735063273e-7
4.0000041041689145e-7
4.5831233839964813e-7
1.9259603477179255e-7
2.7407887620968906e-8
1.1911926310964558e-7
9.678815125427107e-8
7.824032655422099e-8
7.181872836833147e-8
3.5438590189556907e-8
3.0332780265552036e-8
9.295362932851906e-8
1.616606562958077e-7
1.918899461823734e-7
1.730756147091489e-7
1.3361092538590118e-7
8.359834069488007e-8
2.222351305324574e-8
6.463050846749017e-8
2.091379583480536e-7
1.473480400736687e-6
1.445416219732525e-6
4.0206715001125485e-6
3.0528346988743664e-6
2.1150218752950096e-6
1.5026386301563546e-6
9.9005181973137e-7
6.212690969994087e-7
3.808603974973522e-7
2.555140437214376e-7
2.178778828289941e-7
2.470830285366836e-7
4.721850825093075e-7
4.24099782546964e-7
1.5497826455932701e-7
9.289448052335663e-9
1.1385893368942802e-7
9.005212817084368e-8
7.238921436897246e-8
6.587837357856124e-8
3.3520841563618455e-8
2.5460071857703363e-8
8.278519176251691e-8
1.4716223046873678e-7
1.7332441032452278e-7
1.5473507177044919e-7
1.1940534769603264e-7
7.298113884594349e-8
9.231893907221433e-9
9.613800185891208e-8
1.2489064205750276e-6
1.2860691446780267e-6
3.2473361222743165e-6
2.843542530390859e-6
2.0833424755497244e-6
1.536408179604805e-6
1.0581392247640062e-6
6.890086275859045e-7
4.1418043263502653e-7
2.1709000024076445e-7
1.1911341382562189e-7
9.588891018616106e-8
1.953286214101371e-7
4.545943131491016e-7
3.588780094997551e-7
1.1310762160212373e-7
9.334584749878687e-9
1.1967624285011953e-7
8.451473775608719e-8
7.213333933996098e-8
6.239517287943132e-8
7.949598553873623e-9
5.250057818976693e-8
1.1559391937900749e-7
1.875605133026615e-7
2.170435929551696e-7
1.8765185875185475e-7
1.3371151010130598e-7
7.216127070288622e-8
4.400847879626689e-9
8.060162816768776e-8
1.5017330222806463e-6
2.242605780574123e-6
2.976191783130904e-6
3.394429313463842e-6
2.708702435189716e-6
2.1524370767331178e-6
1.5732784123428248e-6
1.0469190151708194e-6
6.307415147536794e-7
3.4620322919929476e-7
2.1562911375464113e-7
3.970706730969061e-7
6.555049025541106e-7
4.1388587097047006e-7
1.3804970502798958e-7
2.6933372314556736e-8
1.6046956443559555e-7
1.1365367430304702e-7
9.635066889804207e-8
8.653032925609391e-8
2.652000894482414e-8
5.6174272505623895e-8
1.391427971298009e-7
2.1113385730880116e-7
2.1945235898978873e-7
1.9210349517484875e-7
1.4652849201396526e-7
8.157867883138155e-8
1.677939342054231e-8
1.792812529513875e-7
3.309551984779718e-7
1.9788833308538512e-6
8.978484883915318e-7
6.894680643421825e-6
3.92673425103265e-6
2.483655613417862e-6
1.6075538513588045e-6
9.879767298664987e-7
5.843876610996664e-7
3.095862600067198e-7
1.499960960209397e-7
1.1497126366771765e-7
2.4005505630419505e-7
5.532311132894853e-7
5.201769409567154e-7
1.818197899510513e-7
1.7178385775639138e-8
1.614914703271753e-7
1.238543813555298e-7
1.0296372810140782e-7
9.514064287877035e-8
3.654979107075556e-8
5.41381242028515e-8
1.3855196100177406e-7
2.19798447038528e-7
2.481151242956328e-7
2.2580058258202722e-7
1.7621572228338574e-7
1.1037892199313385e-7
3.1343946901389945e-8
7.064711076233532e-8
2.1716281591932852e-7
2.0736724276092824e-6
1.9120858720385433e-6
5.418434015224362e-6
4.308339538188917e-6
2.9922612319525417e-6
2.118997575701243e-6
1.3772294803888948e-6
8.262598569303192e-7
4.4933114570067046e-7
2.541889978394036e-7
2.167856911276262e-7
2.628532047718493e-7
5.457052789003344e-7
5.052763324510067e-7
1.9006702014788006e-7
2.8759891028538438e-8
1.3658798252677915e-7
1.1549007775344764e-7
9.077783586526633e-8
8.263664296833857e-8
4.6428186677518616e-8
2.9699311629386902e-8
1.0263241439171578e-7
1.873504081504301e-7
2.3414220353008984e-7
2.1524837456394125e-7
1.68137292858577e-7
1.0341480236559162e-7
1.68753691145938e-8
1.1032113059405656e-7
1.658690700714169e-6
1.713121880277542e-6
3.913914458434974e-6
3.657353381416287e-6
2.7552264616708366e-6
2.0824002861120304e-6
1.46885925398682e-6
9.78210184119138e-7
6.057245065241737e-7
3.3096493652946177e-7
1.8386135575392968e-7
1.3508818117322747e-7
2.8712531083489876e-7
5.853364499218755e-7
3.443383462282209e-7
9.705679406292491e-8
1.9564428928500295e-8
1.5303476951265465e-7
1.0491401007348074e-7
9.399163208453991e-8
7.528276941652371e-8
1.1533893819583265e-8
9.295098943152645e-8
1.7670976526986432e-7
2.5388470490307176e-7
2.7628872416596623e-7
2.4298928283984304e-7
1.7686420476920993e-7
9.784978399319576e-8
1.387821705389495e-8
8.140116894896323e-8
2.1304440949263796e-6
3.00576549684208e-6
3.983447353318676e-6
4.8319274208929195e-6
3.935040291548798e-6
3.1625071467817107e-6
2.319567901508439e-6
1.4983081316050762e-6
8.115054566328902e-7
3.572124807290483e-7
1.8704246470751125e-7
4.0851933587488956e-7
7.458300716888024e-7
4.944736721909305e-7
1.7339426169252145e-7
5.0739113428872306e-9
2.0255192143290772e-7
1.3981191153996567e-7
1.1534118018913258e-7
1.0516633108550976e-7
4.062604285605461e-8
6.395165025895231e-8
1.660211061186738e-7
2.680497839787104e-7
2.9798415837663285e-7
2.6871990985340144e-7
2.081379476108986e-7
1.1762439916153354e-7
9.383138734275795e-9
1.8189618971782474e-7
3.413740792571464e-7
2.59261458857344e-6
1.2591067140485783e-6
7.918835631273325e-6
5.104437676649157e-6
3.347164944211513e-6
2.2446640905667356e-6
1.4245050167289035e-6
8.712080163707853e-7
4.853120792328439e-7
2.444464023063012e-7
1.649398879976693e-7
3.573058116619114e-7
7.237824639741312e-7
5.024009172337093e-7
1.5250728630019272e-7
3.5235178607143948e-9
2.1815872085701137e-7
1.5059473162843795e-7
1.327261389390805e-7
1.1942784263823672e-7
1.2354796680616415e-8
1.0943113593508433e-7
2.141732831764524e-7
2.9165717409442117e-7
3.1565709609446007e-7
2.951035240162602e-7
2.3596612400434336e-7
1.4969344958718783e-7
4.92687068663818e-8
6.625161758108958e-8
2.0950503460064574e-7
3.0345515756853178e-6
2.5401787634931045e-6
6.982173666400039e-6
6.189305126046477e-6
4.402118690894458e-6
3.1653236253188033e-6
2.050930761362706e-6
1.1530507181096998e-6
4.985313155074662e-7
1.881992990638909e-7
1.7675241500044958e-7
2.291914953715283e-7
5.586399895187059e-7
5.823084033999742e-7
2.3079540337737515e-7
5.6773200144679526e-8
1.226397976028461e-7
1.4328162022619586e-7
1.0778824373900704e-7
9.736479838354269e-8
6.276058020857862e-8
3.083136986910414e-8
1.194968373719214e-7
2.2362256886596422e-7
3.0584719508337276e-7
3.002941021533881e-7
2.4134296709442975e-7
1.5042025885218095e-7
3.420993678397781e-8
1.0960047483247608e-7
2.1878469817503904e-6
2.2149774387883383e-6
4.406842102738035e-6
4.58729725363477e-6
3.6313038759419765e-6
2.8628618232979013e-6
2.1050164695536352e-6
1.4493887198225538e-6
9.245804929987437e-7
5.19144602596052e-7
2.8160680834185483e-7
1.7774030334358752e-7
3.9153271744852414e-7
5.746108819336606e-7
2.4211436243639506e-7
6.8674238667632e-8
2.49679467329203e-8
1.6999973008330443e-7
1.1752746358820888e-7
1.1048667236774722e-7
4.231718646954109e-8
8.831139973368438e-8
1.8345636045211319e-7
2.643050749013825e-7
3.171188594906895e-7
3.3685455486478454e-7
3.143582807190778e-7
2.434028075655609e-7
1.466138305492291e-7
4.642558397776697e-8
5.562515847055454e-8
3.1149293453622744e-6
3.9669820863147014e-6
4.86810047144212e-6
6.767774997223099e-6
6.01614296061527e-6
5.155640705684852e-6
3.996764610913707e-6
2.4930463667402746e-6
9.937299566274148e-7
1.1446606712357139e-7
3.2501790303372203e-8
2.6397304911766335e-7
6.874736299590575e-7
5.700435071284239e-7
2.1906831604585158e-7
5.1719182044036105e-8
1.6983273199697656e-7
1.6285663559493534e-7
1.2646244526802395e-7
1.1530386477587444e-7
6.004434950876888e-8
6.462789953917213e-8
1.8030054878531394e-7
3.085348647331585e-7
3.903713215352774e-7
3.8148567536332884e-7
3.0833801488852874e-7
1.8057260305046204e-7
2.059327812185611e-8
1.5215143630047431e-7
3.124623554175178e-7
3.3612883007952613e-6
1.7574870018880235e-6
8.052175839486467e-6
6.506832419418904e-6
4.599467091357328e-6
3.308593113784031e-6
2.232032793575734e-6
1.4245306482648588e-6
8.170645193928886e-7
4.0053680154352956e-7
2.108064679242358e-7
4.811262447433479e-7
6.740915046564026e-7
3.1112326821250044e-7
9.485375186608394e-8
7.915578101559493e-9
2.6803000555773495e-7
1.669412247847887e-7
1.5195265440080853e-7
7.436745729620043e-8
1.228559971363465e-7
2.4558403518868567e-7
3.176599424762327e-7
3.5912702794836485e-7
3.8596837564024816e-7
3.863237978154737e-7
3.320972746311551e-7
2.2677339804209585e-7
1.0421567969081398e-7
2.093231986431796e-8
1.55405932309036e-7
4.745679664919011e-6
3.259989200528343e-6
7.907860648847534e-6
8.909482977941316e-6
7.137078160396452e-6
5.664598646835163e-6
3.904991202547476e-6
1.8530215767842962e-6
9.674369814034838e-8
3.826195212583757e-7
1.338113919971629e-7
2.9144834232574965e-8
3.397768602629763e-7
5.47848307173745e-7
2.7659850367571804e-7
9.065402513824387e-8
3.612475201157167e-8
1.7158992414243426e-7
1.1548415906197612e-7
1.0122592155628502e-7
7.560060231238487e-8
2.8020457230515615e-8
1.2903432315217873e-7
2.3909169187793827e-7
3.5783286869839745e-7
4.093375883309813e-7
3.623618049445699e-7
2.3753252441889216e-7
8.241033990511551e-8
7.034774031124863e-8
2.8582058320031806e-6
2.6904523494558005e-6
4.205489261885406e-6
5.353887159258914e-6
4.735056288896615e-6
4.075599743370151e-6
3.2639675390517195e-6
2.3643843789655774e-6
1.5104852075681776e-6
8.137368275479205e-7
3.7920113897359937e-7
1.4747825136370772e-7
2.929657721851861e-7
1.8368184345440435e-7
5.528592364426837e-8
1.748243245006182e-8
6.299694728772688e-11
4.701569144156951e-8
2.2358508701355438e-7
1.1230399064157124e-7
5.950249609424938e-9
5.459314969116342e-7
3.7328722908143495e-7
4.4177541025791624e-7
3.769621382358757e-7
3.6206792187652795e-7
3.6818722389015153e-7
3.644538004160481e-7
3.2739745124423305e-7
2.516991137732969e-7
1.599453152184818e-7
2.8124198867785985e-6
3.2926058482687492e-6
3.2182987851847175e-6
5.256060239547572e-6
7.0176749317576815e-6
9.635687496977431e-6
0.000016941185315897843
7.136379247526537e-6
1.002510369853099e-6
1.7229255542195645e-6
1.1537527291917113e-6
2.8530462438045844e-7
7.30822054352267e-10
2.0477335966147932e-7
1.7682410474383856e-7
7.173589725197642e-8
1.4525458751333926e-8
1.1010274268461918e-7
9.41007795049862e-8
7.414046189644756e-8
3.78515221868504e-8
8.277016500485852e-8
1.7064008424032353e-7
2.577889545812343e-7
3.422869765333262e-7
4.068611328445578e-7
4.2445429901272836e-7
3.4098897891142956e-7
1.9065203532832818e-7
5.0478904429677554e-8
6.791030819877997e-8
3.6968134654402745e-6
2.3366839354916563e-6
4.233347406912799e-6
5.937864367414633e-6
5.966708111591044e-6
5.664971168842785e-6
4.986932781233591e-6
3.640723088191759e-6
1.9032943312282806e-6
5.868143881633573e-7
4.7290318838675654e-8
3.105386604036871e-7
2.7136550026031843e-7
1.0126189069037182e-7
3.701152417236966e-8
7.389054498861154e-9
1.8909754086730552e-8
1.0992886496636124e-8
4.49285183094673e-9
1.3143741766550961e-9
2.2024581075438395e-8
3.3069323693899145e-10
1.249382621076333e-9
2.7213252296624195e-9
2.6196736574168103e-10
1.9363146528690976e-10
1.72327933222074e-11
1.9014542861703944e-13
2.8380663811388187e-13
1.8296439809794592e-13
1.8452569843776593e-13
1.459355367590962e-13
1.7874938417401896e-13
1.648621593911967e-13
8.937238122525336e-14
6.06676632566926e-14
3.378514452863919e-13
1.007326286081488e-12
1.3455965947383676e-12
4.103254474896193e-13
7.279565897389453e-14
1.32021118524568e-13
3.4066724484634977e-13
4.706452060485438e-13
6.277358100780207e-13
8.499380713043897e-13
1.1547971311008777e-12
1.6027172051123058e-12
2.42511931409906e-12
3.1990887083359727e-12
1.1818494532521647e-12
3.881553433888992e-13
1.1348505136043281e-13
0.
0.
0.
0.
0.
4.006119927928624e-14
7.003338877587551e-14
1.0532091143423898e-13
7.95991408954934e-12
5.93882127471092e-12
5.51082193203288e-12
5.631234344088619e-12
6.0030803486803784e-12
6.519009025375847e-12
7.13573303602633e-12
7.836082169654906e-12
8.614717344106174e-12
9.472002664641195e-12
1.0411192945001259e-11
1.143709181920668e-11
1.2707325293854138e-11
9.719861605670644e-12
5.912618298815718e-12
3.397159465425239e-12
2.526210844103628e-12
2.9291075360878504e-12
4.198621071397974e-12
6.0791237334700215e-12
8.453903999766285e-12
1.1299743616162818e-11
1.465421320033664e-11
1.8598773294102724e-11
2.3252991375345994e-11
2.8776392443248186e-11
3.537645113784183e-11
4.33230340946299e-11
5.297115032748471e-11
6.479605954962771e-11
7.944767756107002e-11
1.0420685339267202e-9
4.624570596665297e-10
1.842258838908877e-10
8.509427572291272e-11
4.989353744914221e-11
3.6031119958670145e-11
3.01698651763404e-11
2.782442708873637e-11
2.7270862759989336e-11
2.775492247629997e-11
2.8908569049862132e-11
3.465890809363447e-11
4.375483826049627e-11
6.638238203360006e-11
1.2183595848106844e-10
2.705200138033007e-10
7.991064283891095e-10
4.942531407296939e-9
1.4421022062846929e-8
1.0748228980968642e-8
4.024449033546248e-9
5.642699505742046e-9
4.212547765562563e-9
1.386192589744367e-10
3.999058879326035e-14
0.
0.
0.
0.
0.
0.
0.
0.
0.
0.
0.
0.
0.
0.
0.
0.
0.
0.
0.
0.
0.
0.
0.
0.
0.
0.
0.
0.
3.106718035485511e-14
4.519692944109519e-14
6.591073686649253e-14
9.637202885174304e-14
1.4132965166032457e-13
2.0795177825961443e-13
3.071243321021682e-13
4.5549014857608e-13
6.78684499213913e-13
1.3366055749554209e-11
2.3625427024796584e-11
3.789424216915155e-11
5.718574629270916e-11
8.108836481818394e-11
1.0810556095469992e-10
1.3462031035302679e-10
1.5399269738080325e-10
1.563033168941118e-10
1.2916695243136888e-10
5.953966071731997e-11
3.2645030118750425e-10
2.8392288816753825e-10
3.1403889667925913e-10
3.244367786911997e-10
3.7363098477360927e-10
4.969442627580402e-10
6.798868670744379e-10
9.172032008778117e-10
1.2489197445397105e-9
1.7089036737572582e-9
1.9598627431083178e-9
1.9804296733485205e-9
2.1526100223667393e-9
2.572193640072197e-9
3.3323863360093674e-9
4.635567368992894e-9
6.9235756613196665e-9
1.1203399788248744e-8
1.970211670170128e-8
1.8430314759349268e-7
1.0567159593022305e-7
1.3812724607523138e-6
4.7000742433510533e-7
2.6359365654613574e-7
1.5681996700140802e-7
8.986927516431286e-8
4.487594877787086e-8
1.087016131145659e-8
6.392348226104183e-9
2.679254222882972e-9
1.3883383073881202e-8
6.995032882165975e-9
2.841590150306697e-8
7.360217762523188e-8
6.494446077338779e-8
3.150611214424307e-8
8.004280730567108e-9
1.6328236483896865e-8
1.1725238284690631e-8
9.964910979048888e-9
7.247789739971948e-9
1.1384945914084446e-9
8.719900693698761e-9
1.7875414586340306e-8
3.0861917596604955e-8
4.128715736821667e-8
3.446367403099762e-8
2.087007683443355e-8
7.363039481189819e-9
7.889859595947372e-9
2.1031740685027354e-7
4.912648081946352e-7
1.5905847298763183e-7
3.396304148578579e-7
3.243368981167386e-7
3.094401491106497e-7
2.9588721733746433e-7
1.3390941755529393e-7
2.5035788904959855e-8
1.9553222419514883e-8
3.123189086345756e-8
5.44282172658641e-8
6.427556661859232e-8
3.036821367940009e-8
7.071768655465829e-10
2.7055645678954936e-8
2.812938239584436e-8
2.2266758693840334e-8
2.0292837277749465e-8
1.5186222951759154e-8
5.314359502197655e-10
1.5990794576958813e-8
2.938708112598279e-8
3.302754032907367e-8
3.063809828662067e-8
2.573307055625725e-8
1.8744096460063963e-8
8.666464449871467e-9
9.454745377793146e-9
5.4411561686241795e-8
7.745225858713901e-8
4.087185540649223e-7
4.147797571196305e-8
2.1858095694196576e-6
8.46823686356632e-7
4.832541353584268e-7
2.869902793509863e-7
1.642472338738126e-7
8.506973035215385e-8
2.83567236237659e-8
2.1052893609114192e-10
4.0446657445899685e-9
2.5259339517442108e-8
8.899431563662861e-8
1.4093177975024937e-7
1.0368957763559873e-7
3.918628769618956e-8
3.281693046784334e-8
3.010609156101394e-8
2.3145103447731616e-8
2.0672441693548744e-8
1.3707215861456281e-8
4.153705053170806e-9
2.1326501155692675e-8
4.274753989704023e-8
6.136836703473806e-8
5.811871989535955e-8
4.479656430654193e-8
2.868649283227462e-8
9.128049584260904e-9
2.150984370258151e-8
9.146920499709077e-8
3.8164865206415667e-7
5.127285597462335e-7
7.984709006411222e-7
6.820226853661615e-7
5.121555561935428e-7
4.381384985356166e-7
3.41221214299593e-7
6.038830151338432e-8
3.096456259220541e-8
4.9203337723403405e-8
6.796708945521349e-8
8.325475464447855e-8
1.3134269655988367e-7
7.242905052934408e-8
2.201863459178671e-8
1.0274126124876221e-8
2.9319345774158782e-8
2.4043431575301734e-8
1.998220150792888e-8
1.7990623222249442e-8
7.549531313879134e-9
7.558080148944786e-9
2.2575808401232047e-8
3.699958076578796e-8
3.9254609158803465e-8
3.384931545059997e-8
2.5688909410816852e-8
1.5415921586316076e-8
1.1099440818172254e-9
2.5281650947202013e-8
3.4803087060691325e-7
2.6669615502268185e-7
1.2004834595753592e-6
8.966398861013515e-7
6.178441301173193e-7
4.342921125109706e-7
2.885515571252284e-7
1.8068946797921015e-7
9.915492584967467e-8
4.123883411038415e-8
1.5883653426296403e-8
1.581764429978981e-8
4.118754506041586e-8
1.2289268666228917e-7
1.51803658212703e-7
8.615666164726299e-8
1.2531296087221929e-8
3.763448179408023e-8
2.7834396647382507e-8
2.248380623600384e-8
1.9812293084532607e-8
7.000355548499286e-9
1.0860056142377534e-8
2.8810034635515313e-8
5.3175102541375964e-8
7.236259480748442e-8
6.410564336200279e-8
4.511344035736421e-8
2.429729865623587e-8
4.037275217761307e-11
3.730916162070208e-8
4.127124366314389e-7
7.153896699138476e-7
6.935413145908099e-7
8.181947859828947e-7
6.705670168735979e-7
5.696761963106067e-7
4.784601379143945e-7
4.2871574459071645e-7
4.6215132073229256e-7
3.3967554340995967e-7
2.7883814926022825e-7
2.9090965562131515e-7
2.805955080255962e-7
1.2397051964291865e-7
3.047299641595142e-8
2.8533057018470192e-8
4.5630841770484726e-8
3.505244540298927e-8
3.052470130391358e-8
2.6292833015519876e-8
5.738958717799522e-9
1.8097859590966466e-8
4.219213101673194e-8
5.744305179167183e-8
5.580730009556189e-8
4.7479673383517934e-8
3.55806074491075e-8
1.9507130606927094e-8
6.2862455802790345e-9
6.386211792224505e-8
1.5262322900689298e-7
5.974267118328098e-7
1.4962338127774565e-7
2.691128462195031e-6
1.2777103211777286e-6
7.651301689382461e-7
4.733818916388861e-7
2.804014359782263e-7
1.5533235583509864e-7
6.736913222676952e-8
1.8299371015601377e-8
1.4879022598410274e-8
5.354648459777001e-8
1.5445407058014788e-7
2.1418350333072447e-7
1.368269106191713e-7
3.507755292465638e-8
5.258481889874645e-8
4.3338229470009256e-8
3.423454093636161e-8
3.094426409699244e-8
1.7980498685166598e-8
9.297875643365633e-9
3.567200892765733e-8
6.781567602518212e-8
8.757168254654726e-8
7.908344106976389e-8
6.054460687942009e-8
3.805070089889226e-8
9.521566568215044e-9
3.748314977560371e-8
1.450652759971444e-7
5.837561302122588e-7
6.6585044301935e-7
1.4671350789961725e-6
1.113938016195503e-6
7.974331542753044e-7
6.133540040540559e-7
4.770168758550205e-7
4.537044316162667e-7
4.6774488060858174e-7
3.0318932522428717e-7
3.2370567358182413e-7
2.555194469314936e-7
2.951364537635497e-7
1.8893872398410127e-7
5.637430590091829e-8
9.033896826179788e-9
4.5314740335804904e-8
3.672062744806933e-8
3.015002506474577e-8
2.726697390419922e-8
1.2489688542154904e-8
1.0767885167612222e-8
3.37303634144759e-8
5.77244689456829e-8
6.371786244505839e-8
5.540634084277694e-8
4.222858328601326e-8
2.5660373601905288e-8
2.753484707469464e-9
3.917055892822063e-8
5.08791555525327e-7
4.692436794870672e-7
1.5806034610606036e-6
1.258224453775124e-6
8.869686449676978e-7
6.332064133561571e-7
4.247250923965142e-7
2.6875077028409994e-7
1.5210415474264442e-7
6.934141908034922e-8
3.1525865671063084e-8
2.849209547236443e-8
6.628375195811364e-8
1.8218684799781258e-7
2.1206876001168225e-7
1.0455863871443987e-7
7.657386237476299e-9
5.222669107779021e-8
3.8670493955159876e-8
3.1558481267626566e-8
2.7744531339877195e-8
8.75539481415913e-9
1.6354395968766824e-8
4.198353794265179e-8
7.61277019439406e-8
9.949909859883077e-8
8.659817526288542e-8
6.081354427404146e-8
3.248407564684309e-8
5.432715478921336e-10
5.0363771266759544e-8
5.950312517506298e-7
9.767512842584658e-7
1.1120817060843283e-6
1.2504450520284572e-6
1.0052611133192363e-6
8.21351778734262e-7
6.336980830664972e-7
4.7062619329755953e-7
3.612310744501315e-7
2.998490012275139e-7
2.4854861972177727e-7
2.671681942909541e-7
3.7028972875678247e-7
2.1013540839544286e-7
5.7872232516565595e-8
3.714184108587837e-8
6.722358939520052e-8
5.084699269814677e-8
4.410449148251001e-8
3.831479406049404e-8
8.855372746036959e-9
2.6267775959113672e-8
6.197158832742769e-8
8.62856613547191e-8
8.461729809462145e-8
7.223174232162675e-8
5.4291999988277515e-8
2.987534448709449e-8
9.517341299036963e-9
9.634607153877487e-8
2.0735901595340806e-7
8.476906325804599e-7
2.858269851132108e-7
3.5784042101519058e-6
1.76045545818395e-6
1.0658117215907914e-6
6.635088377668702e-7
3.943357776629116e-7
2.2120914663843928e-7
1.0172563416738873e-7
3.5649349054055015e-8
3.015451802417205e-8
8.084959575230066e-8
2.1942707488897553e-7
2.940603006232758e-7
1.6734175509243708e-7
3.462184915438469e-8
7.07059537856367e-8
5.860787690128053e-8
4.655166115546238e-8
4.2235556401959e-8
2.3738047921180768e-8
1.3692039689611084e-8
4.97858668713603e-8
9.28620999103515e-8
1.1699632443640127e-7
1.053169103686147e-7
8.070753588055686e-8
5.061449274089286e-8
1.2740059857616982e-8
4.7294808993681124e-8
1.727817680936424e-7
8.184111921998287e-7
8.776971470210842e-7
2.185918522021464e-6
1.6321832256310423e-6
1.1464147604590981e-6
8.404566931238254e-7
5.859632815806746e-7
4.164520946502035e-7
3.4357202301561757e-7
3.3460633436277346e-7
2.8121229629642535e-7
2.1155586439774857e-7
3.3804626929548316e-7
2.8254740404214217e-7
9.306764290916748e-8
6.6413576741372415e-9
6.586637927804455e-8
5.2424253773194714e-8
4.284544345457185e-8
3.8818939246598583e-8
1.816932209744168e-8
1.5465765872012404e-8
4.861393463291437e-8
8.410209360934012e-8
9.428579826775194e-8
8.241685726295148e-8
6.2983572752443e-8
3.8312753388618965e-8
4.007656736854518e-9
5.845051612094307e-8
7.156411616881046e-7
7.026392909675517e-7
2.0904521769579327e-6
1.711794536075325e-6
1.2202009854267406e-6
8.785284146106032e-7
5.924810395194248e-7
3.774277280603086e-7
2.1790178544888697e-7
1.0514097077808015e-7
5.275907166959384e-8
4.636390639794479e-8
9.82474436367408e-8
2.5641500855964723e-7
2.762019383814798e-7
1.1613396215244178e-7
3.262391953113237e-9
7.069574945714533e-8
5.207889473311048e-8
4.2878714550658175e-8
3.767577890531986e-8
1.060945197836932e-8
2.3808875875866777e-8
5.919757340996543e-8
1.0512449247633348e-7
1.3305433498155971e-7
1.1512489946075541e-7
8.100341806633349e-8
4.3291688857881416e-8
4.230002921799746e-11
6.22525657333358e-8
8.303101917161661e-7
1.320035459019658e-6
1.6276587958893042e-6
1.8090180230863235e-6
1.4427181986216823e-6
1.1577605446568122e-6
8.646005482569503e-7
6.053133053980644e-7
4.113176235411249e-7
2.803507403694735e-7
2.0723144103909454e-7
3.011092147027772e-7
4.574878407440578e-7
2.852328060368822e-7
8.626211616387239e-8
4.247993138258293e-8
9.426356433509246e-8
7.010136819518664e-8
6.05335966961666e-8
5.304888113306219e-8
1.3045422205146606e-8
3.61255564296385e-8
8.618514478508157e-8
1.226173625403492e-7
1.216026659649459e-7
1.0429148958944094e-7
7.863533562836222e-8
4.33265927507944e-8
1.3431062855942129e-8
1.3212775828441318e-7
2.59966070414675e-7
1.1657858576907568e-6
4.539549381065343e-7
4.651201039569078e-6
2.3687395828292453e-6
1.4502541681636748e-6
9.10495203100161e-7
5.446820393677761e-7
3.1011996013561414e-7
1.5030889845590434e-7
6.191046883791671e-8
5.228086901888461e-8
1.1941273365130377e-7
3.07291688657813e-7
3.847733437199066e-7
1.8678232486102437e-7
3.1499339905313925e-8
9.455350075666124e-8
7.786196653004713e-8
6.234849746234568e-8
5.689786564638215e-8
3.022468442646655e-8
2.0890566574034786e-8
6.992786321751762e-8
1.2633366274468875e-7
1.5425695087516088e-7
1.3875942680208122e-7
1.0664921986805844e-7
6.678860978984825e-8
1.7214481824159166e-8
5.71518525229988e-8
1.953995254667524e-7
1.1330195857278474e-6
1.1563460550604205e-6
3.102716544360659e-6
2.3195225647271775e-6
1.612134003623642e-6
1.155375165930571e-6
7.736690717569998e-7
5.040632480505513e-7
3.3899248153436656e-7
2.5930981475735823e-7
2.2398484773122062e-7
2.245832900054233e-7
4.046626974373237e-7
3.6235916807090446e-7
1.2886563347992638e-7
4.13733757331351e-10
9.062193055208726e-8
7.157327816273417e-8
5.802802552763387e-8
5.2690109925224454e-8
2.5740091228420328e-8
2.0636186683807452e-8
6.608395327385226e-8
1.1618363087483364e-7
1.3347954693932293e-7
1.1772972236338662e-7
9.033916786429833e-8
5.5069536272916385e-8
6.15434120953402e-9
7.971399783922118e-8
9.78432787300523e-7
9.939389202410417e-7
2.6911517438341844e-6
2.2762678117549536e-6
1.64454150214164e-6
1.1978379826936934e-6
8.157366506377538e-7
5.253884526251018e-7
3.1036092665290057e-7
1.5760476826427554e-7
8.419516341303311e-8
7.080196512792248e-8
1.447860751718889e-7
3.559038711259517e-7
3.3168568855875894e-7
1.1775201892518935e-7
3.368009654771457e-9
9.512239258192519e-8
6.877959346314794e-8
5.755351286187129e-8
5.035301093652063e-8
1.087913395503615e-8
3.619760611032657e-8
8.509507873024198e-8
1.45244114941505e-7
1.753247569904342e-7
1.5110755908449206e-7
1.068414721139543e-7
5.7274641454492015e-8
1.4386230769130935e-9
7.357648543966633e-8
1.1508589354991744e-6
1.7728773793544094e-6
2.301924529819059e-6
2.5702807459201388e-6
2.043169123123376e-6
1.6246467533426654e-6
1.1936378965199295e-6
8.096661301769923e-7
5.137247583787971e-7
3.107423165597372e-7
2.095192778939882e-7
3.5279147553255987e-7
5.623514731976236e-7
3.5738023880394555e-7
1.1531270379495284e-7
3.828464436629612e-8
1.2764656047456082e-7
9.278487033263492e-8
7.941083160039496e-8
7.050126582652994e-8
1.9492796449200844e-8
4.667452738664157e-8
1.13821434634224e-7
1.6762270450128903e-7
1.6972611038820758e-7
1.4677925357711403e-7
1.1122137842684478e-7
6.156770461419097e-8
1.647845574071445e-8
1.6307945714668397e-7
3.045262747321511e-7
1.5667412094240832e-6
6.71709533080895e-7
5.858393336314576e-6
3.1383468404822605e-6
1.951181375352079e-6
1.2422046806227056e-6
7.524367756819239e-7
4.3715858944153387e-7
2.2342689431906566e-7
1.0277943281307688e-7
8.315991169944947e-8
1.7660373841018308e-7
4.28914123944765e-7
4.7152310622292485e-7
1.899694693738693e-7
2.4445894586468035e-8
1.273495969925247e-7
1.0173389658162778e-7
8.278065694127835e-8
7.613892660539557e-8
3.577944178110676e-8
3.4422943879231305e-8
1.0107008797743447e-7
1.7219577857415925e-7
2.0129841982305293e-7
1.8155982835951784e-7
1.4039826198792754e-7
8.783881574600648e-8
2.3515924928526423e-8
6.611875764188708e-8
2.1132608231637435e-7
1.5738698602113826e-6
1.5256539863356421e-6
4.2801307750013614e-6
3.26502462321006e-6
2.2590609974481693e-6
1.6009463323592387e-6
1.0497939321035412e-6
6.515620452674152e-7
3.895839073034775e-7
2.5354330269694643e-7
2.1699207784119478e-7
2.480311646048966e-7
4.834423849453402e-7
4.4191116970255594e-7
1.636408076430944e-7
1.4065463243082304e-8
1.1757926831285133e-7
9.43041393255578e-8
7.535970887805452e-8
6.854911003856304e-8
3.6009559501624616e-8
2.5556660864882283e-8
8.526489789102914e-8
1.5342960143223104e-7
1.8374669341944427e-7
1.648492725679713e-7
1.2739841791526875e-7
7.797280161482512e-8
1.0390980392806929e-8
9.939104096458747e-8
1.312316079343202e-6
1.3555946651252762e-6
3.3542260492602733e-6
2.9700869168575172e-6
2.187708791341846e-6
1.6210581216425605e-6
1.1219386055671347e-6
7.347614884259639e-7
4.459335681563197e-7
2.3731317618839297e-7
1.312353260739584e-7
1.0333514429206113e-7
2.1408571599801178e-7
4.832774801540066e-7
3.5759316840018174e-7
1.09294958086663e-7
1.272384589733643e-8
1.2641133804745107e-7
8.860069596075034e-8
7.641654944705231e-8
6.540157736915978e-8
5.187763057046425e-9
5.920184670470377e-8
1.2658880668623833e-7
2.0027068383102177e-7
2.2729794746705036e-7
1.9653855561683074e-7
1.4047051636520745e-7
7.604860799719043e-8
5.470524535203484e-9
8.15727533472884e-8
1.6068928203525425e-6
2.3782860608320676e-6
3.1739732078401223e-6
3.645117192545685e-6
2.9108758682548486e-6
2.3119588995429648e-6
1.6860497832562547e-6
1.1130341922604371e-6
6.568329930102509e-7
3.477047230759232e-7
2.1179796253952102e-7
3.976438683558554e-7
6.729610914177511e-7
4.32920296529415e-7
1.46817666320389e-7
1.9307506454182578e-8
1.67724678399652e-7
1.181749983811492e-7
9.945931317833412e-8
8.971434571622733e-8
2.966280561521274e-8
5.638922187030422e-8
1.4255200576682375e-7
2.2101137788435476e-7
2.3298167420459353e-7
2.0473681996118485e-7
1.5648668589371805e-7
8.74230525077022e-8
1.600544476578944e-8
1.8129390038911962e-7
3.334563467219338e-7
2.071025831031479e-6
9.57505667918542e-7
7.07686184388469e-6
4.110802089609626e-6
2.616524681428618e-6
1.7044145329052552e-6
1.054395555292665e-6
6.293729674288436e-7
3.3927355953310034e-7
1.6757683857522522e-7
1.2486975335038554e-7
2.6346847340164405e-7
5.910820557104163e-7
5.212258746365442e-7
1.754036638341776e-7
1.3045388842801237e-8
1.7314162414683405e-7
1.2938154556169778e-7
1.0885922196051824e-7
1.0047984760839504e-7
3.3873898902257844e-8
6.287722927254586e-8
1.5208692828603086e-7
2.3342619615765097e-7
2.596699430180187e-7
2.3694140763519384e-7
1.8553753172099203e-7
1.1634903601924275e-7
3.3665158344838615e-8
7.094857935842561e-8
2.1716766665166377e-7
2.23028045732257e-6
2.0225398657273453e-6
5.7382255933868064e-6
4.624826613484549e-6
3.2154615569750174e-6
2.2762627339528946e-6
1.4739327160939951e-6
8.721541132675438e-7
4.5689700083953246e-7
2.4607797591382113e-7
2.1325230948366277e-7
2.570156067721782e-7
5.489345958039345e-7
5.244447060146204e-7
2.0045741521607512e-7
3.563167056951042e-8
1.351613863135666e-7
1.202867739937705e-7
9.362304808088998e-8
8.503814031507787e-8
4.9788361114354995e-8
2.8880976478508994e-8
1.0413350023379324e-7
1.927293682127828e-7
2.4704819513095934e-7
2.2956876876428682e-7
1.7992934543831682e-7
1.1091473071146903e-7
1.9344918523032554e-8
1.1157235510186038e-7
1.7389153315853777e-6
1.7963108975461955e-6
3.997843926020577e-6
3.8018006145854764e-6
2.888566454853057e-6
2.199441615570437e-6
1.5633595744335583e-6
1.0493578397400573e-6
6.568199984871382e-7
3.641336394000406e-7
2.0300083107075706e-7
1.4505393001863142e-7
3.139928745328203e-7
6.059777413818623e-7
3.2890015847217103e-7
9.130176272129309e-8
2.3161276118254763e-8
1.5794185674436417e-7
1.0865114952258784e-7
9.893803616190813e-8
7.516244313680806e-8
2.146841643565286e-8
1.0725415018308149e-7
1.9417122357672384e-7
2.679933890704177e-7
2.8772259048476904e-7
2.546110406989136e-7
1.867067111267587e-7
1.0434483855291447e-7
1.733289100500098e-8
7.949326475840511e-8
2.2964409199255652e-6
3.1919740295662947e-6
4.208700422585336e-6
5.201388528257119e-6
4.268686995054638e-6
3.4469978074163366e-6
2.5334732879809016e-6
1.6194535808290478e-6
8.414668428407269e-7
3.363265424910252e-7
1.638265007762543e-7
3.894635721376423e-7
7.469517363273592e-7
5.167157717995602e-7
1.849023621674802e-7
1.6296674418393376e-8
2.0488909651520933e-7
1.442466650823511e-7
1.1748192040385061e-7
1.0731093854221816e-7
4.5420426250581975e-8
6.229573945125718e-8
1.6673517012775435e-7
2.7605629707041423e-7
3.156149477236051e-7
2.874950454118466e-7
2.2374222830418703e-7
1.271676645935598e-7
5.866340614647941e-9
1.7931611896487682e-7
3.387322118634708e-7
2.7051472664452114e-6
1.3409235178602848e-6
7.990795856536104e-6
5.327568104263101e-6
3.532604199933151e-6
2.3951290807664566e-6
1.5361244293973559e-6
9.501163793999857e-7
5.380106446803131e-7
2.740937559974145e-7
1.779494652474607e-7
3.913847108857284e-7
7.508769102198086e-7
4.7660611389993297e-7
1.419489174148097e-7
1.1716337185827154e-9
2.31428845979865e-7
1.5490383137858428e-7
1.3932611043064033e-7
1.2171208500226623e-7
3.112761922129612e-9
1.3007389259623942e-7
2.3501260608752914e-7
3.062359367417063e-7
3.289895220272619e-7
3.102562337802099e-7
2.501396586501504e-7
1.5976085272982306e-7
5.509279959379746e-8
6.259065384027154e-8
2.0473640510430565e-7
3.306695416127314e-6
2.689177331703528e-6
7.295260011649387e-6
6.68310755975791e-6
4.799676106460113e-6
3.474904871564492e-6
2.2517391177094713e-6
1.2343406896160527e-6
4.789020696990689e-7
1.386344346104221e-7
1.49664660224766e-7
2.016463483983592e-7
5.324920542736084e-7
5.956626757496375e-7
2.443576431410842e-7
6.57925939147064e-8
1.0621425778574635e-7
1.4860310119578253e-7
1.0970200803142883e-7
9.844339440573258e-8
6.66123352882042e-8
2.8270043662348595e-8
1.1875414912114747e-7
2.2504131860311888e-7
3.1830839111051264e-7
3.20922022639029e-7
2.605463322827423e-7
1.6321154250587709e-7
4.0094207650640184e-8
1.063663326749369e-7
2.2901917008358806e-6
2.3062966709044354e-6
4.4065433625959966e-6
4.72644993312465e-6
3.80061868036517e-6
3.035579605871764e-6
2.261514695052143e-6
1.5740645035635285e-6
1.0139305760030795e-6
5.74981774494614e-7
3.104221279939185e-7
1.8713489312469304e-7
4.079718368011398e-7
5.177904677539186e-7
2.0206831439668457e-7
5.8979252887897505e-8
2.6067111245166666e-8
1.73797223758415e-7
1.1923513947675636e-7
1.0877922494257297e-7
1.112062814408761e-8
1.2134584935517393e-7
2.1357785985730685e-7
2.8232114407702444e-7
3.2529922752839184e-7
3.4578071922303646e-7
3.2943979353263116e-7
2.618020135299027e-7
1.635166326342431e-7
6.095560146066787e-8
4.174424880112841e-8
3.3646184959078218e-6
4.167706525309267e-6
4.952106346795037e-6
7.1499378706998765e-6
6.609736615256077e-6
5.848170622466049e-6
4.686595931513492e-6
2.89491545902931e-6
9.478070708111162e-7
8.703876204801155e-8
1.533206533791991e-7
1.7666850113761948e-7
6.138667719724276e-7
5.773283045164874e-7
2.3455590067684937e-7
6.485241383717753e-8
1.307915099370773e-7
1.6643774623904421e-7
1.2544838074080049e-7
1.1359484283159106e-7
6.53552224814675e-8
5.9563073275023024e-8
1.7499024209038076e-7
3.049052999254475e-7
4.041642299239847e-7
4.0888418082075075e-7
3.366366758614263e-7
2.002047724998648e-7
3.3032286065100874e-8
1.3879818884470082e-7
2.96878236756289e-7
3.489147266506495e-6
1.8756262253610118e-6
7.77982769158905e-6
6.715174885006034e-6
4.8754392298532e-6
3.5909372629721953e-6
2.4742265190340983e-6
1.5997528808004142e-6
9.231585703156364e-7
4.4846592817175413e-7
2.1759591462485236e-7
4.907439659980408e-7
5.795027370452943e-7
2.406075805042728e-7
7.562423627739328e-8
1.043467172775016e-8
2.6789528696525705e-7
1.7990869285325588e-7
1.5112302335030607e-7
2.126633650638738e-8
1.8216577560938168e-7
2.900830507478052e-7
3.381218780215952e-7
3.684814696394684e-7
3.963235156700123e-7
4.0467520504634204e-7
3.586948626320323e-7
2.5485574941544455e-7
1.301164728085384e-7
4.3412373118407995e-9
1.2709643997053267e-7
5.211380644774969e-6
3.344732214969416e-6
7.799280481233707e-6
9.4150877130961e-6
8.023336384001653e-6
6.746223332965856e-6
4.897083331381939e-6
2.0678789159924562e-6
3.941618931255253e-7
7.394050422570582e-7
3.088082567752881e-7
5.150944740144697e-8
2.260511206605026e-7
4.771580768838253e-7
2.861062638196992e-7
9.918854026594995e-8
1.0695906018289438e-8
1.7805618192713737e-7
1.1305107984543485e-7
9.740331178441093e-8
7.539721103816799e-8
2.463615579585236e-8
1.2555204708404213e-7
2.312587918890679e-7
3.522960414427717e-7
4.2466242351537613e-7
3.9390370922164984e-7
2.6600033007030104e-7
1.0266334766282346e-7
5.070160576809602e-8
2.9578650781144306e-6
2.720440193237933e-6
3.908142086852053e-6
5.297165591242431e-6
4.884725740801588e-6
4.338877073092916e-6
3.5824106800087134e-6
2.6387766125053224e-6
1.6762171055043694e-6
8.812292538736621e-7
3.818838927613337e-7
1.1433633443165698e-7
2.6985369293729087e-7
1.6550883226171357e-7
5.07551825285099e-8
1.743355715894862e-8
2.3424567374253505e-9
3.103953891972783e-8
1.284203349972744e-7
1.0645446469819838e-7
3.47589191625303e-8
5.550852377226644e-9
2.026955872069051e-9
4.876798846317055e-9
8.201336415826963e-9
1.7043429268288402e-8
8.483019762665174e-8
2.1357946801793835e-8
5.315434987702415e-9
3.010176043298767e-9
1.5763122505887496e-8
1.0406606855825255e-9
1.7677193118658843e-10
1.0019652926969212e-11
2.2684379186162e-13
2.447143791525942e-13
1.717413261580841e-13
2.9299357938966635e-13
4.836011628645761e-13
7.350828275405555e-13
1.3213318363091758e-12
4.588259145459001e-12
6.6023893743618275e-12
2.7083096845604816e-12
4.744216175390403e-13
3.459617055456761e-13
1.3763824261070165e-12
2.8709568266674607e-12
2.2769266479243794e-12
2.035788100928834e-12
2.024798588557909e-12
2.125237621247148e-12
2.279866510003105e-12
2.4405128891266835e-12
2.53056418874311e-12
2.4100359373957645e-12
1.937657383337335e-12
1.2418221013415008e-12
6.696280318545929e-13
3.420149075074621e-13
1.836026999241768e-13
1.0902778793100208e-13
3.770781070950733e-12
3.2343275528496766e-12
3.2725264018526547e-12
3.5036626918991416e-12
3.82689151424296e-12
4.2104033035739164e-12
4.644176069166066e-12
5.126244867408165e-12
5.658037526535032e-12
6.24260887013662e-12
6.8839142842815e-12
8.355009275903121e-12
5.407095681306129e-12
1.1194390928856665e-12
1.4123453195083159e-12
1.8885961416462134e-12
1.3254739001639787e-12
4.546258043573851e-13
4.3730557276277053e-13
1.2828923081003898e-12
2.0919243936595955e-12
2.8950699371283544e-12
3.725603112000267e-12
4.61488879731685e-12
5.592271848199518e-12
6.686180277974955e-12
7.92538860588727e-12
9.340182216551818e-12
1.0963427215382161e-11
1.2831512831571944e-11
1.498528718944773e-11
2.9216441627192127e-10
1.3763014434427314e-10
7.269402602181686e-11
4.717205748379425e-11
3.6512397154083585e-11
3.198349322793714e-11
3.034799913495811e-11
3.026692876108908e-11
3.112163871856451e-11
3.2597810138482066e-11
3.452282674943245e-11
4.1513520817172706e-11
5.25435784110985e-11
8.16401602193402e-11
1.5875442348957904e-10
3.9148218266164224e-10
1.4417476402587524e-9
1.6843744983450617e-8
2.0627073421907862e-8
5.989051095942531e-9
4.054791105112899e-9
1.8092241784868274e-8
1.8616681562603426e-9
8.630871045625613e-11
2.9200392338229966e-14
0.
0.
0.
0.
0.
0.
0.
0.
0.
0.
0.
0.
0.
0.
0.
0.
0.
0.
0.
0.
0.
0.
0.
0.
0.
0.
0.
0.
3.021420297732656e-14
4.399714601112685e-14
6.423389077550404e-14
9.404380567674172e-14
1.3812168561641027e-13
2.0357344424069395e-13
3.012225738276365e-13
4.4767096678732907e-13
9.059333273341869e-12
1.5792687887752368e-11
2.516898737611495e-11
3.801457699741623e-11
5.443870197937554e-11
7.407396446713069e-11
9.535040518977893e-11
1.1466754627153665e-10
1.2575026480875287e-10
1.1962467744271888e-10
8.549970915306571e-11
2.3982502410719833e-10
2.041987612974508e-10
2.2735166877673457e-10
2.2454040652636669e-10
2.596489875068945e-10
3.4302431407283927e-10
4.604897935985443e-10
6.107945037073536e-10
8.348006268471702e-10
1.2025092191018318e-9
1.569560691016643e-9
1.6683439054283828e-9
1.8074380217452355e-9
2.1230257265059002e-9
2.6861071888352396e-9
3.62620143445279e-9
5.209370901591126e-9
8.005868976019277e-9
1.329250024520978e-8
2.3400678853466347e-8
2.049275988221735e-7
1.6318334835958963e-7
1.624879365670616e-6
4.5894949121596177e-7
2.4787422503281383e-7
1.4070686007007367e-7
7.642280756111593e-8
3.3610351767193975e-8
1.5799450501308935e-9
1.1423585313359591e-8
2.058749230544308e-9
7.281530472342001e-9
3.9125866422888074e-8
7.980459616569154e-8
6.743149507134644e-8
3.436274344029528e-8
1.058275086003488e-8
1.9223888071610896e-8
1.409629065317819e-8
1.2236670512635485e-8
9.446428722947848e-9
5.070300049243435e-10
1.04650954440128e-8
2.2422920564844612e-8
3.686709374645788e-8
3.9952019050586405e-8
3.161886588695373e-8
2.0801955313691984e-8
8.537894747707653e-9
8.66928700657703e-9
4.429071559293975e-8
2.1641950526282096e-7
3.682153555889345e-7
2.807667361360565e-7
3.0204604050056086e-7
2.0952394416347638e-7
1.4755647849272949e-8
4.5256473172045064e-8
3.202201992293031e-8
1.1470890433492102e-8
5.341331184411638e-9
1.4134506281126756e-8
3.270870754587039e-9
4.19909350484567e-9
7.313162260543685e-9
2.116596085640712e-9
7.4316162546428135e-9
1.5462483711921208e-8
1.3171564113379733e-8
1.1121479987839264e-8
9.918915831538174e-9
3.748568885352828e-9
4.242081359081702e-9
1.2156272671602184e-8
1.8568987200280853e-8
1.8822032187183784e-8
1.609977434531389e-8
1.2145348234437462e-8
7.1770704434802745e-9
3.772759652072754e-10
1.1513743201973657e-8
2.1222289422826883e-7
9.653551501777188e-8
8.666036151733026e-7
5.876407629989886e-7
3.93368589242239e-7
2.7232454599783876e-7
1.7975519237695898e-7
1.114314183195508e-7
5.8551839821954524e-8
2.0830143187292128e-8
5.33523396559694e-9
7.165927856929522e-9
2.265777410561537e-8
7.687457720036218e-8
9.990828933467635e-8
6.218302710982511e-8
1.6022556963946028e-8
2.5891416720835147e-8
1.891644756348408e-8
1.509746261799942e-8
1.333708175241254e-8
5.273165385423912e-9
6.783664409345658e-9
1.8653943930093588e-8
3.4959013693491017e-8
4.9823265285729377e-8
4.5524819342252766e-8
3.221208008865508e-8
1.7580857458283554e-8
7.048044923247466e-10
2.5315354064918037e-8
2.664757841996361e-7
5.009759637411389e-7
3.5769709311213104e-7
4.6656962786273773e-7
3.918691633479434e-7
3.539268322911881e-7
2.751856382993906e-7
4.4966814438850095e-8
9.693933403710323e-9
2.3296765428711348e-8
3.840585305695413e-8
4.744572676555212e-8
7.117051183476907e-8
3.9129392003298146e-8
8.615067924341677e-9
1.830429943429344e-8
2.770863593362461e-8
2.174120837374742e-8
1.8986051427130054e-8
1.6233581900627422e-8
3.488488521919327e-9
1.0889792626403068e-8
2.5237170982302065e-8
3.358679078912078e-8
3.237716490948536e-8
2.7475100531089362e-8
2.052841320838481e-8
1.125297010316353e-8
3.2398332281049413e-9
3.433196666327724e-8
1.0070202423309202e-7
3.9148047689975047e-7
3.92458824169943e-8
1.9299547821131562e-6
8.800188165790242e-7
5.2175551375806e-7
3.221679006183375e-7
1.9112607919572595e-7
1.0483384876346662e-7
4.243588780247285e-8
7.0123645911897925e-9
4.658847709715181e-9
3.366470819636709e-8
1.0494268973804339e-7
1.475665578923256e-7
1.007247651363674e-7
3.279433184251855e-8
3.818998849973001e-8
3.087753239240411e-8
2.4281509408485832e-8
2.1898562108314284e-8
1.3005769995758336e-8
6.3306252554056975e-9
2.5064479051399295e-8
4.821691974626508e-8
6.357448793656616e-8
5.769250885247187e-8
4.4173311497455354e-8
2.7827090216921214e-8
6.966760101882979e-9
2.846772086891858e-8
1.1555855921062164e-7
3.986361722373538e-7
4.953796105407505e-7
8.836272256129055e-7
6.960110231197319e-7
5.137392607525295e-7
4.3736650125469547e-7
2.855909796869674e-7
3.976758240374331e-8
2.7347439665414043e-8
4.821928601953869e-8
6.71474277868142e-8
7.54115179346941e-8
1.252622346577722e-7
7.311787496364801e-8
2.3043935848868488e-8
8.228545107488163e-9
2.8098904492482818e-8
2.356926183840463e-8
1.9399958986763573e-8
1.752220080828002e-8
8.036295574021984e-9
6.560556640266255e-9
2.092837704375847e-8
3.560998054659897e-8
3.890858613007146e-8
3.372732201636598e-8
2.5655955311170398e-8
1.560464398401753e-8
1.951842115413681e-9
2.233004295452546e-8
3.3966842672719285e-7
2.7704866428513933e-7
1.1419777629880235e-6
8.817948749479761e-7
6.152068741598542e-7
4.3671895073504154e-7
2.9268010238063135e-7
1.847571046652472e-7
1.0272205674963294e-7
4.3783931011208845e-8
1.6912438734222237e-8
1.545633612277297e-8
4.314100667484428e-8
1.2524907011718452e-7
1.5055260343785918e-7
8.419040320889645e-8
1.0559762113335947e-8
3.765279255935102e-8
2.7684065106759387e-8
2.2480170690681446e-8
1.976111226601043e-8
6.585139241917626e-9
1.1292109696382026e-8
2.9459912073938736e-8
5.40238553008691e-8
7.216493089056242e-8
6.319060229129201e-8
4.435617555603471e-8
2.3695848487086125e-8
6.89808736703945e-10
3.8976409487778076e-8
4.1106631778314244e-7
7.028786875006731e-7
7.010740986349999e-7
8.122852646522359e-7
6.618826670988606e-7
5.613274030137124e-7
4.7313145369151424e-7
4.32252969148245e-7
4.597028414651168e-7
2.9964685289979085e-7
2.540703828041258e-7
2.911342353859323e-7
2.7576259153053803e-7
1.2161245392786704e-7
3.014908668121119e-8
2.7264931268331588e-8
4.474367876029565e-8
3.4408218270629465e-8
2.989449588640162e-8
2.5845149430009724e-8
5.9226856148247435e-9
1.7385452860263435e-8
4.096426462000228e-8
5.629021299950164e-8
5.4859104988786924e-8
4.6698549444574386e-8
3.5026574650394364e-8
1.9328493139494833e-8
5.648403442187434e-9
6.08429580659286e-8
1.5253484411305034e-7
5.866549170412768e-7
1.5075139853963713e-7
2.6375150282665562e-6
1.2619701162681039e-6
7.571124370089712e-7
4.6940203635231285e-7
2.7856072236301905e-7
1.5460048264330746e-7
6.726355922635913e-8
1.8249221195954287e-8
1.4402175468257475e-8
5.3248825473263066e-8
1.5328461710527322e-7
2.116442336037958e-7
1.3516099725885548e-7
3.458705789784378e-8
5.2209485529444317e-8
4.283283934182453e-8
3.386352603003563e-8
3.0612469663905864e-8
1.7702410025799644e-8
9.302609745656347e-9
3.54377102430691e-8
6.727509030366158e-8
8.661413408926132e-8
7.811013689300855e-8
5.977838847322624e-8
3.753279919195305e-8
9.234262097141687e-9
3.76604492652533e-8
1.4568904550696505e-7
5.764984249501093e-7
6.563617963349424e-7
1.4479010074012112e-6
1.0958336621591874e-6
7.845276442010332e-7
6.048823764101223e-7
4.744341322341042e-7
4.6287510258393175e-7
4.285398265222988e-7
2.7634180924397105e-7
3.0342091695847865e-7
2.598066321951372e-7
2.9307961079300886e-7
1.8452660669455375e-7
5.492611675661376e-8
8.956036032340215e-9
4.4495735192706244e-8
3.611967527011766e-8
2.965147002492086e-8
2.6817598054101407e-8
1.2312759193801881e-8
1.0537207826094538e-8
3.3084031963528896e-8
5.665545352341666e-8
6.257717149073176e-8
5.442252267324307e-8
4.148131359278383e-8
2.522312975086525e-8
2.7850159310031916e-9
3.817548180797001e-8
5.008497111080842e-7
4.6166677639642967e-7
1.5581283488049202e-6
1.2410657326646084e-6
8.750122616097233e-7
6.247746868515056e-7
4.191588431737155e-7
2.652231764560229e-7
1.500007506707379e-7
6.819999454301928e-8
3.080431896066401e-8
2.781838807471556e-8
6.517970459792588e-8
1.7955711524261662e-7
2.094596628653367e-7
1.0389005520594853e-7
7.790646570600057e-9
5.153291082617515e-8
3.816019909239052e-8
3.113218678690262e-8
2.7367481145230228e-8
8.665813173782429e-9
1.609966408227193e-8
4.1375851959615645e-8
7.508712740802698e-8
9.825720319924949e-8
8.55251666092476e-8
6.004766234982069e-8
3.205989887153847e-8
6.033724575716473e-10
5.001249407564677e-8
5.863616734596917e-7
9.631198409215362e-7
1.0934163987462464e-6
1.2294862752543628e-6
9.886681916283336e-7
8.085945786114252e-7
6.251820246725735e-7
4.663303183959585e-7
3.6133040559139174e-7
3.0426120369357913e-7
2.5363639832875074e-7
2.6681673590290945e-7
3.6687968814964605e-7
2.0646067897898134e-7
5.6538423157245584e-8
3.6876083168619314e-8
6.620252448693519e-8
5.01088853733504e-8
4.347742641440069e-8
3.775387450974529e-8
8.688758248062243e-9
2.5903051564366823e-8
6.10472072884368e-8
8.488359086022145e-8
8.320863776295102e-8
7.102334045594291e-8
5.338068371384037e-8
2.9380522571477026e-8
9.31448313060071e-9
9.464592408846864e-8
2.0533636895125767e-7
8.358774464451632e-7
2.7985808296157e-7
3.5361157892131604e-6
1.7379725558571004e-6
1.0517713126115522e-6
6.545900637290638e-7
3.8892548348720266e-7
2.1797690637192253e-7
9.990331918947719e-8
3.4621489989215094e-8
2.929466754049777e-8
7.932223117167576e-8
2.1600006320310407e-7
2.903834173644198e-7
1.663668272162947e-7
3.480625161315601e-8
6.97280710082771e-8
5.7854844934259164e-8
4.592945328869873e-8
4.165719851010861e-8
2.348761666377484e-8
1.3409960466797688e-8
4.899864832229894e-8
9.155331520471057e-8
1.1558363647750745e-7
1.0406785249585111e-7
7.973962389081467e-8
5.00079126225119e-8
1.2570747847386983e-8
4.690925922736661e-8
1.7183328672741223e-7
8.06439044305059e-7
8.667803093053737e-7
2.149979322706072e-6
1.6057835321028005e-6
1.12868026668495e-6
8.287253460826836e-7
5.79471736948715e-7
4.14540525864927e-7
3.4722842607927924e-7
3.4318571705773834e-7
2.870079934279921e-7
2.1203590511707293e-7
3.3591665791137865e-7
2.7855143394329726e-7
9.125874741175426e-8
6.984422152541843e-9
6.495026758914743e-8
5.1694071796500866e-8
4.227240897272581e-8
3.8297712439909106e-8
1.7861571625361517e-8
1.530351117345019e-8
4.7992579845052e-8
8.289034595216358e-8
9.277723444406904e-8
8.107229992931606e-8
6.194997005185183e-8
3.76809258256535e-8
3.937575040204143e-9
5.753256167544972e-8
7.059349613217677e-7
6.917380766472738e-7
2.0676509367824005e-6
1.690909562144567e-6
1.2045618056336244e-6
8.66810881003598e-7
5.842986528471769e-7
3.719586389676533e-7
2.1439838431512455e-7
1.0307611115156123e-7
5.1495885988802056e-8
4.540273848562623e-8
9.629515535071911e-8
2.523513192682989e-7
2.7363849778352814e-7
1.160381382585815e-7
3.6753867853325515e-9
6.970973076599243e-8
5.140484221809859e-8
4.228367314084505e-8
3.716133468482837e-8
1.0597022410235898e-8
2.332258608991622e-8
5.8167036403305525e-8
1.0350584389830503e-7
1.3141582922331728e-7
1.137821837812178e-7
8.004429834239978e-8
4.277470216600028e-8
7.584657199922367e-11
6.174828546750073e-8
8.180303077053366e-7
1.3022360334018281e-6
1.600417257760868e-6
1.7794029960456417e-6
1.419740704803455e-6
1.1401939846112085e-6
8.525457021866172e-7
5.981516751782996e-7
4.081552044843677e-7
2.800544730561763e-7
2.0791846227548498e-7
2.9962359377553817e-7
4.534091112139704e-7
2.815436725519193e-7
8.471798820566529e-8
4.270777015737395e-8
9.300710776982238e-8
6.922593352037866e-8
5.981905614298777e-8
5.23777649824191e-8
1.2746396046332462e-8
3.579544855746571e-8
8.519045265517969e-8
1.2087256215983853e-7
1.197495704516488e-7
1.02679200590431e-7
7.740679214071517e-8
4.2636772923643147e-8
1.3280304909479627e-8
1.3059000420894007e-7
2.580526722939348e-7
1.151200223649951e-6
4.45681043036142e-7
4.604413657829884e-6
2.3403007644538115e-6
1.4318475244436913e-6
8.983669649020913e-7
5.370662146249615e-7
3.0537330528428963e-7
1.4744855330636033e-7
6.022983870072001e-8
5.103738573524496e-8
1.1703692975778875e-7
3.023105790441611e-7
3.8084802518530694e-7
1.8657051692019092e-7
3.19432599933021e-8
9.315319129827151e-8
7.689520194031092e-8
6.151687254660497e-8
5.611305993090444e-8
2.999230669372192e-8
2.0365270025998062e-8
6.869083069239677e-8
1.2447883261877293e-7
1.5244886179817695e-7
1.3716328676562406e-7
1.0539882296434025e-7
6.600980303393666e-8
1.7000506492304124e-8
5.672596170846422e-8
1.9456654059266225e-7
1.116194066495292e-6
1.1419433072315704e-6
3.054561430005931e-6
2.2831678578313702e-6
1.587717344572382e-6
1.1389412595764812e-6
7.638394849257153e-7
4.991955451489313e-7
3.379932900792721e-7
2.60689837673547e-7
2.2510238718027341e-7
2.241131436970485e-7
4.018583965355635e-7
3.584200359453503e-7
1.2697191903840228e-7
3.009491093430174e-10
8.960392970956856e-8
7.069657772842316e-8
5.7369624236488935e-8
5.2091259773965714e-8
2.530679144944963e-8
2.051623648200065e-8
6.543763380473052e-8
1.1478196781733898e-7
1.3152343467640517e-7
1.159318795292051e-7
8.89428657009117e-8
5.4206940424538205e-8
6.010694247590231e-9
7.878561102215208e-8
9.662451253026678e-7
9.80277223944809e-7
2.665945637822288e-6
2.2507707476482347e-6
1.6246793723319181e-6
1.1824414808336073e-6
8.046187619365726e-7
5.177077395642789e-7
3.052324333425377e-7
1.5444507681556323e-7
8.22691164157304e-8
6.947673231595749e-8
1.4179280514634854e-7
3.503520632396746e-7
3.30075292479362e-7
1.181885569731119e-7
2.755803553631588e-9
9.38013900953768e-8
6.79366721532446e-8
5.676035589952138e-8
4.969699417604817e-8
1.1044264127071771e-8
3.533534439539743e-8
8.345610158577572e-8
1.429538772051248e-7
1.7327478552571021e-7
1.4941534400508103e-7
1.0560701800216828e-7
5.659816102837879e-8
1.3464645896821332e-9
7.312706313442017e-8
1.133505838027738e-6
1.7488616865049483e-6
2.2652200531379157e-6
2.5283884707933523e-6
2.010414130500364e-6
1.599387349748575e-6
1.176077467619118e-6
7.99125556472018e-7
5.089014542330951e-7
3.096649858523948e-7
2.096003888947649e-7
3.513392674663686e-7
5.577673235115031e-7
3.534290267129922e-7
1.1357104480898099e-7
3.9240259200804115e-8
1.261195990025823e-7
9.178145223993957e-8
7.863789074103958e-8
6.97424228667337e-8
1.9011445233115144e-8
4.642385054721376e-8
1.1281784809780372e-7
1.6550496403690573e-7
1.672719185512087e-7
1.4459195482643628e-7
1.0953350855336197e-7
6.060064203955169e-8
1.6422308235043654e-8
1.6193458251540017e-7
3.031541953219365e-7
1.5486699618632546e-6
6.608353530833334e-7
5.8092458569870286e-6
3.1026559839831516e-6
1.927076297392433e-6
1.2256459312075358e-6
7.41632823406183e-7
4.301421448211469e-7
2.1897241287858172e-7
1.0011884801476781e-7
8.141763419420559e-8
1.729373058193517e-7
4.218934932157548e-7
4.685126819011999e-7
1.906443926473328e-7
2.516226250947783e-8
1.2534980960249805e-7
1.0054376737004204e-7
8.168026307025069e-8
7.509337717123772e-8
3.572403624130421e-8
3.340079152605803e-8
9.907363021480099e-8
1.6964598408926187e-7
1.9902691904544398e-7
1.7950290792487382e-7
1.3874936017257542e-7
8.680779460834604e-8
2.319735466541914e-8
6.577589283035288e-8
2.1083313322945442e-7
1.5493123211948104e-6
1.5061537830656879e-6
4.2174121357945475e-6
3.2132386651430647e-6
2.2238499263337537e-6
1.576876905407056e-6
1.0351539044089354e-6
6.441519634857915e-7
3.8746718488285303e-7
2.54014318588433e-7
2.1717897699272408e-7
2.478475398695787e-7
4.808180573916282e-7
4.3766875082100626e-7
1.615697776716581e-7
1.2905897243011369e-8
1.167333958883134e-7
9.328162553487262e-8
7.46499549951286e-8
6.791289604654823e-8
3.540653685388654e-8
2.5541687031662903e-8
8.468114438047065e-8
1.5194309022229594e-7
1.8122693682027615e-7
1.6238715553804567e-7
1.2544899451659518e-7
7.675425318186362e-8
1.0101043186235932e-8
9.863877620548737e-8
1.296975946304433e-6
1.3388198956804938e-6
3.3288734027077764e-6
2.9396181389703145e-6
2.1624501777544476e-6
1.6004904193676676e-6
1.1063815631254278e-6
7.235750303301532e-7
4.38152814116658e-7
2.3234879941576826e-7
1.282634928844569e-7
1.0152231433732108e-7
2.0949898725727908e-7
4.7644006061015066e-7
3.58082146428892e-7
1.1021952770196502e-7
1.1914690376492501e-8
1.2481202625447457e-7
8.762423729240438e-8
7.538151064692258e-8
6.469883654204091e-8
5.910506600581891e-9
5.752596509524813e-8
1.2388397406712518e-7
1.972143327445207e-7
2.2483446202168737e-7
1.9438403684186748e-7
1.388243930378189e-7
7.509611191513872e-8
5.19435335919276e-9
8.136910332181603e-8
1.5811333150294088e-6
2.345284423778091e-6
3.126267360418202e-6
3.583869983955857e-6
2.861258664505242e-6
2.2726841469672216e-6
1.658220169230435e-6
1.0967579129451717e-6
6.505281214878875e-7
3.4748738718924267e-7
2.128430070339463e-7
3.9766549789074356e-7
6.6893769472237e-7
4.283637474105786e-7
1.4470925264490885e-7
2.1164628765019924e-8
1.6600462918999697e-7
1.1709417449090079e-7
9.87244976185863e-8
8.896399944304516e-8
2.8896085872633605e-8
5.635455839636235e-8
1.4176592152270986e-7
2.1866869801824911e-7
2.2969792740329642e-7
2.0165290567274373e-7
1.5405040637438054e-7
8.599024147161695e-8
1.621747645906217e-8
1.8087831713225435e-7
3.3291495130523043e-7
2.0487668084355376e-6
9.430192905950966e-7
7.034359298531591e-6
4.0663434747984474e-6
2.5842280456974933e-6
1.6807444540932869e-6
1.038097655992011e-6
6.183055200048874e-7
3.3195893073472554e-7
1.6325320474937117e-7
1.224618704668937e-7
2.577302980922707e-7
5.820253376946643e-7
5.213013847748723e-7
1.769705685409572e-7
1.4033699760119433e-8
1.7033012439580697e-7
1.280682901371274e-7
1.0743540706974615e-7
9.920889315532708e-8
3.461711214981619e-8
6.067516426093431e-8
1.4875998939523153e-7
2.3016025859853492e-7
2.5688605425301684e-7
2.3423393417253458e-7
1.8326190122457443e-7
1.1488616400698074e-7
3.30822271355486e-8
7.091220650074898e-8
2.172148613415824e-7
2.1917238683407295e-6
1.99567557081327e-6
5.661572796784966e-6
4.547292253794767e-6
3.1605026362987272e-6
2.2373841481957447e-6
1.4499879396778877e-6
8.608803236847513e-7
4.552264838768651e-7
2.4826977267027984e-7
2.1423120107488438e-7
2.585831425015213e-7
5.484267379010445e-7
5.199209537422587e-7
1.9795656068175355e-7
3.3976610503104194e-8
1.3568708414820128e-7
1.1913464177598452e-7
9.295030376140592e-8
8.447632745191745e-8
4.898027537210517e-8
2.909253617100227e-8
1.0379620923453326e-7
1.914913190288069e-7
2.439539607744726e-7
2.2607296974885316e-7
1.7703694759257784e-7
1.0907187092083385e-7
1.872376095549441e-8
1.113251787357576e-7
1.7194901911993514e-6
1.776289612492902e-6
3.97854547367946e-6
3.767203300295229e-6
2.8562879750241237e-6
2.170911628858947e-6
1.5401917110102432e-6
1.0318573674608806e-6
6.442369515833892e-7
3.5596370457125105e-7
1.9830011555443544e-7
1.426348537402098e-7
3.0752245158730807e-7
6.016733457462677e-7
3.3286148745932085e-7
9.268666835926953e-8
2.233189016829068e-8
1.5689225261901699e-7
1.0779046575613136e-7
9.777314682719051e-8
7.537082365677214e-8
1.888168219247519e-8
1.0365753558488187e-7
1.8993689724106556e-7
2.646908782948619e-7
2.84997898969496e-7
2.5178352555742335e-7
1.842822956587784e-7
1.0272029928171148e-7
1.643268966095851e-8
8.003469888859115e-8
2.2555952028637473e-6
3.146797653147963e-6
4.155555409443621e-6
5.111430132749416e-6
4.186145633075025e-6
3.375880295351612e-6
2.479543318799153e-6
1.58898704087991e-6
8.34434453953789e-7
3.422157175517498e-7
1.700492616048633e-7
3.945599665937621e-7
7.473042004466063e-7
5.114501657236288e-7
1.8211764865938933e-7
1.3610073534143692e-8
2.047345973591295e-7
1.4319251849334923e-7
1.169949435449557e-7
1.0683466568552152e-7
4.426248551862392e-8
6.272417511936272e-8
1.6662841909226697e-7
2.742681119418242e-7
3.113711356582271e-7
2.82890598924244e-7
2.1989096202768097e-7
1.248027206088456e-7
6.777882114235987e-9
1.8003330566453414e-7
3.394630506060883e-7
2.6779837019736107e-6
1.3209937659359628e-6
7.976643068151307e-6
5.2739242664682535e-6
3.487361361826293e-6
2.358053089433776e-6
1.5084348166345705e-6
9.304990185468951e-7
5.249331344551367e-7
2.66780425069593e-7
1.7480959189567002e-7
3.831841005960741e-7
7.453461037258105e-7
4.833778680119725e-7
1.445170753135011e-7
7.60776244905617e-11
2.2841885532596952e-7
1.5393152703702575e-7
1.377806834711613e-7
1.21405680824893e-7
1.006171401336958e-9
1.2485401623051832e-7
2.2999624985321438e-7
3.0282106067575784e-7
3.258016864939871e-7
3.0656360291277054e-7
2.466397615853009e-7
1.572400138108313e-7
5.3586062907319975e-8
6.359257399444846e-8
2.0601400832510714e-7
3.2390890005470176e-6
2.6531919181139903e-6
7.222990102593903e-6
6.562074197853463e-6
4.700393302523596e-6
3.396553364823698e-6
2.2005127238561017e-6
1.2140106929214587e-6
4.84992896832705e-7
1.5219576090763199e-7
1.5706646941012847e-7
2.0880104516102133e-7
5.395829334433952e-7
5.929320486406903e-7
2.410854315532767e-7
6.363360293032852e-8
1.1037652880197754e-7
1.473185631946729e-7
1.0926890066182573e-7
9.822079460938867e-8
6.571525290677442e-8
2.8910276800498976e-8
1.1897034745123478e-7
2.2481731396861507e-7
3.1547220008032513e-7
3.15905401191277e-7
2.5579252551728666e-7
1.6002565242061455e-7
3.859494035192263e-8
1.0725446588663875e-7
2.26541046747607e-6
2.2845822581301177e-6
4.40888124201366e-6
4.6939871031607065e-6
3.7597622789942966e-6
2.993264766047557e-6
2.222761628225875e-6
1.5430757159874371e-6
9.91809787785354e-7
5.612674240672969e-7
3.034504428695307e-7
1.8503990316802435e-7
4.0506943029712636e-7
5.336469189978939e-7
2.1193689984534394e-7
6.138342116748166e-8
2.5918734110245077e-8
1.723518393789181e-7
1.187005850495838e-7
1.0956715182961952e-7
1.969729101377897e-8
1.1289607663445893e-7
2.0613748920229734e-7
2.782381202152414e-7
3.235665034028846e-7
3.4379752172088523e-7
3.2582130621872414e-7
2.5714787690730005e-7
1.5908675025208579e-7
5.704714464504818e-8
4.552736020550229e-8
3.305173123254255e-6
4.1221173902380456e-6
4.93966564847646e-6
7.066121822532611e-6
6.463950466818891e-6
5.669105072711399e-6
4.499969733973612e-6
2.7854263598773072e-6
9.658414040532385e-7
3.042089328743358e-8
1.2130326677881275e-7
1.992857243743293e-7
6.339475946041974e-7
5.768755363646997e-7
2.3084755794451997e-7
6.177525198207303e-8
1.4059579637627583e-7
1.6558959214932264e-7
1.2577854483574474e-7
1.1411518236644274e-7
6.417133086895614e-8
6.082199334848696e-8
1.7637645890105598e-7
3.0616277977702605e-7
4.013369800242245e-7
4.0231519151851724e-7
3.295744494150953e-7
1.952064449430434e-7
2.9757912792425996e-8
1.4233675209627889e-7
3.010180487348305e-7
3.4588438837318626e-6
1.8467293458023713e-6
7.854840475004599e-6
6.668317376788202e-6
4.808029943866054e-6
3.520016091173287e-6
2.412403812103405e-6
1.5550208302982715e-6
8.965298666376766e-7
4.3684379429600703e-7
2.16458432171366e-7
4.903239158310891e-7
6.052058434903354e-7
2.575962734718953e-7
8.032470194636209e-8
1.000922953875393e-8
2.684073862486077e-7
1.7512755734693131e-7
1.5124310615767186e-7
3.597631243495564e-8
1.671971814330105e-7
2.7910478164824097e-7
3.3335556700188034e-7
3.6638876679446196e-7
3.940468931355842e-7
4.004084548490378e-7
3.5204085802664025e-7
2.4742596535198916e-7
1.2302636185129373e-7
2.682183831122836e-9
1.3494488458275088e-7
5.101423239578154e-6
3.3316034592595783e-6
7.84521138800114e-6
9.311110611857333e-6
7.800243951707818e-6
6.451897919783611e-6
4.609855513793642e-6
2.0164103551139004e-6
2.473321411236997e-7
6.44463707303184e-7
2.614188835166234e-7
3.1766456720571604e-8
2.5479993318650967e-7
4.979448926005266e-7
2.846334542993548e-7
9.733490407263195e-8
1.6489643450852516e-8
1.7650233321399132e-7
1.1381269151409449e-7
9.849664783935509e-8
7.568893007457218e-8
2.5311155908812672e-8
1.2633938946210556e-7
2.3330317116810663e-7
3.5434814134128146e-7
4.2187103979144653e-7
3.8641176397855574e-7
2.587280664773242e-7
9.722552071558814e-8
5.609086252208232e-8
2.9363653432680577e-6
2.7172282767550592e-6
3.989200656377183e-6
5.321242042712591e-6
4.853440007955851e-6
4.275878894378763e-6
3.50257498731967e-6
2.5690906965301526e-6
1.63519406258531e-6
8.660972792841433e-7
3.8320528540194694e-7
1.2389806717400166e-7
2.700350162359779e-7
1.610639604209974e-7
4.816660590628026e-8
1.594708431172167e-8
3.6698718491382015e-9
1.0648554117709821e-8
1.7487213062562338e-8
2.1280145325098878e-8
2.8751960343243044e-8
7.081001763846662e-9
8.725272994505762e-9
1.1278991069673456e-8
6.603243350390603e-8
8.449926491231352e-7
2.8191965312429413e-7
4.55561915034661e-7
3.886589070557723e-7
3.6359886473294773e-7
3.264742352441213e-7
2.876828686995589e-7
1.5083751046522437e-6
1.5524165726829702e-6
2.260807094002848e-6
3.11209077664153e-6
4.707334196272623e-6
8.330415690539038e-6
0.000015372841616473085
7.912644769081624e-7
3.4341726830272188e-6
3.888986521203162e-6
3.276054960196322e-7
1.405672865696714e-7
4.3773406805005086e-8
7.234916194121748e-8
5.6316585228172436e-8
2.187595712656368e-8
5.271855106471984e-9
1.6000153191950745e-8
1.2553695841792784e-8
5.914752016102983e-9
8.446833209226042e-10
2.526756962642421e-10
2.3684076924614285e-10
9.923839703995391e-10
2.1094428068599455e-9
2.5566301010019582e-9
3.301129332090749e-10
1.934901755706521e-10
1.2913843562842239e-11
1.7433076245910056e-13
2.2663544014554506e-13
4.3747204647939426e-14
0.
3.087480386662077e-14
5.792253950499261e-14
3.441352609882698e-14
0.
0.
2.339295066545325e-14
3.051346434347548e-14
4.117197571170007e-14
2.6177931432722473e-14
3.1265419745131423e-14
1.1042136839917417e-13
7.511431289005775e-14
5.3961755963174027e-14
5.4392183402427325e-14
5.90128647389985e-14
6.225491743078044e-14
5.709397416145124e-14
3.084992717407651e-14
1.5128614830879754e-13
2.0219757165599166e-13
2.0861246635669744e-13
2.1823167088903025e-13
2.3231160702151684e-13
2.5018437044686904e-13
2.7164493472347156e-13
2.968460349179774e-13
3.2615783140954014e-13
3.601150766577858e-13
1.87485815446684e-12
1.3593302336562516e-12
1.2124588686873197e-12
1.1832884859172277e-12
1.1987856530816881e-12
1.2315378117380184e-12
1.269207172422914e-12
1.3053144042429037e-12
1.3357858777972624e-12
1.3574744142887758e-12
1.3674794977542301e-12
2.671581618982243e-13
2.787421021267596e-12
6.1890013010038236e-12
8.575764725896389e-12
9.76774510266367e-12
1.0227236746310014e-11
1.0422215478041643e-11
1.0640512819012613e-11
1.1027673930415107e-11
1.1652403878413344e-11
1.2549555685980424e-11
1.3742748659547232e-11
1.525532264979263e-11
1.7115572360910202e-11
1.93593603942245e-11
2.2031679095158884e-11
2.5187903415785805e-11
2.889508218750528e-11
3.323347396027816e-11
3.58117438137757e-11
7.390755574399513e-13
8.62891517110407e-12
9.103888693431934e-12
8.710909716684123e-12
8.579025289520212e-12
8.800171568104522e-12
9.321305537955511e-12
1.0090713054127557e-11
1.10739621583332e-11
1.2250258500990316e-11
1.3607692782987337e-11
2.1893429711054055e-11
3.7816461654353726e-11
7.279839149566072e-11
1.617325363588922e-10
4.667065499225995e-10
2.7491016077424404e-9
9.194562390524153e-9
8.689362171881552e-9
2.8670541096880804e-9
3.86847076800263e-9
3.788703514022338e-9
1.4560395534867783e-10
0.
0.
0.
0.
0.
0.
0.
0.
0.
0.
0.
0.
0.
0.
0.
0.
0.
0.
0.
0.
0.
0.
0.
0.
0.
0.
0.
0.
3.069584482843698e-14
4.453837355466947e-14
6.476854414920742e-14
9.440608359471281e-14
1.3795864458582726e-13
2.0218627140980268e-13
2.9728139033392367e-13
4.387032932132747e-13
6.5005758750434e-13
9.676525854283628e-13
1.8378774611947263e-11
3.192836322375386e-11
5.051347260806054e-11
7.549293216413378e-11
1.0648047244712357e-10
1.4191916502146295e-10
1.7778898068941494e-10
2.0638362149506696e-10
2.1574084448095175e-10
1.9034624668286335e-10
1.1323245173358363e-10
4.1029626027626923e-10
3.52436812737587e-10
4.0712869340019195e-10
4.2980770832844683e-10
4.998749769194705e-10
6.627855744645232e-10
8.999546249457754e-10
1.210936084099441e-9
1.6680373410667657e-9
2.359850942298401e-9
2.8592569409677615e-9
3.010724720831506e-9
3.3820653009864905e-9
4.174874758316624e-9
5.617469213584384e-9
8.220173906628697e-9
1.3221728419776982e-8
2.3775705071152454e-8
4.3004243163355095e-8
3.572582686031255e-8
2.649822029161237e-7
1.9628630134184177e-7
1.98172557401946e-6
5.291642240113876e-7
2.7948059717138077e-7
1.5415629642276535e-7
8.125069446327451e-8
3.3574020535614296e-8
1.3387939104616186e-9
1.3506924665164318e-8
9.194405429166149e-11
7.94747562312399e-9
4.0350774944064796e-8
8.853337805250777e-8
7.905183377799124e-8
4.0475372310614694e-8
9.0584870232887e-9
2.176572618031259e-8
1.585581262842687e-8
1.3627736827738135e-8
1.0817184398896354e-8
8.047447374916418e-11
1.0860840593136683e-8
2.372777833192216e-8
3.9978996809056585e-8
4.5163475934071804e-8
3.6116816698597596e-8
2.3869198044139804e-8
1.0257176754947431e-8
8.011627443875104e-9
2.1660577383137893e-7
4.4480504821572527e-7
2.1433871740348928e-7
3.402595215144008e-7
2.976128994903059e-7
2.6568288647196593e-7
1.1031123336784997e-7
1.0191099965119462e-8
1.2022856821011028e-8
5.566405861992203e-9
2.001004928338375e-8
2.8918818142196848e-8
2.74267771276579e-8
4.202067338124743e-8
2.4339958758313947e-8
5.56657836807749e-9
1.054787278243138e-8
1.729164563295073e-8
1.3586385217107202e-8
1.1610894374652774e-8
9.582165532390552e-9
1.4849230652457917e-9
6.9269230366969985e-9
1.6294635840159028e-8
2.6282087047524333e-8
2.7432747027261848e-8
2.2162418384812727e-8
1.5247689449146614e-8
7.405976835291941e-9
2.7057235932765936e-9
1.9921617280251407e-8
2.6581983302867245e-7
2.1406195341415926e-7
9.359991398888933e-7
7.306633503236942e-7
5.113612907196044e-7
3.650054517614717e-7
2.4650019688673694e-7
1.566345248463494e-7
8.735507271663265e-8
3.670351782968161e-8
1.2840326529463905e-8
6.5899452158983e-8
1.3293161525131065e-7
1.2870310887970725e-7
7.145763041347588e-8
1.6449668216109957e-9
3.934770411751676e-8
2.8480997155091876e-8
2.4310003468947306e-8
2.1581681540606197e-8
6.354434023032881e-9
1.4117588084965e-8
3.545490902980646e-8
5.463842827183733e-8
5.582421108256211e-8
4.762622483202139e-8
3.584286163465261e-8
2.0372277485637494e-8
4.360367012306131e-9
6.309602261228863e-8
1.3418615915555988e-7
3.775671803776444e-7
3.772584404502374e-7
8.864841043483013e-7
5.418763532353583e-7
3.790774442683924e-7
1.2625632193033156e-7
2.229628043589784e-8
1.7088364267806818e-8
6.6807291710929485e-9
2.5868250450668936e-8
3.590035526563261e-8
2.092717694775336e-8
2.6217365216439503e-8
2.8782847201068722e-8
1.2387279319289789e-8
2.7891353904531726e-9
1.67955409068651e-8
1.6504404212919982e-8
1.3221752828339529e-8
1.1900960680114179e-8
7.041464474600881e-9
2.4456697019695388e-9
1.1431935820438877e-8
2.1860933579777312e-8
2.7058402768287704e-8
2.4112507192240176e-8
1.845800234268964e-8
1.1640757456161706e-8
3.1927450391202918e-9
9.788000128229899e-9
3.7135924993682334e-8
2.9085710808195345e-7
1.3866688434606387e-7
1.2167275810566217e-6
7.656577624070854e-7
4.965959564241907e-7
3.337493831555278e-7
2.138960888078347e-7
1.2890761432390742e-7
6.512701070850043e-8
2.187075989145409e-8
6.827054588968563e-9
4.8959143117097816e-8
1.1811133391925128e-7
1.3140065341857418e-7
7.908351756665055e-8
1.5637611245898193e-8
3.876528752428942e-8
2.8060102166815572e-8
2.3185411613225236e-8
2.0963066709064315e-8
8.88337304062519e-9
1.0370807926012283e-8
2.985794819271961e-8
5.1140342938752557e-8
5.687834827826809e-8
4.9240517441664934e-8
3.73431390640209e-8
2.239706064360605e-8
7.605877300031302e-10
4.406614050431063e-8
3.139137675672968e-7
4.621538852804712e-7
5.46460828168467e-7
5.20949865321118e-7
4.028504671972428e-7
3.43234638092814e-7
1.0201337341685638e-7
4.882925368749469e-9
3.033778149954757e-9
2.395173857615979e-8
3.830766132864359e-8
5.06142035981668e-8
5.0534005789609016e-8
8.535699894683439e-8
5.1053276077224546e-8
1.5447804155564388e-8
4.478797062067065e-9
1.7290457681786035e-8
1.4678453766918208e-8
1.1854197928742731e-8
1.0432006113483473e-8
4.064036511853414e-9
4.523065120812865e-9
1.300933562738459e-8
2.4224195068266387e-8
3.213106850485994e-8
2.803483164958138e-8
1.9728565054523975e-8
1.0690196138198946e-8
3.83768560676778e-10
1.4517537348457565e-8
2.7382246533618097e-7
3.2347750394231285e-7
7.826408343365436e-7
7.49243259834536e-7
5.70237082788909e-7
4.328836700452241e-7
3.081430370742008e-7
2.0552313618284376e-7
1.2398351480716593e-7
6.121040592601372e-8
2.5594692963932348e-8
9.497052309041944e-8
1.6134642911550556e-7
1.3759016442442872e-7
6.916618343159356e-8
1.8672675599858288e-8
4.341619706605622e-8
3.216843676054571e-8
2.8324661064789125e-8
2.4123746414440903e-8
3.6243507296500074e-9
2.0406677009520278e-8
4.549107980958146e-8
6.188928681288788e-8
5.985004598308979e-8
5.066806493488324e-8
3.775572822449726e-8
1.988210437189208e-8
1.1690196702988462e-8
9.468825842120515e-8
1.2703923420207798e-7
4.3673818644108665e-7
3.748123071068689e-7
1.1350755111340143e-6
6.214389699424748e-7
4.351101336450467e-7
2.0537462191344652e-7
8.498194835048313e-9
1.1095154719329301e-8
1.3857101205516177e-8
3.4813790366635236e-8
4.740586440408577e-8
3.0518897027760056e-8
4.288325773359925e-8
4.373714639075605e-8
1.8109935908998553e-8
1.002033541038965e-9
1.7452945889723537e-8
1.7958001894590838e-8
1.4240836236937652e-8
1.2749138107857392e-8
8.083805695506546e-9
2.0614520671158074e-9
1.1614970187786537e-8
2.301417523986839e-8
3.0212075898598374e-8
2.7428049026813845e-8
2.1061646454029165e-8
1.3406965714442298e-8
4.107455644207252e-9
9.813416617348674e-9
3.84670521120926e-8
3.092444668538638e-7
1.783785235110017e-7
1.2294853226346182e-6
8.145482014200061e-7
5.369907687180792e-7
3.653500688464999e-7
2.3650522072241115e-7
1.4431528068370148e-7
7.518573369706983e-8
2.7570259059915932e-8
9.564753074195828e-9
5.690356777222342e-8
1.3065098028303233e-7
1.406345006746973e-7
8.225683602193927e-8
1.2048688534230453e-8
4.154576273616621e-8
3.008529121714941e-8
2.506858159136805e-8
2.261166716910299e-8
8.880212794896376e-9
1.1978087692472029e-8
3.321941247599136e-8
5.541566654183989e-8
6.013838130452414e-8
5.1862356347563875e-8
3.928013530316825e-8
2.33359405013501e-8
1.1351397615860613e-10
4.954507661095319e-8
3.407314165668452e-7
4.847391609399729e-7
6.286471701178558e-7
5.797417997656866e-7
4.4517506903234964e-7
3.864414377284418e-7
2.0087049312240324e-7
1.6733325541610458e-8
1.271300087038492e-8
3.3045366308608844e-8
4.89983288270817e-8
6.642621832658623e-8
7.556617634461647e-8
1.245730390448788e-7
6.790197116611737e-8
1.9838935721747956e-8
4.002179203500367e-9
1.8733436864047996e-8
1.5940838791822243e-8
1.2816429253926303e-8
1.1291814305484087e-8
4.564879503025416e-9
4.767618823371441e-9
1.3919492418394358e-8
2.610403417147881e-8
3.5317824956677884e-8
3.1134696201068e-8
2.194574469425044e-8
1.1935300335926122e-8
5.639834732230106e-10
1.5835557336335245e-8
2.9374640865009767e-7
3.5925240730459415e-7
8.158450911351871e-7
7.942552330523601e-7
6.086405789760206e-7
4.642058436192505e-7
3.316117128514768e-7
2.2197926808180355e-7
1.3495561494371555e-7
6.788855788814965e-8
2.937673592289225e-8
1.0407722061079405e-7
1.7404625410486037e-7
1.46689479598151e-7
7.200869046907364e-8
2.2613736813140256e-8
4.633785100927179e-8
3.445688923866907e-8
3.043708667711678e-8
2.578023147056495e-8
3.4822602213634493e-9
2.2298227403814635e-8
4.906178451936402e-8
6.582725583290245e-8
6.34453224689707e-8
5.3709027981132735e-8
3.9990964533002654e-8
2.0952428801557802e-8
1.2653558980356054e-8
1.0024505626646247e-7
1.3568091442330052e-7
4.72613475901253e-7
3.901635151386966e-7
1.2786310872360631e-6
6.912610616433519e-7
4.839922722050638e-7
3.34213786962803e-7
2.2616802800896657e-8
3.867477486910182e-9
2.047683994803377e-8
4.385692830557849e-8
6.036611778639156e-8
4.3795890476098554e-8
7.068635740323288e-8
6.29711759150356e-8
2.4140791324698887e-8
1.1739828906422615e-10
1.93279576614445e-8
1.9793305800247988e-8
1.564997215238127e-8
1.3997396369689274e-8
8.941869693866257e-9
2.2560465968514487e-9
1.2822525521131473e-8
2.551234724844874e-8
3.3834253751213816e-8
3.081194746645943e-8
2.3666581603694743e-8
1.5068684851350373e-8
4.597435081742267e-9
1.1202145685015109e-8
4.416089497109944e-8
3.3543780713239626e-7
2.051130246565498e-7
1.3070172952342e-6
8.732736662529279e-7
5.772982970300649e-7
3.9323952666051007e-7
2.546688712510368e-7
1.5575184845038746e-7
8.196263437648453e-8
3.115864055533065e-8
1.1716101134592888e-8
6.25590046152238e-8
1.4144043391846748e-7
1.5119333251302518e-7
8.706092032686884e-8
1.0612335385174181e-8
4.444883027446386e-8
3.226747953266045e-8
2.695222478962011e-8
2.43002885762559e-8
9.337625558295971e-9
1.3065629961763787e-8
3.587107478868756e-8
5.9297366601662043e-8
6.394752056759904e-8
5.5132908230656335e-8
4.175927888141225e-8
2.4790540374052022e-8
9.8872237383053e-11
5.203734523311489e-8
3.689997991202016e-7
5.159735048620079e-7
7.089249741517081e-7
6.461465255814055e-7
4.9391168797435e-7
4.257738739266402e-7
3.46607261668629e-7
6.653748284807677e-8
3.0600410965357204e-8
4.751430198883937e-8
6.567596067368939e-8
9.23079098922919e-8
1.2144901181436376e-7
1.6912323862026694e-7
8.944587466287058e-8
2.526236853343305e-8
3.6731272371030197e-9
2.0708463151164198e-8
1.75498379591669e-8
1.4076165701975003e-8
1.2403825794202277e-8
5.0862890066362834e-9
5.222330474285938e-9
1.5309454512667552e-8
2.880816248592159e-8
3.938452824366587e-8
3.4899334644138415e-8
2.4609420592941467e-8
1.3381501141005072e-8
6.039882171304899e-10
1.7931558015574222e-8
3.1984300004010417e-7
3.994572105770865e-7
8.695485158243948e-7
8.536190603993901e-7
6.562253531986848e-7
5.015485755835405e-7
3.5874879554444787e-7
2.4059089519173975e-7
1.471188351141266e-7
7.516212173953487e-8
3.3580387279550004e-8
1.1439493903838493e-7
1.8935208238406265e-7
1.5820217972716753e-7
7.569027434416603e-8
2.642606241205501e-8
4.9997092430465754e-8
3.7280521453694356e-8
3.3011264553816844e-8
2.785291410984075e-8
3.4654154446059073e-9
2.4428182900726062e-8
5.320246089925635e-8
7.065635808753533e-8
6.798753647323507e-8
5.7575092567785005e-8
4.2860082328641386e-8
2.2441862354609294e-8
1.3327599273797147e-8
1.0499072654764747e-7
1.4778346741795633e-7
5.170673822155989e-7
4.1126426760197023e-7
1.4534564064764626e-6
7.786689357673533e-7
5.39780702231589e-7
4.395364238133612e-7
1.0084150830824776e-7
