# Supplementary material for: Observability and Controllability of Nonlinear Networks: The Role of Symmetry
Source: Phys Rev X. Author manuscript; Available in PMC 2018 Nov 13. (PMC6234006; doi:10.1103/PhysRevX.5.011005)
Supplement: Code Archive [file NIHMS982008-supplement-Code_Archive.zip › MathematicaData/FNCtrlbDELTAHetN2M1ChaosK18IC1]

3.2359882366152167e-10
1.641109807495294e-9
6.74262439278352e-13
6.40473169088918e-14
0.
1.7920675716896461e-13
4.3965940231714224e-13
7.850763051066803e-13
8.84772644132783e-13
9.760435398073448e-13
1.0996229227028798e-12
1.4545535666220306e-12
4.586079854528005e-13
5.65374557492741e-13
4.74582210957706e-13
2.376797705256403e-13
5.550414834288163e-13
2.702228778225371e-12
2.3579336410901213e-12
2.3003623973566368e-12
2.4188771434704554e-12
2.6218647302976296e-12
2.8669315616166e-12
3.1131655763988675e-12
3.2885629879109064e-12
3.24948911306617e-12
2.7920374358678224e-12
1.915366810211335e-12
1.036726227296178e-12
4.685315740808179e-13
1.7890599858550377e-13
7.171447431358053e-13
6.254825295584754e-13
6.494390318376414e-13
7.049880533544576e-13
7.732776577529831e-13
8.496971422907486e-13
9.334432419920808e-13
1.0247277411851972e-12
1.1240176429370264e-12
1.2318469443556653e-12
1.3487754943662716e-12
2.0287265486666685e-12
1.8903174146452817e-12
1.3388006423625096e-12
8.756776153023994e-13
6.466773990116552e-13
5.715433133687944e-13
5.670963585135874e-13
5.948093708111967e-13
6.398700157027634e-13
6.965307724936752e-13
7.623577923647591e-13
8.362092522495306e-13
9.174781132156202e-13
1.0058165923490377e-12
1.1009858487759003e-12
1.2027869081761272e-12
1.310998460173617e-12
1.4253659746863244e-12
1.5455659736936911e-12
1.6711975378507508e-12
3.339897510538754e-11
1.472966808707041e-11
9.006861411373558e-12
6.963316281535399e-12
6.190594767123773e-12
5.957934899954413e-12
5.992839354886876e-12
6.175884146996485e-12
6.448131957900844e-12
6.777844648355883e-12
7.146726421017051e-12
7.849372515339566e-12
8.034498100819275e-12
8.735177620766437e-12
1.0150491875872687e-11
1.2149505628738835e-11
1.4562221972527247e-11
1.7236608222026188e-11
2.000842301433926e-11
2.265516867724678e-11
2.4852755469905997e-11
2.6138776179953285e-11
2.5887606186190477e-11
2.3308190609364732e-11
1.7481428158281913e-11
7.464008220368123e-12
7.465271699517413e-12
2.7112414729228733e-11
4.8381432303693725e-11
6.264938851723077e-11
6.204845364874301e-11
1.7512957082676886e-9
3.677226692187295e-10
1.0997560367418399e-10
2.5631912435883203e-11
1.1518566567332536e-11
7.619013553521075e-12
6.237256460353209e-12
5.742494755897039e-12
5.640737607363081e-12
5.741963472769201e-12
5.959963089896383e-12
6.6035722899264225e-12
6.7371619438924965e-12
7.215668398662967e-12
8.175742960482111e-12
9.470615137252226e-12
1.0929340839417016e-11
1.2411489155518249e-11
1.3790306610587835e-11
1.49303680734528e-11
1.567677629016997e-11
1.5857930643417924e-11
1.5301984244247474e-11
1.3867507679099957e-11
1.1488899398529116e-11
8.23797990438207e-12
4.4104995570462225e-12
6.703939387712416e-13
1.6749856206885812e-12
3.5809203045615526e-13
1.0145748960208434e-9
2.2942884187737864e-10
4.999514406073049e-11
1.818782830200055e-11
1.0267499728837295e-11
7.585206947702611e-12
6.551616404779526e-12
6.187780892915922e-12
6.148141900425702e-12
6.2858147241634435e-12
6.529396246884366e-12
6.84059292315531e-12
7.642263975113924e-12
8.100837662022678e-12
9.145134490153154e-12
1.0942302513130162e-11
1.3376720621597691e-11
1.6310675236403073e-11
1.9628507088498524e-11
2.320179602308274e-11
2.6838558033899063e-11
3.0230923311175244e-11
3.2902812110093486e-11
3.416202663148554e-11
3.306997258494448e-11
2.8454046380606798e-11
1.900364898416474e-11
3.535723182032294e-12
1.8281138604576734e-11
4.381036785465292e-11
6.356997050545341e-11
1.0291149438941794e-9
2.8931374002985597e-10
1.658718308762547e-10
3.312586922024601e-11
1.30868093484525e-11
8.052961606610342e-12
6.334118392858841e-12
5.70481348900839e-12
5.537111073261691e-12
5.600855359565922e-12
5.795064558378587e-12
6.445026587259691e-12
6.6112391393677305e-12
7.114640934459807e-12
8.08038849877853e-12
9.36231657806749e-12
1.0794250069632991e-11
1.2242201269134094e-11
1.358782676259099e-11
1.4707347957195055e-11
1.546222733473766e-11
1.5703273114589673e-11
1.5288017908355205e-11
1.4111842799931403e-11
1.215358588243567e-11
9.538005573056767e-12
6.625127201776108e-12
4.15865202063068e-12
3.537483434507583e-12
7.071564044104562e-12
1.6142242620356702e-11
8.255982064537245e-10
1.9525687641862022e-10
4.2967292453157414e-11
1.6336558543665342e-11
9.54374885660506e-12
7.210623234504586e-12
6.316593400377425e-12
6.018570478247624e-12
6.013269569276219e-12
6.169898068789091e-12
6.424187708797286e-12
7.1591595701035735e-12
7.494598289943177e-12
8.307876523174619e-12
9.738458815134477e-12
1.1645524370840515e-11
1.3863019130951833e-11
1.6245527868806078e-11
1.8640643252452016e-11
2.0852240439018237e-11
2.2611694672896822e-11
2.3561125687531762e-11
2.325341554454504e-11
2.1177298066036584e-11
1.6818234672932652e-11
9.771381627978399e-12
4.5097588438031114e-14
1.190116346783017e-11
2.3146515206347264e-11
2.849372924153206e-11
2.4809627669018297e-11
1.0254254281003203e-9
3.6791715689616277e-10
7.548487395630269e-11
2.1046682560961898e-11
1.0452460834931762e-11
7.272927689356616e-12
6.1110487251824345e-12
5.703080023066422e-12
5.642006700063179e-12
5.76480436112883e-12
5.9954062145675e-12
6.681917703080463e-12
6.913565243027385e-12
7.52759243715106e-12
8.652066135944926e-12
1.014028316908807e-11
1.1822705152486851e-11
1.3556997290659192e-11
1.5208173380743737e-11
1.662330337339444e-11
1.7617606809136486e-11
1.7974704594804293e-11
1.7462477879814518e-11
1.5866781062480256e-11
1.3045472603947358e-11
9.006534557747596e-12
4.024732145156727e-12
1.153859784351434e-12
4.938630867757572e-12
4.680804103046522e-12
1.1042316415829144e-9
2.7380260156012966e-10
5.631233627822248e-11
1.915525033310873e-11
1.0424509371613722e-11
7.555338993496567e-12
6.46203934278329e-12
6.073377439846091e-12
6.020749376370669e-12
6.150167561422374e-12
6.387675006812101e-12
6.693969953245596e-12
7.488606193680611e-12
7.931972459058437e-12
8.932336967323846e-12
1.0647438422299568e-11
1.29545287889375e-11
1.5707444694265242e-11
1.878025309611751e-11
2.2033766371407775e-11
2.526797688915953e-11
2.8175764846600655e-11
3.0300597359267705e-11
3.100371965266079e-11
2.945376372314257e-11
2.4660904614265874e-11
1.559002553632425e-11
1.4316503945068485e-12
1.7689851555286113e-11
3.877001932257915e-11
5.315033379679753e-11
1.0139874708634242e-9
4.064251531682996e-10
1.3790445894108988e-10
2.984881079157728e-11
1.2506484512812739e-11
7.926190115684559e-12
6.328239535503906e-12
5.74291682350918e-12
5.5953111814571906e-12
5.6700588819824455e-12
5.87125859623146e-12
6.532233464347745e-12
6.721280347496677e-12
7.264323237029294e-12
8.28650460599831e-12
9.640788606211249e-12
1.1159342639408457e-11
1.2704835715603237e-11
1.4152760368659353e-11
1.5369021378870006e-11
1.619927327036258e-11
1.6472053053287313e-11
1.6016068246234903e-11
1.4692657347257706e-11
1.2444568507333974e-11
9.363631726482465e-12
5.787808372646396e-12
2.4617856059268663e-12
8.201334684364445e-13
3.1891698569404663e-12
1.0974628215769187e-11
8.545654808165012e-10
2.1299960069567613e-10
4.5338893940503306e-11
1.672601427805445e-11
9.617435416443868e-12
7.2072570502388e-12
6.287468645299513e-12
5.978455398309958e-12
5.967401907464549e-12
6.120447107851535e-12
6.372177167068058e-12
7.101658623014425e-12
7.425243315016397e-12
8.21489457802479e-12
9.60809465180632e-12
1.1462640937111241e-11
1.3611187651481607e-11
1.590754134284368e-11
1.8199994363595163e-11
2.029614973426248e-11
2.1936361581363767e-11
2.2779787740845343e-11
2.2407488199910177e-11
2.034999663927359e-11
1.6148766769903905e-11
9.465577702115348e-12
2.8313183959092223e-13
1.0647261828387371e-11
2.0816947721219963e-11
2.537114603543893e-11
2.151358515676687e-11
5.570960455812722e-10
3.577472744403036e-10
7.133132550386621e-11
2.0507224945154002e-11
1.0350067690644607e-11
7.2599797234783526e-12
6.12494898701322e-12
5.727601964593396e-12
5.671764354687739e-12
5.7976657116841485e-12
6.030406410384987e-12
6.720907997791951e-12
6.96100439826211e-12
7.59093229592487e-12
8.739308809937835e-12
1.025944193654389e-11
1.1981489813454223e-11
1.3762148785550605e-11
1.5464220784599323e-11
1.6930540329129354e-11
1.796920183998862e-11
1.8352942794737796e-11
1.7834418779341497e-11
1.6180042793731226e-11
1.3225164888600212e-11
8.954909765938805e-12
3.6267803221322543e-12
2.0097932225389623e-12
6.3061393159745964e-12
6.488294756476442e-12
1.1082095885114152e-9
2.847416980766382e-10
5.7961651843986805e-11
1.9419766579369802e-11
1.0480884047480311e-11
7.563137980079671e-12
6.4540680893653536e-12
6.058859984768354e-12
6.002926885019278e-12
6.130381947443112e-12
6.366561733455708e-12
6.671863157521763e-12
7.463711425649442e-12
7.900929534284716e-12
8.889308591558582e-12
1.0585258215332832e-11
1.2864642792120747e-11
1.557957251216552e-11
1.8602142475468316e-11
2.1791272907769883e-11
2.494584741598287e-11
2.7759629123782572e-11
2.978093423818592e-11
3.038262587182356e-11
2.875519466210947e-11
2.3944354390518336e-11
1.496622909809627e-11
1.0773188250658714e-12
1.7524915324274457e-11
3.7800837354387503e-11
5.1297863719690153e-11
9.838838117080195e-10
4.209476503134164e-10
1.3304899562865602e-10
2.9282529166643555e-11
1.2405764441625496e-11
7.906234165468172e-12
6.330137179918246e-12
5.752845883435143e-12
5.6089576654648175e-12
5.685780432480754e-12
5.888328431201704e-12
6.551249610646679e-12
6.744249524431563e-12
7.294672016107687e-12
8.32782669172973e-12
9.696531014214823e-12
1.1232616715190385e-11
1.2798072088778622e-11
1.4267138276117488e-11
1.550357925295617e-11
1.6349727175670713e-11
1.662935335352707e-11
1.6164896642891006e-11
1.4810117899425415e-11
1.2499502837114526e-11
9.317000315507123e-12
5.594827462554448e-12
2.077398932555279e-12
2.0988303967241002e-13
2.3356726816013066e-12
9.879272300769707e-12
8.58223860973218e-10
2.1686963496023704e-10
4.5861630749114287e-11
1.6811425413735405e-11
9.634241324553615e-12
7.2074480865426686e-12
6.2821281072962844e-12
5.970766053623735e-12
5.9584931655359445e-12
6.110786547960742e-12
6.361985761697831e-12
7.090270218908933e-12
7.411263073488783e-12
8.195932668216681e-12
9.581396539465794e-12
1.1425200853766843e-11
1.3559746021511497e-11
1.5838722986120358e-11
1.8110600700618363e-11
2.0183804829724565e-11
2.18005624195986e-11
2.262351479126479e-11
2.223939017602868e-11
2.0187031923855956e-11
1.6018862427527985e-11
9.409527076299149e-12
3.5383180612558596e-13
1.0393902626780428e-11
2.0354507955459465e-11
2.4757334359350338e-11
2.086568581716909e-11
4.668455475195894e-10
3.5536427789191614e-10
7.053863104165587e-11
2.0402960751550925e-11
1.0330336864874598e-11
7.257721048703426e-12
6.127964340615888e-12
5.732711255668651e-12
5.677910337752338e-12
5.804429886320523e-12
6.037598344050093e-12
6.728894524645006e-12
6.97066665558006e-12
7.6037924567435e-12
8.757011923053964e-12
1.0283640207973562e-11
1.2013791741116118e-11
1.3803965664855923e-11
1.551652713360855e-11
1.699346308993493e-11
1.8041409986506047e-11
1.84308694616421e-11
1.7911343481014052e-11
1.624519611413307e-11
1.3263032367569897e-11
8.945127810168816e-12
3.5452741282698218e-12
2.186407048289255e-12
6.588594341453042e-12
6.859726890694382e-12
1.1080802085380014e-9
2.8701415914423735e-10
5.830821529950538e-11
1.9474941818043218e-11
1.049264388695419e-11
7.564824008868104e-12
6.4524945207481615e-12
6.055937112770851e-12
5.999325362258543e-12
6.1263774925087625e-12
6.362284655015905e-12
6.667383017046455e-12
7.458660212165549e-12
7.894615792164908e-12
8.880548487767908e-12
1.0572601210165123e-11
1.2846362725133227e-11
1.555359811097069e-11
1.8566016540246413e-11
2.174217386839394e-11
2.4880752096053757e-11
2.7675737038556074e-11
2.9676481147978164e-11
3.02582383615245e-11
2.861596078158961e-11
2.380254156327979e-11
1.4844361749077458e-11
1.0110098532064286e-12
1.7485905212144537e-11
3.760107554723269e-11
5.0925110604741135e-11
9.762497438234851e-10
4.2355109941214604e-10
1.3209076170394657e-10
2.917046224705758e-11
1.2385731947031464e-11
7.902285077527024e-12
6.330558559931238e-12
5.7548776496844694e-12
5.61173695251381e-12
5.688976915631463e-12
5.891797074648254e-12
6.555112671908034e-12
6.748913011617317e-12
7.30083401903988e-12
8.336222038322445e-12
9.707862230971413e-12
1.1247523243885214e-11
1.2817058641699713e-11
1.4290455189542704e-11
1.553104108186526e-11
1.6380474368480553e-11
1.6661551777382916e-11
1.6195421594800362e-11
1.4834286071620578e-11
1.2510919873324046e-11
9.307633104232591e-12
5.5554494926374235e-12
1.9987430293064563e-12
8.50420961035347e-14
2.1617991901899076e-12
9.657593480848424e-12
8.588547313327021e-10
2.176654048658742e-10
4.596934763138142e-11
1.6828965438580032e-11
9.63769378386412e-12
7.2074975520124835e-12
6.2810452550249565e-12
5.9692039904175374e-12
5.9566817238087785e-12
6.108821894351503e-12
6.359913673340783e-12
7.087955028288895e-12
7.408421070402681e-12
8.19207524423582e-12
9.575970516716297e-12
1.1417593150395094e-11
1.3549300015327273e-11
1.5824755561629307e-11
1.809247165692799e-11
2.0161040264504308e-11
2.177307434975778e-11
2.2591920766476706e-11
2.2205458949799044e-11
2.0154218123433973e-11
1.5992828337520488e-11
9.398525520140869e-12
3.685391517238545e-13
1.0342233430738059e-11
2.026063970682987e-11
2.4632992242863713e-11
2.0734391881250075e-11
4.488273715864061e-10
3.5486842275496466e-10
7.037950255607682e-11
2.038196714180596e-11
1.0326360973537493e-11
7.257270946249648e-12
6.1285802637732926e-12
5.733749842667685e-12
5.679158630567481e-12
5.805803533275095e-12
6.0390590510213126e-12
6.730515726227712e-12
6.972630678004588e-12
7.606406150565972e-12
8.760607548630723e-12
1.028855951311942e-11
1.2020356653007501e-11
1.3812470988726362e-11
1.552716975691656e-11
1.7006270657710944e-11
1.805611877646778e-11
1.8446752950707714e-11
1.7927043706981517e-11
1.6258517574538635e-11
1.3270807195656879e-11
8.943201496057184e-12
3.528741774681473e-12
2.2223292377609778e-12
6.646071209986069e-12
6.935232967159322e-12
1.1080115183048996e-9
2.874776792925957e-10
5.837908047269753e-11
1.948620436631183e-11
1.0495042727675165e-11
7.565168569500918e-12
6.452175884835243e-12
6.05534401355796e-12
5.998592665857253e-12
6.125563626849575e-12
6.361415037591101e-12
6.666472403508017e-12
7.457633069433854e-12
7.893333646945414e-12
8.878768818824433e-12
1.0570029656360466e-11
1.2842648981378977e-11
1.55483209021978e-11
1.8558681199033817e-11
2.1732206602508874e-11
2.4867546192717207e-11
2.7658725435545627e-11
2.9655314578528085e-11
3.023304509147371e-11
2.8587791509953503e-11
2.377389122358751e-11
1.4819812006011265e-11
9.977797734350806e-13
1.7477748562415504e-11
3.7560362815554705e-11
5.0849514004689e-11
9.746341706022894e-10
4.2406602357877124e-10
1.3189724500968294e-10
2.914781463354571e-11
1.2381678959954237e-11
7.901486937632232e-12
6.330644413557786e-12
5.75529131393271e-12
5.61230135901229e-12
5.6896259405107245e-12
5.892500879211122e-12
6.555897255640223e-12
6.7498601008386425e-12
7.302086372842059e-12
8.337927564474117e-12
9.710164045979105e-12
1.1250551975066258e-11
1.2820918709182569e-11
1.4295194503359494e-11
1.5536627475254644e-11
1.6386728496989043e-11
1.666810206886912e-11
1.620163543508615e-11
1.4839209671095275e-11
1.2513249708654003e-11
9.305737960239234e-12
5.547443976762372e-12
1.9827425207908704e-12
5.964918380679853e-14
2.1264735775093287e-12
9.612611878774623e-12
8.589780774653116e-10
2.178274381633491e-10
4.599129094304076e-11
1.6832535993281024e-11
9.638396440503379e-12
7.207507396918752e-12
6.280825709414354e-12
5.968887224838634e-12
5.956314073591981e-12
6.108422804568294e-12
6.3594924067794275e-12
7.0874842982523225e-12
7.407843593728828e-12
8.191292775527868e-12
9.574867526531376e-12
1.1416047909715339e-11
1.3547179722001204e-11
1.5821920531293733e-11
1.808879059890197e-11
2.015641773781779e-11
2.1767494396012286e-11
2.2585504099469993e-11
2.2198573596238046e-11
2.0147561062504207e-11
1.5987553066033118e-11
9.396305614723625e-12
3.7154229234223317e-13
1.0331727129274633e-11
2.0241576732716846e-11
2.460774385309877e-11
2.070773349689366e-11
4.451810174738868e-10
3.547672279364884e-10
7.03472566411047e-11
2.0377710803883175e-11
1.032555495955671e-11
7.257180004160277e-12
6.128705463032933e-12
5.733961076470635e-12
5.679412653494849e-12
5.806082815119166e-12
6.039355780056222e-12
6.730845643869816e-12
6.973030002834361e-12
7.606935725445667e-12
8.761339284439127e-12
1.0289558560077111e-11
1.2021691932526976e-11
1.3814197799285287e-11
1.552933103655544e-11
1.7008873831595143e-11
1.8059107007482994e-11
1.8449983961995014e-11
1.7930235888925034e-11
1.626122370203022e-11
1.327238908686505e-11
8.942820461320417e-12
3.525381828506609e-12
2.2296268306689974e-12
6.657752119473282e-12
6.950567151969033e-12
1.1079957782981594e-9
2.8757190861927565e-10
5.839349527811199e-11
1.9488494202619712e-11
1.0495530200834905e-11
7.565238982643613e-12
6.452111286608964e-12
6.055222793954321e-12
5.99844416457837e-12
6.12539834495354e-12
6.361238751413617e-12
6.666287708630017e-12
7.457424706152872e-12
7.893072173728468e-12
8.878407023279207e-12
1.0569507823192807e-11
1.2841894600810237e-11
1.5547251807254872e-11
1.855719398070844e-11
2.1730182513615555e-11
2.4864862478900808e-11
2.7655273726306337e-11
2.965101481641768e-11
3.022793066678195e-11
2.8582074085917394e-11
2.376807864051822e-11
1.4814833434273075e-11
9.9510326088116e-13
1.747608053506266e-11
3.7552090942791795e-11
5.0834161720678496e-11
9.743033120723134e-10
4.2417005385599637e-10
1.3185798346177772e-10
2.9143220256633496e-11
1.2380856935096479e-11
7.901324071441491e-12
6.330662835963399e-12
5.7553750120114335e-12
5.612416166084588e-12
5.6897575017875865e-12
5.892644355469048e-12
6.556056439316459e-12
6.750053257339173e-12
7.30234100259564e-12
8.338272330902934e-12
9.710632251369158e-12
1.1251167993642657e-11
1.2821703898718221e-11
1.4296157701280949e-11
1.5537760681386302e-11
1.6387997563209277e-11
1.6669432477805365e-11
1.620289829868943e-11
1.4840211514819755e-11
1.2513725127524232e-11
9.305353136577103e-12
5.5458163019151345e-12
1.9794901649503693e-12
5.449271921203701e-14
2.119293433050993e-12
9.603478086968079e-12
8.590029304763664e-10
2.1786036971167113e-10
4.599575112012323e-11
1.6833261192677875e-11
9.638539035221368e-12
7.207509707542271e-12
6.280781568951354e-12
5.968822474391104e-12
5.956239045680662e-12
6.108342006463875e-12
6.359406933430664e-12
7.087389005374645e-12
7.407725967436537e-12
8.191134590139448e-12
9.574643508824094e-12
1.141573324127455e-11
1.3546747450459149e-11
1.5821343865614674e-11
1.808804365971922e-11
2.015548025941679e-11
2.1766360803027755e-11
2.258420523818804e-11
2.219717982123225e-11
2.0146212830982167e-11
1.5986483927886863e-11
9.39585446616233e-12
3.721534049564128e-13
1.0329594752957352e-11
2.0237705266694858e-11
2.460261856827153e-11
2.0702316725440137e-11
4.4444090992040634e-10
3.547466467200023e-10
7.034070942257986e-11
2.0376847448072833e-11
1.0325391109855868e-11
7.257161226170306e-12
6.128730569984106e-12
5.734003461166995e-12
5.679464175013296e-12
5.806139531815576e-12
6.039416261598343e-12
6.730911976681294e-12
6.973109507540379e-12
7.607045517349053e-12
8.761486851304993e-12
1.0289761407960673e-11
1.2021962059522661e-11
1.3814547428417457e-11
1.5529772122308784e-11
1.700940056347273e-11
1.8059714086861254e-11
1.845063973469802e-11
1.793088464143454e-11
1.6261774442728135e-11
1.3272711269194026e-11
8.942741621728451e-12
3.5247011624104068e-12
2.2311086645053336e-12
6.660122408283646e-12
6.9536845229980655e-12
1.1079925067907345e-9
2.875910533731147e-10
5.839642294102537e-11
1.9488960069601745e-11
1.049562937826744e-11
7.565253027473768e-12
6.452097781376983e-12
6.055198323400552e-12
5.998413764134538e-12
6.125364517078761e-12
6.361202507735732e-12
6.666250317730088e-12
7.457382401470253e-12
7.89301928850708e-12
8.878333177567427e-12
1.0569400896934057e-11
1.2841740875725638e-11
1.554703441738829e-11
1.8556889181600665e-11
2.1729771732864205e-11
2.486431859749907e-11
2.7654572249657322e-11
2.965014332443816e-11
3.022689626486344e-11
2.8580914301626286e-11
2.3766898424778527e-11
1.4813822994630866e-11
9.945598201248853e-13
1.7475739305441058e-11
3.7550410114772105e-11
5.08310454094118e-11
9.742359936239404e-10
4.24191155189494e-10
1.318500106974342e-10
2.914228668909746e-11
1.2380690032708802e-11
7.901291474335415e-12
6.330665741853708e-12
5.755391684063857e-12
5.612439041265438e-12
5.689784411185728e-12
5.892673369562343e-12
6.556088832135488e-12
6.75009207177954e-12
7.302393251570028e-12
8.338343284882532e-12
9.710726322365706e-12
1.1251293046500265e-11
1.2821862577656601e-11
1.429635460203576e-11
1.5537991920948542e-11
1.6388255049004492e-11
1.666970362158212e-11
1.6203152581090936e-11
1.484041294415219e-11
1.2513823054849252e-11
9.305274253678269e-12
5.545490305057435e-12
1.9788342339843402e-12
5.34433951971876e-14
2.117838389289586e-12
9.601618697791932e-12
8.590079723111814e-10
2.1786705730071445e-10
4.5996656992686055e-11
1.6833408581380828e-11
9.638568563993669e-12
7.2075097641190454e-12
6.2807722926946185e-12
5.968809173549574e-12
5.956224273529988e-12
6.108325269841354e-12
6.359389478145908e-12
7.087369489887087e-12
7.407702896550483e-12
8.191100533192654e-12
9.574598598417202e-12
1.1415669873547416e-11
1.3546659381396062e-11
1.582122702089017e-11
1.8087890447036814e-11
2.0155289800573003e-11
2.176613253494781e-11
2.2583941301196903e-11
2.2196894569749002e-11
2.014593646837401e-11
1.5986267648609403e-11
9.395765245928305e-12
3.7227917521554415e-13
1.0329157699776186e-11
2.023691730902395e-11
2.4601577491201713e-11
2.0701220498445515e-11
4.4429060276257103e-10
3.5474247017490837e-10
7.033937846987349e-11
2.0376670563438105e-11
1.0325357926140795e-11
7.2571575779768235e-12
6.12873543883577e-12
5.7340127585598e-12
5.679474624947071e-12
5.806151156614636e-12
6.039428263946193e-12
6.730925934666408e-12
6.973126065430326e-12
7.607066335217576e-12
8.761517332741075e-12
1.0289802697460048e-11
1.2022016403319098e-11
1.3814619141067885e-11
1.552985975354309e-11
1.70095097257086e-11
1.805983858096247e-11
1.8450773908948908e-11
1.793101935636877e-11
1.626188768596418e-11
1.3272776789085523e-11
8.942722878037851e-12
3.5245608369487525e-12
2.2314080773935745e-12
6.660606050853335e-12
6.9543197540858934e-12
1.107991840575546e-9
2.875949418497594e-10
5.839701782891488e-11
1.948905427824272e-11
1.0495649431575903e-11
7.565255889839271e-12
6.452095118862312e-12
6.0551940406892075e-12
5.998407612835466e-12
6.125357909133318e-12
6.361195379685832e-12
6.666242272146055e-12
7.457373027620847e-12
7.893008449631289e-12
8.878317445519465e-12
1.0569379981286439e-11
1.2841709143761231e-11
1.5546987579898448e-11
1.8556827945193597e-11
2.1729690401755637e-11
2.4864208602283993e-11
2.765442814682917e-11
2.964996150577518e-11
3.022668095891867e-11
2.858067554554196e-11
2.376665757193509e-11
1.4813617014205938e-11
9.944468513904196e-13
1.7475672174908164e-11
3.755007092658455e-11
5.083040722101251e-11
9.742223156435e-10
4.241954472468906e-10
1.3184839106746911e-10
2.91420976841911e-11
1.2380655335360341e-11
7.901284903325216e-12
6.330667159274351e-12
5.755395258026154e-12
5.612444004050724e-12
5.689790017510928e-12
5.8926791956726755e-12
6.556095351780565e-12
6.750099938073147e-12
7.302402203602566e-12
8.338357619526161e-12
9.710746535183496e-12
1.1251317688182776e-11
1.2821894777050794e-11
1.4296393863404865e-11
1.5538037468174413e-11
1.6388308412271086e-11
1.6669759792640228e-11
1.62032087002042e-11
1.4840452872141688e-11
1.2513843644530727e-11
9.305258874609707e-12
5.545418989165195e-12
1.978697937069527e-12
5.323080080517458e-14
2.1175398864585293e-12
9.601245761647325e-12
8.59008995512158e-10
2.1786841806566462e-10
4.599684096204418e-11
1.6833438695044952e-11
9.638574504235896e-12
7.207510198166275e-12
6.280770156892816e-12
5.968806631861879e-12
5.95622113749687e-12
6.108322441488155e-12
6.359386044430614e-12
7.087365402778609e-12
7.407696826360844e-12
8.191094648168882e-12
9.574589159731559e-12
1.1415656664873301e-11
1.3546644828005904e-11
1.5821199968736836e-11
1.8087861120241108e-11
2.015525028815502e-11
2.1766081593535848e-11
2.2583886641649444e-11
2.2196835499860142e-11
2.0145879488798807e-11
1.5986222811389952e-11
9.395748958623093e-12
3.7230502320588727e-13
1.032907310931594e-11
2.0236757834796705e-11
2.460136759866087e-11
2.0700992171137298e-11
4.442600687731363e-10
3.547416206424674e-10
7.033910876588037e-11
2.0376635732597506e-11
1.0325351217065162e-11
7.25715677432962e-12
6.128736930664546e-12
5.734014697535454e-12
5.679476782718199e-12
5.806153446132317e-12
6.039430690771691e-12
6.7309283920741785e-12
6.973129474759831e-12
7.607070147472787e-12
8.76152405862003e-12
1.0289811179756441e-11
1.2022027590478101e-11
1.3814636447993702e-11
1.552987710147383e-11
1.7009531206393278e-11
1.8059864621143385e-11
1.8450799470842935e-11
1.793104382691228e-11
1.626191027451164e-11
1.3272789859074836e-11
8.942721476357079e-12
3.5245339737059466e-12
2.231471940661106e-12
6.660701033208919e-12
6.954449492494502e-12
1.1079917062088042e-9
2.8759573228854325e-10
5.839713910783003e-11
1.948907326209047e-11
1.049565361859563e-11
7.56525682718255e-12
6.45209458673037e-12
6.055192292465884e-12
5.998406359586023e-12
6.12535664623293e-12
6.361193898754529e-12
6.6662408557619166e-12
7.457371736834912e-12
7.893006447417169e-12
8.878315715501817e-12
1.0569375120465466e-11
1.2841704163134222e-11
1.554698056844865e-11
1.8556816181059263e-11
2.172967295221544e-11
2.4864187213938868e-11
2.7654400468517425e-11
2.9649928658022325e-11
3.0226641008749724e-11
2.8580629042521818e-11
2.3766611861011735e-11
1.4813576977261424e-11
9.944244273718714e-13
1.7475658482424866e-11
3.754999501103409e-11
5.0830278023651575e-11
9.74219537176338e-10
4.241963125137117e-10
1.3184806184688349e-10
2.914205887406438e-11
1.2380649203189835e-11
7.901283686793003e-12
6.330666869901434e-12
5.7553962707910075e-12
5.612444710814049e-12
5.689791215336879e-12
5.8926803105456e-12
6.556096321893386e-12
6.750101112090892e-12
7.302405475593043e-12
8.338360098809337e-12
9.71074995606875e-12
1.125132301461537e-11
1.2821901979653758e-11
1.4296400644809367e-11
1.553804637022131e-11
1.638831820620019e-11
1.6669770618585533e-11
1.6203217411498084e-11
1.4840462811658264e-11
1.251384472924801e-11
9.305255875146847e-12
5.545407768144451e-12
1.978673000940835e-12
5.318975874016437e-14
2.117480810073688e-12
9.601167016454601e-12
8.590092009440095e-10
2.1786869209933244e-10
4.599687798783507e-11
1.683344506421521e-11
9.638575340139739e-12
7.207510305524146e-12
6.280769756111029e-12
5.9688064141318765e-12
5.956220319962001e-12
6.108321549168682e-12
6.359385411161816e-12
7.08736416435809e-12
7.40769595799481e-12
8.191094343524631e-12
9.574588357911204e-12
1.1415654427457564e-11
1.3546639815097088e-11
1.5821194932292028e-11
1.8087852954916056e-11
2.0155240752143673e-11
2.1766074267189353e-11
2.258387516396871e-11
2.2196823972050407e-11
2.0145871933465557e-11
1.5986216444663974e-11
9.395743744072994e-12
3.723089772876756e-13
1.0329053551633119e-11
2.0236726168782753e-11
2.4601318865400883e-11
2.0700949480478814e-11
4.4425386556073663e-10
3.547414494154176e-10
7.03390551301514e-11
2.0376627951294488e-11
1.0325349843613441e-11
7.257156511268644e-12
6.1287367492073325e-12
5.734014663570543e-12
5.679477262430934e-12
5.8061538364286715e-12
6.03943133855199e-12
6.730929108037164e-12
6.973129914486194e-12
7.607071477901013e-12
8.761524920551078e-12
1.0289812078452632e-11
1.2022029470684124e-11
1.3814636896228968e-11
1.552988362320863e-11
1.7009536264304948e-11
1.8059868339922627e-11
1.8450805077811954e-11
1.793104929323642e-11
1.6261912893964008e-11
1.3272791656845326e-11
8.94271906171796e-12
3.524527003961023e-12
2.23148505978022e-12
6.660723811017124e-12
6.954475620764139e-12
1.1079916795173619e-9
2.875958942383104e-10
5.839716399580295e-11
1.9489076993952643e-11
1.049565483290343e-11
7.565256737476198e-12
6.452094799907476e-12
6.055192635419681e-12
5.998406400955064e-12
6.125356191458204e-12
6.361193804890269e-12
6.6662407701007935e-12
7.45737127092455e-12
7.893006131977638e-12
8.878315366033837e-12
1.0569373425458912e-11
1.2841701553245872e-11
1.5546978294802796e-11
1.855681269592053e-11
2.1729668274742255e-11
2.4864181677595566e-11
2.765439374835578e-11
2.96499217007604e-11
3.0226629573454386e-11
2.858061996184712e-11
2.376660057363993e-11
1.481356637700153e-11
9.944188520170214e-13
1.7475655597642946e-11
3.7549985038599265e-11
5.083025083697191e-11
9.742189721717872e-10
4.2419649278520886e-10
1.3184799516628153e-10
2.9142051040535505e-11
1.2380647309603425e-11
7.901283040045669e-12
6.330667486605688e-12
5.7553964564546695e-12
5.612444939236539e-12
5.689791487160778e-12
5.892680304572692e-12
6.55609678951256e-12
6.7501006725189615e-12
7.302405948735599e-12
8.338362057619102e-12
9.710751706635463e-12
1.1251323909056254e-11
1.2821902049066683e-11
1.429640262532103e-11
1.5538050222211232e-11
1.6388321584421825e-11
1.666977362810747e-11
1.620322112312806e-11
1.4840465720523092e-11
1.2513844818461298e-11
9.305255708992739e-12
5.545404182064026e-12
1.978664834001978e-12
5.318113045911382e-14
2.1174673617557155e-12
9.601147877563968e-12
8.590092450394331e-10
2.1786875019271295e-10
4.5996885671088666e-11
1.6833445948353418e-11
9.638575107149999e-12
7.207510264295368e-12
6.280769889656841e-12
5.9688063483165184e-12
5.956220940682042e-12
6.1083215196302295e-12
6.359385074938484e-12
7.0873639155012605e-12
7.407696064960148e-12
8.19109388161922e-12
9.57458718616081e-12
1.1415654087769701e-11
1.3546639425585478e-11
1.5821195368834602e-11
1.808785357447716e-11
2.015524156809149e-11
2.1766072772685683e-11
2.2583873470817673e-11
2.2196822505098214e-11
2.0145867456567365e-11
1.5986212630389836e-11
9.395739940348002e-12
3.723124010702658e-13
1.0329050697784453e-11
2.023672001954266e-11
2.4601316278822385e-11
2.0700938592298308e-11
4.4425260417678273e-10
3.5474141330118247e-10
7.033904373337826e-11
2.0376626521778692e-11
1.0325349876792267e-11
7.257156277954606e-12
6.128736815809098e-12
5.734014432277036e-12
5.679477059837023e-12
5.8061538995124e-12
6.039431177736673e-12
6.73092898476332e-12
6.973130603013734e-12
7.607071313680612e-12
8.761524027554662e-12
1.0289812961261647e-11
1.2022030100943e-11
1.3814638627478689e-11
1.5529883139761012e-11
1.7009535930344673e-11
1.805986824610191e-11
1.8450805986258435e-11
1.7931051062268194e-11
1.6261915258551868e-11
1.3272793526512357e-11
8.94271856027371e-12
3.5245255780873087e-12
2.231484157697348e-12
6.660725394864751e-12
6.95447983164716e-12
1.1079916719132899e-9
2.8759592671111477e-10
5.839716887030603e-11
1.948907830031424e-11
1.0495654436504902e-11
7.56525662261923e-12
6.452094489779799e-12
6.055192307395214e-12
5.998406477469736e-12
6.1253561415280916e-12
6.361193969551754e-12
6.66624074761318e-12
7.457370618882393e-12
7.893005556628225e-12
8.878314837130881e-12
1.0569375064915562e-11
1.2841700783269172e-11
1.5546977864425926e-11
1.855681259781514e-11
2.172966854217873e-11
2.4864179884777655e-11
2.765439080788066e-11
2.9649919000312856e-11
3.022662894901642e-11
2.858061680685462e-11
2.3766597840665103e-11
1.4813563829598575e-11
9.944179381848344e-13
1.7475653759322413e-11
3.7549981403815556e-11
5.0830247512310585e-11
9.742188579916876e-10
4.2419653268836733e-10
1.3184798123906898e-10
2.9142049979195635e-11
1.2380647645254849e-11
7.901283062214503e-12
6.330667114532167e-12
5.7553959693443816e-12
5.612445054132343e-12
5.689791680685567e-12
5.8926808072775624e-12
6.556097399940998e-12
6.75010165784563e-12
7.30240612897936e-12
8.338360585336659e-12
9.710750621310216e-12
1.125132496525501e-11
1.2821903086298978e-11
1.429640312826609e-11
1.5538048848974346e-11
1.638832320590102e-11
1.6669773244266868e-11
1.6203218622513575e-11
1.48404654867074e-11
1.2513845389625477e-11
9.305254599645796e-12
5.5454033523386905e-12
1.9786683495218984e-12
5.3178854519805345e-14
2.1174674242214918e-12
9.601146405452244e-12
8.590092541817523e-10
2.1786876134295332e-10
4.5996888021638796e-11
1.6833446811059813e-11
9.638575674681509e-12
7.2075102563763016e-12
6.280769641471785e-12
5.968806131431335e-12
5.9562200474203115e-12
6.108321547230718e-12
6.359384926369205e-12
7.087364409316136e-12
7.407695777729147e-12
8.19109360463485e-12
9.574586248157614e-12
1.1415653247326886e-11
1.3546637505814852e-11
1.5821196781299145e-11
1.8087850867414925e-11
2.0155241022271215e-11
2.1766074242744867e-11
2.258387329816398e-11
2.219682029989843e-11
2.0145866840581973e-11
1.5986210392111606e-11
9.395741208479102e-12
3.723091198840959e-13
1.032905017684213e-11
2.023672253296264e-11
2.4601312816860884e-11
2.0700938159605703e-11
4.442523504097488e-10
3.5474140607003206e-10
7.033904101374907e-11
2.037662655084875e-11
1.0325349123776095e-11
7.257156449740592e-12
6.128736509083003e-12
5.734014887688479e-12
5.679477698422161e-12
5.806153787677771e-12
6.039431032872339e-12
6.730929105437747e-12
6.973130552737308e-12
7.607069796482e-12
8.761524723402686e-12
1.0289811795481707e-11
1.2022030441007384e-11
1.3814638432838482e-11
1.5529883692668328e-11
1.700953780735456e-11
1.8059871678726127e-11
1.8450806495740216e-11
1.7931051145690916e-11
1.6261914780919652e-11
1.3272794315075514e-11
8.942720666080492e-12
3.5245269908463394e-12
2.2314883978986346e-12
6.660726829440888e-12
6.954479947720077e-12
1.1079916713688814e-9
2.8759593372384783e-10
5.839717003610961e-11
1.948907784921284e-11
1.049565430403078e-11
7.565257060346829e-12
6.452094399988367e-12
6.055192366101483e-12
5.998406119416078e-12
6.125356305574e-12
6.3611936223878165e-12
6.66624103220147e-12
7.457370642839243e-12
7.89300564909161e-12
8.878315279261858e-12
1.0569373515262866e-11
1.2841701409811748e-11
1.5546978431494716e-11
1.8556812860437758e-11
2.172966687605742e-11
2.4864181087997517e-11
2.7654390825298864e-11
2.964992035925667e-11
3.022662939135375e-11
2.8580615527400135e-11
2.3766596015954464e-11
1.4813566215687715e-11
9.944210772994998e-13
1.747565522539647e-11
3.7549981000548076e-11
5.0830245363576284e-11
9.74218834209903e-10
4.2419653871834804e-10
1.3184797772352586e-10
2.914204911804477e-11
1.2380647568566223e-11
7.901282961468469e-12
6.330667445908991e-12
5.755396926874779e-12
5.612445063959099e-12
5.689791304922613e-12
5.892680758657146e-12
6.556097332952571e-12
6.750101369060565e-12
7.302405064725425e-12
8.338361204198003e-12
9.710749827872354e-12
1.1251325304754834e-11
1.2821904110117654e-11
1.4296403593894048e-11
1.553804757404785e-11
1.6388322658183334e-11
1.6669774207653357e-11
1.6203220341949764e-11
1.484046484726756e-11
1.2513847719301924e-11
9.30525622422906e-12
5.545401187741046e-12
1.9786643229407044e-12
5.318000532333796e-14
2.117465936056556e-12
9.601147601978404e-12
8.590092555315232e-10
2.1786876325394417e-10
4.599688823006498e-11
1.6833446493224532e-11
9.638575590046266e-12
7.207510218734387e-12
6.280769759192636e-12
5.968806226301036e-12
5.956220421899185e-12
6.108321133577662e-12
6.359384917066714e-12
7.087364500683328e-12
7.407695485369149e-12
8.191094418763623e-12
9.574586080478677e-12
1.1415652216767045e-11
1.3546639967535846e-11
1.5821193279938344e-11
1.8087853121672947e-11
2.0155240387902658e-11
2.1766072861199666e-11
2.2583876050018244e-11
2.2196821449621753e-11
2.0145866385361593e-11
1.5986211500957777e-11
9.395744755635004e-12
3.723110994845566e-13
1.0329050943957636e-11
2.0236719176060914e-11
2.4601307660029188e-11
2.0700934022153202e-11
4.4425229715049685e-10
3.5474140403971415e-10
7.033903984625206e-11
2.037662605391625e-11
1.0325349555119673e-11
7.257156244211038e-12
6.128736718372431e-12
5.734014862108111e-12
5.679477305259489e-12
5.806154103306951e-12
6.039431114762265e-12
6.7309292428534865e-12
6.97313111289089e-12
7.607070899329049e-12
8.76152481848509e-12
1.0289812301880717e-11
1.2022031471589998e-11
1.3814638254886971e-11
1.5529881919504754e-11
1.7009537622024352e-11
1.805986899479934e-11
1.8450808179689278e-11
1.7931048990211766e-11
1.626191431836603e-11
1.3272794086225e-11
8.94272002922606e-12
3.5245234617697946e-12
2.231486818592667e-12
6.660727439470035e-12
6.9544798151983496e-12
1.1079916701724324e-9
2.8759593078343065e-10
5.839717003651845e-11
1.9489078022397517e-11
1.0495654581231543e-11
7.565256729296768e-12
6.4520942765485684e-12
6.055192171114881e-12
5.998406152047792e-12
6.125356247394148e-12
6.36119351677093e-12
6.666240930008197e-12
7.457371227312128e-12
7.893005471781912e-12
8.878315171759525e-12
1.0569374171724129e-11
1.2841701456250998e-11
1.5546977250273602e-11
1.8556811872555146e-11
2.1729667454151848e-11
2.4864181300646036e-11
2.7654391738832745e-11
2.964991833913888e-11
3.022663008878323e-11
2.858061737949528e-11
2.3766596768916742e-11
1.4813564536311117e-11
9.944208057898909e-13
1.74756550407121e-11
3.754998239900965e-11
5.083025022510095e-11
9.742188296044033e-10
4.2419654161941816e-10
1.3184797700481303e-10
2.914204847756899e-11
1.2380646595694692e-11
7.90128318090751e-12
6.330666893183247e-12
5.755395931804548e-12
5.612445508660916e-12
5.689791291429442e-12
5.8926804740870904e-12
6.556096855194533e-12
6.75010184663675e-12
7.302404664356607e-12
8.338360287038486e-12
9.710751631302982e-12
1.1251322965064057e-11
1.2821903609569844e-11
1.4296401615815825e-11
1.5538050661276206e-11
1.6388322226037318e-11
1.6669775623210603e-11
1.6203219668847357e-11
1.4840464734751897e-11
1.25138472004715e-11
9.305255813178126e-12
5.5454033724173706e-12
1.9786649595034227e-12
5.317935741719337e-14
2.1174670317240354e-12
9.601143606287898e-12
8.59009255903313e-10
2.1786876460906498e-10
4.5996888979533914e-11
1.6833446761878003e-11
9.638575536510675e-12
7.207510430676438e-12
6.280769897041685e-12
5.968806049587775e-12
5.956219938493314e-12
6.1083215534494595e-12
6.359384857938033e-12
7.087364384103708e-12
7.407695549631389e-12
8.191092951177781e-12
9.574586687806135e-12
1.1415653135100568e-11
1.3546637805890399e-11
1.582119475583196e-11
1.8087850045649076e-11
2.015524026650457e-11
2.176607200787333e-11
2.258387254656047e-11
2.2196822123289282e-11
2.014586590150469e-11
1.5986211849668175e-11
9.39574423514969e-12
3.723110897256206e-13
1.0329050419463994e-11
2.0236714666331125e-11
2.4601311977799085e-11
2.070094140374865e-11
4.442522874061904e-10
3.5474140605226433e-10
7.033904036736705e-11
2.037662583940011e-11
1.032534933885256e-11
7.257156512505276e-12
6.1287366306729986e-12
5.734015067775768e-12
5.679477597677449e-12
5.80615427969183e-12
6.039431046203145e-12
6.7309284190036815e-12
6.973131700007206e-12
7.607071546236682e-12
8.761525061513014e-12
1.0289813640566632e-11
1.2022029085442958e-11
1.3814637998970065e-11
1.5529882546913743e-11
1.7009537901703155e-11
1.8059869482221445e-11
1.8450807330300378e-11
1.793104906712367e-11
1.6261914319626748e-11
1.3272795592927563e-11
8.942717302749867e-12
3.5245274329455208e-12
2.2314862579678787e-12
6.660726564015705e-12
6.9544798729025216e-12
1.1079916741950262e-9
2.875959354466789e-10
5.839716963493957e-11
1.9489078301931848e-11
1.0495654863859482e-11
7.56525694029331e-12
6.452094289737373e-12
6.055192407988881e-12
5.998406373410207e-12
6.12535569880868e-12
6.361193536621487e-12
6.666240486662263e-12
7.457371144421299e-12
7.893006394691074e-12
8.878314223813102e-12
1.0569375052147897e-11
1.2841702319154184e-11
1.5546977257431664e-11
1.8556810262321e-11
2.1729666123354372e-11
2.486417871150237e-11
2.7654394330158223e-11
2.9649919238616967e-11
3.022662952929505e-11
2.8580618721353194e-11
2.3766594772122848e-11
1.4813563326762615e-11
9.944199281023214e-13
1.7475655020526736e-11
3.754997969588382e-11
5.083024181636403e-11
9.742188292288695e-10
4.2419653684912696e-10
1.318479769227111e-10
2.914204839354054e-11
1.2380647344095274e-11
7.901283351077974e-12
6.330666898375847e-12
5.755396354965404e-12
5.612445166134087e-12
5.689791680650093e-12
5.892680686951287e-12
6.5560965313533924e-12
6.7501012368164015e-12
7.302404349525349e-12
8.338359994363429e-12
9.710752533084917e-12
1.1251322634735688e-11
1.282190190327744e-11
1.4296403965534179e-11
1.5538049600159727e-11
1.6388321308517764e-11
1.6669773783678432e-11
1.620322132419003e-11
1.4840464965383284e-11
1.2513845797204248e-11
9.305255812638906e-12
5.545403009486746e-12
1.9786624332917337e-12
5.3178854949767204e-14
2.117466290673081e-12
9.60114629185392e-12
8.59009255709528e-10
2.1786876400872777e-10
4.5996888623192034e-11
1.683344628610694e-11
9.63857541893406e-12
7.207510553403039e-12
6.280769609079609e-12
5.968806189070575e-12
5.95622026374967e-12
6.108321440100719e-12
6.359385191848028e-12
7.087364180486561e-12
7.407695839068916e-12
8.191093433977504e-12
9.57458660755887e-12
1.1415653040493994e-11
1.354663822846727e-11
1.5821194453824592e-11
1.8087851678309618e-11
2.015523992372918e-11
2.176607293649613e-11
2.2583872723797053e-11
2.219682100947299e-11
2.0145867721852446e-11
1.598621290281011e-11
9.395743490783476e-12
3.7231146621748325e-13
1.0329048768591283e-11
2.0236719613518948e-11
2.4601312671401335e-11
2.0700939449306226e-11
4.442522863425036e-10
3.547414043633058e-10
7.033904013755778e-11
2.0376625716704268e-11
1.0325349369105554e-11
7.257156418670353e-12
6.1287368293688604e-12
5.7340153007668485e-12
5.679477208858758e-12
5.806153898443763e-12
6.039431634358141e-12
6.730928712954726e-12
6.973130078983772e-12
7.607072208365287e-12
8.76152505035415e-12
1.0289813429716717e-11
1.2022030539259701e-11
1.3814638058049132e-11
1.5529883526691177e-11
1.700953850217202e-11
1.8059870046992518e-11
1.8450806400586793e-11
1.7931051935356772e-11
1.626191627716853e-11
1.3272794948893098e-11
8.942717363606047e-12
3.5245262257739034e-12
2.231485726983362e-12
6.66072758396429e-12
6.954478026020873e-12
1.1079916736373969e-9
2.875959316719204e-10
5.839716998359304e-11
1.948907783560736e-11
1.049565469368328e-11
7.565256547897387e-12
6.452094205560044e-12
6.055191916387648e-12
5.998405852621225e-12
6.12535636023622e-12
6.3611936414459415e-12
6.6662404758920714e-12
7.457371128443659e-12
7.893006266921034e-12
8.878315013018869e-12
1.0569374418483281e-11
1.2841701367895735e-11
1.5546979034240678e-11
1.85568120482989e-11
2.172966873477609e-11
2.486418021267934e-11
2.7654391908395255e-11
2.964992066910921e-11
3.022662881973117e-11
2.8580616671455868e-11
2.376659589357702e-11
1.481356288254577e-11
9.944205379814648e-13
1.747565565751279e-11
3.754997791061792e-11
5.0830247996936144e-11
9.742188286193691e-10
4.2419654202488746e-10
1.3184797741622457e-10
2.9142048524445054e-11
1.2380647199661382e-11
7.901283236457695e-12
6.330667038113017e-12
5.755396055874822e-12
5.612445316095197e-12
5.689790966553074e-12
5.892680719970336e-12
6.556096827054303e-12
6.750102668248071e-12
7.302405821542526e-12
8.338360442931515e-12
9.710751211007784e-12
1.125132501087108e-11
1.2821901893403857e-11
1.42964033393348e-11
1.5538051381817483e-11
1.6388324653821014e-11
1.6669773682336984e-11
1.620322155433806e-11
1.4840465232279296e-11
1.2513844961022103e-11
9.305254639627482e-12
5.545403296799788e-12
1.978662850945297e-12
5.317766855552211e-14
2.117464666481423e-12
9.60114757293415e-12
8.590092573624223e-10
2.178687663076173e-10
4.5996888474411316e-11
1.683344671600495e-11
9.638575281422679e-12
7.20751024508456e-12
6.280769706711423e-12
5.968805985960756e-12
5.956220581554386e-12
6.108321254777108e-12
6.359385304462459e-12
7.087364336309509e-12
7.407696668818412e-12
8.19109180120685e-12
9.57458595685408e-12
1.1415654372452897e-11
1.3546636517243025e-11
1.582119471752938e-11
1.8087851194840263e-11
2.015524159273191e-11
2.1766072820656885e-11
2.2583872926510034e-11
2.2196823855011295e-11
2.0145866638769695e-11
1.598621371959825e-11
9.395741197276786e-12
3.723102920006862e-13
1.0329047697377228e-11
2.0236716922162092e-11
2.460131140187376e-11
2.07009405725833e-11
4.442522814224953e-10
3.547414060886917e-10
7.033904001387271e-11
2.0376626633497893e-11
1.0325349481438825e-11
7.257156708106117e-12
6.1287369040286735e-12
5.73401495312676e-12
5.679477489170227e-12
5.806153877448292e-12
6.039431080067676e-12
6.7309288108169896e-12
6.973131269560684e-12
7.607072124324226e-12
8.761525857710938e-12
1.0289813352248842e-11
1.2022030548688342e-11
1.381463977914081e-11
1.5529882245877233e-11
1.700953801850586e-11
1.8059870620022718e-11
1.845080585351647e-11
1.7931052168364606e-11
1.6261915206230975e-11
1.3272795466730965e-11
8.94272071724642e-12
3.5245269428076512e-12
2.231485848859354e-12
6.660728850242028e-12
6.954478209233827e-12
1.1079916718479637e-9
2.875959328951143e-10
5.839717107859289e-11
1.948907822652659e-11
1.0495654807741239e-11
7.565257011457203e-12
6.4520944255248065e-12
6.055192084020756e-12
5.998406035722635e-12
6.125355891038562e-12
6.361193296715725e-12
6.666240436943888e-12
7.457370765903982e-12
7.893006144957187e-12
8.878314809998058e-12
1.0569375380317565e-11
1.2841701781603556e-11
1.5546978565564224e-11
1.8556812779790127e-11
2.1729667435223196e-11
2.486418011414907e-11
2.765439109679867e-11
2.9649919487057193e-11
3.0226629283622714e-11
2.8580616718486327e-11
2.3766596886286986e-11
1.481356477360466e-11
9.944217238980911e-13
1.7475654593655844e-11
3.7549981022129787e-11
5.083024494179993e-11
9.74218828752117e-10
4.241965419516756e-10
1.318479770321421e-10
2.9142048873733157e-11
1.2380647268933612e-11
7.901283352668115e-12
6.3306670559915265e-12
5.755396512068549e-12
5.61244520026233e-12
5.6897912353855095e-12
5.8926806603800034e-12
6.556096890932041e-12
6.750101763497436e-12
7.302404892750249e-12
8.338360167093024e-12
9.710750768571137e-12
1.1251324469468887e-11
1.282190360549573e-11
1.429640435782088e-11
1.553804933871734e-11
1.6388322594311555e-11
1.66697743422743e-11
1.6203220569833596e-11
1.4840464338241016e-11
1.2513847406026179e-11
9.30525437765541e-12
5.545402760516642e-12
1.9786623842135784e-12
5.3176739899662365e-14
2.1174654635787082e-12
9.601145366673473e-12
8.590092543381865e-10
2.1786876324876194e-10
4.59968881391093e-11
1.6833446088089963e-11
9.638575549338485e-12
7.207510488106544e-12
6.2807698623358665e-12
5.968805958742294e-12
5.956220006005104e-12
6.108321490169604e-12
6.359385145391687e-12
7.0873642875295716e-12
7.407695298065589e-12
8.191092918039482e-12
9.57458645174442e-12
1.1415653600185386e-11
1.3546638355681258e-11
1.5821195513658253e-11
1.8087850858678958e-11
2.0155239832683528e-11
2.1766071891192453e-11
2.2583872980254673e-11
2.2196821161132378e-11
2.0145865849847058e-11
1.5986210941439928e-11
9.395740379195065e-12
3.7230982340727277e-13
1.0329048153384816e-11
2.0236721731274174e-11
2.4601312822061488e-11
2.0700938204092427e-11
4.442522852418716e-10
3.547414050104859e-10
7.033904044054121e-11
2.0376626544092335e-11
1.0325349981819427e-11
7.257156717684256e-12
6.128736634554594e-12
5.734014831462848e-12
5.679477499489026e-12
5.806153591303905e-12
6.039430949470205e-12
6.730929447796262e-12
6.973130811468621e-12
7.607071341389232e-12
8.761524389296233e-12
1.028981200654226e-11
1.2022032219918938e-11
1.3814635921712334e-11
1.552988415377898e-11
1.7009535801568268e-11
1.805987008397886e-11
1.8450808732200025e-11
1.7931049950784723e-11
1.6261915852210508e-11
1.3272795757778493e-11
8.94272168404926e-12
3.5245279781134094e-12
2.2314850842618264e-12
6.6607253834694795e-12
6.954481080217413e-12
1.1079916698778374e-9
2.8759593344420857e-10
5.839716953657769e-11
1.948907811332551e-11
1.0495654895055349e-11
7.565256803813766e-12
6.45209430682598e-12
6.055192356147287e-12
5.9984065612081815e-12
6.125356168632595e-12
6.361193164123917e-12
6.666240462610447e-12
7.45737106393575e-12
7.893005954209745e-12
8.878314822298536e-12
1.0569374005486905e-11
1.2841701016542863e-11
1.554697732889627e-11
1.8556813177861345e-11
2.1729667228297736e-11
2.4864179987470238e-11
2.7654393565322675e-11
2.9649919273636065e-11
3.022662895648607e-11
2.8580616582284965e-11
2.3766598154788033e-11
1.4813564300129904e-11
9.944186971603937e-13
1.747565670546703e-11
3.754998054388886e-11
5.083024396453012e-11
9.742188285205394e-10
4.241965386539059e-10
1.3184797730711746e-10
2.914204936441389e-11
1.2380646885834686e-11
7.901282857854633e-12
6.3306669942775124e-12
5.755396444195356e-12
5.612445203963677e-12
5.689791278942022e-12
5.892680872440886e-12
6.556097288543609e-12
6.750101213766941e-12
7.302405957298881e-12
8.338361207484149e-12
9.71075215035286e-12
1.125132523821888e-11
1.2821902754277804e-11
1.4296404885180632e-11
1.5538048665949007e-11
1.6388322085635513e-11
1.6669774237241385e-11
1.620322002983125e-11
1.4840463382330078e-11
1.2513847640101232e-11
9.305254429974509e-12
5.545401113828721e-12
1.978663571811744e-12
5.3176972417247266e-14
2.117467353061282e-12
9.601147060267645e-12
8.590092555419039e-10
2.1786876672189936e-10
4.599688870100563e-11
1.6833446880116156e-11
9.638575761399058e-12
7.207510510493862e-12
6.280769669140356e-12
5.968806363053631e-12
5.9562204901105676e-12
6.108321362015882e-12
6.359384977908644e-12
7.087363990159279e-12
7.407695511305776e-12
8.191094092332352e-12
9.574586968881148e-12
1.1415654196038149e-11
1.3546638724064052e-11
1.5821195506289922e-11
1.8087851488821752e-11
2.0155240588166545e-11
2.176607223871982e-11
2.2583873093872657e-11
2.2196821318827402e-11
2.0145869447408008e-11
1.5986215500502193e-11
9.395742819779784e-12
3.7230988930220617e-13
1.0329049563547527e-11
2.023671905318635e-11
2.4601308717248422e-11
2.070094107158402e-11
4.4425228598045954e-10
3.5474140535517146e-10
7.033904069106384e-11
2.037662611636062e-11
1.0325350164564978e-11
7.257156233026777e-12
6.1287368177596786e-12
5.734014614047621e-12
5.679477570198954e-12
5.8061536743376924e-12
6.039431313065413e-12
6.7309288277568334e-12
6.9731298644376655e-12
7.607070999320288e-12
8.761526013784874e-12
1.028981344659776e-11
1.2022030423741554e-11
1.3814637268834374e-11
1.5529883716066026e-11
1.700953617662111e-11
1.8059870099578587e-11
1.84508072008774e-11
1.7931048934111123e-11
1.62619132397463e-11
1.3272793711252498e-11
8.942717409057756e-12
3.524528257991517e-12
2.2314863454395006e-12
6.660730471677419e-12
6.9544807037268575e-12
1.1079916717732048e-9
2.875959321438799e-10
5.839717010085447e-11
1.9489078100150656e-11
1.0495654705075672e-11
7.565256931710224e-12
6.4520944360715435e-12
6.055192797260372e-12
5.998406230508955e-12
6.125356271037925e-12
6.361193890192801e-12
6.666240963188597e-12
7.457371352431734e-12
7.893005540924554e-12
8.878313551077577e-12
1.0569374162492753e-11
1.284170316473409e-11
1.5546977478121393e-11
1.855681230594817e-11
2.1729668416731177e-11
2.486418051324102e-11
2.7654391535061596e-11
2.9649919068372986e-11
3.022662994079016e-11
2.8580617648389246e-11
2.3766595439223042e-11
1.481356330531923e-11
9.944164552814057e-13
1.7475657294449655e-11
3.7549978169833714e-11
5.083025009862241e-11
9.742188284994083e-10
4.2419653817091397e-10
1.3184797731072575e-10
2.914204899043555e-11
1.2380646595946515e-11
7.90128321154134e-12
6.3306674106815665e-12
5.755396217541348e-12
5.612445089762991e-12
5.689791461938833e-12
5.89268049163958e-12
6.556096879175611e-12
6.750101251701117e-12
7.302405622952951e-12
8.33836067082148e-12
9.710751512356027e-12
1.1251324577202189e-11
1.2821903265504926e-11
1.4296403384161128e-11
1.5538048554460285e-11
1.6388323719912428e-11
1.6669774375565723e-11
1.620322243308831e-11
1.4840465278474742e-11
1.251384862562538e-11
9.305253403836585e-12
5.545404122422449e-12
1.97866573702816e-12
5.317680807981004e-14
2.1174695728496673e-12
9.601148701860806e-12
8.590092577631945e-10
2.1786876704443106e-10
4.599688878014669e-11
1.6833446880479905e-11
9.638575596007983e-12
7.2075108746146295e-12
6.280769528544369e-12
5.968806107875853e-12
5.95621979294683e-12
6.108321164434658e-12
6.359385037670217e-12
7.087364917696148e-12
7.407695761362233e-12
8.191093272978863e-12
9.574587500961863e-12
1.1415652749198267e-11
1.3546638345760316e-11
1.5821196634041596e-11
1.8087851833422707e-11
2.0155239978113693e-11
2.1766072439765342e-11
2.2583873967812717e-11
2.2196821948001603e-11
2.014586829671312e-11
1.598621074744288e-11
9.395740560971492e-12
3.7230941086400186e-13
1.0329047247379089e-11
2.0236715055018603e-11
2.4601315801479656e-11
2.0700941017181124e-11
4.442522840681128e-10
3.5474140443333683e-10
7.033904030401303e-11
2.0376626391843805e-11
1.0325350006737795e-11
7.257156165936816e-12
6.128737060962669e-12
5.734014900748998e-12
5.67947753113483e-12
5.8061538173363025e-12
6.039431313528542e-12
6.730929136294713e-12
6.973130834862529e-12
7.60707103858542e-12
8.761524400051054e-12
1.0289812824796344e-11
1.2022032320518599e-11
1.3814636543945075e-11
1.5529883136105523e-11
1.7009537784620725e-11
1.8059868817763538e-11
1.8450806088492494e-11
1.7931050066256985e-11
1.6261915390075763e-11
1.3272789886464729e-11
8.942716979036818e-12
3.5245260700574503e-12
2.2314864088421194e-12
6.660730566248258e-12
6.95448223091922e-12
1.1079916713769437e-9
2.875959324995905e-10
5.83971705693502e-11
1.9489078100346278e-11
1.0495654705029672e-11
7.565257178869337e-12
6.452094436081323e-12
6.0551926653824955e-12
5.99840642478129e-12
6.125355882019794e-12
6.361193891245996e-12
6.666240613790907e-12
7.457371027158736e-12
7.893006112339827e-12
8.878313535569816e-12
1.0569374714867203e-11
1.2841701621842072e-11
1.554697772648407e-11
1.8556813072664735e-11
2.1729667877564268e-11
2.4864180889347806e-11
2.7654392524219017e-11
2.9649918026024434e-11
3.022663019875621e-11
2.8580618246378205e-11
2.3766596654347652e-11
1.4813568658473075e-11
9.944190418347257e-13
1.7475653954708025e-11
3.7549981816381993e-11
5.083024583754896e-11
9.742188285396938e-10
4.241965364479555e-10
1.3184797825957217e-10
2.914204962015932e-11
1.238064688571829e-11
7.901283213284495e-12
6.330666905890294e-12
5.755396432838844e-12
5.61244518455872e-12
5.689791201680651e-12
5.89268050996406e-12
6.556097172768617e-12
6.750101799017465e-12
7.302405517599624e-12
8.338361204322049e-12
9.710750906741469e-12
1.1251323697881778e-11
1.2821902827940628e-11
1.4296403389138866e-11
1.5538051495217263e-11
1.6388321465001996e-11
1.6669773492899767e-11
1.6203219957933233e-11
1.484046468663986e-11
1.251384598275578e-11
9.305257250747516e-12
5.5454034448730285e-12
1.9786634977696795e-12
5.317935527127967e-14
2.117466154939736e-12
9.601148785725163e-12
8.590092580736829e-10
2.1786876560475934e-10
4.5996888226315365e-11
1.6833447085334237e-11
9.63857560175742e-12
7.207510624046691e-12
6.2807693212524176e-12
5.9688059762676175e-12
5.95621979219055e-12
6.108321613596193e-12
6.359385062089819e-12
7.087364579710426e-12
7.407696583047541e-12
8.19109325378831e-12
9.574587477769145e-12
1.1415653556308706e-11
1.3546639332692622e-11
1.5821193834849366e-11
1.8087850047536873e-11
2.0155239095033332e-11
2.17660732519971e-11
2.2583874673908525e-11
2.2196821863009852e-11
2.0145867941573253e-11
1.5986210642940785e-11
9.39574068010372e-12
3.7231122034282316e-13
1.0329046800310015e-11
2.0236718943229298e-11
2.4601312984891733e-11
2.070093573870038e-11
4.4425228235239735e-10
3.5474140417347013e-10
7.033904030377306e-11
2.0376626392255388e-11
1.0325349686294984e-11
7.2571563088873085e-12
6.1287368264318426e-12
5.734015131765033e-12
5.679477801236331e-12
5.806153817460065e-12
6.0394311565466e-12
6.730929087544351e-12
6.973130834022819e-12
7.60707132991323e-12
8.761524935897783e-12
1.0289812823741913e-11
1.20220313999672e-11
1.3814636551300218e-11
1.5529883225337703e-11
1.7009538123778854e-11
1.8059868819669394e-11
1.8450807114819447e-11
1.7931048937835013e-11
1.6261915930689766e-11
1.3272792927623184e-11
8.942723500220586e-12
3.524527329693812e-12
2.231485335358071e-12
6.6607289523095766e-12
6.954482053060769e-12
1.1079916713716505e-9
2.8759593250300623e-10
5.839717042585729e-11
1.9489078100746857e-11
1.0495654704639512e-11
7.565256932203792e-12
6.452094435645661e-12
6.055192899559996e-12
5.998406424394049e-12
6.12535588205948e-12
6.3611938896577855e-12
6.666240777649815e-12
7.457371025080705e-12
7.893006112694967e-12
8.878313981041247e-12
1.0569374695983626e-11
1.2841703125900823e-11
1.5546977723832538e-11
1.8556814468239083e-11
2.1729667274736364e-11
2.4864181706761467e-11
2.7654393301119417e-11
2.964991801530659e-11
3.0226630513353324e-11
2.8580616952262952e-11
2.3766598452416778e-11
1.4813564955745034e-11
9.944204711241673e-13
1.747565692858405e-11
3.7549979753867734e-11
5.0830248021921994e-11
9.742188285665425e-10
4.2419653870125007e-10
1.3184797778489047e-10
2.914204898914479e-11
1.2380647036194041e-11
7.901283212778288e-12
6.330667059911978e-12
5.755396217629861e-12
5.6124451845477104e-12
5.689791200684305e-12
5.892680511163416e-12
6.556096865072155e-12
6.750101797781292e-12
7.302405520019552e-12
8.338361745247996e-12
9.71075093766115e-12
1.1251323700790817e-11
1.282190283611597e-11
1.4296403389377513e-11
1.5538049938970987e-11
1.6388320755410323e-11
1.6669772813453414e-11
1.6203217520972553e-11
1.4840466213119965e-11
1.2513846010810182e-11
9.305257212655944e-12
5.54540331678962e-12
1.9786644274748033e-12
5.318038451734878e-14
2.1174669984551256e-12
9.601145284513079e-12
8.590092580701929e-10
2.178687675330963e-10
4.599688870212215e-11
1.683344672747932e-11
9.638575596688712e-12
7.2075106233848606e-12
6.280769321590019e-12
5.9688059674962436e-12
5.956219791652665e-12
6.10832116501774e-12
6.359385061785804e-12
7.0873645460682324e-12
7.407694965510317e-12
8.191092899764983e-12
9.57458743050583e-12
1.1415652802508613e-11
1.3546639328193515e-11
1.5821193832576545e-11
1.8087852021984916e-11
2.015523852058798e-11
2.1766073256557933e-11
2.2583874625942105e-11
2.219682316192583e-11
2.0145864637916137e-11
1.598621193062952e-11
9.395740689475461e-12
3.723083186967759e-13
1.0329048569608843e-11
2.0236717107255105e-11
2.4601312981606265e-11
2.070093340230733e-11
4.442522823546664e-10
3.5474140443282077e-10
7.033904030508346e-11
2.037662611656201e-11
1.032535000610959e-11
7.257156027002088e-12
6.128736826981811e-12
5.734015132085443e-12
5.679477395650682e-12
5.806153818106149e-12
6.0394311575928254e-12
6.7309290883033274e-12
6.973130835697106e-12
7.607071330928357e-12
8.761524995779056e-12
1.0289813479872577e-11
1.202203140844964e-11
1.3814636545144925e-11
1.5529884446396895e-11
1.7009538861579784e-11
1.8059870251810632e-11
1.8450807100431997e-11
1.7931049971020705e-11
1.62619158863113e-11
1.3272792926547151e-11
8.942719064747576e-12
3.5245273267348787e-12
2.2314853268643253e-12
6.660731769253844e-12
6.954478646287102e-12
1.1079916713697563e-9
2.875959349797822e-10
5.839717057082454e-11
1.9489077817743848e-11
1.0495654704639512e-11
7.565256932203792e-12
6.452094435645661e-12
6.055192899559996e-12
5.998406424394049e-12
6.12535588205948e-12
6.3611938896577855e-12
6.666240777649815e-12
7.457371025080705e-12
7.893006112694967e-12
8.878313981041247e-12
1.0569374695983626e-11
1.2841703125900823e-11
1.5546977723832538e-11
1.8556814468239083e-11
2.1729667274736364e-11
2.4864181706761467e-11
2.7654393301119417e-11
2.964991801530659e-11
3.0226630513353324e-11
2.8580616952262952e-11
2.3766598452416778e-11
1.4813564955745034e-11
9.944204711241673e-13
1.747565692858405e-11
3.7549979753867734e-11
5.0830248021921994e-11
9.742188285665425e-10
4.2419653870125007e-10
1.3184797778489047e-10
2.914204898914479e-11
1.2380647036194041e-11
7.901283212778288e-12
6.330667059911978e-12
5.755396217629861e-12
5.6124451845477104e-12
5.689791200684305e-12
5.892680511163416e-12
6.556096865072155e-12
6.750101797781292e-12
7.302405520019552e-12
8.338361745247996e-12
9.71075093766115e-12
1.1251323700790817e-11
1.282190283611597e-11
1.4296403389377513e-11
1.5538049938970987e-11
1.6388320755410323e-11
1.6669772813453414e-11
1.6203217520972553e-11
1.4840466213119965e-11
1.2513846010810182e-11
9.305257212655944e-12
5.54540331678962e-12
1.9786644274748033e-12
5.318038451734878e-14
2.1174669984551256e-12
9.601145284513079e-12
8.590092580701929e-10
2.178687675330963e-10
4.599688870212215e-11
1.683344672747932e-11
9.638575596688712e-12
7.2075106233848606e-12
6.280769321590019e-12
5.9688059674962436e-12
5.956219791652665e-12
6.10832116501774e-12
6.359385061785804e-12
7.0873645460682324e-12
7.407694965510317e-12
8.191092899764983e-12
9.57458743050583e-12
1.1415652802508613e-11
1.3546639328193515e-11
1.5821193832576545e-11
1.8087852021984916e-11
2.015523852058798e-11
2.1766073256557933e-11
2.2583874625942105e-11
2.219682316192583e-11
2.0145864637916137e-11
1.598621193062952e-11
9.395740689475461e-12
3.723083186967759e-13
1.0329048569608843e-11
2.0236717107255105e-11
2.4601312981606265e-11
2.070093340230733e-11
4.442522823546664e-10
3.5474140443282077e-10
7.033904030508346e-11
2.037662611656201e-11
1.032535000610959e-11
7.257156027002088e-12
6.128736826981811e-12
5.734015132085443e-12
5.679477395650682e-12
5.806153818106149e-12
6.0394311575928254e-12
6.7309290883033274e-12
6.973130835697106e-12
7.607071330928357e-12
8.761524995779056e-12
1.0289813479872577e-11
1.202203140844964e-11
1.3814636545144925e-11
1.5529884446396895e-11
1.7009538861579784e-11
1.8059870251810632e-11
1.8450807100431997e-11
1.7931049971020705e-11
1.62619158863113e-11
1.3272792926547151e-11
8.942719064747576e-12
3.5245273267348787e-12
2.2314853268643253e-12
6.660731769253844e-12
6.954478646287102e-12
1.1079916713697563e-9
2.875959349797822e-10
5.839717057082454e-11
1.9489077817743848e-11
1.0495654704639512e-11
7.565256932203792e-12
6.452094435645661e-12
6.055192899559996e-12
5.998406424394049e-12
6.12535588205948e-12
6.3611938896577855e-12
6.666240777649815e-12
7.457371025080705e-12
7.893006112694967e-12
8.878313981041247e-12
1.0569374695983626e-11
1.2841703125900823e-11
1.5546977723832538e-11
1.8556814468239083e-11
2.1729667274736364e-11
2.4864181706761467e-11
2.7654393301119417e-11
2.964991801530659e-11
3.0226630513353324e-11
2.8580616952262952e-11
2.3766598452416778e-11
1.4813564955745034e-11
9.944204711241673e-13
1.747565692858405e-11
3.7549979753867734e-11
5.0830248021921994e-11
9.742188285665425e-10
4.2419653870125007e-10
1.3184797778489047e-10
2.914204898914479e-11
1.2380647036194041e-11
7.901283212778288e-12
6.330667059911978e-12
5.755396217629861e-12
5.6124451845477104e-12
5.689791200684305e-12
5.892680511163416e-12
6.556096865072155e-12
6.750101797781292e-12
7.302405520019552e-12
8.338361745247996e-12
9.71075093766115e-12
1.1251323700790817e-11
1.282190283611597e-11
1.4296403389377513e-11
1.5538049938970987e-11
1.6388320755410323e-11
1.6669772813453414e-11
1.6203217520972553e-11
1.4840466213119965e-11
1.2513846010810182e-11
9.305257212655944e-12
5.54540331678962e-12
1.9786644274748033e-12
5.318038451734878e-14
2.1174669984551256e-12
9.601145284513079e-12
8.590092580701929e-10
2.178687675330963e-10
4.599688870212215e-11
1.683344672747932e-11
9.638575596688712e-12
7.2075106233848606e-12
6.280769321590019e-12
5.9688059674962436e-12
5.956219791652665e-12
6.10832116501774e-12
6.359385061785804e-12
7.0873645460682324e-12
7.407694965510317e-12
8.191092899764983e-12
9.57458743050583e-12
1.1415652802508613e-11
1.3546639328193515e-11
1.5821193832576545e-11
1.8087852021984916e-11
2.015523852058798e-11
2.1766073256557933e-11
2.2583874625942105e-11
2.219682316192583e-11
2.0145864637916137e-11
1.598621193062952e-11
9.395740689475461e-12
3.723083186967759e-13
1.0329048569608843e-11
2.0236717107255105e-11
2.4601312981606265e-11
2.070093340230733e-11
4.442522823546664e-10
3.5474140443282077e-10
7.033904030508346e-11
2.037662611656201e-11
1.032535000610959e-11
7.257156027002088e-12
6.128736826981811e-12
5.734015132085443e-12
5.679477395650682e-12
5.806153818106149e-12
6.0394311575928254e-12
6.7309290883033274e-12
6.973130835697106e-12
7.607071330928357e-12
8.761524995779056e-12
1.0289813479872577e-11
1.202203140844964e-11
1.3814636545144925e-11
1.5529884446396895e-11
1.7009538861579784e-11
1.8059870251810632e-11
1.8450807100431997e-11
1.7931049971020705e-11
1.62619158863113e-11
1.3272792926547151e-11
8.942719064747576e-12
3.5245273267348787e-12
2.2314853268643253e-12
6.660731769253844e-12
6.954478646287102e-12
1.1079916713697563e-9
2.875959349797822e-10
5.839717057082454e-11
1.9489077817743848e-11
1.0495654704639512e-11
7.565256932203792e-12
6.452094435645661e-12
6.055192899559996e-12
5.998406424394049e-12
6.12535588205948e-12
6.3611938896577855e-12
6.666240777649815e-12
7.457371025080705e-12
7.893006112694967e-12
8.878313981041247e-12
1.0569374695983626e-11
1.2841703125900823e-11
1.5546977723832538e-11
1.8556814468239083e-11
2.1729667274736364e-11
2.4864181706761467e-11
2.7654393301119417e-11
2.964991801530659e-11
3.0226630513353324e-11
2.8580616952262952e-11
2.3766598452416778e-11
1.4813564955745034e-11
9.944204711241673e-13
1.747565692858405e-11
3.7549979753867734e-11
5.0830248021921994e-11
9.742188285665425e-10
4.2419653870125007e-10
1.3184797778489047e-10
2.914204898914479e-11
1.2380647036194041e-11
7.901283212778288e-12
6.330667059911978e-12
5.755396217629861e-12
5.6124451845477104e-12
5.689791200684305e-12
5.892680511163416e-12
6.556096865072155e-12
6.750101797781292e-12
7.302405520019552e-12
8.338361745247996e-12
9.71075093766115e-12
1.1251323700790817e-11
1.282190283611597e-11
1.4296403389377513e-11
1.5538049938970987e-11
1.6388320755410323e-11
1.6669772813453414e-11
1.6203217520972553e-11
1.4840466213119965e-11
1.2513846010810182e-11
9.305257212655944e-12
5.54540331678962e-12
1.9786644274748033e-12
5.318038451734878e-14
2.1174669984551256e-12
9.601145284513079e-12
8.590092580701929e-10
2.178687675330963e-10
4.599688870212215e-11
1.683344672747932e-11
9.638575596688712e-12
7.2075106233848606e-12
6.280769321590019e-12
5.9688059674962436e-12
5.956219791652665e-12
6.10832116501774e-12
6.359385061785804e-12
7.0873645460682324e-12
7.407694965510317e-12
8.191092899764983e-12
9.57458743050583e-12
1.1415652802508613e-11
1.3546639328193515e-11
1.5821193832576545e-11
1.8087852021984916e-11
2.015523852058798e-11
2.1766073256557933e-11
2.2583874625942105e-11
2.219682316192583e-11
2.0145864637916137e-11
1.598621193062952e-11
9.395740689475461e-12
3.723083186967759e-13
1.0329048569608843e-11
2.0236717107255105e-11
2.4601312981606265e-11
2.070093340230733e-11
4.442522823546664e-10
3.5474140443282077e-10
7.033904030508346e-11
2.037662611656201e-11
1.032535000610959e-11
7.257156027002088e-12
6.128736826981811e-12
5.734015132085443e-12
5.679477395650682e-12
5.806153818106149e-12
6.0394311575928254e-12
6.7309290883033274e-12
6.973130835697106e-12
7.607071330928357e-12
8.761524995779056e-12
1.0289813479872577e-11
1.202203140844964e-11
1.3814636545144925e-11
1.5529884446396895e-11
1.7009538861579784e-11
1.8059870251810632e-11
1.8450807100431997e-11
1.7931049971020705e-11
1.62619158863113e-11
1.3272792926547151e-11
8.942719064747576e-12
3.5245273267348787e-12
2.2314853268643253e-12
6.660731769253844e-12
6.954478646287102e-12
1.1079916713697563e-9
2.875959349797822e-10
5.839717057082454e-11
1.9489077817743848e-11
1.0495654704639512e-11
7.565256932203792e-12
6.452094435645661e-12
6.055192899559996e-12
5.998406424394049e-12
6.12535588205948e-12
6.3611938896577855e-12
6.666240777649815e-12
7.457371025080705e-12
7.893006112694967e-12
8.878313981041247e-12
1.0569374695983626e-11
1.2841703125900823e-11
1.5546977723832538e-11
1.8556814468239083e-11
2.1729667274736364e-11
2.4864181706761467e-11
2.7654393301119417e-11
2.964991801530659e-11
3.0226630513353324e-11
2.8580616952262952e-11
2.3766598452416778e-11
1.4813564955745034e-11
9.944204711241673e-13
1.747565692858405e-11
3.7549979753867734e-11
5.0830248021921994e-11
9.742188285665425e-10
4.2419653870125007e-10
1.3184797778489047e-10
2.914204898914479e-11
1.2380647036194041e-11
7.901283212778288e-12
6.330667059911978e-12
5.755396217629861e-12
5.6124451845477104e-12
5.689791200684305e-12
5.892680511163416e-12
6.556096865072155e-12
6.750101797781292e-12
7.302405520019552e-12
8.338361745247996e-12
9.71075093766115e-12
1.1251323700790817e-11
1.282190283611597e-11
1.4296403389377513e-11
1.5538049938970987e-11
1.6388320755410323e-11
1.6669772813453414e-11
1.6203217520972553e-11
1.4840466213119965e-11
1.2513846010810182e-11
9.305257212655944e-12
5.54540331678962e-12
1.9786644274748033e-12
5.318038451734878e-14
2.1174669984551256e-12
9.601145284513079e-12
8.590092580701929e-10
2.178687675330963e-10
4.599688870212215e-11
1.683344672747932e-11
9.638575596688712e-12
7.2075106233848606e-12
6.280769321590019e-12
5.9688059674962436e-12
5.956219791652665e-12
6.10832116501774e-12
6.359385061785804e-12
7.0873645460682324e-12
7.407694965510317e-12
8.191092899764983e-12
9.57458743050583e-12
1.1415652802508613e-11
1.3546639328193515e-11
1.5821193832576545e-11
1.8087852021984916e-11
2.015523852058798e-11
2.1766073256557933e-11
2.2583874625942105e-11
2.219682316192583e-11
2.0145864637916137e-11
1.598621193062952e-11
9.395740689475461e-12
3.723083186967759e-13
1.0329048569608843e-11
2.0236717107255105e-11
2.4601312981606265e-11
2.070093340230733e-11
4.442522823546664e-10
3.5474140443282077e-10
7.033904030508346e-11
2.037662611656201e-11
1.032535000610959e-11
7.257156027002088e-12
6.128736826981811e-12
5.734015132085443e-12
5.679477395650682e-12
5.806153818106149e-12
6.0394311575928254e-12
6.7309290883033274e-12
6.973130835697106e-12
7.607071330928357e-12
8.761524995779056e-12
1.0289813479872577e-11
1.202203140844964e-11
1.3814636545144925e-11
1.5529884446396895e-11
1.7009538861579784e-11
1.8059870251810632e-11
1.8450807100431997e-11
1.7931049971020705e-11
1.62619158863113e-11
1.3272792926547151e-11
8.942719064747576e-12
3.5245273267348787e-12
2.2314853268643253e-12
6.660731769253844e-12
6.954478646287102e-12
1.1079916713697563e-9
2.875959349797822e-10
5.839717057082454e-11
1.9489077817743848e-11
1.0495654704639512e-11
7.565256932203792e-12
6.452094435645661e-12
6.055192899559996e-12
5.998406424394049e-12
6.12535588205948e-12
6.3611938896577855e-12
6.666240777649815e-12
7.457371025080705e-12
7.893006112694967e-12
8.878313981041247e-12
1.0569374695983626e-11
1.2841703125900823e-11
1.5546977723832538e-11
1.8556814468239083e-11
2.1729667274736364e-11
2.4864181706761467e-11
2.7654393301119417e-11
2.964991801530659e-11
3.0226630513353324e-11
2.8580616952262952e-11
2.3766598452416778e-11
1.4813564955745034e-11
9.944204711241673e-13
1.747565692858405e-11
3.7549979753867734e-11
5.0830248021921994e-11
9.742188285665425e-10
4.2419653870125007e-10
1.3184797778489047e-10
2.914204898914479e-11
1.2380647036194041e-11
7.901283212778288e-12
6.330667059911978e-12
5.755396217629861e-12
5.6124451845477104e-12
5.689791200684305e-12
5.892680511163416e-12
6.556096865072155e-12
6.750101797781292e-12
7.302405520019552e-12
8.338361745247996e-12
9.71075093766115e-12
1.1251323700790817e-11
1.282190283611597e-11
1.4296403389377513e-11
1.5538049938970987e-11
1.6388320755410323e-11
1.6669772813453414e-11
1.6203217520972553e-11
1.4840466213119965e-11
1.2513846010810182e-11
9.305257212655944e-12
5.54540331678962e-12
1.9786644274748033e-12
5.318038451734878e-14
2.1174669984551256e-12
9.601145284513079e-12
8.590092580701929e-10
2.178687675330963e-10
4.599688870212215e-11
1.683344672747932e-11
9.638575596688712e-12
7.2075106233848606e-12
6.280769321590019e-12
5.9688059674962436e-12
5.956219791652665e-12
6.10832116501774e-12
6.359385061785804e-12
7.0873645460682324e-12
7.407694965510317e-12
8.191092899764983e-12
9.57458743050583e-12
1.1415652802508613e-11
1.3546639328193515e-11
1.5821193832576545e-11
1.8087852021984916e-11
2.015523852058798e-11
2.1766073256557933e-11
2.2583874625942105e-11
2.219682316192583e-11
2.0145864637916137e-11
1.598621193062952e-11
9.395740689475461e-12
3.723083186967759e-13
1.0329048569608843e-11
2.0236717107255105e-11
2.4601312981606265e-11
2.070093340230733e-11
4.442522823546664e-10
3.5474140443282077e-10
7.033904030508346e-11
2.037662611656201e-11
1.032535000610959e-11
7.257156027002088e-12
6.128736826981811e-12
5.734015132085443e-12
5.679477395650682e-12
5.806153818106149e-12
6.0394311575928254e-12
6.7309290883033274e-12
6.973130835697106e-12
7.607071330928357e-12
8.761524995779056e-12
1.0289813479872577e-11
1.202203140844964e-11
1.3814636545144925e-11
1.5529884446396895e-11
1.7009538861579784e-11
1.8059870251810632e-11
1.8450807100431997e-11
1.7931049971020705e-11
1.62619158863113e-11
1.3272792926547151e-11
8.942719064747576e-12
3.5245273267348787e-12
2.2314853268643253e-12
6.660731769253844e-12
6.954478646287102e-12
1.1079916713697563e-9
2.875959349797822e-10
5.839717057082454e-11
1.9489077817743848e-11
1.0495654704639512e-11
7.565256932203792e-12
6.452094435645661e-12
6.055192899559996e-12
5.998406424394049e-12
6.12535588205948e-12
6.3611938896577855e-12
6.666240777649815e-12
7.457371025080705e-12
7.893006112694967e-12
8.878313981041247e-12
1.0569374695983626e-11
1.2841703125900823e-11
1.5546977723832538e-11
1.8556814468239083e-11
2.1729667274736364e-11
2.4864181706761467e-11
2.7654393301119417e-11
2.964991801530659e-11
3.0226630513353324e-11
2.8580616952262952e-11
2.3766598452416778e-11
1.4813564955745034e-11
9.944204711241673e-13
1.747565692858405e-11
3.7549979753867734e-11
5.0830248021921994e-11
9.742188285665425e-10
4.2419653870125007e-10
1.3184797778489047e-10
2.914204898914479e-11
1.2380647036194041e-11
7.901283212778288e-12
6.330667059911978e-12
5.755396217629861e-12
5.6124451845477104e-12
5.689791200684305e-12
5.892680511163416e-12
6.556096865072155e-12
6.750101797781292e-12
7.302405520019552e-12
8.338361745247996e-12
9.71075093766115e-12
1.1251323700790817e-11
1.282190283611597e-11
1.4296403389377513e-11
1.5538049938970987e-11
1.6388320755410323e-11
1.6669772813453414e-11
1.6203217520972553e-11
1.4840466213119965e-11
1.2513846010810182e-11
9.305257212655944e-12
5.54540331678962e-12
1.9786644274748033e-12
5.318038451734878e-14
2.1174669984551256e-12
9.601145284513079e-12
8.590092580701929e-10
2.178687675330963e-10
4.599688870212215e-11
1.683344672747932e-11
9.638575596688712e-12
7.2075106233848606e-12
6.280769321590019e-12
5.9688059674962436e-12
5.956219791652665e-12
6.10832116501774e-12
6.359385061785804e-12
7.0873645460682324e-12
7.407694965510317e-12
8.191092899764983e-12
9.57458743050583e-12
1.1415652802508613e-11
1.3546639328193515e-11
1.5821193832576545e-11
1.8087852021984916e-11
2.015523852058798e-11
2.1766073256557933e-11
2.2583874625942105e-11
2.219682316192583e-11
2.0145864637916137e-11
1.598621193062952e-11
9.395740689475461e-12
3.723083186967759e-13
1.0329048569608843e-11
2.0236717107255105e-11
2.4601312981606265e-11
2.070093340230733e-11
4.442522823546664e-10
3.5474140443282077e-10
7.033904030508346e-11
2.037662611656201e-11
1.032535000610959e-11
7.257156027002088e-12
6.128736826981811e-12
5.734015132085443e-12
5.679477395650682e-12
5.806153818106149e-12
6.0394311575928254e-12
6.7309290883033274e-12
6.973130835697106e-12
7.607071330928357e-12
8.761524995779056e-12
1.0289813479872577e-11
1.202203140844964e-11
1.3814636545144925e-11
1.5529884446396895e-11
1.7009538861579784e-11
1.8059870251810632e-11
1.8450807100431997e-11
1.7931049971020705e-11
1.62619158863113e-11
1.3272792926547151e-11
8.942719064747576e-12
3.5245273267348787e-12
2.2314853268643253e-12
6.660731769253844e-12
6.954478646287102e-12
1.1079916713697563e-9
2.875959349797822e-10
5.839717057082454e-11
1.9489077817743848e-11
1.0495654704639512e-11
7.565256932203792e-12
6.452094435645661e-12
6.055192899559996e-12
5.998406424394049e-12
6.12535588205948e-12
6.3611938896577855e-12
6.666240777649815e-12
7.457371025080705e-12
7.893006112694967e-12
8.878313981041247e-12
1.0569374695983626e-11
1.2841703125900823e-11
1.5546977723832538e-11
1.8556814468239083e-11
2.1729667274736364e-11
2.4864181706761467e-11
2.7654393301119417e-11
2.964991801530659e-11
3.0226630513353324e-11
2.8580616952262952e-11
2.3766598452416778e-11
1.4813564955745034e-11
9.944204711241673e-13
1.747565692858405e-11
3.7549979753867734e-11
5.0830248021921994e-11
9.742188285665425e-10
4.2419653870125007e-10
1.3184797778489047e-10
2.914204898914479e-11
1.2380647036194041e-11
7.901283212778288e-12
6.330667059911978e-12
5.755396217629861e-12
5.6124451845477104e-12
5.689791200684305e-12
5.892680511163416e-12
6.556096865072155e-12
6.750101797781292e-12
7.302405520019552e-12
8.338361745247996e-12
9.71075093766115e-12
1.1251323700790817e-11
1.282190283611597e-11
1.4296403389377513e-11
1.5538049938970987e-11
1.6388320755410323e-11
1.6669772813453414e-11
1.6203217520972553e-11
1.4840466213119965e-11
1.2513846010810182e-11
9.305257212655944e-12
5.54540331678962e-12
1.9786644274748033e-12
5.318038451734878e-14
2.1174669984551256e-12
9.601145284513079e-12
8.590092580701929e-10
2.178687675330963e-10
4.599688870212215e-11
1.683344672747932e-11
9.638575596688712e-12
7.2075106233848606e-12
6.280769321590019e-12
5.9688059674962436e-12
5.956219791652665e-12
6.10832116501774e-12
6.359385061785804e-12
7.0873645460682324e-12
7.407694965510317e-12
8.191092899764983e-12
9.57458743050583e-12
1.1415652802508613e-11
1.3546639328193515e-11
1.5821193832576545e-11
1.8087852021984916e-11
2.015523852058798e-11
2.1766073256557933e-11
2.2583874625942105e-11
2.219682316192583e-11
2.0145864637916137e-11
1.598621193062952e-11
9.395740689475461e-12
3.723083186967759e-13
1.0329048569608843e-11
2.0236717107255105e-11
2.4601312981606265e-11
2.070093340230733e-11
4.442522823546664e-10
3.5474140443282077e-10
7.033904030508346e-11
2.037662611656201e-11
1.032535000610959e-11
7.257156027002088e-12
6.128736826981811e-12
5.734015132085443e-12
5.679477395650682e-12
5.806153818106149e-12
6.0394311575928254e-12
6.7309290883033274e-12
6.973130835697106e-12
7.607071330928357e-12
8.761524995779056e-12
1.0289813479872577e-11
1.202203140844964e-11
1.3814636545144925e-11
1.5529884446396895e-11
1.7009538861579784e-11
1.8059870251810632e-11
1.8450807100431997e-11
1.7931049971020705e-11
1.62619158863113e-11
1.3272792926547151e-11
8.942719064747576e-12
3.5245273267348787e-12
2.2314853268643253e-12
6.660731769253844e-12
6.954478646287102e-12
1.1079916713697563e-9
2.875959349797822e-10
5.839717057082454e-11
1.9489077817743848e-11
1.0495654704639512e-11
7.565256932203792e-12
6.452094435645661e-12
6.055192899559996e-12
5.998406424394049e-12
6.12535588205948e-12
6.3611938896577855e-12
6.666240777649815e-12
7.457371025080705e-12
7.893006112694967e-12
8.878313981041247e-12
1.0569374695983626e-11
1.2841703125900823e-11
1.5546977723832538e-11
1.8556814468239083e-11
2.1729667274736364e-11
2.4864181706761467e-11
2.7654393301119417e-11
2.964991801530659e-11
3.0226630513353324e-11
2.8580616952262952e-11
2.3766598452416778e-11
1.4813564955745034e-11
9.944204711241673e-13
1.747565692858405e-11
3.7549979753867734e-11
5.0830248021921994e-11
9.742188285665425e-10
4.2419653870125007e-10
1.3184797778489047e-10
2.914204898914479e-11
1.2380647036194041e-11
7.901283212778288e-12
6.330667059911978e-12
5.755396217629861e-12
5.6124451845477104e-12
5.689791200684305e-12
5.892680511163416e-12
6.556096865072155e-12
6.750101797781292e-12
7.302405520019552e-12
8.338361745247996e-12
9.71075093766115e-12
1.1251323700790817e-11
1.282190283611597e-11
1.4296403389377513e-11
1.5538049938970987e-11
1.6388320755410323e-11
1.6669772813453414e-11
1.6203217520972553e-11
1.4840466213119965e-11
1.2513846010810182e-11
9.305257212655944e-12
5.54540331678962e-12
1.9786644274748033e-12
5.318038451734878e-14
2.1174669984551256e-12
9.601145284513079e-12
8.590092580701929e-10
2.178687675330963e-10
4.599688870212215e-11
1.683344672747932e-11
9.638575596688712e-12
7.2075106233848606e-12
6.280769321590019e-12
5.9688059674962436e-12
5.956219791652665e-12
6.10832116501774e-12
6.359385061785804e-12
7.0873645460682324e-12
7.407694965510317e-12
8.191092899764983e-12
9.57458743050583e-12
1.1415652802508613e-11
1.3546639328193515e-11
1.5821193832576545e-11
1.8087852021984916e-11
2.015523852058798e-11
2.1766073256557933e-11
2.2583874625942105e-11
2.219682316192583e-11
2.0145864637916137e-11
1.598621193062952e-11
9.395740689475461e-12
3.723083186967759e-13
1.0329048569608843e-11
2.0236717107255105e-11
2.4601312981606265e-11
2.070093340230733e-11
4.442522823546664e-10
3.5474140443282077e-10
7.033904030508346e-11
2.037662611656201e-11
1.032535000610959e-11
7.257156027002088e-12
6.128736826981811e-12
5.734015132085443e-12
5.679477395650682e-12
5.806153818106149e-12
6.0394311575928254e-12
6.7309290883033274e-12
6.973130835697106e-12
7.607071330928357e-12
8.761524995779056e-12
1.0289813479872577e-11
1.202203140844964e-11
1.3814636545144925e-11
1.5529884446396895e-11
1.7009538861579784e-11
1.8059870251810632e-11
1.8450807100431997e-11
1.7931049971020705e-11
1.62619158863113e-11
1.3272792926547151e-11
8.942719064747576e-12
3.5245273267348787e-12
2.2314853268643253e-12
6.660731769253844e-12
6.954478646287102e-12
1.1079916713697563e-9
2.875959349797822e-10
5.839717057082454e-11
1.9489077817743848e-11
1.0495654704639512e-11
7.565256932203792e-12
6.452094435645661e-12
6.055192899559996e-12
5.998406424394049e-12
6.12535588205948e-12
6.3611938896577855e-12
6.666240777649815e-12
7.457371025080705e-12
7.893006112694967e-12
8.878313981041247e-12
1.0569374695983626e-11
1.2841703125900823e-11
1.5546977723832538e-11
1.8556814468239083e-11
2.1729667274736364e-11
2.4864181706761467e-11
2.7654393301119417e-11
2.964991801530659e-11
3.0226630513353324e-11
2.8580616952262952e-11
2.3766598452416778e-11
1.4813564955745034e-11
9.944204711241673e-13
1.747565692858405e-11
3.7549979753867734e-11
5.0830248021921994e-11
9.742188285665425e-10
4.2419653870125007e-10
1.3184797778489047e-10
2.914204898914479e-11
1.2380647036194041e-11
7.901283212778288e-12
6.330667059911978e-12
5.755396217629861e-12
5.6124451845477104e-12
5.689791200684305e-12
5.892680511163416e-12
6.556096865072155e-12
6.750101797781292e-12
7.302405520019552e-12
8.338361745247996e-12
9.71075093766115e-12
1.1251323700790817e-11
1.282190283611597e-11
1.4296403389377513e-11
1.5538049938970987e-11
1.6388320755410323e-11
1.6669772813453414e-11
1.6203217520972553e-11
1.4840466213119965e-11
1.2513846010810182e-11
9.305257212655944e-12
5.54540331678962e-12
1.9786644274748033e-12
5.318038451734878e-14
2.1174669984551256e-12
9.601145284513079e-12
8.590092580701929e-10
2.178687675330963e-10
4.599688870212215e-11
1.683344672747932e-11
9.638575596688712e-12
7.2075106233848606e-12
6.280769321590019e-12
5.9688059674962436e-12
5.956219791652665e-12
6.10832116501774e-12
6.359385061785804e-12
7.0873645460682324e-12
7.407694965510317e-12
8.191092899764983e-12
9.57458743050583e-12
1.1415652802508613e-11
1.3546639328193515e-11
1.5821193832576545e-11
1.8087852021984916e-11
2.015523852058798e-11
2.1766073256557933e-11
2.2583874625942105e-11
2.219682316192583e-11
2.0145864637916137e-11
1.598621193062952e-11
9.395740689475461e-12
3.723083186967759e-13
1.0329048569608843e-11
2.0236717107255105e-11
2.4601312981606265e-11
2.070093340230733e-11
4.442522823546664e-10
3.5474140443282077e-10
7.033904030508346e-11
2.037662611656201e-11
1.032535000610959e-11
7.257156027002088e-12
6.128736826981811e-12
5.734015132085443e-12
5.679477395650682e-12
5.806153818106149e-12
6.0394311575928254e-12
6.7309290883033274e-12
6.973130835697106e-12
7.607071330928357e-12
8.761524995779056e-12
1.0289813479872577e-11
1.202203140844964e-11
1.3814636545144925e-11
1.5529884446396895e-11
1.7009538861579784e-11
1.8059870251810632e-11
1.8450807100431997e-11
1.7931049971020705e-11
1.62619158863113e-11
1.3272792926547151e-11
8.942719064747576e-12
3.5245273267348787e-12
2.2314853268643253e-12
6.660731769253844e-12
6.954478646287102e-12
1.1079916713697563e-9
2.875959349797822e-10
5.839717057082454e-11
1.9489077817743848e-11
1.0495654704639512e-11
7.565256932203792e-12
6.452094435645661e-12
6.055192899559996e-12
5.998406424394049e-12
6.12535588205948e-12
6.3611938896577855e-12
6.666240777649815e-12
7.457371025080705e-12
7.893006112694967e-12
8.878313981041247e-12
1.0569374695983626e-11
1.2841703125900823e-11
1.5546977723832538e-11
1.8556814468239083e-11
2.1729667274736364e-11
2.4864181706761467e-11
2.7654393301119417e-11
2.964991801530659e-11
3.0226630513353324e-11
2.8580616952262952e-11
2.3766598452416778e-11
1.4813564955745034e-11
9.944204711241673e-13
1.747565692858405e-11
3.7549979753867734e-11
5.0830248021921994e-11
9.742188285665425e-10
4.2419653870125007e-10
1.3184797778489047e-10
2.914204898914479e-11
1.2380647036194041e-11
7.901283212778288e-12
6.330667059911978e-12
5.755396217629861e-12
5.6124451845477104e-12
5.689791200684305e-12
5.892680511163416e-12
6.556096865072155e-12
6.750101797781292e-12
7.302405520019552e-12
8.338361745247996e-12
9.71075093766115e-12
1.1251323700790817e-11
1.282190283611597e-11
1.4296403389377513e-11
1.5538049938970987e-11
1.6388320755410323e-11
1.6669772813453414e-11
1.6203217520972553e-11
1.4840466213119965e-11
1.2513846010810182e-11
9.305257212655944e-12
5.54540331678962e-12
1.9786644274748033e-12
5.318038451734878e-14
2.1174669984551256e-12
9.601145284513079e-12
8.590092580701929e-10
2.178687675330963e-10
4.599688870212215e-11
1.683344672747932e-11
9.638575596688712e-12
7.2075106233848606e-12
6.280769321590019e-12
5.9688059674962436e-12
5.956219791652665e-12
6.10832116501774e-12
6.359385061785804e-12
7.0873645460682324e-12
7.407694965510317e-12
8.191092899764983e-12
9.57458743050583e-12
1.1415652802508613e-11
1.3546639328193515e-11
1.5821193832576545e-11
1.8087852021984916e-11
2.015523852058798e-11
2.1766073256557933e-11
2.2583874625942105e-11
2.219682316192583e-11
2.0145864637916137e-11
1.598621193062952e-11
9.395740689475461e-12
3.723083186967759e-13
1.0329048569608843e-11
2.0236717107255105e-11
2.4601312981606265e-11
2.070093340230733e-11
4.442522823546664e-10
3.5474140443282077e-10
7.033904030508346e-11
2.037662611656201e-11
1.032535000610959e-11
7.257156027002088e-12
6.128736826981811e-12
5.734015132085443e-12
5.679477395650682e-12
5.806153818106149e-12
6.0394311575928254e-12
6.7309290883033274e-12
6.973130835697106e-12
7.607071330928357e-12
8.761524995779056e-12
1.0289813479872577e-11
1.202203140844964e-11
1.3814636545144925e-11
1.5529884446396895e-11
1.7009538861579784e-11
1.8059870251810632e-11
1.8450807100431997e-11
1.7931049971020705e-11
1.62619158863113e-11
1.3272792926547151e-11
8.942719064747576e-12
3.5245273267348787e-12
2.2314853268643253e-12
6.660731769253844e-12
6.954478646287102e-12
1.1079916713697563e-9
2.875959349797822e-10
5.839717057082454e-11
1.9489077817743848e-11
1.0495654704639512e-11
7.565256932203792e-12
6.452094435645661e-12
6.055192899559996e-12
5.998406424394049e-12
6.12535588205948e-12
6.3611938896577855e-12
6.666240777649815e-12
7.457371025080705e-12
7.893006112694967e-12
8.878313981041247e-12
1.0569374695983626e-11
1.2841703125900823e-11
1.5546977723832538e-11
1.8556814468239083e-11
2.1729667274736364e-11
2.4864181706761467e-11
2.7654393301119417e-11
2.964991801530659e-11
3.0226630513353324e-11
2.8580616952262952e-11
2.3766598452416778e-11
1.4813564955745034e-11
9.944204711241673e-13
1.747565692858405e-11
3.7549979753867734e-11
5.0830248021921994e-11
9.742188285665425e-10
4.2419653870125007e-10
1.3184797778489047e-10
2.914204898914479e-11
1.2380647036194041e-11
7.901283212778288e-12
6.330667059911978e-12
5.755396217629861e-12
5.6124451845477104e-12
5.689791200684305e-12
5.892680511163416e-12
6.556096865072155e-12
6.750101797781292e-12
7.302405520019552e-12
8.338361745247996e-12
9.71075093766115e-12
1.1251323700790817e-11
1.282190283611597e-11
1.4296403389377513e-11
1.5538049938970987e-11
1.6388320755410323e-11
1.6669772813453414e-11
1.6203217520972553e-11
1.4840466213119965e-11
1.2513846010810182e-11
9.305257212655944e-12
5.54540331678962e-12
1.9786644274748033e-12
5.318038451734878e-14
2.1174669984551256e-12
9.601145284513079e-12
8.590092580701929e-10
2.178687675330963e-10
4.599688870212215e-11
1.683344672747932e-11
9.638575596688712e-12
7.2075106233848606e-12
6.280769321590019e-12
5.9688059674962436e-12
5.956219791652665e-12
6.10832116501774e-12
6.359385061785804e-12
7.0873645460682324e-12
7.407694965510317e-12
8.191092899764983e-12
9.57458743050583e-12
1.1415652802508613e-11
1.3546639328193515e-11
1.5821193832576545e-11
1.8087852021984916e-11
2.015523852058798e-11
2.1766073256557933e-11
2.2583874625942105e-11
2.219682316192583e-11
2.0145864637916137e-11
1.598621193062952e-11
9.395740689475461e-12
3.723083186967759e-13
1.0329048569608843e-11
2.0236717107255105e-11
2.4601312981606265e-11
2.070093340230733e-11
4.442522823546664e-10
3.5474140443282077e-10
7.033904030508346e-11
2.037662611656201e-11
1.032535000610959e-11
7.257156027002088e-12
6.128736826981811e-12
5.734015132085443e-12
5.679477395650682e-12
5.806153818106149e-12
6.0394311575928254e-12
6.7309290883033274e-12
6.973130835697106e-12
7.607071330928357e-12
8.761524995779056e-12
1.0289813479872577e-11
1.202203140844964e-11
1.3814636545144925e-11
1.5529884446396895e-11
1.7009538861579784e-11
1.8059870251810632e-11
1.8450807100431997e-11
1.7931049971020705e-11
1.62619158863113e-11
1.3272792926547151e-11
8.942719064747576e-12
3.5245273267348787e-12
2.2314853268643253e-12
6.660731769253844e-12
6.954478646287102e-12
1.1079916713697563e-9
2.875959349797822e-10
5.839717057082454e-11
1.9489077817743848e-11
1.0495654704639512e-11
7.565256932203792e-12
6.452094435645661e-12
6.055192899559996e-12
5.998406424394049e-12
6.12535588205948e-12
6.3611938896577855e-12
6.666240777649815e-12
7.457371025080705e-12
7.893006112694967e-12
8.878313981041247e-12
1.0569374695983626e-11
1.2841703125900823e-11
1.5546977723832538e-11
1.8556814468239083e-11
2.1729667274736364e-11
2.4864181706761467e-11
2.7654393301119417e-11
2.964991801530659e-11
3.0226630513353324e-11
2.8580616952262952e-11
2.3766598452416778e-11
1.4813564955745034e-11
9.944204711241673e-13
1.747565692858405e-11
3.7549979753867734e-11
5.0830248021921994e-11
9.742188285665425e-10
4.2419653870125007e-10
1.3184797778489047e-10
2.914204898914479e-11
1.2380647036194041e-11
7.901283212778288e-12
6.330667059911978e-12
5.755396217629861e-12
5.6124451845477104e-12
5.689791200684305e-12
5.892680511163416e-12
6.556096865072155e-12
6.750101797781292e-12
7.302405520019552e-12
8.338361745247996e-12
9.71075093766115e-12
1.1251323700790817e-11
1.282190283611597e-11
1.4296403389377513e-11
1.5538049938970987e-11
1.6388320755410323e-11
1.6669772813453414e-11
1.6203217520972553e-11
1.4840466213119965e-11
1.2513846010810182e-11
9.305257212655944e-12
5.54540331678962e-12
1.9786644274748033e-12
5.318038451734878e-14
2.1174669984551256e-12
9.601145284513079e-12
8.590092580701929e-10
2.178687675330963e-10
4.599688870212215e-11
1.683344672747932e-11
9.638575596688712e-12
7.2075106233848606e-12
6.280769321590019e-12
5.9688059674962436e-12
5.956219791652665e-12
6.10832116501774e-12
6.359385061785804e-12
7.0873645460682324e-12
7.407694965510317e-12
8.191092899764983e-12
9.57458743050583e-12
1.1415652802508613e-11
1.3546639328193515e-11
1.5821193832576545e-11
1.8087852021984916e-11
2.015523852058798e-11
2.1766073256557933e-11
2.2583874625942105e-11
2.219682316192583e-11
2.0145864637916137e-11
1.598621193062952e-11
9.395740689475461e-12
3.723083186967759e-13
1.0329048569608843e-11
2.0236717107255105e-11
2.4601312981606265e-11
2.070093340230733e-11
4.442522823546664e-10
3.5474140443282077e-10
7.033904030508346e-11
2.037662611656201e-11
1.032535000610959e-11
7.257156027002088e-12
6.128736826981811e-12
5.734015132085443e-12
5.679477395650682e-12
5.806153818106149e-12
6.0394311575928254e-12
6.7309290883033274e-12
6.973130835697106e-12
7.607071330928357e-12
8.761524995779056e-12
1.0289813479872577e-11
1.202203140844964e-11
1.3814636545144925e-11
1.5529884446396895e-11
1.7009538861579784e-11
1.8059870251810632e-11
1.8450807100431997e-11
1.7931049971020705e-11
1.62619158863113e-11
1.3272792926547151e-11
8.942719064747576e-12
3.5245273267348787e-12
2.2314853268643253e-12
6.660731769253844e-12
6.954478646287102e-12
1.1079916713697563e-9
2.875959349797822e-10
5.839717057082454e-11
1.9489077817743848e-11
1.0495654704639512e-11
7.565256932203792e-12
6.452094435645661e-12
6.055192899559996e-12
5.998406424394049e-12
6.12535588205948e-12
6.3611938896577855e-12
6.666240777649815e-12
7.457371025080705e-12
7.893006112694967e-12
8.878313981041247e-12
1.0569374695983626e-11
1.2841703125900823e-11
1.5546977723832538e-11
1.8556814468239083e-11
2.1729667274736364e-11
2.4864181706761467e-11
2.7654393301119417e-11
2.964991801530659e-11
3.0226630513353324e-11
2.8580616952262952e-11
2.3766598452416778e-11
1.4813564955745034e-11
9.944204711241673e-13
1.747565692858405e-11
3.7549979753867734e-11
5.0830248021921994e-11
9.742188285665425e-10
4.2419653870125007e-10
1.3184797778489047e-10
2.914204898914479e-11
1.2380647036194041e-11
7.901283212778288e-12
6.330667059911978e-12
5.755396217629861e-12
5.6124451845477104e-12
5.689791200684305e-12
5.892680511163416e-12
6.556096865072155e-12
6.750101797781292e-12
7.302405520019552e-12
8.338361745247996e-12
9.71075093766115e-12
1.1251323700790817e-11
1.282190283611597e-11
1.4296403389377513e-11
1.5538049938970987e-11
1.6388320755410323e-11
1.6669772813453414e-11
1.6203217520972553e-11
1.4840466213119965e-11
1.2513846010810182e-11
9.305257212655944e-12
5.54540331678962e-12
1.9786644274748033e-12
5.318038451734878e-14
2.1174669984551256e-12
9.601145284513079e-12
8.590092580701929e-10
2.178687675330963e-10
4.599688870212215e-11
1.683344672747932e-11
9.638575596688712e-12
7.2075106233848606e-12
6.280769321590019e-12
5.9688059674962436e-12
5.956219791652665e-12
6.10832116501774e-12
6.359385061785804e-12
7.0873645460682324e-12
7.407694965510317e-12
8.191092899764983e-12
9.57458743050583e-12
1.1415652802508613e-11
1.3546639328193515e-11
1.5821193832576545e-11
1.8087852021984916e-11
2.015523852058798e-11
2.1766073256557933e-11
2.2583874625942105e-11
2.219682316192583e-11
2.0145864637916137e-11
1.598621193062952e-11
9.395740689475461e-12
3.723083186967759e-13
1.0329048569608843e-11
2.0236717107255105e-11
2.4601312981606265e-11
2.070093340230733e-11
4.442522823546664e-10
3.5474140443282077e-10
7.033904030508346e-11
2.037662611656201e-11
1.032535000610959e-11
7.257156027002088e-12
6.128736826981811e-12
5.734015132085443e-12
5.679477395650682e-12
5.806153818106149e-12
6.0394311575928254e-12
6.7309290883033274e-12
6.973130835697106e-12
7.607071330928357e-12
8.761524995779056e-12
1.0289813479872577e-11
1.202203140844964e-11
1.3814636545144925e-11
1.5529884446396895e-11
1.7009538861579784e-11
1.8059870251810632e-11
1.8450807100431997e-11
1.7931049971020705e-11
1.62619158863113e-11
1.3272792926547151e-11
8.942719064747576e-12
3.5245273267348787e-12
2.2314853268643253e-12
6.660731769253844e-12
6.954478646287102e-12
1.1079916713697563e-9
2.875959349797822e-10
5.839717057082454e-11
1.9489077817743848e-11
1.0495654704639512e-11
7.565256932203792e-12
6.452094435645661e-12
6.055192899559996e-12
5.998406424394049e-12
6.12535588205948e-12
6.3611938896577855e-12
6.666240777649815e-12
7.457371025080705e-12
7.893006112694967e-12
8.878313981041247e-12
1.0569374695983626e-11
1.2841703125900823e-11
1.5546977723832538e-11
1.8556814468239083e-11
2.1729667274736364e-11
2.4864181706761467e-11
2.7654393301119417e-11
2.964991801530659e-11
3.0226630513353324e-11
2.8580616952262952e-11
2.3766598452416778e-11
1.4813564955745034e-11
9.944204711241673e-13
1.747565692858405e-11
3.7549979753867734e-11
5.0830248021921994e-11
9.742188285665425e-10
4.2419653870125007e-10
1.3184797778489047e-10
2.914204898914479e-11
1.2380647036194041e-11
7.901283212778288e-12
6.330667059911978e-12
5.755396217629861e-12
5.6124451845477104e-12
5.689791200684305e-12
5.892680511163416e-12
6.556096865072155e-12
6.750101797781292e-12
7.302405520019552e-12
8.338361745247996e-12
9.71075093766115e-12
1.1251323700790817e-11
1.282190283611597e-11
1.4296403389377513e-11
1.5538049938970987e-11
1.6388320755410323e-11
1.6669772813453414e-11
1.6203217520972553e-11
1.4840466213119965e-11
1.2513846010810182e-11
9.305257212655944e-12
5.54540331678962e-12
1.9786644274748033e-12
5.318038451734878e-14
2.1174669984551256e-12
9.601145284513079e-12
8.590092580701929e-10
2.178687675330963e-10
4.599688870212215e-11
1.683344672747932e-11
9.638575596688712e-12
7.2075106233848606e-12
6.280769321590019e-12
5.9688059674962436e-12
5.956219791652665e-12
6.10832116501774e-12
6.359385061785804e-12
7.0873645460682324e-12
7.407694965510317e-12
8.191092899764983e-12
9.57458743050583e-12
1.1415652802508613e-11
1.3546639328193515e-11
1.5821193832576545e-11
1.8087852021984916e-11
2.015523852058798e-11
2.1766073256557933e-11
2.2583874625942105e-11
2.219682316192583e-11
2.0145864637916137e-11
1.598621193062952e-11
9.395740689475461e-12
3.723083186967759e-13
1.0329048569608843e-11
2.0236717107255105e-11
2.4601312981606265e-11
2.070093340230733e-11
4.442522823546664e-10
3.5474140443282077e-10
7.033904030508346e-11
2.037662611656201e-11
1.032535000610959e-11
7.257156027002088e-12
6.128736826981811e-12
5.734015132085443e-12
5.679477395650682e-12
5.806153818106149e-12
6.0394311575928254e-12
6.7309290883033274e-12
6.973130835697106e-12
7.607071330928357e-12
8.761524995779056e-12
1.0289813479872577e-11
1.202203140844964e-11
1.3814636545144925e-11
1.5529884446396895e-11
1.7009538861579784e-11
1.8059870251810632e-11
1.8450807100431997e-11
1.7931049971020705e-11
1.62619158863113e-11
1.3272792926547151e-11
8.942719064747576e-12
3.5245273267348787e-12
2.2314853268643253e-12
6.660731769253844e-12
6.954478646287102e-12
1.1079916713697563e-9
2.875959349797822e-10
5.839717057082454e-11
1.9489077817743848e-11
1.0495654704639512e-11
7.565256932203792e-12
6.452094435645661e-12
6.055192899559996e-12
5.998406424394049e-12
6.12535588205948e-12
6.3611938896577855e-12
6.666240777649815e-12
7.457371025080705e-12
7.893006112694967e-12
8.878313981041247e-12
1.0569374695983626e-11
1.2841703125900823e-11
1.5546977723832538e-11
1.8556814468239083e-11
2.1729667274736364e-11
2.4864181706761467e-11
2.7654393301119417e-11
2.964991801530659e-11
3.0226630513353324e-11
2.8580616952262952e-11
2.3766598452416778e-11
1.4813564955745034e-11
9.944204711241673e-13
1.747565692858405e-11
3.7549979753867734e-11
5.0830248021921994e-11
9.742188285665425e-10
4.2419653870125007e-10
1.3184797778489047e-10
2.914204898914479e-11
1.2380647036194041e-11
7.901283212778288e-12
6.330667059911978e-12
5.755396217629861e-12
5.6124451845477104e-12
5.689791200684305e-12
5.892680511163416e-12
6.556096865072155e-12
6.750101797781292e-12
7.302405520019552e-12
8.338361745247996e-12
9.71075093766115e-12
1.1251323700790817e-11
1.282190283611597e-11
1.4296403389377513e-11
1.5538049938970987e-11
1.6388320755410323e-11
1.6669772813453414e-11
1.6203217520972553e-11
1.4840466213119965e-11
1.2513846010810182e-11
9.305257212655944e-12
5.54540331678962e-12
1.9786644274748033e-12
5.318038451734878e-14
2.1174669984551256e-12
9.601145284513079e-12
8.590092580701929e-10
2.178687675330963e-10
4.599688870212215e-11
1.683344672747932e-11
9.638575596688712e-12
7.2075106233848606e-12
6.280769321590019e-12
5.9688059674962436e-12
5.956219791652665e-12
6.10832116501774e-12
6.359385061785804e-12
7.0873645460682324e-12
7.407694965510317e-12
8.191092899764983e-12
9.57458743050583e-12
1.1415652802508613e-11
1.3546639328193515e-11
1.5821193832576545e-11
1.8087852021984916e-11
2.015523852058798e-11
2.1766073256557933e-11
2.2583874625942105e-11
2.219682316192583e-11
2.0145864637916137e-11
1.598621193062952e-11
9.395740689475461e-12
3.723083186967759e-13
1.0329048569608843e-11
2.0236717107255105e-11
2.4601312981606265e-11
2.070093340230733e-11
4.442522823546664e-10
3.5474140443282077e-10
7.033904030508346e-11
2.037662611656201e-11
1.032535000610959e-11
7.257156027002088e-12
6.128736826981811e-12
5.734015132085443e-12
5.679477395650682e-12
5.806153818106149e-12
6.0394311575928254e-12
6.7309290883033274e-12
6.973130835697106e-12
7.607071330928357e-12
8.761524995779056e-12
1.0289813479872577e-11
1.202203140844964e-11
1.3814636545144925e-11
1.5529884446396895e-11
1.7009538861579784e-11
1.8059870251810632e-11
1.8450807100431997e-11
1.7931049971020705e-11
1.62619158863113e-11
1.3272792926547151e-11
8.942719064747576e-12
3.5245273267348787e-12
2.2314853268643253e-12
6.660731769253844e-12
6.954478646287102e-12
1.1079916713697563e-9
2.875959349797822e-10
5.839717057082454e-11
1.9489077817743848e-11
1.0495654704639512e-11
7.565256932203792e-12
6.452094435645661e-12
6.055192899559996e-12
5.998406424394049e-12
6.12535588205948e-12
6.3611938896577855e-12
6.666240777649815e-12
7.457371025080705e-12
7.893006112694967e-12
8.878313981041247e-12
1.0569374695983626e-11
1.2841703125900823e-11
1.5546977723832538e-11
1.8556814468239083e-11
2.1729667274736364e-11
2.4864181706761467e-11
2.7654393301119417e-11
2.964991801530659e-11
3.0226630513353324e-11
2.8580616952262952e-11
2.3766598452416778e-11
1.4813564955745034e-11
9.944204711241673e-13
1.747565692858405e-11
3.7549979753867734e-11
5.0830248021921994e-11
9.742188285665425e-10
4.2419653870125007e-10
1.3184797778489047e-10
2.914204898914479e-11
1.2380647036194041e-11
7.901283212778288e-12
6.330667059911978e-12
5.755396217629861e-12
5.6124451845477104e-12
5.689791200684305e-12
5.892680511163416e-12
6.556096865072155e-12
6.750101797781292e-12
7.302405520019552e-12
8.338361745247996e-12
9.71075093766115e-12
1.1251323700790817e-11
1.282190283611597e-11
1.4296403389377513e-11
1.5538049938970987e-11
1.6388320755410323e-11
1.6669772813453414e-11
1.6203217520972553e-11
1.4840466213119965e-11
1.2513846010810182e-11
9.305257212655944e-12
5.54540331678962e-12
1.9786644274748033e-12
5.318038451734878e-14
2.1174669984551256e-12
9.601145284513079e-12
8.590092580701929e-10
2.178687675330963e-10
4.599688870212215e-11
1.683344672747932e-11
9.638575596688712e-12
7.2075106233848606e-12
6.280769321590019e-12
5.9688059674962436e-12
5.956219791652665e-12
6.10832116501774e-12
6.359385061785804e-12
7.0873645460682324e-12
7.407694965510317e-12
8.191092899764983e-12
9.57458743050583e-12
1.1415652802508613e-11
1.3546639328193515e-11
1.5821193832576545e-11
1.8087852021984916e-11
2.015523852058798e-11
2.1766073256557933e-11
2.2583874625942105e-11
2.219682316192583e-11
2.0145864637916137e-11
1.598621193062952e-11
9.395740689475461e-12
3.723083186967759e-13
1.0329048569608843e-11
2.0236717107255105e-11
2.4601312981606265e-11
2.070093340230733e-11
4.442522823546664e-10
3.5474140443282077e-10
7.033904030508346e-11
2.037662611656201e-11
1.032535000610959e-11
7.257156027002088e-12
6.128736826981811e-12
5.734015132085443e-12
5.679477395650682e-12
5.806153818106149e-12
6.0394311575928254e-12
6.7309290883033274e-12
6.973130835697106e-12
7.607071330928357e-12
8.761524995779056e-12
1.0289813479872577e-11
1.202203140844964e-11
1.3814636545144925e-11
1.5529884446396895e-11
1.7009538861579784e-11
1.8059870251810632e-11
1.8450807100431997e-11
1.7931049971020705e-11
1.62619158863113e-11
1.3272792926547151e-11
8.942719064747576e-12
3.5245273267348787e-12
2.2314853268643253e-12
6.660731769253844e-12
6.954478646287102e-12
1.1079916713697563e-9
2.875959349797822e-10
5.839717057082454e-11
1.9489077817743848e-11
1.0495654704639512e-11
7.565256932203792e-12
6.452094435645661e-12
6.055192899559996e-12
5.998406424394049e-12
6.12535588205948e-12
6.3611938896577855e-12
6.666240777649815e-12
7.457371025080705e-12
7.893006112694967e-12
8.878313981041247e-12
1.0569374695983626e-11
1.2841703125900823e-11
1.5546977723832538e-11
1.8556814468239083e-11
2.1729667274736364e-11
2.4864181706761467e-11
2.7654393301119417e-11
2.964991801530659e-11
3.0226630513353324e-11
2.8580616952262952e-11
2.3766598452416778e-11
1.4813564955745034e-11
9.944204711241673e-13
1.747565692858405e-11
3.7549979753867734e-11
5.0830248021921994e-11
9.742188285665425e-10
4.2419653870125007e-10
1.3184797778489047e-10
2.914204898914479e-11
1.2380647036194041e-11
7.901283212778288e-12
6.330667059911978e-12
5.755396217629861e-12
5.6124451845477104e-12
5.689791200684305e-12
5.892680511163416e-12
6.556096865072155e-12
6.750101797781292e-12
7.302405520019552e-12
8.338361745247996e-12
9.71075093766115e-12
1.1251323700790817e-11
1.282190283611597e-11
1.4296403389377513e-11
1.5538049938970987e-11
1.6388320755410323e-11
1.6669772813453414e-11
1.6203217520972553e-11
1.4840466213119965e-11
1.2513846010810182e-11
9.305257212655944e-12
5.54540331678962e-12
1.9786644274748033e-12
5.318038451734878e-14
2.1174669984551256e-12
9.601145284513079e-12
8.590092580701929e-10
2.178687675330963e-10
4.599688870212215e-11
1.683344672747932e-11
9.638575596688712e-12
7.2075106233848606e-12
6.280769321590019e-12
5.9688059674962436e-12
5.956219791652665e-12
6.10832116501774e-12
6.359385061785804e-12
7.0873645460682324e-12
7.407694965510317e-12
8.191092899764983e-12
9.57458743050583e-12
1.1415652802508613e-11
1.3546639328193515e-11
1.5821193832576545e-11
1.8087852021984916e-11
2.015523852058798e-11
2.1766073256557933e-11
2.2583874625942105e-11
2.219682316192583e-11
2.0145864637916137e-11
1.598621193062952e-11
9.395740689475461e-12
3.723083186967759e-13
1.0329048569608843e-11
2.0236717107255105e-11
2.4601312981606265e-11
2.070093340230733e-11
4.442522823546664e-10
3.5474140443282077e-10
7.033904030508346e-11
2.037662611656201e-11
1.032535000610959e-11
7.257156027002088e-12
6.128736826981811e-12
5.734015132085443e-12
5.679477395650682e-12
5.806153818106149e-12
6.0394311575928254e-12
6.7309290883033274e-12
6.973130835697106e-12
7.607071330928357e-12
8.761524995779056e-12
1.0289813479872577e-11
1.202203140844964e-11
1.3814636545144925e-11
1.5529884446396895e-11
1.7009538861579784e-11
1.8059870251810632e-11
1.8450807100431997e-11
1.7931049971020705e-11
1.62619158863113e-11
1.3272792926547151e-11
8.942719064747576e-12
3.5245273267348787e-12
2.2314853268643253e-12
6.660731769253844e-12
6.954478646287102e-12
1.1079916713697563e-9
2.875959349797822e-10
5.839717057082454e-11
1.9489077817743848e-11
1.0495654704639512e-11
7.565256932203792e-12
6.452094435645661e-12
6.055192899559996e-12
5.998406424394049e-12
6.12535588205948e-12
6.3611938896577855e-12
6.666240777649815e-12
7.457371025080705e-12
7.893006112694967e-12
8.878313981041247e-12
1.0569374695983626e-11
1.2841703125900823e-11
1.5546977723832538e-11
1.8556814468239083e-11
2.1729667274736364e-11
2.4864181706761467e-11
2.7654393301119417e-11
2.964991801530659e-11
3.0226630513353324e-11
2.8580616952262952e-11
2.3766598452416778e-11
1.4813564955745034e-11
9.944204711241673e-13
1.747565692858405e-11
3.7549979753867734e-11
5.0830248021921994e-11
9.742188285665425e-10
4.2419653870125007e-10
1.3184797778489047e-10
2.914204898914479e-11
1.2380647036194041e-11
7.901283212778288e-12
6.330667059911978e-12
5.755396217629861e-12
5.6124451845477104e-12
5.689791200684305e-12
5.892680511163416e-12
6.556096865072155e-12
6.750101797781292e-12
7.302405520019552e-12
8.338361745247996e-12
9.71075093766115e-12
1.1251323700790817e-11
1.282190283611597e-11
1.4296403389377513e-11
1.5538049938970987e-11
1.6388320755410323e-11
1.6669772813453414e-11
1.6203217520972553e-11
1.4840466213119965e-11
1.2513846010810182e-11
9.305257212655944e-12
5.54540331678962e-12
1.9786644274748033e-12
5.318038451734878e-14
2.1174669984551256e-12
9.601145284513079e-12
8.590092580701929e-10
2.178687675330963e-10
4.599688870212215e-11
1.683344672747932e-11
9.638575596688712e-12
7.2075106233848606e-12
6.280769321590019e-12
5.9688059674962436e-12
5.956219791652665e-12
6.10832116501774e-12
6.359385061785804e-12
7.0873645460682324e-12
7.407694965510317e-12
8.191092899764983e-12
9.57458743050583e-12
1.1415652802508613e-11
1.3546639328193515e-11
1.5821193832576545e-11
1.8087852021984916e-11
2.015523852058798e-11
2.1766073256557933e-11
2.2583874625942105e-11
2.219682316192583e-11
2.0145864637916137e-11
1.598621193062952e-11
9.395740689475461e-12
3.723083186967759e-13
1.0329048569608843e-11
2.0236717107255105e-11
2.4601312981606265e-11
2.070093340230733e-11
4.442522823546664e-10
3.5474140443282077e-10
7.033904030508346e-11
2.037662611656201e-11
1.032535000610959e-11
7.257156027002088e-12
6.128736826981811e-12
5.734015132085443e-12
5.679477395650682e-12
5.806153818106149e-12
6.0394311575928254e-12
6.7309290883033274e-12
6.973130835697106e-12
7.607071330928357e-12
8.761524995779056e-12
1.0289813479872577e-11
1.202203140844964e-11
1.3814636545144925e-11
1.5529884446396895e-11
1.7009538861579784e-11
1.8059870251810632e-11
1.8450807100431997e-11
1.7931049971020705e-11
1.62619158863113e-11
1.3272792926547151e-11
8.942719064747576e-12
3.5245273267348787e-12
2.2314853268643253e-12
6.660731769253844e-12
6.954478646287102e-12
1.1079916713697563e-9
2.875959349797822e-10
5.839717057082454e-11
1.9489077817743848e-11
1.0495654704639512e-11
7.565256932203792e-12
6.452094435645661e-12
6.055192899559996e-12
5.998406424394049e-12
6.12535588205948e-12
6.3611938896577855e-12
6.666240777649815e-12
7.457371025080705e-12
7.893006112694967e-12
8.878313981041247e-12
1.0569374695983626e-11
1.2841703125900823e-11
1.5546977723832538e-11
1.8556814468239083e-11
2.1729667274736364e-11
2.4864181706761467e-11
2.7654393301119417e-11
2.964991801530659e-11
3.0226630513353324e-11
2.8580616952262952e-11
2.3766598452416778e-11
1.4813564955745034e-11
9.944204711241673e-13
1.747565692858405e-11
3.7549979753867734e-11
5.0830248021921994e-11
9.742188285665425e-10
4.2419653870125007e-10
1.3184797778489047e-10
2.914204898914479e-11
1.2380647036194041e-11
7.901283212778288e-12
6.330667059911978e-12
5.755396217629861e-12
5.6124451845477104e-12
5.689791200684305e-12
5.892680511163416e-12
6.556096865072155e-12
6.750101797781292e-12
7.302405520019552e-12
8.338361745247996e-12
9.71075093766115e-12
1.1251323700790817e-11
1.282190283611597e-11
1.4296403389377513e-11
1.5538049938970987e-11
1.6388320755410323e-11
1.6669772813453414e-11
1.6203217520972553e-11
1.4840466213119965e-11
1.2513846010810182e-11
9.305257212655944e-12
5.54540331678962e-12
1.9786644274748033e-12
5.318038451734878e-14
2.1174669984551256e-12
9.601145284513079e-12
8.590092580701929e-10
2.178687675330963e-10
4.599688870212215e-11
1.683344672747932e-11
9.638575596688712e-12
7.2075106233848606e-12
6.280769321590019e-12
5.9688059674962436e-12
5.956219791652665e-12
6.10832116501774e-12
6.359385061785804e-12
7.0873645460682324e-12
7.407694965510317e-12
8.191092899764983e-12
9.57458743050583e-12
1.1415652802508613e-11
1.3546639328193515e-11
1.5821193832576545e-11
1.8087852021984916e-11
2.015523852058798e-11
2.1766073256557933e-11
2.2583874625942105e-11
2.219682316192583e-11
2.0145864637916137e-11
1.598621193062952e-11
9.395740689475461e-12
3.723083186967759e-13
1.0329048569608843e-11
2.0236717107255105e-11
2.4601312981606265e-11
2.070093340230733e-11
4.442522823546664e-10
3.5474140443282077e-10
7.033904030508346e-11
2.037662611656201e-11
1.032535000610959e-11
7.257156027002088e-12
6.128736826981811e-12
5.734015132085443e-12
5.679477395650682e-12
5.806153818106149e-12
6.0394311575928254e-12
6.7309290883033274e-12
6.973130835697106e-12
7.607071330928357e-12
8.761524995779056e-12
1.0289813479872577e-11
1.202203140844964e-11
1.3814636545144925e-11
1.5529884446396895e-11
1.7009538861579784e-11
1.8059870251810632e-11
1.8450807100431997e-11
1.7931049971020705e-11
1.62619158863113e-11
1.3272792926547151e-11
8.942719064747576e-12
3.5245273267348787e-12
2.2314853268643253e-12
6.660731769253844e-12
6.954478646287102e-12
1.1079916713697563e-9
2.875959349797822e-10
5.839717057082454e-11
1.9489077817743848e-11
1.0495654704639512e-11
7.565256932203792e-12
6.452094435645661e-12
6.055192899559996e-12
5.998406424394049e-12
6.12535588205948e-12
6.3611938896577855e-12
6.666240777649815e-12
7.457371025080705e-12
7.893006112694967e-12
8.878313981041247e-12
1.0569374695983626e-11
1.2841703125900823e-11
1.5546977723832538e-11
1.8556814468239083e-11
2.1729667274736364e-11
2.4864181706761467e-11
2.7654393301119417e-11
2.964991801530659e-11
3.0226630513353324e-11
2.8580616952262952e-11
2.3766598452416778e-11
1.4813564955745034e-11
9.944204711241673e-13
1.747565692858405e-11
3.7549979753867734e-11
5.0830248021921994e-11
9.742188285665425e-10
4.2419653870125007e-10
1.3184797778489047e-10
2.914204898914479e-11
1.2380647036194041e-11
7.901283212778288e-12
6.330667059911978e-12
5.755396217629861e-12
5.6124451845477104e-12
5.689791200684305e-12
5.892680511163416e-12
6.556096865072155e-12
6.750101797781292e-12
7.302405520019552e-12
8.338361745247996e-12
9.71075093766115e-12
1.1251323700790817e-11
1.282190283611597e-11
1.4296403389377513e-11
1.5538049938970987e-11
1.6388320755410323e-11
1.6669772813453414e-11
1.6203217520972553e-11
1.4840466213119965e-11
1.2513846010810182e-11
9.305257212655944e-12
5.54540331678962e-12
1.9786644274748033e-12
5.318038451734878e-14
2.1174669984551256e-12
9.601145284513079e-12
8.590092580701929e-10
2.178687675330963e-10
4.599688870212215e-11
1.683344672747932e-11
9.638575596688712e-12
7.2075106233848606e-12
6.280769321590019e-12
5.9688059674962436e-12
5.956219791652665e-12
6.10832116501774e-12
6.359385061785804e-12
7.0873645460682324e-12
7.407694965510317e-12
8.191092899764983e-12
9.57458743050583e-12
1.1415652802508613e-11
1.3546639328193515e-11
1.5821193832576545e-11
1.8087852021984916e-11
2.015523852058798e-11
2.1766073256557933e-11
2.2583874625942105e-11
2.219682316192583e-11
2.0145864637916137e-11
1.598621193062952e-11
9.395740689475461e-12
3.723083186967759e-13
1.0329048569608843e-11
2.0236717107255105e-11
2.4601312981606265e-11
2.070093340230733e-11
4.442522823546664e-10
3.5474140443282077e-10
7.033904030508346e-11
2.037662611656201e-11
1.032535000610959e-11
7.257156027002088e-12
6.128736826981811e-12
5.734015132085443e-12
5.679477395650682e-12
5.806153818106149e-12
6.0394311575928254e-12
6.7309290883033274e-12
6.973130835697106e-12
7.607071330928357e-12
8.761524995779056e-12
1.0289813479872577e-11
1.202203140844964e-11
1.3814636545144925e-11
1.5529884446396895e-11
1.7009538861579784e-11
1.8059870251810632e-11
1.8450807100431997e-11
1.7931049971020705e-11
1.62619158863113e-11
1.3272792926547151e-11
8.942719064747576e-12
3.5245273267348787e-12
2.2314853268643253e-12
6.660731769253844e-12
6.954478646287102e-12
1.1079916713697563e-9
2.875959349797822e-10
5.839717057082454e-11
1.9489077817743848e-11
1.0495654704639512e-11
7.565256932203792e-12
6.452094435645661e-12
6.055192899559996e-12
5.998406424394049e-12
6.12535588205948e-12
6.3611938896577855e-12
6.666240777649815e-12
7.457371025080705e-12
7.893006112694967e-12
8.878313981041247e-12
1.0569374695983626e-11
1.2841703125900823e-11
1.5546977723832538e-11
1.8556814468239083e-11
2.1729667274736364e-11
2.4864181706761467e-11
2.7654393301119417e-11
2.964991801530659e-11
3.0226630513353324e-11
2.8580616952262952e-11
2.3766598452416778e-11
1.4813564955745034e-11
9.944204711241673e-13
1.747565692858405e-11
3.7549979753867734e-11
5.0830248021921994e-11
9.742188285665425e-10
4.2419653870125007e-10
1.3184797778489047e-10
2.914204898914479e-11
1.2380647036194041e-11
7.901283212778288e-12
6.330667059911978e-12
5.755396217629861e-12
5.6124451845477104e-12
5.689791200684305e-12
5.892680511163416e-12
6.556096865072155e-12
6.750101797781292e-12
7.302405520019552e-12
8.338361745247996e-12
9.71075093766115e-12
1.1251323700790817e-11
1.282190283611597e-11
1.4296403389377513e-11
1.5538049938970987e-11
1.6388320755410323e-11
1.6669772813453414e-11
1.6203217520972553e-11
1.4840466213119965e-11
1.2513846010810182e-11
9.305257212655944e-12
5.54540331678962e-12
1.9786644274748033e-12
5.318038451734878e-14
2.1174669984551256e-12
9.601145284513079e-12
8.590092580701929e-10
2.178687675330963e-10
4.599688870212215e-11
1.683344672747932e-11
9.638575596688712e-12
7.2075106233848606e-12
6.280769321590019e-12
5.9688059674962436e-12
5.956219791652665e-12
6.10832116501774e-12
6.359385061785804e-12
7.0873645460682324e-12
7.407694965510317e-12
8.191092899764983e-12
9.57458743050583e-12
1.1415652802508613e-11
1.3546639328193515e-11
1.5821193832576545e-11
1.8087852021984916e-11
2.015523852058798e-11
2.1766073256557933e-11
2.2583874625942105e-11
2.219682316192583e-11
2.0145864637916137e-11
1.598621193062952e-11
9.395740689475461e-12
3.723083186967759e-13
1.0329048569608843e-11
2.0236717107255105e-11
2.4601312981606265e-11
2.070093340230733e-11
4.442522823546664e-10
3.5474140443282077e-10
7.033904030508346e-11
2.037662611656201e-11
1.032535000610959e-11
7.257156027002088e-12
6.128736826981811e-12
5.734015132085443e-12
5.679477395650682e-12
5.806153818106149e-12
6.0394311575928254e-12
6.7309290883033274e-12
6.973130835697106e-12
7.607071330928357e-12
8.761524995779056e-12
1.0289813479872577e-11
1.202203140844964e-11
1.3814636545144925e-11
1.5529884446396895e-11
1.7009538861579784e-11
1.8059870251810632e-11
1.8450807100431997e-11
1.7931049971020705e-11
1.62619158863113e-11
1.3272792926547151e-11
8.942719064747576e-12
3.5245273267348787e-12
2.2314853268643253e-12
6.660731769253844e-12
6.954478646287102e-12
1.1079916713697563e-9
2.875959349797822e-10
5.839717057082454e-11
1.9489077817743848e-11
1.0495654704639512e-11
7.565256932203792e-12
6.452094435645661e-12
6.055192899559996e-12
5.998406424394049e-12
6.12535588205948e-12
6.3611938896577855e-12
6.666240777649815e-12
7.457371025080705e-12
7.893006112694967e-12
8.878313981041247e-12
1.0569374695983626e-11
1.2841703125900823e-11
1.5546977723832538e-11
1.8556814468239083e-11
2.1729667274736364e-11
2.4864181706761467e-11
2.7654393301119417e-11
2.964991801530659e-11
3.0226630513353324e-11
2.8580616952262952e-11
2.3766598452416778e-11
1.4813564955745034e-11
9.944204711241673e-13
1.747565692858405e-11
3.7549979753867734e-11
5.0830248021921994e-11
9.742188285665425e-10
4.2419653870125007e-10
1.3184797778489047e-10
2.914204898914479e-11
1.2380647036194041e-11
7.901283212778288e-12
6.330667059911978e-12
5.755396217629861e-12
5.6124451845477104e-12
5.689791200684305e-12
5.892680511163416e-12
6.556096865072155e-12
6.750101797781292e-12
7.302405520019552e-12
8.338361745247996e-12
9.71075093766115e-12
1.1251323700790817e-11
1.282190283611597e-11
1.4296403389377513e-11
1.5538049938970987e-11
1.6388320755410323e-11
1.6669772813453414e-11
1.6203217520972553e-11
1.4840466213119965e-11
1.2513846010810182e-11
9.305257212655944e-12
5.54540331678962e-12
1.9786644274748033e-12
5.318038451734878e-14
2.1174669984551256e-12
9.601145284513079e-12
8.590092580701929e-10
2.178687675330963e-10
4.599688870212215e-11
1.683344672747932e-11
9.638575596688712e-12
7.2075106233848606e-12
6.280769321590019e-12
5.9688059674962436e-12
5.956219791652665e-12
6.10832116501774e-12
6.359385061785804e-12
7.0873645460682324e-12
7.407694965510317e-12
8.191092899764983e-12
9.57458743050583e-12
1.1415652802508613e-11
1.3546639328193515e-11
1.5821193832576545e-11
1.8087852021984916e-11
2.015523852058798e-11
2.1766073256557933e-11
2.2583874625942105e-11
2.219682316192583e-11
2.0145864637916137e-11
1.598621193062952e-11
9.395740689475461e-12
3.723083186967759e-13
1.0329048569608843e-11
2.0236717107255105e-11
2.4601312981606265e-11
2.070093340230733e-11
4.442522823546664e-10
3.5474140443282077e-10
7.033904030508346e-11
2.037662611656201e-11
1.032535000610959e-11
7.257156027002088e-12
6.128736826981811e-12
5.734015132085443e-12
5.679477395650682e-12
5.806153818106149e-12
6.0394311575928254e-12
6.7309290883033274e-12
6.973130835697106e-12
7.607071330928357e-12
8.761524995779056e-12
1.0289813479872577e-11
1.202203140844964e-11
1.3814636545144925e-11
1.5529884446396895e-11
1.7009538861579784e-11
1.8059870251810632e-11
1.8450807100431997e-11
1.7931049971020705e-11
1.62619158863113e-11
1.3272792926547151e-11
8.942719064747576e-12
3.5245273267348787e-12
2.2314853268643253e-12
6.660731769253844e-12
6.954478646287102e-12
1.1079916713697563e-9
2.875959349797822e-10
5.839717057082454e-11
1.9489077817743848e-11
1.0495654704639512e-11
7.565256932203792e-12
6.452094435645661e-12
6.055192899559996e-12
5.998406424394049e-12
6.12535588205948e-12
6.3611938896577855e-12
6.666240777649815e-12
7.457371025080705e-12
7.893006112694967e-12
8.878313981041247e-12
1.0569374695983626e-11
1.2841703125900823e-11
1.5546977723832538e-11
1.8556814468239083e-11
2.1729667274736364e-11
2.4864181706761467e-11
2.7654393301119417e-11
2.964991801530659e-11
3.0226630513353324e-11
2.8580616952262952e-11
2.3766598452416778e-11
1.4813564955745034e-11
9.944204711241673e-13
1.747565692858405e-11
3.7549979753867734e-11
5.0830248021921994e-11
9.742188285665425e-10
4.2419653870125007e-10
1.3184797778489047e-10
2.914204898914479e-11
1.2380647036194041e-11
7.901283212778288e-12
6.330667059911978e-12
5.755396217629861e-12
5.6124451845477104e-12
5.689791200684305e-12
5.892680511163416e-12
6.556096865072155e-12
6.750101797781292e-12
7.302405520019552e-12
8.338361745247996e-12
9.71075093766115e-12
1.1251323700790817e-11
1.282190283611597e-11
1.4296403389377513e-11
1.5538049938970987e-11
1.6388320755410323e-11
1.6669772813453414e-11
1.6203217520972553e-11
1.4840466213119965e-11
1.2513846010810182e-11
9.305257212655944e-12
5.54540331678962e-12
1.9786644274748033e-12
5.318038451734878e-14
2.1174669984551256e-12
9.601145284513079e-12
8.590092580701929e-10
2.178687675330963e-10
4.599688870212215e-11
1.683344672747932e-11
9.638575596688712e-12
7.2075106233848606e-12
6.280769321590019e-12
5.9688059674962436e-12
5.956219791652665e-12
6.10832116501774e-12
6.359385061785804e-12
7.0873645460682324e-12
7.407694965510317e-12
8.191092899764983e-12
9.57458743050583e-12
1.1415652802508613e-11
1.3546639328193515e-11
1.5821193832576545e-11
1.8087852021984916e-11
2.015523852058798e-11
2.1766073256557933e-11
2.2583874625942105e-11
2.219682316192583e-11
2.0145864637916137e-11
1.598621193062952e-11
9.395740689475461e-12
3.723083186967759e-13
1.0329048569608843e-11
2.0236717107255105e-11
2.4601312981606265e-11
2.070093340230733e-11
4.442522823546664e-10
3.5474140443282077e-10
7.033904030508346e-11
2.037662611656201e-11
1.032535000610959e-11
7.257156027002088e-12
6.128736826981811e-12
5.734015132085443e-12
5.679477395650682e-12
5.806153818106149e-12
6.0394311575928254e-12
6.7309290883033274e-12
6.973130835697106e-12
7.607071330928357e-12
8.761524995779056e-12
1.0289813479872577e-11
1.202203140844964e-11
1.3814636545144925e-11
1.5529884446396895e-11
1.7009538861579784e-11
1.8059870251810632e-11
1.8450807100431997e-11
1.7931049971020705e-11
1.62619158863113e-11
1.3272792926547151e-11
8.942719064747576e-12
3.5245273267348787e-12
2.2314853268643253e-12
6.660731769253844e-12
6.954478646287102e-12
1.1079916713697563e-9
2.875959349797822e-10
5.839717057082454e-11
1.9489077817743848e-11
1.0495654704639512e-11
7.565256932203792e-12
6.452094435645661e-12
6.055192899559996e-12
5.998406424394049e-12
6.12535588205948e-12
6.3611938896577855e-12
6.666240777649815e-12
7.457371025080705e-12
7.893006112694967e-12
8.878313981041247e-12
1.0569374695983626e-11
1.2841703125900823e-11
1.5546977723832538e-11
1.8556814468239083e-11
2.1729667274736364e-11
2.4864181706761467e-11
2.7654393301119417e-11
2.964991801530659e-11
3.0226630513353324e-11
2.8580616952262952e-11
2.3766598452416778e-11
1.4813564955745034e-11
9.944204711241673e-13
1.747565692858405e-11
3.7549979753867734e-11
5.0830248021921994e-11
9.742188285665425e-10
4.2419653870125007e-10
1.3184797778489047e-10
2.914204898914479e-11
1.2380647036194041e-11
7.901283212778288e-12
6.330667059911978e-12
5.755396217629861e-12
5.6124451845477104e-12
5.689791200684305e-12
5.892680511163416e-12
6.556096865072155e-12
6.750101797781292e-12
7.302405520019552e-12
8.338361745247996e-12
9.71075093766115e-12
1.1251323700790817e-11
1.282190283611597e-11
1.4296403389377513e-11
1.5538049938970987e-11
1.6388320755410323e-11
1.6669772813453414e-11
1.6203217520972553e-11
1.4840466213119965e-11
1.2513846010810182e-11
9.305257212655944e-12
5.54540331678962e-12
1.9786644274748033e-12
5.318038451734878e-14
2.1174669984551256e-12
9.601145284513079e-12
8.590092580701929e-10
2.178687675330963e-10
4.599688870212215e-11
1.683344672747932e-11
9.638575596688712e-12
7.2075106233848606e-12
6.280769321590019e-12
5.9688059674962436e-12
5.956219791652665e-12
6.10832116501774e-12
6.359385061785804e-12
7.0873645460682324e-12
7.407694965510317e-12
8.191092899764983e-12
9.57458743050583e-12
1.1415652802508613e-11
1.3546639328193515e-11
1.5821193832576545e-11
1.8087852021984916e-11
2.015523852058798e-11
2.1766073256557933e-11
2.2583874625942105e-11
2.219682316192583e-11
2.0145864637916137e-11
1.598621193062952e-11
9.395740689475461e-12
3.723083186967759e-13
1.0329048569608843e-11
2.0236717107255105e-11
2.4601312981606265e-11
2.070093340230733e-11
4.442522823546664e-10
3.5474140443282077e-10
7.033904030508346e-11
2.037662611656201e-11
1.032535000610959e-11
7.257156027002088e-12
6.128736826981811e-12
5.734015132085443e-12
5.679477395650682e-12
5.806153818106149e-12
6.0394311575928254e-12
6.7309290883033274e-12
6.973130835697106e-12
7.607071330928357e-12
8.761524995779056e-12
1.0289813479872577e-11
1.202203140844964e-11
1.3814636545144925e-11
1.5529884446396895e-11
1.7009538861579784e-11
1.8059870251810632e-11
1.8450807100431997e-11
1.7931049971020705e-11
1.62619158863113e-11
1.3272792926547151e-11
8.942719064747576e-12
3.5245273267348787e-12
2.2314853268643253e-12
6.660731769253844e-12
6.954478646287102e-12
1.1079916713697563e-9
2.875959349797822e-10
5.839717057082454e-11
1.9489077817743848e-11
1.0495654704639512e-11
7.565256932203792e-12
6.452094435645661e-12
6.055192899559996e-12
5.998406424394049e-12
6.12535588205948e-12
6.3611938896577855e-12
6.666240777649815e-12
7.457371025080705e-12
7.893006112694967e-12
8.878313981041247e-12
1.0569374695983626e-11
1.2841703125900823e-11
1.5546977723832538e-11
1.8556814468239083e-11
2.1729667274736364e-11
2.4864181706761467e-11
2.7654393301119417e-11
2.964991801530659e-11
3.0226630513353324e-11
2.8580616952262952e-11
2.3766598452416778e-11
1.4813564955745034e-11
9.944204711241673e-13
1.747565692858405e-11
3.7549979753867734e-11
5.0830248021921994e-11
9.742188285665425e-10
4.2419653870125007e-10
1.3184797778489047e-10
2.914204898914479e-11
1.2380647036194041e-11
7.901283212778288e-12
6.330667059911978e-12
5.755396217629861e-12
5.6124451845477104e-12
5.689791200684305e-12
5.892680511163416e-12
6.556096865072155e-12
6.750101797781292e-12
7.302405520019552e-12
8.338361745247996e-12
9.71075093766115e-12
1.1251323700790817e-11
1.282190283611597e-11
1.4296403389377513e-11
1.5538049938970987e-11
1.6388320755410323e-11
1.6669772813453414e-11
1.6203217520972553e-11
1.4840466213119965e-11
1.2513846010810182e-11
9.305257212655944e-12
5.54540331678962e-12
1.9786644274748033e-12
5.318038451734878e-14
2.1174669984551256e-12
9.601145284513079e-12
8.590092580701929e-10
2.178687675330963e-10
4.599688870212215e-11
1.683344672747932e-11
9.638575596688712e-12
7.2075106233848606e-12
6.280769321590019e-12
5.9688059674962436e-12
5.956219791652665e-12
6.10832116501774e-12
6.359385061785804e-12
7.0873645460682324e-12
7.407694965510317e-12
8.191092899764983e-12
9.57458743050583e-12
1.1415652802508613e-11
1.3546639328193515e-11
1.5821193832576545e-11
1.8087852021984916e-11
2.015523852058798e-11
2.1766073256557933e-11
2.2583874625942105e-11
2.219682316192583e-11
2.0145864637916137e-11
1.598621193062952e-11
9.395740689475461e-12
3.723083186967759e-13
1.0329048569608843e-11
2.0236717107255105e-11
2.4601312981606265e-11
2.070093340230733e-11
4.442522823546664e-10
3.5474140443282077e-10
7.033904030508346e-11
2.037662611656201e-11
1.032535000610959e-11
7.257156027002088e-12
6.128736826981811e-12
5.734015132085443e-12
5.679477395650682e-12
5.806153818106149e-12
6.0394311575928254e-12
6.7309290883033274e-12
6.973130835697106e-12
7.607071330928357e-12
8.761524995779056e-12
1.0289813479872577e-11
1.202203140844964e-11
1.3814636545144925e-11
1.5529884446396895e-11
1.7009538861579784e-11
1.8059870251810632e-11
1.8450807100431997e-11
1.7931049971020705e-11
1.62619158863113e-11
1.3272792926547151e-11
8.942719064747576e-12
3.5245273267348787e-12
2.2314853268643253e-12
6.660731769253844e-12
6.954478646287102e-12
1.1079916713697563e-9
2.875959349797822e-10
5.839717057082454e-11
1.9489077817743848e-11
1.0495654704639512e-11
7.565256932203792e-12
6.452094435645661e-12
6.055192899559996e-12
5.998406424394049e-12
6.12535588205948e-12
6.3611938896577855e-12
6.666240777649815e-12
7.457371025080705e-12
7.893006112694967e-12
8.878313981041247e-12
1.0569374695983626e-11
1.2841703125900823e-11
1.5546977723832538e-11
1.8556814468239083e-11
2.1729667274736364e-11
2.4864181706761467e-11
2.7654393301119417e-11
2.964991801530659e-11
3.0226630513353324e-11
2.8580616952262952e-11
2.3766598452416778e-11
1.4813564955745034e-11
9.944204711241673e-13
1.747565692858405e-11
3.7549979753867734e-11
5.0830248021921994e-11
9.742188285665425e-10
4.2419653870125007e-10
1.3184797778489047e-10
2.914204898914479e-11
1.2380647036194041e-11
7.901283212778288e-12
6.330667059911978e-12
5.755396217629861e-12
5.6124451845477104e-12
5.689791200684305e-12
5.892680511163416e-12
6.556096865072155e-12
6.750101797781292e-12
7.302405520019552e-12
8.338361745247996e-12
9.71075093766115e-12
1.1251323700790817e-11
1.282190283611597e-11
1.4296403389377513e-11
1.5538049938970987e-11
1.6388320755410323e-11
1.6669772813453414e-11
1.6203217520972553e-11
1.4840466213119965e-11
1.2513846010810182e-11
9.305257212655944e-12
5.54540331678962e-12
1.9786644274748033e-12
5.318038451734878e-14
2.1174669984551256e-12
9.601145284513079e-12
8.590092580701929e-10
2.178687675330963e-10
4.599688870212215e-11
1.683344672747932e-11
9.638575596688712e-12
7.2075106233848606e-12
6.280769321590019e-12
5.9688059674962436e-12
5.956219791652665e-12
6.10832116501774e-12
6.359385061785804e-12
7.0873645460682324e-12
7.407694965510317e-12
8.191092899764983e-12
9.57458743050583e-12
1.1415652802508613e-11
1.3546639328193515e-11
1.5821193832576545e-11
1.8087852021984916e-11
2.015523852058798e-11
2.1766073256557933e-11
2.2583874625942105e-11
2.219682316192583e-11
2.0145864637916137e-11
1.598621193062952e-11
9.395740689475461e-12
3.723083186967759e-13
1.0329048569608843e-11
2.0236717107255105e-11
2.4601312981606265e-11
2.070093340230733e-11
4.442522823546664e-10
3.5474140443282077e-10
7.033904030508346e-11
2.037662611656201e-11
1.032535000610959e-11
7.257156027002088e-12
6.128736826981811e-12
5.734015132085443e-12
5.679477395650682e-12
5.806153818106149e-12
6.0394311575928254e-12
6.7309290883033274e-12
6.973130835697106e-12
7.607071330928357e-12
8.761524995779056e-12
1.0289813479872577e-11
1.202203140844964e-11
1.3814636545144925e-11
1.5529884446396895e-11
1.7009538861579784e-11
1.8059870251810632e-11
1.8450807100431997e-11
1.7931049971020705e-11
1.62619158863113e-11
1.3272792926547151e-11
8.942719064747576e-12
3.5245273267348787e-12
2.2314853268643253e-12
6.660731769253844e-12
6.954478646287102e-12
1.1079916713697563e-9
2.875959349797822e-10
5.839717057082454e-11
1.9489077817743848e-11
1.0495654704639512e-11
7.565256932203792e-12
6.452094435645661e-12
6.055192899559996e-12
5.998406424394049e-12
6.12535588205948e-12
6.3611938896577855e-12
6.666240777649815e-12
7.457371025080705e-12
7.893006112694967e-12
8.878313981041247e-12
1.0569374695983626e-11
1.2841703125900823e-11
1.5546977723832538e-11
1.8556814468239083e-11
2.1729667274736364e-11
2.4864181706761467e-11
2.7654393301119417e-11
2.964991801530659e-11
3.0226630513353324e-11
2.8580616952262952e-11
2.3766598452416778e-11
1.4813564955745034e-11
9.944204711241673e-13
1.747565692858405e-11
3.7549979753867734e-11
5.0830248021921994e-11
9.742188285665425e-10
4.2419653870125007e-10
1.3184797778489047e-10
2.914204898914479e-11
1.2380647036194041e-11
7.901283212778288e-12
6.330667059911978e-12
5.755396217629861e-12
5.6124451845477104e-12
5.689791200684305e-12
5.892680511163416e-12
6.556096865072155e-12
6.750101797781292e-12
7.302405520019552e-12
8.338361745247996e-12
9.71075093766115e-12
1.1251323700790817e-11
1.282190283611597e-11
1.4296403389377513e-11
1.5538049938970987e-11
1.6388320755410323e-11
1.6669772813453414e-11
1.6203217520972553e-11
1.4840466213119965e-11
1.2513846010810182e-11
9.305257212655944e-12
5.54540331678962e-12
1.9786644274748033e-12
5.318038451734878e-14
2.1174669984551256e-12
9.601145284513079e-12
8.590092580701929e-10
2.178687675330963e-10
4.599688870212215e-11
1.683344672747932e-11
9.638575596688712e-12
7.2075106233848606e-12
6.280769321590019e-12
5.9688059674962436e-12
5.956219791652665e-12
6.10832116501774e-12
6.359385061785804e-12
7.0873645460682324e-12
7.407694965510317e-12
8.191092899764983e-12
9.57458743050583e-12
1.1415652802508613e-11
1.3546639328193515e-11
1.5821193832576545e-11
1.8087852021984916e-11
2.015523852058798e-11
2.1766073256557933e-11
2.2583874625942105e-11
2.219682316192583e-11
2.0145864637916137e-11
1.598621193062952e-11
9.395740689475461e-12
3.723083186967759e-13
1.0329048569608843e-11
2.0236717107255105e-11
2.4601312981606265e-11
2.070093340230733e-11
4.442522823546664e-10
3.5474140443282077e-10
7.033904030508346e-11
2.037662611656201e-11
1.032535000610959e-11
7.257156027002088e-12
6.128736826981811e-12
5.734015132085443e-12
5.679477395650682e-12
5.806153818106149e-12
6.0394311575928254e-12
6.7309290883033274e-12
6.973130835697106e-12
7.607071330928357e-12
8.761524995779056e-12
1.0289813479872577e-11
1.202203140844964e-11
1.3814636545144925e-11
1.5529884446396895e-11
1.7009538861579784e-11
1.8059870251810632e-11
1.8450807100431997e-11
1.7931049971020705e-11
1.62619158863113e-11
1.3272792926547151e-11
8.942719064747576e-12
3.5245273267348787e-12
2.2314853268643253e-12
6.660731769253844e-12
6.954478646287102e-12
1.1079916713697563e-9
2.875959349797822e-10
5.839717057082454e-11
1.9489077817743848e-11
1.0495654704639512e-11
7.565256932203792e-12
6.452094435645661e-12
6.055192899559996e-12
5.998406424394049e-12
6.12535588205948e-12
6.3611938896577855e-12
6.666240777649815e-12
7.457371025080705e-12
7.893006112694967e-12
8.878313981041247e-12
1.0569374695983626e-11
1.2841703125900823e-11
1.5546977723832538e-11
1.8556814468239083e-11
2.1729667274736364e-11
2.4864181706761467e-11
2.7654393301119417e-11
2.964991801530659e-11
3.0226630513353324e-11
2.8580616952262952e-11
2.3766598452416778e-11
1.4813564955745034e-11
9.944204711241673e-13
1.747565692858405e-11
3.7549979753867734e-11
5.0830248021921994e-11
9.742188285665425e-10
4.2419653870125007e-10
1.3184797778489047e-10
2.914204898914479e-11
1.2380647036194041e-11
7.901283212778288e-12
6.330667059911978e-12
5.755396217629861e-12
5.6124451845477104e-12
5.689791200684305e-12
5.892680511163416e-12
6.556096865072155e-12
6.750101797781292e-12
7.302405520019552e-12
8.338361745247996e-12
9.71075093766115e-12
1.1251323700790817e-11
1.282190283611597e-11
1.4296403389377513e-11
1.5538049938970987e-11
1.6388320755410323e-11
1.6669772813453414e-11
1.6203217520972553e-11
1.4840466213119965e-11
1.2513846010810182e-11
9.305257212655944e-12
5.54540331678962e-12
1.9786644274748033e-12
5.318038451734878e-14
2.1174669984551256e-12
9.601145284513079e-12
8.590092580701929e-10
2.178687675330963e-10
4.599688870212215e-11
1.683344672747932e-11
9.638575596688712e-12
7.2075106233848606e-12
6.280769321590019e-12
5.9688059674962436e-12
5.956219791652665e-12
6.10832116501774e-12
6.359385061785804e-12
7.0873645460682324e-12
7.407694965510317e-12
8.191092899764983e-12
9.57458743050583e-12
1.1415652802508613e-11
1.3546639328193515e-11
1.5821193832576545e-11
1.8087852021984916e-11
2.015523852058798e-11
2.1766073256557933e-11
2.2583874625942105e-11
2.219682316192583e-11
2.0145864637916137e-11
1.598621193062952e-11
9.395740689475461e-12
3.723083186967759e-13
1.0329048569608843e-11
2.0236717107255105e-11
2.4601312981606265e-11
2.070093340230733e-11
4.442522823546664e-10
3.5474140443282077e-10
7.033904030508346e-11
2.037662611656201e-11
1.032535000610959e-11
7.257156027002088e-12
6.128736826981811e-12
5.734015132085443e-12
5.679477395650682e-12
5.806153818106149e-12
6.0394311575928254e-12
6.7309290883033274e-12
6.973130835697106e-12
7.607071330928357e-12
8.761524995779056e-12
1.0289813479872577e-11
1.202203140844964e-11
1.3814636545144925e-11
1.5529884446396895e-11
1.7009538861579784e-11
1.8059870251810632e-11
1.8450807100431997e-11
1.7931049971020705e-11
1.62619158863113e-11
1.3272792926547151e-11
8.942719064747576e-12
3.5245273267348787e-12
2.2314853268643253e-12
6.660731769253844e-12
6.954478646287102e-12
1.1079916713697563e-9
2.875959349797822e-10
5.839717057082454e-11
1.9489077817743848e-11
1.0495654704639512e-11
7.565256932203792e-12
6.452094435645661e-12
6.055192899559996e-12
5.998406424394049e-12
6.12535588205948e-12
6.3611938896577855e-12
6.666240777649815e-12
7.457371025080705e-12
7.893006112694967e-12
8.878313981041247e-12
1.0569374695983626e-11
1.2841703125900823e-11
1.5546977723832538e-11
1.8556814468239083e-11
2.1729667274736364e-11
2.4864181706761467e-11
2.7654393301119417e-11
2.964991801530659e-11
3.0226630513353324e-11
2.8580616952262952e-11
2.3766598452416778e-11
1.4813564955745034e-11
9.944204711241673e-13
1.747565692858405e-11
3.7549979753867734e-11
5.0830248021921994e-11
9.742188285665425e-10
4.2419653870125007e-10
1.3184797778489047e-10
2.914204898914479e-11
1.2380647036194041e-11
7.901283212778288e-12
6.330667059911978e-12
5.755396217629861e-12
5.6124451845477104e-12
5.689791200684305e-12
5.892680511163416e-12
6.556096865072155e-12
6.750101797781292e-12
7.302405520019552e-12
8.338361745247996e-12
9.71075093766115e-12
1.1251323700790817e-11
1.282190283611597e-11
1.4296403389377513e-11
1.5538049938970987e-11
1.6388320755410323e-11
1.6669772813453414e-11
1.6203217520972553e-11
1.4840466213119965e-11
1.2513846010810182e-11
9.305257212655944e-12
5.54540331678962e-12
1.9786644274748033e-12
5.318038451734878e-14
2.1174669984551256e-12
9.601145284513079e-12
8.590092580701929e-10
2.178687675330963e-10
4.599688870212215e-11
1.683344672747932e-11
9.638575596688712e-12
7.2075106233848606e-12
6.280769321590019e-12
5.9688059674962436e-12
5.956219791652665e-12
6.10832116501774e-12
6.359385061785804e-12
7.0873645460682324e-12
7.407694965510317e-12
8.191092899764983e-12
9.57458743050583e-12
1.1415652802508613e-11
1.3546639328193515e-11
1.5821193832576545e-11
1.8087852021984916e-11
2.015523852058798e-11
2.1766073256557933e-11
2.2583874625942105e-11
2.219682316192583e-11
2.0145864637916137e-11
1.598621193062952e-11
9.395740689475461e-12
3.723083186967759e-13
1.0329048569608843e-11
2.0236717107255105e-11
2.4601312981606265e-11
2.070093340230733e-11
4.442522823546664e-10
3.5474140443282077e-10
7.033904030508346e-11
2.037662611656201e-11
1.032535000610959e-11
7.257156027002088e-12
6.128736826981811e-12
5.734015132085443e-12
5.679477395650682e-12
5.806153818106149e-12
6.0394311575928254e-12
6.7309290883033274e-12
6.973130835697106e-12
7.607071330928357e-12
8.761524995779056e-12
1.0289813479872577e-11
1.202203140844964e-11
1.3814636545144925e-11
1.5529884446396895e-11
1.7009538861579784e-11
1.8059870251810632e-11
1.8450807100431997e-11
1.7931049971020705e-11
1.62619158863113e-11
1.3272792926547151e-11
8.942719064747576e-12
3.5245273267348787e-12
2.2314853268643253e-12
6.660731769253844e-12
6.954478646287102e-12
1.1079916713697563e-9
2.875959349797822e-10
5.839717057082454e-11
1.9489077817743848e-11
1.0495654704639512e-11
7.565256932203792e-12
6.452094435645661e-12
6.055192899559996e-12
5.998406424394049e-12
6.12535588205948e-12
6.3611938896577855e-12
6.666240777649815e-12
7.457371025080705e-12
7.893006112694967e-12
8.878313981041247e-12
1.0569374695983626e-11
1.2841703125900823e-11
1.5546977723832538e-11
1.8556814468239083e-11
2.1729667274736364e-11
2.4864181706761467e-11
2.7654393301119417e-11
2.964991801530659e-11
3.0226630513353324e-11
2.8580616952262952e-11
2.3766598452416778e-11
1.4813564955745034e-11
9.944204711241673e-13
1.747565692858405e-11
3.7549979753867734e-11
5.0830248021921994e-11
9.742188285665425e-10
4.2419653870125007e-10
1.3184797778489047e-10
2.914204898914479e-11
1.2380647036194041e-11
7.901283212778288e-12
6.330667059911978e-12
5.755396217629861e-12
5.6124451845477104e-12
5.689791200684305e-12
5.892680511163416e-12
6.556096865072155e-12
6.750101797781292e-12
7.302405520019552e-12
8.338361745247996e-12
9.71075093766115e-12
1.1251323700790817e-11
1.282190283611597e-11
1.4296403389377513e-11
1.5538049938970987e-11
1.6388320755410323e-11
1.6669772813453414e-11
1.6203217520972553e-11
1.4840466213119965e-11
1.2513846010810182e-11
9.305257212655944e-12
5.54540331678962e-12
1.9786644274748033e-12
5.318038451734878e-14
2.1174669984551256e-12
9.601145284513079e-12
8.590092580701929e-10
2.178687675330963e-10
4.599688870212215e-11
1.683344672747932e-11
9.638575596688712e-12
7.2075106233848606e-12
6.280769321590019e-12
5.9688059674962436e-12
5.956219791652665e-12
6.10832116501774e-12
6.359385061785804e-12
7.0873645460682324e-12
7.407694965510317e-12
8.191092899764983e-12
9.57458743050583e-12
1.1415652802508613e-11
1.3546639328193515e-11
1.5821193832576545e-11
1.8087852021984916e-11
2.015523852058798e-11
2.1766073256557933e-11
2.2583874625942105e-11
2.219682316192583e-11
2.0145864637916137e-11
1.598621193062952e-11
9.395740689475461e-12
3.723083186967759e-13
1.0329048569608843e-11
2.0236717107255105e-11
2.4601312981606265e-11
2.070093340230733e-11
4.442522823546664e-10
3.5474140443282077e-10
7.033904030508346e-11
2.037662611656201e-11
1.032535000610959e-11
7.257156027002088e-12
6.128736826981811e-12
5.734015132085443e-12
5.679477395650682e-12
5.806153818106149e-12
6.0394311575928254e-12
6.7309290883033274e-12
6.973130835697106e-12
7.607071330928357e-12
8.761524995779056e-12
1.0289813479872577e-11
1.202203140844964e-11
1.3814636545144925e-11
1.5529884446396895e-11
1.7009538861579784e-11
1.8059870251810632e-11
1.8450807100431997e-11
1.7931049971020705e-11
1.62619158863113e-11
1.3272792926547151e-11
8.942719064747576e-12
3.5245273267348787e-12
2.2314853268643253e-12
6.660731769253844e-12
6.954478646287102e-12
1.1079916713697563e-9
2.875959349797822e-10
5.839717057082454e-11
1.9489077817743848e-11
1.0495654704639512e-11
7.565256932203792e-12
6.452094435645661e-12
6.055192899559996e-12
5.998406424394049e-12
6.12535588205948e-12
6.3611938896577855e-12
6.666240777649815e-12
7.457371025080705e-12
7.893006112694967e-12
8.878313981041247e-12
1.0569374695983626e-11
1.2841703125900823e-11
1.5546977723832538e-11
1.8556814468239083e-11
2.1729667274736364e-11
2.4864181706761467e-11
2.7654393301119417e-11
2.964991801530659e-11
3.0226630513353324e-11
2.8580616952262952e-11
2.3766598452416778e-11
1.4813564955745034e-11
9.944204711241673e-13
1.747565692858405e-11
3.7549979753867734e-11
5.0830248021921994e-11
9.742188285665425e-10
4.2419653870125007e-10
1.3184797778489047e-10
2.914204898914479e-11
1.2380647036194041e-11
7.901283212778288e-12
6.330667059911978e-12
5.755396217629861e-12
5.6124451845477104e-12
5.689791200684305e-12
5.892680511163416e-12
6.556096865072155e-12
6.750101797781292e-12
7.302405520019552e-12
8.338361745247996e-12
9.71075093766115e-12
1.1251323700790817e-11
1.282190283611597e-11
1.4296403389377513e-11
1.5538049938970987e-11
1.6388320755410323e-11
1.6669772813453414e-11
1.6203217520972553e-11
1.4840466213119965e-11
1.2513846010810182e-11
9.305257212655944e-12
5.54540331678962e-12
1.9786644274748033e-12
5.318038451734878e-14
2.1174669984551256e-12
9.601145284513079e-12
8.590092580701929e-10
2.178687675330963e-10
4.599688870212215e-11
1.683344672747932e-11
9.638575596688712e-12
7.2075106233848606e-12
6.280769321590019e-12
5.9688059674962436e-12
5.956219791652665e-12
6.10832116501774e-12
6.359385061785804e-12
7.0873645460682324e-12
7.407694965510317e-12
8.191092899764983e-12
9.57458743050583e-12
1.1415652802508613e-11
1.3546639328193515e-11
1.5821193832576545e-11
1.8087852021984916e-11
2.015523852058798e-11
2.1766073256557933e-11
2.2583874625942105e-11
2.219682316192583e-11
2.0145864637916137e-11
1.598621193062952e-11
9.395740689475461e-12
3.723083186967759e-13
1.0329048569608843e-11
2.0236717107255105e-11
2.4601312981606265e-11
2.070093340230733e-11
4.442522823546664e-10
3.5474140443282077e-10
7.033904030508346e-11
2.037662611656201e-11
1.032535000610959e-11
7.257156027002088e-12
6.128736826981811e-12
5.734015132085443e-12
5.679477395650682e-12
5.806153818106149e-12
6.0394311575928254e-12
6.7309290883033274e-12
6.973130835697106e-12
7.607071330928357e-12
8.761524995779056e-12
1.0289813479872577e-11
1.202203140844964e-11
1.3814636545144925e-11
1.5529884446396895e-11
1.7009538861579784e-11
1.8059870251810632e-11
1.8450807100431997e-11
1.7931049971020705e-11
1.62619158863113e-11
1.3272792926547151e-11
8.942719064747576e-12
3.5245273267348787e-12
2.2314853268643253e-12
6.660731769253844e-12
6.954478646287102e-12
1.1079916713697563e-9
2.875959349797822e-10
5.839717057082454e-11
1.9489077817743848e-11
1.0495654704639512e-11
7.565256932203792e-12
6.452094435645661e-12
6.055192899559996e-12
5.998406424394049e-12
6.12535588205948e-12
6.3611938896577855e-12
6.666240777649815e-12
7.457371025080705e-12
7.893006112694967e-12
8.878313981041247e-12
1.0569374695983626e-11
1.2841703125900823e-11
1.5546977723832538e-11
1.8556814468239083e-11
2.1729667274736364e-11
2.4864181706761467e-11
2.7654393301119417e-11
2.964991801530659e-11
3.0226630513353324e-11
2.8580616952262952e-11
2.3766598452416778e-11
1.4813564955745034e-11
9.944204711241673e-13
1.747565692858405e-11
3.7549979753867734e-11
5.0830248021921994e-11
9.742188285665425e-10
4.2419653870125007e-10
1.3184797778489047e-10
2.914204898914479e-11
1.2380647036194041e-11
7.901283212778288e-12
6.330667059911978e-12
5.755396217629861e-12
5.6124451845477104e-12
5.689791200684305e-12
5.892680511163416e-12
6.556096865072155e-12
6.750101797781292e-12
7.302405520019552e-12
8.338361745247996e-12
9.71075093766115e-12
1.1251323700790817e-11
1.282190283611597e-11
1.4296403389377513e-11
1.5538049938970987e-11
1.6388320755410323e-11
1.6669772813453414e-11
1.6203217520972553e-11
1.4840466213119965e-11
1.2513846010810182e-11
9.305257212655944e-12
5.54540331678962e-12
1.9786644274748033e-12
5.318038451734878e-14
2.1174669984551256e-12
9.601145284513079e-12
8.590092580701929e-10
2.178687675330963e-10
4.599688870212215e-11
1.683344672747932e-11
9.638575596688712e-12
7.2075106233848606e-12
6.280769321590019e-12
5.9688059674962436e-12
5.956219791652665e-12
6.10832116501774e-12
6.359385061785804e-12
7.0873645460682324e-12
7.407694965510317e-12
8.191092899764983e-12
9.57458743050583e-12
1.1415652802508613e-11
1.3546639328193515e-11
1.5821193832576545e-11
1.8087852021984916e-11
2.015523852058798e-11
2.1766073256557933e-11
2.2583874625942105e-11
2.219682316192583e-11
2.0145864637916137e-11
1.598621193062952e-11
9.395740689475461e-12
3.723083186967759e-13
1.0329048569608843e-11
2.0236717107255105e-11
2.4601312981606265e-11
2.070093340230733e-11
4.442522823546664e-10
3.5474140443282077e-10
7.033904030508346e-11
2.037662611656201e-11
1.032535000610959e-11
7.257156027002088e-12
6.128736826981811e-12
5.734015132085443e-12
5.679477395650682e-12
5.806153818106149e-12
6.0394311575928254e-12
6.7309290883033274e-12
6.973130835697106e-12
7.607071330928357e-12
8.761524995779056e-12
1.0289813479872577e-11
1.202203140844964e-11
1.3814636545144925e-11
1.5529884446396895e-11
1.7009538861579784e-11
1.8059870251810632e-11
1.8450807100431997e-11
1.7931049971020705e-11
1.62619158863113e-11
1.3272792926547151e-11
8.942719064747576e-12
3.5245273267348787e-12
2.2314853268643253e-12
6.660731769253844e-12
6.954478646287102e-12
1.1079916713697563e-9
2.875959349797822e-10
5.839717057082454e-11
1.9489077817743848e-11
1.0495654704639512e-11
7.565256932203792e-12
6.452094435645661e-12
6.055192899559996e-12
5.998406424394049e-12
6.12535588205948e-12
6.3611938896577855e-12
6.666240777649815e-12
7.457371025080705e-12
7.893006112694967e-12
8.878313981041247e-12
1.0569374695983626e-11
1.2841703125900823e-11
1.5546977723832538e-11
1.8556814468239083e-11
2.1729667274736364e-11
2.4864181706761467e-11
2.7654393301119417e-11
2.964991801530659e-11
3.0226630513353324e-11
2.8580616952262952e-11
2.3766598452416778e-11
1.4813564955745034e-11
9.944204711241673e-13
1.747565692858405e-11
3.7549979753867734e-11
5.0830248021921994e-11
9.742188285665425e-10
4.2419653870125007e-10
1.3184797778489047e-10
2.914204898914479e-11
1.2380647036194041e-11
7.901283212778288e-12
6.330667059911978e-12
5.755396217629861e-12
5.6124451845477104e-12
5.689791200684305e-12
5.892680511163416e-12
6.556096865072155e-12
6.750101797781292e-12
7.302405520019552e-12
8.338361745247996e-12
9.71075093766115e-12
1.1251323700790817e-11
1.282190283611597e-11
1.4296403389377513e-11
1.5538049938970987e-11
1.6388320755410323e-11
1.6669772813453414e-11
1.6203217520972553e-11
1.4840466213119965e-11
1.2513846010810182e-11
9.305257212655944e-12
5.54540331678962e-12
1.9786644274748033e-12
5.318038451734878e-14
2.1174669984551256e-12
9.601145284513079e-12
8.590092580701929e-10
2.178687675330963e-10
4.599688870212215e-11
1.683344672747932e-11
9.638575596688712e-12
7.2075106233848606e-12
6.280769321590019e-12
5.9688059674962436e-12
5.956219791652665e-12
6.10832116501774e-12
6.359385061785804e-12
7.0873645460682324e-12
7.407694965510317e-12
8.191092899764983e-12
9.57458743050583e-12
1.1415652802508613e-11
1.3546639328193515e-11
1.5821193832576545e-11
1.8087852021984916e-11
2.015523852058798e-11
2.1766073256557933e-11
2.2583874625942105e-11
2.219682316192583e-11
2.0145864637916137e-11
1.598621193062952e-11
9.395740689475461e-12
3.723083186967759e-13
1.0329048569608843e-11
2.0236717107255105e-11
2.4601312981606265e-11
2.070093340230733e-11
4.442522823546664e-10
3.5474140443282077e-10
7.033904030508346e-11
2.037662611656201e-11
1.032535000610959e-11
7.257156027002088e-12
6.128736826981811e-12
5.734015132085443e-12
5.679477395650682e-12
5.806153818106149e-12
6.0394311575928254e-12
6.7309290883033274e-12
6.973130835697106e-12
7.607071330928357e-12
8.761524995779056e-12
1.0289813479872577e-11
1.202203140844964e-11
1.3814636545144925e-11
1.5529884446396895e-11
1.7009538861579784e-11
1.8059870251810632e-11
1.8450807100431997e-11
1.7931049971020705e-11
1.62619158863113e-11
1.3272792926547151e-11
8.942719064747576e-12
3.5245273267348787e-12
2.2314853268643253e-12
6.660731769253844e-12
6.954478646287102e-12
1.1079916713697563e-9
2.875959349797822e-10
5.839717057082454e-11
1.9489077817743848e-11
1.0495654704639512e-11
7.565256932203792e-12
6.452094435645661e-12
6.055192899559996e-12
5.998406424394049e-12
6.12535588205948e-12
6.3611938896577855e-12
6.666240777649815e-12
7.457371025080705e-12
7.893006112694967e-12
8.878313981041247e-12
1.0569374695983626e-11
1.2841703125900823e-11
1.5546977723832538e-11
1.8556814468239083e-11
2.1729667274736364e-11
2.4864181706761467e-11
2.7654393301119417e-11
2.964991801530659e-11
3.0226630513353324e-11
2.8580616952262952e-11
2.3766598452416778e-11
1.4813564955745034e-11
9.944204711241673e-13
1.747565692858405e-11
3.7549979753867734e-11
5.0830248021921994e-11
9.742188285665425e-10
4.2419653870125007e-10
1.3184797778489047e-10
2.914204898914479e-11
1.2380647036194041e-11
7.901283212778288e-12
6.330667059911978e-12
5.755396217629861e-12
5.6124451845477104e-12
5.689791200684305e-12
5.892680511163416e-12
6.556096865072155e-12
6.750101797781292e-12
7.302405520019552e-12
8.338361745247996e-12
9.71075093766115e-12
1.1251323700790817e-11
1.282190283611597e-11
1.4296403389377513e-11
1.5538049938970987e-11
1.6388320755410323e-11
1.6669772813453414e-11
1.6203217520972553e-11
1.4840466213119965e-11
1.2513846010810182e-11
9.305257212655944e-12
5.54540331678962e-12
1.9786644274748033e-12
5.318038451734878e-14
2.1174669984551256e-12
9.601145284513079e-12
8.590092580701929e-10
2.178687675330963e-10
4.599688870212215e-11
1.683344672747932e-11
9.638575596688712e-12
7.2075106233848606e-12
6.280769321590019e-12
5.9688059674962436e-12
5.956219791652665e-12
6.10832116501774e-12
6.359385061785804e-12
7.0873645460682324e-12
7.407694965510317e-12
8.191092899764983e-12
9.57458743050583e-12
1.1415652802508613e-11
1.3546639328193515e-11
1.5821193832576545e-11
1.8087852021984916e-11
2.015523852058798e-11
2.1766073256557933e-11
2.2583874625942105e-11
2.219682316192583e-11
2.0145864637916137e-11
1.598621193062952e-11
9.395740689475461e-12
3.723083186967759e-13
1.0329048569608843e-11
2.0236717107255105e-11
2.4601312981606265e-11
2.070093340230733e-11
4.442522823546664e-10
3.5474140443282077e-10
7.033904030508346e-11
2.037662611656201e-11
1.032535000610959e-11
7.257156027002088e-12
6.128736826981811e-12
5.734015132085443e-12
5.679477395650682e-12
5.806153818106149e-12
6.0394311575928254e-12
6.7309290883033274e-12
6.973130835697106e-12
7.607071330928357e-12
8.761524995779056e-12
1.0289813479872577e-11
1.202203140844964e-11
1.3814636545144925e-11
1.5529884446396895e-11
1.7009538861579784e-11
1.8059870251810632e-11
1.8450807100431997e-11
1.7931049971020705e-11
1.62619158863113e-11
1.3272792926547151e-11
8.942719064747576e-12
3.5245273267348787e-12
2.2314853268643253e-12
6.660731769253844e-12
6.954478646287102e-12
1.1079916713697563e-9
2.875959349797822e-10
5.839717057082454e-11
1.9489077817743848e-11
1.0495654704639512e-11
7.565256932203792e-12
6.452094435645661e-12
6.055192899559996e-12
5.998406424394049e-12
6.12535588205948e-12
6.3611938896577855e-12
6.666240777649815e-12
7.457371025080705e-12
7.893006112694967e-12
8.878313981041247e-12
1.0569374695983626e-11
1.2841703125900823e-11
1.5546977723832538e-11
1.8556814468239083e-11
2.1729667274736364e-11
2.4864181706761467e-11
2.7654393301119417e-11
2.964991801530659e-11
3.0226630513353324e-11
2.8580616952262952e-11
2.3766598452416778e-11
1.4813564955745034e-11
9.944204711241673e-13
1.747565692858405e-11
3.7549979753867734e-11
5.0830248021921994e-11
9.742188285665425e-10
4.2419653870125007e-10
1.3184797778489047e-10
2.914204898914479e-11
1.2380647036194041e-11
7.901283212778288e-12
6.330667059911978e-12
5.755396217629861e-12
5.6124451845477104e-12
5.689791200684305e-12
5.892680511163416e-12
6.556096865072155e-12
6.750101797781292e-12
7.302405520019552e-12
8.338361745247996e-12
9.71075093766115e-12
1.1251323700790817e-11
1.282190283611597e-11
1.4296403389377513e-11
1.5538049938970987e-11
1.6388320755410323e-11
1.6669772813453414e-11
1.6203217520972553e-11
1.4840466213119965e-11
1.2513846010810182e-11
9.305257212655944e-12
5.54540331678962e-12
1.9786644274748033e-12
5.318038451734878e-14
2.1174669984551256e-12
9.601145284513079e-12
8.590092580701929e-10
2.178687675330963e-10
4.599688870212215e-11
1.683344672747932e-11
9.638575596688712e-12
7.2075106233848606e-12
6.280769321590019e-12
5.9688059674962436e-12
5.956219791652665e-12
6.10832116501774e-12
6.359385061785804e-12
7.0873645460682324e-12
7.407694965510317e-12
8.191092899764983e-12
9.57458743050583e-12
1.1415652802508613e-11
1.3546639328193515e-11
1.5821193832576545e-11
1.8087852021984916e-11
2.015523852058798e-11
2.1766073256557933e-11
2.2583874625942105e-11
2.219682316192583e-11
2.0145864637916137e-11
1.598621193062952e-11
9.395740689475461e-12
3.723083186967759e-13
1.0329048569608843e-11
2.0236717107255105e-11
2.4601312981606265e-11
2.070093340230733e-11
4.442522823546664e-10
3.5474140443282077e-10
7.033904030508346e-11
2.037662611656201e-11
1.032535000610959e-11
7.257156027002088e-12
6.128736826981811e-12
5.734015132085443e-12
5.679477395650682e-12
5.806153818106149e-12
6.0394311575928254e-12
6.7309290883033274e-12
6.973130835697106e-12
7.607071330928357e-12
8.761524995779056e-12
1.0289813479872577e-11
1.202203140844964e-11
1.3814636545144925e-11
1.5529884446396895e-11
1.7009538861579784e-11
1.8059870251810632e-11
1.8450807100431997e-11
1.7931049971020705e-11
1.62619158863113e-11
1.3272792926547151e-11
8.942719064747576e-12
3.5245273267348787e-12
2.2314853268643253e-12
6.660731769253844e-12
6.954478646287102e-12
1.1079916713697563e-9
2.875959349797822e-10
5.839717057082454e-11
1.9489077817743848e-11
1.0495654704639512e-11
7.565256932203792e-12
6.452094435645661e-12
6.055192899559996e-12
5.998406424394049e-12
6.12535588205948e-12
6.3611938896577855e-12
6.666240777649815e-12
7.457371025080705e-12
7.893006112694967e-12
8.878313981041247e-12
1.0569374695983626e-11
1.2841703125900823e-11
1.5546977723832538e-11
1.8556814468239083e-11
2.1729667274736364e-11
2.4864181706761467e-11
2.7654393301119417e-11
2.964991801530659e-11
3.0226630513353324e-11
2.8580616952262952e-11
2.3766598452416778e-11
1.4813564955745034e-11
9.944204711241673e-13
1.747565692858405e-11
3.7549979753867734e-11
5.0830248021921994e-11
9.742188285665425e-10
4.2419653870125007e-10
1.3184797778489047e-10
2.914204898914479e-11
1.2380647036194041e-11
7.901283212778288e-12
6.330667059911978e-12
5.755396217629861e-12
5.6124451845477104e-12
5.689791200684305e-12
5.892680511163416e-12
6.556096865072155e-12
6.750101797781292e-12
7.302405520019552e-12
8.338361745247996e-12
9.71075093766115e-12
1.1251323700790817e-11
1.282190283611597e-11
1.4296403389377513e-11
1.5538049938970987e-11
1.6388320755410323e-11
1.6669772813453414e-11
1.6203217520972553e-11
1.4840466213119965e-11
1.2513846010810182e-11
9.305257212655944e-12
5.54540331678962e-12
1.9786644274748033e-12
5.318038451734878e-14
2.1174669984551256e-12
9.601145284513079e-12
8.590092580701929e-10
2.178687675330963e-10
4.599688870212215e-11
1.683344672747932e-11
9.638575596688712e-12
7.2075106233848606e-12
6.280769321590019e-12
5.9688059674962436e-12
5.956219791652665e-12
6.10832116501774e-12
6.359385061785804e-12
7.0873645460682324e-12
7.407694965510317e-12
8.191092899764983e-12
9.57458743050583e-12
1.1415652802508613e-11
1.3546639328193515e-11
1.5821193832576545e-11
1.8087852021984916e-11
2.015523852058798e-11
2.1766073256557933e-11
2.2583874625942105e-11
2.219682316192583e-11
2.0145864637916137e-11
1.598621193062952e-11
9.395740689475461e-12
3.723083186967759e-13
1.0329048569608843e-11
2.0236717107255105e-11
2.4601312981606265e-11
2.070093340230733e-11
4.442522823546664e-10
3.5474140443282077e-10
7.033904030508346e-11
2.037662611656201e-11
1.032535000610959e-11
7.257156027002088e-12
6.128736826981811e-12
5.734015132085443e-12
5.679477395650682e-12
5.806153818106149e-12
6.0394311575928254e-12
6.7309290883033274e-12
6.973130835697106e-12
7.607071330928357e-12
8.761524995779056e-12
1.0289813479872577e-11
1.202203140844964e-11
1.3814636545144925e-11
1.5529884446396895e-11
1.7009538861579784e-11
1.8059870251810632e-11
1.8450807100431997e-11
1.7931049971020705e-11
1.62619158863113e-11
1.3272792926547151e-11
8.942719064747576e-12
3.5245273267348787e-12
2.2314853268643253e-12
6.660731769253844e-12
6.954478646287102e-12
1.1079916713697563e-9
2.875959349797822e-10
5.839717057082454e-11
1.9489077817743848e-11
1.0495654704639512e-11
7.565256932203792e-12
6.452094435645661e-12
6.055192899559996e-12
5.998406424394049e-12
6.12535588205948e-12
6.3611938896577855e-12
6.666240777649815e-12
7.457371025080705e-12
7.893006112694967e-12
8.878313981041247e-12
1.0569374695983626e-11
1.2841703125900823e-11
1.5546977723832538e-11
1.8556814468239083e-11
2.1729667274736364e-11
2.4864181706761467e-11
2.7654393301119417e-11
2.964991801530659e-11
3.0226630513353324e-11
2.8580616952262952e-11
2.3766598452416778e-11
1.4813564955745034e-11
9.944204711241673e-13
1.747565692858405e-11
3.7549979753867734e-11
5.0830248021921994e-11
9.742188285665425e-10
4.2419653870125007e-10
1.3184797778489047e-10
2.914204898914479e-11
1.2380647036194041e-11
7.901283212778288e-12
6.330667059911978e-12
5.755396217629861e-12
5.6124451845477104e-12
5.689791200684305e-12
5.892680511163416e-12
6.556096865072155e-12
6.750101797781292e-12
7.302405520019552e-12
8.338361745247996e-12
9.71075093766115e-12
1.1251323700790817e-11
1.282190283611597e-11
1.4296403389377513e-11
1.5538049938970987e-11
1.6388320755410323e-11
1.6669772813453414e-11
1.6203217520972553e-11
1.4840466213119965e-11
1.2513846010810182e-11
9.305257212655944e-12
5.54540331678962e-12
1.9786644274748033e-12
5.318038451734878e-14
2.1174669984551256e-12
9.601145284513079e-12
8.590092580701929e-10
2.178687675330963e-10
4.599688870212215e-11
1.683344672747932e-11
9.638575596688712e-12
7.2075106233848606e-12
6.280769321590019e-12
5.9688059674962436e-12
5.956219791652665e-12
6.10832116501774e-12
6.359385061785804e-12
7.0873645460682324e-12
7.407694965510317e-12
8.191092899764983e-12
9.57458743050583e-12
1.1415652802508613e-11
1.3546639328193515e-11
1.5821193832576545e-11
1.8087852021984916e-11
2.015523852058798e-11
2.1766073256557933e-11
2.2583874625942105e-11
2.219682316192583e-11
2.0145864637916137e-11
1.598621193062952e-11
9.395740689475461e-12
3.723083186967759e-13
1.0329048569608843e-11
2.0236717107255105e-11
2.4601312981606265e-11
2.070093340230733e-11
4.442522823546664e-10
3.5474140443282077e-10
7.033904030508346e-11
2.037662611656201e-11
1.032535000610959e-11
7.257156027002088e-12
6.128736826981811e-12
5.734015132085443e-12
5.679477395650682e-12
5.806153818106149e-12
6.0394311575928254e-12
6.7309290883033274e-12
6.973130835697106e-12
7.607071330928357e-12
8.761524995779056e-12
1.0289813479872577e-11
1.202203140844964e-11
1.3814636545144925e-11
1.5529884446396895e-11
1.7009538861579784e-11
1.8059870251810632e-11
1.8450807100431997e-11
1.7931049971020705e-11
1.62619158863113e-11
1.3272792926547151e-11
8.942719064747576e-12
3.5245273267348787e-12
2.2314853268643253e-12
6.660731769253844e-12
6.954478646287102e-12
1.1079916713697563e-9
2.875959349797822e-10
5.839717057082454e-11
1.9489077817743848e-11
1.0495654704639512e-11
7.565256932203792e-12
6.452094435645661e-12
6.055192899559996e-12
5.998406424394049e-12
6.12535588205948e-12
6.3611938896577855e-12
6.666240777649815e-12
7.457371025080705e-12
7.893006112694967e-12
8.878313981041247e-12
1.0569374695983626e-11
1.2841703125900823e-11
1.5546977723832538e-11
1.8556814468239083e-11
2.1729667274736364e-11
2.4864181706761467e-11
2.7654393301119417e-11
2.964991801530659e-11
3.0226630513353324e-11
2.8580616952262952e-11
2.3766598452416778e-11
1.4813564955745034e-11
9.944204711241673e-13
1.747565692858405e-11
3.7549979753867734e-11
5.0830248021921994e-11
9.742188285665425e-10
4.2419653870125007e-10
1.3184797778489047e-10
2.914204898914479e-11
1.2380647036194041e-11
7.901283212778288e-12
6.330667059911978e-12
5.755396217629861e-12
5.6124451845477104e-12
5.689791200684305e-12
5.892680511163416e-12
6.556096865072155e-12
6.750101797781292e-12
7.302405520019552e-12
8.338361745247996e-12
9.71075093766115e-12
1.1251323700790817e-11
1.282190283611597e-11
1.4296403389377513e-11
1.5538049938970987e-11
1.6388320755410323e-11
1.6669772813453414e-11
1.6203217520972553e-11
1.4840466213119965e-11
1.2513846010810182e-11
9.305257212655944e-12
5.54540331678962e-12
1.9786644274748033e-12
5.318038451734878e-14
2.1174669984551256e-12
9.601145284513079e-12
8.590092580701929e-10
2.178687675330963e-10
4.599688870212215e-11
1.683344672747932e-11
9.638575596688712e-12
7.2075106233848606e-12
6.280769321590019e-12
5.9688059674962436e-12
5.956219791652665e-12
6.10832116501774e-12
6.359385061785804e-12
7.0873645460682324e-12
7.407694965510317e-12
8.191092899764983e-12
9.57458743050583e-12
1.1415652802508613e-11
1.3546639328193515e-11
1.5821193832576545e-11
1.8087852021984916e-11
2.015523852058798e-11
2.1766073256557933e-11
2.2583874625942105e-11
2.219682316192583e-11
2.0145864637916137e-11
1.598621193062952e-11
9.395740689475461e-12
3.723083186967759e-13
1.0329048569608843e-11
2.0236717107255105e-11
2.4601312981606265e-11
2.070093340230733e-11
4.442522823546664e-10
3.5474140443282077e-10
7.033904030508346e-11
2.037662611656201e-11
1.032535000610959e-11
7.257156027002088e-12
6.128736826981811e-12
5.734015132085443e-12
5.679477395650682e-12
5.806153818106149e-12
6.0394311575928254e-12
6.7309290883033274e-12
6.973130835697106e-12
7.607071330928357e-12
8.761524995779056e-12
1.0289813479872577e-11
1.202203140844964e-11
1.3814636545144925e-11
1.5529884446396895e-11
1.7009538861579784e-11
1.8059870251810632e-11
1.8450807100431997e-11
1.7931049971020705e-11
1.62619158863113e-11
1.3272792926547151e-11
8.942719064747576e-12
3.5245273267348787e-12
2.2314853268643253e-12
6.660731769253844e-12
6.954478646287102e-12
1.1079916713697563e-9
2.875959349797822e-10
5.839717057082454e-11
1.9489077817743848e-11
1.0495654704639512e-11
7.565256932203792e-12
6.452094435645661e-12
6.055192899559996e-12
5.998406424394049e-12
6.12535588205948e-12
6.3611938896577855e-12
6.666240777649815e-12
7.457371025080705e-12
7.893006112694967e-12
8.878313981041247e-12
1.0569374695983626e-11
1.2841703125900823e-11
1.5546977723832538e-11
1.8556814468239083e-11
2.1729667274736364e-11
2.4864181706761467e-11
2.7654393301119417e-11
2.964991801530659e-11
3.0226630513353324e-11
2.8580616952262952e-11
2.3766598452416778e-11
1.4813564955745034e-11
9.944204711241673e-13
1.747565692858405e-11
3.7549979753867734e-11
5.0830248021921994e-11
9.742188285665425e-10
4.2419653870125007e-10
1.3184797778489047e-10
2.914204898914479e-11
1.2380647036194041e-11
7.901283212778288e-12
6.330667059911978e-12
5.755396217629861e-12
5.6124451845477104e-12
5.689791200684305e-12
5.892680511163416e-12
6.556096865072155e-12
6.750101797781292e-12
7.302405520019552e-12
8.338361745247996e-12
9.71075093766115e-12
1.1251323700790817e-11
1.282190283611597e-11
1.4296403389377513e-11
1.5538049938970987e-11
1.6388320755410323e-11
1.6669772813453414e-11
1.6203217520972553e-11
1.4840466213119965e-11
1.2513846010810182e-11
9.305257212655944e-12
5.54540331678962e-12
1.9786644274748033e-12
5.318038451734878e-14
2.1174669984551256e-12
9.601145284513079e-12
8.590092580701929e-10
2.178687675330963e-10
4.599688870212215e-11
1.683344672747932e-11
9.638575596688712e-12
7.2075106233848606e-12
6.280769321590019e-12
5.9688059674962436e-12
5.956219791652665e-12
6.10832116501774e-12
6.359385061785804e-12
7.0873645460682324e-12
7.407694965510317e-12
8.191092899764983e-12
9.57458743050583e-12
1.1415652802508613e-11
1.3546639328193515e-11
1.5821193832576545e-11
1.8087852021984916e-11
2.015523852058798e-11
2.1766073256557933e-11
2.2583874625942105e-11
2.219682316192583e-11
2.0145864637916137e-11
1.598621193062952e-11
9.395740689475461e-12
3.723083186967759e-13
1.0329048569608843e-11
2.0236717107255105e-11
2.4601312981606265e-11
2.070093340230733e-11
4.442522823546664e-10
3.5474140443282077e-10
7.033904030508346e-11
2.037662611656201e-11
1.032535000610959e-11
7.257156027002088e-12
6.128736826981811e-12
5.734015132085443e-12
5.679477395650682e-12
5.806153818106149e-12
6.0394311575928254e-12
6.7309290883033274e-12
6.973130835697106e-12
7.607071330928357e-12
8.761524995779056e-12
1.0289813479872577e-11
1.202203140844964e-11
1.3814636545144925e-11
1.5529884446396895e-11
1.7009538861579784e-11
1.8059870251810632e-11
1.8450807100431997e-11
1.7931049971020705e-11
1.62619158863113e-11
1.3272792926547151e-11
8.942719064747576e-12
3.5245273267348787e-12
2.2314853268643253e-12
6.660731769253844e-12
6.954478646287102e-12
1.1079916713697563e-9
2.875959349797822e-10
5.839717057082454e-11
1.9489077817743848e-11
1.0495654704639512e-11
7.565256932203792e-12
6.452094435645661e-12
6.055192899559996e-12
5.998406424394049e-12
6.12535588205948e-12
6.3611938896577855e-12
6.666240777649815e-12
7.457371025080705e-12
7.893006112694967e-12
8.878313981041247e-12
1.0569374695983626e-11
1.2841703125900823e-11
1.5546977723832538e-11
1.8556814468239083e-11
2.1729667274736364e-11
2.4864181706761467e-11
2.7654393301119417e-11
2.964991801530659e-11
3.0226630513353324e-11
2.8580616952262952e-11
2.3766598452416778e-11
1.4813564955745034e-11
9.944204711241673e-13
1.747565692858405e-11
3.7549979753867734e-11
5.0830248021921994e-11
9.742188285665425e-10
4.2419653870125007e-10
1.3184797778489047e-10
2.914204898914479e-11
1.2380647036194041e-11
7.901283212778288e-12
6.330667059911978e-12
5.755396217629861e-12
5.6124451845477104e-12
5.689791200684305e-12
5.892680511163416e-12
6.556096865072155e-12
6.750101797781292e-12
7.302405520019552e-12
8.338361745247996e-12
9.71075093766115e-12
1.1251323700790817e-11
1.282190283611597e-11
1.4296403389377513e-11
1.5538049938970987e-11
1.6388320755410323e-11
1.6669772813453414e-11
1.6203217520972553e-11
1.4840466213119965e-11
1.2513846010810182e-11
9.305257212655944e-12
5.54540331678962e-12
1.9786644274748033e-12
5.318038451734878e-14
2.1174669984551256e-12
9.601145284513079e-12
8.590092580701929e-10
2.178687675330963e-10
4.599688870212215e-11
1.683344672747932e-11
9.638575596688712e-12
7.2075106233848606e-12
6.280769321590019e-12
5.9688059674962436e-12
5.956219791652665e-12
6.10832116501774e-12
6.359385061785804e-12
7.0873645460682324e-12
7.407694965510317e-12
8.191092899764983e-12
9.57458743050583e-12
1.1415652802508613e-11
1.3546639328193515e-11
1.5821193832576545e-11
1.8087852021984916e-11
2.015523852058798e-11
2.1766073256557933e-11
2.2583874625942105e-11
2.219682316192583e-11
2.0145864637916137e-11
1.598621193062952e-11
9.395740689475461e-12
3.723083186967759e-13
1.0329048569608843e-11
2.0236717107255105e-11
2.4601312981606265e-11
2.070093340230733e-11
4.442522823546664e-10
3.5474140443282077e-10
7.033904030508346e-11
2.037662611656201e-11
1.032535000610959e-11
7.257156027002088e-12
6.128736826981811e-12
5.734015132085443e-12
5.679477395650682e-12
5.806153818106149e-12
6.0394311575928254e-12
6.7309290883033274e-12
6.973130835697106e-12
7.607071330928357e-12
8.761524995779056e-12
1.0289813479872577e-11
1.202203140844964e-11
1.3814636545144925e-11
1.5529884446396895e-11
1.7009538861579784e-11
1.8059870251810632e-11
1.8450807100431997e-11
1.7931049971020705e-11
1.62619158863113e-11
1.3272792926547151e-11
8.942719064747576e-12
3.5245273267348787e-12
2.2314853268643253e-12
6.660731769253844e-12
6.954478646287102e-12
1.1079916713697563e-9
2.875959349797822e-10
5.839717057082454e-11
1.9489077817743848e-11
1.0495654704639512e-11
7.565256932203792e-12
6.452094435645661e-12
6.055192899559996e-12
5.998406424394049e-12
6.12535588205948e-12
6.3611938896577855e-12
6.666240777649815e-12
7.457371025080705e-12
7.893006112694967e-12
8.878313981041247e-12
1.0569374695983626e-11
1.2841703125900823e-11
1.5546977723832538e-11
1.8556814468239083e-11
2.1729667274736364e-11
2.4864181706761467e-11
2.7654393301119417e-11
2.964991801530659e-11
3.0226630513353324e-11
2.8580616952262952e-11
2.3766598452416778e-11
1.4813564955745034e-11
9.944204711241673e-13
1.747565692858405e-11
3.7549979753867734e-11
5.0830248021921994e-11
9.742188285665425e-10
4.2419653870125007e-10
1.3184797778489047e-10
2.914204898914479e-11
1.2380647036194041e-11
7.901283212778288e-12
6.330667059911978e-12
5.755396217629861e-12
5.6124451845477104e-12
5.689791200684305e-12
5.892680511163416e-12
6.556096865072155e-12
6.750101797781292e-12
7.302405520019552e-12
8.338361745247996e-12
9.71075093766115e-12
1.1251323700790817e-11
1.282190283611597e-11
1.4296403389377513e-11
1.5538049938970987e-11
1.6388320755410323e-11
1.6669772813453414e-11
1.6203217520972553e-11
1.4840466213119965e-11
1.2513846010810182e-11
9.305257212655944e-12
5.54540331678962e-12
1.9786644274748033e-12
5.318038451734878e-14
2.1174669984551256e-12
9.601145284513079e-12
8.590092580701929e-10
2.178687675330963e-10
4.599688870212215e-11
1.683344672747932e-11
9.638575596688712e-12
7.2075106233848606e-12
6.280769321590019e-12
5.9688059674962436e-12
5.956219791652665e-12
6.10832116501774e-12
6.359385061785804e-12
7.0873645460682324e-12
7.407694965510317e-12
8.191092899764983e-12
9.57458743050583e-12
1.1415652802508613e-11
1.3546639328193515e-11
1.5821193832576545e-11
1.8087852021984916e-11
2.015523852058798e-11
2.1766073256557933e-11
2.2583874625942105e-11
2.219682316192583e-11
2.0145864637916137e-11
1.598621193062952e-11
9.395740689475461e-12
3.723083186967759e-13
1.0329048569608843e-11
2.0236717107255105e-11
2.4601312981606265e-11
2.070093340230733e-11
4.442522823546664e-10
3.5474140443282077e-10
7.033904030508346e-11
2.037662611656201e-11
1.032535000610959e-11
7.257156027002088e-12
6.128736826981811e-12
5.734015132085443e-12
5.679477395650682e-12
5.806153818106149e-12
6.0394311575928254e-12
6.7309290883033274e-12
6.973130835697106e-12
7.607071330928357e-12
8.761524995779056e-12
1.0289813479872577e-11
1.202203140844964e-11
1.3814636545144925e-11
1.5529884446396895e-11
1.7009538861579784e-11
1.8059870251810632e-11
1.8450807100431997e-11
1.7931049971020705e-11
1.62619158863113e-11
1.3272792926547151e-11
8.942719064747576e-12
3.5245273267348787e-12
2.2314853268643253e-12
6.660731769253844e-12
6.954478646287102e-12
1.1079916713697563e-9
2.875959349797822e-10
5.839717057082454e-11
1.9489077817743848e-11
1.0495654704639512e-11
7.565256932203792e-12
6.452094435645661e-12
6.055192899559996e-12
5.998406424394049e-12
6.12535588205948e-12
6.3611938896577855e-12
6.666240777649815e-12
7.457371025080705e-12
7.893006112694967e-12
8.878313981041247e-12
1.0569374695983626e-11
1.2841703125900823e-11
1.5546977723832538e-11
1.8556814468239083e-11
2.1729667274736364e-11
2.4864181706761467e-11
2.7654393301119417e-11
2.964991801530659e-11
3.0226630513353324e-11
2.8580616952262952e-11
2.3766598452416778e-11
1.4813564955745034e-11
9.944204711241673e-13
1.747565692858405e-11
3.7549979753867734e-11
5.0830248021921994e-11
9.742188285665425e-10
4.2419653870125007e-10
1.3184797778489047e-10
2.914204898914479e-11
1.2380647036194041e-11
7.901283212778288e-12
6.330667059911978e-12
5.755396217629861e-12
5.6124451845477104e-12
5.689791200684305e-12
5.892680511163416e-12
6.556096865072155e-12
6.750101797781292e-12
7.302405520019552e-12
8.338361745247996e-12
9.71075093766115e-12
1.1251323700790817e-11
1.282190283611597e-11
1.4296403389377513e-11
1.5538049938970987e-11
1.6388320755410323e-11
1.6669772813453414e-11
1.6203217520972553e-11
1.4840466213119965e-11
1.2513846010810182e-11
9.305257212655944e-12
5.54540331678962e-12
1.9786644274748033e-12
5.318038451734878e-14
2.1174669984551256e-12
9.601145284513079e-12
8.590092580701929e-10
2.178687675330963e-10
4.599688870212215e-11
1.683344672747932e-11
9.638575596688712e-12
7.2075106233848606e-12
6.280769321590019e-12
5.9688059674962436e-12
5.956219791652665e-12
6.10832116501774e-12
6.359385061785804e-12
7.0873645460682324e-12
7.407694965510317e-12
8.191092899764983e-12
9.57458743050583e-12
1.1415652802508613e-11
1.3546639328193515e-11
1.5821193832576545e-11
1.8087852021984916e-11
2.015523852058798e-11
2.1766073256557933e-11
2.2583874625942105e-11
2.219682316192583e-11
2.0145864637916137e-11
1.598621193062952e-11
9.395740689475461e-12
3.723083186967759e-13
1.0329048569608843e-11
2.0236717107255105e-11
2.4601312981606265e-11
2.070093340230733e-11
4.442522823546664e-10
3.5474140443282077e-10
7.033904030508346e-11
2.037662611656201e-11
1.032535000610959e-11
7.257156027002088e-12
6.128736826981811e-12
5.734015132085443e-12
5.679477395650682e-12
5.806153818106149e-12
6.0394311575928254e-12
6.7309290883033274e-12
6.973130835697106e-12
7.607071330928357e-12
8.761524995779056e-12
1.0289813479872577e-11
1.202203140844964e-11
1.3814636545144925e-11
1.5529884446396895e-11
1.7009538861579784e-11
1.8059870251810632e-11
1.8450807100431997e-11
1.7931049971020705e-11
1.62619158863113e-11
1.3272792926547151e-11
8.942719064747576e-12
3.5245273267348787e-12
2.2314853268643253e-12
6.660731769253844e-12
6.954478646287102e-12
1.1079916713697563e-9
2.875959349797822e-10
5.839717057082454e-11
1.9489077817743848e-11
1.0495654704639512e-11
7.565256932203792e-12
6.452094435645661e-12
6.055192899559996e-12
5.998406424394049e-12
6.12535588205948e-12
6.3611938896577855e-12
6.666240777649815e-12
7.457371025080705e-12
7.893006112694967e-12
8.878313981041247e-12
1.0569374695983626e-11
1.2841703125900823e-11
1.5546977723832538e-11
1.8556814468239083e-11
2.1729667274736364e-11
2.4864181706761467e-11
2.7654393301119417e-11
2.964991801530659e-11
3.0226630513353324e-11
2.8580616952262952e-11
2.3766598452416778e-11
1.4813564955745034e-11
9.944204711241673e-13
1.747565692858405e-11
3.7549979753867734e-11
5.0830248021921994e-11
9.742188285665425e-10
4.2419653870125007e-10
1.3184797778489047e-10
2.914204898914479e-11
1.2380647036194041e-11
7.901283212778288e-12
6.330667059911978e-12
5.755396217629861e-12
5.6124451845477104e-12
5.689791200684305e-12
5.892680511163416e-12
6.556096865072155e-12
6.750101797781292e-12
7.302405520019552e-12
8.338361745247996e-12
9.71075093766115e-12
1.1251323700790817e-11
1.282190283611597e-11
1.4296403389377513e-11
1.5538049938970987e-11
1.6388320755410323e-11
1.6669772813453414e-11
1.6203217520972553e-11
1.4840466213119965e-11
1.2513846010810182e-11
9.305257212655944e-12
5.54540331678962e-12
1.9786644274748033e-12
5.318038451734878e-14
2.1174669984551256e-12
9.601145284513079e-12
8.590092580701929e-10
2.178687675330963e-10
4.599688870212215e-11
1.683344672747932e-11
9.638575596688712e-12
7.2075106233848606e-12
6.280769321590019e-12
5.9688059674962436e-12
5.956219791652665e-12
6.10832116501774e-12
6.359385061785804e-12
7.0873645460682324e-12
7.407694965510317e-12
8.191092899764983e-12
9.57458743050583e-12
1.1415652802508613e-11
1.3546639328193515e-11
1.5821193832576545e-11
1.8087852021984916e-11
2.015523852058798e-11
2.1766073256557933e-11
2.2583874625942105e-11
2.219682316192583e-11
2.0145864637916137e-11
1.598621193062952e-11
9.395740689475461e-12
3.723083186967759e-13
1.0329048569608843e-11
2.0236717107255105e-11
2.4601312981606265e-11
2.070093340230733e-11
4.442522823546664e-10
3.5474140443282077e-10
7.033904030508346e-11
2.037662611656201e-11
1.032535000610959e-11
7.257156027002088e-12
6.128736826981811e-12
5.734015132085443e-12
5.679477395650682e-12
5.806153818106149e-12
6.0394311575928254e-12
6.7309290883033274e-12
6.973130835697106e-12
7.607071330928357e-12
8.761524995779056e-12
1.0289813479872577e-11
1.202203140844964e-11
1.3814636545144925e-11
1.5529884446396895e-11
1.7009538861579784e-11
1.8059870251810632e-11
1.8450807100431997e-11
1.7931049971020705e-11
1.62619158863113e-11
1.3272792926547151e-11
8.942719064747576e-12
3.5245273267348787e-12
2.2314853268643253e-12
6.660731769253844e-12
6.954478646287102e-12
1.1079916713697563e-9
2.875959349797822e-10
5.839717057082454e-11
1.9489077817743848e-11
1.0495654704639512e-11
7.565256932203792e-12
6.452094435645661e-12
6.055192899559996e-12
5.998406424394049e-12
6.12535588205948e-12
6.3611938896577855e-12
6.666240777649815e-12
7.457371025080705e-12
7.893006112694967e-12
8.878313981041247e-12
1.0569374695983626e-11
1.2841703125900823e-11
1.5546977723832538e-11
1.8556814468239083e-11
2.1729667274736364e-11
2.4864181706761467e-11
2.7654393301119417e-11
2.964991801530659e-11
3.0226630513353324e-11
2.8580616952262952e-11
2.3766598452416778e-11
1.4813564955745034e-11
9.944204711241673e-13
1.747565692858405e-11
3.7549979753867734e-11
5.0830248021921994e-11
9.742188285665425e-10
4.2419653870125007e-10
1.3184797778489047e-10
2.914204898914479e-11
1.2380647036194041e-11
7.901283212778288e-12
6.330667059911978e-12
5.755396217629861e-12
5.6124451845477104e-12
5.689791200684305e-12
5.892680511163416e-12
6.556096865072155e-12
6.750101797781292e-12
7.302405520019552e-12
8.338361745247996e-12
9.71075093766115e-12
1.1251323700790817e-11
1.282190283611597e-11
1.4296403389377513e-11
1.5538049938970987e-11
1.6388320755410323e-11
1.6669772813453414e-11
1.6203217520972553e-11
1.4840466213119965e-11
1.2513846010810182e-11
9.305257212655944e-12
5.54540331678962e-12
1.9786644274748033e-12
5.318038451734878e-14
2.1174669984551256e-12
9.601145284513079e-12
8.590092580701929e-10
2.178687675330963e-10
4.599688870212215e-11
1.683344672747932e-11
9.638575596688712e-12
7.2075106233848606e-12
6.280769321590019e-12
5.9688059674962436e-12
5.956219791652665e-12
6.10832116501774e-12
6.359385061785804e-12
7.0873645460682324e-12
7.407694965510317e-12
8.191092899764983e-12
9.57458743050583e-12
1.1415652802508613e-11
1.3546639328193515e-11
1.5821193832576545e-11
1.8087852021984916e-11
2.015523852058798e-11
2.1766073256557933e-11
2.2583874625942105e-11
2.219682316192583e-11
2.0145864637916137e-11
1.598621193062952e-11
9.395740689475461e-12
3.723083186967759e-13
1.0329048569608843e-11
2.0236717107255105e-11
2.4601312981606265e-11
2.070093340230733e-11
4.442522823546664e-10
3.5474140443282077e-10
7.033904030508346e-11
2.037662611656201e-11
1.032535000610959e-11
7.257156027002088e-12
6.128736826981811e-12
5.734015132085443e-12
5.679477395650682e-12
5.806153818106149e-12
6.0394311575928254e-12
6.7309290883033274e-12
6.973130835697106e-12
7.607071330928357e-12
8.761524995779056e-12
1.0289813479872577e-11
1.202203140844964e-11
1.3814636545144925e-11
1.5529884446396895e-11
1.7009538861579784e-11
1.8059870251810632e-11
1.8450807100431997e-11
1.7931049971020705e-11
1.62619158863113e-11
1.3272792926547151e-11
8.942719064747576e-12
3.5245273267348787e-12
2.2314853268643253e-12
6.660731769253844e-12
6.954478646287102e-12
1.1079916713697563e-9
2.875959349797822e-10
5.839717057082454e-11
1.9489077817743848e-11
1.0495654704639512e-11
7.565256932203792e-12
6.452094435645661e-12
6.055192899559996e-12
5.998406424394049e-12
6.12535588205948e-12
6.3611938896577855e-12
6.666240777649815e-12
7.457371025080705e-12
7.893006112694967e-12
8.878313981041247e-12
1.0569374695983626e-11
1.2841703125900823e-11
1.5546977723832538e-11
1.8556814468239083e-11
2.1729667274736364e-11
2.4864181706761467e-11
2.7654393301119417e-11
2.964991801530659e-11
3.0226630513353324e-11
2.8580616952262952e-11
2.3766598452416778e-11
1.4813564955745034e-11
9.944204711241673e-13
1.747565692858405e-11
3.7549979753867734e-11
5.0830248021921994e-11
9.742188285665425e-10
4.2419653870125007e-10
1.3184797778489047e-10
2.914204898914479e-11
1.2380647036194041e-11
7.901283212778288e-12
6.330667059911978e-12
5.755396217629861e-12
5.6124451845477104e-12
5.689791200684305e-12
5.892680511163416e-12
6.556096865072155e-12
6.750101797781292e-12
7.302405520019552e-12
8.338361745247996e-12
9.71075093766115e-12
1.1251323700790817e-11
1.282190283611597e-11
1.4296403389377513e-11
1.5538049938970987e-11
1.6388320755410323e-11
1.6669772813453414e-11
1.6203217520972553e-11
1.4840466213119965e-11
1.2513846010810182e-11
9.305257212655944e-12
5.54540331678962e-12
1.9786644274748033e-12
5.318038451734878e-14
2.1174669984551256e-12
9.601145284513079e-12
8.590092580701929e-10
2.178687675330963e-10
4.599688870212215e-11
1.683344672747932e-11
9.638575596688712e-12
7.2075106233848606e-12
6.280769321590019e-12
5.9688059674962436e-12
5.956219791652665e-12
6.10832116501774e-12
6.359385061785804e-12
7.0873645460682324e-12
7.407694965510317e-12
8.191092899764983e-12
9.57458743050583e-12
1.1415652802508613e-11
1.3546639328193515e-11
1.5821193832576545e-11
1.8087852021984916e-11
2.015523852058798e-11
2.1766073256557933e-11
2.2583874625942105e-11
2.219682316192583e-11
2.0145864637916137e-11
1.598621193062952e-11
9.395740689475461e-12
3.723083186967759e-13
1.0329048569608843e-11
2.0236717107255105e-11
2.4601312981606265e-11
2.070093340230733e-11
4.442522823546664e-10
3.5474140443282077e-10
7.033904030508346e-11
2.037662611656201e-11
1.032535000610959e-11
7.257156027002088e-12
6.128736826981811e-12
5.734015132085443e-12
5.679477395650682e-12
5.806153818106149e-12
6.0394311575928254e-12
6.7309290883033274e-12
6.973130835697106e-12
7.607071330928357e-12
8.761524995779056e-12
1.0289813479872577e-11
1.202203140844964e-11
1.3814636545144925e-11
1.5529884446396895e-11
1.7009538861579784e-11
1.8059870251810632e-11
1.8450807100431997e-11
1.7931049971020705e-11
1.62619158863113e-11
1.3272792926547151e-11
8.942719064747576e-12
3.5245273267348787e-12
2.2314853268643253e-12
6.660731769253844e-12
6.954478646287102e-12
1.1079916713697563e-9
2.875959349797822e-10
5.839717057082454e-11
1.9489077817743848e-11
1.0495654704639512e-11
7.565256932203792e-12
6.452094435645661e-12
6.055192899559996e-12
5.998406424394049e-12
6.12535588205948e-12
6.3611938896577855e-12
6.666240777649815e-12
7.457371025080705e-12
7.893006112694967e-12
8.878313981041247e-12
1.0569374695983626e-11
1.2841703125900823e-11
1.5546977723832538e-11
1.8556814468239083e-11
2.1729667274736364e-11
2.4864181706761467e-11
2.7654393301119417e-11
2.964991801530659e-11
3.0226630513353324e-11
2.8580616952262952e-11
2.3766598452416778e-11
1.4813564955745034e-11
9.944204711241673e-13
1.747565692858405e-11
3.7549979753867734e-11
5.0830248021921994e-11
9.742188285665425e-10
4.2419653870125007e-10
1.3184797778489047e-10
2.914204898914479e-11
1.2380647036194041e-11
7.901283212778288e-12
6.330667059911978e-12
5.755396217629861e-12
5.6124451845477104e-12
5.689791200684305e-12
5.892680511163416e-12
6.556096865072155e-12
6.750101797781292e-12
7.302405520019552e-12
8.338361745247996e-12
9.71075093766115e-12
1.1251323700790817e-11
1.282190283611597e-11
1.4296403389377513e-11
1.5538049938970987e-11
1.6388320755410323e-11
1.6669772813453414e-11
1.6203217520972553e-11
1.4840466213119965e-11
1.2513846010810182e-11
9.305257212655944e-12
5.54540331678962e-12
1.9786644274748033e-12
5.318038451734878e-14
2.1174669984551256e-12
9.601145284513079e-12
8.590092580701929e-10
2.178687675330963e-10
4.599688870212215e-11
1.683344672747932e-11
9.638575596688712e-12
7.2075106233848606e-12
6.280769321590019e-12
5.9688059674962436e-12
5.956219791652665e-12
6.10832116501774e-12
6.359385061785804e-12
7.0873645460682324e-12
7.407694965510317e-12
8.191092899764983e-12
9.57458743050583e-12
1.1415652802508613e-11
1.3546639328193515e-11
1.5821193832576545e-11
1.8087852021984916e-11
2.015523852058798e-11
2.1766073256557933e-11
2.2583874625942105e-11
2.219682316192583e-11
2.0145864637916137e-11
1.598621193062952e-11
9.395740689475461e-12
3.723083186967759e-13
1.0329048569608843e-11
2.0236717107255105e-11
2.4601312981606265e-11
2.070093340230733e-11
4.442522823546664e-10
3.5474140443282077e-10
7.033904030508346e-11
2.037662611656201e-11
1.032535000610959e-11
7.257156027002088e-12
6.128736826981811e-12
5.734015132085443e-12
5.679477395650682e-12
5.806153818106149e-12
6.0394311575928254e-12
6.7309290883033274e-12
6.973130835697106e-12
7.607071330928357e-12
8.761524995779056e-12
1.0289813479872577e-11
1.202203140844964e-11
1.3814636545144925e-11
1.5529884446396895e-11
1.7009538861579784e-11
1.8059870251810632e-11
1.8450807100431997e-11
1.7931049971020705e-11
1.62619158863113e-11
1.3272792926547151e-11
8.942719064747576e-12
3.5245273267348787e-12
2.2314853268643253e-12
6.660731769253844e-12
6.954478646287102e-12
1.1079916713697563e-9
2.875959349797822e-10
5.839717057082454e-11
1.9489077817743848e-11
1.0495654704639512e-11
7.565256932203792e-12
6.452094435645661e-12
6.055192899559996e-12
5.998406424394049e-12
6.12535588205948e-12
6.3611938896577855e-12
6.666240777649815e-12
7.457371025080705e-12
7.893006112694967e-12
8.878313981041247e-12
1.0569374695983626e-11
1.2841703125900823e-11
1.5546977723832538e-11
1.8556814468239083e-11
2.1729667274736364e-11
2.4864181706761467e-11
2.7654393301119417e-11
2.964991801530659e-11
3.0226630513353324e-11
2.8580616952262952e-11
2.3766598452416778e-11
1.4813564955745034e-11
9.944204711241673e-13
1.747565692858405e-11
3.7549979753867734e-11
5.0830248021921994e-11
9.742188285665425e-10
4.2419653870125007e-10
1.3184797778489047e-10
2.914204898914479e-11
1.2380647036194041e-11
7.901283212778288e-12
6.330667059911978e-12
5.755396217629861e-12
5.6124451845477104e-12
5.689791200684305e-12
5.892680511163416e-12
6.556096865072155e-12
6.750101797781292e-12
7.302405520019552e-12
8.338361745247996e-12
9.71075093766115e-12
1.1251323700790817e-11
1.282190283611597e-11
1.4296403389377513e-11
1.5538049938970987e-11
1.6388320755410323e-11
1.6669772813453414e-11
1.6203217520972553e-11
1.4840466213119965e-11
1.2513846010810182e-11
9.305257212655944e-12
5.54540331678962e-12
1.9786644274748033e-12
5.318038451734878e-14
2.1174669984551256e-12
9.601145284513079e-12
8.590092580701929e-10
2.178687675330963e-10
4.599688870212215e-11
1.683344672747932e-11
9.638575596688712e-12
7.2075106233848606e-12
6.280769321590019e-12
5.9688059674962436e-12
5.956219791652665e-12
6.10832116501774e-12
6.359385061785804e-12
7.0873645460682324e-12
7.407694965510317e-12
8.191092899764983e-12
9.57458743050583e-12
1.1415652802508613e-11
1.3546639328193515e-11
1.5821193832576545e-11
1.8087852021984916e-11
2.015523852058798e-11
2.1766073256557933e-11
2.2583874625942105e-11
2.219682316192583e-11
2.0145864637916137e-11
1.598621193062952e-11
9.395740689475461e-12
3.723083186967759e-13
1.0329048569608843e-11
2.0236717107255105e-11
2.4601312981606265e-11
2.070093340230733e-11
4.442522823546664e-10
3.5474140443282077e-10
7.033904030508346e-11
2.037662611656201e-11
1.032535000610959e-11
7.257156027002088e-12
6.128736826981811e-12
5.734015132085443e-12
5.679477395650682e-12
5.806153818106149e-12
6.0394311575928254e-12
6.7309290883033274e-12
6.973130835697106e-12
7.607071330928357e-12
8.761524995779056e-12
1.0289813479872577e-11
1.202203140844964e-11
1.3814636545144925e-11
1.5529884446396895e-11
1.7009538861579784e-11
1.8059870251810632e-11
1.8450807100431997e-11
1.7931049971020705e-11
1.62619158863113e-11
1.3272792926547151e-11
8.942719064747576e-12
3.5245273267348787e-12
2.2314853268643253e-12
6.660731769253844e-12
6.954478646287102e-12
1.1079916713697563e-9
2.875959349797822e-10
5.839717057082454e-11
1.9489077817743848e-11
1.0495654704639512e-11
7.565256932203792e-12
6.452094435645661e-12
6.055192899559996e-12
5.998406424394049e-12
6.12535588205948e-12
6.3611938896577855e-12
6.666240777649815e-12
7.457371025080705e-12
7.893006112694967e-12
8.878313981041247e-12
1.0569374695983626e-11
1.2841703125900823e-11
1.5546977723832538e-11
1.8556814468239083e-11
2.1729667274736364e-11
2.4864181706761467e-11
2.7654393301119417e-11
2.964991801530659e-11
3.0226630513353324e-11
2.8580616952262952e-11
2.3766598452416778e-11
1.4813564955745034e-11
9.944204711241673e-13
1.747565692858405e-11
3.7549979753867734e-11
5.0830248021921994e-11
9.742188285665425e-10
4.2419653870125007e-10
1.3184797778489047e-10
2.914204898914479e-11
1.2380647036194041e-11
7.901283212778288e-12
6.330667059911978e-12
5.755396217629861e-12
5.6124451845477104e-12
5.689791200684305e-12
5.892680511163416e-12
6.556096865072155e-12
6.750101797781292e-12
7.302405520019552e-12
8.338361745247996e-12
9.71075093766115e-12
1.1251323700790817e-11
1.282190283611597e-11
1.4296403389377513e-11
1.5538049938970987e-11
1.6388320755410323e-11
1.6669772813453414e-11
1.6203217520972553e-11
1.4840466213119965e-11
1.2513846010810182e-11
9.305257212655944e-12
5.54540331678962e-12
1.9786644274748033e-12
5.318038451734878e-14
2.1174669984551256e-12
9.601145284513079e-12
8.590092580701929e-10
2.178687675330963e-10
4.599688870212215e-11
1.683344672747932e-11
9.638575596688712e-12
7.2075106233848606e-12
6.280769321590019e-12
5.9688059674962436e-12
5.956219791652665e-12
6.10832116501774e-12
6.359385061785804e-12
7.0873645460682324e-12
7.407694965510317e-12
8.191092899764983e-12
9.57458743050583e-12
1.1415652802508613e-11
1.3546639328193515e-11
1.5821193832576545e-11
1.8087852021984916e-11
2.015523852058798e-11
2.1766073256557933e-11
2.2583874625942105e-11
2.219682316192583e-11
2.0145864637916137e-11
1.598621193062952e-11
9.395740689475461e-12
3.723083186967759e-13
1.0329048569608843e-11
2.0236717107255105e-11
2.4601312981606265e-11
2.070093340230733e-11
4.442522823546664e-10
3.5474140443282077e-10
7.033904030508346e-11
2.037662611656201e-11
1.032535000610959e-11
7.257156027002088e-12
6.128736826981811e-12
5.734015132085443e-12
5.679477395650682e-12
5.806153818106149e-12
6.0394311575928254e-12
6.7309290883033274e-12
6.973130835697106e-12
7.607071330928357e-12
8.761524995779056e-12
1.0289813479872577e-11
1.202203140844964e-11
1.3814636545144925e-11
1.5529884446396895e-11
1.7009538861579784e-11
1.8059870251810632e-11
1.8450807100431997e-11
1.7931049971020705e-11
1.62619158863113e-11
1.3272792926547151e-11
8.942719064747576e-12
3.5245273267348787e-12
2.2314853268643253e-12
6.660731769253844e-12
6.954478646287102e-12
1.1079916713697563e-9
2.875959349797822e-10
5.839717057082454e-11
1.9489077817743848e-11
1.0495654704639512e-11
7.565256932203792e-12
6.452094435645661e-12
6.055192899559996e-12
5.998406424394049e-12
6.12535588205948e-12
6.3611938896577855e-12
6.666240777649815e-12
7.457371025080705e-12
7.893006112694967e-12
8.878313981041247e-12
1.0569374695983626e-11
1.2841703125900823e-11
1.5546977723832538e-11
1.8556814468239083e-11
2.1729667274736364e-11
2.4864181706761467e-11
2.7654393301119417e-11
2.964991801530659e-11
3.0226630513353324e-11
2.8580616952262952e-11
2.3766598452416778e-11
1.4813564955745034e-11
9.944204711241673e-13
1.747565692858405e-11
3.7549979753867734e-11
5.0830248021921994e-11
9.742188285665425e-10
4.2419653870125007e-10
1.3184797778489047e-10
2.914204898914479e-11
1.2380647036194041e-11
7.901283212778288e-12
6.330667059911978e-12
5.755396217629861e-12
5.6124451845477104e-12
5.689791200684305e-12
5.892680511163416e-12
6.556096865072155e-12
6.750101797781292e-12
7.302405520019552e-12
8.338361745247996e-12
9.71075093766115e-12
1.1251323700790817e-11
1.282190283611597e-11
1.4296403389377513e-11
1.5538049938970987e-11
1.6388320755410323e-11
1.6669772813453414e-11
1.6203217520972553e-11
1.4840466213119965e-11
1.2513846010810182e-11
9.305257212655944e-12
5.54540331678962e-12
1.9786644274748033e-12
5.318038451734878e-14
2.1174669984551256e-12
9.601145284513079e-12
8.590092580701929e-10
2.178687675330963e-10
4.599688870212215e-11
1.683344672747932e-11
9.638575596688712e-12
7.2075106233848606e-12
6.280769321590019e-12
5.9688059674962436e-12
5.956219791652665e-12
6.10832116501774e-12
6.359385061785804e-12
7.0873645460682324e-12
7.407694965510317e-12
8.191092899764983e-12
9.57458743050583e-12
1.1415652802508613e-11
1.3546639328193515e-11
1.5821193832576545e-11
1.8087852021984916e-11
2.015523852058798e-11
2.1766073256557933e-11
2.2583874625942105e-11
2.219682316192583e-11
2.0145864637916137e-11
1.598621193062952e-11
9.395740689475461e-12
3.723083186967759e-13
1.0329048569608843e-11
2.0236717107255105e-11
2.4601312981606265e-11
2.070093340230733e-11
4.442522823546664e-10
3.5474140443282077e-10
7.033904030508346e-11
2.037662611656201e-11
1.032535000610959e-11
7.257156027002088e-12
6.128736826981811e-12
5.734015132085443e-12
5.679477395650682e-12
5.806153818106149e-12
6.0394311575928254e-12
6.7309290883033274e-12
6.973130835697106e-12
7.607071330928357e-12
8.761524995779056e-12
1.0289813479872577e-11
1.202203140844964e-11
1.3814636545144925e-11
1.5529884446396895e-11
1.7009538861579784e-11
1.8059870251810632e-11
1.8450807100431997e-11
1.7931049971020705e-11
1.62619158863113e-11
1.3272792926547151e-11
8.942719064747576e-12
3.5245273267348787e-12
2.2314853268643253e-12
6.660731769253844e-12
6.954478646287102e-12
1.1079916713697563e-9
2.875959349797822e-10
5.839717057082454e-11
1.9489077817743848e-11
1.0495654704639512e-11
7.565256932203792e-12
6.452094435645661e-12
6.055192899559996e-12
5.998406424394049e-12
6.12535588205948e-12
6.3611938896577855e-12
6.666240777649815e-12
7.457371025080705e-12
7.893006112694967e-12
8.878313981041247e-12
1.0569374695983626e-11
1.2841703125900823e-11
1.5546977723832538e-11
1.8556814468239083e-11
2.1729667274736364e-11
2.4864181706761467e-11
2.7654393301119417e-11
2.964991801530659e-11
3.0226630513353324e-11
2.8580616952262952e-11
2.3766598452416778e-11
1.4813564955745034e-11
9.944204711241673e-13
1.747565692858405e-11
3.7549979753867734e-11
5.0830248021921994e-11
9.742188285665425e-10
4.2419653870125007e-10
1.3184797778489047e-10
2.914204898914479e-11
1.2380647036194041e-11
7.901283212778288e-12
6.330667059911978e-12
5.755396217629861e-12
5.6124451845477104e-12
5.689791200684305e-12
5.892680511163416e-12
6.556096865072155e-12
6.750101797781292e-12
7.302405520019552e-12
8.338361745247996e-12
9.71075093766115e-12
1.1251323700790817e-11
1.282190283611597e-11
1.4296403389377513e-11
1.5538049938970987e-11
1.6388320755410323e-11
1.6669772813453414e-11
1.6203217520972553e-11
1.4840466213119965e-11
1.2513846010810182e-11
9.305257212655944e-12
5.54540331678962e-12
1.9786644274748033e-12
5.318038451734878e-14
2.1174669984551256e-12
9.601145284513079e-12
8.590092580701929e-10
2.178687675330963e-10
4.599688870212215e-11
1.683344672747932e-11
9.638575596688712e-12
7.2075106233848606e-12
6.280769321590019e-12
5.9688059674962436e-12
5.956219791652665e-12
6.10832116501774e-12
6.359385061785804e-12
7.0873645460682324e-12
7.407694965510317e-12
8.191092899764983e-12
9.57458743050583e-12
1.1415652802508613e-11
1.3546639328193515e-11
1.5821193832576545e-11
1.8087852021984916e-11
2.015523852058798e-11
2.1766073256557933e-11
2.2583874625942105e-11
2.219682316192583e-11
2.0145864637916137e-11
1.598621193062952e-11
9.395740689475461e-12
3.723083186967759e-13
1.0329048569608843e-11
2.0236717107255105e-11
2.4601312981606265e-11
2.070093340230733e-11
4.442522823546664e-10
3.5474140443282077e-10
7.033904030508346e-11
2.037662611656201e-11
1.032535000610959e-11
7.257156027002088e-12
6.128736826981811e-12
5.734015132085443e-12
5.679477395650682e-12
5.806153818106149e-12
6.0394311575928254e-12
6.7309290883033274e-12
6.973130835697106e-12
7.607071330928357e-12
8.761524995779056e-12
1.0289813479872577e-11
1.202203140844964e-11
1.3814636545144925e-11
1.5529884446396895e-11
1.7009538861579784e-11
1.8059870251810632e-11
1.8450807100431997e-11
1.7931049971020705e-11
1.62619158863113e-11
1.3272792926547151e-11
8.942719064747576e-12
3.5245273267348787e-12
2.2314853268643253e-12
6.660731769253844e-12
6.954478646287102e-12
1.1079916713697563e-9
2.875959349797822e-10
5.839717057082454e-11
1.9489077817743848e-11
1.0495654704639512e-11
7.565256932203792e-12
6.452094435645661e-12
6.055192899559996e-12
5.998406424394049e-12
6.12535588205948e-12
6.3611938896577855e-12
6.666240777649815e-12
7.457371025080705e-12
7.893006112694967e-12
8.878313981041247e-12
1.0569374695983626e-11
1.2841703125900823e-11
1.5546977723832538e-11
1.8556814468239083e-11
2.1729667274736364e-11
2.4864181706761467e-11
2.7654393301119417e-11
2.964991801530659e-11
3.0226630513353324e-11
2.8580616952262952e-11
2.3766598452416778e-11
1.4813564955745034e-11
9.944204711241673e-13
1.747565692858405e-11
3.7549979753867734e-11
5.0830248021921994e-11
9.742188285665425e-10
4.2419653870125007e-10
1.3184797778489047e-10
2.914204898914479e-11
1.2380647036194041e-11
7.901283212778288e-12
6.330667059911978e-12
5.755396217629861e-12
5.6124451845477104e-12
5.689791200684305e-12
5.892680511163416e-12
6.556096865072155e-12
6.750101797781292e-12
7.302405520019552e-12
8.338361745247996e-12
9.71075093766115e-12
1.1251323700790817e-11
1.282190283611597e-11
1.4296403389377513e-11
1.5538049938970987e-11
1.6388320755410323e-11
1.6669772813453414e-11
1.6203217520972553e-11
1.4840466213119965e-11
1.2513846010810182e-11
9.305257212655944e-12
5.54540331678962e-12
1.9786644274748033e-12
5.318038451734878e-14
2.1174669984551256e-12
9.601145284513079e-12
8.590092580701929e-10
2.178687675330963e-10
4.599688870212215e-11
1.683344672747932e-11
9.638575596688712e-12
7.2075106233848606e-12
6.280769321590019e-12
5.9688059674962436e-12
5.956219791652665e-12
6.10832116501774e-12
6.359385061785804e-12
7.0873645460682324e-12
7.407694965510317e-12
8.191092899764983e-12
9.57458743050583e-12
1.1415652802508613e-11
1.3546639328193515e-11
1.5821193832576545e-11
1.8087852021984916e-11
2.015523852058798e-11
2.1766073256557933e-11
2.2583874625942105e-11
2.219682316192583e-11
2.0145864637916137e-11
1.598621193062952e-11
9.395740689475461e-12
3.723083186967759e-13
1.0329048569608843e-11
2.0236717107255105e-11
2.4601312981606265e-11
2.070093340230733e-11
4.442522823546664e-10
3.5474140443282077e-10
7.033904030508346e-11
2.037662611656201e-11
1.032535000610959e-11
7.257156027002088e-12
6.128736826981811e-12
5.734015132085443e-12
5.679477395650682e-12
5.806153818106149e-12
6.0394311575928254e-12
6.7309290883033274e-12
6.973130835697106e-12
7.607071330928357e-12
8.761524995779056e-12
1.0289813479872577e-11
1.202203140844964e-11
1.3814636545144925e-11
1.5529884446396895e-11
1.7009538861579784e-11
1.8059870251810632e-11
1.8450807100431997e-11
1.7931049971020705e-11
1.62619158863113e-11
1.3272792926547151e-11
8.942719064747576e-12
3.5245273267348787e-12
2.2314853268643253e-12
6.660731769253844e-12
6.954478646287102e-12
1.1079916713697563e-9
2.875959349797822e-10
5.839717057082454e-11
1.9489077817743848e-11
1.0495654704639512e-11
7.565256932203792e-12
6.452094435645661e-12
6.055192899559996e-12
5.998406424394049e-12
6.12535588205948e-12
6.3611938896577855e-12
6.666240777649815e-12
7.457371025080705e-12
7.893006112694967e-12
8.878313981041247e-12
1.0569374695983626e-11
1.2841703125900823e-11
1.5546977723832538e-11
1.8556814468239083e-11
2.1729667274736364e-11
2.4864181706761467e-11
2.7654393301119417e-11
2.964991801530659e-11
3.0226630513353324e-11
2.8580616952262952e-11
2.3766598452416778e-11
1.4813564955745034e-11
9.944204711241673e-13
1.747565692858405e-11
3.7549979753867734e-11
5.0830248021921994e-11
9.742188285665425e-10
4.2419653870125007e-10
1.3184797778489047e-10
2.914204898914479e-11
1.2380647036194041e-11
7.901283212778288e-12
6.330667059911978e-12
5.755396217629861e-12
5.6124451845477104e-12
5.689791200684305e-12
5.892680511163416e-12
6.556096865072155e-12
6.750101797781292e-12
7.302405520019552e-12
8.338361745247996e-12
9.71075093766115e-12
1.1251323700790817e-11
1.282190283611597e-11
1.4296403389377513e-11
1.5538049938970987e-11
1.6388320755410323e-11
1.6669772813453414e-11
1.6203217520972553e-11
1.4840466213119965e-11
1.2513846010810182e-11
9.305257212655944e-12
5.54540331678962e-12
1.9786644274748033e-12
5.318038451734878e-14
2.1174669984551256e-12
9.601145284513079e-12
8.590092580701929e-10
2.178687675330963e-10
4.599688870212215e-11
1.683344672747932e-11
9.638575596688712e-12
7.2075106233848606e-12
6.280769321590019e-12
5.9688059674962436e-12
5.956219791652665e-12
6.10832116501774e-12
6.359385061785804e-12
7.0873645460682324e-12
7.407694965510317e-12
8.191092899764983e-12
9.57458743050583e-12
1.1415652802508613e-11
1.3546639328193515e-11
1.5821193832576545e-11
1.8087852021984916e-11
2.015523852058798e-11
2.1766073256557933e-11
2.2583874625942105e-11
2.219682316192583e-11
2.0145864637916137e-11
1.598621193062952e-11
9.395740689475461e-12
3.723083186967759e-13
1.0329048569608843e-11
2.0236717107255105e-11
2.4601312981606265e-11
2.070093340230733e-11
4.442522823546664e-10
3.5474140443282077e-10
7.033904030508346e-11
2.037662611656201e-11
1.032535000610959e-11
7.257156027002088e-12
6.128736826981811e-12
5.734015132085443e-12
5.679477395650682e-12
5.806153818106149e-12
6.0394311575928254e-12
6.7309290883033274e-12
6.973130835697106e-12
7.607071330928357e-12
8.761524995779056e-12
1.0289813479872577e-11
1.202203140844964e-11
1.3814636545144925e-11
1.5529884446396895e-11
1.7009538861579784e-11
1.8059870251810632e-11
1.8450807100431997e-11
1.7931049971020705e-11
1.62619158863113e-11
1.3272792926547151e-11
8.942719064747576e-12
3.5245273267348787e-12
2.2314853268643253e-12
6.660731769253844e-12
6.954478646287102e-12
1.1079916713697563e-9
2.875959349797822e-10
5.839717057082454e-11
1.9489077817743848e-11
1.0495654704639512e-11
7.565256932203792e-12
6.452094435645661e-12
6.055192899559996e-12
5.998406424394049e-12
6.12535588205948e-12
6.3611938896577855e-12
6.666240777649815e-12
7.457371025080705e-12
7.893006112694967e-12
8.878313981041247e-12
1.0569374695983626e-11
1.2841703125900823e-11
1.5546977723832538e-11
1.8556814468239083e-11
2.1729667274736364e-11
2.4864181706761467e-11
2.7654393301119417e-11
2.964991801530659e-11
3.0226630513353324e-11
2.8580616952262952e-11
2.3766598452416778e-11
1.4813564955745034e-11
9.944204711241673e-13
1.747565692858405e-11
3.7549979753867734e-11
5.0830248021921994e-11
9.742188285665425e-10
4.2419653870125007e-10
1.3184797778489047e-10
2.914204898914479e-11
1.2380647036194041e-11
7.901283212778288e-12
6.330667059911978e-12
5.755396217629861e-12
5.6124451845477104e-12
5.689791200684305e-12
5.892680511163416e-12
6.556096865072155e-12
6.750101797781292e-12
7.302405520019552e-12
8.338361745247996e-12
9.71075093766115e-12
1.1251323700790817e-11
1.282190283611597e-11
1.4296403389377513e-11
1.5538049938970987e-11
1.6388320755410323e-11
1.6669772813453414e-11
1.6203217520972553e-11
1.4840466213119965e-11
1.2513846010810182e-11
9.305257212655944e-12
5.54540331678962e-12
1.9786644274748033e-12
5.318038451734878e-14
2.1174669984551256e-12
9.601145284513079e-12
8.590092580701929e-10
2.178687675330963e-10
4.599688870212215e-11
1.683344672747932e-11
9.638575596688712e-12
7.2075106233848606e-12
6.280769321590019e-12
5.9688059674962436e-12
5.956219791652665e-12
6.10832116501774e-12
6.359385061785804e-12
7.0873645460682324e-12
7.407694965510317e-12
8.191092899764983e-12
9.57458743050583e-12
1.1415652802508613e-11
1.3546639328193515e-11
1.5821193832576545e-11
1.8087852021984916e-11
2.015523852058798e-11
2.1766073256557933e-11
2.2583874625942105e-11
2.219682316192583e-11
2.0145864637916137e-11
1.598621193062952e-11
9.395740689475461e-12
3.723083186967759e-13
1.0329048569608843e-11
2.0236717107255105e-11
2.4601312981606265e-11
2.070093340230733e-11
4.442522823546664e-10
3.5474140443282077e-10
7.033904030508346e-11
2.037662611656201e-11
1.032535000610959e-11
7.257156027002088e-12
6.128736826981811e-12
5.734015132085443e-12
5.679477395650682e-12
5.806153818106149e-12
6.0394311575928254e-12
6.7309290883033274e-12
6.973130835697106e-12
7.607071330928357e-12
8.761524995779056e-12
1.0289813479872577e-11
1.202203140844964e-11
1.3814636545144925e-11
1.5529884446396895e-11
1.7009538861579784e-11
1.8059870251810632e-11
1.8450807100431997e-11
1.7931049971020705e-11
1.62619158863113e-11
1.3272792926547151e-11
8.942719064747576e-12
3.5245273267348787e-12
2.2314853268643253e-12
6.660731769253844e-12
6.954478646287102e-12
1.1079916713697563e-9
2.875959349797822e-10
5.839717057082454e-11
1.9489077817743848e-11
1.0495654704639512e-11
7.565256932203792e-12
6.452094435645661e-12
6.055192899559996e-12
5.998406424394049e-12
6.12535588205948e-12
6.3611938896577855e-12
6.666240777649815e-12
7.457371025080705e-12
7.893006112694967e-12
8.878313981041247e-12
1.0569374695983626e-11
1.2841703125900823e-11
1.5546977723832538e-11
1.8556814468239083e-11
2.1729667274736364e-11
2.4864181706761467e-11
2.7654393301119417e-11
2.964991801530659e-11
3.0226630513353324e-11
2.8580616952262952e-11
2.3766598452416778e-11
1.4813564955745034e-11
9.944204711241673e-13
1.747565692858405e-11
3.7549979753867734e-11
5.0830248021921994e-11
9.742188285665425e-10
4.2419653870125007e-10
1.3184797778489047e-10
2.914204898914479e-11
1.2380647036194041e-11
7.901283212778288e-12
6.330667059911978e-12
5.755396217629861e-12
5.6124451845477104e-12
5.689791200684305e-12
5.892680511163416e-12
6.556096865072155e-12
6.750101797781292e-12
7.302405520019552e-12
8.338361745247996e-12
9.71075093766115e-12
1.1251323700790817e-11
1.282190283611597e-11
1.4296403389377513e-11
1.5538049938970987e-11
1.6388320755410323e-11
1.6669772813453414e-11
1.6203217520972553e-11
1.4840466213119965e-11
1.2513846010810182e-11
9.305257212655944e-12
5.54540331678962e-12
1.9786644274748033e-12
5.318038451734878e-14
2.1174669984551256e-12
9.601145284513079e-12
8.590092580701929e-10
2.178687675330963e-10
4.599688870212215e-11
1.683344672747932e-11
9.638575596688712e-12
7.2075106233848606e-12
6.280769321590019e-12
5.9688059674962436e-12
5.956219791652665e-12
6.10832116501774e-12
6.359385061785804e-12
7.0873645460682324e-12
7.407694965510317e-12
8.191092899764983e-12
9.57458743050583e-12
1.1415652802508613e-11
1.3546639328193515e-11
1.5821193832576545e-11
1.8087852021984916e-11
2.015523852058798e-11
2.1766073256557933e-11
2.2583874625942105e-11
2.219682316192583e-11
2.0145864637916137e-11
1.598621193062952e-11
9.395740689475461e-12
3.723083186967759e-13
1.0329048569608843e-11
2.0236717107255105e-11
2.4601312981606265e-11
2.070093340230733e-11
4.442522823546664e-10
3.5474140443282077e-10
7.033904030508346e-11
2.037662611656201e-11
1.032535000610959e-11
7.257156027002088e-12
6.128736826981811e-12
5.734015132085443e-12
5.679477395650682e-12
5.806153818106149e-12
6.0394311575928254e-12
6.7309290883033274e-12
6.973130835697106e-12
7.607071330928357e-12
8.761524995779056e-12
1.0289813479872577e-11
1.202203140844964e-11
1.3814636545144925e-11
1.5529884446396895e-11
1.7009538861579784e-11
1.8059870251810632e-11
1.8450807100431997e-11
1.7931049971020705e-11
1.62619158863113e-11
1.3272792926547151e-11
8.942719064747576e-12
3.5245273267348787e-12
2.2314853268643253e-12
6.660731769253844e-12
6.954478646287102e-12
1.1079916713697563e-9
2.875959349797822e-10
5.839717057082454e-11
1.9489077817743848e-11
1.0495654704639512e-11
7.565256932203792e-12
6.452094435645661e-12
6.055192899559996e-12
5.998406424394049e-12
6.12535588205948e-12
6.3611938896577855e-12
6.666240777649815e-12
7.457371025080705e-12
7.893006112694967e-12
8.878313981041247e-12
1.0569374695983626e-11
1.2841703125900823e-11
1.5546977723832538e-11
1.8556814468239083e-11
2.1729667274736364e-11
2.4864181706761467e-11
2.7654393301119417e-11
2.964991801530659e-11
3.0226630513353324e-11
2.8580616952262952e-11
2.3766598452416778e-11
1.4813564955745034e-11
9.944204711241673e-13
1.747565692858405e-11
3.7549979753867734e-11
5.0830248021921994e-11
9.742188285665425e-10
4.2419653870125007e-10
1.3184797778489047e-10
2.914204898914479e-11
1.2380647036194041e-11
7.901283212778288e-12
6.330667059911978e-12
5.755396217629861e-12
5.6124451845477104e-12
5.689791200684305e-12
5.892680511163416e-12
6.556096865072155e-12
6.750101797781292e-12
7.302405520019552e-12
8.338361745247996e-12
9.71075093766115e-12
1.1251323700790817e-11
1.282190283611597e-11
1.4296403389377513e-11
1.5538049938970987e-11
1.6388320755410323e-11
1.6669772813453414e-11
1.6203217520972553e-11
1.4840466213119965e-11
1.2513846010810182e-11
9.305257212655944e-12
5.54540331678962e-12
1.9786644274748033e-12
5.318038451734878e-14
2.1174669984551256e-12
9.601145284513079e-12
8.590092580701929e-10
2.178687675330963e-10
4.599688870212215e-11
1.683344672747932e-11
9.638575596688712e-12
7.2075106233848606e-12
6.280769321590019e-12
5.9688059674962436e-12
5.956219791652665e-12
6.10832116501774e-12
6.359385061785804e-12
7.0873645460682324e-12
7.407694965510317e-12
8.191092899764983e-12
9.57458743050583e-12
1.1415652802508613e-11
1.3546639328193515e-11
1.5821193832576545e-11
1.8087852021984916e-11
2.015523852058798e-11
2.1766073256557933e-11
2.2583874625942105e-11
2.219682316192583e-11
2.0145864637916137e-11
1.598621193062952e-11
9.395740689475461e-12
3.723083186967759e-13
1.0329048569608843e-11
2.0236717107255105e-11
2.4601312981606265e-11
2.070093340230733e-11
4.442522823546664e-10
3.5474140443282077e-10
7.033904030508346e-11
2.037662611656201e-11
1.032535000610959e-11
7.257156027002088e-12
6.128736826981811e-12
5.734015132085443e-12
5.679477395650682e-12
5.806153818106149e-12
6.0394311575928254e-12
6.7309290883033274e-12
6.973130835697106e-12
7.607071330928357e-12
8.761524995779056e-12
1.0289813479872577e-11
1.202203140844964e-11
1.3814636545144925e-11
1.5529884446396895e-11
1.7009538861579784e-11
1.8059870251810632e-11
1.8450807100431997e-11
1.7931049971020705e-11
1.62619158863113e-11
1.3272792926547151e-11
8.942719064747576e-12
3.5245273267348787e-12
2.2314853268643253e-12
6.660731769253844e-12
6.954478646287102e-12
1.1079916713697563e-9
2.875959349797822e-10
5.839717057082454e-11
1.9489077817743848e-11
1.0495654704639512e-11
7.565256932203792e-12
6.452094435645661e-12
6.055192899559996e-12
5.998406424394049e-12
6.12535588205948e-12
6.3611938896577855e-12
6.666240777649815e-12
7.457371025080705e-12
7.893006112694967e-12
8.878313981041247e-12
1.0569374695983626e-11
1.2841703125900823e-11
1.5546977723832538e-11
1.8556814468239083e-11
2.1729667274736364e-11
2.4864181706761467e-11
2.7654393301119417e-11
2.964991801530659e-11
3.0226630513353324e-11
2.8580616952262952e-11
2.3766598452416778e-11
1.4813564955745034e-11
9.944204711241673e-13
1.747565692858405e-11
3.7549979753867734e-11
5.0830248021921994e-11
9.742188285665425e-10
4.2419653870125007e-10
1.3184797778489047e-10
2.914204898914479e-11
1.2380647036194041e-11
7.901283212778288e-12
6.330667059911978e-12
5.755396217629861e-12
5.6124451845477104e-12
5.689791200684305e-12
5.892680511163416e-12
6.556096865072155e-12
6.750101797781292e-12
7.302405520019552e-12
8.338361745247996e-12
9.71075093766115e-12
1.1251323700790817e-11
1.282190283611597e-11
1.4296403389377513e-11
1.5538049938970987e-11
1.6388320755410323e-11
1.6669772813453414e-11
1.6203217520972553e-11
1.4840466213119965e-11
1.2513846010810182e-11
9.305257212655944e-12
5.54540331678962e-12
1.9786644274748033e-12
5.318038451734878e-14
2.1174669984551256e-12
9.601145284513079e-12
8.590092580701929e-10
2.178687675330963e-10
4.599688870212215e-11
1.683344672747932e-11
9.638575596688712e-12
7.2075106233848606e-12
6.280769321590019e-12
5.9688059674962436e-12
5.956219791652665e-12
6.10832116501774e-12
6.359385061785804e-12
7.0873645460682324e-12
7.407694965510317e-12
8.191092899764983e-12
9.57458743050583e-12
1.1415652802508613e-11
1.3546639328193515e-11
1.5821193832576545e-11
1.8087852021984916e-11
2.015523852058798e-11
2.1766073256557933e-11
2.2583874625942105e-11
2.219682316192583e-11
2.0145864637916137e-11
1.598621193062952e-11
9.395740689475461e-12
3.723083186967759e-13
1.0329048569608843e-11
2.0236717107255105e-11
2.4601312981606265e-11
2.070093340230733e-11
4.442522823546664e-10
3.5474140443282077e-10
7.033904030508346e-11
2.037662611656201e-11
1.032535000610959e-11
7.257156027002088e-12
6.128736826981811e-12
5.734015132085443e-12
5.679477395650682e-12
5.806153818106149e-12
6.0394311575928254e-12
6.7309290883033274e-12
6.973130835697106e-12
7.607071330928357e-12
8.761524995779056e-12
1.0289813479872577e-11
1.202203140844964e-11
1.3814636545144925e-11
1.5529884446396895e-11
1.7009538861579784e-11
1.8059870251810632e-11
1.8450807100431997e-11
1.7931049971020705e-11
1.62619158863113e-11
1.3272792926547151e-11
8.942719064747576e-12
3.5245273267348787e-12
2.2314853268643253e-12
6.660731769253844e-12
6.954478646287102e-12
1.1079916713697563e-9
2.875959349797822e-10
5.839717057082454e-11
1.9489077817743848e-11
1.0495654704639512e-11
7.565256932203792e-12
6.452094435645661e-12
6.055192899559996e-12
5.998406424394049e-12
6.12535588205948e-12
6.3611938896577855e-12
6.666240777649815e-12
7.457371025080705e-12
7.893006112694967e-12
8.878313981041247e-12
1.0569374695983626e-11
1.2841703125900823e-11
1.5546977723832538e-11
1.8556814468239083e-11
2.1729667274736364e-11
2.4864181706761467e-11
2.7654393301119417e-11
2.964991801530659e-11
3.0226630513353324e-11
2.8580616952262952e-11
2.3766598452416778e-11
1.4813564955745034e-11
9.944204711241673e-13
1.747565692858405e-11
3.7549979753867734e-11
5.0830248021921994e-11
9.742188285665425e-10
4.2419653870125007e-10
1.3184797778489047e-10
2.914204898914479e-11
1.2380647036194041e-11
7.901283212778288e-12
6.330667059911978e-12
5.755396217629861e-12
5.6124451845477104e-12
5.689791200684305e-12
5.892680511163416e-12
6.556096865072155e-12
6.750101797781292e-12
7.302405520019552e-12
8.338361745247996e-12
9.71075093766115e-12
1.1251323700790817e-11
1.282190283611597e-11
1.4296403389377513e-11
1.5538049938970987e-11
1.6388320755410323e-11
1.6669772813453414e-11
1.6203217520972553e-11
1.4840466213119965e-11
1.2513846010810182e-11
9.305257212655944e-12
5.54540331678962e-12
1.9786644274748033e-12
5.318038451734878e-14
2.1174669984551256e-12
9.601145284513079e-12
8.590092580701929e-10
2.178687675330963e-10
4.599688870212215e-11
1.683344672747932e-11
9.638575596688712e-12
7.2075106233848606e-12
6.280769321590019e-12
5.9688059674962436e-12
5.956219791652665e-12
6.10832116501774e-12
6.359385061785804e-12
7.0873645460682324e-12
7.407694965510317e-12
8.191092899764983e-12
9.57458743050583e-12
1.1415652802508613e-11
1.3546639328193515e-11
1.5821193832576545e-11
1.8087852021984916e-11
2.015523852058798e-11
2.1766073256557933e-11
2.2583874625942105e-11
2.219682316192583e-11
2.0145864637916137e-11
1.598621193062952e-11
9.395740689475461e-12
3.723083186967759e-13
1.0329048569608843e-11
2.0236717107255105e-11
2.4601312981606265e-11
2.070093340230733e-11
4.442522823546664e-10
3.5474140443282077e-10
7.033904030508346e-11
2.037662611656201e-11
1.032535000610959e-11
7.257156027002088e-12
6.128736826981811e-12
5.734015132085443e-12
5.679477395650682e-12
5.806153818106149e-12
6.0394311575928254e-12
6.7309290883033274e-12
6.973130835697106e-12
7.607071330928357e-12
8.761524995779056e-12
1.0289813479872577e-11
1.202203140844964e-11
1.3814636545144925e-11
1.5529884446396895e-11
1.7009538861579784e-11
1.8059870251810632e-11
1.8450807100431997e-11
1.7931049971020705e-11
1.62619158863113e-11
1.3272792926547151e-11
8.942719064747576e-12
3.5245273267348787e-12
2.2314853268643253e-12
6.660731769253844e-12
6.954478646287102e-12
1.1079916713697563e-9
2.875959349797822e-10
5.839717057082454e-11
1.9489077817743848e-11
1.0495654704639512e-11
7.565256932203792e-12
6.452094435645661e-12
6.055192899559996e-12
5.998406424394049e-12
6.12535588205948e-12
6.3611938896577855e-12
6.666240777649815e-12
7.457371025080705e-12
7.893006112694967e-12
8.878313981041247e-12
1.0569374695983626e-11
1.2841703125900823e-11
1.5546977723832538e-11
1.8556814468239083e-11
2.1729667274736364e-11
2.4864181706761467e-11
2.7654393301119417e-11
2.964991801530659e-11
3.0226630513353324e-11
2.8580616952262952e-11
2.3766598452416778e-11
1.4813564955745034e-11
9.944204711241673e-13
1.747565692858405e-11
3.7549979753867734e-11
5.0830248021921994e-11
9.742188285665425e-10
4.2419653870125007e-10
1.3184797778489047e-10
2.914204898914479e-11
1.2380647036194041e-11
7.901283212778288e-12
6.330667059911978e-12
5.755396217629861e-12
5.6124451845477104e-12
5.689791200684305e-12
5.892680511163416e-12
6.556096865072155e-12
6.750101797781292e-12
7.302405520019552e-12
8.338361745247996e-12
9.71075093766115e-12
1.1251323700790817e-11
1.282190283611597e-11
1.4296403389377513e-11
1.5538049938970987e-11
1.6388320755410323e-11
1.6669772813453414e-11
1.6203217520972553e-11
1.4840466213119965e-11
1.2513846010810182e-11
9.305257212655944e-12
5.54540331678962e-12
1.9786644274748033e-12
5.318038451734878e-14
2.1174669984551256e-12
9.601145284513079e-12
8.590092580701929e-10
2.178687675330963e-10
4.599688870212215e-11
1.683344672747932e-11
9.638575596688712e-12
7.2075106233848606e-12
6.280769321590019e-12
5.9688059674962436e-12
5.956219791652665e-12
6.10832116501774e-12
6.359385061785804e-12
7.0873645460682324e-12
7.407694965510317e-12
8.191092899764983e-12
9.57458743050583e-12
1.1415652802508613e-11
1.3546639328193515e-11
1.5821193832576545e-11
1.8087852021984916e-11
2.015523852058798e-11
2.1766073256557933e-11
2.2583874625942105e-11
2.219682316192583e-11
2.0145864637916137e-11
1.598621193062952e-11
9.395740689475461e-12
3.723083186967759e-13
1.0329048569608843e-11
2.0236717107255105e-11
2.4601312981606265e-11
2.070093340230733e-11
4.442522823546664e-10
3.5474140443282077e-10
7.033904030508346e-11
2.037662611656201e-11
1.032535000610959e-11
7.257156027002088e-12
6.128736826981811e-12
5.734015132085443e-12
5.679477395650682e-12
5.806153818106149e-12
6.0394311575928254e-12
6.7309290883033274e-12
6.973130835697106e-12
7.607071330928357e-12
8.761524995779056e-12
1.0289813479872577e-11
1.202203140844964e-11
1.3814636545144925e-11
1.5529884446396895e-11
1.7009538861579784e-11
1.8059870251810632e-11
1.8450807100431997e-11
1.7931049971020705e-11
1.62619158863113e-11
1.3272792926547151e-11
8.942719064747576e-12
3.5245273267348787e-12
2.2314853268643253e-12
6.660731769253844e-12
6.954478646287102e-12
1.1079916713697563e-9
2.875959349797822e-10
5.839717057082454e-11
1.9489077817743848e-11
1.0495654704639512e-11
7.565256932203792e-12
6.452094435645661e-12
6.055192899559996e-12
5.998406424394049e-12
6.12535588205948e-12
6.3611938896577855e-12
6.666240777649815e-12
7.457371025080705e-12
7.893006112694967e-12
8.878313981041247e-12
1.0569374695983626e-11
1.2841703125900823e-11
1.5546977723832538e-11
1.8556814468239083e-11
2.1729667274736364e-11
2.4864181706761467e-11
2.7654393301119417e-11
2.964991801530659e-11
3.0226630513353324e-11
2.8580616952262952e-11
2.3766598452416778e-11
1.4813564955745034e-11
9.944204711241673e-13
1.747565692858405e-11
3.7549979753867734e-11
5.0830248021921994e-11
9.742188285665425e-10
4.2419653870125007e-10
1.3184797778489047e-10
2.914204898914479e-11
1.2380647036194041e-11
7.901283212778288e-12
6.330667059911978e-12
5.755396217629861e-12
5.6124451845477104e-12
5.689791200684305e-12
5.892680511163416e-12
6.556096865072155e-12
6.750101797781292e-12
7.302405520019552e-12
8.338361745247996e-12
9.71075093766115e-12
1.1251323700790817e-11
1.282190283611597e-11
1.4296403389377513e-11
1.5538049938970987e-11
1.6388320755410323e-11
1.6669772813453414e-11
1.6203217520972553e-11
1.4840466213119965e-11
1.2513846010810182e-11
9.305257212655944e-12
5.54540331678962e-12
1.9786644274748033e-12
5.318038451734878e-14
2.1174669984551256e-12
9.601145284513079e-12
8.590092580701929e-10
2.178687675330963e-10
4.599688870212215e-11
1.683344672747932e-11
9.638575596688712e-12
7.2075106233848606e-12
6.280769321590019e-12
5.9688059674962436e-12
5.956219791652665e-12
6.10832116501774e-12
6.359385061785804e-12
7.0873645460682324e-12
7.407694965510317e-12
8.191092899764983e-12
9.57458743050583e-12
1.1415652802508613e-11
1.3546639328193515e-11
1.5821193832576545e-11
1.8087852021984916e-11
2.015523852058798e-11
2.1766073256557933e-11
2.2583874625942105e-11
2.219682316192583e-11
2.0145864637916137e-11
1.598621193062952e-11
9.395740689475461e-12
3.723083186967759e-13
1.0329048569608843e-11
2.0236717107255105e-11
2.4601312981606265e-11
2.070093340230733e-11
4.442522823546664e-10
3.5474140443282077e-10
7.033904030508346e-11
2.037662611656201e-11
1.032535000610959e-11
7.257156027002088e-12
6.128736826981811e-12
5.734015132085443e-12
5.679477395650682e-12
5.806153818106149e-12
6.0394311575928254e-12
6.7309290883033274e-12
6.973130835697106e-12
7.607071330928357e-12
8.761524995779056e-12
1.0289813479872577e-11
1.202203140844964e-11
1.3814636545144925e-11
1.5529884446396895e-11
1.7009538861579784e-11
1.8059870251810632e-11
1.8450807100431997e-11
1.7931049971020705e-11
1.62619158863113e-11
1.3272792926547151e-11
8.942719064747576e-12
3.5245273267348787e-12
2.2314853268643253e-12
6.660731769253844e-12
6.954478646287102e-12
1.1079916713697563e-9
2.875959349797822e-10
5.839717057082454e-11
1.9489077817743848e-11
1.0495654704639512e-11
7.565256932203792e-12
6.452094435645661e-12
6.055192899559996e-12
5.998406424394049e-12
6.12535588205948e-12
6.3611938896577855e-12
6.666240777649815e-12
7.457371025080705e-12
7.893006112694967e-12
8.878313981041247e-12
1.0569374695983626e-11
1.2841703125900823e-11
1.5546977723832538e-11
1.8556814468239083e-11
2.1729667274736364e-11
2.4864181706761467e-11
2.7654393301119417e-11
2.964991801530659e-11
3.0226630513353324e-11
2.8580616952262952e-11
2.3766598452416778e-11
1.4813564955745034e-11
9.944204711241673e-13
1.747565692858405e-11
3.7549979753867734e-11
5.0830248021921994e-11
9.742188285665425e-10
4.2419653870125007e-10
1.3184797778489047e-10
2.914204898914479e-11
1.2380647036194041e-11
7.901283212778288e-12
6.330667059911978e-12
5.755396217629861e-12
5.6124451845477104e-12
5.689791200684305e-12
5.892680511163416e-12
6.556096865072155e-12
6.750101797781292e-12
7.302405520019552e-12
8.338361745247996e-12
9.71075093766115e-12
1.1251323700790817e-11
1.282190283611597e-11
1.4296403389377513e-11
1.5538049938970987e-11
1.6388320755410323e-11
1.6669772813453414e-11
1.6203217520972553e-11
1.4840466213119965e-11
1.2513846010810182e-11
9.305257212655944e-12
5.54540331678962e-12
1.9786644274748033e-12
5.318038451734878e-14
2.1174669984551256e-12
9.601145284513079e-12
8.590092580701929e-10
2.178687675330963e-10
4.599688870212215e-11
1.683344672747932e-11
9.638575596688712e-12
7.2075106233848606e-12
6.280769321590019e-12
5.9688059674962436e-12
5.956219791652665e-12
6.10832116501774e-12
6.359385061785804e-12
7.0873645460682324e-12
7.407694965510317e-12
8.191092899764983e-12
9.57458743050583e-12
1.1415652802508613e-11
1.3546639328193515e-11
1.5821193832576545e-11
1.8087852021984916e-11
2.015523852058798e-11
2.1766073256557933e-11
2.2583874625942105e-11
2.219682316192583e-11
2.0145864637916137e-11
1.598621193062952e-11
9.395740689475461e-12
3.723083186967759e-13
1.0329048569608843e-11
2.0236717107255105e-11
2.4601312981606265e-11
2.070093340230733e-11
4.442522823546664e-10
3.5474140443282077e-10
7.033904030508346e-11
2.037662611656201e-11
1.032535000610959e-11
7.257156027002088e-12
6.128736826981811e-12
5.734015132085443e-12
5.679477395650682e-12
5.806153818106149e-12
6.0394311575928254e-12
6.7309290883033274e-12
6.973130835697106e-12
7.607071330928357e-12
8.761524995779056e-12
1.0289813479872577e-11
1.202203140844964e-11
1.3814636545144925e-11
1.5529884446396895e-11
1.7009538861579784e-11
1.8059870251810632e-11
1.8450807100431997e-11
1.7931049971020705e-11
1.62619158863113e-11
1.3272792926547151e-11
8.942719064747576e-12
3.5245273267348787e-12
2.2314853268643253e-12
6.660731769253844e-12
6.954478646287102e-12
1.1079916713697563e-9
2.875959349797822e-10
5.839717057082454e-11
1.9489077817743848e-11
1.0495654704639512e-11
7.565256932203792e-12
6.452094435645661e-12
6.055192899559996e-12
5.998406424394049e-12
6.12535588205948e-12
6.3611938896577855e-12
6.666240777649815e-12
7.457371025080705e-12
7.893006112694967e-12
8.878313981041247e-12
1.0569374695983626e-11
1.2841703125900823e-11
1.5546977723832538e-11
1.8556814468239083e-11
2.1729667274736364e-11
2.4864181706761467e-11
2.7654393301119417e-11
2.964991801530659e-11
3.0226630513353324e-11
2.8580616952262952e-11
2.3766598452416778e-11
1.4813564955745034e-11
9.944204711241673e-13
1.747565692858405e-11
3.7549979753867734e-11
5.0830248021921994e-11
9.742188285665425e-10
4.2419653870125007e-10
1.3184797778489047e-10
2.914204898914479e-11
1.2380647036194041e-11
7.901283212778288e-12
6.330667059911978e-12
5.755396217629861e-12
5.6124451845477104e-12
5.689791200684305e-12
5.892680511163416e-12
6.556096865072155e-12
6.750101797781292e-12
7.302405520019552e-12
8.338361745247996e-12
9.71075093766115e-12
1.1251323700790817e-11
1.282190283611597e-11
1.4296403389377513e-11
1.5538049938970987e-11
1.6388320755410323e-11
1.6669772813453414e-11
1.6203217520972553e-11
1.4840466213119965e-11
1.2513846010810182e-11
9.305257212655944e-12
5.54540331678962e-12
1.9786644274748033e-12
5.318038451734878e-14
2.1174669984551256e-12
9.601145284513079e-12
8.590092580701929e-10
2.178687675330963e-10
4.599688870212215e-11
1.683344672747932e-11
9.638575596688712e-12
7.2075106233848606e-12
6.280769321590019e-12
5.9688059674962436e-12
5.956219791652665e-12
6.10832116501774e-12
6.359385061785804e-12
7.0873645460682324e-12
7.407694965510317e-12
8.191092899764983e-12
9.57458743050583e-12
1.1415652802508613e-11
1.3546639328193515e-11
1.5821193832576545e-11
1.8087852021984916e-11
2.015523852058798e-11
2.1766073256557933e-11
2.2583874625942105e-11
2.219682316192583e-11
2.0145864637916137e-11
1.598621193062952e-11
9.395740689475461e-12
3.723083186967759e-13
1.0329048569608843e-11
2.0236717107255105e-11
2.4601312981606265e-11
2.070093340230733e-11
4.442522823546664e-10
3.5474140443282077e-10
7.033904030508346e-11
2.037662611656201e-11
1.032535000610959e-11
7.257156027002088e-12
6.128736826981811e-12
5.734015132085443e-12
5.679477395650682e-12
5.806153818106149e-12
6.0394311575928254e-12
6.7309290883033274e-12
6.973130835697106e-12
7.607071330928357e-12
8.761524995779056e-12
1.0289813479872577e-11
1.202203140844964e-11
1.3814636545144925e-11
1.5529884446396895e-11
1.7009538861579784e-11
1.8059870251810632e-11
1.8450807100431997e-11
1.7931049971020705e-11
1.62619158863113e-11
1.3272792926547151e-11
8.942719064747576e-12
3.5245273267348787e-12
2.2314853268643253e-12
6.660731769253844e-12
6.954478646287102e-12
1.1079916713697563e-9
2.875959349797822e-10
5.839717057082454e-11
1.9489077817743848e-11
1.0495654704639512e-11
7.565256932203792e-12
6.452094435645661e-12
6.055192899559996e-12
5.998406424394049e-12
6.12535588205948e-12
6.3611938896577855e-12
6.666240777649815e-12
7.457371025080705e-12
7.893006112694967e-12
8.878313981041247e-12
1.0569374695983626e-11
1.2841703125900823e-11
1.5546977723832538e-11
1.8556814468239083e-11
2.1729667274736364e-11
2.4864181706761467e-11
2.7654393301119417e-11
2.964991801530659e-11
3.0226630513353324e-11
2.8580616952262952e-11
2.3766598452416778e-11
1.4813564955745034e-11
9.944204711241673e-13
1.747565692858405e-11
3.7549979753867734e-11
5.0830248021921994e-11
9.742188285665425e-10
4.2419653870125007e-10
1.3184797778489047e-10
2.914204898914479e-11
1.2380647036194041e-11
7.901283212778288e-12
6.330667059911978e-12
5.755396217629861e-12
5.6124451845477104e-12
5.689791200684305e-12
5.892680511163416e-12
6.556096865072155e-12
6.750101797781292e-12
7.302405520019552e-12
8.338361745247996e-12
9.71075093766115e-12
1.1251323700790817e-11
1.282190283611597e-11
1.4296403389377513e-11
1.5538049938970987e-11
1.6388320755410323e-11
1.6669772813453414e-11
1.6203217520972553e-11
1.4840466213119965e-11
1.2513846010810182e-11
9.305257212655944e-12
5.54540331678962e-12
1.9786644274748033e-12
5.318038451734878e-14
2.1174669984551256e-12
9.601145284513079e-12
8.590092580701929e-10
2.178687675330963e-10
4.599688870212215e-11
1.683344672747932e-11
9.638575596688712e-12
7.2075106233848606e-12
6.280769321590019e-12
5.9688059674962436e-12
5.956219791652665e-12
6.10832116501774e-12
6.359385061785804e-12
7.0873645460682324e-12
7.407694965510317e-12
8.191092899764983e-12
9.57458743050583e-12
1.1415652802508613e-11
1.3546639328193515e-11
1.5821193832576545e-11
1.8087852021984916e-11
2.015523852058798e-11
2.1766073256557933e-11
2.2583874625942105e-11
2.219682316192583e-11
2.0145864637916137e-11
1.598621193062952e-11
9.395740689475461e-12
3.723083186967759e-13
1.0329048569608843e-11
2.0236717107255105e-11
2.4601312981606265e-11
2.070093340230733e-11
4.442522823546664e-10
3.5474140443282077e-10
7.033904030508346e-11
2.037662611656201e-11
1.032535000610959e-11
7.257156027002088e-12
6.128736826981811e-12
5.734015132085443e-12
5.679477395650682e-12
5.806153818106149e-12
6.0394311575928254e-12
6.7309290883033274e-12
6.973130835697106e-12
7.607071330928357e-12
8.761524995779056e-12
1.0289813479872577e-11
1.202203140844964e-11
1.3814636545144925e-11
1.5529884446396895e-11
1.7009538861579784e-11
1.8059870251810632e-11
1.8450807100431997e-11
1.7931049971020705e-11
1.62619158863113e-11
1.3272792926547151e-11
8.942719064747576e-12
3.5245273267348787e-12
2.2314853268643253e-12
6.660731769253844e-12
6.954478646287102e-12
1.1079916713697563e-9
2.875959349797822e-10
5.839717057082454e-11
1.9489077817743848e-11
1.0495654704639512e-11
7.565256932203792e-12
6.452094435645661e-12
6.055192899559996e-12
5.998406424394049e-12
6.12535588205948e-12
6.3611938896577855e-12
6.666240777649815e-12
7.457371025080705e-12
7.893006112694967e-12
8.878313981041247e-12
1.0569374695983626e-11
1.2841703125900823e-11
1.5546977723832538e-11
1.8556814468239083e-11
2.1729667274736364e-11
2.4864181706761467e-11
2.7654393301119417e-11
2.964991801530659e-11
3.0226630513353324e-11
2.8580616952262952e-11
2.3766598452416778e-11
1.4813564955745034e-11
9.944204711241673e-13
1.747565692858405e-11
3.7549979753867734e-11
5.0830248021921994e-11
9.742188285665425e-10
4.2419653870125007e-10
1.3184797778489047e-10
2.914204898914479e-11
1.2380647036194041e-11
7.901283212778288e-12
6.330667059911978e-12
5.755396217629861e-12
5.6124451845477104e-12
5.689791200684305e-12
5.892680511163416e-12
6.556096865072155e-12
6.750101797781292e-12
7.302405520019552e-12
8.338361745247996e-12
9.71075093766115e-12
1.1251323700790817e-11
1.282190283611597e-11
1.4296403389377513e-11
1.5538049938970987e-11
1.6388320755410323e-11
1.6669772813453414e-11
1.6203217520972553e-11
1.4840466213119965e-11
1.2513846010810182e-11
9.305257212655944e-12
5.54540331678962e-12
1.9786644274748033e-12
5.318038451734878e-14
2.1174669984551256e-12
9.601145284513079e-12
8.590092580701929e-10
2.178687675330963e-10
4.599688870212215e-11
1.683344672747932e-11
9.638575596688712e-12
7.2075106233848606e-12
6.280769321590019e-12
5.9688059674962436e-12
5.956219791652665e-12
6.10832116501774e-12
6.359385061785804e-12
7.0873645460682324e-12
7.407694965510317e-12
8.191092899764983e-12
9.57458743050583e-12
1.1415652802508613e-11
1.3546639328193515e-11
1.5821193832576545e-11
1.8087852021984916e-11
2.015523852058798e-11
2.1766073256557933e-11
2.2583874625942105e-11
2.219682316192583e-11
2.0145864637916137e-11
1.598621193062952e-11
9.395740689475461e-12
3.723083186967759e-13
1.0329048569608843e-11
2.0236717107255105e-11
2.4601312981606265e-11
2.070093340230733e-11
4.442522823546664e-10
3.5474140443282077e-10
7.033904030508346e-11
2.037662611656201e-11
1.032535000610959e-11
7.257156027002088e-12
6.128736826981811e-12
5.734015132085443e-12
5.679477395650682e-12
5.806153818106149e-12
6.0394311575928254e-12
6.7309290883033274e-12
6.973130835697106e-12
7.607071330928357e-12
8.761524995779056e-12
1.0289813479872577e-11
1.202203140844964e-11
1.3814636545144925e-11
1.5529884446396895e-11
1.7009538861579784e-11
1.8059870251810632e-11
1.8450807100431997e-11
1.7931049971020705e-11
1.62619158863113e-11
1.3272792926547151e-11
8.942719064747576e-12
3.5245273267348787e-12
2.2314853268643253e-12
6.660731769253844e-12
6.954478646287102e-12
1.1079916713697563e-9
2.875959349797822e-10
5.839717057082454e-11
1.9489077817743848e-11
1.0495654704639512e-11
7.565256932203792e-12
6.452094435645661e-12
6.055192899559996e-12
5.998406424394049e-12
6.12535588205948e-12
6.3611938896577855e-12
6.666240777649815e-12
7.457371025080705e-12
7.893006112694967e-12
8.878313981041247e-12
1.0569374695983626e-11
1.2841703125900823e-11
1.5546977723832538e-11
1.8556814468239083e-11
2.1729667274736364e-11
2.4864181706761467e-11
2.7654393301119417e-11
2.964991801530659e-11
3.0226630513353324e-11
2.8580616952262952e-11
2.3766598452416778e-11
1.4813564955745034e-11
9.944204711241673e-13
1.747565692858405e-11
3.7549979753867734e-11
5.0830248021921994e-11
9.742188285665425e-10
4.2419653870125007e-10
1.3184797778489047e-10
2.914204898914479e-11
1.2380647036194041e-11
7.901283212778288e-12
6.330667059911978e-12
5.755396217629861e-12
5.6124451845477104e-12
5.689791200684305e-12
5.892680511163416e-12
6.556096865072155e-12
6.750101797781292e-12
7.302405520019552e-12
8.338361745247996e-12
9.71075093766115e-12
1.1251323700790817e-11
1.282190283611597e-11
1.4296403389377513e-11
1.5538049938970987e-11
1.6388320755410323e-11
1.6669772813453414e-11
1.6203217520972553e-11
1.4840466213119965e-11
1.2513846010810182e-11
9.305257212655944e-12
5.54540331678962e-12
1.9786644274748033e-12
5.318038451734878e-14
2.1174669984551256e-12
9.601145284513079e-12
8.590092580701929e-10
2.178687675330963e-10
4.599688870212215e-11
1.683344672747932e-11
9.638575596688712e-12
7.2075106233848606e-12
6.280769321590019e-12
5.9688059674962436e-12
5.956219791652665e-12
6.10832116501774e-12
6.359385061785804e-12
7.0873645460682324e-12
7.407694965510317e-12
8.191092899764983e-12
9.57458743050583e-12
1.1415652802508613e-11
1.3546639328193515e-11
1.5821193832576545e-11
1.8087852021984916e-11
2.015523852058798e-11
2.1766073256557933e-11
2.2583874625942105e-11
2.219682316192583e-11
2.0145864637916137e-11
1.598621193062952e-11
9.395740689475461e-12
3.723083186967759e-13
1.0329048569608843e-11
2.0236717107255105e-11
2.4601312981606265e-11
2.070093340230733e-11
4.442522823546664e-10
3.5474140443282077e-10
7.033904030508346e-11
2.037662611656201e-11
1.032535000610959e-11
7.257156027002088e-12
6.128736826981811e-12
5.734015132085443e-12
5.679477395650682e-12
5.806153818106149e-12
6.0394311575928254e-12
6.7309290883033274e-12
6.973130835697106e-12
7.607071330928357e-12
8.761524995779056e-12
1.0289813479872577e-11
1.202203140844964e-11
1.3814636545144925e-11
1.5529884446396895e-11
1.7009538861579784e-11
1.8059870251810632e-11
1.8450807100431997e-11
1.7931049971020705e-11
1.62619158863113e-11
1.3272792926547151e-11
8.942719064747576e-12
3.5245273267348787e-12
2.2314853268643253e-12
6.660731769253844e-12
6.954478646287102e-12
1.1079916713697563e-9
2.875959349797822e-10
5.839717057082454e-11
1.9489077817743848e-11
1.0495654704639512e-11
7.565256932203792e-12
6.452094435645661e-12
6.055192899559996e-12
5.998406424394049e-12
6.12535588205948e-12
6.3611938896577855e-12
6.666240777649815e-12
7.457371025080705e-12
7.893006112694967e-12
8.878313981041247e-12
1.0569374695983626e-11
1.2841703125900823e-11
1.5546977723832538e-11
1.8556814468239083e-11
2.1729667274736364e-11
2.4864181706761467e-11
2.7654393301119417e-11
2.964991801530659e-11
3.0226630513353324e-11
2.8580616952262952e-11
2.3766598452416778e-11
1.4813564955745034e-11
9.944204711241673e-13
1.747565692858405e-11
3.7549979753867734e-11
5.0830248021921994e-11
9.742188285665425e-10
4.2419653870125007e-10
1.3184797778489047e-10
2.914204898914479e-11
1.2380647036194041e-11
7.901283212778288e-12
6.330667059911978e-12
5.755396217629861e-12
5.6124451845477104e-12
5.689791200684305e-12
5.892680511163416e-12
6.556096865072155e-12
6.750101797781292e-12
7.302405520019552e-12
8.338361745247996e-12
9.71075093766115e-12
1.1251323700790817e-11
1.282190283611597e-11
1.4296403389377513e-11
1.5538049938970987e-11
1.6388320755410323e-11
1.6669772813453414e-11
1.6203217520972553e-11
1.4840466213119965e-11
1.2513846010810182e-11
9.305257212655944e-12
5.54540331678962e-12
1.9786644274748033e-12
5.318038451734878e-14
2.1174669984551256e-12
9.601145284513079e-12
8.590092580701929e-10
2.178687675330963e-10
4.599688870212215e-11
1.683344672747932e-11
9.638575596688712e-12
7.2075106233848606e-12
6.280769321590019e-12
5.9688059674962436e-12
5.956219791652665e-12
6.10832116501774e-12
6.359385061785804e-12
7.0873645460682324e-12
7.407694965510317e-12
8.191092899764983e-12
9.57458743050583e-12
1.1415652802508613e-11
1.3546639328193515e-11
1.5821193832576545e-11
1.8087852021984916e-11
2.015523852058798e-11
2.1766073256557933e-11
2.2583874625942105e-11
2.219682316192583e-11
2.0145864637916137e-11
1.598621193062952e-11
9.395740689475461e-12
3.723083186967759e-13
1.0329048569608843e-11
2.0236717107255105e-11
2.4601312981606265e-11
2.070093340230733e-11
4.442522823546664e-10
3.5474140443282077e-10
7.033904030508346e-11
2.037662611656201e-11
1.032535000610959e-11
7.257156027002088e-12
6.128736826981811e-12
5.734015132085443e-12
5.679477395650682e-12
5.806153818106149e-12
6.0394311575928254e-12
6.7309290883033274e-12
6.973130835697106e-12
7.607071330928357e-12
8.761524995779056e-12
1.0289813479872577e-11
1.202203140844964e-11
1.3814636545144925e-11
1.5529884446396895e-11
1.7009538861579784e-11
1.8059870251810632e-11
1.8450807100431997e-11
1.7931049971020705e-11
1.62619158863113e-11
1.3272792926547151e-11
8.942719064747576e-12
3.5245273267348787e-12
2.2314853268643253e-12
6.660731769253844e-12
6.954478646287102e-12
1.1079916713697563e-9
2.875959349797822e-10
5.839717057082454e-11
1.9489077817743848e-11
1.0495654704639512e-11
7.565256932203792e-12
6.452094435645661e-12
6.055192899559996e-12
5.998406424394049e-12
6.12535588205948e-12
6.3611938896577855e-12
6.666240777649815e-12
7.457371025080705e-12
7.893006112694967e-12
8.878313981041247e-12
1.0569374695983626e-11
1.2841703125900823e-11
1.5546977723832538e-11
1.8556814468239083e-11
2.1729667274736364e-11
2.4864181706761467e-11
2.7654393301119417e-11
2.964991801530659e-11
3.0226630513353324e-11
2.8580616952262952e-11
2.3766598452416778e-11
1.4813564955745034e-11
9.944204711241673e-13
1.747565692858405e-11
3.7549979753867734e-11
5.0830248021921994e-11
9.742188285665425e-10
4.2419653870125007e-10
1.3184797778489047e-10
2.914204898914479e-11
1.2380647036194041e-11
7.901283212778288e-12
6.330667059911978e-12
5.755396217629861e-12
5.6124451845477104e-12
5.689791200684305e-12
5.892680511163416e-12
6.556096865072155e-12
6.750101797781292e-12
7.302405520019552e-12
8.338361745247996e-12
9.71075093766115e-12
1.1251323700790817e-11
1.282190283611597e-11
1.4296403389377513e-11
1.5538049938970987e-11
1.6388320755410323e-11
1.6669772813453414e-11
1.6203217520972553e-11
1.4840466213119965e-11
1.2513846010810182e-11
9.305257212655944e-12
5.54540331678962e-12
1.9786644274748033e-12
5.318038451734878e-14
2.1174669984551256e-12
9.601145284513079e-12
8.590092580701929e-10
2.178687675330963e-10
4.599688870212215e-11
1.683344672747932e-11
9.638575596688712e-12
7.2075106233848606e-12
6.280769321590019e-12
5.9688059674962436e-12
5.956219791652665e-12
6.10832116501774e-12
6.359385061785804e-12
7.0873645460682324e-12
7.407694965510317e-12
8.191092899764983e-12
9.57458743050583e-12
1.1415652802508613e-11
1.3546639328193515e-11
1.5821193832576545e-11
1.8087852021984916e-11
2.015523852058798e-11
2.1766073256557933e-11
2.2583874625942105e-11
2.219682316192583e-11
2.0145864637916137e-11
1.598621193062952e-11
9.395740689475461e-12
3.723083186967759e-13
1.0329048569608843e-11
2.0236717107255105e-11
2.4601312981606265e-11
2.070093340230733e-11
4.442522823546664e-10
3.5474140443282077e-10
7.033904030508346e-11
2.037662611656201e-11
1.032535000610959e-11
7.257156027002088e-12
6.128736826981811e-12
5.734015132085443e-12
5.679477395650682e-12
5.806153818106149e-12
6.0394311575928254e-12
6.7309290883033274e-12
6.973130835697106e-12
7.607071330928357e-12
8.761524995779056e-12
1.0289813479872577e-11
1.202203140844964e-11
1.3814636545144925e-11
1.5529884446396895e-11
1.7009538861579784e-11
1.8059870251810632e-11
1.8450807100431997e-11
1.7931049971020705e-11
1.62619158863113e-11
1.3272792926547151e-11
8.942719064747576e-12
3.5245273267348787e-12
2.2314853268643253e-12
6.660731769253844e-12
6.954478646287102e-12
1.1079916713697563e-9
2.875959349797822e-10
5.839717057082454e-11
1.9489077817743848e-11
1.0495654704639512e-11
7.565256932203792e-12
6.452094435645661e-12
6.055192899559996e-12
5.998406424394049e-12
6.12535588205948e-12
6.3611938896577855e-12
6.666240777649815e-12
7.457371025080705e-12
7.893006112694967e-12
8.878313981041247e-12
1.0569374695983626e-11
1.2841703125900823e-11
1.5546977723832538e-11
1.8556814468239083e-11
2.1729667274736364e-11
2.4864181706761467e-11
2.7654393301119417e-11
2.964991801530659e-11
3.0226630513353324e-11
2.8580616952262952e-11
2.3766598452416778e-11
1.4813564955745034e-11
9.944204711241673e-13
1.747565692858405e-11
3.7549979753867734e-11
5.0830248021921994e-11
9.742188285665425e-10
4.2419653870125007e-10
1.3184797778489047e-10
2.914204898914479e-11
1.2380647036194041e-11
7.901283212778288e-12
6.330667059911978e-12
5.755396217629861e-12
5.6124451845477104e-12
5.689791200684305e-12
5.892680511163416e-12
6.556096865072155e-12
6.750101797781292e-12
7.302405520019552e-12
8.338361745247996e-12
9.71075093766115e-12
1.1251323700790817e-11
1.282190283611597e-11
1.4296403389377513e-11
1.5538049938970987e-11
1.6388320755410323e-11
1.6669772813453414e-11
1.6203217520972553e-11
1.4840466213119965e-11
1.2513846010810182e-11
9.305257212655944e-12
5.54540331678962e-12
1.9786644274748033e-12
5.318038451734878e-14
2.1174669984551256e-12
9.601145284513079e-12
8.590092580701929e-10
2.178687675330963e-10
4.599688870212215e-11
1.683344672747932e-11
9.638575596688712e-12
7.2075106233848606e-12
6.280769321590019e-12
5.9688059674962436e-12
5.956219791652665e-12
6.10832116501774e-12
6.359385061785804e-12
7.0873645460682324e-12
7.407694965510317e-12
8.191092899764983e-12
9.57458743050583e-12
1.1415652802508613e-11
1.3546639328193515e-11
1.5821193832576545e-11
1.8087852021984916e-11
2.015523852058798e-11
2.1766073256557933e-11
2.2583874625942105e-11
2.219682316192583e-11
2.0145864637916137e-11
1.598621193062952e-11
9.395740689475461e-12
3.723083186967759e-13
1.0329048569608843e-11
2.0236717107255105e-11
2.4601312981606265e-11
2.070093340230733e-11
4.442522823546664e-10
3.5474140443282077e-10
7.033904030508346e-11
2.037662611656201e-11
1.032535000610959e-11
7.257156027002088e-12
6.128736826981811e-12
5.734015132085443e-12
5.679477395650682e-12
5.806153818106149e-12
6.0394311575928254e-12
6.7309290883033274e-12
6.973130835697106e-12
7.607071330928357e-12
8.761524995779056e-12
1.0289813479872577e-11
1.202203140844964e-11
1.3814636545144925e-11
1.5529884446396895e-11
1.7009538861579784e-11
1.8059870251810632e-11
1.8450807100431997e-11
1.7931049971020705e-11
1.62619158863113e-11
1.3272792926547151e-11
8.942719064747576e-12
3.5245273267348787e-12
2.2314853268643253e-12
6.660731769253844e-12
6.954478646287102e-12
1.1079916713697563e-9
2.875959349797822e-10
5.839717057082454e-11
1.9489077817743848e-11
1.0495654704639512e-11
7.565256932203792e-12
6.452094435645661e-12
6.055192899559996e-12
5.998406424394049e-12
6.12535588205948e-12
6.3611938896577855e-12
6.666240777649815e-12
7.457371025080705e-12
7.893006112694967e-12
8.878313981041247e-12
1.0569374695983626e-11
1.2841703125900823e-11
1.5546977723832538e-11
1.8556814468239083e-11
2.1729667274736364e-11
2.4864181706761467e-11
2.7654393301119417e-11
2.964991801530659e-11
3.0226630513353324e-11
2.8580616952262952e-11
2.3766598452416778e-11
1.4813564955745034e-11
9.944204711241673e-13
1.747565692858405e-11
3.7549979753867734e-11
5.0830248021921994e-11
9.742188285665425e-10
4.2419653870125007e-10
1.3184797778489047e-10
2.914204898914479e-11
1.2380647036194041e-11
7.901283212778288e-12
6.330667059911978e-12
5.755396217629861e-12
5.6124451845477104e-12
5.689791200684305e-12
5.892680511163416e-12
6.556096865072155e-12
6.750101797781292e-12
7.302405520019552e-12
8.338361745247996e-12
9.71075093766115e-12
1.1251323700790817e-11
1.282190283611597e-11
1.4296403389377513e-11
1.5538049938970987e-11
1.6388320755410323e-11
1.6669772813453414e-11
1.6203217520972553e-11
1.4840466213119965e-11
1.2513846010810182e-11
9.305257212655944e-12
5.54540331678962e-12
1.9786644274748033e-12
5.318038451734878e-14
2.1174669984551256e-12
9.601145284513079e-12
8.590092580701929e-10
2.178687675330963e-10
4.599688870212215e-11
1.683344672747932e-11
9.638575596688712e-12
7.2075106233848606e-12
6.280769321590019e-12
5.9688059674962436e-12
5.956219791652665e-12
6.10832116501774e-12
6.359385061785804e-12
7.0873645460682324e-12
7.407694965510317e-12
8.191092899764983e-12
9.57458743050583e-12
1.1415652802508613e-11
1.3546639328193515e-11
1.5821193832576545e-11
1.8087852021984916e-11
2.015523852058798e-11
2.1766073256557933e-11
2.2583874625942105e-11
2.219682316192583e-11
2.0145864637916137e-11
1.598621193062952e-11
9.395740689475461e-12
3.723083186967759e-13
1.0329048569608843e-11
2.0236717107255105e-11
2.4601312981606265e-11
2.070093340230733e-11
4.442522823546664e-10
3.5474140443282077e-10
7.033904030508346e-11
2.037662611656201e-11
1.032535000610959e-11
7.257156027002088e-12
6.128736826981811e-12
5.734015132085443e-12
5.679477395650682e-12
5.806153818106149e-12
6.0394311575928254e-12
6.7309290883033274e-12
6.973130835697106e-12
7.607071330928357e-12
8.761524995779056e-12
1.0289813479872577e-11
1.202203140844964e-11
1.3814636545144925e-11
1.5529884446396895e-11
1.7009538861579784e-11
1.8059870251810632e-11
1.8450807100431997e-11
1.7931049971020705e-11
1.62619158863113e-11
1.3272792926547151e-11
8.942719064747576e-12
3.5245273267348787e-12
2.2314853268643253e-12
6.660731769253844e-12
6.954478646287102e-12
1.1079916713697563e-9
2.875959349797822e-10
5.839717057082454e-11
1.9489077817743848e-11
1.0495654704639512e-11
7.565256932203792e-12
6.452094435645661e-12
6.055192899559996e-12
5.998406424394049e-12
6.12535588205948e-12
6.3611938896577855e-12
6.666240777649815e-12
7.457371025080705e-12
7.893006112694967e-12
8.878313981041247e-12
1.0569374695983626e-11
1.2841703125900823e-11
1.5546977723832538e-11
1.8556814468239083e-11
2.1729667274736364e-11
2.4864181706761467e-11
2.7654393301119417e-11
2.964991801530659e-11
3.0226630513353324e-11
2.8580616952262952e-11
2.3766598452416778e-11
1.4813564955745034e-11
9.944204711241673e-13
1.747565692858405e-11
3.7549979753867734e-11
5.0830248021921994e-11
9.742188285665425e-10
4.2419653870125007e-10
1.3184797778489047e-10
2.914204898914479e-11
1.2380647036194041e-11
7.901283212778288e-12
6.330667059911978e-12
5.755396217629861e-12
5.6124451845477104e-12
5.689791200684305e-12
5.892680511163416e-12
6.556096865072155e-12
6.750101797781292e-12
7.302405520019552e-12
8.338361745247996e-12
9.71075093766115e-12
1.1251323700790817e-11
1.282190283611597e-11
1.4296403389377513e-11
1.5538049938970987e-11
1.6388320755410323e-11
1.6669772813453414e-11
1.6203217520972553e-11
1.4840466213119965e-11
1.2513846010810182e-11
9.305257212655944e-12
5.54540331678962e-12
1.9786644274748033e-12
5.318038451734878e-14
2.1174669984551256e-12
9.601145284513079e-12
8.590092580701929e-10
2.178687675330963e-10
4.599688870212215e-11
1.683344672747932e-11
9.638575596688712e-12
7.2075106233848606e-12
6.280769321590019e-12
5.9688059674962436e-12
5.956219791652665e-12
6.10832116501774e-12
6.359385061785804e-12
7.0873645460682324e-12
7.407694965510317e-12
8.191092899764983e-12
9.57458743050583e-12
1.1415652802508613e-11
1.3546639328193515e-11
1.5821193832576545e-11
1.8087852021984916e-11
2.015523852058798e-11
2.1766073256557933e-11
2.2583874625942105e-11
2.219682316192583e-11
2.0145864637916137e-11
1.598621193062952e-11
9.395740689475461e-12
3.723083186967759e-13
1.0329048569608843e-11
2.0236717107255105e-11
2.4601312981606265e-11
2.070093340230733e-11
4.442522823546664e-10
3.5474140443282077e-10
7.033904030508346e-11
2.037662611656201e-11
1.032535000610959e-11
7.257156027002088e-12
6.128736826981811e-12
5.734015132085443e-12
5.679477395650682e-12
5.806153818106149e-12
6.0394311575928254e-12
6.7309290883033274e-12
6.973130835697106e-12
7.607071330928357e-12
8.761524995779056e-12
1.0289813479872577e-11
1.202203140844964e-11
1.3814636545144925e-11
1.5529884446396895e-11
1.7009538861579784e-11
1.8059870251810632e-11
1.8450807100431997e-11
1.7931049971020705e-11
1.62619158863113e-11
1.3272792926547151e-11
8.942719064747576e-12
3.5245273267348787e-12
2.2314853268643253e-12
6.660731769253844e-12
6.954478646287102e-12
1.1079916713697563e-9
2.875959349797822e-10
5.839717057082454e-11
1.9489077817743848e-11
1.0495654704639512e-11
7.565256932203792e-12
6.452094435645661e-12
6.055192899559996e-12
5.998406424394049e-12
6.12535588205948e-12
6.3611938896577855e-12
6.666240777649815e-12
7.457371025080705e-12
7.893006112694967e-12
8.878313981041247e-12
1.0569374695983626e-11
1.2841703125900823e-11
1.5546977723832538e-11
1.8556814468239083e-11
2.1729667274736364e-11
2.4864181706761467e-11
2.7654393301119417e-11
2.964991801530659e-11
3.0226630513353324e-11
2.8580616952262952e-11
2.3766598452416778e-11
1.4813564955745034e-11
9.944204711241673e-13
1.747565692858405e-11
3.7549979753867734e-11
5.0830248021921994e-11
9.742188285665425e-10
4.2419653870125007e-10
1.3184797778489047e-10
2.914204898914479e-11
1.2380647036194041e-11
7.901283212778288e-12
6.330667059911978e-12
5.755396217629861e-12
5.6124451845477104e-12
5.689791200684305e-12
5.892680511163416e-12
6.556096865072155e-12
6.750101797781292e-12
7.302405520019552e-12
8.338361745247996e-12
9.71075093766115e-12
1.1251323700790817e-11
1.282190283611597e-11
1.4296403389377513e-11
1.5538049938970987e-11
1.6388320755410323e-11
1.6669772813453414e-11
1.6203217520972553e-11
1.4840466213119965e-11
1.2513846010810182e-11
9.305257212655944e-12
5.54540331678962e-12
1.9786644274748033e-12
5.318038451734878e-14
2.1174669984551256e-12
9.601145284513079e-12
8.590092580701929e-10
2.178687675330963e-10
4.599688870212215e-11
1.683344672747932e-11
9.638575596688712e-12
7.2075106233848606e-12
6.280769321590019e-12
5.9688059674962436e-12
5.956219791652665e-12
6.10832116501774e-12
6.359385061785804e-12
7.0873645460682324e-12
7.407694965510317e-12
8.191092899764983e-12
9.57458743050583e-12
1.1415652802508613e-11
1.3546639328193515e-11
1.5821193832576545e-11
1.8087852021984916e-11
2.015523852058798e-11
2.1766073256557933e-11
2.2583874625942105e-11
2.219682316192583e-11
2.0145864637916137e-11
1.598621193062952e-11
9.395740689475461e-12
3.723083186967759e-13
1.0329048569608843e-11
2.0236717107255105e-11
2.4601312981606265e-11
2.070093340230733e-11
4.442522823546664e-10
3.5474140443282077e-10
7.033904030508346e-11
2.037662611656201e-11
1.032535000610959e-11
7.257156027002088e-12
6.128736826981811e-12
5.734015132085443e-12
5.679477395650682e-12
5.806153818106149e-12
6.0394311575928254e-12
6.7309290883033274e-12
6.973130835697106e-12
7.607071330928357e-12
8.761524995779056e-12
1.0289813479872577e-11
1.202203140844964e-11
1.3814636545144925e-11
1.5529884446396895e-11
1.7009538861579784e-11
1.8059870251810632e-11
1.8450807100431997e-11
1.7931049971020705e-11
1.62619158863113e-11
1.3272792926547151e-11
8.942719064747576e-12
3.5245273267348787e-12
2.2314853268643253e-12
6.660731769253844e-12
6.954478646287102e-12
1.1079916713697563e-9
2.875959349797822e-10
5.839717057082454e-11
1.9489077817743848e-11
1.0495654704639512e-11
7.565256932203792e-12
6.452094435645661e-12
6.055192899559996e-12
5.998406424394049e-12
6.12535588205948e-12
6.3611938896577855e-12
6.666240777649815e-12
7.457371025080705e-12
7.893006112694967e-12
8.878313981041247e-12
1.0569374695983626e-11
1.2841703125900823e-11
1.5546977723832538e-11
1.8556814468239083e-11
2.1729667274736364e-11
2.4864181706761467e-11
2.7654393301119417e-11
2.964991801530659e-11
3.0226630513353324e-11
2.8580616952262952e-11
2.3766598452416778e-11
1.4813564955745034e-11
9.944204711241673e-13
1.747565692858405e-11
3.7549979753867734e-11
5.0830248021921994e-11
9.742188285665425e-10
4.2419653870125007e-10
1.3184797778489047e-10
2.914204898914479e-11
1.2380647036194041e-11
7.901283212778288e-12
6.330667059911978e-12
5.755396217629861e-12
5.6124451845477104e-12
5.689791200684305e-12
5.892680511163416e-12
6.556096865072155e-12
6.750101797781292e-12
7.302405520019552e-12
8.338361745247996e-12
9.71075093766115e-12
1.1251323700790817e-11
1.282190283611597e-11
1.4296403389377513e-11
1.5538049938970987e-11
1.6388320755410323e-11
1.6669772813453414e-11
1.6203217520972553e-11
1.4840466213119965e-11
1.2513846010810182e-11
9.305257212655944e-12
5.54540331678962e-12
1.9786644274748033e-12
5.318038451734878e-14
2.1174669984551256e-12
9.601145284513079e-12
8.590092580701929e-10
2.178687675330963e-10
4.599688870212215e-11
1.683344672747932e-11
9.638575596688712e-12
7.2075106233848606e-12
6.280769321590019e-12
5.9688059674962436e-12
5.956219791652665e-12
6.10832116501774e-12
6.359385061785804e-12
7.0873645460682324e-12
7.407694965510317e-12
8.191092899764983e-12
9.57458743050583e-12
1.1415652802508613e-11
1.3546639328193515e-11
1.5821193832576545e-11
1.8087852021984916e-11
2.015523852058798e-11
2.1766073256557933e-11
2.2583874625942105e-11
2.219682316192583e-11
2.0145864637916137e-11
1.598621193062952e-11
9.395740689475461e-12
3.723083186967759e-13
1.0329048569608843e-11
2.0236717107255105e-11
2.4601312981606265e-11
2.070093340230733e-11
4.442522823546664e-10
3.5474140443282077e-10
7.033904030508346e-11
2.037662611656201e-11
1.032535000610959e-11
7.257156027002088e-12
6.128736826981811e-12
5.734015132085443e-12
5.679477395650682e-12
5.806153818106149e-12
6.0394311575928254e-12
6.7309290883033274e-12
6.973130835697106e-12
7.607071330928357e-12
8.761524995779056e-12
1.0289813479872577e-11
1.202203140844964e-11
1.3814636545144925e-11
1.5529884446396895e-11
1.7009538861579784e-11
1.8059870251810632e-11
1.8450807100431997e-11
1.7931049971020705e-11
1.62619158863113e-11
1.3272792926547151e-11
8.942719064747576e-12
3.5245273267348787e-12
2.2314853268643253e-12
6.660731769253844e-12
6.954478646287102e-12
1.1079916713697563e-9
2.875959349797822e-10
5.839717057082454e-11
1.9489077817743848e-11
1.0495654704639512e-11
7.565256932203792e-12
6.452094435645661e-12
6.055192899559996e-12
5.998406424394049e-12
6.12535588205948e-12
6.3611938896577855e-12
6.666240777649815e-12
7.457371025080705e-12
7.893006112694967e-12
8.878313981041247e-12
1.0569374695983626e-11
1.2841703125900823e-11
1.5546977723832538e-11
1.8556814468239083e-11
2.1729667274736364e-11
2.4864181706761467e-11
2.7654393301119417e-11
2.964991801530659e-11
3.0226630513353324e-11
2.8580616952262952e-11
2.3766598452416778e-11
1.4813564955745034e-11
9.944204711241673e-13
1.747565692858405e-11
3.7549979753867734e-11
5.0830248021921994e-11
9.742188285665425e-10
4.2419653870125007e-10
1.3184797778489047e-10
2.914204898914479e-11
1.2380647036194041e-11
7.901283212778288e-12
6.330667059911978e-12
5.755396217629861e-12
5.6124451845477104e-12
5.689791200684305e-12
5.892680511163416e-12
6.556096865072155e-12
6.750101797781292e-12
7.302405520019552e-12
8.338361745247996e-12
9.71075093766115e-12
1.1251323700790817e-11
1.282190283611597e-11
1.4296403389377513e-11
1.5538049938970987e-11
1.6388320755410323e-11
1.6669772813453414e-11
1.6203217520972553e-11
1.4840466213119965e-11
1.2513846010810182e-11
9.305257212655944e-12
5.54540331678962e-12
1.9786644274748033e-12
5.318038451734878e-14
2.1174669984551256e-12
9.601145284513079e-12
8.590092580701929e-10
2.178687675330963e-10
4.599688870212215e-11
1.683344672747932e-11
9.638575596688712e-12
7.2075106233848606e-12
6.280769321590019e-12
5.9688059674962436e-12
5.956219791652665e-12
6.10832116501774e-12
6.359385061785804e-12
7.0873645460682324e-12
7.407694965510317e-12
8.191092899764983e-12
9.57458743050583e-12
1.1415652802508613e-11
1.3546639328193515e-11
1.5821193832576545e-11
1.8087852021984916e-11
2.015523852058798e-11
2.1766073256557933e-11
2.2583874625942105e-11
2.219682316192583e-11
2.0145864637916137e-11
1.598621193062952e-11
9.395740689475461e-12
3.723083186967759e-13
1.0329048569608843e-11
2.0236717107255105e-11
2.4601312981606265e-11
2.070093340230733e-11
4.442522823546664e-10
3.5474140443282077e-10
7.033904030508346e-11
2.037662611656201e-11
1.032535000610959e-11
7.257156027002088e-12
6.128736826981811e-12
5.734015132085443e-12
5.679477395650682e-12
5.806153818106149e-12
6.0394311575928254e-12
6.7309290883033274e-12
6.973130835697106e-12
7.607071330928357e-12
8.761524995779056e-12
1.0289813479872577e-11
1.202203140844964e-11
1.3814636545144925e-11
1.5529884446396895e-11
1.7009538861579784e-11
1.8059870251810632e-11
1.8450807100431997e-11
1.7931049971020705e-11
1.62619158863113e-11
1.3272792926547151e-11
8.942719064747576e-12
3.5245273267348787e-12
2.2314853268643253e-12
6.660731769253844e-12
6.954478646287102e-12
1.1079916713697563e-9
2.875959349797822e-10
5.839717057082454e-11
1.9489077817743848e-11
1.0495654704639512e-11
7.565256932203792e-12
6.452094435645661e-12
6.055192899559996e-12
5.998406424394049e-12
6.12535588205948e-12
6.3611938896577855e-12
6.666240777649815e-12
7.457371025080705e-12
7.893006112694967e-12
8.878313981041247e-12
1.0569374695983626e-11
1.2841703125900823e-11
1.5546977723832538e-11
1.8556814468239083e-11
2.1729667274736364e-11
2.4864181706761467e-11
2.7654393301119417e-11
2.964991801530659e-11
3.0226630513353324e-11
2.8580616952262952e-11
2.3766598452416778e-11
1.4813564955745034e-11
9.944204711241673e-13
1.747565692858405e-11
3.7549979753867734e-11
5.0830248021921994e-11
9.742188285665425e-10
4.2419653870125007e-10
1.3184797778489047e-10
2.914204898914479e-11
1.2380647036194041e-11
7.901283212778288e-12
6.330667059911978e-12
5.755396217629861e-12
5.6124451845477104e-12
5.689791200684305e-12
5.892680511163416e-12
6.556096865072155e-12
6.750101797781292e-12
7.302405520019552e-12
8.338361745247996e-12
9.71075093766115e-12
1.1251323700790817e-11
1.282190283611597e-11
1.4296403389377513e-11
1.5538049938970987e-11
1.6388320755410323e-11
1.6669772813453414e-11
1.6203217520972553e-11
1.4840466213119965e-11
1.2513846010810182e-11
9.305257212655944e-12
5.54540331678962e-12
1.9786644274748033e-12
5.318038451734878e-14
2.1174669984551256e-12
9.601145284513079e-12
8.590092580701929e-10
2.178687675330963e-10
4.599688870212215e-11
1.683344672747932e-11
9.638575596688712e-12
7.2075106233848606e-12
6.280769321590019e-12
5.9688059674962436e-12
5.956219791652665e-12
6.10832116501774e-12
6.359385061785804e-12
7.0873645460682324e-12
7.407694965510317e-12
8.191092899764983e-12
9.57458743050583e-12
1.1415652802508613e-11
1.3546639328193515e-11
1.5821193832576545e-11
1.8087852021984916e-11
2.015523852058798e-11
2.1766073256557933e-11
2.2583874625942105e-11
2.219682316192583e-11
2.0145864637916137e-11
1.598621193062952e-11
9.395740689475461e-12
3.723083186967759e-13
1.0329048569608843e-11
2.0236717107255105e-11
2.4601312981606265e-11
2.070093340230733e-11
4.442522823546664e-10
3.5474140443282077e-10
7.033904030508346e-11
2.037662611656201e-11
1.032535000610959e-11
7.257156027002088e-12
6.128736826981811e-12
5.734015132085443e-12
5.679477395650682e-12
5.806153818106149e-12
6.0394311575928254e-12
6.7309290883033274e-12
6.973130835697106e-12
7.607071330928357e-12
8.761524995779056e-12
1.0289813479872577e-11
1.202203140844964e-11
1.3814636545144925e-11
1.5529884446396895e-11
1.7009538861579784e-11
1.8059870251810632e-11
1.8450807100431997e-11
1.7931049971020705e-11
1.62619158863113e-11
1.3272792926547151e-11
8.942719064747576e-12
3.5245273267348787e-12
2.2314853268643253e-12
6.660731769253844e-12
6.954478646287102e-12
1.1079916713697563e-9
2.875959349797822e-10
5.839717057082454e-11
1.9489077817743848e-11
1.0495654704639512e-11
7.565256932203792e-12
6.452094435645661e-12
6.055192899559996e-12
5.998406424394049e-12
6.12535588205948e-12
6.3611938896577855e-12
6.666240777649815e-12
7.457371025080705e-12
7.893006112694967e-12
8.878313981041247e-12
1.0569374695983626e-11
1.2841703125900823e-11
1.5546977723832538e-11
1.8556814468239083e-11
2.1729667274736364e-11
2.4864181706761467e-11
2.7654393301119417e-11
2.964991801530659e-11
3.0226630513353324e-11
2.8580616952262952e-11
2.3766598452416778e-11
1.4813564955745034e-11
9.944204711241673e-13
1.747565692858405e-11
3.7549979753867734e-11
5.0830248021921994e-11
9.742188285665425e-10
4.2419653870125007e-10
1.3184797778489047e-10
2.914204898914479e-11
1.2380647036194041e-11
7.901283212778288e-12
6.330667059911978e-12
5.755396217629861e-12
5.6124451845477104e-12
5.689791200684305e-12
5.892680511163416e-12
6.556096865072155e-12
6.750101797781292e-12
7.302405520019552e-12
8.338361745247996e-12
9.71075093766115e-12
1.1251323700790817e-11
1.282190283611597e-11
1.4296403389377513e-11
1.5538049938970987e-11
1.6388320755410323e-11
1.6669772813453414e-11
1.6203217520972553e-11
1.4840466213119965e-11
1.2513846010810182e-11
9.305257212655944e-12
5.54540331678962e-12
1.9786644274748033e-12
5.318038451734878e-14
2.1174669984551256e-12
9.601145284513079e-12
8.590092580701929e-10
2.178687675330963e-10
4.599688870212215e-11
1.683344672747932e-11
9.638575596688712e-12
7.2075106233848606e-12
6.280769321590019e-12
5.9688059674962436e-12
5.956219791652665e-12
6.10832116501774e-12
6.359385061785804e-12
7.0873645460682324e-12
7.407694965510317e-12
8.191092899764983e-12
9.57458743050583e-12
1.1415652802508613e-11
1.3546639328193515e-11
1.5821193832576545e-11
1.8087852021984916e-11
2.015523852058798e-11
2.1766073256557933e-11
2.2583874625942105e-11
2.219682316192583e-11
2.0145864637916137e-11
1.598621193062952e-11
9.395740689475461e-12
3.723083186967759e-13
1.0329048569608843e-11
2.0236717107255105e-11
2.4601312981606265e-11
2.070093340230733e-11
4.442522823546664e-10
3.5474140443282077e-10
7.033904030508346e-11
2.037662611656201e-11
1.032535000610959e-11
7.257156027002088e-12
6.128736826981811e-12
5.734015132085443e-12
5.679477395650682e-12
5.806153818106149e-12
6.0394311575928254e-12
6.7309290883033274e-12
6.973130835697106e-12
7.607071330928357e-12
8.761524995779056e-12
1.0289813479872577e-11
1.202203140844964e-11
1.3814636545144925e-11
1.5529884446396895e-11
1.7009538861579784e-11
1.8059870251810632e-11
1.8450807100431997e-11
1.7931049971020705e-11
1.62619158863113e-11
1.3272792926547151e-11
8.942719064747576e-12
3.5245273267348787e-12
2.2314853268643253e-12
6.660731769253844e-12
6.954478646287102e-12
1.1079916713697563e-9
2.875959349797822e-10
5.839717057082454e-11
1.9489077817743848e-11
1.0495654704639512e-11
7.565256932203792e-12
6.452094435645661e-12
6.055192899559996e-12
5.998406424394049e-12
6.12535588205948e-12
6.3611938896577855e-12
6.666240777649815e-12
7.457371025080705e-12
7.893006112694967e-12
8.878313981041247e-12
1.0569374695983626e-11
1.2841703125900823e-11
1.5546977723832538e-11
1.8556814468239083e-11
2.1729667274736364e-11
2.4864181706761467e-11
2.7654393301119417e-11
2.964991801530659e-11
3.0226630513353324e-11
2.8580616952262952e-11
2.3766598452416778e-11
1.4813564955745034e-11
9.944204711241673e-13
1.747565692858405e-11
3.7549979753867734e-11
5.0830248021921994e-11
9.742188285665425e-10
4.2419653870125007e-10
1.3184797778489047e-10
2.914204898914479e-11
1.2380647036194041e-11
7.901283212778288e-12
6.330667059911978e-12
5.755396217629861e-12
5.6124451845477104e-12
5.689791200684305e-12
5.892680511163416e-12
6.556096865072155e-12
6.750101797781292e-12
7.302405520019552e-12
8.338361745247996e-12
9.71075093766115e-12
1.1251323700790817e-11
1.282190283611597e-11
1.4296403389377513e-11
1.5538049938970987e-11
1.6388320755410323e-11
1.6669772813453414e-11
1.6203217520972553e-11
1.4840466213119965e-11
1.2513846010810182e-11
9.305257212655944e-12
5.54540331678962e-12
1.9786644274748033e-12
5.318038451734878e-14
2.1174669984551256e-12
9.601145284513079e-12
8.590092580701929e-10
2.178687675330963e-10
4.599688870212215e-11
1.683344672747932e-11
9.638575596688712e-12
7.2075106233848606e-12
6.280769321590019e-12
5.9688059674962436e-12
5.956219791652665e-12
6.10832116501774e-12
6.359385061785804e-12
7.0873645460682324e-12
7.407694965510317e-12
8.191092899764983e-12
9.57458743050583e-12
1.1415652802508613e-11
1.3546639328193515e-11
1.5821193832576545e-11
1.8087852021984916e-11
2.015523852058798e-11
2.1766073256557933e-11
2.2583874625942105e-11
2.219682316192583e-11
2.0145864637916137e-11
1.598621193062952e-11
9.395740689475461e-12
3.723083186967759e-13
1.0329048569608843e-11
2.0236717107255105e-11
2.4601312981606265e-11
2.070093340230733e-11
4.442522823546664e-10
3.5474140443282077e-10
7.033904030508346e-11
2.037662611656201e-11
1.032535000610959e-11
7.257156027002088e-12
6.128736826981811e-12
5.734015132085443e-12
5.679477395650682e-12
5.806153818106149e-12
6.0394311575928254e-12
6.7309290883033274e-12
6.973130835697106e-12
7.607071330928357e-12
8.761524995779056e-12
1.0289813479872577e-11
1.202203140844964e-11
1.3814636545144925e-11
1.5529884446396895e-11
1.7009538861579784e-11
1.8059870251810632e-11
1.8450807100431997e-11
1.7931049971020705e-11
1.62619158863113e-11
1.3272792926547151e-11
8.942719064747576e-12
3.5245273267348787e-12
2.2314853268643253e-12
6.660731769253844e-12
6.954478646287102e-12
1.1079916713697563e-9
2.875959349797822e-10
5.839717057082454e-11
1.9489077817743848e-11
1.0495654704639512e-11
7.565256932203792e-12
6.452094435645661e-12
6.055192899559996e-12
5.998406424394049e-12
6.12535588205948e-12
6.3611938896577855e-12
6.666240777649815e-12
7.457371025080705e-12
7.893006112694967e-12
8.878313981041247e-12
1.0569374695983626e-11
1.2841703125900823e-11
1.5546977723832538e-11
1.8556814468239083e-11
2.1729667274736364e-11
2.4864181706761467e-11
2.7654393301119417e-11
2.964991801530659e-11
3.0226630513353324e-11
2.8580616952262952e-11
2.3766598452416778e-11
1.4813564955745034e-11
9.944204711241673e-13
1.747565692858405e-11
3.7549979753867734e-11
5.0830248021921994e-11
9.742188285665425e-10
4.2419653870125007e-10
1.3184797778489047e-10
2.914204898914479e-11
1.2380647036194041e-11
7.901283212778288e-12
6.330667059911978e-12
5.755396217629861e-12
5.6124451845477104e-12
5.689791200684305e-12
5.892680511163416e-12
6.556096865072155e-12
6.750101797781292e-12
7.302405520019552e-12
8.338361745247996e-12
9.71075093766115e-12
1.1251323700790817e-11
1.282190283611597e-11
1.4296403389377513e-11
1.5538049938970987e-11
1.6388320755410323e-11
1.6669772813453414e-11
1.6203217520972553e-11
1.4840466213119965e-11
1.2513846010810182e-11
9.305257212655944e-12
5.54540331678962e-12
1.9786644274748033e-12
5.318038451734878e-14
2.1174669984551256e-12
9.601145284513079e-12
8.590092580701929e-10
2.178687675330963e-10
4.599688870212215e-11
1.683344672747932e-11
9.638575596688712e-12
7.2075106233848606e-12
6.280769321590019e-12
5.9688059674962436e-12
5.956219791652665e-12
6.10832116501774e-12
6.359385061785804e-12
7.0873645460682324e-12
7.407694965510317e-12
8.191092899764983e-12
9.57458743050583e-12
1.1415652802508613e-11
1.3546639328193515e-11
1.5821193832576545e-11
1.8087852021984916e-11
2.015523852058798e-11
2.1766073256557933e-11
2.2583874625942105e-11
2.219682316192583e-11
2.0145864637916137e-11
1.598621193062952e-11
9.395740689475461e-12
3.723083186967759e-13
1.0329048569608843e-11
2.0236717107255105e-11
2.4601312981606265e-11
2.070093340230733e-11
4.442522823546664e-10
3.5474140443282077e-10
7.033904030508346e-11
2.037662611656201e-11
1.032535000610959e-11
7.257156027002088e-12
6.128736826981811e-12
5.734015132085443e-12
5.679477395650682e-12
5.806153818106149e-12
6.0394311575928254e-12
6.7309290883033274e-12
6.973130835697106e-12
7.607071330928357e-12
8.761524995779056e-12
1.0289813479872577e-11
1.202203140844964e-11
1.3814636545144925e-11
1.5529884446396895e-11
1.7009538861579784e-11
1.8059870251810632e-11
1.8450807100431997e-11
1.7931049971020705e-11
1.62619158863113e-11
1.3272792926547151e-11
8.942719064747576e-12
3.5245273267348787e-12
2.2314853268643253e-12
6.660731769253844e-12
6.954478646287102e-12
1.1079916713697563e-9
2.875959349797822e-10
5.839717057082454e-11
1.9489077817743848e-11
1.0495654704639512e-11
7.565256932203792e-12
6.452094435645661e-12
6.055192899559996e-12
5.998406424394049e-12
6.12535588205948e-12
6.3611938896577855e-12
6.666240777649815e-12
7.457371025080705e-12
7.893006112694967e-12
8.878313981041247e-12
1.0569374695983626e-11
1.2841703125900823e-11
1.5546977723832538e-11
1.8556814468239083e-11
2.1729667274736364e-11
2.4864181706761467e-11
2.7654393301119417e-11
2.964991801530659e-11
3.0226630513353324e-11
2.8580616952262952e-11
2.3766598452416778e-11
1.4813564955745034e-11
9.944204711241673e-13
1.747565692858405e-11
3.7549979753867734e-11
5.0830248021921994e-11
9.742188285665425e-10
4.2419653870125007e-10
1.3184797778489047e-10
2.914204898914479e-11
1.2380647036194041e-11
7.901283212778288e-12
6.330667059911978e-12
5.755396217629861e-12
5.6124451845477104e-12
5.689791200684305e-12
5.892680511163416e-12
6.556096865072155e-12
6.750101797781292e-12
7.302405520019552e-12
8.338361745247996e-12
9.71075093766115e-12
1.1251323700790817e-11
1.282190283611597e-11
1.4296403389377513e-11
1.5538049938970987e-11
1.6388320755410323e-11
1.6669772813453414e-11
1.6203217520972553e-11
1.4840466213119965e-11
1.2513846010810182e-11
9.305257212655944e-12
5.54540331678962e-12
1.9786644274748033e-12
5.318038451734878e-14
2.1174669984551256e-12
9.601145284513079e-12
8.590092580701929e-10
2.178687675330963e-10
4.599688870212215e-11
1.683344672747932e-11
9.638575596688712e-12
7.2075106233848606e-12
6.280769321590019e-12
