# Supplementary material for: Observability and Controllability of Nonlinear Networks: The Role of Symmetry
Source: Phys Rev X. Author manuscript; Available in PMC 2018 Nov 13. (PMC6234006; doi:10.1103/PhysRevX.5.011005)
Supplement: Code Archive [file NIHMS982008-supplement-Code_Archive.zip › MathematicaData/FNCtrlbDELTAHetN2M1ChaosK19IC1]

2.144857639176025e-10
6.738402519698249e-10
3.7618972328722326e-13
3.0152713241169307e-14
0.
1.0010093179198688e-13
9.690863138539758e-14
5.651269220286817e-13
6.473856322816922e-13
6.027293401654835e-13
4.18293155533947e-13
5.789570828722354e-13
4.587517547403988e-13
4.509315853453508e-13
4.773221660129245e-13
5.081437238345457e-13
5.412290262284957e-13
5.693597908786888e-13
5.740286917031944e-13
5.0005715618438e-13
1.1256859945441781e-13
1.8173581219679187e-12
2.5318642092151483e-12
2.380122736847037e-12
2.4780476635060336e-12
2.670922656223262e-12
2.9061785684646286e-12
3.146120268449246e-12
3.334299339621904e-12
3.3604768153964044e-12
3.044213531122176e-12
5.78969698937601e-14
1.156236595105871e-13
1.8553530800530553e-13
2.344155382228494e-13
2.7312880575693274e-13
3.062421559030332e-13
3.3679147254043193e-13
3.6676399783636636e-13
3.9736148107256494e-13
4.292700211757705e-13
4.628720595255208e-13
8.934361922051181e-13
9.146384650285463e-13
5.978647513675154e-13
2.6486719455862136e-13
1.1791500163070141e-13
7.975084222188842e-14
7.487933579481822e-14
7.923873802146446e-14
8.626604238519562e-14
9.424126760294167e-14
1.0273787399579539e-13
1.1166157121761208e-13
1.2099510834341388e-13
1.3072743773381426e-13
1.408480323944172e-13
1.5133778378332115e-13
1.621694578285959e-13
1.7331692560168022e-13
1.8474335980387492e-13
1.9641674957371868e-13
5.988067848723705e-12
2.8301993863985002e-12
1.962891065223987e-12
1.6658918538912775e-12
1.5681022911127084e-12
1.5556702983658857e-12
1.584500396570941e-12
1.6348041117467065e-12
1.6968392485640042e-12
1.7655008423738855e-12
1.8379787263187318e-12
1.9767028905907744e-12
1.7082342535095857e-12
1.4225466000956168e-12
1.2384875047792982e-12
1.1365946056245765e-12
1.0790247392371452e-12
1.0463365417937334e-12
1.0365914047472194e-12
1.0572323629764763e-12
1.1178266084613809e-12
1.2225336891789916e-12
1.360156814940927e-12
1.4947602938716815e-12
1.5707636003911515e-12
1.5438802104268475e-12
1.4141292906758397e-12
1.2217207334086379e-12
1.0146368001107788e-12
8.253912282312586e-13
6.680932563551018e-13
2.9089991677401773e-11
8.525256835956537e-12
4.1439278610438964e-12
2.801437286354891e-12
2.291734731157295e-12
2.08596768605956e-12
2.0138751714084863e-12
2.007884611531313e-12
2.0369841891852444e-12
2.0854580085774844e-12
2.144785014993087e-12
2.262355710853963e-12
2.052131535545396e-12
1.8785318243479938e-12
1.810060141499042e-12
1.8008207831594017e-12
1.808098995833399e-12
1.8227828430292303e-12
1.8706474782134477e-12
2.0187752105787006e-12
2.4149723986916167e-12
3.459665229607772e-12
6.833813321906193e-12
1.979418960263102e-11
9.381993139987193e-12
6.284896030571053e-12
5.723800685061821e-12
6.41263600192893e-12
5.086713217011471e-12
1.6577540936085933e-12
4.1044977002176634e-11
1.0246275092761953e-11
4.518982379763625e-12
2.8935523624496236e-12
2.297159893248849e-12
2.0570230128986192e-12
1.9687473282738025e-12
1.9542603902917394e-12
1.9786120253221704e-12
2.0243652283294604e-12
2.0821555837631267e-12
2.1466857220906103e-12
2.2736514073190295e-12
2.095164371234782e-12
1.961528513021226e-12
1.9317757093738963e-12
1.9568411510084986e-12
1.9943956622266027e-12
2.038499571765848e-12
2.122736549203281e-12
2.332921187815288e-12
2.8699149942022094e-12
4.35127149186625e-12
1.031060424645749e-11
2.0532059162952608e-11
7.599812759962507e-12
5.284561349112815e-12
4.6725156600356305e-12
4.98765568205858e-12
5.939997932938158e-12
1.897999446217057e-12
4.2728645507496525e-11
1.0401551374373684e-11
4.5259564681579285e-12
2.878490365933339e-12
2.2775097309738607e-12
2.0361525472337693e-12
1.9474675201643972e-12
1.932809182848105e-12
1.957083658172728e-12
2.002815991668847e-12
2.0606308601163696e-12
2.193544226241263e-12
2.0239038644524586e-12
1.895027825542686e-12
1.8690697550122954e-12
1.901748579410497e-12
1.9545437005744596e-12
2.0237010136920684e-12
2.1426203533383957e-12
2.391767503598008e-12
2.9478613248735253e-12
4.290406306399411e-12
8.405760327507922e-12
2.38716495583428e-11
1.1458731635887688e-11
7.430982538569334e-12
6.5487365833573275e-12
7.031242308614577e-12
5.090106669788327e-12
1.5031942482438467e-12
2.8444869156629985e-13
3.641741865346909e-11
9.372580508561023e-12
4.244714206509589e-12
2.765370114024621e-12
2.21912941464266e-12
2.0004097916777458e-12
1.922609066981662e-12
1.9137031849256952e-12
1.9412087089021695e-12
1.9888381063492477e-12
2.0478102866441113e-12
2.182619082606704e-12
2.015970137915396e-12
1.889602685314906e-12
1.8657696062044833e-12
1.9007172158314303e-12
1.956397130652349e-12
2.0293902180021484e-12
2.1532380137985866e-12
2.4081797597798026e-12
2.969314722304172e-12
4.306067853720452e-12
8.309176998474008e-12
2.3339050909492833e-11
1.200283142761889e-11
7.729654428978681e-12
6.797408389726001e-12
7.232297131941838e-12
4.950444778331457e-12
1.4728725907040096e-12
2.8453484968809326e-13
3.61985311664607e-11
9.340460786553397e-12
4.2359983608206775e-12
2.761704115292651e-12
2.2170656367415827e-12
1.9989892594079356e-12
1.921486223618702e-12
1.9127307057380223e-12
1.9403166994873137e-12
1.9879900495988775e-12
2.046988326451831e-12
2.181995495099964e-12
2.015898462469134e-12
1.8901581885680847e-12
1.8669257401146096e-12
1.9024445716652043e-12
1.9587132426932977e-12
2.0323798222969117e-12
2.157102974382481e-12
2.413350687924528e-12
2.9767657115836046e-12
4.318568548184933e-12
8.33936283179302e-12
2.3435567252315437e-11
1.2006661551609035e-11
7.731530338075899e-12
6.796645720521322e-12
7.230955334399214e-12
4.958932046165903e-12
1.472283407306427e-12
3.9487316355473054e-11
9.959579140524672e-12
4.4195586648699995e-12
2.840257665769658e-12
2.2599125899016596e-12
2.026603797623327e-12
1.9415948578825898e-12
1.928787064445929e-12
1.9540486632766884e-12
2.0003252553453242e-12
2.0584452032088913e-12
2.1232126354440916e-12
2.254850944600598e-12
2.088055491269604e-12
1.9672227469567586e-12
1.9496267927737972e-12
1.98667771440227e-12
2.0372654200177547e-12
2.0970943037472707e-12
2.2022517457518985e-12
2.443311175792648e-12
3.0325557567673303e-12
4.624936273296262e-12
1.0980430688381514e-11
2.1677928675915276e-11
7.976688028701055e-12
5.5057044018440004e-12
4.8262453138515215e-12
5.097401457532027e-12
5.987317199629988e-12
1.8521936131791477e-12
4.240989591690996e-11
1.0339151936088417e-11
4.502940433492643e-12
2.865553705850077e-12
2.268163837828924e-12
2.0283550344941234e-12
1.940414435312741e-12
1.9261393245915785e-12
1.9506214534719433e-12
1.996473476584635e-12
2.0543651035806462e-12
2.1884892382701254e-12
2.0219470063882595e-12
1.89646880927975e-12
1.8737257333066506e-12
1.909549619359924e-12
1.9657229335214296e-12
2.0388925032647747e-12
2.1630311906229204e-12
2.419625182794094e-12
2.9876373817616014e-12
4.3528859510767066e-12
8.528153454327284e-12
2.4197151997252647e-11
1.1598468565652316e-11
7.507669916798719e-12
6.6022125939187954e-12
7.069745782690683e-12
5.096770670671818e-12
1.49309663380657e-12
2.7242014363253964e-13
3.634416634235817e-11
9.357638868997178e-12
4.239041359422676e-12
2.762126538651118e-12
2.2167634365014903e-12
1.9984249012006227e-12
1.9208074475669285e-12
1.9119961736502546e-12
1.9395529546570634e-12
1.987211794544312e-12
2.0462023802746485e-12
2.1813212384223994e-12
2.0154723396334117e-12
1.8899831919304123e-12
1.8669820180691855e-12
1.9027416103938885e-12
1.9592916087393117e-12
2.0333153408472867e-12
2.1585004810939393e-12
2.4153494813516343e-12
2.9795189880279537e-12
4.322025901843993e-12
8.340089418839685e-12
2.3420748987445377e-11
1.203957081828198e-11
7.749695843297496e-12
6.81131293016519e-12
7.2421703288810755e-12
4.952211463719403e-12
1.4703480299020496e-12
2.814669544683307e-13
3.61798532890719e-11
9.336627462500294e-12
4.234537882493663e-12
2.7608667529661597e-12
2.2164532782726082e-12
1.998475155986983e-12
1.921019626032663e-12
1.9122885271467684e-12
1.9398875113572523e-12
1.987568767246147e-12
2.0465712340485046e-12
2.1816596014449327e-12
2.0157691953878153e-12
1.8902569208794772e-12
1.8672394240533783e-12
1.9029682258108027e-12
1.959462316868725e-12
2.0333949503554285e-12
2.1584673361514257e-12
2.415206303508703e-12
2.9794072337089373e-12
4.3227024808241896e-12
8.347369616200832e-12
2.3456718421821876e-11
1.201618354892809e-11
7.736724823134699e-12
6.80025269979636e-12
7.233517799044343e-12
4.959382848136269e-12
1.4716265517100035e-12
3.948170895501804e-11
9.958458781608181e-12
4.419142760173344e-12
2.8400233152425732e-12
2.2597432103768524e-12
2.026462340911403e-12
1.9414673472079063e-12
1.928666396371783e-12
1.9539315699228535e-12
2.000210689550427e-12
2.058331559149078e-12
2.123100250050119e-12
2.2547606804737933e-12
2.088020478178846e-12
1.9672471868020047e-12
1.9497076597881276e-12
1.9868165894294948e-12
2.0374655434863037e-12
2.0973683264012006e-12
2.2026237947934327e-12
2.4438300067420807e-12
3.033319678354866e-12
4.626216778200661e-12
1.098350848263245e-11
2.1683557593768944e-11
7.978526307785251e-12
5.5067812861409075e-12
4.827000031278332e-12
5.097957053879218e-12
5.987549698465391e-12
1.851965457049262e-12
4.240831658886172e-11
1.0338847641104878e-11
4.502830165506693e-12
2.8654920256867995e-12
2.2681198621250854e-12
2.0283186169105072e-12
1.9403811772588333e-12
1.9261080735334757e-12
1.9505912660580354e-12
1.996443927092535e-12
2.054335827979877e-12
2.18846530995182e-12
2.021938194175994e-12
1.896476042183393e-12
1.873747903003173e-12
1.9095867121130914e-12
1.9657740847951807e-12
2.038963565305145e-12
2.16312674499811e-12
2.419755937817129e-12
2.9878241369695224e-12
4.353183408779733e-12
8.528731018724916e-12
2.4198691566674937e-11
1.159911931017185e-11
7.508028158388029e-12
6.602463718124454e-12
7.069923937351984e-12
5.096804448949327e-12
1.4930493636581652e-12
2.723650502293246e-13
3.6343824246637e-11
9.357568787970982e-12
4.239015191316781e-12
2.762111564679098e-12
2.21675233629556e-12
1.9984154816455873e-12
1.9207991065585413e-12
1.9119879025927684e-12
1.939545047217825e-12
1.987203729484697e-12
2.0461950475200163e-12
2.181314708298141e-12
2.015470279105786e-12
1.88998452593412e-12
1.86698814233162e-12
1.9027495892816314e-12
1.9593041453498567e-12
2.033335660121903e-12
2.1585265455182233e-12
2.4153814700976614e-12
2.9795662954502052e-12
4.3221044502705915e-12
8.34023436714741e-12
2.342113490768128e-11
1.203974292089298e-11
7.749792560804614e-12
6.811379419098941e-12
7.2422164343866935e-12
4.952219677152069e-12
1.4703347634845963e-12
2.8145244232314613e-13
3.6179762329066564e-11
9.336610190371456e-12
4.234530735975725e-12
2.7608624202367695e-12
2.216450458207309e-12
1.998472771902469e-12
1.9210173365474833e-12
1.912286056536251e-12
1.939885834773278e-12
1.987566616718446e-12
2.0465693959346746e-12
2.1816571885034527e-12
2.015768279714356e-12
1.890257461118832e-12
1.867239896226998e-12
1.9029703148470366e-12
1.959466044040033e-12
2.0334019869551543e-12
2.1584715030203957e-12
2.4152137939322497e-12
2.9794201666003144e-12
4.322721062146231e-12
8.347407048092599e-12
2.345681976957485e-11
1.201622503027248e-11
7.736752238899068e-12
6.800271186434753e-12
7.2335314993416735e-12
4.959384999911641e-12
1.471626116321681e-12
3.9481684002283915e-11
9.95845393511319e-12
4.419141177805101e-12
2.8400222055346666e-12
2.259742232139114e-12
2.0264617409848126e-12
1.9414666438537087e-12
1.928665957466397e-12
1.9539313951781133e-12
2.0002102540927784e-12
2.0583314995756348e-12
2.123099841597806e-12
2.2547604841603676e-12
2.0880202305897477e-12
1.9672472174997306e-12
1.949708951679921e-12
1.9868166404442002e-12
2.037466653919053e-12
2.097369761018492e-12
2.2026257596662374e-12
2.443831755887827e-12
3.0333231728588548e-12
4.626221980915545e-12
1.0983520266150251e-11
2.168358527949905e-11
7.978531645314208e-12
5.506787538995845e-12
4.8270022096134826e-12
5.0979594198708335e-12
5.9875518952068056e-12
1.851965147069691e-12
4.240830854448623e-11
1.0338846546944786e-11
4.502829802736543e-12
2.8654922183758813e-12
2.2681193982660035e-12
2.0283179918977045e-12
1.9403808296164457e-12
1.926107866686211e-12
1.950591148674091e-12
1.9964437367547964e-12
2.054335724240103e-12
2.1884652480721033e-12
2.021938070020697e-12
1.896476140708837e-12
1.873747530790591e-12
1.9095888855142705e-12
1.9657758771814822e-12
2.038963818927114e-12
2.1631274021778127e-12
2.4197564392524473e-12
2.9878263154921866e-12
4.353182474596624e-12
8.528734594240296e-12
2.419870099192972e-11
1.159912186086691e-11
7.508027068011656e-12
6.602465074776757e-12
7.069922425498375e-12
5.096804575631111e-12
1.4930487840261372e-12
2.723666610940626e-13
3.63438224535832e-11
9.357568937223444e-12
4.2390156084343715e-12
2.762111578661279e-12
2.216752080412534e-12
1.9984153200025867e-12
1.9207990876276414e-12
1.9119879937592113e-12
1.9395450996854845e-12
1.987203640307063e-12
2.046194804156879e-12
2.1813151053169985e-12
2.0154705432432947e-12
1.8899853378999582e-12
1.8669869844890765e-12
1.9027517652916364e-12
1.959304827521857e-12
2.033334508231474e-12
2.158524351103957e-12
2.41538135434533e-12
2.9795688793909697e-12
4.32210261782717e-12
8.340236267868443e-12
2.3421134770561415e-11
1.2039746128459685e-11
7.749789400434684e-12
6.811379873948334e-12
7.24221662742627e-12
4.95221962824152e-12
1.4703346041556426e-12
2.8145255696912357e-13
3.617976299294581e-11
9.336609173165336e-12
4.234530444382774e-12
2.760862703394115e-12
2.2164505048228998e-12
1.9984728865164008e-12
1.9210176329686106e-12
1.912286427955775e-12
1.9398857783220314e-12
1.9875666174060945e-12
2.046569157236892e-12
2.1816582554295364e-12
2.015768793715295e-12
1.8902571030915577e-12
1.8672401467803785e-12
1.902970910780745e-12
1.959464760796793e-12
2.033401776239564e-12
2.1584715133045348e-12
2.4152156069081465e-12
2.9794201930417805e-12
4.322721551241143e-12
8.347407975566966e-12
2.34568193554035e-11
1.2016226075097432e-11
7.736750453133186e-12
6.800271019025485e-12
7.233528407597966e-12
4.959385063468461e-12
1.4716256623426382e-12
3.94816821814581e-11
9.958452900608571e-12
4.41914071083455e-12
2.8400222668665143e-12
2.2597420768836565e-12
2.0264619565628426e-12
1.9414665388061233e-12
1.9286657498158187e-12
1.953931178632837e-12
2.000210306051907e-12
2.0583308312808695e-12
2.12309926240251e-12
2.2547606177119054e-12
2.088020449857202e-12
1.967247239279299e-12
1.949708034598877e-12
1.9868161617604335e-12
2.0374662875861234e-12
2.0973690079484413e-12
2.2026258285468595e-12
2.443831815470638e-12
3.033324428413974e-12
4.626223408198239e-12
1.0983521599286899e-11
2.1683581501590105e-11
7.978534729614994e-12
5.506784539970136e-12
4.827003191797324e-12
5.0979612271419605e-12
5.987551232412568e-12
1.851966385473108e-12
4.240830967335427e-11
1.0338846421270246e-11
4.502829887597019e-12
2.865491816664234e-12
2.268119250844119e-12
2.028318203716062e-12
1.9403810083369915e-12
1.9261077515968173e-12
1.950591063105077e-12
1.996443978330803e-12
2.0543354331505164e-12
2.188465204857911e-12
2.0219376171034027e-12
1.8964760735863925e-12
1.8737482685271243e-12
1.909586768927632e-12
1.965774917957059e-12
2.0389643813368414e-12
2.1631270658206013e-12
2.419756911010451e-12
2.987825822756426e-12
4.353183091747909e-12
8.528735238726341e-12
2.419869908534479e-11
1.1599123741614158e-11
7.508027238158653e-12
6.60246399118996e-12
7.069922511268447e-12
5.096804564595784e-12
1.4930496352992708e-12
2.7236674915301e-13
3.634382197404853e-11
9.357568751167361e-12
4.239015140951813e-12
2.7621114100713022e-12
2.2167522104615146e-12
1.998415125742811e-12
1.9207992085467677e-12
1.9119879078536084e-12
1.9395451604297735e-12
1.987203713351271e-12
2.046195071566955e-12
2.181315082638694e-12
2.0154697975750837e-12
1.8899842136301383e-12
1.8669870537270087e-12
1.9027503490859302e-12
1.959305536335582e-12
2.033333500229656e-12
2.158524334632906e-12
2.415382346151224e-12
2.9795709120222e-12
4.322103721791524e-12
8.34023613765646e-12
2.3421134796767376e-11
1.2039741918273346e-11
7.749790790370884e-12
6.8113799926710445e-12
7.2422156480201046e-12
4.952219809146186e-12
1.470333806949962e-12
2.814535625507132e-13
3.617976287737218e-11
9.336609261389974e-12
4.234530667362341e-12
2.7608626328788044e-12
2.216450258484794e-12
1.998472785935417e-12
1.921017482507239e-12
1.912286618578109e-12
1.9398852636577203e-12
1.9875666183743857e-12
2.0465693452528447e-12
2.1816579285328717e-12
2.0157679654840198e-12
1.890257498792953e-12
1.8672401011513685e-12
1.9029709348145917e-12
1.95946554012907e-12
2.0334035388954398e-12
2.1584714667543606e-12
2.4152145808741064e-12
2.9794190736487614e-12
4.322723521469636e-12
8.347407119419792e-12
2.345681937117089e-11
1.2016224543915664e-11
7.736750559498808e-12
6.8002710786505725e-12
7.233530591520712e-12
4.9593849712945615e-12
1.4716257051925035e-12
3.9481684247799865e-11
9.958453919327876e-12
4.419140523135919e-12
2.8400219549690134e-12
2.259742081227889e-12
2.026461706501517e-12
1.941466540889641e-12
1.9286657727731305e-12
1.9539312475401012e-12
2.0002102738386556e-12
2.058331197472962e-12
2.123099800998259e-12
2.254760290409549e-12
2.088019841815355e-12
1.967247252309594e-12
1.9497097679250584e-12
1.9868147343880944e-12
2.0374662960237045e-12
2.097370966640724e-12
2.202627883753448e-12
2.4438318294374487e-12
3.0333244271069615e-12
4.6262224110845504e-12
1.0983521600739803e-11
2.168358149984288e-11
7.9785347242501e-12
5.506785973261296e-12
4.827003218368845e-12
5.097958620688629e-12
5.987551976428293e-12
1.8519657620257818e-12
4.240830932315064e-11
1.0338846419514966e-11
4.502829885717273e-12
2.865491849300125e-12
2.2681194148681174e-12
2.0283183782923968e-12
1.940381007705683e-12
1.9261078966986157e-12
1.95059095699432e-12
1.996443825572929e-12
2.0543356288040116e-12
2.1884655730272923e-12
2.021937604346394e-12
1.8964760731399093e-12
1.8737471496230392e-12
1.909588157091829e-12
1.96577332439455e-12
2.038964417973553e-12
2.163127062412729e-12
2.4197590171901892e-12
2.9878259192641688e-12
4.353183095886969e-12
8.528735234281275e-12
2.4198698378761594e-11
1.159912221381429e-11
7.508027162053101e-12
6.6024639242790636e-12
7.069922516408296e-12
5.096804574145876e-12
1.4930496133180424e-12
2.7236673822784615e-13
3.634382197225473e-11
9.35756874853056e-12
4.2390149487961935e-12
2.762111417677671e-12
2.216752210358975e-12
1.9984150034880977e-12
1.9207992089718538e-12
1.911987921675276e-12
1.939545160658315e-12
1.987203713655143e-12
2.0461952426038736e-12
2.18131505617753e-12
2.0154700739302145e-12
1.889984156746677e-12
1.866987595431993e-12
1.902751017235596e-12
1.959305538083656e-12
2.0333334980571096e-12
2.158524347691012e-12
2.4153823412179025e-12
2.979570906757293e-12
4.322103721416115e-12
8.340234358117443e-12
2.34211347975242e-11
1.2039743304100323e-11
7.749790791139834e-12
6.811379993672802e-12
7.242216694688765e-12
4.95221972447108e-12
1.4703337985061343e-12
2.814526286807577e-13
3.6179762877646976e-11
9.336609261884754e-12
4.2345306505235505e-12
2.7608624779998604e-12
2.2164502681969824e-12
1.9984727862877576e-12
1.921017482862374e-12
1.912286434162335e-12
1.9398857725228486e-12
1.9875666299516678e-12
2.0465695170000285e-12
2.181657941532382e-12
2.0157687861777955e-12
1.8902574697260384e-12
1.8672401343961486e-12
1.90297161504718e-12
1.9594655453904147e-12
2.0334035364285376e-12
2.158471467885594e-12
2.4152145788679955e-12
2.979419093961273e-12
4.322721502588592e-12
8.347407913346705e-12
2.3456819369888275e-11
1.2016226022014047e-11
7.736750557340013e-12
6.800271080302667e-12
7.2335306001763516e-12
4.959384986701233e-12
1.4716257168659786e-12
3.948168327632318e-11
9.958453920362128e-12
4.4191405224649394e-12
2.8400219573398007e-12
2.25974207223074e-12
2.0264618562920888e-12
1.941466540247533e-12
1.9286657779838623e-12
1.9539313855841083e-12
2.0002103161647674e-12
2.0583311977209385e-12
2.123099801218981e-12
2.254760282852148e-12
2.088019842545793e-12
1.9672459320871363e-12
1.9497103430814214e-12
1.9868147326333927e-12
2.037466294248839e-12
2.097370965185445e-12
2.202627884328177e-12
2.4438318252410258e-12
3.0333244245985855e-12
4.626223435468483e-12
1.0983521560575116e-11
2.1683583086263703e-11
7.978534723888112e-12
5.50678597257475e-12
4.82700318173568e-12
5.097958615865707e-12
5.987551967483824e-12
1.851965762163125e-12
4.240830973459198e-11
1.0338846419327826e-11
4.5028294589291875e-12
2.865491849300125e-12
2.2681194148681174e-12
2.0283183782923968e-12
1.940381007705683e-12
1.9261078966986157e-12
1.95059095699432e-12
1.996443825572929e-12
2.0543356288040116e-12
2.1884655730272923e-12
2.021937604346394e-12
1.8964760731399093e-12
1.8737471496230392e-12
1.909588157091829e-12
1.96577332439455e-12
2.038964417973553e-12
2.163127062412729e-12
2.4197590171901892e-12
2.9878259192641688e-12
4.353183095886969e-12
8.528735234281275e-12
2.4198698378761594e-11
1.159912221381429e-11
7.508027162053101e-12
6.6024639242790636e-12
7.069922516408296e-12
5.096804574145876e-12
1.4930496133180424e-12
2.7236673822784615e-13
3.634382197225473e-11
9.35756874853056e-12
4.2390149487961935e-12
2.762111417677671e-12
2.216752210358975e-12
1.9984150034880977e-12
1.9207992089718538e-12
1.911987921675276e-12
1.939545160658315e-12
1.987203713655143e-12
2.0461952426038736e-12
2.18131505617753e-12
2.0154700739302145e-12
1.889984156746677e-12
1.866987595431993e-12
1.902751017235596e-12
1.959305538083656e-12
2.0333334980571096e-12
2.158524347691012e-12
2.4153823412179025e-12
2.979570906757293e-12
4.322103721416115e-12
8.340234358117443e-12
2.34211347975242e-11
1.2039743304100323e-11
7.749790791139834e-12
6.811379993672802e-12
7.242216694688765e-12
4.95221972447108e-12
1.4703337985061343e-12
2.814526286807577e-13
3.6179762877646976e-11
9.336609261884754e-12
4.2345306505235505e-12
2.7608624779998604e-12
2.2164502681969824e-12
1.9984727862877576e-12
1.921017482862374e-12
1.912286434162335e-12
1.9398857725228486e-12
1.9875666299516678e-12
2.0465695170000285e-12
2.181657941532382e-12
2.0157687861777955e-12
1.8902574697260384e-12
1.8672401343961486e-12
1.90297161504718e-12
1.9594655453904147e-12
2.0334035364285376e-12
2.158471467885594e-12
2.4152145788679955e-12
2.979419093961273e-12
4.322721502588592e-12
8.347407913346705e-12
2.3456819369888275e-11
1.2016226022014047e-11
7.736750557340013e-12
6.800271080302667e-12
7.2335306001763516e-12
4.959384986701233e-12
1.4716257168659786e-12
3.948168327632318e-11
9.958453920362128e-12
4.4191405224649394e-12
2.8400219573398007e-12
2.25974207223074e-12
2.0264618562920888e-12
1.941466540247533e-12
1.9286657779838623e-12
1.9539313855841083e-12
2.0002103161647674e-12
2.0583311977209385e-12
2.123099801218981e-12
2.254760282852148e-12
2.088019842545793e-12
1.9672459320871363e-12
1.9497103430814214e-12
1.9868147326333927e-12
2.037466294248839e-12
2.097370965185445e-12
2.202627884328177e-12
2.4438318252410258e-12
3.0333244245985855e-12
4.626223435468483e-12
1.0983521560575116e-11
2.1683583086263703e-11
7.978534723888112e-12
5.50678597257475e-12
4.82700318173568e-12
5.097958615865707e-12
5.987551967483824e-12
1.851965762163125e-12
4.240830973459198e-11
1.0338846419327826e-11
4.5028294589291875e-12
2.865491849300125e-12
2.2681194148681174e-12
2.0283183782923968e-12
1.940381007705683e-12
1.9261078966986157e-12
1.95059095699432e-12
1.996443825572929e-12
2.0543356288040116e-12
2.1884655730272923e-12
2.021937604346394e-12
1.8964760731399093e-12
1.8737471496230392e-12
1.909588157091829e-12
1.96577332439455e-12
2.038964417973553e-12
2.163127062412729e-12
2.4197590171901892e-12
2.9878259192641688e-12
4.353183095886969e-12
8.528735234281275e-12
2.4198698378761594e-11
1.159912221381429e-11
7.508027162053101e-12
6.6024639242790636e-12
7.069922516408296e-12
5.096804574145876e-12
1.4930496133180424e-12
2.7236673822784615e-13
3.634382197225473e-11
9.35756874853056e-12
4.2390149487961935e-12
2.762111417677671e-12
2.216752210358975e-12
1.9984150034880977e-12
1.9207992089718538e-12
1.911987921675276e-12
1.939545160658315e-12
1.987203713655143e-12
2.0461952426038736e-12
2.18131505617753e-12
2.0154700739302145e-12
1.889984156746677e-12
1.866987595431993e-12
1.902751017235596e-12
1.959305538083656e-12
2.0333334980571096e-12
2.158524347691012e-12
2.4153823412179025e-12
2.979570906757293e-12
4.322103721416115e-12
8.340234358117443e-12
2.34211347975242e-11
1.2039743304100323e-11
7.749790791139834e-12
6.811379993672802e-12
7.242216694688765e-12
4.95221972447108e-12
1.4703337985061343e-12
2.814526286807577e-13
3.6179762877646976e-11
9.336609261884754e-12
4.2345306505235505e-12
2.7608624779998604e-12
2.2164502681969824e-12
1.9984727862877576e-12
1.921017482862374e-12
1.912286434162335e-12
1.9398857725228486e-12
1.9875666299516678e-12
2.0465695170000285e-12
2.181657941532382e-12
2.0157687861777955e-12
1.8902574697260384e-12
1.8672401343961486e-12
1.90297161504718e-12
1.9594655453904147e-12
2.0334035364285376e-12
2.158471467885594e-12
2.4152145788679955e-12
2.979419093961273e-12
4.322721502588592e-12
8.347407913346705e-12
2.3456819369888275e-11
1.2016226022014047e-11
7.736750557340013e-12
6.800271080302667e-12
7.2335306001763516e-12
4.959384986701233e-12
1.4716257168659786e-12
3.948168327632318e-11
9.958453920362128e-12
4.4191405224649394e-12
2.8400219573398007e-12
2.25974207223074e-12
2.0264618562920888e-12
1.941466540247533e-12
1.9286657779838623e-12
1.9539313855841083e-12
2.0002103161647674e-12
2.0583311977209385e-12
2.123099801218981e-12
2.254760282852148e-12
2.088019842545793e-12
1.9672459320871363e-12
1.9497103430814214e-12
1.9868147326333927e-12
2.037466294248839e-12
2.097370965185445e-12
2.202627884328177e-12
2.4438318252410258e-12
3.0333244245985855e-12
4.626223435468483e-12
1.0983521560575116e-11
2.1683583086263703e-11
7.978534723888112e-12
5.50678597257475e-12
4.82700318173568e-12
5.097958615865707e-12
5.987551967483824e-12
1.851965762163125e-12
4.240830973459198e-11
1.0338846419327826e-11
4.5028294589291875e-12
2.865491849300125e-12
2.2681194148681174e-12
2.0283183782923968e-12
1.940381007705683e-12
1.9261078966986157e-12
1.95059095699432e-12
1.996443825572929e-12
2.0543356288040116e-12
2.1884655730272923e-12
2.021937604346394e-12
1.8964760731399093e-12
1.8737471496230392e-12
1.909588157091829e-12
1.96577332439455e-12
2.038964417973553e-12
2.163127062412729e-12
2.4197590171901892e-12
2.9878259192641688e-12
4.353183095886969e-12
8.528735234281275e-12
2.4198698378761594e-11
1.159912221381429e-11
7.508027162053101e-12
6.6024639242790636e-12
7.069922516408296e-12
5.096804574145876e-12
1.4930496133180424e-12
2.7236673822784615e-13
3.634382197225473e-11
9.35756874853056e-12
4.2390149487961935e-12
2.762111417677671e-12
2.216752210358975e-12
1.9984150034880977e-12
1.9207992089718538e-12
1.911987921675276e-12
1.939545160658315e-12
1.987203713655143e-12
2.0461952426038736e-12
2.18131505617753e-12
2.0154700739302145e-12
1.889984156746677e-12
1.866987595431993e-12
1.902751017235596e-12
1.959305538083656e-12
2.0333334980571096e-12
2.158524347691012e-12
2.4153823412179025e-12
2.979570906757293e-12
4.322103721416115e-12
8.340234358117443e-12
2.34211347975242e-11
1.2039743304100323e-11
7.749790791139834e-12
6.811379993672802e-12
7.242216694688765e-12
4.95221972447108e-12
1.4703337985061343e-12
2.814526286807577e-13
3.6179762877646976e-11
9.336609261884754e-12
4.2345306505235505e-12
2.7608624779998604e-12
2.2164502681969824e-12
1.9984727862877576e-12
1.921017482862374e-12
1.912286434162335e-12
1.9398857725228486e-12
1.9875666299516678e-12
2.0465695170000285e-12
2.181657941532382e-12
2.0157687861777955e-12
1.8902574697260384e-12
1.8672401343961486e-12
1.90297161504718e-12
1.9594655453904147e-12
2.0334035364285376e-12
2.158471467885594e-12
2.4152145788679955e-12
2.979419093961273e-12
4.322721502588592e-12
8.347407913346705e-12
2.3456819369888275e-11
1.2016226022014047e-11
7.736750557340013e-12
6.800271080302667e-12
7.2335306001763516e-12
4.959384986701233e-12
1.4716257168659786e-12
3.948168327632318e-11
9.958453920362128e-12
4.4191405224649394e-12
2.8400219573398007e-12
2.25974207223074e-12
2.0264618562920888e-12
1.941466540247533e-12
1.9286657779838623e-12
1.9539313855841083e-12
2.0002103161647674e-12
2.0583311977209385e-12
2.123099801218981e-12
2.254760282852148e-12
2.088019842545793e-12
1.9672459320871363e-12
1.9497103430814214e-12
1.9868147326333927e-12
2.037466294248839e-12
2.097370965185445e-12
2.202627884328177e-12
2.4438318252410258e-12
3.0333244245985855e-12
4.626223435468483e-12
1.0983521560575116e-11
2.1683583086263703e-11
7.978534723888112e-12
5.50678597257475e-12
4.82700318173568e-12
5.097958615865707e-12
5.987551967483824e-12
1.851965762163125e-12
4.240830973459198e-11
1.0338846419327826e-11
4.5028294589291875e-12
2.865491849300125e-12
2.2681194148681174e-12
2.0283183782923968e-12
1.940381007705683e-12
1.9261078966986157e-12
1.95059095699432e-12
1.996443825572929e-12
2.0543356288040116e-12
2.1884655730272923e-12
2.021937604346394e-12
1.8964760731399093e-12
1.8737471496230392e-12
1.909588157091829e-12
1.96577332439455e-12
2.038964417973553e-12
2.163127062412729e-12
2.4197590171901892e-12
2.9878259192641688e-12
4.353183095886969e-12
8.528735234281275e-12
2.4198698378761594e-11
1.159912221381429e-11
7.508027162053101e-12
6.6024639242790636e-12
7.069922516408296e-12
5.096804574145876e-12
1.4930496133180424e-12
2.7236673822784615e-13
3.634382197225473e-11
9.35756874853056e-12
4.2390149487961935e-12
2.762111417677671e-12
2.216752210358975e-12
1.9984150034880977e-12
1.9207992089718538e-12
1.911987921675276e-12
1.939545160658315e-12
1.987203713655143e-12
2.0461952426038736e-12
2.18131505617753e-12
2.0154700739302145e-12
1.889984156746677e-12
1.866987595431993e-12
1.902751017235596e-12
1.959305538083656e-12
2.0333334980571096e-12
2.158524347691012e-12
2.4153823412179025e-12
2.979570906757293e-12
4.322103721416115e-12
8.340234358117443e-12
2.34211347975242e-11
1.2039743304100323e-11
7.749790791139834e-12
6.811379993672802e-12
7.242216694688765e-12
4.95221972447108e-12
1.4703337985061343e-12
2.814526286807577e-13
3.6179762877646976e-11
9.336609261884754e-12
4.2345306505235505e-12
2.7608624779998604e-12
2.2164502681969824e-12
1.9984727862877576e-12
1.921017482862374e-12
1.912286434162335e-12
1.9398857725228486e-12
1.9875666299516678e-12
2.0465695170000285e-12
2.181657941532382e-12
2.0157687861777955e-12
1.8902574697260384e-12
1.8672401343961486e-12
1.90297161504718e-12
1.9594655453904147e-12
2.0334035364285376e-12
2.158471467885594e-12
2.4152145788679955e-12
2.979419093961273e-12
4.322721502588592e-12
8.347407913346705e-12
2.3456819369888275e-11
1.2016226022014047e-11
7.736750557340013e-12
6.800271080302667e-12
7.2335306001763516e-12
4.959384986701233e-12
1.4716257168659786e-12
3.948168327632318e-11
9.958453920362128e-12
4.4191405224649394e-12
2.8400219573398007e-12
2.25974207223074e-12
2.0264618562920888e-12
1.941466540247533e-12
1.9286657779838623e-12
1.9539313855841083e-12
2.0002103161647674e-12
2.0583311977209385e-12
2.123099801218981e-12
2.254760282852148e-12
2.088019842545793e-12
1.9672459320871363e-12
1.9497103430814214e-12
1.9868147326333927e-12
2.037466294248839e-12
2.097370965185445e-12
2.202627884328177e-12
2.4438318252410258e-12
3.0333244245985855e-12
4.626223435468483e-12
1.0983521560575116e-11
2.1683583086263703e-11
7.978534723888112e-12
5.50678597257475e-12
4.82700318173568e-12
5.097958615865707e-12
5.987551967483824e-12
1.851965762163125e-12
4.240830973459198e-11
1.0338846419327826e-11
4.5028294589291875e-12
2.865491849300125e-12
2.2681194148681174e-12
2.0283183782923968e-12
1.940381007705683e-12
1.9261078966986157e-12
1.95059095699432e-12
1.996443825572929e-12
2.0543356288040116e-12
2.1884655730272923e-12
2.021937604346394e-12
1.8964760731399093e-12
1.8737471496230392e-12
1.909588157091829e-12
1.96577332439455e-12
2.038964417973553e-12
2.163127062412729e-12
2.4197590171901892e-12
2.9878259192641688e-12
4.353183095886969e-12
8.528735234281275e-12
2.4198698378761594e-11
1.159912221381429e-11
7.508027162053101e-12
6.6024639242790636e-12
7.069922516408296e-12
5.096804574145876e-12
1.4930496133180424e-12
2.7236673822784615e-13
3.634382197225473e-11
9.35756874853056e-12
4.2390149487961935e-12
2.762111417677671e-12
2.216752210358975e-12
1.9984150034880977e-12
1.9207992089718538e-12
1.911987921675276e-12
1.939545160658315e-12
1.987203713655143e-12
2.0461952426038736e-12
2.18131505617753e-12
2.0154700739302145e-12
1.889984156746677e-12
1.866987595431993e-12
1.902751017235596e-12
1.959305538083656e-12
2.0333334980571096e-12
2.158524347691012e-12
2.4153823412179025e-12
2.979570906757293e-12
4.322103721416115e-12
8.340234358117443e-12
2.34211347975242e-11
1.2039743304100323e-11
7.749790791139834e-12
6.811379993672802e-12
7.242216694688765e-12
4.95221972447108e-12
1.4703337985061343e-12
2.814526286807577e-13
3.6179762877646976e-11
9.336609261884754e-12
4.2345306505235505e-12
2.7608624779998604e-12
2.2164502681969824e-12
1.9984727862877576e-12
1.921017482862374e-12
1.912286434162335e-12
1.9398857725228486e-12
1.9875666299516678e-12
2.0465695170000285e-12
2.181657941532382e-12
2.0157687861777955e-12
1.8902574697260384e-12
1.8672401343961486e-12
1.90297161504718e-12
1.9594655453904147e-12
2.0334035364285376e-12
2.158471467885594e-12
2.4152145788679955e-12
2.979419093961273e-12
4.322721502588592e-12
8.347407913346705e-12
2.3456819369888275e-11
1.2016226022014047e-11
7.736750557340013e-12
6.800271080302667e-12
7.2335306001763516e-12
4.959384986701233e-12
1.4716257168659786e-12
3.948168327632318e-11
9.958453920362128e-12
4.4191405224649394e-12
2.8400219573398007e-12
2.25974207223074e-12
2.0264618562920888e-12
1.941466540247533e-12
1.9286657779838623e-12
1.9539313855841083e-12
2.0002103161647674e-12
2.0583311977209385e-12
2.123099801218981e-12
2.254760282852148e-12
2.088019842545793e-12
1.9672459320871363e-12
1.9497103430814214e-12
1.9868147326333927e-12
2.037466294248839e-12
2.097370965185445e-12
2.202627884328177e-12
2.4438318252410258e-12
3.0333244245985855e-12
4.626223435468483e-12
1.0983521560575116e-11
2.1683583086263703e-11
7.978534723888112e-12
5.50678597257475e-12
4.82700318173568e-12
5.097958615865707e-12
5.987551967483824e-12
1.851965762163125e-12
4.240830973459198e-11
1.0338846419327826e-11
4.5028294589291875e-12
2.865491849300125e-12
2.2681194148681174e-12
2.0283183782923968e-12
1.940381007705683e-12
1.9261078966986157e-12
1.95059095699432e-12
1.996443825572929e-12
2.0543356288040116e-12
2.1884655730272923e-12
2.021937604346394e-12
1.8964760731399093e-12
1.8737471496230392e-12
1.909588157091829e-12
1.96577332439455e-12
2.038964417973553e-12
2.163127062412729e-12
2.4197590171901892e-12
2.9878259192641688e-12
4.353183095886969e-12
8.528735234281275e-12
2.4198698378761594e-11
1.159912221381429e-11
7.508027162053101e-12
6.6024639242790636e-12
7.069922516408296e-12
5.096804574145876e-12
1.4930496133180424e-12
2.7236673822784615e-13
3.634382197225473e-11
9.35756874853056e-12
4.2390149487961935e-12
2.762111417677671e-12
2.216752210358975e-12
1.9984150034880977e-12
1.9207992089718538e-12
1.911987921675276e-12
1.939545160658315e-12
1.987203713655143e-12
2.0461952426038736e-12
2.18131505617753e-12
2.0154700739302145e-12
1.889984156746677e-12
1.866987595431993e-12
1.902751017235596e-12
1.959305538083656e-12
2.0333334980571096e-12
2.158524347691012e-12
2.4153823412179025e-12
2.979570906757293e-12
4.322103721416115e-12
8.340234358117443e-12
2.34211347975242e-11
1.2039743304100323e-11
7.749790791139834e-12
6.811379993672802e-12
7.242216694688765e-12
4.95221972447108e-12
1.4703337985061343e-12
2.814526286807577e-13
3.6179762877646976e-11
9.336609261884754e-12
4.2345306505235505e-12
2.7608624779998604e-12
2.2164502681969824e-12
1.9984727862877576e-12
1.921017482862374e-12
1.912286434162335e-12
1.9398857725228486e-12
1.9875666299516678e-12
2.0465695170000285e-12
2.181657941532382e-12
2.0157687861777955e-12
1.8902574697260384e-12
1.8672401343961486e-12
1.90297161504718e-12
1.9594655453904147e-12
2.0334035364285376e-12
2.158471467885594e-12
2.4152145788679955e-12
2.979419093961273e-12
4.322721502588592e-12
8.347407913346705e-12
2.3456819369888275e-11
1.2016226022014047e-11
7.736750557340013e-12
6.800271080302667e-12
7.2335306001763516e-12
4.959384986701233e-12
1.4716257168659786e-12
3.948168327632318e-11
9.958453920362128e-12
4.4191405224649394e-12
2.8400219573398007e-12
2.25974207223074e-12
2.0264618562920888e-12
1.941466540247533e-12
1.9286657779838623e-12
1.9539313855841083e-12
2.0002103161647674e-12
2.0583311977209385e-12
2.123099801218981e-12
2.254760282852148e-12
2.088019842545793e-12
1.9672459320871363e-12
1.9497103430814214e-12
1.9868147326333927e-12
2.037466294248839e-12
2.097370965185445e-12
2.202627884328177e-12
2.4438318252410258e-12
3.0333244245985855e-12
4.626223435468483e-12
1.0983521560575116e-11
2.1683583086263703e-11
7.978534723888112e-12
5.50678597257475e-12
4.82700318173568e-12
5.097958615865707e-12
5.987551967483824e-12
1.851965762163125e-12
4.240830973459198e-11
1.0338846419327826e-11
4.5028294589291875e-12
2.865491849300125e-12
2.2681194148681174e-12
2.0283183782923968e-12
1.940381007705683e-12
1.9261078966986157e-12
1.95059095699432e-12
1.996443825572929e-12
2.0543356288040116e-12
2.1884655730272923e-12
2.021937604346394e-12
1.8964760731399093e-12
1.8737471496230392e-12
1.909588157091829e-12
1.96577332439455e-12
2.038964417973553e-12
2.163127062412729e-12
2.4197590171901892e-12
2.9878259192641688e-12
4.353183095886969e-12
8.528735234281275e-12
2.4198698378761594e-11
1.159912221381429e-11
7.508027162053101e-12
6.6024639242790636e-12
7.069922516408296e-12
5.096804574145876e-12
1.4930496133180424e-12
2.7236673822784615e-13
3.634382197225473e-11
9.35756874853056e-12
4.2390149487961935e-12
2.762111417677671e-12
2.216752210358975e-12
1.9984150034880977e-12
1.9207992089718538e-12
1.911987921675276e-12
1.939545160658315e-12
1.987203713655143e-12
2.0461952426038736e-12
2.18131505617753e-12
2.0154700739302145e-12
1.889984156746677e-12
1.866987595431993e-12
1.902751017235596e-12
1.959305538083656e-12
2.0333334980571096e-12
2.158524347691012e-12
2.4153823412179025e-12
2.979570906757293e-12
4.322103721416115e-12
8.340234358117443e-12
2.34211347975242e-11
1.2039743304100323e-11
7.749790791139834e-12
6.811379993672802e-12
7.242216694688765e-12
4.95221972447108e-12
1.4703337985061343e-12
2.814526286807577e-13
3.6179762877646976e-11
9.336609261884754e-12
4.2345306505235505e-12
2.7608624779998604e-12
2.2164502681969824e-12
1.9984727862877576e-12
1.921017482862374e-12
1.912286434162335e-12
1.9398857725228486e-12
1.9875666299516678e-12
2.0465695170000285e-12
2.181657941532382e-12
2.0157687861777955e-12
1.8902574697260384e-12
1.8672401343961486e-12
1.90297161504718e-12
1.9594655453904147e-12
2.0334035364285376e-12
2.158471467885594e-12
2.4152145788679955e-12
2.979419093961273e-12
4.322721502588592e-12
8.347407913346705e-12
2.3456819369888275e-11
1.2016226022014047e-11
7.736750557340013e-12
6.800271080302667e-12
7.2335306001763516e-12
4.959384986701233e-12
1.4716257168659786e-12
3.948168327632318e-11
9.958453920362128e-12
4.4191405224649394e-12
2.8400219573398007e-12
2.25974207223074e-12
2.0264618562920888e-12
1.941466540247533e-12
1.9286657779838623e-12
1.9539313855841083e-12
2.0002103161647674e-12
2.0583311977209385e-12
2.123099801218981e-12
2.254760282852148e-12
2.088019842545793e-12
1.9672459320871363e-12
1.9497103430814214e-12
1.9868147326333927e-12
2.037466294248839e-12
2.097370965185445e-12
2.202627884328177e-12
2.4438318252410258e-12
3.0333244245985855e-12
4.626223435468483e-12
1.0983521560575116e-11
2.1683583086263703e-11
7.978534723888112e-12
5.50678597257475e-12
4.82700318173568e-12
5.097958615865707e-12
5.987551967483824e-12
1.851965762163125e-12
4.240830973459198e-11
1.0338846419327826e-11
4.5028294589291875e-12
2.865491849300125e-12
2.2681194148681174e-12
2.0283183782923968e-12
1.940381007705683e-12
1.9261078966986157e-12
1.95059095699432e-12
1.996443825572929e-12
2.0543356288040116e-12
2.1884655730272923e-12
2.021937604346394e-12
1.8964760731399093e-12
1.8737471496230392e-12
1.909588157091829e-12
1.96577332439455e-12
2.038964417973553e-12
2.163127062412729e-12
2.4197590171901892e-12
2.9878259192641688e-12
4.353183095886969e-12
8.528735234281275e-12
2.4198698378761594e-11
1.159912221381429e-11
7.508027162053101e-12
6.6024639242790636e-12
7.069922516408296e-12
5.096804574145876e-12
1.4930496133180424e-12
2.7236673822784615e-13
3.634382197225473e-11
9.35756874853056e-12
4.2390149487961935e-12
2.762111417677671e-12
2.216752210358975e-12
1.9984150034880977e-12
1.9207992089718538e-12
1.911987921675276e-12
1.939545160658315e-12
1.987203713655143e-12
2.0461952426038736e-12
2.18131505617753e-12
2.0154700739302145e-12
1.889984156746677e-12
1.866987595431993e-12
1.902751017235596e-12
1.959305538083656e-12
2.0333334980571096e-12
2.158524347691012e-12
2.4153823412179025e-12
2.979570906757293e-12
4.322103721416115e-12
8.340234358117443e-12
2.34211347975242e-11
1.2039743304100323e-11
7.749790791139834e-12
6.811379993672802e-12
7.242216694688765e-12
4.95221972447108e-12
1.4703337985061343e-12
2.814526286807577e-13
3.6179762877646976e-11
9.336609261884754e-12
4.2345306505235505e-12
2.7608624779998604e-12
2.2164502681969824e-12
1.9984727862877576e-12
1.921017482862374e-12
1.912286434162335e-12
1.9398857725228486e-12
1.9875666299516678e-12
2.0465695170000285e-12
2.181657941532382e-12
2.0157687861777955e-12
1.8902574697260384e-12
1.8672401343961486e-12
1.90297161504718e-12
1.9594655453904147e-12
2.0334035364285376e-12
2.158471467885594e-12
2.4152145788679955e-12
2.979419093961273e-12
4.322721502588592e-12
8.347407913346705e-12
2.3456819369888275e-11
1.2016226022014047e-11
7.736750557340013e-12
6.800271080302667e-12
7.2335306001763516e-12
4.959384986701233e-12
1.4716257168659786e-12
3.948168327632318e-11
9.958453920362128e-12
4.4191405224649394e-12
2.8400219573398007e-12
2.25974207223074e-12
2.0264618562920888e-12
1.941466540247533e-12
1.9286657779838623e-12
1.9539313855841083e-12
2.0002103161647674e-12
2.0583311977209385e-12
2.123099801218981e-12
2.254760282852148e-12
2.088019842545793e-12
1.9672459320871363e-12
1.9497103430814214e-12
1.9868147326333927e-12
2.037466294248839e-12
2.097370965185445e-12
2.202627884328177e-12
2.4438318252410258e-12
3.0333244245985855e-12
4.626223435468483e-12
1.0983521560575116e-11
2.1683583086263703e-11
7.978534723888112e-12
5.50678597257475e-12
4.82700318173568e-12
5.097958615865707e-12
5.987551967483824e-12
1.851965762163125e-12
4.240830973459198e-11
1.0338846419327826e-11
4.5028294589291875e-12
2.865491849300125e-12
2.2681194148681174e-12
2.0283183782923968e-12
1.940381007705683e-12
1.9261078966986157e-12
1.95059095699432e-12
1.996443825572929e-12
2.0543356288040116e-12
2.1884655730272923e-12
2.021937604346394e-12
1.8964760731399093e-12
1.8737471496230392e-12
1.909588157091829e-12
1.96577332439455e-12
2.038964417973553e-12
2.163127062412729e-12
2.4197590171901892e-12
2.9878259192641688e-12
4.353183095886969e-12
8.528735234281275e-12
2.4198698378761594e-11
1.159912221381429e-11
7.508027162053101e-12
6.6024639242790636e-12
7.069922516408296e-12
5.096804574145876e-12
1.4930496133180424e-12
2.7236673822784615e-13
3.634382197225473e-11
9.35756874853056e-12
4.2390149487961935e-12
2.762111417677671e-12
2.216752210358975e-12
1.9984150034880977e-12
1.9207992089718538e-12
1.911987921675276e-12
1.939545160658315e-12
1.987203713655143e-12
2.0461952426038736e-12
2.18131505617753e-12
2.0154700739302145e-12
1.889984156746677e-12
1.866987595431993e-12
1.902751017235596e-12
1.959305538083656e-12
2.0333334980571096e-12
2.158524347691012e-12
2.4153823412179025e-12
2.979570906757293e-12
4.322103721416115e-12
8.340234358117443e-12
2.34211347975242e-11
1.2039743304100323e-11
7.749790791139834e-12
6.811379993672802e-12
7.242216694688765e-12
4.95221972447108e-12
1.4703337985061343e-12
2.814526286807577e-13
3.6179762877646976e-11
9.336609261884754e-12
4.2345306505235505e-12
2.7608624779998604e-12
2.2164502681969824e-12
1.9984727862877576e-12
1.921017482862374e-12
1.912286434162335e-12
1.9398857725228486e-12
1.9875666299516678e-12
2.0465695170000285e-12
2.181657941532382e-12
2.0157687861777955e-12
1.8902574697260384e-12
1.8672401343961486e-12
1.90297161504718e-12
1.9594655453904147e-12
2.0334035364285376e-12
2.158471467885594e-12
2.4152145788679955e-12
2.979419093961273e-12
4.322721502588592e-12
8.347407913346705e-12
2.3456819369888275e-11
1.2016226022014047e-11
7.736750557340013e-12
6.800271080302667e-12
7.2335306001763516e-12
4.959384986701233e-12
1.4716257168659786e-12
3.948168327632318e-11
9.958453920362128e-12
4.4191405224649394e-12
2.8400219573398007e-12
2.25974207223074e-12
2.0264618562920888e-12
1.941466540247533e-12
1.9286657779838623e-12
1.9539313855841083e-12
2.0002103161647674e-12
2.0583311977209385e-12
2.123099801218981e-12
2.254760282852148e-12
2.088019842545793e-12
1.9672459320871363e-12
1.9497103430814214e-12
1.9868147326333927e-12
2.037466294248839e-12
2.097370965185445e-12
2.202627884328177e-12
2.4438318252410258e-12
3.0333244245985855e-12
4.626223435468483e-12
1.0983521560575116e-11
2.1683583086263703e-11
7.978534723888112e-12
5.50678597257475e-12
4.82700318173568e-12
5.097958615865707e-12
5.987551967483824e-12
1.851965762163125e-12
4.240830973459198e-11
1.0338846419327826e-11
4.5028294589291875e-12
2.865491849300125e-12
2.2681194148681174e-12
2.0283183782923968e-12
1.940381007705683e-12
1.9261078966986157e-12
1.95059095699432e-12
1.996443825572929e-12
2.0543356288040116e-12
2.1884655730272923e-12
2.021937604346394e-12
1.8964760731399093e-12
1.8737471496230392e-12
1.909588157091829e-12
1.96577332439455e-12
2.038964417973553e-12
2.163127062412729e-12
2.4197590171901892e-12
2.9878259192641688e-12
4.353183095886969e-12
8.528735234281275e-12
2.4198698378761594e-11
1.159912221381429e-11
7.508027162053101e-12
6.6024639242790636e-12
7.069922516408296e-12
5.096804574145876e-12
1.4930496133180424e-12
2.7236673822784615e-13
3.634382197225473e-11
9.35756874853056e-12
4.2390149487961935e-12
2.762111417677671e-12
2.216752210358975e-12
1.9984150034880977e-12
1.9207992089718538e-12
1.911987921675276e-12
1.939545160658315e-12
1.987203713655143e-12
2.0461952426038736e-12
2.18131505617753e-12
2.0154700739302145e-12
1.889984156746677e-12
1.866987595431993e-12
1.902751017235596e-12
1.959305538083656e-12
2.0333334980571096e-12
2.158524347691012e-12
2.4153823412179025e-12
2.979570906757293e-12
4.322103721416115e-12
8.340234358117443e-12
2.34211347975242e-11
1.2039743304100323e-11
7.749790791139834e-12
6.811379993672802e-12
7.242216694688765e-12
4.95221972447108e-12
1.4703337985061343e-12
2.814526286807577e-13
3.6179762877646976e-11
9.336609261884754e-12
4.2345306505235505e-12
2.7608624779998604e-12
2.2164502681969824e-12
1.9984727862877576e-12
1.921017482862374e-12
1.912286434162335e-12
1.9398857725228486e-12
1.9875666299516678e-12
2.0465695170000285e-12
2.181657941532382e-12
2.0157687861777955e-12
1.8902574697260384e-12
1.8672401343961486e-12
1.90297161504718e-12
1.9594655453904147e-12
2.0334035364285376e-12
2.158471467885594e-12
2.4152145788679955e-12
2.979419093961273e-12
4.322721502588592e-12
8.347407913346705e-12
2.3456819369888275e-11
1.2016226022014047e-11
7.736750557340013e-12
6.800271080302667e-12
7.2335306001763516e-12
4.959384986701233e-12
1.4716257168659786e-12
3.948168327632318e-11
9.958453920362128e-12
4.4191405224649394e-12
2.8400219573398007e-12
2.25974207223074e-12
2.0264618562920888e-12
1.941466540247533e-12
1.9286657779838623e-12
1.9539313855841083e-12
2.0002103161647674e-12
2.0583311977209385e-12
2.123099801218981e-12
2.254760282852148e-12
2.088019842545793e-12
1.9672459320871363e-12
1.9497103430814214e-12
1.9868147326333927e-12
2.037466294248839e-12
2.097370965185445e-12
2.202627884328177e-12
2.4438318252410258e-12
3.0333244245985855e-12
4.626223435468483e-12
1.0983521560575116e-11
2.1683583086263703e-11
7.978534723888112e-12
5.50678597257475e-12
4.82700318173568e-12
5.097958615865707e-12
5.987551967483824e-12
1.851965762163125e-12
4.240830973459198e-11
1.0338846419327826e-11
4.5028294589291875e-12
2.865491849300125e-12
2.2681194148681174e-12
2.0283183782923968e-12
1.940381007705683e-12
1.9261078966986157e-12
1.95059095699432e-12
1.996443825572929e-12
2.0543356288040116e-12
2.1884655730272923e-12
2.021937604346394e-12
1.8964760731399093e-12
1.8737471496230392e-12
1.909588157091829e-12
1.96577332439455e-12
2.038964417973553e-12
2.163127062412729e-12
2.4197590171901892e-12
2.9878259192641688e-12
4.353183095886969e-12
8.528735234281275e-12
2.4198698378761594e-11
1.159912221381429e-11
7.508027162053101e-12
6.6024639242790636e-12
7.069922516408296e-12
5.096804574145876e-12
1.4930496133180424e-12
2.7236673822784615e-13
3.634382197225473e-11
9.35756874853056e-12
4.2390149487961935e-12
2.762111417677671e-12
2.216752210358975e-12
1.9984150034880977e-12
1.9207992089718538e-12
1.911987921675276e-12
1.939545160658315e-12
1.987203713655143e-12
2.0461952426038736e-12
2.18131505617753e-12
2.0154700739302145e-12
1.889984156746677e-12
1.866987595431993e-12
1.902751017235596e-12
1.959305538083656e-12
2.0333334980571096e-12
2.158524347691012e-12
2.4153823412179025e-12
2.979570906757293e-12
4.322103721416115e-12
8.340234358117443e-12
2.34211347975242e-11
1.2039743304100323e-11
7.749790791139834e-12
6.811379993672802e-12
7.242216694688765e-12
4.95221972447108e-12
1.4703337985061343e-12
2.814526286807577e-13
3.6179762877646976e-11
9.336609261884754e-12
4.2345306505235505e-12
2.7608624779998604e-12
2.2164502681969824e-12
1.9984727862877576e-12
1.921017482862374e-12
1.912286434162335e-12
1.9398857725228486e-12
1.9875666299516678e-12
2.0465695170000285e-12
2.181657941532382e-12
2.0157687861777955e-12
1.8902574697260384e-12
1.8672401343961486e-12
1.90297161504718e-12
1.9594655453904147e-12
2.0334035364285376e-12
2.158471467885594e-12
2.4152145788679955e-12
2.979419093961273e-12
4.322721502588592e-12
8.347407913346705e-12
2.3456819369888275e-11
1.2016226022014047e-11
7.736750557340013e-12
6.800271080302667e-12
7.2335306001763516e-12
4.959384986701233e-12
1.4716257168659786e-12
3.948168327632318e-11
9.958453920362128e-12
4.4191405224649394e-12
2.8400219573398007e-12
2.25974207223074e-12
2.0264618562920888e-12
1.941466540247533e-12
1.9286657779838623e-12
1.9539313855841083e-12
2.0002103161647674e-12
2.0583311977209385e-12
2.123099801218981e-12
2.254760282852148e-12
2.088019842545793e-12
1.9672459320871363e-12
1.9497103430814214e-12
1.9868147326333927e-12
2.037466294248839e-12
2.097370965185445e-12
2.202627884328177e-12
2.4438318252410258e-12
3.0333244245985855e-12
4.626223435468483e-12
1.0983521560575116e-11
2.1683583086263703e-11
7.978534723888112e-12
5.50678597257475e-12
4.82700318173568e-12
5.097958615865707e-12
5.987551967483824e-12
1.851965762163125e-12
4.240830973459198e-11
1.0338846419327826e-11
4.5028294589291875e-12
2.865491849300125e-12
2.2681194148681174e-12
2.0283183782923968e-12
1.940381007705683e-12
1.9261078966986157e-12
1.95059095699432e-12
1.996443825572929e-12
2.0543356288040116e-12
2.1884655730272923e-12
2.021937604346394e-12
1.8964760731399093e-12
1.8737471496230392e-12
1.909588157091829e-12
1.96577332439455e-12
2.038964417973553e-12
2.163127062412729e-12
2.4197590171901892e-12
2.9878259192641688e-12
4.353183095886969e-12
8.528735234281275e-12
2.4198698378761594e-11
1.159912221381429e-11
7.508027162053101e-12
6.6024639242790636e-12
7.069922516408296e-12
5.096804574145876e-12
1.4930496133180424e-12
2.7236673822784615e-13
3.634382197225473e-11
9.35756874853056e-12
4.2390149487961935e-12
2.762111417677671e-12
2.216752210358975e-12
1.9984150034880977e-12
1.9207992089718538e-12
1.911987921675276e-12
1.939545160658315e-12
1.987203713655143e-12
2.0461952426038736e-12
2.18131505617753e-12
2.0154700739302145e-12
1.889984156746677e-12
1.866987595431993e-12
1.902751017235596e-12
1.959305538083656e-12
2.0333334980571096e-12
2.158524347691012e-12
2.4153823412179025e-12
2.979570906757293e-12
4.322103721416115e-12
8.340234358117443e-12
2.34211347975242e-11
1.2039743304100323e-11
7.749790791139834e-12
6.811379993672802e-12
7.242216694688765e-12
4.95221972447108e-12
1.4703337985061343e-12
2.814526286807577e-13
3.6179762877646976e-11
9.336609261884754e-12
4.2345306505235505e-12
2.7608624779998604e-12
2.2164502681969824e-12
1.9984727862877576e-12
1.921017482862374e-12
1.912286434162335e-12
1.9398857725228486e-12
1.9875666299516678e-12
2.0465695170000285e-12
2.181657941532382e-12
2.0157687861777955e-12
1.8902574697260384e-12
1.8672401343961486e-12
1.90297161504718e-12
1.9594655453904147e-12
2.0334035364285376e-12
2.158471467885594e-12
2.4152145788679955e-12
2.979419093961273e-12
4.322721502588592e-12
8.347407913346705e-12
2.3456819369888275e-11
1.2016226022014047e-11
7.736750557340013e-12
6.800271080302667e-12
7.2335306001763516e-12
4.959384986701233e-12
1.4716257168659786e-12
3.948168327632318e-11
9.958453920362128e-12
4.4191405224649394e-12
2.8400219573398007e-12
2.25974207223074e-12
2.0264618562920888e-12
1.941466540247533e-12
1.9286657779838623e-12
1.9539313855841083e-12
2.0002103161647674e-12
2.0583311977209385e-12
2.123099801218981e-12
2.254760282852148e-12
2.088019842545793e-12
1.9672459320871363e-12
1.9497103430814214e-12
1.9868147326333927e-12
2.037466294248839e-12
2.097370965185445e-12
2.202627884328177e-12
2.4438318252410258e-12
3.0333244245985855e-12
4.626223435468483e-12
1.0983521560575116e-11
2.1683583086263703e-11
7.978534723888112e-12
5.50678597257475e-12
4.82700318173568e-12
5.097958615865707e-12
5.987551967483824e-12
1.851965762163125e-12
4.240830973459198e-11
1.0338846419327826e-11
4.5028294589291875e-12
2.865491849300125e-12
2.2681194148681174e-12
2.0283183782923968e-12
1.940381007705683e-12
1.9261078966986157e-12
1.95059095699432e-12
1.996443825572929e-12
2.0543356288040116e-12
2.1884655730272923e-12
2.021937604346394e-12
1.8964760731399093e-12
1.8737471496230392e-12
1.909588157091829e-12
1.96577332439455e-12
2.038964417973553e-12
2.163127062412729e-12
2.4197590171901892e-12
2.9878259192641688e-12
4.353183095886969e-12
8.528735234281275e-12
2.4198698378761594e-11
1.159912221381429e-11
7.508027162053101e-12
6.6024639242790636e-12
7.069922516408296e-12
5.096804574145876e-12
1.4930496133180424e-12
2.7236673822784615e-13
3.634382197225473e-11
9.35756874853056e-12
4.2390149487961935e-12
2.762111417677671e-12
2.216752210358975e-12
1.9984150034880977e-12
1.9207992089718538e-12
1.911987921675276e-12
1.939545160658315e-12
1.987203713655143e-12
2.0461952426038736e-12
2.18131505617753e-12
2.0154700739302145e-12
1.889984156746677e-12
1.866987595431993e-12
1.902751017235596e-12
1.959305538083656e-12
2.0333334980571096e-12
2.158524347691012e-12
2.4153823412179025e-12
2.979570906757293e-12
4.322103721416115e-12
8.340234358117443e-12
2.34211347975242e-11
1.2039743304100323e-11
7.749790791139834e-12
6.811379993672802e-12
7.242216694688765e-12
4.95221972447108e-12
1.4703337985061343e-12
2.814526286807577e-13
3.6179762877646976e-11
9.336609261884754e-12
4.2345306505235505e-12
2.7608624779998604e-12
2.2164502681969824e-12
1.9984727862877576e-12
1.921017482862374e-12
1.912286434162335e-12
1.9398857725228486e-12
1.9875666299516678e-12
2.0465695170000285e-12
2.181657941532382e-12
2.0157687861777955e-12
1.8902574697260384e-12
1.8672401343961486e-12
1.90297161504718e-12
1.9594655453904147e-12
2.0334035364285376e-12
2.158471467885594e-12
2.4152145788679955e-12
2.979419093961273e-12
4.322721502588592e-12
8.347407913346705e-12
2.3456819369888275e-11
1.2016226022014047e-11
7.736750557340013e-12
6.800271080302667e-12
7.2335306001763516e-12
4.959384986701233e-12
1.4716257168659786e-12
3.948168327632318e-11
9.958453920362128e-12
4.4191405224649394e-12
2.8400219573398007e-12
2.25974207223074e-12
2.0264618562920888e-12
1.941466540247533e-12
1.9286657779838623e-12
1.9539313855841083e-12
2.0002103161647674e-12
2.0583311977209385e-12
2.123099801218981e-12
2.254760282852148e-12
2.088019842545793e-12
1.9672459320871363e-12
1.9497103430814214e-12
1.9868147326333927e-12
2.037466294248839e-12
2.097370965185445e-12
2.202627884328177e-12
2.4438318252410258e-12
3.0333244245985855e-12
4.626223435468483e-12
1.0983521560575116e-11
2.1683583086263703e-11
7.978534723888112e-12
5.50678597257475e-12
4.82700318173568e-12
5.097958615865707e-12
5.987551967483824e-12
1.851965762163125e-12
4.240830973459198e-11
1.0338846419327826e-11
4.5028294589291875e-12
2.865491849300125e-12
2.2681194148681174e-12
2.0283183782923968e-12
1.940381007705683e-12
1.9261078966986157e-12
1.95059095699432e-12
1.996443825572929e-12
2.0543356288040116e-12
2.1884655730272923e-12
2.021937604346394e-12
1.8964760731399093e-12
1.8737471496230392e-12
1.909588157091829e-12
1.96577332439455e-12
2.038964417973553e-12
2.163127062412729e-12
2.4197590171901892e-12
2.9878259192641688e-12
4.353183095886969e-12
8.528735234281275e-12
2.4198698378761594e-11
1.159912221381429e-11
7.508027162053101e-12
6.6024639242790636e-12
7.069922516408296e-12
5.096804574145876e-12
1.4930496133180424e-12
2.7236673822784615e-13
3.634382197225473e-11
9.35756874853056e-12
4.2390149487961935e-12
2.762111417677671e-12
2.216752210358975e-12
1.9984150034880977e-12
1.9207992089718538e-12
1.911987921675276e-12
1.939545160658315e-12
1.987203713655143e-12
2.0461952426038736e-12
2.18131505617753e-12
2.0154700739302145e-12
1.889984156746677e-12
1.866987595431993e-12
1.902751017235596e-12
1.959305538083656e-12
2.0333334980571096e-12
2.158524347691012e-12
2.4153823412179025e-12
2.979570906757293e-12
4.322103721416115e-12
8.340234358117443e-12
2.34211347975242e-11
1.2039743304100323e-11
7.749790791139834e-12
6.811379993672802e-12
7.242216694688765e-12
4.95221972447108e-12
1.4703337985061343e-12
2.814526286807577e-13
3.6179762877646976e-11
9.336609261884754e-12
4.2345306505235505e-12
2.7608624779998604e-12
2.2164502681969824e-12
1.9984727862877576e-12
1.921017482862374e-12
1.912286434162335e-12
1.9398857725228486e-12
1.9875666299516678e-12
2.0465695170000285e-12
2.181657941532382e-12
2.0157687861777955e-12
1.8902574697260384e-12
1.8672401343961486e-12
1.90297161504718e-12
1.9594655453904147e-12
2.0334035364285376e-12
2.158471467885594e-12
2.4152145788679955e-12
2.979419093961273e-12
4.322721502588592e-12
8.347407913346705e-12
2.3456819369888275e-11
1.2016226022014047e-11
7.736750557340013e-12
6.800271080302667e-12
7.2335306001763516e-12
4.959384986701233e-12
1.4716257168659786e-12
3.948168327632318e-11
9.958453920362128e-12
4.4191405224649394e-12
2.8400219573398007e-12
2.25974207223074e-12
2.0264618562920888e-12
1.941466540247533e-12
1.9286657779838623e-12
1.9539313855841083e-12
2.0002103161647674e-12
2.0583311977209385e-12
2.123099801218981e-12
2.254760282852148e-12
2.088019842545793e-12
1.9672459320871363e-12
1.9497103430814214e-12
1.9868147326333927e-12
2.037466294248839e-12
2.097370965185445e-12
2.202627884328177e-12
2.4438318252410258e-12
3.0333244245985855e-12
4.626223435468483e-12
1.0983521560575116e-11
2.1683583086263703e-11
7.978534723888112e-12
5.50678597257475e-12
4.82700318173568e-12
5.097958615865707e-12
5.987551967483824e-12
1.851965762163125e-12
4.240830973459198e-11
1.0338846419327826e-11
4.5028294589291875e-12
2.865491849300125e-12
2.2681194148681174e-12
2.0283183782923968e-12
1.940381007705683e-12
1.9261078966986157e-12
1.95059095699432e-12
1.996443825572929e-12
2.0543356288040116e-12
2.1884655730272923e-12
2.021937604346394e-12
1.8964760731399093e-12
1.8737471496230392e-12
1.909588157091829e-12
1.96577332439455e-12
2.038964417973553e-12
2.163127062412729e-12
2.4197590171901892e-12
2.9878259192641688e-12
4.353183095886969e-12
8.528735234281275e-12
2.4198698378761594e-11
1.159912221381429e-11
7.508027162053101e-12
6.6024639242790636e-12
7.069922516408296e-12
5.096804574145876e-12
1.4930496133180424e-12
2.7236673822784615e-13
3.634382197225473e-11
9.35756874853056e-12
4.2390149487961935e-12
2.762111417677671e-12
2.216752210358975e-12
1.9984150034880977e-12
1.9207992089718538e-12
1.911987921675276e-12
1.939545160658315e-12
1.987203713655143e-12
2.0461952426038736e-12
2.18131505617753e-12
2.0154700739302145e-12
1.889984156746677e-12
1.866987595431993e-12
1.902751017235596e-12
1.959305538083656e-12
2.0333334980571096e-12
2.158524347691012e-12
2.4153823412179025e-12
2.979570906757293e-12
4.322103721416115e-12
8.340234358117443e-12
2.34211347975242e-11
1.2039743304100323e-11
7.749790791139834e-12
6.811379993672802e-12
7.242216694688765e-12
4.95221972447108e-12
1.4703337985061343e-12
2.814526286807577e-13
3.6179762877646976e-11
9.336609261884754e-12
4.2345306505235505e-12
2.7608624779998604e-12
2.2164502681969824e-12
1.9984727862877576e-12
1.921017482862374e-12
1.912286434162335e-12
1.9398857725228486e-12
1.9875666299516678e-12
2.0465695170000285e-12
2.181657941532382e-12
2.0157687861777955e-12
1.8902574697260384e-12
1.8672401343961486e-12
1.90297161504718e-12
1.9594655453904147e-12
2.0334035364285376e-12
2.158471467885594e-12
2.4152145788679955e-12
2.979419093961273e-12
4.322721502588592e-12
8.347407913346705e-12
2.3456819369888275e-11
1.2016226022014047e-11
7.736750557340013e-12
6.800271080302667e-12
7.2335306001763516e-12
4.959384986701233e-12
1.4716257168659786e-12
3.948168327632318e-11
9.958453920362128e-12
4.4191405224649394e-12
2.8400219573398007e-12
2.25974207223074e-12
2.0264618562920888e-12
1.941466540247533e-12
1.9286657779838623e-12
1.9539313855841083e-12
2.0002103161647674e-12
2.0583311977209385e-12
2.123099801218981e-12
2.254760282852148e-12
2.088019842545793e-12
1.9672459320871363e-12
1.9497103430814214e-12
1.9868147326333927e-12
2.037466294248839e-12
2.097370965185445e-12
2.202627884328177e-12
2.4438318252410258e-12
3.0333244245985855e-12
4.626223435468483e-12
1.0983521560575116e-11
2.1683583086263703e-11
7.978534723888112e-12
5.50678597257475e-12
4.82700318173568e-12
5.097958615865707e-12
5.987551967483824e-12
1.851965762163125e-12
4.240830973459198e-11
1.0338846419327826e-11
4.5028294589291875e-12
2.865491849300125e-12
2.2681194148681174e-12
2.0283183782923968e-12
1.940381007705683e-12
1.9261078966986157e-12
1.95059095699432e-12
1.996443825572929e-12
2.0543356288040116e-12
2.1884655730272923e-12
2.021937604346394e-12
1.8964760731399093e-12
1.8737471496230392e-12
1.909588157091829e-12
1.96577332439455e-12
2.038964417973553e-12
2.163127062412729e-12
2.4197590171901892e-12
2.9878259192641688e-12
4.353183095886969e-12
8.528735234281275e-12
2.4198698378761594e-11
1.159912221381429e-11
7.508027162053101e-12
6.6024639242790636e-12
7.069922516408296e-12
5.096804574145876e-12
1.4930496133180424e-12
2.7236673822784615e-13
3.634382197225473e-11
9.35756874853056e-12
4.2390149487961935e-12
2.762111417677671e-12
2.216752210358975e-12
1.9984150034880977e-12
1.9207992089718538e-12
1.911987921675276e-12
1.939545160658315e-12
1.987203713655143e-12
2.0461952426038736e-12
2.18131505617753e-12
2.0154700739302145e-12
1.889984156746677e-12
1.866987595431993e-12
1.902751017235596e-12
1.959305538083656e-12
2.0333334980571096e-12
2.158524347691012e-12
2.4153823412179025e-12
2.979570906757293e-12
4.322103721416115e-12
8.340234358117443e-12
2.34211347975242e-11
1.2039743304100323e-11
7.749790791139834e-12
6.811379993672802e-12
7.242216694688765e-12
4.95221972447108e-12
1.4703337985061343e-12
2.814526286807577e-13
3.6179762877646976e-11
9.336609261884754e-12
4.2345306505235505e-12
2.7608624779998604e-12
2.2164502681969824e-12
1.9984727862877576e-12
1.921017482862374e-12
1.912286434162335e-12
1.9398857725228486e-12
1.9875666299516678e-12
2.0465695170000285e-12
2.181657941532382e-12
2.0157687861777955e-12
1.8902574697260384e-12
1.8672401343961486e-12
1.90297161504718e-12
1.9594655453904147e-12
2.0334035364285376e-12
2.158471467885594e-12
2.4152145788679955e-12
2.979419093961273e-12
4.322721502588592e-12
8.347407913346705e-12
2.3456819369888275e-11
1.2016226022014047e-11
7.736750557340013e-12
6.800271080302667e-12
7.2335306001763516e-12
4.959384986701233e-12
1.4716257168659786e-12
3.948168327632318e-11
9.958453920362128e-12
4.4191405224649394e-12
2.8400219573398007e-12
2.25974207223074e-12
2.0264618562920888e-12
1.941466540247533e-12
1.9286657779838623e-12
1.9539313855841083e-12
2.0002103161647674e-12
2.0583311977209385e-12
2.123099801218981e-12
2.254760282852148e-12
2.088019842545793e-12
1.9672459320871363e-12
1.9497103430814214e-12
1.9868147326333927e-12
2.037466294248839e-12
2.097370965185445e-12
2.202627884328177e-12
2.4438318252410258e-12
3.0333244245985855e-12
4.626223435468483e-12
1.0983521560575116e-11
2.1683583086263703e-11
7.978534723888112e-12
5.50678597257475e-12
4.82700318173568e-12
5.097958615865707e-12
5.987551967483824e-12
1.851965762163125e-12
4.240830973459198e-11
1.0338846419327826e-11
4.5028294589291875e-12
2.865491849300125e-12
2.2681194148681174e-12
2.0283183782923968e-12
1.940381007705683e-12
1.9261078966986157e-12
1.95059095699432e-12
1.996443825572929e-12
2.0543356288040116e-12
2.1884655730272923e-12
2.021937604346394e-12
1.8964760731399093e-12
1.8737471496230392e-12
1.909588157091829e-12
1.96577332439455e-12
2.038964417973553e-12
2.163127062412729e-12
2.4197590171901892e-12
2.9878259192641688e-12
4.353183095886969e-12
8.528735234281275e-12
2.4198698378761594e-11
1.159912221381429e-11
7.508027162053101e-12
6.6024639242790636e-12
7.069922516408296e-12
5.096804574145876e-12
1.4930496133180424e-12
2.7236673822784615e-13
3.634382197225473e-11
9.35756874853056e-12
4.2390149487961935e-12
2.762111417677671e-12
2.216752210358975e-12
1.9984150034880977e-12
1.9207992089718538e-12
1.911987921675276e-12
1.939545160658315e-12
1.987203713655143e-12
2.0461952426038736e-12
2.18131505617753e-12
2.0154700739302145e-12
1.889984156746677e-12
1.866987595431993e-12
1.902751017235596e-12
1.959305538083656e-12
2.0333334980571096e-12
2.158524347691012e-12
2.4153823412179025e-12
2.979570906757293e-12
4.322103721416115e-12
8.340234358117443e-12
2.34211347975242e-11
1.2039743304100323e-11
7.749790791139834e-12
6.811379993672802e-12
7.242216694688765e-12
4.95221972447108e-12
1.4703337985061343e-12
2.814526286807577e-13
3.6179762877646976e-11
9.336609261884754e-12
4.2345306505235505e-12
2.7608624779998604e-12
2.2164502681969824e-12
1.9984727862877576e-12
1.921017482862374e-12
1.912286434162335e-12
1.9398857725228486e-12
1.9875666299516678e-12
2.0465695170000285e-12
2.181657941532382e-12
2.0157687861777955e-12
1.8902574697260384e-12
1.8672401343961486e-12
1.90297161504718e-12
1.9594655453904147e-12
2.0334035364285376e-12
2.158471467885594e-12
2.4152145788679955e-12
2.979419093961273e-12
4.322721502588592e-12
8.347407913346705e-12
2.3456819369888275e-11
1.2016226022014047e-11
7.736750557340013e-12
6.800271080302667e-12
7.2335306001763516e-12
4.959384986701233e-12
1.4716257168659786e-12
3.948168327632318e-11
9.958453920362128e-12
4.4191405224649394e-12
2.8400219573398007e-12
2.25974207223074e-12
2.0264618562920888e-12
1.941466540247533e-12
1.9286657779838623e-12
1.9539313855841083e-12
2.0002103161647674e-12
2.0583311977209385e-12
2.123099801218981e-12
2.254760282852148e-12
2.088019842545793e-12
1.9672459320871363e-12
1.9497103430814214e-12
1.9868147326333927e-12
2.037466294248839e-12
2.097370965185445e-12
2.202627884328177e-12
2.4438318252410258e-12
3.0333244245985855e-12
4.626223435468483e-12
1.0983521560575116e-11
2.1683583086263703e-11
7.978534723888112e-12
5.50678597257475e-12
4.82700318173568e-12
5.097958615865707e-12
5.987551967483824e-12
1.851965762163125e-12
4.240830973459198e-11
1.0338846419327826e-11
4.5028294589291875e-12
2.865491849300125e-12
2.2681194148681174e-12
2.0283183782923968e-12
1.940381007705683e-12
1.9261078966986157e-12
1.95059095699432e-12
1.996443825572929e-12
2.0543356288040116e-12
2.1884655730272923e-12
2.021937604346394e-12
1.8964760731399093e-12
1.8737471496230392e-12
1.909588157091829e-12
1.96577332439455e-12
2.038964417973553e-12
2.163127062412729e-12
2.4197590171901892e-12
2.9878259192641688e-12
4.353183095886969e-12
8.528735234281275e-12
2.4198698378761594e-11
1.159912221381429e-11
7.508027162053101e-12
6.6024639242790636e-12
7.069922516408296e-12
5.096804574145876e-12
1.4930496133180424e-12
2.7236673822784615e-13
3.634382197225473e-11
9.35756874853056e-12
4.2390149487961935e-12
2.762111417677671e-12
2.216752210358975e-12
1.9984150034880977e-12
1.9207992089718538e-12
1.911987921675276e-12
1.939545160658315e-12
1.987203713655143e-12
2.0461952426038736e-12
2.18131505617753e-12
2.0154700739302145e-12
1.889984156746677e-12
1.866987595431993e-12
1.902751017235596e-12
1.959305538083656e-12
2.0333334980571096e-12
2.158524347691012e-12
2.4153823412179025e-12
2.979570906757293e-12
4.322103721416115e-12
8.340234358117443e-12
2.34211347975242e-11
1.2039743304100323e-11
7.749790791139834e-12
6.811379993672802e-12
7.242216694688765e-12
4.95221972447108e-12
1.4703337985061343e-12
2.814526286807577e-13
3.6179762877646976e-11
9.336609261884754e-12
4.2345306505235505e-12
2.7608624779998604e-12
2.2164502681969824e-12
1.9984727862877576e-12
1.921017482862374e-12
1.912286434162335e-12
1.9398857725228486e-12
1.9875666299516678e-12
2.0465695170000285e-12
2.181657941532382e-12
2.0157687861777955e-12
1.8902574697260384e-12
1.8672401343961486e-12
1.90297161504718e-12
1.9594655453904147e-12
2.0334035364285376e-12
2.158471467885594e-12
2.4152145788679955e-12
2.979419093961273e-12
4.322721502588592e-12
8.347407913346705e-12
2.3456819369888275e-11
1.2016226022014047e-11
7.736750557340013e-12
6.800271080302667e-12
7.2335306001763516e-12
4.959384986701233e-12
1.4716257168659786e-12
3.948168327632318e-11
9.958453920362128e-12
4.4191405224649394e-12
2.8400219573398007e-12
2.25974207223074e-12
2.0264618562920888e-12
1.941466540247533e-12
1.9286657779838623e-12
1.9539313855841083e-12
2.0002103161647674e-12
2.0583311977209385e-12
2.123099801218981e-12
2.254760282852148e-12
2.088019842545793e-12
1.9672459320871363e-12
1.9497103430814214e-12
1.9868147326333927e-12
2.037466294248839e-12
2.097370965185445e-12
2.202627884328177e-12
2.4438318252410258e-12
3.0333244245985855e-12
4.626223435468483e-12
1.0983521560575116e-11
2.1683583086263703e-11
7.978534723888112e-12
5.50678597257475e-12
4.82700318173568e-12
5.097958615865707e-12
5.987551967483824e-12
1.851965762163125e-12
4.240830973459198e-11
1.0338846419327826e-11
4.5028294589291875e-12
2.865491849300125e-12
2.2681194148681174e-12
2.0283183782923968e-12
1.940381007705683e-12
1.9261078966986157e-12
1.95059095699432e-12
1.996443825572929e-12
2.0543356288040116e-12
2.1884655730272923e-12
2.021937604346394e-12
1.8964760731399093e-12
1.8737471496230392e-12
1.909588157091829e-12
1.96577332439455e-12
2.038964417973553e-12
2.163127062412729e-12
2.4197590171901892e-12
2.9878259192641688e-12
4.353183095886969e-12
8.528735234281275e-12
2.4198698378761594e-11
1.159912221381429e-11
7.508027162053101e-12
6.6024639242790636e-12
7.069922516408296e-12
5.096804574145876e-12
1.4930496133180424e-12
2.7236673822784615e-13
3.634382197225473e-11
9.35756874853056e-12
4.2390149487961935e-12
2.762111417677671e-12
2.216752210358975e-12
1.9984150034880977e-12
1.9207992089718538e-12
1.911987921675276e-12
1.939545160658315e-12
1.987203713655143e-12
2.0461952426038736e-12
2.18131505617753e-12
2.0154700739302145e-12
1.889984156746677e-12
1.866987595431993e-12
1.902751017235596e-12
1.959305538083656e-12
2.0333334980571096e-12
2.158524347691012e-12
2.4153823412179025e-12
2.979570906757293e-12
4.322103721416115e-12
8.340234358117443e-12
2.34211347975242e-11
1.2039743304100323e-11
7.749790791139834e-12
6.811379993672802e-12
7.242216694688765e-12
4.95221972447108e-12
1.4703337985061343e-12
2.814526286807577e-13
3.6179762877646976e-11
9.336609261884754e-12
4.2345306505235505e-12
2.7608624779998604e-12
2.2164502681969824e-12
1.9984727862877576e-12
1.921017482862374e-12
1.912286434162335e-12
1.9398857725228486e-12
1.9875666299516678e-12
2.0465695170000285e-12
2.181657941532382e-12
2.0157687861777955e-12
1.8902574697260384e-12
1.8672401343961486e-12
1.90297161504718e-12
1.9594655453904147e-12
2.0334035364285376e-12
2.158471467885594e-12
2.4152145788679955e-12
2.979419093961273e-12
4.322721502588592e-12
8.347407913346705e-12
2.3456819369888275e-11
1.2016226022014047e-11
7.736750557340013e-12
6.800271080302667e-12
7.2335306001763516e-12
4.959384986701233e-12
1.4716257168659786e-12
3.948168327632318e-11
9.958453920362128e-12
4.4191405224649394e-12
2.8400219573398007e-12
2.25974207223074e-12
2.0264618562920888e-12
1.941466540247533e-12
1.9286657779838623e-12
1.9539313855841083e-12
2.0002103161647674e-12
2.0583311977209385e-12
2.123099801218981e-12
2.254760282852148e-12
2.088019842545793e-12
1.9672459320871363e-12
1.9497103430814214e-12
1.9868147326333927e-12
2.037466294248839e-12
2.097370965185445e-12
2.202627884328177e-12
2.4438318252410258e-12
3.0333244245985855e-12
4.626223435468483e-12
1.0983521560575116e-11
2.1683583086263703e-11
7.978534723888112e-12
5.50678597257475e-12
4.82700318173568e-12
5.097958615865707e-12
5.987551967483824e-12
1.851965762163125e-12
4.240830973459198e-11
1.0338846419327826e-11
4.5028294589291875e-12
2.865491849300125e-12
2.2681194148681174e-12
2.0283183782923968e-12
1.940381007705683e-12
1.9261078966986157e-12
1.95059095699432e-12
1.996443825572929e-12
2.0543356288040116e-12
2.1884655730272923e-12
2.021937604346394e-12
1.8964760731399093e-12
1.8737471496230392e-12
1.909588157091829e-12
1.96577332439455e-12
2.038964417973553e-12
2.163127062412729e-12
2.4197590171901892e-12
2.9878259192641688e-12
4.353183095886969e-12
8.528735234281275e-12
2.4198698378761594e-11
1.159912221381429e-11
7.508027162053101e-12
6.6024639242790636e-12
7.069922516408296e-12
5.096804574145876e-12
1.4930496133180424e-12
2.7236673822784615e-13
3.634382197225473e-11
9.35756874853056e-12
4.2390149487961935e-12
2.762111417677671e-12
2.216752210358975e-12
1.9984150034880977e-12
1.9207992089718538e-12
1.911987921675276e-12
1.939545160658315e-12
1.987203713655143e-12
2.0461952426038736e-12
2.18131505617753e-12
2.0154700739302145e-12
1.889984156746677e-12
1.866987595431993e-12
1.902751017235596e-12
1.959305538083656e-12
2.0333334980571096e-12
2.158524347691012e-12
2.4153823412179025e-12
2.979570906757293e-12
4.322103721416115e-12
8.340234358117443e-12
2.34211347975242e-11
1.2039743304100323e-11
7.749790791139834e-12
6.811379993672802e-12
7.242216694688765e-12
4.95221972447108e-12
1.4703337985061343e-12
2.814526286807577e-13
3.6179762877646976e-11
9.336609261884754e-12
4.2345306505235505e-12
2.7608624779998604e-12
2.2164502681969824e-12
1.9984727862877576e-12
1.921017482862374e-12
1.912286434162335e-12
1.9398857725228486e-12
1.9875666299516678e-12
2.0465695170000285e-12
2.181657941532382e-12
2.0157687861777955e-12
1.8902574697260384e-12
1.8672401343961486e-12
1.90297161504718e-12
1.9594655453904147e-12
2.0334035364285376e-12
2.158471467885594e-12
2.4152145788679955e-12
2.979419093961273e-12
4.322721502588592e-12
8.347407913346705e-12
2.3456819369888275e-11
1.2016226022014047e-11
7.736750557340013e-12
6.800271080302667e-12
7.2335306001763516e-12
4.959384986701233e-12
1.4716257168659786e-12
3.948168327632318e-11
9.958453920362128e-12
4.4191405224649394e-12
2.8400219573398007e-12
2.25974207223074e-12
2.0264618562920888e-12
1.941466540247533e-12
1.9286657779838623e-12
1.9539313855841083e-12
2.0002103161647674e-12
2.0583311977209385e-12
2.123099801218981e-12
2.254760282852148e-12
2.088019842545793e-12
1.9672459320871363e-12
1.9497103430814214e-12
1.9868147326333927e-12
2.037466294248839e-12
2.097370965185445e-12
2.202627884328177e-12
2.4438318252410258e-12
3.0333244245985855e-12
4.626223435468483e-12
1.0983521560575116e-11
2.1683583086263703e-11
7.978534723888112e-12
5.50678597257475e-12
4.82700318173568e-12
5.097958615865707e-12
5.987551967483824e-12
1.851965762163125e-12
4.240830973459198e-11
1.0338846419327826e-11
4.5028294589291875e-12
2.865491849300125e-12
2.2681194148681174e-12
2.0283183782923968e-12
1.940381007705683e-12
1.9261078966986157e-12
1.95059095699432e-12
1.996443825572929e-12
2.0543356288040116e-12
2.1884655730272923e-12
2.021937604346394e-12
1.8964760731399093e-12
1.8737471496230392e-12
1.909588157091829e-12
1.96577332439455e-12
2.038964417973553e-12
2.163127062412729e-12
2.4197590171901892e-12
2.9878259192641688e-12
4.353183095886969e-12
8.528735234281275e-12
2.4198698378761594e-11
1.159912221381429e-11
7.508027162053101e-12
6.6024639242790636e-12
7.069922516408296e-12
5.096804574145876e-12
1.4930496133180424e-12
2.7236673822784615e-13
3.634382197225473e-11
9.35756874853056e-12
4.2390149487961935e-12
2.762111417677671e-12
2.216752210358975e-12
1.9984150034880977e-12
1.9207992089718538e-12
1.911987921675276e-12
1.939545160658315e-12
1.987203713655143e-12
2.0461952426038736e-12
2.18131505617753e-12
2.0154700739302145e-12
1.889984156746677e-12
1.866987595431993e-12
1.902751017235596e-12
1.959305538083656e-12
2.0333334980571096e-12
2.158524347691012e-12
2.4153823412179025e-12
2.979570906757293e-12
4.322103721416115e-12
8.340234358117443e-12
2.34211347975242e-11
1.2039743304100323e-11
7.749790791139834e-12
6.811379993672802e-12
7.242216694688765e-12
4.95221972447108e-12
1.4703337985061343e-12
2.814526286807577e-13
3.6179762877646976e-11
9.336609261884754e-12
4.2345306505235505e-12
2.7608624779998604e-12
2.2164502681969824e-12
1.9984727862877576e-12
1.921017482862374e-12
1.912286434162335e-12
1.9398857725228486e-12
1.9875666299516678e-12
2.0465695170000285e-12
2.181657941532382e-12
2.0157687861777955e-12
1.8902574697260384e-12
1.8672401343961486e-12
1.90297161504718e-12
1.9594655453904147e-12
2.0334035364285376e-12
2.158471467885594e-12
2.4152145788679955e-12
2.979419093961273e-12
4.322721502588592e-12
8.347407913346705e-12
2.3456819369888275e-11
1.2016226022014047e-11
7.736750557340013e-12
6.800271080302667e-12
7.2335306001763516e-12
4.959384986701233e-12
1.4716257168659786e-12
3.948168327632318e-11
9.958453920362128e-12
4.4191405224649394e-12
2.8400219573398007e-12
2.25974207223074e-12
2.0264618562920888e-12
1.941466540247533e-12
1.9286657779838623e-12
1.9539313855841083e-12
2.0002103161647674e-12
2.0583311977209385e-12
2.123099801218981e-12
2.254760282852148e-12
2.088019842545793e-12
1.9672459320871363e-12
1.9497103430814214e-12
1.9868147326333927e-12
2.037466294248839e-12
2.097370965185445e-12
2.202627884328177e-12
2.4438318252410258e-12
3.0333244245985855e-12
4.626223435468483e-12
1.0983521560575116e-11
2.1683583086263703e-11
7.978534723888112e-12
5.50678597257475e-12
4.82700318173568e-12
5.097958615865707e-12
5.987551967483824e-12
1.851965762163125e-12
4.240830973459198e-11
1.0338846419327826e-11
4.5028294589291875e-12
2.865491849300125e-12
2.2681194148681174e-12
2.0283183782923968e-12
1.940381007705683e-12
1.9261078966986157e-12
1.95059095699432e-12
1.996443825572929e-12
2.0543356288040116e-12
2.1884655730272923e-12
2.021937604346394e-12
1.8964760731399093e-12
1.8737471496230392e-12
1.909588157091829e-12
1.96577332439455e-12
2.038964417973553e-12
2.163127062412729e-12
2.4197590171901892e-12
2.9878259192641688e-12
4.353183095886969e-12
8.528735234281275e-12
2.4198698378761594e-11
1.159912221381429e-11
7.508027162053101e-12
6.6024639242790636e-12
7.069922516408296e-12
5.096804574145876e-12
1.4930496133180424e-12
2.7236673822784615e-13
3.634382197225473e-11
9.35756874853056e-12
4.2390149487961935e-12
2.762111417677671e-12
2.216752210358975e-12
1.9984150034880977e-12
1.9207992089718538e-12
1.911987921675276e-12
1.939545160658315e-12
1.987203713655143e-12
2.0461952426038736e-12
2.18131505617753e-12
2.0154700739302145e-12
1.889984156746677e-12
1.866987595431993e-12
1.902751017235596e-12
1.959305538083656e-12
2.0333334980571096e-12
2.158524347691012e-12
2.4153823412179025e-12
2.979570906757293e-12
4.322103721416115e-12
8.340234358117443e-12
2.34211347975242e-11
1.2039743304100323e-11
7.749790791139834e-12
6.811379993672802e-12
7.242216694688765e-12
4.95221972447108e-12
1.4703337985061343e-12
2.814526286807577e-13
3.6179762877646976e-11
9.336609261884754e-12
4.2345306505235505e-12
2.7608624779998604e-12
2.2164502681969824e-12
1.9984727862877576e-12
1.921017482862374e-12
1.912286434162335e-12
1.9398857725228486e-12
1.9875666299516678e-12
2.0465695170000285e-12
2.181657941532382e-12
2.0157687861777955e-12
1.8902574697260384e-12
1.8672401343961486e-12
1.90297161504718e-12
1.9594655453904147e-12
2.0334035364285376e-12
2.158471467885594e-12
2.4152145788679955e-12
2.979419093961273e-12
4.322721502588592e-12
8.347407913346705e-12
2.3456819369888275e-11
1.2016226022014047e-11
7.736750557340013e-12
6.800271080302667e-12
7.2335306001763516e-12
4.959384986701233e-12
1.4716257168659786e-12
3.948168327632318e-11
9.958453920362128e-12
4.4191405224649394e-12
2.8400219573398007e-12
2.25974207223074e-12
2.0264618562920888e-12
1.941466540247533e-12
1.9286657779838623e-12
1.9539313855841083e-12
2.0002103161647674e-12
2.0583311977209385e-12
2.123099801218981e-12
2.254760282852148e-12
2.088019842545793e-12
1.9672459320871363e-12
1.9497103430814214e-12
1.9868147326333927e-12
2.037466294248839e-12
2.097370965185445e-12
2.202627884328177e-12
2.4438318252410258e-12
3.0333244245985855e-12
4.626223435468483e-12
1.0983521560575116e-11
2.1683583086263703e-11
7.978534723888112e-12
5.50678597257475e-12
4.82700318173568e-12
5.097958615865707e-12
5.987551967483824e-12
1.851965762163125e-12
4.240830973459198e-11
1.0338846419327826e-11
4.5028294589291875e-12
2.865491849300125e-12
2.2681194148681174e-12
2.0283183782923968e-12
1.940381007705683e-12
1.9261078966986157e-12
1.95059095699432e-12
1.996443825572929e-12
2.0543356288040116e-12
2.1884655730272923e-12
2.021937604346394e-12
1.8964760731399093e-12
1.8737471496230392e-12
1.909588157091829e-12
1.96577332439455e-12
2.038964417973553e-12
2.163127062412729e-12
2.4197590171901892e-12
2.9878259192641688e-12
4.353183095886969e-12
8.528735234281275e-12
2.4198698378761594e-11
1.159912221381429e-11
7.508027162053101e-12
6.6024639242790636e-12
7.069922516408296e-12
5.096804574145876e-12
1.4930496133180424e-12
2.7236673822784615e-13
3.634382197225473e-11
9.35756874853056e-12
4.2390149487961935e-12
2.762111417677671e-12
2.216752210358975e-12
1.9984150034880977e-12
1.9207992089718538e-12
1.911987921675276e-12
1.939545160658315e-12
1.987203713655143e-12
2.0461952426038736e-12
2.18131505617753e-12
2.0154700739302145e-12
1.889984156746677e-12
1.866987595431993e-12
1.902751017235596e-12
1.959305538083656e-12
2.0333334980571096e-12
2.158524347691012e-12
2.4153823412179025e-12
2.979570906757293e-12
4.322103721416115e-12
8.340234358117443e-12
2.34211347975242e-11
1.2039743304100323e-11
7.749790791139834e-12
6.811379993672802e-12
7.242216694688765e-12
4.95221972447108e-12
1.4703337985061343e-12
2.814526286807577e-13
3.6179762877646976e-11
9.336609261884754e-12
4.2345306505235505e-12
2.7608624779998604e-12
2.2164502681969824e-12
1.9984727862877576e-12
1.921017482862374e-12
1.912286434162335e-12
1.9398857725228486e-12
1.9875666299516678e-12
2.0465695170000285e-12
2.181657941532382e-12
2.0157687861777955e-12
1.8902574697260384e-12
1.8672401343961486e-12
1.90297161504718e-12
1.9594655453904147e-12
2.0334035364285376e-12
2.158471467885594e-12
2.4152145788679955e-12
2.979419093961273e-12
4.322721502588592e-12
8.347407913346705e-12
2.3456819369888275e-11
1.2016226022014047e-11
7.736750557340013e-12
6.800271080302667e-12
7.2335306001763516e-12
4.959384986701233e-12
1.4716257168659786e-12
3.948168327632318e-11
9.958453920362128e-12
4.4191405224649394e-12
2.8400219573398007e-12
2.25974207223074e-12
2.0264618562920888e-12
1.941466540247533e-12
1.9286657779838623e-12
1.9539313855841083e-12
2.0002103161647674e-12
2.0583311977209385e-12
2.123099801218981e-12
2.254760282852148e-12
2.088019842545793e-12
1.9672459320871363e-12
1.9497103430814214e-12
1.9868147326333927e-12
2.037466294248839e-12
2.097370965185445e-12
2.202627884328177e-12
2.4438318252410258e-12
3.0333244245985855e-12
4.626223435468483e-12
1.0983521560575116e-11
2.1683583086263703e-11
7.978534723888112e-12
5.50678597257475e-12
4.82700318173568e-12
5.097958615865707e-12
5.987551967483824e-12
1.851965762163125e-12
4.240830973459198e-11
1.0338846419327826e-11
4.5028294589291875e-12
2.865491849300125e-12
2.2681194148681174e-12
2.0283183782923968e-12
1.940381007705683e-12
1.9261078966986157e-12
1.95059095699432e-12
1.996443825572929e-12
2.0543356288040116e-12
2.1884655730272923e-12
2.021937604346394e-12
1.8964760731399093e-12
1.8737471496230392e-12
1.909588157091829e-12
1.96577332439455e-12
2.038964417973553e-12
2.163127062412729e-12
2.4197590171901892e-12
2.9878259192641688e-12
4.353183095886969e-12
8.528735234281275e-12
2.4198698378761594e-11
1.159912221381429e-11
7.508027162053101e-12
6.6024639242790636e-12
7.069922516408296e-12
5.096804574145876e-12
1.4930496133180424e-12
2.7236673822784615e-13
3.634382197225473e-11
9.35756874853056e-12
4.2390149487961935e-12
2.762111417677671e-12
2.216752210358975e-12
1.9984150034880977e-12
1.9207992089718538e-12
1.911987921675276e-12
1.939545160658315e-12
1.987203713655143e-12
2.0461952426038736e-12
2.18131505617753e-12
2.0154700739302145e-12
1.889984156746677e-12
1.866987595431993e-12
1.902751017235596e-12
1.959305538083656e-12
2.0333334980571096e-12
2.158524347691012e-12
2.4153823412179025e-12
2.979570906757293e-12
4.322103721416115e-12
8.340234358117443e-12
2.34211347975242e-11
1.2039743304100323e-11
7.749790791139834e-12
6.811379993672802e-12
7.242216694688765e-12
4.95221972447108e-12
1.4703337985061343e-12
2.814526286807577e-13
3.6179762877646976e-11
9.336609261884754e-12
4.2345306505235505e-12
2.7608624779998604e-12
2.2164502681969824e-12
1.9984727862877576e-12
1.921017482862374e-12
1.912286434162335e-12
1.9398857725228486e-12
1.9875666299516678e-12
2.0465695170000285e-12
2.181657941532382e-12
2.0157687861777955e-12
1.8902574697260384e-12
1.8672401343961486e-12
1.90297161504718e-12
1.9594655453904147e-12
2.0334035364285376e-12
2.158471467885594e-12
2.4152145788679955e-12
2.979419093961273e-12
4.322721502588592e-12
8.347407913346705e-12
2.3456819369888275e-11
1.2016226022014047e-11
7.736750557340013e-12
6.800271080302667e-12
7.2335306001763516e-12
4.959384986701233e-12
1.4716257168659786e-12
3.948168327632318e-11
9.958453920362128e-12
4.4191405224649394e-12
2.8400219573398007e-12
2.25974207223074e-12
2.0264618562920888e-12
1.941466540247533e-12
1.9286657779838623e-12
1.9539313855841083e-12
2.0002103161647674e-12
2.0583311977209385e-12
2.123099801218981e-12
2.254760282852148e-12
2.088019842545793e-12
1.9672459320871363e-12
1.9497103430814214e-12
1.9868147326333927e-12
2.037466294248839e-12
2.097370965185445e-12
2.202627884328177e-12
2.4438318252410258e-12
3.0333244245985855e-12
4.626223435468483e-12
1.0983521560575116e-11
2.1683583086263703e-11
7.978534723888112e-12
5.50678597257475e-12
4.82700318173568e-12
5.097958615865707e-12
5.987551967483824e-12
1.851965762163125e-12
4.240830973459198e-11
1.0338846419327826e-11
4.5028294589291875e-12
2.865491849300125e-12
2.2681194148681174e-12
2.0283183782923968e-12
1.940381007705683e-12
1.9261078966986157e-12
1.95059095699432e-12
1.996443825572929e-12
2.0543356288040116e-12
2.1884655730272923e-12
2.021937604346394e-12
1.8964760731399093e-12
1.8737471496230392e-12
1.909588157091829e-12
1.96577332439455e-12
2.038964417973553e-12
2.163127062412729e-12
2.4197590171901892e-12
2.9878259192641688e-12
4.353183095886969e-12
8.528735234281275e-12
2.4198698378761594e-11
1.159912221381429e-11
7.508027162053101e-12
6.6024639242790636e-12
7.069922516408296e-12
5.096804574145876e-12
1.4930496133180424e-12
2.7236673822784615e-13
3.634382197225473e-11
9.35756874853056e-12
4.2390149487961935e-12
2.762111417677671e-12
2.216752210358975e-12
1.9984150034880977e-12
1.9207992089718538e-12
1.911987921675276e-12
1.939545160658315e-12
1.987203713655143e-12
2.0461952426038736e-12
2.18131505617753e-12
2.0154700739302145e-12
1.889984156746677e-12
1.866987595431993e-12
1.902751017235596e-12
1.959305538083656e-12
2.0333334980571096e-12
2.158524347691012e-12
2.4153823412179025e-12
2.979570906757293e-12
4.322103721416115e-12
8.340234358117443e-12
2.34211347975242e-11
1.2039743304100323e-11
7.749790791139834e-12
6.811379993672802e-12
7.242216694688765e-12
4.95221972447108e-12
1.4703337985061343e-12
2.814526286807577e-13
3.6179762877646976e-11
9.336609261884754e-12
4.2345306505235505e-12
2.7608624779998604e-12
2.2164502681969824e-12
1.9984727862877576e-12
1.921017482862374e-12
1.912286434162335e-12
1.9398857725228486e-12
1.9875666299516678e-12
2.0465695170000285e-12
2.181657941532382e-12
2.0157687861777955e-12
1.8902574697260384e-12
1.8672401343961486e-12
1.90297161504718e-12
1.9594655453904147e-12
2.0334035364285376e-12
2.158471467885594e-12
2.4152145788679955e-12
2.979419093961273e-12
4.322721502588592e-12
8.347407913346705e-12
2.3456819369888275e-11
1.2016226022014047e-11
7.736750557340013e-12
6.800271080302667e-12
7.2335306001763516e-12
4.959384986701233e-12
1.4716257168659786e-12
3.948168327632318e-11
9.958453920362128e-12
4.4191405224649394e-12
2.8400219573398007e-12
2.25974207223074e-12
2.0264618562920888e-12
1.941466540247533e-12
1.9286657779838623e-12
1.9539313855841083e-12
2.0002103161647674e-12
2.0583311977209385e-12
2.123099801218981e-12
2.254760282852148e-12
2.088019842545793e-12
1.9672459320871363e-12
1.9497103430814214e-12
1.9868147326333927e-12
2.037466294248839e-12
2.097370965185445e-12
2.202627884328177e-12
2.4438318252410258e-12
3.0333244245985855e-12
4.626223435468483e-12
1.0983521560575116e-11
2.1683583086263703e-11
7.978534723888112e-12
5.50678597257475e-12
4.82700318173568e-12
5.097958615865707e-12
5.987551967483824e-12
1.851965762163125e-12
4.240830973459198e-11
1.0338846419327826e-11
4.5028294589291875e-12
2.865491849300125e-12
2.2681194148681174e-12
2.0283183782923968e-12
1.940381007705683e-12
1.9261078966986157e-12
1.95059095699432e-12
1.996443825572929e-12
2.0543356288040116e-12
2.1884655730272923e-12
2.021937604346394e-12
1.8964760731399093e-12
1.8737471496230392e-12
1.909588157091829e-12
1.96577332439455e-12
2.038964417973553e-12
2.163127062412729e-12
2.4197590171901892e-12
2.9878259192641688e-12
4.353183095886969e-12
8.528735234281275e-12
2.4198698378761594e-11
1.159912221381429e-11
7.508027162053101e-12
6.6024639242790636e-12
7.069922516408296e-12
5.096804574145876e-12
1.4930496133180424e-12
2.7236673822784615e-13
3.634382197225473e-11
9.35756874853056e-12
4.2390149487961935e-12
2.762111417677671e-12
2.216752210358975e-12
1.9984150034880977e-12
1.9207992089718538e-12
1.911987921675276e-12
1.939545160658315e-12
1.987203713655143e-12
2.0461952426038736e-12
2.18131505617753e-12
2.0154700739302145e-12
1.889984156746677e-12
1.866987595431993e-12
1.902751017235596e-12
1.959305538083656e-12
2.0333334980571096e-12
2.158524347691012e-12
2.4153823412179025e-12
2.979570906757293e-12
4.322103721416115e-12
8.340234358117443e-12
2.34211347975242e-11
1.2039743304100323e-11
7.749790791139834e-12
6.811379993672802e-12
7.242216694688765e-12
4.95221972447108e-12
1.4703337985061343e-12
2.814526286807577e-13
3.6179762877646976e-11
9.336609261884754e-12
4.2345306505235505e-12
2.7608624779998604e-12
2.2164502681969824e-12
1.9984727862877576e-12
1.921017482862374e-12
1.912286434162335e-12
1.9398857725228486e-12
1.9875666299516678e-12
2.0465695170000285e-12
2.181657941532382e-12
2.0157687861777955e-12
1.8902574697260384e-12
1.8672401343961486e-12
1.90297161504718e-12
1.9594655453904147e-12
2.0334035364285376e-12
2.158471467885594e-12
2.4152145788679955e-12
2.979419093961273e-12
4.322721502588592e-12
8.347407913346705e-12
2.3456819369888275e-11
1.2016226022014047e-11
7.736750557340013e-12
6.800271080302667e-12
7.2335306001763516e-12
4.959384986701233e-12
1.4716257168659786e-12
3.948168327632318e-11
9.958453920362128e-12
4.4191405224649394e-12
2.8400219573398007e-12
2.25974207223074e-12
2.0264618562920888e-12
1.941466540247533e-12
1.9286657779838623e-12
1.9539313855841083e-12
2.0002103161647674e-12
2.0583311977209385e-12
2.123099801218981e-12
2.254760282852148e-12
2.088019842545793e-12
1.9672459320871363e-12
1.9497103430814214e-12
1.9868147326333927e-12
2.037466294248839e-12
2.097370965185445e-12
2.202627884328177e-12
2.4438318252410258e-12
3.0333244245985855e-12
4.626223435468483e-12
1.0983521560575116e-11
2.1683583086263703e-11
7.978534723888112e-12
5.50678597257475e-12
4.82700318173568e-12
5.097958615865707e-12
5.987551967483824e-12
1.851965762163125e-12
4.240830973459198e-11
1.0338846419327826e-11
4.5028294589291875e-12
2.865491849300125e-12
2.2681194148681174e-12
2.0283183782923968e-12
1.940381007705683e-12
1.9261078966986157e-12
1.95059095699432e-12
1.996443825572929e-12
2.0543356288040116e-12
2.1884655730272923e-12
2.021937604346394e-12
1.8964760731399093e-12
1.8737471496230392e-12
1.909588157091829e-12
1.96577332439455e-12
2.038964417973553e-12
2.163127062412729e-12
2.4197590171901892e-12
2.9878259192641688e-12
4.353183095886969e-12
8.528735234281275e-12
2.4198698378761594e-11
1.159912221381429e-11
7.508027162053101e-12
6.6024639242790636e-12
7.069922516408296e-12
5.096804574145876e-12
1.4930496133180424e-12
2.7236673822784615e-13
3.634382197225473e-11
9.35756874853056e-12
4.2390149487961935e-12
2.762111417677671e-12
2.216752210358975e-12
1.9984150034880977e-12
1.9207992089718538e-12
1.911987921675276e-12
1.939545160658315e-12
1.987203713655143e-12
2.0461952426038736e-12
2.18131505617753e-12
2.0154700739302145e-12
1.889984156746677e-12
1.866987595431993e-12
1.902751017235596e-12
1.959305538083656e-12
2.0333334980571096e-12
2.158524347691012e-12
2.4153823412179025e-12
2.979570906757293e-12
4.322103721416115e-12
8.340234358117443e-12
2.34211347975242e-11
1.2039743304100323e-11
7.749790791139834e-12
6.811379993672802e-12
7.242216694688765e-12
4.95221972447108e-12
1.4703337985061343e-12
2.814526286807577e-13
3.6179762877646976e-11
9.336609261884754e-12
4.2345306505235505e-12
2.7608624779998604e-12
2.2164502681969824e-12
1.9984727862877576e-12
1.921017482862374e-12
1.912286434162335e-12
1.9398857725228486e-12
1.9875666299516678e-12
2.0465695170000285e-12
2.181657941532382e-12
2.0157687861777955e-12
1.8902574697260384e-12
1.8672401343961486e-12
1.90297161504718e-12
1.9594655453904147e-12
2.0334035364285376e-12
2.158471467885594e-12
2.4152145788679955e-12
2.979419093961273e-12
4.322721502588592e-12
8.347407913346705e-12
2.3456819369888275e-11
1.2016226022014047e-11
7.736750557340013e-12
6.800271080302667e-12
7.2335306001763516e-12
4.959384986701233e-12
1.4716257168659786e-12
3.948168327632318e-11
9.958453920362128e-12
4.4191405224649394e-12
2.8400219573398007e-12
2.25974207223074e-12
2.0264618562920888e-12
1.941466540247533e-12
1.9286657779838623e-12
1.9539313855841083e-12
2.0002103161647674e-12
2.0583311977209385e-12
2.123099801218981e-12
2.254760282852148e-12
2.088019842545793e-12
1.9672459320871363e-12
1.9497103430814214e-12
1.9868147326333927e-12
2.037466294248839e-12
2.097370965185445e-12
2.202627884328177e-12
2.4438318252410258e-12
3.0333244245985855e-12
4.626223435468483e-12
1.0983521560575116e-11
2.1683583086263703e-11
7.978534723888112e-12
5.50678597257475e-12
4.82700318173568e-12
5.097958615865707e-12
5.987551967483824e-12
1.851965762163125e-12
4.240830973459198e-11
1.0338846419327826e-11
4.5028294589291875e-12
2.865491849300125e-12
2.2681194148681174e-12
2.0283183782923968e-12
1.940381007705683e-12
1.9261078966986157e-12
1.95059095699432e-12
1.996443825572929e-12
2.0543356288040116e-12
2.1884655730272923e-12
2.021937604346394e-12
1.8964760731399093e-12
1.8737471496230392e-12
1.909588157091829e-12
1.96577332439455e-12
2.038964417973553e-12
2.163127062412729e-12
2.4197590171901892e-12
2.9878259192641688e-12
4.353183095886969e-12
8.528735234281275e-12
2.4198698378761594e-11
1.159912221381429e-11
7.508027162053101e-12
6.6024639242790636e-12
7.069922516408296e-12
5.096804574145876e-12
1.4930496133180424e-12
2.7236673822784615e-13
3.634382197225473e-11
9.35756874853056e-12
4.2390149487961935e-12
2.762111417677671e-12
2.216752210358975e-12
1.9984150034880977e-12
1.9207992089718538e-12
1.911987921675276e-12
1.939545160658315e-12
1.987203713655143e-12
2.0461952426038736e-12
2.18131505617753e-12
2.0154700739302145e-12
1.889984156746677e-12
1.866987595431993e-12
1.902751017235596e-12
1.959305538083656e-12
2.0333334980571096e-12
2.158524347691012e-12
2.4153823412179025e-12
2.979570906757293e-12
4.322103721416115e-12
8.340234358117443e-12
2.34211347975242e-11
1.2039743304100323e-11
7.749790791139834e-12
6.811379993672802e-12
7.242216694688765e-12
4.95221972447108e-12
1.4703337985061343e-12
2.814526286807577e-13
3.6179762877646976e-11
9.336609261884754e-12
4.2345306505235505e-12
2.7608624779998604e-12
2.2164502681969824e-12
1.9984727862877576e-12
1.921017482862374e-12
1.912286434162335e-12
1.9398857725228486e-12
1.9875666299516678e-12
2.0465695170000285e-12
2.181657941532382e-12
2.0157687861777955e-12
1.8902574697260384e-12
1.8672401343961486e-12
1.90297161504718e-12
1.9594655453904147e-12
2.0334035364285376e-12
2.158471467885594e-12
2.4152145788679955e-12
2.979419093961273e-12
4.322721502588592e-12
8.347407913346705e-12
2.3456819369888275e-11
1.2016226022014047e-11
7.736750557340013e-12
6.800271080302667e-12
7.2335306001763516e-12
4.959384986701233e-12
1.4716257168659786e-12
3.948168327632318e-11
9.958453920362128e-12
4.4191405224649394e-12
2.8400219573398007e-12
2.25974207223074e-12
2.0264618562920888e-12
1.941466540247533e-12
1.9286657779838623e-12
1.9539313855841083e-12
2.0002103161647674e-12
2.0583311977209385e-12
2.123099801218981e-12
2.254760282852148e-12
2.088019842545793e-12
1.9672459320871363e-12
1.9497103430814214e-12
1.9868147326333927e-12
2.037466294248839e-12
2.097370965185445e-12
2.202627884328177e-12
2.4438318252410258e-12
3.0333244245985855e-12
4.626223435468483e-12
1.0983521560575116e-11
2.1683583086263703e-11
7.978534723888112e-12
5.50678597257475e-12
4.82700318173568e-12
5.097958615865707e-12
5.987551967483824e-12
1.851965762163125e-12
4.240830973459198e-11
1.0338846419327826e-11
4.5028294589291875e-12
2.865491849300125e-12
2.2681194148681174e-12
2.0283183782923968e-12
1.940381007705683e-12
1.9261078966986157e-12
1.95059095699432e-12
1.996443825572929e-12
2.0543356288040116e-12
2.1884655730272923e-12
2.021937604346394e-12
1.8964760731399093e-12
1.8737471496230392e-12
1.909588157091829e-12
1.96577332439455e-12
2.038964417973553e-12
2.163127062412729e-12
2.4197590171901892e-12
2.9878259192641688e-12
4.353183095886969e-12
8.528735234281275e-12
2.4198698378761594e-11
1.159912221381429e-11
7.508027162053101e-12
6.6024639242790636e-12
7.069922516408296e-12
5.096804574145876e-12
1.4930496133180424e-12
2.7236673822784615e-13
3.634382197225473e-11
9.35756874853056e-12
4.2390149487961935e-12
2.762111417677671e-12
2.216752210358975e-12
1.9984150034880977e-12
1.9207992089718538e-12
1.911987921675276e-12
1.939545160658315e-12
1.987203713655143e-12
2.0461952426038736e-12
2.18131505617753e-12
2.0154700739302145e-12
1.889984156746677e-12
1.866987595431993e-12
1.902751017235596e-12
1.959305538083656e-12
2.0333334980571096e-12
2.158524347691012e-12
2.4153823412179025e-12
2.979570906757293e-12
4.322103721416115e-12
8.340234358117443e-12
2.34211347975242e-11
1.2039743304100323e-11
7.749790791139834e-12
6.811379993672802e-12
7.242216694688765e-12
4.95221972447108e-12
1.4703337985061343e-12
2.814526286807577e-13
3.6179762877646976e-11
9.336609261884754e-12
4.2345306505235505e-12
2.7608624779998604e-12
2.2164502681969824e-12
1.9984727862877576e-12
1.921017482862374e-12
1.912286434162335e-12
1.9398857725228486e-12
1.9875666299516678e-12
2.0465695170000285e-12
2.181657941532382e-12
2.0157687861777955e-12
1.8902574697260384e-12
1.8672401343961486e-12
1.90297161504718e-12
1.9594655453904147e-12
2.0334035364285376e-12
2.158471467885594e-12
2.4152145788679955e-12
2.979419093961273e-12
4.322721502588592e-12
8.347407913346705e-12
2.3456819369888275e-11
1.2016226022014047e-11
7.736750557340013e-12
6.800271080302667e-12
7.2335306001763516e-12
4.959384986701233e-12
1.4716257168659786e-12
3.948168327632318e-11
9.958453920362128e-12
4.4191405224649394e-12
2.8400219573398007e-12
2.25974207223074e-12
2.0264618562920888e-12
1.941466540247533e-12
1.9286657779838623e-12
1.9539313855841083e-12
2.0002103161647674e-12
2.0583311977209385e-12
2.123099801218981e-12
2.254760282852148e-12
2.088019842545793e-12
1.9672459320871363e-12
1.9497103430814214e-12
1.9868147326333927e-12
2.037466294248839e-12
2.097370965185445e-12
2.202627884328177e-12
2.4438318252410258e-12
3.0333244245985855e-12
4.626223435468483e-12
1.0983521560575116e-11
2.1683583086263703e-11
7.978534723888112e-12
5.50678597257475e-12
4.82700318173568e-12
5.097958615865707e-12
5.987551967483824e-12
1.851965762163125e-12
4.240830973459198e-11
1.0338846419327826e-11
4.5028294589291875e-12
2.865491849300125e-12
2.2681194148681174e-12
2.0283183782923968e-12
1.940381007705683e-12
1.9261078966986157e-12
1.95059095699432e-12
1.996443825572929e-12
2.0543356288040116e-12
2.1884655730272923e-12
2.021937604346394e-12
1.8964760731399093e-12
1.8737471496230392e-12
1.909588157091829e-12
1.96577332439455e-12
2.038964417973553e-12
2.163127062412729e-12
2.4197590171901892e-12
2.9878259192641688e-12
4.353183095886969e-12
8.528735234281275e-12
2.4198698378761594e-11
1.159912221381429e-11
7.508027162053101e-12
6.6024639242790636e-12
7.069922516408296e-12
5.096804574145876e-12
1.4930496133180424e-12
2.7236673822784615e-13
3.634382197225473e-11
9.35756874853056e-12
4.2390149487961935e-12
2.762111417677671e-12
2.216752210358975e-12
1.9984150034880977e-12
1.9207992089718538e-12
1.911987921675276e-12
1.939545160658315e-12
1.987203713655143e-12
2.0461952426038736e-12
2.18131505617753e-12
2.0154700739302145e-12
1.889984156746677e-12
1.866987595431993e-12
1.902751017235596e-12
1.959305538083656e-12
2.0333334980571096e-12
2.158524347691012e-12
2.4153823412179025e-12
2.979570906757293e-12
4.322103721416115e-12
8.340234358117443e-12
2.34211347975242e-11
1.2039743304100323e-11
7.749790791139834e-12
6.811379993672802e-12
7.242216694688765e-12
4.95221972447108e-12
1.4703337985061343e-12
2.814526286807577e-13
3.6179762877646976e-11
9.336609261884754e-12
4.2345306505235505e-12
2.7608624779998604e-12
2.2164502681969824e-12
1.9984727862877576e-12
1.921017482862374e-12
1.912286434162335e-12
1.9398857725228486e-12
1.9875666299516678e-12
2.0465695170000285e-12
2.181657941532382e-12
2.0157687861777955e-12
1.8902574697260384e-12
1.8672401343961486e-12
1.90297161504718e-12
1.9594655453904147e-12
2.0334035364285376e-12
2.158471467885594e-12
2.4152145788679955e-12
2.979419093961273e-12
4.322721502588592e-12
8.347407913346705e-12
2.3456819369888275e-11
1.2016226022014047e-11
7.736750557340013e-12
6.800271080302667e-12
7.2335306001763516e-12
4.959384986701233e-12
1.4716257168659786e-12
3.948168327632318e-11
9.958453920362128e-12
4.4191405224649394e-12
2.8400219573398007e-12
2.25974207223074e-12
2.0264618562920888e-12
1.941466540247533e-12
1.9286657779838623e-12
1.9539313855841083e-12
2.0002103161647674e-12
2.0583311977209385e-12
2.123099801218981e-12
2.254760282852148e-12
2.088019842545793e-12
1.9672459320871363e-12
1.9497103430814214e-12
1.9868147326333927e-12
2.037466294248839e-12
2.097370965185445e-12
2.202627884328177e-12
2.4438318252410258e-12
3.0333244245985855e-12
4.626223435468483e-12
1.0983521560575116e-11
2.1683583086263703e-11
7.978534723888112e-12
5.50678597257475e-12
4.82700318173568e-12
5.097958615865707e-12
5.987551967483824e-12
1.851965762163125e-12
4.240830973459198e-11
1.0338846419327826e-11
4.5028294589291875e-12
2.865491849300125e-12
2.2681194148681174e-12
2.0283183782923968e-12
1.940381007705683e-12
1.9261078966986157e-12
1.95059095699432e-12
1.996443825572929e-12
2.0543356288040116e-12
2.1884655730272923e-12
2.021937604346394e-12
1.8964760731399093e-12
1.8737471496230392e-12
1.909588157091829e-12
1.96577332439455e-12
2.038964417973553e-12
2.163127062412729e-12
2.4197590171901892e-12
2.9878259192641688e-12
4.353183095886969e-12
8.528735234281275e-12
2.4198698378761594e-11
1.159912221381429e-11
7.508027162053101e-12
6.6024639242790636e-12
7.069922516408296e-12
5.096804574145876e-12
1.4930496133180424e-12
2.7236673822784615e-13
3.634382197225473e-11
9.35756874853056e-12
4.2390149487961935e-12
2.762111417677671e-12
2.216752210358975e-12
1.9984150034880977e-12
1.9207992089718538e-12
1.911987921675276e-12
1.939545160658315e-12
1.987203713655143e-12
2.0461952426038736e-12
2.18131505617753e-12
2.0154700739302145e-12
1.889984156746677e-12
1.866987595431993e-12
1.902751017235596e-12
1.959305538083656e-12
2.0333334980571096e-12
2.158524347691012e-12
2.4153823412179025e-12
2.979570906757293e-12
4.322103721416115e-12
8.340234358117443e-12
2.34211347975242e-11
1.2039743304100323e-11
7.749790791139834e-12
6.811379993672802e-12
7.242216694688765e-12
4.95221972447108e-12
1.4703337985061343e-12
2.814526286807577e-13
3.6179762877646976e-11
9.336609261884754e-12
4.2345306505235505e-12
2.7608624779998604e-12
2.2164502681969824e-12
1.9984727862877576e-12
1.921017482862374e-12
1.912286434162335e-12
1.9398857725228486e-12
1.9875666299516678e-12
2.0465695170000285e-12
2.181657941532382e-12
2.0157687861777955e-12
1.8902574697260384e-12
1.8672401343961486e-12
1.90297161504718e-12
1.9594655453904147e-12
2.0334035364285376e-12
2.158471467885594e-12
2.4152145788679955e-12
2.979419093961273e-12
4.322721502588592e-12
8.347407913346705e-12
2.3456819369888275e-11
1.2016226022014047e-11
7.736750557340013e-12
6.800271080302667e-12
7.2335306001763516e-12
4.959384986701233e-12
1.4716257168659786e-12
3.948168327632318e-11
9.958453920362128e-12
4.4191405224649394e-12
2.8400219573398007e-12
2.25974207223074e-12
2.0264618562920888e-12
1.941466540247533e-12
1.9286657779838623e-12
1.9539313855841083e-12
2.0002103161647674e-12
2.0583311977209385e-12
2.123099801218981e-12
2.254760282852148e-12
2.088019842545793e-12
1.9672459320871363e-12
1.9497103430814214e-12
1.9868147326333927e-12
2.037466294248839e-12
2.097370965185445e-12
2.202627884328177e-12
2.4438318252410258e-12
3.0333244245985855e-12
4.626223435468483e-12
1.0983521560575116e-11
2.1683583086263703e-11
7.978534723888112e-12
5.50678597257475e-12
4.82700318173568e-12
5.097958615865707e-12
5.987551967483824e-12
1.851965762163125e-12
4.240830973459198e-11
1.0338846419327826e-11
4.5028294589291875e-12
2.865491849300125e-12
2.2681194148681174e-12
2.0283183782923968e-12
1.940381007705683e-12
1.9261078966986157e-12
1.95059095699432e-12
1.996443825572929e-12
2.0543356288040116e-12
2.1884655730272923e-12
2.021937604346394e-12
1.8964760731399093e-12
1.8737471496230392e-12
1.909588157091829e-12
1.96577332439455e-12
2.038964417973553e-12
2.163127062412729e-12
2.4197590171901892e-12
2.9878259192641688e-12
4.353183095886969e-12
8.528735234281275e-12
2.4198698378761594e-11
1.159912221381429e-11
7.508027162053101e-12
6.6024639242790636e-12
7.069922516408296e-12
5.096804574145876e-12
1.4930496133180424e-12
2.7236673822784615e-13
3.634382197225473e-11
9.35756874853056e-12
4.2390149487961935e-12
2.762111417677671e-12
2.216752210358975e-12
1.9984150034880977e-12
1.9207992089718538e-12
1.911987921675276e-12
1.939545160658315e-12
1.987203713655143e-12
2.0461952426038736e-12
2.18131505617753e-12
2.0154700739302145e-12
1.889984156746677e-12
1.866987595431993e-12
1.902751017235596e-12
1.959305538083656e-12
2.0333334980571096e-12
2.158524347691012e-12
2.4153823412179025e-12
2.979570906757293e-12
4.322103721416115e-12
8.340234358117443e-12
2.34211347975242e-11
1.2039743304100323e-11
7.749790791139834e-12
6.811379993672802e-12
7.242216694688765e-12
4.95221972447108e-12
1.4703337985061343e-12
2.814526286807577e-13
3.6179762877646976e-11
9.336609261884754e-12
4.2345306505235505e-12
2.7608624779998604e-12
2.2164502681969824e-12
1.9984727862877576e-12
1.921017482862374e-12
1.912286434162335e-12
1.9398857725228486e-12
1.9875666299516678e-12
2.0465695170000285e-12
2.181657941532382e-12
2.0157687861777955e-12
1.8902574697260384e-12
1.8672401343961486e-12
1.90297161504718e-12
1.9594655453904147e-12
2.0334035364285376e-12
2.158471467885594e-12
2.4152145788679955e-12
2.979419093961273e-12
4.322721502588592e-12
8.347407913346705e-12
2.3456819369888275e-11
1.2016226022014047e-11
7.736750557340013e-12
6.800271080302667e-12
7.2335306001763516e-12
4.959384986701233e-12
1.4716257168659786e-12
3.948168327632318e-11
9.958453920362128e-12
4.4191405224649394e-12
2.8400219573398007e-12
2.25974207223074e-12
2.0264618562920888e-12
1.941466540247533e-12
1.9286657779838623e-12
1.9539313855841083e-12
2.0002103161647674e-12
2.0583311977209385e-12
2.123099801218981e-12
2.254760282852148e-12
2.088019842545793e-12
1.9672459320871363e-12
1.9497103430814214e-12
1.9868147326333927e-12
2.037466294248839e-12
2.097370965185445e-12
2.202627884328177e-12
2.4438318252410258e-12
3.0333244245985855e-12
4.626223435468483e-12
1.0983521560575116e-11
2.1683583086263703e-11
7.978534723888112e-12
5.50678597257475e-12
4.82700318173568e-12
5.097958615865707e-12
5.987551967483824e-12
1.851965762163125e-12
4.240830973459198e-11
1.0338846419327826e-11
4.5028294589291875e-12
2.865491849300125e-12
2.2681194148681174e-12
2.0283183782923968e-12
1.940381007705683e-12
1.9261078966986157e-12
1.95059095699432e-12
1.996443825572929e-12
2.0543356288040116e-12
2.1884655730272923e-12
2.021937604346394e-12
1.8964760731399093e-12
1.8737471496230392e-12
1.909588157091829e-12
1.96577332439455e-12
2.038964417973553e-12
2.163127062412729e-12
2.4197590171901892e-12
2.9878259192641688e-12
4.353183095886969e-12
8.528735234281275e-12
2.4198698378761594e-11
1.159912221381429e-11
7.508027162053101e-12
6.6024639242790636e-12
7.069922516408296e-12
5.096804574145876e-12
1.4930496133180424e-12
2.7236673822784615e-13
3.634382197225473e-11
9.35756874853056e-12
4.2390149487961935e-12
2.762111417677671e-12
2.216752210358975e-12
1.9984150034880977e-12
1.9207992089718538e-12
1.911987921675276e-12
1.939545160658315e-12
1.987203713655143e-12
2.0461952426038736e-12
2.18131505617753e-12
2.0154700739302145e-12
1.889984156746677e-12
1.866987595431993e-12
1.902751017235596e-12
1.959305538083656e-12
2.0333334980571096e-12
2.158524347691012e-12
2.4153823412179025e-12
2.979570906757293e-12
4.322103721416115e-12
8.340234358117443e-12
2.34211347975242e-11
1.2039743304100323e-11
7.749790791139834e-12
6.811379993672802e-12
7.242216694688765e-12
4.95221972447108e-12
1.4703337985061343e-12
2.814526286807577e-13
3.6179762877646976e-11
9.336609261884754e-12
4.2345306505235505e-12
2.7608624779998604e-12
2.2164502681969824e-12
1.9984727862877576e-12
1.921017482862374e-12
1.912286434162335e-12
1.9398857725228486e-12
1.9875666299516678e-12
2.0465695170000285e-12
2.181657941532382e-12
2.0157687861777955e-12
1.8902574697260384e-12
1.8672401343961486e-12
1.90297161504718e-12
1.9594655453904147e-12
2.0334035364285376e-12
2.158471467885594e-12
2.4152145788679955e-12
2.979419093961273e-12
4.322721502588592e-12
8.347407913346705e-12
2.3456819369888275e-11
1.2016226022014047e-11
7.736750557340013e-12
6.800271080302667e-12
7.2335306001763516e-12
4.959384986701233e-12
1.4716257168659786e-12
3.948168327632318e-11
9.958453920362128e-12
4.4191405224649394e-12
2.8400219573398007e-12
2.25974207223074e-12
2.0264618562920888e-12
1.941466540247533e-12
1.9286657779838623e-12
1.9539313855841083e-12
2.0002103161647674e-12
2.0583311977209385e-12
2.123099801218981e-12
2.254760282852148e-12
2.088019842545793e-12
1.9672459320871363e-12
1.9497103430814214e-12
1.9868147326333927e-12
2.037466294248839e-12
2.097370965185445e-12
2.202627884328177e-12
2.4438318252410258e-12
3.0333244245985855e-12
4.626223435468483e-12
1.0983521560575116e-11
2.1683583086263703e-11
7.978534723888112e-12
5.50678597257475e-12
4.82700318173568e-12
5.097958615865707e-12
5.987551967483824e-12
1.851965762163125e-12
4.240830973459198e-11
1.0338846419327826e-11
4.5028294589291875e-12
2.865491849300125e-12
2.2681194148681174e-12
2.0283183782923968e-12
1.940381007705683e-12
1.9261078966986157e-12
1.95059095699432e-12
1.996443825572929e-12
2.0543356288040116e-12
2.1884655730272923e-12
2.021937604346394e-12
1.8964760731399093e-12
1.8737471496230392e-12
1.909588157091829e-12
1.96577332439455e-12
2.038964417973553e-12
2.163127062412729e-12
2.4197590171901892e-12
2.9878259192641688e-12
4.353183095886969e-12
8.528735234281275e-12
2.4198698378761594e-11
1.159912221381429e-11
7.508027162053101e-12
6.6024639242790636e-12
7.069922516408296e-12
5.096804574145876e-12
1.4930496133180424e-12
2.7236673822784615e-13
3.634382197225473e-11
9.35756874853056e-12
4.2390149487961935e-12
2.762111417677671e-12
2.216752210358975e-12
1.9984150034880977e-12
1.9207992089718538e-12
1.911987921675276e-12
1.939545160658315e-12
1.987203713655143e-12
2.0461952426038736e-12
2.18131505617753e-12
2.0154700739302145e-12
1.889984156746677e-12
1.866987595431993e-12
1.902751017235596e-12
1.959305538083656e-12
2.0333334980571096e-12
2.158524347691012e-12
2.4153823412179025e-12
2.979570906757293e-12
4.322103721416115e-12
8.340234358117443e-12
2.34211347975242e-11
1.2039743304100323e-11
7.749790791139834e-12
6.811379993672802e-12
7.242216694688765e-12
4.95221972447108e-12
1.4703337985061343e-12
2.814526286807577e-13
3.6179762877646976e-11
9.336609261884754e-12
4.2345306505235505e-12
2.7608624779998604e-12
2.2164502681969824e-12
1.9984727862877576e-12
1.921017482862374e-12
1.912286434162335e-12
1.9398857725228486e-12
1.9875666299516678e-12
2.0465695170000285e-12
2.181657941532382e-12
2.0157687861777955e-12
1.8902574697260384e-12
1.8672401343961486e-12
1.90297161504718e-12
1.9594655453904147e-12
2.0334035364285376e-12
2.158471467885594e-12
2.4152145788679955e-12
2.979419093961273e-12
4.322721502588592e-12
8.347407913346705e-12
2.3456819369888275e-11
1.2016226022014047e-11
7.736750557340013e-12
6.800271080302667e-12
7.2335306001763516e-12
4.959384986701233e-12
1.4716257168659786e-12
3.948168327632318e-11
9.958453920362128e-12
4.4191405224649394e-12
2.8400219573398007e-12
2.25974207223074e-12
2.0264618562920888e-12
1.941466540247533e-12
1.9286657779838623e-12
1.9539313855841083e-12
2.0002103161647674e-12
2.0583311977209385e-12
2.123099801218981e-12
2.254760282852148e-12
2.088019842545793e-12
1.9672459320871363e-12
1.9497103430814214e-12
1.9868147326333927e-12
2.037466294248839e-12
2.097370965185445e-12
2.202627884328177e-12
2.4438318252410258e-12
3.0333244245985855e-12
4.626223435468483e-12
1.0983521560575116e-11
2.1683583086263703e-11
7.978534723888112e-12
5.50678597257475e-12
4.82700318173568e-12
5.097958615865707e-12
5.987551967483824e-12
1.851965762163125e-12
4.240830973459198e-11
1.0338846419327826e-11
4.5028294589291875e-12
2.865491849300125e-12
2.2681194148681174e-12
2.0283183782923968e-12
1.940381007705683e-12
1.9261078966986157e-12
1.95059095699432e-12
1.996443825572929e-12
2.0543356288040116e-12
2.1884655730272923e-12
2.021937604346394e-12
1.8964760731399093e-12
1.8737471496230392e-12
1.909588157091829e-12
1.96577332439455e-12
2.038964417973553e-12
2.163127062412729e-12
2.4197590171901892e-12
2.9878259192641688e-12
4.353183095886969e-12
8.528735234281275e-12
2.4198698378761594e-11
1.159912221381429e-11
7.508027162053101e-12
6.6024639242790636e-12
7.069922516408296e-12
5.096804574145876e-12
1.4930496133180424e-12
2.7236673822784615e-13
3.634382197225473e-11
9.35756874853056e-12
4.2390149487961935e-12
2.762111417677671e-12
2.216752210358975e-12
1.9984150034880977e-12
1.9207992089718538e-12
1.911987921675276e-12
1.939545160658315e-12
1.987203713655143e-12
2.0461952426038736e-12
2.18131505617753e-12
2.0154700739302145e-12
1.889984156746677e-12
1.866987595431993e-12
1.902751017235596e-12
1.959305538083656e-12
2.0333334980571096e-12
2.158524347691012e-12
2.4153823412179025e-12
2.979570906757293e-12
4.322103721416115e-12
8.340234358117443e-12
2.34211347975242e-11
1.2039743304100323e-11
7.749790791139834e-12
6.811379993672802e-12
7.242216694688765e-12
4.95221972447108e-12
1.4703337985061343e-12
2.814526286807577e-13
3.6179762877646976e-11
9.336609261884754e-12
4.2345306505235505e-12
2.7608624779998604e-12
2.2164502681969824e-12
1.9984727862877576e-12
1.921017482862374e-12
1.912286434162335e-12
1.9398857725228486e-12
1.9875666299516678e-12
2.0465695170000285e-12
2.181657941532382e-12
2.0157687861777955e-12
1.8902574697260384e-12
1.8672401343961486e-12
1.90297161504718e-12
1.9594655453904147e-12
2.0334035364285376e-12
2.158471467885594e-12
2.4152145788679955e-12
2.979419093961273e-12
4.322721502588592e-12
8.347407913346705e-12
2.3456819369888275e-11
1.2016226022014047e-11
7.736750557340013e-12
6.800271080302667e-12
7.2335306001763516e-12
4.959384986701233e-12
1.4716257168659786e-12
3.948168327632318e-11
9.958453920362128e-12
4.4191405224649394e-12
2.8400219573398007e-12
2.25974207223074e-12
2.0264618562920888e-12
1.941466540247533e-12
1.9286657779838623e-12
1.9539313855841083e-12
2.0002103161647674e-12
2.0583311977209385e-12
2.123099801218981e-12
2.254760282852148e-12
2.088019842545793e-12
1.9672459320871363e-12
1.9497103430814214e-12
1.9868147326333927e-12
2.037466294248839e-12
2.097370965185445e-12
2.202627884328177e-12
2.4438318252410258e-12
3.0333244245985855e-12
4.626223435468483e-12
1.0983521560575116e-11
2.1683583086263703e-11
7.978534723888112e-12
5.50678597257475e-12
4.82700318173568e-12
5.097958615865707e-12
5.987551967483824e-12
1.851965762163125e-12
4.240830973459198e-11
1.0338846419327826e-11
4.5028294589291875e-12
2.865491849300125e-12
2.2681194148681174e-12
2.0283183782923968e-12
1.940381007705683e-12
1.9261078966986157e-12
1.95059095699432e-12
1.996443825572929e-12
2.0543356288040116e-12
2.1884655730272923e-12
2.021937604346394e-12
1.8964760731399093e-12
1.8737471496230392e-12
1.909588157091829e-12
1.96577332439455e-12
2.038964417973553e-12
2.163127062412729e-12
2.4197590171901892e-12
2.9878259192641688e-12
4.353183095886969e-12
8.528735234281275e-12
2.4198698378761594e-11
1.159912221381429e-11
7.508027162053101e-12
6.6024639242790636e-12
7.069922516408296e-12
5.096804574145876e-12
1.4930496133180424e-12
2.7236673822784615e-13
3.634382197225473e-11
9.35756874853056e-12
4.2390149487961935e-12
2.762111417677671e-12
2.216752210358975e-12
1.9984150034880977e-12
1.9207992089718538e-12
1.911987921675276e-12
1.939545160658315e-12
1.987203713655143e-12
2.0461952426038736e-12
2.18131505617753e-12
2.0154700739302145e-12
1.889984156746677e-12
1.866987595431993e-12
1.902751017235596e-12
1.959305538083656e-12
2.0333334980571096e-12
2.158524347691012e-12
2.4153823412179025e-12
2.979570906757293e-12
4.322103721416115e-12
8.340234358117443e-12
2.34211347975242e-11
1.2039743304100323e-11
7.749790791139834e-12
6.811379993672802e-12
7.242216694688765e-12
4.95221972447108e-12
1.4703337985061343e-12
2.814526286807577e-13
3.6179762877646976e-11
9.336609261884754e-12
4.2345306505235505e-12
2.7608624779998604e-12
2.2164502681969824e-12
1.9984727862877576e-12
1.921017482862374e-12
1.912286434162335e-12
1.9398857725228486e-12
1.9875666299516678e-12
2.0465695170000285e-12
2.181657941532382e-12
2.0157687861777955e-12
1.8902574697260384e-12
1.8672401343961486e-12
1.90297161504718e-12
1.9594655453904147e-12
2.0334035364285376e-12
2.158471467885594e-12
2.4152145788679955e-12
2.979419093961273e-12
4.322721502588592e-12
8.347407913346705e-12
2.3456819369888275e-11
1.2016226022014047e-11
7.736750557340013e-12
6.800271080302667e-12
7.2335306001763516e-12
4.959384986701233e-12
1.4716257168659786e-12
3.948168327632318e-11
9.958453920362128e-12
4.4191405224649394e-12
2.8400219573398007e-12
2.25974207223074e-12
2.0264618562920888e-12
1.941466540247533e-12
1.9286657779838623e-12
1.9539313855841083e-12
2.0002103161647674e-12
2.0583311977209385e-12
2.123099801218981e-12
2.254760282852148e-12
2.088019842545793e-12
1.9672459320871363e-12
1.9497103430814214e-12
1.9868147326333927e-12
2.037466294248839e-12
2.097370965185445e-12
2.202627884328177e-12
2.4438318252410258e-12
3.0333244245985855e-12
4.626223435468483e-12
1.0983521560575116e-11
2.1683583086263703e-11
7.978534723888112e-12
5.50678597257475e-12
4.82700318173568e-12
5.097958615865707e-12
5.987551967483824e-12
1.851965762163125e-12
4.240830973459198e-11
1.0338846419327826e-11
4.5028294589291875e-12
2.865491849300125e-12
2.2681194148681174e-12
2.0283183782923968e-12
1.940381007705683e-12
1.9261078966986157e-12
1.95059095699432e-12
1.996443825572929e-12
2.0543356288040116e-12
2.1884655730272923e-12
2.021937604346394e-12
1.8964760731399093e-12
1.8737471496230392e-12
1.909588157091829e-12
1.96577332439455e-12
2.038964417973553e-12
2.163127062412729e-12
2.4197590171901892e-12
2.9878259192641688e-12
4.353183095886969e-12
8.528735234281275e-12
2.4198698378761594e-11
1.159912221381429e-11
7.508027162053101e-12
6.6024639242790636e-12
7.069922516408296e-12
5.096804574145876e-12
1.4930496133180424e-12
2.7236673822784615e-13
3.634382197225473e-11
9.35756874853056e-12
4.2390149487961935e-12
2.762111417677671e-12
2.216752210358975e-12
1.9984150034880977e-12
1.9207992089718538e-12
1.911987921675276e-12
1.939545160658315e-12
1.987203713655143e-12
2.0461952426038736e-12
2.18131505617753e-12
2.0154700739302145e-12
1.889984156746677e-12
1.866987595431993e-12
1.902751017235596e-12
1.959305538083656e-12
2.0333334980571096e-12
2.158524347691012e-12
2.4153823412179025e-12
2.979570906757293e-12
4.322103721416115e-12
8.340234358117443e-12
2.34211347975242e-11
1.2039743304100323e-11
7.749790791139834e-12
6.811379993672802e-12
7.242216694688765e-12
4.95221972447108e-12
1.4703337985061343e-12
2.814526286807577e-13
3.6179762877646976e-11
9.336609261884754e-12
4.2345306505235505e-12
2.7608624779998604e-12
2.2164502681969824e-12
1.9984727862877576e-12
1.921017482862374e-12
1.912286434162335e-12
1.9398857725228486e-12
1.9875666299516678e-12
2.0465695170000285e-12
2.181657941532382e-12
2.0157687861777955e-12
1.8902574697260384e-12
1.8672401343961486e-12
1.90297161504718e-12
1.9594655453904147e-12
2.0334035364285376e-12
2.158471467885594e-12
2.4152145788679955e-12
2.979419093961273e-12
4.322721502588592e-12
8.347407913346705e-12
2.3456819369888275e-11
1.2016226022014047e-11
7.736750557340013e-12
6.800271080302667e-12
7.2335306001763516e-12
4.959384986701233e-12
1.4716257168659786e-12
3.948168327632318e-11
9.958453920362128e-12
4.4191405224649394e-12
2.8400219573398007e-12
2.25974207223074e-12
2.0264618562920888e-12
1.941466540247533e-12
1.9286657779838623e-12
1.9539313855841083e-12
2.0002103161647674e-12
2.0583311977209385e-12
2.123099801218981e-12
2.254760282852148e-12
2.088019842545793e-12
1.9672459320871363e-12
1.9497103430814214e-12
1.9868147326333927e-12
2.037466294248839e-12
2.097370965185445e-12
2.202627884328177e-12
2.4438318252410258e-12
3.0333244245985855e-12
4.626223435468483e-12
1.0983521560575116e-11
2.1683583086263703e-11
7.978534723888112e-12
5.50678597257475e-12
4.82700318173568e-12
5.097958615865707e-12
5.987551967483824e-12
1.851965762163125e-12
4.240830973459198e-11
1.0338846419327826e-11
4.5028294589291875e-12
2.865491849300125e-12
2.2681194148681174e-12
2.0283183782923968e-12
1.940381007705683e-12
1.9261078966986157e-12
1.95059095699432e-12
1.996443825572929e-12
2.0543356288040116e-12
2.1884655730272923e-12
2.021937604346394e-12
1.8964760731399093e-12
1.8737471496230392e-12
1.909588157091829e-12
1.96577332439455e-12
2.038964417973553e-12
2.163127062412729e-12
2.4197590171901892e-12
2.9878259192641688e-12
4.353183095886969e-12
8.528735234281275e-12
2.4198698378761594e-11
1.159912221381429e-11
7.508027162053101e-12
6.6024639242790636e-12
7.069922516408296e-12
5.096804574145876e-12
1.4930496133180424e-12
2.7236673822784615e-13
3.634382197225473e-11
9.35756874853056e-12
4.2390149487961935e-12
2.762111417677671e-12
2.216752210358975e-12
1.9984150034880977e-12
1.9207992089718538e-12
1.911987921675276e-12
1.939545160658315e-12
1.987203713655143e-12
2.0461952426038736e-12
2.18131505617753e-12
2.0154700739302145e-12
1.889984156746677e-12
1.866987595431993e-12
1.902751017235596e-12
1.959305538083656e-12
2.0333334980571096e-12
2.158524347691012e-12
2.4153823412179025e-12
2.979570906757293e-12
4.322103721416115e-12
8.340234358117443e-12
2.34211347975242e-11
1.2039743304100323e-11
7.749790791139834e-12
6.811379993672802e-12
7.242216694688765e-12
4.95221972447108e-12
1.4703337985061343e-12
2.814526286807577e-13
3.6179762877646976e-11
9.336609261884754e-12
4.2345306505235505e-12
2.7608624779998604e-12
2.2164502681969824e-12
1.9984727862877576e-12
1.921017482862374e-12
1.912286434162335e-12
1.9398857725228486e-12
1.9875666299516678e-12
2.0465695170000285e-12
2.181657941532382e-12
2.0157687861777955e-12
1.8902574697260384e-12
1.8672401343961486e-12
1.90297161504718e-12
1.9594655453904147e-12
2.0334035364285376e-12
2.158471467885594e-12
2.4152145788679955e-12
2.979419093961273e-12
4.322721502588592e-12
8.347407913346705e-12
2.3456819369888275e-11
1.2016226022014047e-11
7.736750557340013e-12
6.800271080302667e-12
7.2335306001763516e-12
4.959384986701233e-12
1.4716257168659786e-12
3.948168327632318e-11
9.958453920362128e-12
4.4191405224649394e-12
2.8400219573398007e-12
2.25974207223074e-12
2.0264618562920888e-12
1.941466540247533e-12
1.9286657779838623e-12
1.9539313855841083e-12
2.0002103161647674e-12
2.0583311977209385e-12
2.123099801218981e-12
2.254760282852148e-12
2.088019842545793e-12
1.9672459320871363e-12
1.9497103430814214e-12
1.9868147326333927e-12
2.037466294248839e-12
2.097370965185445e-12
2.202627884328177e-12
2.4438318252410258e-12
3.0333244245985855e-12
4.626223435468483e-12
1.0983521560575116e-11
2.1683583086263703e-11
7.978534723888112e-12
5.50678597257475e-12
4.82700318173568e-12
5.097958615865707e-12
5.987551967483824e-12
1.851965762163125e-12
4.240830973459198e-11
1.0338846419327826e-11
4.5028294589291875e-12
2.865491849300125e-12
2.2681194148681174e-12
2.0283183782923968e-12
1.940381007705683e-12
1.9261078966986157e-12
1.95059095699432e-12
1.996443825572929e-12
2.0543356288040116e-12
2.1884655730272923e-12
2.021937604346394e-12
1.8964760731399093e-12
1.8737471496230392e-12
1.909588157091829e-12
1.96577332439455e-12
2.038964417973553e-12
2.163127062412729e-12
2.4197590171901892e-12
2.9878259192641688e-12
4.353183095886969e-12
8.528735234281275e-12
2.4198698378761594e-11
1.159912221381429e-11
7.508027162053101e-12
6.6024639242790636e-12
7.069922516408296e-12
5.096804574145876e-12
1.4930496133180424e-12
2.7236673822784615e-13
3.634382197225473e-11
9.35756874853056e-12
4.2390149487961935e-12
2.762111417677671e-12
2.216752210358975e-12
1.9984150034880977e-12
1.9207992089718538e-12
1.911987921675276e-12
1.939545160658315e-12
1.987203713655143e-12
2.0461952426038736e-12
2.18131505617753e-12
2.0154700739302145e-12
1.889984156746677e-12
1.866987595431993e-12
1.902751017235596e-12
1.959305538083656e-12
2.0333334980571096e-12
2.158524347691012e-12
2.4153823412179025e-12
2.979570906757293e-12
4.322103721416115e-12
8.340234358117443e-12
2.34211347975242e-11
1.2039743304100323e-11
7.749790791139834e-12
6.811379993672802e-12
7.242216694688765e-12
4.95221972447108e-12
1.4703337985061343e-12
2.814526286807577e-13
3.6179762877646976e-11
9.336609261884754e-12
4.2345306505235505e-12
2.7608624779998604e-12
2.2164502681969824e-12
1.9984727862877576e-12
1.921017482862374e-12
1.912286434162335e-12
1.9398857725228486e-12
1.9875666299516678e-12
2.0465695170000285e-12
2.181657941532382e-12
2.0157687861777955e-12
1.8902574697260384e-12
1.8672401343961486e-12
1.90297161504718e-12
1.9594655453904147e-12
2.0334035364285376e-12
2.158471467885594e-12
2.4152145788679955e-12
2.979419093961273e-12
4.322721502588592e-12
8.347407913346705e-12
2.3456819369888275e-11
1.2016226022014047e-11
7.736750557340013e-12
6.800271080302667e-12
7.2335306001763516e-12
4.959384986701233e-12
1.4716257168659786e-12
3.948168327632318e-11
9.958453920362128e-12
4.4191405224649394e-12
2.8400219573398007e-12
2.25974207223074e-12
2.0264618562920888e-12
1.941466540247533e-12
1.9286657779838623e-12
1.9539313855841083e-12
2.0002103161647674e-12
2.0583311977209385e-12
2.123099801218981e-12
2.254760282852148e-12
2.088019842545793e-12
1.9672459320871363e-12
1.9497103430814214e-12
1.9868147326333927e-12
2.037466294248839e-12
2.097370965185445e-12
2.202627884328177e-12
2.4438318252410258e-12
3.0333244245985855e-12
4.626223435468483e-12
1.0983521560575116e-11
2.1683583086263703e-11
7.978534723888112e-12
5.50678597257475e-12
4.82700318173568e-12
5.097958615865707e-12
5.987551967483824e-12
1.851965762163125e-12
4.240830973459198e-11
1.0338846419327826e-11
4.5028294589291875e-12
2.865491849300125e-12
2.2681194148681174e-12
2.0283183782923968e-12
1.940381007705683e-12
1.9261078966986157e-12
1.95059095699432e-12
1.996443825572929e-12
2.0543356288040116e-12
2.1884655730272923e-12
2.021937604346394e-12
1.8964760731399093e-12
1.8737471496230392e-12
1.909588157091829e-12
1.96577332439455e-12
2.038964417973553e-12
2.163127062412729e-12
2.4197590171901892e-12
2.9878259192641688e-12
4.353183095886969e-12
8.528735234281275e-12
2.4198698378761594e-11
1.159912221381429e-11
7.508027162053101e-12
6.6024639242790636e-12
7.069922516408296e-12
5.096804574145876e-12
1.4930496133180424e-12
2.7236673822784615e-13
3.634382197225473e-11
9.35756874853056e-12
4.2390149487961935e-12
2.762111417677671e-12
2.216752210358975e-12
1.9984150034880977e-12
1.9207992089718538e-12
1.911987921675276e-12
1.939545160658315e-12
1.987203713655143e-12
2.0461952426038736e-12
2.18131505617753e-12
2.0154700739302145e-12
1.889984156746677e-12
1.866987595431993e-12
1.902751017235596e-12
1.959305538083656e-12
2.0333334980571096e-12
2.158524347691012e-12
2.4153823412179025e-12
2.979570906757293e-12
4.322103721416115e-12
8.340234358117443e-12
2.34211347975242e-11
1.2039743304100323e-11
7.749790791139834e-12
6.811379993672802e-12
7.242216694688765e-12
4.95221972447108e-12
1.4703337985061343e-12
2.814526286807577e-13
3.6179762877646976e-11
9.336609261884754e-12
4.2345306505235505e-12
2.7608624779998604e-12
2.2164502681969824e-12
1.9984727862877576e-12
1.921017482862374e-12
1.912286434162335e-12
1.9398857725228486e-12
1.9875666299516678e-12
2.0465695170000285e-12
2.181657941532382e-12
2.0157687861777955e-12
1.8902574697260384e-12
1.8672401343961486e-12
1.90297161504718e-12
1.9594655453904147e-12
2.0334035364285376e-12
2.158471467885594e-12
2.4152145788679955e-12
2.979419093961273e-12
4.322721502588592e-12
8.347407913346705e-12
2.3456819369888275e-11
1.2016226022014047e-11
7.736750557340013e-12
6.800271080302667e-12
7.2335306001763516e-12
4.959384986701233e-12
1.4716257168659786e-12
3.948168327632318e-11
9.958453920362128e-12
4.4191405224649394e-12
2.8400219573398007e-12
2.25974207223074e-12
2.0264618562920888e-12
1.941466540247533e-12
1.9286657779838623e-12
1.9539313855841083e-12
2.0002103161647674e-12
2.0583311977209385e-12
2.123099801218981e-12
2.254760282852148e-12
2.088019842545793e-12
1.9672459320871363e-12
1.9497103430814214e-12
1.9868147326333927e-12
2.037466294248839e-12
2.097370965185445e-12
2.202627884328177e-12
2.4438318252410258e-12
3.0333244245985855e-12
4.626223435468483e-12
1.0983521560575116e-11
2.1683583086263703e-11
7.978534723888112e-12
5.50678597257475e-12
4.82700318173568e-12
5.097958615865707e-12
5.987551967483824e-12
1.851965762163125e-12
4.240830973459198e-11
1.0338846419327826e-11
4.5028294589291875e-12
2.865491849300125e-12
2.2681194148681174e-12
2.0283183782923968e-12
1.940381007705683e-12
1.9261078966986157e-12
1.95059095699432e-12
1.996443825572929e-12
2.0543356288040116e-12
2.1884655730272923e-12
2.021937604346394e-12
1.8964760731399093e-12
1.8737471496230392e-12
1.909588157091829e-12
1.96577332439455e-12
2.038964417973553e-12
2.163127062412729e-12
2.4197590171901892e-12
2.9878259192641688e-12
4.353183095886969e-12
8.528735234281275e-12
2.4198698378761594e-11
1.159912221381429e-11
7.508027162053101e-12
6.6024639242790636e-12
7.069922516408296e-12
5.096804574145876e-12
1.4930496133180424e-12
2.7236673822784615e-13
3.634382197225473e-11
9.35756874853056e-12
4.2390149487961935e-12
2.762111417677671e-12
2.216752210358975e-12
1.9984150034880977e-12
1.9207992089718538e-12
1.911987921675276e-12
1.939545160658315e-12
1.987203713655143e-12
2.0461952426038736e-12
2.18131505617753e-12
2.0154700739302145e-12
1.889984156746677e-12
1.866987595431993e-12
1.902751017235596e-12
1.959305538083656e-12
2.0333334980571096e-12
2.158524347691012e-12
2.4153823412179025e-12
2.979570906757293e-12
4.322103721416115e-12
8.340234358117443e-12
2.34211347975242e-11
1.2039743304100323e-11
7.749790791139834e-12
6.811379993672802e-12
7.242216694688765e-12
4.95221972447108e-12
1.4703337985061343e-12
2.814526286807577e-13
3.6179762877646976e-11
9.336609261884754e-12
4.2345306505235505e-12
2.7608624779998604e-12
2.2164502681969824e-12
1.9984727862877576e-12
1.921017482862374e-12
1.912286434162335e-12
1.9398857725228486e-12
1.9875666299516678e-12
2.0465695170000285e-12
2.181657941532382e-12
2.0157687861777955e-12
1.8902574697260384e-12
1.8672401343961486e-12
1.90297161504718e-12
1.9594655453904147e-12
2.0334035364285376e-12
2.158471467885594e-12
2.4152145788679955e-12
2.979419093961273e-12
4.322721502588592e-12
8.347407913346705e-12
2.3456819369888275e-11
1.2016226022014047e-11
7.736750557340013e-12
6.800271080302667e-12
7.2335306001763516e-12
4.959384986701233e-12
1.4716257168659786e-12
3.948168327632318e-11
9.958453920362128e-12
4.4191405224649394e-12
2.8400219573398007e-12
2.25974207223074e-12
2.0264618562920888e-12
1.941466540247533e-12
1.9286657779838623e-12
1.9539313855841083e-12
2.0002103161647674e-12
2.0583311977209385e-12
2.123099801218981e-12
2.254760282852148e-12
2.088019842545793e-12
1.9672459320871363e-12
1.9497103430814214e-12
1.9868147326333927e-12
2.037466294248839e-12
2.097370965185445e-12
2.202627884328177e-12
2.4438318252410258e-12
3.0333244245985855e-12
4.626223435468483e-12
1.0983521560575116e-11
2.1683583086263703e-11
7.978534723888112e-12
5.50678597257475e-12
4.82700318173568e-12
5.097958615865707e-12
5.987551967483824e-12
1.851965762163125e-12
4.240830973459198e-11
1.0338846419327826e-11
4.5028294589291875e-12
2.865491849300125e-12
2.2681194148681174e-12
2.0283183782923968e-12
1.940381007705683e-12
1.9261078966986157e-12
1.95059095699432e-12
1.996443825572929e-12
2.0543356288040116e-12
2.1884655730272923e-12
2.021937604346394e-12
1.8964760731399093e-12
1.8737471496230392e-12
1.909588157091829e-12
1.96577332439455e-12
2.038964417973553e-12
2.163127062412729e-12
2.4197590171901892e-12
2.9878259192641688e-12
4.353183095886969e-12
8.528735234281275e-12
2.4198698378761594e-11
1.159912221381429e-11
7.508027162053101e-12
6.6024639242790636e-12
7.069922516408296e-12
5.096804574145876e-12
1.4930496133180424e-12
2.7236673822784615e-13
3.634382197225473e-11
9.35756874853056e-12
4.2390149487961935e-12
2.762111417677671e-12
2.216752210358975e-12
1.9984150034880977e-12
1.9207992089718538e-12
1.911987921675276e-12
1.939545160658315e-12
1.987203713655143e-12
2.0461952426038736e-12
2.18131505617753e-12
2.0154700739302145e-12
1.889984156746677e-12
1.866987595431993e-12
1.902751017235596e-12
1.959305538083656e-12
2.0333334980571096e-12
2.158524347691012e-12
2.4153823412179025e-12
2.979570906757293e-12
4.322103721416115e-12
8.340234358117443e-12
2.34211347975242e-11
1.2039743304100323e-11
7.749790791139834e-12
6.811379993672802e-12
7.242216694688765e-12
4.95221972447108e-12
1.4703337985061343e-12
2.814526286807577e-13
3.6179762877646976e-11
9.336609261884754e-12
4.2345306505235505e-12
2.7608624779998604e-12
2.2164502681969824e-12
1.9984727862877576e-12
1.921017482862374e-12
1.912286434162335e-12
1.9398857725228486e-12
1.9875666299516678e-12
2.0465695170000285e-12
2.181657941532382e-12
2.0157687861777955e-12
1.8902574697260384e-12
1.8672401343961486e-12
1.90297161504718e-12
1.9594655453904147e-12
2.0334035364285376e-12
2.158471467885594e-12
2.4152145788679955e-12
2.979419093961273e-12
4.322721502588592e-12
8.347407913346705e-12
2.3456819369888275e-11
1.2016226022014047e-11
7.736750557340013e-12
6.800271080302667e-12
7.2335306001763516e-12
4.959384986701233e-12
1.4716257168659786e-12
3.948168327632318e-11
9.958453920362128e-12
4.4191405224649394e-12
2.8400219573398007e-12
2.25974207223074e-12
2.0264618562920888e-12
1.941466540247533e-12
1.9286657779838623e-12
1.9539313855841083e-12
2.0002103161647674e-12
2.0583311977209385e-12
2.123099801218981e-12
2.254760282852148e-12
2.088019842545793e-12
1.9672459320871363e-12
1.9497103430814214e-12
1.9868147326333927e-12
2.037466294248839e-12
2.097370965185445e-12
2.202627884328177e-12
2.4438318252410258e-12
3.0333244245985855e-12
4.626223435468483e-12
1.0983521560575116e-11
2.1683583086263703e-11
7.978534723888112e-12
5.50678597257475e-12
4.82700318173568e-12
5.097958615865707e-12
5.987551967483824e-12
1.851965762163125e-12
4.240830973459198e-11
1.0338846419327826e-11
4.5028294589291875e-12
2.865491849300125e-12
2.2681194148681174e-12
2.0283183782923968e-12
1.940381007705683e-12
1.9261078966986157e-12
1.95059095699432e-12
1.996443825572929e-12
2.0543356288040116e-12
2.1884655730272923e-12
2.021937604346394e-12
1.8964760731399093e-12
1.8737471496230392e-12
1.909588157091829e-12
1.96577332439455e-12
2.038964417973553e-12
2.163127062412729e-12
2.4197590171901892e-12
2.9878259192641688e-12
4.353183095886969e-12
8.528735234281275e-12
2.4198698378761594e-11
1.159912221381429e-11
7.508027162053101e-12
6.6024639242790636e-12
7.069922516408296e-12
5.096804574145876e-12
1.4930496133180424e-12
2.7236673822784615e-13
3.634382197225473e-11
9.35756874853056e-12
4.2390149487961935e-12
2.762111417677671e-12
2.216752210358975e-12
1.9984150034880977e-12
1.9207992089718538e-12
1.911987921675276e-12
1.939545160658315e-12
1.987203713655143e-12
2.0461952426038736e-12
2.18131505617753e-12
2.0154700739302145e-12
1.889984156746677e-12
1.866987595431993e-12
1.902751017235596e-12
1.959305538083656e-12
2.0333334980571096e-12
2.158524347691012e-12
2.4153823412179025e-12
2.979570906757293e-12
4.322103721416115e-12
8.340234358117443e-12
2.34211347975242e-11
1.2039743304100323e-11
7.749790791139834e-12
6.811379993672802e-12
7.242216694688765e-12
4.95221972447108e-12
1.4703337985061343e-12
2.814526286807577e-13
3.6179762877646976e-11
9.336609261884754e-12
4.2345306505235505e-12
2.7608624779998604e-12
2.2164502681969824e-12
1.9984727862877576e-12
1.921017482862374e-12
1.912286434162335e-12
1.9398857725228486e-12
1.9875666299516678e-12
2.0465695170000285e-12
2.181657941532382e-12
2.0157687861777955e-12
1.8902574697260384e-12
1.8672401343961486e-12
1.90297161504718e-12
1.9594655453904147e-12
2.0334035364285376e-12
2.158471467885594e-12
2.4152145788679955e-12
2.979419093961273e-12
4.322721502588592e-12
8.347407913346705e-12
2.3456819369888275e-11
1.2016226022014047e-11
7.736750557340013e-12
6.800271080302667e-12
7.2335306001763516e-12
4.959384986701233e-12
1.4716257168659786e-12
3.948168327632318e-11
9.958453920362128e-12
4.4191405224649394e-12
2.8400219573398007e-12
2.25974207223074e-12
2.0264618562920888e-12
1.941466540247533e-12
1.9286657779838623e-12
1.9539313855841083e-12
2.0002103161647674e-12
2.0583311977209385e-12
2.123099801218981e-12
2.254760282852148e-12
2.088019842545793e-12
1.9672459320871363e-12
1.9497103430814214e-12
1.9868147326333927e-12
2.037466294248839e-12
2.097370965185445e-12
2.202627884328177e-12
2.4438318252410258e-12
3.0333244245985855e-12
4.626223435468483e-12
1.0983521560575116e-11
2.1683583086263703e-11
7.978534723888112e-12
5.50678597257475e-12
4.82700318173568e-12
5.097958615865707e-12
5.987551967483824e-12
1.851965762163125e-12
4.240830973459198e-11
1.0338846419327826e-11
4.5028294589291875e-12
2.865491849300125e-12
2.2681194148681174e-12
2.0283183782923968e-12
1.940381007705683e-12
1.9261078966986157e-12
1.95059095699432e-12
1.996443825572929e-12
2.0543356288040116e-12
2.1884655730272923e-12
2.021937604346394e-12
1.8964760731399093e-12
1.8737471496230392e-12
1.909588157091829e-12
1.96577332439455e-12
2.038964417973553e-12
2.163127062412729e-12
2.4197590171901892e-12
2.9878259192641688e-12
4.353183095886969e-12
8.528735234281275e-12
2.4198698378761594e-11
1.159912221381429e-11
7.508027162053101e-12
6.6024639242790636e-12
7.069922516408296e-12
5.096804574145876e-12
1.4930496133180424e-12
2.7236673822784615e-13
3.634382197225473e-11
9.35756874853056e-12
4.2390149487961935e-12
2.762111417677671e-12
2.216752210358975e-12
1.9984150034880977e-12
1.9207992089718538e-12
1.911987921675276e-12
1.939545160658315e-12
1.987203713655143e-12
2.0461952426038736e-12
2.18131505617753e-12
2.0154700739302145e-12
1.889984156746677e-12
1.866987595431993e-12
1.902751017235596e-12
1.959305538083656e-12
2.0333334980571096e-12
2.158524347691012e-12
2.4153823412179025e-12
2.979570906757293e-12
4.322103721416115e-12
8.340234358117443e-12
2.34211347975242e-11
1.2039743304100323e-11
7.749790791139834e-12
6.811379993672802e-12
7.242216694688765e-12
4.95221972447108e-12
1.4703337985061343e-12
2.814526286807577e-13
3.6179762877646976e-11
9.336609261884754e-12
4.2345306505235505e-12
2.7608624779998604e-12
2.2164502681969824e-12
1.9984727862877576e-12
1.921017482862374e-12
1.912286434162335e-12
1.9398857725228486e-12
1.9875666299516678e-12
2.0465695170000285e-12
2.181657941532382e-12
2.0157687861777955e-12
1.8902574697260384e-12
1.8672401343961486e-12
1.90297161504718e-12
1.9594655453904147e-12
2.0334035364285376e-12
2.158471467885594e-12
2.4152145788679955e-12
2.979419093961273e-12
4.322721502588592e-12
8.347407913346705e-12
2.3456819369888275e-11
1.2016226022014047e-11
7.736750557340013e-12
6.800271080302667e-12
7.2335306001763516e-12
4.959384986701233e-12
1.4716257168659786e-12
3.948168327632318e-11
9.958453920362128e-12
4.4191405224649394e-12
2.8400219573398007e-12
2.25974207223074e-12
2.0264618562920888e-12
1.941466540247533e-12
1.9286657779838623e-12
1.9539313855841083e-12
2.0002103161647674e-12
2.0583311977209385e-12
2.123099801218981e-12
2.254760282852148e-12
2.088019842545793e-12
1.9672459320871363e-12
1.9497103430814214e-12
1.9868147326333927e-12
2.037466294248839e-12
2.097370965185445e-12
2.202627884328177e-12
2.4438318252410258e-12
3.0333244245985855e-12
4.626223435468483e-12
1.0983521560575116e-11
2.1683583086263703e-11
7.978534723888112e-12
5.50678597257475e-12
4.82700318173568e-12
5.097958615865707e-12
5.987551967483824e-12
1.851965762163125e-12
4.240830973459198e-11
1.0338846419327826e-11
4.5028294589291875e-12
2.865491849300125e-12
2.2681194148681174e-12
2.0283183782923968e-12
1.940381007705683e-12
1.9261078966986157e-12
1.95059095699432e-12
1.996443825572929e-12
2.0543356288040116e-12
2.1884655730272923e-12
2.021937604346394e-12
1.8964760731399093e-12
1.8737471496230392e-12
1.909588157091829e-12
1.96577332439455e-12
2.038964417973553e-12
2.163127062412729e-12
2.4197590171901892e-12
2.9878259192641688e-12
4.353183095886969e-12
8.528735234281275e-12
2.4198698378761594e-11
1.159912221381429e-11
7.508027162053101e-12
6.6024639242790636e-12
7.069922516408296e-12
5.096804574145876e-12
1.4930496133180424e-12
2.7236673822784615e-13
3.634382197225473e-11
9.35756874853056e-12
4.2390149487961935e-12
2.762111417677671e-12
2.216752210358975e-12
1.9984150034880977e-12
1.9207992089718538e-12
1.911987921675276e-12
1.939545160658315e-12
1.987203713655143e-12
2.0461952426038736e-12
2.18131505617753e-12
2.0154700739302145e-12
1.889984156746677e-12
1.866987595431993e-12
1.902751017235596e-12
1.959305538083656e-12
2.0333334980571096e-12
2.158524347691012e-12
2.4153823412179025e-12
2.979570906757293e-12
4.322103721416115e-12
8.340234358117443e-12
2.34211347975242e-11
1.2039743304100323e-11
7.749790791139834e-12
6.811379993672802e-12
7.242216694688765e-12
4.95221972447108e-12
1.4703337985061343e-12
2.814526286807577e-13
3.6179762877646976e-11
9.336609261884754e-12
4.2345306505235505e-12
2.7608624779998604e-12
2.2164502681969824e-12
1.9984727862877576e-12
1.921017482862374e-12
1.912286434162335e-12
1.9398857725228486e-12
1.9875666299516678e-12
2.0465695170000285e-12
2.181657941532382e-12
2.0157687861777955e-12
1.8902574697260384e-12
1.8672401343961486e-12
1.90297161504718e-12
1.9594655453904147e-12
2.0334035364285376e-12
2.158471467885594e-12
2.4152145788679955e-12
2.979419093961273e-12
4.322721502588592e-12
8.347407913346705e-12
2.3456819369888275e-11
1.2016226022014047e-11
7.736750557340013e-12
6.800271080302667e-12
7.2335306001763516e-12
4.959384986701233e-12
1.4716257168659786e-12
3.948168327632318e-11
9.958453920362128e-12
4.4191405224649394e-12
2.8400219573398007e-12
2.25974207223074e-12
2.0264618562920888e-12
1.941466540247533e-12
1.9286657779838623e-12
1.9539313855841083e-12
2.0002103161647674e-12
2.0583311977209385e-12
2.123099801218981e-12
2.254760282852148e-12
2.088019842545793e-12
1.9672459320871363e-12
1.9497103430814214e-12
1.9868147326333927e-12
2.037466294248839e-12
2.097370965185445e-12
2.202627884328177e-12
2.4438318252410258e-12
3.0333244245985855e-12
4.626223435468483e-12
1.0983521560575116e-11
2.1683583086263703e-11
7.978534723888112e-12
5.50678597257475e-12
4.82700318173568e-12
5.097958615865707e-12
5.987551967483824e-12
1.851965762163125e-12
4.240830973459198e-11
1.0338846419327826e-11
4.5028294589291875e-12
2.865491849300125e-12
2.2681194148681174e-12
2.0283183782923968e-12
1.940381007705683e-12
1.9261078966986157e-12
1.95059095699432e-12
1.996443825572929e-12
2.0543356288040116e-12
2.1884655730272923e-12
2.021937604346394e-12
1.8964760731399093e-12
1.8737471496230392e-12
1.909588157091829e-12
1.96577332439455e-12
2.038964417973553e-12
2.163127062412729e-12
2.4197590171901892e-12
2.9878259192641688e-12
4.353183095886969e-12
8.528735234281275e-12
2.4198698378761594e-11
1.159912221381429e-11
7.508027162053101e-12
6.6024639242790636e-12
7.069922516408296e-12
5.096804574145876e-12
1.4930496133180424e-12
2.7236673822784615e-13
3.634382197225473e-11
9.35756874853056e-12
4.2390149487961935e-12
2.762111417677671e-12
2.216752210358975e-12
1.9984150034880977e-12
1.9207992089718538e-12
1.911987921675276e-12
1.939545160658315e-12
1.987203713655143e-12
2.0461952426038736e-12
2.18131505617753e-12
2.0154700739302145e-12
1.889984156746677e-12
1.866987595431993e-12
1.902751017235596e-12
1.959305538083656e-12
2.0333334980571096e-12
2.158524347691012e-12
2.4153823412179025e-12
2.979570906757293e-12
4.322103721416115e-12
8.340234358117443e-12
2.34211347975242e-11
1.2039743304100323e-11
7.749790791139834e-12
6.811379993672802e-12
7.242216694688765e-12
4.95221972447108e-12
1.4703337985061343e-12
2.814526286807577e-13
3.6179762877646976e-11
9.336609261884754e-12
4.2345306505235505e-12
2.7608624779998604e-12
2.2164502681969824e-12
1.9984727862877576e-12
1.921017482862374e-12
1.912286434162335e-12
1.9398857725228486e-12
1.9875666299516678e-12
2.0465695170000285e-12
2.181657941532382e-12
2.0157687861777955e-12
1.8902574697260384e-12
1.8672401343961486e-12
1.90297161504718e-12
1.9594655453904147e-12
2.0334035364285376e-12
2.158471467885594e-12
2.4152145788679955e-12
2.979419093961273e-12
4.322721502588592e-12
8.347407913346705e-12
2.3456819369888275e-11
1.2016226022014047e-11
7.736750557340013e-12
6.800271080302667e-12
7.2335306001763516e-12
4.959384986701233e-12
1.4716257168659786e-12
3.948168327632318e-11
9.958453920362128e-12
4.4191405224649394e-12
2.8400219573398007e-12
2.25974207223074e-12
2.0264618562920888e-12
1.941466540247533e-12
1.9286657779838623e-12
1.9539313855841083e-12
2.0002103161647674e-12
2.0583311977209385e-12
2.123099801218981e-12
2.254760282852148e-12
2.088019842545793e-12
1.9672459320871363e-12
1.9497103430814214e-12
1.9868147326333927e-12
2.037466294248839e-12
2.097370965185445e-12
2.202627884328177e-12
2.4438318252410258e-12
3.0333244245985855e-12
4.626223435468483e-12
1.0983521560575116e-11
2.1683583086263703e-11
7.978534723888112e-12
5.50678597257475e-12
4.82700318173568e-12
5.097958615865707e-12
5.987551967483824e-12
1.851965762163125e-12
4.240830973459198e-11
1.0338846419327826e-11
4.5028294589291875e-12
2.865491849300125e-12
2.2681194148681174e-12
2.0283183782923968e-12
1.940381007705683e-12
1.9261078966986157e-12
1.95059095699432e-12
1.996443825572929e-12
2.0543356288040116e-12
2.1884655730272923e-12
2.021937604346394e-12
1.8964760731399093e-12
1.8737471496230392e-12
1.909588157091829e-12
1.96577332439455e-12
2.038964417973553e-12
2.163127062412729e-12
2.4197590171901892e-12
2.9878259192641688e-12
4.353183095886969e-12
8.528735234281275e-12
2.4198698378761594e-11
1.159912221381429e-11
7.508027162053101e-12
6.6024639242790636e-12
7.069922516408296e-12
5.096804574145876e-12
1.4930496133180424e-12
2.7236673822784615e-13
3.634382197225473e-11
9.35756874853056e-12
4.2390149487961935e-12
2.762111417677671e-12
2.216752210358975e-12
1.9984150034880977e-12
1.9207992089718538e-12
1.911987921675276e-12
1.939545160658315e-12
1.987203713655143e-12
2.0461952426038736e-12
2.18131505617753e-12
2.0154700739302145e-12
1.889984156746677e-12
1.866987595431993e-12
1.902751017235596e-12
1.959305538083656e-12
2.0333334980571096e-12
2.158524347691012e-12
2.4153823412179025e-12
2.979570906757293e-12
4.322103721416115e-12
8.340234358117443e-12
2.34211347975242e-11
1.2039743304100323e-11
7.749790791139834e-12
6.811379993672802e-12
7.242216694688765e-12
4.95221972447108e-12
1.4703337985061343e-12
2.814526286807577e-13
3.6179762877646976e-11
9.336609261884754e-12
4.2345306505235505e-12
2.7608624779998604e-12
2.2164502681969824e-12
1.9984727862877576e-12
1.921017482862374e-12
1.912286434162335e-12
1.9398857725228486e-12
1.9875666299516678e-12
2.0465695170000285e-12
2.181657941532382e-12
2.0157687861777955e-12
1.8902574697260384e-12
1.8672401343961486e-12
1.90297161504718e-12
1.9594655453904147e-12
2.0334035364285376e-12
2.158471467885594e-12
2.4152145788679955e-12
2.979419093961273e-12
4.322721502588592e-12
8.347407913346705e-12
2.3456819369888275e-11
1.2016226022014047e-11
7.736750557340013e-12
6.800271080302667e-12
7.2335306001763516e-12
4.959384986701233e-12
1.4716257168659786e-12
3.948168327632318e-11
9.958453920362128e-12
4.4191405224649394e-12
2.8400219573398007e-12
2.25974207223074e-12
2.0264618562920888e-12
1.941466540247533e-12
1.9286657779838623e-12
1.9539313855841083e-12
2.0002103161647674e-12
2.0583311977209385e-12
2.123099801218981e-12
2.254760282852148e-12
2.088019842545793e-12
1.9672459320871363e-12
1.9497103430814214e-12
1.9868147326333927e-12
2.037466294248839e-12
2.097370965185445e-12
2.202627884328177e-12
2.4438318252410258e-12
3.0333244245985855e-12
4.626223435468483e-12
1.0983521560575116e-11
2.1683583086263703e-11
7.978534723888112e-12
5.50678597257475e-12
4.82700318173568e-12
5.097958615865707e-12
5.987551967483824e-12
1.851965762163125e-12
4.240830973459198e-11
1.0338846419327826e-11
4.5028294589291875e-12
2.865491849300125e-12
2.2681194148681174e-12
2.0283183782923968e-12
1.940381007705683e-12
1.9261078966986157e-12
1.95059095699432e-12
1.996443825572929e-12
2.0543356288040116e-12
2.1884655730272923e-12
2.021937604346394e-12
1.8964760731399093e-12
1.8737471496230392e-12
1.909588157091829e-12
1.96577332439455e-12
2.038964417973553e-12
2.163127062412729e-12
2.4197590171901892e-12
2.9878259192641688e-12
4.353183095886969e-12
8.528735234281275e-12
2.4198698378761594e-11
1.159912221381429e-11
7.508027162053101e-12
6.6024639242790636e-12
7.069922516408296e-12
5.096804574145876e-12
1.4930496133180424e-12
2.7236673822784615e-13
3.634382197225473e-11
9.35756874853056e-12
4.2390149487961935e-12
2.762111417677671e-12
2.216752210358975e-12
1.9984150034880977e-12
1.9207992089718538e-12
1.911987921675276e-12
1.939545160658315e-12
1.987203713655143e-12
2.0461952426038736e-12
2.18131505617753e-12
2.0154700739302145e-12
1.889984156746677e-12
1.866987595431993e-12
1.902751017235596e-12
1.959305538083656e-12
2.0333334980571096e-12
2.158524347691012e-12
2.4153823412179025e-12
2.979570906757293e-12
4.322103721416115e-12
8.340234358117443e-12
2.34211347975242e-11
1.2039743304100323e-11
7.749790791139834e-12
6.811379993672802e-12
7.242216694688765e-12
4.95221972447108e-12
1.4703337985061343e-12
2.814526286807577e-13
3.6179762877646976e-11
9.336609261884754e-12
4.2345306505235505e-12
2.7608624779998604e-12
2.2164502681969824e-12
1.9984727862877576e-12
1.921017482862374e-12
1.912286434162335e-12
1.9398857725228486e-12
1.9875666299516678e-12
2.0465695170000285e-12
2.181657941532382e-12
2.0157687861777955e-12
1.8902574697260384e-12
1.8672401343961486e-12
1.90297161504718e-12
1.9594655453904147e-12
2.0334035364285376e-12
2.158471467885594e-12
2.4152145788679955e-12
2.979419093961273e-12
4.322721502588592e-12
8.347407913346705e-12
2.3456819369888275e-11
1.2016226022014047e-11
7.736750557340013e-12
6.800271080302667e-12
7.2335306001763516e-12
4.959384986701233e-12
1.4716257168659786e-12
3.948168327632318e-11
9.958453920362128e-12
4.4191405224649394e-12
2.8400219573398007e-12
2.25974207223074e-12
2.0264618562920888e-12
1.941466540247533e-12
1.9286657779838623e-12
1.9539313855841083e-12
2.0002103161647674e-12
2.0583311977209385e-12
2.123099801218981e-12
2.254760282852148e-12
2.088019842545793e-12
1.9672459320871363e-12
1.9497103430814214e-12
1.9868147326333927e-12
2.037466294248839e-12
2.097370965185445e-12
2.202627884328177e-12
2.4438318252410258e-12
3.0333244245985855e-12
4.626223435468483e-12
1.0983521560575116e-11
2.1683583086263703e-11
7.978534723888112e-12
5.50678597257475e-12
4.82700318173568e-12
5.097958615865707e-12
5.987551967483824e-12
1.851965762163125e-12
4.240830973459198e-11
1.0338846419327826e-11
4.5028294589291875e-12
2.865491849300125e-12
2.2681194148681174e-12
2.0283183782923968e-12
1.940381007705683e-12
1.9261078966986157e-12
1.95059095699432e-12
1.996443825572929e-12
2.0543356288040116e-12
2.1884655730272923e-12
2.021937604346394e-12
1.8964760731399093e-12
1.8737471496230392e-12
1.909588157091829e-12
1.96577332439455e-12
2.038964417973553e-12
2.163127062412729e-12
2.4197590171901892e-12
2.9878259192641688e-12
4.353183095886969e-12
8.528735234281275e-12
2.4198698378761594e-11
1.159912221381429e-11
7.508027162053101e-12
6.6024639242790636e-12
7.069922516408296e-12
5.096804574145876e-12
1.4930496133180424e-12
2.7236673822784615e-13
3.634382197225473e-11
9.35756874853056e-12
4.2390149487961935e-12
2.762111417677671e-12
2.216752210358975e-12
1.9984150034880977e-12
1.9207992089718538e-12
1.911987921675276e-12
1.939545160658315e-12
1.987203713655143e-12
2.0461952426038736e-12
2.18131505617753e-12
2.0154700739302145e-12
1.889984156746677e-12
1.866987595431993e-12
1.902751017235596e-12
1.959305538083656e-12
2.0333334980571096e-12
2.158524347691012e-12
2.4153823412179025e-12
2.979570906757293e-12
4.322103721416115e-12
8.340234358117443e-12
2.34211347975242e-11
1.2039743304100323e-11
7.749790791139834e-12
6.811379993672802e-12
7.242216694688765e-12
4.95221972447108e-12
1.4703337985061343e-12
2.814526286807577e-13
3.6179762877646976e-11
9.336609261884754e-12
4.2345306505235505e-12
2.7608624779998604e-12
2.2164502681969824e-12
1.9984727862877576e-12
1.921017482862374e-12
1.912286434162335e-12
1.9398857725228486e-12
1.9875666299516678e-12
2.0465695170000285e-12
2.181657941532382e-12
2.0157687861777955e-12
1.8902574697260384e-12
1.8672401343961486e-12
1.90297161504718e-12
1.9594655453904147e-12
2.0334035364285376e-12
2.158471467885594e-12
2.4152145788679955e-12
2.979419093961273e-12
4.322721502588592e-12
8.347407913346705e-12
2.3456819369888275e-11
1.2016226022014047e-11
7.736750557340013e-12
6.800271080302667e-12
7.2335306001763516e-12
4.959384986701233e-12
1.4716257168659786e-12
3.948168327632318e-11
9.958453920362128e-12
4.4191405224649394e-12
2.8400219573398007e-12
2.25974207223074e-12
2.0264618562920888e-12
1.941466540247533e-12
1.9286657779838623e-12
1.9539313855841083e-12
2.0002103161647674e-12
2.0583311977209385e-12
2.123099801218981e-12
2.254760282852148e-12
2.088019842545793e-12
1.9672459320871363e-12
1.9497103430814214e-12
1.9868147326333927e-12
2.037466294248839e-12
2.097370965185445e-12
2.202627884328177e-12
2.4438318252410258e-12
3.0333244245985855e-12
4.626223435468483e-12
1.0983521560575116e-11
2.1683583086263703e-11
7.978534723888112e-12
5.50678597257475e-12
4.82700318173568e-12
5.097958615865707e-12
5.987551967483824e-12
1.851965762163125e-12
4.240830973459198e-11
1.0338846419327826e-11
4.5028294589291875e-12
2.865491849300125e-12
2.2681194148681174e-12
2.0283183782923968e-12
1.940381007705683e-12
1.9261078966986157e-12
1.95059095699432e-12
1.996443825572929e-12
2.0543356288040116e-12
2.1884655730272923e-12
2.021937604346394e-12
1.8964760731399093e-12
1.8737471496230392e-12
1.909588157091829e-12
1.96577332439455e-12
2.038964417973553e-12
2.163127062412729e-12
2.4197590171901892e-12
2.9878259192641688e-12
4.353183095886969e-12
8.528735234281275e-12
2.4198698378761594e-11
1.159912221381429e-11
7.508027162053101e-12
6.6024639242790636e-12
7.069922516408296e-12
5.096804574145876e-12
1.4930496133180424e-12
2.7236673822784615e-13
3.634382197225473e-11
9.35756874853056e-12
4.2390149487961935e-12
2.762111417677671e-12
2.216752210358975e-12
1.9984150034880977e-12
1.9207992089718538e-12
1.911987921675276e-12
1.939545160658315e-12
1.987203713655143e-12
2.0461952426038736e-12
2.18131505617753e-12
2.0154700739302145e-12
1.889984156746677e-12
1.866987595431993e-12
1.902751017235596e-12
1.959305538083656e-12
2.0333334980571096e-12
2.158524347691012e-12
2.4153823412179025e-12
2.979570906757293e-12
4.322103721416115e-12
8.340234358117443e-12
2.34211347975242e-11
1.2039743304100323e-11
7.749790791139834e-12
6.811379993672802e-12
7.242216694688765e-12
4.95221972447108e-12
1.4703337985061343e-12
2.814526286807577e-13
3.6179762877646976e-11
9.336609261884754e-12
4.2345306505235505e-12
2.7608624779998604e-12
2.2164502681969824e-12
1.9984727862877576e-12
1.921017482862374e-12
1.912286434162335e-12
1.9398857725228486e-12
1.9875666299516678e-12
2.0465695170000285e-12
2.181657941532382e-12
2.0157687861777955e-12
1.8902574697260384e-12
1.8672401343961486e-12
1.90297161504718e-12
1.9594655453904147e-12
2.0334035364285376e-12
2.158471467885594e-12
2.4152145788679955e-12
2.979419093961273e-12
4.322721502588592e-12
8.347407913346705e-12
2.3456819369888275e-11
1.2016226022014047e-11
7.736750557340013e-12
6.800271080302667e-12
7.2335306001763516e-12
4.959384986701233e-12
1.4716257168659786e-12
3.948168327632318e-11
9.958453920362128e-12
4.4191405224649394e-12
2.8400219573398007e-12
2.25974207223074e-12
2.0264618562920888e-12
1.941466540247533e-12
1.9286657779838623e-12
1.9539313855841083e-12
2.0002103161647674e-12
2.0583311977209385e-12
2.123099801218981e-12
2.254760282852148e-12
2.088019842545793e-12
1.9672459320871363e-12
1.9497103430814214e-12
1.9868147326333927e-12
2.037466294248839e-12
2.097370965185445e-12
2.202627884328177e-12
2.4438318252410258e-12
3.0333244245985855e-12
4.626223435468483e-12
1.0983521560575116e-11
2.1683583086263703e-11
7.978534723888112e-12
5.50678597257475e-12
4.82700318173568e-12
5.097958615865707e-12
5.987551967483824e-12
1.851965762163125e-12
4.240830973459198e-11
1.0338846419327826e-11
4.5028294589291875e-12
2.865491849300125e-12
2.2681194148681174e-12
2.0283183782923968e-12
1.940381007705683e-12
1.9261078966986157e-12
1.95059095699432e-12
1.996443825572929e-12
2.0543356288040116e-12
2.1884655730272923e-12
2.021937604346394e-12
1.8964760731399093e-12
1.8737471496230392e-12
1.909588157091829e-12
1.96577332439455e-12
2.038964417973553e-12
2.163127062412729e-12
2.4197590171901892e-12
2.9878259192641688e-12
4.353183095886969e-12
8.528735234281275e-12
2.4198698378761594e-11
1.159912221381429e-11
7.508027162053101e-12
6.6024639242790636e-12
7.069922516408296e-12
5.096804574145876e-12
1.4930496133180424e-12
2.7236673822784615e-13
3.634382197225473e-11
9.35756874853056e-12
4.2390149487961935e-12
2.762111417677671e-12
2.216752210358975e-12
1.9984150034880977e-12
1.9207992089718538e-12
1.911987921675276e-12
1.939545160658315e-12
1.987203713655143e-12
2.0461952426038736e-12
2.18131505617753e-12
2.0154700739302145e-12
1.889984156746677e-12
1.866987595431993e-12
1.902751017235596e-12
1.959305538083656e-12
2.0333334980571096e-12
2.158524347691012e-12
2.4153823412179025e-12
2.979570906757293e-12
4.322103721416115e-12
8.340234358117443e-12
2.34211347975242e-11
1.2039743304100323e-11
7.749790791139834e-12
6.811379993672802e-12
7.242216694688765e-12
4.95221972447108e-12
1.4703337985061343e-12
2.814526286807577e-13
3.6179762877646976e-11
9.336609261884754e-12
4.2345306505235505e-12
2.7608624779998604e-12
2.2164502681969824e-12
1.9984727862877576e-12
1.921017482862374e-12
1.912286434162335e-12
1.9398857725228486e-12
1.9875666299516678e-12
2.0465695170000285e-12
2.181657941532382e-12
2.0157687861777955e-12
1.8902574697260384e-12
1.8672401343961486e-12
1.90297161504718e-12
1.9594655453904147e-12
2.0334035364285376e-12
2.158471467885594e-12
2.4152145788679955e-12
2.979419093961273e-12
4.322721502588592e-12
8.347407913346705e-12
2.3456819369888275e-11
1.2016226022014047e-11
7.736750557340013e-12
6.800271080302667e-12
7.2335306001763516e-12
4.959384986701233e-12
1.4716257168659786e-12
3.948168327632318e-11
9.958453920362128e-12
4.4191405224649394e-12
2.8400219573398007e-12
2.25974207223074e-12
2.0264618562920888e-12
1.941466540247533e-12
1.9286657779838623e-12
1.9539313855841083e-12
2.0002103161647674e-12
2.0583311977209385e-12
2.123099801218981e-12
2.254760282852148e-12
2.088019842545793e-12
1.9672459320871363e-12
1.9497103430814214e-12
1.9868147326333927e-12
2.037466294248839e-12
2.097370965185445e-12
2.202627884328177e-12
2.4438318252410258e-12
3.0333244245985855e-12
4.626223435468483e-12
1.0983521560575116e-11
2.1683583086263703e-11
7.978534723888112e-12
5.50678597257475e-12
4.82700318173568e-12
5.097958615865707e-12
5.987551967483824e-12
1.851965762163125e-12
4.240830973459198e-11
1.0338846419327826e-11
4.5028294589291875e-12
2.865491849300125e-12
2.2681194148681174e-12
2.0283183782923968e-12
1.940381007705683e-12
1.9261078966986157e-12
1.95059095699432e-12
1.996443825572929e-12
2.0543356288040116e-12
2.1884655730272923e-12
2.021937604346394e-12
1.8964760731399093e-12
1.8737471496230392e-12
1.909588157091829e-12
1.96577332439455e-12
2.038964417973553e-12
2.163127062412729e-12
2.4197590171901892e-12
2.9878259192641688e-12
4.353183095886969e-12
8.528735234281275e-12
2.4198698378761594e-11
1.159912221381429e-11
7.508027162053101e-12
6.6024639242790636e-12
7.069922516408296e-12
5.096804574145876e-12
1.4930496133180424e-12
2.7236673822784615e-13
3.634382197225473e-11
9.35756874853056e-12
4.2390149487961935e-12
2.762111417677671e-12
2.216752210358975e-12
1.9984150034880977e-12
1.9207992089718538e-12
1.911987921675276e-12
1.939545160658315e-12
1.987203713655143e-12
2.0461952426038736e-12
2.18131505617753e-12
2.0154700739302145e-12
1.889984156746677e-12
1.866987595431993e-12
1.902751017235596e-12
1.959305538083656e-12
2.0333334980571096e-12
2.158524347691012e-12
2.4153823412179025e-12
2.979570906757293e-12
4.322103721416115e-12
8.340234358117443e-12
2.34211347975242e-11
1.2039743304100323e-11
7.749790791139834e-12
6.811379993672802e-12
7.242216694688765e-12
4.95221972447108e-12
1.4703337985061343e-12
2.814526286807577e-13
3.6179762877646976e-11
9.336609261884754e-12
4.2345306505235505e-12
2.7608624779998604e-12
2.2164502681969824e-12
1.9984727862877576e-12
1.921017482862374e-12
1.912286434162335e-12
1.9398857725228486e-12
1.9875666299516678e-12
2.0465695170000285e-12
2.181657941532382e-12
2.0157687861777955e-12
1.8902574697260384e-12
1.8672401343961486e-12
1.90297161504718e-12
1.9594655453904147e-12
2.0334035364285376e-12
2.158471467885594e-12
2.4152145788679955e-12
2.979419093961273e-12
4.322721502588592e-12
8.347407913346705e-12
2.3456819369888275e-11
1.2016226022014047e-11
7.736750557340013e-12
6.800271080302667e-12
7.2335306001763516e-12
4.959384986701233e-12
1.4716257168659786e-12
3.948168327632318e-11
9.958453920362128e-12
4.4191405224649394e-12
2.8400219573398007e-12
2.25974207223074e-12
2.0264618562920888e-12
1.941466540247533e-12
1.9286657779838623e-12
1.9539313855841083e-12
2.0002103161647674e-12
2.0583311977209385e-12
2.123099801218981e-12
2.254760282852148e-12
2.088019842545793e-12
1.9672459320871363e-12
1.9497103430814214e-12
1.9868147326333927e-12
2.037466294248839e-12
2.097370965185445e-12
2.202627884328177e-12
2.4438318252410258e-12
3.0333244245985855e-12
4.626223435468483e-12
1.0983521560575116e-11
2.1683583086263703e-11
7.978534723888112e-12
5.50678597257475e-12
4.82700318173568e-12
5.097958615865707e-12
5.987551967483824e-12
1.851965762163125e-12
4.240830973459198e-11
1.0338846419327826e-11
4.5028294589291875e-12
2.865491849300125e-12
2.2681194148681174e-12
2.0283183782923968e-12
1.940381007705683e-12
1.9261078966986157e-12
1.95059095699432e-12
1.996443825572929e-12
2.0543356288040116e-12
2.1884655730272923e-12
2.021937604346394e-12
1.8964760731399093e-12
1.8737471496230392e-12
1.909588157091829e-12
1.96577332439455e-12
2.038964417973553e-12
2.163127062412729e-12
2.4197590171901892e-12
2.9878259192641688e-12
4.353183095886969e-12
8.528735234281275e-12
2.4198698378761594e-11
1.159912221381429e-11
7.508027162053101e-12
6.6024639242790636e-12
7.069922516408296e-12
5.096804574145876e-12
1.4930496133180424e-12
2.7236673822784615e-13
3.634382197225473e-11
9.35756874853056e-12
4.2390149487961935e-12
2.762111417677671e-12
2.216752210358975e-12
1.9984150034880977e-12
1.9207992089718538e-12
1.911987921675276e-12
1.939545160658315e-12
1.987203713655143e-12
2.0461952426038736e-12
2.18131505617753e-12
2.0154700739302145e-12
1.889984156746677e-12
1.866987595431993e-12
1.902751017235596e-12
1.959305538083656e-12
2.0333334980571096e-12
2.158524347691012e-12
2.4153823412179025e-12
2.979570906757293e-12
4.322103721416115e-12
8.340234358117443e-12
2.34211347975242e-11
1.2039743304100323e-11
7.749790791139834e-12
6.811379993672802e-12
7.242216694688765e-12
4.95221972447108e-12
1.4703337985061343e-12
2.814526286807577e-13
3.6179762877646976e-11
9.336609261884754e-12
4.2345306505235505e-12
2.7608624779998604e-12
2.2164502681969824e-12
1.9984727862877576e-12
1.921017482862374e-12
1.912286434162335e-12
1.9398857725228486e-12
1.9875666299516678e-12
2.0465695170000285e-12
2.181657941532382e-12
2.0157687861777955e-12
1.8902574697260384e-12
1.8672401343961486e-12
1.90297161504718e-12
1.9594655453904147e-12
2.0334035364285376e-12
2.158471467885594e-12
2.4152145788679955e-12
2.979419093961273e-12
4.322721502588592e-12
8.347407913346705e-12
2.3456819369888275e-11
1.2016226022014047e-11
7.736750557340013e-12
6.800271080302667e-12
7.2335306001763516e-12
4.959384986701233e-12
1.4716257168659786e-12
3.948168327632318e-11
9.958453920362128e-12
4.4191405224649394e-12
2.8400219573398007e-12
2.25974207223074e-12
2.0264618562920888e-12
1.941466540247533e-12
1.9286657779838623e-12
1.9539313855841083e-12
2.0002103161647674e-12
2.0583311977209385e-12
2.123099801218981e-12
2.254760282852148e-12
2.088019842545793e-12
1.9672459320871363e-12
1.9497103430814214e-12
1.9868147326333927e-12
2.037466294248839e-12
2.097370965185445e-12
2.202627884328177e-12
2.4438318252410258e-12
3.0333244245985855e-12
4.626223435468483e-12
1.0983521560575116e-11
2.1683583086263703e-11
7.978534723888112e-12
5.50678597257475e-12
4.82700318173568e-12
5.097958615865707e-12
5.987551967483824e-12
1.851965762163125e-12
4.240830973459198e-11
1.0338846419327826e-11
4.5028294589291875e-12
2.865491849300125e-12
2.2681194148681174e-12
2.0283183782923968e-12
1.940381007705683e-12
1.9261078966986157e-12
1.95059095699432e-12
1.996443825572929e-12
2.0543356288040116e-12
2.1884655730272923e-12
2.021937604346394e-12
1.8964760731399093e-12
1.8737471496230392e-12
1.909588157091829e-12
1.96577332439455e-12
2.038964417973553e-12
2.163127062412729e-12
2.4197590171901892e-12
2.9878259192641688e-12
4.353183095886969e-12
8.528735234281275e-12
2.4198698378761594e-11
1.159912221381429e-11
7.508027162053101e-12
6.6024639242790636e-12
7.069922516408296e-12
5.096804574145876e-12
1.4930496133180424e-12
2.7236673822784615e-13
3.634382197225473e-11
9.35756874853056e-12
4.2390149487961935e-12
2.762111417677671e-12
2.216752210358975e-12
1.9984150034880977e-12
1.9207992089718538e-12
1.911987921675276e-12
1.939545160658315e-12
1.987203713655143e-12
2.0461952426038736e-12
2.18131505617753e-12
2.0154700739302145e-12
1.889984156746677e-12
1.866987595431993e-12
1.902751017235596e-12
1.959305538083656e-12
2.0333334980571096e-12
2.158524347691012e-12
2.4153823412179025e-12
2.979570906757293e-12
4.322103721416115e-12
8.340234358117443e-12
2.34211347975242e-11
1.2039743304100323e-11
7.749790791139834e-12
6.811379993672802e-12
7.242216694688765e-12
4.95221972447108e-12
1.4703337985061343e-12
2.814526286807577e-13
3.6179762877646976e-11
9.336609261884754e-12
4.2345306505235505e-12
2.7608624779998604e-12
2.2164502681969824e-12
1.9984727862877576e-12
1.921017482862374e-12
1.912286434162335e-12
1.9398857725228486e-12
1.9875666299516678e-12
2.0465695170000285e-12
2.181657941532382e-12
2.0157687861777955e-12
1.8902574697260384e-12
1.8672401343961486e-12
1.90297161504718e-12
1.9594655453904147e-12
2.0334035364285376e-12
2.158471467885594e-12
2.4152145788679955e-12
2.979419093961273e-12
4.322721502588592e-12
8.347407913346705e-12
2.3456819369888275e-11
1.2016226022014047e-11
7.736750557340013e-12
6.800271080302667e-12
7.2335306001763516e-12
4.959384986701233e-12
1.4716257168659786e-12
3.948168327632318e-11
9.958453920362128e-12
4.4191405224649394e-12
2.8400219573398007e-12
2.25974207223074e-12
2.0264618562920888e-12
1.941466540247533e-12
1.9286657779838623e-12
1.9539313855841083e-12
2.0002103161647674e-12
2.0583311977209385e-12
2.123099801218981e-12
2.254760282852148e-12
2.088019842545793e-12
1.9672459320871363e-12
1.9497103430814214e-12
1.9868147326333927e-12
2.037466294248839e-12
2.097370965185445e-12
2.202627884328177e-12
2.4438318252410258e-12
3.0333244245985855e-12
4.626223435468483e-12
1.0983521560575116e-11
2.1683583086263703e-11
7.978534723888112e-12
5.50678597257475e-12
4.82700318173568e-12
5.097958615865707e-12
5.987551967483824e-12
1.851965762163125e-12
4.240830973459198e-11
1.0338846419327826e-11
4.5028294589291875e-12
2.865491849300125e-12
2.2681194148681174e-12
2.0283183782923968e-12
1.940381007705683e-12
1.9261078966986157e-12
1.95059095699432e-12
1.996443825572929e-12
2.0543356288040116e-12
2.1884655730272923e-12
2.021937604346394e-12
1.8964760731399093e-12
1.8737471496230392e-12
1.909588157091829e-12
1.96577332439455e-12
2.038964417973553e-12
2.163127062412729e-12
2.4197590171901892e-12
2.9878259192641688e-12
4.353183095886969e-12
8.528735234281275e-12
2.4198698378761594e-11
1.159912221381429e-11
7.508027162053101e-12
6.6024639242790636e-12
7.069922516408296e-12
5.096804574145876e-12
1.4930496133180424e-12
2.7236673822784615e-13
3.634382197225473e-11
9.35756874853056e-12
4.2390149487961935e-12
2.762111417677671e-12
2.216752210358975e-12
1.9984150034880977e-12
1.9207992089718538e-12
1.911987921675276e-12
1.939545160658315e-12
1.987203713655143e-12
2.0461952426038736e-12
2.18131505617753e-12
2.0154700739302145e-12
1.889984156746677e-12
1.866987595431993e-12
1.902751017235596e-12
1.959305538083656e-12
2.0333334980571096e-12
2.158524347691012e-12
2.4153823412179025e-12
2.979570906757293e-12
4.322103721416115e-12
8.340234358117443e-12
2.34211347975242e-11
1.2039743304100323e-11
7.749790791139834e-12
6.811379993672802e-12
7.242216694688765e-12
4.95221972447108e-12
1.4703337985061343e-12
2.814526286807577e-13
3.6179762877646976e-11
9.336609261884754e-12
4.2345306505235505e-12
2.7608624779998604e-12
2.2164502681969824e-12
1.9984727862877576e-12
1.921017482862374e-12
1.912286434162335e-12
1.9398857725228486e-12
1.9875666299516678e-12
2.0465695170000285e-12
2.181657941532382e-12
2.0157687861777955e-12
1.8902574697260384e-12
1.8672401343961486e-12
1.90297161504718e-12
1.9594655453904147e-12
2.0334035364285376e-12
2.158471467885594e-12
2.4152145788679955e-12
2.979419093961273e-12
4.322721502588592e-12
8.347407913346705e-12
2.3456819369888275e-11
1.2016226022014047e-11
7.736750557340013e-12
6.800271080302667e-12
7.2335306001763516e-12
4.959384986701233e-12
1.4716257168659786e-12
3.948168327632318e-11
9.958453920362128e-12
4.4191405224649394e-12
2.8400219573398007e-12
2.25974207223074e-12
2.0264618562920888e-12
1.941466540247533e-12
1.9286657779838623e-12
1.9539313855841083e-12
2.0002103161647674e-12
2.0583311977209385e-12
2.123099801218981e-12
2.254760282852148e-12
2.088019842545793e-12
1.9672459320871363e-12
1.9497103430814214e-12
1.9868147326333927e-12
2.037466294248839e-12
2.097370965185445e-12
2.202627884328177e-12
2.4438318252410258e-12
3.0333244245985855e-12
4.626223435468483e-12
1.0983521560575116e-11
2.1683583086263703e-11
7.978534723888112e-12
5.50678597257475e-12
4.82700318173568e-12
5.097958615865707e-12
5.987551967483824e-12
1.851965762163125e-12
4.240830973459198e-11
1.0338846419327826e-11
4.5028294589291875e-12
2.865491849300125e-12
2.2681194148681174e-12
2.0283183782923968e-12
1.940381007705683e-12
1.9261078966986157e-12
1.95059095699432e-12
1.996443825572929e-12
2.0543356288040116e-12
2.1884655730272923e-12
2.021937604346394e-12
1.8964760731399093e-12
1.8737471496230392e-12
1.909588157091829e-12
1.96577332439455e-12
2.038964417973553e-12
2.163127062412729e-12
2.4197590171901892e-12
2.9878259192641688e-12
4.353183095886969e-12
8.528735234281275e-12
2.4198698378761594e-11
1.159912221381429e-11
7.508027162053101e-12
6.6024639242790636e-12
7.069922516408296e-12
5.096804574145876e-12
1.4930496133180424e-12
2.7236673822784615e-13
3.634382197225473e-11
9.35756874853056e-12
4.2390149487961935e-12
2.762111417677671e-12
2.216752210358975e-12
1.9984150034880977e-12
1.9207992089718538e-12
1.911987921675276e-12
1.939545160658315e-12
1.987203713655143e-12
2.0461952426038736e-12
2.18131505617753e-12
2.0154700739302145e-12
1.889984156746677e-12
1.866987595431993e-12
1.902751017235596e-12
1.959305538083656e-12
2.0333334980571096e-12
2.158524347691012e-12
2.4153823412179025e-12
2.979570906757293e-12
4.322103721416115e-12
8.340234358117443e-12
2.34211347975242e-11
1.2039743304100323e-11
7.749790791139834e-12
6.811379993672802e-12
7.242216694688765e-12
4.95221972447108e-12
1.4703337985061343e-12
2.814526286807577e-13
3.6179762877646976e-11
9.336609261884754e-12
4.2345306505235505e-12
2.7608624779998604e-12
2.2164502681969824e-12
1.9984727862877576e-12
1.921017482862374e-12
1.912286434162335e-12
1.9398857725228486e-12
1.9875666299516678e-12
2.0465695170000285e-12
2.181657941532382e-12
2.0157687861777955e-12
1.8902574697260384e-12
1.8672401343961486e-12
1.90297161504718e-12
1.9594655453904147e-12
2.0334035364285376e-12
2.158471467885594e-12
2.4152145788679955e-12
2.979419093961273e-12
4.322721502588592e-12
8.347407913346705e-12
2.3456819369888275e-11
1.2016226022014047e-11
7.736750557340013e-12
6.800271080302667e-12
7.2335306001763516e-12
4.959384986701233e-12
1.4716257168659786e-12
3.948168327632318e-11
9.958453920362128e-12
4.4191405224649394e-12
2.8400219573398007e-12
2.25974207223074e-12
2.0264618562920888e-12
1.941466540247533e-12
1.9286657779838623e-12
1.9539313855841083e-12
2.0002103161647674e-12
2.0583311977209385e-12
2.123099801218981e-12
2.254760282852148e-12
2.088019842545793e-12
1.9672459320871363e-12
1.9497103430814214e-12
1.9868147326333927e-12
2.037466294248839e-12
2.097370965185445e-12
2.202627884328177e-12
2.4438318252410258e-12
3.0333244245985855e-12
4.626223435468483e-12
1.0983521560575116e-11
2.1683583086263703e-11
7.978534723888112e-12
5.50678597257475e-12
4.82700318173568e-12
5.097958615865707e-12
5.987551967483824e-12
1.851965762163125e-12
4.240830973459198e-11
1.0338846419327826e-11
4.5028294589291875e-12
2.865491849300125e-12
2.2681194148681174e-12
2.0283183782923968e-12
1.940381007705683e-12
1.9261078966986157e-12
1.95059095699432e-12
1.996443825572929e-12
2.0543356288040116e-12
2.1884655730272923e-12
2.021937604346394e-12
1.8964760731399093e-12
1.8737471496230392e-12
1.909588157091829e-12
1.96577332439455e-12
2.038964417973553e-12
2.163127062412729e-12
2.4197590171901892e-12
2.9878259192641688e-12
4.353183095886969e-12
8.528735234281275e-12
2.4198698378761594e-11
1.159912221381429e-11
7.508027162053101e-12
6.6024639242790636e-12
7.069922516408296e-12
5.096804574145876e-12
1.4930496133180424e-12
2.7236673822784615e-13
3.634382197225473e-11
9.35756874853056e-12
4.2390149487961935e-12
2.762111417677671e-12
2.216752210358975e-12
1.9984150034880977e-12
1.9207992089718538e-12
1.911987921675276e-12
1.939545160658315e-12
1.987203713655143e-12
2.0461952426038736e-12
2.18131505617753e-12
2.0154700739302145e-12
1.889984156746677e-12
1.866987595431993e-12
1.902751017235596e-12
1.959305538083656e-12
2.0333334980571096e-12
2.158524347691012e-12
2.4153823412179025e-12
2.979570906757293e-12
4.322103721416115e-12
8.340234358117443e-12
2.34211347975242e-11
1.2039743304100323e-11
7.749790791139834e-12
6.811379993672802e-12
7.242216694688765e-12
4.95221972447108e-12
1.4703337985061343e-12
2.814526286807577e-13
3.6179762877646976e-11
9.336609261884754e-12
4.2345306505235505e-12
2.7608624779998604e-12
2.2164502681969824e-12
1.9984727862877576e-12
1.921017482862374e-12
1.912286434162335e-12
1.9398857725228486e-12
1.9875666299516678e-12
2.0465695170000285e-12
2.181657941532382e-12
2.0157687861777955e-12
1.8902574697260384e-12
1.8672401343961486e-12
1.90297161504718e-12
1.9594655453904147e-12
2.0334035364285376e-12
2.158471467885594e-12
2.4152145788679955e-12
2.979419093961273e-12
4.322721502588592e-12
8.347407913346705e-12
2.3456819369888275e-11
1.2016226022014047e-11
7.736750557340013e-12
6.800271080302667e-12
7.2335306001763516e-12
4.959384986701233e-12
1.4716257168659786e-12
3.948168327632318e-11
9.958453920362128e-12
4.4191405224649394e-12
2.8400219573398007e-12
2.25974207223074e-12
2.0264618562920888e-12
1.941466540247533e-12
1.9286657779838623e-12
1.9539313855841083e-12
2.0002103161647674e-12
2.0583311977209385e-12
2.123099801218981e-12
2.254760282852148e-12
2.088019842545793e-12
1.9672459320871363e-12
1.9497103430814214e-12
1.9868147326333927e-12
2.037466294248839e-12
2.097370965185445e-12
2.202627884328177e-12
2.4438318252410258e-12
3.0333244245985855e-12
4.626223435468483e-12
1.0983521560575116e-11
2.1683583086263703e-11
7.978534723888112e-12
5.50678597257475e-12
4.82700318173568e-12
5.097958615865707e-12
5.987551967483824e-12
1.851965762163125e-12
4.240830973459198e-11
1.0338846419327826e-11
4.5028294589291875e-12
2.865491849300125e-12
2.2681194148681174e-12
2.0283183782923968e-12
1.940381007705683e-12
1.9261078966986157e-12
1.95059095699432e-12
1.996443825572929e-12
2.0543356288040116e-12
2.1884655730272923e-12
2.021937604346394e-12
1.8964760731399093e-12
1.8737471496230392e-12
1.909588157091829e-12
1.96577332439455e-12
2.038964417973553e-12
2.163127062412729e-12
2.4197590171901892e-12
2.9878259192641688e-12
4.353183095886969e-12
8.528735234281275e-12
2.4198698378761594e-11
1.159912221381429e-11
7.508027162053101e-12
6.6024639242790636e-12
7.069922516408296e-12
5.096804574145876e-12
1.4930496133180424e-12
2.7236673822784615e-13
3.634382197225473e-11
9.35756874853056e-12
4.2390149487961935e-12
2.762111417677671e-12
2.216752210358975e-12
1.9984150034880977e-12
1.9207992089718538e-12
1.911987921675276e-12
1.939545160658315e-12
1.987203713655143e-12
2.0461952426038736e-12
2.18131505617753e-12
2.0154700739302145e-12
1.889984156746677e-12
1.866987595431993e-12
1.902751017235596e-12
1.959305538083656e-12
2.0333334980571096e-12
2.158524347691012e-12
2.4153823412179025e-12
2.979570906757293e-12
4.322103721416115e-12
8.340234358117443e-12
2.34211347975242e-11
1.2039743304100323e-11
7.749790791139834e-12
6.811379993672802e-12
7.242216694688765e-12
4.95221972447108e-12
1.4703337985061343e-12
2.814526286807577e-13
3.6179762877646976e-11
9.336609261884754e-12
4.2345306505235505e-12
2.7608624779998604e-12
2.2164502681969824e-12
1.9984727862877576e-12
1.921017482862374e-12
1.912286434162335e-12
1.9398857725228486e-12
1.9875666299516678e-12
2.0465695170000285e-12
2.181657941532382e-12
2.0157687861777955e-12
1.8902574697260384e-12
1.8672401343961486e-12
1.90297161504718e-12
1.9594655453904147e-12
2.0334035364285376e-12
2.158471467885594e-12
2.4152145788679955e-12
2.979419093961273e-12
4.322721502588592e-12
8.347407913346705e-12
2.3456819369888275e-11
1.2016226022014047e-11
7.736750557340013e-12
6.800271080302667e-12
7.2335306001763516e-12
4.959384986701233e-12
1.4716257168659786e-12
3.948168327632318e-11
9.958453920362128e-12
4.4191405224649394e-12
2.8400219573398007e-12
2.25974207223074e-12
2.0264618562920888e-12
1.941466540247533e-12
1.9286657779838623e-12
1.9539313855841083e-12
2.0002103161647674e-12
2.0583311977209385e-12
2.123099801218981e-12
2.254760282852148e-12
2.088019842545793e-12
1.9672459320871363e-12
1.9497103430814214e-12
1.9868147326333927e-12
2.037466294248839e-12
2.097370965185445e-12
2.202627884328177e-12
2.4438318252410258e-12
3.0333244245985855e-12
4.626223435468483e-12
1.0983521560575116e-11
2.1683583086263703e-11
7.978534723888112e-12
5.50678597257475e-12
4.82700318173568e-12
5.097958615865707e-12
5.987551967483824e-12
1.851965762163125e-12
4.240830973459198e-11
1.0338846419327826e-11
4.5028294589291875e-12
2.865491849300125e-12
2.2681194148681174e-12
2.0283183782923968e-12
1.940381007705683e-12
1.9261078966986157e-12
1.95059095699432e-12
1.996443825572929e-12
2.0543356288040116e-12
2.1884655730272923e-12
2.021937604346394e-12
1.8964760731399093e-12
1.8737471496230392e-12
1.909588157091829e-12
1.96577332439455e-12
2.038964417973553e-12
2.163127062412729e-12
2.4197590171901892e-12
2.9878259192641688e-12
4.353183095886969e-12
8.528735234281275e-12
2.4198698378761594e-11
1.159912221381429e-11
7.508027162053101e-12
6.6024639242790636e-12
7.069922516408296e-12
5.096804574145876e-12
1.4930496133180424e-12
2.7236673822784615e-13
3.634382197225473e-11
9.35756874853056e-12
4.2390149487961935e-12
2.762111417677671e-12
2.216752210358975e-12
1.9984150034880977e-12
1.9207992089718538e-12
1.911987921675276e-12
1.939545160658315e-12
1.987203713655143e-12
2.0461952426038736e-12
2.18131505617753e-12
2.0154700739302145e-12
1.889984156746677e-12
1.866987595431993e-12
1.902751017235596e-12
1.959305538083656e-12
2.0333334980571096e-12
2.158524347691012e-12
2.4153823412179025e-12
2.979570906757293e-12
4.322103721416115e-12
8.340234358117443e-12
2.34211347975242e-11
1.2039743304100323e-11
7.749790791139834e-12
6.811379993672802e-12
7.242216694688765e-12
4.95221972447108e-12
1.4703337985061343e-12
2.814526286807577e-13
3.6179762877646976e-11
9.336609261884754e-12
4.2345306505235505e-12
2.7608624779998604e-12
2.2164502681969824e-12
1.9984727862877576e-12
1.921017482862374e-12
1.912286434162335e-12
1.9398857725228486e-12
1.9875666299516678e-12
2.0465695170000285e-12
2.181657941532382e-12
2.0157687861777955e-12
1.8902574697260384e-12
1.8672401343961486e-12
1.90297161504718e-12
1.9594655453904147e-12
2.0334035364285376e-12
2.158471467885594e-12
2.4152145788679955e-12
2.979419093961273e-12
4.322721502588592e-12
8.347407913346705e-12
2.3456819369888275e-11
1.2016226022014047e-11
7.736750557340013e-12
6.800271080302667e-12
7.2335306001763516e-12
4.959384986701233e-12
1.4716257168659786e-12
3.948168327632318e-11
9.958453920362128e-12
4.4191405224649394e-12
2.8400219573398007e-12
2.25974207223074e-12
2.0264618562920888e-12
1.941466540247533e-12
1.9286657779838623e-12
1.9539313855841083e-12
2.0002103161647674e-12
2.0583311977209385e-12
2.123099801218981e-12
2.254760282852148e-12
2.088019842545793e-12
1.9672459320871363e-12
1.9497103430814214e-12
1.9868147326333927e-12
2.037466294248839e-12
2.097370965185445e-12
2.202627884328177e-12
2.4438318252410258e-12
3.0333244245985855e-12
4.626223435468483e-12
1.0983521560575116e-11
2.1683583086263703e-11
7.978534723888112e-12
5.50678597257475e-12
4.82700318173568e-12
5.097958615865707e-12
5.987551967483824e-12
1.851965762163125e-12
4.240830973459198e-11
1.0338846419327826e-11
4.5028294589291875e-12
2.865491849300125e-12
2.2681194148681174e-12
2.0283183782923968e-12
1.940381007705683e-12
1.9261078966986157e-12
1.95059095699432e-12
1.996443825572929e-12
2.0543356288040116e-12
2.1884655730272923e-12
2.021937604346394e-12
1.8964760731399093e-12
1.8737471496230392e-12
1.909588157091829e-12
1.96577332439455e-12
2.038964417973553e-12
2.163127062412729e-12
2.4197590171901892e-12
2.9878259192641688e-12
4.353183095886969e-12
8.528735234281275e-12
2.4198698378761594e-11
1.159912221381429e-11
7.508027162053101e-12
6.6024639242790636e-12
7.069922516408296e-12
5.096804574145876e-12
1.4930496133180424e-12
2.7236673822784615e-13
3.634382197225473e-11
9.35756874853056e-12
4.2390149487961935e-12
2.762111417677671e-12
2.216752210358975e-12
1.9984150034880977e-12
1.9207992089718538e-12
1.911987921675276e-12
1.939545160658315e-12
1.987203713655143e-12
2.0461952426038736e-12
2.18131505617753e-12
2.0154700739302145e-12
1.889984156746677e-12
1.866987595431993e-12
1.902751017235596e-12
1.959305538083656e-12
2.0333334980571096e-12
2.158524347691012e-12
2.4153823412179025e-12
2.979570906757293e-12
4.322103721416115e-12
8.340234358117443e-12
2.34211347975242e-11
1.2039743304100323e-11
7.749790791139834e-12
6.811379993672802e-12
7.242216694688765e-12
4.95221972447108e-12
1.4703337985061343e-12
2.814526286807577e-13
3.6179762877646976e-11
9.336609261884754e-12
4.2345306505235505e-12
2.7608624779998604e-12
2.2164502681969824e-12
1.9984727862877576e-12
1.921017482862374e-12
1.912286434162335e-12
1.9398857725228486e-12
1.9875666299516678e-12
2.0465695170000285e-12
2.181657941532382e-12
2.0157687861777955e-12
1.8902574697260384e-12
1.8672401343961486e-12
1.90297161504718e-12
1.9594655453904147e-12
2.0334035364285376e-12
2.158471467885594e-12
2.4152145788679955e-12
2.979419093961273e-12
4.322721502588592e-12
8.347407913346705e-12
2.3456819369888275e-11
1.2016226022014047e-11
7.736750557340013e-12
6.800271080302667e-12
7.2335306001763516e-12
4.959384986701233e-12
1.4716257168659786e-12
3.948168327632318e-11
9.958453920362128e-12
4.4191405224649394e-12
2.8400219573398007e-12
2.25974207223074e-12
2.0264618562920888e-12
1.941466540247533e-12
1.9286657779838623e-12
1.9539313855841083e-12
2.0002103161647674e-12
2.0583311977209385e-12
2.123099801218981e-12
2.254760282852148e-12
2.088019842545793e-12
1.9672459320871363e-12
1.9497103430814214e-12
1.9868147326333927e-12
2.037466294248839e-12
2.097370965185445e-12
2.202627884328177e-12
2.4438318252410258e-12
3.0333244245985855e-12
4.626223435468483e-12
1.0983521560575116e-11
2.1683583086263703e-11
7.978534723888112e-12
5.50678597257475e-12
4.82700318173568e-12
5.097958615865707e-12
5.987551967483824e-12
1.851965762163125e-12
4.240830973459198e-11
1.0338846419327826e-11
4.5028294589291875e-12
2.865491849300125e-12
2.2681194148681174e-12
2.0283183782923968e-12
1.940381007705683e-12
1.9261078966986157e-12
1.95059095699432e-12
1.996443825572929e-12
2.0543356288040116e-12
2.1884655730272923e-12
2.021937604346394e-12
1.8964760731399093e-12
1.8737471496230392e-12
1.909588157091829e-12
1.96577332439455e-12
2.038964417973553e-12
2.163127062412729e-12
2.4197590171901892e-12
2.9878259192641688e-12
4.353183095886969e-12
8.528735234281275e-12
2.4198698378761594e-11
1.159912221381429e-11
7.508027162053101e-12
6.6024639242790636e-12
7.069922516408296e-12
5.096804574145876e-12
1.4930496133180424e-12
2.7236673822784615e-13
3.634382197225473e-11
9.35756874853056e-12
4.2390149487961935e-12
2.762111417677671e-12
2.216752210358975e-12
1.9984150034880977e-12
1.9207992089718538e-12
1.911987921675276e-12
1.939545160658315e-12
1.987203713655143e-12
2.0461952426038736e-12
2.18131505617753e-12
2.0154700739302145e-12
1.889984156746677e-12
1.866987595431993e-12
1.902751017235596e-12
1.959305538083656e-12
2.0333334980571096e-12
2.158524347691012e-12
2.4153823412179025e-12
2.979570906757293e-12
4.322103721416115e-12
8.340234358117443e-12
2.34211347975242e-11
1.2039743304100323e-11
7.749790791139834e-12
6.811379993672802e-12
7.242216694688765e-12
4.95221972447108e-12
1.4703337985061343e-12
2.814526286807577e-13
3.6179762877646976e-11
9.336609261884754e-12
4.2345306505235505e-12
2.7608624779998604e-12
2.2164502681969824e-12
1.9984727862877576e-12
1.921017482862374e-12
1.912286434162335e-12
1.9398857725228486e-12
1.9875666299516678e-12
2.0465695170000285e-12
2.181657941532382e-12
2.0157687861777955e-12
1.8902574697260384e-12
1.8672401343961486e-12
1.90297161504718e-12
1.9594655453904147e-12
2.0334035364285376e-12
2.158471467885594e-12
2.4152145788679955e-12
2.979419093961273e-12
4.322721502588592e-12
8.347407913346705e-12
2.3456819369888275e-11
1.2016226022014047e-11
7.736750557340013e-12
6.800271080302667e-12
7.2335306001763516e-12
4.959384986701233e-12
1.4716257168659786e-12
3.948168327632318e-11
9.958453920362128e-12
4.4191405224649394e-12
2.8400219573398007e-12
2.25974207223074e-12
2.0264618562920888e-12
1.941466540247533e-12
1.9286657779838623e-12
1.9539313855841083e-12
2.0002103161647674e-12
2.0583311977209385e-12
2.123099801218981e-12
2.254760282852148e-12
2.088019842545793e-12
1.9672459320871363e-12
1.9497103430814214e-12
1.9868147326333927e-12
2.037466294248839e-12
2.097370965185445e-12
2.202627884328177e-12
2.4438318252410258e-12
3.0333244245985855e-12
4.626223435468483e-12
1.0983521560575116e-11
2.1683583086263703e-11
7.978534723888112e-12
5.50678597257475e-12
4.82700318173568e-12
5.097958615865707e-12
5.987551967483824e-12
1.851965762163125e-12
4.240830973459198e-11
1.0338846419327826e-11
4.5028294589291875e-12
2.865491849300125e-12
2.2681194148681174e-12
2.0283183782923968e-12
1.940381007705683e-12
1.9261078966986157e-12
1.95059095699432e-12
1.996443825572929e-12
2.0543356288040116e-12
2.1884655730272923e-12
2.021937604346394e-12
1.8964760731399093e-12
1.8737471496230392e-12
1.909588157091829e-12
1.96577332439455e-12
2.038964417973553e-12
2.163127062412729e-12
2.4197590171901892e-12
2.9878259192641688e-12
4.353183095886969e-12
8.528735234281275e-12
2.4198698378761594e-11
1.159912221381429e-11
7.508027162053101e-12
6.6024639242790636e-12
7.069922516408296e-12
5.096804574145876e-12
1.4930496133180424e-12
2.7236673822784615e-13
3.634382197225473e-11
9.35756874853056e-12
4.2390149487961935e-12
2.762111417677671e-12
2.216752210358975e-12
1.9984150034880977e-12
1.9207992089718538e-12
1.911987921675276e-12
1.939545160658315e-12
1.987203713655143e-12
2.0461952426038736e-12
2.18131505617753e-12
2.0154700739302145e-12
1.889984156746677e-12
1.866987595431993e-12
1.902751017235596e-12
1.959305538083656e-12
2.0333334980571096e-12
2.158524347691012e-12
2.4153823412179025e-12
2.979570906757293e-12
4.322103721416115e-12
8.340234358117443e-12
2.34211347975242e-11
1.2039743304100323e-11
7.749790791139834e-12
6.811379993672802e-12
7.242216694688765e-12
4.95221972447108e-12
1.4703337985061343e-12
2.814526286807577e-13
3.6179762877646976e-11
9.336609261884754e-12
4.2345306505235505e-12
2.7608624779998604e-12
2.2164502681969824e-12
1.9984727862877576e-12
1.921017482862374e-12
1.912286434162335e-12
1.9398857725228486e-12
1.9875666299516678e-12
2.0465695170000285e-12
2.181657941532382e-12
2.0157687861777955e-12
1.8902574697260384e-12
1.8672401343961486e-12
1.90297161504718e-12
1.9594655453904147e-12
2.0334035364285376e-12
2.158471467885594e-12
2.4152145788679955e-12
2.979419093961273e-12
4.322721502588592e-12
8.347407913346705e-12
2.3456819369888275e-11
1.2016226022014047e-11
7.736750557340013e-12
6.800271080302667e-12
7.2335306001763516e-12
4.959384986701233e-12
1.4716257168659786e-12
3.948168327632318e-11
9.958453920362128e-12
4.4191405224649394e-12
2.8400219573398007e-12
2.25974207223074e-12
2.0264618562920888e-12
1.941466540247533e-12
1.9286657779838623e-12
1.9539313855841083e-12
2.0002103161647674e-12
2.0583311977209385e-12
2.123099801218981e-12
2.254760282852148e-12
2.088019842545793e-12
1.9672459320871363e-12
1.9497103430814214e-12
1.9868147326333927e-12
2.037466294248839e-12
2.097370965185445e-12
2.202627884328177e-12
2.4438318252410258e-12
3.0333244245985855e-12
4.626223435468483e-12
1.0983521560575116e-11
2.1683583086263703e-11
7.978534723888112e-12
5.50678597257475e-12
4.82700318173568e-12
5.097958615865707e-12
5.987551967483824e-12
1.851965762163125e-12
4.240830973459198e-11
1.0338846419327826e-11
4.5028294589291875e-12
2.865491849300125e-12
2.2681194148681174e-12
2.0283183782923968e-12
1.940381007705683e-12
1.9261078966986157e-12
1.95059095699432e-12
1.996443825572929e-12
2.0543356288040116e-12
2.1884655730272923e-12
2.021937604346394e-12
1.8964760731399093e-12
1.8737471496230392e-12
1.909588157091829e-12
1.96577332439455e-12
2.038964417973553e-12
2.163127062412729e-12
2.4197590171901892e-12
2.9878259192641688e-12
4.353183095886969e-12
8.528735234281275e-12
2.4198698378761594e-11
1.159912221381429e-11
7.508027162053101e-12
6.6024639242790636e-12
7.069922516408296e-12
5.096804574145876e-12
1.4930496133180424e-12
2.7236673822784615e-13
3.634382197225473e-11
9.35756874853056e-12
4.2390149487961935e-12
2.762111417677671e-12
2.216752210358975e-12
1.9984150034880977e-12
1.9207992089718538e-12
1.911987921675276e-12
1.939545160658315e-12
1.987203713655143e-12
2.0461952426038736e-12
2.18131505617753e-12
2.0154700739302145e-12
1.889984156746677e-12
1.866987595431993e-12
1.902751017235596e-12
1.959305538083656e-12
2.0333334980571096e-12
2.158524347691012e-12
2.4153823412179025e-12
2.979570906757293e-12
4.322103721416115e-12
8.340234358117443e-12
2.34211347975242e-11
1.2039743304100323e-11
7.749790791139834e-12
6.811379993672802e-12
7.242216694688765e-12
4.95221972447108e-12
1.4703337985061343e-12
2.814526286807577e-13
3.6179762877646976e-11
9.336609261884754e-12
4.2345306505235505e-12
2.7608624779998604e-12
2.2164502681969824e-12
1.9984727862877576e-12
1.921017482862374e-12
1.912286434162335e-12
1.9398857725228486e-12
1.9875666299516678e-12
2.0465695170000285e-12
2.181657941532382e-12
2.0157687861777955e-12
1.8902574697260384e-12
1.8672401343961486e-12
1.90297161504718e-12
1.9594655453904147e-12
2.0334035364285376e-12
2.158471467885594e-12
2.4152145788679955e-12
2.979419093961273e-12
4.322721502588592e-12
8.347407913346705e-12
2.3456819369888275e-11
1.2016226022014047e-11
7.736750557340013e-12
6.800271080302667e-12
7.2335306001763516e-12
4.959384986701233e-12
1.4716257168659786e-12
3.948168327632318e-11
9.958453920362128e-12
4.4191405224649394e-12
2.8400219573398007e-12
2.25974207223074e-12
2.0264618562920888e-12
1.941466540247533e-12
1.9286657779838623e-12
1.9539313855841083e-12
2.0002103161647674e-12
2.0583311977209385e-12
2.123099801218981e-12
2.254760282852148e-12
2.088019842545793e-12
1.9672459320871363e-12
1.9497103430814214e-12
1.9868147326333927e-12
2.037466294248839e-12
2.097370965185445e-12
2.202627884328177e-12
2.4438318252410258e-12
3.0333244245985855e-12
4.626223435468483e-12
1.0983521560575116e-11
2.1683583086263703e-11
7.978534723888112e-12
5.50678597257475e-12
4.82700318173568e-12
5.097958615865707e-12
5.987551967483824e-12
1.851965762163125e-12
4.240830973459198e-11
1.0338846419327826e-11
4.5028294589291875e-12
2.865491849300125e-12
2.2681194148681174e-12
2.0283183782923968e-12
1.940381007705683e-12
1.9261078966986157e-12
1.95059095699432e-12
1.996443825572929e-12
2.0543356288040116e-12
2.1884655730272923e-12
2.021937604346394e-12
1.8964760731399093e-12
1.8737471496230392e-12
1.909588157091829e-12
1.96577332439455e-12
2.038964417973553e-12
2.163127062412729e-12
2.4197590171901892e-12
2.9878259192641688e-12
4.353183095886969e-12
8.528735234281275e-12
2.4198698378761594e-11
1.159912221381429e-11
7.508027162053101e-12
6.6024639242790636e-12
7.069922516408296e-12
5.096804574145876e-12
1.4930496133180424e-12
2.7236673822784615e-13
3.634382197225473e-11
9.35756874853056e-12
4.2390149487961935e-12
2.762111417677671e-12
2.216752210358975e-12
1.9984150034880977e-12
1.9207992089718538e-12
1.911987921675276e-12
1.939545160658315e-12
1.987203713655143e-12
2.0461952426038736e-12
2.18131505617753e-12
2.0154700739302145e-12
1.889984156746677e-12
1.866987595431993e-12
1.902751017235596e-12
1.959305538083656e-12
2.0333334980571096e-12
2.158524347691012e-12
2.4153823412179025e-12
2.979570906757293e-12
4.322103721416115e-12
8.340234358117443e-12
2.34211347975242e-11
1.2039743304100323e-11
7.749790791139834e-12
6.811379993672802e-12
7.242216694688765e-12
4.95221972447108e-12
1.4703337985061343e-12
2.814526286807577e-13
3.6179762877646976e-11
9.336609261884754e-12
4.2345306505235505e-12
2.7608624779998604e-12
2.2164502681969824e-12
1.9984727862877576e-12
1.921017482862374e-12
1.912286434162335e-12
1.9398857725228486e-12
1.9875666299516678e-12
2.0465695170000285e-12
2.181657941532382e-12
2.0157687861777955e-12
1.8902574697260384e-12
1.8672401343961486e-12
1.90297161504718e-12
1.9594655453904147e-12
2.0334035364285376e-12
2.158471467885594e-12
2.4152145788679955e-12
2.979419093961273e-12
4.322721502588592e-12
8.347407913346705e-12
2.3456819369888275e-11
1.2016226022014047e-11
7.736750557340013e-12
6.800271080302667e-12
7.2335306001763516e-12
4.959384986701233e-12
1.4716257168659786e-12
3.948168327632318e-11
9.958453920362128e-12
4.4191405224649394e-12
2.8400219573398007e-12
2.25974207223074e-12
2.0264618562920888e-12
1.941466540247533e-12
1.9286657779838623e-12
1.9539313855841083e-12
2.0002103161647674e-12
2.0583311977209385e-12
2.123099801218981e-12
2.254760282852148e-12
2.088019842545793e-12
1.9672459320871363e-12
1.9497103430814214e-12
1.9868147326333927e-12
2.037466294248839e-12
2.097370965185445e-12
2.202627884328177e-12
2.4438318252410258e-12
3.0333244245985855e-12
4.626223435468483e-12
1.0983521560575116e-11
2.1683583086263703e-11
7.978534723888112e-12
5.50678597257475e-12
4.82700318173568e-12
5.097958615865707e-12
5.987551967483824e-12
1.851965762163125e-12
4.240830973459198e-11
1.0338846419327826e-11
4.5028294589291875e-12
2.865491849300125e-12
2.2681194148681174e-12
2.0283183782923968e-12
1.940381007705683e-12
1.9261078966986157e-12
1.95059095699432e-12
1.996443825572929e-12
2.0543356288040116e-12
2.1884655730272923e-12
2.021937604346394e-12
1.8964760731399093e-12
1.8737471496230392e-12
1.909588157091829e-12
1.96577332439455e-12
2.038964417973553e-12
2.163127062412729e-12
2.4197590171901892e-12
2.9878259192641688e-12
4.353183095886969e-12
8.528735234281275e-12
2.4198698378761594e-11
1.159912221381429e-11
7.508027162053101e-12
6.6024639242790636e-12
7.069922516408296e-12
5.096804574145876e-12
1.4930496133180424e-12
2.7236673822784615e-13
3.634382197225473e-11
9.35756874853056e-12
4.2390149487961935e-12
2.762111417677671e-12
2.216752210358975e-12
1.9984150034880977e-12
1.9207992089718538e-12
1.911987921675276e-12
1.939545160658315e-12
1.987203713655143e-12
2.0461952426038736e-12
2.18131505617753e-12
2.0154700739302145e-12
1.889984156746677e-12
1.866987595431993e-12
1.902751017235596e-12
1.959305538083656e-12
2.0333334980571096e-12
2.158524347691012e-12
2.4153823412179025e-12
2.979570906757293e-12
4.322103721416115e-12
8.340234358117443e-12
2.34211347975242e-11
1.2039743304100323e-11
7.749790791139834e-12
6.811379993672802e-12
7.242216694688765e-12
4.95221972447108e-12
1.4703337985061343e-12
2.814526286807577e-13
3.6179762877646976e-11
9.336609261884754e-12
4.2345306505235505e-12
2.7608624779998604e-12
2.2164502681969824e-12
1.9984727862877576e-12
1.921017482862374e-12
1.912286434162335e-12
1.9398857725228486e-12
1.9875666299516678e-12
2.0465695170000285e-12
2.181657941532382e-12
2.0157687861777955e-12
1.8902574697260384e-12
1.8672401343961486e-12
1.90297161504718e-12
1.9594655453904147e-12
2.0334035364285376e-12
2.158471467885594e-12
2.4152145788679955e-12
2.979419093961273e-12
4.322721502588592e-12
8.347407913346705e-12
2.3456819369888275e-11
1.2016226022014047e-11
7.736750557340013e-12
6.800271080302667e-12
7.2335306001763516e-12
4.959384986701233e-12
1.4716257168659786e-12
3.948168327632318e-11
9.958453920362128e-12
4.4191405224649394e-12
2.8400219573398007e-12
2.25974207223074e-12
2.0264618562920888e-12
1.941466540247533e-12
1.9286657779838623e-12
1.9539313855841083e-12
2.0002103161647674e-12
2.0583311977209385e-12
2.123099801218981e-12
2.254760282852148e-12
2.088019842545793e-12
1.9672459320871363e-12
1.9497103430814214e-12
1.9868147326333927e-12
2.037466294248839e-12
2.097370965185445e-12
2.202627884328177e-12
2.4438318252410258e-12
3.0333244245985855e-12
4.626223435468483e-12
1.0983521560575116e-11
2.1683583086263703e-11
7.978534723888112e-12
5.50678597257475e-12
4.82700318173568e-12
5.097958615865707e-12
5.987551967483824e-12
1.851965762163125e-12
4.240830973459198e-11
1.0338846419327826e-11
4.5028294589291875e-12
2.865491849300125e-12
2.2681194148681174e-12
2.0283183782923968e-12
1.940381007705683e-12
1.9261078966986157e-12
1.95059095699432e-12
1.996443825572929e-12
2.0543356288040116e-12
2.1884655730272923e-12
2.021937604346394e-12
1.8964760731399093e-12
1.8737471496230392e-12
1.909588157091829e-12
1.96577332439455e-12
2.038964417973553e-12
2.163127062412729e-12
2.4197590171901892e-12
2.9878259192641688e-12
4.353183095886969e-12
8.528735234281275e-12
2.4198698378761594e-11
1.159912221381429e-11
7.508027162053101e-12
6.6024639242790636e-12
7.069922516408296e-12
5.096804574145876e-12
1.4930496133180424e-12
2.7236673822784615e-13
3.634382197225473e-11
9.35756874853056e-12
4.2390149487961935e-12
2.762111417677671e-12
2.216752210358975e-12
1.9984150034880977e-12
1.9207992089718538e-12
1.911987921675276e-12
1.939545160658315e-12
1.987203713655143e-12
2.0461952426038736e-12
2.18131505617753e-12
2.0154700739302145e-12
1.889984156746677e-12
1.866987595431993e-12
1.902751017235596e-12
1.959305538083656e-12
2.0333334980571096e-12
2.158524347691012e-12
2.4153823412179025e-12
2.979570906757293e-12
4.322103721416115e-12
8.340234358117443e-12
2.34211347975242e-11
1.2039743304100323e-11
7.749790791139834e-12
6.811379993672802e-12
7.242216694688765e-12
4.95221972447108e-12
1.4703337985061343e-12
2.814526286807577e-13
3.6179762877646976e-11
9.336609261884754e-12
4.2345306505235505e-12
2.7608624779998604e-12
2.2164502681969824e-12
1.9984727862877576e-12
1.921017482862374e-12
1.912286434162335e-12
1.9398857725228486e-12
1.9875666299516678e-12
2.0465695170000285e-12
2.181657941532382e-12
2.0157687861777955e-12
1.8902574697260384e-12
1.8672401343961486e-12
1.90297161504718e-12
1.9594655453904147e-12
2.0334035364285376e-12
2.158471467885594e-12
2.4152145788679955e-12
2.979419093961273e-12
4.322721502588592e-12
8.347407913346705e-12
2.3456819369888275e-11
1.2016226022014047e-11
7.736750557340013e-12
6.800271080302667e-12
7.2335306001763516e-12
4.959384986701233e-12
1.4716257168659786e-12
3.948168327632318e-11
9.958453920362128e-12
4.4191405224649394e-12
2.8400219573398007e-12
2.25974207223074e-12
2.0264618562920888e-12
1.941466540247533e-12
1.9286657779838623e-12
1.9539313855841083e-12
2.0002103161647674e-12
2.0583311977209385e-12
2.123099801218981e-12
2.254760282852148e-12
2.088019842545793e-12
1.9672459320871363e-12
1.9497103430814214e-12
1.9868147326333927e-12
2.037466294248839e-12
2.097370965185445e-12
2.202627884328177e-12
2.4438318252410258e-12
3.0333244245985855e-12
4.626223435468483e-12
1.0983521560575116e-11
2.1683583086263703e-11
7.978534723888112e-12
5.50678597257475e-12
4.82700318173568e-12
5.097958615865707e-12
5.987551967483824e-12
1.851965762163125e-12
4.240830973459198e-11
1.0338846419327826e-11
4.5028294589291875e-12
2.865491849300125e-12
2.2681194148681174e-12
2.0283183782923968e-12
1.940381007705683e-12
1.9261078966986157e-12
1.95059095699432e-12
1.996443825572929e-12
2.0543356288040116e-12
2.1884655730272923e-12
2.021937604346394e-12
1.8964760731399093e-12
1.8737471496230392e-12
1.909588157091829e-12
1.96577332439455e-12
2.038964417973553e-12
2.163127062412729e-12
2.4197590171901892e-12
2.9878259192641688e-12
4.353183095886969e-12
8.528735234281275e-12
2.4198698378761594e-11
1.159912221381429e-11
7.508027162053101e-12
6.6024639242790636e-12
7.069922516408296e-12
5.096804574145876e-12
1.4930496133180424e-12
2.7236673822784615e-13
3.634382197225473e-11
9.35756874853056e-12
4.2390149487961935e-12
2.762111417677671e-12
2.216752210358975e-12
1.9984150034880977e-12
1.9207992089718538e-12
1.911987921675276e-12
1.939545160658315e-12
1.987203713655143e-12
2.0461952426038736e-12
2.18131505617753e-12
2.0154700739302145e-12
1.889984156746677e-12
1.866987595431993e-12
1.902751017235596e-12
1.959305538083656e-12
2.0333334980571096e-12
2.158524347691012e-12
2.4153823412179025e-12
2.979570906757293e-12
4.322103721416115e-12
8.340234358117443e-12
2.34211347975242e-11
1.2039743304100323e-11
7.749790791139834e-12
6.811379993672802e-12
7.242216694688765e-12
4.95221972447108e-12
1.4703337985061343e-12
2.814526286807577e-13
3.6179762877646976e-11
9.336609261884754e-12
4.2345306505235505e-12
2.7608624779998604e-12
2.2164502681969824e-12
1.9984727862877576e-12
1.921017482862374e-12
1.912286434162335e-12
1.9398857725228486e-12
1.9875666299516678e-12
2.0465695170000285e-12
2.181657941532382e-12
2.0157687861777955e-12
1.8902574697260384e-12
1.8672401343961486e-12
1.90297161504718e-12
1.9594655453904147e-12
2.0334035364285376e-12
2.158471467885594e-12
2.4152145788679955e-12
2.979419093961273e-12
4.322721502588592e-12
8.347407913346705e-12
2.3456819369888275e-11
1.2016226022014047e-11
7.736750557340013e-12
6.800271080302667e-12
7.2335306001763516e-12
4.959384986701233e-12
1.4716257168659786e-12
3.948168327632318e-11
9.958453920362128e-12
4.4191405224649394e-12
2.8400219573398007e-12
2.25974207223074e-12
2.0264618562920888e-12
1.941466540247533e-12
1.9286657779838623e-12
1.9539313855841083e-12
2.0002103161647674e-12
2.0583311977209385e-12
2.123099801218981e-12
2.254760282852148e-12
2.088019842545793e-12
1.9672459320871363e-12
1.9497103430814214e-12
1.9868147326333927e-12
2.037466294248839e-12
2.097370965185445e-12
2.202627884328177e-12
2.4438318252410258e-12
3.0333244245985855e-12
4.626223435468483e-12
1.0983521560575116e-11
2.1683583086263703e-11
7.978534723888112e-12
5.50678597257475e-12
4.82700318173568e-12
5.097958615865707e-12
5.987551967483824e-12
1.851965762163125e-12
4.240830973459198e-11
1.0338846419327826e-11
4.5028294589291875e-12
2.865491849300125e-12
2.2681194148681174e-12
2.0283183782923968e-12
1.940381007705683e-12
1.9261078966986157e-12
1.95059095699432e-12
1.996443825572929e-12
2.0543356288040116e-12
2.1884655730272923e-12
2.021937604346394e-12
1.8964760731399093e-12
1.8737471496230392e-12
1.909588157091829e-12
1.96577332439455e-12
2.038964417973553e-12
2.163127062412729e-12
2.4197590171901892e-12
2.9878259192641688e-12
4.353183095886969e-12
8.528735234281275e-12
2.4198698378761594e-11
1.159912221381429e-11
7.508027162053101e-12
6.6024639242790636e-12
7.069922516408296e-12
5.096804574145876e-12
1.4930496133180424e-12
2.7236673822784615e-13
3.634382197225473e-11
9.35756874853056e-12
4.2390149487961935e-12
2.762111417677671e-12
2.216752210358975e-12
1.9984150034880977e-12
1.9207992089718538e-12
1.911987921675276e-12
1.939545160658315e-12
1.987203713655143e-12
2.0461952426038736e-12
2.18131505617753e-12
2.0154700739302145e-12
1.889984156746677e-12
1.866987595431993e-12
1.902751017235596e-12
1.959305538083656e-12
2.0333334980571096e-12
2.158524347691012e-12
2.4153823412179025e-12
2.979570906757293e-12
4.322103721416115e-12
8.340234358117443e-12
2.34211347975242e-11
1.2039743304100323e-11
7.749790791139834e-12
6.811379993672802e-12
7.242216694688765e-12
4.95221972447108e-12
1.4703337985061343e-12
2.814526286807577e-13
3.6179762877646976e-11
9.336609261884754e-12
4.2345306505235505e-12
2.7608624779998604e-12
2.2164502681969824e-12
1.9984727862877576e-12
1.921017482862374e-12
1.912286434162335e-12
1.9398857725228486e-12
1.9875666299516678e-12
2.0465695170000285e-12
2.181657941532382e-12
2.0157687861777955e-12
1.8902574697260384e-12
1.8672401343961486e-12
1.90297161504718e-12
1.9594655453904147e-12
2.0334035364285376e-12
2.158471467885594e-12
2.4152145788679955e-12
2.979419093961273e-12
4.322721502588592e-12
8.347407913346705e-12
2.3456819369888275e-11
1.2016226022014047e-11
7.736750557340013e-12
6.800271080302667e-12
7.2335306001763516e-12
4.959384986701233e-12
1.4716257168659786e-12
3.948168327632318e-11
9.958453920362128e-12
4.4191405224649394e-12
2.8400219573398007e-12
2.25974207223074e-12
2.0264618562920888e-12
1.941466540247533e-12
1.9286657779838623e-12
1.9539313855841083e-12
2.0002103161647674e-12
2.0583311977209385e-12
2.123099801218981e-12
2.254760282852148e-12
2.088019842545793e-12
1.9672459320871363e-12
1.9497103430814214e-12
1.9868147326333927e-12
2.037466294248839e-12
2.097370965185445e-12
2.202627884328177e-12
2.4438318252410258e-12
3.0333244245985855e-12
4.626223435468483e-12
1.0983521560575116e-11
2.1683583086263703e-11
7.978534723888112e-12
5.50678597257475e-12
4.82700318173568e-12
5.097958615865707e-12
5.987551967483824e-12
1.851965762163125e-12
4.240830973459198e-11
1.0338846419327826e-11
4.5028294589291875e-12
2.865491849300125e-12
2.2681194148681174e-12
2.0283183782923968e-12
1.940381007705683e-12
1.9261078966986157e-12
1.95059095699432e-12
1.996443825572929e-12
2.0543356288040116e-12
2.1884655730272923e-12
2.021937604346394e-12
1.8964760731399093e-12
1.8737471496230392e-12
1.909588157091829e-12
1.96577332439455e-12
2.038964417973553e-12
2.163127062412729e-12
2.4197590171901892e-12
2.9878259192641688e-12
4.353183095886969e-12
8.528735234281275e-12
2.4198698378761594e-11
1.159912221381429e-11
7.508027162053101e-12
6.6024639242790636e-12
7.069922516408296e-12
5.096804574145876e-12
1.4930496133180424e-12
2.7236673822784615e-13
3.634382197225473e-11
9.35756874853056e-12
4.2390149487961935e-12
2.762111417677671e-12
2.216752210358975e-12
1.9984150034880977e-12
1.9207992089718538e-12
1.911987921675276e-12
1.939545160658315e-12
1.987203713655143e-12
2.0461952426038736e-12
2.18131505617753e-12
2.0154700739302145e-12
1.889984156746677e-12
1.866987595431993e-12
1.902751017235596e-12
1.959305538083656e-12
2.0333334980571096e-12
2.158524347691012e-12
2.4153823412179025e-12
2.979570906757293e-12
4.322103721416115e-12
8.340234358117443e-12
2.34211347975242e-11
1.2039743304100323e-11
7.749790791139834e-12
6.811379993672802e-12
7.242216694688765e-12
4.95221972447108e-12
1.4703337985061343e-12
2.814526286807577e-13
3.6179762877646976e-11
9.336609261884754e-12
4.2345306505235505e-12
2.7608624779998604e-12
2.2164502681969824e-12
1.9984727862877576e-12
1.921017482862374e-12
1.912286434162335e-12
1.9398857725228486e-12
1.9875666299516678e-12
2.0465695170000285e-12
2.181657941532382e-12
2.0157687861777955e-12
1.8902574697260384e-12
1.8672401343961486e-12
1.90297161504718e-12
1.9594655453904147e-12
2.0334035364285376e-12
2.158471467885594e-12
2.4152145788679955e-12
2.979419093961273e-12
4.322721502588592e-12
8.347407913346705e-12
2.3456819369888275e-11
1.2016226022014047e-11
7.736750557340013e-12
6.800271080302667e-12
7.2335306001763516e-12
4.959384986701233e-12
1.4716257168659786e-12
3.948168327632318e-11
9.958453920362128e-12
4.4191405224649394e-12
2.8400219573398007e-12
2.25974207223074e-12
2.0264618562920888e-12
1.941466540247533e-12
1.9286657779838623e-12
1.9539313855841083e-12
2.0002103161647674e-12
2.0583311977209385e-12
2.123099801218981e-12
2.254760282852148e-12
2.088019842545793e-12
1.9672459320871363e-12
1.9497103430814214e-12
1.9868147326333927e-12
2.037466294248839e-12
2.097370965185445e-12
2.202627884328177e-12
2.4438318252410258e-12
3.0333244245985855e-12
4.626223435468483e-12
1.0983521560575116e-11
2.1683583086263703e-11
7.978534723888112e-12
5.50678597257475e-12
4.82700318173568e-12
5.097958615865707e-12
5.987551967483824e-12
1.851965762163125e-12
4.240830973459198e-11
1.0338846419327826e-11
4.5028294589291875e-12
2.865491849300125e-12
2.2681194148681174e-12
2.0283183782923968e-12
1.940381007705683e-12
1.9261078966986157e-12
1.95059095699432e-12
1.996443825572929e-12
2.0543356288040116e-12
2.1884655730272923e-12
2.021937604346394e-12
1.8964760731399093e-12
1.8737471496230392e-12
1.909588157091829e-12
1.96577332439455e-12
2.038964417973553e-12
2.163127062412729e-12
2.4197590171901892e-12
2.9878259192641688e-12
4.353183095886969e-12
8.528735234281275e-12
2.4198698378761594e-11
1.159912221381429e-11
7.508027162053101e-12
6.6024639242790636e-12
7.069922516408296e-12
5.096804574145876e-12
1.4930496133180424e-12
2.7236673822784615e-13
3.634382197225473e-11
9.35756874853056e-12
4.2390149487961935e-12
2.762111417677671e-12
2.216752210358975e-12
1.9984150034880977e-12
1.9207992089718538e-12
1.911987921675276e-12
1.939545160658315e-12
1.987203713655143e-12
2.0461952426038736e-12
2.18131505617753e-12
2.0154700739302145e-12
1.889984156746677e-12
1.866987595431993e-12
1.902751017235596e-12
1.959305538083656e-12
2.0333334980571096e-12
2.158524347691012e-12
2.4153823412179025e-12
2.979570906757293e-12
4.322103721416115e-12
8.340234358117443e-12
2.34211347975242e-11
1.2039743304100323e-11
7.749790791139834e-12
6.811379993672802e-12
7.242216694688765e-12
4.95221972447108e-12
1.4703337985061343e-12
2.814526286807577e-13
3.6179762877646976e-11
9.336609261884754e-12
4.2345306505235505e-12
2.7608624779998604e-12
2.2164502681969824e-12
1.9984727862877576e-12
1.921017482862374e-12
1.912286434162335e-12
1.9398857725228486e-12
1.9875666299516678e-12
2.0465695170000285e-12
2.181657941532382e-12
2.0157687861777955e-12
1.8902574697260384e-12
1.8672401343961486e-12
1.90297161504718e-12
1.9594655453904147e-12
2.0334035364285376e-12
2.158471467885594e-12
2.4152145788679955e-12
2.979419093961273e-12
4.322721502588592e-12
8.347407913346705e-12
2.3456819369888275e-11
1.2016226022014047e-11
7.736750557340013e-12
6.800271080302667e-12
7.2335306001763516e-12
4.959384986701233e-12
1.4716257168659786e-12
3.948168327632318e-11
9.958453920362128e-12
4.4191405224649394e-12
2.8400219573398007e-12
2.25974207223074e-12
2.0264618562920888e-12
1.941466540247533e-12
1.9286657779838623e-12
1.9539313855841083e-12
2.0002103161647674e-12
2.0583311977209385e-12
2.123099801218981e-12
2.254760282852148e-12
2.088019842545793e-12
1.9672459320871363e-12
1.9497103430814214e-12
1.9868147326333927e-12
2.037466294248839e-12
2.097370965185445e-12
2.202627884328177e-12
2.4438318252410258e-12
3.0333244245985855e-12
4.626223435468483e-12
1.0983521560575116e-11
2.1683583086263703e-11
7.978534723888112e-12
5.50678597257475e-12
4.82700318173568e-12
5.097958615865707e-12
5.987551967483824e-12
1.851965762163125e-12
4.240830973459198e-11
1.0338846419327826e-11
4.5028294589291875e-12
2.865491849300125e-12
2.2681194148681174e-12
2.0283183782923968e-12
1.940381007705683e-12
1.9261078966986157e-12
1.95059095699432e-12
1.996443825572929e-12
2.0543356288040116e-12
2.1884655730272923e-12
2.021937604346394e-12
1.8964760731399093e-12
1.8737471496230392e-12
1.909588157091829e-12
1.96577332439455e-12
2.038964417973553e-12
2.163127062412729e-12
2.4197590171901892e-12
2.9878259192641688e-12
4.353183095886969e-12
8.528735234281275e-12
2.4198698378761594e-11
1.159912221381429e-11
7.508027162053101e-12
6.6024639242790636e-12
7.069922516408296e-12
5.096804574145876e-12
1.4930496133180424e-12
2.7236673822784615e-13
3.634382197225473e-11
9.35756874853056e-12
4.2390149487961935e-12
2.762111417677671e-12
2.216752210358975e-12
1.9984150034880977e-12
1.9207992089718538e-12
1.911987921675276e-12
1.939545160658315e-12
1.987203713655143e-12
2.0461952426038736e-12
2.18131505617753e-12
2.0154700739302145e-12
1.889984156746677e-12
1.866987595431993e-12
1.902751017235596e-12
1.959305538083656e-12
2.0333334980571096e-12
2.158524347691012e-12
2.4153823412179025e-12
2.979570906757293e-12
4.322103721416115e-12
8.340234358117443e-12
2.34211347975242e-11
1.2039743304100323e-11
7.749790791139834e-12
6.811379993672802e-12
7.242216694688765e-12
4.95221972447108e-12
1.4703337985061343e-12
2.814526286807577e-13
3.6179762877646976e-11
9.336609261884754e-12
4.2345306505235505e-12
2.7608624779998604e-12
2.2164502681969824e-12
1.9984727862877576e-12
1.921017482862374e-12
1.912286434162335e-12
1.9398857725228486e-12
1.9875666299516678e-12
2.0465695170000285e-12
2.181657941532382e-12
2.0157687861777955e-12
1.8902574697260384e-12
1.8672401343961486e-12
1.90297161504718e-12
1.9594655453904147e-12
2.0334035364285376e-12
2.158471467885594e-12
2.4152145788679955e-12
2.979419093961273e-12
4.322721502588592e-12
8.347407913346705e-12
2.3456819369888275e-11
1.2016226022014047e-11
7.736750557340013e-12
6.800271080302667e-12
7.2335306001763516e-12
4.959384986701233e-12
1.4716257168659786e-12
3.948168327632318e-11
9.958453920362128e-12
4.4191405224649394e-12
2.8400219573398007e-12
2.25974207223074e-12
2.0264618562920888e-12
1.941466540247533e-12
1.9286657779838623e-12
1.9539313855841083e-12
2.0002103161647674e-12
2.0583311977209385e-12
2.123099801218981e-12
2.254760282852148e-12
2.088019842545793e-12
1.9672459320871363e-12
1.9497103430814214e-12
1.9868147326333927e-12
2.037466294248839e-12
2.097370965185445e-12
2.202627884328177e-12
2.4438318252410258e-12
3.0333244245985855e-12
4.626223435468483e-12
1.0983521560575116e-11
2.1683583086263703e-11
7.978534723888112e-12
5.50678597257475e-12
4.82700318173568e-12
5.097958615865707e-12
5.987551967483824e-12
1.851965762163125e-12
4.240830973459198e-11
1.0338846419327826e-11
4.5028294589291875e-12
2.865491849300125e-12
2.2681194148681174e-12
2.0283183782923968e-12
1.940381007705683e-12
1.9261078966986157e-12
1.95059095699432e-12
1.996443825572929e-12
2.0543356288040116e-12
2.1884655730272923e-12
2.021937604346394e-12
1.8964760731399093e-12
1.8737471496230392e-12
1.909588157091829e-12
1.96577332439455e-12
2.038964417973553e-12
2.163127062412729e-12
2.4197590171901892e-12
2.9878259192641688e-12
4.353183095886969e-12
8.528735234281275e-12
2.4198698378761594e-11
1.159912221381429e-11
7.508027162053101e-12
6.6024639242790636e-12
7.069922516408296e-12
5.096804574145876e-12
1.4930496133180424e-12
2.7236673822784615e-13
3.634382197225473e-11
9.35756874853056e-12
4.2390149487961935e-12
2.762111417677671e-12
2.216752210358975e-12
1.9984150034880977e-12
1.9207992089718538e-12
1.911987921675276e-12
1.939545160658315e-12
1.987203713655143e-12
2.0461952426038736e-12
2.18131505617753e-12
2.0154700739302145e-12
1.889984156746677e-12
1.866987595431993e-12
1.902751017235596e-12
1.959305538083656e-12
2.0333334980571096e-12
2.158524347691012e-12
2.4153823412179025e-12
2.979570906757293e-12
4.322103721416115e-12
8.340234358117443e-12
2.34211347975242e-11
1.2039743304100323e-11
7.749790791139834e-12
6.811379993672802e-12
7.242216694688765e-12
4.95221972447108e-12
1.4703337985061343e-12
2.814526286807577e-13
3.6179762877646976e-11
9.336609261884754e-12
4.2345306505235505e-12
2.7608624779998604e-12
2.2164502681969824e-12
1.9984727862877576e-12
1.921017482862374e-12
1.912286434162335e-12
1.9398857725228486e-12
1.9875666299516678e-12
2.0465695170000285e-12
2.181657941532382e-12
2.0157687861777955e-12
1.8902574697260384e-12
1.8672401343961486e-12
1.90297161504718e-12
1.9594655453904147e-12
2.0334035364285376e-12
2.158471467885594e-12
2.4152145788679955e-12
2.979419093961273e-12
4.322721502588592e-12
8.347407913346705e-12
2.3456819369888275e-11
1.2016226022014047e-11
7.736750557340013e-12
6.800271080302667e-12
7.2335306001763516e-12
4.959384986701233e-12
1.4716257168659786e-12
3.948168327632318e-11
9.958453920362128e-12
4.4191405224649394e-12
2.8400219573398007e-12
2.25974207223074e-12
2.0264618562920888e-12
1.941466540247533e-12
1.9286657779838623e-12
1.9539313855841083e-12
2.0002103161647674e-12
2.0583311977209385e-12
2.123099801218981e-12
2.254760282852148e-12
2.088019842545793e-12
1.9672459320871363e-12
1.9497103430814214e-12
1.9868147326333927e-12
2.037466294248839e-12
2.097370965185445e-12
2.202627884328177e-12
2.4438318252410258e-12
3.0333244245985855e-12
4.626223435468483e-12
1.0983521560575116e-11
2.1683583086263703e-11
7.978534723888112e-12
5.50678597257475e-12
4.82700318173568e-12
5.097958615865707e-12
5.987551967483824e-12
1.851965762163125e-12
4.240830973459198e-11
1.0338846419327826e-11
4.5028294589291875e-12
2.865491849300125e-12
2.2681194148681174e-12
2.0283183782923968e-12
1.940381007705683e-12
1.9261078966986157e-12
1.95059095699432e-12
1.996443825572929e-12
2.0543356288040116e-12
2.1884655730272923e-12
2.021937604346394e-12
1.8964760731399093e-12
1.8737471496230392e-12
1.909588157091829e-12
1.96577332439455e-12
2.038964417973553e-12
2.163127062412729e-12
2.4197590171901892e-12
2.9878259192641688e-12
4.353183095886969e-12
8.528735234281275e-12
2.4198698378761594e-11
1.159912221381429e-11
7.508027162053101e-12
6.6024639242790636e-12
7.069922516408296e-12
5.096804574145876e-12
1.4930496133180424e-12
2.7236673822784615e-13
3.634382197225473e-11
9.35756874853056e-12
4.2390149487961935e-12
2.762111417677671e-12
2.216752210358975e-12
1.9984150034880977e-12
1.9207992089718538e-12
1.911987921675276e-12
1.939545160658315e-12
1.987203713655143e-12
2.0461952426038736e-12
2.18131505617753e-12
2.0154700739302145e-12
1.889984156746677e-12
1.866987595431993e-12
1.902751017235596e-12
1.959305538083656e-12
2.0333334980571096e-12
2.158524347691012e-12
2.4153823412179025e-12
2.979570906757293e-12
4.322103721416115e-12
8.340234358117443e-12
2.34211347975242e-11
1.2039743304100323e-11
7.749790791139834e-12
6.811379993672802e-12
7.242216694688765e-12
4.95221972447108e-12
1.4703337985061343e-12
2.814526286807577e-13
3.6179762877646976e-11
9.336609261884754e-12
4.2345306505235505e-12
2.7608624779998604e-12
2.2164502681969824e-12
1.9984727862877576e-12
1.921017482862374e-12
1.912286434162335e-12
1.9398857725228486e-12
1.9875666299516678e-12
2.0465695170000285e-12
2.181657941532382e-12
2.0157687861777955e-12
1.8902574697260384e-12
1.8672401343961486e-12
1.90297161504718e-12
1.9594655453904147e-12
2.0334035364285376e-12
2.158471467885594e-12
2.4152145788679955e-12
2.979419093961273e-12
4.322721502588592e-12
8.347407913346705e-12
2.3456819369888275e-11
1.2016226022014047e-11
7.736750557340013e-12
6.800271080302667e-12
7.2335306001763516e-12
4.959384986701233e-12
1.4716257168659786e-12
3.948168327632318e-11
9.958453920362128e-12
4.4191405224649394e-12
2.8400219573398007e-12
2.25974207223074e-12
2.0264618562920888e-12
1.941466540247533e-12
1.9286657779838623e-12
1.9539313855841083e-12
2.0002103161647674e-12
2.0583311977209385e-12
2.123099801218981e-12
2.254760282852148e-12
2.088019842545793e-12
1.9672459320871363e-12
1.9497103430814214e-12
1.9868147326333927e-12
2.037466294248839e-12
2.097370965185445e-12
2.202627884328177e-12
2.4438318252410258e-12
3.0333244245985855e-12
4.626223435468483e-12
1.0983521560575116e-11
2.1683583086263703e-11
7.978534723888112e-12
5.50678597257475e-12
4.82700318173568e-12
5.097958615865707e-12
5.987551967483824e-12
1.851965762163125e-12
4.240830973459198e-11
1.0338846419327826e-11
4.5028294589291875e-12
2.865491849300125e-12
2.2681194148681174e-12
2.0283183782923968e-12
1.940381007705683e-12
1.9261078966986157e-12
1.95059095699432e-12
1.996443825572929e-12
2.0543356288040116e-12
2.1884655730272923e-12
2.021937604346394e-12
1.8964760731399093e-12
1.8737471496230392e-12
1.909588157091829e-12
1.96577332439455e-12
2.038964417973553e-12
2.163127062412729e-12
2.4197590171901892e-12
2.9878259192641688e-12
4.353183095886969e-12
8.528735234281275e-12
2.4198698378761594e-11
1.159912221381429e-11
7.508027162053101e-12
6.6024639242790636e-12
7.069922516408296e-12
5.096804574145876e-12
1.4930496133180424e-12
2.7236673822784615e-13
3.634382197225473e-11
9.35756874853056e-12
4.2390149487961935e-12
2.762111417677671e-12
2.216752210358975e-12
1.9984150034880977e-12
1.9207992089718538e-12
1.911987921675276e-12
1.939545160658315e-12
1.987203713655143e-12
2.0461952426038736e-12
2.18131505617753e-12
2.0154700739302145e-12
1.889984156746677e-12
1.866987595431993e-12
1.902751017235596e-12
1.959305538083656e-12
2.0333334980571096e-12
2.158524347691012e-12
2.4153823412179025e-12
2.979570906757293e-12
4.322103721416115e-12
8.340234358117443e-12
2.34211347975242e-11
1.2039743304100323e-11
7.749790791139834e-12
6.811379993672802e-12
7.242216694688765e-12
4.95221972447108e-12
1.4703337985061343e-12
2.814526286807577e-13
3.6179762877646976e-11
9.336609261884754e-12
4.2345306505235505e-12
2.7608624779998604e-12
2.2164502681969824e-12
1.9984727862877576e-12
1.921017482862374e-12
1.912286434162335e-12
1.9398857725228486e-12
1.9875666299516678e-12
2.0465695170000285e-12
2.181657941532382e-12
2.0157687861777955e-12
1.8902574697260384e-12
1.8672401343961486e-12
1.90297161504718e-12
1.9594655453904147e-12
2.0334035364285376e-12
2.158471467885594e-12
2.4152145788679955e-12
2.979419093961273e-12
4.322721502588592e-12
8.347407913346705e-12
2.3456819369888275e-11
1.2016226022014047e-11
7.736750557340013e-12
6.800271080302667e-12
7.2335306001763516e-12
4.959384986701233e-12
1.4716257168659786e-12
3.948168327632318e-11
9.958453920362128e-12
4.4191405224649394e-12
2.8400219573398007e-12
2.25974207223074e-12
2.0264618562920888e-12
1.941466540247533e-12
1.9286657779838623e-12
1.9539313855841083e-12
2.0002103161647674e-12
2.0583311977209385e-12
2.123099801218981e-12
2.254760282852148e-12
2.088019842545793e-12
1.9672459320871363e-12
1.9497103430814214e-12
1.9868147326333927e-12
2.037466294248839e-12
2.097370965185445e-12
2.202627884328177e-12
2.4438318252410258e-12
3.0333244245985855e-12
4.626223435468483e-12
1.0983521560575116e-11
2.1683583086263703e-11
7.978534723888112e-12
5.50678597257475e-12
4.82700318173568e-12
5.097958615865707e-12
5.987551967483824e-12
1.851965762163125e-12
4.240830973459198e-11
1.0338846419327826e-11
4.5028294589291875e-12
2.865491849300125e-12
2.2681194148681174e-12
2.0283183782923968e-12
1.940381007705683e-12
1.9261078966986157e-12
1.95059095699432e-12
1.996443825572929e-12
2.0543356288040116e-12
2.1884655730272923e-12
2.021937604346394e-12
1.8964760731399093e-12
1.8737471496230392e-12
1.909588157091829e-12
1.96577332439455e-12
2.038964417973553e-12
2.163127062412729e-12
2.4197590171901892e-12
2.9878259192641688e-12
4.353183095886969e-12
8.528735234281275e-12
2.4198698378761594e-11
1.159912221381429e-11
7.508027162053101e-12
6.6024639242790636e-12
7.069922516408296e-12
5.096804574145876e-12
1.4930496133180424e-12
2.7236673822784615e-13
3.634382197225473e-11
9.35756874853056e-12
4.2390149487961935e-12
2.762111417677671e-12
2.216752210358975e-12
1.9984150034880977e-12
1.9207992089718538e-12
1.911987921675276e-12
1.939545160658315e-12
1.987203713655143e-12
2.0461952426038736e-12
2.18131505617753e-12
2.0154700739302145e-12
1.889984156746677e-12
1.866987595431993e-12
1.902751017235596e-12
1.959305538083656e-12
2.0333334980571096e-12
2.158524347691012e-12
2.4153823412179025e-12
2.979570906757293e-12
4.322103721416115e-12
8.340234358117443e-12
2.34211347975242e-11
1.2039743304100323e-11
7.749790791139834e-12
6.811379993672802e-12
7.242216694688765e-12
4.95221972447108e-12
1.4703337985061343e-12
2.814526286807577e-13
3.6179762877646976e-11
9.336609261884754e-12
4.2345306505235505e-12
2.7608624779998604e-12
2.2164502681969824e-12
1.9984727862877576e-12
1.921017482862374e-12
1.912286434162335e-12
1.9398857725228486e-12
1.9875666299516678e-12
2.0465695170000285e-12
2.181657941532382e-12
2.0157687861777955e-12
1.8902574697260384e-12
1.8672401343961486e-12
1.90297161504718e-12
1.9594655453904147e-12
2.0334035364285376e-12
2.158471467885594e-12
2.4152145788679955e-12
2.979419093961273e-12
4.322721502588592e-12
8.347407913346705e-12
2.3456819369888275e-11
1.2016226022014047e-11
7.736750557340013e-12
6.800271080302667e-12
7.2335306001763516e-12
4.959384986701233e-12
1.4716257168659786e-12
3.948168327632318e-11
9.958453920362128e-12
4.4191405224649394e-12
2.8400219573398007e-12
2.25974207223074e-12
2.0264618562920888e-12
1.941466540247533e-12
1.9286657779838623e-12
1.9539313855841083e-12
2.0002103161647674e-12
2.0583311977209385e-12
2.123099801218981e-12
2.254760282852148e-12
2.088019842545793e-12
1.9672459320871363e-12
1.9497103430814214e-12
1.9868147326333927e-12
2.037466294248839e-12
2.097370965185445e-12
2.202627884328177e-12
2.4438318252410258e-12
3.0333244245985855e-12
4.626223435468483e-12
1.0983521560575116e-11
2.1683583086263703e-11
7.978534723888112e-12
5.50678597257475e-12
4.82700318173568e-12
5.097958615865707e-12
5.987551967483824e-12
1.851965762163125e-12
4.240830973459198e-11
1.0338846419327826e-11
4.5028294589291875e-12
2.865491849300125e-12
2.2681194148681174e-12
2.0283183782923968e-12
1.940381007705683e-12
1.9261078966986157e-12
1.95059095699432e-12
1.996443825572929e-12
2.0543356288040116e-12
2.1884655730272923e-12
2.021937604346394e-12
1.8964760731399093e-12
1.8737471496230392e-12
1.909588157091829e-12
1.96577332439455e-12
2.038964417973553e-12
2.163127062412729e-12
2.4197590171901892e-12
2.9878259192641688e-12
4.353183095886969e-12
8.528735234281275e-12
2.4198698378761594e-11
1.159912221381429e-11
7.508027162053101e-12
6.6024639242790636e-12
7.069922516408296e-12
5.096804574145876e-12
1.4930496133180424e-12
2.7236673822784615e-13
3.634382197225473e-11
9.35756874853056e-12
4.2390149487961935e-12
2.762111417677671e-12
2.216752210358975e-12
1.9984150034880977e-12
1.9207992089718538e-12
1.911987921675276e-12
1.939545160658315e-12
1.987203713655143e-12
2.0461952426038736e-12
2.18131505617753e-12
2.0154700739302145e-12
1.889984156746677e-12
1.866987595431993e-12
1.902751017235596e-12
1.959305538083656e-12
2.0333334980571096e-12
2.158524347691012e-12
2.4153823412179025e-12
2.979570906757293e-12
4.322103721416115e-12
8.340234358117443e-12
2.34211347975242e-11
1.2039743304100323e-11
7.749790791139834e-12
6.811379993672802e-12
7.242216694688765e-12
4.95221972447108e-12
1.4703337985061343e-12
2.814526286807577e-13
3.6179762877646976e-11
9.336609261884754e-12
4.2345306505235505e-12
2.7608624779998604e-12
2.2164502681969824e-12
1.9984727862877576e-12
1.921017482862374e-12
1.912286434162335e-12
1.9398857725228486e-12
1.9875666299516678e-12
2.0465695170000285e-12
2.181657941532382e-12
2.0157687861777955e-12
1.8902574697260384e-12
1.8672401343961486e-12
1.90297161504718e-12
1.9594655453904147e-12
2.0334035364285376e-12
2.158471467885594e-12
2.4152145788679955e-12
2.979419093961273e-12
4.322721502588592e-12
8.347407913346705e-12
2.3456819369888275e-11
1.2016226022014047e-11
7.736750557340013e-12
6.800271080302667e-12
7.2335306001763516e-12
4.959384986701233e-12
1.4716257168659786e-12
3.948168327632318e-11
9.958453920362128e-12
4.4191405224649394e-12
2.8400219573398007e-12
2.25974207223074e-12
2.0264618562920888e-12
1.941466540247533e-12
1.9286657779838623e-12
1.9539313855841083e-12
2.0002103161647674e-12
2.0583311977209385e-12
2.123099801218981e-12
2.254760282852148e-12
2.088019842545793e-12
1.9672459320871363e-12
1.9497103430814214e-12
1.9868147326333927e-12
2.037466294248839e-12
2.097370965185445e-12
2.202627884328177e-12
2.4438318252410258e-12
3.0333244245985855e-12
4.626223435468483e-12
1.0983521560575116e-11
2.1683583086263703e-11
7.978534723888112e-12
5.50678597257475e-12
4.82700318173568e-12
5.097958615865707e-12
5.987551967483824e-12
1.851965762163125e-12
4.240830973459198e-11
1.0338846419327826e-11
4.5028294589291875e-12
2.865491849300125e-12
2.2681194148681174e-12
2.0283183782923968e-12
1.940381007705683e-12
1.9261078966986157e-12
1.95059095699432e-12
1.996443825572929e-12
2.0543356288040116e-12
2.1884655730272923e-12
2.021937604346394e-12
1.8964760731399093e-12
1.8737471496230392e-12
1.909588157091829e-12
1.96577332439455e-12
2.038964417973553e-12
2.163127062412729e-12
2.4197590171901892e-12
2.9878259192641688e-12
4.353183095886969e-12
8.528735234281275e-12
2.4198698378761594e-11
1.159912221381429e-11
7.508027162053101e-12
6.6024639242790636e-12
7.069922516408296e-12
5.096804574145876e-12
1.4930496133180424e-12
2.7236673822784615e-13
3.634382197225473e-11
9.35756874853056e-12
4.2390149487961935e-12
2.762111417677671e-12
2.216752210358975e-12
1.9984150034880977e-12
1.9207992089718538e-12
1.911987921675276e-12
1.939545160658315e-12
1.987203713655143e-12
2.0461952426038736e-12
2.18131505617753e-12
2.0154700739302145e-12
1.889984156746677e-12
1.866987595431993e-12
1.902751017235596e-12
1.959305538083656e-12
2.0333334980571096e-12
2.158524347691012e-12
2.4153823412179025e-12
2.979570906757293e-12
4.322103721416115e-12
8.340234358117443e-12
2.34211347975242e-11
1.2039743304100323e-11
7.749790791139834e-12
6.811379993672802e-12
7.242216694688765e-12
4.95221972447108e-12
1.4703337985061343e-12
2.814526286807577e-13
3.6179762877646976e-11
9.336609261884754e-12
4.2345306505235505e-12
2.7608624779998604e-12
2.2164502681969824e-12
1.9984727862877576e-12
1.921017482862374e-12
1.912286434162335e-12
1.9398857725228486e-12
1.9875666299516678e-12
2.0465695170000285e-12
2.181657941532382e-12
2.0157687861777955e-12
1.8902574697260384e-12
1.8672401343961486e-12
1.90297161504718e-12
1.9594655453904147e-12
2.0334035364285376e-12
2.158471467885594e-12
2.4152145788679955e-12
2.979419093961273e-12
4.322721502588592e-12
8.347407913346705e-12
2.3456819369888275e-11
1.2016226022014047e-11
7.736750557340013e-12
6.800271080302667e-12
7.2335306001763516e-12
4.959384986701233e-12
1.4716257168659786e-12
3.948168327632318e-11
9.958453920362128e-12
4.4191405224649394e-12
2.8400219573398007e-12
2.25974207223074e-12
2.0264618562920888e-12
1.941466540247533e-12
1.9286657779838623e-12
1.9539313855841083e-12
2.0002103161647674e-12
2.0583311977209385e-12
2.123099801218981e-12
2.254760282852148e-12
2.088019842545793e-12
1.9672459320871363e-12
1.9497103430814214e-12
1.9868147326333927e-12
2.037466294248839e-12
2.097370965185445e-12
2.202627884328177e-12
2.4438318252410258e-12
3.0333244245985855e-12
4.626223435468483e-12
1.0983521560575116e-11
2.1683583086263703e-11
7.978534723888112e-12
5.50678597257475e-12
4.82700318173568e-12
5.097958615865707e-12
5.987551967483824e-12
1.851965762163125e-12
4.240830973459198e-11
1.0338846419327826e-11
4.5028294589291875e-12
2.865491849300125e-12
2.2681194148681174e-12
2.0283183782923968e-12
1.940381007705683e-12
1.9261078966986157e-12
1.95059095699432e-12
1.996443825572929e-12
2.0543356288040116e-12
2.1884655730272923e-12
2.021937604346394e-12
1.8964760731399093e-12
1.8737471496230392e-12
1.909588157091829e-12
1.96577332439455e-12
2.038964417973553e-12
2.163127062412729e-12
2.4197590171901892e-12
2.9878259192641688e-12
4.353183095886969e-12
8.528735234281275e-12
2.4198698378761594e-11
1.159912221381429e-11
7.508027162053101e-12
6.6024639242790636e-12
7.069922516408296e-12
5.096804574145876e-12
1.4930496133180424e-12
2.7236673822784615e-13
3.634382197225473e-11
9.35756874853056e-12
4.2390149487961935e-12
2.762111417677671e-12
2.216752210358975e-12
1.9984150034880977e-12
1.9207992089718538e-12
1.911987921675276e-12
1.939545160658315e-12
1.987203713655143e-12
2.0461952426038736e-12
2.18131505617753e-12
2.0154700739302145e-12
1.889984156746677e-12
1.866987595431993e-12
1.902751017235596e-12
1.959305538083656e-12
2.0333334980571096e-12
2.158524347691012e-12
2.4153823412179025e-12
2.979570906757293e-12
4.322103721416115e-12
8.340234358117443e-12
2.34211347975242e-11
1.2039743304100323e-11
7.749790791139834e-12
6.811379993672802e-12
7.242216694688765e-12
4.95221972447108e-12
1.4703337985061343e-12
2.814526286807577e-13
3.6179762877646976e-11
9.336609261884754e-12
4.2345306505235505e-12
2.7608624779998604e-12
2.2164502681969824e-12
1.9984727862877576e-12
1.921017482862374e-12
1.912286434162335e-12
1.9398857725228486e-12
1.9875666299516678e-12
2.0465695170000285e-12
2.181657941532382e-12
2.0157687861777955e-12
1.8902574697260384e-12
1.8672401343961486e-12
1.90297161504718e-12
1.9594655453904147e-12
2.0334035364285376e-12
2.158471467885594e-12
2.4152145788679955e-12
2.979419093961273e-12
4.322721502588592e-12
8.347407913346705e-12
2.3456819369888275e-11
1.2016226022014047e-11
7.736750557340013e-12
6.800271080302667e-12
7.2335306001763516e-12
4.959384986701233e-12
1.4716257168659786e-12
3.948168327632318e-11
9.958453920362128e-12
4.4191405224649394e-12
2.8400219573398007e-12
2.25974207223074e-12
2.0264618562920888e-12
1.941466540247533e-12
1.9286657779838623e-12
1.9539313855841083e-12
2.0002103161647674e-12
2.0583311977209385e-12
2.123099801218981e-12
2.254760282852148e-12
2.088019842545793e-12
1.9672459320871363e-12
1.9497103430814214e-12
1.9868147326333927e-12
2.037466294248839e-12
2.097370965185445e-12
2.202627884328177e-12
2.4438318252410258e-12
3.0333244245985855e-12
4.626223435468483e-12
1.0983521560575116e-11
2.1683583086263703e-11
7.978534723888112e-12
5.50678597257475e-12
4.82700318173568e-12
5.097958615865707e-12
5.987551967483824e-12
1.851965762163125e-12
4.240830973459198e-11
1.0338846419327826e-11
4.5028294589291875e-12
2.865491849300125e-12
2.2681194148681174e-12
2.0283183782923968e-12
1.940381007705683e-12
1.9261078966986157e-12
1.95059095699432e-12
1.996443825572929e-12
2.0543356288040116e-12
2.1884655730272923e-12
2.021937604346394e-12
1.8964760731399093e-12
1.8737471496230392e-12
1.909588157091829e-12
1.96577332439455e-12
2.038964417973553e-12
2.163127062412729e-12
2.4197590171901892e-12
2.9878259192641688e-12
4.353183095886969e-12
8.528735234281275e-12
2.4198698378761594e-11
1.159912221381429e-11
7.508027162053101e-12
6.6024639242790636e-12
7.069922516408296e-12
5.096804574145876e-12
1.4930496133180424e-12
2.7236673822784615e-13
3.634382197225473e-11
9.35756874853056e-12
4.2390149487961935e-12
2.762111417677671e-12
2.216752210358975e-12
1.9984150034880977e-12
1.9207992089718538e-12
1.911987921675276e-12
1.939545160658315e-12
1.987203713655143e-12
2.0461952426038736e-12
2.18131505617753e-12
2.0154700739302145e-12
1.889984156746677e-12
1.866987595431993e-12
1.902751017235596e-12
1.959305538083656e-12
2.0333334980571096e-12
2.158524347691012e-12
2.4153823412179025e-12
2.979570906757293e-12
4.322103721416115e-12
8.340234358117443e-12
2.34211347975242e-11
1.2039743304100323e-11
7.749790791139834e-12
6.811379993672802e-12
7.242216694688765e-12
4.95221972447108e-12
1.4703337985061343e-12
2.814526286807577e-13
3.6179762877646976e-11
9.336609261884754e-12
4.2345306505235505e-12
2.7608624779998604e-12
2.2164502681969824e-12
1.9984727862877576e-12
1.921017482862374e-12
1.912286434162335e-12
1.9398857725228486e-12
1.9875666299516678e-12
2.0465695170000285e-12
2.181657941532382e-12
2.0157687861777955e-12
1.8902574697260384e-12
1.8672401343961486e-12
1.90297161504718e-12
1.9594655453904147e-12
2.0334035364285376e-12
2.158471467885594e-12
2.4152145788679955e-12
2.979419093961273e-12
4.322721502588592e-12
8.347407913346705e-12
2.3456819369888275e-11
1.2016226022014047e-11
7.736750557340013e-12
6.800271080302667e-12
7.2335306001763516e-12
4.959384986701233e-12
1.4716257168659786e-12
3.948168327632318e-11
9.958453920362128e-12
4.4191405224649394e-12
2.8400219573398007e-12
2.25974207223074e-12
2.0264618562920888e-12
1.941466540247533e-12
1.9286657779838623e-12
1.9539313855841083e-12
2.0002103161647674e-12
2.0583311977209385e-12
2.123099801218981e-12
2.254760282852148e-12
2.088019842545793e-12
1.9672459320871363e-12
1.9497103430814214e-12
1.9868147326333927e-12
2.037466294248839e-12
2.097370965185445e-12
2.202627884328177e-12
2.4438318252410258e-12
3.0333244245985855e-12
4.626223435468483e-12
1.0983521560575116e-11
2.1683583086263703e-11
7.978534723888112e-12
5.50678597257475e-12
4.82700318173568e-12
5.097958615865707e-12
5.987551967483824e-12
1.851965762163125e-12
4.240830973459198e-11
1.0338846419327826e-11
4.5028294589291875e-12
2.865491849300125e-12
2.2681194148681174e-12
2.0283183782923968e-12
1.940381007705683e-12
1.9261078966986157e-12
1.95059095699432e-12
1.996443825572929e-12
2.0543356288040116e-12
2.1884655730272923e-12
2.021937604346394e-12
1.8964760731399093e-12
1.8737471496230392e-12
1.909588157091829e-12
1.96577332439455e-12
2.038964417973553e-12
2.163127062412729e-12
2.4197590171901892e-12
2.9878259192641688e-12
4.353183095886969e-12
8.528735234281275e-12
2.4198698378761594e-11
1.159912221381429e-11
7.508027162053101e-12
6.6024639242790636e-12
7.069922516408296e-12
5.096804574145876e-12
1.4930496133180424e-12
2.7236673822784615e-13
3.634382197225473e-11
9.35756874853056e-12
4.2390149487961935e-12
2.762111417677671e-12
2.216752210358975e-12
1.9984150034880977e-12
1.9207992089718538e-12
1.911987921675276e-12
1.939545160658315e-12
1.987203713655143e-12
2.0461952426038736e-12
2.18131505617753e-12
2.0154700739302145e-12
1.889984156746677e-12
1.866987595431993e-12
1.902751017235596e-12
1.959305538083656e-12
2.0333334980571096e-12
2.158524347691012e-12
2.4153823412179025e-12
2.979570906757293e-12
4.322103721416115e-12
8.340234358117443e-12
2.34211347975242e-11
1.2039743304100323e-11
7.749790791139834e-12
6.811379993672802e-12
7.242216694688765e-12
4.95221972447108e-12
1.4703337985061343e-12
2.814526286807577e-13
3.6179762877646976e-11
9.336609261884754e-12
4.2345306505235505e-12
2.7608624779998604e-12
2.2164502681969824e-12
1.9984727862877576e-12
1.921017482862374e-12
1.912286434162335e-12
1.9398857725228486e-12
1.9875666299516678e-12
2.0465695170000285e-12
2.181657941532382e-12
2.0157687861777955e-12
1.8902574697260384e-12
1.8672401343961486e-12
1.90297161504718e-12
1.9594655453904147e-12
2.0334035364285376e-12
2.158471467885594e-12
2.4152145788679955e-12
2.979419093961273e-12
4.322721502588592e-12
8.347407913346705e-12
2.3456819369888275e-11
1.2016226022014047e-11
7.736750557340013e-12
6.800271080302667e-12
7.2335306001763516e-12
4.959384986701233e-12
1.4716257168659786e-12
3.948168327632318e-11
9.958453920362128e-12
4.4191405224649394e-12
2.8400219573398007e-12
2.25974207223074e-12
2.0264618562920888e-12
1.941466540247533e-12
1.9286657779838623e-12
1.9539313855841083e-12
2.0002103161647674e-12
2.0583311977209385e-12
2.123099801218981e-12
2.254760282852148e-12
2.088019842545793e-12
1.9672459320871363e-12
1.9497103430814214e-12
1.9868147326333927e-12
2.037466294248839e-12
2.097370965185445e-12
2.202627884328177e-12
2.4438318252410258e-12
3.0333244245985855e-12
4.626223435468483e-12
1.0983521560575116e-11
2.1683583086263703e-11
7.978534723888112e-12
5.50678597257475e-12
4.82700318173568e-12
5.097958615865707e-12
5.987551967483824e-12
1.851965762163125e-12
4.240830973459198e-11
1.0338846419327826e-11
4.5028294589291875e-12
2.865491849300125e-12
2.2681194148681174e-12
2.0283183782923968e-12
1.940381007705683e-12
1.9261078966986157e-12
1.95059095699432e-12
1.996443825572929e-12
2.0543356288040116e-12
2.1884655730272923e-12
2.021937604346394e-12
1.8964760731399093e-12
1.8737471496230392e-12
1.909588157091829e-12
1.96577332439455e-12
2.038964417973553e-12
2.163127062412729e-12
2.4197590171901892e-12
2.9878259192641688e-12
4.353183095886969e-12
8.528735234281275e-12
2.4198698378761594e-11
1.159912221381429e-11
7.508027162053101e-12
6.6024639242790636e-12
7.069922516408296e-12
5.096804574145876e-12
1.4930496133180424e-12
2.7236673822784615e-13
3.634382197225473e-11
9.35756874853056e-12
4.2390149487961935e-12
2.762111417677671e-12
2.216752210358975e-12
1.9984150034880977e-12
1.9207992089718538e-12
1.911987921675276e-12
1.939545160658315e-12
1.987203713655143e-12
2.0461952426038736e-12
2.18131505617753e-12
2.0154700739302145e-12
1.889984156746677e-12
1.866987595431993e-12
1.902751017235596e-12
1.959305538083656e-12
2.0333334980571096e-12
2.158524347691012e-12
2.4153823412179025e-12
2.979570906757293e-12
4.322103721416115e-12
8.340234358117443e-12
2.34211347975242e-11
1.2039743304100323e-11
7.749790791139834e-12
6.811379993672802e-12
7.242216694688765e-12
4.95221972447108e-12
1.4703337985061343e-12
2.814526286807577e-13
3.6179762877646976e-11
9.336609261884754e-12
4.2345306505235505e-12
2.7608624779998604e-12
2.2164502681969824e-12
1.9984727862877576e-12
1.921017482862374e-12
1.912286434162335e-12
1.9398857725228486e-12
1.9875666299516678e-12
2.0465695170000285e-12
2.181657941532382e-12
2.0157687861777955e-12
1.8902574697260384e-12
1.8672401343961486e-12
1.90297161504718e-12
1.9594655453904147e-12
2.0334035364285376e-12
2.158471467885594e-12
2.4152145788679955e-12
2.979419093961273e-12
4.322721502588592e-12
8.347407913346705e-12
2.3456819369888275e-11
1.2016226022014047e-11
7.736750557340013e-12
6.800271080302667e-12
7.2335306001763516e-12
4.959384986701233e-12
1.4716257168659786e-12
3.948168327632318e-11
9.958453920362128e-12
4.4191405224649394e-12
2.8400219573398007e-12
2.25974207223074e-12
2.0264618562920888e-12
1.941466540247533e-12
1.9286657779838623e-12
1.9539313855841083e-12
2.0002103161647674e-12
2.0583311977209385e-12
2.123099801218981e-12
2.254760282852148e-12
2.088019842545793e-12
1.9672459320871363e-12
1.9497103430814214e-12
1.9868147326333927e-12
2.037466294248839e-12
2.097370965185445e-12
2.202627884328177e-12
2.4438318252410258e-12
3.0333244245985855e-12
4.626223435468483e-12
1.0983521560575116e-11
2.1683583086263703e-11
7.978534723888112e-12
5.50678597257475e-12
4.82700318173568e-12
5.097958615865707e-12
5.987551967483824e-12
1.851965762163125e-12
4.240830973459198e-11
1.0338846419327826e-11
4.5028294589291875e-12
2.865491849300125e-12
2.2681194148681174e-12
2.0283183782923968e-12
1.940381007705683e-12
1.9261078966986157e-12
1.95059095699432e-12
1.996443825572929e-12
2.0543356288040116e-12
2.1884655730272923e-12
2.021937604346394e-12
1.8964760731399093e-12
1.8737471496230392e-12
1.909588157091829e-12
1.96577332439455e-12
2.038964417973553e-12
2.163127062412729e-12
2.4197590171901892e-12
2.9878259192641688e-12
4.353183095886969e-12
8.528735234281275e-12
2.4198698378761594e-11
1.159912221381429e-11
7.508027162053101e-12
6.6024639242790636e-12
7.069922516408296e-12
5.096804574145876e-12
1.4930496133180424e-12
2.7236673822784615e-13
3.634382197225473e-11
9.35756874853056e-12
4.2390149487961935e-12
2.762111417677671e-12
2.216752210358975e-12
1.9984150034880977e-12
1.9207992089718538e-12
1.911987921675276e-12
1.939545160658315e-12
1.987203713655143e-12
2.0461952426038736e-12
2.18131505617753e-12
2.0154700739302145e-12
1.889984156746677e-12
1.866987595431993e-12
1.902751017235596e-12
1.959305538083656e-12
2.0333334980571096e-12
2.158524347691012e-12
2.4153823412179025e-12
2.979570906757293e-12
4.322103721416115e-12
8.340234358117443e-12
2.34211347975242e-11
1.2039743304100323e-11
7.749790791139834e-12
6.811379993672802e-12
7.242216694688765e-12
4.95221972447108e-12
1.4703337985061343e-12
2.814526286807577e-13
3.6179762877646976e-11
9.336609261884754e-12
4.2345306505235505e-12
2.7608624779998604e-12
2.2164502681969824e-12
1.9984727862877576e-12
1.921017482862374e-12
1.912286434162335e-12
1.9398857725228486e-12
1.9875666299516678e-12
2.0465695170000285e-12
2.181657941532382e-12
2.0157687861777955e-12
1.8902574697260384e-12
1.8672401343961486e-12
1.90297161504718e-12
1.9594655453904147e-12
2.0334035364285376e-12
2.158471467885594e-12
2.4152145788679955e-12
2.979419093961273e-12
4.322721502588592e-12
8.347407913346705e-12
2.3456819369888275e-11
1.2016226022014047e-11
7.736750557340013e-12
6.800271080302667e-12
7.2335306001763516e-12
4.959384986701233e-12
1.4716257168659786e-12
3.948168327632318e-11
9.958453920362128e-12
4.4191405224649394e-12
2.8400219573398007e-12
2.25974207223074e-12
2.0264618562920888e-12
1.941466540247533e-12
1.9286657779838623e-12
1.9539313855841083e-12
2.0002103161647674e-12
2.0583311977209385e-12
2.123099801218981e-12
2.254760282852148e-12
2.088019842545793e-12
1.9672459320871363e-12
1.9497103430814214e-12
1.9868147326333927e-12
2.037466294248839e-12
2.097370965185445e-12
2.202627884328177e-12
2.4438318252410258e-12
3.0333244245985855e-12
4.626223435468483e-12
1.0983521560575116e-11
2.1683583086263703e-11
7.978534723888112e-12
5.50678597257475e-12
4.82700318173568e-12
5.097958615865707e-12
5.987551967483824e-12
1.851965762163125e-12
4.240830973459198e-11
1.0338846419327826e-11
4.5028294589291875e-12
2.865491849300125e-12
2.2681194148681174e-12
2.0283183782923968e-12
1.940381007705683e-12
1.9261078966986157e-12
1.95059095699432e-12
1.996443825572929e-12
2.0543356288040116e-12
2.1884655730272923e-12
2.021937604346394e-12
1.8964760731399093e-12
1.8737471496230392e-12
1.909588157091829e-12
1.96577332439455e-12
2.038964417973553e-12
2.163127062412729e-12
2.4197590171901892e-12
2.9878259192641688e-12
4.353183095886969e-12
8.528735234281275e-12
2.4198698378761594e-11
1.159912221381429e-11
7.508027162053101e-12
6.6024639242790636e-12
7.069922516408296e-12
5.096804574145876e-12
1.4930496133180424e-12
2.7236673822784615e-13
3.634382197225473e-11
9.35756874853056e-12
4.2390149487961935e-12
2.762111417677671e-12
2.216752210358975e-12
1.9984150034880977e-12
1.9207992089718538e-12
1.911987921675276e-12
1.939545160658315e-12
1.987203713655143e-12
2.0461952426038736e-12
2.18131505617753e-12
2.0154700739302145e-12
1.889984156746677e-12
1.866987595431993e-12
1.902751017235596e-12
1.959305538083656e-12
2.0333334980571096e-12
2.158524347691012e-12
2.4153823412179025e-12
2.979570906757293e-12
4.322103721416115e-12
8.340234358117443e-12
2.34211347975242e-11
1.2039743304100323e-11
7.749790791139834e-12
6.811379993672802e-12
7.242216694688765e-12
4.95221972447108e-12
1.4703337985061343e-12
2.814526286807577e-13
3.6179762877646976e-11
9.336609261884754e-12
4.2345306505235505e-12
2.7608624779998604e-12
2.2164502681969824e-12
1.9984727862877576e-12
1.921017482862374e-12
1.912286434162335e-12
1.9398857725228486e-12
1.9875666299516678e-12
2.0465695170000285e-12
2.181657941532382e-12
2.0157687861777955e-12
1.8902574697260384e-12
1.8672401343961486e-12
1.90297161504718e-12
1.9594655453904147e-12
2.0334035364285376e-12
2.158471467885594e-12
2.4152145788679955e-12
2.979419093961273e-12
4.322721502588592e-12
8.347407913346705e-12
2.3456819369888275e-11
1.2016226022014047e-11
7.736750557340013e-12
6.800271080302667e-12
7.2335306001763516e-12
4.959384986701233e-12
1.4716257168659786e-12
3.948168327632318e-11
9.958453920362128e-12
4.4191405224649394e-12
2.8400219573398007e-12
2.25974207223074e-12
2.0264618562920888e-12
1.941466540247533e-12
1.9286657779838623e-12
1.9539313855841083e-12
2.0002103161647674e-12
2.0583311977209385e-12
2.123099801218981e-12
2.254760282852148e-12
2.088019842545793e-12
1.9672459320871363e-12
1.9497103430814214e-12
1.9868147326333927e-12
2.037466294248839e-12
2.097370965185445e-12
2.202627884328177e-12
2.4438318252410258e-12
3.0333244245985855e-12
4.626223435468483e-12
1.0983521560575116e-11
2.1683583086263703e-11
7.978534723888112e-12
5.50678597257475e-12
4.82700318173568e-12
5.097958615865707e-12
5.987551967483824e-12
1.851965762163125e-12
4.240830973459198e-11
1.0338846419327826e-11
4.5028294589291875e-12
2.865491849300125e-12
2.2681194148681174e-12
2.0283183782923968e-12
1.940381007705683e-12
1.9261078966986157e-12
1.95059095699432e-12
1.996443825572929e-12
2.0543356288040116e-12
2.1884655730272923e-12
2.021937604346394e-12
1.8964760731399093e-12
1.8737471496230392e-12
1.909588157091829e-12
1.96577332439455e-12
2.038964417973553e-12
2.163127062412729e-12
2.4197590171901892e-12
2.9878259192641688e-12
4.353183095886969e-12
8.528735234281275e-12
2.4198698378761594e-11
1.159912221381429e-11
7.508027162053101e-12
6.6024639242790636e-12
7.069922516408296e-12
5.096804574145876e-12
1.4930496133180424e-12
2.7236673822784615e-13
3.634382197225473e-11
9.35756874853056e-12
4.2390149487961935e-12
2.762111417677671e-12
2.216752210358975e-12
1.9984150034880977e-12
1.9207992089718538e-12
1.911987921675276e-12
1.939545160658315e-12
1.987203713655143e-12
2.0461952426038736e-12
2.18131505617753e-12
2.0154700739302145e-12
1.889984156746677e-12
1.866987595431993e-12
1.902751017235596e-12
1.959305538083656e-12
2.0333334980571096e-12
2.158524347691012e-12
2.4153823412179025e-12
2.979570906757293e-12
4.322103721416115e-12
8.340234358117443e-12
2.34211347975242e-11
1.2039743304100323e-11
7.749790791139834e-12
6.811379993672802e-12
7.242216694688765e-12
4.95221972447108e-12
1.4703337985061343e-12
2.814526286807577e-13
3.6179762877646976e-11
9.336609261884754e-12
4.2345306505235505e-12
2.7608624779998604e-12
2.2164502681969824e-12
1.9984727862877576e-12
1.921017482862374e-12
1.912286434162335e-12
1.9398857725228486e-12
1.9875666299516678e-12
2.0465695170000285e-12
2.181657941532382e-12
2.0157687861777955e-12
1.8902574697260384e-12
1.8672401343961486e-12
1.90297161504718e-12
1.9594655453904147e-12
2.0334035364285376e-12
2.158471467885594e-12
2.4152145788679955e-12
2.979419093961273e-12
4.322721502588592e-12
8.347407913346705e-12
2.3456819369888275e-11
1.2016226022014047e-11
7.736750557340013e-12
6.800271080302667e-12
7.2335306001763516e-12
4.959384986701233e-12
1.4716257168659786e-12
3.948168327632318e-11
9.958453920362128e-12
4.4191405224649394e-12
2.8400219573398007e-12
2.25974207223074e-12
2.0264618562920888e-12
1.941466540247533e-12
1.9286657779838623e-12
1.9539313855841083e-12
2.0002103161647674e-12
2.0583311977209385e-12
2.123099801218981e-12
2.254760282852148e-12
2.088019842545793e-12
1.9672459320871363e-12
1.9497103430814214e-12
1.9868147326333927e-12
2.037466294248839e-12
2.097370965185445e-12
2.202627884328177e-12
2.4438318252410258e-12
3.0333244245985855e-12
4.626223435468483e-12
1.0983521560575116e-11
2.1683583086263703e-11
7.978534723888112e-12
5.50678597257475e-12
4.82700318173568e-12
5.097958615865707e-12
5.987551967483824e-12
1.851965762163125e-12
4.240830973459198e-11
1.0338846419327826e-11
4.5028294589291875e-12
2.865491849300125e-12
2.2681194148681174e-12
2.0283183782923968e-12
1.940381007705683e-12
1.9261078966986157e-12
1.95059095699432e-12
1.996443825572929e-12
2.0543356288040116e-12
2.1884655730272923e-12
2.021937604346394e-12
1.8964760731399093e-12
1.8737471496230392e-12
1.909588157091829e-12
1.96577332439455e-12
2.038964417973553e-12
2.163127062412729e-12
2.4197590171901892e-12
2.9878259192641688e-12
4.353183095886969e-12
8.528735234281275e-12
2.4198698378761594e-11
1.159912221381429e-11
7.508027162053101e-12
6.6024639242790636e-12
7.069922516408296e-12
5.096804574145876e-12
1.4930496133180424e-12
2.7236673822784615e-13
3.634382197225473e-11
9.35756874853056e-12
4.2390149487961935e-12
2.762111417677671e-12
2.216752210358975e-12
1.9984150034880977e-12
1.9207992089718538e-12
1.911987921675276e-12
1.939545160658315e-12
1.987203713655143e-12
2.0461952426038736e-12
2.18131505617753e-12
2.0154700739302145e-12
1.889984156746677e-12
1.866987595431993e-12
1.902751017235596e-12
1.959305538083656e-12
2.0333334980571096e-12
2.158524347691012e-12
2.4153823412179025e-12
2.979570906757293e-12
4.322103721416115e-12
8.340234358117443e-12
2.34211347975242e-11
1.2039743304100323e-11
7.749790791139834e-12
6.811379993672802e-12
7.242216694688765e-12
4.95221972447108e-12
1.4703337985061343e-12
2.814526286807577e-13
3.6179762877646976e-11
9.336609261884754e-12
4.2345306505235505e-12
2.7608624779998604e-12
2.2164502681969824e-12
1.9984727862877576e-12
1.921017482862374e-12
1.912286434162335e-12
1.9398857725228486e-12
1.9875666299516678e-12
2.0465695170000285e-12
2.181657941532382e-12
2.0157687861777955e-12
1.8902574697260384e-12
1.8672401343961486e-12
1.90297161504718e-12
1.9594655453904147e-12
2.0334035364285376e-12
2.158471467885594e-12
2.4152145788679955e-12
2.979419093961273e-12
4.322721502588592e-12
8.347407913346705e-12
2.3456819369888275e-11
1.2016226022014047e-11
7.736750557340013e-12
6.800271080302667e-12
7.2335306001763516e-12
4.959384986701233e-12
1.4716257168659786e-12
3.948168327632318e-11
9.958453920362128e-12
4.4191405224649394e-12
2.8400219573398007e-12
2.25974207223074e-12
2.0264618562920888e-12
1.941466540247533e-12
1.9286657779838623e-12
1.9539313855841083e-12
2.0002103161647674e-12
2.0583311977209385e-12
2.123099801218981e-12
2.254760282852148e-12
2.088019842545793e-12
1.9672459320871363e-12
1.9497103430814214e-12
1.9868147326333927e-12
2.037466294248839e-12
2.097370965185445e-12
2.202627884328177e-12
2.4438318252410258e-12
3.0333244245985855e-12
4.626223435468483e-12
1.0983521560575116e-11
2.1683583086263703e-11
7.978534723888112e-12
5.50678597257475e-12
4.82700318173568e-12
5.097958615865707e-12
5.987551967483824e-12
1.851965762163125e-12
4.240830973459198e-11
1.0338846419327826e-11
4.5028294589291875e-12
2.865491849300125e-12
2.2681194148681174e-12
2.0283183782923968e-12
1.940381007705683e-12
1.9261078966986157e-12
1.95059095699432e-12
1.996443825572929e-12
2.0543356288040116e-12
2.1884655730272923e-12
2.021937604346394e-12
1.8964760731399093e-12
1.8737471496230392e-12
1.909588157091829e-12
1.96577332439455e-12
2.038964417973553e-12
2.163127062412729e-12
2.4197590171901892e-12
2.9878259192641688e-12
4.353183095886969e-12
8.528735234281275e-12
2.4198698378761594e-11
1.159912221381429e-11
7.508027162053101e-12
6.6024639242790636e-12
7.069922516408296e-12
5.096804574145876e-12
1.4930496133180424e-12
2.7236673822784615e-13
3.634382197225473e-11
9.35756874853056e-12
4.2390149487961935e-12
2.762111417677671e-12
2.216752210358975e-12
1.9984150034880977e-12
1.9207992089718538e-12
1.911987921675276e-12
1.939545160658315e-12
1.987203713655143e-12
2.0461952426038736e-12
2.18131505617753e-12
2.0154700739302145e-12
1.889984156746677e-12
1.866987595431993e-12
1.902751017235596e-12
1.959305538083656e-12
2.0333334980571096e-12
2.158524347691012e-12
2.4153823412179025e-12
2.979570906757293e-12
4.322103721416115e-12
8.340234358117443e-12
2.34211347975242e-11
1.2039743304100323e-11
7.749790791139834e-12
6.811379993672802e-12
7.242216694688765e-12
4.95221972447108e-12
1.4703337985061343e-12
2.814526286807577e-13
3.6179762877646976e-11
9.336609261884754e-12
4.2345306505235505e-12
2.7608624779998604e-12
2.2164502681969824e-12
1.9984727862877576e-12
1.921017482862374e-12
1.912286434162335e-12
1.9398857725228486e-12
1.9875666299516678e-12
2.0465695170000285e-12
2.181657941532382e-12
2.0157687861777955e-12
1.8902574697260384e-12
1.8672401343961486e-12
1.90297161504718e-12
1.9594655453904147e-12
2.0334035364285376e-12
2.158471467885594e-12
2.4152145788679955e-12
2.979419093961273e-12
4.322721502588592e-12
8.347407913346705e-12
2.3456819369888275e-11
1.2016226022014047e-11
7.736750557340013e-12
6.800271080302667e-12
7.2335306001763516e-12
4.959384986701233e-12
1.4716257168659786e-12
3.948168327632318e-11
9.958453920362128e-12
4.4191405224649394e-12
2.8400219573398007e-12
2.25974207223074e-12
2.0264618562920888e-12
1.941466540247533e-12
1.9286657779838623e-12
1.9539313855841083e-12
2.0002103161647674e-12
2.0583311977209385e-12
2.123099801218981e-12
2.254760282852148e-12
2.088019842545793e-12
1.9672459320871363e-12
1.9497103430814214e-12
1.9868147326333927e-12
2.037466294248839e-12
2.097370965185445e-12
2.202627884328177e-12
2.4438318252410258e-12
3.0333244245985855e-12
4.626223435468483e-12
1.0983521560575116e-11
2.1683583086263703e-11
7.978534723888112e-12
5.50678597257475e-12
4.82700318173568e-12
5.097958615865707e-12
5.987551967483824e-12
1.851965762163125e-12
4.240830973459198e-11
1.0338846419327826e-11
4.5028294589291875e-12
2.865491849300125e-12
2.2681194148681174e-12
2.0283183782923968e-12
1.940381007705683e-12
1.9261078966986157e-12
1.95059095699432e-12
1.996443825572929e-12
2.0543356288040116e-12
2.1884655730272923e-12
2.021937604346394e-12
1.8964760731399093e-12
1.8737471496230392e-12
1.909588157091829e-12
1.96577332439455e-12
2.038964417973553e-12
2.163127062412729e-12
2.4197590171901892e-12
2.9878259192641688e-12
4.353183095886969e-12
8.528735234281275e-12
2.4198698378761594e-11
1.159912221381429e-11
7.508027162053101e-12
6.6024639242790636e-12
7.069922516408296e-12
5.096804574145876e-12
1.4930496133180424e-12
2.7236673822784615e-13
3.634382197225473e-11
9.35756874853056e-12
4.2390149487961935e-12
2.762111417677671e-12
2.216752210358975e-12
1.9984150034880977e-12
1.9207992089718538e-12
1.911987921675276e-12
1.939545160658315e-12
1.987203713655143e-12
2.0461952426038736e-12
2.18131505617753e-12
2.0154700739302145e-12
1.889984156746677e-12
1.866987595431993e-12
1.902751017235596e-12
1.959305538083656e-12
2.0333334980571096e-12
2.158524347691012e-12
2.4153823412179025e-12
2.979570906757293e-12
4.322103721416115e-12
8.340234358117443e-12
2.34211347975242e-11
1.2039743304100323e-11
7.749790791139834e-12
6.811379993672802e-12
7.242216694688765e-12
4.95221972447108e-12
1.4703337985061343e-12
2.814526286807577e-13
3.6179762877646976e-11
9.336609261884754e-12
4.2345306505235505e-12
2.7608624779998604e-12
2.2164502681969824e-12
1.9984727862877576e-12
1.921017482862374e-12
1.912286434162335e-12
1.9398857725228486e-12
1.9875666299516678e-12
2.0465695170000285e-12
2.181657941532382e-12
2.0157687861777955e-12
1.8902574697260384e-12
1.8672401343961486e-12
1.90297161504718e-12
1.9594655453904147e-12
2.0334035364285376e-12
2.158471467885594e-12
2.4152145788679955e-12
2.979419093961273e-12
4.322721502588592e-12
8.347407913346705e-12
2.3456819369888275e-11
1.2016226022014047e-11
7.736750557340013e-12
6.800271080302667e-12
7.2335306001763516e-12
4.959384986701233e-12
1.4716257168659786e-12
3.948168327632318e-11
9.958453920362128e-12
4.4191405224649394e-12
2.8400219573398007e-12
2.25974207223074e-12
2.0264618562920888e-12
1.941466540247533e-12
1.9286657779838623e-12
1.9539313855841083e-12
2.0002103161647674e-12
2.0583311977209385e-12
2.123099801218981e-12
2.254760282852148e-12
2.088019842545793e-12
1.9672459320871363e-12
1.9497103430814214e-12
1.9868147326333927e-12
2.037466294248839e-12
2.097370965185445e-12
2.202627884328177e-12
2.4438318252410258e-12
3.0333244245985855e-12
4.626223435468483e-12
1.0983521560575116e-11
2.1683583086263703e-11
7.978534723888112e-12
5.50678597257475e-12
4.82700318173568e-12
5.097958615865707e-12
5.987551967483824e-12
1.851965762163125e-12
4.240830973459198e-11
1.0338846419327826e-11
4.5028294589291875e-12
2.865491849300125e-12
2.2681194148681174e-12
2.0283183782923968e-12
1.940381007705683e-12
1.9261078966986157e-12
1.95059095699432e-12
1.996443825572929e-12
2.0543356288040116e-12
2.1884655730272923e-12
2.021937604346394e-12
1.8964760731399093e-12
1.8737471496230392e-12
1.909588157091829e-12
1.96577332439455e-12
2.038964417973553e-12
2.163127062412729e-12
2.4197590171901892e-12
2.9878259192641688e-12
4.353183095886969e-12
8.528735234281275e-12
2.4198698378761594e-11
1.159912221381429e-11
7.508027162053101e-12
6.6024639242790636e-12
7.069922516408296e-12
5.096804574145876e-12
1.4930496133180424e-12
2.7236673822784615e-13
3.634382197225473e-11
9.35756874853056e-12
4.2390149487961935e-12
2.762111417677671e-12
2.216752210358975e-12
1.9984150034880977e-12
1.9207992089718538e-12
1.911987921675276e-12
1.939545160658315e-12
1.987203713655143e-12
2.0461952426038736e-12
2.18131505617753e-12
2.0154700739302145e-12
1.889984156746677e-12
1.866987595431993e-12
1.902751017235596e-12
1.959305538083656e-12
2.0333334980571096e-12
2.158524347691012e-12
2.4153823412179025e-12
2.979570906757293e-12
4.322103721416115e-12
8.340234358117443e-12
2.34211347975242e-11
1.2039743304100323e-11
7.749790791139834e-12
6.811379993672802e-12
7.242216694688765e-12
4.95221972447108e-12
1.4703337985061343e-12
2.814526286807577e-13
3.6179762877646976e-11
9.336609261884754e-12
4.2345306505235505e-12
2.7608624779998604e-12
2.2164502681969824e-12
1.9984727862877576e-12
1.921017482862374e-12
1.912286434162335e-12
1.9398857725228486e-12
1.9875666299516678e-12
2.0465695170000285e-12
2.181657941532382e-12
2.0157687861777955e-12
1.8902574697260384e-12
1.8672401343961486e-12
1.90297161504718e-12
1.9594655453904147e-12
2.0334035364285376e-12
2.158471467885594e-12
2.4152145788679955e-12
2.979419093961273e-12
4.322721502588592e-12
8.347407913346705e-12
2.3456819369888275e-11
1.2016226022014047e-11
7.736750557340013e-12
6.800271080302667e-12
7.2335306001763516e-12
4.959384986701233e-12
1.4716257168659786e-12
3.948168327632318e-11
9.958453920362128e-12
4.4191405224649394e-12
2.8400219573398007e-12
2.25974207223074e-12
2.0264618562920888e-12
1.941466540247533e-12
1.9286657779838623e-12
1.9539313855841083e-12
2.0002103161647674e-12
2.0583311977209385e-12
2.123099801218981e-12
2.254760282852148e-12
2.088019842545793e-12
1.9672459320871363e-12
1.9497103430814214e-12
1.9868147326333927e-12
2.037466294248839e-12
2.097370965185445e-12
2.202627884328177e-12
2.4438318252410258e-12
3.0333244245985855e-12
4.626223435468483e-12
1.0983521560575116e-11
2.1683583086263703e-11
7.978534723888112e-12
5.50678597257475e-12
4.82700318173568e-12
5.097958615865707e-12
5.987551967483824e-12
1.851965762163125e-12
4.240830973459198e-11
1.0338846419327826e-11
4.5028294589291875e-12
2.865491849300125e-12
2.2681194148681174e-12
2.0283183782923968e-12
1.940381007705683e-12
1.9261078966986157e-12
1.95059095699432e-12
1.996443825572929e-12
2.0543356288040116e-12
2.1884655730272923e-12
2.021937604346394e-12
1.8964760731399093e-12
1.8737471496230392e-12
1.909588157091829e-12
1.96577332439455e-12
2.038964417973553e-12
2.163127062412729e-12
2.4197590171901892e-12
2.9878259192641688e-12
4.353183095886969e-12
8.528735234281275e-12
2.4198698378761594e-11
1.159912221381429e-11
7.508027162053101e-12
6.6024639242790636e-12
7.069922516408296e-12
5.096804574145876e-12
1.4930496133180424e-12
2.7236673822784615e-13
3.634382197225473e-11
9.35756874853056e-12
4.2390149487961935e-12
2.762111417677671e-12
2.216752210358975e-12
1.9984150034880977e-12
1.9207992089718538e-12
1.911987921675276e-12
1.939545160658315e-12
1.987203713655143e-12
2.0461952426038736e-12
2.18131505617753e-12
2.0154700739302145e-12
1.889984156746677e-12
1.866987595431993e-12
1.902751017235596e-12
1.959305538083656e-12
2.0333334980571096e-12
2.158524347691012e-12
2.4153823412179025e-12
2.979570906757293e-12
4.322103721416115e-12
8.340234358117443e-12
2.34211347975242e-11
1.2039743304100323e-11
7.749790791139834e-12
6.811379993672802e-12
7.242216694688765e-12
4.95221972447108e-12
1.4703337985061343e-12
2.814526286807577e-13
3.6179762877646976e-11
9.336609261884754e-12
4.2345306505235505e-12
2.7608624779998604e-12
2.2164502681969824e-12
1.9984727862877576e-12
1.921017482862374e-12
1.912286434162335e-12
1.9398857725228486e-12
1.9875666299516678e-12
2.0465695170000285e-12
2.181657941532382e-12
2.0157687861777955e-12
1.8902574697260384e-12
1.8672401343961486e-12
1.90297161504718e-12
1.9594655453904147e-12
2.0334035364285376e-12
2.158471467885594e-12
2.4152145788679955e-12
2.979419093961273e-12
4.322721502588592e-12
8.347407913346705e-12
2.3456819369888275e-11
1.2016226022014047e-11
7.736750557340013e-12
6.800271080302667e-12
7.2335306001763516e-12
4.959384986701233e-12
1.4716257168659786e-12
3.948168327632318e-11
9.958453920362128e-12
4.4191405224649394e-12
2.8400219573398007e-12
2.25974207223074e-12
2.0264618562920888e-12
1.941466540247533e-12
1.9286657779838623e-12
1.9539313855841083e-12
2.0002103161647674e-12
2.0583311977209385e-12
2.123099801218981e-12
2.254760282852148e-12
2.088019842545793e-12
1.9672459320871363e-12
1.9497103430814214e-12
1.9868147326333927e-12
2.037466294248839e-12
2.097370965185445e-12
2.202627884328177e-12
2.4438318252410258e-12
3.0333244245985855e-12
4.626223435468483e-12
1.0983521560575116e-11
2.1683583086263703e-11
7.978534723888112e-12
5.50678597257475e-12
4.82700318173568e-12
5.097958615865707e-12
5.987551967483824e-12
1.851965762163125e-12
4.240830973459198e-11
1.0338846419327826e-11
4.5028294589291875e-12
2.865491849300125e-12
2.2681194148681174e-12
2.0283183782923968e-12
1.940381007705683e-12
1.9261078966986157e-12
1.95059095699432e-12
1.996443825572929e-12
2.0543356288040116e-12
2.1884655730272923e-12
2.021937604346394e-12
1.8964760731399093e-12
1.8737471496230392e-12
1.909588157091829e-12
1.96577332439455e-12
2.038964417973553e-12
2.163127062412729e-12
2.4197590171901892e-12
2.9878259192641688e-12
4.353183095886969e-12
8.528735234281275e-12
2.4198698378761594e-11
1.159912221381429e-11
7.508027162053101e-12
6.6024639242790636e-12
7.069922516408296e-12
5.096804574145876e-12
1.4930496133180424e-12
2.7236673822784615e-13
3.634382197225473e-11
9.35756874853056e-12
4.2390149487961935e-12
2.762111417677671e-12
2.216752210358975e-12
1.9984150034880977e-12
1.9207992089718538e-12
1.911987921675276e-12
1.939545160658315e-12
1.987203713655143e-12
2.0461952426038736e-12
2.18131505617753e-12
2.0154700739302145e-12
1.889984156746677e-12
1.866987595431993e-12
1.902751017235596e-12
1.959305538083656e-12
2.0333334980571096e-12
2.158524347691012e-12
2.4153823412179025e-12
2.979570906757293e-12
4.322103721416115e-12
8.340234358117443e-12
2.34211347975242e-11
1.2039743304100323e-11
7.749790791139834e-12
6.811379993672802e-12
7.242216694688765e-12
4.95221972447108e-12
1.4703337985061343e-12
2.814526286807577e-13
3.6179762877646976e-11
9.336609261884754e-12
4.2345306505235505e-12
2.7608624779998604e-12
2.2164502681969824e-12
1.9984727862877576e-12
1.921017482862374e-12
1.912286434162335e-12
1.9398857725228486e-12
1.9875666299516678e-12
2.0465695170000285e-12
2.181657941532382e-12
2.0157687861777955e-12
1.8902574697260384e-12
1.8672401343961486e-12
1.90297161504718e-12
1.9594655453904147e-12
2.0334035364285376e-12
2.158471467885594e-12
2.4152145788679955e-12
2.979419093961273e-12
4.322721502588592e-12
8.347407913346705e-12
2.3456819369888275e-11
1.2016226022014047e-11
7.736750557340013e-12
6.800271080302667e-12
7.2335306001763516e-12
4.959384986701233e-12
1.4716257168659786e-12
3.948168327632318e-11
9.958453920362128e-12
4.4191405224649394e-12
2.8400219573398007e-12
2.25974207223074e-12
2.0264618562920888e-12
1.941466540247533e-12
1.9286657779838623e-12
1.9539313855841083e-12
2.0002103161647674e-12
2.0583311977209385e-12
2.123099801218981e-12
2.254760282852148e-12
2.088019842545793e-12
1.9672459320871363e-12
1.9497103430814214e-12
1.9868147326333927e-12
2.037466294248839e-12
2.097370965185445e-12
2.202627884328177e-12
2.4438318252410258e-12
3.0333244245985855e-12
4.626223435468483e-12
1.0983521560575116e-11
2.1683583086263703e-11
7.978534723888112e-12
5.50678597257475e-12
4.82700318173568e-12
5.097958615865707e-12
5.987551967483824e-12
1.851965762163125e-12
4.240830973459198e-11
1.0338846419327826e-11
4.5028294589291875e-12
2.865491849300125e-12
2.2681194148681174e-12
2.0283183782923968e-12
1.940381007705683e-12
1.9261078966986157e-12
1.95059095699432e-12
1.996443825572929e-12
2.0543356288040116e-12
2.1884655730272923e-12
2.021937604346394e-12
1.8964760731399093e-12
1.8737471496230392e-12
1.909588157091829e-12
1.96577332439455e-12
2.038964417973553e-12
2.163127062412729e-12
2.4197590171901892e-12
2.9878259192641688e-12
4.353183095886969e-12
8.528735234281275e-12
2.4198698378761594e-11
1.159912221381429e-11
7.508027162053101e-12
6.6024639242790636e-12
7.069922516408296e-12
5.096804574145876e-12
1.4930496133180424e-12
2.7236673822784615e-13
3.634382197225473e-11
9.35756874853056e-12
4.2390149487961935e-12
2.762111417677671e-12
2.216752210358975e-12
1.9984150034880977e-12
1.9207992089718538e-12
