# Supplementary material for: Observability and Controllability of Nonlinear Networks: The Role of Symmetry
Source: Phys Rev X. Author manuscript; Available in PMC 2018 Nov 13. (PMC6234006; doi:10.1103/PhysRevX.5.011005)
Supplement: Code Archive [file NIHMS982008-supplement-Code_Archive.zip › MathematicaData/FNCtrlbDELTAHetN2M1ChaosK1IC1]

1.8067089238376927e-11
3.454967174412242e-11
6.115574494722331e-11
4.020808421271745e-11
7.545795686715293e-11
5.6027731477628156e-11
6.929212243426155e-12
2.1724594053650194e-12
3.023995190989997e-11
6.334952706683703e-12
6.064320478248985e-12
1.5126563329827684e-11
1.7991594871777018e-10
2.6480615245018505e-11
2.2264325659194197e-11
3.3940635022577927e-11
9.49420087958498e-11
9.361818650330892e-10
2.627357527894001e-10
8.814719751208949e-11
4.519203788973618e-10
6.387150023848402e-11
3.800197993487638e-13
0.
0.
0.
0.
0.
0.
0.
0.
0.
0.
0.
0.
0.
0.
0.
0.
0.
0.
0.
0.
0.
0.
0.
0.
0.
0.
0.
0.
0.
0.
0.
2.6550603933388506e-14
4.399224632182409e-14
7.520297963040053e-14
1.338707626679409e-13
2.5222931717976945e-13
5.183768786669474e-13
1.231207488489275e-12
3.419649768783433e-12
3.359767241387973e-11
8.832868795649551e-11
3.606954964652881e-11
3.5802721388593214e-11
6.410515409644791e-11
7.728507692945704e-11
8.37252446139459e-11
8.119597138360344e-11
6.876082754476255e-11
5.1127703165307374e-11
3.381696751131712e-11
4.6190385206645395e-11
3.862399086746886e-11
2.3307423526132126e-11
8.55183832262277e-12
2.140034761772868e-11
1.4025480969812321e-11
1.282539197934589e-11
1.3668253000582989e-11
9.21970230824334e-12
7.74274826141772e-12
1.9811531143740896e-11
1.6460227504751125e-11
1.4146394544225596e-11
1.2226829591315818e-11
9.928041976439633e-12
6.80235062771985e-12
1.7230533559523383e-12
1.031085977372449e-11
3.215277895542504e-11
2.2671302922808527e-11
1.513613794632513e-10
2.8869742066876418e-11
1.2751325979002212e-9
3.909926164392286e-10
1.0997924546880688e-10
2.496002817730315e-11
1.3155118356036296e-11
2.933880933575198e-11
1.9079975094843232e-11
1.7878953959711413e-11
3.2302909094043017e-12
7.337294097581444e-12
8.455661327500365e-12
4.31513643037071e-12
6.0511319485857645e-12
1.7853058559154727e-12
2.024889370923967e-12
6.568902707221684e-12
1.2552378573522619e-11
2.2961775885228317e-11
3.0246173127258254e-11
2.7606911675867067e-11
6.508675894628906e-11
3.1628517622785056e-12
1.817119811484288e-12
4.972092052619904e-13
1.3308029045443362e-12
5.708987205881903e-13
4.467522759479532e-13
7.102281333046634e-14
6.651409272291048e-13
1.0186821776148673e-12
1.4923835007124842e-12
1.975059266359311e-12
2.267853061738882e-12
2.1495522834676867e-12
1.4592663112231916e-12
1.339912861253264e-13
1.8038667054400597e-12
4.2783929054891665e-12
7.189560820354308e-12
1.04317928467957e-11
2.3828457800010072e-12
4.142667400982063e-12
5.6850022186723266e-12
6.135064508683831e-12
8.524255287222123e-12
1.3110186864892524e-11
2.508825625422659e-11
4.214117135496344e-11
2.5166436290001936e-11
1.56463514834824e-11
1.1063722893149972e-11
8.90014567514505e-12
8.65009032176123e-12
1.1068682957369909e-11
2.0081303135418988e-11
3.401985936031053e-11
2.1994792201147726e-11
1.7527740229860242e-11
1.6314588125255707e-11
3.4418847717025693e-10
1.7207422207898683e-10
2.659654865512144e-9
6.486320420727686e-10
8.805022092133346e-11
3.086548707919763e-11
1.165270397975513e-10
1.7438568852574454e-10
7.516998931249971e-11
1.559149875899661e-10
3.2707601639107005e-10
4.6009994048361004e-10
1.0529375303877002e-9
4.8355030965511025e-9
4.08921882309576e-9
3.274329299425712e-9
1.0719616982936881e-9
3.5351049330314365e-10
3.1552633243025554e-12
1.3726076388814183e-11
3.351512913825059e-11
9.791659274264373e-12
2.507449615615171e-11
7.64745389339456e-10
1.335463112277448e-10
1.0985099429342894e-10
1.1312911909177011e-10
9.203336388446098e-11
2.4769602664968094e-10
1.0003560644844442e-9
2.823521496865065e-10
7.746925018724878e-11
3.614294550639088e-11
2.0316419024605704e-11
1.4109854553932477e-11
1.2485780870731424e-11
1.4889877279165905e-11
2.8232172826092966e-11
7.926390226337383e-11
5.810358285254298e-11
1.4500380233376614e-10
3.6134485418696085e-11
8.768701694709472e-11
4.428157505538897e-11
1.470960318872752e-13
0.
0.
0.
0.
0.
0.
0.
0.
0.
0.
0.
0.
0.
0.
0.
0.
0.
0.
0.
0.
0.
0.
0.
0.
0.
3.089939525113664e-14
4.294934260213591e-14
5.919576285756912e-14
4.5222163358236925e-14
5.2263624975975456e-14
3.9955159828771216e-14
3.999805238519636e-14
4.625497446022045e-14
5.72132033903261e-14
7.802395835913119e-14
1.1787589430046088e-13
1.9331139713811476e-13
3.411842657682605e-13
6.557669448179176e-13
1.4257564629166778e-12
3.7440963260775054e-12
7.847936522153687e-12
6.628258458146561e-12
6.396843762826538e-12
7.331677893627182e-12
9.472432076166331e-12
1.3580560617386626e-11
1.2141092143751462e-10
4.107978964467793e-10
1.5866672031987347e-9
7.743994138865087e-10
4.6029179306669326e-10
2.5699102270519106e-10
1.045946386168976e-10
8.185260869230205e-12
9.755364098562225e-11
6.342028921175176e-10
2.9393483389592473e-10
4.3277003536552423e-11
4.5330873472618994e-11
6.435311344795713e-10
3.739904759732907e-10
1.499075696126824e-10
7.279009026783408e-11
6.059987787922449e-11
4.43579613874591e-11
1.011114511309723e-11
6.957953064657465e-12
7.681277301193499e-12
5.823318903442262e-12
4.886642034302813e-12
1.5716014272736797e-12
2.3668530666041696e-12
5.944451507426635e-12
1.1033477500957275e-11
1.8867193976010345e-11
3.1716856118842236e-11
2.91670183545453e-11
2.8774580260401256e-10
6.198232370150482e-10
1.1531166992759922e-10
2.224690090249028e-10
3.1743108701826283e-10
3.531866511609687e-10
3.5415224677658955e-10
3.0915625926787204e-10
2.328949661368845e-10
1.5807208567062361e-10
1.0373016576589229e-10
1.6762790922282415e-10
1.52874178785273e-10
9.107103591124532e-11
3.571326735343307e-11
7.231857454678306e-11
5.409344380986687e-11
4.327942530116721e-11
4.3949100172147444e-11
4.144563429667875e-11
2.7737299873334137e-12
6.558324259501988e-11
6.747408294472146e-11
5.5123534322353465e-11
4.740106423978219e-11
3.9917677138470034e-11
3.042400610436461e-11
1.6591538863786127e-11
9.642789798209433e-12
8.205000584568426e-11
1.116485013023614e-10
6.503912291982769e-10
4.524830670204488e-11
7.686234334028025e-9
2.0886992322209048e-9
5.841248064148462e-10
8.913773395570795e-11
1.3116886123819046e-10
5.101482427922265e-10
4.380662662717756e-10
4.3609134965948415e-11
1.8395091607391302e-10
1.8104389881516428e-11
6.296101201966053e-11
7.842377964803673e-10
8.914267650212399e-10
5.318856942118238e-10
1.108654720203665e-9
6.579114760914722e-10
2.945061589126402e-10
5.159872251114272e-12
1.2716301525994757e-10
3.289124219679093e-11
5.346880185203117e-12
4.783430442280446e-12
8.045054917559258e-12
5.960105100385412e-12
3.714679905309549e-12
9.097407177498317e-13
3.797050390159492e-12
6.218962279329073e-12
7.83427417959717e-12
2.0638698399807403e-11
4.926938770077291e-11
7.201930370778304e-11
4.2298743014138284e-11
2.302438214368698e-11
8.932182837686898e-11
1.4755457686761225e-10
1.9891858065239353e-10
2.4438988942174936e-10
2.82925715438949e-10
3.120546623859302e-10
1.472361580258773e-10
6.247920126935147e-11
6.422736605412951e-11
1.024021189093564e-10
1.1599097240538193e-10
1.3864141450231802e-10
2.585011496287353e-11
2.1580183821664805e-10
2.078533795088552e-10
1.729672359526586e-10
1.5528512366072356e-10
1.4111129094235357e-10
1.2281157506248023e-10
9.562667212360971e-11
4.826286476022355e-11
7.093820595838135e-11
2.431885526447777e-10
1.9072534346136702e-10
1.697205249417312e-10
1.906065262069968e-9
5.575135726892188e-10
1.3021167260593901e-8
3.2279388985209014e-9
5.253224883213022e-10
1.1323118942882838e-10
5.232674877737588e-10
7.274983161913951e-10
6.244746634376498e-11
4.923296901083238e-10
1.2327503554622328e-9
2.01614418418496e-9
7.888192857372772e-9
3.0697551300111673e-9
6.067704359057902e-10
4.062366271744874e-11
1.7757833298472057e-11
5.251348446578824e-12
7.824242929593773e-12
1.6063355580320274e-11
9.937201374608765e-11
4.6168194802890595e-10
1.0982660603765363e-10
9.440916126088284e-11
8.837853455587986e-11
2.8400274831226033e-11
4.4258331295212566e-10
1.858781900521734e-9
3.5777760048858094e-10
2.3784306564208373e-10
2.651976956134061e-10
7.283750586659268e-11
4.1061326916283857e-11
3.317476351770486e-11
3.9173518580026045e-11
8.292956846308085e-11
1.4256783726197843e-10
1.8870922628032403e-10
1.0509715458941093e-10
5.301550018601888e-11
7.12007960150155e-11
3.5658400072461834e-10
3.602038339016025e-11
4.879188379102086e-14
0.
0.
0.
0.
0.
0.
0.
0.
0.
0.
0.
0.
0.
0.
0.
0.
0.
0.
0.
0.
0.
0.
2.894003774026882e-14
4.051394850636171e-14
5.658235855050166e-14
7.871656275964184e-14
1.0878490399902967e-13
1.4875995666413268e-13
2.0021322347795456e-13
1.5010472316938538e-13
1.7466478739538391e-13
1.4721747989515249e-13
1.4515748674484216e-13
1.693635956437771e-13
2.087335082136113e-13
2.791741901592765e-13
4.2094357452634324e-13
7.12375641545544e-13
1.346312026890272e-12
2.9188124920726387e-12
7.69756121253029e-12
1.5375205708758777e-11
1.2873729492217149e-11
1.2550048539913796e-11
1.4493998598772972e-11
1.885593170070464e-11
2.724505693197315e-11
4.4312430950910586e-11
8.436966575733924e-11
3.686881631712837e-10
5.040608657647692e-10
6.366809417456432e-9
2.0809986077889818e-9
8.584958603099984e-10
2.942504665363717e-10
1.9199506326182636e-11
2.1142244133908836e-10
8.120352817973302e-10
4.885949903254299e-10
1.0995836565927638e-10
1.0360206152140698e-10
4.4194649931280154e-10
1.6533259389972046e-9
7.035978662101423e-10
2.79207761321612e-10
1.4942692515382878e-10
1.4081241615982492e-10
5.3207319783155475e-11
5.4398381005580824e-12
1.299699823634614e-11
1.2594516968336176e-11
9.825565993295957e-12
7.66316262919733e-12
6.405214469596918e-13
5.571425664506007e-12
1.2108824155180305e-11
2.1507334697708902e-11
3.544872881769852e-11
5.665445010861604e-11
2.639414117190654e-10
5.883665050028622e-10
1.8737911098239976e-10
2.403273177711876e-10
4.08178188179836e-10
4.878858252472739e-10
5.23452547919302e-10
5.000106116227354e-10
4.179807780908277e-10
3.1377943943618275e-10
2.239913402091679e-10
1.6889771661804095e-10
2.4343148786169487e-10
2.0469245438624726e-10
1.1396682158391445e-10
3.941551972202307e-11
1.3106684477251143e-10
7.204186485228171e-11
5.6962308682748406e-11
5.709681422091649e-11
4.876580133992386e-11
5.251750292903645e-12
9.770232509335033e-11
1.439968118870292e-10
1.0750142001890649e-10
8.644556746481737e-11
6.936172456252713e-11
5.048344429046571e-11
2.5722989564777224e-11
1.5786023262874208e-11
1.1552036141471963e-10
9.063865272319681e-10
7.835819515910209e-10
1.3467332277984382e-8
3.854823703331189e-9
1.537956367078466e-9
4.825486114862693e-10
4.0694400700235134e-11
6.35988412400648e-10
1.2509979555132799e-9
5.043937822986776e-10
3.012380336575845e-10
3.371827498680948e-10
7.385106648770286e-10
3.864321256536539e-9
2.5480056306285435e-9
1.0551223204054698e-9
5.152499021435786e-10
3.817474686144234e-10
1.180846946423353e-10
2.498525532208735e-11
5.724884248181057e-12
2.2030682109488456e-11
1.8624771001007668e-11
1.4690759035673164e-11
6.4952404141333185e-12
4.7503849948706044e-12
1.3658470502441308e-11
2.4209879031303695e-11
3.6406045567517715e-11
4.980744169719107e-11
6.548723496061798e-11
4.71841070607033e-10
1.1059522631547368e-9
3.42399660639214e-10
4.72489880029657e-10
7.978559688435263e-10
9.514013666981727e-10
1.0168329337954894e-9
9.660136374113138e-10
8.022688354610278e-10
5.972907819231778e-10
4.1968996425799063e-10
4.90230594601725e-10
3.252504810428499e-10
1.5551509590571367e-10
2.3489278458119676e-11
2.63734952860098e-10
1.5533477241460695e-10
1.4376820840605194e-10
1.6156489408877652e-10
1.1500405114759604e-10
9.953505131927911e-11
2.282700673823311e-10
1.9130751675619331e-10
1.698441125736221e-10
1.5591883840206202e-10
1.3947542781871465e-10
1.1293884457590723e-10
6.195373257919641e-11
7.549583328104057e-11
4.3390809191103064e-10
3.164192836993027e-10
2.685201323991692e-9
1.5079869484619078e-11
2.629760802898804e-8
7.20190461861922e-9
1.9249017895166645e-9
1.5764280463165076e-10
8.718741591422716e-10
2.13024084512902e-9
9.805597959874305e-10
3.876819951045376e-10
2.4894719450200007e-10
1.4839987410268312e-9
1.706535474425865e-9
2.5040845744663793e-9
5.566552867428433e-10
2.6525661501167757e-11
0.
1.210896505939958e-12
6.065607473701438e-11
5.920657159324589e-10
6.829457513013404e-10
4.0827425425110915e-10
4.277723381993038e-10
6.808491831683554e-11
3.130570573187044e-11
7.305047324513522e-12
1.1242980572729117e-12
9.360498850245346e-13
5.099176878138702e-13
2.9675190486083253e-12
3.0464235810072444e-12
1.0346403572526131e-11
2.3076037572277077e-11
4.75081660786523e-11
8.923178767039489e-11
7.649745812660763e-11
5.882704536232384e-11
1.849359926965813e-10
2.3324064044501104e-10
2.5925543989869586e-10
2.908114470354601e-10
3.379717074008405e-10
7.865713921234737e-10
4.1836353064731727e-10
1.298024347407888e-9
1.539018490394204e-9
6.039489339704767e-10
1.4983198172929707e-9
1.2575320490842868e-9
7.422944571694372e-10
1.3780762664378188e-10
3.0890748238552777e-11
2.581070485714892e-11
2.811018343673155e-11
2.978978144084428e-11
3.1835807610819516e-11
3.529954282528311e-11
4.078054723662308e-11
4.873791787811978e-11
5.96937426765841e-11
7.432306908991421e-11
1.8788614386631954e-8
8.710156855821753e-8
1.1526383634510156e-7
3.950594014866089e-8
3.099559872189124e-8
2.316071768730531e-8
1.2055319342183376e-8
1.5833284681954161e-9
5.4586994676920256e-9
2.266927011658245e-9
1.8104861487060337e-8
1.1494819148881393e-8
1.1049523713886296e-8
2.1634954038773863e-8
9.77496367139355e-9
5.638147181057835e-9
6.2450201018705826e-9
1.185301715617446e-9
1.9790918516115658e-10
2.199679886035094e-11
3.4572646524031525e-11
2.6922656427814886e-11
6.7131553045947784e-12
2.6547311798454963e-11
6.79470131473298e-11
1.8769346660993094e-11
1.3692263840209464e-11
1.7139652517504416e-11
3.201980991530391e-11
1.0182367813153948e-10
3.8467393482393846e-10
3.980810508585288e-12
4.317487897807691e-13
1.1657279510413002e-12
1.2367801290903083e-12
6.116855955909905e-13
6.33822866036621e-13
1.4111993013915091e-12
7.947538670954848e-12
2.4861567375622786e-11
5.4050550420960554e-11
2.2837951556424506e-11
4.969471090828485e-12
1.471176014417001e-11
1.3329933882153646e-13
0.
0.
0.
0.
0.
0.
0.
0.
0.
0.
0.
0.
0.
0.
0.
0.
0.
0.
0.
0.
0.
3.3024523391672135e-14
5.091154240692259e-14
7.692102575476978e-14
1.0682903599723239e-13
1.2052407523625852e-13
8.964716941840338e-14
0.
6.09200147001908e-14
6.417341128499024e-14
3.4756096612971693e-13
5.32112624670551e-13
8.265159183636897e-13
1.428187297997639e-12
2.4077835342554278e-12
3.666757470672806e-12
5.3438426490084054e-12
8.099375533510694e-12
1.317499287223106e-11
2.3182500025349715e-11
4.577451443684058e-11
8.292208096597505e-11
5.056682965860492e-11
2.732810983125063e-11
1.4710993785486617e-11
5.25046017235846e-12
4.230792563384611e-12
3.110036910540402e-10
1.4856776563287827e-9
2.8843421690247197e-9
1.8549166936654732e-9
1.2037165924382596e-9
7.928471678065744e-10
4.0066013039349845e-10
7.616572221754215e-11
3.761561092632597e-10
1.62394071804283e-9
7.195018350814859e-10
5.57229517116238e-10
7.835202940172489e-10
9.019512345661876e-10
6.374745454240789e-10
2.630244491054926e-10
2.1921410287392747e-10
2.306128878525181e-10
6.141178246360174e-11
8.153354844901353e-12
1.0611034191453698e-11
1.1543664026973163e-11
8.707717487405497e-12
6.3684803057074676e-12
4.476014558292808e-13
5.205539211675778e-12
1.1562483534455109e-11
2.1602223599257547e-11
3.856387680609157e-11
6.164270022809312e-11
2.7181437808458642e-11
5.359103878639413e-10
1.2192338998509426e-9
5.1697960862940113e-11
5.087158315222128e-10
6.071918626405098e-10
6.258627937352731e-10
5.511002264871899e-10
4.061291748186022e-10
2.693793226883107e-10
1.7524377329434259e-10
1.230853659617607e-10
2.4412128205988336e-10
2.0314764775288778e-10
1.099936421205163e-10
3.9408588575841695e-11
6.968029855411064e-11
1.2173056232509028e-10
8.297046649696089e-11
8.238708252930443e-11
8.995387099967315e-11
3.5565195526166775e-11
8.345286713024825e-11
1.4985534114860228e-10
1.2174800918099392e-10
1.0537246924479461e-10
9.238993352631775e-11
7.698968223251496e-11
5.710263004781047e-11
3.073928372582384e-11
8.90016376540569e-12
8.484324480747842e-11
1.3198150577655558e-9
1.4093218472415423e-9
1.7794165032547443e-8
5.2220162824209e-9
2.0257015051476353e-9
5.344247903048071e-10
6.453999565214236e-10
1.8665518888626083e-9
9.301360179348435e-10
7.801785714211953e-10
4.3746475604866375e-10
7.72509769329801e-11
5.209813860879293e-10
1.8111541087229502e-9
2.6764368968595647e-11
1.5334708154843557e-9
7.653127019746429e-10
1.9942891199088038e-10
5.5939576331714525e-11
1.2751461583564974e-10
4.072994487136905e-11
8.638767102761298e-12
1.1007239024456132e-12
3.698079712787473e-12
2.622298815218797e-12
1.5407147592752902e-12
4.77138841669862e-13
2.1978117605003104e-12
4.016846241750664e-12
6.058303926601456e-12
7.456727688875e-12
3.542279115293599e-11
1.0691213437773492e-10
6.384227135900792e-11
3.439654132029685e-11
1.2173100995119014e-10
1.980593840190399e-10
2.718378498042092e-10
3.337241633922738e-10
3.6427424341389815e-10
3.501361272123547e-10
2.867450791481294e-10
1.4549223558705774e-10
3.7773988913129354e-11
8.86924254221735e-11
2.5292760517866037e-10
1.898649533605031e-10
2.055046999182587e-10
2.1833486306607643e-10
8.193128147424238e-12
2.0451152637497588e-10
1.9234860514037713e-10
1.8109784505656635e-10
1.8068227544108165e-10
1.8299937718462913e-10
1.8114203955147902e-10
1.6968094887437975e-10
1.441583309120669e-10
9.764054872647038e-11
9.816420444680634e-12
1.9283146702628216e-10
3.4562186976217865e-9
2.237946786370556e-9
3.1864843884343525e-8
9.695581814973946e-9
3.4380821797011454e-9
4.691194330740808e-10
2.767218724392938e-9
1.4795325919564055e-9
1.6761149528819134e-9
7.123597425903067e-10
2.722350290197475e-9
1.1445814853740894e-9
2.7585982797414603e-9
1.6929013089790631e-9
9.919684124085126e-11
1.1286404718732179e-10
1.04602974739947e-11
4.9955564578477615e-12
1.8832205499605765e-12
3.2527309987712084e-12
1.2989739504422014e-11
1.2151955643389618e-10
8.073235249813866e-11
1.6931550787419483e-10
4.4597395340595327e-10
9.695160601631804e-10
2.0740177206919118e-9
8.259818616942809e-9
4.7795648893531225e-9
2.0547905207383835e-9
1.2090524145680986e-9
9.95802672583013e-11
2.3141963379936716e-10
1.8313287673009755e-10
2.3099142687777416e-10
4.872860854917893e-10
1.6901872155618058e-9
1.1484448132882364e-9
8.427626097427688e-10
3.1135554471735554e-10
1.0925027446447854e-10
5.587147460672775e-11
2.369410511319799e-11
0.
0.
0.
0.
0.
0.
0.
0.
0.
0.
0.
0.
0.
0.
0.
0.
0.
4.8029149129477425e-14
9.180527899196889e-14
0.
6.364919040444728e-14
1.3407358974733838e-13
2.090569189740831e-13
3.3466182270814365e-13
5.797245898183221e-13
7.171388898227464e-13
5.59777542830133e-13
2.225782100305246e-13
1.6614914546779775e-13
2.9020651529097573e-13
4.738030461082086e-13
4.897067623813728e-13
8.416512439191955e-13
3.93947436983371e-12
2.266615141958911e-11
3.504944805072225e-11
4.572236537242275e-11
5.879388938931722e-11
7.671628781206942e-11
8.038593524153098e-11
3.1372764619595667e-11
1.5861475180735794e-10
4.3983185335974935e-10
1.679923949767385e-10
2.0688819168643347e-10
3.0203370021256586e-10
5.203380019704813e-10
1.0219350726682148e-9
2.166900245358589e-9
3.6286574087575516e-9
6.281041429263617e-8
1.9299039556154006e-7
5.784356292494417e-7
6.924784659298657e-8
7.224784747241048e-9
1.0207874897044504e-8
1.4629200636463734e-8
1.4874273972532068e-8
1.2234158164433162e-8
3.689182830240739e-9
2.256300009069135e-8
2.467159485864505e-8
3.659886341790623e-8
9.499504914591706e-8
1.0614521665252893e-8
6.939250283203733e-9
3.906191493188534e-9
8.659395818304076e-10
7.485408181115595e-12
4.534113486769307e-12
4.509172675684628e-12
2.6366069763411476e-12
1.942784085655502e-12
2.465806382064137e-12
3.706205699460919e-12
6.066359781203332e-12
9.620237589685196e-12
1.2288220125062709e-11
1.1771335340797713e-11
5.958446427736154e-12
1.7704597559709675e-9
3.6722261384382694e-9
3.118141390666934e-9
1.3736497188521262e-10
2.1532221352266978e-9
3.163459350858907e-9
3.677361466957552e-9
4.159632850755009e-9
4.863887347101556e-9
6.091440334448471e-9
8.547781282791357e-9
1.4708201879324298e-8
2.192265774746199e-9
4.853003562749173e-10
1.4837043806900435e-10
4.419283332443958e-11
6.277369746461276e-11
1.2921325482722636e-10
1.3608003716101898e-10
1.6090288952431902e-10
3.138319412198661e-11
2.694212214736517e-10
5.890688544425769e-10
4.341588873357744e-10
3.4971065735202215e-10
3.1111458363717504e-10
2.8277437265791833e-10
2.4905095294414526e-10
2.0330213011240807e-10
1.417998865296819e-10
5.5933304168562925e-11
2.178289236398741e-9
8.891057242813543e-9
3.29116789090435e-8
1.1339688578020593e-8
5.768746513237729e-9
3.439335762311507e-9
3.917424244587343e-9
2.0600647157702317e-9
1.8183176788007054e-9
3.0181412458033666e-9
4.4154140004358155e-10
1.942305723031827e-9
3.460385714469496e-9
5.3545081095151e-9
1.082822397575377e-9
8.94879095577868e-10
2.9359793084450765e-10
8.024521194225217e-11
1.703098940080998e-10
8.027483758635472e-11
2.022921095645546e-11
1.91656484999742e-12
5.607519869202691e-12
5.1618254744821755e-12
3.328675579787642e-12
2.4552882062046796e-13
3.3596533000681927e-12
7.027279785121095e-12
1.1994372579621108e-11
1.770832666237576e-11
2.147277590068978e-11
1.2102689588347942e-10
2.592473249235508e-10
6.896392711135783e-11
1.9298088011370924e-10
3.889624538041358e-10
5.583840356156771e-10
6.715114136019719e-10
6.631848558542147e-10
5.336776885323786e-10
3.1754758220450114e-10
7.211396157361966e-11
1.1271508940292171e-10
8.916328409307072e-11
8.591330595722478e-11
1.5157705282038443e-10
2.4426955788159343e-10
2.6643844268318587e-10
3.8907040735496286e-10
6.150570737736584e-10
3.478046163712502e-10
5.012072387876579e-10
3.899189802356604e-10
3.445441689437475e-10
3.4125416850982694e-10
3.6389015538445327e-10
4.0284306935852025e-10
4.505963754041438e-10
4.980623912770271e-10
5.312005137814915e-10
5.283878526643884e-10
4.570402308276374e-10
6.066045804055621e-9
3.681386692167502e-8
4.557427966414539e-8
2.0882325011822137e-8
1.2143097993048402e-8
1.3469969884740166e-9
2.398113400039291e-9
2.8614015269502435e-9
4.363519719491759e-9
1.920273419279011e-9
5.364048328096838e-9
6.940328569939703e-9
1.1645575531617304e-8
3.564749490492538e-8
2.286966104441992e-8
2.3991335166322507e-8
5.728154861124185e-9
1.505718613504004e-9
3.630253538606941e-10
7.225951012961613e-11
4.485819925565383e-11
1.743860071471657e-11
1.9808363481705533e-11
6.55208092002375e-11
3.720529778502069e-11
1.1920896772076707e-11
8.729160167943299e-12
7.1410454039377036e-12
6.028361585752542e-12
1.6792155984536644e-10
2.040521404527827e-10
1.9719461043449032e-10
5.263641782798247e-12
1.8860827631918626e-12
4.230857905227756e-12
6.559642105708899e-12
9.752655831019672e-12
1.197556934273237e-11
3.277839939653018e-11
1.2168863389031096e-10
9.074753241326906e-11
1.0478009247834349e-10
5.531073722322527e-11
2.584950269236172e-10
6.935104481456757e-13
0.
0.
0.
0.
0.
0.
0.
0.
0.
0.
0.
0.
0.
0.
2.847800806495288e-14
4.4718903904048405e-14
0.
1.1578283295559395e-13
2.509984317136679e-13
4.005112448810678e-13
5.620843226588119e-13
7.343605429541393e-13
9.138752559702294e-13
1.0795486463719511e-12
6.494146830086286e-13
1.579060978892026e-12
2.1436706821497565e-12
5.244277462313448e-14
3.65784153375125e-12
5.182325297624965e-12
9.41047664085159e-12
1.6742227654185082e-11
2.2273483936411824e-11
2.4036308287200757e-11
2.8414018074108114e-11
3.715398991361296e-11
5.001824650715049e-11
6.805220056225295e-11
9.617083525925398e-11
1.5072075348846487e-10
2.8708597243563836e-10
4.198226152530908e-10
2.695247594338527e-10
2.1197564228468117e-10
2.0136026864043814e-10
2.1563497661419997e-10
2.4989543841144615e-10
3.454713508708299e-9
2.141274402116686e-8
7.853451343292806e-8
4.034426390550299e-9
6.68011086853674e-9
6.094351012776185e-9
5.761209497563688e-9
5.92029493816188e-9
5.536083820053181e-9
2.6059835189524706e-9
1.1426972529158538e-8
3.0994964217543062e-9
6.075314108105823e-10
4.048921197048361e-10
9.598658750044302e-10
6.331168079658707e-10
2.0062735741296948e-10
5.5454700556947445e-11
2.5865883151371055e-11
1.1285609739978169e-10
1.1857598326229632e-10
8.695377795154679e-11
2.85401116386236e-11
3.907383957398209e-11
1.245414233419288e-10
2.8767090526642293e-10
5.194005129994417e-10
2.7600547254889413e-10
1.206121874854763e-10
4.268223097657815e-11
1.4200126120901946e-11
5.589137043749482e-10
1.430363273160166e-9
3.153631993795452e-9
2.207521281213695e-9
1.5507649201841948e-9
9.272989558746157e-10
4.3521591699954336e-10
1.6333435858777153e-10
3.6072914578787743e-12
2.422661887021735e-10
2.6354330252109076e-11
4.101600494292448e-11
1.1197706812730592e-11
5.857975232143104e-11
4.159831618009361e-12
1.742279824138065e-11
5.616868855649027e-12
3.232702552091043e-11
8.526970658883999e-11
5.415742517981936e-11
5.3717504785359676e-11
4.6373576961785756e-11
6.644355724349107e-12
7.06095387297687e-11
2.1627804962050254e-10
3.123789854135729e-10
2.1817712628939834e-10
1.652715233033329e-10
1.2580996408472062e-10
8.812146228598302e-11
1.0915438982331738e-9
6.36642250696437e-9
7.933331558301988e-10
4.94232428989223e-9
3.880076695242774e-9
3.2710256728634408e-9
2.6796764984863105e-9
1.6989051600693277e-9
2.7409623965310464e-9
1.865337578582625e-9
1.9408272801068574e-9
3.6364722748612176e-9
2.288674302509583e-9
3.427265223305536e-10
1.3604508805539147e-10
3.566039073639855e-10
5.795055195094916e-10
2.7020264816286513e-10
7.140864002166508e-11
5.528089333027253e-12
2.4719480307114723e-11
2.410756399614198e-11
1.765290710454984e-11
9.038757537636276e-12
4.8992372038331425e-12
1.8544203204466954e-11
3.873325639153579e-11
7.555999022115798e-11
1.4472252306585488e-10
1.1745515361443828e-10
1.8368234277442486e-11
9.840424915616762e-10
2.5124439342896317e-9
7.421590811454053e-10
1.4837375956213285e-9
1.5662979937718646e-9
1.384343143491776e-9
9.575472706453718e-10
5.647903247552585e-10
3.0112927322799027e-10
5.573010087190491e-11
4.970907826455199e-10
3.063536477280111e-10
3.880942739953356e-10
1.8452946205803328e-10
6.468466498282521e-11
4.6679849550280155e-11
9.29405337926447e-11
1.5559897125795397e-10
1.4856446586842638e-10
1.7467196768677816e-10
2.911917066600653e-11
2.31472343311655e-10
5.484558824958422e-10
4.187828809830548e-10
3.375497294964892e-10
3.1927347082763207e-10
3.250909876727721e-10
3.3830851678212123e-10
3.4676448420153064e-10
3.37365503236888e-10
2.952932757280501e-10
3.445441509576409e-9
2.062850049923052e-8
1.651361284333583e-8
1.6374130552578007e-8
9.873549872514295e-9
1.0133769430049221e-8
1.2712917677153942e-10
2.111756937023384e-9
2.7482730134083138e-9
5.386037561394745e-9
6.432816277433561e-10
7.59947475044937e-9
7.0548933166877675e-9
6.78286344633895e-9
1.3910720547260938e-9
7.198423546029489e-10
1.6216412107508094e-10
9.863800017115138e-11
1.7538239256978884e-10
6.595718222772828e-11
1.6320637090787968e-11
6.675399835933139e-13
7.965748485375929e-12
6.484139392351104e-12
3.679030769568424e-12
1.336518003840781e-12
6.6134112533261176e-12
1.2957490819308978e-11
2.2051381004382e-11
3.309636584156157e-11
4.056279685328236e-11
2.2182608365784394e-10
3.622742056727168e-10
3.890957522147517e-11
3.605947319043428e-10
6.561611207177626e-10
8.885080784345249e-10
9.467765076973367e-10
7.770567486235357e-10
4.763194520063358e-10
7.584304345336934e-11
2.9347798300461715e-10
2.234235951052947e-10
2.398174682967508e-10
3.250722465165594e-10
7.678263192774435e-10
1.392072076353179e-9
1.867378105245787e-9
2.0879599990831752e-9
2.3012492803543172e-9
2.7180937375981386e-9
1.2535669102903199e-9
3.557470506986783e-10
3.458985229515774e-12
3.5783859882988855e-10
4.456179037292645e-11
6.05325120539807e-11
1.559504687047375e-10
2.62914469594096e-10
3.9473498785632995e-10
5.674451482316312e-10
2.51494190185987e-8
1.5617419747112868e-7
7.764240186623455e-7
3.009696218530269e-8
6.546798048756492e-10
1.772165191906346e-9
1.776911138677258e-9
1.3482783589979778e-9
1.3517195237846318e-10
5.412427037091014e-9
7.3281972328916355e-9
2.986726102740173e-8
2.8087888429763015e-8
4.626961437677305e-8
1.8642882435833424e-8
7.1773520608624275e-9
1.7689638641311074e-9
2.69319890092026e-11
7.835457648814489e-12
1.1805741829526015e-11
1.7935018544003083e-11
4.402464424584883e-11
7.517932377431208e-11
4.2820979709237275e-11
5.743214597648737e-11
1.246854042409476e-10
2.5165473581746156e-10
3.8275729356045435e-10
9.965346617061472e-10
3.0721683760264637e-10
2.2259135439898565e-10
1.77608724196315e-11
1.6780370963384562e-10
3.4726417769588707e-10
4.1727222250912946e-10
4.4541763258095306e-10
6.8464838782761e-10
5.80408522747829e-10
2.7346145746442894e-10
2.4453647526569075e-10
2.94542607444046e-10
3.962852899721658e-10
1.4248452734875966e-10
4.2380049843885165e-13
0.
0.
0.
0.
0.
0.
0.
0.
0.
0.
0.
0.
0.
0.
0.
0.
0.
0.
0.
0.
0.
0.
0.
0.
2.9700269537038093e-14
4.23652898295777e-14
4.621770120879451e-14
0.
2.648132965447441e-14
2.5961838198994828e-14
0.
1.2056250581002097e-13
2.079251727333261e-13
3.315269798713276e-13
6.283471794792529e-13
1.2345272486590132e-12
2.1104200847338e-12
3.2323323707642868e-12
5.030290960919494e-12
8.695268197059998e-12
1.7486115132978116e-11
3.7097639603446145e-11
2.8592419769908904e-11
1.6964467347720756e-11
1.1011479629591025e-11
7.0765505970836695e-12
3.874917389892316e-12
7.490220502956609e-13
2.9195993462807046e-12
1.5409538867108503e-10
6.431844429150433e-10
2.6018869479286184e-9
1.0662548657570007e-9
5.570267562997445e-10
2.921642119277232e-10
6.81219754892935e-11
3.496854902656533e-10
3.377346609149926e-10
2.155698961679457e-10
2.9615935509021895e-10
3.91206757812497e-10
4.754512949771659e-10
5.869849781972609e-12
4.884454148154124e-11
5.431369828625218e-11
7.161396114490547e-11
5.511607628518189e-11
1.0137504953460231e-11
0.
2.852045755356676e-12
2.398472618951842e-12
1.8021584642096601e-12
8.535143007258508e-13
7.135650273057539e-13
2.1994257009228254e-12
4.4506852837777494e-12
8.656606585728071e-12
1.689418817415744e-11
1.507241687898477e-11
1.3868051404892435e-10
1.9840598995859624e-10
1.6475791398454796e-11
1.0747407635101785e-10
1.3741900411654592e-10
1.4981042777023594e-10
1.35928656421343e-10
1.043489674500526e-10
7.69594075460311e-11
2.288856356064822e-11
1.8850581387402486e-11
1.5484104296867605e-11
2.7577411376834957e-11
3.8110209256145294e-11
4.4448702984852934e-11
3.359213820410397e-11
3.261125248169609e-11
7.693974488755606e-11
3.3817744754157026e-11
2.5211060973588134e-11
2.0827828801503185e-11
1.1697467179579892e-12
2.811942669650772e-11
8.581455635290038e-11
8.779841570420947e-11
6.884943515241337e-11
5.877359420261822e-11
5.0004812841048e-11
4.023044470692901e-11
2.961118005919701e-11
1.87211920150615e-11
4.02204001361054e-10
2.1150456312855282e-9
7.462871391164977e-10
2.650326795529377e-9
1.7283862069194189e-9
1.3101820528656508e-9
1.0190722210242198e-9
6.949303790102821e-10
5.428697926170644e-10
5.439737180493904e-10
8.48706490526089e-10
1.0551314134890767e-9
7.495292540589996e-10
1.977382469538269e-11
7.59273383226982e-11
9.323307902856448e-11
1.5113938581729946e-10
6.725972078781872e-11
1.3217514384340599e-11
1.757497850733653e-12
2.5512607368729916e-12
2.8827036994164256e-12
2.0925467822444023e-12
9.439681127830969e-13
9.764639020631364e-13
2.8934999032572326e-12
5.787515709210141e-12
1.1337411442510005e-11
2.3219740189556377e-11
3.1319340749158516e-11
7.157780909361967e-12
2.0951127200435546e-10
3.1825166142468896e-10
1.1166379692654438e-10
2.506125440364328e-10
2.9544021158305285e-10
2.6631989635691774e-10
1.7973293755033054e-10
1.0123825695085945e-10
1.8951707728100834e-11
4.348733513282567e-11
4.44162525005999e-12
7.2714445709811525e-12
1.4812950941996366e-11
2.8606430171750483e-11
4.9180609619112694e-11
6.060346846271665e-11
5.916349011780651e-11
5.63247752449333e-12
3.734461649425764e-12
8.818001621249453e-11
5.314501420255431e-10
2.948277776114158e-9
3.3375209452229093e-10
1.2366046315175836e-10
2.2271059250689897e-10
2.3276205864231117e-10
2.0418519317111214e-10
9.2354111522597e-11
3.2864028401779756e-10
2.745977810302305e-10
2.710690857758561e-10
2.040604679252403e-8
3.916945647664813e-8
5.644714431744496e-7
1.8560400372050823e-7
8.7705169220656e-8
3.961530295437749e-8
1.860254440061283e-8
1.2474733965601129e-8
1.1831046905299492e-8
1.0570903822805131e-8
6.754567915398626e-9
7.5290452017769e-9
7.508641647140364e-9
3.1879914414930565e-9
2.871476679121157e-9
1.7737968308425557e-8
1.35015739976389e-8
4.943091786932665e-9
3.170210518334449e-9
2.0058667609173068e-9
4.101505941217116e-10
1.733984852157555e-11
4.0564380635353533e-14
2.743646883805025e-12
1.905131988771188e-12
3.449432640093203e-13
3.560320364864949e-12
7.745583674469296e-12
1.2675790640465244e-11
1.9809677787118567e-11
1.3375197064573445e-10
2.995042915181165e-10
2.0876078004831026e-10
4.974971467545469e-11
1.451962777061446e-10
2.7919640902622366e-10
3.845143645886464e-10
4.846795359592582e-10
5.897027132792189e-10
7.072810957270266e-10
8.532957413454077e-10
1.0941529468397247e-9
1.127512146940509e-9
3.7464329845741996e-10
8.581778979459425e-10
1.587977356838392e-9
1.5887571961661836e-9
7.679202261148903e-10
1.5576005753750996e-9
4.184504492635229e-9
2.6813248646084438e-9
1.7437855249861526e-9
9.175757374383186e-10
8.020584312770064e-10
8.381814931329004e-10
1.105997452604439e-9
1.7774752576750787e-9
3.266511046343161e-9
5.438113833836962e-9
6.5087009174273e-9
7.424161983069809e-9
6.796814393144098e-8
2.6959149444601593e-7
6.556875452663517e-7
4.210550232123967e-8
1.3761855228093664e-8
1.8152102493703446e-8
1.4471841861256632e-8
6.838149564443495e-9
8.303285861637064e-9
9.80985907342779e-9
1.2334435181240193e-8
1.2884970581620516e-8
1.1222623925582724e-7
2.1845409973387254e-7
7.741122043694992e-9
6.961708704348673e-9
3.7045895065488553e-9
2.7002443552612923e-10
2.6377113718496778e-11
1.0936870565049787e-11
5.050771145226687e-13
1.6736474305303118e-12
6.3727822817434566e-12
6.985799958036882e-12
3.932601047923794e-12
5.871410090300743e-12
1.563592193349766e-11
4.024374116252139e-11
7.689446309164767e-11
1.1852518105728188e-10
4.126058768591388e-11
1.075003398914755e-10
1.6058340134145129e-10
1.136688109298154e-10
1.1423330113293447e-10
1.526196203926627e-10
2.9751968683980417e-10
1.1388669241576564e-9
1.427902347231262e-9
8.681199932596148e-10
3.911408361718392e-10
1.4865967627523732e-10
5.7974236471466826e-11
1.0300633418918385e-11
0.
0.
0.
0.
0.
0.
0.
0.
0.
0.
0.
0.
0.
0.
0.
0.
0.
0.
0.
3.318854299505408e-14
7.845299218589772e-14
1.343189731823017e-13
2.05015809159779e-13
3.225400686359576e-13
5.476424947012903e-13
7.972818398270659e-13
7.379558853047085e-13
4.728576100091724e-13
8.23076568765958e-14
4.0660904301312225e-13
4.503152162569822e-13
7.635273959133528e-13
2.1726823099141875e-12
4.367369293785591e-12
1.000961321299909e-11
2.2682458779816968e-11
4.233176557990201e-11
6.755397752922737e-11
1.04586482597717e-10
1.6936953634553606e-10
2.969432280466603e-10
5.787000676186663e-10
6.021466061245676e-10
2.9875833762718217e-10
1.6415600872563902e-10
9.351372758702958e-11
4.771655685764625e-11
1.1740104660459596e-11
1.7125278393364533e-9
8.42019735325319e-9
1.6190379134008838e-8
1.1025885972944437e-8
7.031552241948567e-9
4.5705292787035326e-9
2.1028175465108654e-9
3.830839333174444e-12
3.5719282434781577e-9
4.890482927306798e-9
2.264851843254776e-9
1.4517333480032077e-9
2.0873981847719055e-9
1.7657111819961427e-9
4.556045992360677e-10
1.3919289391661835e-10
1.024753247048571e-10
1.496331325832778e-10
1.2734648932730732e-10
8.473835656722086e-11
6.2889317549186475e-12
2.8671349724638337e-11
2.066659680357149e-11
1.6710361428541762e-11
9.282476526564076e-12
7.666871111460071e-12
2.167226946587478e-11
4.128464974012044e-11
7.649177266075548e-11
1.4545038575902937e-10
2.5685920531645237e-10
1.3936328529754933e-9
2.4289076423025882e-9
7.699855659880764e-11
1.2075429057016359e-9
1.6458393604135512e-9
1.961441289150907e-9
2.1728250165582123e-9
2.1470489140678967e-9
1.9188504014967767e-9
1.7393054679189938e-9
2.1292087262428264e-9
1.3079001077235114e-9
4.288163687003664e-10
1.718415138783356e-10
5.0976282412717095e-11
9.82641563270975e-11
3.975373469085349e-10
8.026787023068917e-10
1.0133006594313001e-9
5.997240154690744e-10
1.0608657289876489e-9
2.839356135655927e-9
2.344645004107866e-9
1.9395480220401755e-9
1.5209029783499968e-9
1.0786800841743802e-9
7.10730643337744e-10
4.475796992860751e-10
2.645884766415739e-10
1.2873071404636452e-10
1.3253598101849517e-11
9.378190406597708e-9
1.080505777108205e-8
9.352795371837424e-8
3.37154417088996e-8
1.6002310677871084e-8
4.607735400493339e-9
8.592990939860876e-9
5.784826325928538e-9
3.517104832137842e-9
1.6579254789375967e-9
6.405198842688754e-11
1.2719324568481147e-9
1.7898398236091498e-9
2.4002655052461253e-9
1.8653591798540175e-10
2.409113484959897e-10
5.544991302779473e-11
2.817374390829323e-10
4.6175059557963435e-10
2.2058612594697882e-10
5.134044688648644e-10
1.4006190915284735e-10
6.480473176808489e-12
1.5833203420959044e-11
1.7575788036209266e-11
5.12947523394356e-12
5.7970240430468084e-12
4.380392130516297e-12
2.535249828670128e-12
2.4839310965201042e-12
5.747556039121101e-12
2.8720551354560216e-11
7.051001573299471e-11
6.192399778983343e-11
4.308213740556329e-11
1.524998432893857e-12
5.2723516433000604e-11
1.077777403773438e-10
1.8118009243461697e-10
3.02812113696449e-10
5.663991437755392e-10
1.2496817695562842e-9
2.574916015285378e-10
7.420703892261147e-11
2.51098805766678e-10
3.6242423474967904e-10
4.4291801031403724e-10
4.3336971399196415e-10
1.8229583841716788e-10
5.89737276842604e-10
1.016539040052456e-9
1.906761882496991e-9
3.3128031687155955e-9
5.193420631753717e-9
6.2752426391369004e-9
5.666852283885672e-9
4.567524141957078e-9
1.6112565095071423e-9
3.850148793131119e-9
3.772921766744901e-9
4.5567089900496986e-9
7.51658082995669e-8
2.4233478563052653e-7
5.4111277581792e-7
1.9808785828558362e-7
5.08118621998568e-8
2.91051022285486e-8
2.363896990114025e-8
2.0362669828309753e-8
8.81155786564381e-9
2.2833778037016385e-8
6.299509646793519e-8
6.308582384759716e-8
9.23453333790433e-9
9.325141909035103e-10
2.74265285255157e-10
5.5148852823695495e-11
3.360835965239419e-13
5.041536782983169e-12
7.82396675788263e-13
1.729619438102775e-11
1.1923919136519882e-10
9.773208864363557e-12
1.2239211762384102e-11
1.6612537408455578e-11
2.2482783875676564e-11
4.586666672359676e-11
2.938152042537436e-10
8.09701429819842e-11
5.5974454196533545e-11
5.738582102220889e-11
7.807378241882622e-11
3.266801370808268e-10
3.4510236256753563e-10
4.2334144405882127e-10
7.565688743581097e-10
3.4754961055921594e-10
1.2314260308370423e-10
7.763538207876343e-11
6.172405087642595e-10
6.332171347310879e-10
9.256422628511178e-10
2.2134755362281566e-10
1.698388697325495e-12
0.
0.
0.
0.
0.
0.
0.
0.
0.
0.
0.
0.
0.
0.
0.
0.
2.995703493714754e-14
4.5234582749016546e-14
6.867809332857456e-14
2.389079710399228e-13
7.257404401408932e-13
1.58612454392391e-12
1.8453080215384584e-12
1.981036315854012e-12
2.290331102291314e-12
2.8086347236909308e-12
3.613355661137139e-12
4.844298682722961e-12
6.690628815391758e-12
9.052529790395563e-12
6.231507840926002e-12
5.585485665682863e-12
4.4703210832935987e-13
8.011111240847662e-12
1.8372679055852995e-11
3.937780207633324e-11
8.135930090207582e-11
1.5099699402318262e-10
2.471519428420088e-10
3.8068381849623024e-10
6.195233811969068e-10
9.44313382286183e-10
5.030786653413163e-10
2.483791715304213e-10
1.3772291793216587e-10
7.575262089190456e-11
3.188318254233601e-11
7.754319526582239e-12
5.381135197787055e-11
1.213815846405719e-10
1.901226071081381e-9
2.5852054604741776e-9
2.6106178964260467e-8
9.511633521170502e-9
3.6866444694643065e-9
1.0785658549240406e-9
1.6941873464874695e-10
1.723727644410953e-9
1.989659881883489e-9
8.628364637532016e-10
6.273004014424685e-10
4.979389052675695e-10
7.312629859215431e-10
2.885708342640389e-9
1.4191201053998017e-9
3.7114141549219347e-10
1.0690225516287917e-10
8.223268686542223e-11
7.501335976027609e-11
4.4901552223992295e-11
1.3721854556673714e-11
2.6797946230003027e-11
1.5712281316341898e-11
1.2078097699679137e-11
9.241260630046438e-12
1.8043747407031695e-12
1.0850679643096431e-11
2.0744407316242233e-11
3.578027476746954e-11
5.863032088307449e-11
2.4353804534437814e-10
7.147652335612696e-10
3.499045342102811e-10
2.4402759473819333e-10
5.893604079863948e-10
8.294056288367033e-10
1.0563314779730026e-9
1.2776225695367342e-9
1.4607369006335727e-9
1.5773603812795403e-9
1.671712623923713e-9
1.9565788235619597e-9
2.0592913842362303e-9
5.412209963060237e-10
1.6041000706766896e-10
8.195879018278542e-11
3.9791852541053093e-10
5.855285043510969e-10
6.128090172440562e-10
5.104491284923062e-10
2.4160842325766197e-11
1.0716541020628129e-9
1.1508303325097637e-9
8.890725669775634e-10
6.731577370530376e-10
4.76182315576468e-10
3.1316031193152594e-10
1.8771957170021528e-10
8.76996377916743e-11
4.7007921377001416e-12
1.1120535961863742e-10
5.1185816832080665e-9
3.3822435096333748e-9
5.960900712957704e-8
1.8725061850986467e-8
6.801251896095314e-9
1.3590414729281501e-9
1.8201120710126744e-9
6.2622534046903314e-9
2.2940569985238736e-9
9.537564784141017e-10
5.836336080528537e-10
2.500504077754518e-10
6.266211151642641e-10
1.8635551889084425e-9
9.997006829742748e-10
1.8653549038409501e-10
4.480989974148163e-10
9.984168717437423e-11
8.447063762931431e-11
5.440591551847294e-11
8.156303278031935e-12
8.993119723044259e-12
3.5105375344141626e-12
2.8032438901075103e-12
1.3159216964136667e-11
7.86760605107579e-12
4.148143843233055e-12
5.5647322313113456e-12
1.0931993628454551e-11
1.7945861651028147e-11
2.948034450129756e-11
1.3123080360645367e-10
4.2008683904567343e-10
3.3654448183215006e-10
7.154305736726722e-11
1.9101213341750055e-10
3.756614857718002e-10
5.372086692649108e-10
7.100698352171192e-10
9.183048072063287e-10
1.1940208515585148e-9
1.6027116309293103e-9
1.5591241533780887e-9
8.302162073782466e-10
8.070421597584141e-11
5.054757519436123e-10
7.789996144153382e-10
8.443604309143303e-10
8.9654274680238e-11
3.51309435734451e-9
3.859622836571454e-9
3.3655523678139935e-9
3.021845900701609e-9
2.5164280091834687e-9
1.8337124480199892e-9
1.2267551989826435e-9
7.949775047157496e-10
5.027709418069181e-10
2.9484141651066804e-10
1.2857312214253364e-10
2.8159435143881188e-11
2.0562179897542978e-10
1.8377527652188243e-8
1.7879307042784861e-9
9.126184037245651e-8
3.309701088437685e-8
9.271692986479152e-9
5.705004203469406e-9
6.295558311300543e-9
3.3370169701741005e-9
1.5959892256039363e-9
2.3631717637084713e-9
3.308917997649925e-9
2.6223716947436875e-9
5.839883745998726e-9
2.377806199759766e-8
4.870578335548861e-9
8.345486003568803e-10
1.6938945611236325e-10
6.157998397883476e-11
6.655870058577558e-11
2.3638711033463034e-12
8.620079287675063e-12
7.356887739726784e-11
2.878596682116437e-10
7.516337888949416e-11
5.1100640565499316e-11
3.940071447014385e-11
3.0875199659383145e-10
4.620892246522777e-10
2.0022644596407584e-9
4.712909782738662e-10
9.339539698248582e-12
2.0992901950873965e-11
4.594928263539437e-11
1.0600743016366653e-10
1.6588044951929116e-10
2.3646853828618576e-10
4.2037245939663095e-10
1.841841546683213e-10
1.729550049008542e-10
2.340116669741136e-10
2.889426966206995e-10
1.7988824005554684e-9
4.417398655205401e-10
2.3363613710524264e-13
0.
0.
0.
0.
0.
0.
0.
0.
0.
2.8188233737448038e-14
3.5827956519544075e-14
4.2941119587041286e-14
4.782087623312453e-14
4.927208008613128e-14
5.133045748163404e-14
6.224316272586996e-14
9.211173846386836e-14
0.
8.125408911784288e-14
1.7021436634048802e-13
3.03260955066506e-13
5.307254039271925e-13
9.807919255215477e-13
2.1277417784734855e-12
5.6206925618901015e-12
2.3109982589585857e-12
9.585458851000732e-13
1.7635108125496487e-13
2.5359009493858562e-12
1.546087494025293e-11
3.8399869793993286e-11
4.0547095241928107e-11
4.161793099436618e-11
4.805174223038753e-11
6.550349252037419e-11
7.403299998785345e-11
4.62283267981385e-11
2.1981336005785553e-11
9.0894234676039e-12
5.851900754886445e-13
1.0525312095242577e-11
3.3791348191496095e-11
3.2078642722864864e-11
2.6696424222796474e-11
2.5852957944477975e-11
2.7466309258870084e-11
3.090726771188585e-11
3.6143168888492045e-11
7.202123391852378e-9
4.2360946973907836e-8
1.4525699225004877e-7
1.4856290868836284e-8
2.1780463491093982e-8
2.1991005824314405e-8
2.500758850600857e-8
3.169889880000089e-8
2.8299396737749347e-8
2.91423357287669e-9
8.378932891651048e-9
1.0179742608651449e-8
3.211989167287741e-9
7.035982507169501e-10
8.580343371862251e-10
3.3713045278269394e-10
8.895110105626663e-11
2.628980856312954e-11
5.865587627898456e-12
1.7163532104011767e-11
3.7482794778062906e-11
3.394411920877013e-11
3.329603321909992e-11
1.4716804739502542e-12
3.188746658020062e-11
7.268600242461015e-11
1.594575456566749e-10
2.960870738610999e-10
1.6814714099550526e-10
8.199357493385496e-11
3.901847618805259e-11
2.1046972128593735e-10
1.022680264070576e-9
4.2990404014537833e-10
6.237164937912671e-10
5.332887935625312e-10
4.160778151975166e-10
2.6143290003431485e-10
1.3336608300984624e-10
4.7570323855713635e-11
2.7733504550590283e-11
2.0636449350812883e-10
5.199753360951545e-11
1.4903175791859638e-10
1.7679741075537445e-10
1.225309353983313e-10
5.428056239914242e-11
7.057413634561385e-12
4.7509762836770154e-11
3.768110892163974e-11
3.432352462513525e-11
3.397267548373674e-11
1.3222648878201217e-11
2.1688034774791708e-11
8.717425872411167e-11
1.1168496433746739e-10
7.58089587902647e-11
5.3313257102733927e-11
3.610590894784735e-11
2.1531423955054683e-11
8.018798584600007e-12
3.8426864610028594e-10
1.3916284093170944e-9
4.1442753682210426e-9
1.9706665200204855e-9
1.1823644896480338e-9
6.758530939875128e-10
2.5993398694601293e-10
5.827573563397678e-11
8.592310000597845e-10
7.008638460946048e-10
4.131836276523796e-10
4.808429943245677e-11
3.248661101869691e-11
1.0181592066382928e-9
9.969692718414957e-10
2.8673730257636957e-10
9.421293156341427e-11
7.56304841501298e-11
8.620536596763905e-11
5.492756865709699e-11
5.9192810895882785e-12
5.011537054026985e-12
4.741429673974457e-12
3.493924446542508e-12
2.286202490476868e-12
5.778367700900651e-13
2.952478281980826e-12
5.694972865715218e-12
9.673351351481645e-12
1.504136187368533e-11
2.1302883402864107e-11
1.3603877998654818e-10
3.1713434178826555e-10
5.1382206553570167e-11
1.7450076193219761e-10
2.8173131466830345e-10
3.5510066384527247e-10
3.9837540952996227e-10
3.8875189692912094e-10
3.35283080181576e-10
2.7519051614789764e-10
2.371323725190339e-10
3.874613815012598e-10
2.0763337052632197e-10
8.189640535776238e-11
4.0822523497848517e-11
1.6482664732884898e-10
1.4280034298257144e-10
1.4191920151018027e-10
1.5651931061401942e-10
7.976689062000563e-11
1.1332534634471453e-10
1.6234162230149766e-10
1.4447514831251123e-10
1.3057767786610393e-10
1.1463594440894521e-10
9.372145148564128e-11
6.932560674842418e-11
4.2893931797671966e-11
1.2700023180620738e-11
2.8249077088171223e-11
9.918556287549289e-11
1.7718294043368419e-9
7.807426644576607e-10
1.688745887927857e-8
5.137750008931974e-9
1.5154671293582954e-9
5.5057685740956704e-11
1.2749366682823752e-9
1.0318694838084177e-9
6.657849994831487e-10
9.468452899775768e-11
1.1683734601911094e-9
5.077748959828981e-9
1.1325499950976275e-8
3.547478490089647e-9
2.3243632559728856e-8
9.271300479839336e-9
4.940407134619593e-9
3.1715538201517537e-9
2.419628415319121e-9
2.1537343828773654e-9
2.72058380285268e-9
5.424592113804547e-10
8.417896088215118e-10
7.107384540072752e-10
4.565761287907418e-10
2.867948495995091e-10
2.271917140451908e-10
7.166223859215838e-12
8.580467568588545e-11
1.611501454612926e-10
1.346859810666957e-11
2.3793028750092414e-12
9.64670349218788e-12
1.8421327107863227e-11
2.6424107090358054e-12
5.671663470489333e-13
1.3951020785879173e-12
5.915035608901159e-13
3.7382927114812136e-13
1.2963392915248776e-13
5.433034833194789e-13
3.19091344255784e-12
3.233051412958312e-11
3.212690970045093e-10
2.4236927143892614e-10
9.745107081953442e-11
1.4380673910960598e-10
3.322041561029366e-12
0.
0.
0.
0.
0.
0.
0.
0.
0.
0.
0.
0.
0.
0.
0.
0.
0.
0.
3.454782250682625e-14
5.2199475267411264e-14
7.061118801988803e-14
7.701246776164712e-14
4.7199419030596817e-14
5.219426061756723e-14
1.8077956704293405e-13
4.972073916876017e-13
5.573712845020803e-13
2.0739070766557777e-13
8.346170443144944e-13
1.7159739553367961e-12
2.250330508550571e-12
3.0928247715950403e-12
5.9077291222522965e-12
1.0951031534785983e-11
1.7565597390556966e-11
2.5575256383604588e-11
3.6354689226084864e-11
5.512732197259334e-11
9.618312958544977e-11
2.0339826725333637e-10
4.5039651260412047e-10
3.590531350653272e-10
2.4391559641503093e-10
1.798799878074316e-10
1.4957178537985445e-9
9.10181228455984e-9
1.1053354130788237e-8
2.353318744203594e-9
3.925669217862786e-9
4.156581763654114e-9
4.499093742501186e-9
5.695605063227067e-9
8.243039998430164e-9
5.968271829533046e-10
1.5606217881645572e-9
3.105409890257154e-10
2.4153317201499484e-9
3.34693557181519e-9
1.51122698235891e-9
3.7847352163923044e-10
1.7400935671561366e-11
1.73096034388401e-10
1.872380908624618e-10
1.5311501875447088e-10
1.0877558842540703e-10
1.0523956737806677e-11
1.3422707472926126e-10
4.325578428468341e-10
3.978983979441831e-10
2.5679197667665086e-10
1.6288801760255409e-10
7.95877606043556e-11
2.9026065553021588e-11
2.4948782508577673e-10
3.130607439587167e-10
1.3268177895440411e-9
5.398359265262463e-10
2.0134754009314235e-8
6.0959263882257426e-9
2.158956682373246e-9
6.269442091566924e-10
1.0143004576061975e-10
1.6091668473962956e-10
3.3052129220770077e-10
9.288024658173677e-11
1.273773430254961e-10
1.8983392024433358e-10
8.096745307371847e-10
2.09353701142851e-9
1.4958425823689754e-9
1.0255520724880168e-9
4.042927691329148e-10
1.3712041531057595e-10
5.85315297282151e-11
3.2428100823500615e-11
1.7180289247794452e-11
1.9944573051995695e-11
5.4653406379051664e-12
1.0831545021507459e-10
2.540344406706708e-10
3.6248608258375e-10
4.1733311777698347e-10
3.54557791997547e-10
2.306236673114739e-10
3.247287110178268e-11
1.857987336378002e-10
1.010584681269814e-8
5.876687593596499e-8
2.8857482721295608e-8
1.9741801495749132e-8
1.5607573236300453e-8
1.0520954597463905e-8
5.6374114131222525e-9
2.5460566257368934e-9
8.451074194767774e-10
6.929717311163282e-11
4.394577770371535e-10
2.8393082724368737e-10
3.890223754865681e-10
1.7536842876710805e-10
5.156269136716119e-10
5.366983128671824e-10
3.6536764593146214e-10
2.1703073930332697e-10
9.92789080770415e-11
4.9089579519653664e-11
1.9182612457246943e-10
4.395216774237987e-10
8.677824253329059e-10
5.438219779682284e-10
3.160362938251772e-10
1.3573322339668316e-10
1.2504382221520059e-11
1.3624852032792998e-10
2.4862912765932966e-10
3.6312043979530395e-10
5.484875269543296e-9
3.150516218038807e-8
2.444914948904386e-8
1.977442420963378e-8
1.0577440916161039e-8
7.606675397409638e-9
6.344472917633334e-9
5.503131930893955e-9
3.1800307744239105e-9
2.6756392170349363e-9
3.8832232638282e-9
4.763573562721178e-9
7.572372204491772e-9
1.8523834829697804e-8
4.10081415138644e-9
1.9336951741030055e-9
8.386716150988003e-10
4.183561662322599e-9
3.9122370588232205e-9
1.611913484419924e-9
1.1398305985239718e-10
3.1987848187759966e-11
3.858794436703675e-11
3.728042875937849e-12
1.8436787690405205e-13
1.0292379645993639e-11
1.4721707518523357e-12
1.6451164619867542e-12
1.2231426134746913e-11
3.177355954287495e-11
6.168954037426812e-11
2.449935417517825e-11
1.3072872023988533e-10
1.0800107593268773e-10
1.686447935443499e-10
4.834289267200565e-10
4.470404786117379e-10
4.624336516084537e-10
4.515796651217754e-10
3.328264148678233e-10
1.140863239727901e-9
2.058813959899454e-9
5.098873301887113e-9
1.650590291938977e-9
1.0009149115637872e-9
1.04110754039563e-9
9.814455164451767e-10
5.181659505804238e-10
3.4985132324984143e-10
2.5859156677145223e-10
1.28818443214801e-10
9.365929980472273e-11
8.268187021666715e-11
7.844869347993966e-11
7.584022672237571e-11
7.314515382440077e-11
7.050551112402368e-11
6.917568179885965e-11
7.063342978521827e-11
7.604518521459097e-11
8.626981402853641e-11
1.0208528941303357e-10
1.3343535105982105e-8
7.217000618751159e-8
3.170789700317032e-7
8.369061776284849e-8
1.6936428511735727e-8
1.5520449838394194e-8
1.6696852202853045e-8
1.2335502153352842e-8
5.39132567627217e-9
2.7633313458190072e-8
7.975924490386033e-9
6.475849878834804e-9
8.874210426234705e-9
1.056808510442434e-8
4.0248866780152825e-10
3.864224459278605e-11
1.7456212917667445e-11
2.6555248932053005e-12
1.2668141924316146e-12
1.3938181675716323e-12
3.298443643296591e-12
4.0684573163243744e-11
7.94077636502041e-11
3.636219036314877e-11
3.423912984104288e-11
5.318310839168534e-11
9.303500485710222e-11
2.759532025468138e-10
5.321385938497518e-10
1.322995858500316e-10
6.615465545963692e-11
9.411944198766813e-12
7.629529939705377e-12
2.6997240129182824e-12
4.219588617430255e-12
4.804322899063104e-12
1.5231787373486535e-11
7.170566051098943e-11
1.3959858157759987e-10
4.178168486882149e-11
1.6521594372259742e-12
2.2368319176974878e-12
5.034549212582286e-12
0.
0.
0.
0.
0.
0.
0.
0.
0.
0.
0.
0.
0.
0.
0.
0.
0.
0.
0.
4.721896837451701e-14
1.0367791516205261e-13
2.0025514188131496e-13
3.350372709840015e-13
4.851396409873019e-13
6.569914635859984e-13
8.957794592042781e-13
1.266543028086069e-12
1.868080811472336e-12
2.8161788875817285e-12
3.86927714756643e-12
2.2641796176638385e-12
1.0601624733309854e-12
2.9807112418502434e-12
5.3766905090607644e-12
8.407111777443198e-12
1.2891229165794762e-11
1.9011511786508453e-11
2.639198245742422e-11
3.463641729652436e-11
4.436054809520134e-11
5.815548047800212e-11
8.28218242640756e-11
1.0999123352704409e-10
3.853833608314689e-11
7.784467453233111e-12
4.1825627587629846e-11
8.782128388538241e-11
1.8108224436247785e-10
4.1528782700412917e-10
8.996926108783625e-10
9.951486223947308e-10
1.3385078821206342e-8
5.12505407499901e-9
2.3551485188128293e-9
8.858863059708553e-10
2.613134321706944e-10
2.0763714687441495e-11
2.7832246567282674e-10
8.712044766784161e-11
1.45337703163962e-10
5.751126397181306e-10
3.3702490881764814e-10
1.2056287539264902e-10
4.2875058210075656e-11
6.82337568047599e-12
1.3379061828432481e-12
1.07743721017095e-11
4.8294129936961375e-11
1.0364418029639617e-10
1.1557272143431075e-10
1.1526349523402518e-10
1.34059945391091e-10
1.2315888215448426e-10
4.476872025668437e-10
2.446913537054785e-10
2.459643896761059e-10
1.007552065672611e-10
7.488163448220905e-11
1.422999734290615e-10
1.910451110408249e-10
7.2746963674123775e-9
1.4206401959416255e-7
9.100168958013469e-8
4.263252653372723e-8
1.795970980540429e-8
5.196980506119758e-9
9.65437560032268e-10
4.889589748697536e-10
1.067548441897135e-9
1.3450176111573616e-9
1.458201810545394e-9
1.2484188863549676e-9
1.366057278079457e-9
1.2041518133354273e-10
1.9485190678843946e-10
1.0855534375287443e-10
2.848425885706491e-10
2.448280791594206e-10
1.3241977778032314e-10
4.938128717673004e-11
2.497618882008459e-11
8.001466147284585e-11
1.5597345750843334e-10
3.531278061419906e-10
5.964937354940756e-10
2.9384674888852395e-10
1.0092318948383289e-10
3.002796363885524e-11
1.3109567190481953e-10
2.2101704946168944e-10
3.1307300933023786e-10
4.933767730756393e-9
3.4596872191270926e-8
7.051088897424593e-9
1.669407598493613e-8
9.893661342519933e-9
7.411484692037661e-9
6.393773545873613e-9
5.971475792959449e-9
4.978722090293141e-9
2.822339550493435e-10
7.4298266530963616e-9
1.975212453742348e-8
2.1675795952192074e-9
1.452051690417577e-10
2.2224352549680327e-10
4.433101726247721e-10
2.829394552941587e-10
8.894114648115409e-11
2.7585697484355714e-11
3.148377634333313e-12
2.3283724505718055e-11
4.8997944873258206e-11
6.104353613531034e-11
5.24078372369737e-11
2.5234392163111312e-12
1.344073523230554e-10
6.912893093034529e-10
3.3318136309841486e-9
7.941351862552008e-9
6.623714974095656e-9
2.0275185577587284e-8
8.626076439965121e-8
3.438970526539959e-8
3.6156342483939445e-10
8.741590035412728e-9
9.759861098979816e-9
1.0202461849036616e-8
1.1889400662168324e-8
1.7115256969203262e-8
3.980259508258202e-8
3.6977116219069155e-8
1.3185727091628966e-8
2.2590621902136016e-8
2.964824877267739e-9
5.021494446690014e-10
1.3466850694885696e-10
4.0247750010185705e-11
2.7459367385584625e-11
1.1022860761691268e-10
8.465745873410068e-11
8.484240679889727e-11
5.690133482098951e-11
6.339097445227481e-11
2.2208093276484262e-10
5.603766634158295e-10
4.772969810958677e-10
3.4207423194545866e-10
2.6801578287238653e-10
2.072035712200607e-10
1.417750219761632e-10
5.82102872053047e-11
1.7492061663240241e-9
7.563768036848141e-9
2.1199444783031475e-8
9.126673754516099e-9
5.463466399750826e-9
3.6385684881967577e-9
1.8253852735229286e-9
2.2461154842855593e-9
3.3387840712078025e-9
2.569297443522043e-9
3.251272018529764e-9
2.9759973141353065e-9
7.579026806406683e-10
1.388631077391651e-10
4.1170368353340315e-10
5.999601861147975e-10
3.234821725390969e-10
1.0480141702148352e-10
7.823762599508628e-12
6.770533118097257e-11
8.433461905183936e-11
6.6690362839064e-11
4.4534816609653936e-11
4.0192722261543353e-13
4.337811132438911e-11
1.038063590103431e-10
2.1734884498272736e-10
4.0074103179801297e-10
2.2360909753890076e-10
7.795316047557444e-11
3.546794334658508e-12
1.4792572340056496e-9
4.9318151800678686e-9
3.887840267198587e-9
4.473577856545924e-9
3.791226397712082e-9
2.8756760131686977e-9
1.7205832610812718e-9
8.474747505519721e-10
3.1645360748358597e-10
7.734017898079167e-11
6.823509295330006e-10
2.3978465157285876e-10
2.75171386936763e-10
1.7561786229362348e-10
9.32790541012836e-11
4.226427306845988e-11
5.1982156453895024e-12
7.918247362543658e-11
1.3493009476477432e-10
1.30524662222364e-10
1.336926966729773e-10
1.7973387605753976e-11
2.0878931598252033e-10
5.833982011146142e-10
5.944173584605228e-10
4.577874026488643e-10
4.132009060984304e-10
4.037332091090377e-10
4.0346617406751157e-10
3.9369983135309203e-10
3.516378330635212e-10
3.760465256681801e-9
2.2160365898336828e-8
3.8208148688503e-8
1.705385724812678e-8
1.0193136914209742e-8
9.324539751844276e-9
7.391312130635639e-9
1.525114563031672e-9
2.5789359987407724e-9
4.355873152807004e-9
7.750410245583096e-9
6.520327108229778e-9
3.792189173384623e-9
9.871206711283398e-10
2.1331782325777565e-10
6.132298333448974e-11
2.405101940126708e-10
2.0199782941471094e-10
8.384351517432736e-11
3.0474623496077728e-12
7.863885666160164e-11
9.703940481829005e-11
7.088865456996104e-11
3.289260793391841e-11
1.6837378735598156e-11
6.545698171859426e-11
1.285983104577728e-10
2.1414025518693439e-10
3.381420383385636e-10
3.0128454324760763e-10
2.794819437112223e-9
3.71229724582108e-9
3.9645997183305696e-10
2.2741929930372557e-9
2.71694266104064e-9
2.824862603981723e-9
2.5673867213053357e-9
1.9551897038638265e-9
1.2740030889605794e-9
7.109391423106305e-10
2.824221546894298e-10
5.662681118031233e-10
1.2219108993086874e-9
1.4842394190147372e-9
3.2213943365973554e-10
1.9948867314466725e-10
3.570980576316038e-10
3.464286054978335e-10
3.0421260116176703e-10
3.0180185149491213e-10
3.449434957980338e-10
2.615264792688578e-10
7.360399528026574e-10
1.5610294632032178e-9
3.862242641543634e-10
7.044164096262956e-11
2.1908937425773105e-10
3.0632187462534665e-10
3.944574761540974e-10
5.078560225185272e-10
6.662255545109773e-10
8.445106108858487e-9
8.033294632859143e-8
2.4660713499067506e-7
2.446362371938513e-9
4.037012815773908e-9
3.3308474385198257e-9
2.688960169797131e-9
2.3325921737161098e-9
2.143994436643949e-9
1.7750191045103736e-9
1.408851276297254e-10
7.427649100008794e-10
2.026441003099192e-9
4.583621679990408e-9
3.1826459616998377e-9
2.5283243512956853e-9
1.4234598016108634e-9
4.023637627415193e-10
5.255874950865473e-11
5.084580369222139e-11
8.688959088452679e-11
6.527729912930726e-11
5.158242402434537e-11
2.181519456454551e-11
7.662014770772354e-12
2.323594850761455e-11
3.649352395573575e-11
5.150946860423839e-11
7.989340947926297e-11
1.5977659244508778e-10
1.7962497741465778e-10
3.828650287988259e-9
6.866132012085682e-9
7.298377155678588e-9
4.199266931788279e-9
4.996914819373809e-10
1.4338007422138477e-9
2.4157665905270556e-9
3.1078229327947403e-9
3.8954254582359125e-9
5.36778670736905e-9
9.67287735989437e-9
5.606889449936252e-9
3.1899596485478095e-9
2.0809416784607837e-9
4.948959242676069e-10
3.452998566649447e-10
4.083132140113913e-10
3.3750620029963303e-10
2.544447675550726e-10
1.526966744988295e-10
1.5961579924847177e-11
1.5977891820352283e-10
1.6025651618758218e-10
9.698588212120129e-11
6.38152108514743e-11
5.2276031237095e-11
6.471768257949212e-11
1.2311094573181953e-10
2.9948668118378837e-10
2.639505355818297e-10
2.0626848366844146e-10
2.3118277443157323e-9
9.95098080682228e-11
2.8026560629030412e-8
7.500348432243554e-9
2.1598878522063564e-9
3.6629171166048505e-10
4.1897496905249285e-10
1.4058653621823192e-9
8.776978879414636e-10
2.4925988123251463e-10
4.615253943389299e-11
1.1527780555701327e-11
2.5124310463726706e-10
1.706049940842483e-9
1.2130727507131977e-9
7.607113288199928e-10
5.121549262561663e-10
3.654424431669633e-10
3.4014915157427034e-10
2.5617600061085366e-10
1.2819577319530126e-10
4.456475130102972e-11
4.9283878771049155e-12
1.0977473979122904e-11
8.513662046649717e-12
1.4677240357664989e-12
2.2911262233347667e-11
2.4734774033785172e-11
2.964368444676194e-11
2.6708152763681983e-11
5.865628707436318e-11
9.787256447692011e-11
2.083426527198107e-10
1.276424078362719e-9
2.190114494976682e-9
4.192271287618161e-9
5.842923930950349e-9
4.705617727764207e-9
2.9839955045073984e-9
1.3143381317323377e-9
2.1003137723585655e-10
1.4154276998467725e-9
6.240649706589282e-10
1.0636837289901436e-9
5.332560892363236e-10
2.0875953992362194e-9
3.850543323022124e-9
3.379546864160625e-9
1.4158691044530508e-9
6.107903874045353e-10
2.0088487545173386e-10
4.7424558799768536e-11
2.640382337127012e-11
2.2903743626554358e-11
2.2989585271995363e-11
2.5177156003167016e-11
2.933688628529506e-11
3.553156124334655e-11
4.4008558646111474e-11
5.522080209412106e-11
6.982722587018034e-11
1.95244556034238e-8
8.66594149780406e-8
7.452607545730146e-8
4.653713675115357e-8
3.277504211134825e-8
2.549502150756315e-8
1.585610589551449e-8
9.41922616273763e-10
5.260939618847388e-9
6.135783555105057e-10
3.0512092682016594e-8
1.8425907768322377e-8
1.6757838484145363e-8
3.058324121209909e-8
1.5163775676599983e-8
7.004595486650141e-9
5.406129438000525e-9
5.767454038593535e-9
5.51281687469406e-9
9.805544670337534e-10
1.2388354218452963e-9
1.3185010773499959e-10
8.32990636082399e-11
1.4065872038902685e-11
1.209185511587332e-11
8.797480209663049e-11
2.0949699656948154e-11
1.1704877282597338e-11
9.996330690004814e-12
1.1589617771049722e-11
1.4496378861721056e-11
3.4798122864731235e-13
7.136044905122567e-12
7.148148734789707e-12
1.3126117891623546e-12
9.691605158581719e-14
3.6045529859510903e-13
6.552434233934531e-13
2.2340959441985385e-13
9.238252597767585e-12
7.640998324499925e-11
1.3165455977242462e-10
3.848712733181715e-11
2.1388785916029507e-11
2.2770145277534733e-11
5.267642663895005e-14
0.
0.
0.
0.
0.
0.
0.
0.
0.
0.
0.
0.
0.
0.
0.
0.
0.
0.
2.5327960178873622e-14
4.686525355177507e-14
7.60407953653702e-14
1.1621161439096102e-13
1.7084946679530246e-13
2.333978112807408e-13
2.740757732366299e-13
2.312568963039022e-13
0.
1.558468010198454e-13
7.997364199195744e-14
1.3333796104410122e-12
1.5112284319481456e-12
2.0466381840730376e-12
3.2704265037847397e-12
5.441880592216651e-12
8.384718859766883e-12
1.2154256958626059e-11
1.7965561054728134e-11
2.8508835174489007e-11
4.9191740486623036e-11
9.445491387502605e-11
2.043130573419563e-10
2.1004299304734223e-10
1.1543232114873392e-10
6.653345593964548e-11
3.22289772361086e-11
1.1547136007913157e-12
9.293673976941437e-10
5.045823807257849e-9
5.777933160569807e-9
4.889922730128049e-9
3.4265376698744747e-9
2.5559374119049846e-9
1.6083322245154174e-9
6.068015766807061e-10
1.0277994843759288e-9
3.840810032357735e-9
2.266852184044833e-9
1.6501993590484534e-9
1.3861418235925128e-9
7.168376521031415e-10
6.201877208293204e-10
5.961567752043602e-10
5.509082588128193e-10
2.0363329169408127e-10
5.560865910415829e-11
9.52306600631031e-12
5.407578739643645e-11
5.10548464494072e-11
3.989590648605334e-11
2.1873601777822402e-11
7.694484397666445e-12
3.493212169239647e-11
7.347246328082386e-11
1.393365741472937e-10
2.477515325727093e-10
1.542073261004369e-10
4.4422984294946787e-11
1.3738816990161275e-9
5.852904351147131e-9
8.242446281864507e-10
2.345854421079916e-9
2.406239385790222e-9
2.211539206597269e-9
1.6975813547034712e-9
1.072108881618564e-9
5.898443418640241e-10
2.682656486365803e-10
3.155801303106607e-11
4.020983662235449e-10
3.9793628451800705e-10
2.373172632723909e-10
1.0596362486427837e-10
1.5295662067671505e-11
2.3369194139260484e-10
1.757258991269706e-10
1.4655333111068257e-10
1.5928010118427024e-10
1.2094919885172693e-10
6.568083183496928e-11
3.784091323912923e-10
3.866377475753e-10
3.0949768744498024e-10
2.749529398637059e-10
2.5120010676436154e-10
2.2091591731013448e-10
1.7092203028885642e-10
7.914414779826986e-11
1.217713772031642e-10
3.2855943733111455e-9
6.315876253191984e-9
4.803271207458986e-8
1.4088249133767852e-8
6.887048223011391e-9
3.5210612855399555e-9
2.1202979952953466e-9
3.641585749524271e-9
2.7651950845458107e-9
3.5576860033576112e-9
3.0109253796433497e-11
9.605609995055449e-10
1.769726601473042e-9
2.14495365986128e-9
5.305308408643851e-10
1.7209671830529185e-10
1.4041537697435448e-11
9.406514631563858e-11
1.1219208467637798e-10
5.483600450853574e-11
1.2059556259653323e-11
2.5970808659759693e-11
4.5802075757758616e-11
3.465968153001251e-11
1.982954286270878e-11
3.4594290646519873e-12
2.239178505482697e-11
4.198954232588031e-11
6.109199305919948e-11
7.516385792363469e-11
8.369220999509221e-11
6.230754470865808e-10
1.444273526020587e-9
3.2883874346523934e-10
8.136911091620083e-10
1.329719635401115e-9
1.6033370667941568e-9
1.7434913768157071e-9
1.701320652424042e-9
1.4614722434624552e-9
1.111639773050361e-9
7.538198408262015e-10
6.031858159731603e-10
2.962424748587643e-10
1.2663658945835634e-10
1.879789204414635e-11
1.930246558932969e-10
2.863667175233973e-10
3.2571773481961376e-10
3.8091044823325747e-10
6.320964802596263e-11
6.805409881161579e-10
5.680148403652287e-10
4.774753599204481e-10
4.5651329865908106e-10
4.696145447379956e-10
5.010145968662856e-10
5.407800963085697e-10
5.775009454710332e-10
5.909568734328073e-10
5.29001216903515e-10
6.415274565575733e-9
1.4504948264274384e-8
7.640449152648501e-8
2.261840779372698e-8
1.2450591317693104e-8
1.3072914520105147e-8
1.939161124943647e-9
2.857907895196569e-9
4.345694070614857e-9
7.264583215192846e-9
7.674301547619486e-9
3.276341547018293e-9
5.259719281383698e-9
1.7193920176781466e-8
2.6445016184224694e-8
1.4638724988127572e-8
4.532974186988404e-9
9.733904550155174e-10
1.725049269500162e-10
1.033094270494184e-10
2.27895782537782e-12
1.8866907531552876e-11
4.748751378508395e-11
2.0182549307461405e-11
1.2766825699445603e-10
1.483812823863589e-10
3.9177266760190733e-10
1.7395605526580805e-9
6.798108548351357e-9
2.3734811709497524e-8
6.155414396911021e-9
4.3893059109370404e-10
6.709656733118529e-11
2.7678482847800324e-10
2.6002134304085797e-10
2.925568810830872e-10
4.316790709307369e-10
8.786685832674465e-10
2.979199556411904e-10
1.64997247723988e-9
9.09262544507247e-10
7.239125993012769e-10
1.29239984579403e-10
1.0052004307382717e-10
1.4059225978117989e-13
0.
0.
0.
0.
0.
0.
0.
0.
0.
0.
0.
0.
0.
0.
0.
0.
0.
2.710644795042586e-14
1.5728769681688318e-13
5.360517539578072e-13
1.5278483981715337e-12
2.3683003107433193e-12
1.5861327183744961e-12
1.0595865021613041e-12
5.625001833917939e-13
1.4960467702169678e-13
1.3988778500270378e-12
3.630238993408705e-12
4.4447460871623316e-12
5.054831313120891e-12
1.2422791408687162e-12
1.6782994584340982e-12
3.287992786188836e-12
5.4014544692482585e-12
7.578061252637801e-12
7.672302499072246e-12
2.8607549786420027e-12
6.3902467855367885e-12
2.1716788516170655e-11
5.480964685434206e-11
1.4972582108217194e-10
2.6777621829616184e-10
2.1168884685940513e-10
1.9661258987526056e-10
2.079293975517721e-10
2.372678452085059e-10
2.839587831203994e-10
3.5069959369923124e-10
4.015424017981214e-9
3.067711774605108e-8
3.640975361672181e-8
1.3069229377102047e-8
9.123028031734835e-9
7.103816775618258e-9
6.2355288780382e-9
5.883930550914713e-9
4.0938176348743704e-9
4.6750219437434665e-9
1.2941611564477064e-8
1.3688939004630631e-8
2.4842616297828364e-9
2.7151535003000404e-10
2.29240343789263e-10
4.929654706866562e-10
3.5125111781501935e-10
1.230170157482516e-10
2.8412807861037797e-11
4.5295269753866655e-11
1.255090246972801e-10
1.1283477398735008e-10
7.31589254102347e-11
7.015045878694761e-12
5.778873385941022e-11
1.3298999704398206e-10
2.3940528742492287e-10
4.096285563018429e-10
4.002874170346944e-10
1.3848408138323854e-10
1.615701592690673e-9
5.8834637244572725e-9
3.5982481015824614e-10
2.0912518702015898e-9
2.286320810226537e-9
2.2061832026234675e-9
1.8188635538117144e-9
1.2368091695676995e-9
7.251738524952775e-10
3.6589103154628367e-10
1.1489475320025712e-10
1.4886499014590918e-11
3.574274056876242e-10
3.0598771253067753e-10
1.8398899451290862e-10
8.568301242744575e-11
2.8774370427423064e-11
4.359174210837442e-11
1.468604427798503e-10
1.0300387961022943e-10
1.0317173114385639e-10
7.797141893991215e-11
3.9629864222613104e-11
1.985989400653085e-10
5.409294338306693e-10
4.802697559185635e-10
3.7177748177514927e-10
3.2242253486221046e-10
2.8601911457555775e-10
2.395367664363151e-10
1.6368274823638424e-10
2.7508956369223303e-9
1.3538015694506308e-8
2.8239954941571627e-8
1.2915693884460871e-8
8.012502772957901e-9
6.458955065304952e-9
6.539205853448377e-9
1.8026703573972808e-9
2.5816846297600972e-9
3.179741374864129e-9
5.273175961645329e-9
3.891083343841322e-9
1.366420991932479e-9
3.007406113511569e-10
1.2332827472331772e-10
3.8395513313549186e-10
2.982610772302835e-10
1.1796667148501175e-10
1.4142131441798323e-11
8.8267215311827e-11
1.418211286045159e-10
1.1555881887547089e-10
7.444226502701042e-11
1.5913724524691554e-12
7.221728812189091e-11
1.7248086186894453e-10
3.4669931245865073e-10
6.15323604219433e-10
3.411527370379307e-10
1.1606626242261599e-10
1.218929258637018e-11
2.132098857265361e-9
6.5447690896775065e-9
5.537879049144358e-9
6.210968958675829e-9
5.24854760529412e-9
4.066122240586015e-9
2.4985370089520863e-9
1.2320969103839123e-9
4.3228777707839234e-10
1.56997815382869e-10
8.987338361322525e-10
2.41199076802929e-10
3.632920087378472e-10
2.6630745258815895e-10
1.4383526658083618e-10
5.786235485437642e-11
3.967823398848515e-11
3.8664896277350064e-10
2.2857550325380845e-10
2.1889384855605488e-10
2.399680636897736e-10
1.8158587209464671e-10
3.245161335793131e-11
4.1322256257464937e-10
3.4924951996907703e-10
3.7987090802683946e-10
3.2368368661385635e-10
3.2189870883399916e-10
3.584466332999148e-10
4.3069892159553645e-10
5.441402796673541e-10
7.3336172849486325e-9
9.507445193784449e-8
2.101440919611215e-7
2.3220903443851397e-9
5.0375618858606026e-9
3.695986942443217e-9
2.8898462651967446e-9
2.4855639003595786e-9
2.3378514892905743e-9
2.2771294205088293e-9
1.0873726410092632e-9
1.515821526158508e-9
3.6323206806705137e-9
9.075780131238459e-10
7.217183923555436e-9
2.4966057926316546e-9
1.0048489385136443e-9
4.000130071806569e-10
1.9294469236792482e-10
4.185297947833234e-11
5.942751611004136e-11
6.772041320354774e-11
5.72115986298608e-11
2.1080248648635853e-11
2.0178606633580045e-11
4.6196160518155066e-11
7.395250576004961e-11
1.061903885240927e-10
1.53400563305786e-10
2.575511625887916e-10
1.7735276273812088e-9
2.699291205588843e-9
3.4597950971567603e-9
3.576484651050188e-9
2.5119197507340505e-9
9.347155200039553e-10
3.6472252524445285e-10
1.3049810209303013e-9
2.048246665212337e-9
2.777587826951955e-9
3.765752941768174e-9
5.752967510955909e-9
4.426578881340805e-9
2.6776984144501545e-9
7.711248902243231e-10
2.326929704929668e-10
2.594854644974154e-10
2.221397826188064e-10
1.6293037677676567e-10
1.2430388075161373e-10
8.012194725694547e-11
4.1794829991837674e-11
3.4561350963550434e-11
4.26388976276682e-11
3.688878463019409e-11
2.303719777599761e-11
8.896661694882526e-12
7.778156005867434e-11
2.4347891749274496e-10
5.196652137318156e-10
3.9270597275153604e-10
2.7666967807999764e-9
1.6605233414803875e-9
3.962295658128977e-8
1.0970356264434686e-8
4.434934748079427e-9
1.4419577241573494e-9
1.152230409586467e-10
1.8893169454307694e-9
2.8358543330538958e-9
3.5970472602776443e-10
4.898588701403106e-10
6.095902955815547e-10
1.1389292547389271e-9
4.345019245622156e-9
1.3879149291254557e-9
4.686965639755664e-10
2.4504184103603957e-10
1.546466663556395e-10
7.439563567897942e-11
1.821810705412266e-11
3.7263224327538354e-11
1.1304855911856366e-10
1.0860412061248784e-10
8.734796026782326e-11
5.251817807709491e-11
1.617332122062183e-11
1.2889348887963845e-10
2.77955465234997e-11
1.1371167959364172e-10
5.639342818491304e-10
2.5564416445886287e-9
6.342664328272348e-9
1.4765976234791791e-9
1.7625755918632358e-8
1.982346702828351e-8
1.0575605427180515e-8
8.490879520989312e-10
3.7057853956318102e-9
5.7611099941615745e-9
7.518216655359452e-9
9.799011477215779e-9
1.1799682167049926e-8
4.760070247079458e-9
3.729712370569983e-9
5.100700197919253e-9
1.7696810345728685e-9
1.1333755393442936e-9
1.0408625325733398e-9
6.154981768356268e-10
3.1440655128125514e-10
1.261658567127231e-10
1.0005610111212465e-10
1.248712983564919e-10
7.78508215643734e-11
5.56537851113412e-11
4.386191037450166e-11
3.699529476721117e-11
3.413905625720509e-11
3.486065933775875e-11
3.875152361062221e-11
4.5653451535056416e-11
5.5746147759421887e-11
1.173817370025371e-8
5.7383436927786565e-8
2.504130975017823e-7
4.071226085177705e-9
2.1505166877484506e-8
2.116996701798433e-8
1.1042916948498747e-8
5.791695830253786e-9
9.812011812924931e-9
4.753629548700175e-9
2.7697031444263632e-8
1.507702298218029e-8
4.291312841238702e-9
4.792799542298095e-10
7.528750544147873e-10
2.1869807767782566e-10
5.626320009259693e-13
3.559634345512385e-11
1.2919803706373645e-11
2.6029980355126658e-11
3.433431491143086e-12
2.2764260580322715e-12
1.1393840458761737e-12
3.0558128627960157e-13
4.173694611614635e-14
2.525294798392638e-13
2.2033195495970598e-13
1.2846155133764698e-13
0.
0.
9.866025786566494e-13
2.708592908530752e-12
2.8202131981138743e-12
1.7198259303149903e-12
5.174852495207296e-13
3.680455735348427e-12
7.938741362231435e-12
1.1196345325165118e-11
9.279797878637161e-12
1.9333622998702824e-12
1.1824074553368634e-11
3.271201186197803e-11
3.4385317706326244e-11
4.4571931894022045e-11
5.7885938428605e-11
8.609871594565506e-11
1.718168787251598e-10
1.5099575309335557e-10
5.4996787579358106e-11
2.3922869624078e-10
1.7071881790851807e-10
1.2016581363179199e-10
1.0076967374412676e-10
9.955441313126361e-11
1.0654734636327472e-10
1.1436236810891372e-10
1.17769519071023e-10
1.134756705720071e-10
1.0032040896570978e-10
7.88209805465964e-11
4.9639608253150053e-11
1.4901723275458189e-9
7.67432692960502e-9
5.902897634390967e-9
6.808949137097418e-9
4.048428324322416e-9
8.760742468141026e-10
9.840521827406588e-10
8.407856311873751e-10
8.375049441458416e-10
7.567965032844691e-10
2.9831283346826695e-9
4.728433996960731e-9
9.769061245039714e-9
3.9386856954297985e-8
1.163315840878943e-8
1.8437210394901697e-9
4.696598544261295e-10
1.1997767856918213e-10
1.1882932768013199e-11
6.423926301403861e-12
9.895640971757657e-13
2.5590567552786825e-12
8.355757562323173e-12
1.5181108426405288e-11
3.489320499567321e-12
1.6172457221840964e-12
1.3077295941706541e-12
1.5064316142421907e-11
9.932769712187041e-11
5.795967929731049e-10
1.6919352225981179e-10
1.3471975101907153e-11
9.38874029023154e-12
1.2626764455271937e-12
2.6362402124349534e-12
4.284181217793353e-12
7.424306049681997e-12
1.0323262053286326e-11
5.56476969644709e-11
5.497747674116818e-11
1.7024446839486263e-11
1.2913512689825543e-12
1.6793300548760394e-13
0.
0.
0.
0.
0.
0.
0.
0.
0.
0.
0.
0.
0.
0.
0.
0.
0.
0.
2.7837435233670955e-14
3.112912067478051e-14
2.0219267546433862e-13
5.097537016919032e-13
9.16119964412188e-13
1.4367676046602323e-12
2.0918060119833973e-12
2.9009006124262867e-12
3.863543306207337e-12
4.791658014485612e-12
1.7822244121988422e-12
9.391180690814335e-12
1.2891473802949529e-11
3.585310066984687e-11
2.0421752814871376e-11
1.2712040837751033e-12
2.827432745325333e-12
4.5201514688968255e-14
3.979638478843521e-12
8.016574600094801e-12
7.292400545237969e-12
5.8390363586932325e-12
3.267372915730328e-11
8.539570099517444e-11
2.2623680880134808e-10
3.8661872409070663e-10
2.946397973199032e-10
2.6544467806083044e-10
2.721276736024747e-10
3.0065993107537866e-10
3.4775224642251644e-10
4.469579873439737e-9
2.6940287646173444e-8
3.781666070262555e-9
1.5310753507039356e-8
9.505021975858894e-9
7.26751025322357e-9
6.38502632571399e-9
6.195110461976798e-9
6.260113579372263e-9
4.297433694150179e-9
4.219274083261677e-9
9.248745472303866e-9
1.0446944859842322e-8
3.530123511810804e-10
3.7251671658906125e-9
2.7466725539833474e-9
2.5942868619494432e-9
1.8693270450039024e-9
7.197128710683548e-10
1.8612537029717116e-10
1.8782247421990865e-11
4.872668764069064e-11
2.5863562408599492e-11
2.616780071158569e-11
1.1457750723993141e-10
1.1122087033829763e-10
1.2714007872859603e-10
7.627485974936859e-11
4.957793822932794e-10
2.657879317768973e-9
5.2319297427516405e-9
2.115329475645981e-8
2.3812975529569593e-8
2.4359928793531962e-8
2.997347359851894e-8
1.1074070176761052e-8
6.841291381209358e-10
6.068489135883844e-9
9.315116526844499e-9
1.0683403488531839e-8
9.4181217775394e-9
1.0292986967822132e-8
2.2166877868643166e-8
8.101292519407914e-9
1.2164968229192614e-9
8.593137802346689e-10
3.861080811334124e-12
1.0504437709458593e-10
3.90267284340748e-11
7.795338848337364e-12
1.6444804644983327e-11
5.4934648402827135e-11
1.297627254154976e-10
9.763161509236575e-11
7.03044783571678e-11
5.544478731020138e-11
4.593216222932694e-11
4.057091324309359e-11
3.920578740421728e-11
4.1534045330587385e-11
4.731852484528221e-11
5.662089808663698e-11
1.0013753373152346e-8
4.973118193203827e-8
2.5627721002449853e-7
1.5487203381535288e-8
1.8464204539155193e-8
1.9880956389495174e-8
7.416352268983355e-9
1.0098456909597134e-8
1.0962285493617047e-8
5.398993145898972e-9
1.4941423573293793e-8
6.177094937561137e-9
9.930981113242984e-10
2.2607612826440504e-9
1.3169427903584672e-9
2.169857782097214e-10
1.1408739867313037e-10
3.523066482843184e-11
2.1007836501343883e-11
2.9466614419507265e-11
2.4734945839615883e-12
2.032084361776435e-13
8.896490030925637e-14
0.
1.3550394585769195e-13
1.918701093383756e-13
1.340436783140202e-13
4.9469378930215056e-14
0.
8.344427104705341e-14
2.575583001149382e-13
2.1405732928703473e-12
4.064057453628148e-12
3.978574609536021e-12
1.0233423853364971e-12
3.6427726307645095e-12
8.243848298787845e-12
7.696771327038901e-12
3.13841815350545e-12
4.1408463649593025e-12
1.407205382483276e-11
2.0805719207988385e-11
2.7297539837605615e-11
2.985684227194501e-11
3.3409204926206795e-11
4.424782480373241e-11
9.056460221158012e-11
1.6962459156885666e-10
7.703805691936659e-11
6.610560959487823e-11
8.145063039788027e-11
6.227941783905096e-11
5.056398817564954e-11
4.7909379777396853e-11
5.104247694754698e-11
5.594689118352193e-11
5.93345140720712e-11
5.902977839569145e-11
5.416045379367076e-11
4.5036037568483935e-11
3.242603498700158e-11
6.780911497993169e-10
3.423531858168624e-9
7.457636662761267e-10
3.1515789693235273e-9
1.9192133970047412e-9
4.780805633727818e-10
4.974618825756121e-10
4.0738750444882834e-10
3.7390054487397394e-10
3.4322453152520353e-10
1.7266259772516334e-9
2.210779888895902e-9
3.722305827150562e-9
1.2043019983611516e-9
1.7230599444948576e-10
1.5816392652693116e-11
4.344458801419376e-12
1.535676473706879e-12
7.886105457145522e-13
1.818773429588486e-12
2.550530197307135e-11
1.025828793230777e-10
4.7322159314068637e-11
3.238904077072979e-11
3.853734316345673e-11
4.0502255568790836e-11
2.5184205173351548e-11
2.5491562855404006e-10
2.1955900459352358e-10
9.44906948580762e-11
6.885141148312485e-11
1.0228060900116615e-11
4.065775282649055e-12
3.4842910001149087e-12
4.100876401706111e-12
6.353588156506057e-12
4.180566031654964e-11
9.492738867510773e-11
6.169832942882593e-11
1.7667205349375026e-11
1.3481618101154273e-12
1.213742345722138e-12
2.2473873561929309e-13
0.
0.
0.
0.
0.
0.
0.
0.
0.
0.
0.
0.
0.
0.
0.
0.
0.
0.
0.
0.
5.569166908874377e-14
1.2323020356194416e-13
2.2752376501445455e-13
3.588978408637966e-13
5.141058894150328e-13
7.192832665103544e-13
1.0265234813732325e-12
1.525691661224948e-12
2.38979327601003e-12
3.912966400690516e-12
2.1289405685090583e-12
1.2785164236777906e-12
2.255583965076225e-12
4.142357346924398e-12
6.352794094531958e-12
9.703390509425e-12
1.460491091641122e-11
2.1231708127150977e-11
2.9739097260154585e-11
4.125905914998842e-11
5.999876354223269e-11
9.630728938409604e-11
8.317106466721678e-11
2.39663166532266e-11
7.777997173623674e-12
3.8327990173924115e-11
8.931592532066851e-11
2.1066248796681224e-10
2.519329795693199e-10
1.6881997341995747e-10
8.255165645545004e-10
3.34647020168541e-10
1.2841478893617072e-8
4.1389264795565046e-9
1.3040254541070776e-9
3.446443880683797e-10
3.318345145208953e-11
1.3002069008197453e-10
1.35191420087962e-10
1.0645907861361602e-10
9.896258571015357e-11
1.8560524940969083e-10
2.21222635959086e-10
2.21850447651976e-9
1.0650181601811004e-9
8.280397253810562e-10
5.313218166413621e-10
2.0208205804649246e-10
7.754162445975959e-11
3.951347122133168e-11
2.6356319229304383e-11
1.2306977858047719e-11
2.4113034912818397e-11
1.1596252719871007e-11
9.810450963244958e-11
2.839542336541263e-10
6.784571684281122e-10
1.2359494890380202e-9
1.4376320037262517e-9
1.4733323891564582e-9
5.714205285596088e-9
4.6900720611861616e-8
1.5144300035893954e-8
8.529613100106902e-9
6.969071689442669e-9
6.5833945288485775e-9
6.662702675093473e-9
7.000716797708884e-9
7.500627429261543e-9
8.027513653545037e-9
8.19636588177698e-9
7.453302240936107e-9
5.572783339740989e-9
3.588329175239235e-9
3.1337176073810604e-10
4.922399585618794e-10
2.891236049941828e-10
2.0570522714452148e-10
1.649578785248694e-10
1.0766259628940469e-10
8.818269841035386e-11
3.16424048483177e-10
7.873241227520909e-10
7.412471689156416e-10
4.21460381415713e-10
2.0099865705791127e-10
3.695349299903741e-11
8.930066679592464e-11
1.9619258859971752e-10
2.998804882979096e-10
4.1274614511214624e-10
5.355897004869145e-9
3.564633771160785e-8
2.1924521276338638e-8
2.0390739145438945e-8
1.0638550932865308e-8
7.48038273080988e-9
6.042538089124745e-9
4.8684595663098545e-9
2.071697076552126e-9
2.953622777667265e-9
1.1121803807991967e-9
1.4137894783201206e-8
9.671859116199438e-9
6.988777202793841e-9
1.2061354353775192e-10
3.5309440329380895e-11
2.8400329707645265e-11
1.1262118344978803e-10
9.010376215929846e-11
3.1549208360865974e-11
2.9314483111522076e-12
6.640373324727554e-11
1.493579628582595e-10
1.342872209525951e-10
8.073304650961294e-11
1.7319076038967892e-11
8.802910360567122e-11
9.067239919223978e-11
3.2244898094358515e-10
6.214090928203148e-10
1.6918147466095559e-9
3.2272901510272247e-9
4.005679134166969e-9
1.6402501763035116e-8
1.5631977384303146e-8
4.317295496647256e-9
2.194151942289973e-9
5.357277122957148e-9
6.188901799017578e-9
6.937692585945027e-9
8.244915552539455e-9
1.0351223218518644e-8
6.636698385703277e-9
3.34111810068129e-9
1.0126600640628824e-8
2.25436481625982e-9
1.4704830925336962e-9
1.0627817262865763e-9
1.169069151208009e-9
6.221430941224204e-10
2.6353875792605157e-10
1.9836732496932614e-10
1.7953127936127565e-10
1.0813407943642142e-10
8.3820213888974e-11
7.300028394752682e-11
6.557451851937273e-11
5.908183030080451e-11
5.4010834803957594e-11
5.162033706473276e-11
5.276580689944861e-11
5.783927878879472e-11
8.266953785753275e-9
4.4184903401678264e-8
2.8591806296816694e-7
1.0310866938064373e-7
6.06398159882502e-8
3.368428386084023e-8
3.336492348688975e-8
2.016879606990517e-8
1.2502312546284051e-8
5.983980842463381e-9
3.325783213792332e-8
1.726092290941447e-8
1.6460170839487185e-8
2.7314790821005038e-9
2.435637139377157e-10
9.269268455104728e-11
2.7487086865284847e-11
1.0895997644627978e-10
8.723433024263017e-11
9.355827424754424e-12
1.761152218603266e-11
1.0563700037720924e-11
1.2986111475366225e-12
3.7595130665917357e-13
8.100437513998078e-14
2.8185084506102037e-14
3.080071591228929e-14
0.
1.864957809492475e-13
4.87369904741982e-13
2.359419294898248e-12
6.218795260209173e-12
6.8482597870913066e-12
5.147548234689321e-12
9.868691413098722e-13
5.564449150385016e-12
1.522049357050268e-11
2.6877806156744682e-11
3.363935891585004e-11
2.5839978774320587e-11
4.140942107758677e-12
4.449344332174113e-11
4.988294421602125e-11
7.484761997100371e-11
1.290369201524804e-10
3.2902129911396794e-10
7.405266079269828e-10
1.1016638679248077e-9
1.0473386220830967e-9
6.456111270562082e-10
4.4186314176805626e-10
2.339249421984022e-10
9.689166574305223e-11
2.1447487611669197e-11
4.9475170305361656e-11
2.8904772133770802e-11
9.545986529106099e-11
1.837210464077566e-10
3.0287228510496834e-10
4.6338618955669026e-10
6.821978396461913e-10
2.2480517689543724e-8
1.4341282182805467e-7
1.0347460393694659e-6
4.2842407655582995e-8
2.863131799733537e-9
8.318421257088343e-10
9.57446600864326e-10
3.3067498241294464e-11
4.418521549159708e-9
2.484502552945838e-9
2.195567028108122e-8
1.9321683525551426e-8
2.2509507003913867e-8
3.2089398019288235e-8
6.225681939126308e-9
9.158829512665905e-9
3.8261572052585785e-9
2.2477235909373535e-10
1.7842319977692627e-11
2.369908535912135e-12
4.4102474288604154e-12
7.777334063190657e-12
2.540755086969689e-11
1.4204236578406324e-11
1.9784388628930883e-11
4.7008811663658023e-11
1.657595307373763e-10
3.8407276062741545e-10
1.362331852835116e-9
4.640634388855692e-10
2.9228952194199954e-10
5.941336984669245e-11
2.2298969412833698e-10
3.893519534648843e-10
2.8409070787154936e-10
2.2116045081864776e-10
2.689366773534097e-10
4.4396842246829497e-10
2.2505445996986372e-10
2.3982108971483465e-10
3.8513820585072945e-10
4.987484560859476e-10
2.7946172778102285e-10
1.370528173512593e-12
0.
0.
0.
0.
0.
0.
0.
0.
0.
0.
0.
0.
0.
0.
0.
0.
0.
0.
0.
4.664536680183176e-14
1.0112295571990643e-13
1.7994336549370029e-13
2.819885578798478e-13
4.097162942331584e-13
5.685230468062064e-13
7.567054604267023e-13
9.524737967207972e-13
1.1044656249144152e-12
1.1337323147141456e-12
2.0814727434057044e-12
2.6015857224366315e-12
3.3701160117147236e-12
4.29874875125033e-12
5.905471414611883e-12
8.739662980739062e-12
1.3404276457773645e-11
2.077749027989496e-11
3.278445347068334e-11
5.40523885457695e-11
9.610325971863156e-11
1.9352730079864032e-10
4.345943152892252e-10
4.0177464334985415e-10
2.454688248915611e-10
1.5998311502403644e-10
8.623221586841969e-11
1.7298870136907896e-11
2.3113942109505276e-10
2.1691558931600835e-9
5.63524239765683e-9
2.723770316649804e-8
1.0907513814939191e-8
6.344906046842106e-9
3.959959227137472e-9
1.8520287127687018e-9
3.194826714806615e-10
7.011261205918971e-9
4.165937924194738e-9
1.0953845833399598e-9
1.59081050107106e-10
8.271047083168536e-11
9.506848428322177e-10
2.457463203437418e-9
9.489704087264728e-10
7.453863803955159e-10
6.752992985392247e-10
4.592604199647964e-10
1.8620570611107432e-10
1.5675929212353174e-11
5.832505221986934e-11
4.487621916093201e-11
2.5484134024874298e-11
7.033969510768216e-12
3.842976828614585e-10
1.490929838689783e-10
1.1820486627286242e-10
1.1092774558836717e-11
5.561996895641632e-10
3.1647298453204226e-9
6.7139410721943295e-9
5.170726423896405e-9
1.5879046428735796e-8
1.7550863834501355e-8
6.2618124405061775e-9
1.017314282657288e-9
4.691550504084706e-9
6.537866487867444e-9
8.501247463074332e-9
1.0434170978299508e-8
9.87348909874512e-9
5.466289662897477e-9
1.8941888973824627e-8
3.1428327417616124e-9
2.9963390910335754e-10
7.612527150034107e-11
4.3902674471941497e-10
2.981786393900929e-10
1.3976001482531874e-10
8.550250042443294e-11
1.314732830045769e-10
1.42173243492118e-10
9.75483776508433e-11
7.860594537762551e-11
6.802566130025429e-11
5.991695947290157e-11
5.349593316002292e-11
4.9702303997690614e-11
4.9378128240865e-11
5.287281056872778e-11
6.036736264609551e-11
9.219917935049374e-9
4.7812851600673906e-8
2.888358055151784e-7
7.770970576631212e-8
1.7158130145054037e-8
6.2415661718136895e-9
1.7017497239924305e-8
1.6672876187645618e-8
1.1388900375172819e-8
4.779498970762907e-9
3.164934578243347e-8
2.7907737851027266e-8
1.2464453404287607e-8
2.407366037881504e-9
3.9730940133187906e-11
1.0437113283985192e-12
3.3031180625269567e-12
7.049620856586085e-12
5.952365905870766e-13
4.6592709554404504e-11
3.7923324712154514e-11
1.3899947878673779e-11
8.050566535357105e-12
3.782622866332444e-13
2.554073342552743e-13
5.70520326655025e-14
0.
0.
0.
7.628787919128138e-14
1.98534969013867e-13
9.06081328127622e-13
2.434502878661583e-12
2.913295618194202e-12
2.7225210770468825e-12
1.5685103694062042e-12
7.001941240765375e-13
4.530552120484e-12
9.128198306072568e-12
1.0644452282903244e-11
6.210874570154978e-12
6.494339219067403e-12
6.809569207970721e-13
1.0467319751582365e-11
3.4844227414544506e-12
2.0526682837300718e-11
9.27566123621293e-11
4.182801699820869e-10
2.827979330266123e-10
2.493762544617527e-10
3.5185464133108867e-10
3.5050418236050467e-10
3.3877174085575697e-10
3.2411240066458386e-10
3.185540332287842e-10
3.3410564467907143e-10
3.734515124633496e-10
4.311857846376321e-10
4.979105975787267e-10
5.597995512406272e-10
5.964198576726354e-10
4.160120460516991e-9
3.1182509319432755e-8
7.294959846367244e-8
6.626585161967744e-9
4.87370073218997e-9
3.4717576469891156e-9
3.644782836723348e-9
3.3993986378635056e-9
3.2463503281633713e-9
2.7296878969242365e-9
8.654161154774733e-9
2.245526160740128e-8
1.1784133301686649e-8
2.1243208905503042e-9
2.778145718843314e-10
4.288450921874027e-11
1.623330807343855e-11
7.121739861939347e-12
6.163989826344058e-12
1.3838554993554667e-11
4.6017125557162935e-11
7.939777207712592e-11
3.350318366837169e-11
3.741046148564659e-11
5.976888216478521e-11
1.0927215048830847e-10
1.0929873801983805e-10
2.8998274190226133e-10
2.331395980144489e-10
2.7684998018112406e-10
4.22003184657352e-10
5.6230012292781505e-11
3.814620780518771e-11
8.700080284282317e-13
2.985074816397471e-12
8.06592913470564e-11
2.2657651644803722e-10
6.765581930458332e-10
2.6584252984242595e-10
5.880654998794751e-11
1.8248053037923504e-12
3.946176380809536e-12
3.1055732400659507e-13
0.
0.
0.
0.
0.
0.
0.
0.
0.
0.
0.
0.
0.
0.
0.
0.
2.858953712412343e-14
4.669067001284422e-14
7.493414568846346e-14
5.939370640336401e-14
3.684945747274276e-13
8.171523833086497e-13
1.2811435432887448e-12
1.7577146324407197e-12
2.254167847679337e-12
2.7671481925002185e-12
3.233581384287042e-12
3.0700449892478797e-12
6.205398996330131e-12
6.883037871777884e-12
9.464171757821568e-12
1.1369853059198716e-11
4.330143096773378e-12
2.667213212019684e-11
3.050055956364653e-11
2.9694154590494904e-11
2.836172732957685e-11
3.2556489846072446e-11
4.904211023738989e-11
8.25623269535998e-11
1.4873524047785212e-10
3.1189980656664853e-10
4.0406199268381187e-10
2.692016766670798e-10
2.2353407746217527e-10
2.182464475528781e-10
2.3598587684799713e-10
2.7268684555532416e-10
3.292891219969356e-10
4.0944757408904044e-10
4.903195713775275e-9
3.8228926373775536e-8
2.145808300730797e-8
1.5799591808488913e-8
9.612549203520674e-9
7.058303178455417e-9
5.810145959468779e-9
4.6812804673861e-9
1.175587135258555e-9
5.591572608412613e-9
4.135362739649984e-9
2.05225270636309e-8
1.1328221780774658e-8
2.6731971339406223e-9
4.078071079521168e-11
8.204587762945437e-11
2.0812009080358801e-10
2.200857525922625e-10
9.672867398433429e-11
2.710772087785594e-11
2.0332397410076485e-11
6.330759937266095e-11
5.166455781424505e-11
3.17099420233862e-11
1.411363770523108e-12
2.5791558294704975e-11
5.342749232269479e-11
8.410648621571673e-11
1.158561067241813e-10
1.534350726161303e-10
5.953443733672543e-10
1.328068553760572e-9
2.4843060869606595e-10
6.821626131028249e-10
1.072003676239909e-9
1.277248781029806e-9
1.3521415252623723e-9
1.2498708960811475e-9
1.0094097235147962e-9
7.42839635988076e-10
5.174204393602139e-10
3.3446993834634666e-10
3.616129018952563e-10
2.0764892080847066e-10
9.179634864634379e-11
2.2225890958678344e-11
1.0413583366574248e-10
1.9844295546016347e-10
1.6318695552355403e-10
1.7688369741594435e-10
1.1945908738136636e-10
1.0702113581246674e-10
4.674889598823971e-10
4.524205517847332e-10
3.6694382079689043e-10
3.368921326423191e-10
3.2574396917357647e-10
3.1401509229177044e-10
2.868983151073672e-10
2.2651526501604315e-10
9.624017083239304e-11
3.827877671461062e-9
1.2071425934198159e-8
5.4697649438671907e-8
1.696792254148497e-8
9.073666743498256e-9
7.006645023523099e-9
1.6607712269165947e-9
2.7110714387880034e-9
2.921696312531006e-9
5.292145655382714e-9
7.065928027701281e-10
2.1846632889592353e-9
3.425262655347288e-9
4.575456175386445e-9
2.0437872493407373e-10
1.4966124690114735e-10
2.0813651939308574e-11
1.0648814371746174e-10
1.3850692261428383e-10
7.520144216952066e-11
1.9816219035218637e-11
2.0231560649383335e-11
3.6866753148116897e-11
2.6798535219389878e-11
1.4971664306474965e-11
3.0516700353333588e-12
1.852981936266348e-11
3.5330579158812293e-11
5.291082611475383e-11
6.643182421811777e-11
7.21814910403651e-11
5.710052139464764e-10
1.1903269232932307e-9
1.9435693100219876e-10
7.978512092982831e-10
1.2705455511982387e-9
1.5438800378770035e-9
1.6655513369388693e-9
1.5693965321814054e-9
1.2773647530616559e-9
9.066310477920418e-10
5.460815424488197e-10
4.2820809720798675e-10
2.0554201590385762e-10
8.841520900551045e-11
1.588645156016848e-11
1.0394262022071217e-10
2.1727462364837002e-10
3.162503743834873e-10
6.234810670664472e-10
1.673811769249263e-9
2.642682909784855e-10
3.1908262447587785e-10
3.406972482038144e-10
4.3262889164021396e-10
5.492727325694828e-10
6.187063135519664e-10
6.363012738170326e-10
6.076696404784595e-10
1.2937555537899953e-9
9.768057042190049e-10
1.0615202870246153e-9
8.74708595436127e-9
6.35473197253186e-8
3.560599859587316e-7
2.1697987560372473e-8
7.078520127752327e-9
4.096736408340503e-9
3.010709079084396e-9
2.5573489749670445e-9
2.1207840689475685e-9
3.4836352269403243e-10
8.538094806366742e-9
1.6456037960365863e-8
7.033965027673312e-8
3.5702770115887936e-8
8.348726530709508e-8
3.273474917782436e-8
1.221393331280658e-8
7.40175144300206e-9
4.412236174042446e-9
1.0014709502067019e-10
2.117818117496715e-11
1.4263517084389976e-11
4.4838593916853866e-11
2.1677693097392413e-10
2.120795290443877e-10
1.0126248760214807e-10
1.181717494929768e-10
2.6946576698483855e-10
4.733698553034173e-10
9.767770121911358e-10
4.0547484579179596e-9
1.2711524641780706e-9
5.676382495884242e-10
3.583106507021867e-10
2.974206893032283e-10
3.00979111577046e-10
3.6575322339014336e-10
5.698005154213493e-10
1.4619419937427538e-9
8.088976572448457e-10
2.911038647170824e-10
2.7764411279380003e-10
1.8513570610676876e-10
2.2182053218185725e-10
1.3960688377763771e-12
3.5529723065204864e-14
0.
0.
0.
0.
0.
0.
0.
0.
0.
0.
0.
0.
0.
0.
0.
2.92343359414565e-14
5.4267936824637676e-14
8.681971323258655e-14
1.3341260137376133e-13
2.013835572064539e-13
2.99917332376907e-13
4.377724191764353e-13
6.181178552935692e-13
8.33995909409248e-13
1.072624053138172e-12
1.3265369656275374e-12
1.793575259943558e-12
1.2645537719908695e-12
1.5880369744412258e-13
3.270562249190771e-13
0.
8.985421507519008e-13
2.350414472666663e-12
4.349523010378282e-12
7.052478804807034e-12
1.086913070043855e-11
1.6587933007377372e-11
2.586888412531519e-11
4.3197994194405314e-11
8.28434676753823e-11
1.1484655715332348e-10
6.425319675144058e-11
4.0770631763115036e-11
3.0395739764204136e-11
2.6035740113237082e-11
2.654862032818891e-11
1.8919449539707858e-10
4.0932813614176757e-10
2.479062789241825e-9
1.1181457120672429e-9
6.55110935403624e-10
3.494324538696602e-10
1.388261171046973e-10
2.2146336678434546e-11
9.255429810722552e-11
5.338429901812869e-11
1.9118071796657282e-10
1.1835756222149859e-9
3.8994474524741023e-10
2.485981914477791e-10
1.2473195934269293e-10
7.66521227139825e-11
4.044315196880434e-11
8.531809499963544e-12
1.8403675253027413e-11
1.437063433905885e-11
1.1266794216705442e-11
1.0415635905759826e-11
5.887100526414759e-12
3.1821121675564623e-12
1.3110549932985738e-11
3.371996850019806e-11
7.022458577875016e-11
4.464690735719816e-11
2.4211098625699694e-11
1.1684245835828548e-11
1.5047109754927895e-12
2.479618046255094e-10
1.0641306345487638e-9
1.3643845241371677e-9
1.1009825475504658e-9
8.044755060600876e-10
5.668380698804463e-10
3.1603223105757223e-10
1.1887301674835258e-10
4.170738738148632e-11
3.9588133486340144e-10
1.0783222182854604e-9
1.0816941210999495e-10
1.3348996857640598e-10
1.7371288154510956e-10
1.901901277827276e-10
1.3072096809297123e-10
3.6042565093993334e-11
2.0066546448371656e-11
3.013823261141055e-11
2.43565151125703e-11
2.179849999732539e-11
1.610157578601655e-11
1.5788573435441264e-12
2.309539732523701e-11
6.894641769440772e-11
9.923755405709483e-11
6.019580093079809e-11
3.663646827949811e-11
1.997162159747379e-11
5.164589153098889e-12
3.2076260489127823e-10
9.912975072918842e-10
2.199148055768163e-9
1.3776383539441304e-9
9.356345089714555e-10
5.801362761181985e-10
2.74844944772793e-10
8.37737324797688e-11
5.882247314884368e-11
4.1264851173672013e-10
1.0041649880219692e-13
3.7655176191292324e-10
1.3291719310673717e-9
1.4384807251359103e-9
5.462998520708333e-10
1.8916826703607753e-10
8.82528964300184e-11
4.7700140516212495e-11
1.989932581550169e-11
1.3828154273232981e-11
2.2544878271951183e-11
1.4530628797827929e-11
1.2796634156563771e-11
9.585296435910549e-12
1.9304791221351787e-12
1.1734349850566258e-11
2.54375543451626e-11
5.2431722025180954e-11
1.0957458938395418e-10
9.239775299282404e-11
3.859449927682977e-11
5.975214774663657e-10
3.3570238675119546e-9
2.268493072025103e-10
9.229854280608928e-10
1.0513974417741e-9
1.0535531630679636e-9
9.629853943097652e-10
7.502393683265628e-10
4.79112165278831e-10
2.16829240026536e-10
6.951042909450386e-11
3.4398392970190966e-10
4.982829543631584e-10
5.013775483844867e-10
2.816658619173258e-10
3.863222691577961e-11
1.0199477330394887e-10
1.0067333502456536e-10
8.785633505574567e-11
8.420772730188806e-11
4.84253144599394e-11
3.7397409560451066e-11
1.8428078718085754e-10
1.7209238000407415e-10
1.2812387661180055e-10
9.743649671999743e-11
6.901307697694389e-11
3.880290524097697e-11
1.624208326397772e-13
7.160536616876003e-11
2.5770188970723415e-10
1.0365379908387822e-9
4.112510933664093e-10
1.4389982254067022e-8
4.072175175911406e-9
1.3428746618066743e-9
3.2751797814930153e-10
5.313592302766053e-11
3.675745788193203e-10
4.4619274187418245e-10
1.8679184906916771e-10
2.556883724875663e-10
5.985605258297704e-10
1.326657513557595e-9
3.912830656685162e-9
2.6788989948152357e-9
6.31735027935387e-10
3.9338111753676596e-10
9.659151652433098e-11
3.2139449737154117e-11
1.3334424857872523e-11
4.648743043399401e-12
2.597604314846839e-12
1.4793537119387218e-11
1.0720502209036328e-11
7.655908277773254e-12
5.680653121960288e-12
1.3249208200336455e-11
2.3130831654639377e-11
4.092866269485372e-11
7.513051929130092e-11
1.473362830318368e-10
5.229063278821596e-10
1.1757895722967982e-9
1.4363966040702812e-9
3.0526044774539504e-10
6.670629256205723e-10
1.198722527019779e-9
1.5582403462894532e-9
1.8836625552139e-9
2.236653525054835e-9
2.6653420380478937e-9
3.2780624080804144e-9
1.8782274270563777e-9
1.2809091450651615e-9
9.055132436918791e-10
8.352049072123384e-11
4.5244471450766133e-10
4.811626948421729e-10
4.834591858589176e-10
4.1525878109193147e-10
2.0122301052809725e-11
6.038830963685638e-10
5.770671453559194e-10
4.761967520053625e-10
3.7177414105847234e-10
2.646254771217804e-10
1.6466878000872203e-10
6.588165648801807e-11
6.413966920989172e-11
2.905721494827357e-10
3.4456989706222313e-10
1.676390074280411e-9
1.8683584612325984e-12
1.74518916059633e-8
4.658982422152091e-9
1.116208169071421e-9
1.4168210779555316e-10
2.1372685206912168e-10
5.720678823130689e-10
1.7035405472252767e-10
3.272324601425763e-10
5.488436290311806e-11
1.090463058559508e-8
1.4733494133053314e-8
5.555627065289672e-8
1.3094850284650557e-7
1.938674952796531e-8
5.503943395458722e-9
9.548201329196884e-10
5.009473310311715e-11
6.620998363766677e-11
2.0986132615168845e-11
4.154139947035692e-11
1.9348351108596746e-10
2.750821356982383e-10
1.0505333842860925e-10
9.326366802555747e-11
7.435012209225317e-11
1.8623541700507502e-10
9.274672700843631e-10
1.5239440651388607e-9
3.857109696826754e-10
1.0900574541133519e-10
4.5938311687095107e-11
2.329614849575351e-11
1.4766197965414522e-11
1.2464101643385147e-11
1.591110613576862e-11
4.071868976349546e-11
5.6069573299183956e-11
5.6101995720471554e-11
1.801342751974402e-10
2.3847033248261177e-10
4.250844936405668e-10
1.3531145627890543e-10
1.3456501744732607e-13
0.
0.
0.
0.
0.
0.
0.
0.
0.
0.
0.
0.
0.
0.
0.
0.
0.
0.
0.
0.
0.
0.
0.
2.9598523185939636e-14
4.1222077623947064e-14
5.721990858828769e-14
7.892454928733029e-14
1.0774868244900036e-13
8.325923744727329e-14
9.946794475536881e-14
7.831103139236917e-14
7.894197644948911e-14
9.177961029175763e-14
1.1279414677794036e-13
1.5144365258435197e-13
2.2621298447718246e-13
3.700355460635251e-13
6.565295243794858e-13
1.2788823734821355e-12
2.852932596298597e-12
7.714954021618729e-12
1.3297873434549423e-11
1.104996505606163e-11
1.104926208089966e-11
1.2966887551691537e-11
1.7075309666641823e-11
2.4978406392885683e-11
4.132412518865636e-11
2.511481924442214e-10
5.12204390326525e-10
4.027329662330272e-9
1.4812620613413064e-9
7.176605154334394e-10
3.000061286338281e-10
7.779280625520552e-11
5.1634128803382276e-11
2.6947267099005377e-10
3.0881030969023826e-11
1.6707694142018665e-10
3.4529863346211827e-10
1.3346129862802686e-9
6.324131331947618e-10
2.4189029939894753e-10
9.741831482375811e-11
5.82235513114513e-11
3.147944495560258e-11
7.962096006893716e-12
1.79527873015245e-11
1.1592849424130748e-11
8.965155504446961e-12
8.083037174191233e-12
2.9697360421849547e-12
3.981057665118069e-12
1.1012939936978684e-11
2.3373026288879217e-11
5.03602547523459e-11
6.933918988884855e-11
3.167652527408956e-11
3.770734473240586e-10
1.549911797861645e-9
9.203888556999923e-11
4.589260463697897e-10
5.433522899026193e-10
5.5566253800032e-10
5.123593838266029e-10
4.0173901612267647e-10
2.6358174847488184e-10
1.388530784816623e-10
2.8651121191779592e-11
9.812626355401486e-11
1.5815126258630335e-10
2.3079699544607066e-10
2.4804682408522567e-10
1.533654770442231e-10
3.532468750527427e-11
3.904523569388325e-11
4.386941746337149e-11
3.615513721026387e-11
3.346552375418554e-11
2.1900370487454162e-11
7.487310680981914e-12
4.967574052113515e-11
1.3140757389594453e-10
1.020216952706471e-10
6.67239093420217e-11
4.3383711981415895e-11
2.4179846811261656e-11
5.0355200529185815e-12
2.0266459242670687e-11
4.819742524200652e-10
8.389107126584252e-10
6.321378953524059e-9
2.3303359159672328e-9
1.2026348370091418e-9
5.289097406429327e-10
1.5288466534665805e-10
5.98911870728571e-11
3.9796249417393343e-10
3.4292910129940525e-10
2.515498728538152e-10
7.362288554334265e-10
1.6752057546443372e-9
6.923531630121212e-10
2.5933639548776817e-10
1.2494867974801711e-10
7.357017723772588e-11
3.4840139944472783e-11
2.0679030697081934e-13
3.358065971215027e-11
1.9562453011479453e-11
1.615268040109552e-11
1.4514872757823268e-11
2.5832623437280345e-12
1.0422308950984592e-11
2.6164632275638134e-11
5.807396193500765e-11
1.2886307439295048e-10
1.0400309339960333e-10
4.8739923503896514e-11
1.8860920446433443e-11
5.347587521694743e-10
3.2716812475631028e-9
5.306182749521655e-10
1.5465189007917405e-9
1.4208508630181908e-9
1.2517990556547629e-9
9.623057417544592e-10
5.932495483965369e-10
2.539998005080397e-10
9.335320601102593e-11
1.0590250024015726e-9
1.9586803573073058e-10
4.61584522322217e-10
5.903654375363431e-10
4.351474941831944e-10
1.2885260301339455e-10
3.130296697137164e-11
9.271989556246117e-11
8.166973340870382e-11
7.325377551070653e-11
6.288834870737514e-11
1.2116189114723246e-11
6.533691669143898e-11
2.127875064082524e-10
1.8687798825038941e-10
1.2789172070559007e-10
8.817994827009162e-11
5.481160949902297e-11
2.217688902605624e-11
1.827388947658498e-11
8.959840440716717e-11
9.5900886565297e-10
9.268877825435336e-10
1.4224012371006704e-8
4.41261343797173e-9
1.8585212799582322e-9
6.261467134015848e-10
8.492859010977417e-11
2.5560643083263285e-10
8.868288427963854e-10
1.0340325097774183e-10
4.997099904182658e-10
8.832995454554552e-10
2.613557524530028e-9
3.0410706200480013e-9
9.125886909608437e-10
2.910998988806865e-10
1.0797442074479487e-10
5.1731064949283256e-11
2.083406123504005e-11
3.7399812463795147e-13
4.953564706040985e-11
2.1848386312751903e-11
1.8752156262126615e-11
1.5945406542850594e-11
2.1143502778000754e-12
1.7424315138109554e-11
3.676509887010511e-11
7.270334366854248e-11
1.510764402562184e-10
2.671704850799453e-10
1.150371622165836e-9
2.380656295471904e-9
1.0681074154201202e-9
6.669327321745181e-10
1.2567003580649993e-9
1.5095894214285503e-9
1.6783392703145045e-9
1.7618526807318135e-9
1.697170386532432e-9
1.460436847465741e-9
1.0939066899289085e-9
5.809558346466268e-10
1.3899894021053476e-9
1.6486360576967226e-9
1.0609133726940724e-9
2.545913524672068e-10
5.44503833501534e-11
2.0844172232454067e-10
2.0278769189177054e-10
1.8258260328461087e-10
1.4298209497085285e-10
8.69537366455836e-12
2.1014486036934904e-10
5.306410494649461e-10
3.8641950313877855e-10
2.638151672583437e-10
1.7539928206589395e-10
1.0227697134528126e-10
3.358850580975665e-11
5.0110169881272844e-11
1.9927904619482387e-10
1.781444839889862e-9
1.196352247280791e-9
2.6490824516417852e-8
7.921391002991423e-9
3.0622715521160803e-9
9.216459470827725e-10
6.898347278988135e-11
4.730196540148658e-10
1.3833426704229687e-9
1.835229140876782e-11
7.92381976238868e-10
1.3578208107374624e-9
3.454447477396198e-9
7.432705489276897e-9
1.5951758138036755e-9
5.065871434345022e-10
1.137244247070787e-10
4.321776835090399e-11
1.931668982635779e-11
5.9899120605546754e-12
1.490636677372199e-11
3.673309098890319e-11
2.7055380791631366e-11
2.6499103869125647e-11
9.521643462081934e-12
1.0480472858428853e-11
2.561170040806382e-11
7.339541166586987e-12
2.340090699086242e-10
4.0773037433644607e-10
4.2014913042067334e-10
7.3115803408452e-9
3.300296804001916e-9
1.1798163809886383e-8
2.9272741366235116e-8
1.440942022083577e-8
3.4252893197122116e-9
4.1579755862976195e-11
8.685647368493928e-10
1.183273149537083e-9
1.3438512057591772e-9
1.4908561896898674e-9
7.089967450365882e-10
1.228678447713422e-10
1.9640916240117773e-10
2.2670365783204179e-10
8.74861207211134e-10
7.287215258654744e-10
7.171590219393137e-10
7.136126070095622e-10
7.848756382398935e-10
5.123127100820532e-10
1.9717054727665804e-10
9.445332882747345e-12
7.5835861315382e-12
1.8270777651140714e-11
5.859098598686733e-11
1.0753388999676347e-10
1.6467564960674495e-10
2.328652076027089e-10
3.1690734722178743e-10
4.229376879649509e-10
5.98869101004832e-9
4.6723927779173824e-8
1.6578526114741442e-8
1.5329381536674497e-8
9.056832273683173e-9
6.2567486439893925e-9
4.57605963127166e-9
2.6754798279243845e-9
8.000823939131581e-10
3.4765219002260764e-9
2.5351546991520333e-9
1.0040599999057045e-9
9.237919787167265e-9
1.1375252920174714e-8
2.413674521042536e-9
9.943677226870895e-10
5.698961148327327e-10
1.4133368996457637e-10
5.670427144862011e-12
9.728767317216634e-11
5.262975482544152e-11
1.5718149266251625e-11
1.3905480559299254e-12
9.049858239424287e-12
6.329247301607898e-12
3.4802185617988342e-12
9.45324900174058e-13
4.652236107650352e-12
8.293687935574711e-12
1.176213881770598e-11
2.6322565385811555e-11
7.81080396955077e-11
6.103077752906106e-11
6.41368908970735e-12
7.685585446127616e-11
1.4113885830917937e-10
2.0520918394274832e-10
2.666865255450422e-10
3.13529538424309e-10
3.295552578312279e-10
3.0180271277507997e-10
2.182350129988509e-10
8.672906068742295e-11
8.975549936332277e-12
1.04876523290259e-10
2.2480763147797508e-10
1.843762889298843e-10
2.0416935123282616e-10
1.5875488688187432e-10
9.80959067712904e-11
3.2445479657896853e-10
2.6883497757322765e-10
2.414314491455639e-10
2.3707170063193085e-10
2.398522962663416e-10
2.3967758217622013e-10
2.2864597196506385e-10
1.9970329619762302e-10
1.4326782371471838e-10
3.614166634522645e-11
1.9606320306174574e-10
4.428871618892496e-9
5.359376362958761e-9
4.382751666660239e-8
1.3997885364166354e-8
5.963074948988511e-9
4.382748571381311e-10
2.7735774962367884e-9
1.9763283821389465e-9
2.4978600214204635e-9
5.129439897882112e-10
4.226267518124268e-9
3.761860610564851e-9
5.932463422811185e-9
1.7968222640673818e-8
1.2471608001575807e-8
7.359317706536164e-9
7.252681291298905e-9
1.3341847752034414e-8
3.443583636674665e-9
6.901625488699408e-10
7.457212556372343e-10
1.1433298033776799e-10
7.66598177889943e-11
3.072049005789476e-11
3.087938150726567e-11
1.9501349542804329e-10
2.2601495133244772e-11
1.0553340022622127e-11
8.705741990172575e-12
8.478593411471528e-12
1.61238382393818e-12
4.264885865878307e-11
6.522112277053937e-11
5.005012472496072e-11
2.0682767222516757e-12
2.3332945641348347e-12
4.494507467972353e-12
6.624479705533985e-12
7.830428799554322e-12
1.0548092222520734e-11
1.952979076365742e-10
2.961445545826716e-10
6.369874404352866e-11
1.8349311294670527e-11
1.7782099965904035e-11
2.6938008370944122e-14
0.
0.
0.
0.
0.
0.
0.
0.
0.
0.
0.
0.
0.
0.
0.
0.
2.4995815839372325e-14
1.1421540189414923e-13
2.6981571985790524e-13
3.0338819629123213e-13
3.574723935679214e-13
4.585530208610174e-13
6.184129700122795e-13
8.383771481099641e-13
1.063646052802332e-12
1.1685217227415745e-12
1.0916611361478065e-12
1.740958998257963e-12
1.078245609410459e-12
5.81540891623445e-13
1.605489866076633e-12
2.1631143406663684e-12
2.6343867589460143e-12
3.8056503816151046e-12
8.590181731024098e-12
2.6908751240953405e-11
9.125750660892313e-11
2.9988132562521853e-10
8.83564751886514e-10
2.275649935525053e-9
5.586706360932758e-9
6.217276507308571e-9
3.631204219351742e-9
2.309471329554734e-9
1.4804680052065756e-9
9.261027655008029e-10
6.8664112095972105e-9
2.541177903792112e-8
2.047340369939546e-8
2.356248097202204e-8
1.6468639671888478e-8
1.4785954584535246e-8
1.6619986308952705e-8
2.373393395688149e-8
3.3784792792675247e-9
7.0861827095084395e-9
7.674946197655837e-9
6.106936083086265e-9
1.0138419169646079e-8
2.4413142289381087e-9
3.112598201117089e-9
1.7689911724531153e-9
7.534941262208496e-10
3.347968463975736e-10
1.8227624858237906e-10
3.850840384971686e-11
6.48498156456766e-11
4.565755575207429e-11
2.6734857003472346e-11
7.979373933786212e-11
7.624422697844931e-11
8.968018492809191e-11
7.961329616523006e-11
1.1212950034981596e-10
6.38605541974314e-10
8.347502777498819e-10
7.068737157047096e-10
8.167932479250574e-9
7.358518176335736e-8
1.3675677788487932e-8
2.8889395045118703e-9
2.02434439342055e-9
2.571457679369551e-9
2.222458337456735e-9
1.9629535395185563e-9
1.8408658080713687e-9
1.881208255189105e-9
2.385750349543109e-9
3.599991924793318e-9
1.435261496340821e-9
5.59181981400536e-10
3.850730968889378e-10
2.8711171743437124e-10
2.8447511943835446e-10
2.092271649435706e-10
1.4910597705102661e-10
1.0504992454913793e-10
2.1426539584169633e-10
7.602553031153688e-10
1.5583269818650333e-9
9.6895333821639e-10
6.522762576478189e-10
4.963407010975483e-10
4.970589954470268e-10
6.190829268616408e-10
8.092124965443515e-10
1.0344104993237862e-9
1.309568896978174e-9
2.3831920224774068e-8
1.3325057605166274e-7
3.2329906781458756e-7
6.656561028276057e-8
4.354636561868288e-8
4.296933828023973e-8
4.818093070541666e-8
3.697044221318432e-8
2.3732068454735844e-8
1.9151477141646425e-8
2.825544066763949e-8
1.2423915722814899e-8
6.497217323465294e-9
4.6755036817742974e-8
4.416966093780385e-8
3.050244054868123e-8
1.7150095303933783e-8
2.423730411390335e-9
1.1815799826838123e-10
8.663106211934679e-12
2.3358254998449582e-14
1.8381040366187824e-12
1.287808604435926e-12
5.407338659363102e-13
6.116726564948677e-13
2.7507366604659917e-12
5.331960891722414e-12
7.982378715942112e-12
9.292760561815865e-12
8.0476223267017e-12
4.207737363382282e-12
6.137001584317566e-10
1.4580227880848936e-9
1.3310346241987349e-9
1.503617013360542e-11
1.187362021152095e-9
1.7660138697656997e-9
2.0550155037328986e-9
2.2687957564014074e-9
2.501270401853522e-9
2.8064233269315777e-9
3.2374142871756958e-9
8.685476643598399e-10
2.8839103776040255e-10
1.0604983918189402e-10
3.644112488495067e-11
1.6147252176407858e-10
2.1011707558499267e-10
3.0321508253198095e-10
1.1231795611082777e-10
5.284695408382901e-10
4.961124198624771e-10
3.9383345684591305e-10
3.574464906993546e-10
3.498902713469793e-10
3.5258080696959144e-10
3.532269383853856e-10
3.4155631696875824e-10
3.0913046730212326e-10
2.4837820822920376e-10
1.4667334437209077e-10
3.254779418803362e-9
1.3384996404496824e-8
3.919146243116116e-8
1.4182253726288201e-8
7.309244223249824e-9
5.3507564821438196e-9
2.0774977735374744e-9
1.8240780892697471e-9
2.219078446219204e-9
1.3336475648514947e-9
4.483402775959803e-9
2.3429404302641724e-9
5.452231073115311e-9
2.644783825104518e-8
3.724509746314581e-9
5.787270022537514e-10
1.1403325138648037e-10
2.473619671030765e-11
1.6168852030103995e-11
7.857496690704472e-12
1.9289108669233855e-11
1.353731045256669e-10
3.5569699089595153e-10
1.2988309546315084e-10
1.357579355794502e-10
2.3246353383788067e-10
4.3654406612409615e-10
5.356404560123466e-10
7.307700270200358e-10
8.016067223764592e-11
5.57066517513259e-13
1.1480960810593892e-11
5.1450530621364075e-11
5.0470508276004984e-11
3.8768836860350454e-12
8.683517160123142e-13
5.429349017628708e-11
2.6845874033716424e-10
7.303045644562318e-10
5.416389688410464e-10
9.104378397329002e-11
1.9390725430469675e-11
3.190230415952719e-11
6.12055199811381e-14
0.
0.
0.
0.
0.
0.
0.
0.
0.
0.
0.
0.
0.
0.
0.
0.
0.
0.
3.4119561790345984e-14
1.6082247253319106e-13
3.5484002714829296e-13
4.584311044891296e-13
5.952258682976436e-13
8.309583106719823e-13
1.2001659668050575e-12
1.6059450140950999e-12
1.7233485012629908e-12
1.4757482950955325e-12
1.0462889127450288e-12
2.293430658679244e-12
2.1360200610348374e-12
2.344544974685228e-14
2.1072181002418838e-12
3.783466266512251e-12
6.646634181807146e-12
1.5261571507807386e-11
4.492699674424771e-11
1.4161341955040087e-10
4.1068308833442917e-10
1.0223174504986266e-9
2.368713791916238e-9
5.1128667386902355e-9
3.793143571894607e-9
2.217922221885768e-9
1.3930805847898952e-9
8.845011413724608e-10
5.570767082852132e-10
3.424699741963011e-10
1.9552673553088364e-10
6.833520225632539e-9
1.9748465144155957e-8
8.239163733999324e-8
3.540365944281607e-8
2.124672352710273e-8
1.80713131549632e-8
1.343918669374047e-8
5.137770534094112e-9
7.639368847548863e-9
5.484178719259501e-9
3.608621894539446e-9
4.979825307996779e-9
9.316871403748416e-9
2.8231288985024776e-9
6.332229093308642e-10
6.747293034789777e-11
1.4417027547027585e-10
1.3351936770746726e-10
7.03402360325512e-11
1.2070451606028692e-10
7.54140227625804e-11
5.2577435313872895e-11
4.742354552094918e-11
4.637351054430968e-11
8.902146719866259e-12
4.971535326529267e-11
4.9518863160590954e-11
1.5821646253194725e-10
5.270504265981575e-10
7.625709959031082e-10
8.117814990272411e-9
1.2705826545219053e-8
1.1582181670641657e-8
4.787483551309368e-10
1.57530041349935e-9
2.8928571119796356e-9
2.3723735531836156e-9
2.0175542333777585e-9
1.818171435438659e-9
1.7045327211456621e-9
1.6148279970411248e-9
1.4073809592194663e-9
6.933450444186156e-10
4.825953484560944e-10
2.176875219930744e-10
1.2632225516204459e-9
2.222182954874435e-10
2.4658681286158163e-10
1.1566435077389049e-10
2.999784433210023e-11
1.659502062797665e-10
2.2873771970845503e-10
4.1822142339593525e-10
8.167033762204093e-10
2.4137024518231316e-10
2.342167574998958e-10
4.829401863750766e-10
6.267590787419546e-10
7.664645365154006e-10
9.514077358629895e-10
1.2235659702176076e-9
1.692987521876078e-8
1.0656481981398709e-7
1.5190637549933222e-7
6.316046099150259e-8
5.138894911454384e-8
5.784139004434528e-8
6.785817392884506e-8
5.5170199119357766e-8
4.55710389297708e-8
5.322489546356619e-8
2.3756312588117483e-8
2.659854951542484e-8
8.15917293579891e-8
7.64095957211416e-8
4.8574980573682065e-8
9.874307335413974e-9
4.817395924185649e-10
3.010862553621579e-11
5.36773760094901e-12
6.86791520682663e-12
3.2288037661656677e-12
1.2418873630413709e-12
1.3284770556634653e-12
5.91151309499899e-12
1.181634383318376e-11
1.890404120157415e-11
2.506898907910027e-11
2.7610597480827457e-11
2.3866247385028053e-11
4.0082715732716813e-13
2.226673170197916e-11
6.805701690453594e-9
2.1284384069181555e-8
1.027790508537852e-8
1.806216903613759e-9
6.0338873786722854e-9
7.1500460314071836e-9
8.001356572038962e-9
9.704645219622216e-9
1.3954432902626238e-8
2.9408292770244303e-8
4.428766280797514e-8
9.952162543643349e-9
1.4475447596425619e-9
3.579614316943265e-10
1.1509682946231135e-10
2.0066265628493898e-11
1.2015562546549845e-10
1.4784478067935656e-10
1.5352777996160145e-10
1.7878019799069934e-10
3.229782760033796e-11
2.9465082680967464e-10
5.218232591757302e-10
3.8170499610370684e-10
3.097822027244433e-10
2.650336180318502e-10
2.2207876836851368e-10
1.7245454005420915e-10
1.1138299607824849e-10
2.48064272899676e-11
1.3714783539467502e-10
1.9162715697336985e-9
2.6643951831209864e-9
2.6589944047593273e-8
7.840037282347343e-9
3.213373167441596e-9
9.876169054008494e-10
8.879166019030773e-10
2.861438806838076e-9
1.4729557730014083e-9
1.32294716790362e-9
5.352467857668488e-10
1.217497749910663e-10
6.469590489803979e-10
1.7040624231810687e-9
7.294358374037302e-10
1.2584063824065468e-9
4.186097244431105e-10
8.058803080316279e-11
1.2917126786707772e-10
1.1416936171034248e-10
3.82099306095929e-11
6.758859980202103e-12
7.559813391087082e-12
8.507812280106147e-12
5.786028594024417e-12
2.549134439680752e-12
2.161253863356063e-12
5.926066681014914e-12
1.0144605093490217e-11
1.418158592314684e-11
5.254736714152742e-11
1.5266152004034074e-10
1.0423821906607243e-10
3.771038951383616e-11
1.660984544265655e-10
2.7113129084349973e-10
3.65936774234668e-10
4.454949873480243e-10
4.923385087859525e-10
4.908651965242691e-10
4.378382428143008e-10
3.3406377057382835e-10
1.6291034047040378e-10
5.437613901728253e-11
3.967388961788464e-11
2.559102090722176e-10
2.0513301627034318e-10
2.113445122045182e-10
2.3072033857735046e-10
2.3479775086831354e-11
3.285722931879331e-10
3.381562056122518e-10
2.89383033885864e-10
2.7528806024697347e-10
2.7517431836471367e-10
2.759198123980214e-10
2.6746444877072787e-10
2.40069317282194e-10
1.7971567627885366e-10
5.1881952406275615e-11
2.60854293101798e-10
4.8516389305063044e-9
5.595911507929095e-9
5.07022039967154e-8
1.5758420442529928e-8
6.927892742279064e-9
1.7065064725337154e-9
3.321718906372929e-9
2.3493079661148306e-9
2.9160292958925988e-9
4.944503756075407e-10
1.1087221922616317e-8
8.110680147842584e-9
9.245064746234754e-9
2.272151961266278e-8
1.5580319383772963e-8
8.049818384037147e-9
6.4100224197340045e-9
6.625370998288972e-9
8.348258883513289e-9
1.3912192020131335e-8
6.305393064032927e-9
5.096560928145979e-10
1.7483655448731297e-9
1.464108258239128e-9
9.909148511789846e-10
9.390428213213894e-10
1.0110313883415052e-10
2.1003463739987922e-10
2.28590462970407e-10
1.1935302172845602e-10
5.2440133786913184e-11
6.040324872076027e-11
9.035649405515819e-10
9.729848885486536e-11
9.997945362428742e-12
1.391865984753847e-13
7.1790516408043825e-12
4.729060680381536e-12
4.0687237895044475e-12
3.724220546317957e-12
3.3892049749189494e-12
2.90874984213707e-12
1.1930261064592242e-10
4.032123207941677e-10
1.289100215408246e-10
4.535248955362219e-11
8.041728647427772e-11
1.3960974607764207e-13
0.
0.
0.
0.
0.
2.338755580434779e-14
0.
2.3039418347229294e-14
2.429658935557037e-14
2.7393242644156272e-14
3.4592875813447094e-14
4.7061454452920374e-14
6.778221768678016e-14
9.214774777907499e-14
4.145199396458104e-14
1.8909196504494278e-13
3.156153023771561e-13
3.058367226804653e-13
3.1194319898135586e-13
3.4413143321730655e-13
4.0691494672416243e-13
5.112837979959106e-13
6.754026766242308e-13
9.262412715390598e-13
1.2972785083131066e-12
9.811491195173344e-13
4.434838232830908e-13
9.364997946819647e-13
1.6084502836607975e-12
2.6913468823326428e-12
6.24317551933321e-12
1.8767136344865596e-11
5.239818951002674e-11
1.103954565164721e-10
1.7978067466488166e-10
2.6269332555327596e-10
3.7998437112374217e-10
5.450934613182655e-10
8.292428158314052e-10
1.3856417924673577e-9
1.2428242005375511e-9
8.867013031372876e-10
9.186376765676994e-10
1.2901026402012097e-9
1.1803911790281269e-8
2.727198549326742e-8
1.199001442552696e-7
4.219523115755858e-8
4.720470072919127e-9
7.267029584168696e-9
1.0280706755334047e-8
1.2012999397102783e-8
1.4228092688191432e-8
1.6925960145060265e-8
1.9620140695181173e-8
2.1785244322339716e-8
2.400799328633118e-8
2.1938408399417965e-8
5.2506615171637196e-9
2.457434695730973e-9
1.1591918095485079e-9
2.0904930024408373e-10
1.8447086976042184e-11
6.5614935965346534e-12
9.118581973732914e-12
9.933136778026696e-12
4.7764054724787224e-12
3.2706796258921556e-12
9.637857706192223e-12
1.8711315856192792e-11
3.705475761474927e-11
6.257116618372608e-11
3.920787601466866e-11
2.826087618324599e-11
2.5731261394708677e-11
4.328646966949712e-9
2.204807204510155e-8
3.845480805986589e-8
1.4876366901985865e-8
1.417476376910903e-9
8.251518868977687e-9
1.6391802206396765e-8
2.7581717055740182e-8
2.5457268543767025e-8
1.3409822677729612e-8
1.9732814770432537e-8
2.7860711312207357e-9
4.000261926735804e-9
9.17803390774419e-10
8.296042008332824e-11
1.2370080772533653e-11
2.397580342477801e-11
4.299201620815468e-11
4.5248162188395526e-11
3.9933680430566336e-11
3.3977393488444506e-11
1.6560684332034317e-11
2.7726852472234827e-12
2.1253524052353343e-11
2.0496441673006775e-11
8.188423255576665e-12
9.212630445888545e-12
2.0552710214888327e-11
4.296601354832979e-11
8.362333471816575e-11
1.662489354727322e-10
1.7091692796061947e-9
1.6869708097654915e-9
2.620324052038606e-8
8.577683678684992e-9
3.836120598317587e-9
1.370738946166296e-9
2.695495063041206e-10
3.258827320505873e-10
1.3485310699863376e-9
5.241476246155372e-10
8.906917736779805e-10
1.9181200615223414e-9
6.933042543457382e-9
2.51137340163874e-9
6.928235927682643e-10
1.6546918305338143e-10
6.361649049135932e-11
2.9999618888862016e-11
1.2486564704107979e-11
2.3173685126407098e-12
1.6451601883701762e-11
2.90627289116093e-11
3.6215063891918416e-11
4.8198197800588364e-11
2.8830519821158862e-11
7.704552183113999e-11
1.656593512409458e-10
3.687703020273563e-10
6.632853889838716e-10
3.776774763191947e-10
2.5451373170133265e-9
5.7330505815976405e-9
2.2280446325647215e-8
3.725813324353552e-8
1.176055842505628e-8
8.503636300623783e-9
9.566990919221244e-10
1.2312588573193395e-9
1.5987346704129176e-9
1.7013855467852088e-9
1.7921002837189197e-9
1.9589039998110124e-9
1.2821479916442435e-9
5.220336519454603e-10
2.7845651658469064e-11
2.375024062840679e-10
7.680543161369592e-11
6.094744287097069e-10
5.195322404935875e-10
5.093848755311905e-10
5.263712473824925e-10
5.855606131361889e-10
3.6746946322649935e-10
1.4205734166546691e-10
1.8018411801581625e-11
9.80382669016234e-12
3.90740655517311e-11
7.535045477208247e-11
1.165938254481457e-10
1.6488083261726975e-10
2.2387256709533116e-10
4.559659264510778e-9
2.716360039591646e-8
5.297451762872739e-8
4.132901397644538e-9
6.575076078158394e-9
5.558936896867229e-9
4.6469967230663085e-9
3.731256674258111e-9
2.1101982989465142e-9
1.5154520660847692e-9
5.9724911020286e-9
3.859473552075398e-11
2.2913285954546587e-8
1.3861376053396664e-8
5.5201913760802335e-9
6.419360016674025e-10
3.8044893851113936e-10
5.860362192975657e-11
3.988652731972254e-11
8.123299108479131e-11
3.4235524257628624e-11
9.62399120283818e-12
3.1379090153451105e-12
1.0034916079844661e-11
6.970738737651991e-12
3.7809038733885185e-12
1.1029816413251541e-12
4.8303086543433055e-12
8.468778316323834e-12
1.1942785835937599e-11
1.4199965956773858e-11
2.534698204611497e-11
7.582542837012628e-11
4.3377444598198725e-11
2.378029941070716e-11
7.783167761727704e-11
1.2308930928341846e-10
1.662213551105978e-10
2.019260794141395e-10
2.1966738628391018e-10
2.1501326036069938e-10
1.9050216569196692e-10
1.189161975082244e-10
4.266692509366656e-11
3.461093979395631e-11
1.6278316906260702e-10
1.0592494003580711e-10
1.0724199341549449e-10
1.234640607947579e-10
4.6583604047231556e-11
9.710305997127557e-11
1.0565103133428413e-10
9.833574583302548e-11
9.580744930499131e-11
9.395729953005088e-11
8.897663500149195e-11
7.867590006648316e-11
6.202177940499344e-11
3.684761632499204e-11
5.000451653288651e-12
9.274051458847668e-11
3.364476919134212e-10
2.1664698672537007e-9
9.377689652369257e-11
1.5475479031888426e-8
4.485386040519639e-9
1.0764919014366196e-9
5.061843985537204e-10
1.5834769747109796e-9
7.017740355526434e-10
6.708533182623759e-10
8.258407887279809e-10
3.085598649003822e-10
1.2977310112322212e-9
1.4711377427874291e-9
1.9367175931269927e-9
7.72442286845787e-9
5.756013474170286e-9
1.3530607507535447e-9
3.725714764726641e-10
4.5918678387022345e-11
2.7067594003075225e-11
1.4790764830232755e-12
8.767936155186007e-12
4.612915450378122e-11
3.493293935665406e-10
1.5964402700041722e-10
1.1629174187129886e-10
1.5368924759412814e-10
2.2897074332245073e-10
2.8467989007562413e-10
4.0580184848138093e-10
4.5722870543305604e-11
2.2230298848473085e-12
1.556768197624855e-11
2.0902055739146527e-11
2.3439239010264712e-11
2.797934762296685e-12
2.8879328575457984e-13
1.9834736885516415e-11
1.1628856629762824e-10
2.2514643251538486e-10
2.5188027249770606e-10
6.710087780971369e-11
2.2132050648068073e-11
1.0666872545609936e-11
0.
0.
0.
0.
0.
0.
0.
0.
0.
0.
0.
0.
0.
0.
0.
0.
0.
0.
0.
4.596027196434067e-14
7.998459468572481e-14
1.2569502802840904e-13
2.0696339322921137e-13
3.302819931539385e-13
3.4018617312426396e-13
2.3953019428865705e-13
4.686093540304699e-14
1.784857246378197e-13
1.445655096636879e-13
2.567685230876917e-13
2.0760227263165702e-13
1.3927978426408135e-12
1.8817136890840733e-12
1.6728169136415873e-11
4.452194227906895e-11
5.280936455136214e-11
7.27120676402752e-11
9.565922758966715e-11
1.0838510799133923e-10
1.014591292924292e-10
2.6124760950277005e-11
2.8428516366442263e-10
8.993237530008549e-11
5.1793833233146445e-11
2.1013769575144326e-10
5.101271188573422e-10
1.1719115661466136e-9
2.193423667233121e-9
3.501702074122775e-8
1.32510408255768e-7
2.532144756967628e-7
6.752359170516238e-8
3.356838789014347e-8
9.664227003076969e-9
4.289178712092441e-9
1.0092430934618526e-8
1.1290976023561317e-8
8.712686819174137e-9
1.3243962931590045e-9
4.1760318253097844e-11
2.092024723953491e-9
8.042246682505338e-9
3.2365129045654544e-8
1.7694944489800633e-8
7.98355586287127e-10
6.144397112786541e-12
3.060123827244648e-12
2.6350617989832203e-12
3.723016544284994e-12
5.359612683570267e-12
8.640914241933905e-12
1.4609700772429256e-11
2.6201789263812118e-11
4.32097932608592e-11
6.370838788324227e-11
4.752457787972678e-11
1.4326842088062033e-12
1.5118990596850414e-11
2.385488258497482e-11
6.845644411073879e-9
3.9129598779708364e-8
1.6848122369250642e-8
1.4659773138258414e-8
1.4445070311175659e-8
1.35083129566484e-8
1.4553688308097548e-8
1.9560792316359985e-8
4.112743815143594e-8
4.420702837708988e-8
1.331832463270426e-8
9.127675557839277e-9
3.002106907347604e-8
1.3879165938360546e-9
2.955453018068228e-10
9.250044270347937e-11
2.7740135473218635e-11
4.3460429358034627e-11
1.0179193669235782e-10
9.094491199595469e-11
9.036476914892372e-11
4.9046872322371665e-12
1.5387244601215905e-10
4.188900467259757e-10
7.050021423481763e-10
5.010545304838178e-10
4.063601286902658e-10
3.6231782338883945e-10
3.274038416745241e-10
2.7984531733660567e-10
2.0136662028631853e-10
2.7344555538270594e-9
1.633557095612213e-8
2.8536989517559338e-8
1.4145371983617377e-8
8.654696634950209e-9
7.326876765211994e-9
1.1319253255607352e-8
1.6712010800329712e-9
2.420370426091897e-9
3.3276170362995854e-9
6.418200202122723e-9
4.960093538475653e-9
2.014450701405633e-9
4.4022959344034816e-10
7.508696871854091e-12
3.0379136859836974e-10
3.6911706877065104e-10
1.855719361853624e-10
5.356468915173991e-11
3.293569374265509e-11
8.877716920706629e-11
7.43507606303042e-11
5.129043007229957e-11
1.2129540997381084e-11
3.0767183010270064e-11
8.056458588990376e-11
1.5933385537218476e-10
2.9583669977312397e-10
3.920306899769557e-10
1.3876839691870392e-10
2.4367334527462967e-9
4.945222237055221e-9
1.04546435553082e-9
2.722342956653684e-9
2.9482995971424315e-9
2.799352384429186e-9
2.1897110731573036e-9
1.4147757240791524e-9
8.034231845689902e-10
3.6246465389160033e-10
4.154786652216181e-11
6.377893703999157e-10
1.1958999060175323e-9
1.0813374878621483e-9
4.350379038479221e-10
3.51304059649788e-12
1.9236718095438008e-10
2.891019009000801e-10
2.7624999847583003e-10
2.5721771741338326e-10
2.7586271019591674e-10
3.096291762802645e-10
8.691982933223594e-11
1.2762730153009513e-9
1.046897085694091e-9
1.3353381150853905e-10
1.1722525595460859e-10
2.1996661148385419e-10
2.978795036631449e-10
3.8622308550858805e-10
5.038062741854478e-10
8.681201801308107e-9
8.331474754505164e-8
3.486003297419837e-7
1.5890195767036695e-8
1.730134601921277e-9
2.7052983615017136e-9
2.4515649454992194e-9
2.2077925858828984e-9
2.0692813581968906e-9
1.875912181303226e-9
6.98829858037096e-10
1.5729798322121185e-9
2.6473151482423596e-10
6.2526538041593994e-9
2.6588289750998755e-9
1.2942883389305255e-9
5.372294743617013e-10
3.1878661320717247e-10
1.377293035459056e-10
1.1701058983244313e-10
7.275394413471106e-11
5.350547705613693e-11
3.437070931348667e-11
1.0388905912194325e-11
2.216332790527667e-12
1.9056593515008407e-12
3.4751828814087997e-12
9.74140760613702e-12
8.648105813956292e-11
1.2000478086547793e-10
1.3711928727490272e-10
3.6192946124712863e-9
2.1709758944089784e-8
2.0118842838217864e-8
1.2902637003977607e-9
3.022380175363364e-9
3.9118736100757365e-9
4.276406537753107e-9
4.756669574708407e-9
5.799977277225619e-9
8.838121383713391e-9
5.700543787451837e-9
8.980592860633519e-9
7.596758036062028e-9
4.667386864209916e-9
6.62151165096753e-10
1.6886758090427866e-10
3.692722564383252e-11
5.0600799107165657e-11
1.1447270560879494e-10
1.42360604324101e-10
1.4593254611604573e-10
1.317378895144536e-10
1.287447829401896e-10
7.287317801702538e-11
2.204221769936927e-11
4.272229275048842e-12
5.718846079708314e-12
1.4594514814329932e-11
2.6043607148813944e-11
4.539979100166726e-11
6.251318524117824e-11
2.599239121287787e-10
1.1591477643710622e-11
3.521262819583382e-9
9.169132497075086e-10
3.0956405372611196e-10
7.468109673060343e-11
2.2084682039100428e-11
1.2341970732670138e-10
3.003050148674054e-10
1.5793927835239888e-10
6.964458036392319e-11
6.229317588669362e-11
1.6513012072740422e-10
9.093515590950772e-10
3.3352917369612774e-10
1.2562982699397626e-10
5.058616481675716e-11
3.918947497100713e-11
3.584227244092504e-11
9.715051227635073e-12
2.8689205566917867e-12
4.569806659026161e-12
3.376532168245378e-12
2.7514435590312923e-12
1.1179146698161095e-12
1.1056684849599992e-12
2.9114452266066587e-12
5.23031244623504e-12
8.293153145190504e-12
1.2257266468467129e-11
5.477572503643824e-11
1.3866873440025784e-10
7.089493815073252e-11
5.298784193430165e-11
1.179619429687924e-10
1.5461140522191046e-10
1.7919577735060794e-10
1.8919473208035947e-10
1.7950537753072373e-10
1.5447597435756462e-10
1.264618204570373e-10
1.0741619661968779e-10
1.2361906370651217e-10
8.76783086871891e-11
4.300398110971367e-11
1.7953272170977124e-12
5.024502984260575e-11
3.303077827691511e-11
3.016180026593838e-11
3.155225629822333e-11
1.6696664618749294e-11
2.144879050862646e-11
6.585761041025258e-11
5.2539760982614665e-11
4.254218423232148e-11
3.5339091287824644e-11
2.7813956935641938e-11
1.8741718110149795e-11
6.245846794307854e-12
1.6402080043913075e-11
7.490105091675881e-11
4.515946411553078e-10
2.0772647378197128e-10
6.264977470448932e-9
1.7417969571409017e-9
5.954412462883331e-10
1.4043344622110322e-10
7.297264078757544e-11
4.1911635632414467e-10
4.0889448674284535e-10
1.8963243691092612e-10
2.6600914232750694e-10
1.6250068508634285e-10
2.960463321669213e-10
1.1323324392455005e-9
1.7176930133689837e-9
6.451031481294616e-10
2.8678114801596844e-10
8.930347999190163e-11
8.030873269929865e-11
8.799914410958753e-11
1.618882460055661e-11
1.1542060641634276e-12
6.002903864575424e-12
4.509569875903252e-12
3.3893525684367986e-12
1.184970444550923e-12
1.499355515669141e-12
3.52721284147418e-12
5.765336941388131e-12
7.850250808841839e-12
9.113353530643352e-12
4.8702836447414975e-11
1.4001794807612474e-10
1.0119025068266401e-10
4.109099576176066e-11
1.4387364279761078e-10
2.1255984711915452e-10
2.665017866256985e-10
3.057301931022151e-10
3.2152818117723356e-10
3.099812273932646e-10
2.798843141285739e-10
2.1122487131776166e-10
1.0914654081059656e-10
3.275464343113227e-11
1.4335662693480515e-10
9.672905963007934e-11
9.166363898712352e-11
1.0651673076519299e-10
8.135090164755724e-11
6.002136173970168e-11
1.1175199089112789e-10
9.899834495831041e-11
9.102581593344336e-11
8.484532824859735e-11
7.624664701025782e-11
6.246123425703531e-11
3.938934023367267e-11
8.981248783501973e-12
1.543953335841525e-10
1.9810520398071483e-10
1.564613762424741e-10
1.6706351939913779e-9
4.2391253177295503e-10
1.2253053093180067e-8
3.148694140150299e-9
5.754713821037317e-10
1.0965054761420367e-10
6.114571378327464e-10
7.757036366548489e-10
1.926589273331358e-10
4.817889678083156e-10
1.900120792482798e-11
3.96166679251232e-9
5.7537770774322885e-9
1.1856463112691132e-8
5.213335240664847e-9
3.1871056296237647e-9
9.522329085885896e-10
1.625201233055166e-11
3.7251605330529405e-10
2.814509228675965e-11
1.6670265755507038e-11
1.6394267383566744e-11
2.1491723971195422e-12
1.2117370446325237e-10
1.9474891055638355e-10
5.44277210354536e-11
1.0333244151206313e-10
3.060149875316126e-11
7.568355939181177e-11
4.144604080061414e-10
2.64518207682314e-9
2.892389930242333e-10
1.1617946709422161e-10
1.0188672702832128e-10
1.3369351583638336e-10
2.3181970591971065e-10
5.187414274174886e-10
1.527157072145109e-9
6.329544806172459e-9
3.388838825135228e-9
1.1392738573352879e-9
9.58472627019405e-10
2.4269334469669285e-10
5.655660093319293e-10
2.407636705851899e-12
2.745189213962043e-14
0.
0.
0.
0.
0.
0.
0.
0.
0.
0.
0.
0.
0.
0.
0.
3.171436182625686e-14
6.07885891530209e-14
9.973706093025274e-14
1.5668054951426354e-13
2.408262431957943e-13
3.6124525739720756e-13
5.194853869009504e-13
7.026750704550294e-13
8.931431765539353e-13
1.086402811003128e-12
1.2873029254554494e-12
1.5740687123418207e-12
1.4851645331929462e-12
2.8867492800846255e-12
4.81901291149667e-12
5.891590095395818e-12
7.235220031089388e-12
9.310742671364077e-12
1.3549986745231255e-11
2.131009734884557e-11
3.4627231141335936e-11
5.7619474286179816e-11
9.984207827292421e-11
1.8944104109144067e-10
4.2599361450754094e-10
6.987112019109432e-10
4.806550487346043e-10
3.746842176052513e-10
3.25842849181274e-10
2.898822674283017e-10
2.448106962033256e-10
2.251213771864815e-9
1.5416435648623368e-8
6.123768501751438e-9
1.108437866068208e-8
8.050562449399779e-9
7.196302360600873e-9
8.927028242271095e-9
2.284518843919466e-9
1.5249251605614848e-9
2.410548109354044e-9
4.2759377988773e-9
2.29169631481997e-9
8.849938212029419e-10
1.469139642412255e-11
6.12778719962193e-10
7.067963229249144e-10
3.1863896730742496e-10
8.941608692285451e-11
4.970479466222781e-11
1.410690184425056e-10
1.2356940529320966e-10
8.89253453435109e-11
3.030977024659425e-11
4.340709619868056e-11
1.4026294868338336e-10
3.368490892970049e-10
6.430416673920911e-10
3.5303559230302334e-10
1.44840337502421e-10
2.183936206486746e-11
9.168850783072239e-11
1.6796687886436265e-9
2.8648956261803017e-9
1.0870152922156076e-8
6.987097821466179e-9
4.743582755441307e-9
2.619667732617291e-9
1.144728432308509e-9
3.9630739635537025e-10
6.411934064000087e-11
7.174311086036643e-10
2.727774267000634e-10
5.454118416715042e-10
6.100552239914346e-10
5.576402012197482e-10
3.255181638893275e-10
5.857491118720464e-11
8.573073440789167e-11
1.9222711335616937e-10
2.2344985254944664e-10
2.0624434967638512e-10
2.097009736853489e-10
2.3584780123104135e-10
6.397233758402468e-11
8.216118709056045e-10
1.1041702136379815e-9
3.2279064059714875e-10
5.1879336560489296e-11
1.7249032985366142e-10
2.4528033305062543e-10
3.191206114954196e-10
7.718214187808877e-9
9.333486454570261e-8
2.2075115970683566e-7
3.838088221990087e-8
3.961565669318979e-9
1.0095717987049152e-9
1.791142541560043e-9
1.888607145342163e-9
1.895456565481114e-9
1.923603243312858e-9
1.844975181074583e-9
4.8165643844506e-10
1.116132424678879e-9
4.764161317479504e-10
7.803742951559335e-9
2.3277095200717285e-9
9.389164364221272e-10
3.357586144612976e-10
1.7057158211728282e-10
1.0526450009592377e-10
6.484089411931525e-11
4.010824432489254e-11
3.0402315994458496e-11
1.763875613401473e-11
9.955477590906744e-12
1.1982260430225669e-11
1.9941462574574153e-11
2.8012166439109612e-11
1.7068284535131386e-11
7.729939196409124e-11
1.3683428765540754e-10
4.836808627054819e-9
1.6527932884011e-8
1.2108524446526185e-8
9.262968439244432e-10
2.4123121654656596e-9
3.2684774904327317e-9
3.652873145363303e-9
4.06666967813499e-9
4.7798767649733795e-9
6.370483790068375e-9
1.1042150763933005e-8
7.027397442932407e-9
4.2808193262293305e-9
2.754099350855875e-9
4.582156880468231e-10
1.252761646018843e-10
2.554331645052611e-12
7.727035510889861e-11
1.2225753489672878e-10
1.6739615620456972e-10
2.675831319740506e-10
4.763891909632953e-10
5.139447568301557e-10
2.6275668911387964e-10
1.5752106208316892e-10
1.052864381037216e-10
7.430552796893204e-11
5.4326123739412484e-11
4.123166985405073e-11
3.339518590654648e-11
3.076358843280449e-11
4.2890320978552584e-10
8.424310468119305e-11
6.4718162425936756e-9
1.7451955369748286e-9
5.9677688677251e-10
1.250508325191203e-10
1.354681060604412e-10
7.282738290727792e-10
3.313859461054119e-10
2.1956832153449183e-10
1.46536145412763e-10
1.694417605474298e-11
7.406392429734418e-11
1.8517757395105255e-10
8.458791604270649e-10
7.30432631473287e-10
2.932452705051514e-10
6.255970118866247e-11
8.123261164461447e-11
7.236236434773391e-11
1.2596028788656277e-11
1.3910408744637563e-12
1.9643172937175502e-12
1.8014220952879402e-12
1.255479062368857e-12
5.257685135454024e-13
5.657983761821508e-13
1.4195867677281599e-12
2.4223088975435048e-12
3.488493662069848e-12
4.158134410136854e-12
2.3040099184313005e-11
6.93752658442043e-11
3.651743750852929e-11
2.6685175891905324e-11
7.411083610287106e-11
1.1192780047999748e-10
1.4656492451619543e-10
1.7371117835463669e-10
1.8552621995130015e-10
1.8052874927535965e-10
1.6413155265652725e-10
1.1159208938011371e-10
4.6064977189968346e-11
1.5881919632289077e-11
1.3935477606218393e-10
8.242114590548907e-11
8.001756096107441e-11
9.436173930670487e-11
5.810782442501349e-11
5.6021166325897024e-11
7.933495453336534e-11
7.368198598340744e-11
7.06854020248393e-11
6.813356290351892e-11
6.321604907105904e-11
5.443688830235165e-11
4.10936028295424e-11
2.116915749489396e-11
1.3211646977825525e-11
9.169430872653795e-11
1.1537793956170536e-9
3.911524057415052e-10
1.1108310538772993e-8
3.2356496594584682e-9
9.733639452145e-10
5.2905652768477796e-12
1.2590708901647379e-9
6.290071432170045e-10
5.043417043219774e-10
1.6464678362818883e-10
1.0190105093373659e-9
5.523504727358634e-10
1.6174162831479843e-9
5.028158121048846e-9
6.710068301335841e-10
2.5835974192582756e-11
3.5570982575307604e-11
6.5131766328442995e-12
5.379469730700412e-12
2.4425219004431106e-12
9.013854530581554e-12
1.9805152759854736e-10
2.1584772363287443e-10
1.4732315629018502e-10
1.7443625443548494e-10
2.4558463659885794e-10
4.1611474981380303e-10
1.0316603313438897e-9
1.706484962599838e-9
4.4943065421898076e-10
2.2670011508409488e-10
5.84849730261628e-12
8.536358513260638e-11
6.775731531966047e-11
8.416872251171469e-11
1.6434455942374555e-10
7.084393835816383e-10
1.129237332557481e-9
5.662633488340475e-10
2.18633351211705e-10
8.292969718344269e-11
3.715518750948339e-11
5.0771567852191074e-11
7.948050190372526e-14
0.
0.
0.
0.
0.
0.
0.
0.
0.
0.
0.
0.
0.
0.
0.
0.
2.85492473069036e-14
2.536929715327759e-14
0.
0.
4.451501170058641e-14
7.21250305386776e-14
1.1654925523372026e-13
1.7826022117713935e-13
2.0493191551662612e-13
1.3474672490237715e-13
0.
1.075805143738879e-13
1.7205256027979806e-13
8.358218990137216e-13
1.8983095084896147e-12
1.3668061382720878e-12
1.3542746009924608e-11
1.7721243856877606e-11
2.22837492849182e-11
6.553926647857923e-11
1.2407961311189546e-10
1.7691341484731743e-10
3.05671701652954e-10
5.098127229211398e-10
7.277247479638819e-10
5.157254805917492e-10
5.187468717779269e-10
6.190721337154526e-10
7.498260297044873e-10
9.688388267386246e-10
1.5251589287323984e-9
3.626685476749278e-9
3.874665712281219e-10
3.695383604455494e-8
1.9164126053877757e-7
1.996400952432669e-7
2.2194435625578105e-8
8.307329216127863e-9
7.538483957228752e-9
1.1964178923351728e-8
4.710652350819018e-9
4.623104758299491e-9
7.515951979187895e-9
1.0819958105455738e-8
2.9711496979988903e-8
1.2994722312400942e-8
7.539729628928528e-8
1.8771312246889087e-8
6.875105314326022e-9
5.265096629360025e-9
1.0068364052194567e-10
1.014285859208399e-10
3.7553530892656835e-11
8.429217463199362e-12
2.0418219366583972e-12
6.783359451719392e-13
5.559362304059289e-14
2.591400948688111e-13
4.4731077729497185e-13
6.147577960605597e-13
6.811164292649022e-13
5.804621542613168e-13
2.2708639091612808e-13
7.160539287308746e-11
1.1825658081007755e-10
1.546418750357508e-10
2.020573429569123e-10
2.658794569301436e-10
3.5951171580906827e-10
5.118985188242133e-10
7.895952679487729e-10
1.3123305536548786e-9
1.7934407066229458e-9
1.6329237431042055e-9
1.6186404201282588e-9
1.9256771890101194e-10
5.220726563085145e-11
3.555885032594826e-11
2.0300416437780387e-11
1.207971265628746e-11
8.379421656265286e-12
8.71887569359041e-12
1.3671188943282021e-11
2.7134987976513184e-11
6.663137507735994e-11
7.016760597731278e-11
4.1826288954649774e-11
2.2940622884970372e-11
7.824844686464671e-12
5.79077539850137e-12
2.0080147168939553e-11
3.8295256190854466e-11
6.613653351391674e-11
1.1610269484434313e-10
1.1613522864275293e-9
2.1676467073104922e-9
1.7215861122471252e-8
5.2597809149074044e-9
2.193453084650085e-9
6.61479907533446e-10
1.1990549430634963e-9
1.3702982705668125e-9
8.477600718911951e-10
1.1569107167636738e-9
6.6299717242817e-10
2.0156343577284413e-10
1.1069579217487871e-9
3.354625443633561e-9
4.862362697566861e-10
1.277601001402353e-9
7.335126164495168e-10
2.0274353600101522e-10
1.821532851858079e-11
9.630266941078922e-11
2.8271254700560887e-11
5.8750037307248124e-12
1.0086709450895892e-13
2.0349002931078547e-12
1.5484766993155442e-12
8.956134848277017e-13
3.554692343369881e-13
1.5205402962648416e-12
2.8060850383907925e-12
4.417183299345092e-12
5.809082010619365e-12
2.5504096034337594e-11
7.153740799590473e-11
3.9108981449933987e-11
2.7388765192713114e-11
9.008239680510813e-11
1.515339452353698e-10
2.1540544168552573e-10
2.669808531340985e-10
2.819324785250566e-10
2.4227597658511124e-10
1.2179738706119188e-10
3.1752489765718704e-11
2.4729544631891018e-11
1.220580428387384e-10
2.698654937731661e-10
2.0117124724896918e-10
2.1230622820843872e-10
1.950138185042522e-10
4.5329620275578084e-11
2.0096875524430112e-10
1.7330165196563244e-10
1.6266614899942378e-10
1.6558045896441484e-10
1.7262176623984693e-10
1.7690087719093736e-10
1.7295428060296095e-10
1.5693114257569862e-10
1.2599174023439863e-10
7.513959725867135e-11
1.0203845104128805e-11
1.749180012676006e-10
3.958500425263985e-9
3.666872540883077e-9
3.1878623683583586e-8
1.028198137306293e-8
3.952692074883567e-9
3.772948096763249e-9
1.7052794665909522e-9
1.2976118959794851e-9
1.6044716137736665e-9
1.7679862240195542e-9
1.4781018710082399e-9
1.8524087018170116e-9
4.809030725186558e-9
2.6144595333315876e-8
2.073554210278254e-8
2.6083928863503362e-9
7.110697562680028e-10
9.215858430596403e-11
3.397354668110457e-11
1.9333496212329044e-11
6.072006012335012e-12
1.5863036172266733e-11
1.5507636241880444e-10
7.043577769793578e-11
4.117472768263315e-11
4.7206345825772545e-11
8.145358090352473e-11
1.7456971213134047e-10
3.1250243860613136e-10
3.5346136733003087e-11
1.0811096491452433e-11
1.895491185866698e-11
3.219124862908143e-11
1.280760331183111e-12
3.0909270918359608e-12
5.6536333692668596e-12
4.262149635837119e-12
7.83724149468257e-11
2.345825314184203e-10
5.486480217118735e-10
9.814507224069321e-11
5.4558114922899824e-12
4.6015170054965375e-12
3.204807927549716e-13
0.
0.
0.
0.
0.
0.
0.
0.
0.
0.
0.
0.
0.
0.
0.
0.
0.
0.
7.755680489837912e-14
1.943565369053001e-13
3.070068541179872e-13
3.781873969365138e-13
4.881378381505774e-13
6.678214943204979e-13
9.357810543935772e-13
1.2460741206223572e-12
1.4328809464617272e-12
1.3866526696088872e-12
1.965493593324181e-12
9.86246422854756e-13
1.7080177389077418e-12
4.664775788184633e-12
9.98254021595836e-12
2.0684719122608333e-11
3.883318901311015e-11
6.350541848446467e-11
9.328596492117655e-11
1.292433736195714e-10
1.7471597762658985e-10
2.394831410266097e-10
3.5673640292380883e-10
5.546965581280833e-10
3.1766345890556697e-10
1.300178226490223e-10
4.636437032339867e-11
6.655934658004792e-12
5.364636682913347e-11
1.087148124560042e-10
2.652494605456735e-9
4.7101150321930695e-9
3.827387656179096e-8
1.5405556739049405e-8
8.407296914887083e-9
4.05322671554934e-9
1.2983447493727053e-9
2.0288716707967565e-10
2.026135337896863e-9
4.093852481966844e-9
5.658149507841244e-10
1.3872856254201778e-10
1.1535802073190968e-9
6.551294591018033e-10
4.3211066330016404e-10
3.581103643061535e-10
2.5812351182811584e-10
5.608928165059126e-11
1.635342264367245e-10
1.1099153915101869e-10
8.571473581099567e-11
7.99416478619381e-11
8.421047019582609e-11
2.3856848876492017e-11
1.3087711756467076e-10
1.8452796349311465e-10
3.814794932405521e-11
3.803765086773782e-10
3.770571591630515e-10
3.768984721605154e-10
4.146993627511443e-10
6.107414281538177e-9
1.0984228085213375e-7
6.578989952593812e-8
1.0949932852393619e-8
1.366273628064938e-9
2.5902308450032814e-9
2.3964261053941053e-9
2.1798070849120516e-9
2.0829081410599014e-9
2.1303739777567535e-9
2.3423989518566927e-9
2.5149259635409757e-9
2.9601646575871277e-9
1.804953030556457e-9
4.3679032595076424e-10
2.5026346766418104e-10
1.4320228142957947e-10
8.955572818211764e-11
1.0586026507179616e-10
1.4392441460275582e-10
8.494803216551626e-11
7.729701773065721e-11
2.5061952895041946e-10
5.923628451240571e-10
1.144964711716357e-9
6.780293845612225e-10
4.0462184688736316e-10
2.690191626071412e-10
2.0361330392880232e-10
1.78267675761546e-10
3.1024808524977667e-9
1.4351505806277333e-8
7.417684170973136e-8
2.4075497579303745e-8
5.5721451560587085e-9
6.268745317245428e-10
3.4506103681070995e-10
6.061843308113074e-10
4.594466194600439e-9
1.3486395058642785e-8
1.6284590044742982e-8
1.2523829175158142e-8
2.7776114501070258e-8
1.9358097097953244e-8
5.328877671607471e-9
1.734784916656814e-9
7.630638611017967e-10
3.818022562743018e-10
8.783311547089162e-11
1.7256516762892755e-11
2.680529926030851e-12
9.070269650231672e-12
7.135248447630096e-12
5.1164699710955244e-12
3.3624344806615723e-12
2.693799598760938e-12
4.428833519087602e-12
9.3488876441295e-12
1.9208128162224034e-11
3.4002931930000356e-11
6.525911085528027e-12
8.82274243081417e-10
9.517590631337268e-10
1.9893245473631693e-10
7.771822688865385e-10
1.0367574258940667e-9
1.1631901349094108e-9
1.0371897317442731e-9
7.705076749953474e-10
5.417674955408582e-10
3.032037413396365e-10
2.0831893098012072e-10
1.3325379613740855e-10
1.1579052712575318e-10
8.333812929686496e-11
6.71239884574653e-11
9.224532153714136e-11
1.8420801747514628e-10
3.184446457992106e-10
4.892750988003873e-10
4.939024135030485e-10
4.20282938016115e-10
2.8398655817294996e-9
2.61801879071468e-9
2.200438535256693e-9
2.026368551372206e-9
1.8986787605143928e-9
1.6596332739907143e-9
1.2948276535392606e-9
9.189975359259386e-10
6.15020066813194e-10
3.913739872862079e-10
6.842565769002925e-9
3.0287579755907046e-8
4.162575593562269e-9
3.7960703067886176e-8
2.6835999167127832e-8
2.7581804873381335e-8
6.191430715847414e-9
7.144836622111374e-9
5.213286440263924e-9
2.990615887585768e-9
5.4752374020587845e-9
3.96984691849757e-9
2.008356008527905e-9
2.297555632453086e-9
4.920558816813356e-9
2.1332758922154262e-9
1.972381588080553e-9
1.8176076625653131e-9
4.0836254654695507e-10
2.216764286968383e-10
9.363135398289231e-11
1.9740602426983963e-11
4.687056417120931e-12
8.648693471488629e-13
6.216937123076952e-13
1.0870185293412992e-12
6.924208877054727e-13
3.251620150051597e-13
1.6606231457842539e-12
2.94723467194255e-12
4.86852183360448e-12
1.6165572525520284e-11
3.295711850775449e-11
2.8625592544464597e-11
2.099985241215707e-12
4.427985263573623e-11
1.2607389170260296e-10
2.2924045222303587e-10
1.8833600308950008e-10
1.1961420973451015e-10
4.498063187246649e-11
6.795738839503425e-12
1.5758230124075484e-11
4.381907188828617e-11
1.5251706169552756e-10
4.2371356136705955e-10
1.805961087107411e-9
5.248699695628883e-9
5.084537823002365e-9
4.251570532035931e-9
2.0640296142032857e-9
8.33544076045792e-10
2.864649828993079e-10
2.6377351691099965e-10
4.545785714260695e-10
1.0268029160970092e-10
1.608879072196493e-10
6.345022173870049e-10
1.6951516820574541e-9
4.1464364985544875e-9
7.461715284458019e-9
1.0535415534531204e-7
3.134521801130785e-7
5.792831483545843e-7
6.703185337013945e-8
2.8203430637871606e-9
1.4181688142390365e-8
1.1693253680575418e-8
2.4221846845640283e-9
1.9821061058161556e-8
6.140432062881069e-10
4.117600021115688e-8
4.307057269318467e-8
2.983494405318244e-8
1.0609558938975462e-8
8.888954137189121e-10
4.9829539853414164e-11
2.5916108874112228e-11
4.8929434822170046e-12
5.0544950964399034e-12
1.470974194994427e-11
4.2013292057943303e-11
2.0378766725354256e-11
1.826218628658387e-11
1.8636888335639778e-11
2.0592158277581388e-11
3.000464757244402e-11
9.900007472995547e-11
5.4737906284454193e-11
2.77101241983156e-11
2.4069875501535273e-11
2.9609604659104006e-11
6.714944304353784e-11
1.207508695161577e-9
8.988669187283429e-10
1.469666884077865e-9
1.7462105312577972e-9
1.0154653476258134e-9
8.552875940556402e-10
3.6330797984155537e-10
1.5173674920477067e-10
9.82840010110025e-11
8.567791711123517e-11
1.1298112929273141e-13
0.
0.
0.
0.
0.
0.
0.
0.
0.
0.
0.
0.
0.
0.
0.
0.
0.
0.
0.
0.
0.
2.7179716939315715e-14
4.423623207885979e-14
6.613874125573131e-14
9.908163161636069e-14
1.4880903471460618e-13
2.1321532931251776e-13
2.619659275110446e-13
2.1139496792531157e-13
0.
2.9179009032376107e-13
5.985477037917777e-13
1.0900810083617529e-13
8.828326328704227e-13
1.752674313688207e-12
3.658936932415051e-12
7.308404768875733e-12
1.2476323365301315e-11
1.9604005725263826e-11
3.276733580414199e-11
6.471945598553659e-11
1.4198417307511256e-10
1.1898714236299124e-10
7.27311491415986e-11
4.917076066528071e-11
3.398521479321407e-11
2.2335551260444092e-11
1.2110735325755253e-11
1.7692177890024328e-12
1.0480850485280853e-11
5.868855580197638e-10
2.2371543981337424e-9
8.587305344370134e-9
3.7075453145228748e-9
1.77676406935886e-9
7.882156526510843e-10
9.784957720037583e-11
2.0127084034254423e-9
6.567846630976921e-10
5.952953609445469e-10
3.326223825146127e-10
9.624602983841807e-10
1.7664292129232135e-9
5.271377598239992e-10
9.369579478895242e-10
3.020868823471907e-10
1.1310548074186263e-10
1.3754021991269336e-10
1.0910207301199509e-10
1.6244508552058956e-11
1.6026265742209003e-12
2.7594595737232405e-12
2.6948587596384387e-12
1.9326491085511526e-12
7.506553083047345e-13
1.1124555167173936e-12
2.785457237908294e-12
5.142725417314388e-12
8.861330691524906e-12
1.4337175541937497e-11
6.558205298903711e-11
1.2813521767858248e-10
1.7324007239180264e-11
9.805747646083666e-11
1.7257823147116294e-10
2.3731022028093936e-10
2.811443748063626e-10
2.802368230147565e-10
2.4412669921900486e-10
1.9911233357323652e-10
1.2520996434837198e-10
8.610479755686699e-11
7.000448586875492e-11
6.33637457018075e-11
5.766125559702379e-11
7.960282269726793e-11
1.6467503940265018e-10
2.494584183183966e-10
2.166618354650824e-10
1.2863273513581487e-10
1.5175344204483772e-10
4.901335461063068e-10
5.481820865301832e-10
3.9459203618709387e-10
3.4440773277591207e-10
3.148261953897688e-10
2.7487114428785233e-10
2.223804354669154e-10
1.6666974080409184e-10
1.1527454955912798e-10
6.993540296518832e-11
1.904461841730133e-9
9.03259482244595e-9
5.6418736544318216e-9
1.2869962310240814e-8
7.715046703139913e-9
5.195835756193056e-9
3.5889036976479618e-9
2.343995883337135e-9
1.7507456791613854e-9
1.6748280702331578e-9
9.021695998719862e-10
2.0117734685365288e-10
2.803965588024301e-9
1.4408990999784474e-8
8.182315765767281e-10
2.4355736176729967e-9
1.0910600605826309e-9
3.309503477571063e-11
8.715603879788787e-11
4.878552236399611e-11
1.0844243191852106e-11
2.3238284968556088e-12
2.6321788841579594e-14
1.110765829746847e-12
9.684525570731873e-13
4.753447418678716e-13
5.933453453497321e-13
1.6282751174123817e-12
2.8934209488807973e-12
4.881964721629985e-12
8.048523408100138e-12
2.815541620023686e-11
4.911990961184023e-11
2.114305478465636e-11
4.0591988657552425e-11
1.1420863755364452e-10
2.152724622676509e-10
3.167526407455035e-10
3.221727885969242e-10
2.2519133051726034e-10
3.8382811556539836e-11
4.684397528898277e-11
3.5028934712686065e-11
3.338278013664992e-11
3.129685429849009e-11
4.0773196278997715e-11
7.779629440737841e-11
2.951059729823177e-10
1.1889827135852411e-9
1.458286093858032e-9
1.5771492115100295e-9
1.5746142199658614e-9
1.4319345606640681e-9
9.091227603555789e-10
4.927535135473431e-10
5.771002202177882e-10
3.1444780588634887e-10
2.0822655078879757e-10
1.6463794601364167e-11
4.61742547034619e-10
1.6854864347784821e-9
4.363192261804809e-9
1.503749462136454e-7
3.527474195737341e-7
6.090263253984619e-7
1.4481616683919962e-7
1.1964356120678491e-7
2.608424417929688e-8
1.2051705687745446e-8
2.8245465549043218e-8
4.0583325665852025e-8
1.5512462312665598e-8
8.866858254594146e-8
7.157841139459055e-8
1.4862983629337602e-7
2.547609716861966e-7
3.7687652280974806e-8
7.713284505942767e-9
1.6236575563810237e-10
1.5977489864207337e-11
4.2706970226123135e-12
4.339533852867127e-14
4.337809454186548e-13
3.4030765058352664e-13
1.0156142338668674e-12
1.7442109994241727e-12
4.634973578395518e-12
1.732749696572165e-11
3.279500951075161e-11
8.094459291178434e-11
7.921923960035949e-11
3.640949309498324e-11
2.2165603056095365e-10
1.7777832876490944e-10
1.3791562318430803e-10
1.4839738146941516e-10
2.2565530298693006e-10
5.938208603807282e-10
2.3691580221808377e-9
1.0911897596086185e-9
6.06683068966085e-10
3.00715023641043e-10
1.3041193285198323e-10
6.981645945458939e-11
4.1903423452948914e-11
4.157299710988865e-14
0.
0.
0.
0.
0.
0.
0.
0.
0.
0.
0.
0.
0.
0.
2.3395446656892197e-14
3.5579118144701954e-14
5.469978048239406e-14
2.4942387705887182e-14
1.8014908917881634e-13
3.828312926054811e-13
5.947694830141805e-13
8.183190646116627e-13
1.0575134895279403e-12
1.3159486646438925e-12
1.5965092437356029e-12
1.9076250347489237e-12
2.2620078158727824e-12
1.549017198788948e-12
2.8431764483071127e-12
3.2657975416417473e-12
1.428825492996957e-12
1.6357065842115957e-11
2.1653144264051054e-11
2.882670920182386e-11
3.4196629310411184e-11
3.982676398797418e-11
5.02728296665733e-11
6.994891978967589e-11
1.0298460275171532e-10
1.6374728436603087e-10
3.055229017423563e-10
4.780059394490459e-10
2.974107815144881e-10
2.2205633734944972e-10
2.0167864120291953e-10
2.082938840868691e-10
2.345348100114631e-10
2.8014071595333647e-10
3.89956705547823e-9
2.4597851554515557e-8
8.093797992751531e-8
4.832355346438744e-9
7.016332987634066e-9
6.018373137776931e-9
5.282212025096392e-9
4.627862402740179e-9
2.413479873583015e-9
5.844413404966799e-9
1.2819279488466776e-8
1.3740732708038607e-8
2.53502821638538e-9
2.655896999863139e-10
3.059063834731149e-10
5.410370104911293e-10
2.830906021788531e-10
8.902461228537347e-11
2.2488270790737188e-11
2.3729859089259998e-11
6.619065793453584e-11
5.88591663674331e-11
3.8399605264015226e-11
2.70492265499373e-12
3.1821484131178816e-11
7.603537470883923e-11
1.491351470129346e-10
2.774387894607062e-10
2.122913103098452e-10
8.03530440340584e-11
2.174348281385492e-11
3.2599616735874604e-10
1.2513375130901007e-9
5.542474902845509e-10
8.074557792876265e-10
7.290165639431776e-10
5.723107922682772e-10
3.550940473221121e-10
1.8875321368267935e-10
8.755328514470636e-11
4.412321968766365e-12
1.8594294313593184e-10
1.8837791275028688e-11
2.2300231789295425e-11
3.770483756899124e-12
1.303630972760173e-11
2.1504266521070918e-12
4.2436677747918226e-11
8.806134083245437e-11
5.363802130449719e-11
5.241934094917763e-11
5.37263384874854e-11
1.1220572853354704e-11
5.554274996976059e-11
1.7395886345388515e-10
1.4768378961920563e-10
1.1473407116129776e-10
9.385482769506893e-11
7.449491493947025e-11
5.4041439145890263e-11
3.203982648093837e-11
7.278744483170755e-10
3.6443411183190295e-9
7.2532810771006396e-9
4.151258629544448e-9
2.5633391135321116e-9
1.7277897339967803e-9
8.434297722634725e-10
2.1183042139191072e-9
1.4048615626659894e-9
1.0258523090002028e-9
1.5214748809053832e-9
9.701781577482933e-10
2.23619229924691e-9
3.4542729640939686e-9
6.094990373466625e-10
9.458195485423367e-10
3.1639550955708647e-10
1.0009652074261895e-10
1.6988164032474692e-10
6.718946874856854e-11
1.477702643321948e-11
1.6500783500337496e-12
3.224837676662872e-12
3.1068390678823927e-12
2.091358640825622e-12
4.586367398125159e-13
1.661965752668322e-12
3.6690470591324095e-12
6.413611029553842e-12
9.917136091060282e-12
1.3066134852118186e-11
6.716786300816818e-11
1.491181475866097e-10
3.976454189955083e-11
1.0340302748828087e-10
2.0803362681276957e-10
3.0089313645586216e-10
3.704111210242713e-10
3.811008741253979e-10
3.284925950347024e-10
2.2574694326986446e-10
1.950130014810356e-11
5.798782049761675e-11
6.312201652545419e-11
8.201753888942233e-11
2.0215457920818707e-10
2.538601674996313e-10
1.9992175281563518e-10
2.1650539023151922e-10
1.2627926224024169e-10
1.4103544225088549e-10
2.1251395330848887e-10
1.7831204375284685e-10
1.7071577536316264e-10
1.7563354821908333e-10
1.8299976203565706e-10
1.8570054693521522e-10
1.7822794287730135e-10
1.5707619782279863e-10
1.2009746543661905e-10
6.324756168869235e-11
2.5827964224313097e-11
3.1956154552992275e-9
8.70869796957757e-9
3.255657614290493e-8
1.1471357075402503e-8
5.531814173834071e-9
1.5689919728051275e-9
1.73662858318817e-9
1.4122048066737536e-9
1.7566667250840797e-9
9.216439664685751e-10
3.0141923755508173e-9
3.975617990432373e-9
7.271307460679807e-9
2.441396339502691e-8
1.648898593794768e-8
1.673305290262308e-8
5.233219203099921e-9
1.1502483181731013e-9
3.3493289166314004e-10
4.3239519033028777e-11
2.7819898226820724e-11
1.4813432501968204e-11
6.451575367389918e-12
2.206441316164905e-11
3.4838796815707613e-11
9.278913910582539e-12
6.275521209932676e-12
5.503737353228749e-12
2.9061747867886713e-13
6.090461147308568e-11
7.154916645765079e-10
2.3760759264031042e-11
3.344430888963451e-11
2.6574940154147907e-12
1.831733928381007e-12
3.687164612705206e-12
5.900564541218157e-12
8.563945589712074e-12
5.348795831386545e-12
1.3995691636540792e-10
1.8802688343278967e-10
4.377796675874477e-11
1.5865152966738246e-11
3.488988174732644e-11
4.006512483519675e-14
0.
0.
0.
0.
0.
0.
0.
0.
0.
0.
0.
0.
2.4201402328836675e-14
3.036053980887665e-14
3.8451160765255046e-14
4.7923977273590785e-14
3.4057734464852804e-14
1.057284466971059e-13
2.5144404226988777e-13
4.1516354769506693e-13
4.462097580353827e-13
5.059987376033074e-13
6.17877655765788e-13
7.974909628316793e-13
1.067800360760567e-12
1.447831404621002e-12
1.9149087911149074e-12
2.355015511370108e-12
2.217241036360285e-12
1.1901180403331752e-12
2.539863600289412e-12
6.579063062803192e-12
1.3861789411943554e-11
2.7763911356525005e-11
4.910884001931677e-11
7.430802831230787e-11
9.988570986287425e-11
1.25844113500523e-10
1.5553133061744924e-10
1.9858528088915407e-10
2.8177172639900187e-10
3.926904994405534e-10
1.8341024922711722e-10
6.001645202609104e-11
0.
4.456580458114731e-11
9.202501733801431e-11
2.0767795603531962e-9
4.829150245329215e-9
2.2173371874091834e-8
1.142219116336656e-8
7.075522000997525e-9
3.948960773299365e-9
1.6215143825193367e-9
3.323810415333876e-10
6.046725050184718e-10
3.1561659716579317e-9
1.0542934103879514e-9
4.179609482663899e-10
6.188668314017157e-10
3.7792668992866947e-10
2.4985730367409916e-10
1.493274210772759e-10
6.615437704272677e-11
1.3548893900467438e-11
2.9841183368487647e-10
1.2445533094598924e-10
1.0625225316785314e-10
1.1645213062031458e-10
1.1047609576506253e-10
1.5218414547066163e-11
1.2214590745333898e-10
2.554965701768767e-10
4.275117789031104e-10
3.321256411922743e-10
3.1139740785176456e-10
3.3473466991181465e-10
3.916928411165043e-10
5.90817237561274e-9
1.4033800671465394e-7
1.286183487762528e-7
1.0427884374533897e-8
2.7426789827600832e-9
3.0882866249533727e-9
2.660187366160317e-9
2.3646766609497913e-9
2.2476326246065665e-9
2.3081774667977426e-9
2.522059713722441e-9
2.552883858405438e-9
3.6347938628377546e-9
1.3115070924626604e-9
4.5032975193186234e-10
3.5107338085820854e-10
1.6619943309980395e-10
8.34852517744728e-11
6.879331277982593e-11
1.0246880023698844e-10
1.1564672911850783e-10
6.048028142294595e-11
3.9617723718159596e-11
1.230275051074891e-10
2.5051448751986286e-10
5.126548932238015e-10
5.248914751603991e-10
2.7249382450045925e-10
1.7907690095650354e-10
1.4760182970637743e-10
1.4495996154489143e-10
2.9807940243680853e-9
1.4533406074165962e-8
6.436973429310129e-8
1.551828259191447e-8
1.2909346152955024e-9
1.9474410004918875e-9
2.607849670277788e-9
2.308878315903142e-9
5.140793984502728e-10
6.922634228121402e-9
1.535987240062432e-8
7.343751242929999e-9
2.6209617683255323e-9
4.3107306415856236e-10
9.356712727484121e-11
1.785548530302182e-10
6.275902668628553e-11
3.809559180763734e-11
9.096425974110204e-11
7.52974678626054e-11
5.225443790067268e-11
3.3456064499604336e-11
1.3559125930149721e-11
3.067123304301493e-12
3.5115546846583198e-12
2.3125782313311685e-11
2.4597381647613914e-11
4.736195623284205e-12
3.736867284413229e-11
1.5369130680263788e-10
1.0848974297012978e-9
2.1541253658573196e-9
6.0646091614283624e-9
3.977860354738691e-9
2.8402860737741153e-9
1.7691764691414898e-9
8.754970429796235e-10
3.5054632140547746e-10
8.914452986408975e-12
7.464570541086159e-10
4.0655967705237126e-10
1.964460016054005e-10
1.026644474629808e-9
3.18585035031578e-10
2.1066441836989966e-10
1.509747190121527e-10
9.79581971915684e-11
3.34013879559996e-11
3.706205915325329e-11
1.3667736820215533e-10
1.764682201929398e-10
1.4988975723222325e-10
1.2971767309246505e-10
4.939482660003521e-11
5.710867267240887e-10
3.499004477631397e-10
4.2800532277084566e-10
3.784404092068166e-10
4.3160301936934726e-10
1.3614660313372973e-9
2.31713025526521e-9
2.4145203216743513e-8
1.1439492514062565e-7
6.837826581463844e-8
3.821335377230765e-8
2.353471723137805e-8
7.59466915023594e-9
2.5898266473838417e-9
8.41415760519709e-9
1.1895100184210707e-8
1.3512560239264418e-8
1.5037286362935042e-8
1.0745057539653232e-8
1.4670601870846244e-8
7.153851445576474e-9
3.2982665210018134e-10
4.1226148587187905e-10
3.0191091562707155e-10
8.941467054179253e-11
2.1098734960982624e-11
9.896545192070117e-13
1.09035824823725e-11
1.5721166297954195e-11
2.9504528265044014e-11
6.844393040428646e-11
6.029280169410228e-11
2.169964809896488e-11
1.330204563614203e-12
1.1089956291290006e-11
2.039277513569959e-11
2.900754752311515e-11
3.835446109770016e-11
1.0464548107729994e-8
5.487289574588039e-8
4.292265447386666e-8
3.663329624560736e-8
2.6909187647474463e-8
2.445471102745558e-8
2.795106153966055e-8
3.6705696744314215e-8
2.3295054431924823e-8
6.121799430924338e-9
5.5450561728539646e-9
8.19032429826162e-9
9.150986965550859e-9
1.0814035032056674e-9
1.5680259022737753e-10
3.5043820794529977e-10
2.0325927599404262e-10
7.137948015935282e-11
2.3130352766354653e-11
1.1914353524968673e-11
4.979004383685e-11
2.8789003118051958e-11
2.4651472924057854e-11
1.2511391035969937e-11
1.657093750302949e-11
4.168676214269611e-11
8.145120812112257e-11
1.6519158405688318e-10
3.557614279384401e-10
3.173298618971652e-10
1.3096644299774075e-10
1.741943185914908e-9
9.02672678248173e-9
4.333878270027308e-10
2.5518459800203796e-9
2.6832130999509156e-9
2.6757217342512323e-9
2.462788051514252e-9
1.9582744508921638e-9
1.3389951606231718e-9
7.545147954680971e-10
9.53314279700513e-11
2.3594499025101442e-9
2.471922599004173e-9
7.353165317523615e-10
2.388965005748588e-10
3.260142283822742e-11
1.928880423002087e-10
4.602937909736532e-10
5.269013419996532e-10
5.104759678077314e-10
2.847602414639818e-10
2.387140290847042e-10
1.1900588203570114e-9
1.0858697776173426e-9
7.589902940809571e-10
5.172771871734517e-10
3.322796752439739e-10
1.9682963187141555e-10
9.571969724245674e-11
9.952235678615507e-12
3.467844352319727e-9
5.907985595642255e-9
4.9232985365567085e-8
1.634066537512373e-8
8.11956904091232e-9
3.3703760662070135e-9
3.942346073260653e-10
2.3417216571573657e-9
5.829560950503216e-9
2.150439112911526e-9
6.880091552432647e-10
3.451906076973094e-10
7.920881237291453e-10
1.3067840344533496e-9
2.085979406499593e-9
5.702616833704937e-10
3.0428274382795244e-9
2.218967412161601e-9
1.7877943260831835e-9
2.6022799041049043e-9
1.872408615627587e-9
7.750468738248882e-10
9.590375521682091e-11
1.1022755536943182e-11
1.8090320522768795e-12
5.962073530235007e-12
9.305817518307291e-12
1.1805565708768845e-11
1.3021865081548885e-11
1.4235676958474628e-11
1.0930060373491135e-11
9.853512012208148e-11
2.188201225912905e-10
2.2293309797476245e-10
3.2240711982559085e-10
3.381559314338816e-10
2.99305797648196e-10
2.3275434551461151e-10
8.02446924912786e-11
1.8766814485945198e-10
3.7496908316807366e-10
4.272753184399449e-10
2.5889658035172844e-10
4.2553655608960063e-10
1.7845320491493184e-10
3.8621499690825333e-10
6.026216462566182e-10
1.270741854803668e-9
2.8572089308542897e-9
3.3535975301447074e-9
1.3898534948600992e-9
8.023990444774368e-10
6.392490684532558e-10
5.679251084149715e-10
5.061651339603379e-10
4.4517538977142213e-10
3.985960321689002e-10
3.7741473581515624e-10
3.863047158718783e-10
4.2803885347274285e-10
5.067691540427016e-10
6.294627499216892e-10
6.4485808213995205e-9
7.587874213876483e-8
1.6696205085369876e-7
1.0192327654462847e-8
4.952528036541391e-10
3.215962258226e-10
3.2818900140964577e-9
7.3954686452649765e-9
4.2029971492562236e-9
4.6267869033404255e-9
1.8601530662751046e-8
1.9610002009730068e-8
2.3391304709696522e-8
1.8858796385924048e-8
1.4995965274877457e-9
1.1724945512827853e-10
2.3883134506211534e-11
3.664908818139657e-12
2.3932711307930276e-12
8.470196722513046e-13
2.6427005296892985e-12
2.906997287140871e-11
3.450050044546845e-11
1.695452830765061e-11
1.982512898454662e-11
2.910226205914354e-11
4.367855051213326e-11
8.916377076770754e-11
1.3000076092192297e-10
3.317282666880958e-11
1.762509907908352e-11
5.385893808236507e-12
3.9341686238972176e-12
2.9856630230341493e-12
1.9810238577957283e-12
3.634213554747356e-12
1.5243879981763383e-11
2.4895759676251416e-11
2.211516279382836e-11
9.69655881234126e-13
3.1494855271379125e-12
2.6217844384544023e-12
3.102586174086219e-12
0.
0.
0.
0.
0.
0.
0.
0.
0.
0.
0.
0.
0.
0.
0.
0.
0.
0.
0.
0.
0.
3.9885081905925954e-14
6.61899693786134e-14
1.0090175160610066e-13
1.4728590766178511e-13
2.1231989777096602e-13
3.057300975548453e-13
4.375691744309373e-13
6.128879590649074e-13
8.264254850112216e-13
9.653771383478087e-13
7.123979746428877e-13
8.091113203369675e-13
1.297927792792496e-12
1.8892468604569532e-12
2.7578228936670294e-12
4.078794102424369e-12
6.14130002863472e-12
9.371657770914171e-12
1.4464521021687252e-11
2.2988662686499924e-11
3.9595686411135327e-11
6.857203965017364e-11
4.015553538144295e-11
1.3527414428726468e-11
3.755221130616279e-12
2.3867849579638387e-11
6.152661188381467e-11
1.533401744174726e-10
4.3708526971517324e-10
6.585413179104702e-10
6.4105402838468635e-9
2.4516395790432893e-9
1.2273187155042473e-9
5.299538586892854e-10
1.6801195660321419e-10
1.788201251365316e-11
2.244561026203261e-10
4.127747215510526e-10
4.819720528539998e-11
2.1002335332269893e-10
1.563532784518725e-10
5.265451273536644e-11
1.0084615776916954e-11
1.74760581053943e-11
3.404417705802745e-11
2.2420243593821937e-11
5.935317466131059e-12
5.4621279134060156e-11
6.047447087307226e-11
5.511864126176703e-11
4.2251294943510887e-11
4.655817634000536e-12
5.1560785905887916e-11
1.2624630240144794e-10
2.905809664674668e-10
4.4485916804971587e-10
2.2266489065165904e-10
1.0937766804048372e-10
5.410087200247663e-11
9.44799654174653e-10
5.62142852608423e-9
2.4418538032869876e-9
3.2508589828959147e-9
3.3695694024888874e-9
3.0802551611128973e-9
2.496867962894714e-9
1.5203377408365032e-9
3.691886000071098e-10
1.1451359998474245e-9
8.002728940805477e-9
2.9071645205938707e-10
2.820368510885893e-10
3.811791138651117e-10
2.7552915041330024e-10
1.5289827807955788e-10
4.642200617685619e-11
9.450783477216961e-11
6.33493337235129e-11
5.1459018765267854e-11
4.559290657464436e-11
1.6274719017927653e-11
3.556595227750054e-11
1.2789819099304203e-10
2.1589891912387094e-10
1.4926885739057113e-10
1.1049766042701764e-10
7.885165511218241e-11
1.6670351025527296e-11
1.759835382179478e-10
1.3156984607806472e-10
1.0027011133897866e-9
5.783278607272066e-10
1.4164004161680325e-8
4.4902214877616e-9
1.8500342697787293e-9
6.322895425725873e-10
1.449792028314441e-10
1.0568276779784523e-10
3.7423038922381315e-10
1.2651457560611186e-10
2.2236766537277967e-11
7.487728178235211e-11
6.975381110163342e-10
2.4029925673063237e-10
1.6145530422182446e-10
1.263186754074381e-10
1.0436814234173956e-10
6.487668678207161e-11
1.5729998552220244e-11
4.0235879907796356e-11
1.0280603359032653e-10
1.1008112603837054e-10
9.358030264800189e-11
1.1505659289656857e-11
1.2176250242826985e-10
1.6941515212302597e-10
2.8854252328254847e-10
5.317368973773433e-10
3.577688547533541e-10
5.976454654296688e-10
1.5142903659172767e-8
2.0705758710574645e-8
3.6010402382160975e-8
1.9776077303405904e-8
1.8097307667684032e-8
1.7804796075563e-8
1.512265480806475e-8
8.705214677939402e-9
9.805965228570263e-10
4.5831604612776194e-9
7.774572437103906e-9
1.067548558368108e-8
6.640120583198232e-9
4.6744770200560544e-9
9.166834537780211e-10
7.028620158535009e-10
9.190269065225301e-10
3.794301503671253e-10
1.1624154815390691e-10
3.830871229672312e-11
7.528089947949766e-12
1.2594673258424416e-11
3.201119211168184e-11
6.919316142164785e-11
1.3746369306180907e-10
8.441946134392894e-11
2.5964944944319644e-11
6.229536904016003e-13
1.3092021508696932e-11
2.2888838168666714e-11
3.191096818747976e-11
9.979874483859634e-9
4.916459826205523e-8
1.2020155538108918e-8
3.4420126044087867e-8
2.4410880365370928e-8
2.1466750818526397e-8
2.3730202079419152e-8
3.2912940346085015e-8
4.383267748283866e-8
8.306377342782749e-9
6.888871277916963e-9
1.0609389444397349e-8
4.278484867555918e-9
2.9459369782039846e-9
1.752748276825704e-9
4.250960093950683e-10
1.0961052882922687e-10
3.400522990769478e-11
5.9794200810627755e-12
4.8461963015788315e-11
4.631420144363434e-11
3.965337995715805e-11
2.7925189580612188e-11
2.5589528761865027e-11
7.175872181597416e-11
1.4911729876887612e-10
3.4894487064794765e-10
7.186806703437133e-10
5.138934839189235e-10
3.6392516831571954e-10
2.6965652014168305e-10
2.2427176125587556e-9
1.622706027869237e-8
1.3119773441786323e-9
6.023390088856571e-9
5.434965303955744e-9
5.139223861069759e-9
5.299714426756156e-9
6.507242971035994e-9
4.314974323337994e-9
1.3866243843759651e-9
2.1627772619871654e-9
7.432704818843519e-10
9.106558535943128e-10
1.8078773389052168e-9
9.095446995422455e-10
2.828551705743495e-10
2.2918343679865206e-11
2.2364304920191043e-10
4.099621148280868e-10
3.89259465142968e-10
3.0584440019779394e-10
8.159162148028846e-11
2.5248849366914026e-10
9.254802281898731e-10
1.237651584269977e-9
7.067253585899403e-10
3.99875581122847e-10
2.1244053522302322e-10
8.462927449020524e-11
2.0753860565819516e-11
1.3813413170837417e-10
3.085547404713743e-9
2.8621284530430546e-9
4.557815260467479e-8
1.496965413746325e-8
6.9373876462141745e-9
2.5627588080384754e-9
5.041654995699941e-10
6.232722039496428e-10
2.852280571823213e-9
1.6993333020336248e-9
7.584328820774527e-10
1.1738459075819356e-9
4.980307998634979e-9
2.991872098861659e-9
1.488927901958263e-9
1.2005740872011702e-9
1.4557919777718547e-9
2.749207609268194e-10
1.3993084495530131e-11
6.16165842151135e-11
6.330878105620498e-11
4.851997106132128e-11
3.700045105964516e-11
8.445242939846078e-11
1.040213913311116e-10
1.276372992842396e-10
1.141491460359649e-10
3.6616167390497604e-11
3.957421382896624e-10
4.846248009548585e-10
9.662473141831787e-9
7.468778212287189e-8
4.76965449364404e-8
1.5558323959212392e-8
5.029450983073326e-9
1.3096635813073578e-11
1.1751048788078644e-9
1.4208362762810276e-9
1.4859434313674796e-9
1.5475981122871616e-9
1.6826909294334767e-9
2.0156453805774278e-9
2.633726392223653e-9
8.587189728061249e-10
2.05562115155673e-10
2.1864910458901661e-10
1.079567647309249e-10
5.492924168596766e-12
4.822265352489728e-11
7.283441387435588e-11
7.394178545724246e-11
5.899876568904024e-11
2.1719458396981885e-10
5.246021217270295e-10
8.4787144710965e-10
4.775434862995647e-10
2.9523189264268444e-10
2.1168738568488655e-10
1.7856693096641476e-10
1.7549829691403508e-10
1.9423652086340968e-10
3.7183731082956562e-9
1.9363495390682514e-8
1.106904486322966e-7
1.5467357293050623e-8
6.308700711269208e-10
2.6358954214775264e-9
2.3720526722233866e-9
8.760057087026726e-10
3.5962648951049665e-9
1.1561078400827507e-8
1.2296495620660818e-8
2.598513053842619e-8
8.965118774350095e-9
3.0807882926885315e-9
1.0777921828650571e-9
4.4598834487438006e-10
2.4602901190566083e-10
9.230615466334165e-11
1.541039494963917e-11
1.9238412812744066e-11
2.6954477726959288e-11
1.9371742862824223e-11
1.2820412511938951e-11
5.443088828281771e-12
7.08186830346252e-13
2.1074417956006674e-13
2.7411099680175263e-12
1.1904937231563809e-11
1.2974368037473845e-11
2.3499673923145595e-11
1.0428436104558444e-10
7.635665408303348e-10
1.962403577914503e-9
1.3163495998466527e-9
1.712959993296314e-9
1.6228173551187524e-9
1.286522365253927e-9
7.991100501306577e-10
4.418657473762696e-10
2.194697423229741e-10
1.3074829282116813e-10
3.1717094136652807e-10
1.299072907957303e-10
1.2849201222299408e-10
1.1017051389140687e-10
6.80593283535763e-11
4.5660876008400945e-11
5.97761060456511e-11
1.305112256198402e-10
2.4227574857418677e-10
3.329714960039744e-10
2.157057236415965e-10
4.585384476626566e-10
1.8770925726634776e-9
3.073412477264967e-9
2.1960339872368417e-9
1.765351070565538e-9
1.4396548569303082e-9
1.081859484040021e-9
7.448352484287898e-10
4.85252562051726e-10
3.029860140522743e-10
4.351718566592583e-9
2.1068825998303154e-8
3.2576657417882614e-8
2.6259277685595197e-8
2.0684617020471403e-8
1.861650687516415e-8
1.1240422095049831e-8
8.253963978951566e-9
6.356919097300602e-9
4.64690289429415e-9
2.4512014570992532e-9
4.41089448562972e-9
7.045577102893208e-9
2.0023706560785522e-9
7.482113025455558e-10
1.7888308158380086e-10
1.8021443559119914e-10
3.128201385433439e-10
3.177394203670306e-10
4.102874701115879e-11
8.940230569003933e-14
1.1187283583028053e-11
9.600024003184886e-12
6.608525216464625e-12
1.5913681793628886e-13
7.734750743374772e-12
1.5862845218505554e-11
2.915456149983521e-11
5.485334290043499e-11
1.1215509098949821e-10
4.065374545496968e-10
4.933358908039015e-10
3.641105339050536e-11
5.201247771759613e-10
8.676497278231501e-10
1.1859004480546213e-9
1.2950418489186358e-9
1.1473524283849367e-9
9.15851180152934e-10
1.8074982944315226e-10
1.5102623173208583e-10
3.0132643035290415e-10
5.020349571317259e-10
6.462015500793791e-10
4.508401308088605e-10
1.0911334604542897e-10
3.0630023582270094e-10
6.690911466601819e-10
1.0011273093374826e-9
1.1881078115806986e-9
1.0728296582773193e-9
1.734847590957192e-9
1.5429863012390846e-9
9.816606477619784e-10
8.300185533477869e-10
8.076722748114468e-10
7.800225294079745e-10
4.653793966982835e-10
7.976765677950277e-10
1.912205512355353e-9
2.7752638678172534e-9
3.959077478247584e-8
1.9057423865610382e-7
5.987750982491969e-7
1.387028265912699e-7
9.047920871775613e-8
2.965503481674733e-8
4.2846276050371895e-9
4.720384244306043e-10
5.927991502571319e-9
2.213486169754109e-8
1.6120430667547833e-8
2.528650587823988e-8
9.26056844184445e-9
9.674750987935369e-8
1.3043075113786492e-8
5.498474765570599e-10
8.81425104091815e-10
2.14523699680992e-10
3.8458425646418233e-11
7.392349882575848e-12
1.3885596877923612e-12
4.755132644986495e-13
4.1522150403545765e-13
2.2512950356189708e-13
3.154683144457687e-13
1.8041535329571263e-12
3.86950898996554e-12
6.51890721956124e-12
8.600825093939381e-12
8.504118914813256e-12
5.617196864607851e-12
4.605440277561126e-10
1.1263930731283457e-9
8.332513055872986e-10
2.506644046583258e-10
1.0823667303321713e-9
1.460164331914724e-9
1.6455371912785336e-9
1.7822245902832389e-9
1.92315916469539e-9
2.0921234802114433e-9
2.307843751474511e-9
6.874647372482872e-10
2.5231693410466173e-10
9.762366968840532e-11
4.2535285036989056e-11
1.6337220252404256e-10
2.380525905468205e-10
4.065969252301869e-10
9.155933534939545e-10
1.796412651627588e-9
1.5226068826317638e-9
1.3289498899109753e-9
4.10210317246544e-10
1.0056604853513161e-10
3.4862785146960304e-10
5.010568441228211e-10
6.238231526754719e-10
7.536651612823258e-10
9.340170278209383e-10
1.2224408893264558e-9
1.6348009642754055e-9
1.0371841024163897e-8
1.1568908586188066e-8
8.730068953749155e-9
4.8394483679203316e-8
1.723936558575806e-8
6.067660264482586e-9
3.7092281505218602e-9
3.169907131879291e-9
2.1100144596211586e-9
1.4141751241516583e-9
1.7370334597414386e-8
3.426023408277864e-8
7.287784940684225e-8
9.442941771052527e-8
1.519068488890852e-8
4.1382501909481095e-9
9.925230779403166e-10
1.1095777919560052e-10
5.5279586276537764e-11
4.515779469050795e-11
5.87791328255587e-11
1.775081124626584e-10
4.395619339012993e-10
2.1182436382039664e-10
1.567669264286072e-10
1.7738229125470108e-10
2.2336812225196047e-10
3.634076476408144e-10
6.708200953332348e-10
2.4232802205947644e-10
1.6356255264244487e-11
1.0542520377530571e-10
1.7235700335399168e-10
2.3814636338143625e-10
3.1393171383262865e-10
4.4780765874352025e-10
8.912459865345695e-10
8.032435963766442e-10
3.181097737870213e-10
2.1519260031955296e-10
1.901174712984783e-10
1.8152483082599495e-10
1.1957515365214615e-10
1.8715786937826416e-13
0.
0.
0.
0.
0.
0.
0.
0.
0.
0.
0.
0.
0.
0.
0.
0.
3.018670454530169e-14
0.
4.6995551879671866e-14
1.12736421951722e-13
1.8138662604715627e-13
2.619626627787484e-13
4.0098681626064253e-13
6.392277390724787e-13
7.603721201037654e-13
6.508227726776895e-13
3.876727045789518e-13
3.375080496144935e-14
2.3669631113129764e-13
2.5139354527914583e-13
7.059148949765108e-13
1.8284679655368085e-12
3.042200155537233e-12
6.162070677172243e-12
1.670884600371609e-11
4.7418079270736646e-11
1.1150005817813191e-10
2.1189636880161472e-10
3.63407727112834e-10
6.331459750212407e-10
1.2214204420991274e-9
2.0122158415201387e-9
1.1075188676000368e-9
5.78068254861251e-10
3.3091723397076503e-10
1.9382409689364876e-10
1.0704073820730428e-10
4.4374742574946834e-11
3.4714015255350786e-9
1.6359966046008207e-8
3.5287660647205946e-8
2.2049907525144432e-8
1.3871256889046568e-8
9.935404576061157e-9
4.987998372295272e-9
1.5981084304756274e-9
1.196560539528315e-8
5.251940326269773e-9
3.427784777977186e-9
5.320458226620425e-9
3.0610741996042137e-9
4.960065768683926e-10
5.050466154596777e-11
2.360662322038302e-10
1.9996478898820853e-10
1.1170229441667345e-10
2.8276266058923262e-11
9.992146719754633e-11
5.707793480449744e-11
4.609699897532771e-11
3.9506901227984666e-11
2.1901611300600963e-12
4.5687819051040676e-11
1.0651596738687197e-10
2.4350116404119743e-10
5.822155955544316e-10
5.011128001861185e-10
3.014526951074266e-10
8.657501235232767e-11
2.657822697956671e-9
7.357226650976078e-9
5.845694394140468e-9
5.945069667604003e-9
5.10272846896531e-9
4.471724225249799e-9
3.4401730767463527e-9
2.209670878782724e-9
1.084550801660509e-9
1.1294322330248091e-9
2.1971199397730155e-9
2.8213212968582544e-10
4.767657322541105e-10
3.3625260864612226e-10
1.612963797618373e-10
3.156401668662798e-11
1.7368573511354987e-10
7.892303175332763e-10
1.4690456288728942e-9
1.4740171945236176e-9
1.4715927140874273e-9
9.03438415145492e-10
1.8620496368350685e-10
1.5595444400003696e-9
8.115059988612304e-10
8.595367430776349e-10
9.83681619530855e-10
1.3025737457970138e-9
2.0702675501196618e-9
3.874734092579009e-9
3.788925451256024e-8
1.87306215884886e-7
1.9095221800767978e-7
1.9756140691425415e-8
2.299007133888286e-8
1.8692272348283547e-8
1.714530475305821e-8
1.752255310653576e-8
1.8651303318089247e-8
1.8693397041983683e-8
1.2292156094512815e-8
1.0244535821479069e-8
1.7071893924850302e-8
1.5825483772104105e-8
4.3392679389317085e-8
2.2303520618576354e-9
3.65142252328322e-11
1.2446896862868764e-9
3.1246823219223e-12
1.8386186983222537e-10
9.265678049747604e-11
1.5720317361566908e-11
4.337188826807659e-12
2.1132350902434043e-12
3.0045656437026145e-12
6.1379056429509966e-12
8.530993650778435e-12
1.0516346149636269e-11
1.0048220692585325e-11
7.773561237477335e-13
1.2807136827078396e-11
5.407122831785073e-10
7.977322303651663e-9
5.527612247424749e-9
3.193229414694364e-9
2.618360858461933e-9
2.461585113812355e-9
2.45441090873153e-9
2.520745374393179e-9
2.639386759811688e-9
2.828631492106302e-9
3.224241576545835e-9
1.8270205943213995e-9
2.1202754041134975e-9
2.5120047153039244e-10
2.3811069789450066e-10
2.1677678015654267e-10
2.213875862028387e-10
1.8781920103532123e-10
1.4928645419509113e-10
5.689872036332056e-10
4.1944805911188004e-10
2.7811491571323567e-10
1.6140393184613577e-10
6.492957752780705e-11
1.5714225969999054e-11
8.870574276373247e-11
1.6315648610424917e-10
2.477971263737539e-10
3.513246491572921e-10
4.831828247973864e-10
6.541929093606739e-10
6.613064276995437e-9
6.6496060273095e-8
3.635011792320671e-8
1.2896520377435127e-8
7.417138971050583e-9
4.469234467072979e-9
1.858000690059038e-9
2.1808863993610696e-9
4.05251127562516e-9
2.1370188162071133e-9
8.120907416719783e-9
9.870340223125678e-9
1.3778637770552469e-8
2.5670566919516044e-8
1.9793867308812806e-8
1.1156224815943684e-8
1.8763825771421476e-9
6.704299995512614e-10
7.780089154942478e-11
4.496693949849573e-11
3.144433001079057e-11
1.8357498587780457e-11
4.4521367339442165e-11
1.790338810662832e-10
2.01230854327239e-11
1.3920870564728596e-11
1.6454378491546165e-11
2.5193542013097247e-11
4.1636794716516456e-11
1.159776625012138e-10
1.9370124909563356e-10
1.0263335499345527e-11
1.801643813171013e-11
7.022266319457975e-12
1.3892968297719619e-12
3.884671711121751e-12
6.037808119897907e-12
2.704753031970089e-12
9.285929643666112e-11
3.1719801246063395e-10
2.5325415082055987e-10
2.2454692958733477e-11
2.410707164892548e-12
3.2624336057492727e-12
0.
0.
0.
0.
0.
0.
0.
0.
0.
0.
0.
0.
0.
0.
0.
0.
0.
0.
4.0160799404423065e-14
1.0021370086409769e-13
1.8381781382506834e-13
2.571003457266043e-13
3.468524881706889e-13
4.916047888061347e-13
7.21452841494809e-13
9.975068721122536e-13
1.1318097100803507e-12
1.052958505847098e-12
8.254457137961514e-13
1.6518894447439446e-12
1.0583050622500246e-12
1.2597211042398795e-12
4.029956821669564e-12
9.091737526486298e-12
1.9776727934321646e-11
3.844703999223308e-11
6.46077998442113e-11
9.864615027478962e-11
1.4480833436657343e-10
2.104412587606411e-10
3.138173782747594e-10
5.15778416299181e-10
6.510282884780608e-10
2.9793694992057496e-10
1.3770226352550424e-10
6.105517422190052e-11
1.204097180669406e-11
2.9014169931228813e-11
2.321311113563018e-9
7.807559216533729e-9
2.4841922113733936e-8
1.3479326048154828e-8
8.488151417905304e-9
5.2737885946860174e-9
2.326121799e-9
2.642091203601268e-10
1.8295000620983775e-9
9.200654315265927e-9
2.173137235706231e-9
3.784019340064255e-9
1.5092599260612756e-10
1.6319113823189363e-10
2.41311608040647e-10
1.826474798443158e-10
8.59669564386555e-11
2.7823588555212365e-11
4.813662765454305e-11
1.0380742437920639e-10
7.238503950362534e-11
6.813938495253101e-11
3.1651575267405785e-11
5.1786950744139796e-11
1.4988281746355705e-10
3.81532357695635e-10
7.872408499769199e-10
5.784770348702016e-10
4.4321167906652885e-10
3.663872178694649e-10
2.830986103384092e-10
3.151566685361672e-9
1.3581223502508157e-8
1.3777875946263316e-8
1.0171389342503091e-8
7.362217740784029e-9
6.471463060911474e-9
6.429159513722472e-9
9.667654571452053e-9
1.4346547950710087e-9
2.641547509375356e-9
3.771889314495063e-9
1.649439663301648e-9
3.7715271672597297e-10
3.2542703022381707e-10
4.6135239347407e-10
2.2796051749775145e-10
8.463263498520039e-11
2.5207336915588006e-11
2.802562860140408e-11
1.0935090630807399e-10
1.97327966364435e-10
2.0663455546078992e-10
1.8804748927599776e-10
1.5006868283114471e-9
4.926652456441517e-9
9.203319099973054e-9
6.374126512440856e-9
4.406154031184563e-9
2.8262073002837017e-9
1.663307783725582e-9
9.483208340201332e-10
8.214834389089787e-9
2.3180124148027464e-8
4.968815223493696e-8
2.8901188339877445e-8
1.906351824222267e-8
1.7470827431133546e-8
2.158550801483718e-8
2.047967638450295e-8
3.517767944432457e-9
7.537509762614755e-9
6.333770259726507e-9
1.085805407818287e-8
4.472702428717128e-9
4.6143448019986165e-10
4.2910440449302873e-10
3.880007091293291e-10
1.9220089296632807e-10
3.043038813943494e-11
1.9034829852990886e-10
1.01926998194091e-10
8.205642889149947e-11
7.935960033131607e-11
7.548815640119253e-11
4.180821172122395e-11
1.2986539790976468e-10
4.894354981473588e-11
5.040474130636325e-10
5.97691357700179e-10
5.116327094119761e-10
5.07076085821088e-10
5.610591977066339e-9
9.143534188896721e-8
1.6696133192600997e-8
6.752515410382952e-10
4.148335911838922e-9
3.418773554968616e-9
2.7221556458198207e-9
2.3371071876832765e-9
2.157996476405406e-9
2.1283493388563835e-9
2.1940343720190597e-9
2.0795999864970033e-9
2.8497861625066147e-9
1.54449055495492e-9
7.0079888033333786e-9
1.996773331375123e-10
1.769260437143464e-11
9.085159786660317e-12
1.30969125477743e-10
1.4527342935860452e-10
1.3368827071943124e-10
1.2123756576413337e-10
1.1765617618574974e-10
1.8307794609491594e-10
3.4425864273162826e-10
4.896755628126135e-10
2.1465487530349022e-10
6.957730708307138e-10
7.634418071412799e-10
8.376170561951788e-10
9.786748203443456e-10
1.3594081717644066e-8
9.835680888684163e-8
6.406375358210015e-8
3.518959823349461e-8
3.2207148205025416e-8
3.851163880944253e-8
5.497013748717569e-8
7.559240747493819e-8
7.928159778188072e-8
9.64275023327061e-8
7.490042972052432e-8
4.171707128069692e-8
8.097110412976946e-8
1.6388514590358485e-8
3.692236731284078e-9
1.7236435288875464e-10
3.494888043490712e-10
7.332203010992138e-11
1.8235843066602038e-11
4.6663561294639885e-12
6.111268837858756e-12
2.1154707850576407e-11
4.31156153658981e-11
7.710674253849155e-11
1.3366554254192339e-10
1.4379654239309237e-10
4.3164961577798496e-11
4.862033441629531e-12
1.1690913427133646e-11
2.1924234139228642e-11
3.071020996079488e-11
6.9560442889381e-9
3.939490871351469e-8
7.850690359584138e-8
1.890659613196808e-8
2.0681163853115753e-8
2.0646410208125935e-8
2.5088482247194076e-8
4.252848370185443e-8
4.9248485130197717e-8
2.806785394750294e-9
1.0514961153965196e-8
1.2690676006388586e-8
1.3736372448426008e-9
1.0283555149404477e-9
7.808342360585252e-10
2.6545580762803905e-10
8.451437663634394e-11
2.5895596261501357e-11
2.6334334385799014e-11
7.148211836361533e-11
4.668750354758119e-11
4.1960194935614884e-11
2.0255779984259845e-11
2.734734571998546e-11
7.765565074134336e-11
1.8095134436460227e-10
4.095285402333667e-10
3.0584693527708977e-10
1.7127749171156783e-10
8.637413253851393e-11
2.5230417196245473e-12
9.908233424303177e-10
3.40267009241891e-9
5.11658753872462e-9
3.846971313641684e-9
2.837940049833135e-9
1.986905037617723e-9
1.109853608319189e-9
4.672220802854752e-10
1.3578992024070582e-11
8.84027650812415e-10
1.7722567489014864e-9
2.2809391970944386e-10
7.467441229515203e-10
6.6338386312986e-10
3.3429580753039295e-10
1.320351746132554e-10
3.6380569167327465e-11
5.6312621634935616e-11
1.815220587792505e-10
2.116381689082838e-10
2.0003512006508574e-10
1.3391766544289623e-10
2.7360737163503566e-11
2.42398472049954e-10
7.18246932861642e-10
7.531446056897775e-10
4.2395207649554524e-10
2.429998311225738e-10
1.3554941966225082e-10
6.588030955166686e-11
1.7959245505163887e-9
8.174528539864093e-9
1.0553438634330834e-8
8.637010783769505e-9
6.1101096044630505e-9
4.279355476810019e-9
2.254350571826803e-9
5.214762518707901e-10
1.2219509264836988e-9
1.172127724878807e-8
2.8375965307870924e-9
1.6013848681527896e-9
2.13323055730821e-9
2.6630544583565505e-11
1.7258729641493498e-10
1.2874270859147958e-10
1.7179783064548043e-10
1.387375904389132e-10
7.779324055903238e-11
1.2939643826788052e-11
5.371063153195039e-11
3.325018728873777e-11
2.676945302582581e-11
2.151102397896318e-11
2.211563995005259e-12
2.563977596515829e-11
5.4648731740877445e-11
1.1112686369360738e-10
2.4429497799423544e-10
3.843899813054244e-10
1.7829720197153294e-10
2.3902487832069433e-9
7.035791375921578e-9
6.258359863702981e-10
2.476694080912411e-9
2.7083694361425295e-9
2.8052357660054014e-9
2.6657592669781777e-9
2.1961693471306524e-9
1.6137187197066195e-9
1.1401743869861516e-9
7.14452577655742e-10
2.1432239402305904e-9
9.008284239049378e-10
3.3965576995692325e-10
1.3304700262744367e-10
1.7561960561138983e-11
1.5682602540530045e-10
4.808188990335907e-10
7.880381683661905e-10
7.913657559654619e-10
2.1631734949649807e-10
1.1963933473988595e-9
2.98119763783631e-9
2.276853414225863e-9
1.6577772606912997e-9
1.134600689676365e-9
7.241021614961611e-10
4.4229534882813367e-10
2.5651852496195957e-10
1.2707582863953811e-10
2.4037320260520233e-11
6.955833006654336e-9
1.112074077690413e-8
8.703002163179023e-8
2.987435157110077e-8
1.5067895620419532e-8
6.294375533284893e-9
2.5449556264586785e-9
8.808034775786564e-9
4.143247920872699e-9
2.7605603260328313e-9
5.154305758141096e-10
1.1001579501919924e-9
2.861642474734151e-9
6.670361225401942e-9
1.5312138191477554e-9
6.457476331645726e-11
8.609895985118514e-11
1.3020437789288157e-10
4.385719814057254e-12
2.298277816298266e-11
1.5001667284801e-11
3.8797281635627734e-12
3.1383194599626613e-11
1.9319190416260308e-11
1.4329850484887523e-11
5.557273787855902e-12
1.1765155980009745e-11
2.371557797041719e-11
4.0954701345275034e-11
7.146440494222864e-11
1.2974520788212104e-10
5.828465857498931e-10
1.3911445540857069e-9
5.891735396614181e-10
4.1649136331234e-10
9.258303553374732e-10
1.2301217543511529e-9
1.5275133395111297e-9
1.888311687735651e-9
2.377081646309958e-9
3.123076002348652e-9
4.551471120860153e-9
5.7549444666801076e-9
1.2040161792923068e-9
3.217846575758952e-10
1.9210702281162896e-11
3.523445558909805e-10
8.023587420632484e-10
1.6798341623438164e-9
8.510497753249544e-10
1.1635997292953147e-9
2.649289561292669e-9
4.319726717752523e-9
6.156528811350594e-9
6.354265498281929e-9
5.4394087875905616e-9
4.350219592259778e-9
2.8563755310594663e-9
2.9370624743471425e-9
3.0166363732671663e-9
3.775179937206251e-9
3.600243761530829e-8
1.8058127079993256e-7
5.461609520758492e-7
2.0632239667560914e-7
4.754730516511328e-8
2.7011161955626758e-8
2.212429849450115e-8
2.0856786592904095e-8
1.5761410313129108e-8
1.9486880008287713e-9
7.002135991842432e-8
1.2412631043270132e-7
1.011729437249601e-7
2.4114832251832352e-8
6.41297706311299e-9
1.015677034515807e-9
2.5350689852359793e-10
2.152059417562036e-11
6.927854843768936e-13
3.416058544121973e-12
5.591927421092411e-12
8.39381439187279e-12
4.297637139097153e-12
2.2606183995159007e-11
2.6153895625098677e-11
2.959568060038396e-11
5.96241086446139e-11
3.84768316827787e-10
8.592896982559281e-11
6.214762321048504e-11
6.505562156479855e-11
2.0873556523571247e-10
1.7999914874081802e-10
1.7183624597437373e-10
2.0897099237786694e-10
3.830362307736239e-10
3.297909192775241e-10
1.0477990501800876e-10
3.4895077000275986e-11
1.7403626304750417e-9
2.3702365586520635e-9
4.4326099831667643e-10
3.999643662223019e-10
1.4587479886451082e-13
0.
0.
0.
0.
0.
0.
0.
0.
0.
0.
0.
0.
0.
0.
0.
2.2811294744990918e-14
3.4380119199213056e-14
5.2085864899768806e-14
1.656253406546924e-13
5.068033919761612e-13
1.1407326303105204e-12
1.327444088438667e-12
1.4038617545455215e-12
1.6087943327923913e-12
1.961305718136477e-12
2.510188632140702e-12
3.34133974315896e-12
4.562858699527453e-12
6.156231936168519e-12
4.385891961821658e-12
3.7832759593796535e-12
8.571411570546657e-13
6.670248082730803e-12
1.4553453000792675e-11
3.07757476088984e-11
6.211417765050373e-11
1.1056076016393715e-10
1.7125638418502385e-10
2.4517703189241045e-10
3.562605627697259e-10
5.809096021842609e-10
6.30781268583923e-10
2.8716996051220226e-10
1.4405724950454603e-10
7.45696735690048e-11
2.9888341356219326e-11
7.91633475807413e-12
4.99552068269369e-11
1.0978476102113173e-10
1.6750762634679113e-9
2.714776406766745e-9
2.6142722348825236e-8
9.14907227060704e-9
3.8872150489629e-9
1.3384498964717842e-9
9.984816448010682e-11
8.858216004241222e-10
3.334161221012341e-9
1.0826734292137664e-9
7.061953260392407e-10
7.945396524871324e-10
1.6837902473138223e-9
2.4843636252641843e-9
7.039879906600355e-10
2.2619170966683588e-10
1.2585231662561087e-10
9.017136354344022e-11
4.5296947098764993e-11
1.2410750230124316e-11
8.666763106826665e-11
2.719408864032218e-11
2.0423381007460687e-11
1.8110659754607096e-11
3.1396777436830286e-12
1.4401619323166356e-11
3.171517088064096e-11
6.0416359001347e-11
1.1634949868072843e-10
2.34774535808211e-10
9.381509293962156e-10
2.287464230731783e-9
6.39210061802714e-10
7.975211247450422e-10
1.3087508290908673e-9
1.5909168717397956e-9
1.8198837092680826e-9
1.966172884683826e-9
1.9581678438072158e-9
1.7985375729790943e-9
1.6076551219117265e-9
1.6338900281368337e-9
3.3347028684203702e-9
1.5016071045846213e-9
4.0559245829804584e-10
9.544879058845332e-11
1.3258003604733799e-10
4.0653124727820803e-10
4.995336939302874e-10
4.888783647517258e-10
3.2773798980216336e-10
1.222094766279094e-10
9.82261553821736e-10
1.2139728228500808e-9
8.304282999551008e-10
5.5949309728216e-10
3.582985279877659e-10
2.1291811496489017e-10
1.062537384807132e-10
1.7838456875407792e-11
7.345901094665779e-11
3.893395175527128e-9
4.068882567482948e-9
5.575154543397929e-8
1.7198874926392702e-8
7.347236248550045e-9
2.3340779469580586e-9
2.741190670687347e-10
3.4976833671306885e-9
3.558622602128798e-9
1.5683434598520746e-9
4.1546517022767666e-10
2.063370132388699e-10
3.9507788669527697e-10
8.488011336454718e-10
6.218275431751139e-10
9.007958047224938e-11
1.9184154820850124e-11
3.4241227848524315e-11
3.5226172936442135e-11
1.603934428768113e-11
5.535231456932743e-12
1.6597406631927326e-12
1.396310176244548e-11
1.862975052591982e-11
2.562905238141941e-11
3.58952996991434e-11
1.3979128958251233e-11
7.837313108886029e-11
1.3775937674211462e-10
2.860934614930082e-10
7.555492434037308e-10
1.480722472869218e-9
5.6661517777486766e-9
4.910056463940106e-9
1.3265085028213862e-9
8.475904699833319e-10
1.6902452290668922e-9
2.123292975980703e-9
2.4662480802229595e-9
2.840153220221012e-9
3.3256127619085062e-9
4.044725781939677e-9
2.5803936986869992e-9
2.2175581693018412e-9
1.2003004428020871e-9
2.0495320071551858e-10
1.0930762613419587e-10
3.5234953193135067e-10
5.525528588859448e-10
6.369359802341902e-10
3.2348066762507853e-10
1.1986696826043775e-9
2.0566503422705986e-9
1.945781944645512e-9
1.726927120962955e-9
1.3349750370773156e-9
8.985226223625887e-10
5.742979481793985e-10
3.688566354829863e-10
2.403788914861689e-10
1.55121666257762e-10
9.216001687630764e-11
1.3327700218926234e-9
5.993355444929914e-9
1.3493829227970988e-8
7.451366657964276e-9
3.72940781755658e-9
1.552202248220024e-9
1.5163400109513524e-9
9.728542071938183e-10
8.535305005397208e-10
4.259319492482777e-10
2.6060406689837723e-9
3.812486737810543e-9
6.110997737809989e-9
1.443552753246224e-8
8.871778962162817e-9
4.0169093673884066e-9
2.728055823350524e-9
2.1326963357443465e-9
1.3636097712143274e-9
4.689440356160955e-10
1.6548714643655965e-10
1.2196575717409512e-10
1.1604401947875907e-10
1.0481328090706029e-10
4.257041552657351e-11
7.384113135084262e-12
1.827972612116427e-12
2.7093798523734124e-13
0.
0.
0.
0.
0.
0.
5.933860788367948e-14
1.3080812894940075e-13
2.292008262199185e-13
2.991936888957203e-13
2.158683591492069e-13
3.843883293973929e-14
3.218954930511701e-13
2.6386180295578586e-13
9.516452890239072e-13
1.5675939646329832e-12
2.5307999929211714e-12
2.020773685201356e-12
1.1586587672034893e-11
4.7939309294375466e-11
4.434730223467482e-11
8.705967020281601e-11
2.033250406803004e-10
1.934634206735046e-10
8.676718037475414e-12
5.0599024697542525e-11
8.992526177977722e-11
9.547054331587249e-11
3.023318879845308e-10
2.443033385668442e-10
2.864394555363534e-10
4.40662894146571e-10
8.404560677233883e-10
1.8785084922387906e-8
6.760253034942624e-8
6.557482731852328e-7
8.593261628485334e-8
5.470948209232907e-8
5.1960229930605824e-8
1.5439874559267844e-8
5.1445948904096455e-9
8.867372575667836e-9
3.505257668817622e-8
5.0271459349049114e-8
4.185728626087087e-8
2.0624262120623643e-8
7.267547866468503e-8
5.53103556539954e-8
5.4560395215975115e-8
3.150537481023629e-8
1.0426800492604103e-8
5.049580544043568e-10
2.8711816555367033e-11
1.4386554360599432e-12
8.674329660990177e-13
6.529563991255643e-13
1.8465327070336401e-13
9.049770958608608e-13
2.9949943267510945e-12
5.7330540859451315e-12
8.786048052790333e-12
1.047878809340382e-11
9.326965150291422e-12
5.064434469231258e-12
8.509356768828366e-10
1.9838581323439233e-9
1.2487864838069865e-9
5.850876885853977e-10
1.764612674024722e-9
2.1945703029872307e-9
2.3778975315428484e-9
2.5337966920275558e-9
2.7409512151029532e-9
3.0511884817138383e-9
3.5471570360721734e-9
9.197577969591177e-10
2.9949275646153336e-10
1.1597513819085197e-10
2.5750947250880705e-12
1.380030348607911e-10
2.0287259365767911e-10
3.486985064256345e-10
8.484544028713847e-10
2.2882929270231489e-10
2.802021348157324e-10
3.1874815209791066e-10
3.8910268374071e-10
4.3396479260192175e-10
4.304187664186267e-10
4.128881762279121e-10
1.8726634585227546e-10
6.366610570056518e-10
6.225877422591351e-10
6.909665030438972e-10
8.337130691530942e-10
4.067820876560833e-8
7.86805096479003e-8
4.027690544901508e-7
2.4302343715162275e-9
3.744467660175e-9
3.0079522037923746e-9
2.2997121563957117e-9
1.6495548738587675e-9
1.8595442894745815e-11
2.121336023273322e-9
2.9779209795369306e-8
6.05770726383373e-8
4.575343345765092e-8
7.239800037587017e-8
3.582521437386969e-8
1.0429279492246525e-8
6.486818275471815e-9
1.893136305808075e-9
9.455306826072829e-11
1.2486749243566473e-11
1.1173276585600194e-11
1.7644312859947215e-11
4.647279464484682e-11
3.9989746038166085e-11
2.722378214764919e-11
3.9423302623211513e-11
9.2355147660603e-11
2.861844869101204e-10
5.582246284911309e-10
6.978437863130674e-10
1.0974150666188657e-11
1.9155611485866507e-10
3.237480991867988e-10
2.988818236821036e-10
2.3948494101407237e-10
2.1475688536924724e-10
2.512836801869725e-10
5.295647354312274e-10
3.074558735426172e-10
2.1102744013555264e-10
2.4448733350771186e-10
3.603480187719701e-10
3.145474851718611e-10
5.627241143153563e-12
0.
0.
0.
0.
0.
0.
0.
0.
0.
0.
0.
0.
0.
0.
0.
0.
0.
0.
0.
0.
0.
0.
2.529614994349953e-14
3.8782869006929204e-14
5.4134305688701943e-14
6.395521671140666e-14
6.134524950981395e-14
3.579004538024688e-14
1.0110920894636708e-13
6.219016779815179e-14
1.3625184822986636e-13
2.3655539194805774e-13
3.9114304443871336e-13
6.619255747598128e-13
1.0381754438242616e-12
1.4956447690824991e-12
2.1367385145844095e-12
3.19698130232927e-12
5.015933526994753e-12
8.220441601111314e-12
1.4572669093675665e-11
2.7451464730862744e-11
2.023686935322766e-11
9.476171448339161e-12
4.137971159392824e-12
3.5855305423556244e-13
3.419219640535686e-12
8.457086653121672e-12
1.4373478392220364e-10
4.707735005102429e-10
1.8332923421056253e-9
8.412545103057734e-10
4.798922017732415e-10
2.579275569571313e-10
9.764779466496291e-11
4.467288947767618e-12
1.664783584067377e-10
1.412385393352274e-10
9.660666392853354e-11
4.3136986311095e-10
3.8537948899792923e-10
1.7071371390748976e-10
8.335812607966963e-11
6.183058913451373e-11
4.3964406218800775e-11
1.638103488901199e-11
5.054176452711383e-12
8.363639476076667e-12
6.299482293228859e-12
5.353520131264772e-12
3.8196850006630275e-12
5.862395326153939e-13
4.896788379489119e-12
1.1855243736608255e-11
2.821067355248501e-11
3.709130913903157e-11
1.8506112114711224e-11
8.120477870951712e-12
6.66393196263919e-13
1.5302747162602107e-10
6.067847730250495e-10
5.8811362823402e-10
5.728436427029786e-10
4.5334641223503036e-10
3.3338263674028595e-10
1.9606389378546092e-10
9.033101086195489e-11
1.8750866123821308e-11
5.697274134966036e-11
3.4687495772965364e-10
2.3458436698737336e-11
1.0332087774298467e-10
1.2459676720185817e-10
1.0680302983791083e-10
5.3211566023528534e-11
5.321392464458162e-12
3.001920385517405e-11
2.505964558384916e-11
2.1500197216267587e-11
2.1038812597241458e-11
1.1475926557984834e-11
8.07415665977764e-12
3.8846907366945835e-11
8.334046518827164e-11
5.770223077107245e-11
3.872753845807067e-11
2.5610472615906642e-11
1.4869468895009687e-11
4.843589181710751e-12
2.6129018936616464e-10
9.054943376719862e-10
2.4492118661422955e-9
1.2643560733105981e-9
7.898268440220155e-10
4.660643487179568e-10
1.9748846567013724e-10
1.1583003476517881e-11
2.429717269069447e-10
7.383709559196399e-10
1.5608507978226844e-10
2.1955922377627143e-10
5.186255375867941e-10
1.3137544502318479e-9
5.276178580522841e-10
1.6713762497981464e-10
7.297425777068727e-11
6.231546881299968e-11
5.418145099296489e-11
2.0149746057734633e-11
4.3131521355294006e-12
6.587269501791886e-12
4.800182355453691e-12
3.83963380300802e-12
1.549366232483027e-12
1.7755247688415778e-12
4.6359809164743935e-12
8.672769966051699e-12
1.50037585875853e-11
2.5142553903510436e-11
3.221998650660065e-11
2.6622950705607853e-10
5.4576388809079e-10
4.3003510703868867e-11
2.4650553930815073e-10
3.398939731252094e-10
3.865041985421655e-10
3.9113136866164666e-10
3.4031769395427593e-10
2.6059077203514285e-10
1.890828627081434e-10
1.414301563520364e-10
2.6244866748962247e-10
2.774467165888495e-10
1.497777237690062e-10
3.8710434422528335e-11
9.598574678255864e-11
9.396276656496058e-11
8.333285419147231e-11
8.897973529331003e-11
7.706477679024057e-11
7.493130235967271e-12
1.2257422543490375e-10
1.1109609457228668e-10
9.411327311566929e-11
8.063190064696767e-11
6.564445330470008e-11
4.843280658558427e-11
2.9238851437101865e-11
6.012479051519786e-12
2.89097946694597e-11
1.0023285946869884e-10
1.0567086941537862e-9
4.4692709156347635e-10
1.1520752606344326e-8
3.3880821823823525e-9
1.0384205046725249e-9
1.4708596394372088e-10
3.5121456250871717e-10
1.1463401599639418e-9
4.896883124628759e-10
9.498011571082585e-11
2.2724802904793316e-10
3.6228453986686313e-10
6.279164826944659e-10
9.448075195217708e-10
2.4574419581731296e-10
6.306772742004231e-11
5.316313139377462e-10
8.287398921934341e-10
3.189906898806462e-10
9.35165327590844e-11
1.052674231495678e-10
7.665083161436967e-11
1.670729848238146e-11
2.3139990390185952e-12
4.605847651941446e-13
8.807390372547501e-13
5.850015867455278e-13
2.0662202705633406e-13
4.208078370249345e-13
8.959695129193594e-13
1.4487598105333234e-12
4.952444845191827e-12
1.5889604110244497e-11
1.79450624289544e-11
8.412434145412226e-12
6.5233039532747335e-12
2.3502418527661663e-11
4.3922882102684287e-11
7.097620665773651e-11
1.0852590629217694e-10
1.5950160170158001e-10
2.1156578047070487e-10
8.904594343672837e-11
8.28317272556217e-11
1.559174578731036e-10
1.3257481390202378e-10
1.317046679427622e-10
5.014288584989244e-11
1.4844591101632277e-10
3.147768004267186e-10
2.467493612755917e-10
2.1306390582694767e-10
1.9405201345929962e-10
1.72962985045446e-10
1.4528610339891933e-10
1.1272918192867394e-10
7.681748792037434e-11
3.48804751369913e-11
2.3535725914836132e-11
1.2925470160525096e-10
3.8956872619812034e-10
3.164785153487944e-9
1.625768937279264e-10
1.952119542858247e-8
5.748494756049517e-9
1.0873856296345732e-9
4.240747225249545e-10
2.039919235199575e-9
9.198185165575025e-10
3.2766494938770975e-10
3.5912810653634133e-10
4.084358586129965e-9
2.113687357719817e-10
9.264384146480284e-11
7.649769364965797e-11
3.740191042623082e-11
1.116124564222754e-11
6.98798401277528e-12
2.1253097603104615e-11
4.727826829894708e-13
1.266803012020662e-11
5.328691173233528e-10
1.0177212545097995e-9
3.648875058678055e-10
2.939608963122986e-10
3.271828605329427e-10
4.2433969715412544e-10
7.298199658248392e-10
1.1746069747200341e-9
1.6542241913452445e-10
1.9628213090280838e-11
5.0565578199668546e-11
1.3557007017959369e-10
1.4259913672459318e-10
1.753279726535428e-10
2.8637096646315064e-10
7.090945047760861e-10
3.7296977965772503e-10
2.207375693843225e-10
3.61028777101072e-10
3.1099316985923494e-10
5.505076904013327e-10
1.091499709349719e-9
8.119442838893286e-12
0.
0.
0.
0.
0.
0.
0.
0.
0.
0.
0.
0.
0.
0.
0.
2.814387494238066e-14
4.0974829011752585e-14
5.969048967361968e-14
8.693983659147778e-14
3.495989899400111e-13
1.145931850945336e-12
1.0148469491912683e-12
1.0357911498956167e-12
1.17425943112535e-12
1.4205271734451575e-12
1.8057215689199571e-12
2.3962709152711786e-12
3.2986851789219076e-12
4.612107247050607e-12
6.067085370773547e-12
5.233752518689492e-12
4.474794606595342e-12
6.139364425727299e-13
8.126749600430903e-12
2.3079720294266358e-11
6.83518089122714e-11
1.740176070614491e-10
3.2760629000779254e-10
5.204291341431997e-10
8.612252356244407e-10
1.5580008042264403e-9
2.443948703909049e-9
1.8049308926912523e-9
8.774642202547359e-10
7.002028358627272e-10
7.561930978014129e-10
1.048039542621305e-9
1.7997673655364012e-9
3.53461107059469e-9
5.250890318329939e-9
7.615524249824556e-8
2.074335754170847e-7
6.224309868408556e-7
7.401329769035892e-9
1.899602253536713e-8
1.9561325287237416e-8
1.886212903381157e-8
1.8070825546615647e-8
1.601405658608829e-8
9.35803180221134e-9
9.350770046192206e-9
1.180159892641016e-8
9.208632605160208e-9
9.304396637004557e-8
1.562803508823304e-8
1.0643937981354427e-8
1.1051476568936295e-8
5.088786619682086e-10
2.0255337935925323e-11
7.285208776225614e-12
8.368062083983712e-12
5.9195153683965295e-12
3.9705099890822885e-12
3.2996265068896242e-12
1.954181813365162e-12
7.807445553020455e-13
7.884442234861202e-13
1.191905184386182e-12
8.715469728930456e-13
1.7192972141114692e-12
7.317283270611458e-10
1.4097669966159093e-9
1.7197016602623533e-9
1.3813121241338413e-9
1.664360427812476e-10
1.2011255029886492e-9
2.2485514150428056e-9
3.0637008800109273e-9
3.870044083737629e-9
4.902457052101795e-9
6.4701220556456006e-9
9.010521327974193e-9
1.5866933189492241e-9
3.6094161028348253e-10
1.1178800446544809e-10
5.2376180150990056e-11
4.679495287919976e-11
5.554694188460168e-11
5.686482787743312e-11
3.4271312943020714e-11
4.501265147192224e-11
1.9630402372711183e-10
1.895368574695227e-10
1.3197743793954806e-10
1.0049371776774337e-10
7.960982948317117e-11
6.615021805124249e-11
6.107583760706198e-11
6.697931510306631e-11
9.059880962106786e-11
1.532612446056022e-10
1.6685636170830037e-9
7.939145930370854e-10
2.179732451002904e-8
6.363126781502241e-9
2.081755548977472e-9
3.766381573393687e-10
4.954643887307885e-10
2.2187819505019562e-9
9.401842825511185e-10
3.7150358019055956e-11
2.107473234665076e-10
3.8623498542531967e-10
1.4208127375042052e-10
2.739591570865969e-10
3.61081081083994e-10
1.1837801463828559e-9
5.868137639254777e-10
2.037404922872997e-10
5.150122254328959e-12
5.03817158839726e-11
8.625580029099905e-11
5.130539146021343e-11
2.768360440924434e-12
4.435485315125836e-12
3.575506688566835e-12
2.5428511986885626e-12
6.267248893234386e-13
1.8611584741709668e-12
3.7932838732845595e-12
6.157437802316684e-12
8.663471417369571e-12
3.569856921058674e-11
1.1652354773301516e-10
9.072697114447234e-11
8.600045161446007e-12
1.0704454606432115e-10
1.9727436293247192e-10
2.98967027535687e-10
4.259281930425137e-10
5.879354484421466e-10
7.951570982523285e-10
1.0445247422387588e-9
5.149527930653268e-10
1.531204940669226e-10
1.8319537853708964e-10
4.1181661026310147e-10
4.2037483388548605e-10
4.4644139081506624e-10
2.951926151324259e-10
2.918576943680908e-10
5.52751566010402e-10
4.912552051171273e-10
4.4863831488583993e-10
4.0247059564749726e-10
3.376227054592786e-10
2.607749097557127e-10
1.8306351956554515e-10
1.0691133571641764e-10
2.4159800640060662e-11
8.657072866706024e-11
2.7939459049242954e-10
7.28569697690455e-10
6.746587435014022e-9
1.0012248695762792e-9
3.776878081463334e-8
1.0628631438027521e-8
1.6710279844495692e-9
1.0063305412815835e-9
3.776133119553862e-9
1.5847173950456136e-9
3.1905346732661554e-10
6.581469686177073e-10
5.528074933781689e-9
6.869177604867395e-9
1.1003858067607164e-8
2.3783858121499965e-8
2.2050435735907067e-9
3.604620761844296e-10
2.2926302807419152e-10
2.6596608789369583e-11
1.3187078459553196e-11
1.2578104641373025e-11
5.544333442727578e-12
3.55290612347786e-11
2.3240770404664905e-10
3.661508050862187e-11
3.5753075610275384e-11
4.138757277992816e-11
3.324329448511697e-11
2.83721504637645e-10
1.2161632781712038e-9
3.412288163300416e-10
6.280989747646191e-11
3.911087166568498e-11
4.1626936719262195e-11
6.667662463315202e-11
1.3196135347599255e-10
3.01602660079074e-10
8.689750299297712e-10
2.0113237234983036e-9
1.614779951398927e-11
2.2582245225120596e-10
2.7679928030058127e-10
6.884102791022489e-10
1.0468144668462224e-9
2.2617464815151897e-12
0.
0.
0.
0.
0.
0.
0.
0.
0.
0.
0.
0.
0.
0.
0.
0.
3.1278869349982566e-14
1.2420793764356812e-13
3.4939186707448524e-13
7.597360712235514e-13
7.418343332600387e-13
7.606288790933122e-13
8.487223542950685e-13
1.0051207396011982e-12
1.2460459032230555e-12
1.6049857892355897e-12
2.1375320867519303e-12
2.92314639359635e-12
2.1373459149210967e-12
1.924306728039253e-12
2.7517491304931405e-13
1.8538449118792697e-12
3.525022678103374e-12
6.870081728667012e-12
1.4478363331236159e-11
3.047921687617647e-11
5.838885829226109e-11
9.835413502813746e-11
1.4886939330277846e-10
2.1585246119712022e-10
3.336688944789121e-10
5.152305075927707e-10
2.87889321249627e-10
1.4042414315300185e-10
7.876157388013247e-11
4.5668738508847266e-11
2.334939351365768e-11
4.198703226328165e-12
3.679627686363812e-10
1.6770762562895824e-9
4.310090743768845e-9
2.2451882393079764e-9
1.2908516370578993e-9
7.1224400564272e-10
2.6296413678754894e-10
6.468151601660694e-11
8.618154683635638e-10
7.300851598108516e-10
4.3540482602954e-10
5.245275929057921e-10
1.9676174433126433e-10
1.7725503787196682e-10
1.2465646193653984e-10
1.178957338712929e-10
9.999106069856424e-11
5.37961549355036e-11
1.7779372727684196e-12
1.639085482055513e-11
1.2501139846070647e-11
1.0144228935777608e-11
7.536860623389709e-12
5.438617790021329e-13
8.643662552517503e-12
2.05301200685819e-11
4.73575521142572e-11
8.743500793928789e-11
4.845833112196919e-11
2.0291067100841014e-11
9.9405726399378e-13
3.3981503977988145e-10
1.1704936777632654e-9
1.0732659765583575e-9
1.1029268814779532e-9
9.082638271786219e-10
6.76101814231095e-10
4.0181961459077876e-10
1.9892746224744588e-10
7.10360959772886e-11
4.68467453941673e-11
4.3218082741117653e-10
1.6826582950639934e-10
2.852953203321619e-10
2.107467074533718e-10
1.1693551460913575e-10
5.317841317039921e-11
1.1861254922179275e-11
8.078277461190704e-11
7.530658916395613e-11
6.886983673496908e-11
6.887897576183781e-11
2.986713784029861e-11
3.6864962503025615e-11
1.598167943567218e-10
2.2899758259315129e-10
1.5395369907886595e-10
1.0628864470187325e-10
7.125446124990146e-11
4.348461163423527e-11
2.0168938058604164e-11
7.102135248037847e-10
3.0911869133826456e-9
6.835552208964717e-9
3.848167377577495e-9
2.4092489086578296e-9
1.4794699027065675e-9
6.207085122688561e-10
1.2389476041925342e-10
2.428394229257332e-9
1.3937164003831462e-9
9.53151483684912e-10
6.343936299557937e-10
1.164174677404231e-9
6.981987765704935e-10
1.0741804413350244e-9
3.303724449329316e-10
1.1769847672561497e-10
1.2922642969385999e-10
1.5398838344675552e-10
7.781087946993795e-11
7.203940241405485e-12
7.210472479435393e-12
6.8852200670927665e-12
5.0963708791940134e-12
2.9942432330068497e-12
1.4862225240431422e-12
5.2487675779751165e-12
9.97983902836774e-12
1.732489795646797e-11
2.829694384260258e-11
4.2174978176463015e-11
2.6274029005192426e-10
5.115341100701862e-10
3.647712449794183e-11
3.210289612074172e-10
4.919803609500967e-10
6.164203361986648e-10
6.765278484580298e-10
6.323086672493163e-10
5.273987495163967e-10
4.35495544959388e-10
3.970203514929669e-10
3.0056298849584017e-10
1.0536879265487954e-10
3.348312938549354e-11
4.9904455470170904e-11
2.215427629178673e-10
3.1118103565747144e-10
3.058715526517038e-10
3.1957669540287476e-10
1.673934764740147e-10
2.1792767522549233e-10
3.6959448179824357e-10
3.2920818295772015e-10
2.973686950799929e-10
2.599729918469298e-10
2.1127495852551975e-10
1.577745467884144e-10
1.0617459636441676e-10
5.727817232714371e-11
6.533587401548705e-12
5.554483718376005e-11
3.2442406952214092e-9
3.782254363003997e-9
3.419652245267278e-8
1.1368947043148127e-8
4.081941904550515e-9
3.8033556441041797e-10
4.70747103994934e-9
1.9245220812004236e-9
1.3181661288043188e-9
3.9652135427101444e-10
2.6376998458566623e-9
3.5648112313349733e-9
1.1524225782201137e-8
4.273732902463943e-8
2.7313914898811834e-8
1.0508183042112173e-8
5.8428542791125824e-9
4.011617291150001e-9
2.7691192153122474e-9
1.4263100782673653e-9
9.742511244077984e-10
9.827244590863185e-10
8.874523603017278e-10
4.711465121255135e-10
8.823950988332364e-11
1.6031998509887253e-11
3.2774746388690647e-12
1.2186432699191364e-12
1.0618150259884274e-13
0.
2.315218876288859e-14
8.813503575934479e-14
1.9459899114441525e-13
3.62776696358882e-13
6.08346889975919e-13
9.57374128075935e-13
1.4707008527200846e-12
2.2096147764180673e-12
2.900067523031045e-12
2.5730893134909514e-12
1.4401721497491901e-12
3.9386353696836715e-13
4.523686161032251e-12
7.908215323200536e-12
6.093542202950092e-12
3.726876837868304e-12
1.9104223460221905e-11
4.857168228589069e-11
1.0515148801219766e-10
2.0939202847054538e-10
4.3050331757254235e-10
9.925347103335442e-10
1.0796868991208454e-9
6.528439767265113e-10
4.370020428393967e-10
3.059247215047234e-10
2.144313661147198e-10
1.4531575506299022e-10
8.875355919518173e-11
3.7086823403707165e-11
1.729216315865739e-11
3.6759706374832923e-9
9.09691231795971e-9
4.559489900629461e-8
1.9565538018688458e-8
8.774646250470611e-9
3.023421183084121e-9
2.122661205254687e-9
5.797487613338588e-9
2.570562039690071e-9
1.9884214174655113e-9
5.776303811008333e-10
2.5420850961494332e-9
3.2331741728864266e-9
1.0618092448666367e-8
1.5699096352891837e-8
8.214588451685875e-9
8.995529073481215e-9
2.2200608631684128e-9
6.859697858805739e-10
1.2387293684368438e-12
1.566638686236577e-10
2.0773996851979593e-10
3.5375769904066414e-12
1.939609256884061e-11
5.6067832258016e-10
1.0199221566327867e-10
6.873878636915049e-11
9.572303572932121e-11
1.6591687062868694e-10
3.509345589206576e-10
1.6930886812138583e-9
1.98606643539027e-11
3.5067880986502344e-11
4.4194481953740707e-11
1.663517026938436e-11
4.7152623034997264e-12
7.728816479133393e-14
1.831213288713405e-12
1.0323550784753049e-11
1.3948930782343604e-10
1.7099692711837424e-10
3.172297554825507e-10
9.882247142848807e-11
8.114676223472706e-11
2.2396567283140142e-12
0.
0.
0.
0.
0.
0.
0.
0.
0.
0.
0.
0.
0.
0.
0.
0.
0.
0.
3.780957527661597e-14
8.330597961134945e-14
1.4766825211783282e-13
2.3029329715425485e-13
3.3102718941356976e-13
4.43073876092221e-13
5.409406026193678e-13
5.718760822193842e-13
4.610522580201889e-13
2.4001796093149613e-13
6.467273396605279e-13
9.912026321343992e-13
1.7458485300222308e-12
2.2187069153321503e-12
2.9538615210584244e-12
3.6200040124536272e-12
5.959887198839894e-12
1.095812792796531e-11
1.673620277854584e-11
2.781410664673562e-11
5.166599246577851e-11
1.0660144094118837e-10
1.6787796740743475e-10
3.828734862117825e-10
2.98584171304664e-10
2.5274228413340536e-10
2.5869068964528545e-10
2.9686804574600204e-10
3.649885576322864e-10
4.692580352673928e-10
6.332139248854901e-9
7.162899594674107e-8
1.6929853394121064e-7
3.2914993028770147e-9
4.255789407733551e-9
3.5022566443531275e-9
2.8129849092435716e-9
2.437459949238173e-9
2.2974077599362734e-9
2.3052089708360533e-9
1.999385306143312e-9
2.8520330897427452e-9
2.678493405592161e-9
1.5871242134957452e-9
2.1681817012133255e-9
9.192739274810339e-10
3.8768646972121245e-10
2.8178369589554e-10
8.883364491960467e-11
7.575551064257818e-11
1.0569089684836158e-10
9.405228953463511e-11
2.714111269593821e-11
5.0413366917600864e-11
1.1393293609679588e-10
2.0826271140243067e-10
3.783010255338131e-10
6.807259442939038e-10
4.526649335842828e-10
2.3094250553572856e-10
2.911169800805518e-9
1.2126338622434535e-8
1.154404988970603e-8
8.818466250488945e-9
5.214562500737333e-9
1.978476629228035e-9
4.7680634468681855e-11
8.988285268308522e-10
1.0641282374210524e-9
3.050912040948325e-10
7.905217704563442e-9
1.0827720442874498e-8
5.076463888625509e-9
2.551622561040739e-10
1.1356585231981284e-10
2.76435859751642e-10
4.8189734869400175e-11
6.109601954137269e-11
8.817959215678702e-11
6.674954136333075e-11
4.872200070917393e-11
3.43805394723124e-11
2.2652188764205446e-11
2.730859853872898e-11
6.772498226394096e-11
1.045385066078432e-10
6.47827760099567e-11
2.3362307849257948e-11
5.0619900475320504e-11
2.4546102307435017e-10
2.7860862115353835e-10
1.6102783551609565e-9
1.921926810485093e-9
1.838206291283126e-8
7.102119390894801e-9
3.842451072425254e-9
1.787533810801079e-9
6.248627230936435e-10
4.314718724515028e-12
7.019543964639948e-10
8.008207047828845e-10
1.7331717452288246e-10
9.028523455481173e-10
3.3974350170230067e-10
1.1533692580511301e-10
2.3134491458956196e-11
1.0617436230025425e-11
1.3322890970868014e-11
8.651025018117619e-13
3.9831738500351595e-11
2.0030866807666714e-10
4.4695482065068054e-10
4.701081885169123e-10
3.833741449490186e-10
1.4701036924722008e-10
9.00504314020888e-11
3.9977610738919096e-10
1.1273364539026632e-9
9.024226318953701e-10
8.163209848576016e-10
1.025881557754263e-9
1.6537640078521506e-9
1.5819117652246973e-8
5.3546202622428715e-8
1.300330423420116e-7
4.250199887315969e-8
6.163501961562106e-9
6.631116917032417e-9
1.0433460257358597e-8
1.265771310381591e-8
1.501197837413907e-8
1.7256058719354706e-8
1.9211612517594748e-8
1.5501180513644662e-8
1.1250066817324197e-8
7.176464131258179e-9
1.6632448582815278e-9
5.38201741628242e-10
5.531754782298062e-11
9.490059114811433e-11
2.5715269847143504e-11
1.0515335653278842e-12
7.007972936255151e-12
4.95877920137957e-12
4.939267778653663e-13
1.9573450249983395e-12
3.2366971701369043e-12
6.114204115671495e-12
9.80478702021314e-12
1.4206187181477634e-11
1.8805654233708627e-11
2.3849573662727655e-11
2.9807870291945154e-11
6.991833477076022e-9
3.729289514288757e-8
1.229833418234621e-7
7.635031969948626e-9
1.86821513669361e-8
2.0628675408815824e-8
2.4781356109907643e-8
3.444900881846005e-8
3.52520848752381e-8
3.6814004592190064e-9
1.0179654398126442e-8
1.0871202089704422e-8
1.4676955790693573e-9
8.728622440934794e-10
7.363831003833855e-10
2.2746671189078394e-10
6.072058517982214e-11
1.8497886982524578e-11
2.4103058290616382e-12
1.835419341221231e-11
3.5176931101624225e-11
4.5763807354699343e-11
5.890991689337507e-11
1.1164028229004533e-11
6.36725624306115e-11
1.533415495883798e-10
3.5731927999831174e-10
3.1505917752890216e-10
1.5258671054950168e-10
7.867552073728658e-11
1.1210085569195944e-10
6.596658826587449e-10
6.611958922714821e-12
1.8296855545396103e-10
1.7545670878072382e-10
1.4708603068461872e-10
1.0009583503983402e-10
5.555945704517346e-11
2.3975363292859234e-11
1.2899621336821106e-12
4.196354471047597e-11
2.754353986332687e-10
1.976760321464524e-11
3.602511404589738e-11
4.873988865289551e-11
4.019064620003843e-11
2.1548002500425177e-11
7.961056082245637e-12
2.0196340521357014e-11
1.229629555300628e-11
1.0094065029477798e-11
1.0104017972776491e-11
5.3429542426625586e-12
4.17465119662674e-12
1.5987817681568143e-11
4.34096629233989e-11
6.448521734029417e-11
3.7841980205586954e-11
2.256891998611317e-11
1.3133184751437423e-11
6.382750226995097e-12
1.6257034797681039e-10
9.103475675732917e-10
4.901716563763257e-10
7.840864133132702e-10
5.932642630674656e-10
4.502653205360592e-10
2.7909625837676484e-10
1.0029755467985835e-10
1.2248288460470773e-10
2.000676275512925e-9
3.6571211067275914e-10
2.0929207343058663e-10
4.7033951862497914e-11
7.925411743242229e-11
8.509587393287812e-11
7.162876034212938e-11
3.4447248774732013e-11
5.337729219601081e-13
1.029675928881744e-11
8.38234321740304e-12
6.896293576962034e-12
5.252818633572254e-12
1.1328088628559086e-13
6.118274870303311e-12
1.753543002168582e-11
4.0316939993414434e-11
2.8918910763631867e-11
1.757956872574268e-11
9.190835094611946e-12
1.7277031861242603e-12
2.7816234455863137e-11
1.589350921984237e-10
2.0216992089023265e-10
1.717912250253547e-9
7.564592566759868e-10
4.1796237150389845e-10
1.9232020606297279e-10
7.04395498343617e-11
1.1234800526636146e-11
3.654384144083765e-11
1.3227172140296225e-10
9.205756106852585e-11
2.2749226173850503e-10
4.5222589621548703e-11
2.9840136196452686e-11
3.118062957270095e-11
2.5303070210081064e-11
1.3013210615721534e-11
1.2086410346650989e-11
4.11274338852223e-11
3.4441368661728794e-11
2.306871335856389e-11
1.8456728292501277e-11
6.057425340766394e-13
2.088344860204386e-11
5.357060686390747e-11
1.386133006832549e-10
2.5540221259923303e-10
1.5857706637295284e-10
9.616003069339697e-11
5.932517918826925e-11
3.511866413322003e-11
4.791747713292325e-10
2.580885209508511e-9
4.273917087408558e-9
1.9755962033984832e-9
2.2026968688059873e-9
2.0209192540034738e-9
1.662325943361548e-9
9.358429297838262e-10
1.4112064546825398e-9
2.250588379797872e-9
1.277738748831855e-9
1.6485279499580333e-9
6.920884648357636e-11
1.7637106990166137e-10
1.9498873082573444e-10
1.49044856084988e-10
8.332865686283926e-11
1.70990887910522e-12
2.2541447142515528e-11
1.7964300093129253e-11
1.4374652336232771e-11
9.441037520519149e-12
2.206027810460531e-12
1.6617771763828955e-11
4.6414802974478374e-11
8.806323438091186e-11
5.85234408630046e-11
3.82128312831718e-11
1.4385191695051421e-11
5.959496566832929e-11
2.7968581829812333e-10
3.369427119347543e-10
1.9820575846822853e-9
1.136807746135686e-9
7.00664253151876e-10
3.4150690119906616e-10
1.404115613060205e-10
4.4473875235203705e-11
2.7235405144792468e-11
1.7204139736447605e-10
1.6980091815368113e-10
2.1643088783936113e-10
4.860583519058982e-10
9.873714429020446e-10
9.512940499195488e-10
7.812841715179069e-10
4.1219369821820255e-10
1.827891244283452e-10
1.0945545606242616e-10
1.3236334982874125e-10
8.658590850076162e-12
1.3976856005294755e-11
9.781209003215819e-12
1.548663716412806e-11
5.449093561862994e-11
1.0247462306179993e-10
1.7392573744526466e-10
4.213874912576725e-10
6.058721492785056e-10
4.0678045844654535e-10
3.4525991143215473e-10
2.0733208856796783e-9
6.443036018251622e-9
1.3357255471581829e-9
4.0550396769003284e-10
3.4693260656698136e-10
1.0317329094715142e-9
1.4373083936150693e-9
9.112964214997829e-10
9.247910261553219e-10
1.183275466949245e-9
1.8958429780830573e-9
4.540506065245708e-9
7.864285553019098e-10
5.172517706661565e-10
5.491235553422284e-10
1.376673328654388e-11
3.5295873691983246e-11
2.7524029533342654e-11
2.1464720107295323e-11
9.686192744336476e-12
1.1888521862272907e-12
1.5382411404871513e-12
3.3837328440295882e-12
5.020694450842036e-12
1.98673793699155e-12
6.598298578218693e-13
4.4898398420809344e-14
3.3226490789583516e-13
6.351102245987152e-13
9.361742193678826e-13
1.2789210596510359e-12
1.1112637538517662e-10
6.874786822397702e-10
3.3258940798784677e-9
1.8186349156614775e-9
1.4035502461079023e-9
1.2875163983516677e-9
9.409055945598826e-10
6.406036989756028e-10
4.435145380528449e-10
3.1323512578058516e-10
2.4627414068929954e-10
1.9767606119095224e-10
2.0176704725257334e-10
2.6566762997959936e-10
1.6826597312237884e-10
6.124937569392854e-11
1.10913221121597e-11
8.586524782585399e-13
1.1894795640238891e-13
9.216706375027396e-14
1.8665111996925456e-13
1.8010429225271087e-13
8.420849873566623e-14
1.7334932371627968e-13
6.483398893470444e-13
1.304428968773856e-12
2.4471973827475445e-12
4.333188116684074e-12
6.93168092361445e-12
7.266675381041682e-12
7.578728087181679e-12
1.9901110308464678e-10
2.909597661059781e-10
6.447150430123483e-11
1.953066550321609e-10
2.3397453305779844e-10
2.356335428852431e-10
1.8898990859888888e-10
1.274881394177456e-10
8.019699550145323e-11
4.4200096134193146e-11
2.3825564749131674e-11
5.555155977775605e-12
9.50244478618849e-12
1.3877379837645374e-11
2.0619072459233987e-11
5.389631444686644e-11
1.1131798798571685e-10
7.290803756793321e-11
6.414189797049675e-11
5.4289929328731435e-11
3.6033576522248303e-12
9.859623505728805e-11
1.2731980668049578e-10
1.058949330395927e-10
9.504656540189524e-11
8.505146863261913e-11
7.192795581141993e-11
5.623456784346179e-11
3.989424600213998e-11
2.3822195105920567e-11
6.378865099090601e-10
2.9810332122335146e-9
6.542287696984849e-9
3.931269067536998e-9
2.204930847764859e-9
1.3099130308677707e-9
6.375114460399044e-10
9.946336637469957e-10
6.425236194513857e-10
6.711746330545015e-10
4.355418378130606e-10
2.2705525644777963e-9
3.676323735327661e-9
7.736981175559158e-9
9.83414184913096e-9
3.6577383282531596e-9
2.288892913534037e-9
1.8911603415336323e-9
1.978399054487204e-9
2.415690699780405e-9
8.193144541496348e-10
2.477473294291056e-10
9.45457099762858e-11
6.372286984555026e-11
6.890771069725596e-11
5.7508365346653614e-11
3.689688109214323e-11
2.6506157528987584e-11
3.9582037881254553e-11
5.1543053242216e-11
8.956117741167496e-11
4.658667159082149e-11
5.916659743439456e-12
4.113367929839577e-12
6.447592683184619e-12
9.240059888737932e-13
4.4531885191731576e-13
1.7410658186948181e-13
3.7614124491914923e-13
5.549216523997948e-13
1.1043191713661033e-12
4.521060257452792e-12
5.081211012861122e-12
1.4066243929543445e-11
1.5266045366715723e-11
4.736618285994417e-12
3.0410702428330525e-12
9.355045444867845e-12
2.2954806812923566e-14
0.
0.
0.
0.
0.
0.
0.
0.
0.
0.
0.
0.
0.
0.
0.
0.
0.
0.
0.
0.
0.
0.
2.452820612887583e-14
3.739372297266486e-14
2.6221069150934058e-14
0.
4.28647904036897e-14
6.105354028850372e-14
8.77522604641741e-14
1.238249163450364e-13
1.7016986688980704e-13
2.287532882800363e-13
3.0045657254066527e-13
3.833297308004851e-13
4.733678878315349e-13
5.648185286926444e-13
6.443524884680312e-13
6.620082487357537e-13
3.8029348354863014e-13
1.5996070788237262e-12
6.323752331500822e-12
1.0014524923499766e-11
1.855368637518971e-11
1.2580986639119135e-11
2.852671762111806e-11
6.995041513444567e-11
8.717480018376323e-11
1.0089080971776397e-10
7.985655170068708e-11
2.1191211075987384e-11
2.925109068291434e-12
4.753133341690639e-12
3.5073990632144026e-12
2.8033574314496415e-12
2.713928967119788e-12
1.237312404138274e-12
1.5694251311898387e-12
2.4338441472129692e-12
4.088521894404089e-12
8.125441243325186e-12
1.3247993564024204e-11
1.5512570525151232e-11
1.8319590185902646e-11
1.9876570298465962e-11
3.176980539454343e-11
4.424146667433516e-11
2.4683432435541065e-11
1.222888917259644e-10
1.9624332366731948e-10
9.309051440113957e-11
5.292717028533261e-11
4.2667481295277105e-11
4.1466998542809313e-11
4.134110526343044e-11
1.7392522849776775e-10
8.094224389998556e-10
5.293332897518857e-9
2.3645927151286508e-9
1.814534531527954e-9
9.948930932770362e-10
1.410119033372535e-9
1.8491839107306729e-9
1.3991006291469987e-9
9.554222933729572e-10
6.350492855658159e-10
4.293238922019263e-10
6.362937422718589e-10
8.221477276796104e-10
1.2087172290233935e-10
2.4028278651928323e-11
4.3331392497692584e-12
1.4035481250320263e-12
1.2127954703054502e-12
3.7582486915799724e-13
5.51079760001789e-14
1.3733109369465542e-13
3.2448209889357954e-13
3.34741772472794e-13
1.1672396058560818e-13
2.5329100851750794e-13
4.978176745123501e-13
7.136899547699658e-13
1.095105587284434e-12
1.9547730265186122e-12
3.267795710501364e-12
6.464243532016346e-12
0.
8.1488268616695e-12
1.3048845246156039e-11
1.5969777825812044e-11
1.6107204629335267e-11
1.2973005782810337e-11
8.771484336096713e-12
4.488674086705068e-12
8.861848326856837e-13
8.682896376942976e-12
6.6830464657441695e-12
8.186082685975112e-12
9.556489333992922e-12
6.636018738460331e-12
2.604901317613852e-11
5.7350877961313044e-11
4.058335578529635e-11
1.2868875841021845e-10
8.651211770977698e-10
7.111548390869699e-10
1.5720016094611618e-10
5.883828605752144e-11
5.045100866323728e-11
5.097812539554803e-11
4.4889333422353854e-11
2.2630095260979096e-11
7.354415790570924e-11
2.5638340629304937e-10
1.5466470371287368e-10
1.558177512155551e-10
1.2009920569574983e-9
5.349224408529774e-9
1.0912853150572709e-8
1.9360853389286907e-9
1.5141375450149782e-9
1.464919895390927e-9
5.556871971724562e-10
4.116843703682303e-10
4.323281248477018e-10
3.0102957856004785e-10
2.1245118889158478e-10
5.235010819105168e-10
1.3235982201178774e-9
1.6808609506656095e-9
1.649422106552512e-9
1.4422680575415138e-10
9.381267324283989e-11
5.6643710577752e-11
2.951204433086056e-11
1.7348474956944744e-11
3.646615637338178e-11
3.499773422701306e-12
5.907349568314718e-13
1.187252429668554e-13
2.2121562359537887e-13
3.9172601518089884e-13
1.227302416446183e-13
1.085685037989611e-13
1.596359988251938e-13
3.509815316634803e-13
1.1056421074370057e-12
3.647908529613156e-13
1.7050588854959395e-13
0.
8.336029826342114e-14
1.3277620629726395e-13
1.7765634739992865e-13
2.371277946068167e-13
3.5433779376288953e-13
7.32570168890891e-13
1.058375664616457e-12
3.8941116038714663e-13
4.537320772154169e-13
1.4533470471368568e-13
3.0913038097831427e-13
0.
0.
0.
0.
0.
0.
0.
0.
0.
0.
0.
0.
0.
0.
0.
0.
0.
0.
0.
0.
0.
0.
0.
2.5401626580942886e-14
3.664556049783403e-14
4.470291337137732e-14
3.60374198932797e-14
0.
0.
0.
1.7122915168682307e-13
2.3615613753746796e-13
3.452330271758961e-13
6.814422452642055e-13
1.5182480045245555e-12
2.678474717569922e-12
3.7464110063757395e-12
5.023036145669772e-12
7.37196621996669e-12
1.2120593053224175e-11
2.2172212818542553e-11
4.551674426797231e-11
4.946753281196864e-11
2.549212860846161e-11
1.414158225265702e-11
7.632781878690642e-12
2.90779066418832e-12
1.611345366150319e-10
9.897963880189387e-10
8.746513454243462e-12
9.128725002053091e-10
7.182496097959282e-10
5.696862657556384e-10
3.850536437981456e-10
1.586564294627262e-10
1.8823811323083724e-10
1.3073094593553897e-9
4.2236861144398523e-10
4.3698839438219254e-10
2.72873489325944e-11
8.738242703605529e-11
9.568346711830525e-11
7.990354463380274e-11
3.9764231043487095e-11
1.1715343704229111e-13
1.0730233259444348e-11
8.832170393258241e-12
7.209171949332625e-12
5.292814409897175e-12
1.7199550057861872e-13
6.87498002855003e-12
1.968166656582348e-11
4.2614580163280047e-11
2.934897309922262e-11
1.827434197129938e-11
9.2604252214337e-12
5.994984925984176e-12
4.5095359360132565e-11
1.640383134914332e-10
1.7191811793955016e-10
1.8321336293677507e-9
7.811598807400522e-10
4.1253532751074815e-10
1.791625419034208e-10
6.325187638212194e-11
8.782744717930328e-12
3.6389170892690754e-11
1.184983471760007e-10
7.791428138451331e-11
2.1855341893057008e-10
4.797874940986279e-11
3.0765284184325876e-11
3.26715616730252e-11
3.67972136946978e-11
3.6190231314781835e-11
3.36124445351255e-11
5.477327965102918e-11
7.783698776997586e-11
5.007272878980183e-11
2.4155093991344772e-11
7.68130067971344e-11
1.4305468683953426e-10
1.8801739327637795e-10
3.5471318033442773e-10
6.921599723565606e-10
4.798547748372894e-10
3.1635967329513457e-10
2.1305948746862261e-10
1.3977051456917864e-10
8.704930771382327e-10
4.191244582443695e-9
1.455556380840849e-8
1.5704293716780298e-9
3.4554245003998664e-9
5.142561919434107e-9
5.5328821754809e-9
3.928533127071283e-9
4.124530751018738e-9
4.997286224655281e-9
3.3240123649664666e-9
2.1022416194508904e-9
2.391524819057445e-10
1.7214268786165716e-10
2.0581236560532521e-10
1.262649278197889e-10
5.641327097772033e-11
3.726210552256913e-12
3.790567007709716e-11
2.4504730274518142e-11
1.8972144896310652e-11
1.1675494862292674e-11
2.9827929841377436e-12
2.0773945209642014e-11
5.883171235318589e-11
9.502587224673734e-11
6.071048717936722e-11
3.8354903615671146e-11
2.6958509491884835e-12
3.993763396266941e-11
2.1000915498534044e-10
2.1208306146088098e-10
1.6097131836440297e-9
8.771757399120831e-10
5.045598601686165e-10
2.276411285239033e-10
8.877187408195502e-11
2.402365899855936e-11
2.883219922134762e-11
1.3265180143499867e-10
1.566780609698942e-10
3.3011557547569237e-10
8.144204282517608e-10
1.959407117679169e-9
1.582829748177492e-9
8.89368070060147e-10
3.819396075963751e-10
1.641171736578883e-10
9.495847244746444e-11
1.9829532706585763e-11
1.4034569471185067e-11
9.375870056188789e-12
4.2074724413630145e-12
8.780061460248404e-12
2.858427978303175e-11
5.298251097508554e-11
4.852041302269458e-11
1.7159271164492485e-10
3.276392393906887e-10
3.033690983851815e-10
2.695292735464864e-10
1.2139589798334786e-9
2.6460568851775365e-9
7.029200515126513e-10
4.502801681795854e-10
9.187847114926239e-10
1.1992415891525952e-9
6.730014128161296e-10
6.041319245178236e-10
6.846730634636638e-10
9.33617364313528e-10
2.182796055337979e-9
2.573801250021574e-9
3.6844607983096824e-10
5.312217556294001e-10
2.552851617093312e-10
3.479193398481359e-11
2.643801692225822e-11
1.7976810513181795e-11
1.0664676668520463e-11
2.73872797116354e-12
2.1990671157677706e-13
1.516350715682145e-12
3.0401716149546872e-12
2.8948656641239184e-12
1.1197491356738363e-12
3.631269073915371e-13
3.448595975544567e-14
3.038769582758828e-13
5.358668135028248e-13
7.762666641609922e-13
1.0558309130189317e-12
8.738792549558626e-11
5.597216836773443e-10
2.982618117008212e-9
1.5652528935931448e-9
1.2025163376233312e-9
1.0239109139422557e-9
6.954453504130135e-10
4.669904507891601e-10
3.209645837921858e-10
2.263125502265703e-10
1.8392031548033694e-10
1.4359943364180463e-10
1.3529758464348785e-10
2.0177600413546633e-10
1.2783871658304384e-10
5.020038209640965e-11
1.78371013859893e-11
1.221363885969776e-12
1.0646875288858082e-13
2.697286635586048e-14
6.988527255451969e-14
1.1089368639781223e-13
7.911090937797004e-14
0.
2.4146633400203225e-13
5.514532600621518e-13
1.0399229532344032e-12
1.8661859820445587e-12
3.059154830364339e-12
4.1235110268312004e-12
5.718555358804235e-13
7.998524680295067e-11
1.0254537754984122e-10
1.8605807866456276e-11
9.111003859573755e-11
1.247333375496912e-10
1.39848871892635e-10
1.2456713794223018e-10
9.16042295808033e-11
6.121900973944337e-11
3.554065286742946e-11
5.7952347279894405e-12
2.4805803590052953e-12
1.326800219419766e-11
1.969717393659811e-11
3.233135251466497e-11
8.073469723381301e-11
1.0886054429200687e-10
7.163514577308902e-11
5.7283808091722125e-11
1.2025801170486748e-12
8.653408546989672e-11
1.3125748788676277e-10
9.499917940749143e-11
8.377404383610072e-11
8.072434110808729e-11
7.68958053320895e-11
6.895273369257382e-11
5.709649780281371e-11
4.3195719823826034e-11
2.873681741211112e-11
5.845964090065549e-10
2.7889977530797108e-9
2.615981543017732e-9
3.6771082620744007e-9
2.1616982412067102e-9
1.515961447763909e-9
9.132429142937896e-10
6.520558373201377e-10
5.260375799902884e-10
6.030821655271528e-10
1.690425078792573e-10
2.3484429287947265e-9
4.2767349795156934e-9
1.145454493305321e-8
1.527873227846304e-8
9.193795880001682e-9
2.7387460336998877e-9
4.909730779420688e-10
9.021223906478361e-11
5.1698959060919894e-11
2.302566498564504e-12
1.858450672870512e-12
1.144800766226946e-12
4.107975608026075e-13
1.3558596459328121e-11
1.6222724131668329e-12
7.202339313686215e-13
8.838063897317861e-13
2.435121627056395e-12
7.912652578430604e-12
2.635656909328324e-11
4.538824025653438e-12
9.635306037272106e-13
7.530439496637797e-13
7.482500858992291e-13
9.567345741741186e-13
1.576628051926621e-12
3.649894300386673e-12
8.426242366704324e-12
8.399285604207493e-13
8.236166831164412e-12
1.5372782159351848e-11
1.3478487517994353e-12
9.544181558674952e-13
1.5822250014003214e-13
0.
0.
0.
0.
0.
0.
0.
0.
0.
0.
0.
0.
0.
0.
0.
0.
0.
0.
0.
0.
0.
0.
0.
0.
0.
2.4347055931846824e-14
3.762086261198964e-14
5.826958802013655e-14
4.391240656899584e-14
0.
4.343248073902756e-14
6.69666243743518e-14
9.814634573123328e-14
1.4375040408579403e-13
2.0832275290026685e-13
2.941667939522667e-13
4.013726030063327e-13
5.317606157482176e-13
6.950435479136423e-13
9.168089287544316e-13
1.2429615592777443e-12
1.3589172528834018e-12
2.1616532895646902e-13
1.5062031326522185e-12
3.291187055438713e-12
7.0541007144752564e-12
5.994044933087501e-12
4.184750320093143e-12
2.8717701003286327e-11
4.535725490433618e-12
5.88086752017569e-10
1.976072774548939e-10
8.382344806459707e-11
3.1193830122554173e-11
8.783208086626517e-12
2.3122237553408788e-12
1.5565628493771602e-11
6.016431725161034e-11
8.462708942515413e-11
1.3409589846163066e-10
2.0970274650191733e-10
3.512991112110703e-11
1.6126930820470176e-11
2.432343410175162e-11
2.2642213074552926e-11
1.2612184287064394e-11
2.8297499230580837e-12
4.469213833756646e-12
9.976225006500595e-12
3.621844892050466e-11
6.898883728996133e-11
3.918226131105747e-11
4.979849036071525e-11
1.0820481783956773e-10
2.4549226815263916e-10
1.767758024877136e-10
6.12014510972187e-11
3.6117669331022366e-10
1.8337099127626562e-9
1.0485453441321685e-8
5.113138387863039e-9
1.3088512228564434e-9
5.04743475583836e-10
3.0385193744290224e-10
2.8924070472307814e-10
5.10597476215742e-10
1.1358499300821743e-9
5.420794349454382e-10
5.127297964366035e-10
6.903594268137461e-10
7.104011521070065e-10
8.581072736550508e-10
3.2185945511747155e-10
1.1953204462516513e-10
9.855855006122878e-11
1.6241002351146006e-12
9.410871677141488e-12
6.336773852817217e-12
4.223997425074688e-12
1.4347623861418438e-12
9.879115243211018e-14
2.6528611679667155e-13
4.3247779539048523e-13
5.687981765129506e-13
6.76599380340284e-13
1.9010346388618916e-13
5.4293934987098975e-14
1.6559245585728708e-13
2.463867317413234e-13
3.4023543793746915e-11
1.672503871336047e-10
4.262341823094089e-10
2.5268928719032784e-10
2.2495037677129675e-10
2.5079656417182957e-10
2.952902063735774e-10
3.051280059224046e-10
2.7139821709994054e-10
2.2912039072530183e-10
1.8888164049903074e-10
1.4315287474804149e-10
9.812763134093495e-11
6.587723483440809e-11
1.1554361042302668e-11
1.7980354648137783e-12
2.9708350542555653e-13
6.488312198879786e-14
7.117365181191688e-14
0.
2.057419680398849e-13
7.54988035986576e-13
1.742265203148746e-12
4.003802567232242e-12
9.39226566233473e-12
7.732794593319626e-12
3.1838436642059045e-12
5.00580478531423e-13
1.6096515360291955e-12
3.871634306955758e-12
7.0922922047602054e-12
9.552514438399334e-11
2.5162283782974654e-10
1.3808987830864762e-9
5.486407322567527e-10
3.040975753839157e-10
1.5365364563119406e-10
5.042353080613193e-11
1.934372556816586e-11
1.5667926090362263e-10
2.5310442701183823e-10
1.6985278946595052e-10
2.8426935207054236e-10
5.644458719655715e-11
3.6025364768777897e-11
3.752391037099853e-11
4.0410816193805644e-11
3.745624377697933e-11
1.5310574376643737e-11
2.3798012150962363e-12
6.310880588984814e-12
4.897253940795001e-12
4.0952373507292085e-12
2.9567548096869472e-12
3.294500791280875e-13
3.5125171722749145e-12
8.366515171194554e-12
1.9227784670709414e-11
3.04656792532817e-11
1.5285401702351317e-11
6.467278916041391e-12
7.974557860834926e-13
1.0629086120806262e-10
4.634861399604538e-10
2.827182966044383e-10
3.467656983479793e-10
2.8915347201460663e-10
2.2484105284667044e-10
1.4143198467328555e-10
7.353865864542079e-11
3.15077051249347e-11
1.2860412394236451e-11
1.2780415647738817e-10
8.487638043752095e-11
9.101936752777901e-11
7.307553540249751e-11
4.416404125881856e-11
1.9806701186715033e-11
4.094568318916085e-12
2.0213481298900703e-11
1.4451853679281048e-11
1.2528843907244815e-11
1.2452429875742232e-11
6.224800865277694e-12
5.806646386165933e-12
2.618037756348173e-11
4.4521265989579494e-11
3.0517680134035287e-11
2.1639021699106315e-11
1.4975388583938954e-11
8.946368825178767e-12
2.676533205004801e-12
1.7307905973768884e-10
5.402031222109372e-10
1.970778189381439e-9
8.912631108194487e-10
5.331471058638838e-10
3.015706456384079e-10
1.1829871720858703e-10
1.520083027608462e-11
2.602559478116114e-10
4.776215130049572e-10
2.993806844050264e-10
1.1646118104192023e-10
2.7261216196946147e-10
2.5533952717515675e-10
5.209899979721033e-10
1.7351683716272495e-10
6.586786900452386e-11
6.538385098856444e-11
7.161154908745527e-11
1.7132106179837732e-11
3.67721854863439e-13
4.940563708441447e-12
3.885265686023262e-12
2.973902003882198e-12
1.5782466296245943e-12
8.6889459875299e-13
2.8305818278586927e-12
5.298396026526602e-12
8.719280352921576e-12
1.3221977149076357e-11
1.8503601034934893e-11
1.2609276611596192e-10
2.8498912536449124e-10
5.021183534036031e-11
1.305865329730515e-10
2.0080307038726877e-10
2.389676901141698e-10
2.536659018307624e-10
2.3464293310526213e-10
1.9146352329340365e-10
1.4815649865701722e-10
1.2181856463373044e-10
1.59758820568564e-10
1.1183264879125098e-10
5.2713348592497464e-11
2.6621513016780428e-12
9.499577960762484e-11
5.625338293836491e-11
5.15705339004479e-11
5.797071423811385e-11
4.391088103251987e-11
2.231672189275261e-11
7.095507302795278e-11
6.150033811163864e-11
5.467921137591632e-11
4.926172080708108e-11
4.246763270043508e-11
3.316599000367935e-11
2.0463980054290432e-11
1.0066426251434913e-12
3.790877340755908e-11
1.4410085080591634e-10
8.179985755133856e-10
1.622933718242922e-10
8.597437010907425e-9
2.442265110302414e-9
7.045473610476643e-10
6.19896335832832e-11
3.8658559206567405e-10
7.092365638954317e-10
4.11087684207347e-10
6.648571642316049e-11
2.7983208747476737e-10
3.1800366639677716e-10
4.233163574549827e-10
5.000623489713274e-10
5.614236011544232e-11
1.9537578274864827e-11
1.1187658512687415e-11
2.2512980913479855e-11
1.1030394215843229e-11
3.093712867132564e-10
3.2544840314980813e-10
1.2234814561779194e-10
5.946552925907059e-11
1.604868036694963e-11
2.6493299636230253e-12
4.394170227215203e-13
1.0480109939618447e-13
1.8908486054831247e-13
1.1135698673190817e-13
3.2517857442312136e-14
2.101842081465728e-13
8.125380224057508e-13
2.2731579802209407e-12
3.3968005407122405e-12
3.2592733826669004e-12
2.145774093665989e-12
2.508076330322674e-13
2.3330793468805836e-12
5.65612223537456e-12
9.776077036798149e-12
1.4455633605865748e-11
1.8669919609765204e-11
1.1875019596601096e-11
3.721775415713523e-11
3.263303037335106e-11
3.0434434361867884e-11
7.79572566538638e-12
4.7853595129893544e-11
1.195183441043962e-10
2.1204582779922277e-10
1.5170420406359977e-10
1.223337079647461e-10
1.0844909655060717e-10
9.752836892518753e-11
8.489862655079039e-11
6.831954434863234e-11
4.4685337281644936e-11
4.931995747466322e-12
8.348901226279161e-11
3.40785711970808e-10
3.3757611379288577e-10
2.330721276944681e-9
2.856830148079104e-10
1.4999166384947924e-8
4.472278988321052e-9
8.889641890601586e-10
3.071314187189166e-10
1.674774849939041e-9
8.259307658034152e-10
3.9411219964853186e-10
7.875564420312849e-10
1.476665422323293e-9
3.666824585836345e-10
1.267842267564813e-9
4.3928085412925105e-10
9.989622002051391e-11
3.392711015137787e-11
2.0708050023229714e-11
1.6872041317862614e-11
1.8100855654760688e-11
3.836368954049508e-11
2.284164893115785e-10
4.927836831025408e-10
1.3701784374661158e-10
1.2219645701858074e-10
1.659110713752843e-10
3.0502468217982477e-10
8.62681852348776e-10
5.143153789981334e-9
1.7758938392036733e-9
2.1554627098708496e-9
4.1372680857097555e-9
1.888382197611601e-9
1.080422116836882e-9
9.50586521138138e-10
1.2105741990831455e-9
2.456578127754311e-9
1.6872481474420248e-9
4.1433458308682746e-10
1.0516348031856813e-9
4.568511871661877e-10
2.6709866941749694e-10
2.304778074278284e-10
1.1148696373049707e-10
3.127111509361379e-14
0.
0.
0.
0.
0.
0.
0.
0.
0.
0.
0.
0.
0.
0.
0.
0.
0.
0.
8.855681470295535e-14
1.8152380960797311e-13
3.093108349112559e-13
4.89832125251274e-13
7.286588287143256e-13
1.0075586329207964e-12
1.2884568336186742e-12
1.5482476383102142e-12
1.7898762847644375e-12
2.0123834916841125e-12
2.189339505181902e-12
3.141664025976555e-12
3.632859667803727e-12
3.3003741957490643e-12
5.6136048328854076e-12
7.651996442747296e-12
1.2020848582177272e-11
1.9807574502570134e-11
3.335277667600162e-11
6.13560675198704e-11
1.0685056424753105e-10
2.036631248249662e-10
4.815887336083795e-10
4.934495291919506e-10
2.3574332490314127e-10
2.7954234048560127e-10
2.550276398134827e-10
2.6361750117071394e-10
3.019482071571875e-10
3.727140889328461e-10
4.835691123883537e-10
8.947712510614692e-9
1.1048309881843384e-7
5.075125479739459e-7
1.0513284106285222e-8
3.2306977732973973e-9
3.1876471473587815e-9
2.647554553343989e-9
2.292457656612301e-9
2.0789830844535895e-9
1.6804042817478572e-9
9.607018612610735e-10
1.2794560242201304e-9
2.817597312531165e-9
2.9178423338903865e-9
9.928872691779024e-9
3.151257060903985e-9
2.0238274667752506e-9
7.781744676503103e-10
2.505253321504909e-10
7.158105252875309e-11
6.800657084636199e-11
3.434130141236535e-11
2.1105517475418628e-11
1.518215261655108e-11
7.287163811679087e-12
5.531543533952501e-12
8.127511871676237e-12
1.1998298365640396e-11
1.1256596364163689e-11
7.499097266167454e-12
1.0510430260832495e-9
2.3717828381921055e-9
3.2710463296349716e-9
1.4319990962981068e-9
3.5741229899739673e-10
1.2783410309988824e-9
1.7960436756548506e-9
2.187495894024753e-9
2.5902771202701355e-9
3.119548274644095e-9
3.980177721988178e-9
5.81272605828025e-9
2.993063037791562e-9
2.3178504608100015e-9
9.368969180721498e-10
2.2565739546014954e-10
8.374216327479085e-11
6.160124136642843e-11
9.211149159481978e-11
4.754223985330088e-11
1.9262241245494406e-10
6.304600142409653e-10
8.862153164734639e-10
5.000635738498674e-10
3.0707417452598187e-10
2.034782074557455e-10
1.4282363303854424e-10
1.081961854199221e-10
9.22088050629093e-11
9.41417371059824e-11
1.248551459304684e-10
8.918342447923248e-10
7.013788717071772e-10
1.342022261790355e-8
3.794035158193265e-9
1.4488074587901453e-9
3.785098905630135e-10
3.4064817063879077e-10
1.7983275339409175e-9
7.099685575410036e-10
5.836610600698173e-10
2.0680517569444622e-10
8.070814130683456e-11
3.9063336211707164e-10
9.638227620295695e-10
1.1077786351291828e-9
1.400158333973587e-9
4.6481698427484153e-10
1.1371553352941645e-10
1.8128386311513277e-10
8.691972864073924e-11
1.8707043284882168e-11
2.190461373026447e-12
3.505443846978413e-12
3.261952534616711e-12
2.2370509178310633e-12
7.887398892112253e-13
1.1972581368154707e-12
2.841192186826805e-12
4.830693819978962e-12
6.936335086245184e-12
8.19751417780901e-12
4.698767388404583e-11
1.3533941535174591e-10
6.121998331619936e-11
6.224811252435897e-11
1.5372800708652065e-10
2.2820043050425902e-10
2.942511847443752e-10
3.3785934693491813e-10
3.4294525534606776e-10
3.116081994728968e-10
2.5269618036565623e-10
1.6100489859726913e-10
5.905121232869268e-11
2.803526838772725e-11
2.520203381674961e-10
1.591282835201511e-10
1.4975844881140707e-10
1.7752459152386873e-10
1.1409765422015412e-10
9.984559931051555e-11
1.5050324911117502e-10
1.4027425492917608e-10
1.3646786373358764e-10
1.3534885180951578e-10
1.3130377272993714e-10
1.2028997656398978e-10
9.988561413737565e-11
6.697308738875145e-11
1.1640602351499691e-11
1.0090062042300935e-10
4.0261684311448983e-10
3.0373152982984756e-9
5.8958052412034e-10
2.359443931081949e-8
6.983630380549471e-9
1.9480774650117124e-9
7.544342546879332e-10
2.2237576301391444e-9
1.0788404927227687e-9
1.1975937094149304e-9
1.1101506282536561e-9
2.1830104345441392e-10
1.3261699431283637e-9
5.772823550317104e-10
6.0793788020819336e-9
8.054011786513903e-9
1.3856744073247349e-8
2.2392792928475727e-9
7.578044911559438e-10
1.1336561214552736e-10
5.101442927284236e-11
3.029823247209093e-11
8.137844955876267e-12
2.5219657480332195e-11
4.3427627085655897e-10
8.501090416695484e-11
5.568551219728247e-11
6.55809340449465e-11
1.179902926813656e-10
2.6566589210196847e-10
6.472333994089121e-10
6.896408949919519e-12
1.8990542456947547e-11
1.941820698864511e-11
3.0574016749880483e-11
3.2524791235236916e-12
2.165056560097845e-12
4.7975520384025016e-12
1.8989875704120645e-12
1.2448106964445428e-10
2.696742411874879e-10
3.821791894245498e-10
8.275358101227693e-11
2.17044124527925e-11
1.8003438073188117e-11
2.560241601881913e-14
0.
0.
0.
0.
0.
0.
0.
0.
0.
0.
0.
0.
0.
0.
0.
0.
0.
3.2479492312530277e-14
7.971240901585792e-14
1.3513668096947742e-13
1.963135899585027e-13
2.966730779482014e-13
4.630964383912579e-13
5.584895322014513e-13
4.805151537852876e-13
2.713845626493197e-13
0.
8.849810491420165e-14
5.174034996768815e-14
7.342721556824855e-13
1.502395278295964e-12
2.0963934249705475e-12
3.480844434064771e-12
8.629875731062672e-12
2.658107870228257e-11
7.459305222386917e-11
1.6625256325212988e-10
3.0675960154956474e-10
5.29226838982023e-10
9.577085686876238e-10
1.9214996242492926e-9
1.99048105765876e-9
9.765162367849498e-10
5.26935314096218e-10
3.026953514170363e-10
1.7377678415765264e-10
9.037578686831545e-11
3.441837712758014e-9
1.8463949594239676e-8
1.951158184730578e-8
2.0631149309358494e-8
1.4194215810958059e-8
1.1446152776197593e-8
7.82565428798074e-9
1.360242022901645e-9
1.0851128881181737e-8
7.770152223995572e-9
4.500988244141015e-9
9.639519832230583e-9
1.8396067916676255e-9
2.3248851914219544e-10
2.4030250065852537e-10
2.885657983098848e-10
1.7609454822610928e-10
7.880485539313136e-11
1.0689423698274531e-10
8.966666088379007e-11
6.289119342144601e-11
5.56824016971359e-11
3.725039603265544e-11
2.5416256238865416e-11
9.344030533725419e-11
2.2335427178199934e-10
5.601662369066064e-10
5.516317400837715e-10
3.655252871100183e-10
2.3521750360875665e-10
7.604940240290809e-11
2.6665994373669363e-9
5.7288525177908125e-9
1.1775022842150252e-8
7.941871878978803e-9
5.994755383439395e-9
4.605267314166822e-9
2.9616624849166575e-9
1.47894419294616e-9
3.247309964515431e-11
4.992089905009171e-9
2.3193534660122034e-9
1.7976821308552508e-10
4.810481547296284e-10
4.434188521412843e-10
2.7319497053850324e-10
8.572217542466296e-11
1.2534489801733114e-10
5.54698085823309e-10
9.070645446923475e-10
8.433265929845336e-10
7.968055988296619e-10
5.657159347063345e-10
8.653780899438166e-11
9.255136573345034e-10
2.096769608682343e-9
2.9647853623987077e-10
8.03814099785063e-10
1.323849647596256e-9
2.3604441790694712e-9
4.238037553875393e-9
5.437834588209667e-8
1.5519127051834126e-7
1.9770528539045703e-7
4.917767857104936e-9
1.582683394217504e-8
1.6089363994074584e-8
1.588098983867779e-8
1.6860152996238495e-8
1.8429044903913718e-8
1.9771796612163338e-8
1.8176877026406595e-8
7.41243073691062e-9
2.2760770593327767e-8
8.77335923958724e-9
3.5022956497291384e-8
2.700017190301365e-8
5.91462809347479e-9
3.497456005828496e-10
3.649309771310091e-11
1.5577665213602467e-11
1.3564788945415073e-11
1.039178845966794e-11
8.93594973458059e-12
9.232952532590921e-12
8.753926593088625e-12
1.0909428708156347e-11
1.3259520054500963e-11
7.211019516686621e-12
1.0779233506531303e-11
5.309056647882976e-11
1.4742276463412042e-10
7.552251239525738e-9
3.773115486990767e-8
1.659839405115231e-8
8.997925423840568e-9
6.763725778347778e-9
6.022592270537662e-9
5.9427954896485725e-9
6.3484682786843435e-9
7.3363299204712465e-9
9.282813403984752e-9
1.2574055534042957e-8
3.889871671388876e-9
1.7051898265941118e-9
9.414824212392185e-10
3.332573586592844e-10
2.249082852786891e-10
1.79539909757082e-10
1.6339947948082204e-10
1.4240073437910457e-10
4.1776324435211703e-11
3.2103163136978e-10
7.288261064718022e-10
4.5229414027658043e-10
2.6750347358429587e-10
1.326736668855348e-10
2.7953443032055654e-11
5.869902218685033e-11
1.3899973369287117e-10
2.2359423446559712e-10
3.220500071035253e-10
4.4370958050089746e-10
5.646700550974098e-9
4.482146582086522e-8
3.7326208221544425e-8
1.3360620982827527e-8
8.436916572139155e-9
5.79788438981972e-9
3.971194546747131e-9
