# Supplementary material for: Observability and Controllability of Nonlinear Networks: The Role of Symmetry
Source: Phys Rev X. Author manuscript; Available in PMC 2018 Nov 13. (PMC6234006; doi:10.1103/PhysRevX.5.011005)
Supplement: Code Archive [file NIHMS982008-supplement-Code_Archive.zip › MathematicaData/FNCtrlbDELTAHetN2M1ChaosK2IC1]

3.1043665703509578e-9
1.6536871569610724e-8
7.715966662636877e-9
7.023488873172816e-9
3.130091167078816e-9
4.4623148919708374e-10
3.141931159050368e-10
6.814361124969542e-10
5.723575895804054e-9
5.34851812237958e-10
3.74540706439776e-10
4.724604486769729e-10
3.993021372013877e-9
1.8378221802225062e-8
8.208857143124297e-9
5.962485320188132e-9
7.60038409301915e-9
1.634670052605537e-8
5.6607337292280666e-8
4.1615593768568784e-8
1.3956334105278886e-8
3.095822064939857e-8
3.732507036074853e-9
1.5430502258058593e-11
6.471050605373507e-13
2.654651143265203e-14
2.557272270825515e-14
0.
0.
0.
0.
0.
0.
0.
0.
0.
2.650636125948222e-14
3.668666650473829e-14
5.0977929479117714e-14
7.105676188298105e-14
9.931070948822291e-14
1.3913840159543085e-13
1.4977342822464774e-13
7.343303863637349e-14
5.902011800012328e-14
6.814573636411645e-14
9.480518545578162e-14
1.3349838278290718e-13
1.8611816115447607e-13
2.6287491058917813e-13
3.803978855364568e-13
5.64225384694759e-13
8.552517112292003e-13
1.3213749769281211e-12
2.0786887655009907e-12
3.331712249358415e-12
5.453642057150655e-12
9.156285008867184e-12
1.5878356217977587e-11
2.8766990651552024e-11
5.5526459446744015e-11
1.1843222255572959e-10
1.4362232899375348e-9
4.316978999338047e-9
3.934767391232368e-9
1.0142404190018004e-9
4.548232367466178e-9
6.7031189887219875e-9
8.296615538745914e-9
9.44602720787766e-9
9.916481685187722e-9
9.507285548212338e-9
8.350095863715522e-9
6.9267744411438295e-9
4.313074316674555e-9
2.2632221389794944e-9
2.563730243214683e-9
2.5216565659284214e-9
2.3083585661201334e-9
2.5243215157818863e-9
2.0063006115688055e-9
1.1469002737521152e-9
3.18993674563432e-9
2.7603641285122956e-9
2.4320640010398752e-9
2.141168591987463e-9
1.7750742597183935e-9
1.274278301228186e-9
4.812422264922653e-10
1.350420104345934e-9
4.275745612962702e-9
3.167558420202167e-9
2.7351567897672573e-9
2.3485696766453964e-8
3.2181898830976147e-9
1.47998777824349e-7
4.646651059594943e-8
9.686683740884855e-9
3.7827034973606025e-10
7.038988865244743e-11
3.6716025070823124e-10
4.2568188892141497e-10
7.130779182738746e-10
1.2537351410354402e-8
1.5797320728544584e-8
2.3445617823469927e-8
5.522127083228325e-8
2.070847251656763e-8
1.0539041484117265e-8
8.181153056527787e-9
8.976636292284527e-9
1.4102702693915356e-8
2.3844045367186492e-8
2.9241348769490187e-8
2.3870985184952933e-9
1.1082529304595618e-8
1.2753008900509837e-8
1.258337276907996e-8
7.593184305407364e-9
5.786832462978642e-9
1.2300756096936307e-9
1.704172380683371e-10
8.002641153083217e-10
7.468509958226696e-9
1.3562462159863981e-9
5.798277176041115e-10
1.1814266600992657e-9
5.386336920147245e-10
2.47735374512753e-10
1.4914502449222736e-10
4.2003621432939307e-10
3.45456838505336e-10
3.2051366835971896e-10
3.413718900559606e-10
4.178260095837347e-10
3.429591050012603e-9
5.091039896543528e-9
1.4435743955543101e-9
3.5146110784096274e-9
2.3915734653826673e-9
7.050956823663574e-11
4.159066043857083e-13
4.2744816450708945e-14
0.
0.
2.473863666829854e-14
2.578831286631305e-14
2.7375053263665663e-14
0.
0.
0.
0.
0.
0.
0.
0.
0.
0.
0.
0.
2.7045907400647422e-14
3.853224013546346e-14
5.512423959408859e-14
7.912020302311396e-14
1.138438756369603e-13
9.994336994915927e-14
6.675934778612571e-14
4.813816125732775e-14
4.9842803504364176e-14
6.087712759413964e-14
8.196445456756532e-14
1.1561878936460144e-13
1.682880948263619e-13
2.5283134440788714e-13
3.924215915706261e-13
6.294287466082325e-13
1.0450272191573407e-12
1.8049410765920533e-12
3.278136548172916e-12
6.395141387423444e-12
1.39790969680759e-11
3.6541445572832447e-11
7.383271936039019e-11
6.10421967023632e-11
5.752906847114122e-11
1.8370156603637488e-9
1.1906055155609685e-8
3.398902467368821e-9
7.075925156757226e-9
6.770915406030636e-9
6.223745504511842e-9
5.122611330388687e-9
3.4930859257430054e-9
1.768912343554623e-9
5.1604011797312604e-11
2.3276809234439755e-9
5.649812372818416e-10
1.6135127078050982e-9
1.59272667968696e-9
1.1011534139648843e-9
5.908442503582658e-10
7.026975365012297e-10
4.946411007191415e-10
4.155795443576408e-10
4.0152276174021825e-10
2.6643218262367765e-10
1.5378805760613844e-10
8.988155279115072e-10
1.1834754899492623e-9
8.57248918975336e-10
6.582517423442784e-10
4.88398727422761e-10
2.962689162170171e-10
3.1729186674135625e-12
7.099072860211001e-10
1.6476733910326175e-9
3.872079623017624e-9
7.084930827488842e-9
3.9742655378134715e-9
3.5507678147565293e-9
1.6946716676410055e-9
5.682350670745129e-10
3.1105353196538427e-10
1.5200522797829281e-9
6.376451733270646e-9
2.5333227175382594e-9
2.426365006098309e-9
4.089339863193772e-9
7.51629843979871e-9
5.992847872971009e-8
2.2309773583455952e-11
4.3185166994019924e-10
5.376538260923286e-10
4.889267013057496e-10
2.9980330386390773e-10
1.3821993082364763e-10
2.332140136909662e-10
1.1004210577310388e-10
9.153414601983056e-11
7.804689706274707e-11
1.5126636621547012e-12
7.127223317104883e-11
1.4731924829317894e-10
2.6102090824319046e-10
4.3812240739583615e-10
7.359251384686003e-10
2.124715716230222e-9
4.2151252349512556e-9
3.018449080890562e-9
5.202094514689792e-10
2.2254839646496694e-9
2.8606999185854094e-9
3.124318233452235e-9
3.190906953996208e-9
3.125468151390151e-9
2.9823502319658474e-9
1.86134220006987e-9
1.6547658970779239e-9
1.897988299160046e-9
1.6008123845734277e-9
8.324788052056422e-10
1.953079636767741e-10
5.269455442822853e-10
4.671289597555299e-10
3.733767693268979e-10
3.608530697277435e-10
2.716676566675749e-10
4.7883620419232036e-11
5.84109215237258e-10
7.258053196255861e-10
5.43102765365652e-10
4.2674962631106885e-10
3.230482917594728e-10
2.0840164235642352e-10
5.768506533332075e-11
2.0530280457377406e-10
8.005683700687518e-10
7.085627994311435e-9
3.452872087401204e-9
1.4638065025459012e-7
3.518761512127255e-8
1.2554386112675779e-8
3.5644307174188385e-9
5.287234689609514e-10
4.542676056963807e-9
1.9382543610373234e-8
9.189195192878613e-9
1.0880585794476685e-8
1.5649988614340633e-8
2.6742416009009958e-8
4.1078476326822155e-8
4.464291624182891e-9
6.4395010207689326e-9
4.332336940011959e-9
2.904094372838405e-9
1.5001299298016214e-9
5.6001429428741e-10
4.1227363762771817e-10
6.78700471344043e-10
5.593514605061335e-10
4.819430157758395e-10
6.03920178538935e-12
4.4753459062258005e-10
9.40628819470346e-10
1.6728190362018607e-9
2.765565546149993e-9
4.559647293235528e-9
4.487894886443124e-9
2.7665547594790697e-8
5.082671279136836e-8
3.355476396003554e-8
8.852543302795013e-9
2.896935648952537e-8
3.6666788164562565e-8
4.012908924376057e-8
4.0015791288913874e-8
3.4797475620645154e-8
2.4885837727505653e-8
1.3479186694348043e-8
1.6702830553886798e-8
1.1062581339229757e-8
5.488497134633701e-9
2.2426325775931717e-9
2.3424413558362022e-9
3.5035716044206404e-9
2.689821904232844e-9
2.6635661963501675e-9
2.229453534195074e-9
3.818107019310463e-10
4.6119450823916434e-9
4.306532867481635e-9
3.4582381370608824e-9
2.9368421943606443e-9
2.4336433426094433e-9
1.6698735785449876e-9
3.9374417665977343e-10
4.079243601491096e-9
3.311124931410831e-9
3.0234764569510445e-9
3.494513030997714e-8
1.294981692977213e-8
4.668435538032349e-7
1.0306289094745971e-7
2.6015351514582552e-8
4.214418286379126e-9
4.23164242934971e-9
1.6523355293886292e-8
2.5531914619808702e-8
1.0255576071105382e-8
1.781214744564229e-8
2.168819747349213e-9
2.1275548002947304e-8
7.52354402352141e-8
2.152938266455785e-8
5.2802336217349964e-8
7.530889606573079e-8
1.1704916528985591e-7
1.2545601051843784e-7
8.099528938821399e-8
2.5980587574519982e-8
6.1552693657020645e-9
1.3718259077029622e-9
8.368934831074427e-10
2.7619976896175527e-9
1.9672364540954862e-9
1.4010233335544614e-9
5.231313252859499e-9
9.516391923821301e-9
2.0874350478784693e-8
2.47033294840911e-8
5.2869570017454416e-8
8.608515896036677e-8
7.098639296144581e-8
8.213372971688248e-8
1.0471814025240665e-7
1.3267930786998386e-7
1.4697921939711735e-7
1.2585825508583656e-7
8.703005980574179e-8
5.286971878886268e-8
3.21585563414177e-8
3.9295649022533e-8
6.403465254560464e-9
2.6329491858399395e-9
1.3217261555552124e-8
7.074245351402988e-9
4.668319781763717e-9
2.253510372648525e-9
2.0364718115243076e-10
6.314896275919068e-10
1.0962119845119441e-9
1.3287375091945482e-9
1.0567176656252963e-9
3.28129778454435e-10
1.3031881102033917e-10
3.8952890568702187e-10
5.796933635115108e-10
7.613107515196099e-10
9.655264918718425e-10
1.2142151108533473e-9
2.3242850658146404e-7
1.0567824780918685e-6
5.002825196334062e-7
5.920163236635926e-7
6.099940417296531e-7
5.293933288072162e-7
4.943088960745022e-7
4.467017783861523e-7
2.3360619977221446e-7
1.8125649479786373e-7
1.7738433888893729e-7
2.4923855267026603e-7
2.3242691786366162e-7
1.4963198288127174e-8
8.649571764993336e-9
1.1027166211612357e-8
6.188325999001894e-9
2.1130696617980985e-9
6.936869898428599e-10
1.2082554346849913e-10
1.4920869761218776e-9
7.641388361477723e-10
6.233887705077116e-10
3.0414236135583786e-10
3.3617642924529007e-10
8.795188545518183e-10
1.690446472845532e-9
3.2154317651266404e-9
6.292112030208853e-9
5.8779550169728134e-9
1.9889350202676385e-9
2.8751108067093905e-8
1.1525147753571697e-7
1.2571300953464717e-8
4.142353481023599e-8
4.389162659416062e-8
4.2401503485256475e-8
3.551168174742682e-8
2.5185292264784148e-8
1.5991581793440578e-8
9.315521081620919e-9
3.969151625756071e-9
1.7853405906917102e-8
2.8070444618506358e-8
1.5015903488310913e-8
5.268215140724338e-9
2.4903715507367733e-10
6.6875348232396185e-9
7.710640659884453e-9
7.373302608189561e-9
7.532225175554862e-9
3.4456848786579717e-9
5.5616555315811766e-9
1.6609665029436655e-8
1.3222559532796043e-8
1.0324524125574691e-8
7.938238031795174e-9
5.676946150803321e-9
3.639070565526199e-9
1.8201339721121986e-9
1.4284917073592971e-11
2.175505320062129e-9
8.089957811833007e-8
1.0076447075060693e-7
1.0644015927132176e-6
3.1074620614408163e-7
1.3057926220752073e-7
4.048844677582578e-8
1.3276930893482622e-8
1.2437390061813413e-7
4.889358451246574e-8
2.2079826154426283e-8
1.6055460289799269e-9
2.8867944960339377e-9
5.472100419762732e-9
5.571917561796745e-8
3.860781925476365e-8
1.1635532447773034e-8
3.560399265739181e-9
3.667869127759287e-9
4.059015956828289e-9
3.419939821709528e-9
6.65113499307579e-10
3.585731569360741e-10
3.543128387919059e-10
2.631609258076344e-10
1.7641512083226247e-10
5.3187646240485965e-11
2.431659564480638e-10
4.572431718106332e-10
7.713486282795598e-10
1.1975688741399932e-9
5.378537905397027e-9
1.4402844022434066e-8
5.02327752701957e-9
6.965910993633006e-9
1.4501810625466465e-8
2.0607481567575495e-8
2.662680484368644e-8
3.188415380247993e-8
3.5035526330964576e-8
3.5928980804061554e-8
3.6275283690192766e-8
3.52833815200337e-8
1.489544589196201e-8
5.295112169003687e-9
1.6235136556947916e-9
2.493685424080807e-9
1.0982763871494271e-8
1.6971253685015507e-8
1.687878323107362e-8
1.0072399898754093e-8
1.2374852538190478e-8
3.9978715238068955e-8
3.258877925436527e-8
2.7607175097443524e-8
2.4374865381663416e-8
2.0280552358758863e-8
1.5187187968441987e-8
1.0337663788052713e-8
6.353754453498827e-9
3.0754293747312203e-9
7.000664170025032e-11
1.9649148090527637e-7
3.2551412468674915e-7
2.153037393040411e-6
7.276394050293677e-7
3.425368190419917e-7
1.1169929026844341e-7
1.620805499555718e-7
1.417221982055427e-7
8.930427181023721e-8
6.444495009362735e-8
3.249770815671344e-8
5.478000010210512e-9
3.397732864850056e-8
1.6910408906013445e-7
6.451540644929638e-8
3.211561168084888e-8
3.877290886507262e-8
1.6547977180020236e-8
2.5634894034001717e-10
7.010896904959524e-10
6.20890096341886e-9
1.4560384029470522e-9
2.134856543473931e-10
7.925307217108522e-11
1.3885559038513964e-10
9.883446787510667e-11
3.3542009156240534e-11
8.02028172704302e-11
1.7050980762880656e-10
2.87704802467081e-10
4.4900554647961264e-10
1.7523629563970224e-9
4.3579874951936135e-9
2.8677818080705576e-9
8.316110116477537e-10
4.8918599524825296e-9
9.502204159092918e-9
1.6280263979613345e-8
2.664990769660282e-8
3.411826294073493e-8
2.3215290568556062e-8
1.081887123148381e-8
3.40700827196468e-9
8.183216648272841e-10
1.9901551703545014e-9
5.761452596664688e-9
9.854012486387677e-9
1.6137641916593e-8
2.42171953269083e-8
2.991056339680371e-8
1.3788339209904804e-8
6.304297837693943e-9
3.0258369601370064e-9
7.256349114101146e-10
7.70450391123024e-9
1.625342060019082e-8
2.2282589906773502e-8
3.3086252934482115e-8
8.977938965513575e-8
4.484557908523329e-7
3.946859923195033e-7
2.462523576404904e-7
3.2892822391825686e-7
3.24273276584308e-6
1.4168466732758034e-6
1.9887160044804317e-6
8.734822967960059e-7
5.373174145335276e-7
2.549521170163996e-7
8.019842843543561e-8
5.723331943671361e-8
3.354030432871924e-7
3.0732298090215545e-7
2.2269657280977026e-7
1.894838372717342e-7
4.0044990514462356e-7
7.491969550343768e-8
4.7103288585964665e-9
2.473819046325672e-10
6.153834531038522e-10
4.278700909370743e-10
2.067589232553525e-10
2.6946046778957963e-10
6.071842898016451e-10
3.823454447895668e-9
1.3199586114844063e-8
1.2905026564849748e-8
1.4553069626639208e-8
1.718482548407075e-8
2.241803955154151e-8
4.670926865123435e-8
6.568130045373225e-8
5.541210856627819e-9
4.92810450500196e-9
2.2861236456065773e-9
1.0597589118795528e-9
7.253714078642161e-10
7.801362021205175e-10
1.481536855081197e-9
4.7311129529804185e-9
7.546853558354415e-9
4.7066556478275266e-9
5.11398461952715e-9
1.6446572310141717e-8
3.1980374215814717e-8
8.846914192903682e-10
4.366483661381197e-12
6.2425976792272e-14
0.
4.0175066589995985e-14
2.5729963041642785e-14
6.804271868016711e-14
1.1174217388713607e-13
1.5278818142354221e-13
6.879508605317881e-14
6.231886417478367e-14
1.625491246241501e-13
2.672622048168283e-13
4.02207926619648e-13
5.869620383905913e-13
8.371483824925076e-13
1.1562040933201323e-12
1.5095460249945473e-12
9.250925488108777e-13
1.2781509373019208e-12
1.7328612541912202e-12
1.1538330770937227e-12
1.1299376545984561e-12
4.167902798893356e-12
4.509105991959683e-12
3.247157770191159e-11
4.96053165612146e-11
4.4442116235574696e-11
3.643916179759662e-11
2.1518355206914497e-11
6.622383307448077e-12
9.352858269082592e-13
2.0980464188418087e-13
4.1931956895749205e-13
2.5426480462441246e-12
6.04229830529926e-12
1.1441836795212849e-11
2.015675752929461e-11
3.5011300704761615e-11
6.18389055575517e-11
1.1403262162281635e-10
2.2750492575538757e-10
5.210237311992948e-10
1.3326955187561868e-9
1.2817730987164473e-9
1.0501842194844142e-9
1.0176684767628317e-9
1.0911177659235413e-9
1.2452870697825161e-9
9.897889539267308e-8
5.634551296179103e-7
1.534855223762974e-6
2.645697804040857e-7
4.2535770512443907e-7
4.4735984804745866e-7
5.395129487252452e-7
1.0098669874229876e-6
5.126061954328248e-8
1.87068883987945e-7
2.987840079569561e-7
1.3429701157270305e-7
2.0327526649781956e-8
1.3302584563710599e-8
1.4949901567036866e-8
7.56720853440516e-9
3.2108683808759544e-9
7.812332172067509e-10
4.604918663812499e-9
2.0749686207503876e-9
1.6199401773293964e-9
1.2982512009991299e-9
3.2683580643734754e-11
1.5468489282337476e-9
4.088204353692744e-9
1.0241752835789656e-8
9.679889822800374e-9
5.999152740371223e-9
3.272047784748475e-9
2.0990415636440236e-9
6.6251063298906915e-9
3.6180316460720283e-8
4.160428129574014e-8
3.1328151885580134e-7
1.470228869743222e-7
8.624149161377376e-8
4.306835385031628e-8
1.8013467254369894e-8
5.527751691040356e-9
3.6590523981467416e-9
2.2419928781568022e-8
2.6631738405439327e-8
1.1615748402084985e-8
8.80090913560042e-10
9.056453931847337e-11
4.326295986087247e-10
6.930043923718785e-10
1.4033338215327733e-9
4.6644593230107944e-9
1.2925089838371442e-8
2.4086730067173706e-8
4.648536689351296e-8
7.674095176668261e-10
8.77263983472214e-8
5.433404402793638e-8
6.045579233705406e-8
4.804436400273983e-8
1.0581598448199071e-7
1.7964869434280561e-7
4.306137250589549e-7
1.4487049509398474e-6
2.8290539944491984e-6
1.3423225783595297e-6
7.504020923762234e-7
3.0924571137855993e-7
1.8551717237480416e-7
1.4403996627776118e-7
1.2712352316743e-7
1.0305291481706543e-7
1.7584954406541355e-8
2.4786216352005235e-7
1.756602477197179e-6
4.3754765710032636e-7
3.555623794908663e-8
2.603728224646102e-8
2.232624370861882e-9
2.946014087765739e-10
6.252305653605795e-11
9.213375382015925e-13
1.6422652222625999e-10
2.3833213311829536e-10
1.7801352759496053e-10
1.8985839369023435e-10
4.1714291393392934e-10
4.4688520297185295e-10
6.273492853206594e-10
1.1150636694320703e-9
1.966134408401003e-9
1.8379953691853902e-9
1.6301370876679965e-9
1.7740427014894006e-9
2.454615169003325e-9
1.0355001382928348e-8
1.1835929819079616e-8
1.4002439937570831e-8
1.4579687740848222e-8
7.292347351101272e-9
1.2460737500974603e-9
2.6356625615079707e-8
1.9325246707188448e-8
1.524112580387276e-8
4.255215033107585e-9
1.236845752285435e-10
1.0158681794322047e-12
5.942960784813264e-14
0.
0.
0.
0.
0.
0.
0.
2.729799903991674e-14
4.238359627895454e-14
6.22687981080033e-14
9.024824487060435e-14
1.305232150274334e-13
1.8897508809924682e-13
2.7414206337959224e-13
3.985951874407734e-13
5.809765650865853e-13
8.490801417005289e-13
1.2445572821138425e-12
7.019599596663715e-12
1.8734983262448482e-11
3.740556259110838e-11
6.17678184705084e-11
6.951020627985904e-11
8.135248962772641e-11
1.0038274530391626e-10
1.2950663437502754e-10
1.7417389295390197e-10
2.430033301305249e-10
2.4849271511279573e-10
2.2000875036365203e-10
1.9990996740974676e-10
2.6003509892778876e-11
2.880809403964373e-10
6.335799525533179e-10
1.2269588374577248e-9
2.2286056614224156e-9
3.84265546200751e-9
6.482342990995233e-9
1.1173332243139693e-8
2.094992066393771e-8
2.7589500023139974e-8
1.3805515027197952e-8
7.378865612595042e-9
4.253962970654189e-9
2.3453005738377235e-9
8.998699180721986e-10
4.793085478249191e-10
2.1469201711904386e-9
4.649866043266842e-9
6.802057141028872e-8
8.604686175943835e-8
8.993036790452718e-7
2.9178933663966215e-7
1.1608699794108312e-7
3.524967438142963e-8
5.495702154183022e-9
6.377585083208694e-8
4.546958121147645e-8
4.048529490435731e-9
1.303315583205559e-8
2.875165848787962e-8
5.3176359809689876e-8
1.4088299181438292e-7
3.478040231120131e-8
9.519122864783196e-9
3.1799260987744076e-9
3.141220573986559e-9
2.618097360825547e-9
1.5200796684593643e-9
1.0155605312025629e-10
6.780528526250138e-10
4.6021382322695504e-10
3.6430226547674444e-10
2.3151147946999466e-10
1.173998294235169e-10
3.8554818084984804e-10
7.161193156069506e-10
1.2196597578367147e-9
1.955726737604519e-9
8.617033836435636e-9
2.400289072326922e-8
9.007980153683164e-9
9.929361788937656e-9
2.011365559342965e-8
2.715124427626101e-8
3.349356791250084e-8
3.873438868960686e-8
4.1476791978206836e-8
4.1208965212719514e-8
3.939999236428233e-8
3.865536929672705e-8
4.032517287360752e-8
1.3900824220663731e-8
4.530781001578199e-9
1.6848751884202368e-9
1.1340703775119622e-8
1.4428195758531323e-8
1.457278039414176e-8
1.2950600613995509e-8
1.0731148955454555e-9
2.7912433474383268e-8
3.100684238353699e-8
2.4613749592753703e-8
2.0083585195732486e-8
1.540391140449166e-8
1.0734343356907287e-8
6.7540856161591805e-9
3.5046761533254314e-9
5.994517820871224e-10
2.519571215579847e-9
1.5896549219547014e-7
1.458242176847087e-7
1.8626213123196317e-6
5.51610476881003e-7
2.2787747989902427e-7
6.08347652101512e-8
5.50397515932405e-8
1.7727296647438484e-7
7.191028180094963e-8
4.013920767301347e-8
3.998940115357729e-9
1.7954431896150596e-8
3.67733794563067e-8
9.30659782402997e-8
3.6301566049154124e-9
1.7749672016717173e-8
5.241232567188816e-9
4.686527836592568e-10
9.889948832460264e-10
2.069556740088897e-9
1.866490438192865e-9
7.254068658118872e-10
4.507615373170704e-10
3.8636775721246444e-10
2.935567370416915e-10
1.9594520916223377e-10
9.912274149725176e-11
3.218457089937762e-10
5.715478132681802e-10
9.293157361637007e-10
1.3794424826974478e-9
6.273949523660751e-9
1.7575190654480697e-8
8.303142481423344e-9
5.951887725448453e-9
1.571940064741721e-8
2.3596635628812397e-8
3.233399063469013e-8
4.3040735744639396e-8
5.594709474367239e-8
6.922924949750224e-8
7.202910798976916e-8
2.593366861055587e-8
9.007820944046457e-9
2.161205381886484e-9
5.830496123087129e-9
1.8365643779028506e-8
3.2882161706678395e-8
3.279584198073341e-8
1.2411739528096947e-8
6.874241437132166e-8
5.500548014803527e-8
4.7057973936393995e-8
4.505865253859195e-8
4.4723668906910154e-8
4.21827957284173e-8
3.49195773422642e-8
2.529352235396585e-8
1.663041645814179e-8
9.693998794561427e-9
3.910976438525986e-9
1.5469022164576117e-9
5.833418829707271e-7
1.1146281061577524e-7
3.323939353594526e-6
1.1624678703800182e-6
5.552601918649548e-7
5.3474068272389214e-8
1.914584501046414e-7
1.337430409842682e-7
9.177925124587403e-8
4.145797049662579e-8
3.0449626758886706e-7
2.599920914566105e-7
4.056334973494821e-7
1.0313725571840186e-6
6.141965549836156e-7
6.103925958771993e-7
1.3393511257984884e-7
4.754563670461748e-8
1.1207080591319613e-8
4.164173155854391e-9
6.515946049777966e-10
2.3352936765996225e-10
5.283305206215069e-10
3.2794064023063297e-9
2.2238256194653217e-9
7.198509154931514e-10
3.654171021032671e-9
1.2866997834901426e-8
3.339687987083938e-8
5.3328310718506284e-8
1.007681281862086e-8
5.523515678482596e-9
1.3318730941517957e-9
5.920746920205961e-10
4.624336719194649e-10
5.820388394135494e-10
1.0091389794262986e-9
1.8771858384199633e-9
1.2416439981613616e-9
5.668421901094124e-8
3.694521016390197e-8
1.8458271174032447e-8
2.3183521442561395e-8
2.5170536218260126e-8
2.3403292286021287e-10
1.3901558556286816e-12
1.7756007259327522e-13
0.
2.942288702549598e-14
2.583759582278229e-14
8.0754778760744e-14
1.0467287541119756e-13
0.
8.005497121375214e-14
1.5353100561225943e-13
2.3891529242659843e-13
3.531441603980493e-13
5.091866175436454e-13
7.14505991061515e-13
9.592565873927637e-13
1.178878695548617e-12
5.564753087556336e-13
7.387466247826143e-13
7.311368826263987e-13
1.142955031726571e-12
1.6510052474573033e-12
6.7390679321020555e-12
2.061277081097171e-11
2.460039252573554e-11
2.0215467264655228e-11
1.749367073220734e-11
1.874979814027073e-11
1.1075037401853888e-11
4.026820931348298e-12
1.4522661421579496e-12
1.0323156993807529e-12
1.62124193745184e-12
3.297402115245325e-12
6.1516487321990656e-12
1.0662273198392021e-11
1.7967109330200043e-11
3.0283075427379816e-11
5.2038179359512544e-11
9.287142156398351e-11
1.7665296418209392e-10
3.747045655367056e-10
9.434012602649932e-10
1.6572906349899458e-9
1.2702380724213728e-9
1.1405224606995643e-9
1.1722159479122237e-9
1.305494785080882e-9
9.16391537364358e-8
5.474353933933554e-7
1.0235697247044207e-6
3.1340883476138643e-7
3.8605555503838857e-7
3.90866376764323e-7
4.5105973401967425e-7
6.639201456411582e-7
1.1442350295237918e-7
1.3766353443491035e-7
2.532027332238419e-7
8.937905623252383e-8
3.0421403017949212e-9
1.9829113637554114e-8
1.4382149774278459e-8
6.634333450389294e-9
2.7114845517300454e-9
8.892669139903757e-10
3.748812607513852e-9
2.3900811294194242e-9
2.0694442208362184e-9
1.4671922146601194e-9
6.173644232256191e-10
3.2171437398283232e-9
8.771752160278437e-9
1.3821297352579563e-8
9.152343568810012e-9
6.347639593161936e-9
3.4061424245116296e-9
4.030682673274429e-9
7.610476045096915e-9
5.238409045936514e-8
4.998192550881288e-8
5.583071769039188e-7
2.1436576994579573e-7
1.1509895066809417e-7
5.3645509874146844e-8
2.0211756025948385e-8
3.1312892998849342e-9
1.2703701762567816e-8
4.1859761563987014e-8
1.3038722507633695e-8
7.312619644720975e-9
7.930153020381862e-9
1.0420611420426459e-8
1.108281240521058e-8
4.8503268975395235e-9
3.2651603819299447e-9
2.2057442614257125e-8
8.848076234765168e-8
4.9866262974907144e-8
4.980038656565705e-8
4.629979723570112e-8
2.578796950350678e-8
5.585346446456753e-8
8.647354157287684e-8
2.4811558319738502e-8
1.0017191389161889e-7
1.8203876819191155e-7
4.2813770676846075e-7
3.128155673953106e-6
1.988758006184739e-6
1.3455881201213322e-6
7.852218617403996e-7
2.8287244207857486e-7
1.7034644845461083e-7
1.3355513759547197e-7
1.2042408264397702e-7
1.1603282354801061e-7
9.458107838114799e-8
5.5416142096292397e-8
2.388394013638715e-7
4.707013885107941e-7
4.5574530963363323e-7
1.7095207147318797e-7
1.4466873770268364e-7
1.7471392293005843e-8
1.960493223065768e-9
7.308415718380922e-10
2.123518417395063e-12
2.3377935322480544e-11
7.611704771628709e-12
3.250821000479044e-11
1.4046889937594224e-10
4.621072115861754e-10
9.64955446067153e-10
7.872786946349992e-10
1.0966048574356463e-9
2.277977989722009e-9
3.3506942177112023e-9
2.225462593098015e-9
1.9476703692970615e-9
5.028417588544073e-9
4.131729093495807e-9
3.6840671102718283e-9
3.930978058138446e-9
5.246613033836595e-9
8.77218565163214e-9
5.952242251446936e-9
1.7991729005905244e-9
5.543407472836074e-9
2.0289956638575162e-8
2.1120337407878033e-8
1.091435465179176e-9
3.7853266433599265e-12
5.905688651837576e-14
0.
0.
0.
0.
0.
0.
0.
2.2610255622618462e-14
3.70565653243537e-14
5.534780642813749e-14
8.064333185619402e-14
1.167799824805647e-13
1.690022547857368e-13
2.4484496567903183e-13
3.5533639602319983e-13
5.167537776425691e-13
7.532533398897014e-13
3.732056536802061e-12
9.853775162395184e-12
1.9489395849874508e-11
3.105666473076147e-11
3.666807160639397e-11
4.295260517144219e-11
5.2749401679387e-11
6.757553721276483e-11
8.967222681368789e-11
1.213558399931307e-10
1.5751160407407878e-10
1.1745800128638133e-10
1.0006631458842221e-10
3.569738099661413e-11
1.8904946974498332e-10
3.896625127342719e-10
7.481000516992259e-10
1.3276811921583016e-9
2.177135322789011e-9
3.389715141509195e-9
5.156758667462681e-9
7.963900343809901e-9
1.3387358635395387e-8
1.960674246486288e-8
9.980671509898198e-9
4.8701637423332434e-9
2.4834201663035865e-9
9.98798277176498e-10
2.2155462316625486e-10
1.540580685534947e-9
3.3598822903757222e-9
5.0970239325315027e-8
9.522554002547259e-8
7.638772681021715e-7
2.57466539187673e-7
1.204951222976579e-7
4.8518346392378116e-8
9.596877294071183e-9
1.7689350164797158e-8
8.738809065130942e-8
1.2194332847017636e-8
3.2884032582478765e-8
5.7132767414363086e-8
1.0409491203572709e-7
4.246083517988383e-8
1.3212176368940517e-8
6.165488453956702e-9
4.377854258117184e-9
2.43580504632747e-9
9.157424320731804e-10
1.5027632856614262e-9
1.2635261768734854e-9
8.647207608689177e-10
7.651205858801651e-10
4.4818177865007703e-10
3.0654852690430216e-10
9.672206485274856e-10
1.994928534728789e-9
4.139618924408501e-9
8.783013849154192e-9
6.977803877196818e-9
6.267793708965732e-8
1.4694204569095977e-7
8.100399602087676e-9
4.7139024116870295e-8
5.812089194822538e-8
6.276348561048457e-8
6.384285979344713e-8
5.8553218227078963e-8
4.727421907104289e-8
3.407636764919021e-8
2.1614121919442958e-8
8.511173642194763e-9
4.072122734565843e-8
3.926435808924966e-8
1.4828162209101898e-8
4.73496609205639e-9
1.4395663369710003e-10
6.627515989002413e-9
9.894137345394987e-9
9.277574164838149e-9
8.675640055995856e-9
2.3707881692161253e-9
8.695235610675605e-9
3.0595488507854956e-8
3.046662039425001e-8
2.0163159406628282e-8
1.3200157696093403e-8
8.112918270161555e-9
4.467670091583097e-9
1.7287185559540762e-9
6.801975782139755e-10
1.0016528084484961e-7
1.8341064243092796e-7
1.3402606855442546e-6
4.4892934410470565e-7
2.3434485601868362e-7
1.0889878799868228e-7
2.319262700592695e-8
4.6574344655526747e-8
2.1247124401337813e-7
6.217948702058374e-8
1.5498888316749082e-8
1.8419612783122506e-8
8.9771982805206e-9
1.1991258368512913e-8
4.18114893553298e-9
4.120818749644716e-9
4.033701300860046e-9
2.263206926807187e-9
8.135319332957836e-10
1.3768230051087305e-9
1.7691291654972542e-9
1.2018033357096107e-9
1.0849349641704578e-9
5.514825682512299e-10
6.570105649852717e-10
1.7791455781500324e-9
3.692558179363542e-9
8.170132950822423e-9
1.827073551996668e-8
1.349405467728274e-8
6.604276900706067e-9
8.955439054509753e-8
4.35977892563424e-7
3.884620655088121e-8
1.26112655613252e-7
1.2334655903105227e-7
1.2186917436019548e-7
1.1993285103046522e-7
1.1043611936030937e-7
8.940675090519042e-8
4.7782004053523554e-8
2.610093827754104e-8
4.80578908068706e-8
4.866754690658955e-8
2.0519788097383282e-8
7.279343751976306e-9
2.25242415764884e-9
2.0904859296876328e-9
1.0557268545140825e-8
1.7626096915759155e-8
1.6620846252094797e-8
3.3670582030759456e-9
2.824903280729769e-8
8.049785284010139e-8
6.601699083124237e-8
5.1683713725794494e-8
4.325769568515399e-8
3.2772362565821635e-8
2.145248334872719e-8
1.27901499651166e-8
6.846061654196031e-9
2.5223622390397707e-9
2.529912799742251e-7
3.2776249801067825e-7
2.9241197220946846e-6
9.562893917850054e-7
5.281357112438889e-7
3.263533725958108e-7
6.929460120398606e-10
2.1098100454426874e-7
1.5808639277983358e-7
1.0642316746237789e-7
3.673526062275299e-8
8.502063922661255e-8
1.4418825635985167e-7
1.6803022136191318e-7
5.144224095539955e-9
5.802821948627925e-9
1.4338422549616336e-8
4.450394788141001e-8
4.146777172370192e-8
1.4068648674064595e-8
4.79557568081425e-9
5.307985013363078e-9
4.453192290950955e-9
3.802749429367542e-9
2.021414781544489e-9
4.832844333808707e-9
5.703902799173704e-9
3.6294532936350093e-9
1.3721057136283375e-8
4.991595712085215e-8
1.4211598091087917e-8
2.5067882552203916e-7
1.928411531506682e-7
9.649953194314391e-8
7.177845053635104e-8
4.266663040644336e-8
3.1650601298849217e-8
2.58336115960082e-8
2.195675809543708e-8
2.1050502922580905e-8
1.9715127178665995e-8
4.412228755637809e-8
1.2329243450800605e-7
2.2280505516777558e-8
2.721046432940595e-8
8.118293766819646e-9
5.235887562060519e-9
3.37569627528553e-9
1.8343444614897307e-9
2.526166237693223e-10
3.0922145954063516e-9
7.3731539151106214e-9
8.003725766065773e-9
8.270034139712001e-9
7.905382915823298e-9
2.7420508604892457e-9
2.3801422320581435e-9
4.78053045764108e-9
5.468813658915015e-9
4.785228243671539e-9
3.4509600306016074e-9
1.3684247565196306e-7
2.6749280709400646e-7
3.184129946395695e-7
2.0570025996119725e-7
1.7054818080274225e-7
3.8604414126249595e-7
2.0714300711366872e-8
9.857801158031736e-8
4.8799468782585965e-8
9.692088178487648e-8
1.0121332686958998e-7
3.475730599954598e-8
6.0186450849235086e-9
2.2897972710757924e-9
1.5589397650190633e-9
3.7710863794856173e-10
1.451609922433703e-10
6.125874513514787e-11
4.424743666989458e-11
2.7535991912053276e-10
6.304274077257232e-10
1.169242644052099e-9
1.9519148830030403e-9
3.0248689149459834e-9
2.8632807967716707e-9
6.904321146833856e-10
1.143798790375996e-10
5.075182143672644e-10
7.855284627987722e-10
1.0516583607593078e-9
1.3553749893819267e-9
1.6978101600441067e-7
9.062673412944388e-7
1.3499242357390656e-6
6.083836651954773e-7
5.922312717239301e-7
5.633713747776932e-7
6.586531004920566e-7
7.536882063425776e-7
1.0923815174129254e-7
3.1673450797201403e-7
2.3887984363842244e-7
3.19405169697497e-7
1.0872176528277162e-7
1.4134615008007654e-8
5.128112087334599e-9
9.872326566809372e-9
6.155488228390551e-9
2.83471106832836e-9
9.805762232696355e-10
2.535877034196451e-9
1.2176827788700823e-9
8.927461562280692e-10
6.722926667500624e-10
3.771954507115679e-11
8.109965352935502e-10
1.7812591311988293e-9
3.7535442863429275e-9
8.496842607961009e-9
8.868088676273337e-9
3.4876283782818484e-9
2.288273501140988e-9
3.760337481865186e-8
9.397460507025614e-8
7.910364920621704e-8
8.855285737130736e-8
7.838437893046043e-8
6.088552633644296e-8
3.8257891607966176e-8
2.136009294883516e-8
1.0789786060211046e-8
8.560219660769062e-10
4.0392943958111844e-8
3.13286699661758e-9
1.1393900399341489e-9
7.074202964580997e-10
1.971518770526418e-10
1.8431524367482296e-10
9.594795587319923e-10
4.981213165044025e-9
2.24492557546242e-8
5.552067692536862e-9
2.1657904652987927e-9
2.7523314550466857e-10
1.752189958993664e-9
9.319318000950104e-9
4.390442051329323e-8
2.7503452037770622e-8
3.8680730253472625e-8
4.519259534495954e-8
9.529108662944559e-9
2.2909089814246424e-7
2.9409207444840242e-6
6.860715943039246e-7
3.4915520270609667e-7
2.2480635968100712e-7
1.6023895603025468e-7
1.2079330877633936e-7
1.1143598607876877e-7
2.664332722675755e-7
2.4600687777211555e-7
1.9223356156032703e-7
7.66459987120251e-9
4.4004963105611003e-10
2.1886133893735274e-10
1.9852196896941566e-10
3.1438380155580083e-11
3.3547819511809703e-10
1.222518263891113e-10
2.7024729268329352e-8
1.2889134784942817e-8
1.0307964672147514e-8
9.542656519563402e-9
4.3095985624119225e-9
1.4142016591842184e-9
9.11304008799132e-11
6.033093689102909e-10
9.001924702885895e-10
1.1014733197894439e-9
1.4681256966676062e-9
2.447600059582037e-9
4.714189182779535e-9
6.377693398321625e-9
6.367859285628396e-9
2.1555125694252768e-8
1.165728412411558e-8
1.5239354789164383e-8
1.854626233739181e-9
3.671333219642955e-11
7.016920658932727e-13
4.8354005070099577e-14
0.
0.
0.
2.98006212885525e-14
0.
0.
2.427966646687336e-14
3.480208876025201e-14
4.5728084871465896e-14
5.864120359904332e-14
7.701779444144135e-14
1.0474690222819813e-13
1.4671909535616817e-13
2.0987154386269404e-13
3.0454632162290666e-13
4.4644214659400587e-13
6.596075986619988e-13
9.811653933753731e-13
1.4688906989400539e-12
2.213531208905738e-12
3.3591082486529275e-12
5.136859706324081e-12
7.922894470929798e-12
4.4194149032378016e-11
1.3882196847426493e-10
2.690377517959494e-10
3.3245472122206543e-10
3.456700327036171e-10
3.1413907074328336e-10
2.179783003809233e-10
4.4740594946834976e-11
2.1962991233311713e-10
6.062863711444389e-10
1.140498348649307e-9
1.8583928236887906e-9
1.8322797786092993e-9
1.6384507705127475e-9
1.8121725037288705e-10
3.4206468811795843e-9
7.1472010287367605e-9
1.5423996066728265e-8
3.81890546449863e-8
4.5940402466820407e-8
2.8973058687444756e-8
1.9438368606255226e-8
1.320752759732741e-8
8.843553395712349e-9
5.627949395338222e-9
2.9936841489485484e-9
4.2760925484298016e-10
2.6836643053353596e-9
7.408072110212137e-9
1.6223662461026952e-8
3.4686579255604354e-8
2.2239120891195501e-7
2.9600362993341957e-8
1.351422157798307e-6
3.6564554501999096e-7
6.667922235163082e-8
1.647975665933545e-8
8.231459913256532e-8
5.3152320270026945e-8
1.5173724330137124e-9
4.905181299667033e-9
1.2099595428849865e-7
3.3688015971578644e-7
6.687796335199787e-7
1.0486081654110165e-6
7.131526241588531e-8
2.061177535719658e-7
1.050724556855329e-7
3.866792363694656e-8
1.1403737156764389e-8
3.4688279251791604e-9
9.134935156192379e-10
5.164054029823205e-11
1.4668983376940374e-10
9.936205589684304e-10
3.68649044760964e-9
7.578021895031402e-10
1.1430650411857778e-9
6.917930894586895e-9
7.839164956087818e-9
1.2280884830183262e-8
6.485017737065886e-10
4.915922708921284e-10
1.2031553722970563e-10
3.621869676655351e-10
5.646845621385623e-10
7.331989018534142e-10
1.0068675524857513e-9
1.4541132275842097e-9
1.56700687443884e-9
3.456435986235109e-9
7.456821483813413e-9
6.6828966054135905e-9
1.9357888136878742e-8
7.557286304446074e-9
5.476701464527556e-13
4.707886589537804e-13
6.0267172535909e-14
2.6774435923759536e-14
3.4463221103284056e-14
8.003102307688123e-14
1.0343284017501625e-13
1.370752643325852e-13
1.6176041786904995e-13
1.7962731205313375e-13
2.0033074621664798e-13
2.4002369447980315e-13
3.186715123480123e-13
4.560110762710833e-13
6.736396508616392e-13
1.0005137045891611e-12
1.479345078190421e-12
1.2317817475926787e-12
3.866248662430975e-12
1.1251730126535807e-11
3.002102434708534e-11
5.0019483723147093e-11
2.8672216394244276e-11
1.8508462254752064e-11
1.0643166111530412e-11
9.508038797465693e-13
1.5114644278038535e-11
4.9699351772441283e-11
1.2464020184174574e-10
6.788227241149803e-11
1.8780663573730485e-10
1.0923405318073432e-10
1.39654566059576e-10
2.0814710629644204e-10
2.2323074126090452e-10
1.271968112177054e-10
4.9921447047891595e-11
5.962486847306213e-12
2.6985288394544485e-11
6.640109160182275e-11
1.3373066239669154e-10
2.7627687709989113e-10
6.302354364131804e-10
1.1098566788596573e-9
9.078951727916441e-10
8.440131328139233e-10
8.697106699656148e-10
9.587441280864057e-10
1.301751695754223e-7
5.993079366292264e-7
8.715059755371676e-7
1.9690204696712242e-8
3.324423161512061e-7
3.851185270427442e-7
4.237605140514707e-7
5.003085212493397e-7
5.856207402086452e-7
4.84218833345109e-7
3.3332128724816766e-7
3.539091448809824e-8
1.4935254954738727e-7
6.168954191514532e-8
1.2397766103114609e-8
3.0644873601111146e-9
9.503791005352455e-10
2.030867731970148e-10
5.291120939055223e-10
1.2603160675037413e-9
1.8076451176436636e-9
2.0568127024002793e-9
7.014591464340386e-10
1.844482981361283e-9
5.890010050550271e-9
8.059630045703728e-9
5.379944982055768e-9
4.444254634975959e-9
4.28353703231737e-9
2.573809825444346e-9
1.4111937905972026e-9
5.228751930256201e-9
1.4650952994428212e-8
3.640585920939741e-8
1.6784110385637076e-8
9.886822790517747e-9
5.355818225396951e-9
2.111961720201765e-9
2.2896020662444553e-11
2.4924914583748542e-9
1.777852451408191e-8
8.522450044581129e-9
4.729641409785798e-8
1.6750818348585724e-9
9.56884338892979e-10
1.6206815122463743e-9
1.625946513502199e-9
1.1211221761819315e-9
5.329449606638742e-10
6.507216874098823e-10
4.4309529562573647e-10
3.6248072214673855e-10
3.4291130055557065e-10
1.545961868755278e-10
1.633042841621158e-10
5.325442160999223e-10
1.3141058598492725e-9
2.6188660371831078e-9
1.59439069603311e-9
8.43512121634081e-10
4.2312257395305914e-10
5.8969036708408285e-9
3.4498710901205426e-8
2.0340220443022092e-10
1.4339030846233462e-8
1.3075218411015456e-8
1.1446677031963779e-8
9.254287528549373e-9
7.174578231822328e-9
7.737156397942041e-9
5.311643571119252e-9
1.317478640224911e-8
2.557028117836429e-8
1.631454114162467e-8
8.41300545830461e-9
5.478612538077413e-9
3.193836645693377e-9
1.3751084834627504e-9
3.106663593214597e-10
2.698859509304064e-10
3.172645523415845e-10
2.470514538984415e-10
2.1430313042507898e-10
1.2216942994493228e-10
5.900718585412832e-11
2.614000264023433e-10
6.812036641972288e-10
1.3859342634654276e-9
8.754781470466368e-10
4.776184646245132e-10
2.0674630588526618e-10
6.134348091967964e-11
6.2392243120145395e-9
1.344206880537607e-8
4.89816537993796e-8
2.897801112086789e-8
1.9626054376829236e-8
1.2219525931521387e-8
6.1357258981797855e-9
2.256945736579073e-9
4.395271200383821e-10
4.226252032878908e-9
2.709801226816963e-8
2.2416270141869516e-9
2.4048673015818557e-9
4.085284726237108e-9
4.54762300549372e-9
3.1984097371383195e-9
1.2938393693541595e-9
1.342618376422574e-9
1.3442212780045854e-9
1.1181154054039414e-9
1.104963180639962e-9
7.514792257548406e-10
2.511933966966443e-10
1.5680869571862519e-9
4.514093070678702e-9
4.412664777503464e-9
2.765765256370277e-9
1.7713639291688015e-9
1.0662255582652488e-9
5.075799220306184e-10
6.952257691613678e-12
1.515407127905771e-8
6.008714219060547e-8
1.41556230471977e-7
7.195056153577435e-8
4.381445318595025e-8
2.651639714730856e-8
1.1623169916169754e-8
4.591518194305001e-11
3.5416507669716305e-8
3.264816307130432e-10
1.1715864878697894e-8
3.97279391063692e-8
2.4156710652714877e-8
1.0718459499515164e-8
6.318311274940782e-9
5.285550969872278e-9
3.798618122208075e-9
1.189768057808782e-9
2.343547855802721e-10
4.809677649531732e-10
3.7340038184768865e-10
3.0790419411616585e-10
1.8736716296323665e-10
7.349793152035435e-11
3.381012872116363e-10
7.996429078112977e-10
1.913203754945197e-9
2.279646816794122e-9
1.1390473739126094e-9
4.194678364215513e-10
3.0763014777483705e-10
1.1234386218570586e-8
2.68323481479694e-8
5.4695459372194455e-8
4.174956903148446e-8
3.116406083377165e-8
2.082253219516208e-8
1.1344277701021368e-8
5.243621724255544e-9
1.494287326129218e-9
2.0676196194930093e-9
1.1838152406598614e-8
6.520659976128735e-10
7.070390196782875e-9
1.046114604148557e-8
6.249521326267205e-9
2.672247338785175e-9
2.764652600305285e-10
3.1186649653470785e-9
2.9930641266819726e-9
2.73769199155767e-9
2.7444158505019744e-9
1.0173052392678653e-9
1.8462707684765374e-9
7.273858246537316e-9
1.1131435179879057e-8
7.521293444985357e-9
5.209763860835986e-9
3.52608871943937e-9
2.222168270508432e-9
1.186079175571906e-9
2.91477816766267e-8
1.4439928617041112e-7
1.7830156900078952e-7
1.5084650955709817e-7
1.0098985830362798e-7
6.936028582732615e-8
3.547875342726171e-8
2.954950378315647e-10
1.1971932155333225e-7
5.824289465482222e-8
3.921741408513074e-8
3.627184558406826e-8
5.51365403351087e-8
1.6557988387523577e-8
2.567946231686956e-8
8.552726416346175e-9
5.565495023545927e-9
6.403061611666945e-9
6.127594767280281e-9
1.1668236964379068e-9
7.457422156254751e-12
2.76196966529076e-10
2.2517531710170302e-10
1.6579702009347265e-10
5.184409208566907e-11
1.0815869046101216e-10
2.575970122317431e-10
4.821279977467308e-10
8.645545691708396e-10
1.519784410229249e-9
2.0521266787963254e-9
1.6178843426117088e-8
2.140341770910959e-8
2.9741066423427597e-9
1.6389373696941136e-8
2.183405770469799e-8
2.4702754998721636e-8
2.3467431330251965e-8
1.8784660394468484e-8
1.3787125867387408e-8
9.862876459416234e-9
6.0063901499698795e-9
1.3282447031448563e-8
3.852951886010391e-9
1.1500362479025642e-9
6.868464743753143e-10
4.825000643965258e-9
1.182032501833293e-8
1.1547449640170094e-8
1.0957824051313568e-8
3.5856524790547474e-9
1.2422816045598431e-8
2.0205816040054875e-8
1.6615380943113412e-8
1.5006008987807978e-8
1.3729218882318844e-8
1.1826650631712012e-8
9.316151220248303e-9
6.713165266928985e-9
4.354253245101055e-9
2.240504818144502e-9
1.7769614340401036e-10
1.2471451749340012e-7
3.427232633172602e-7
1.4012161852036729e-6
5.230271246987317e-7
2.463001451345975e-7
7.614895048525303e-8
1.5538112850859288e-7
8.286394500652982e-8
6.211026104134284e-8
5.0998648461739814e-8
4.3280316311267955e-8
4.6240452998472076e-8
4.701865139247801e-8
2.0107146476989776e-8
4.881686917353493e-8
4.0871671979572945e-8
1.7887261624679182e-8
2.9369297972273394e-8
2.244617338270203e-8
2.477875743629319e-9
4.2055944478287836e-9
5.547614183015118e-10
2.1319551220394864e-10
4.705084084618086e-11
3.5492104945370014e-12
1.6057503138588512e-11
1.4742210339095853e-11
5.215634014021261e-12
1.684856023053496e-11
3.709463433638428e-11
6.310261792348147e-11
2.1797366636988025e-10
5.473872296379019e-10
5.082452184166414e-10
2.042764923045339e-10
3.586813579243816e-10
1.2100732949061715e-9
2.672810509404441e-9
4.608965779219039e-9
4.508984473259621e-9
2.9689602587925227e-9
1.2516872711376042e-9
1.7660401157340725e-10
8.855927925852088e-10
2.0455233193668417e-9
3.371769340774276e-9
5.7371830075474324e-9
8.707942962370622e-9
1.1307781277458315e-8
3.4415535898380824e-10
7.489962201870241e-9
1.4488380011799257e-8
2.6483477539736203e-8
4.262319187444461e-8
5.089326932461535e-8
5.2802503668278426e-8
5.6532764894714144e-8
6.178448618687657e-8
6.462537741519556e-8
6.017279381184418e-8
4.8253577407241765e-8
4.0363804054071176e-7
1.7115982005336361e-6
1.4391008852358473e-7
1.2625564789250035e-6
7.537919964359599e-7
2.2940999837102667e-7
2.5105116853990316e-7
2.2611178745704127e-7
1.1998811537260317e-7
1.8203117189347204e-7
3.9462587976347443e-7
2.711747774663419e-7
1.7990092187389487e-7
1.7733553788881993e-8
1.1876985041678396e-9
3.28896971068087e-10
2.482148518143447e-10
1.5115085724662135e-10
2.83882736596983e-10
1.2457563828929526e-9
1.7038327155954113e-9
1.6354848136781158e-9
1.1213266685751716e-9
1.7207093222903678e-9
3.389086113242236e-9
7.71384936358311e-9
2.43990322314619e-8
4.3046575440964315e-8
1.8141310959487728e-8
1.1849595816845494e-8
9.821370000232796e-9
1.3058884977112048e-10
3.68088449831859e-9
1.4544348049358686e-9
1.9944907335739554e-9
6.02210210763556e-9
6.644635044734056e-9
9.768925134531578e-9
5.410545392502635e-9
5.793761240689223e-10
2.480349563219402e-10
7.131289736963279e-10
8.137970077596158e-13
4.053501535896224e-14
0.
0.
2.2343811687887585e-14
1.91780353700537e-13
2.4581554261209756e-13
3.2064385388627853e-13
3.538764464615678e-13
2.952600243187928e-13
4.8614305112120076e-14
1.3090718669187474e-12
1.4828426833724874e-12
1.7679434202969146e-12
2.488669764550451e-12
3.9040751403924936e-12
6.4483942650442074e-12
1.0435171949328654e-11
1.5526897018237483e-11
2.1163562110329155e-11
3.922688519868358e-12
3.235081738729862e-11
8.686663547195155e-11
1.0184275084567327e-10
1.2211635479833674e-10
1.6689333882629592e-10
1.3416470272624826e-10
7.348286087849417e-11
5.444681455876839e-11
1.1047188749604711e-10
1.2580182956431715e-9
2.8285703312432393e-10
2.3762774430154505e-10
1.4904987793745428e-10
4.731303509009301e-10
2.133419497976962e-9
3.2474963210542576e-10
2.8218423617758755e-10
7.147766932773509e-10
2.6604812299644306e-9
3.0295638815168e-9
2.3211951927118625e-9
2.0772572237866103e-9
2.1459168844835366e-9
2.5168653567634654e-9
3.326395610822458e-9
4.821720578312447e-9
7.508757163843009e-9
1.2118690067226303e-8
1.5949192927991874e-8
1.299947323666771e-8
3.3368399769060587e-7
9.492751695873971e-7
1.672053315755636e-6
1.3233975475833656e-6
4.980659831038229e-7
2.2241717736886152e-7
1.23638396704284e-7
8.261556462331495e-8
6.628359328714756e-8
7.425329162309057e-8
1.0960120975752087e-7
5.665593157158016e-8
5.406218559408931e-8
7.6078648081001e-9
6.212186706579775e-9
4.661102482841982e-9
4.297656010234394e-9
1.1022600081988135e-10
1.5485408444591765e-10
2.621358232681543e-10
9.204845978541403e-11
9.961418513037078e-11
2.33190368459547e-11
3.210986178725789e-11
1.0209734565646245e-10
2.71646856220754e-10
8.879036038632624e-10
3.749261968651472e-9
6.561129665150153e-9
5.651288567420075e-9
6.531484271993026e-9
1.0382938219006997e-8
5.875920944167217e-9
2.8457900649587896e-9
1.596655059229882e-9
1.1667952568518872e-9
1.5948966561759502e-9
4.920105065999095e-9
4.7756836981851626e-9
7.4416134128241365e-9
1.548325719759667e-8
3.93748252245035e-9
3.907144678822503e-9
1.5663911127337385e-11
8.982268435958871e-14
0.
0.
2.2455597204550014e-14
2.3617385211485066e-13
3.707105574488625e-13
4.98812016517406e-13
4.1806904698867297e-13
2.084084406062187e-13
4.0216345388730676e-13
1.685947423944579e-12
1.6364757974051452e-12
1.9765919104712237e-12
2.8562895501835645e-12
4.618963771607111e-12
7.806503995083422e-12
1.2582448955401879e-11
9.475812886526817e-13
9.107993781794462e-12
2.4871597267889684e-11
4.6486196662610613e-11
6.29000780369154e-11
7.360864543050033e-11
7.569999393300917e-11
6.508667927868986e-11
5.97794503695596e-11
3.1671323309412905e-11
2.328517424507365e-10
9.817200373771531e-10
3.3949831563356147e-10
7.523051840467679e-11
3.0033480336035524e-10
1.7915961089310052e-10
1.735348945266131e-11
1.988216525499982e-11
8.326266933384794e-11
3.069700898940369e-10
6.933252460561306e-10
1.32936389493859e-9
2.095022105501518e-9
2.766724353314302e-9
3.606958063445915e-9
4.744635819962442e-9
5.291569451020927e-9
4.2976020361766584e-9
2.9892694477433824e-9
2.013077845114113e-9
1.3096719742824236e-9
5.3076868206600386e-8
1.3273070075941284e-7
1.0624083878316278e-7
1.9146192238361588e-7
1.625085048444642e-8
3.6029751230140197e-10
4.366845491819172e-8
2.4478450959913508e-8
2.6786161659351636e-8
2.4967592425506896e-8
2.2211155717240927e-8
1.1643640558781118e-8
5.884625938049526e-9
1.2090800807798741e-8
1.7940056407551672e-9
3.95786628382998e-10
3.499375436585912e-10
2.3909885687028783e-10
1.0684563947195947e-10
1.5551004039090143e-10
7.230811326520983e-10
1.4713354727875557e-9
2.6765019360771567e-9
4.625538252227644e-9
6.307051499735967e-9
4.100871549957649e-9
1.1962838417572435e-9
6.402272984513257e-10
1.8951128303380965e-9
2.9679011649624727e-9
4.091961140691284e-9
1.0253843769122912e-7
6.310906113125851e-7
1.0842175654162331e-7
3.483214959315934e-7
2.826784384481105e-7
2.4716353374572204e-7
2.719880056941372e-7
2.8766290888011105e-7
8.779314215062388e-9
8.687325507210692e-8
2.412684699872801e-7
1.0014864759109367e-7
3.7175485898560945e-8
7.029559761602447e-9
1.00047102753155e-8
1.4813667524071902e-8
7.699680306413851e-9
2.5385679942543655e-9
9.798763405749498e-10
5.073057807200198e-9
4.479921852939495e-9
3.6074128419865846e-9
1.674850094156417e-9
1.5472772839912018e-9
5.296459991289248e-9
1.1733625382617e-8
2.4003282072759747e-8
2.0028571179793926e-8
7.7882788545114e-9
2.4307674916347505e-9
6.694908275265192e-8
2.2134146476998975e-7
1.172551508091408e-7
1.539045313030118e-7
1.3547600044799661e-7
1.1103521177918681e-7
7.454190423459937e-8
4.101421025037316e-8
1.8656652235448562e-8
4.038025852410196e-9
4.256796114382576e-9
9.284641247862147e-8
5.924894092553206e-8
4.699882573254785e-8
4.705157610386836e-8
2.7617496196421803e-8
4.331112371590757e-8
7.351962660160551e-8
3.352649013390821e-8
1.7798121312715912e-8
3.380502151681622e-8
3.43491370785286e-8
1.2940797172089384e-10
1.7897467399072742e-8
2.1663780738817938e-8
3.066065460918322e-9
1.8236714389967207e-8
2.996259950493106e-8
4.992378119876675e-8
1.0913549195433566e-7
5.849062819754712e-7
8.01662897916866e-8
3.7499976929624233e-7
2.300458212963716e-7
1.1853814775087848e-7
7.61529472311806e-8
5.690039315397945e-8
4.746323415677909e-8
4.2935867161699406e-8
3.845021954253997e-8
9.277136698360718e-9
5.303487941986687e-8
1.8471545374054944e-7
2.3731971270657547e-8
3.5691379885371905e-8
1.0471543365690263e-8
1.3536261721493228e-8
2.1367337010931956e-8
3.274215284735454e-8
3.2779588472669243e-9
5.039524536858574e-10
1.7765582886120036e-10
2.254595050564857e-10
8.998397942357888e-10
7.053161572795905e-10
8.50390494671885e-10
1.716991949749541e-9
3.036295907901793e-9
5.073391695079737e-9
7.45060657231594e-9
9.798479595008167e-9
1.2276212271960255e-8
1.6960100487660872e-7
1.0925583109805615e-7
3.0104236804376637e-7
1.674580260664461e-7
1.4544311555371098e-7
1.6880870098270688e-7
2.318535674346431e-7
3.7177897322117925e-7
5.343664271206351e-7
3.237319705005556e-7
2.038658798000217e-7
6.756554020657279e-8
1.1290873850078966e-7
6.158826246045947e-9
1.5916487923643365e-9
9.9661153728993e-9
6.286233611888997e-9
4.254177190973474e-9
3.0454348820413144e-9
8.533610084256932e-10
3.5133735057701926e-10
8.600236676116291e-10
1.1167676845931913e-9
1.1545431219659197e-9
7.744815493904868e-10
1.001267960623822e-10
2.654908586246105e-10
4.714831262694787e-10
6.342635206602925e-10
8.018122767775099e-10
9.992593468511154e-10
1.8256128350754877e-7
7.888097319159585e-7
7.624297608338303e-7
2.6924863780898395e-7
4.864814044224412e-7
4.7354900078984025e-7
4.667035630462023e-7
4.5817614555453234e-7
3.514601243627229e-7
8.29708699112443e-8
2.7802260965304566e-7
3.31444494763387e-7
6.295633733711497e-8
2.0112695361051425e-8
2.417166396412814e-8
9.195393415118175e-9
2.445539279168724e-9
7.295595392363172e-10
1.4253944433171563e-10
5.734062746047989e-10
1.1493009575836128e-9
1.1228757720125057e-9
1.1012748598081456e-9
1.243896414593404e-10
1.1286057405678429e-9
2.573044470491529e-9
5.684407483075995e-9
9.39840063931855e-9
4.888263386667578e-9
2.381569982371183e-9
6.889325096146189e-9
3.6781398473177484e-8
6.02902244284858e-9
1.4164042466644862e-8
1.3709484489131936e-8
1.2027612958503284e-8
8.901799049500322e-9
5.520742473925794e-9
2.8988917167526787e-9
9.297726681196674e-10
1.1355742331904247e-9
6.028051031794726e-9
1.277122280860916e-9
3.555045256362911e-9
4.402058141774691e-9
3.6775482835559537e-9
1.9086112914207297e-9
1.9674907877409215e-10
1.4894128455255367e-9
1.147381640452551e-9
1.0872842732828534e-9
9.616188793235865e-10
6.0718575139169e-11
1.0607537169157898e-9
3.3042197910626716e-9
5.5616353928730516e-9
3.506443936782211e-9
2.218863695744964e-9
1.3746852163696887e-9
7.47728551422167e-10
2.2002291790330318e-10
1.4557192049671674e-8
6.528534611515764e-8
1.0687359074254266e-7
6.846113935976689e-8
4.438853538597064e-8
2.9012358373771265e-8
1.4397506563935566e-8
2.4489761691416728e-9
1.8738070183958067e-8
1.1371517063228454e-8
9.57282418706781e-9
3.230574959068871e-8
1.5689332830198236e-8
8.271917134591647e-9
6.220688457305731e-9
5.326950167021907e-9
3.260959213936946e-9
7.45527185704559e-10
4.792880212179903e-10
5.290579046109888e-10
4.1138583003970125e-10
3.451535280682777e-10
1.4885816367634226e-10
1.6318018198662034e-10
5.300565478203613e-10
1.3152472363660213e-9
2.7685706249957407e-9
1.803240603781707e-9
9.40964685684361e-10
2.788728810390157e-10
6.208147797149521e-10
1.1702322767073247e-8
2.2066666303410114e-8
8.053675540753234e-8
4.886318331642999e-8
3.303499313900365e-8
1.9789942218178652e-8
9.670711108437568e-9
3.816930205820681e-9
1.1491836740769199e-10
4.529148836595832e-9
2.262400559794598e-8
3.5499712395055102e-9
5.996812941435958e-9
1.0231781054092756e-8
6.164923436859205e-9
2.7650880146474196e-9
9.090496458831185e-10
1.719067055850653e-9
3.109014225623186e-9
2.6480743501894803e-9
2.6401531553692294e-9
1.526667534498451e-9
1.018471629098883e-9
4.767910318809445e-9
1.3059983782990909e-8
1.0950136099228594e-8
7.070973244244427e-9
4.637162703484948e-9
2.920682270258014e-9
1.6643071600226684e-9
6.773674075368649e-10
3.453375565774448e-8
1.724824935453448e-7
2.619787822179095e-7
1.9657678553197228e-7
1.2592589032898986e-7
8.35807874415982e-8
3.88903022754081e-8
1.4160205535623804e-8
1.6529713169292298e-7
5.564679951508736e-8
4.61977204398423e-8
7.914088933547324e-8
7.834141659417437e-9
5.170379147307263e-9
7.775215441949842e-9
8.610035009704993e-9
7.54445990732132e-9
3.746312979316729e-9
1.2140956469832583e-10
7.452744891058525e-10
6.244734349183314e-10
4.926465835061488e-10
3.115081133751687e-10
1.0838192842547142e-10
5.380300071071143e-10
1.2289328264597543e-9
2.877483857113457e-9
5.163714568791558e-9
2.9117390361658263e-9
9.548666332861641e-10
2.2651154595741544e-8
5.766657953705803e-8
3.6487744473889556e-8
4.622290195393362e-8
4.2818934016786254e-8
3.427896122236165e-8
2.2200497390918702e-8
1.279152103141362e-8
6.9184323330150596e-9
2.3425565329839725e-9
8.872386342684623e-9
2.640258299368366e-8
4.297157060243826e-9
2.1249901005918417e-9
2.096681094925777e-9
1.9264653015148332e-9
3.6814913826072607e-9
2.3249719009529533e-9
4.169660508356892e-9
7.407546845210266e-9
8.206841602315892e-9
7.798262017062961e-9
1.096154671914515e-8
4.902674654808696e-8
1.261818720792639e-7
8.13042497074857e-8
1.0238686014518874e-7
2.0501683470111492e-7
4.473118188560189e-7
6.278105650116677e-7
4.2402536262332485e-7
2.944572200985076e-6
1.6614083434196281e-6
7.434017687418288e-7
3.2267671409465103e-7
1.9515514810416087e-7
1.4562108008576103e-7
1.0767019427752238e-7
6.357483536107854e-9
2.196281779661772e-7
1.3222113167270802e-6
3.6237826620074776e-7
3.550618042507351e-8
1.8177357132805537e-8
6.082491163451394e-9
1.1475007046798136e-9
5.10722151537508e-10
3.7026434673284e-10
5.660961130701172e-10
7.139538788747132e-10
6.23632047865709e-10
6.508633071751449e-10
5.136412856201859e-10
4.3942629880967667e-10
5.005953874116815e-10
7.553048326238166e-10
1.381810134274685e-9
1.795849631695761e-9
1.558349125796506e-9
1.552322932454497e-9
1.9187157589572784e-9
3.203720634920256e-9
1.5728708829686693e-8
1.9636013682108974e-8
1.966652293227467e-8
1.1228449856885549e-8
4.696332003083849e-9
1.4418421526700759e-8
1.0703389449671718e-8
1.1029153920899658e-8
1.2043026602585599e-8
2.707261204711824e-10
4.754651404665947e-12
6.596364516532294e-14
0.
3.6653325253543386e-14
0.
0.
2.5920956920777056e-14
0.
0.
0.
3.12854236306978e-14
4.916545231914004e-14
7.235126382572433e-14
1.0476062185388057e-13
1.5124644426152402e-13
2.1852565281393283e-13
3.162955584794985e-13
4.587782521006421e-13
6.66991216454109e-13
9.721644445744465e-13
1.4209430940932991e-12
9.510265822772188e-12
2.4602697068708682e-11
4.790171673390197e-11
7.585632247748304e-11
8.392204216723884e-11
9.786922783314645e-11
1.196912106395634e-10
1.520534453553385e-10
1.9889309935672925e-10
2.507122259440229e-10
2.497372471619627e-10
2.5939825889541e-10
2.4483713324947966e-10
9.442037160976282e-11
2.5410440419783406e-10
6.269576118573288e-10
1.2851976270648694e-9
2.4601299796225866e-9
4.444155451495291e-9
7.896666445842784e-9
1.4665090923307986e-8
2.9413787753075102e-8
2.7475605450379926e-8
1.4008302634018153e-8
8.059089592172706e-9
4.942671025752726e-9
2.984775737575909e-9
1.52491162062097e-9
2.0249846475015835e-10
1.2846027783080212e-9
4.912651731881499e-8
1.3022401643722895e-7
7.083781887371615e-7
2.5186666944222323e-7
1.1870201827024058e-7
4.903866242655251e-8
4.269424266627121e-9
5.376285885748598e-8
5.982117963255558e-8
2.8760777342491962e-8
1.5410926928632988e-9
3.575876292392055e-8
5.1047088361277864e-8
4.6033495202213785e-8
2.393514090250306e-8
8.185712502361828e-9
1.5133079457574152e-8
3.676654449455951e-8
1.5256445780056372e-8
1.1250536143057531e-9
5.495405744827429e-9
2.7679160504350656e-9
1.5115692912158617e-9
1.9878364584111878e-10
2.0519053535145922e-11
6.664445535720669e-11
4.6726320393169296e-11
2.1504478763573868e-11
2.7760141832129912e-11
6.493574752953297e-11
1.0812689698138853e-10
3.8673247325113844e-10
1.231890655479563e-9
1.2269732774346603e-9
4.955681255580585e-10
5.87311971717084e-10
1.7974090463801363e-9
3.3018921149586336e-9
5.418644756680588e-9
8.56635766972947e-9
1.2691589346980784e-8
1.3969330979329311e-8
4.803782658088545e-9
2.2039607370482807e-9
1.0570581301627337e-8
1.1004714623397722e-8
1.0479481205121845e-8
2.163181892582195e-9
1.6645432132570907e-8
2.9222035620988315e-8
2.2382407728957953e-8
1.9421820329076637e-8
1.784882627274871e-8
1.595874537599698e-8
1.3272207416554628e-8
1.016459015646393e-8
7.080163904942493e-9
4.084582774650609e-9
8.833317678491155e-10
3.1800843345214293e-9
9.47475169993596e-9
2.132187593931154e-8
3.296410359094904e-7
4.0984294017017454e-8
1.5999195709845405e-6
4.1688092586572954e-7
6.828433771583052e-8
6.52087634012612e-8
1.147894948717967e-7
5.194216359625938e-8
1.4338977808674214e-8
1.5925164224060776e-8
2.2178026014774998e-7
2.0791037653165765e-7
2.1900011554800986e-7
8.934299658879577e-8
4.854531707485267e-8
5.593813819115926e-9
4.298894783581166e-9
6.555573496721535e-10
4.307343863913745e-10
6.081735718864435e-11
2.0023768354791644e-10
9.030784966018789e-11
1.6861788854802749e-9
9.451229843939649e-9
7.611488091722856e-9
8.294903995086589e-9
9.626209020687389e-9
1.2766185276329586e-8
2.1825410140890845e-8
4.6950403855877996e-8
2.3011446450027973e-8
2.2655683061243273e-9
2.5459134885637167e-9
2.216698580895606e-9
9.149965385557947e-10
3.877855058422586e-10
2.416705222954386e-10
1.1516084277591147e-9
5.872968435775958e-9
7.512822702585555e-9
7.840308583197244e-9
1.0569647290850744e-8
7.827645437451496e-9
2.1495453283440342e-10
2.1376539621908127e-12
4.470701754569274e-14
0.
3.261684563246068e-14
2.3300805348901487e-14
0.
2.5450431648762966e-14
2.2493517880277387e-14
0.
8.219486451083763e-14
1.5141519879025427e-13
2.412430155238961e-13
3.6752313343407203e-13
5.491077932896386e-13
8.110538496701919e-13
1.1868441766885244e-12
1.7163980353087425e-12
2.446105386740217e-12
8.478515198388638e-12
1.1228952082853191e-11
1.0824364212218892e-11
9.828736799723156e-12
8.168821211913763e-12
5.143895727328854e-12
1.0740363147878005e-12
1.732965803259047e-11
9.202273849604672e-11
3.080473756249408e-10
6.672094942540594e-12
8.322526373986894e-11
1.5272301092285665e-10
1.853036237838535e-11
5.973320219137301e-11
7.203721276967539e-11
4.462327131655257e-11
1.7571355222701572e-11
1.5122298404227504e-12
1.8500023537259124e-11
4.0550966613235524e-11
7.759880108337093e-11
1.5042209784772323e-10
3.161802088708954e-10
7.615169183263725e-10
1.1943544922250648e-9
9.452316237586093e-10
8.790753135405988e-10
9.111036288960414e-10
1.0108096736826992e-9
1.2217437717914848e-7
6.018681323021752e-7
1.0931740193785872e-6
2.0397106843086257e-9
3.390348927418355e-7
3.991181433837545e-7
4.494156203794053e-7
5.521360073064835e-7
6.505975868915697e-7
1.0949429917991112e-7
4.151917416428849e-7
7.672700955035605e-8
3.8957878949566025e-8
4.0617192790599795e-8
1.3261459167749114e-8
3.7145530933435857e-9
1.1681928772648366e-9
1.6395810581394749e-10
1.2135451743204053e-9
2.0812753093793772e-9
2.253169528856056e-9
2.381445606868294e-9
1.0845743634754894e-10
2.613339785825099e-9
7.494898088496752e-9
1.310874326987232e-8
7.9612539839228e-9
4.706781805634642e-9
2.724917744948547e-9
1.3130170360028306e-9
8.08320839953176e-12
9.372947861110405e-9
1.5773250912075438e-8
1.0420511155929455e-7
4.288859297782428e-8
2.394393348633563e-8
1.188675586470783e-8
4.554604263354163e-9
5.059217437149923e-10
3.1612448404329746e-9
1.6088125396743534e-8
2.115381760405959e-8
3.0461099181294994e-8
5.605567704474873e-10
4.51408177790797e-9
5.859746625678314e-9
4.965580282932948e-9
2.4510069729506456e-9
7.527393450472813e-10
1.5518353177441107e-9
1.4630263473653594e-9
1.2701804328088648e-9
1.2317721774953405e-9
3.96487932303643e-10
7.637273886659744e-10
2.355905437177469e-9
6.087695372642787e-9
8.770038151941313e-9
4.863598670770955e-9
2.7263155337315762e-9
1.5008063721851455e-9
6.92440580408979e-10
2.0363657687737608e-8
1.146009048985207e-7
2.8731099232441835e-8
9.411469479614957e-8
7.397479741532338e-8
5.8111191206164505e-8
3.82614126808677e-8
1.5798633594590712e-8
9.761663571798238e-9
1.391966118800321e-7
4.9455181657763955e-8
1.0056279733567357e-8
5.239807951151335e-9
8.406366918840988e-9
8.225650867534589e-9
5.969189914967569e-9
3.008494404318876e-9
4.1777178081770083e-10
1.1863003404333835e-9
9.147011543987044e-10
7.672980067728443e-10
5.499605157572234e-10
8.274018380133737e-11
8.527342820533442e-10
2.413121398829541e-9
4.574558110436595e-9
3.0281511480042403e-9
1.9503673158057454e-9
1.0072979391303318e-9
7.28288020651234e-10
1.7379884749073458e-8
2.608373578853433e-8
1.2313352429534902e-7
6.86055567239035e-8
4.441142435840905e-8
2.4895586983827488e-8
1.1486205630577713e-8
4.25499130797413e-9
3.9595417424472036e-10
7.24616361109524e-9
2.855362558838673e-8
1.7207455925656573e-8
1.646442101344563e-8
1.642862623207129e-9
6.641842358314553e-10
8.030559222734151e-10
1.1034711213209884e-9
2.404746746231037e-10
2.7006901965111033e-9
1.0289469878927047e-8
2.5853341113184178e-8
1.1247870787922939e-7
4.025634958775848e-8
2.603333306665552e-8
2.3096382551897623e-9
1.942775116685228e-8
6.099352632582428e-8
6.3776948000495055e-9
1.7632499779741886e-8
6.863054880662187e-8
3.282110281703595e-7
4.536616696293638e-7
8.274879618876907e-7
4.664025744226898e-7
2.1325639768077054e-7
1.4685023735931334e-7
1.21260337237876e-7
1.0754250946204353e-7
9.30310135864167e-8
4.318439250608954e-8
1.9086265119702453e-7
3.603719795626807e-7
2.953733795522797e-7
1.877745494918224e-6
7.34074852419852e-8
5.150649717685823e-7
9.494959397669951e-8
6.754146617365084e-9
2.622751511370107e-9
2.766635842752826e-9
5.390027465596097e-9
8.348405399132823e-9
5.4819315940485765e-9
3.139910734985063e-9
7.328259135329509e-10
2.8709068036720597e-10
7.887649484500722e-11
1.535162137028851e-12
1.1459566838065144e-12
4.883977080269111e-13
9.006262645886467e-13
2.554302073435037e-13
1.3370083194349401e-11
2.5163622522934407e-11
3.879241593149119e-11
5.4953618749679266e-11
7.284030869961772e-11
8.974431536816647e-11
1.0122376142607865e-10
1.0220832577820123e-10
8.806588632210611e-11
5.495665904434489e-11
1.3749979153179152e-13
3.2176192099929865e-10
3.993066027947889e-10
3.4440492471445874e-10
2.875190867018776e-10
3.457961757812859e-10
5.419163136573982e-10
9.505196797824767e-10
1.7941931920352402e-9
3.7647519042382936e-9
7.965616879785536e-9
5.993647845316141e-9
3.7781364113898275e-9
2.7573421763953265e-9
2.226623718741236e-9
1.968881269483611e-9
1.9305212983097396e-9
2.1458363739183685e-9
2.7660646306256844e-9
4.235170331015541e-9
8.001673528512105e-9
5.673902258915957e-8
2.1910704318441472e-8
5.550841847149924e-7
1.7179070472790832e-7
5.1600958198832176e-8
5.736949965861668e-9
2.340220503036242e-8
2.4769069358108017e-8
1.1205493641114351e-9
7.477840248065541e-9
9.328403586501146e-9
1.6626825394115577e-8
3.347926352743885e-8
6.615590969831921e-8
1.0315101061488394e-8
4.570298800607e-9
1.0348293369922158e-8
4.3183236353586995e-8
1.9308215683915662e-8
2.6213097379880502e-9
7.055394977703932e-9
3.6782906939439755e-10
6.318253398879213e-10
1.0281478963096608e-10
6.7883444521282645e-12
2.117949994486208e-11
1.6512955081383224e-11
8.373267954221381e-12
8.673796066433256e-12
2.3025517807880347e-11
9.475113671880891e-11
2.7997018432950426e-10
3.378465828559377e-10
2.2605099004387718e-10
5.050040205559341e-12
2.8605767361638954e-10
6.600912252355544e-10
1.1745004127523827e-9
1.916231486901773e-9
2.9774164050690715e-9
4.231514088819601e-9
4.632175395170963e-9
1.161661548417978e-9
3.7106558047361264e-9
4.99742544636932e-9
4.4070305879859006e-9
3.197141252280187e-9
1.9132210009441883e-9
9.345379763437613e-9
1.634612315523747e-8
1.2082561001874357e-8
1.0098084103287278e-8
8.95863060011995e-9
7.770649893674619e-9
6.3565020334043245e-9
4.8306700865078226e-9
3.284908316142619e-9
1.6624089969918795e-9
2.7256410525918683e-10
3.04915561063343e-9
7.957683398764585e-9
1.4209725261439987e-7
2.7734316847099714e-8
9.574389413890959e-7
2.735158795838653e-7
6.953073795070027e-8
1.9453897207571214e-8
9.370173975915724e-8
3.761324318175877e-8
2.187410411202639e-8
8.077881200729562e-9
1.2578973607177602e-7
1.807035227502256e-7
1.385941770646632e-7
1.4687832986893635e-7
2.1421516302673074e-7
2.573046739043139e-7
1.316059928968007e-7
2.6776169642124383e-8
4.499865535498172e-9
2.071368991790467e-9
1.4809851657374263e-9
3.797289639859025e-10
1.4721107375660085e-10
1.029864771779401e-9
4.073889798735834e-9
2.020800450453006e-9
1.939532287656622e-9
2.585111558792296e-9
5.721150779298987e-9
1.2435689100760902e-8
8.466814823169835e-9
3.858241593623923e-10
1.975948328883502e-10
2.1055710173660676e-10
2.7953986308508383e-10
4.394520525750717e-10
6.418211845544004e-11
4.638273579809564e-10
2.0384620402573785e-9
2.048175946490705e-9
5.457167325811126e-10
1.2315600867445752e-11
1.5156441726414886e-10
1.9481824951974265e-10
1.1893477829521936e-12
1.6333369397312738e-13
0.
0.
0.
6.251862100613731e-14
9.334833200663982e-14
1.3119401378586485e-13
1.603078938106283e-13
1.789957011938318e-13
1.8680796220579679e-13
1.8125970991688672e-13
1.641740479300168e-13
1.3973285373447043e-13
1.1087939951195405e-13
7.804389876658945e-14
3.9131853570727745e-14
0.
1.3130043518283409e-13
4.718410617578703e-13
1.0394641308869376e-12
1.928732759246598e-12
3.1691131140831064e-12
4.813176326923404e-12
7.041944748129752e-12
1.013529720033145e-11
1.4292412638499223e-11
1.9312103781588748e-11
2.4389372446717134e-11
3.362646460049577e-11
2.2740286315533257e-11
3.165650482649392e-11
4.771582645802853e-11
6.926280676748102e-11
1.0166078629176241e-10
1.499967412152721e-10
2.2275885690126107e-10
3.3328804978450373e-10
5.01896526383518e-10
7.661410972255565e-10
1.2183023918673144e-9
2.1243127268039065e-9
2.9558603203079564e-9
1.2090173567879262e-9
9.12839020538305e-11
9.23934730048221e-10
2.585384564257152e-9
6.063518900220778e-9
2.0188802132778383e-8
3.2907429504273745e-8
2.3835023310803501e-7
1.0481054161541867e-7
5.98553773182844e-8
3.066442335600058e-8
1.2635028415330967e-8
3.1150481960312993e-9
4.224979236789507e-9
2.1490704338927686e-8
3.46783586068966e-8
5.0131305031893985e-9
8.604261737890066e-9
8.863298259821431e-10
3.0991731034132164e-9
2.7849319454152994e-9
2.7626250633985314e-9
2.9380194040886685e-9
3.4471762938423746e-9
1.4307511505954535e-8
4.819145221555455e-8
3.997502245637194e-8
3.364857542686974e-8
4.1536180065181554e-8
8.096605625098392e-9
2.5947224635380605e-8
9.416944817830651e-8
3.0450945655134486e-9
3.1189599545406385e-8
7.514894118222183e-8
2.2383580793769333e-7
1.926722626840374e-6
1.0083894469730772e-6
8.300517822662898e-7
2.4481948127476236e-7
1.4378696958337606e-7
1.1480000898316493e-7
1.0484129669165782e-7
1.0316134028449335e-7
1.0475650790610144e-7
8.482434962204272e-8
7.508901532843609e-8
1.846415702351795e-9
4.705774123585749e-9
1.7869695213985335e-9
1.4580320692660818e-7
1.2790987185041604e-7
3.343294955637187e-8
2.275941680538417e-9
2.363506669816155e-10
1.0833726613125394e-10
1.1518373830203572e-10
9.564375144705681e-11
7.835977952968104e-11
6.60002053008997e-13
4.962836460774994e-11
8.703071912135372e-11
1.2632947421244026e-10
1.6634851743898236e-10
2.1641662667568514e-10
3.1645675746026254e-10
5.824298968208268e-10
2.918911579192131e-8
5.221033943132968e-8
6.298776436128065e-8
7.127764461339866e-8
6.857486377225912e-8
4.308800892946588e-8
1.1369635025891947e-8
8.632366686608564e-8
1.7034901729647217e-7
2.507154318876238e-7
2.958810695046466e-7
1.5607752540597037e-7
1.974097317226068e-8
3.935964663498523e-9
2.7395807728999154e-9
2.7569267431603352e-9
2.5519694658333756e-9
2.5134235430288714e-9
2.531873080119226e-9
2.118307797539893e-9
1.9407702334431597e-9
1.2531892382574342e-9
1.063591137040486e-9
8.251001314853969e-10
3.068043908435639e-10
5.198403272569426e-10
1.7108563861530213e-9
3.512621777045117e-9
6.579084881589058e-9
1.258838760017271e-8
2.5414029340184053e-8
1.557650187214687e-7
9.977181411603432e-9
1.516386914342738e-6
3.8657284065241964e-7
9.703692829168907e-8
6.695808121642735e-9
3.686205886333087e-8
8.007068524545417e-8
1.1294888928392957e-8
2.781813714659357e-8
3.137851140541116e-10
6.039095212457769e-9
2.4766671463951676e-8
7.837941856697292e-8
1.3167712063151263e-8
3.9641099445675636e-9
6.576418295666438e-10
3.863845979858088e-8
6.797818646785058e-8
1.8269065710116893e-7
4.3423963456839495e-8
1.1637538357507719e-8
2.1301085024481086e-10
8.494138833137211e-10
1.0852833368066291e-9
2.491236991653478e-10
2.450124040793856e-11
9.052812715404488e-10
1.0703246081885216e-10
1.3830228392976645e-10
9.937035460367145e-10
2.1669430284982983e-9
2.35209157306821e-9
2.3365847428307384e-9
5.560167062216651e-10
1.1810045336511246e-9
1.13701490577518e-9
8.215078737449494e-10
1.8805782132340665e-10
8.484373450440617e-10
1.647034498995023e-9
1.3755473778859259e-9
3.3562980283069193e-10
1.1624084858101106e-9
2.434719499906187e-10
2.8813911478290327e-9
2.8622912556852136e-9
4.5939663506822094e-9
4.935941384872995e-9
2.860769075761852e-9
2.0577084916419076e-9
1.970877005476564e-9
2.0967611689077474e-9
2.228506592222504e-9
2.280806040659714e-9
2.2396813166070043e-9
2.153715951078129e-9
2.0989592720854127e-9
2.138220577521475e-9
2.311346728010699e-9
2.646680650672482e-9
5.126683978141735e-8
2.487881951903568e-7
5.546957586285079e-7
4.180516545554694e-7
1.818398619599368e-7
1.0850720973398369e-7
1.5152856904193748e-7
2.949229427308077e-7
3.6810692810168515e-7
1.8876816651809478e-7
1.7304669715885456e-7
2.619648072135015e-7
4.008219781881804e-7
8.833410298797881e-8
1.5427643777639316e-8
3.6174477901519506e-9
1.2252641340635557e-8
1.5414424007895516e-8
6.690670315162087e-9
6.882902016791137e-10
9.663358173027476e-10
7.485090863914862e-11
4.791105814730952e-11
1.0469289194622493e-11
1.859882994311638e-12
1.1006109238897542e-13
3.9876646641364377e-13
4.5321893797068515e-12
1.6035733109836796e-11
2.9494513520371466e-11
5.1356706140191594e-11
2.1317755306180485e-10
4.965703659657636e-10
4.608865880990384e-10
1.4990842309731483e-10
4.2031351529524755e-10
1.3197903110447208e-9
2.8497977064127275e-9
4.283587256318378e-9
3.66921406234121e-9
2.3513287959039613e-9
8.096333613371884e-10
8.355329511195704e-11
4.762069266875935e-10
1.142758153285964e-9
2.1838989316052245e-9
5.43100789049713e-9
1.548061925574718e-8
3.5664066573116766e-9
7.395447790262142e-10
3.307991327839597e-10
8.224358454434314e-10
1.2648911755088957e-9
3.709425010185988e-9
2.7775551095306694e-8
1.8675328981923876e-8
1.7054061091510132e-8
2.4174457533934572e-8
3.076592061774123e-8
1.468794930660166e-8
1.688044822621482e-7
2.433563414764653e-7
1.0408960175534025e-6
1.2430633176841257e-6
3.418790970079835e-7
1.737888073474298e-7
9.391489551211638e-8
2.206802618810812e-7
5.744160963496052e-7
3.23026757414712e-7
1.3937262856875033e-8
1.0460575048681922e-9
3.0468001593935384e-10
1.940347361284468e-10
3.2165036149388867e-10
4.260166335841454e-10
1.9474155026629066e-10
3.013859153648416e-10
1.984211431792236e-8
9.753455844363592e-9
7.780194337957836e-9
8.191018883442066e-9
4.781607468283889e-9
1.7080953174401365e-9
2.352914004326256e-10
5.076953587030521e-10
8.310862379039587e-10
1.063219236115268e-9
1.4799625960879082e-9
2.599323043397874e-9
4.792585789756031e-9
8.424447233903265e-9
1.7847410723821043e-8
4.5592170563211434e-8
5.2394400537432394e-8
2.4587016173964847e-8
4.95299361667164e-10
1.0464554909002928e-11
1.1777056780585576e-12
1.1253447505007328e-13
0.
2.6240270069902374e-14
2.819845790919452e-14
3.8391569278919105e-14
4.4355850429203646e-14
2.8012648016822868e-14
2.7340401996362847e-14
3.704766463817663e-14
5.210762735948948e-14
6.77053142877623e-14
8.657378404401194e-14
1.1369413814975028e-13
1.5469141124981438e-13
2.1675670323772158e-13
3.101582516350929e-13
4.502349900055416e-13
6.602883108306025e-13
9.760303488461713e-13
1.4526108751920664e-12
2.175891529652457e-12
3.2807726288792205e-12
4.981386566802229e-12
7.621566752185056e-12
5.0143119968386416e-11
1.4870397636038513e-10
2.8949377194772403e-10
3.662903378442159e-10
3.794709479654625e-10
3.4180274934023883e-10
2.346164839159869e-10
4.683419363453443e-11
2.3001961442166826e-10
6.199465295290474e-10
1.1632013100495108e-9
1.8246665172684067e-9
1.7343321485992786e-9
1.6132539431468368e-9
4.280452720415691e-11
3.209379827901514e-9
6.8869210717161475e-9
1.4979199844053312e-8
3.713703658735403e-8
4.638609343094374e-8
2.8903290357602716e-8
1.9077987504420977e-8
1.2812565170812537e-8
8.541261491002264e-9
5.465911516115003e-9
2.9960900504805412e-9
6.298355823175154e-10
2.210817472733373e-9
6.530014670348518e-9
1.4726083254874519e-8
3.252935066650831e-8
1.889715041514497e-7
1.7435753573160738e-8
1.1357638941780028e-6
3.081865730355581e-7
5.766598261662241e-8
1.3488454712512916e-8
6.948199345635097e-8
4.449342416457959e-8
2.420558864596625e-10
6.624091617210505e-9
1.1032111427019437e-7
2.9379773885004393e-7
5.82441043141776e-7
1.0641439500332516e-6
1.4775988704283311e-7
4.8431038869449864e-8
5.2146231903057645e-8
1.1366645720127046e-8
8.786456092497903e-9
6.305756754930611e-9
2.8599177070641405e-9
9.803711155482832e-11
2.587838474271095e-10
1.055749199548391e-9
9.012452450375118e-9
4.702311561001414e-9
2.3758116074320937e-9
8.956493234355683e-10
1.0611416167480852e-8
1.2958547559292407e-8
2.71400686365219e-8
9.968305630600039e-10
6.535133310628324e-10
4.796219549082579e-10
8.461211236288495e-11
4.3687227676523374e-10
7.221555897248264e-10
1.1027277950385799e-9
1.4175350545939836e-9
1.4944703471436924e-9
6.535071895034566e-9
7.157488700246039e-9
1.4214110369764345e-8
5.6884852613101665e-9
1.0912986656046918e-11
2.8532218142221173e-13
5.440927187928659e-14
0.
2.549776100618333e-14
0.
6.486705365832104e-14
4.18773406512218e-14
4.2777743401956335e-14
1.3501322163386684e-13
2.657426022097683e-13
4.724015633771136e-13
7.319624935609048e-13
1.0079567847905752e-12
1.2558176621816763e-12
1.4566258511791103e-12
1.666933730522806e-12
2.9600691963881274e-13
2.2569116843105455e-12
4.99439376271715e-12
8.876985616484571e-12
1.4916911966507925e-11
2.5165425398697463e-11
4.500050741631679e-11
9.485619363529838e-11
1.67628978149875e-10
5.308467500800098e-11
1.984567194698087e-12
5.508400019980626e-11
7.931041118573253e-11
2.5913930324178113e-10
3.245642332453247e-10
1.2049881155861602e-8
3.951693747297086e-10
3.05526266470241e-10
3.9945409062178983e-10
5.813010502477791e-10
6.449758086318621e-10
3.8311917463022107e-10
1.5926619240563865e-10
2.3033252352165257e-11
9.720351932093547e-11
2.8106261300924047e-10
6.474633813012286e-10
8.076578120042525e-10
7.455714765512604e-10
7.434107694009985e-10
7.963831203961489e-10
1.1723852081519622e-7
4.4315711355860427e-7
5.913125649460077e-7
1.4428691208964258e-7
1.9573532254663687e-7
3.021113720724646e-7
3.51646894336945e-7
4.071841574758178e-7
4.638481933046517e-7
4.4663979777554404e-7
2.0118744937004416e-7
3.55757664583959e-7
3.5296442240813695e-7
4.8055612915470654e-8
6.434041495078565e-9
1.493825234853392e-9
7.888016617963264e-10
1.0435734180346888e-9
1.3651563527081016e-9
1.3251132145519774e-9
1.1233553553472655e-9
3.4296266351044216e-10
8.315956362118704e-10
2.6423691472807293e-9
4.886367132786238e-9
3.0148428296541338e-9
1.943077190490846e-9
1.4942564285491612e-9
1.4293213500289455e-9
1.7168089672498748e-9
2.496622947200459e-9
3.193403061198449e-8
5.8576422207046275e-8
4.197950290343101e-7
1.4940860950546024e-7
7.894878772889239e-8
3.666137569836813e-8
1.1350164219385368e-8
3.6500701583697857e-9
3.600103401238747e-8
1.2665317870660077e-8
2.8395243767124526e-8
7.659436517296857e-8
8.076050526836083e-8
2.719925577723194e-8
9.860598943643115e-9
5.755941596135106e-9
3.543822066732108e-9
1.6077738638069236e-9
4.007131123085293e-10
1.4632082576780588e-9
9.398481469983465e-10
7.884450053042455e-10
6.655294642024555e-10
2.4857592819506533e-11
6.250357999724317e-10
1.4990038550454283e-9
3.3957475814829487e-9
7.163009852011495e-9
4.737390787990387e-9
2.231514871221224e-9
6.542414459581762e-10
2.9464496477675156e-8
1.4664240220463318e-7
6.018157827568427e-8
8.638612834545395e-8
7.457321904912406e-8
6.30379220922418e-8
4.6085948439714804e-8
2.7411406548577586e-8
1.174394708570903e-8
3.6206216348061326e-9
4.014696495956631e-8
1.0796140038728367e-8
2.6305844680096952e-8
3.062742461672853e-8
1.3411270584370064e-8
3.8450390926230725e-9
1.575645856823772e-9
5.901768745814578e-9
5.689165434767133e-9
5.2831692585043144e-9
4.590372002437023e-9
7.374269493176173e-10
5.1681388370444275e-9
1.630902279632916e-8
1.3852069164908038e-8
9.2873051157123e-9
6.190946802504243e-9
3.797557958321015e-9
1.8354995318947568e-9
1.397012832959632e-12
5.162406285051383e-8
1.1164555917114767e-7
5.892466270773655e-7
2.2806728727180854e-7
1.2776331991106503e-7
6.438039898528167e-8
2.162918576195228e-8
4.817352591565791e-9
5.2682142751758066e-8
4.034309781663493e-8
1.7939636327637254e-8
4.704803610704517e-8
9.000424025456718e-8
1.8421503103140612e-7
5.7903382163195504e-8
1.3823945277145239e-8
4.297638811301139e-9
2.3594126103007687e-9
1.6079454990251393e-9
6.940735472791408e-10
1.4346832498005523e-10
1.484093905979404e-9
6.924881993623116e-10
5.426533789567922e-10
4.359171283782071e-10
1.280431734537817e-10
5.815715788600657e-10
1.116201566206643e-9
2.0318592551470555e-9
3.760506872792062e-9
7.288497302772531e-9
2.8960881555821255e-8
7.65124299217239e-8
3.2956322784592336e-8
2.1608360750279927e-8
4.2814649209940663e-8
5.360466204427785e-8
6.283413968199737e-8
7.210692183893813e-8
8.078696956593793e-8
8.72797578762366e-8
8.965449540857468e-8
7.913766165196374e-8
4.5438562851221347e-8
1.5448921953868455e-8
5.706997018644018e-10
1.5492157577480128e-8
1.9641019865536167e-8
1.9850126025525016e-8
1.984405555950297e-8
2.9918350868320402e-9
3.433311792992571e-8
3.5430991341151356e-8
2.9125203453493e-8
2.4035994356879517e-8
1.8212123288397444e-8
1.2276623266534625e-8
7.164502939839876e-9
2.7707182247892435e-9
1.6749385912404693e-9
7.507994920752107e-9
1.7382973305676693e-8
1.9865019328025203e-7
3.5021059872083806e-9
1.8329607126782537e-6
4.833868761924243e-7
1.2997077580969446e-7
9.322727416053988e-9
5.546964042209286e-8
1.1209188925994958e-7
3.2697312447952823e-8
2.1557750461409564e-8
2.7901625723618953e-8
3.0500311963591515e-8
3.040242996190469e-8
1.2806575345895169e-8
1.4597345183131562e-9
3.51687772947625e-10
7.32812754950092e-9
3.3559605817916556e-9
1.3517820848550562e-8
2.432172280702653e-8
2.6958110685700852e-8
2.4182992037898686e-8
4.602674414353607e-9
3.853012602128603e-9
4.127749352526876e-9
8.242140831045052e-10
4.3993795146215625e-10
8.863028166387868e-11
2.069473682975038e-10
1.1419102750928089e-10
1.946570703431583e-11
5.187208756691416e-10
9.324347187554977e-10
1.0403604902694864e-9
1.1778022914856653e-9
3.112791852995945e-10
2.8825652211562614e-10
2.9967059117099513e-10
1.2732571945604665e-10
2.1153621564514692e-10
7.305561190191688e-10
8.976721872220364e-10
4.0910768758355324e-10
1.3070800015820396e-9
2.7923752194121606e-10
1.2459904146894475e-9
1.2850686606664206e-9
2.4787717391100087e-9
3.946143442352482e-9
2.8009262625105726e-9
2.2294269670303428e-9
2.243034800650996e-9
2.4445015758844336e-9
2.677772761008484e-9
2.870878661721877e-9
2.969236779808394e-9
2.947057641810641e-9
2.8416830682402687e-9
2.74175440568721e-9
2.736301090482538e-9
2.8874070551966563e-9
4.73101694254795e-8
2.2534431250187838e-7
5.20889444963819e-7
6.663069916789578e-7
4.1853688231394107e-7
2.942626856926443e-7
3.356277221637876e-7
4.775977565991458e-7
3.916707726639914e-7
2.0754843268431911e-7
1.4883729838893547e-7
2.8184798730392093e-7
1.1322399574245048e-7
3.3646797630520654e-8
2.347998339765689e-8
1.9436107610794367e-8
3.4451727409357913e-9
5.659335794734029e-9
2.0165736587842016e-9
1.2045987784742495e-9
4.582789151889619e-10
1.1981700835657214e-9
6.134024189793061e-10
3.6115420423481105e-11
1.60366209994201e-10
4.031731742974038e-10
1.2308604409981817e-9
4.58537419425677e-9
2.0371597411867457e-8
5.776138219331503e-8
2.011281802270906e-8
4.245770208390512e-9
9.015055442444649e-11
3.72235177044366e-10
6.201186279393313e-10
1.2321681969321306e-9
2.844493743382947e-9
5.674243978581618e-9
3.23428621977962e-9
4.5946166935776334e-9
9.702032808794424e-9
4.614773979623609e-9
1.919271072481085e-9
1.8917250231203477e-10
2.131514186682504e-12
0.
0.
3.1112585862937956e-14
4.672255493446201e-14
9.490832863894035e-14
1.2868315993732352e-13
1.3137774463075588e-13
9.856337682380017e-14
6.192549140519684e-14
2.962130800307725e-14
0.
6.850160821618654e-14
2.4524577034668877e-13
1.299044085926444e-12
1.0043407081496889e-12
7.844132906959743e-13
8.598418497055896e-13
2.5131391729022783e-12
1.2348164981971281e-12
1.9653841135525474e-13
6.174283003113961e-13
1.5210227712140504e-12
1.3973844194994496e-12
1.4752799330576682e-12
3.215705109121805e-12
2.0010686028310776e-11
2.472918722094386e-11
2.157728685411674e-10
1.586840374437843e-11
2.832813023562135e-11
1.4863980377823632e-10
3.160039404438137e-11
3.7273780247382194e-11
4.3397722999489323e-11
3.3974646137824265e-11
1.9079583502532887e-11
9.299356473952483e-12
4.154631163999344e-12
1.2877749892304977e-12
8.208253516404475e-13
3.0616013116927607e-12
5.707460075686309e-12
8.062827450511601e-12
9.773577108525055e-12
1.1390950480290136e-11
1.3377357420977415e-11
1.6015091065025334e-11
1.955474883217522e-11
1.1047228647014485e-9
4.054549481304444e-9
6.7477539349254725e-9
1.119069953534784e-8
1.6400631755690334e-8
2.12793227886243e-8
2.082878151783302e-8
1.6609677723509525e-8
1.2894035765903749e-8
9.63699599133783e-9
6.7927405929144685e-9
7.35634926874828e-9
6.44855880613079e-9
4.485109456721601e-9
1.6828097371186538e-9
2.3537584327378787e-10
4.3747918940337005e-11
1.3806800965840493e-11
1.2800208688566315e-11
1.2407126223722723e-11
7.918130960119857e-12
2.0698775266596537e-12
2.504790289368496e-11
6.089656543053383e-11
1.3057027929028555e-10
2.9194383545920466e-10
5.653916523447836e-10
2.919160353103177e-10
3.0207724043671843e-11
2.4063742764837e-10
1.9120340019875203e-9
7.759349134389869e-9
3.5934963166439903e-9
1.1875527568595377e-9
3.634112204392881e-10
5.9229060206621505e-12
8.76388696516807e-11
2.8973436029226327e-11
6.431992521680043e-11
2.048205910306833e-10
6.592210235521709e-10
3.840526980327077e-9
6.122079553967186e-10
8.6214694048588e-11
2.8037271535701615e-10
3.5066766571255786e-10
3.177903393979003e-10
1.7610172415207827e-10
1.0816722904380846e-10
3.2502930457648585e-11
2.1541011523690782e-11
9.152790192054664e-11
2.2073300624478886e-10
2.4998907141610134e-10
4.295571411949113e-10
1.0197256927413983e-9
1.3107165121884246e-9
8.506773800870251e-10
5.900521290922986e-10
4.0996515633028386e-10
2.720606016852869e-10
1.8634709181008933e-9
8.54803922204904e-9
2.227730985908501e-8
2.2946295375910693e-9
3.839590390879762e-9
2.240944371647685e-9
1.3416581662637803e-9
1.2153354491275187e-9
3.1422918641383374e-9
1.0275363342467535e-9
3.842293602035671e-10
7.189286553394977e-10
3.8984798136824535e-11
2.042746842587026e-10
3.1596189042803144e-10
1.6180038494758517e-10
5.5224020865182464e-11
3.0933253955383856e-11
3.474866494570304e-11
2.521267765952618e-11
1.8381167015783337e-11
1.4464616731473043e-11
9.912219470835167e-12
9.434768306461427e-12
1.8727504942309203e-11
5.0179627421541224e-11
5.4541622886559093e-11
4.8898163784911896e-11
8.153392518418961e-12
1.516352318732856e-11
1.850927766219685e-11
1.7322458145557763e-9
1.8288874126877875e-9
3.764954149211957e-8
1.4259175737410737e-8
7.454423794436684e-9
3.4222976798608997e-9
1.281748995744641e-9
1.6082872312998202e-10
8.860503398516313e-10
3.725422126159332e-9
1.631790543299042e-8
9.923035910452208e-9
6.475017004254693e-9
4.806286599171756e-9
8.043913134747625e-10
4.606392462348562e-9
8.353929004025253e-9
7.199005740158433e-10
1.0710399564298369e-9
8.524703962751775e-10
4.779000996403331e-10
4.706540637713229e-9
9.012201620846493e-9
1.7832267234408037e-9
1.619036759431078e-9
3.6320023806039057e-9
8.551540213396157e-9
1.3418135589338112e-8
1.2335932455563104e-8
8.074124974546104e-9
7.600027622363797e-8
7.37548781306086e-7
2.1635096093591152e-7
1.0434484472312217e-7
5.1903926364241574e-8
2.6425293134267194e-8
4.642019769740177e-9
1.169384275289017e-8
1.0982907266430521e-8
1.0108477597681726e-8
8.953668778547511e-10
2.5505992843788585e-10
4.341876392965949e-11
5.835649243901308e-10
6.249939163781656e-10
1.5747486140555557e-8
1.369902773012085e-8
4.595156566776653e-9
2.506559249639455e-9
1.8856227297081498e-10
1.2724052945053292e-10
1.464149823057138e-10
1.7052653129172918e-10
1.6363443548081914e-10
1.0648179897429084e-10
4.369926646655211e-11
2.7675504155208782e-12
2.777862793823476e-11
7.154786579325628e-11
2.4570641503936385e-10
6.976659872323796e-11
5.843997966316734e-10
1.4229684066959883e-10
5.418888533388822e-11
5.9123903807754225e-12
3.5275010919283264e-14
0.
0.
0.
0.
0.
0.
0.
0.
0.
0.
0.
0.
2.6114844589806135e-14
3.3741889878874047e-14
4.399598435063304e-14
5.888553210221214e-14
8.14033265499586e-14
1.1602739320594194e-13
1.6973082514867468e-13
2.537136943481453e-13
3.864090222915997e-13
5.988775843143436e-13
9.448583452910687e-13
1.5203073011870036e-12
2.503377556440116e-12
4.241573142961978e-12
1.0077013680726925e-11
4.255994250905612e-11
6.081928701326269e-11
6.210372172485166e-11
4.7593692973944806e-11
1.3679922597032543e-11
4.3029273213568734e-11
1.3599773524821833e-10
2.903693971840478e-10
5.229781830650351e-10
7.38770535805548e-10
3.68921358851332e-10
1.4920370121529428e-9
1.3628512719439615e-9
1.0012978121070094e-9
7.954235448453662e-10
2.439139257382796e-9
5.586733665801023e-9
9.797578176779264e-9
6.822207851719255e-9
5.427988824755742e-9
4.823044773158469e-9
4.356073296352616e-9
3.818097669438372e-9
3.179183902116427e-9
2.4590218335021377e-9
1.651582462445962e-9
6.839697825176838e-10
6.33939916924463e-10
2.756931320676191e-9
6.9365708104875236e-9
1.0401112762754016e-7
1.966004746568493e-8
5.639691588890295e-7
1.6362798533202324e-7
3.629096562031899e-8
3.491676246686886e-8
3.616710117021926e-8
2.0614336136509977e-8
5.8298354045525246e-9
1.1680458557907154e-8
1.0301935011155566e-7
1.335666721973448e-7
1.1969190247776202e-7
1.3810088707542786e-8
7.10334154362419e-8
1.1730392082827839e-8
2.6713790750223833e-12
2.2545338791086048e-10
1.676444195329032e-11
4.609049800013269e-12
1.4933098135599697e-11
3.232938213166481e-11
1.777360026707521e-9
1.4385583075779706e-10
8.992590514444903e-11
8.458079970345228e-12
5.135576829645133e-10
4.998006653085685e-9
1.177028309579346e-8
1.9164831673768306e-9
2.0098081925256089e-10
6.455875437417624e-10
3.121710262860773e-10
3.5002730956874e-10
4.4324819192255163e-10
6.798792353597285e-10
1.3050918571186583e-9
1.3850725034236538e-9
2.2983656411183145e-9
2.011891730610171e-9
6.9387222914458e-10
1.658393227143201e-10
3.0563131692308726e-10
1.0303891651445418e-12
0.
0.
0.
0.
0.
0.
0.
0.
0.
0.
0.
0.
0.
2.6682960922480806e-14
3.4377715335157485e-14
4.581101171651913e-14
6.370614893156964e-14
6.425591353215701e-14
2.5628678486485654e-13
6.114550433055095e-13
1.1609228994932642e-12
1.864234621403477e-12
2.7553064053580304e-12
4.022925594612377e-12
5.9813362364486715e-12
9.09120362596833e-12
1.3900791469746717e-11
2.0507577419089263e-11
2.76134757033023e-11
2.7969562454794506e-11
1.5399867040814313e-11
2.6726024372561395e-11
4.6508151750908416e-11
7.118893567003254e-11
1.0559268197577071e-10
1.53779439386634e-10
2.2511623836269596e-10
3.33894040019185e-10
4.993720488745368e-10
7.603916828840202e-10
1.2325207875002906e-9
2.1667320993508298e-9
1.6744394468413714e-9
6.602593329681531e-10
1.4308265359113616e-10
2.6975028444293553e-10
7.773740571182332e-10
1.6510223614998843e-9
1.2265725545584788e-8
2.88021237022666e-8
1.278846414495593e-7
5.7955015670978916e-8
3.411484956323705e-8
1.8838233130144417e-8
9.219613832039432e-9
7.41747271678604e-9
3.7755058082311715e-9
2.5555216302883387e-8
1.1587100142179617e-8
5.736581308026885e-8
7.58878869204118e-9
2.709189458477607e-9
1.5983194446397612e-9
1.8732918488727398e-9
1.0206738882681341e-9
8.936360734798139e-11
1.4178428733442973e-9
8.263957971037176e-10
6.442820436132482e-10
6.193997686387667e-10
3.501190739187509e-10
1.978525763386824e-10
7.936612356318967e-10
2.0370348171294024e-9
4.2751424956857404e-9
2.772451666102778e-9
1.5606133448398425e-9
8.297129544291678e-10
2.727448873973351e-10
1.490014309877827e-8
7.68973805349486e-8
6.84146948055191e-8
6.734777404806753e-8
5.080211068187011e-8
3.868283235931576e-8
2.463569416140807e-8
1.0705390160474401e-8
3.4501133314197425e-9
4.507378045999184e-8
5.9144409666193846e-8
2.060348770591855e-8
3.940338722677222e-9
9.935770035851399e-9
1.175708337482856e-8
7.835449396183756e-9
1.7933004043221092e-9
1.2478105416105579e-9
1.7071266011451985e-9
1.389165953009663e-9
1.2144011495273149e-9
7.278667662035048e-10
3.2029640990529475e-10
1.718629080639954e-9
4.881041047438005e-9
5.176884499129747e-9
3.152109091368903e-9
1.903274946414002e-9
9.028720807474369e-10
1.8703094131081967e-10
1.9581288536416475e-9
1.9781859741517315e-8
3.1104613938474454e-8
2.032060222166388e-7
8.152050955213788e-8
4.547734394219438e-8
2.2083996341811854e-8
8.974443667318162e-9
3.854045283279038e-9
5.098852602082524e-9
4.1958135122023994e-8
1.3747920434933936e-8
1.0115618141859095e-7
8.558393162901826e-9
1.991188615103741e-9
9.913847213327759e-11
9.678326699518912e-10
8.074865774313097e-10
2.1739113026456804e-10
1.4855550652610644e-9
1.300252893811661e-9
9.337017791702645e-10
9.220041771460119e-10
6.003144396180735e-10
2.649814115243362e-10
1.148383505488118e-9
2.8901400898218756e-9
7.021793651564272e-9
5.865812515074445e-9
3.427840948909213e-9
2.0158910048542636e-9
2.4427047175750204e-8
1.530227852549602e-7
1.7854634179178808e-8
6.678301282854056e-8
6.657720028988722e-8
6.231877893103289e-8
5.4889905914129865e-8
4.106348668135378e-8
2.037087908961528e-8
1.872133749912124e-8
9.150708807558373e-8
6.249893730648315e-8
2.9757268682327496e-8
9.298143420837109e-9
2.0155105807825663e-8
1.8760674808604773e-8
7.392738710291835e-9
1.3655734985267175e-9
1.4072082193387509e-9
1.8361804527199668e-9
1.4637128688168894e-9
1.1787629527927955e-9
4.2542174379927867e-10
6.472870250859288e-10
2.0947875172820728e-9
5.425091531399584e-9
7.85877532613082e-9
4.2982966052958014e-9
2.1550681454577605e-9
5.346169793897631e-10
1.3738146030289177e-9
2.401495384136872e-8
4.716356651769591e-8
1.5174155234008116e-7
9.106763873821248e-8
6.126837541565941e-8
3.544841405970047e-8
1.6770985300955217e-8
7.271572524245509e-9
3.5370914363816395e-9
5.282016385280994e-9
6.452351732404669e-8
3.861787735465776e-9
1.5320876271082283e-9
4.45827774611777e-9
3.6484609605732157e-9
2.9036517344157225e-10
3.274861448975708e-11
8.733834427468948e-10
3.028339385164358e-9
1.9524588152781543e-9
1.93396835775194e-9
1.4637152733771855e-9
5.582283084378946e-10
2.8933453416548617e-9
8.436096599560533e-9
1.2056494588412041e-8
8.633904362890238e-9
6.813653898284697e-9
5.447478002454034e-9
4.054420902029507e-9
2.5196776146730274e-9
4.966051954477979e-8
2.8515725057596475e-7
1.7462738580742528e-7
2.568267969203655e-7
1.7966572456532394e-7
1.4905806415998886e-7
1.3537740235511662e-7
4.886441962401889e-9
6.116762107762314e-8
6.47922669738874e-8
9.314237831296499e-8
6.479497896507795e-8
2.57015640127653e-8
7.11256565534475e-10
2.004839810221523e-8
2.1713682300535985e-8
9.412211218968386e-9
2.524948636202701e-9
6.694581092683636e-10
1.954687673204547e-9
1.6205703495584022e-9
1.219169102853957e-9
4.874615637129942e-10
5.613654404463579e-10
1.8211369119650776e-9
4.3082978884916275e-9
9.775156692748435e-9
7.621605295600892e-9
3.2880312564503315e-9
3.1719128978031347e-10
3.4023105397416235e-9
3.226573005681628e-8
5.741883561484177e-8
1.5459776562329257e-7
1.1334731589517252e-7
8.213479034089413e-8
4.869325163707258e-8
2.3630403630971644e-8
1.0474770444692948e-8
8.190137019550663e-11
3.0340059712205976e-9
7.755550846901671e-9
1.0543340436294107e-10
3.2377509342857432e-9
6.263373334222882e-9
8.019228323528041e-9
3.720015417524135e-9
3.1006244615382474e-9
1.2030498312017944e-8
4.968848592617922e-9
3.593103063754462e-9
3.0573905115772257e-9
4.348339158324592e-10
1.2707003837427675e-8
1.814961482406161e-8
2.540388490209865e-8
2.0664109447743215e-8
4.226471016544234e-9
2.8131425277693027e-8
4.374283507240621e-8
7.644593897970783e-8
8.39076141449503e-8
1.2106943059491185e-7
1.6705955611396767e-7
1.0302686740629139e-7
6.787636633420723e-8
5.0497040667201994e-8
3.746607434154867e-8
8.908535224952419e-9
9.80244096689505e-8
5.262766810658848e-7
6.418589138228598e-7
1.0134795927026346e-7
4.9486948797145086e-9
1.6685436223928055e-9
7.200003374227698e-10
3.34924989069066e-10
2.32009532462344e-10
8.334455444573627e-10
2.0865700687651416e-9
1.2103450995431237e-9
7.884282716249366e-10
6.600780094411095e-10
7.209357234329761e-10
9.076965173784571e-10
1.176541275077631e-9
1.468027224902482e-9
1.6650186282382922e-9
1.7094357043771769e-9
1.7307816102737035e-9
1.9568152104594197e-9
3.0695624176239414e-9
1.6264837822083971e-9
1.5950321651104264e-8
2.3589208970700526e-8
1.771202836384147e-8
1.187058433826486e-8
8.384041992510069e-9
5.914271267480249e-9
3.2078267163083735e-9
6.798175742551509e-9
6.161891993332496e-11
8.597517032822675e-13
0.
0.
0.
2.505743366012748e-14
7.44323483577543e-14
1.142992897399374e-13
1.3992948010611397e-13
1.4199121821397124e-13
1.3812677731271156e-13
1.3757450322859694e-13
1.415592846230292e-13
1.5182066299931382e-13
1.7220181096367509e-13
2.0941013360990028e-13
2.750848474068126e-13
3.9037487416168e-13
5.959473255377392e-13
9.751855862819744e-13
1.710755915409897e-12
3.2095085108083244e-12
1.2507295862414296e-12
6.196944935997987e-12
1.1416600597337445e-11
1.6564970943739946e-11
2.4823143798012686e-11
3.8130923636173324e-11
5.407511259767128e-11
5.88613087450315e-11
4.0889097706281286e-11
8.688073512583353e-12
2.2719634013475705e-11
6.550262707685856e-13
2.219172775718208e-11
3.285332253611857e-11
2.5352762070181687e-11
1.0042405602055569e-10
2.0199551728218167e-10
5.359241756797774e-10
2.0999376224007112e-9
9.538041291041886e-9
3.5349117431649845e-8
6.485345272285023e-8
5.6674771344742786e-8
4.175396681857716e-8
3.523394821650703e-8
3.283525083295805e-8
3.102672599756994e-8
2.746880964013729e-8
2.1837191767443823e-8
1.5700594565568507e-8
1.0302056115067047e-8
2.249734900639698e-7
1.0847242633049977e-6
8.149105814493813e-7
1.2021453331100274e-6
7.332017560923744e-7
8.156233945465546e-7
5.093912830183638e-8
1.7827557725892863e-7
1.7150974799691846e-7
1.1907926082661812e-7
1.1077757576487746e-7
4.634328598076896e-8
4.653647975114713e-8
2.962920727602913e-7
1.3477202947919672e-7
1.3015864970040547e-7
7.405437674122034e-8
3.0863581889618726e-8
8.83871995540354e-9
3.442111617673183e-11
2.9640384650169635e-9
5.333757506621902e-10
9.274440004875475e-11
5.501571317857648e-11
9.180294515000456e-11
6.257199015943562e-11
1.296355388865655e-12
8.924618520971243e-11
1.7028761169566452e-10
2.863151474304628e-10
1.0586764978865713e-9
2.1824190186483866e-9
1.5622569405805066e-9
3.772709114872043e-10
2.935075551025719e-9
6.546722286771532e-9
1.254771419659888e-8
1.8422369647737374e-8
1.3969511360312887e-8
7.333227100373929e-9
2.360778842105554e-9
3.0782460703620274e-9
1.2712939177222e-10
1.5414505447618784e-9
6.519323062126189e-9
1.992751556025175e-8
5.2980071888626045e-8
1.3384028496332533e-8
9.11260207239044e-10
3.540269823849584e-8
1.2432700088657234e-7
1.633850178645862e-7
1.1252947640119965e-7
5.766583180585662e-7
5.334934209967804e-7
4.6172707277681684e-7
4.3668272107160233e-7
4.232950561082441e-7
3.9174553252582994e-7
3.2828332494812285e-7
2.4403632350587477e-7
1.1829908402982434e-6
1.3467616515471317e-6
5.783879293781358e-7
2.876205651527516e-7
1.7665006839651861e-7
1.126265535485802e-7
2.9087994851344603e-8
1.6753859935399458e-7
5.537169778428144e-7
1.6371054129988036e-6
6.973102779349425e-8
7.2528470771298e-8
2.8483521707759083e-8
8.854842316266511e-10
2.924592954149252e-10
1.0013479626799633e-10
5.544935149806645e-10
2.1329539015567528e-10
3.6032732248118697e-10
6.556727271850491e-10
6.81056017930177e-10
6.842765501773037e-10
7.665072473922924e-10
9.446211205614352e-10
1.3985620087015949e-9
2.2777315162965456e-9
1.8497861765348645e-9
1.525038210475423e-9
1.6271396757604173e-9
2.2522234866699036e-9
4.819876300871347e-9
2.6360307275045628e-8
3.211125110938014e-8
1.9051560504975615e-8
8.984679321138582e-9
9.029005586517695e-10
1.207869738608141e-8
8.12283941008003e-9
9.34936123970585e-9
2.1616997104136948e-9
5.5989528549110864e-11
6.369046256468308e-13
0.
2.559492237050493e-14
3.633345388789986e-14
0.
4.02879145372775e-14
5.964657115073513e-14
6.74773945042027e-14
4.282413115207542e-14
0.
2.8448021119005396e-14
5.531948681168454e-14
8.525803813242556e-14
1.2465056444179904e-13
1.7991783318616962e-13
2.591314553497656e-13
3.7353834116587413e-13
5.39395482064552e-13
7.805308556390001e-13
1.1321254880322838e-12
1.6464218997531874e-12
1.3010259230563445e-11
3.311744206162305e-11
6.218913336173847e-11
8.289195361135e-11
9.215706624870082e-11
1.0808554557444986e-10
1.319119038810744e-10
1.655960088259673e-10
2.0904626479903262e-10
2.3930060866475473e-10
2.1634095054487542e-10
2.9712197769412546e-10
2.8873448162325747e-10
1.7135399419862535e-10
1.8192684486557673e-10
5.615456099134458e-10
1.288196364910647e-9
2.7245519175035887e-9
5.3224775686505865e-9
1.0241757166221312e-8
2.1256761319687995e-8
4.5255313037620314e-8
3.4441509679507205e-8
1.9849722505414736e-8
1.2530549990318356e-8
8.201618109530989e-9
5.358008234639129e-9
3.3089808272711796e-9
1.6466184060632396e-9
7.307973075219882e-11
6.805374108820425e-8
2.5938399301333115e-7
9.246073216606501e-7
3.9205704458477344e-7
1.9628341034541216e-7
9.21005568947844e-8
7.6054529872069e-10
1.843170262571414e-7
7.32436936254365e-8
5.423262546318558e-8
3.606108810190663e-8
4.5604309202820906e-8
1.9425403543824073e-8
1.9216336765428138e-8
1.9591826501464395e-8
2.228625918196719e-9
2.4057992258233167e-9
4.372379027997736e-9
9.221573052784727e-9
5.762804312316803e-9
1.3370303759339797e-8
5.052332843682633e-9
2.6583058116496006e-9
3.960536176090947e-10
1.095605858657742e-10
2.045727315545899e-11
4.6696018814736904e-12
1.261198724277247e-11
7.865867524527732e-12
4.161997219693453e-12
2.0762139504289625e-11
8.826946656735214e-11
2.51796716280398e-10
2.904534775983449e-10
2.553320602577837e-10
1.2908766816305923e-10
9.183426712340477e-11
4.538336574554086e-10
1.0829543738037895e-9
1.884546118768431e-9
1.8755502512230865e-9
1.2661757760585393e-9
3.074948101827894e-10
2.440947218113067e-9
4.521462508824481e-9
5.973024304441091e-9
2.415710160077678e-9
7.640706548836637e-9
2.6890466441594143e-8
4.345864598018734e-8
3.118615959990473e-8
2.59834785556756e-8
2.411647623309377e-8
2.283430859029304e-8
2.0714738976873718e-8
1.745772887030528e-8
1.363859933278819e-8
9.864707981527913e-9
6.323710403566062e-9
2.858732050326682e-9
9.009208877878184e-10
5.5429035702744345e-9
4.5067502397520376e-7
1.2973417706571504e-7
2.317023687804627e-6
8.062512621197302e-7
2.5686738924339524e-7
1.7835078986191887e-7
1.3093325093298694e-7
8.309142818854959e-8
5.0438795555747975e-8
6.050428791062999e-8
3.746240026985243e-8
6.134878364181988e-8
1.742511122332467e-7
3.6994817384273133e-7
9.623427956818005e-8
5.909862632948431e-9
5.293358176110883e-10
5.232608490441919e-10
3.636003194315147e-10
9.578743557331834e-11
4.553963310844254e-10
5.006795309850284e-9
3.959251405411185e-9
1.348952944043238e-9
1.7476048822195128e-9
3.224850157815168e-9
6.815955266340049e-9
1.8285198189635008e-8
6.076535871518812e-8
2.3232073779009507e-8
1.639809193901377e-8
3.348923142206196e-10
1.9486566035039804e-9
9.953586112290528e-10
3.973972682863868e-10
4.3163593272537497e-10
1.89410032125734e-9
5.492842520453404e-9
6.897734627505062e-9
1.1330499932197013e-8
2.4488495529898875e-9
3.886757917061616e-10
4.1217058596686175e-10
1.8364032686798183e-12
1.0877659846355234e-13
0.
0.
0.
2.4570317595623075e-13
4.165236962397434e-13
6.783433808285576e-13
7.066394967374384e-13
5.315095788504542e-13
2.1115323298035174e-13
6.435705945323877e-13
3.5487922874344802e-12
4.140343655167559e-12
4.603439323540695e-12
6.31105250640217e-12
9.854598279496363e-12
1.628835917026953e-11
6.2698940126251e-13
1.2867788448689472e-11
3.202025409975811e-11
4.9364554552974786e-11
5.885503898895732e-11
7.214510089633576e-11
8.681877417094624e-11
1.1538481903196925e-10
4.1140620263982784e-11
7.945276262576173e-11
9.698139541182708e-11
3.055441204679573e-10
3.1303174636715217e-9
9.047238441508751e-10
6.601117243101044e-10
8.877797631498815e-10
1.3976539851631331e-9
1.937455329588837e-9
1.1807349841806763e-9
3.6749398455132334e-10
1.2066091711172052e-10
5.321651057078667e-10
9.833811941646268e-10
1.4539725933936605e-9
1.8018134403569318e-9
1.8539488153861883e-9
1.6024963838818093e-9
1.2218554427272452e-9
8.505708185538763e-10
5.136502135411353e-10
1.7057220933783548e-11
1.4708012824125681e-8
8.735695958215561e-10
5.944669848741929e-9
2.045200159936617e-8
1.2593169779172673e-8
1.6450442764392707e-8
2.2257967914965234e-8
3.12287687737246e-8
4.168699349759348e-8
4.815570076738116e-8
4.841882022972445e-8
3.296721180342848e-8
2.3397272567452946e-8
1.4686584963287479e-8
1.2902621200939197e-9
5.625188507223206e-10
8.783457377462468e-11
1.2473533209452554e-10
4.1732082914966306e-11
5.559697130423428e-10
1.4702528796357477e-9
2.915989603720549e-9
5.803911613428703e-9
9.735578007220526e-9
6.210426930058008e-9
2.769413440552247e-9
4.95175797761735e-10
1.1081557194918483e-9
2.443816543974783e-9
3.7933302834808564e-9
5.369390965048801e-9
1.1233184907094377e-7
7.239597122354968e-7
5.042741785888513e-8
4.863018408683419e-7
3.2099862522466603e-7
2.887239790696972e-7
3.365182589716342e-7
1.9105382783296074e-8
7.676735713543014e-8
1.4330775918584033e-7
4.434023625581247e-7
2.81171062275948e-7
1.1271208414498008e-7
2.1623138325983573e-8
2.2747601409067102e-9
4.9410151260930245e-9
1.02224514660091e-8
7.48191212775325e-9
2.8978092267768064e-9
1.966737407075939e-10
1.6514263129480796e-9
1.6058506056730656e-9
1.1303374615679005e-9
4.5049486656578044e-10
4.767694433687386e-10
1.4361605043736144e-9
2.8178401567289934e-9
4.940535075241471e-9
8.174181689292714e-9
6.898047350448691e-9
3.003642485227724e-10
6.569577377803076e-8
1.295745544573423e-7
3.904716693121056e-8
8.133789905080754e-8
8.641912386506596e-8
7.843058933166157e-8
5.670174837025128e-8
3.428082964874648e-8
1.773426312914789e-8
1.8391443580141829e-9
2.7280503809667545e-9
6.350767760046023e-10
1.2439764344116732e-9
2.2886650129467107e-11
4.351448124767064e-10
1.0078863138704689e-8
1.392290369779852e-8
1.1210543937963223e-8
3.130202142055305e-8
9.551366985837047e-9
5.7922517998882445e-9
1.4462553417956566e-8
1.7520052376451492e-8
3.023982002651113e-8
1.6646117257643418e-8
3.340160330655161e-8
5.454002552979638e-8
9.771996713158001e-8
2.2312275511927374e-7
2.9444586084171544e-7
6.061919996972693e-7
7.1347570972952e-7
3.235947571813431e-7
1.400640156523636e-7
8.253241109389245e-8
5.847975156441267e-8
4.3811670851648704e-8
1.5413513535768875e-8
4.250073899778261e-8
3.482214490605724e-7
6.620187097882777e-7
2.3174779122831837e-8
1.2895033979501002e-8
1.3742714378836484e-8
9.984459383827096e-10
2.954914208124385e-10
1.3502750695534412e-10
6.414762645576659e-10
8.325316791914008e-10
8.820463609967333e-10
1.1908945732809049e-9
1.404659198647721e-9
1.5977638451638659e-9
1.8337247454827659e-9
2.1711492147668697e-9
2.972102341497971e-9
4.6141835085983495e-9
5.456992866896e-9
5.1483012598508535e-9
5.450479475241425e-9
7.134178617067349e-9
2.5456936531435797e-8
2.6075258261186374e-8
2.944975185099142e-8
4.3892911510644396e-8
3.1258683656827276e-8
1.1010665465535786e-8
2.3680199435524838e-8
1.249524272449446e-8
7.203533738896239e-9
4.660172560688725e-9
5.303653741140942e-10
3.67223961724872e-12
0.
0.
4.974450068273042e-14
0.
2.86614653187184e-14
3.6472907047087033e-14
2.4874742076345088e-14
0.
0.
0.
0.
2.3806565179209752e-14
3.4284184266860087e-14
4.8992383714031473e-14
6.99488531711844e-14
9.99881844343516e-14
1.4320290103542827e-13
2.055698137211543e-13
2.9587980199468696e-13
3.0623206086583024e-12
5.889428687478514e-12
9.63052248757561e-12
1.4821891757583875e-11
2.182319822608303e-11
3.071623038901386e-11
4.097513634925874e-11
5.151999673048222e-11
6.129781437430621e-11
6.962934621232758e-11
7.583362109668697e-11
1.377031134123253e-10
1.4521311535061193e-10
6.312226573197977e-11
1.4837971034714447e-10
5.360166114875213e-10
1.1796155871205009e-9
1.6981049335509563e-9
2.053881983222441e-9
2.6824818386449065e-9
3.932412045103331e-9
6.6294602720344236e-9
1.2709310760661561e-8
1.0728512645245902e-8
5.827538663500488e-9
3.6462740144175286e-9
2.446822529039033e-9
1.6441473275446914e-9
9.998978671615753e-10
3.5915487971241047e-10
4.672912774204778e-10
1.3685214567679921e-8
2.62959396385773e-8
2.2956492528905028e-7
7.190915007763151e-8
3.132796090723416e-8
1.1904546937006619e-8
3.4515812652775017e-10
1.5067316102451434e-8
2.6026373993421612e-8
1.5153467103234437e-8
1.7390553186033975e-8
3.1955006144845565e-8
5.179736669781216e-8
1.4995363171055898e-8
5.770822722592615e-9
2.0634014677671093e-9
3.6432495755673393e-9
4.881048338076186e-9
1.9486426158568493e-9
2.4332394804164867e-10
3.2823457274129687e-10
3.329214084317507e-10
2.4925829319634966e-10
1.779673442972583e-10
2.034214350568523e-12
1.6304732325133933e-10
3.40959279825973e-10
6.014959510310538e-10
9.83261905243267e-10
1.5325107565975969e-9
7.270341142093825e-9
1.58578819199692e-8
3.1570424889254024e-9
6.594034278768269e-9
1.032548504760961e-8
1.2308185035654367e-8
1.3230695856593631e-8
1.268751235974366e-8
1.1049238124631738e-8
9.603693613396466e-9
8.118226332959934e-9
1.4012470618614641e-9
1.9919389025545464e-9
2.4267039919835924e-9
1.3609317476861398e-9
2.9400968587723537e-10
5.272753538089985e-9
2.636183204080736e-9
2.1702209681829468e-9
2.3016744800642745e-9
1.8629895989756996e-9
3.745561745943886e-10
4.097609131194566e-9
4.630949270350514e-9
3.641937551135554e-9
3.0542910780526734e-9
2.5274876975034705e-9
1.9311367568063206e-9
1.2242775824848003e-9
3.1953431510284804e-10
1.0655763310702515e-9
3.500639400529545e-8
5.4355209438541154e-8
5.575026147380456e-7
1.5745306924675649e-7
7.118555936163699e-8
2.7733422550168665e-8
4.014595362489249e-9
9.786585840573684e-8
3.663070394916751e-8
3.277601491913267e-8
2.553741157881139e-8
7.642557573892121e-8
1.0516818470301631e-7
9.061406983308559e-9
2.1462406847699977e-8
6.257341962748659e-9
6.6336754611447905e-9
8.749596482110852e-9
3.3790899134110935e-9
7.667060462202981e-10
1.4134084733460862e-10
4.226537972556799e-10
3.2312479794729987e-10
2.3092222863488569e-10
5.112873687657151e-11
1.4961807410398452e-10
3.424419799000786e-10
6.068280827849528e-10
9.546342115023215e-10
1.3655994536382821e-9
1.5210768025071783e-9
1.5328878679553075e-8
2.76436023506605e-8
1.500245056158482e-9
1.4635669576237664e-8
2.0650837353989738e-8
2.3817995920432366e-8
2.3923370219918136e-8
2.053496828319842e-8
1.583627145540265e-8
1.1624626894462595e-8
1.2213338183945028e-9
1.3607835332564024e-9
1.407713434447484e-9
5.812608181146515e-10
1.3939724438845496e-9
9.652136596896382e-9
5.891828003762488e-9
5.259129951089628e-9
6.102558357209056e-9
4.463872483086407e-9
2.5843282384319633e-9
7.257340594807447e-9
6.441846236116531e-9
5.979091200731264e-9
5.743663475763444e-9
5.4275907997641296e-9
4.827405504183177e-9
3.831266048036175e-9
2.321625209499686e-9
4.536802987144968e-11
4.311310176273577e-9
9.486385519682258e-8
1.0324668764296555e-7
1.150720974595572e-6
3.19389178013312e-7
1.3287305252807415e-7
3.31516268444927e-8
1.37856318713234e-7
5.7323657576305624e-8
5.048471598699053e-8
6.631050683209179e-8
5.849897790853892e-8
7.862324134337142e-8
3.7374766954040254e-8
5.843476403899307e-8
4.671556025721845e-8
9.49683485957959e-9
2.1117810922325977e-8
3.987268545795012e-8
2.191405604161941e-8
1.0788931397846898e-8
6.2757062278206425e-9
1.4471935298643881e-9
3.54725183529395e-10
6.563619972843247e-11
2.2133439615988688e-11
3.995175036714786e-11
2.5525215709231936e-11
1.21144390044887e-12
3.351148972625992e-11
6.653629864520582e-11
2.1996861362281948e-10
6.320389333746357e-10
6.569638842340127e-10
3.438569108095238e-10
1.6198753852369806e-10
7.548562444884991e-10
1.4274325929032326e-9
2.137421055278441e-9
2.6818016754650137e-9
2.6789864155040317e-9
1.7855781720171536e-9
1.126458971412839e-11
7.192721344580248e-10
2.2800831305332055e-9
4.4678490538590645e-9
5.407438207507387e-9
8.548407707294422e-9
8.512365127471662e-9
9.129090812795499e-9
1.837897272631099e-8
1.3306694988994426e-8
1.0834128064121531e-8
1.0351242823283396e-8
1.082049668865188e-8
1.1784339441441931e-8
1.2963256778576187e-8
1.4049192321482594e-8
1.4584545031011397e-8
1.3905174440497139e-8
1.115853172999005e-8
5.342857668812239e-9
2.2280639858563202e-7
6.657446144537788e-7
1.8174205446290083e-6
6.744753253023999e-7
4.037914238132766e-7
1.0415856465079157e-8
7.647247103388988e-8
8.529480861002339e-8
1.3036282931004148e-7
7.181474322366488e-8
1.540225638663456e-7
1.9114382674776477e-7
2.792823178944502e-7
3.081706384994089e-7
2.886346959392453e-7
4.903279448448623e-7
6.205299813543059e-8
3.705706803370228e-8
5.616987568577257e-9
3.482733789483146e-9
2.234096955935702e-9
8.246401507451227e-10
2.5475227341886254e-9
8.574047497672097e-9
1.3132530780019614e-9
4.978378046411303e-10
1.71804860152581e-10
8.414513722259605e-10
8.008293985492914e-9
1.2845092919927818e-7
7.73689344130214e-8
1.234107707412475e-9
1.3226538713012443e-10
1.6239420249585942e-10
3.4204195681563556e-10
5.958682725374138e-10
1.1093979846054393e-9
1.8660745555264923e-9
6.706058553254864e-9
3.068766791158204e-9
7.358183069611251e-9
9.160561231202916e-9
7.584955038374479e-9
4.011225165927074e-9
4.878254994876531e-11
1.21496344678213e-13
0.
0.
0.
1.2560682817993553e-13
2.741574592960431e-13
2.949121963234839e-13
1.4391882547477384e-13
0.
7.941098177253093e-14
1.8938663552789463e-13
3.3826232183361016e-13
5.494477357170416e-13
8.436121764431495e-13
1.191792320717869e-12
1.2141986016889197e-12
2.580243335655242e-13
6.29629956037933e-12
6.1602151915956085e-12
6.898817365600468e-13
2.8964458445717133e-11
3.4167215293636165e-11
3.817513920675176e-11
4.2681437682230384e-11
4.809289004200803e-11
5.472719577342953e-11
6.137975697788013e-11
6.560657281082555e-11
7.590522946107897e-11
9.946775092841078e-11
7.287300876604338e-11
9.186023571408953e-11
1.3793413819963353e-10
2.1230634981308532e-10
3.1955404759859697e-10
4.6377166633585685e-10
6.533649492781248e-10
9.089470616762787e-10
1.28221739785326e-9
1.9137524725221713e-9
3.2179312823023747e-9
6.412708781672652e-9
5.553359929661339e-9
4.13274975922082e-9
3.725130773329729e-9
3.830540107466356e-9
4.304729693071725e-9
8.339984448143571e-8
5.040834081687376e-7
3.1101047170505285e-7
2.7166667135495476e-7
2.4004142846194595e-7
2.2064387333361652e-7
2.504497286025348e-7
3.3483976175905537e-7
4.116568674970991e-9
5.5605310890797366e-8
1.0237875664386833e-7
2.7400940757902635e-7
1.1667312430457235e-7
3.5862902410618104e-8
7.809444472655937e-9
4.296752153885561e-9
1.0241502626484226e-8
6.992342275426332e-9
2.6482686434609023e-9
2.221159562246181e-10
2.8817835432748535e-9
2.691263283504875e-9
2.022373481022328e-9
9.042281705797444e-10
7.424984834629543e-10
2.45326885781281e-9
4.93262199548533e-9
8.891068399871395e-9
1.4582401921412743e-8
7.801182397825766e-9
1.5605430164745458e-9
7.128162932444388e-8
2.121819618291591e-7
5.947673508181466e-8
1.1124836680817991e-7
1.0986283941127496e-7
9.812739521018219e-8
7.249113359335769e-8
4.451053563144681e-8
2.4005131273843774e-8
9.763126364689918e-9
3.357666216527667e-10
7.668119407913392e-9
5.9479420033577844e-9
3.84144397055633e-9
2.2886824078777773e-9
6.350271389261769e-10
5.072716439427339e-9
4.149165504164026e-9
4.3018203874526926e-9
4.2466476864686885e-9
2.3254267693967804e-9
1.1476206238821892e-8
2.4431558643657797e-8
5.7859474668273256e-8
5.1232169970935474e-8
6.213279209813995e-8
7.036323432164551e-8
1.1993676954331608e-7
2.1448479616950776e-7
3.6245038692859824e-7
2.8765035563226025e-7
2.6381961146744607e-6
1.3526466295373836e-6
3.731348883231112e-7
1.4914693796813464e-7
8.476207567501638e-8
5.980999003413922e-8
4.405737330958254e-8
4.347474788666863e-9
8.830434423344834e-8
6.1665457303023e-7
1.9213153298577476e-7
1.674841601052141e-8
9.668136393805765e-9
2.2372133972833013e-9
5.827586811876636e-10
3.6437552184043135e-10
2.662588650660815e-10
3.427038700226637e-10
6.01437111793891e-10
8.258705250155933e-10
1.2760067330739344e-9
1.263126522792988e-9
1.1208399726455568e-9
1.2535253185885608e-9
1.759245774355249e-9
2.8887391338484133e-9
4.552607339090098e-9
5.079115633467305e-9
5.0588358990240044e-9
5.703792347529595e-9
8.046200359921024e-9
2.4810726030863827e-8
3.0675544635878416e-8
4.3004862026282224e-8
4.354817319569061e-8
1.783276998100102e-8
4.266646383896199e-9
1.15935425561465e-8
8.328999005996036e-9
4.590693432241621e-9
1.8130719533769837e-9
3.2657346968461154e-11
6.972304946950796e-13
7.102951569238349e-14
2.810768026790483e-14
0.
0.
0.
0.
0.
0.
0.
0.
2.253619785131461e-14
3.2267061658983726e-14
4.603068009128523e-14
6.570563532924531e-14
9.396191374593101e-14
1.3467141754978944e-13
1.935018608440964e-13
2.7880402805117866e-13
2.5991077865288433e-12
5.11987658710066e-12
8.466093700304476e-12
1.3131868242998562e-11
1.9479400341942593e-11
2.7666647007892376e-11
3.7358953572337404e-11
4.771950160579151e-11
5.7855119103261584e-11
6.716117166449138e-11
7.507453124281326e-11
8.051867849355009e-11
1.5732906637972003e-10
1.8024522442242768e-10
4.261313520195965e-11
3.4065179067988034e-10
4.152397893416333e-10
5.6428023590397e-10
8.34852070466988e-10
1.3143418860768802e-9
2.1840854015964423e-9
3.918451506751427e-9
8.02820384015037e-9
1.4086259731610296e-8
8.719046471984892e-9
5.354019815775712e-9
3.5276037933653693e-9
2.2099302152145424e-9
9.866461798104396e-10
4.721324740532079e-10
2.7155285253745515e-9
3.784817380266954e-8
9.435773932618178e-8
6.364258568398045e-7
2.088088802661077e-7
1.0185867897215204e-7
4.7615887554196526e-8
9.555620307762492e-9
3.834938613411299e-8
7.80734907397703e-8
4.711261945948538e-8
6.244314592995033e-8
8.672177433676803e-8
5.3638198848389005e-8
1.6114496214660007e-8
1.1127147906864623e-8
1.1796204547770869e-8
1.1970561047826765e-8
4.9204061573449155e-9
1.3076732465049236e-9
4.2487130566495263e-10
1.3285648003078194e-9
1.100946887990026e-9
8.642941284349149e-10
3.994560003436882e-10
2.885920737601838e-10
9.250212505418766e-10
1.838791618186257e-9
3.337318977575234e-9
5.7987952313628685e-9
4.12245935622113e-9
9.978759233159736e-10
3.912860736640053e-8
1.5411559975451255e-7
1.602623762918782e-8
5.683483037608406e-8
5.976967387061403e-8
5.6456281850715376e-8
4.552011169820782e-8
3.0782318999005117e-8
1.8814761167233477e-8
1.1375504517683488e-8
9.814968825615177e-9
1.3792194061326654e-8
1.0427035816564314e-8
5.793598497210125e-9
2.4586018341952477e-9
6.086158821343048e-10
9.426070224569647e-9
5.1585827633931016e-9
4.707128961558684e-9
5.222131501236205e-9
3.0024058086398242e-9
3.487549520027692e-9
1.1944824411765328e-8
9.856682127667026e-9
8.28327004602433e-9
7.451666671295259e-9
6.6578973814070845e-9
5.5124456346748444e-9
3.727677714636322e-9
8.299834566916326e-10
4.358815163675934e-9
9.759378076248873e-8
1.40214851643336e-7
1.3869119562313893e-6
3.827381605567523e-7
1.794898680959517e-7
7.900176973539394e-8
3.8953251681838847e-8
1.1164680791274976e-7
7.267048959665804e-8
1.0030002770685532e-7
7.80459216144385e-9
4.574030147425819e-8
7.860745700254368e-8
6.80647927907392e-8
1.7155781847183796e-8
4.881675044139288e-9
4.915104600511198e-10
3.6476494858163967e-9
3.623630498977142e-9
1.6109809671831443e-9
2.5656292825107514e-10
8.826459083190995e-10
1.0528557941065473e-9
7.794349220244672e-10
4.219834566917542e-10
1.685439950123831e-10
6.543829502661968e-10
1.1932874713368995e-9
1.7563555701314264e-9
2.2013641017147835e-9
9.753278316130491e-9
2.4496392880313215e-8
8.995162708287631e-9
1.197361375031483e-8
2.383921815969957e-8
3.102425427690818e-8
3.588028224745992e-8
3.776670714996937e-8
3.570482577166577e-8
3.015653712310873e-8
2.270277292154056e-8
1.4631341455249e-8
9.308537344699413e-9
4.31271666147545e-9
1.798441620605464e-9
1.464386847547632e-10
4.388842540695052e-9
6.984949930471559e-9
9.263519106056635e-9
1.0442723625172745e-8
7.117489468203455e-9
2.504910966920271e-8
2.0207406334541086e-8
1.5746037328043624e-8
1.4753885087732164e-8
1.5119809242308248e-8
1.6168474924230248e-8
1.7562325880028014e-8
1.884559448829125e-8
1.9093023127790827e-8
1.6586035030076504e-8
1.923117570552763e-7
6.549399084815537e-7
1.6737826573500152e-6
7.068634332194951e-7
3.943361491047077e-7
4.2740408270171286e-7
2.4908715882616712e-8
7.983891106331145e-8
1.2494874862637327e-7
3.3258202871242255e-7
1.4193416050607458e-7
2.8882467194410347e-8
9.356289126139129e-8
2.438007479102622e-7
5.752889635336852e-8
5.043883072404989e-9
3.1900801212090497e-9
1.8102924285566708e-9
2.5917787655401002e-9
3.525113346748856e-10
7.474738979921176e-10
3.997255958507067e-10
6.539017464295034e-11
8.928875009714871e-10
9.859435881407365e-10
7.223846698095342e-10
4.8902462404786403e-11
6.633062775356421e-10
1.3025144820384456e-9
1.8235752656218472e-9
1.982911595014992e-9
5.694824758773582e-9
1.3853571950328756e-8
7.958453749162762e-9
4.28800781852122e-9
1.3764543803450595e-8
1.9370934857146058e-8
2.3196458343003542e-8
2.5823597952578656e-8
2.6994810428541222e-8
2.6495085914368282e-8
2.7617454497003898e-8
1.4266243777598382e-8
1.279450882830478e-8
4.713445728127791e-10
1.9810948721080497e-9
3.706337575595249e-9
5.350795973340197e-9
3.113661695582928e-9
7.712606262587027e-9
1.712504383581588e-8
6.102445008078044e-8
6.860217336916683e-8
1.2973806801343162e-7
9.820060388217637e-8
2.0911028496906636e-7
3.685242386700159e-7
3.934217406633962e-7
3.405932984119643e-7
2.9814681565388026e-7
2.4862225785495593e-7
1.981060172990549e-7
2.627929384537787e-6
1.8171927335404658e-6
4.4056623578325167e-7
1.6331882176241946e-7
8.906574219024957e-8
5.976383398832238e-8
3.505683681235038e-8
1.9034214461593148e-8
1.5006158867428547e-7
5.819281870312088e-7
4.5258018605495977e-8
9.696386661986226e-9
2.0067894755271202e-8
6.446553682693871e-10
2.9978147745258067e-10
1.6676138680131277e-10
1.62886226689658e-10
2.797854955552333e-10
4.0642524630536176e-10
7.267499515382548e-10
1.7594677692920357e-9
1.3363719970598982e-9
1.2815416501880231e-9
1.6527224964328e-9
2.65211554142472e-9
4.799590359243909e-9
6.315529865004279e-9
5.752789975048609e-9
5.7350441461383e-9
6.94393339976447e-9
1.791752908316303e-8
1.916951948236674e-8
2.260863324160722e-8
3.5113577327690816e-8
3.5156538782318465e-8
1.2122683095445986e-8
8.025176836922276e-9
9.705742557431802e-9
6.953981297905247e-9
4.4082735032911374e-9
3.130984192018881e-10
6.4151399012372195e-12
3.9025954383526106e-14
0.
0.
0.
0.
0.
0.
0.
0.
0.
0.
2.5017903052547454e-14
3.5613141507728563e-14
5.0697007430607125e-14
7.231001071986093e-14
1.0338249611689159e-13
1.4818016175390921e-13
2.129590944921123e-13
3.0695034474094285e-13
2.7130485753958447e-12
5.4896032474638115e-12
9.205321787980926e-12
1.4385162027384408e-11
2.136454510265204e-11
3.017350850808036e-11
4.027196421194623e-11
5.0728657911804617e-11
6.078166243708074e-11
6.998439393694847e-11
7.77108535984688e-11
1.368608278413889e-10
1.4879336249682794e-10
2.0581161437155047e-11
3.88605576732088e-10
4.363901532116689e-10
5.487624310953684e-10
7.595874871912382e-10
1.1266032324312552e-9
1.759555665505238e-9
2.9171123634047385e-9
5.356169223788603e-9
1.1028613653262964e-8
1.0245203447092746e-8
5.7250924866038725e-9
3.5739893632176573e-9
2.254295700258412e-9
1.1873925034436434e-9
5.024384498584553e-11
1.571250441606448e-9
4.643214193404287e-9
3.302082074906121e-8
4.8334748376523266e-8
5.458524622742043e-7
1.6455517398681136e-7
7.046518717098846e-8
2.6195776663333117e-8
1.1747677963936716e-9
2.8903936214320784e-8
5.602142450451675e-8
3.440717821095212e-8
1.9354083548378496e-8
4.916625250325556e-8
5.706242788749381e-8
4.8004773303232305e-8
2.6021813609869168e-8
1.1057777911889897e-8
1.0466651298417175e-8
6.515436715049358e-9
1.9028110573837557e-9
2.1682016727145964e-10
8.902561079004405e-10
9.998622514414414e-10
7.791428860287799e-10
5.559412915504239e-10
9.853457209105479e-12
4.965266070256014e-10
1.0373562550421583e-9
1.7876956257961148e-9
2.823278060664313e-9
4.235589540165666e-9
2.359373533800068e-9
4.2529865566795694e-8
9.301187221554958e-8
5.987787759574634e-9
3.432151605818685e-8
4.33934345755185e-8
4.592467081917344e-8
4.3547656953546775e-8
3.553109257751424e-8
2.531948202585618e-8
1.6839451791729515e-8
1.1751834564878633e-8
1.6286780073696864e-8
1.2300605349049906e-8
6.260838267701307e-9
2.070906796434606e-9
5.305110078569052e-9
6.5501634002471664e-9
4.964989483991249e-9
5.159773460062408e-9
5.275626901264559e-9
5.80712858807883e-10
8.184209095999518e-9
8.88339367017495e-9
7.348016922938049e-9
6.565533281195972e-9
5.939615222146981e-9
5.089629902856194e-9
3.704634051094832e-9
1.1700528502937726e-9
4.4165137004767104e-9
7.748613351600513e-8
7.174446451447815e-8
1.0967549810852237e-6
2.907120828086722e-7
1.274402273298695e-7
4.714140005269387e-8
8.414473571338909e-9
1.464986830866687e-7
6.864356425129954e-8
7.107503419007267e-8
1.0555673433606856e-9
1.3444560782077706e-8
2.0977590124128257e-7
8.983086205010814e-7
1.7533887728236315e-8
1.7851425373091727e-8
5.6109116062887594e-9
1.2651073914921215e-9
2.4917904891192285e-9
2.2843869285474363e-8
1.4938779766083937e-7
1.5069579703966726e-7
7.881263466354221e-8
1.7810635394776417e-8
3.4888854785743688e-9
2.7383314351016045e-9
1.2353847346057393e-9
1.6198613291161044e-10
8.980623085766676e-11
1.2632579596777668e-11
5.236641493511075e-10
8.644165907707664e-10
1.0841206426916115e-9
1.1574765628228463e-9
9.382553356531423e-10
6.169071889108191e-10
4.777664940732266e-10
5.154566679791862e-10
6.006468703485517e-10
3.3641047955846133e-10
2.3276584185970637e-8
1.1662404326306766e-8
2.139602689006448e-9
4.2929473851148615e-9
2.3487820435073147e-9
2.0757483931858572e-9
2.1152178598983786e-8
1.7815920259671552e-8
1.8749398127974114e-8
1.4595696597240136e-8
4.984868117124693e-9
8.258048088814969e-10
7.378756144486351e-10
1.607605412791845e-9
2.415454040011891e-9
3.333438931836234e-9
4.009150465204843e-9
3.691849009399875e-9
2.740641094401269e-9
1.8484273383159593e-9
1.151011193803864e-9
5.088304526636084e-10
8.196115819719654e-8
1.6324100744079355e-8
1.9802130040413214e-9
1.0266879759668296e-8
7.232632746266675e-8
1.6493268896233766e-8
2.3844693678643973e-8
2.7316199982207367e-8
2.5679317792060995e-8
2.1959382979168774e-8
1.8579633042864966e-8
1.1578081171071407e-8
1.2262846620457261e-8
2.2716727537353265e-8
1.0600010421985535e-8
1.5404025638099259e-9
4.5021795004195526e-10
4.3125443924988715e-10
2.9488654047659954e-10
1.5402283397688991e-10
3.6245590314369796e-11
2.1647637925477131e-10
5.962812016338578e-10
1.1032945604676584e-9
1.9621812609878143e-9
3.2483192072143926e-9
4.734424033984391e-9
2.7955647183723556e-9
4.4691268726723364e-10
1.9546784189375578e-9
3.0195254498118578e-9
8.212144444137515e-8
5.2119107973417e-7
2.057558503580516e-7
1.984136709729059e-7
1.951092419153752e-7
1.8658596022757868e-7
2.030409959864383e-7
2.9978135852374843e-7
1.2600199291284054e-7
1.8290239482442793e-8
5.874455068105122e-8
1.96398710014823e-8
2.032191616765358e-8
4.5326591869824114e-8
2.5059040403760346e-8
8.59498540069904e-9
1.236904083164067e-9
6.6510426435028725e-9
1.0264065404893856e-8
8.80880077045424e-9
7.508631967339964e-9
1.8614602837718337e-9
7.427995269022852e-9
2.5455565141056003e-8
4.0766088745115366e-8
2.383265286862737e-8
1.333621136024989e-8
6.921436525212364e-9
2.561445438474671e-9
1.0188915207521228e-9
7.824870640146962e-8
1.1974342599351985e-7
7.759511460696549e-7
3.2415899664539937e-7
1.8911689284491885e-7
9.633337884180282e-8
3.598952569566918e-8
4.039864143135314e-9
2.3127939016787575e-8
8.18588084703764e-8
3.254368583081996e-8
3.778694935168889e-9
2.5342804101741043e-8
5.305323473051799e-7
3.3850866333472487e-7
1.2945334907767158e-7
9.206676110285814e-9
3.546114507042136e-8
1.5765134077004472e-8
5.4512520929543365e-9
4.821390031882746e-9
5.776701762003101e-9
3.3168190568042717e-9
1.6560696906391756e-9
1.1230146347868374e-8
9.950927562186243e-9
1.1419801931957649e-8
1.2788228620899823e-8
5.5980008949753205e-9
1.1292123035170374e-8
1.8358465526213197e-8
1.0417425813850209e-7
4.3577244935165026e-7
1.9000069584925346e-7
2.360844042013609e-8
1.9739104760782026e-8
2.4217094267050468e-8
2.275287073375953e-8
2.0439748348396846e-8
1.8053996335500254e-8
1.6103067151162972e-8
2.8660136656095002e-8
1.3086209433875138e-8
8.330178524891211e-10
6.561883840440221e-9
2.9974549209086912e-9
1.235080142915976e-9
5.241023354429855e-10
2.8461855478260998e-11
4.2920745658776765e-10
6.852873131614996e-11
7.235543546718852e-10
1.2650865269497577e-9
1.7651470570877268e-9
2.077851365082636e-9
2.0905625060345082e-9
1.9211150463409163e-9
1.7699922720730955e-9
1.7453376943710045e-9
1.8734618640405877e-9
2.158276983252351e-9
2.6111317983036403e-9
6.655889457709144e-8
2.468565480760034e-7
4.38910434015302e-7
1.1473811067396696e-7
7.188085245290163e-8
1.0849224287541183e-7
9.16844056433199e-8
2.865861960996007e-8
1.7117862658506312e-7
3.7032095812713544e-7
2.791302666000947e-7
6.749722939568565e-7
3.19217575631131e-7
8.187826491586423e-8
2.0737247630288745e-8
5.011573247737003e-9
3.2778315228469663e-10
1.6276301340233433e-10
1.3925423248408288e-11
9.408952235342751e-11
3.000590358741714e-10
3.636673022251843e-10
2.631159800941391e-10
1.258945301887443e-10
2.5055243962591315e-11
1.176729719748321e-10
1.8386574898354472e-10
2.461918479797884e-10
3.3246424821060523e-10
3.9452377621660335e-10
4.954888535622976e-10
1.2180404265759225e-8
1.8035481309952143e-8
1.0546542918459018e-8
1.7087469331710553e-8
1.782269537274459e-8
1.550829945972192e-8
1.086314787090532e-8
6.7826411258608365e-9
4.074804000198809e-9
2.0167842521035772e-9
1.1725902417602555e-9
1.958321009146884e-9
2.078642006862427e-9
2.1792139421778642e-10
8.780913838191294e-10
2.1173994737759803e-9
5.744107044390765e-9
7.2757743821612985e-9
5.671249661913605e-9
2.7337060434053407e-9
5.952068707092205e-9
1.6589557186413005e-8
1.7737272957335456e-8
1.3069557090845344e-8
1.1503429704207932e-8
1.0504333092341487e-8
9.124677703613661e-9
7.299089951807097e-9
5.3678894837028016e-9
3.5995039555010557e-9
5.610219979636049e-8
2.6881064457401744e-7
1.9165889748212174e-7
3.5414547138073465e-7
2.409809777166628e-7
1.8280461155864355e-7
1.0696577342263229e-8
8.918751178170493e-8
6.680066230628573e-8
6.210365677628809e-8
4.970442083642374e-8
2.934419377273526e-7
8.675230675539103e-7
3.481649618995808e-7
6.1462029393948e-8
9.401910483617537e-10
3.30366413269507e-10
9.534536192875665e-11
2.5094744618472255e-10
2.3214219158315233e-9
3.468856297663049e-9
1.1304175524489265e-9
5.082829402574229e-10
1.8105623421772242e-10
2.1152242242406905e-11
7.086460635872145e-12
1.0010340801814242e-12
2.064953504744014e-12
2.6005529049363917e-12
6.948873845926159e-13
4.7996139738971145e-12
2.505378524944723e-11
5.7662820308405765e-11
6.813412252451903e-11
6.58056322054708e-11
4.0967878183033955e-11
1.4846149838348432e-11
1.31139520181584e-10
3.4797780654254493e-10
5.106608917591248e-10
4.6551174509272524e-10
3.199386469039303e-10
3.623748202509176e-10
2.740200519165477e-10
7.237043383013732e-11
3.126751522175243e-10
9.218850187053835e-10
1.3795525267228748e-9
1.890359842674176e-9
2.8595563029419407e-9
1.4860792158215149e-9
1.2026413881005574e-9
4.668454553088165e-9
8.48364021071788e-9
1.2996344466966638e-8
2.2925539254272394e-8
5.313133511879239e-8
1.0251533475656618e-7
9.415066395297341e-8
8.968367485271514e-8
9.921056291828708e-8
1.1001016279638899e-7
3.445122258345613e-7
2.2960586857247446e-6
4.829397846491819e-6
4.0596643495631413e-7
1.0995909636569909e-7
2.1240487943824356e-7
4.859202395167308e-7
3.2438547477161504e-7
1.0819295752680818e-7
4.877172554549557e-8
2.61804992247252e-7
2.099509974711381e-7
2.3020110259432073e-7
2.749344857906941e-7
1.8239588223682602e-8
3.1766657555827556e-10
1.3198427842900869e-9
2.7396792560057603e-10
1.0465419793135793e-10
5.197872127376178e-11
6.33832739623477e-11
1.8092801467921164e-10
1.940268425065502e-10
3.3339904670871246e-10
1.0887765256665655e-9
4.396159652365609e-9
1.4457483208951487e-8
3.605613274634969e-8
3.459258942361732e-8
1.4751714959747195e-8
1.1185321191029817e-8
4.5797653085922434e-9
1.898351735501451e-10
7.013609173143961e-10
1.3158741274238067e-9
2.8362717134190945e-9
4.263731015300596e-9
1.3190679711579256e-9
2.959895627377922e-9
3.4149521984418055e-9
1.308547660687114e-9
1.2318991902349453e-9
2.7159616508063295e-10
1.9871946158703373e-12
5.923305185293896e-14
2.76355406080448e-14
3.599870788311085e-14
0.
1.0179936281974583e-13
1.3585864240231964e-13
1.6925997584428992e-13
1.5929852361292648e-13
1.1852409641844146e-13
7.592551739080687e-14
3.8236094395679875e-14
0.
7.06674690831255e-14
2.5097205129954544e-13
1.191365125547524e-12
1.3683647616964522e-12
9.85829206018511e-13
1.6144266796828198e-12
1.9347545758383542e-12
9.52889349866824e-13
4.5094877861285654e-13
1.1237544160203475e-13
3.665074734147366e-13
9.022217221191822e-12
1.0811656669327635e-11
1.0755225918630421e-11
1.6630167188210267e-11
3.559745664797589e-11
1.1639103283698866e-10
1.7886800423234373e-11
1.755598879227601e-11
5.107187871404605e-11
3.2780790629008435e-11
3.2134042890861154e-11
3.946255516110101e-11
3.368489252397538e-11
2.0121445263489044e-11
1.017114323790094e-11
4.845235433842725e-12
2.0508032715933386e-12
3.2783336776281533e-13
1.056376066811548e-12
2.274668786200659e-12
3.206743335682523e-12
3.949187708417324e-12
4.7160458440831055e-12
5.659062715694653e-12
6.8894514697533226e-12
3.805613542236051e-10
1.2175775960312136e-9
1.8245553480807114e-9
2.837124652257142e-9
4.149350965417691e-9
5.5802553954629025e-9
6.312488951680767e-9
5.5720070718187944e-9
4.422921132503375e-9
3.3671513746018808e-9
2.400363673932492e-9
2.8099513675892713e-9
2.617907706766557e-9
1.9691892354844978e-9
4.768207256857261e-10
6.26888575003568e-11
1.4795500992776766e-11
1.2392629633341564e-11
1.3537614999723535e-11
9.780370873244068e-12
4.683168875983384e-12
6.495270110280537e-12
2.6308957010904586e-11
5.983313416355919e-11
1.3536541063637612e-10
2.9908625115391596e-10
2.1311992539141456e-10
7.363576019078063e-11
2.5537895424673208e-11
1.4745579543664345e-10
4.0319433529136456e-10
3.889368830718901e-10
1.5014578193273443e-9
6.137714349715443e-9
4.143914374631236e-9
3.079557931062108e-9
1.9812610062256712e-9
9.007645875960897e-10
7.523085584258378e-11
7.2551881810931e-10
2.8603078005828246e-9
9.316323110855992e-9
2.5338258238440602e-9
1.2180726779689512e-10
7.787564082653925e-10
9.671216008017717e-10
8.115730749752712e-10
4.816533436237484e-10
2.345733419039841e-10
3.2442229652212797e-10
2.388388835772926e-10
2.3249603674151377e-10
2.1121189836089635e-10
1.2604530972357588e-12
2.5063396640818093e-10
7.103359072879944e-10
1.6579582067366985e-9
1.2003243002249499e-9
7.21462601587373e-10
4.37367073715997e-10
2.372621202438582e-10
7.29737981045789e-11
3.3807663180267373e-9
1.7311793329310796e-8
4.520967830774072e-9
9.547791716290565e-9
6.13840997583771e-9
3.423004265855942e-9
1.9301560542579707e-10
3.043154267665093e-10
1.746160630123649e-9
5.620793147876564e-9
1.2693062610823939e-9
1.0109809200978422e-8
2.4704903267571586e-9
1.267701679822112e-9
8.580402477806722e-10
4.917730070665791e-10
1.9775086286054805e-10
3.7879571324172167e-11
6.336154851309831e-11
7.853537252290788e-11
6.38067296296711e-11
5.3650742208789303e-11
2.1345207930186055e-11
1.9911902387567532e-11
7.400152627819108e-11
2.0045372064886244e-10
2.4872908965359786e-10
1.4176630038818521e-10
7.661478852716698e-11
2.5073702611841225e-11
2.4167698488364e-9
2.563841050118721e-9
1.8804285558764123e-8
1.19098418878307e-8
8.5519606761644e-9
5.6372126645653795e-9
3.076792064966341e-9
1.363077823466106e-9
2.3000014317340998e-10
9.424538028178348e-10
4.291623753250624e-9
2.1598009619298245e-8
5.534145679436625e-9
2.8311301925003698e-11
1.6801016545243757e-9
2.224616558852741e-9
1.1964577832172452e-9
5.361010812412412e-10
6.590394561442462e-11
1.1916397071498855e-9
6.923426235965416e-10
5.70555582110946e-10
1.6929275392242648e-10
5.372734235506649e-10
1.3661985410838016e-9
3.2606402946006713e-9
8.03269862248751e-9
7.058063063281554e-9
4.0831959163868645e-9
2.463759276536456e-9
1.461423719764151e-9
1.5987552097051136e-8
8.486043675943954e-8
1.1925642293888768e-7
4.89458692083787e-8
6.263579563669295e-8
6.019576156807782e-8
5.272480404185972e-8
3.5848588539661684e-8
2.1730736985564596e-9
9.247826690694147e-8
5.2366109920828276e-8
1.5288899024021705e-8
4.4808455233058155e-9
7.673958265243343e-9
6.179801232312496e-9
3.859889778754748e-9
1.6331390423269654e-9
7.067087769519747e-10
8.68622245809686e-10
6.638094298173285e-10
5.502586971655852e-10
2.663321276503355e-10
2.4339958915497115e-10
9.866651147013375e-10
2.6197692280277595e-9
2.2923044221626053e-9
1.5399349029068857e-9
1.0197563102406303e-9
7.762978257082794e-11
1.8238052294314295e-9
1.4215795150225822e-9
1.1944485414807435e-8
2.595359699643833e-9
1.8325773230328482e-7
5.832103708430204e-8
2.4997918415277897e-8
9.379843722491375e-9
2.8539163955729688e-9
2.8625164843706475e-10
3.6767814110039082e-9
1.3548131917111904e-8
1.8284190914396744e-8
2.9933008024677276e-8
1.2007135739061214e-8
1.1438476708376803e-9
5.7212713709595135e-9
1.5852735754828707e-8
1.4288655789638075e-8
3.733145475964796e-9
8.012956343113267e-9
1.9892604394988488e-8
2.2058229786412253e-8
2.047270225777303e-8
1.027089327180146e-8
2.182213472830099e-8
1.8898414367016932e-8
2.5727685336473223e-8
4.736693655727489e-8
1.141123020392754e-7
3.3814679763544885e-7
1.2848391408715023e-6
1.604378353094814e-6
1.9030883614303828e-6
2.5982377242711022e-6
1.0959869149639715e-6
8.393726239008673e-7
9.140870502020789e-7
6.825315598651957e-7
3.7576800085185593e-7
2.7898575525043476e-7
2.5651256727721843e-7
2.4697050638841927e-7
3.8298572356965323e-7
5.107918647935353e-7
2.457661121473247e-7
2.4084679733546154e-7
3.746038279295706e-8
3.5631189371191014e-8
1.748725294605432e-8
8.133984046977476e-9
2.9151131711085285e-9
3.273828955359343e-10
4.658210782825443e-10
1.405769761346397e-9
6.426515760388363e-10
3.73797534697787e-10
4.043037825140202e-11
3.098188123531217e-11
8.856640562730144e-11
2.450926417767463e-10
9.187874155686476e-10
6.043064043472664e-9
1.6945049155386606e-8
3.4611255203046803e-9
1.3513985441883726e-9
9.366597943542273e-10
8.910469858632244e-10
1.0041385083205258e-9
1.289579829338685e-9
1.949870824665426e-9
5.790774572886216e-9
4.25118844404994e-9
9.566204620451852e-10
4.1235286926067113e-10
3.82887159894044e-9
7.2455722393332265e-9
2.919932438993189e-11
8.371002352285146e-14
0.
0.
0.
1.2291745737915335e-13
1.0811417759800663e-13
6.468576409378844e-14
2.491107624775598e-14
9.740727635974089e-14
1.722854487067619e-13
2.715170050872917e-13
4.1389192809903173e-13
6.201860670219858e-13
9.078890248772133e-13
1.2296009147451286e-12
1.1179381850381697e-12
9.353017421103504e-13
1.8057627473030141e-12
3.0728143758948646e-12
8.028888327530947e-12
1.2133914943852926e-11
2.5974955168834736e-11
3.086357779085647e-11
3.54679578317996e-11
4.0422090710138613e-11
4.62507975955997e-11
5.2032886286397476e-11
5.7513622594140066e-11
6.695553466831829e-11
5.0680465235051265e-11
6.49137113963741e-11
9.62355978873092e-11
1.4471632311689158e-10
2.110554405261667e-10
2.952191238789313e-10
3.997274380660299e-10
5.331021020714461e-10
7.174167926326362e-10
1.0086141576636493e-9
1.5533559255915516e-9
2.7757164622404542e-9
5.86564875406025e-9
4.7809632665324674e-9
3.91924059664738e-9
3.779248314114008e-9
4.058623258179563e-9
4.678566113432132e-9
9.183754878532668e-8
5.904068606134473e-7
1.5581263916132116e-7
3.169005355955998e-7
2.5665211676604205e-7
2.30680549774652e-7
2.601053282589842e-7
3.3576831035066916e-7
6.965197425862165e-9
5.718036766646747e-8
1.1256319555123405e-7
5.4688104045424186e-8
1.749772838912503e-8
9.340663185120527e-9
2.3028373665459182e-8
1.4322761811511186e-8
5.218404093789719e-9
2.5231675858516723e-10
5.792924889437918e-9
7.053199330773803e-9
5.885111015292361e-9
4.321208344348767e-9
1.4848286048142163e-10
5.904416005916998e-9
1.6107110315193025e-8
3.6160542533676776e-8
2.4412505898780717e-8
1.1332206335461113e-8
4.862549313735563e-9
9.68998920534835e-10
2.12468300770986e-9
7.670203984854545e-8
1.2797309294307914e-7
6.577879698950283e-7
3.200536307541206e-7
2.0074961214686507e-7
1.1180787561726061e-7
4.717854984889529e-8
1.2111244933518477e-8
1.131561708963684e-8
6.079642153445421e-8
2.6833170070357694e-8
1.0142715100699852e-7
4.147098955948505e-8
2.3919891855507763e-8
2.287552135582524e-8
2.7594691805812735e-8
8.010589385029586e-9
3.592079113701931e-8
3.0059738810686626e-8
2.3833970182961162e-8
1.6218439993237608e-8
1.778210798585939e-8
1.0619956549069923e-8
1.5741368176386455e-8
1.6558696665276894e-8
1.3652805747306285e-8
2.289272648093646e-8
3.1638213827435166e-8
4.830522146193526e-8
9.176099695779523e-8
1.1942768166716265e-6
7.82220144753266e-7
3.2440467418944626e-7
1.2828871667203173e-7
7.683275309633302e-8
5.693301659385667e-8
4.8044202261304325e-8
4.4691224235297314e-8
4.319521990710294e-8
2.0229387594707268e-8
3.605130726903124e-8
3.653537624106274e-7
1.0954482896224935e-7
2.4121690838701025e-8
2.247912445193471e-7
2.2473254380963196e-8
1.7634556815979577e-9
4.455161849400399e-9
1.734268635373509e-9
1.784696609882876e-9
3.7256957952950527e-11
5.91179235729061e-11
6.817870352127628e-11
1.1864324402461054e-10
2.929502667244972e-10
8.248083407461178e-10
3.775489290015537e-9
3.897060783568388e-9
4.396637333114616e-9
8.117453259620331e-9
1.4653566318745364e-8
1.310073528486269e-8
6.793320920182505e-9
4.744317332014218e-9
4.214524350827722e-9
4.4963777822939656e-9
5.648015543889558e-9
8.590698162619763e-9
1.7822206946618378e-8
1.9444080782607004e-8
3.102245330912902e-9
4.835783393695636e-9
9.554892923628441e-9
1.6645545209683517e-9
1.6279619243779294e-11
4.402825719157534e-13
0.
0.
0.
0.
0.
0.
0.
0.
0.
0.
2.4523911570861623e-14
3.5074937176641674e-14
5.0074094724708316e-14
7.153340746685057e-14
1.0234807291811226e-13
1.4673360168863932e-13
1.0930618554458195e-12
2.168284554886203e-12
3.5823042893979427e-12
5.599593442445018e-12
8.49905147412823e-12
1.2588994765072977e-11
1.8083230750676045e-11
2.4928591117574146e-11
3.278935587593534e-11
4.132617835237181e-11
5.04139381497319e-11
7.345959260577414e-11
5.840085920528243e-11
1.6850117927030125e-11
1.6171229348147958e-10
3.935454117318435e-10
5.997175554961237e-10
6.874948640159463e-10
7.947870230461668e-10
9.90515666716857e-10
1.3081654946244378e-9
1.8140318463086004e-9
2.6864113148387554e-9
4.482823020765472e-9
7.560937292389598e-9
4.5842248294760596e-9
2.3441603430676735e-9
1.2876962628822334e-9
6.018674373261419e-10
2.3135634094159233e-11
8.356406804633281e-10
1.041170318648895e-8
2.3602418327870558e-8
1.5549531409966915e-7
5.938967509935577e-8
3.127549587622794e-8
1.5181653235400176e-8
5.280669977736877e-9
6.822590482748953e-10
8.668317523406146e-9
4.112970146315273e-8
1.9445632121278885e-8
4.8568260112287934e-8
4.595223844311369e-9
4.708250242394218e-9
5.657748188736918e-9
5.975534530883392e-9
4.232151060092067e-9
1.3639964868666933e-9
7.675879688329007e-10
1.2468064298243682e-9
1.0055231186504682e-9
9.177058461937336e-10
5.757358723322509e-10
2.0842576773774948e-10
9.95779538929499e-10
2.3929960059300395e-9
5.514228555495381e-9
5.009864925271637e-9
2.4245715102605668e-9
1.1525775236732761e-9
1.7363159167655212e-8
1.0420109140479092e-7
3.0244984488929904e-9
4.2420260658808795e-8
4.088675436503547e-8
3.660949187758942e-8
2.880280371307374e-8
1.839579503204586e-8
9.161142101018919e-9
2.4224201838812096e-9
1.75690765222943e-10
2.360807118701067e-8
1.3636075382639772e-8
9.098989130953658e-9
7.552365639277015e-9
5.619877775769117e-9
3.0119957163157374e-9
4.4051114366431904e-10
1.5364746993539316e-9
1.1069098974879621e-9
8.935113708798923e-10
8.007252300315413e-10
2.9809446895214426e-10
4.814629187002342e-10
1.5637308726267704e-9
4.161616517042566e-9
4.55507353768457e-9
2.756552187576663e-9
1.647281495485197e-9
6.814337313975902e-10
5.705026003201325e-10
2.0637427605889455e-8
4.503622682307873e-8
1.7477057689799047e-7
9.016635154074045e-8
5.766045950619106e-8
3.39247220918987e-8
1.5739284195202406e-8
4.655171507118854e-9
3.955112380580545e-9
2.4080400662735436e-8
6.066573032722194e-8
1.8099600297773643e-8
1.2527255077234437e-8
1.714971179516903e-8
1.56872886392663e-8
6.530088279604023e-9
2.0435023569739293e-9
6.995587702051419e-10
3.2443814623087345e-9
3.0592920764268596e-9
2.829796043023902e-9
2.345170490698022e-9
9.434340570094993e-11
2.540345647897032e-9
7.537352295914058e-9
1.5418596021275364e-8
9.646067177254286e-9
5.470598532977183e-9
3.0716006033312307e-9
1.509059265431494e-9
3.3229156868280407e-10
3.839345039061892e-8
1.6497289076792738e-7
2.938785008269275e-7
1.889724371696694e-7
1.246897041505268e-7
8.16830049477761e-8
3.9784756107373996e-8
6.652528003860035e-9
3.2002257253789226e-8
1.57340967894076e-7
3.837829722936434e-8
1.6854544125367313e-8
7.812219192720608e-9
9.094427641859999e-9
9.586430413625052e-9
7.604046710950136e-9
4.371807296148744e-9
1.1482511803636215e-9
2.1247567632526843e-9
1.525615236121781e-9
1.2094972936840026e-9
1.061490234794272e-9
3.660654992707296e-10
7.054795376449308e-10
2.0963650545139915e-9
5.39557561902447e-9
8.579872157027379e-9
5.218941896381385e-9
3.0263758189461244e-9
1.0107811127951139e-9
2.1981174619077536e-9
3.545979154746024e-8
7.208317222603806e-8
2.475453299876661e-7
1.3930795286141028e-7
9.318538057336506e-8
5.723697403906061e-8
2.825604138695472e-8
1.0543579749936882e-8
2.0241445863260727e-9
2.4405874350784206e-8
6.075008418774987e-8
6.4978574568081354e-9
1.2344735831705043e-8
1.0829650323452482e-8
6.017326117391497e-9
2.7120925471577084e-9
1.033320377018621e-9
5.356198941039467e-10
4.080750927989801e-9
6.885769054649022e-9
6.324222957369699e-9
3.4109865112988076e-9
3.5951562955854424e-9
1.2740936153284893e-8
3.5206753107751474e-8
4.370733584371439e-8
2.7673678952003534e-8
1.7434851236305658e-8
1.0483175385624314e-8
5.978917247609298e-9
8.305822369314663e-8
4.404305812191614e-7
7.671519045486793e-8
3.5826186204296184e-7
2.8495820472378963e-7
2.4171462555621e-7
1.8413102159055512e-7
7.847467364432744e-8
6.376866280996081e-8
2.0795759999063485e-7
1.7468969926423474e-7
1.1580803243241136e-7
1.7834046424096233e-7
2.2912154353424153e-8
1.6097216716675325e-9
5.361750017882755e-9
7.551363177793484e-9
5.594958828230403e-9
3.1655055400745386e-9
4.3644055954950473e-10
1.4910532015606439e-9
1.0794898606091215e-9
8.855284878186658e-10
5.266203181774968e-10
3.7847924220053565e-10
1.2212962591429478e-9
2.5260498450420613e-9
5.391921795748856e-9
1.2086309056660026e-8
9.92170404324921e-9
2.9026804194049548e-9
7.020535866356556e-8
1.927922199612967e-7
5.67466753337262e-8
9.686155120494077e-8
9.745565402759834e-8
9.267904615083383e-8
7.57170461806788e-8
5.2764364692925313e-8
3.3781185001395427e-8
1.915342256919348e-8
5.852618780275306e-9
1.3833953846771528e-8
8.743242972783174e-9
4.2676919414815096e-9
2.091156925404735e-9
6.284176661225988e-10
5.802951638224159e-9
8.014345328193183e-9
5.0358306625515734e-9
3.311784070656491e-9
8.743835417508395e-10
7.398859604743771e-9
6.066561440822415e-8
3.5196307751061866e-8
5.709458549515032e-8
7.35144232773891e-8
3.6592434419479297e-8
1.6096910086408415e-7
5.453712863773071e-7
3.810158743914375e-7
3.9707480639689943e-7
4.317991174495694e-6
1.0058701838163978e-6
4.676154042180143e-7
2.6010959169992616e-7
1.7845126303310405e-7
1.280230827426122e-7
2.7602610264709433e-8
2.754897254033745e-7
2.1091630053515037e-7
2.8809408252799197e-7
5.6838550977713884e-9
5.795632864139167e-10
4.3582969059478644e-10
1.3361485124262195e-10
5.147921266376622e-11
6.98255362248296e-10
3.3259634722703084e-9
8.047185470560948e-9
8.840517355767238e-9
4.675690627589156e-9
1.194284579895118e-9
1.559524227252282e-10
3.4917982662511933e-10
8.479087048286937e-10
1.2241024474029135e-9
1.2711831783361997e-9
1.3512324958312929e-9
1.6808063299401596e-9
2.7002470395307116e-9
5.69198669588193e-9
5.660223308372256e-9
4.173539916638425e-9
1.6943618673330015e-8
1.525791142513484e-8
2.1174156415523833e-8
4.510578176082274e-9
6.238172866262005e-11
4.591430832525353e-13
4.731992785175798e-14
0.
0.
0.
3.289333471785861e-14
2.2809455514181586e-14
2.2252616330007135e-14
2.801460685552084e-14
3.9417419156679516e-14
5.1901845686782393e-14
6.651896018802617e-14
8.696404110229414e-14
1.1759680930926365e-13
1.6390166725385794e-13
2.3361001232772006e-13
3.3821074327930627e-13
4.951256400077894e-13
7.310412813723593e-13
1.0871642225840694e-12
1.6276475121161642e-12
2.4532809495177654e-12
3.724021022577575e-12
5.696567906833264e-12
2.865648826069891e-11
9.052780814047826e-11
1.801770614427718e-10
2.339865818387424e-10
2.632833277918433e-10
2.8007349573052234e-10
2.679624330677234e-10
2.0673070561658537e-10
7.956264123200958e-11
1.2945746742850748e-10
4.1911279789594873e-10
7.027328242890099e-10
1.4320346012678457e-9
1.8415222241995017e-9
1.6175918458641269e-9
2.918300670766734e-10
3.466657761079871e-9
7.189423919701288e-9
1.5115836569859555e-8
3.6942058578245596e-8
5.785142561107489e-8
3.769191538209079e-8
2.589157723475182e-8
1.8092665795631644e-8
1.2397112644396676e-8
8.19887545376512e-9
4.967993579317188e-9
2.2064191939953095e-9
5.587393504918726e-10
3.879325773142084e-9
8.613971002398459e-9
2.3900270017235544e-7
6.517730963016065e-8
1.924894655874357e-6
6.296882056462437e-7
1.9683605422423428e-7
9.678453429968576e-9
1.4634295923729865e-7
1.0720855732376464e-7
5.687469532987811e-8
2.174156233564437e-9
1.0114158475420942e-7
1.945946602083053e-7
2.2014886715603865e-7
4.325500620503431e-7
8.501680632054394e-7
6.26523500788993e-7
4.0825574020549753e-7
2.6871337864669446e-7
1.5810967121069233e-7
9.219040745166844e-8
1.0229612674181123e-7
1.1967685276967124e-7
2.9892879758555214e-8
4.754680528005158e-8
6.984509875145207e-8
9.15260101980127e-8
8.062763683385105e-8
1.3967102988896619e-8
2.7897602890108652e-9
1.214224536840116e-9
4.316979196651452e-10
4.878616843168557e-11
6.00716192831811e-11
6.761688390285753e-11
6.6394128899831e-11
4.406649388538523e-11
7.729923953825851e-12
5.7770400420941295e-11
8.127415325698599e-11
1.0634551194481102e-10
1.6113241422293565e-10
1.2142221467130575e-10
1.2274236621397122e-11
2.419260254109712e-10
2.3886074093900287e-9
7.888242285803371e-10
1.1933145263072078e-8
1.4550679981931985e-9
6.688685263547394e-10
2.80127742972343e-10
1.3537374663857175e-10
4.177101586100386e-10
9.492247142666264e-10
1.5247158608790714e-9
2.1507765609358236e-9
2.9124641043076884e-9
3.88984071585882e-9
5.144250895689281e-9
6.674021950596353e-9
8.255274138793563e-9
9.190914737216234e-9
8.628446373654247e-9
1.7638406750604184e-7
7.659094843554475e-7
9.570571814935836e-7
1.2691184122507653e-6
1.3758068590564141e-6
7.159740171456768e-7
4.1952569315241023e-7
3.4021481660636976e-7
1.1216581752846677e-6
5.4364532405114624e-8
4.526324340162159e-8
6.705811758390687e-7
9.126175027089031e-8
1.0589551987301867e-7
1.1348837436764657e-7
4.447492869154168e-8
2.437665400275888e-9
1.54452688607597e-10
1.9265500917426724e-11
6.10321985721237e-11
3.6026335501940545e-11
1.497852533058429e-11
1.4284540151153576e-11
7.06373664537178e-11
1.3573829540628986e-10
2.0581886747052576e-10
2.4265769091043434e-10
2.1311908892671159e-10
1.1516919393240303e-10
7.662895421971776e-11
2.7020278740139622e-8
6.070384540558277e-8
6.396692773941461e-8
1.5271932359106362e-8
3.556607577058873e-8
6.320870335669726e-8
7.850419922895808e-8
9.075334092249185e-8
1.0488356101686364e-7
1.2466631393705792e-7
1.547582349982492e-7
2.0026319331831285e-7
4.411371596057837e-8
1.1914995443353409e-8
3.97827363607806e-9
6.27300892635566e-10
4.063556855431752e-9
4.662644939575471e-9
5.2315184001012805e-9
5.902503508396339e-9
1.1651054290791853e-9
1.3484842405070633e-8
1.5405174812291997e-8
1.1626164849955949e-8
9.86321819702298e-9
8.69370153361268e-9
7.451891556086688e-9
5.905457433079488e-9
3.968069983602714e-9
1.3713830785558836e-9
2.8174318509182735e-9
6.869368744658975e-8
9.982853278852285e-8
9.686795308929519e-7
2.6840580270034185e-7
1.1521231938838395e-7
3.880634334193668e-8
4.762694665608159e-8
7.621508226498223e-8
4.631917319732733e-8
6.363821652125435e-8
3.261552636970049e-8
3.029386868372094e-8
8.079867532389581e-8
1.63658874392788e-7
2.1132893961971742e-8
2.585546624963339e-8
8.16233399584531e-9
1.4246568833444582e-9
4.608398659491271e-9
3.276726495307382e-9
9.960747237737195e-10
1.1444525228425043e-10
2.593164475133594e-10
2.3914127464348387e-10
1.6068758280157798e-10
4.393636669101909e-11
1.0078608005926217e-10
2.2831224436920016e-10
3.8212913023525627e-10
5.329907724972224e-10
6.042014195288436e-10
3.457841177359955e-9
9.218855759217628e-9
3.780996664703425e-9
4.5030322371247685e-9
1.0387766295362303e-8
1.494344627874702e-8
1.8575538647589814e-8
2.027758605765311e-8
1.9130341044377733e-8
1.520721389528242e-8
8.248081768931212e-9
3.76197548398385e-9
1.1053429243326052e-9
1.3162637541166044e-9
8.292670437604861e-9
9.145378606594454e-9
9.084829677585487e-9
1.1012021554510494e-8
4.3742373639265124e-9
9.358776657723374e-9
9.895741471765158e-9
8.946684826705608e-9
8.830347999845908e-9
9.134050074400744e-9
9.519545664275268e-9
9.672602167215918e-9
9.254251541028965e-9
7.878374123240732e-9
4.988834346661925e-9
5.463720838755824e-10
1.099803885786931e-8
2.0836265532037175e-7
1.254240262895391e-7
1.814851449272657e-6
5.14204647304931e-7
2.3169539172603172e-7
8.011834317144933e-8
8.524030569717373e-8
7.011608672413929e-8
9.577613130369506e-8
5.468193225435075e-8
1.2262736003641203e-7
1.3144449842202816e-7
2.1626032550942265e-7
4.833802312632899e-7
2.2619614788001858e-7
1.863075085191392e-7
2.6774039706054914e-7
4.941590476774214e-8
1.85291649325874e-8
3.2135683879600148e-9
4.754665274826222e-9
3.1746040065533022e-9
1.3141016696829148e-9
4.455893776940205e-9
1.5620285822065025e-8
2.0029432306420893e-9
1.1847758860242157e-9
1.1321070355719407e-9
1.1220753264760524e-9
1.6534454937512633e-9
3.1832733726333035e-10
2.1619870431008369e-10
7.180449591836221e-11
1.5771273357378243e-10
2.2307871882110095e-10
3.2818206228128893e-10
5.113397235520095e-10
5.507048917168023e-10
1.0285693331102995e-8
2.2541171851344522e-8
1.2552096393411963e-8
1.1181857239318295e-8
8.567259527857631e-9
2.653871820800158e-9
1.185348726671107e-10
1.5456822269938383e-13
0.
0.
0.
5.1429025284100783e-14
1.9541634781592017e-13
2.368433855438518e-13
1.1051792596271746e-13
3.34991679704896e-14
1.3899654249833325e-13
2.5210329458011385e-13
4.0240126824170055e-13
6.111388687837938e-13
8.756455236870691e-13
1.0140019086885808e-12
2.2516987969451058e-13
2.7071703984655762e-12
1.5106138431255174e-12
3.92482028198125e-12
1.110173954352072e-11
1.777450778264786e-11
2.044124335043346e-11
2.3133070614508125e-11
2.6053744890395202e-11
2.981537739374617e-11
3.427357886611605e-11
3.855110520727269e-11
4.0088442730015014e-11
5.6415116553766965e-11
3.9480895990957406e-11
5.5401068937491564e-11
9.056441826221044e-11
1.4543561645985154e-10
2.229695936333458e-10
3.261636010763554e-10
4.614567271011578e-10
6.402876610883085e-10
8.811214141718392e-10
1.2248906611372209e-9
1.785576585814123e-9
2.906391451349497e-9
5.643626605171342e-9
5.809581711677405e-9
4.076256297703076e-9
3.5377550716587632e-9
3.557725327739794e-9
3.949657895174396e-9
7.4453950157736e-8
4.3970691111712933e-7
4.162110803358219e-7
2.345370278621235e-7
2.2478319073785118e-7
2.1068734378989034e-7
2.394379686093076e-7
3.4435741375677283e-7
4.105125268108236e-9
5.3362961116834415e-8
9.24060144655651e-8
4.56630613870591e-8
9.823508043763183e-9
1.986722639352158e-8
3.052510291436384e-8
1.5900941302197108e-8
5.5287310722502326e-9
1.8063695800195434e-10
5.357482736276411e-9
5.274097698606666e-9
4.1843710618869994e-9
2.5691759738147614e-9
5.446893591478665e-10
4.4714657362687195e-9
1.237090105731265e-8
2.373637990736898e-8
1.3729637841658303e-8
6.8380339521019965e-9
2.514652290174705e-9
1.286757249289542e-9
6.393386069725008e-9
5.30084844586696e-8
6.394856110098513e-8
5.154553546319378e-7
2.2744748380976463e-7
1.2809807876290646e-7
5.9319782318181535e-8
2.2484204180773524e-8
5.490385048678017e-9
7.332902854811159e-9
3.1434719439042974e-8
3.0649032323100316e-8
3.1878882218014236e-8
1.5332655175473326e-8
9.830265517181486e-9
7.648673692749608e-9
8.970278222144586e-9
1.0128230565019864e-8
2.8076207425830365e-8
4.729659372406538e-8
2.657250336390234e-8
2.3271397912598857e-8
5.154286284999206e-8
1.0220191624238438e-8
6.443832813113317e-9
2.5512468719992174e-8
5.557397996041301e-9
6.235867289863497e-9
1.4351814433140009e-8
2.6233784760560663e-8
5.3915168112075215e-8
1.1646753569516799e-6
4.3771806517735324e-7
1.3601894338667012e-7
5.038010078513986e-8
5.6200780845563654e-8
4.8972265870073195e-8
4.3365996012202434e-8
3.99008935420593e-8
3.5705544770718855e-8
8.749017015720551e-9
1.0314740393076343e-7
2.095095700423637e-7
4.5724805711930807e-7
6.930949953704385e-8
2.195011515103687e-7
3.977362203826088e-8
1.534283636345002e-9
2.76898390798279e-9
2.8966877413581674e-9
1.0692452265116258e-9
9.944642048484445e-10
5.258772685716109e-10
1.1417796516499282e-9
1.101129157706532e-9
2.9567668260518484e-11
1.1270466035944227e-10
1.1817463529118167e-10
1.3251835596760841e-10
2.0524031848180727e-10
4.3026184675843194e-10
1.2667053986129654e-9
1.1877621751654788e-9
2.112756876567075e-8
6.806807421251758e-9
4.52909611853027e-9
3.4423803263679226e-9
2.6245651488253095e-9
2.2109590902159424e-9
2.282951234444572e-9
3.6012446469354643e-9
7.90077199196412e-9
5.279188059231164e-9
9.394493254648908e-9
1.887073899447874e-9
1.504665339823193e-10
6.060225767114669e-13
7.549766144856863e-14
0.
0.
0.
3.2777609396203334e-14
4.421325147664639e-14
4.989948901284339e-14
4.7854264532215815e-14
4.462699304182884e-14
4.3913665457406887e-14
4.627685202609579e-14
5.252307261995754e-14
6.483592474522379e-14
8.766149686455871e-14
1.3002335247953066e-13
2.1167436871908745e-13
7.401030738278473e-14
3.638119204059158e-13
8.811461746710297e-13
1.5752593133645078e-12
2.45799956946613e-12
3.812519520199651e-12
6.102798262986247e-12
9.453072618614398e-12
1.1952060434437288e-11
1.091395940276491e-11
4.421221991762394e-12
1.2712008895099374e-11
7.233914614837792e-12
2.237919674115328e-11
4.2296197414961966e-11
7.47632824108627e-11
1.5367299381579841e-10
3.035464947367567e-10
4.96615083500577e-10
7.182044040906555e-10
1.0329671752468389e-9
1.5669064055537088e-9
2.5178787406251547e-9
4.345637708365056e-9
8.25555629529889e-9
7.97582700107928e-9
3.836913299622762e-9
1.970963998826827e-9
9.192725689477991e-10
1.4594572298206997e-10
5.812683056256803e-10
3.449204167624015e-8
1.5744387584240326e-7
3.3796997012601357e-7
2.0300136212108717e-7
1.2681685397444662e-7
7.992064369418714e-8
3.675749564119516e-8
3.2646587210105916e-9
4.3918056774038845e-8
9.877008604182814e-8
3.248061047606147e-8
2.2875923990864903e-8
8.68471118596435e-9
8.914211920583507e-9
9.284649416330847e-9
7.915996577688499e-9
4.920533450070953e-9
1.8583629948413953e-9
1.8009031827927842e-9
1.4655888733120298e-9
1.1232339817639412e-9
9.805390886805777e-10
4.735385602707657e-10
4.762628449396271e-10
1.5656608347856252e-9
3.895716318185401e-9
8.40460322049666e-9
5.733915793242092e-9
3.2247231955045958e-9
1.2290364968215226e-9
3.2307992181381364e-8
9.931283367485549e-8
9.186399601636082e-8
9.048529283722728e-8
7.471945025334054e-8
5.7602848053836866e-8
3.655388445945396e-8
1.958004842555309e-8
8.267719234675874e-9
1.6516637779405622e-9
2.769097933012716e-8
4.023391113646957e-8
1.9597669120672276e-9
4.232281523123983e-9
2.966282235385368e-9
2.0446380946036965e-9
1.1189485929184405e-9
4.998753678635332e-10
9.940867051652611e-11
1.2493952972473425e-9
2.638214781669079e-9
3.971289325788476e-9
3.049583210829076e-9
6.025454328920485e-9
2.106761127845052e-8
4.53266201379249e-8
8.83781056503273e-8
5.6295993453818704e-8
4.545281804329117e-8
4.076659974488899e-8
3.485791564870851e-8
1.7383044959807226e-7
8.163401493512777e-7
1.119312963497545e-6
3.949823557969892e-7
4.33629560925527e-7
4.294178220989706e-7
5.059044943792676e-7
9.535091803014873e-7
1.5875918263458713e-7
1.3820553140584698e-7
2.8382760115680645e-7
1.1568996371565655e-7
1.1387643821245639e-8
1.8996862061012584e-8
1.5142294183166903e-8
6.794460852575618e-9
2.723387775881086e-9
4.7762868625042034e-11
4.173624559163822e-9
2.3472105170285415e-9
1.9852721415159703e-9
1.574379685487771e-9
3.183103545469259e-10
2.655355220134502e-9
6.999923416798611e-9
1.5455512102307508e-8
1.1242923770763376e-8
7.4404429870069e-9
4.388474651446747e-9
9.85738611126088e-10
8.651879832205928e-9
5.4568742851136346e-8
7.032239222288152e-8
5.100870407378096e-7
2.1812126774816444e-7
1.281826428810887e-7
6.731361698901593e-8
2.8300993855242143e-8
6.901263533960182e-9
1.1533046522308976e-8
5.2780823135494475e-8
2.1193764846906086e-8
5.624845265752296e-9
5.916848765995491e-9
5.494012051394745e-9
4.97377233818158e-9
6.509147820887706e-9
1.6619669697143177e-10
4.3963245912652236e-9
1.1978912869228494e-8
1.800883731944729e-8
4.4919992933590144e-8
2.8759607245804956e-8
3.339728176211051e-7
1.5016494942577598e-7
1.0899349423097065e-7
9.001225219928135e-8
1.9845636272035015e-7
2.6683499404260663e-7
5.122090398589968e-7
2.2531373211053894e-6
9.953940013178449e-7
2.0083021533469447e-6
1.5486579815026453e-6
7.68787744820827e-7
3.144318388228002e-7
1.9109517378880594e-7
1.4817877544281474e-7
1.301093164042056e-7
1.0512360825321633e-7
4.142376448142289e-8
2.4182963315912004e-7
1.5046391372540402e-6
1.1431649363774205e-6
3.809738613957943e-7
2.107021132515281e-7
3.998810264359528e-8
4.507895879120992e-9
8.656331019397307e-10
6.320913177284329e-11
7.779563115924869e-11
3.7405232762968356e-11
9.019882977133518e-13
1.2603453419052544e-10
5.63500460182336e-10
7.733884961735174e-10
6.957191098254427e-10
9.995658120762314e-10
2.0438986272974204e-9
3.183930609438638e-9
2.1826913537161507e-9
1.89080420021699e-9
4.985767679267031e-9
4.0772214751329856e-9
3.6188812836219887e-9
3.8464218725472865e-9
5.139214829145362e-9
9.064687440614219e-9
6.715227671890553e-9
2.1149611592383355e-9
7.02371549595763e-9
2.2126530317280644e-8
9.61001851690386e-9
7.084759861429122e-9
1.082221676394142e-11
6.089660401965707e-14
0.
0.
0.
0.
0.
0.
0.
0.
3.2890503005385626e-14
4.947087139348972e-14
7.218948284281771e-14
1.046077028196234e-13
1.5152428313672907e-13
2.1981183907350917e-13
3.1954062682893615e-13
4.65611293544863e-13
6.802038165822644e-13
3.1400561578058753e-12
8.337047674410894e-12
1.6714569816569233e-11
2.7862567872428206e-11
3.42716702439388e-11
3.992935138522481e-11
4.877431274737413e-11
6.220641763115339e-11
8.221360352141409e-11
1.1093372784707266e-10
1.453483557597454e-10
1.0650217654817596e-10
8.794018105059653e-11
4.677947253470936e-11
1.884483999540446e-10
3.7488607336769573e-10
6.975620902829244e-10
1.2027672140637404e-9
1.916337858754287e-9
2.87933649630325e-9
4.1821356963312125e-9
6.1050937121097645e-9
9.639053080032166e-9
1.530259379671429e-8
8.730815160900583e-9
4.009304787747075e-9
1.8725219762775357e-9
5.33895919790297e-10
6.285039045755667e-10
1.9995971217730604e-9
4.0977907921978505e-9
4.273077780455385e-8
7.170925320320313e-8
6.279143157164254e-7
2.1194486116284524e-7
9.887904142307533e-8
3.95122649485586e-8
9.266391120813122e-9
9.029218729022252e-9
4.706763139817214e-8
9.13525062584127e-9
3.307617770553969e-8
6.747469241414805e-8
1.3094896249882184e-7
5.088650253862064e-8
1.526704393536675e-8
6.232032955769435e-9
3.5458683149933527e-9
1.6505642152007662e-9
4.5998103136956556e-10
2.2534766178830953e-9
1.2472583293826142e-9
9.09968100072675e-10
8.488926661228764e-10
3.745781058346647e-10
4.559794106690771e-10
1.2496318480306963e-9
2.638805038054237e-9
5.828952595560703e-9
1.082779121188686e-8
6.123393738431538e-9
2.7346734424451464e-9
4.7258379945925675e-8
3.007770007338377e-7
6.012427232823125e-9
8.80190675758488e-8
8.903418753941119e-8
8.62479334373355e-8
7.927026740083367e-8
6.405308020857013e-8
4.2479305698255654e-8
1.612802410352398e-8
2.9738800836168917e-8
3.2541547536418e-8
5.083904924824026e-8
3.583253635164948e-8
1.226016788076181e-8
2.3587609953610344e-9
5.589255202214923e-9
9.686184015776358e-9
8.801866242908104e-9
8.430276628499852e-9
5.315694884451896e-9
2.9358259057699096e-9
1.8015795217674466e-8
2.1543301927955183e-8
1.5115544088534856e-8
1.0639087746616569e-8
6.988102393688322e-9
3.9262768102938e-9
1.1780001911108937e-9
1.8334431993027666e-9
7.528292195159643e-8
8.886220627323038e-8
9.896909219409749e-7
3.1101540671637256e-7
1.498817563984604e-7
6.002402114580589e-8
1.2971050951377054e-8
1.6361664194081946e-8
9.558213425907095e-8
1.3205934117803555e-8
4.368994718291102e-8
2.2047685182232653e-9
3.9918504478969824e-8
1.4306784628545923e-7
1.1832824156801028e-7
5.949536757145076e-8
4.088594418772258e-8
5.7176665341359266e-8
8.37252643052094e-8
7.060650187170683e-8
3.5138144028574636e-8
7.210717510574576e-9
6.554486827318074e-10
1.5077012298082984e-9
1.008557996426927e-9
4.4304107821755353e-10
2.5561884214605334e-9
2.3993918882092494e-9
2.621972940228755e-9
2.1546534325768835e-9
1.2549468892063426e-9
3.5575743555331894e-8
4.927135799477218e-8
1.7503495637645459e-7
4.518720641298827e-8
1.2929857284075999e-8
8.843622445601e-9
1.32230645502222e-8
1.3195014363877275e-8
1.2073911565857278e-8
1.0489453137856372e-8
8.653951245089194e-9
2.843717614188839e-9
4.782964957071701e-9
2.5007985283865146e-10
4.743294805642802e-9
5.052458936074823e-9
8.876779678818265e-9
9.137951796531147e-9
3.41343905342837e-9
1.6592343256425593e-9
1.472934892829827e-9
1.6342230096508855e-9
1.803486469706456e-9
1.8558222430849483e-9
1.7923859496658618e-9
1.702505309681953e-9
1.6776524127889164e-9
1.7671046664530894e-9
1.9920718219863592e-9
2.3687091849846125e-9
2.9208928973647166e-9
6.796403878384263e-8
3.046161608263479e-7
4.879742534146387e-7
1.0287499963245605e-7
5.7032110100501736e-8
7.382528509542554e-8
3.041478329310008e-8
7.686974989158279e-8
2.455950576345549e-7
2.105700649218311e-7
7.800792743881114e-8
2.254239638749247e-8
1.7059538142495996e-7
2.221248265482128e-7
8.446018800425765e-8
2.333806305281266e-8
7.922347364813392e-9
4.19826758580905e-9
1.5995824548512879e-9
7.911576277756534e-10
3.557954862494423e-10
8.887519724220398e-11
6.025491402308561e-12
3.157305552364364e-11
3.24709234322292e-11
2.200691351543299e-11
9.45817619361588e-12
2.0073750734611127e-12
4.756627802680249e-12
1.6557005891724442e-11
3.7847594948038464e-11
4.5473653245076666e-10
9.180162436023668e-10
4.05511790535883e-10
7.090343801045019e-10
1.898824042641235e-9
3.3339447726390616e-9
5.026156510536298e-9
6.478741215885891e-9
7.06017277071057e-9
6.492315825592405e-9
4.527422047491719e-9
2.2872427266467016e-9
1.103497449632524e-10
2.4805262476433396e-9
7.1367093761134365e-9
1.4061617621246324e-8
1.790798003303002e-8
1.0061828776776914e-8
2.006501239448749e-8
2.2194042086689617e-8
1.4809882011675506e-8
1.1724312066805498e-8
1.1032076121546115e-8
1.1340611684186119e-8
1.1606846050293976e-8
1.1163916090143347e-8
9.865782626047877e-9
7.994439295235855e-9
5.91110599270876e-9
3.805017279745723e-9
1.0179786462715629e-7
4.277143283055126e-7
4.71546083586869e-7
4.931581169559794e-7
2.804612705922482e-7
4.4444557703228696e-8
7.826689137918556e-8
5.81559648929456e-8
5.193110084437067e-8
1.015309495162661e-8
2.2211260702665737e-7
1.308514452424955e-7
2.542045161343107e-7
7.533867432537671e-8
9.55474300831301e-9
2.4021305079555212e-9
3.1827238908528287e-10
1.1322996303656931e-10
7.451999026476115e-13
7.448115161451968e-12
5.883021273348736e-11
6.433265851304722e-9
5.854794476562953e-10
4.0645793359534647e-10
3.99107666357124e-10
3.4550305903895955e-11
2.3748608472517967e-9
9.778009385797507e-9
5.291562680850401e-9
3.327596687458999e-9
3.1895675763659906e-9
5.0941596524326336e-9
3.7198160305798714e-10
6.993353515270477e-10
1.150539872264348e-9
2.284394681523786e-9
5.573058896741649e-10
3.921977028755297e-9
1.9532395457727584e-9
6.628087086849505e-10
1.7575460737586598e-10
2.102499732354874e-10
1.3095592187973313e-11
8.225511500042808e-14
0.
0.
0.
3.027416337379331e-14
4.1370450551119527e-14
6.621999664637249e-14
1.4397664991981217e-13
1.6292352191968612e-13
1.8466408299898985e-13
1.9642844324266153e-13
1.888895246310799e-13
1.7725037757905165e-13
1.9552799058646492e-13
3.430847365908271e-13
2.0385697427963826e-12
9.146555832850817e-13
7.403908121123458e-13
9.068287255802511e-13
1.9293636518457808e-13
2.912959622646948e-12
4.27001567604857e-12
6.051603385581241e-12
9.149714588191021e-12
1.5488184727931788e-11
3.190029895402153e-11
1.0370430410098568e-10
9.216193254996298e-11
5.41438822888448e-11
3.826425257236487e-11
4.813175588590082e-11
2.325742966395494e-10
1.0626236889093088e-13
3.562315000548776e-11
2.118807245948578e-11
1.1412487561722489e-11
1.2944352828668758e-11
1.428812963914074e-11
1.141464482126275e-11
7.081399305697629e-12
4.2681497296930076e-12
3.059834264103385e-12
2.885855008254332e-12
3.2741744583433743e-12
3.911227036915582e-12
4.699489452416355e-12
5.677567538520546e-12
6.929240080959488e-12
8.559946686891942e-12
1.0702322018747336e-11
6.040971349484758e-10
2.26932398216587e-9
3.6053421957704615e-9
6.202857985671375e-9
1.028139246399599e-8
1.4851527970933313e-8
1.593131073081525e-8
1.3095639299501822e-8
1.0132972835683988e-8
7.702133979633031e-9
5.855430635332448e-9
4.833777133410261e-9
3.846819665902781e-9
2.572726551830404e-9
1.0919742151251557e-9
1.5256841832241218e-10
2.826753991869905e-11
5.871211683934415e-12
7.586870653434147e-13
1.8359775272185366e-12
1.534336988698305e-12
3.3183742948773773e-12
9.59667588565707e-12
2.058176239649413e-11
4.20549292160942e-11
8.80994460673798e-11
1.8206325685408994e-10
1.6246499405273282e-10
2.524484417738774e-11
6.251089904088982e-11
3.2636064806655765e-9
9.877944400788625e-9
1.0371146069139969e-8
1.0743408736599602e-8
9.244147168137596e-9
7.310728089269111e-9
4.833080535840688e-9
2.717530517268665e-9
1.255105227502702e-9
1.5018301280047646e-10
1.2485680959069935e-9
5.985366322686436e-9
1.6756434124787716e-10
2.0368612246985898e-9
2.80057597619411e-9
2.5446813560235966e-9
1.4056910887170146e-9
4.5786738514251694e-10
1.3541144080089308e-9
8.594063169179173e-10
8.015975560053717e-10
7.769401905862436e-10
1.3411692973024828e-10
7.007217212143721e-10
2.1954842360049333e-9
5.171272944623565e-9
3.730988946206371e-9
2.340558461403378e-9
1.4896384457474719e-9
8.931192642469039e-10
4.3619287290994275e-10
1.1958976657311937e-8
6.426295588374143e-8
3.474401275390027e-8
5.8051478233442434e-8
4.171031218785106e-8
3.084624039824713e-8
1.863773572888423e-8
5.199449462251418e-9
2.4610641139830273e-8
2.8528399664314048e-8
1.2812337822068809e-8
2.9115766836564304e-9
7.186308750338151e-9
6.123640287077434e-9
5.73814806884399e-9
4.948316650598022e-9
2.7039574568473617e-9
4.4574698487354983e-10
3.9158280126353417e-10
4.06961740755117e-10
3.200910844498348e-10
2.5502856823823903e-10
6.479823149837378e-11
1.8538084094033662e-10
5.354850306322111e-10
1.3785126864799811e-9
2.003207971576365e-9
1.1726396663802911e-9
6.188014018188408e-10
1.472264605020933e-11
1.5253573750318804e-9
9.174440661727031e-9
1.0156094785126525e-8
8.268386803063793e-8
4.172778973453171e-8
2.5221946316328152e-8
1.3137498061236533e-8
5.754738736275388e-9
1.9677509399733437e-9
5.194702063815519e-10
4.465197081025288e-9
1.880774161556933e-8
1.0862938397677612e-8
4.764826079065034e-9
9.239001136792252e-10
8.120354154871648e-10
4.66203722162428e-10
4.0783219216785154e-10
1.1743204721227489e-9
3.3974755460044653e-9
3.023286876858032e-9
2.117683509544167e-9
6.607027022069649e-10
4.045645092924029e-9
8.154013237041458e-9
1.9921389787714993e-8
2.3892735431651357e-8
1.6340593696348906e-8
1.1802126521674004e-8
8.281880890949255e-9
5.491231324165411e-9
3.4109666664880894e-9
4.6239635995921965e-8
2.3415576673249842e-7
6.101654643745596e-7
2.388384501408879e-7
2.3609692457217808e-7
2.095064619259692e-7
1.663842993545965e-7
3.733237980363995e-9
1.295072013086869e-7
9.987070247462174e-8
8.772570842619613e-8
1.3867552992687065e-7
3.3565024260847685e-8
8.132330389419225e-10
8.358209965045447e-9
9.625223959504912e-9
8.06034667651983e-9
3.559266105206698e-9
1.0918849898113487e-11
7.681409358654749e-10
6.276007163235031e-10
4.807765421341482e-10
2.2966620343693792e-10
2.1203892939315054e-10
6.942177147328283e-10
1.5883503171168802e-9
3.8704238079186334e-9
4.763993341812504e-9
2.653246678251939e-9
7.952186045418584e-10
1.9407621591475433e-8
3.3405547433160525e-8
4.561149617953579e-8
4.737912524896811e-8
4.03838758234335e-8
2.7590973769943513e-8
1.5415109058999204e-8
7.986402667998728e-9
3.3788568403814866e-9
2.0981994735135427e-9
2.608324462590033e-8
2.7432795342142378e-8
3.5910341428419664e-8
3.982621752189752e-8
4.3916441871428706e-8
7.566841353440057e-8
3.6345266001072255e-8
5.2503681786404075e-8
9.356033528874176e-9
3.9672567431575595e-9
2.2172959443690496e-9
1.1507918506608803e-8
3.0146972355915956e-9
3.371242686715709e-9
1.0496995695857388e-8
2.92534821072979e-8
4.864260499303041e-8
4.1071539729321176e-8
3.35174251259311e-8
9.18868907645553e-8
1.1044744223174226e-7
4.0817977838358875e-7
2.397577646688993e-7
1.4418580320562836e-7
8.388937174444564e-8
4.8995267676781746e-8
3.026270483873762e-8
1.2305290216384577e-8
1.3754459712406814e-8
1.6777688557116366e-8
6.785483024206229e-9
2.8874187972853624e-9
1.0325275747444713e-9
1.449405349055566e-10
1.2094201658417298e-9
3.233170333984858e-9
6.981946045744276e-9
1.5452771183013226e-9
1.81584964591468e-10
1.229956792169908e-10
1.3578649280474377e-10
1.6024112941627645e-10
1.66316744701292e-10
1.2218735350110665e-10
5.824716566166057e-11
1.455853702147888e-11
1.1656643449767557e-11
3.363717612411517e-11
6.527462664466117e-11
1.3949774107581252e-10
3.073830226383923e-10
8.068340882101356e-11
1.0397718428224837e-9
2.8119320227017814e-10
1.1469937463743302e-10
9.74287675746279e-12
6.039896547256685e-14
0.
0.
0.
0.
0.
0.
0.
0.
0.
0.
0.
2.5440123831651113e-14
3.280703873586855e-14
4.270519282100936e-14
5.70094792322842e-14
7.859681361725232e-14
1.1181115289719338e-13
1.6345676363401776e-13
2.445412606340307e-13
3.7335723115688347e-13
5.811324259007152e-13
9.228452407806154e-13
1.4990053219449076e-12
2.5023327456492136e-12
4.325932762032782e-12
7.840019057059975e-12
1.136867856608979e-11
4.879996432301967e-11
6.419606829811646e-11
6.71250580235492e-11
5.2318330318645946e-11
1.4248269517700609e-11
5.5059727161153614e-11
1.8128245762604817e-10
3.9685650288867955e-10
6.15730468235866e-10
6.064517009672934e-10
1.6948259594188288e-10
1.2647762256641717e-9
2.5191197373187556e-9
2.4089340335079454e-9
4.4323788093255054e-11
3.3702318285333206e-9
9.595410752196206e-9
1.7222405111501525e-8
1.1525851647244633e-8
8.951555638648926e-9
8.111397848310377e-9
7.733362942783883e-9
7.25008635190302e-9
6.47052515838888e-9
5.4296008149417635e-9
4.2303104607419934e-9
2.9280004822605836e-9
1.4848171191636745e-9
2.4844828021530575e-10
1.0699805836858998e-7
2.3181479801814702e-7
8.983119152951343e-7
3.4926867240117334e-7
1.4504380040886572e-7
7.006176242580388e-8
6.193152073223944e-8
3.9876796166657036e-8
3.914660559248996e-8
4.87556788126898e-9
1.0150312128537962e-7
1.6965623110568554e-8
4.797784470768765e-8
2.496066141589092e-8
1.6551997830955192e-9
5.10062931088569e-10
1.3069163087402836e-10
7.703876918376755e-11
1.1302154884675243e-10
3.8091095084474173e-10
1.35412540490523e-9
5.323847566513692e-9
1.141552463823062e-9
1.3746186355663821e-9
2.4431702796269188e-9
4.5760134192034025e-9
9.114653427842788e-9
2.813492525870757e-8
8.647580753621936e-9
4.282802564812919e-9
2.9632854260880442e-9
2.4592628240916173e-9
2.334912761716029e-10
3.0619672651246866e-10
4.656367773331869e-10
2.567453595618082e-10
2.2790355172697166e-9
1.4259807056521633e-9
8.028880733140974e-10
4.1679601299937273e-10
2.2465863963607278e-10
2.12128459772696e-10
2.2616320679599875e-11
1.995552389244512e-13
0.
0.
0.
2.8388200394379595e-14
8.415891113327264e-14
1.456709853978176e-13
2.242116323472033e-13
2.844431936005843e-13
3.268123624055238e-13
3.6007222125314766e-13
3.733975399133245e-13
3.590568856092722e-13
3.212840597537557e-13
2.6890091361864376e-13
2.0747256910505255e-13
1.3697043918005973e-13
5.18825687280336e-14
5.926768590258368e-14
3.6203837104430014e-13
1.308834391943718e-12
2.8504326723768596e-12
5.032685236157644e-12
7.788017196937277e-12
1.1274228458866678e-11
1.5846992659017377e-11
2.1788088334092325e-11
2.8947016966445904e-11
3.64319402002443e-11
4.275152374843499e-11
7.29706501485132e-11
8.844425594795996e-11
6.057642929636868e-11
1.0322027129393774e-10
1.513720152115902e-10
2.2552118759165454e-10
3.4241064166125605e-10
5.326794473788652e-10
8.564680842376314e-10
1.4392333085911793e-9
2.603040157183943e-9
5.324122616971118e-9
7.307728101698014e-9
3.903761866577824e-9
2.030471790926902e-9
6.905289784116166e-10
8.426094796169966e-10
3.433807352788293e-9
8.4975231419272e-9
1.0343142804257619e-8
4.970355814101809e-8
3.8171262739148315e-8
8.04289685657597e-7
2.319327594606113e-7
9.578873178538355e-8
3.429870089943513e-8
4.8474714619210805e-9
1.739259515389201e-8
7.904266212295458e-8
5.598932681423903e-8
4.159864841909301e-9
5.1463346285198774e-9
4.2044019118451184e-8
4.1083697229070735e-8
1.724928101539933e-8
8.57107996465669e-9
4.5019398156661475e-9
1.753739517363691e-9
6.29431741636583e-10
1.9084019858345402e-10
2.2011130168807913e-10
7.771036229964495e-10
1.1594802046623639e-9
1.1268454081752327e-9
9.836680419045875e-11
2.9650534541267702e-9
1.3217797356308844e-8
2.8890809147786453e-8
4.985795057899963e-8
1.0839834221883888e-7
3.0845436964073326e-7
7.781907076623217e-7
5.234652691215006e-7
7.351153984843044e-8
1.165823810571762e-7
1.711190632024394e-7
1.959601157866486e-7
2.2822338264299573e-7
2.9384639153475565e-7
4.622971615647327e-7
1.0781600652125428e-6
4.4565972562683984e-7
2.664642534866977e-7
3.992736468361076e-8
9.237285387438518e-9
2.799921255493746e-9
4.932168179980787e-10
2.910422941988218e-9
3.4450927478376595e-9
3.302387468760591e-9
3.5435249043786447e-9
5.370016640383891e-10
4.693137682253373e-9
1.4039928891420383e-8
1.3341927535052222e-8
9.443668714045205e-9
7.188642227215465e-9
5.359263109707772e-9
3.5979079230536674e-9
1.6947438904457362e-9
8.675495537001133e-10
3.706730587333662e-8
7.460088813791071e-8
5.587025209618045e-7
1.7429155840167916e-7
8.705639295631534e-8
4.000390770099213e-8
8.590628214314674e-9
2.3456208943164336e-8
9.440564357121445e-8
4.384187700483414e-8
6.086060379690827e-8
7.728294665691195e-8
3.982376654421004e-8
1.999065883055765e-8
1.339264777773037e-8
1.361718602408054e-8
1.1309906635935894e-8
3.928400255000817e-9
8.898328695563641e-10
7.565904941824523e-10
1.4171446930753632e-9
1.135315437264909e-9
9.091599895725138e-10
3.306808453127493e-10
4.058908385626482e-10
1.1331250163278032e-9
2.2451423586399725e-9
4.179695720555209e-9
6.87088142251687e-9
3.396758470157846e-9
8.551740298891543e-10
3.5554364594086806e-8
1.6954533007698387e-7
1.9824557126315563e-8
6.254544000594952e-8
6.317674739591542e-8
5.807695447053912e-8
4.5587180304633064e-8
2.984041742286121e-8
1.7398635545087118e-8
9.745460755270923e-9
8.867785460875068e-9
1.4684738108289757e-8
1.241851231586556e-8
7.423224457324177e-9
3.3377847406700147e-9
1.2039810799125981e-10
9.782065596384831e-9
4.831669483570831e-9
4.139434364184219e-9
4.467409868683257e-9
3.2276669523294346e-9
1.8352511866525123e-9
1.0153171902148941e-8
9.897244725828608e-9
7.899726547454243e-9
6.846836794192936e-9
5.934905540657959e-9
4.751975579746322e-9
3.0048302564984814e-9
1.5479778706324788e-10
5.2192122106933485e-9
8.513522761293593e-8
1.0657013020021608e-7
1.2353095241434157e-6
3.378197749418025e-7
1.552461125029215e-7
6.422141773160616e-8
1.176007390138091e-8
1.6528098362819836e-7
7.302895986144858e-8
8.399769214067935e-8
1.1074644335893536e-8
3.9665850541918866e-8
6.025408773220118e-8
4.974189578646125e-10
1.5461648216904736e-8
3.1155667664622814e-9
2.395503814419246e-9
4.6326007531822045e-9
2.695821419038162e-9
8.878320058224826e-10
3.1283125868528366e-10
1.4749686249971461e-9
1.3042343697407998e-9
1.003588453392967e-9
3.4460826722774007e-10
4.6118571809757227e-10
1.1761482307927692e-9
2.0236467321701247e-9
2.9143704834970965e-9
3.791451248971142e-9
1.7323167215212116e-8
4.1261740632719714e-8
1.2628247197682647e-8
1.9673652171326085e-8
3.463129333140194e-8
4.246097984421414e-8
4.70543135796105e-8
4.7653784287235525e-8
4.327748661365155e-8
3.518874523146095e-8
2.6007807581800136e-8
1.751037143460654e-8
1.4206560219445712e-8
7.150105791728215e-9
3.045549501626516e-9
5.100676473700116e-10
4.926149814487181e-9
6.797913350276147e-9
6.541215052437457e-9
6.886760833393112e-9
6.185320547152184e-11
1.2542998856135317e-8
2.031887080124557e-8
1.5479665109894312e-8
1.3717411806600496e-8
1.3397085771211764e-8
1.3615682417193343e-8
1.3780835817208709e-8
1.3168828469438881e-8
1.0689469199438251e-8
5.02075667530582e-9
1.7020400281083043e-7
3.7771833693243634e-7
2.03102774432073e-6
6.298291113263843e-7
3.444628481127488e-7
3.405480094840807e-7
3.808394063321662e-8
8.275866604119257e-8
1.0577468215969772e-7
2.2929484199692678e-7
8.296270196778934e-10
6.937122323255927e-8
1.1932498442600274e-7
2.1834654421938095e-7
1.5464486053143206e-8
1.7265999932670642e-9
4.235600941683983e-9
2.273667411903261e-9
4.3370841149355317e-10
6.052120494504387e-10
2.5944626256439184e-10
1.877337671612028e-11
4.2392078395182744e-10
1.2658411460277974e-9
1.13127345241858e-9
6.746847720407728e-10
2.3402137781516095e-9
3.990200341416448e-9
6.764699911933832e-9
1.138063595976703e-8
1.72626241414036e-8
3.622104400622313e-8
6.997151034018889e-8
2.550806901862741e-8
2.843679855202921e-8
5.176096364006956e-8
5.974031232551341e-8
6.436506140701039e-8
6.84695781054221e-8
7.217751523604147e-8
7.449325488099419e-8
7.685957749568202e-8
2.976223955406016e-8
1.3229803877284714e-8
9.640588267530548e-9
4.99505022954197e-10
1.7775787509251955e-9
2.531907387558177e-9
4.252798639434737e-9
8.545672367557834e-10
1.061756768736511e-8
1.3170513116183486e-8
5.299374054069772e-8
7.905525711269944e-8
1.2069409598568105e-7
9.784245977800336e-8
2.2250128453659666e-7
3.9563162735029336e-7
3.641456788556542e-7
3.149464300974825e-7
2.797918279857883e-7
2.381837959164071e-7
4.537691470135553e-6
2.0321428787766753e-6
4.2666726445043886e-7
1.5821155476682582e-7
8.717980048329629e-8
5.931067398732462e-8
3.540464340522645e-8
6.533517430229379e-9
2.1880129581957636e-7
5.657128576653533e-7
4.3480279112936944e-8
4.167091289494417e-9
3.1490423868931603e-9
8.700447686349958e-10
2.6065315499708436e-10
1.5438895502740837e-10
1.6975390490112297e-10
2.7040688765490817e-10
3.628189121943159e-10
6.599588084373092e-10
1.0652347365700731e-9
9.648239705666866e-10
1.06817220911683e-9
1.4599418738722337e-9
2.3426276978750664e-9
3.960967093451597e-9
5.09766343235006e-9
5.059796175682665e-9
5.348200113663243e-9
6.771382347375502e-9
1.9610681534272722e-8
2.1504049654048227e-8
2.6246284234269772e-8
4.114191479427154e-8
2.9327697456593228e-8
9.475718386119742e-9
9.938252666680952e-9
9.362634189761481e-9
6.212065296335783e-9
4.9136837154257565e-9
1.7531998424237251e-10
3.908009048203597e-12
8.42906702427632e-14
0.
0.
0.
0.
0.
0.
0.
0.
0.
0.
2.5894502654662773e-14
3.688017398159834e-14
5.2541975987931905e-14
7.500333399842039e-14
1.0732176105213258e-13
1.5395517034021173e-13
2.2145022332725605e-13
3.1947930171346427e-13
2.898976598853059e-12
5.8392240028460245e-12
9.768409859721458e-12
1.5226265564902272e-11
2.253904913753578e-11
3.170882271902e-11
4.214800264886446e-11
5.286066492703699e-11
6.299816931630138e-11
7.201492920792157e-11
7.921298904757991e-11
1.4474890881026653e-10
1.5762084460145622e-10
4.143942050719421e-11
4.6430163226676166e-10
5.214538834964082e-10
6.381456234260199e-10
8.610517243823717e-10
1.2528236835643335e-9
1.9324249584504847e-9
3.1849567661022985e-9
5.865144692089482e-9
1.1715464041325953e-8
9.256051808825557e-9
5.19295746991525e-9
3.2592643990467256e-9
2.0617776396353115e-9
1.096620105416717e-9
7.398151025368456e-11
1.3836899670735374e-9
4.172191625602894e-9
2.836981428335673e-8
3.683377509759814e-8
4.6322172723706176e-7
1.3830398638846937e-7
5.724097907946258e-8
2.0117628400988745e-8
3.465263820956671e-11
2.435754881448484e-8
4.612100196672085e-8
2.824571894100566e-8
1.4106571358739617e-8
4.654601646333487e-8
6.359769756689521e-8
4.7007695812075115e-8
2.8445021843216238e-8
1.0908860415976297e-8
8.945950834359586e-9
7.16138750783841e-9
2.168529414168509e-9
3.5123211070086116e-10
6.770006727029264e-10
8.504632785423897e-10
6.567215178162453e-10
4.940240777648331e-10
4.4032532843284485e-11
3.6303312154038683e-10
7.824876207354081e-10
1.3498055214818035e-9
2.0986774582348453e-9
3.145882451450135e-9
2.5077682835726573e-9
3.338872241115069e-8
6.888997333187031e-8
7.846283724416294e-9
2.610353610045535e-8
3.505121856052007e-8
3.817550283567415e-8
3.742975509534157e-8
3.191063586054462e-8
2.3808625976358998e-8
1.654978216978052e-8
1.1991471128854089e-8
1.551870190985233e-8
1.1311120750354597e-8
5.647106139020699e-9
1.5950324466228242e-9
7.65898605065138e-9
5.731629627335856e-9
4.6283841779291315e-9
4.929823072930832e-9
4.7284793306743246e-9
2.338628088863635e-10
8.004331899199972e-9
7.461401402552951e-9
6.305596427102083e-9
5.672506438843536e-9
5.087334647236312e-9
4.2545762575973665e-9
2.8956249029483747e-9
3.2007137092368655e-10
5.812928358985839e-9
6.998301959275102e-8
4.933563400269578e-8
9.782251784631016e-7
2.541480619146595e-7
1.048444797524228e-7
3.441181515752006e-8
9.806308799915907e-9
1.129098473553065e-7
5.9275137198864794e-8
6.03769632838988e-8
9.405242051482925e-9
2.6215443279711486e-9
1.0278895641041369e-7
2.775210441840762e-7
1.0337029219912453e-7
9.92491742929081e-8
1.9660923742732852e-7
2.7492977526033104e-7
1.6183331890791938e-7
1.1112326577445561e-7
1.7046892280025462e-7
1.3840951369233017e-7
1.1327761472946475e-7
7.666226721665397e-8
3.0596638462709346e-8
9.735854289335104e-9
2.2482902716056006e-9
2.2963869942243235e-9
1.7060720244792413e-9
9.333888125606278e-10
8.581718625558086e-10
5.554608682689927e-9
8.47648267085342e-9
1.2266968520864185e-9
8.811384056053275e-10
9.6441208077847e-10
1.2967935604869923e-8
6.378695071438791e-8
1.0634422425495286e-7
2.3708780208612764e-8
6.805554759834846e-9
5.860429487831066e-10
2.8776309166761866e-9
9.33359625380367e-9
2.7658366526513628e-8
3.669729827451883e-8
1.5804310390804223e-8
1.5728161638976594e-8
2.791953588088688e-10
7.07229597535301e-13
2.4734498263528973e-14
0.
0.
3.7274755575229506e-14
6.748198344370257e-14
7.929221184511407e-14
2.476412406880627e-14
5.3880941882392894e-14
4.637698447744234e-14
3.416068490607852e-13
4.563615677032274e-13
2.913982267494241e-13
2.8372711197861014e-13
7.404695531274512e-13
8.794871643279645e-13
9.535995539700839e-13
1.1334161893442212e-12
1.474589269718252e-12
2.008341748699873e-12
2.7885871969265777e-12
3.903458462885254e-12
5.483708313700838e-12
7.715399730729667e-12
6.515258771441559e-12
4.084109489053404e-12
2.748012992158683e-12
2.775805999223073e-12
3.5806920249559568e-12
5.272241730392432e-12
8.030048466060136e-12
1.2371812400103465e-11
1.936509717103117e-11
3.095825893953482e-11
5.075784979561157e-11
8.578059874728517e-11
1.5065062517068074e-10
2.7889209864830747e-10
5.587272880618009e-10
1.2735288066222947e-9
3.444810278412663e-9
4.840173243542487e-9
3.995125033209317e-9
3.97350221877605e-9
5.862725921133529e-8
4.242561430463615e-7
9.251397731453739e-8
1.3481500356595596e-7
1.385522031654846e-7
1.3564239127207485e-7
1.3927022265774638e-7
1.5134222804769575e-7
1.848233980125581e-7
6.519800049933436e-9
4.8982707180888874e-8
1.4492595383618604e-8
6.8448573493352e-8
4.895869332700167e-8
1.8418018197249365e-8
5.120344058695903e-9
3.5243333693799718e-9
1.148113302236485e-8
1.0662459859853122e-8
9.791934985565627e-9
6.8996518182858734e-9
1.8607109319800416e-9
1.7292320673486408e-8
3.3469943742869315e-8
2.275088944773234e-8
1.4945364780509368e-8
9.246813076069888e-9
4.847549435107658e-9
1.1262456602313945e-9
2.8203212624547266e-9
8.373482770735648e-8
8.642807137662091e-8
1.0617282822025491e-6
3.476168726195165e-7
1.7187730888432366e-7
7.050877656400677e-8
1.862602338088087e-8
9.154760030799689e-9
5.591257692410056e-8
9.968661944560537e-9
4.246107274980039e-8
1.8997907880597173e-8
6.484987664103188e-8
2.2301016156571905e-7
5.140659461051398e-7
3.551071359601264e-7
1.5074145995283457e-7
1.3924226799294675e-7
1.645740803023054e-7
1.446801684902123e-7
5.885933004127372e-8
8.522594446099827e-9
8.406748808904366e-11
1.5430245112543736e-9
4.2320983449323557e-10
2.428025344256892e-9
2.854918230879959e-9
3.050151996488624e-9
3.277295276936544e-9
2.7491448064133453e-9
1.0205252038399431e-9
3.249016704470182e-8
1.9326672138752303e-7
1.825937867159029e-7
6.565580140491326e-8
1.7472868608693587e-8
4.0436028599430986e-9
8.937721555395006e-9
9.225373222503147e-9
8.042800470176849e-9
6.352935311860596e-9
7.61555735604922e-9
8.900239384630718e-9
2.906088519729211e-10
6.380435747922185e-10
1.8221440744538155e-9
6.979902676610457e-9
7.053885830306809e-9
3.4039265897078123e-9
1.3767786955870165e-9
1.115106619384463e-9
1.3002913403233944e-9
1.5122870693379914e-9
1.6076348632043522e-9
1.5752235705419175e-9
1.5096536929481186e-9
1.5113184317747765e-9
1.6290766687755746e-9
1.8794169087168135e-9
2.2748599101524266e-9
2.8374162337183694e-9
3.6033725862756444e-9
8.500709751022355e-8
4.209358753483914e-7
3.476099506103975e-7
6.806974034415442e-8
1.614192722391172e-7
1.402466940855274e-7
8.915742146184505e-8
1.71558931950061e-8
1.9306273274885288e-7
1.6390195682360294e-7
1.088831617890553e-7
1.0101161491499292e-7
7.605725517683392e-8
2.1037993626440254e-7
7.539959094989673e-8
8.97285795238837e-9
2.2475823309223878e-8
7.2811817591075605e-9
3.166202635784328e-9
1.0848628350771793e-9
1.0072264272579044e-9
3.759439709180944e-10
8.406219408108223e-11
3.653262600317887e-11
6.05345312745766e-11
3.944722754630058e-11
1.1623037015866763e-11
2.7093929074769586e-11
5.829208332286314e-11
9.45326816273082e-11
1.3271895618216195e-10
2.0081302110472666e-10
5.367601207526806e-10
3.874092490564961e-10
1.3326355690270481e-11
4.174539432249596e-10
8.864639113596914e-10
1.1343103353160096e-9
4.999399395068165e-10
5.434136524601501e-10
1.5395187619253095e-9
2.083856858452222e-9
2.704235431507296e-9
2.9669841378844557e-9
4.276250391282042e-9
5.774164888952989e-9
6.553150221271883e-9
8.283689794255044e-9
3.128473740971375e-9
3.70271914257388e-9
3.72112703071933e-9
2.970523255102571e-9
2.76418936338005e-9
2.8784257936319065e-9
3.108267897800803e-9
3.293715469227847e-9
3.316212340028829e-9
3.109122134332354e-9
2.662085149062972e-9
1.9924954668940172e-9
1.09266040318258e-9
4.9605602615606843e-8
1.999654231951626e-7
4.675825732207203e-7
2.0592343391470682e-7
1.130735619650541e-7
2.0337967339827034e-8
2.9220462076030033e-8
2.4314816802526e-8
2.5062951177677752e-8
1.526219974085763e-8
8.767976650151942e-8
1.9130264999725485e-7
3.620200948621154e-7
5.659609572535377e-8
1.4595014879684983e-8
4.647167887562542e-9
6.186528926070369e-10
3.2202191908204713e-10
1.4550127605108034e-10
2.7944777021889644e-10
1.0499690573980463e-9
7.95332843534369e-9
1.1639884248797072e-9
8.302697226714132e-10
7.06514276142105e-10
4.859290170535232e-10
1.286014806438493e-8
1.436361042890078e-7
4.674613588475462e-8
2.689706800618861e-8
2.2785170503410676e-8
2.0747308386131845e-9
3.3514448707503723e-10
7.832889866388553e-10
1.1792956598888552e-9
1.4354873170208638e-9
4.27656572309931e-9
2.1461738289972227e-8
7.0118307627062585e-9
1.4976211254889667e-10
7.082581455439251e-11
6.211056603729673e-10
5.995760481228489e-11
2.6146887535295485e-13
0.
0.
9.365289359183112e-14
3.9544138331936325e-14
6.918935949923256e-14
0.
7.89403442354756e-14
3.480817199141119e-13
3.197029114075938e-13
2.6846115886311834e-13
1.8451087911751194e-13
5.6310211087494414e-14
1.3037306354708414e-13
3.996063961720745e-13
7.900299018637369e-13
1.3590250888478731e-12
2.1856405834270954e-12
3.3610249781765252e-12
2.460565575120505e-12
1.695849565698533e-11
3.640138153513987e-11
5.194239336575021e-11
6.13766442982146e-11
4.303988059907182e-11
6.582831297023105e-11
1.406503623740957e-10
3.064249120783992e-10
6.045587636086243e-12
1.889556724941041e-10
2.2629991678228196e-10
3.755265459825847e-10
4.670148145058355e-10
2.868938283806751e-10
2.248663640598716e-10
2.4678009020458827e-10
3.199021321785134e-10
4.322488805113406e-10
5.856038311886279e-10
8.024497416183954e-10
1.1284267695615032e-9
1.587147824010988e-9
1.993582213176709e-9
2.133521077149076e-9
2.2092154230206016e-9
2.374399017943381e-9
2.671834689115123e-9
3.124993515839471e-9
3.7656988348307256e-9
4.641280409892495e-9
1.0764451477899518e-7
6.527844148110458e-7
1.337765032844095e-8
3.2976003320233115e-7
2.9426034428771975e-7
2.457898690870757e-7
2.364340099573702e-7
2.5582306967368716e-7
2.506918429167007e-9
2.0639198731674735e-7
5.186716237460964e-7
3.817230370252822e-7
1.114285860748193e-7
2.5582137952418617e-8
4.996568247456696e-9
4.690862130683698e-9
7.799080483582149e-9
4.057565663236355e-9
1.271620735731753e-9
7.551555696585919e-10
3.5011759699153126e-9
2.9845898116923058e-9
2.3977708974330393e-9
7.706158990075637e-10
1.5917148788133264e-9
4.079702780003032e-9
7.537871631984862e-9
1.239544003970237e-8
1.8364053301204832e-8
8.950014536416428e-9
9.913190153716001e-8
2.0202370696577106e-7
4.6076005871707255e-9
8.035204345845379e-8
9.221550961462888e-8
9.379076870551603e-8
8.697520345109984e-8
6.925577002476883e-8
4.666984037129621e-8
2.6884739646380853e-8
1.2252830854374674e-8
4.517501228779249e-9
1.2239488367444556e-8
1.0438246875465614e-8
5.9120383832556146e-9
2.851442598222861e-9
1.1567982368720165e-9
5.2533579377876625e-9
5.091714284435399e-9
2.4540026638507e-9
3.3248733549746143e-9
6.432499570692102e-10
5.538848926932323e-9
1.912246278661339e-8
3.338614913108189e-8
9.839165278165646e-8
8.851747276041531e-8
4.370399770511128e-8
1.2088476070896797e-7
2.2073527622843575e-7
3.9157460701251003e-7
1.9085307341427898e-6
8.152381703929656e-7
3.0465267456482876e-7
1.387543503596042e-7
8.161660939718962e-8
5.983209435634161e-8
4.8731521893196e-8
2.2205413109307145e-8
7.55564404289219e-8
5.001751805404393e-7
1.7466046065465898e-7
4.251197138701814e-8
2.892591507374993e-9
1.1715293651565151e-9
3.3890943479425975e-10
1.945864521363115e-10
2.2919248599955073e-11
4.187226651630931e-11
5.210093793477964e-10
9.155653473688515e-10
1.139270266024249e-9
2.9511718080951975e-10
4.773449304649337e-10
8.878346472724769e-10
1.41124830230842e-9
2.303480734201907e-9
3.505753673778367e-9
4.1848640578738045e-9
4.4570181215745105e-9
5.130800637168177e-9
7.140845163890959e-9
2.4344298772280587e-8
3.1645934511033145e-8
4.540902864512879e-8
3.8738151059064015e-8
1.4596160714270054e-8
6.034788133418085e-9
1.0222657551352575e-8
8.47184989821576e-9
5.240706571362873e-9
3.1989470258960545e-10
1.0038800194069592e-11
1.5960981631539426e-13
0.
0.
0.
0.
0.
0.
0.
0.
0.
0.
2.5138366714806542e-14
3.5890070566434983e-14
5.123708769065002e-14
7.327803502110039e-14
1.0504244194326996e-13
1.5095784216088309e-13
2.1754195824315307e-13
3.1444881473600633e-13
4.560687765846521e-13
3.9175510612200485e-12
8.32744811056244e-12
1.4308532244606898e-11
2.2458297017544716e-11
3.278797081345936e-11
4.4642319758820476e-11
5.67778826393841e-11
6.801433754941907e-11
7.75818847706573e-11
8.472356393115048e-11
8.813531906189772e-11
1.8983825668742826e-10
2.1979554857844386e-10
8.403333683705991e-11
3.9436424052505624e-10
4.910289578497989e-10
6.75997983245746e-10
1.011925553908314e-9
1.6183971787985143e-9
2.7561000676306178e-9
5.154887831032423e-9
1.1055495430425612e-8
1.3490819191461645e-8
7.814339125371408e-9
5.014333474199648e-9
3.321500718826414e-9
1.944176502354015e-9
4.5847552511846775e-10
1.6798893296847476e-9
5.725527749942848e-9
4.271758024669386e-8
6.82408527440582e-8
6.988198659320542e-7
2.1245463903272276e-7
9.481246565570617e-8
3.789944963454034e-8
4.081845447861899e-9
3.471656363878501e-8
7.680224228209847e-8
4.72101708093865e-8
2.1835031294365783e-8
1.895578503451691e-8
2.6203881096998322e-9
5.414817127555967e-9
7.43982109759729e-9
7.945129181646162e-9
2.3103342042666292e-8
1.3300565604058007e-8
1.7596223486549947e-9
3.91258642094068e-9
2.917706227722491e-10
7.971430490435229e-10
3.5813520830020374e-10
1.2186924065859396e-10
2.0907840249068253e-9
3.7060267683893736e-9
1.4013732750925304e-9
6.065292340588274e-9
1.480537503601453e-8
3.0259210945555354e-8
2.5944771661981618e-8
1.669171079624768e-8
1.0691952585526558e-7
6.266782077537469e-8
8.77596633659425e-8
5.361545340766711e-8
7.917531882720939e-8
1.1746182529377466e-7
9.394642603236928e-8
2.3616083979276926e-7
7.675189968122953e-8
1.781950574660934e-7
4.6036956733252084e-7
8.421719613230846e-7
1.8769984964475688e-7
6.87170263724565e-8
1.485936011018098e-9
3.349751625516704e-10
1.577562999195386e-8
8.497963078915077e-10
1.0779034493589337e-8
1.5946117174192782e-8
1.0788974242631396e-8
8.046903830974685e-9
4.010097077419538e-9
2.2610115331788681e-10
1.408451840642476e-9
1.465617961442818e-9
1.1505094784099775e-9
7.83073851086465e-10
4.3395219766562715e-10
2.2752599898975453e-10
6.581053926438622e-9
1.8892721904947885e-9
6.304928512554445e-9
9.682676807210998e-9
9.648510888596801e-9
1.3146408682402684e-8
1.777778351001778e-8
2.4551736637110763e-8
3.234759577893944e-8
3.7150121673626934e-8
3.6762587554970766e-8
2.405038068009138e-8
1.8840665775648672e-8
1.9049070457280997e-8
2.4404069883908017e-10
9.107044286401854e-11
2.504593103151642e-10
1.8679050720463112e-10
5.189713364129836e-11
2.801473085895549e-10
9.152839384472501e-10
1.835489972288574e-9
3.602509284270721e-9
6.935405320597021e-9
6.26880273567629e-9
2.791830095253061e-9
6.715753190487301e-10
7.221196815736199e-10
1.8262971870545036e-9
2.9100765198757345e-9
4.164400681812487e-9
9.381351086765924e-8
5.598480370808074e-7
3.354518214346327e-7
3.8855089423539224e-7
2.8967667022907315e-7
2.636436927997805e-7
3.472080386484602e-7
9.411010426318917e-9
6.905213485964824e-8
1.1485363356982415e-7
3.318323051827008e-7
1.8133704565026702e-7
6.52902744508178e-8
1.279674385339783e-8
1.4250905563539925e-9
1.117855795135893e-8
1.2821433596579885e-8
6.227750940287952e-9
1.8330209490145607e-9
5.736241320379753e-10
1.6449812587618488e-9
1.295167343668368e-9
8.555255292601203e-10
1.1104085341099222e-10
7.338547979495887e-10
1.7674499009033202e-9
3.5300645011925015e-9
6.857740210828722e-9
9.9891367896828e-9
3.1655312397394084e-9
5.4749103100489645e-8
8.275777456202459e-8
2.3501433458105443e-8
5.491442775025381e-8
6.154571599218729e-8
5.7379754544999966e-8
4.210886996692088e-8
2.5936486214823203e-8
1.3285464868065869e-8
5.756684816484398e-9
6.136007358708239e-9
1.9130559010607115e-8
3.2064140153290954e-8
2.9029105820174828e-8
1.147432594427888e-8
3.1767447044504072e-9
6.164368992337936e-8
6.54024421774446e-8
7.893157680857805e-8
2.0763470002492978e-7
1.2272336714401195e-7
5.019954012305072e-8
3.266206156838304e-8
1.3909171821174984e-7
6.614900317295766e-8
3.338562621364655e-8
1.2500291329018791e-8
7.264628938623383e-9
4.620660690714473e-8
2.586661054843636e-7
6.426063041829633e-8
2.9924375220572104e-7
9.082462217488503e-7
4.0599244570745216e-7
1.0708314483628281e-8
5.211705943803231e-8
4.9043883850174756e-8
4.144913111046133e-8
2.9666637609955225e-8
1.0939800113364123e-8
1.724366804788045e-7
9.407239506601486e-8
4.3476262821128975e-8
2.5254934193662104e-7
2.8912530932660005e-7
1.1251666109853673e-7
2.395739210627746e-8
4.795755206427864e-8
7.21292256620288e-8
1.29827307599034e-8
5.925328509548713e-9
4.222472810738049e-9
3.4303929153688415e-9
8.745180732952161e-10
7.06502849264187e-10
2.2761642873531747e-10
8.724595294571325e-12
2.759227543972449e-12
2.082958203154631e-12
3.626479867429527e-12
1.2006206007875484e-12
7.469174198021803e-12
7.672968777854804e-11
1.8670874167201475e-10
3.057990501362442e-10
3.5017418514891575e-10
3.528803207348424e-10
3.200344396433324e-10
2.2743965747340456e-10
5.829851098190855e-11
1.9030634835406804e-10
5.199885843214604e-10
9.468165957839545e-10
1.2391359411008227e-9
1.311405016504331e-9
1.4369164373111199e-9
5.64296330683113e-10
1.4594209548596369e-9
4.378331703692457e-9
1.0537281432251427e-8
2.673504285802675e-8
5.617515205583214e-8
4.0367244372940565e-8
2.9136002700591556e-8
2.2341842070632858e-8
1.6927635040827055e-8
1.2453405576330837e-8
8.909225438756826e-9
6.116565035862097e-9
3.7920020920119755e-9
1.6292023841523492e-9
7.141888440937859e-10
3.7124057074262777e-9
1.5585924517209429e-7
1.6591532313630888e-7
1.2119923500566561e-6
4.278866284374185e-7
1.4599851341212125e-7
2.971909629666e-8
1.0782673804008129e-7
5.331664115811004e-8
4.49276426751508e-8
6.031780954136363e-10
4.763257849259026e-8
5.258885646252431e-8
2.5584812872312483e-7
1.1521555470591684e-6
6.329874926893921e-7
5.326411072122718e-7
6.19497974958121e-7
1.1709922507153092e-7
7.328842599249733e-9
5.484099756791563e-9
6.929115700651944e-10
4.4141956479563483e-10
4.878798025795034e-10
1.1077809172259632e-9
2.7305658373082084e-9
3.432396613138252e-10
2.413712560183834e-10
4.201718803764312e-10
1.6711944539558032e-9
3.759098732596921e-9
2.270264117426668e-9
3.0957560563040617e-11
1.9962015030643942e-10
2.2133970727169132e-10
3.224903342716983e-10
6.457048371512462e-10
1.01718194442225e-9
9.150403382033113e-10
1.4473426848803195e-9
9.252039234948129e-10
2.067227207183216e-9
5.979461297475157e-9
1.476763374900379e-9
1.8160027326635498e-9
4.80872487011883e-12
1.101493780425345e-13
0.
0.
0.
3.3997087118128274e-14
4.182750391793193e-14
4.650051540823414e-14
4.2644127954701326e-14
3.9768498522105043e-14
4.881173384860947e-14
9.81630082529322e-14
5.320151355413026e-13
3.5231076952369926e-13
2.673827391430917e-13
3.130068830632978e-13
4.672783584656329e-13
3.341948284106607e-13
7.939583652242153e-13
1.2295935508279967e-12
1.7400130486503255e-12
2.5357058281881087e-12
4.0353625632190285e-12
7.64201148909727e-12
2.227021795859617e-11
2.3422728368273927e-11
1.8907907651762956e-11
8.482036368267588e-12
6.870421494664511e-11
6.319325557210676e-12
1.2347665348842641e-11
1.1690649974848841e-11
5.112639201070382e-12
4.974425090601259e-12
5.676430956611718e-12
4.8990707213306725e-12
3.1476178149778084e-12
1.861300471906297e-12
1.2755787813014888e-12
1.2048242391700952e-12
1.568799292789869e-12
2.4230404408779693e-12
3.774893333203155e-12
5.2256371580426475e-12
6.392349226582081e-12
7.4827701433191e-12
8.791316881576226e-12
1.0514551755464969e-11
6.375757148166864e-10
2.057147096302218e-9
3.286438510302996e-9
5.383595123213613e-9
8.454999861816117e-9
1.2728807686305991e-8
1.6635247324173156e-8
1.63691775501103e-8
1.443034225961355e-8
1.2450466429849592e-8
1.0395221550285685e-8
7.567694522291666e-9
4.646731308545652e-9
4.0934331020305255e-9
5.338547354532152e-10
8.405362804385759e-11
1.0327757274290357e-11
1.0417719231392903e-11
1.0180184917090714e-11
7.490058558286092e-12
1.008024781100594e-11
2.088693792790855e-11
4.3457424361268616e-11
9.887998943394435e-11
2.433971129127297e-10
2.4247971416055043e-10
1.0728773908210047e-10
2.015943392755981e-11
5.520319692616878e-11
1.4390664324552125e-10
2.81873964223437e-10
4.539973140193685e-9
4.074564891385073e-9
7.96609494939767e-8
2.772693528972471e-8
1.4656824323791993e-8
7.039124226551273e-9
2.37755024713734e-9
4.793269962095398e-10
4.05518848757212e-9
2.585968573083175e-8
1.1323861354455126e-8
5.225132014501762e-8
2.6136798047851935e-9
1.689281630722001e-9
2.559766330636315e-9
2.6803334465380418e-9
1.970582213299749e-9
8.542117623220018e-10
7.423681368026938e-10
6.977012913327618e-10
5.616656726833817e-10
5.293801465945009e-10
2.866530023792653e-10
1.824443484785637e-10
6.864830161904017e-10
1.6767073388381475e-9
3.719263201717901e-9
2.6166687223194747e-9
1.3385110202014546e-9
6.658730666920174e-10
9.654921042529479e-9
5.7788849176280345e-8
1.6034739351839297e-11
2.452167401433977e-8
2.313967807955476e-8
2.0506624510696548e-8
1.6177361043399264e-8
1.0560573501471264e-8
5.876673668674928e-9
4.401341465971913e-9
1.9586776028986205e-8
4.368786502169506e-8
2.1101058578625183e-8
9.462769577564146e-9
5.976630585482564e-9
4.480143665848697e-9
2.440744890894637e-9
5.330311480342448e-10
6.160906250795907e-10
5.704127362505735e-10
4.467078947888973e-10
3.9032244090504376e-10
1.858941917387049e-10
1.6609281851017515e-10
5.979114246816333e-10
1.5779159189870074e-9
2.528060927289233e-9
1.4970121023848378e-9
8.455882397952746e-10
3.427723986538607e-10
2.461673910801801e-10
1.0619537425022101e-8
2.191690712732751e-8
8.527643992663344e-8
4.737535941143203e-8
3.106195448830137e-8
1.8481736585300337e-8
8.80967491746676e-9
2.994755241196494e-9
1.066667216603065e-9
7.661323126625315e-9
4.3119022394903467e-8
5.06057174400577e-9
4.409579113940175e-9
7.415283455336083e-9
8.255076702743612e-9
4.836396848572429e-9
1.693620621991263e-9
1.178827369390994e-9
2.1785221288160186e-9
1.8119428534286663e-9
1.756866469346401e-9
1.3310217315351214e-9
1.963539160983055e-10
2.0630401229275502e-9
6.14941713997634e-9
8.223036454916364e-9
4.981247934070103e-9
3.0738059881915105e-9
1.8310159930739317e-9
9.292145565726437e-10
1.8225506852721625e-10
2.3902136065337125e-8
1.0545866513167448e-7
2.036005583183635e-7
1.207863750311721e-7
7.665849199836152e-8
4.864280862384281e-8
2.2427290758145296e-8
6.821747954483141e-10
4.359069826966897e-8
4.388051790406998e-8
1.599794289865444e-8
4.4421021192286303e-10
1.1370581044665478e-8
8.22614295998598e-9
7.531571799125197e-9
6.87010225164169e-9
4.873480908537699e-9
1.6925683703381517e-9
6.71282793980299e-10
8.279788257396781e-10
6.35619713741717e-10
5.328107216781504e-10
2.677307016853361e-10
2.1782370167663412e-10
7.522792152339034e-10
1.8184240547472812e-9
4.272557527491002e-9
3.4253961629985e-9
1.7912116319780073e-9
5.854498198519122e-10
1.0871632577660538e-9
1.8787462084026436e-8
3.883255347319406e-8
1.0594454181881141e-7
7.11904499153678e-8
5.049760854971004e-8
3.1741967846520565e-8
1.624697909120456e-8
7.001673308499573e-9
1.2913178954164026e-9
5.294625494681694e-9
2.844548682957204e-8
5.190602402342403e-9
1.0325940826126154e-8
7.0650527180977375e-9
3.6305957278890124e-9
1.7938808813141547e-9
3.977421524899006e-10
2.1379839805779164e-9
5.181808979192917e-9
4.6700461219706065e-9
4.465323222267519e-9
1.7168337513235358e-9
3.053465321881896e-9
1.1311162730277638e-8
2.525586495442747e-8
1.7917667440618342e-8
1.1961146209933254e-8
7.906549708564752e-9
4.97530074220665e-9
2.878942391460179e-9
5.0629318980822706e-8
2.648399087342355e-7
1.0360285302432706e-7
2.6140795643814304e-7
1.939727250759438e-7
1.4932310049536918e-7
9.242280215902937e-8
1.6703735339862865e-8
1.2504745399591513e-7
1.3562316889415468e-7
8.417613279422764e-8
7.910617774959327e-8
1.2054029914848603e-7
1.7854003934124312e-8
1.0854193016469943e-8
5.501949583845769e-9
7.338538309108946e-9
7.962982469661451e-9
6.738306114062453e-9
1.3013567045529182e-9
3.240169023537754e-10
5.155980284389906e-10
3.929442660373011e-10
2.8176860993698684e-10
2.299033566678066e-12
3.0232672324618346e-10
6.408218682167975e-10
1.2217285802708327e-9
2.3685969633425214e-9
4.653054560943091e-9
3.1128377204043006e-9
4.34068179419414e-8
4.893827997915347e-8
1.1692612515248386e-8
3.513731005680642e-8
4.274997917092735e-8
4.5027187431852674e-8
3.898431928609966e-8
2.858163951655984e-8
1.964228061348288e-8
1.2869243209903282e-8
7.182843016014899e-10
2.2307218864967307e-9
2.417818538504829e-10
1.7671042745126008e-10
4.855925489718749e-10
1.5943551256680728e-9
4.7141892436397926e-9
9.582492794230332e-9
1.7670241895280883e-8
2.113638098528696e-8
1.5151664498296457e-8
6.230553021117351e-8
5.5162210324620595e-8
4.194608526977063e-8
3.7750582165238106e-8
3.7536117707586344e-8
3.771637736780949e-8
3.508384861310846e-8
2.8302223777526707e-8
2.001239156907461e-8
1.2834576241415282e-8
2.5270789935537124e-7
1.0868181685697296e-6
1.1631442381202233e-6
1.1677319892674644e-6
7.289705264364338e-7
8.523647119972431e-7
8.376825637404775e-8
1.789030427308994e-7
1.6659215686641512e-7
1.087570522871364e-7
1.4008875592549122e-7
8.817155566011914e-8
1.1348276951825424e-8
1.925772056347266e-7
1.3522843759169965e-7
3.440117090584422e-8
1.0494952537237676e-7
5.935368987953103e-8
3.5269849340569805e-9
1.2204971401218399e-8
3.104908929698475e-9
7.503142808604994e-10
1.5240415765750103e-10
4.979431927418857e-12
6.113424668320335e-11
5.3899625613832166e-11
2.3838513667992014e-11
4.3344409188574104e-11
1.0375300179389931e-10
1.7736672158931264e-10
2.8994589481188753e-10
1.0073342439823233e-9
2.0384424765482453e-9
1.516446182944966e-9
3.732002867473367e-10
3.007038501569952e-9
6.9570715002597135e-9
1.3399244774051291e-8
1.6388712437625064e-8
1.0905326372885955e-8
5.34148602153399e-9
1.398411204796067e-9
1.332484959695394e-10
5.025894558852399e-9
4.455085426097012e-9
3.219301280002082e-9
4.5321009064059766e-9
5.484746060418794e-9
3.851953475492711e-10
8.40179301644143e-9
1.4013677290708949e-8
3.878493085726454e-8
7.943185234839745e-8
5.632040958671726e-8
1.0821400427569098e-7
3.8434393838948174e-7
3.422289248966241e-7
3.7958919404969623e-7
4.777655761048926e-7
6.121299026188481e-7
7.19437707562576e-7
8.72754959118345e-6
3.4444106168450987e-6
6.898102237892148e-7
2.966981822534899e-7
1.7841880939392268e-7
1.0410909814846891e-7
3.642421117094439e-8
5.667997498882007e-7
9.617619699935026e-7
8.993184146598219e-8
2.7437569409262087e-9
3.3963730568707216e-10
1.551199938977567e-10
5.290299167782247e-10
1.3453949985575174e-9
1.2727875966225975e-9
2.09607838140885e-9
3.964973143929996e-9
3.6310609875483725e-9
8.833101736771675e-10
6.592869422007587e-11
2.388580446009562e-10
5.214395638824027e-10
9.845466858276762e-10
1.3759728892067197e-9
1.3496661367352469e-9
1.3971985655975495e-9
1.7354680125181678e-9
2.8379916500563403e-9
6.553095939119857e-9
8.262906139732736e-9
2.7811182392209576e-9
6.312601890863526e-8
3.1044863332092803e-8
4.452566225123515e-8
1.0014174919433421e-8
2.0738637353321237e-10
6.10770895736733e-12
1.1553190147455582e-13
5.6170958249946135e-14
2.3264443020515273e-14
3.4107402498226656e-14
3.771934301541912e-14
0.
0.
0.
3.0245961878024596e-14
4.454415088733138e-14
5.991072564539986e-14
7.99509543635526e-14
1.0892920438454784e-13
1.5191186497262998e-13
2.1576799144609985e-13
3.104610891737118e-13
4.508110811235807e-13
6.590930088392042e-13
9.690109006957611e-13
1.4318773878449907e-12
2.1263315941052824e-12
3.1737747969275544e-12
4.763140458653944e-12
7.191082411842866e-12
4.586496925484249e-11
1.4198964005525607e-10
2.6614532136085215e-10
3.101721705508471e-10
3.3475597182630915e-10
3.393886506141887e-10
2.9208218637115144e-10
1.685157845937928e-10
4.317036216765529e-11
3.548991909819453e-10
7.630971482217065e-10
1.5201524766116151e-9
1.4981591592384799e-9
1.4147145687560124e-9
7.698840057621395e-11
2.832424969486644e-9
6.358763738832354e-9
1.3690720362339852e-8
3.3374282225081366e-8
6.278110243254603e-8
4.288319714678265e-8
3.00232973344998e-8
2.1809896489135975e-8
1.558445975276645e-8
1.0820603080336907e-8
7.1522404328732674e-9
4.1484835781045396e-9
1.3725731359073854e-9
1.6476635595939898e-9
5.556640889107157e-9
1.1489074250150437e-8
2.9084060316543225e-7
3.296662873134695e-8
1.8808849575767109e-6
6.025652240889296e-7
1.5962086422812594e-7
2.6320158859700005e-8
1.9450445773455726e-7
8.193911917536055e-8
4.7692871181625117e-8
9.231318435142691e-9
2.6387137441132206e-7
2.3625046148369273e-7
1.106144394686709e-7
1.8917610221051617e-7
1.835464596242289e-7
1.5740238057869127e-7
1.9585405443765505e-7
3.7742918254810066e-8
5.494590853136557e-9
8.8126924277639e-10
3.599244156554421e-9
3.32472890803809e-9
2.0067040878701977e-10
6.821944702992031e-10
4.795813794968016e-9
2.2149847091499332e-8
9.344712381018524e-9
5.20711934659783e-9
2.418794776767625e-10
2.571065065410085e-8
2.6004874399121916e-9
6.407773312406936e-9
3.0369613337974296e-9
9.483062413567768e-10
5.035051418885926e-10
4.2161712474563953e-10
5.434447366563485e-10
9.436967197869584e-10
1.5766014927289993e-9
5.39630915978022e-9
7.248227819467781e-8
3.1900547610221944e-8
1.859359368319855e-8
2.575577853279254e-8
2.232980145481616e-9
5.5701837649863455e-12
1.5263178107386272e-12
8.424756965412501e-14
5.4077083651052746e-14
2.2841502691757026e-14
6.659691155772493e-14
1.210725824960767e-13
1.3417569904509625e-13
0.
9.714848901126672e-14
1.8294173208056402e-13
2.8346427817173856e-13
4.1733123559658805e-13
5.979068389844795e-13
8.298499928952131e-13
1.09235872940092e-12
5.321993330434285e-13
1.0291642355937466e-12
1.4332515296941289e-12
1.259108565739804e-12
1.180417398766132e-13
3.2128769743542702e-12
2.3173005095941688e-12
2.036942209126624e-11
3.3874621260061313e-11
3.123822558863509e-11
2.5310440414191e-11
1.5998656952364998e-11
4.419392686916252e-12
6.224267350358117e-13
6.050521019501022e-14
5.764379359372091e-13
2.184761282377955e-12
4.636854668147943e-12
8.298807802850566e-12
1.4063422469345001e-11
2.359111600365434e-11
4.007482920267112e-11
7.01782090811809e-11
1.2946976129057795e-10
2.6072564445349503e-10
6.094317934460526e-10
1.4960311949486553e-9
1.3063231204012508e-9
1.0920571963724898e-9
1.073300555921151e-9
1.1615202600023745e-9
8.931248217640164e-8
5.112294188266204e-7
1.1008291278635196e-6
1.5556318711950117e-7
3.3894307604334265e-7
3.728793120407599e-7
4.3801374512007033e-7
6.757475452518744e-7
3.431622576002119e-7
8.2939196795287e-8
2.2888064119608084e-7
6.0497443948943e-8
1.4053601322389584e-8
2.4356412858211653e-8
1.2452328638351425e-8
4.996375724562917e-9
1.7739753099386884e-9
1.9308101980417805e-9
3.4990075436882793e-9
2.408906153759887e-9
2.1597251869539887e-9
1.210486853407082e-9
1.0889499967107817e-9
4.220498174426088e-9
1.116787183795807e-8
1.0279012676652924e-8
6.888685321647031e-9
4.731599373949392e-9
1.9817217862523817e-9
5.170734799864249e-9
6.760657034293945e-9
4.056473416519722e-8
3.1748881262464634e-8
5.045956516832682e-7
1.7284804284887734e-7
8.389167804415242e-8
3.501474508056975e-8
1.1511675205004735e-8
2.552355530833335e-10
1.2676203287223142e-8
3.4173479239044756e-8
1.0733792177496208e-8
2.2524357011745076e-8
2.992996925771093e-10
2.598567519623859e-9
1.950451260750065e-9
2.128768506471047e-9
4.304873642872201e-10
3.4176473610093637e-9
1.2234571457584842e-8
2.6837764586109268e-8
7.854834333898962e-8
3.157364777016311e-8
2.5172814474607963e-8
3.490752005263033e-8
4.4562451550274505e-8
5.451990366117636e-8
5.553035429406647e-8
9.11931938642118e-8
1.722706265075433e-7
5.168323132685215e-7
2.5885344883507432e-6
1.1212559564601742e-6
8.611215041106752e-7
3.097974434132259e-7
1.7479586253856512e-7
1.345828630531885e-7
1.21386539842903e-7
1.179618004818217e-7
9.439345838183303e-8
7.090818606462242e-8
3.3233470092213376e-7
8.452623429022752e-7
1.0212808735156195e-6
2.221003593797391e-7
1.1673188834160176e-7
2.0770525571845577e-8
6.051011170614307e-9
4.1249797560715434e-10
9.451678130901218e-12
2.3667654939170195e-11
1.497762151319853e-11
3.245594118544921e-11
1.592002309031897e-10
6.218157353417079e-10
7.59906809379282e-10
7.300378220385855e-10
1.1054991071952608e-9
2.296034156701578e-9
2.703298593443513e-9
1.9852665684529207e-9
1.870428896112028e-9
5.4846273121708984e-9
4.596328698054445e-9
4.161918770285236e-9
4.52281527407136e-9
6.167259246257724e-9
9.054670293772266e-9
4.74706313646033e-9
4.072456492208091e-10
1.5773549481491086e-8
2.8323223915722455e-8
9.065463773802877e-9
1.359805038430041e-9
2.9869630652280172e-12
8.651559242524995e-14
0.
0.
0.
0.
0.
0.
0.
2.291638494894881e-14
3.7144035506428663e-14
5.5305169682428554e-14
8.049615183100665e-14
1.1650788134656078e-13
1.685434525296767e-13
2.4408588838565267e-13
3.5408657094369414e-13
5.147016053089088e-13
7.498938497578298e-13
3.97174911419903e-12
1.0252495049747556e-11
2.0105980218970588e-11
3.2456196074365726e-11
3.9100649143630885e-11
4.561161352817939e-11
5.5672263787408283e-11
7.085298333753101e-11
9.349980395980392e-11
1.2654935463211743e-10
1.66757242260109e-10
1.2052261647036847e-10
1.0551616814993897e-10
2.6209211093969843e-11
1.7849341197258698e-10
3.7117319439270394e-10
7.187799159989126e-10
1.2912496540976401e-9
2.130481274065326e-9
3.3145412393758233e-9
5.020682562023737e-9
7.730377192769571e-9
1.3030846921636787e-8
1.8143549600628147e-8
8.993945896412012e-9
4.471200120323085e-9
2.3334062907031316e-9
9.90805112688072e-10
1.2342070763781382e-10
1.3460953290257219e-9
3.0770711777321035e-9
4.1162120398073305e-8
7.87977768663709e-8
6.063211883518617e-7
2.0398214590301238e-7
9.469940802398297e-8
3.7844639016161647e-8
7.387604769425702e-9
1.4509541442611263e-8
5.738361614413093e-8
1.8393032839773316e-10
3.026632994764979e-8
5.838320337231108e-8
1.0480694183087073e-7
4.667929894971475e-8
1.4302077296890555e-8
6.227763233110013e-9
4.374324950553578e-9
2.6176651431960447e-9
1.0820932927218625e-9
1.1141598990610437e-9
1.017111013616062e-9
7.010375748607742e-10
6.051282868846216e-10
3.6269799015680066e-10
2.0796421828603308e-10
6.990597482260415e-10
1.4325869028380467e-9
2.882383528802258e-9
5.940252384265092e-9
5.198684621383465e-9
4.658731301394752e-8
1.0094317322998272e-7
5.149575297557379e-9
3.565897297885911e-8
4.473576860917108e-8
4.8529711673662425e-8
4.866913410480825e-8
4.322204606288958e-8
3.3685846866841956e-8
2.3836488056344168e-8
1.5697765656248256e-8
9.497816810828489e-9
3.0462585256508115e-8
3.494697887250623e-8
1.4115885372915377e-8
4.4142499652708684e-9
6.586675188331765e-10
6.650731432427082e-9
7.82621576513025e-9
7.347076345215508e-9
6.814116960162791e-9
1.7703077503079918e-9
6.6643504624593346e-9
2.27846489061521e-8
2.0601623086195387e-8
1.3928687997164648e-8
9.365432046216894e-9
5.8985529403271875e-9
3.250764891063161e-9
1.089043309888008e-9
1.011363016940534e-9
7.862834599663501e-8
1.4323921388902168e-7
1.0734623531339785e-6
3.5232533025268976e-7
1.7758749095598795e-7
7.766663422912559e-8
1.4822645236496169e-8
3.6391898146704234e-8
1.5895874250618051e-7
4.376051566479302e-8
8.486154574120811e-10
2.6100533817283946e-9
4.321340257375955e-8
2.400809062876413e-8
7.975513590368547e-9
5.295969583005845e-9
4.819502995315673e-9
2.9459532098761435e-9
1.2123065563963807e-9
1.6758728133086815e-9
1.420832244100883e-9
9.855133635046558e-10
8.624191728929751e-10
4.903373019192179e-10
3.9312135692107845e-10
1.1796712174795846e-9
2.42107444598996e-9
5.072947025645241e-9
1.1016033818125867e-8
8.987694750202175e-9
3.379065345697745e-9
6.682917035502142e-8
2.9214226499450115e-7
3.120764936257116e-8
9.367023664843734e-8
9.513501642672003e-8
9.372835767027688e-8
8.589565540685642e-8
6.857841193780846e-8
4.739840536605167e-8
2.7209673164684975e-8
2.3719448144430556e-9
4.9445468941825424e-8
4.3852042161661116e-8
1.6592183453019322e-8
5.895750925863372e-9
1.0161740006178874e-9
5.316933049079596e-9
1.5375470205897802e-8
1.563850894239038e-8
1.5453483098414384e-8
5.611017894346348e-9
1.7949960631584998e-8
5.2994596519434004e-8
4.2383292186904785e-8
3.269975568745609e-8
2.4756867682300172e-8
1.6905058212655195e-8
1.0483811828505462e-8
5.803203853558445e-9
2.265207115739494e-9
8.348743419304348e-10
1.8605005847084365e-7
2.3104389474727573e-7
2.331229367199859e-6
7.225153562042221e-7
3.5328767151620457e-7
1.4266925420597084e-7
2.9443398195748075e-8
2.401378844531653e-7
1.1820391491810172e-7
7.04273094726918e-8
1.412411404776702e-8
4.25373706259014e-8
7.289820847530073e-8
9.028088673562008e-8
3.4168584875005876e-10
2.5622233340217823e-9
3.474564866293635e-9
8.780942571846375e-11
9.11517300386705e-10
5.159646338425675e-10
1.780046704466112e-10
1.077265375423312e-10
8.213322147912512e-10
7.446751618070873e-10
4.108841727720039e-10
6.835609446494688e-10
1.1519441713083985e-9
1.8756791941046536e-9
3.4045794457855918e-9
6.644502573434818e-9
2.8367825325839688e-8
8.083954102473768e-8
3.4126513907938135e-8
1.49503852050973e-8
3.672354254417828e-8
4.698200905302818e-8
5.526264151836306e-8
6.427720945120401e-8
7.549145729080584e-8
9.086775464110875e-8
1.1613190495093867e-7
1.8114543883998296e-7
9.464369589618603e-8
3.687233162329232e-8
1.912963584566718e-8
6.844411807982322e-10
4.5542394016651435e-9
4.1186457382765924e-9
3.6299535282482433e-9
8.452639578264703e-9
4.6085245260920136e-8
4.63984261283278e-8
1.2187955315347358e-7
2.1612524119825083e-7
1.1890275116587782e-7
2.717802545158194e-7
1.2883694707627324e-6
6.956024487638623e-7
5.724843721302964e-7
5.967308826794834e-7
6.772034599049482e-7
5.522985275247875e-6
1.9749821349786504e-6
6.424553661830451e-7
3.004686127374423e-7
1.942921343715429e-7
1.4229052846105157e-7
4.2803071235752704e-8
2.719831519036324e-7
3.9059447328551694e-7
4.036155259805947e-7
1.7859000305244067e-8
5.468736873909196e-10
4.849424189024776e-10
1.929395571755525e-10
3.697643949620865e-10
1.7414096271364441e-9
2.571999931579617e-9
3.86806012598741e-9
5.829762009821488e-9
1.8334895634186659e-9
1.6664590209729152e-10
2.2211985754466829e-10
4.998115585916118e-10
9.582497936257555e-10
1.5472071597788304e-9
1.5425847102153188e-9
1.4753151823352488e-9
1.6656358714071164e-9
2.3616364581873835e-9
4.934642344228445e-9
5.973925384515863e-9
3.3874330802627244e-9
5.2519308527301724e-9
2.0325250561977825e-8
2.6633382488260337e-8
2.8357954679368814e-8
1.509420713402381e-9
2.0951496397140802e-11
3.8381878259673973e-13
3.3413470133853476e-14
0.
0.
0.
0.
0.
0.
2.9926475354726467e-14
4.1540387466081905e-14
5.461292684031677e-14
7.203644650413638e-14
9.754553486292675e-14
1.3571907466983977e-13
1.928563040337836e-13
2.7818861327893217e-13
4.05582980946019e-13
5.961021959888384e-13
8.819841236183966e-13
1.3129332904755022e-12
1.9661890179155946e-12
2.9628143500122228e-12
4.494339119777097e-12
6.866815102025233e-12
3.21769205024017e-11
1.0762998964676706e-10
2.0421160923808277e-10
2.4477445371178926e-10
2.76384137868686e-10
3.0035733359258254e-10
2.917925943065834e-10
2.2466187127982484e-10
7.999146971452731e-11
1.513359423087237e-10
4.2489202449684484e-10
1.3623720615158101e-9
1.4411436257050527e-9
1.2571179284146366e-9
3.881801618018857e-10
2.928743671098042e-9
6.183168678767983e-9
1.2911267544076747e-8
3.0652091382494365e-8
6.273046741630431e-8
4.391838295163766e-8
2.9729207110473125e-8
2.1041219788702682e-8
1.4753458352399306e-8
1.006102033708394e-8
6.4545670266844006e-9
3.448041007064562e-9
5.73198980605247e-10
2.69254124039221e-9
7.107252106664886e-9
2.3195739317960162e-7
8.307746551977765e-8
1.963114280150566e-6
6.539209224636007e-7
2.1687921492352585e-7
2.1523521405596768e-8
1.3123128309720975e-7
1.2061959207708173e-7
6.165981997319008e-8
8.526317642083381e-9
6.375413262381284e-8
9.667806678323019e-8
6.723325847977235e-8
6.394852718324098e-7
7.545561621896409e-7
1.2846592693301635e-7
2.2213018562676427e-8
2.4837491737268855e-9
1.0105609852106713e-9
7.332663656993746e-11
4.317620087508656e-11
1.9107673576912332e-10
1.2380846172585787e-9
1.2940197773927957e-9
1.783706932265448e-10
3.1658855080607497e-9
5.174783492243679e-9
6.57863808563933e-9
1.3368026040460522e-8
3.066745283143386e-8
1.6471247805656227e-8
1.338050292490568e-9
1.6792870646374508e-10
8.927469596941781e-10
1.7628021203993654e-9
2.23561285291821e-9
3.1022275392653562e-9
4.0693342763190745e-9
1.3639028500208157e-9
7.026008030576426e-9
6.91407438528021e-9
7.378025481892565e-9
5.260035355130389e-9
7.632420965397722e-11
1.260398288333746e-12
8.152990589299244e-14
0.
0.
5.5160642180404013e-14
7.495078067107523e-14
1.269627684484494e-13
1.829033031797995e-13
2.2733398678681659e-13
2.591347093157055e-13
2.8560646099003365e-13
3.239884111361911e-13
4.0307474731348835e-13
5.543474470990082e-13
8.090077312407008e-13
1.2035359793818098e-12
1.7890253786513857e-12
2.6411659454823036e-12
3.0116724650728545e-12
7.712115922089665e-12
2.6429699747981426e-11
8.507900090864002e-11
4.9071837516855384e-11
2.9610600153802867e-11
1.6055658894555945e-11
5.642328161284904e-13
2.3343327165468882e-11
6.852803983722042e-11
1.8100686236467223e-10
4.4324980597116857e-10
2.9108464227544716e-11
2.334880589998437e-10
1.353435397391879e-10
2.0247278997204649e-10
3.129376976435299e-10
3.0441747204640355e-10
1.6238025831364385e-10
6.076840680424305e-11
1.583062322830275e-12
5.705727847871332e-11
1.3757807927204286e-10
3.0028826766445084e-10
6.872549387433697e-10
9.58693084742513e-10
8.326329378516833e-10
8.038570126066366e-10
8.46376749595491e-10
9.450260881342238e-10
1.098783634382807e-9
1.5886293180470322e-7
7.680759898616168e-7
9.230173457673572e-7
2.5436209223563623e-7
4.716433081297794e-7
4.677414493787569e-7
4.838846709948838e-7
5.288705671054186e-7
4.992395886297316e-7
5.9425733692100645e-8
3.408240767030687e-7
2.8065558251840866e-7
1.7329950148044062e-8
3.207128069378945e-8
2.2911712658016375e-8
7.063969849434705e-9
2.08556800040604e-9
6.327095642192339e-10
2.9445083071690273e-10
1.969290235505038e-9
1.417266014849149e-9
1.328837548057398e-9
6.579993314833605e-10
6.830792341921571e-10
2.058526397966561e-9
4.838078998391495e-9
1.037866348020183e-8
7.027033375529988e-9
3.7021211742725265e-9
1.8509494816468298e-9
1.2725785438261617e-8
5.312972364523383e-8
3.1264079616052115e-8
3.715180558079772e-8
3.136893565093621e-8
2.444606263595722e-8
1.567458311252678e-8
8.34353060201982e-9
3.348520583071373e-9
7.660800901676448e-10
8.079721818295681e-9
5.801533995782328e-8
3.208100455785281e-10
9.628844177701606e-9
1.1612122703309061e-8
8.148446036953173e-9
3.2411938379960208e-9
8.294559650520466e-10
1.7024239410878864e-9
2.497075239345697e-9
2.1680961427638186e-9
2.091617237042778e-9
9.20071423859487e-10
1.0014587570456033e-9
3.533874635972686e-9
9.407292481525495e-9
1.272071549570893e-8
7.066890710406223e-9
3.9797914050579055e-9
2.1881056691049345e-9
1.007597035547041e-9
3.0082236112980074e-8
1.6297594332160954e-7
8.821046667298383e-8
1.3903438019514985e-7
1.0550795224632449e-7
8.042926556420115e-8
5.004067043073765e-8
1.8660993996740742e-8
1.3633373494996418e-8
1.313034421359206e-7
7.011240909131051e-8
1.4690947553338327e-8
5.428457215192158e-9
9.86419348393605e-9
9.843512455147697e-9
6.883064153099712e-9
3.5483079060411853e-9
7.10052664871672e-10
1.77880398219461e-9
1.326240689064218e-9
1.1243966599314606e-9
8.523105624948422e-10
8.201546365318961e-11
1.2198199383946844e-9
3.4427600895182086e-9
7.005106037067979e-9
4.774176822464357e-9
3.102943995280336e-9
1.7215348125214683e-9
5.467692292005321e-10
6.0478604995922785e-9
2.943475432084931e-8
3.412596225870076e-8
3.103958020960981e-7
1.2772906090784374e-7
7.103282799179708e-8
3.435125514376195e-8
1.3403557966063173e-8
2.6852511855245336e-9
6.162553355283368e-9
2.7261219520212705e-8
2.36772119040292e-8
2.3845595746877658e-8
1.5946729344995536e-9
3.950738391577175e-10
3.583190672436909e-10
3.5395878080024733e-10
4.1748216727502226e-10
1.3951843473576885e-10
5.154452702705467e-10
1.908127538876196e-9
3.528897788246493e-9
4.356996282686419e-9
1.3357096988350619e-11
9.472757093481018e-9
2.0342259615187093e-8
5.170826013600347e-8
6.269143042179686e-8
4.388261459161939e-8
3.654884641691145e-8
3.072876332980837e-8
2.292367694621935e-8
1.3092037528437034e-7
6.290129873139379e-7
1.2718878537499942e-6
3.3149886107840054e-7
4.165976479921569e-7
4.2621857370710737e-7
5.077434708765016e-7
7.157260387495235e-7
2.2698680205578457e-9
1.8400303220615717e-7
2.704578337861949e-7
1.2612405353808023e-7
1.9049351795250614e-8
1.2657835609433987e-8
1.4811789652716548e-8
7.9608281206288e-9
3.5577786690472705e-9
8.186158504749752e-10
4.003959485870967e-9
2.085014696921589e-9
1.6561073154663528e-9
1.3143344991439027e-9
2.3733686048354145e-11
1.6971933492356403e-9
4.45390888343547e-9
1.1120403262551045e-8
1.0262549325934851e-8
6.503043100031972e-9
3.607845828233858e-9
2.8511022316929405e-9
3.902170820221735e-8
6.491053334100466e-8
1.9348868547238052e-7
1.2899913171964973e-7
9.194220535088461e-8
5.667905178485759e-8
2.868117776488746e-8
1.2644224589321687e-8
2.4675780054952094e-9
1.2917625012955102e-8
6.20921447481691e-8
1.7693588912910184e-8
4.9626934530721844e-8
5.4784545319308155e-8
6.593560227727973e-8
2.2460730905904003e-7
2.7009905813606272e-8
1.6120111295904682e-9
1.9481477258576895e-8
8.17033359258391e-8
1.210621361789517e-7
1.1047964516708759e-7
2.2629878435753197e-8
2.6341963640307356e-7
1.9541377066822108e-7
1.7081232180322833e-7
2.0513465688808356e-7
3.2285891124786957e-7
7.477738344061973e-7
9.581264526721572e-8
2.0515585200250212e-8
7.90253820439422e-7
8.902403863506757e-7
2.2778896846196154e-7
5.236587771176431e-9
6.66573209710998e-8
7.985002882372781e-8
8.017933580172196e-8
7.612000022842825e-8
6.64595862282172e-8
3.265135528452603e-8
1.311802110832651e-7
5.991349919353665e-8
3.332088329637875e-8
1.1652082844621141e-7
1.2260296972140287e-7
9.664691901886087e-8
4.4234712594107096e-9
2.345993953978407e-10
1.5606686726688514e-10
8.865691350401826e-11
5.8035572889562164e-11
6.05174504655802e-11
7.777583639374318e-11
1.1267661121282505e-10
1.7399873612104598e-10
2.2036207967015908e-10
2.0366967930881003e-10
9.828974324389877e-11
1.8410232989898802e-10
1.0159456579589925e-9
1.0910386723391463e-9
1.7205926807581475e-7
4.676204691768331e-7
2.8448710935531547e-7
1.9968218190159953e-8
1.4759206299510707e-7
1.84451402436359e-7
2.0705844863679335e-7
2.4385087056030894e-7
3.237708815140954e-7
5.4713188464532e-7
1.0671076566505988e-6
2.3903011853865763e-7
3.866456774573323e-8
9.757112573216288e-9
3.1538469870772337e-9
4.5323143126417357e-10
3.2868907608318824e-9
4.552753119789436e-9
5.263828540429296e-9
6.819915495059684e-9
8.712325762121639e-10
1.0963512781982011e-8
1.5033680038130195e-8
1.1222708985002414e-8
9.207305573914088e-9
7.705422993999522e-9
6.18080737472092e-9
4.578026390745724e-9
2.9033080781263806e-9
9.453408922226508e-10
2.027702726338985e-9
4.116135678594057e-8
4.656086786407318e-8
5.823985058975132e-7
1.5814965153845292e-7
6.344599224367053e-8
1.8659695135989527e-8
1.4897744804874281e-8
7.522276979103502e-8
2.955553819253339e-8
3.305148978724965e-8
2.093553394205898e-8
2.677405828126695e-8
7.994621320736348e-8
1.4285441325982006e-7
3.7632572889749487e-8
2.567645878498108e-8
6.591740562341618e-9
1.9245874719028884e-9
5.594650477342892e-9
2.595116025889302e-9
6.249238568786896e-10
1.523241366571169e-11
2.354825182296501e-10
1.8157203672376053e-10
1.2276231236103873e-10
1.6676717789107436e-11
9.432550830816955e-11
1.965237058811407e-10
3.2089951577730835e-10
4.4128260903336464e-10
1.70489735724538e-9
4.86216874361031e-9
2.7269495021142325e-9
1.6031172733117627e-9
5.01088736887098e-9
7.702617221313723e-9
1.0095836893943469e-8
1.193745610948021e-8
1.2673927114341053e-8
1.1941856053750185e-8
9.473671796556195e-9
3.7068551733783268e-9
1.8738342597938073e-9
5.459060664421288e-10
1.419373717113315e-9
8.31996055351716e-9
5.764122003581812e-9
5.419142189919243e-9
6.207304460212354e-9
2.864042324236049e-9
5.159672162609098e-9
8.218498494499912e-9
7.073909444494888e-9
6.6154205431963055e-9
6.44867872291695e-9
6.222297699881413e-9
5.698197359820483e-9
4.725642748088524e-9
3.1634989916394326e-9
6.715829386197625e-10
3.740200088390423e-9
1.0606468391741451e-7
1.3190196982799724e-7
1.258288551464527e-6
3.5730073708258934e-7
1.5378674431638983e-7
4.1696631217007655e-8
1.112820219059072e-7
5.8983458334178506e-8
5.643359070214687e-8
6.980910323274204e-8
4.5375855009796325e-8
9.306588926330792e-8
9.861005957293823e-8
4.74045900502156e-8
2.794932745675245e-8
1.3047460585790752e-8
7.549067555133974e-9
2.8923071524107833e-8
3.414902732952814e-8
3.950076604350978e-9
7.369801407829625e-9
7.38939924661905e-10
5.403481870052779e-10
1.1342964608480984e-10
1.1047959921715766e-11
2.6460743789329833e-11
2.296405041652539e-11
1.0429752584454329e-11
1.5956910416102902e-11
4.174987631352956e-11
7.274559206690045e-11
2.1628127671389098e-10
6.532412266787759e-10
6.673360418393081e-10
3.5584409125623853e-10
1.6807683392890388e-10
7.974973679471766e-10
1.5238568375871019e-9
2.257651626277453e-9
2.674081405831454e-9
2.302817153874607e-9
9.23857164740829e-10
4.0158737839776306e-10
2.5460184527050677e-9
4.481709765420081e-9
5.824135493777665e-9
1.0119438718598693e-8
5.008715627468004e-9
1.149222035875022e-8
1.6209143741188914e-8
1.1916746429999293e-8
1.0220431855622852e-8
1.0038239715193125e-8
1.064388070258937e-8
1.1676602517777769e-8
1.287887615016042e-8
1.3951060283244545e-8
1.4456907105341006e-8
1.3766421863893246e-8
1.1008319987532019e-8
4.941800374505951e-9
6.206633103524778e-9
3.047953690001413e-7
2.883560385942107e-7
2.06517476255436e-6
6.681251278210641e-7
4.493960560401382e-7
7.25404340951781e-8
7.991600411562335e-8
8.588101128737022e-8
9.55536790893541e-8
9.303363318786613e-8
1.093645436840508e-7
1.3623158507786096e-7
2.5645602125909046e-7
5.862968117254308e-7
3.384526104028819e-8
1.0932950768193461e-8
1.953183500997942e-9
1.0310440689716308e-9
6.569419292980129e-10
4.992917190001333e-10
1.515308202074035e-9
1.0475587941971727e-8
1.3742624214442117e-8
6.110941005903534e-9
7.1294162029800364e-9
1.2535598069191934e-8
3.323786184959368e-8
9.520785146874618e-8
6.553086255396601e-8
4.62618171496385e-9
9.773888120842917e-11
2.6854448466502066e-11
2.2711464015268391e-10
3.69341759107206e-10
5.085489307666521e-10
6.045151728604158e-10
5.36721983168741e-10
6.643293014805612e-9
1.810303987533462e-8
8.804749942547636e-9
5.01538857692579e-9
4.98809883591524e-9
1.0648951828383e-8
8.164827313550352e-11
2.2559413727491437e-13
0.
0.
0.
1.0716658176058881e-13
3.395108603621871e-13
2.137147570345235e-13
4.3783500208021483e-14
6.090392557153196e-14
1.5201580673361242e-13
2.649210334417998e-13
4.241434588251835e-13
6.554047905706978e-13
9.889767004485128e-13
1.4451058635543315e-12
1.903968536500237e-12
1.4594048304822364e-12
2.1798893192100168e-12
1.1410944812616135e-12
7.883970423641596e-12
1.2118348816502244e-11
1.5108539164334628e-11
3.0295339495108244e-11
3.508369686478207e-11
3.882144596080023e-11
4.235114082552155e-11
4.4884841531352036e-11
4.316425290748886e-11
5.823125258062983e-11
9.081512401717105e-11
5.711128107578969e-11
7.616302059686358e-11
1.2905196356921952e-10
2.1536861801513411e-10
3.442448674672464e-10
5.287309818157271e-10
7.919121698648585e-10
1.1774882476826956e-9
1.7649904376841797e-9
2.7223424182939023e-9
4.485405881567554e-9
8.013225309136854e-9
6.233165399555829e-9
4.2908588860352555e-9
3.5103888612240174e-9
3.3043855975081232e-9
3.466046846859332e-9
3.9444577544021865e-9
7.787867408516061e-8
4.254167579240896e-7
6.65707281593513e-7
2.2514045510716515e-7
2.4111732176226597e-7
2.2576047835707724e-7
2.709834079430544e-7
9.53111661502057e-8
4.728543600028413e-8
8.797748697780385e-8
1.7695367847860322e-7
9.0116432680368e-8
3.442325437363274e-8
4.322755541346689e-9
1.4300101008048302e-8
1.968243121312052e-8
1.014691102720961e-8
3.3817600979018396e-9
1.2958770530715326e-10
2.3461417029282376e-9
2.0862947479221026e-9
1.503981680291712e-9
6.428955468377353e-10
5.709488087070309e-10
1.974836207845391e-9
4.53110454019482e-9
1.0243467479049576e-8
1.049751464808764e-8
4.221407949032384e-9
1.847319975844917e-11
5.392955314125593e-9
3.199601450019541e-8
5.5631214359058423e-8
1.3268919793059175e-7
1.0654746012512072e-7
7.969616795070867e-8
4.744389265040759e-8
2.313516250781137e-8
1.0123307386223111e-8
4.5875199946013126e-9
4.6054433338940536e-9
5.8851550123165225e-9
2.5702758018820897e-9
9.022224955174736e-10
5.914154347106654e-10
2.1188327998223413e-9
4.179099535078119e-9
5.094419579695721e-9
1.1642635144417235e-8
1.6998138268935868e-8
5.572900939424285e-8
3.1445022219206993e-8
3.089540344231088e-8
5.482777888874988e-9
2.5019422975639552e-9
5.616145182490062e-8
3.978932697483342e-9
4.383576124429321e-9
1.4219561426342314e-8
3.262194687425153e-8
8.548739759371773e-8
6.470447297981699e-7
3.858383219496846e-7
2.759892298777285e-7
5.258448741967881e-9
4.6569176276894026e-8
4.4058279570788844e-8
3.5074989790691606e-8
1.4009957010387998e-8
9.153614922560772e-8
3.573238639301592e-8
6.104601533346114e-7
5.458421856522996e-7
6.607841467654983e-8
3.178452684091481e-8
2.6987762664673226e-8
1.4616118616477127e-9
7.280515708897672e-10
3.1342532942261966e-10
3.0703597311137256e-10
4.670034705164454e-10
3.5116915308120273e-10
4.937559178950169e-10
7.980984473131526e-10
9.819133940281175e-10
1.047428028450791e-9
1.178521403968668e-9
1.3852191599365299e-9
1.529956739528488e-9
1.5878025226601021e-9
1.7552353898758393e-9
2.418459275790716e-9
6.291756119833432e-10
1.3066235277543027e-8
3.532080858643421e-8
4.694953974209687e-8
2.0859050399077672e-8
1.1839732361632305e-8
9.460983837687296e-9
8.512485077676084e-9
5.473545790664717e-9
5.077920008061096e-9
6.189473057411888e-11
3.592258587983652e-13
0.
0.
0.
0.
7.268758809415072e-14
1.27223044305284e-13
1.973722903437457e-13
2.6834757664639913e-13
3.139413724506512e-13
3.240830555497322e-13
3.0787333421964896e-13
2.781539894494655e-13
2.4424141331793833e-13
2.1049612446625095e-13
1.7766348040761062e-13
1.4425206369730412e-13
1.0699842080158876e-13
6.031484732498809e-14
0.
7.986418135451105e-14
2.8671964342149127e-13
5.747037605148103e-13
9.302144279577893e-13
1.4148413076010269e-12
2.111338069461651e-12
2.23060190458749e-12
1.2478230068804867e-12
2.872578187250896e-13
4.693823908087474e-13
9.493795084916153e-13
4.739918476813132e-12
2.9040652745151206e-12
3.108468159300173e-13
3.1488359707391978e-12
1.0993287190451877e-11
2.6614557098875897e-11
5.650814648756418e-11
1.0716622249738214e-10
1.9645772887309546e-10
3.829521567514366e-10
8.55533586027179e-10
1.4375858435794132e-9
8.989619830816863e-10
5.856614099648406e-10
4.064399647124362e-10
2.7521493354227246e-10
1.5953441408490683e-10
3.875288576108532e-11
1.1152560071804184e-10
3.3472092742694703e-10
1.0156238797159561e-8
1.4678772232137509e-8
1.902252666294383e-7
5.927339241136105e-8
2.5311704793527315e-8
9.211013413266088e-9
3.0937029864760378e-9
4.7099073637255825e-8
1.3245494138524368e-8
1.2031036470824923e-8
3.2642776737631908e-9
2.669945087453893e-8
5.598612119917057e-8
8.052019803005895e-8
9.19059904266045e-9
3.2040736222127723e-9
6.414710820801941e-10
3.3739912233700537e-9
3.186954068334439e-9
5.67338673890069e-10
5.6798995376393023e-11
9.784541014767468e-11
9.196392797527413e-11
6.544132786838352e-11
2.962080778057522e-11
2.849288749092169e-11
7.827452558313914e-11
1.4284582939339983e-10
2.3179380699215154e-10
3.353439787174462e-10
1.357650755837845e-9
3.3235267930537316e-9
1.1584010073491384e-9
1.3383267378029647e-9
2.835769306264348e-9
3.983909504498203e-9
4.880301582285583e-9
4.701570558140686e-9
1.7105323838430755e-9
1.0789135216720006e-9
1.8431949616989666e-9
1.8894890824519498e-9
2.4566898047393107e-9
2.299872118224061e-9
1.8844732600760347e-9
3.2047765725775907e-9
3.750831325116607e-9
2.3909860668838455e-9
2.3512072784848517e-9
2.24948807990138e-9
3.707440049248914e-10
2.578749561419185e-9
3.0182922846147064e-9
2.6479645093884514e-9
2.460316716704273e-9
2.2841199356709345e-9
2.019368924178945e-9
1.6453290027351387e-9
1.1806738201670587e-9
6.275943919413991e-10
7.09418168953338e-11
3.066114794268239e-8
8.859222956355214e-8
4.5926888464615446e-7
1.4781049344087037e-7
6.997675511798535e-8
2.9969659036026075e-8
8.720015547888945e-8
2.8860310102255827e-8
2.222799209453326e-8
2.814341588816e-8
1.8742801140111406e-8
1.6218910384177314e-9
9.000062868789606e-8
2.771375179699837e-7
1.5282951166507645e-8
3.402172362584303e-8
1.8027816155697876e-8
3.982358290548354e-9
5.184066185134078e-10
1.7588800143559646e-9
4.1694918568321213e-10
8.628781591597864e-11
2.421736026156114e-12
3.557149293116822e-11
2.8217115479250326e-11
1.4556278265230364e-11
1.278633947875537e-11
3.911161151070174e-11
7.077336571049574e-11
1.1483243721574545e-10
1.632108804178981e-10
5.816528984246048e-10
1.3758899276949667e-9
7.717351601273389e-10
4.739299842971746e-10
1.7295502584012359e-9
3.059089636171333e-9
3.885448281536864e-9
2.6694125179469053e-9
8.995768044439649e-11
2.6806215015491334e-9
3.5468167645655903e-9
4.977166180603442e-9
4.796855185020991e-9
5.752687409327879e-9
8.845782865076627e-9
8.076332876749264e-9
9.718203985768416e-9
9.578017465840517e-9
3.5544581557533335e-9
7.17323109842272e-9
5.238111790959677e-9
4.4932142056088914e-9
4.498202645243264e-9
4.846077671032103e-9
5.2565964249623545e-9
5.512943023785172e-9
5.444662880183843e-9
4.951323300208215e-9
4.010135460376242e-9
2.6178547314349385e-9
6.852724808360688e-10
9.34363898565541e-8
3.6940341824066014e-7
8.151453645614196e-7
3.338689099403804e-7
1.9568459485546638e-7
4.053389240378798e-8
4.3586307961163185e-8
3.851530486722385e-8
4.01665418976396e-8
4.105130080690306e-8
1.3125817622487952e-7
2.0227567495638105e-7
3.7522163664980434e-7
7.412108056337195e-7
5.487085285947941e-7
4.185936904413883e-8
2.7883262174520782e-8
3.6618541986262365e-9
1.000874797311634e-9
5.902340476240904e-10
2.853705411633065e-10
6.399999785658641e-10
1.3698816679824918e-9
3.5956915064542305e-10
1.1534942540383185e-10
6.057346026439937e-10
2.3283524087599594e-9
1.1230693778043203e-8
1.0068491201199298e-7
2.535092938538316e-7
2.8316593329093822e-9
2.0341688864265566e-10
2.2362174020216645e-10
4.848001230497926e-10
9.127842789828979e-10
1.7733312335507433e-9
3.578822126662941e-9
8.277793896092898e-10
2.872267106128197e-9
2.8455724897088414e-9
6.89319406111703e-9
1.2808998116564363e-8
7.382443279344361e-9
3.941875190140553e-10
1.5252045436545762e-12
2.380476007847898e-14
0.
3.895768414879928e-14
7.120673224944936e-14
2.2036264471460856e-13
3.1784939611100627e-13
3.5715744948702105e-13
2.5485862833305637e-13
1.1973655561318082e-13
2.6565672852345276e-14
2.4935146259807515e-13
7.561967252989286e-13
2.5448546970637854e-12
6.459217371879737e-12
4.300013819933015e-12
4.162785266046053e-12
2.731603121804059e-12
2.2391688134513233e-12
5.041868015906395e-12
7.963445789937895e-12
1.0896410585723092e-11
1.0903099068392304e-11
8.396100766097223e-12
2.935364381295863e-11
2.285006882720879e-12
3.9726732819103816e-11
1.019017489524823e-10
1.405313356824797e-10
2.9767263677263375e-11
8.900254725812461e-11
5.188560818784966e-11
6.868231653273983e-11
9.678212748018883e-11
1.0679551444111836e-10
6.901532969738005e-11
3.2750523994896466e-11
1.3367042665731055e-11
2.499279751394378e-12
6.095927199791327e-12
1.6920590743677912e-11
3.4969050544523185e-11
6.282362159331614e-11
8.348479021105617e-11
9.15681824506357e-11
9.993884374532392e-11
1.1295653401934956e-10
1.3216719107181337e-10
9.293921792508497e-9
3.476704294765452e-8
6.1160360772014e-8
9.386343647548622e-8
1.258646702444285e-7
1.693810871103307e-7
1.8241966633532229e-7
1.5583794619170575e-7
1.3237171581924144e-7
1.0753223827427704e-7
8.25470121214224e-8
6.862167266788502e-8
3.880140324018255e-8
3.478350355846909e-8
8.819861036870202e-9
1.2240550378862531e-9
2.474228936489234e-10
3.67926888068528e-11
3.982732822887651e-12
5.205742550733194e-12
2.192388079269834e-11
1.2537128250148275e-10
3.320649495448954e-10
7.471718627583729e-10
1.7896709526232918e-9
3.578112195024034e-9
2.007236914659123e-9
6.765676348632314e-10
3.767240949727474e-10
1.695630240944941e-9
4.2066904010110395e-9
2.200155954817528e-8
3.5846489116519244e-8
1.9423850669726212e-7
9.247432867427971e-8
5.5413768640068826e-8
2.8066686814393222e-8
1.1972620931765612e-8
4.862123742316987e-9
2.2475080467599906e-9
1.1118811040905327e-8
2.2483140705239515e-8
9.524741030092598e-9
2.1010719918363994e-10
2.872665518081214e-9
4.639434500972078e-9
1.6983212134644717e-9
1.608034285710997e-10
2.645208968141695e-10
1.866783297573102e-9
1.6376702204224398e-9
1.3893278919916523e-9
1.315305376897656e-9
1.8022078134070113e-11
1.419234359321926e-9
3.831125836317096e-9
1.0276044022329866e-8
1.0747190233517499e-8
7.594735250497609e-9
5.8060804463227024e-9
4.352004279943123e-9
3.970323700804583e-8
2.2612533431962967e-7
1.670611946373689e-7
1.240392494729569e-7
1.273698005192428e-7
1.2152941535384793e-7
1.2114100533181357e-7
1.3224616723658327e-7
9.72042415471913e-9
5.090943288902315e-8
5.94880257076156e-8
8.217016440782782e-8
4.5040298720724705e-8
1.1708810369487074e-8
9.713870117876753e-9
2.2277553785107814e-8
1.443704441252985e-8
4.590119433658493e-9
6.503265257941001e-10
1.271080111003383e-9
1.4099249186441164e-9
1.0654890358100193e-9
6.773797447179207e-10
7.668140776719727e-11
8.89713189871166e-10
2.1235974305328316e-9
4.8211683588339594e-9
8.80033245389036e-9
4.626639118391419e-9
1.3977874409402086e-9
1.5612727050778314e-9
2.7111346938759298e-8
5.9230273662058e-8
7.865380759874573e-8
7.705440918259293e-8
6.35695666730942e-8
4.3315331150594124e-8
2.371958743097643e-8
1.2023888709330632e-8
2.6355719503356455e-9
3.590519744038801e-9
5.763442162938119e-10
2.8599603774156315e-9
5.777686926613381e-9
9.26073872313742e-9
6.250263982260076e-9
2.1733497275765705e-9
1.447944824639409e-9
2.2603220118459122e-9
2.6903099763282486e-9
2.9408044122014267e-9
4.215886987987129e-9
7.367560683775941e-9
1.4100045650858183e-8
2.0598452115946253e-8
1.137819442672702e-8
7.345278665798194e-9
1.885623696081459e-8
1.437529419840026e-8
8.831028282970325e-9
8.781504777794172e-9
2.523070064691715e-8
9.997362953858378e-8
2.7556354533233926e-7
9.641665194600236e-7
2.1506206356709715e-7
5.035471546201938e-8
9.912802501149803e-8
9.358079132914772e-8
6.275497534881784e-8
7.284984719488957e-9
1.3326893443769017e-7
1.870974195427473e-7
5.669565850910379e-7
6.394620864217286e-7
1.5160774710029534e-7
3.53873723930875e-8
1.3707574063426417e-8
6.3385861923749426e-9
2.776789771895587e-9
8.380357297736774e-10
1.1895013122711538e-10
6.603938049389619e-10
5.870980178152513e-10
4.0703321300218515e-10
2.2509286011901678e-10
2.6579212028073115e-11
7.263255715650324e-11
1.1252166999653113e-10
1.2705385269791753e-10
2.6893021886763417e-10
1.211417470504463e-9
2.0825675897165947e-9
3.346265114652677e-8
7.045756204823096e-8
1.4722890120282517e-8
3.7532976966180415e-8
4.1497757685927834e-8
4.100040166082073e-8
3.4128352177490876e-8
2.4174826633564055e-8
1.597145062014919e-8
1.0395785713850404e-8
5.5555325757872374e-9
2.2567994010033878e-8
1.2735822049590593e-8
4.951025647288414e-9
1.8222572374544364e-9
1.3533955445839885e-9
7.857814608001433e-9
1.0811303158117646e-8
1.0606958316416615e-8
9.96591046490179e-9
1.4352456415636059e-9
1.487202129410199e-8
2.2174102914599415e-8
1.7769381989419395e-8
1.4837046351514094e-8
1.1959326977856405e-8
8.88142540184647e-9
6.0312983176786715e-9
3.620789973033544e-9
1.5278468816192294e-9
9.066441313735579e-8
2.9159436781682414e-7
1.1852263639028091e-6
4.403453818700322e-7
2.3181801061503107e-7
1.1394508070390604e-7
1.8263664889622548e-9
1.9359724771618092e-7
8.653909191625105e-8
6.423318832680119e-8
4.346337392254736e-8
4.827805381141201e-9
8.613532021382869e-9
3.023864471884802e-8
2.254461789461869e-8
1.073157844171779e-9
3.158631691220221e-9
7.054163004380005e-9
1.2967618891320228e-8
5.599843384203877e-9
1.3351826471102786e-8
5.636945153450182e-9
2.6666220901503534e-9
4.658506946435237e-10
1.0981502420158687e-10
1.9343943184381505e-11
8.442120086469293e-12
1.5269154212450964e-11
8.807002359499036e-12
7.662251173841565e-12
2.7159567582235336e-11
1.1234358156795232e-10
3.186791529129686e-10
3.5812154190875177e-10
3.079651623964208e-10
1.3807424759386775e-10
1.5285741472950697e-10
6.312899230698437e-10
1.4611423242097926e-9
2.331773036472291e-9
2.0631935203744565e-9
1.3270588452375078e-9
1.7902755020186934e-10
2.1892059198551662e-9
4.092907724188641e-9
6.116986350543492e-9
4.531400698697749e-9
6.046320775115408e-9
3.105016392798411e-8
4.947395372573277e-8
3.78586755792639e-8
3.213334925668716e-8
3.031398563113968e-8
2.972038796884612e-8
2.8421256565161253e-8
2.524607658336823e-8
2.0492799673811122e-8
1.5322793545631848e-8
1.0480295296307254e-8
6.038856218470367e-9
1.6940950573239773e-9
3.0568914577183448e-9
5.491709206099107e-7
2.1863985629250728e-7
2.7346336922798494e-6
1.0361175053617642e-6
4.339789292030284e-7
1.699455919800343e-7
1.4758502192528336e-7
1.0248167041063491e-7
5.8608655899167975e-8
8.314788423057331e-8
1.049946057593179e-7
1.1882561076381188e-7
2.39924826159105e-7
4.3246501227937197e-7
7.586288498565355e-8
4.387495883356109e-9
4.832413355347488e-10
4.530797972007143e-10
3.06930476843885e-10
1.8359113205156087e-10
6.213963901068464e-10
5.857527978189662e-9
3.785274820365422e-9
1.6751671211744663e-9
2.281630398386414e-9
4.286950337893846e-9
9.255685106465794e-9
2.604564223375539e-8
7.581245384280565e-8
2.8417499064196984e-8
2.147259081493485e-8
1.2293255647893048e-9
2.566312896594402e-9
1.2347422698676786e-9
4.931070206976325e-10
5.143725550940343e-10
2.3820527249994397e-9
5.7894186286498265e-9
7.225754446855928e-9
1.3261042639244883e-8
3.437367046335184e-9
8.333754449933034e-10
4.863554749643496e-10
1.8047748107328932e-12
3.2255355726971357e-13
0.
2.6930284558814062e-14
0.
2.6757166158804306e-13
4.313305402886715e-13
4.760450012687684e-13
3.1896481209931777e-13
0.
8.633295505044465e-13
2.610370400267464e-12
2.6249145292561243e-12
3.1441577715904667e-12
4.496379454353893e-12
7.143982140020624e-12
1.1695635588316956e-11
1.7928185340871966e-11
6.774453575390674e-13
1.1900688342864219e-11
3.029220078046931e-11
4.957743521915891e-11
6.050732470635073e-11
6.853441786645572e-11
6.631920448587932e-11
6.447645108122899e-11
7.027179026969746e-11
1.55049926777223e-10
1.9658530307900836e-10
1.3314560427606285e-9
7.269814312817241e-10
1.012932547744477e-9
2.6651877556397153e-10
4.366167561904008e-10
7.695176560556374e-10
6.535861331379989e-10
2.655803989956359e-10
6.347042569261789e-11
3.9110227929944125e-10
8.301151316729007e-10
1.4410214602362218e-9
2.152270370975221e-9
2.747540569542207e-9
2.913629382883703e-9
2.532836587914552e-9
1.920913993835934e-9
1.3532590843918164e-9
8.869399460318091e-10
4.4905326614665227e-10
4.562584863349992e-8
2.9077374961774743e-8
1.7541930836094185e-9
9.531906643689384e-9
3.394405820293527e-8
1.898050960816378e-8
2.4554096880607504e-8
3.2495840847340054e-8
4.0520532509996816e-8
4.3868220724083544e-8
4.2514543349971776e-8
2.899002165927875e-8
2.1601561381888093e-8
1.6131390972105898e-8
6.134649049350141e-11
4.060265909779765e-10
1.1085121115468343e-10
1.4412629209432374e-10
8.52581778145648e-12
4.818779620616881e-10
1.3586842638797234e-9
2.670298233117155e-9
5.160945969820866e-9
8.97937972797804e-9
7.0745977434301904e-9
3.2414204199329524e-9
6.713028798237988e-10
1.0698186032908532e-9
2.4501914268448976e-9
3.7879719526138815e-9
5.304174213428925e-9
1.1527521441433689e-7
7.618484154127184e-7
8.06533721275968e-8
4.782337845978103e-7
3.2060849233918465e-7
2.8213640214527074e-7
3.640507118689833e-7
1.607774278011162e-8
6.77770097362799e-8
1.357472872024029e-7
5.204002260722121e-7
2.3807451419341508e-7
8.857726428035082e-8
2.227196875431116e-8
3.4960936711461825e-9
6.30081371914432e-9
9.9012251897863e-9
5.997360376367618e-9
2.0647647765049245e-9
7.648268178415176e-10
2.7906272572987645e-9
2.3091330702140773e-9
1.6448690390834138e-9
4.246986004350756e-10
1.0401656920593414e-9
2.6868011238075648e-9
5.149649742681808e-9
9.02859015858609e-9
1.364911691293455e-8
5.707262507999241e-9
3.088163550025747e-10
6.866589599339148e-8
1.9338589222586045e-7
7.091467873793045e-8
1.171047028206146e-7
1.1362807880521403e-7
9.828181130481072e-8
6.88878641403265e-8
4.036565267565411e-8
2.0626515685393466e-8
6.088548055277461e-9
7.36129160113906e-10
8.81702206228461e-9
7.894165463206936e-9
7.932442315949956e-9
1.045117209060741e-8
3.3420409041714926e-9
1.5239841679279348e-8
9.823453246304549e-9
1.5275474135690812e-8
1.1742448500782984e-8
8.22191787431739e-9
2.211208291305249e-8
2.0941226863650865e-8
2.792636408979824e-8
1.7912925750005226e-8
3.6750395755626226e-8
5.558756119110709e-8
9.200969491532648e-8
1.8900901113501383e-7
4.3102479921845255e-7
1.2086260150915873e-6
1.0527533411790432e-6
3.5080283563839566e-7
1.444805262604424e-7
8.404056435720327e-8
6.018130090211243e-8
4.781525816206501e-8
2.9549721435197892e-8
3.763496302036949e-8
1.8003454540026574e-7
7.183155788891259e-7
5.3495609682503364e-8
8.34463000106606e-9
1.2769673587700322e-8
1.2074974290160781e-9
3.715048566284061e-10
3.869521380030858e-10
3.865739384870143e-10
7.19334271593246e-10
8.443875107227184e-10
1.1312465942025578e-9
1.4690084293033945e-9
1.3369237052290205e-9
1.287897395666482e-9
1.5980365590089998e-9
2.464494402666688e-9
4.153601278371272e-9
5.305922895775965e-9
5.1722774838854495e-9
5.43377807515893e-9
6.896765615930671e-9
2.0274851304922683e-8
2.1714371404826153e-8
2.580284987709357e-8
3.993076384875846e-8
3.0726353716040774e-8
1.0714089688743362e-8
1.1369121208601762e-8
9.946037335479608e-9
6.417652903545114e-9
4.422101319080247e-9
2.9255999841139133e-10
2.225734925347645e-12
7.969654986739653e-14
0.
0.
0.
0.
0.
0.
0.
0.
0.
0.
2.5977176086872102e-14
3.71294951017335e-14
5.298329806612301e-14
7.568159329551202e-14
1.083021768937882e-13
1.5532597966436674e-13
2.2332602556690695e-13
3.2200349476093874e-13
3.0258747584282525e-12
6.039284412765713e-12
1.0060039116267488e-11
1.563830901299656e-11
2.3098989361184218e-11
3.2419842312052486e-11
4.295505884648706e-11
5.3642673293533345e-11
6.360243586948997e-11
7.228192659848479e-11
7.895241879449252e-11
1.4448850094722476e-10
1.5776474785323258e-10
4.8405070793553674e-11
4.697687591376761e-10
5.332079393348849e-10
6.47960899090563e-10
8.708831292709156e-10
1.2672754297529707e-9
1.9620475966500057e-9
3.2570386970599873e-9
6.0626285924478205e-9
1.217152760457638e-8
9.501397460984917e-9
5.407539134738543e-9
3.450176148672576e-9
2.239443733699282e-9
1.2794651702109287e-9
2.9842635344994844e-10
1.0276360398645172e-9
3.417734213533346e-9
2.8375566208972126e-8
4.132706340363623e-8
4.6471213450204346e-7
1.4052338647094012e-7
5.910883608200439e-8
2.1259281345930703e-8
1.6331606618118564e-10
2.9139742215934667e-8
4.335637758751225e-8
2.8401268113926292e-8
1.7609706967378124e-8
5.455734165585921e-8
7.518987650807808e-8
3.570868302933936e-8
2.6208858294926497e-8
9.317851585926084e-9
8.510706682333654e-9
7.530984778756013e-9
2.373720038702007e-9
4.219951592756056e-10
5.691152992687049e-10
7.388291689220369e-10
5.611857777644586e-10
4.1684134545890303e-10
4.342212577837404e-11
3.026135410815015e-10
6.564704557505934e-10
1.137770905732829e-9
1.7727704632878035e-9
2.6408855179151044e-9
1.2704878716766732e-8
2.9052962418630093e-8
7.386647616553226e-9
1.2724517800369728e-8
2.0905037092038547e-8
2.5067754854665658e-8
2.7029589212869206e-8
2.6030032979999077e-8
2.2253546469055724e-8
1.7575100150533828e-8
1.3845534112063573e-8
1.2490091687918429e-8
1.1611847601909758e-8
7.107176855626598e-9
3.2373884802888556e-9
2.7393465792088513e-10
8.662279324204813e-9
4.34807070791502e-9
3.707318888539919e-9
4.003468442219715e-9
2.970493592010303e-9
1.4981016098400677e-9
8.69534283269922e-9
8.301116107335396e-9
6.660629407231041e-9
5.762404039142735e-9
4.959586563713433e-9
3.943006193660423e-9
2.5140404610279263e-9
2.799815570176513e-10
3.9407741988265735e-9
6.961483891262517e-8
8.455263471082146e-8
1.0250160546561447e-6
2.7980587005467996e-7
1.2510298629567899e-7
4.831672443873002e-8
9.801523571194257e-9
1.6739226702035133e-7
6.158836761907611e-8
6.563362748412989e-8
9.571146410193303e-9
4.1101120689590146e-8
6.319669733791784e-8
5.985525198802459e-9
2.272096965665724e-8
5.737455710292959e-9
3.5098442873998845e-9
5.93931991591124e-9
3.3200678417894642e-9
1.0620026766668238e-9
1.961885895504509e-10
1.0517498291897732e-9
8.896100065146176e-10
6.619905419665205e-10
2.3546022602151905e-10
2.8833024016466975e-10
7.459456860294813e-10
1.3019658978997832e-9
1.919114655922422e-9
2.526430780092679e-9
3.001559838477322e-9
2.6521817727273945e-8
5.501852734192141e-8
7.275992574846667e-9
2.7655465159811686e-8
4.0301772955061107e-8
4.637124198996562e-8
4.7889758450947764e-8
4.3360912887922376e-8
3.44194136976108e-8
2.4940503182243323e-8
1.7016806754725438e-8
1.5990088610375103e-8
8.713513155905599e-9
3.727174754600317e-9
6.691372688198027e-11
9.495706008731944e-9
8.090126349015665e-9
7.715615078077023e-9
9.00562966530834e-9
5.03663890917757e-9
8.433486307628502e-9
1.3107247256735597e-8
1.1133811663798732e-8
1.0355708228302084e-8
1.018750812736194e-8
1.010166676575509e-8
9.644565137129737e-9
8.292364135681213e-9
5.231293668922522e-9
1.0923231731532084e-9
1.2185046512390795e-8
1.830411320022443e-7
1.0444497771705888e-7
1.9403810404782318e-6
5.22508435782261e-7
2.3037705794115077e-7
7.072867264327194e-8
1.3341172717408475e-7
8.709388261242035e-8
9.531710865203023e-8
5.984316549771398e-8
1.0366525687674796e-7
4.833590642307253e-8
3.0160320273786416e-8
4.930211220078622e-9
1.8316207010955577e-8
7.983959527852424e-9
3.804929826422076e-9
1.2906598109942541e-8
4.7548205136077606e-9
5.841364029968105e-9
5.561086912025514e-9
2.155162159536019e-10
1.1060185326475198e-10
6.184731501583964e-11
1.5329121424575462e-11
3.113153496550224e-11
9.54289774355992e-11
1.088283557246948e-10
3.158127535804558e-11
3.859987324694687e-10
1.0124978091602784e-9
2.2318966876191588e-9
3.871736702663168e-9
5.500820444534124e-9
6.071500841264938e-9
4.146922775768324e-9
5.206091778679483e-10
6.6856647927472135e-9
1.177888809321311e-8
1.429051806803723e-8
1.4523505445371352e-8
1.3728880994217784e-8
5.975653976641959e-9
1.5196619744874565e-9
1.182854511806219e-9
2.1202433556221667e-9
3.482515740227963e-9
7.110377814769053e-9
2.162883199457385e-8
3.2243050391145183e-9
7.219493138944561e-9
8.637865758560345e-9
1.0140348582041478e-8
1.0445592612698052e-8
1.0617751810922179e-8
1.141335255222373e-8
1.2693770324906682e-8
1.4303956738512771e-8
1.605798983901836e-8
1.7563307195723928e-8
1.8170133486589137e-8
8.291709400361437e-8
6.975188069700141e-7
3.104032486741967e-6
2.7436896216581007e-7
6.297656702661543e-8
2.618599172218211e-7
1.507798720756891e-7
1.1647822483192249e-7
8.984368774426594e-8
7.914383577820794e-8
3.6522516640775365e-7
4.5721997584781585e-7
4.2334953127729517e-7
2.978457194156117e-7
2.6085108159506755e-7
3.358633204939568e-8
1.6711179560113458e-8
4.8479314486411295e-9
9.163213877856298e-10
5.405711377885446e-10
1.346331472763211e-10
7.498717413509261e-10
7.717551822901194e-10
1.9735200610514368e-10
4.883187407620263e-10
1.1394517215328402e-9
3.495887538549176e-9
1.4534344235684742e-8
1.0146448172440061e-7
5.148631952136781e-7
1.1782472487831581e-7
2.703437606201411e-9
3.3501542864206243e-11
5.610042782763648e-10
1.1674043384220335e-9
2.17201987614236e-9
3.822411173088172e-9
2.9420937311825275e-9
5.050686734665685e-9
1.6915176157009437e-9
5.013378808619089e-9
1.219833392783488e-8
9.739282267183756e-9
1.712786649212235e-9
4.305007130743374e-12
2.823816273021934e-13
0.
4.7916385109840854e-14
0.
7.742286698880813e-14
1.0715264199394116e-13
8.789331574005317e-14
3.536148761831663e-14
2.4974977779603196e-14
1.22252993903365e-13
3.6990351323152667e-13
1.432357357998297e-12
2.092026508714115e-12
1.5097742895841466e-12
1.56789893627856e-12
1.9754762497973188e-12
2.832437221117439e-12
2.109451491108458e-12
4.21298798768168e-12
6.612117183012827e-12
6.761808390323675e-12
4.817471338436112e-13
2.2513162163006345e-11
1.751224964115643e-12
1.901285157661461e-11
6.881368073906393e-11
1.9186172209941873e-10
1.4804905047431987e-10
5.34343430711658e-11
1.0806653919475005e-11
2.312460636494707e-11
5.247616095220937e-11
6.328329398782242e-11
4.385100719648009e-11
2.1842820971896224e-11
9.281613715135147e-12
2.238590974630025e-12
3.0732739542732455e-12
9.354055490881586e-12
1.976138078464583e-11
4.002323823439339e-11
7.794109458109858e-11
1.0881471648703156e-10
1.1325126628191073e-10
1.1882472023353697e-10
1.3118659614287755e-10
1.5134170663373722e-10
1.058942425697526e-8
4.146743254164424e-8
7.952696122781492e-8
1.1653971812749871e-7
1.5076601399261505e-7
2.0584899200728613e-7
2.0304787834742728e-7
1.7319320333130233e-7
1.5481524784291377e-7
1.2461724450294743e-7
9.464050101213736e-8
6.778697894258424e-8
7.055740274085451e-8
3.5503360470394585e-8
1.2458386330991034e-8
6.201362098998903e-9
1.6157005235446275e-9
3.212109562413602e-10
7.355376769205514e-11
1.4456985695605702e-11
3.8563742342643365e-12
2.5354347450817325e-12
1.2621477765905125e-11
6.281644342335673e-11
1.454160508675839e-10
2.9308469801664716e-10
5.953041804653691e-10
1.220645713861926e-9
1.9524242526855604e-9
3.9910283029144224e-10
1.422211575115014e-9
1.4918118981996937e-8
4.004300699188513e-8
1.522202504152847e-8
2.6054860772641676e-8
2.6983522009019437e-8
2.3259123962743914e-8
1.6149504495593296e-8
6.233708869866161e-9
2.218787692484452e-9
2.104818282610041e-9
1.0256537694674271e-9
2.336249259046395e-9
3.8366424735474606e-9
6.335505835104519e-9
5.671960125323772e-9
3.1358616147800202e-9
3.953278908320255e-9
5.046443495069899e-9
3.949363540241186e-9
3.69843284047867e-9
1.3177432729603127e-9
6.500898260502796e-9
1.3074945108398504e-8
9.048931145359433e-9
7.078068852548954e-9
6.689106471067153e-9
6.771423855943514e-9
6.868072596402917e-9
6.683778539825702e-9
6.015011562980475e-9
4.7979319385542274e-9
6.276743476292903e-8
3.37047427394969e-7
5.11207616296776e-7
3.0981226795657406e-7
2.223332444324209e-7
2.2371327417672022e-7
1.833952161638845e-8
