# Supplementary material for: Observability and Controllability of Nonlinear Networks: The Role of Symmetry
Source: Phys Rev X. Author manuscript; Available in PMC 2018 Nov 13. (PMC6234006; doi:10.1103/PhysRevX.5.011005)
Supplement: Code Archive [file NIHMS982008-supplement-Code_Archive.zip › MathematicaData/FNCtrlbDELTAHetN2M1ChaosK3IC1]

9.016240346056775e-9
3.316002642913993e-8
1.763893950716848e-8
1.9379379846956982e-8
1.0958883981596256e-9
2.375129438979497e-10
1.4902824101496945e-10
3.359028682072407e-10
1.310756270343694e-9
7.731202680917726e-10
7.360109532145086e-10
6.875525933996046e-10
2.1241474510831694e-9
7.165832282477872e-9
2.3293578291928292e-8
3.4431158378216e-8
2.798840665902137e-8
2.6712011620100702e-8
3.7104581826001055e-8
6.55826817907387e-8
8.282413728038767e-8
5.549108956598769e-8
4.6085235749141334e-8
1.5608343178423497e-8
9.367204014549754e-11
1.112641701463119e-12
5.830442749651256e-14
7.683695925688551e-14
0.
0.
0.
0.
0.
0.
0.
2.697306356125607e-14
3.698781696907976e-14
5.0997604105210524e-14
7.057005593814271e-14
9.793849181720404e-14
1.362764288962081e-13
1.9009353414181067e-13
1.9499753740007828e-13
8.850991698907603e-14
7.338376448072348e-14
9.154253959136671e-14
1.3092424202170273e-13
1.8145133267050964e-13
2.482306502023688e-13
3.458242105311167e-13
4.949156380637563e-13
7.256127841733155e-13
1.0845570316360155e-12
1.6466436902754164e-12
2.5349504918869933e-12
3.956028553790038e-12
6.264741489119938e-12
1.0088212827310507e-11
1.657428056198772e-11
2.7920076192833205e-11
4.8586425779593346e-11
8.838827244862313e-11
1.246579075359735e-9
3.671027847389138e-9
5.112468036347672e-9
1.3852679802016658e-9
3.6161104650458446e-9
7.63156187959807e-9
1.0935981864168707e-8
1.3858124040286507e-8
1.638553900307594e-8
1.82675856660199e-8
1.9191623476492025e-8
1.1486290141817056e-8
6.4171191433465814e-9
1.5425392220765414e-9
5.5620847215478715e-9
5.343799324764095e-9
6.00600220533904e-9
5.19076230779136e-9
2.800109269953597e-9
9.163337831530538e-9
7.839854704324088e-9
6.854064115735823e-9
6.048879260637367e-9
5.074169902748094e-9
3.780356946876283e-9
1.842220129010759e-9
2.3530815380738005e-9
9.060395913512427e-9
7.077494090837159e-9
6.144828119338026e-9
5.760239147800665e-9
4.982799187858565e-8
1.7585250565706937e-8
2.3274368177077882e-7
3.155818095330895e-8
5.793389086037859e-9
2.0938445849463147e-9
1.1264424907025944e-8
1.2403460564465476e-8
7.431036031065618e-9
6.685293292817392e-9
6.476713612077846e-8
8.23511136644587e-8
1.3371338885184344e-7
2.696438802195703e-7
1.3185849343026264e-7
1.807952114702628e-7
2.3560219151649155e-7
1.9917881774235229e-7
1.7069369603965077e-7
5.624968407491648e-8
4.13344649873034e-8
4.8470531024189e-8
8.417137518758977e-10
8.914424242949301e-10
6.206742732265203e-10
2.6200520723892677e-10
1.000468253188956e-9
1.1160457608186725e-9
1.4685200084838853e-9
2.3961722555639228e-9
3.5554407440794325e-10
1.190481133473724e-9
1.4274455933907894e-9
1.8204698394262025e-9
2.7315644641999897e-9
4.8705141353828195e-9
8.18905792461083e-9
8.518348234454249e-9
7.53714265546448e-9
6.091468246843707e-9
4.816789693107493e-9
4.298567446205459e-9
1.1921808214411233e-8
4.2360823546098596e-8
1.8332338792621083e-8
3.351114905191549e-8
4.468314962689174e-10
9.338623902356425e-12
6.31089152363034e-14
0.
0.
0.
0.
0.
0.
0.
0.
0.
0.
0.
0.
7.60762218909661e-14
1.0027874203380046e-13
1.3345450845312006e-13
1.814234530469881e-13
2.4978099032399535e-13
3.468866973202127e-13
4.84651079717135e-13
6.800122277550006e-13
9.570345528050708e-13
1.3497868649383156e-12
1.906197805942754e-12
1.8309526089415073e-12
1.3300492988344128e-12
1.0018176130410885e-12
1.0382722962387626e-12
1.2737245841046617e-12
1.7477533207918065e-12
2.5113432481908235e-12
3.696646771089655e-12
5.58030765838066e-12
8.664620307713896e-12
1.3862460608827878e-11
2.2903366437292424e-11
3.9261058019003834e-11
7.047875202738417e-11
1.3483350402930804e-10
2.843220838774263e-10
7.02840467785464e-10
1.8474459574165858e-9
1.8448089197831134e-9
1.6828891105126687e-9
2.5606628286812056e-8
1.709137138382181e-7
6.182596763423849e-9
6.035343796260251e-8
6.260557327347855e-8
5.9578533584741566e-8
5.0998894264475494e-8
3.705980664528626e-8
2.2472503102070414e-8
9.827426801183179e-9
2.420530272451814e-9
1.4773821642996727e-8
2.1818313259218874e-8
2.0687729608171108e-8
1.3133340249744533e-8
1.9608119223232565e-9
7.368161977265761e-9
6.039067831006487e-9
5.409331578638918e-9
5.320337985219477e-9
2.664624413695666e-9
3.418445856475677e-9
1.284765610550586e-8
1.0816405157082042e-8
8.286632568532983e-9
6.456428231266307e-9
4.6795354367989125e-9
2.715203249781842e-9
1.1839993589407522e-10
4.665832250714468e-9
1.702392610825276e-8
6.215009791658422e-8
4.672733678623474e-8
6.505123195911721e-7
1.794730039463405e-7
8.042215123380553e-8
3.868264782577674e-8
7.710532184442419e-9
1.1269457082178875e-8
3.754509969410366e-8
1.6695034056818476e-8
2.0629287151763463e-8
3.439631831767765e-8
7.06402215705122e-8
2.5221938758214247e-7
4.407855233766678e-8
2.324309505226284e-8
9.084627461050954e-9
3.932110681582697e-9
1.7977961326980517e-9
1.2744097779734422e-10
9.911999839596377e-10
6.609465129740633e-10
5.168118498997596e-10
4.277404303887139e-10
2.984495839579842e-11
3.1834398719996953e-10
6.806989521175686e-10
1.221958438927848e-9
2.0668629144732703e-9
3.4325136592895345e-9
1.7180993455885465e-8
3.9826274393262445e-8
1.394891114894898e-8
1.7277767778257508e-8
3.0062255002498866e-8
3.652988014017729e-8
4.027675826406422e-8
4.0514057740841905e-8
3.6467168116004304e-8
2.944089340221953e-8
2.1718648772303304e-8
1.473731302955147e-8
2.2867696154035627e-8
2.1848024140835254e-8
1.4400591814267094e-8
4.782779743160392e-9
7.893234324951956e-9
6.5319313152055035e-9
5.707008736800874e-9
5.645874020883722e-9
3.3626901540605313e-9
2.7325962395347283e-9
1.3224619688530842e-8
1.2826069910285759e-8
9.608945044174835e-9
7.420046462046684e-9
5.4111990954365995e-9
3.309079701129129e-9
7.594974947936331e-10
3.3989273502542083e-9
1.3198760381590195e-8
6.326809958825563e-8
5.357210146675576e-8
6.814534256184594e-7
1.8926009677345693e-7
8.530039528860819e-8
3.7783205229947016e-8
1.674685743307734e-8
1.17869850015751e-8
5.1729048231630624e-8
1.987634833977051e-8
2.4437702268765967e-8
3.955820577858388e-8
8.662427188642644e-8
2.552404616569101e-7
4.9822667908915624e-8
2.460128895995634e-8
8.279709500889752e-9
4.107785370408537e-9
1.7928545891373729e-9
2.0084130655047623e-10
1.056190869444515e-9
7.122306846246581e-10
5.761615056400656e-10
4.44337296636495e-10
3.232145174658485e-11
4.2032310130427586e-10
8.700593707289925e-10
1.5778002812071666e-9
2.7599494046401676e-9
4.55475071578511e-9
2.4598297419521635e-9
4.590171744833328e-8
1.1455002362214203e-7
8.734516987689157e-9
4.2060971588816246e-8
5.311044002031095e-8
5.661654840740224e-8
5.519213198054794e-8
4.732091634649773e-8
3.5274573130459964e-8
2.311131709228487e-8
1.2573507431261828e-8
2.561489850667251e-8
2.815841785771286e-8
2.1076617007992207e-8
1.0098478087516103e-8
7.313196054109808e-9
9.272942821002053e-9
7.83279363531157e-9
7.815094687800948e-9
6.804274744841229e-9
1.663447064658237e-10
1.2616914163895797e-8
1.3457023623240331e-8
1.0703373398362771e-8
8.802033364078551e-9
6.938494290559076e-9
4.8321504558390835e-9
2.2384976262868475e-9
1.7853083940616474e-9
1.0761027555981306e-8
2.339776188899716e-8
8.584364176045005e-8
3.566202161250803e-8
8.383914182022201e-7
2.165684940445399e-7
8.19913407439318e-8
3.0005644666139304e-8
9.619111619314925e-9
2.7896721249582442e-8
2.355593562852583e-8
1.8813469918794765e-8
3.9216981348303075e-9
3.959556738601964e-8
9.520713140922839e-8
1.5303053510408862e-7
9.073731101623969e-8
3.465498158210325e-8
1.5787350804417932e-8
5.528996345140999e-9
3.1694023084658087e-9
1.6112497631290236e-9
2.1194593904794674e-10
7.982840387864176e-10
5.087594872446046e-10
3.9240277032180624e-10
2.892327678990935e-10
4.809272909904987e-11
2.950018718680219e-10
5.546684594859795e-10
8.89781098561694e-10
1.2715767490425412e-9
5.465669835821203e-9
1.4888132115284769e-8
1.1594553540738584e-8
4.134036181256988e-9
1.5294088946564387e-8
2.2612419316955228e-8
2.841782174567388e-8
3.3027686755603406e-8
3.5714719517681794e-8
3.573979589348922e-8
3.3269368566036275e-8
2.9406599750948287e-8
2.8091070870498892e-8
1.8825922545269923e-8
8.981217228082812e-9
1.0632598254823868e-8
9.749485780563052e-9
8.579116032934384e-9
8.896232961543605e-9
6.58670735976074e-9
3.3411975777829893e-9
1.7358705957896417e-8
1.485076156105117e-8
1.2038198695665796e-8
9.937356627947287e-9
7.760778500030283e-9
5.3244690888858094e-9
2.4114983631143072e-9
1.9537046995947554e-9
1.1304960418266788e-8
2.6967436082215085e-8
9.500862420043073e-8
3.51359480491442e-8
8.946874155313263e-7
2.2762519982179257e-7
8.21047126061658e-8
2.6142026968613216e-8
1.249471457881513e-8
4.235506966292181e-8
2.22597979313713e-8
2.057020157010528e-8
4.478503265595144e-9
2.8032669662311367e-8
1.105096379958269e-7
2.0752535095231917e-7
9.384117775479408e-8
3.2400440160037777e-8
1.451211257316289e-8
6.046859208029132e-9
3.807139045319643e-9
2.5543048470243874e-9
1.0028912474879243e-9
4.928746285532439e-10
4.763342530888801e-10
3.3339965960145946e-10
2.6487227176824933e-10
4.4405279274370814e-11
1.727385928897325e-10
3.5515250686805295e-10
5.781648480506467e-10
8.174662289327231e-10
1.005928088863062e-9
6.1041566207127364e-9
1.7717661183973586e-8
1.0834225213087356e-8
6.623376266013687e-9
1.7792122788581295e-8
2.514128235024505e-8
3.1058884411329605e-8
3.547314732038191e-8
3.737530185590481e-8
3.6273784589702394e-8
3.300080482896483e-8
3.0349280646621676e-8
1.986888063461334e-8
9.328854798003463e-9
1.751217370222177e-8
1.227877667315609e-8
1.1773194109401465e-8
1.3087466758533945e-8
8.79565753356323e-9
8.889057184244263e-9
1.582483989922335e-8
1.3810633944805058e-8
1.2339607595673413e-8
1.0879700664254633e-8
8.965185464549354e-9
6.510309589857625e-9
3.3148545552684024e-9
1.7849420314765951e-9
1.3304411305654871e-8
2.8060848369246633e-8
2.0356874726384034e-8
1.419808912217799e-7
2.2861311827309684e-10
9.738426513108752e-7
2.2772324919623277e-7
6.106612677078325e-8
1.1082792088771136e-8
1.5250989361078997e-8
2.1728984465778002e-8
1.4755225402515568e-8
9.844443689153468e-9
1.3346253610235717e-8
2.490605367778512e-8
4.5641351115592403e-8
8.805567756684432e-8
1.9105777217082538e-8
2.9922741008600583e-9
8.05023032554968e-12
6.812286352280311e-10
1.184248010422439e-8
5.476336754731586e-8
3.4952374409123764e-8
2.8698323441634307e-8
1.980298416706614e-8
2.604894718801277e-11
7.222301878274284e-10
9.849155594209533e-11
9.795263449723525e-12
2.6032712500322392e-11
1.6082214544061604e-11
2.461093377897855e-12
5.393617077186534e-11
1.239981275985821e-10
1.99841289805616e-10
2.3211899135735377e-10
2.076976606562955e-10
1.2870473843182309e-10
5.534455293174682e-12
1.997501723918909e-10
4.6526212377751495e-10
8.218443873686014e-10
1.298472370419419e-9
1.9328410182233464e-9
7.310211127206609e-10
2.0329924582009846e-9
1.844811987610579e-9
1.0071817545050047e-9
2.0481077218155114e-9
5.100358995706984e-9
1.1735665226357137e-8
2.6232507010732912e-8
1.9936173735196758e-8
1.3604153283287754e-8
9.80523574036712e-9
6.951119180785072e-9
4.541206013181207e-9
2.1953528827941937e-9
7.276505856613759e-10
5.832903980145961e-9
1.8184648929036567e-8
2.4480798303080106e-8
1.772300736359962e-8
1.1336165788563416e-7
9.99264170665062e-9
7.17662417158952e-7
1.8539525495628174e-7
5.846096477289257e-8
1.8096775214942824e-8
1.1248062163090376e-8
1.3728837307480978e-8
8.918318911606254e-9
4.567050478205142e-9
1.3876772180065448e-8
3.949408084810451e-8
9.49502450657199e-8
2.6371414760910995e-7
9.170223638101242e-8
4.516616620740098e-8
4.549684240798701e-9
1.8136694284729989e-9
6.681280164133508e-9
5.466190388115898e-8
1.5230864726110855e-7
8.77639258091175e-8
3.194050193625075e-8
6.574280276844254e-9
8.795482876509993e-10
2.477341805514194e-10
3.822625186595654e-11
1.8791968541011293e-12
6.435357860399927e-12
4.172652015858069e-12
5.707558412963228e-13
1.88274852945697e-11
4.493915568826626e-11
7.552750047523738e-11
9.537957650397983e-11
9.858799186281335e-11
8.361756276250552e-11
4.7333848905280994e-11
1.4691877782040534e-11
1.0855877689896066e-10
2.432836345349717e-10
4.318200635378124e-10
6.031821562828064e-10
6.4343566716791e-10
5.368878469441861e-10
3.7854732760552817e-10
1.3094666894321365e-9
2.372932199758297e-9
4.771906831046095e-9
1.1214401267012938e-8
1.4282117765073349e-8
8.680029061808353e-9
5.6894173406559895e-9
3.8033942133594526e-9
2.3319563190752543e-9
8.678224881830868e-10
1.1876211687824877e-9
5.54132547675985e-9
1.5183419218157477e-8
9.927802479718519e-9
7.892766299920675e-9
7.0861558134230715e-9
6.020210701082273e-8
1.6704910067403677e-8
3.062950330211178e-7
4.763875658663781e-8
6.407985596707306e-9
1.1464992229726848e-9
7.375633498116695e-9
8.44148135014575e-9
4.7148756576604175e-9
4.4829446670548984e-9
6.751254395558751e-8
8.75828330399169e-8
1.4091686266133065e-7
2.843394533381772e-7
1.0048889831432636e-7
6.641144009393997e-8
8.389362208468055e-8
1.4090971125428992e-8
3.232575053120978e-8
2.5525124026831636e-8
7.132399125030609e-8
1.2337786485451202e-8
1.1461765960391284e-8
2.697128143692027e-9
6.407881179086801e-9
3.3221315619140615e-9
1.6771275209998592e-10
1.4046508398323294e-9
4.96410310493718e-9
3.8461410501876955e-8
4.924777101813306e-9
2.323192359144278e-9
2.199373325142142e-9
2.670230169524753e-9
1.2039542220703387e-9
6.728360995408319e-9
9.447187397382326e-9
1.9600552362059648e-8
1.866496023911966e-8
3.7925048311326014e-9
6.577782694042994e-9
9.533294582551758e-9
1.1477481051805927e-8
2.4993610006691186e-8
1.3470332160074722e-7
6.266976688542383e-8
2.234798436486126e-8
2.4082692888349807e-8
1.5860223969638387e-10
3.3098207940458402e-12
2.505261380225876e-13
0.
3.6184236324487455e-14
5.3650604126889724e-14
5.6653018072068095e-14
1.4752283187677135e-13
1.273199507274781e-13
1.0268471412756696e-13
1.3149679416713315e-13
1.6581861838198852e-13
1.8786686361014216e-13
1.4835676600835943e-13
1.734358501683428e-13
2.1882803163691049e-13
2.908256015055882e-13
3.960369225848044e-13
5.46109301826474e-13
7.583660959637731e-13
1.0577748808133523e-12
1.4799666983537096e-12
2.0755510864303466e-12
2.916149947240623e-12
2.8504279075053575e-12
1.5823546295627142e-12
1.1611089603518147e-12
1.2407579315644024e-12
1.6694581227155537e-12
2.420859998381615e-12
3.5283342890111857e-12
5.189286587769877e-12
7.779983325853665e-12
1.1931967129640766e-11
1.8727007252447265e-11
3.0090652922027505e-11
4.9600848084687146e-11
8.426190356053899e-11
1.4875820123993514e-10
2.769461876759143e-10
5.584200578858191e-10
1.2823167183665326e-9
3.4913986442762714e-9
5.007123877092119e-9
7.633593739099443e-8
1.910287639499565e-7
6.700150223032831e-8
5.6859390678048926e-8
9.09317265819658e-8
1.0330978108765251e-7
1.0943981582867208e-7
1.0742510744341614e-7
9.394239425808692e-8
7.089354799531996e-8
4.3025275962676756e-8
6.496936450494084e-8
5.846638652010583e-8
3.694852593877241e-8
1.4201258059729139e-8
1.1963606453500972e-8
1.65633125833456e-8
1.4169733921241255e-8
1.3955032705692181e-8
1.088617989476195e-8
2.606998151286135e-9
2.4444752782751328e-8
2.2479074626373588e-8
1.7953073652896565e-8
1.4551430465319552e-8
1.1035306548465003e-8
6.96465510253404e-9
1.5119663164723206e-9
8.523842144116303e-9
3.107746961692014e-8
2.362642547280093e-8
1.3580247926479137e-7
1.9319525432732223e-8
1.4058839723367526e-6
3.3989761914976285e-7
1.0612374794469346e-7
2.6461622262613494e-8
2.62924914492985e-9
3.9047119214401245e-8
3.6949796642813924e-8
3.0432421200236566e-8
3.4319102645208306e-9
4.811281685843599e-8
1.1434546249598618e-7
1.6863541061975136e-7
1.6349872087882338e-7
3.2981457267292026e-8
2.7249539363651002e-8
6.893821732185371e-9
2.1500249153972536e-9
8.650133498117861e-10
3.0043621268375536e-10
9.303441237357759e-11
9.575748377575228e-10
7.897202889317747e-10
3.598587268727575e-10
7.37267511684672e-10
1.1682899164800114e-9
1.9106857525872237e-9
3.3153193375617727e-9
6.0197755903298e-9
2.255588521872109e-8
5.0139598087888657e-8
7.280058584319672e-8
4.071917789741952e-8
1.2715960317262877e-8
5.1302516016491564e-8
7.830579648343737e-8
1.0074264646082034e-7
1.22907112759961e-7
1.47756422467021e-7
1.7832631279228788e-7
2.1893090266391533e-7
9.974547747016842e-8
4.6105651064893e-8
1.821565128956262e-8
1.4746704304324119e-9
2.5449428237618635e-8
2.2670160590498632e-8
2.3972181586568062e-8
1.6763555267705773e-8
9.617721389588699e-9
4.92793732631121e-8
4.2538811650072975e-8
3.294986355161232e-8
2.4641649939722857e-8
1.6861581713270816e-8
1.0189215942232517e-8
4.105510133318689e-9
3.329376482488185e-9
1.5890513148027852e-8
1.9619645918666926e-8
7.027878823048766e-8
3.386187145474296e-8
5.575919870104502e-7
1.493435992441645e-7
6.238530007354883e-8
2.0066129419683796e-8
2.2575556414232563e-9
1.456719653310445e-8
1.1117759189969998e-8
9.43520177158432e-9
5.577610311843537e-11
1.5705205478171126e-8
4.476473207639993e-8
7.071234017238015e-8
7.182944958118826e-8
1.9117812571903288e-8
1.4007481647313402e-8
7.725921020030406e-9
2.1683599939281723e-9
1.0231373835063294e-9
2.6972127034865177e-10
6.169682816697199e-10
3.6495384860620036e-10
2.694942722993747e-10
2.2486220246235499e-10
1.4459653531280691e-11
1.5739752432497764e-10
3.131874575037464e-10
5.054607711843197e-10
7.159649994800139e-10
9.151561136225786e-10
5.139588780673355e-9
1.3551802223216554e-8
1.118455041408805e-8
3.748528897501103e-9
1.3936749832530185e-8
2.011999516432661e-8
2.4665211099636086e-8
2.7906686362668468e-8
2.9206559806155967e-8
2.8008766006075355e-8
2.4637202564325648e-8
1.995067728509613e-8
1.226770272431015e-8
6.4619581094447765e-9
6.4369483680691435e-9
6.960730890502765e-9
6.312162467466056e-9
6.8028646164349005e-9
5.267558514656157e-9
3.1925259892438457e-9
9.495160629334973e-9
8.105317306933599e-9
7.047568669380678e-9
6.141676858801927e-9
5.038978314878743e-9
3.5414847211805373e-9
1.091602018357479e-9
4.900942401368641e-9
1.0789513428454245e-8
8.287447939771873e-9
7.304345517071031e-9
5.992452360335912e-8
1.612403497770132e-8
3.5496054724973106e-7
7.903038764926297e-8
8.90127098408705e-9
7.727708584690351e-11
2.474744928157641e-9
6.449142972924283e-9
2.280843829309981e-9
1.5740697565502036e-10
1.6219905126578007e-9
7.500298249944228e-10
3.338402803688231e-9
5.286753603272536e-9
1.0817363531727748e-9
2.703446805800578e-9
5.831310297476401e-10
5.648829477130452e-9
3.7778912231108564e-9
9.517940389800928e-9
3.541696864911561e-9
4.2832701377708806e-10
4.0685595585982985e-10
1.9026653176140166e-10
9.787866286716652e-11
1.0252811250823597e-10
7.484146440238908e-11
4.6604590862044355e-11
2.517004975772514e-11
6.53338189772264e-11
1.2367928218906957e-10
2.1035082787125114e-10
3.2143724684532746e-10
3.950870920539218e-10
3.460936519996396e-10
1.5322679375909052e-10
1.4006019016726721e-10
4.791612668707146e-10
8.245308582936681e-10
1.1520113088565002e-9
1.44679848724136e-9
1.6991679400941478e-9
7.604973944911905e-10
4.5782728184451144e-11
6.998192483370989e-10
1.1226776534714702e-9
1.2373549454498207e-9
1.25319220107685e-9
1.4561046927884957e-9
1.4707638830756055e-9
5.703524974796987e-10
1.736311588530745e-10
8.232466174097128e-11
3.701426203594159e-10
9.329464849372579e-10
1.0976749675110553e-9
5.195513276265789e-10
2.7280547629175535e-10
1.2656492229844926e-10
1.2946050440589795e-11
9.461411814525171e-11
3.451400344886657e-8
3.965434731258362e-8
4.056758253491877e-7
7.905316154396468e-8
1.6684158499034384e-8
3.1118032677634606e-9
2.124672270312585e-8
3.713968035815247e-8
2.045964425606915e-8
1.0941493370441573e-8
1.4523743211706352e-7
2.1326381027372433e-7
3.930045535886705e-7
6.907180154453134e-7
7.139662146628456e-8
9.563842956574766e-8
4.38652993188225e-8
1.1010404157026872e-8
2.7229065620889033e-8
1.3609700175164408e-7
4.8352365286476074e-8
1.0748001822435334e-7
1.6928333182083756e-7
1.6240203812921957e-7
1.160316508707179e-7
1.2696852447143982e-8
1.2242639047195328e-9
1.1002176774633751e-9
4.381748828482379e-9
5.464919675222493e-9
1.0199758921004954e-8
6.180640845275427e-8
8.441368035669051e-9
2.7281463865321265e-9
2.8940938145576792e-9
4.659384712894938e-8
4.239966628459035e-9
1.0914282427577876e-8
8.929514062360344e-9
2.2861211565072867e-9
3.946774869186793e-9
9.444143704079325e-9
1.0107080889904337e-8
1.552932150742143e-8
3.628403405942082e-8
1.0020639784516109e-7
1.063372280783802e-7
2.3807532871102146e-8
2.0096999433977553e-8
1.362058228761429e-10
1.089340006633391e-12
4.659043211886251e-14
0.
0.
7.277356439904106e-14
8.107039138350165e-14
6.452730279685656e-13
3.19523543595816e-13
1.4497487511480246e-13
1.7326852564028483e-13
2.2238411663671559e-13
2.7630742629564013e-13
2.8237156362006675e-13
3.1886302056436685e-13
3.9658237753773506e-13
5.246480835924819e-13
7.139594632431274e-13
9.852515282885102e-13
1.3699288352528574e-12
1.913484955212638e-12
2.6808986879459805e-12
3.764358849652239e-12
5.293969026421903e-12
5.079705872552934e-12
3.0362988284466427e-12
2.21893298839318e-12
2.3305459341284442e-12
3.0560915810461986e-12
4.4033351381530225e-12
6.449064334229532e-12
9.552202074280879e-12
1.4424830140590876e-11
2.2294638061029046e-11
3.530783399679396e-11
5.736754103002547e-11
9.592046480471607e-11
1.660588094317729e-10
3.009637360741059e-10
5.825184257730543e-10
1.2499448877387488e-9
3.165283584075068e-9
7.450466291306589e-9
7.738167536020182e-8
1.8399159217920853e-7
8.299431028586358e-8
5.351148800426958e-8
9.824645588780078e-8
1.1652419473741699e-7
1.2848344408227874e-7
1.3421732472749635e-7
1.290176269175432e-7
1.1058571338283021e-7
8.162184131790702e-8
4.498715501694905e-8
8.454702268778012e-8
7.702456370355657e-8
3.8826646148609397e-8
1.1613896148979927e-8
8.033430204183524e-9
1.7701685525871195e-8
1.5067006740843967e-8
1.4170790492014212e-8
1.0650763040234974e-8
2.1570256287230835e-9
2.424255604384499e-8
4.2548368343188756e-8
3.0145447811523854e-8
2.1618149827691023e-8
1.4766726022316348e-8
8.622204153301035e-9
2.572748567867498e-9
4.884079294775554e-9
1.7383827951878576e-8
1.5300252624209135e-7
1.0808071275776202e-7
1.9455617576152967e-6
5.332389887841818e-7
2.2735535434681904e-7
7.926650908740396e-8
1.420580987771046e-8
2.8483542443120656e-8
2.2793296272615017e-10
7.482171750799657e-8
8.227428782583249e-8
1.4544387190211007e-7
4.276063908554168e-7
1.8740816698158686e-7
5.138409788464986e-8
1.4419296449561137e-8
6.234100470233737e-9
2.777958117568182e-9
9.945949414197805e-10
4.3849325997191003e-10
3.484587053994952e-9
2.135148676491324e-9
1.996674952023942e-9
6.729158724875905e-10
1.437114057892878e-9
3.3767905122970316e-9
6.807555005230595e-9
1.4551378988654643e-8
3.392824280073477e-8
3.10519062014266e-8
1.7647396981539638e-8
1.6466264136197293e-7
9.629941133354617e-7
1.6782210073508235e-7
2.0239632295098084e-7
2.466881617548855e-7
2.57303852103237e-7
2.7146573884855187e-7
2.9133521754613527e-7
3.151280268021918e-7
2.3592023002797702e-7
2.173601376256588e-8
1.624601864722617e-7
1.5278805101450483e-7
7.539346134573207e-8
2.6515442532443294e-8
2.7906396214248436e-9
2.3258167688317236e-8
2.6293530439629677e-8
2.353162665364001e-8
2.227851856456228e-8
8.324017794531706e-9
2.2190865564867542e-8
6.948582603746725e-8
5.5341321513228154e-8
4.0183038387389045e-8
2.825072842454678e-8
1.7639582749628063e-8
8.224664149703096e-9
1.1389743875246274e-9
1.3141249238683004e-8
3.280813092617855e-8
2.4676138743005554e-7
8.159467146807673e-8
3.125236958897094e-6
7.964352662553654e-7
2.9684679890169065e-7
8.515957870053445e-8
4.643733242632282e-10
6.967157817058074e-8
3.056330955061877e-8
8.002880511897662e-8
8.560886770263897e-8
1.5274561341104826e-7
3.5283194608435774e-7
3.9236860995986715e-7
8.456912266603885e-8
3.032375833405863e-8
2.028103016228638e-8
1.893099086130236e-8
1.592218884260113e-8
2.592393695274052e-8
5.6442068754809514e-8
2.7850924434466225e-8
3.0710520405415296e-8
3.2586312062949495e-8
6.610653327996763e-8
7.079599408958727e-8
1.8443002657276142e-8
2.2183964645060953e-7
4.930764800003466e-7
4.7561673223947593e-7
7.348041219656057e-7
5.176549771204092e-7
3.112435546420298e-7
1.6501524380372307e-7
1.0308989007155118e-7
7.948344010881315e-8
7.070597862940908e-8
7.013129780521066e-8
7.225412016394125e-8
1.0935207858242874e-8
1.6868921382203353e-8
7.074521172610115e-7
2.2659616936731407e-6
1.1321039161357075e-6
2.122111443880281e-7
1.8099132600437792e-8
9.75414902357025e-9
1.4926294823183608e-9
1.6497753318101083e-11
3.172505092182244e-11
4.552595975314294e-11
1.7508074133786298e-11
2.463836845635508e-10
1.3085011306797657e-9
4.49905511852503e-9
3.4481302923092563e-9
4.008590485473339e-9
6.1355735548424e-9
1.1905675339908005e-8
1.713341830254266e-8
1.1273214726445103e-8
1.5690267369502204e-8
1.2026915136737397e-8
1.0266479776809265e-8
1.0374481021103967e-8
1.2370865894180142e-8
1.760212859772658e-8
2.9237312386077567e-8
2.1608998705426847e-8
3.111428093606327e-9
1.7990582098279695e-8
1.8419520085557056e-8
1.0307204210369308e-9
1.2161403928909706e-11
5.222437052055504e-14
0.
0.
0.
0.
0.
0.
0.
0.
2.3580052642051422e-14
3.479618394201556e-14
5.0067910964976765e-14
7.161218886756928e-14
1.0237685164987169e-13
1.465318460259677e-13
2.1010966976414265e-13
3.019234655441612e-13
4.3493126627425945e-13
3.2118297386925173e-12
6.507683432021301e-12
1.0866092197132147e-11
1.7023487180495436e-11
2.5692626382315316e-11
3.758376483749856e-11
5.30606288619643e-11
7.178594619605268e-11
9.282107376753111e-11
1.1526325568334913e-10
1.3858675955257509e-10
2.2117406715544298e-10
1.9032728323962845e-10
1.4037176059156281e-11
2.274068793130935e-10
5.067511482599226e-10
9.730054205388664e-10
1.957687838960109e-9
3.5519391747835444e-9
4.70417012323157e-9
5.616564260085716e-9
7.107339936116891e-9
1.0132396390871301e-8
1.6853760458472692e-8
1.5054398177743652e-8
7.219167838794081e-9
3.938539475162129e-9
2.2087210423702015e-9
9.97609508580707e-10
1.430349913987919e-10
1.6070539154979397e-9
2.1603577191904513e-8
2.6297528898981495e-8
3.6144634927210874e-7
1.1245397764013102e-7
5.336318053696611e-8
2.3203627733879478e-8
6.8769229221400544e-9
2.9562595627288754e-9
1.8289516033314618e-8
7.221829568807292e-8
3.586686645421877e-8
8.790528631961997e-8
1.6315697420623824e-8
7.487257758146164e-9
1.0478669760574811e-8
1.1068512796923015e-8
8.276370668319374e-9
3.6233520450832663e-9
6.950896027836644e-10
3.062774443079356e-9
2.389900772718728e-9
2.2408945061300042e-9
1.4951533964540357e-9
5.372360990200169e-10
2.5164309081608862e-9
5.86740867727558e-9
1.3394932730331567e-8
1.6322139879930532e-8
8.000710029689294e-9
3.94389861535172e-9
4.5929853663804485e-8
2.7654339295919746e-7
4.975263931970053e-8
9.243946034295457e-8
1.0149480170750467e-7
9.67679246453462e-8
8.434095870347911e-8
6.17029001802595e-8
3.527314782533885e-8
1.2554850270920754e-8
2.1690394274443253e-9
1.003523630492215e-8
2.06934141517887e-8
2.125546100854223e-8
1.974908461170347e-8
1.3826103781338472e-8
6.954615697919604e-9
1.4122594729027208e-10
3.2990741775454113e-9
2.4599302243839534e-9
2.0426031500787204e-9
1.6825271951268787e-9
2.1497086273481923e-10
1.6635288585238886e-9
4.914017000358758e-9
1.1367918164688346e-8
8.359099616963877e-9
5.294931707847411e-9
3.071332685910907e-9
4.3816615790138985e-10
4.8299445855833146e-9
4.797318126919713e-8
6.009546538686142e-8
4.829285920807594e-7
2.0619667300487066e-7
1.1964153080156096e-7
6.237435656398202e-8
2.6639965619488515e-8
7.386905723369021e-9
6.788041968415309e-9
3.635828060820098e-8
1.2497524485747764e-7
3.9446094774730187e-8
1.9977610515677374e-8
3.3387067458000255e-8
2.3365325831295762e-8
9.603217750573482e-9
3.6648833328482285e-9
5.451011402980443e-10
8.250202024285195e-9
8.039919566868474e-9
7.518725903909141e-9
5.391328076976171e-9
2.074694846068009e-9
1.0857069386025199e-8
2.999582568138178e-8
5.637698651714833e-8
3.567361907902534e-8
2.184372510755439e-8
1.3189161666603355e-8
7.498053466314551e-9
3.5561029084912607e-9
1.199538795980721e-7
6.300775174098696e-7
4.1773675546485286e-7
6.109144249088967e-7
4.385183437178222e-7
3.3286259088625857e-7
2.0498481575630814e-7
4.587930860911019e-8
1.9347483174241437e-7
3.4191034024211774e-7
2.0770289088498118e-7
1.5670430282536982e-7
9.452266137534035e-9
1.9855713864099626e-8
2.816565990644726e-8
2.248926176189133e-8
1.3530134706793122e-8
4.241381477476253e-9
4.2639797083827644e-9
3.5708420397738427e-9
2.8090924249630505e-9
2.3042912253036353e-9
5.237252458885491e-10
1.9407061740318815e-9
5.328308949700036e-9
1.3486965443614506e-8
2.108290689664479e-8
1.3009446603478454e-8
7.3354885726132e-9
4.967050148754972e-10
1.3767506194634866e-8
8.723622807165702e-8
1.1231859325856592e-7
6.031693920613979e-7
3.21706918048197e-7
2.063104235139489e-7
1.1636624700837796e-7
5.5424648425557044e-8
2.285033180999695e-8
2.414080006686184e-9
2.749498135235251e-8
1.3291858833812374e-7
2.2484005533423525e-8
1.6593950406970762e-9
9.132458624635391e-10
2.0626309612197584e-10
8.072878795451385e-10
2.033542299196383e-9
2.6235496972210946e-9
3.963622093491636e-9
4.045692407078203e-9
3.1211828037815722e-9
1.2776026044041392e-8
1.500980871134267e-8
1.8978107754201244e-8
2.947105301509818e-8
2.736322492698937e-8
4.311148434106455e-9
1.0571097937817941e-7
1.2960916070090517e-6
9.226111858528865e-7
1.6107705544692057e-6
5.160825767146881e-7
1.9594845753160242e-7
1.2043265868456195e-7
1.2203240549488096e-7
1.7672488246768965e-7
2.5520718942053247e-7
6.45709819856194e-8
9.445553324033766e-10
2.8207042781059193e-10
1.264275418493956e-11
1.6213818225920272e-10
2.5532217071535097e-10
1.3897190700681026e-9
9.066052880958865e-9
2.2061748794879016e-8
6.85851205549661e-9
9.106769690510641e-8
7.372449662212395e-8
6.444073749414757e-8
3.946785376878724e-8
2.2678013983560696e-8
8.046712851363636e-9
2.300583218360644e-9
1.2111936446622392e-10
8.359419923710022e-10
1.4880610726822801e-9
2.4351568013440567e-9
6.839183463006884e-9
2.657662985625251e-8
5.32460377823106e-9
9.675592219873942e-10
5.412339646509527e-11
2.231887530430213e-12
1.7353814059819665e-13
0.
2.223241055003581e-14
2.967267107394849e-14
4.518143965609116e-14
6.591172929710466e-14
9.313287290219062e-14
1.3015730689782932e-13
1.4463999279971296e-13
8.996574101257028e-14
8.824381306944692e-14
1.167876788754636e-13
1.606749217421749e-13
2.0784881645840296e-13
2.665935398492871e-13
3.521287180491321e-13
4.824959804683155e-13
6.815054719074683e-13
9.838583890972798e-13
1.4423360285183506e-12
2.1386745469974964e-12
3.2008833489144174e-12
4.831588826240508e-12
7.355338769800621e-12
1.129905736800527e-11
1.7531749392562527e-11
2.7512877253524713e-11
4.374616153798277e-11
3.348548972084651e-10
1.0438065655906583e-9
1.838771502248466e-9
1.7865508522296704e-9
1.0395308667329302e-9
1.3727871403171127e-10
1.570339141052704e-9
3.274209444912783e-9
5.394284951384909e-9
8.138827095608581e-9
1.1699915912096799e-8
3.5010180358526896e-9
9.889408287572615e-9
9.547913394874287e-9
9.231876119184682e-9
7.641154969766314e-10
1.9526180986391374e-8
5.4081650201259424e-8
7.708018667926267e-8
5.4719741293289906e-8
4.322985656391802e-8
3.469990256558342e-8
2.637245684896444e-8
1.857213989527725e-8
1.1583781003520366e-8
4.7974010913698e-9
3.2808772102045706e-9
1.5830570102635677e-8
4.040659554523932e-8
7.427679943029805e-8
6.274227111603175e-8
4.670764793724464e-7
9.871746478870742e-8
2.4362279184104877e-6
4.864453005682352e-7
7.247145054157739e-8
3.2390547879703895e-8
8.987755541848357e-8
1.061593554621354e-8
3.3643949657267776e-8
3.611787700346105e-8
1.526160293666513e-7
5.046019234501811e-7
1.9375586883966375e-6
2.0189069995344472e-6
5.796511954716771e-7
3.707330863636016e-9
2.586294085930518e-8
1.5990724654768875e-8
5.6178512140429385e-9
2.954124419223752e-9
1.5770500647807037e-10
4.2766235877438837e-10
7.466420352049282e-10
3.4643679170282386e-9
8.136722227973097e-9
8.905024497659885e-9
5.3348645063574415e-9
8.799990023951137e-9
3.8587387724478716e-8
4.426172776060237e-8
9.847236599885551e-9
1.3469731189808827e-8
5.952480385803351e-9
2.6131789528973373e-9
1.641005280799699e-9
1.491515810504657e-9
1.8936322233305776e-9
2.837950143975223e-9
1.4715379343446383e-9
8.678939320374792e-8
9.022095067235845e-8
5.994733201577808e-8
5.72034874842818e-8
7.065827964689386e-8
2.180845485866002e-8
2.1659599261255846e-10
1.6544235973753937e-12
4.122868187184788e-14
0.
1.3049475276827485e-13
8.206059398053026e-14
3.886189476957441e-13
6.962813984729493e-13
2.7470987286689833e-13
8.442990418578625e-14
2.7906580032530977e-13
4.4639337114657706e-13
6.221305668704065e-13
7.955635642341136e-13
8.91280276598981e-13
6.357728645897086e-13
1.056239448508028e-12
6.77983019467589e-14
2.588038202668548e-12
4.3996297071122163e-13
5.187159822599725e-12
1.3684808280097973e-11
1.534596057480556e-11
1.2666685726109298e-11
1.1522338572242633e-11
1.2877182555060895e-11
1.6415452436932165e-11
1.0668214873171275e-11
3.6858886326087835e-12
1.6230077161443264e-12
1.4599107850984594e-12
2.4247013327915077e-12
4.478953944248266e-12
7.70286489020102e-12
1.2649748762907564e-11
2.0465677712761446e-11
3.3199876233654204e-11
5.4604273570568684e-11
9.19468446961672e-11
1.6042027646544308e-10
2.953307968332377e-10
5.921852700111046e-10
1.3659697523599228e-9
3.46199531494484e-9
3.0738887872129678e-9
2.6149891001218888e-9
2.603093202705888e-9
1.4065239904811798e-7
7.710892407737066e-7
1.0153691923843538e-6
1.610032304147728e-7
4.6344678728055343e-7
5.333182662262382e-7
5.926801949953323e-7
6.753950978426694e-7
5.347599778215517e-7
3.2596241623072794e-8
2.094198217277036e-7
1.426379183644817e-8
7.189496112532362e-8
4.538662937073817e-8
1.9605728317958023e-8
7.801681101509451e-9
5.250122650348682e-10
1.2768231367034503e-8
7.68611537375888e-9
6.75433353843539e-9
5.596523725902777e-9
2.3304035148777445e-10
9.000991112223453e-9
2.5144338353822505e-8
2.1109587297256597e-8
1.530578028751047e-8
1.1674652298498545e-8
7.321577707862418e-9
4.840672678880793e-9
1.4500235236826468e-8
1.259805587647306e-8
1.0651562499286138e-7
2.0119009829680858e-8
1.557619713382132e-6
4.028338228640423e-7
1.577938171753941e-7
5.427509161019044e-8
1.243552593922985e-8
1.0357249718836798e-8
4.764393113300049e-8
9.820379319821507e-8
3.1326650793560916e-8
5.3558006470470796e-8
1.0160933736075368e-10
2.3112658387341854e-8
1.6067786372416842e-8
1.0906197116432643e-8
2.5942273416731744e-9
1.8969171929931977e-8
1.3023201355642443e-7
4.81631918352016e-8
3.6619829409159234e-8
2.5093353407448684e-8
4.0225590597800507e-7
9.743766600382215e-7
2.770197488743441e-6
2.522910399099128e-6
3.852939286239451e-6
2.118038530041687e-6
1.2918551033470946e-6
7.65062872232235e-7
1.2783864028632847e-6
7.645453559821154e-7
4.0328076485718375e-7
2.430365449730439e-7
1.8155239554211632e-7
1.5556028215881793e-7
1.1659010374700966e-7
5.4532034948516215e-8
5.571269623607152e-7
1.754912000325403e-6
7.871531749499573e-7
7.76148552641359e-9
9.409427080977015e-10
2.025349157456504e-10
6.798825153020533e-10
1.1459907693413455e-9
2.0598624886157295e-9
3.167970185806974e-9
4.667483482471242e-9
6.4267918198056495e-9
1.7935984929714257e-9
1.789218597823033e-10
3.9925883051311175e-10
8.378693568586271e-10
1.4215326845875434e-9
2.1651204250560495e-9
2.6700539942081173e-9
2.9242658536055345e-9
3.355834169803485e-9
4.433144253088594e-9
7.398044970788254e-9
2.7020191616822188e-8
2.3342592650768963e-8
3.185437555650131e-9
4.280991271238373e-8
4.7737913825327995e-8
1.0835307342612561e-8
4.130847016828111e-9
1.5268580813642367e-10
2.0431234381649614e-12
1.7404227589031996e-13
0.
0.
0.
0.
0.
0.
3.6528721807463886e-14
5.592662162377825e-14
7.817550982229105e-14
1.081553855700667e-13
1.5131655497958643e-13
2.1446360066487816e-13
3.0706467086921166e-13
4.429003637976206e-13
6.423611497067963e-13
9.358536428745594e-13
1.3689835955205023e-12
2.0105476992714926e-12
2.964977345806973e-12
4.391899654856807e-12
6.53719620145614e-12
4.101198924511822e-11
1.1562320867636425e-10
2.2921666978763856e-10
3.4096787194357483e-10
4.096109191717197e-10
4.699840500244557e-10
5.223661328448023e-10
5.404242877601651e-10
4.923319377286821e-10
3.548617115613429e-10
1.2121295666810707e-10
1.692165883767987e-9
1.5040409515746465e-9
1.0215865325830626e-9
1.5986033974413683e-9
3.8834285353775685e-9
7.0521431275954435e-9
1.2992490117717263e-8
2.5741090194038355e-8
5.770091940586299e-8
9.68379145013126e-8
5.804849183323725e-8
3.5315879657827255e-8
2.278494961255141e-8
1.4728864830090552e-8
8.885095361901976e-9
3.9920775681382835e-9
9.327502275752043e-10
7.018775594528643e-9
1.614995183718666e-8
3.229565685867918e-8
3.54308033201015e-7
8.612713700491706e-8
3.139379673098936e-6
8.517431568605143e-7
2.5702656214231846e-7
2.9894675022938125e-8
1.095595579951555e-7
1.81521613787994e-7
5.278335590811295e-8
2.9717799683701262e-8
7.640037190273699e-8
1.1457145792057762e-7
1.199900947774558e-7
5.521483223996185e-8
8.161488698713769e-9
6.456110696711605e-9
4.346621542859741e-8
2.875010861519694e-8
4.829864820037184e-9
1.397112983259655e-8
1.4878064681674736e-11
2.3206627873090474e-9
2.030358375960197e-9
1.7649489826057683e-10
4.906279608713721e-10
3.660102896185997e-10
2.754520235886086e-10
4.2495913939499295e-11
2.361585017218254e-10
4.4590644761855996e-10
1.639876555288468e-9
4.722028775591443e-9
5.473105267530856e-9
2.8067885122533618e-9
1.1965622333051232e-9
5.290020897259345e-9
9.576928972944122e-9
1.4602844238783923e-8
2.0938485129167933e-8
2.9056967923787105e-8
3.8298530115893675e-8
4.34502375920239e-8
1.6533453016330195e-8
5.130266802191687e-10
2.2004096502143128e-8
2.8278899920322392e-8
2.8274511704935136e-8
3.7150860846334193e-9
5.4842292573519374e-8
1.1522085528951368e-7
8.459263232596441e-8
7.036820343574987e-8
6.447009098946938e-8
5.854484036689738e-8
4.8457679897466536e-8
3.5715750071677285e-8
2.3616343509852115e-8
1.3068886123498522e-8
3.2297571504091816e-9
7.466782136141521e-9
2.131014053562862e-8
8.278884307614897e-7
7.728053679818886e-8
5.507656193096374e-6
1.5216363018102565e-6
4.912870415225163e-7
5.705269006728075e-8
4.562410900496557e-7
2.1728463380125833e-7
1.395162795581707e-7
1.3962361637831225e-8
4.679923458425679e-7
6.643600719004832e-7
1.6114530489560655e-7
1.4118246791874611e-6
6.398454949440708e-7
3.8209507334923977e-7
2.76216125680924e-7
2.631405068116592e-7
2.7044107345287724e-7
5.444636392530664e-8
8.611000535063604e-8
5.008284569394874e-9
1.3919093762977678e-8
8.60765812631052e-9
3.9519870973833825e-10
2.8966959077284126e-9
1.5527536131994113e-8
3.6371688813017463e-8
4.152754140693951e-8
3.93421953932093e-8
1.8213568095758664e-8
1.2403700680014668e-8
1.0858493783890398e-8
7.594140868315897e-9
4.604873113701923e-9
1.9166450793749894e-9
8.091174322769917e-9
2.203764673543119e-9
8.260332011077515e-8
4.2634067120923384e-8
9.976406352722305e-9
2.7802849386413037e-9
3.3747910357464774e-9
7.476788243346364e-9
1.7402292972566244e-8
7.620544502058719e-8
1.0011354949535339e-8
1.0392966707293802e-8
1.2289656109871417e-10
1.2117012692535556e-12
6.498614289589263e-14
0.
2.836696128306065e-13
3.272136319275334e-13
6.073151735143178e-13
7.234545959664448e-13
2.800561024844735e-13
3.4756366514364207e-14
4.1393792619116756e-14
7.981764834093188e-13
4.583443452307145e-13
8.321866397944359e-13
2.5090663587574334e-13
9.400357759672695e-13
7.368097571543873e-13
5.873737980734908e-13
5.872222404668331e-13
7.032197252814571e-13
9.212597131709597e-13
1.2524989322865156e-12
1.7285211162287626e-12
2.4010980853990534e-12
3.3462673104643292e-12
2.726793428709256e-12
1.121248200948753e-12
6.932571430343461e-13
7.422069534102454e-13
1.1074027341662847e-12
1.7363690525998491e-12
2.661247330533686e-12
4.053941394821991e-12
6.224633837519167e-12
9.687908710722252e-12
1.5324847707157134e-11
2.4707632419038687e-11
4.077486524329103e-11
6.935062495951451e-11
1.2293499708851654e-10
2.3158843149133596e-10
4.807314255372007e-10
1.1702263743008126e-9
2.7565251679780037e-9
5.5722050144763546e-8
1.0976690015815098e-7
9.994011332237343e-8
4.165710378116786e-9
6.807526760675904e-8
1.0109954272571262e-7
1.1835594837170016e-7
1.268487472762027e-7
1.2274826601876842e-7
1.006229235003527e-7
6.448459763959738e-8
2.7253260648383405e-8
4.233271073725504e-8
2.8350450289561052e-8
1.3602521238744795e-8
5.573553019618321e-9
2.8498085335650723e-9
7.656763548011084e-9
5.32261345335162e-9
4.888167545492595e-9
3.847530252822018e-9
5.73856272440385e-10
7.734203349571177e-9
1.5124779177974613e-8
1.0974711974098475e-8
8.379900382420127e-9
6.426945675300734e-9
3.996775716254178e-9
1.5131476468646765e-9
1.1198942854492223e-8
8.815795215809531e-9
7.036840686061618e-8
1.9576315758193006e-9
1.108625763321832e-6
2.6830550196758213e-7
9.946808974569319e-8
3.1930423803239684e-8
4.633831868943005e-9
1.2430871123839904e-8
5.4182966090095254e-8
7.995129147278124e-8
3.685000331383401e-8
6.316013239565292e-8
5.362960393428467e-8
6.2879676512581395e-9
7.62048929071262e-10
9.062958385690393e-10
7.122245936478438e-10
8.466380514430967e-10
7.546966180964706e-10
2.8391786002760704e-9
4.585617422611779e-9
4.72345367140243e-9
2.5198151446611314e-8
1.884138500969452e-8
4.1072520064875483e-8
7.720629950128938e-8
5.5278808131964616e-8
1.0589633392513791e-7
3.8612603199884855e-7
3.2721534608251265e-7
3.5552520459281144e-7
1.6033368642318866e-6
6.120124499730699e-7
3.228166505075547e-7
2.112189851715754e-7
1.5911562664477702e-7
1.0308461349405153e-7
3.72603645037293e-7
4.583206717764407e-7
3.835562774448222e-7
1.4797964951620643e-8
7.922819090190921e-10
3.582581131022369e-10
1.7969815297920548e-10
4.6254217364479723e-10
5.88152792934389e-11
6.503500983925158e-10
1.2464396291536674e-8
1.3957944703219366e-8
9.492857749747868e-9
9.641074144157385e-9
7.268730770400623e-9
2.7289858156961744e-9
6.114038758260379e-10
4.367559690659897e-10
1.1110238968958393e-9
1.5949074136984236e-9
2.0160942719000264e-9
2.5879879550647765e-9
3.70717912153237e-9
6.597060897420088e-9
2.122700964825853e-8
4.9830691681260025e-8
2.0873249351980165e-8
1.3913012563772839e-8
1.040809594308811e-9
7.508665111283817e-11
1.873938864002605e-12
1.166705858822634e-13
0.
2.707784353508983e-14
4.127413159490032e-14
6.42473543277682e-14
7.942062688882271e-14
5.3344223524972424e-14
5.293377209465255e-14
7.025108233235071e-14
9.647730713339993e-14
1.2361158947921424e-13
1.5677403488937887e-13
2.047934944427864e-13
2.7754942325324545e-13
3.876194480091143e-13
5.529056298455449e-13
8.000625850194242e-13
1.1694333365716042e-12
1.7226006875485653e-12
2.5542589292045993e-12
3.811172577553657e-12
5.7228551678274856e-12
8.651889080639276e-12
1.317769063495847e-11
8.939265636057288e-11
2.5890921663061164e-10
5.049131246374217e-10
6.730151583444577e-10
7.184982377399214e-10
6.671656242671848e-10
4.978684371642276e-10
1.9002783971546686e-10
2.711051823313218e-10
9.099458043533884e-10
1.7516319421260993e-9
2.740211583559657e-9
3.3455804955965905e-9
4.71416449869306e-9
4.311734914573093e-9
7.783623002923744e-11
7.969613486930353e-9
1.6070847963329604e-8
3.427665305913515e-8
8.39569086738725e-8
8.900361162813543e-8
5.921314712017897e-8
4.222550561408505e-8
2.989946145214694e-8
2.0423149430326504e-8
1.306133919497464e-8
6.907070142726123e-9
9.381689118013512e-10
6.108780888798006e-9
1.627777845640465e-8
3.372583235753563e-8
4.376757231799028e-7
6.067016889005584e-8
3.474143138628362e-6
9.185974703143235e-7
2.62098880894298e-7
1.0182104912944114e-8
1.840589471299117e-7
1.6470235866888685e-7
6.171350061244636e-8
1.186994622272746e-8
1.923217146919987e-7
2.465272969908089e-7
4.327508792118257e-7
3.780811600041794e-7
5.5641879302705266e-11
6.07826097885765e-11
1.4496274333294762e-11
2.002167157722428e-10
9.457107645238568e-9
4.299358191587141e-8
2.6288902446070635e-8
2.127801895880784e-8
4.60246354105094e-8
1.7131056893717234e-9
1.925711747614503e-9
2.437616776476626e-10
5.7387366257676486e-11
1.1270050936140724e-10
7.464053579154214e-11
8.090041798103903e-12
8.086040118642711e-11
3.6115683960994165e-10
1.0187937114851734e-9
1.3829213076616583e-9
1.265548558902877e-9
8.125423861292068e-10
4.9457260381456e-11
9.762559413384167e-10
2.3401914537339417e-9
4.213505133351142e-9
6.570024482393424e-9
8.293508864980677e-9
7.698216410040354e-10
9.989227448195138e-9
1.1601331425069956e-8
1.0106054314574256e-8
5.896663147718288e-9
2.738434890751467e-8
6.914941551581079e-8
1.1676135161738465e-7
8.324923273844417e-8
6.804184888623027e-8
6.008814037633575e-8
5.191509311934475e-8
4.162789870447457e-8
3.072903781713192e-8
2.066550225651931e-8
1.1480887612181484e-8
2.2994424205159126e-9
8.354121790408214e-9
2.2855693215769627e-8
4.5517782331415604e-8
1.0512685810902497e-6
1.3525387667359533e-7
5.397712516271861e-6
1.4070260758674825e-6
3.146081224604697e-7
1.7375404009710682e-7
3.8350750554766797e-7
1.752717014783619e-7
8.329333336000165e-8
1.0373935810898517e-8
6.243852433089403e-7
4.425440436980132e-7
1.645658210686467e-7
3.903504319590198e-7
6.226349068609413e-7
2.997824624034811e-7
3.55055019441568e-8
2.3381015841769423e-8
8.329170570476193e-9
2.782368898001464e-9
4.806677918028614e-10
7.35738228783524e-10
2.1797949088009005e-9
3.2986802283410285e-9
3.6249583994290954e-9
3.724216075126959e-10
1.5748071539415227e-8
3.779452948420224e-8
5.615884772202358e-8
7.997247120395118e-8
2.6269693364053028e-8
9.928701440776264e-9
4.1806171654305455e-9
2.441642554887297e-9
1.9598064087503034e-9
1.1324435553713295e-9
1.4993235534269588e-8
1.8145238411826956e-7
1.280106458134324e-7
1.28367001268938e-7
3.226666585726091e-8
2.3643050573025876e-9
9.514872929982838e-9
2.8653983027643083e-8
1.3206004279157805e-8
1.1814274220567592e-8
2.0577394448638776e-10
3.2947151046389867e-12
3.012765103589919e-14
3.085617029049902e-14
2.0380017719582806e-13
3.5158721941085787e-14
6.827894701958611e-13
8.29447323158471e-13
1.9173095374053645e-13
1.0450847002075821e-13
2.0121044614523774e-13
2.0264623438843603e-13
8.076906511161117e-14
1.6488948948438723e-12
1.0248359350873225e-12
1.2497428087210713e-12
1.4445422937004016e-12
1.86142951035284e-12
1.4745475181673876e-12
1.251079785964376e-12
1.3219568010247293e-12
1.6333985173008572e-12
2.171606335568386e-12
2.9734565618609062e-12
4.1195688441821965e-12
5.736266210693489e-12
4.4428690370030635e-12
1.8401352917407833e-12
1.0858386398641648e-12
1.1201301578221578e-12
1.6624621513245274e-12
2.6575858531994952e-12
4.154847277011039e-12
6.426877139651902e-12
9.987574456292188e-12
1.5710384375731033e-11
2.512215260403002e-11
4.101480836551042e-11
6.877858892186986e-11
1.1958885547070523e-10
2.1904421517467416e-10
4.34952342466651e-10
9.876821413792071e-10
2.5967823604605832e-9
3.0198686969925064e-9
2.4676906660192265e-9
9.174900969334316e-8
5.110936218591341e-7
2.9738740687971837e-7
7.60480003430317e-8
1.9893311111867877e-7
2.322455445484664e-7
2.442835823868944e-7
2.3490300124010067e-7
1.8371852093938507e-7
9.152262843248993e-8
5.630384102332762e-9
5.796023182480673e-8
5.068143267200643e-8
2.6558913170281027e-8
1.1798760711360955e-8
2.9766481109925176e-9
1.6696804947489395e-8
8.78383473727935e-9
7.392849676905524e-9
7.101233568190816e-9
3.1687667378028705e-9
5.637417156983434e-9
1.8918026734654975e-8
1.5576540791973394e-8
1.206718101449252e-8
9.897581435910646e-9
7.610787115610296e-9
2.5033368486920814e-9
1.392640005257995e-8
1.11331360473082e-8
1.0159880242064243e-8
1.0669497181759058e-7
1.918820137503694e-8
1.5738375983637827e-6
3.500517254618755e-7
1.1154962920537191e-7
2.997289042875125e-8
5.820930124507742e-10
2.403791637694248e-8
9.096545541151651e-8
7.515999820825063e-8
1.3131903803028559e-8
2.800297138019919e-8
3.70789590419285e-8
3.528155668577075e-8
2.6082216446469827e-8
3.3526221737587985e-8
4.683768948883203e-8
3.90289423642101e-9
1.3041581918450143e-7
1.0844043379082975e-7
1.4496573133729872e-7
1.017900226901764e-7
6.058828220554284e-8
5.533955139768609e-8
3.7535176619519227e-7
1.2857012572827108e-6
5.831398924856478e-6
4.021434367734452e-6
1.6433945861631407e-6
8.110977702487482e-7
8.016695842930652e-7
5.367246260224362e-7
3.016132380997558e-7
1.840878482430935e-7
1.4115912958197907e-7
1.2518818028993156e-7
1.2089602114627896e-7
1.1836682355053884e-7
6.385214999056396e-8
2.53149193619891e-7
2.109180403730575e-7
1.7576931719682408e-6
2.3714579047243856e-7
9.754583514604247e-8
1.3815997603756248e-9
8.209908772128836e-8
2.2648548853372124e-9
2.7307756022484133e-10
1.229773403248636e-10
1.0256709245248185e-10
2.4044230008806083e-10
8.519492931583377e-10
1.4467073156977682e-9
2.172248145022611e-9
2.80971312280885e-9
1.8814275053183853e-9
1.8428190885994134e-9
2.5807149247270393e-9
4.346337806443646e-9
5.33646668243996e-9
4.715049674394786e-9
1.155221223912657e-8
8.337446379268866e-9
6.677487906637819e-9
6.306999511036452e-9
6.949916183579193e-9
8.678998940765261e-9
1.0557495894884324e-8
8.09467062077176e-9
1.7650558338628927e-9
2.4445446852332632e-8
1.9216627834861907e-8
3.737663165340756e-9
1.4396440022673804e-11
1.4758336724773702e-12
7.917610971786685e-14
4.341791837456863e-14
0.
0.
3.3879680173272715e-14
2.7585897169657465e-14
0.
2.3085996225969122e-14
4.582447056545982e-14
7.10673988231436e-14
1.0398164046924224e-13
1.498066355538721e-13
2.1503676662617113e-13
3.08614460708011e-13
4.433377477656593e-13
6.377857205011083e-13
9.191186549448825e-13
6.324530164613903e-12
1.4108095400082566e-11
2.5117452489870914e-11
3.954954113679955e-11
5.607646806170852e-11
7.243811038655928e-11
9.031042616183538e-11
1.1369052063474362e-10
1.4645340443241192e-10
1.934627559987067e-10
2.6019906425994716e-10
1.8542123605115857e-10
1.7500887097958583e-10
3.526329707789602e-12
1.354612506571605e-10
2.676410635406316e-10
5.026537549874131e-10
1.001316544917472e-9
2.010932013373703e-9
3.6688194576256254e-9
5.91871679157554e-9
8.903491505612041e-9
1.3485350744498608e-8
2.2521116093437863e-8
2.7068571566596334e-8
1.3055324680498126e-8
6.968722818076882e-9
4.101194691403801e-9
2.372262258203511e-9
1.0287977088335152e-9
3.8947843970480975e-10
8.921612795735637e-9
4.0986462112798956e-8
4.4449994579293935e-8
1.9152841964910005e-8
1.1933181781549687e-8
3.426079729172679e-9
1.370802506138084e-9
1.5740686973507367e-9
4.531345516022082e-9
1.0908283157929816e-8
5.850644654966932e-9
1.640766142145307e-8
6.624260122447446e-9
1.1926016985063423e-9
3.018354420656034e-10
6.133392172625573e-10
3.93637891594117e-10
2.034523949828251e-10
1.0682939017368245e-10
9.90893440458797e-11
8.266611328985413e-11
7.408587063069754e-11
3.1936742076291587e-11
5.456299522058335e-11
1.4979398571591482e-10
3.28236958805874e-10
7.470417257659979e-10
8.336905210691224e-10
4.0256533092764595e-10
1.576749077063917e-10
6.640273579035263e-10
1.6486733385239864e-8
1.1683627218575612e-8
7.44773407920542e-9
7.259796064935175e-9
6.903226326985233e-9
5.577930135595543e-9
3.650554298657471e-9
1.7163018341171704e-9
1.742432426345436e-10
2.71480710904216e-9
9.577353906346216e-9
4.715165607894876e-10
2.091712023341083e-9
2.8393217694438554e-9
2.28754614860237e-9
1.3694707533490629e-9
5.617168188875203e-10
9.149399165482957e-10
6.787568001838856e-10
6.334981149175228e-10
5.452679896398104e-10
5.677495746267048e-12
6.942882785270924e-10
2.002464801383284e-9
4.028934959227578e-9
2.632808468024261e-9
1.6324115838893821e-9
9.803305498759968e-10
4.5966845826061246e-10
5.920688013160963e-11
7.170857340303906e-9
3.020167434811403e-8
1.757378788277231e-8
7.862354445733612e-9
7.609852154572512e-9
2.111404821351788e-9
2.5161594051422987e-10
2.21571555872753e-10
1.5627368181489522e-9
1.4008547777724104e-8
7.527610105333379e-9
1.512714996530634e-8
1.7602327762381811e-9
2.478511066708568e-10
7.348295880350109e-10
4.900960099627591e-10
2.2990825453215581e-10
1.3074946656463646e-10
1.1073834768406015e-10
2.52709130536245e-11
3.1758274841082553e-11
1.7203622704359245e-11
4.017623501968684e-11
1.1290376374328666e-10
2.524637340703248e-10
6.002910762516005e-10
5.911258073716331e-10
3.2884631530892237e-10
1.6414344843862414e-10
2.6223540961693963e-11
6.110295519057936e-10
9.685497167911695e-10
7.107648781472426e-9
6.964778488526782e-8
2.9616648277562612e-8
1.9204766986516384e-8
1.1998483457751488e-8
5.949002556909676e-9
1.6135501751071562e-9
2.086958210564605e-9
9.208964273522615e-9
7.214508744517172e-8
6.020991365475651e-9
1.5145705098390417e-9
4.022925781348074e-9
4.55399959461638e-9
3.4647999507414767e-9
1.9607730681595805e-9
8.001145605838568e-10
1.4588295337656775e-9
1.1684361636692543e-9
1.1351322701294264e-9
8.209380754558585e-10
2.460170016266035e-10
1.5462290829617433e-9
4.390952523106706e-9
6.168816391266606e-9
3.786116114276716e-9
2.367213409358901e-9
1.4013404321124076e-9
6.296809723821347e-10
1.167153849921444e-10
1.5449307272224187e-8
6.308332899379567e-8
6.454195841421902e-8
4.4807849328682924e-8
2.833939305838782e-8
1.6171020768165537e-8
4.502008732392143e-10
1.3882422479981322e-9
5.7515114563306545e-9
3.132899965510154e-8
7.465601978276855e-9
8.241326029072455e-8
9.583527134612736e-9
4.529418410154716e-9
2.868075963201133e-9
1.7844835455946275e-9
7.854272093778004e-10
1.3670564237877354e-10
3.1335425960666333e-10
3.6891990816348525e-10
2.962108468819928e-10
2.5344892785424094e-10
1.0983193921887443e-10
8.924389119915865e-11
3.2791609338588583e-10
8.530792979290685e-10
1.4530071238172424e-9
8.361412818897711e-10
4.366905726780252e-10
1.5243011418865383e-10
1.00137085557989e-8
2.0240403017108207e-8
5.512137153814948e-8
4.123058840874027e-8
3.157897041686442e-8
2.2787548133181184e-8
1.3843892341480128e-8
7.048230638967827e-9
2.4075690899278707e-9
1.5863125406435538e-9
8.558145920429718e-9
5.413164297917783e-8
1.9369094675627376e-9
5.8184239776362696e-9
8.264245255958508e-9
8.395057814220714e-9
5.39349371334087e-9
2.309871103152123e-9
3.4061300836984933e-9
2.587109703708606e-9
2.2386158896132475e-9
2.220104047032709e-9
8.374963942610765e-10
1.3024075701380339e-9
4.198466984050414e-9
1.1025222624168375e-8
1.467650136460319e-8
8.446166166297651e-9
4.968878180653783e-9
2.8292835890519e-9
1.3293700576024341e-9
3.5251591581965046e-8
1.9286701507190445e-7
5.163812299200991e-8
1.4524290963543608e-7
1.1275878884581247e-7
8.839825660132925e-8
5.94397504138042e-8
2.7862924616454246e-8
3.752337165690554e-9
7.534902781411477e-8
1.4288037441181052e-9
2.6668855848981582e-8
2.1733022253569014e-8
1.9611472973687548e-8
1.6896657627195272e-8
1.1394678986426283e-8
4.483741394426355e-9
9.550502571592445e-10
1.961359052187408e-9
1.5347018897546812e-9
1.2957284832566505e-9
8.81585712021524e-10
1.8874340462782286e-10
1.4861820224509383e-9
4.207885152358804e-9
7.145934937600101e-9
4.602594501910485e-9
2.9252821158051177e-9
1.4386317623243744e-9
1.0307768395827335e-9
7.463937852898409e-9
3.403256732636097e-8
2.442462229496438e-8
4.200319100710422e-7
1.5659046098520896e-7
8.254004941726761e-8
3.8709415806622265e-8
1.5119489933828193e-8
3.1786737564815463e-9
6.098735361181056e-9
2.8231549465475713e-8
8.310970191709588e-8
5.6529748356650075e-8
4.733928335669975e-9
1.3659083602268548e-8
7.278124350962824e-9
3.897790748365789e-9
2.0071073902027865e-9
5.769314489747898e-11
4.553144731345958e-9
7.2751623306362456e-9
5.780118454412085e-9
2.4885684880389263e-9
5.021618502146404e-9
1.2343270091412054e-8
2.9292557523911352e-8
6.719059972988773e-8
4.9217881600316e-8
3.2786581129026586e-8
2.1711375494939012e-8
1.3653019277808563e-8
8.00715696360917e-9
1.240088753067389e-7
6.462317747971078e-7
7.173111127845992e-7
5.960901825504779e-7
5.404824442650361e-7
4.7670568012086275e-7
3.901531186224225e-7
1.5949457626333707e-7
2.2333078449900944e-7
3.064228102428912e-7
2.716950133860078e-7
2.0494747152197021e-7
2.6707510345737358e-8
2.011043132501569e-8
2.9861877074177696e-8
2.2556682431056972e-8
1.3485670614359306e-8
4.167451996358496e-9
3.6444805884507554e-9
3.1556127306667373e-9
2.4554114637670953e-9
1.8783637075737795e-9
1.8510503156640567e-10
1.953117009891907e-9
5.1700346314463765e-9
1.3146921701422119e-8
1.7081446739097758e-8
1.0607883992727593e-8
5.675164985316419e-9
6.855066258462309e-9
6.595133246502776e-8
9.193101088120182e-8
2.882415793827956e-7
2.05713027836835e-7
1.4860972656551344e-7
9.112940278087729e-8
4.736795155607315e-8
2.29910492428471e-8
8.630730506384039e-9
7.850172210945933e-9
8.817948493722518e-8
9.992970727016794e-8
7.296137891226018e-8
4.26910680462143e-8
3.9971297265962714e-8
3.184119209905643e-8
7.382948979427381e-8
4.20647028022573e-8
1.4382773564944614e-8
2.4616760319688407e-8
1.518772974228019e-7
1.2509834190174346e-7
2.1776904741897133e-8
5.782822304778408e-7
6.421316948957272e-7
2.653526190785775e-7
6.023769089870662e-8
8.605864471932184e-9
2.9463252966020977e-8
2.8604223810785205e-8
3.188855548962716e-8
2.5714973537054858e-8
4.762686198957921e-7
1.1271755050799164e-7
1.8655875734556665e-8
1.6818069033429804e-9
8.057199055835411e-10
8.349317542877828e-10
7.868662003118389e-10
1.1583118285913031e-10
1.2958212036657415e-10
2.9167569828136275e-10
9.945871400956002e-10
1.0297352414536577e-8
9.927315572538078e-8
7.497910438381978e-8
4.311745919338364e-8
4.005440049114771e-8
2.5756760373618722e-8
1.3364705438538449e-8
4.639121508591122e-9
1.3335531987423186e-9
5.399991009042302e-10
1.5852562312716685e-8
3.401620076714716e-8
6.169731697770155e-10
4.730511212300464e-10
4.661753056319677e-10
7.645874479055784e-10
7.665536238227654e-11
8.862722939949032e-12
1.5549405678870193e-13
4.159029770000964e-14
0.
0.
0.
2.4099654308453798e-14
3.706102876091467e-14
5.3647233609053375e-14
7.579395415280331e-14
1.063641466723941e-13
1.4922523707767082e-13
2.0977611844517965e-13
2.9986142447948697e-13
2.0591604966108919e-13
2.0627719285233539e-13
2.391911821201208e-13
3.1457645222710527e-13
4.1727137694405704e-13
5.469653140520436e-13
7.265128177078787e-13
9.935897391841776e-13
1.4025352477749717e-12
2.0350327919750363e-12
3.01910466091217e-12
4.560875799195042e-12
6.999067962141302e-12
1.0901391400722177e-11
1.724031608445947e-11
2.772439808282937e-11
4.544710842660508e-11
7.621583754583213e-11
1.314242413847721e-10
6.669081621833356e-10
2.561892105438949e-9
2.8695910733773005e-9
1.330255385844826e-9
1.1047349039881133e-9
3.772905057964973e-9
6.9101608131466705e-9
1.1025203823434513e-8
1.664835540193233e-8
2.3880716812449247e-8
2.991287396777779e-8
1.2273559963829637e-8
4.900263307862394e-9
2.2789411602039436e-8
2.0054553295732544e-8
1.9546975511204244e-8
2.3321409816220466e-9
3.463350015348167e-8
5.2205943754212783e-8
4.024294337488788e-8
3.537715972481229e-8
3.286495555907584e-8
2.980881049594008e-8
2.520692364329814e-8
1.9509462252047764e-8
1.3423595605572312e-8
6.989048579012225e-9
6.328881023406675e-10
1.153197310106646e-8
3.065147101527426e-8
4.878780588708077e-7
1.547167565749239e-8
3.1459130739591353e-6
7.704396987164649e-7
1.9551878935819898e-7
4.3177055815221154e-8
2.777814764910739e-7
1.096122761646645e-7
4.85769366463744e-8
2.527428829816616e-8
3.546245467121999e-7
4.323798095551724e-7
4.824336623454914e-7
1.6102461144130442e-7
8.162654331367715e-9
9.078805549213406e-9
2.0524056739764655e-9
1.3233045714373804e-9
4.695121511831885e-10
4.394586155789651e-10
1.2821468079186387e-9
4.070038325715488e-9
1.204585354217849e-8
1.4218179419100263e-8
1.3490047299491554e-8
5.207178752018754e-9
2.3604787756325092e-8
4.088497327025633e-8
5.4949677812705314e-8
7.26828401715358e-8
5.956808807591397e-8
1.8693077457404176e-8
1.099572254075947e-8
4.688606925397769e-9
2.6570538700832153e-9
2.1824571489496004e-9
2.8605117863902136e-9
5.966500989508262e-9
1.3267496495094912e-8
1.528006381432869e-8
1.2238677276407915e-8
2.023549215141592e-8
6.73236175315891e-8
6.601843670631781e-9
1.8065080606186506e-11
1.534437989514329e-12
1.7197133192407885e-13
1.430516445075878e-13
6.835107750953761e-14
1.3098315921125092e-13
2.3945998206341466e-13
2.6816216846599314e-13
4.335715126338798e-14
1.672066985994309e-13
3.4158729806879047e-13
5.366904979331506e-13
7.866634047208438e-13
1.1117207431401115e-12
1.5125342845396467e-12
1.944521126323715e-12
2.2535035636293157e-12
1.960077572493043e-12
3.1834292970034763e-12
4.685609548426491e-13
2.6593746291418885e-12
1.0066292862805116e-11
1.1608933498630938e-12
2.997023942188568e-11
5.438735805662141e-11
5.376985610150543e-11
4.497593941639827e-11
4.3985454703063946e-11
5.188765411123405e-11
2.8828118396959066e-11
1.1223792546867376e-11
3.9690075492936985e-12
2.6645810906595478e-12
4.049553804436739e-12
8.711600711165747e-12
1.7112535839236223e-11
3.0719134164946156e-11
5.3156671967811706e-11
9.179125072555374e-11
1.6197745162278855e-10
2.989720284991167e-10
5.961024176485747e-10
1.348269324075127e-9
3.469092656242167e-9
2.9594164338829096e-9
2.559929671830017e-9
2.5552846292675812e-9
2.7884343677168097e-9
3.223051202311186e-9
2.0817110065911608e-7
1.1517071425429517e-6
1.7587277068036315e-6
8.003887938718682e-7
9.184787479922258e-7
9.072085491496888e-7
1.0618038517141473e-6
1.4379904738549378e-6
1.0552533342647423e-8
3.3885651813267466e-7
5.46321159581424e-7
2.3779595238864818e-7
3.688479845116769e-8
3.1443749371441976e-8
3.5416675875914856e-8
1.9086220342785664e-8
8.586789039152573e-9
1.6817467250943975e-9
8.91795996844059e-9
5.012798075020202e-9
4.024201540548311e-9
3.147945995968112e-9
1.7701808373688618e-10
4.281780255717376e-9
1.1161975337495563e-8
2.756656472930977e-8
2.4789760789845718e-8
1.5731482348157453e-8
8.375123861744543e-9
6.744325045047808e-9
9.84783703926401e-8
1.5346644197721105e-7
4.753776480756649e-7
3.109837614891182e-7
2.207761506271137e-7
1.3844417396222645e-7
7.249858132916937e-8
3.403700221045949e-8
1.068007174290611e-8
1.7255860889347405e-8
1.6022811261365677e-7
7.766987976813165e-8
1.3534569175294918e-7
5.25503477635662e-8
4.453410706224062e-8
1.2754061432591135e-8
1.267431403457514e-7
8.363465872810651e-8
4.621931825359202e-8
3.2487531244951075e-8
1.0886151492766729e-7
1.7389790452181574e-7
2.2981990541614467e-7
5.38272254689958e-7
4.0852075568791916e-6
9.019894905679074e-6
1.783196231446592e-6
9.398098549193095e-7
1.8437012609894858e-6
1.304599016497737e-6
6.886655770648045e-7
8.783605125336266e-8
2.2144838432028494e-7
2.145194543308617e-7
1.7238061565754304e-7
1.4294811811607226e-7
1.2352918136759847e-7
1.0187308648232758e-7
3.438631021502571e-8
2.129406697817916e-7
7.029644106012176e-8
7.393600692834383e-7
9.411559725810312e-8
8.301031936211234e-7
6.833503366827577e-8
9.071384345435451e-8
1.5821165588720257e-8
8.661949453958278e-10
4.2240877975822936e-10
6.697714397445397e-12
1.030909321077757e-10
2.2331203988920398e-10
6.298348388113837e-10
8.784088639527808e-10
1.01161891766585e-9
1.6793806570150692e-9
2.833558294671361e-9
2.9386564417497245e-9
2.6580929323523663e-9
1.948935793439424e-9
1.5446933878192698e-9
1.5154124225633238e-9
3.96083825488651e-9
2.9264372462352494e-8
3.629760025162145e-8
5.7357001157044546e-8
8.214325119249276e-8
5.747975939230051e-8
4.808294892914392e-8
2.570648456854701e-8
1.0318976239619849e-8
4.346430183085938e-9
1.9704751401253793e-9
2.21615665189048e-12
1.7639842909625609e-13
0.
0.
0.
1.1226704870195889e-13
1.3073092243447236e-13
1.5373876723213446e-13
1.6600305795333323e-13
1.6357640373710847e-13
1.5135205121861047e-13
1.3397107540191736e-13
1.133300310140852e-13
8.945446277587007e-14
6.071814679646083e-14
2.345621240312986e-14
2.914583241867506e-14
1.0960380000045065e-13
2.4195817861113327e-13
4.759637215585499e-13
3.1721690198887895e-13
1.4567792067385969e-12
3.166655456393559e-12
5.0095263060151825e-12
7.362367766496155e-12
1.082728247069513e-11
1.5933789698065083e-11
2.292874726799066e-11
3.112368761409329e-11
3.724024180534853e-11
2.92072331127853e-11
1.171587835667885e-10
1.6245132363148784e-10
2.1472137022564114e-11
1.5450369821616795e-10
3.034307399998637e-10
5.833095724024886e-10
1.0315338782406414e-9
1.6375646742505021e-9
2.5266482622980586e-9
4.214228974733465e-9
8.183504339490937e-9
1.7632505291499097e-8
1.4957319389413427e-8
8.921072645100742e-9
5.863033450775954e-9
3.9190986056409965e-9
2.4397464311542975e-9
1.1301995851013718e-9
2.3084787977350352e-10
5.572321418299308e-8
2.5216977272895156e-7
6.082854400431249e-7
3.066995399503353e-7
1.737573907173233e-7
1.024682906096612e-7
3.856296644205733e-8
4.1456552017628325e-8
1.1685393535052625e-7
4.6611043328692e-8
1.0696579487896225e-8
2.047389756059789e-8
3.2679140718555456e-8
5.4334892758976794e-8
1.823160268864549e-7
7.242141905698545e-8
2.7789129348933535e-8
9.932144969881673e-9
1.2740173748463186e-8
6.527127888225361e-9
1.0432068925015267e-9
8.814957542973263e-11
2.0038826352018396e-10
1.825950615435216e-10
1.261624767352145e-10
2.779338017920839e-11
1.0069393320644875e-10
2.174410470121654e-10
3.791934526278048e-10
5.995964387646617e-10
8.271182980456048e-10
4.757841251269549e-9
1.0177811650324861e-8
1.859156076163923e-9
8.269866024550768e-9
1.52995446183733e-8
2.148024832236207e-8
2.6516925808655937e-8
2.858341464575571e-8
2.728849214951091e-8
2.4130474138490986e-8
2.029724304644102e-8
2.8410586651868155e-8
1.2110812198719446e-8
2.1762350904806322e-9
1.4294790222717069e-8
2.180398493360058e-8
1.9436253873328437e-8
1.9106133531314418e-8
2.559338727269137e-9
2.4784166599153145e-8
2.32344814348028e-8
2.0777864350555476e-8
2.013823364869595e-8
1.9621040333496962e-8
1.8160383285304104e-8
1.5506703920676254e-8
1.2081812024870955e-8
8.366347146651068e-9
4.471965150168414e-9
7.912355088466901e-11
5.6146711901855405e-9
2.814417274585902e-7
3.095187086423948e-7
2.3856852169068543e-6
6.860259722880407e-7
2.5884726184459903e-7
4.688099630337721e-8
1.726941011878176e-7
9.286656229972027e-8
8.78205316009691e-8
4.6088262391462636e-8
2.6668505492158865e-7
1.792892413891339e-8
8.25007185275799e-7
2.592958002526115e-6
9.74372786378849e-7
5.949082975059687e-7
5.415301097967225e-7
8.225679493103318e-7
1.0487874482269582e-7
1.7948269860673668e-8
2.816866881379119e-9
1.2126686797087528e-9
5.097184574776034e-10
7.999978745516187e-10
3.5737186999548495e-9
6.369757389500436e-9
1.684094327957354e-9
2.2670476321609034e-9
4.575719512516829e-9
1.2836849167774194e-8
5.042761935012412e-8
1.5302279585549615e-8
1.9376646067383e-9
2.1709824131214066e-9
2.4356421186173544e-9
1.2006450317737693e-9
1.3980487166611068e-9
8.810893778251757e-10
2.6527317075446212e-9
1.566656798478611e-8
1.4818903221429139e-8
5.4869352008821325e-9
4.010423200637916e-9
1.196911496860574e-8
8.843617497564008e-9
2.7246183369578875e-8
3.663858262334211e-11
5.047219330412868e-10
3.7760238449752564e-11
5.424354380991945e-13
0.
0.
0.
0.
3.46604344767994e-14
7.638395343032475e-14
4.733468741826694e-14
2.680767122140645e-13
2.5648754097933026e-13
3.251582422201961e-13
5.186681550596779e-13
5.415268491726806e-13
1.3016674150003717e-12
2.5032696505841817e-12
1.4690703791862837e-12
7.717505200588299e-13
7.758412933513448e-12
5.259293293049349e-13
1.2029053966308248e-12
2.4057156418431557e-12
9.073137815438125e-12
6.843049848752621e-12
9.820646102333743e-12
8.0059932510524e-12
3.040093320858372e-13
2.0829220835439645e-12
1.89604762606363e-12
1.0955540430247119e-12
4.5042812058022597e-13
2.5945871561802337e-14
3.112462556507665e-13
6.781650654801133e-13
1.1788807649329037e-12
1.943121260378001e-12
3.1759932838584787e-12
5.240977886602824e-12
8.828717804986227e-12
1.534011088291866e-11
2.7828776713537506e-11
5.338640737348294e-11
1.0740287482759656e-10
1.853922069340195e-10
7.1845545697075266e-9
1.333986477125039e-8
1.7316556788488964e-8
2.2854884464965182e-8
3.13014421937021e-8
4.8537477996651136e-8
1.0045331217703268e-7
6.564215098381372e-8
3.8983195525280896e-8
4.26039873856546e-8
1.1212523974448985e-7
5.57039829180164e-9
1.4444780168967468e-9
2.8377173499914523e-9
5.211214972579633e-10
8.119394450355189e-10
6.743854232545642e-10
5.542584373055233e-10
5.725742644442303e-10
7.701812000805099e-10
1.4672909629832181e-9
2.6619224634840893e-9
1.9432863152056496e-9
1.4324573092235312e-9
9.49602089853349e-10
3.054700226364227e-10
7.864935180326963e-10
3.3406794673755094e-9
7.251753743400588e-9
4.9719425985624764e-9
4.0985051854553634e-9
2.8138066631655135e-8
2.4374495618543966e-8
1.6654739059592262e-7
2.651654922400221e-8
6.633038427260672e-9
7.985863381947808e-10
2.4283043657134026e-9
1.0328021711514308e-8
9.401196549956194e-9
6.82761940592585e-9
7.141214167900068e-9
4.834149335703523e-9
2.3781617818229285e-8
3.3941477975148986e-8
3.315275702137413e-8
1.3292838826863775e-9
2.235995404428686e-9
2.2078987480343747e-9
1.8053781469597428e-9
1.1816651163177384e-9
5.67666332191061e-10
8.695930591991991e-11
4.132748398178834e-10
3.289457755986151e-10
2.6198522665832065e-10
9.920655812221281e-11
3.7474017242331155e-10
6.870462058059026e-10
1.1017335097182077e-9
1.5792340939535134e-9
2.1037642158175428e-9
5.886829017436826e-9
1.217383827114155e-8
1.5366975443904864e-8
6.18428806793168e-9
7.686770683511568e-9
1.7399604649938287e-8
2.362049432963441e-8
2.7856685329961613e-8
3.041604432425925e-8
3.076521392846537e-8
2.836194653821569e-8
1.569440946957816e-8
7.234579995624463e-9
3.065557122451908e-9
6.949185058903835e-10
4.986021643385956e-9
4.4577535749210685e-9
5.002238170233796e-9
4.6220037926024886e-9
5.934181231708277e-10
5.701265549911068e-9
5.1498095583073404e-9
4.5146572677858276e-9
3.90573951278162e-9
3.122454226722389e-9
2.103624878217982e-9
6.944042073451555e-10
1.6048518607645441e-9
3.958934162692435e-9
3.5757385988196524e-9
3.900350925419173e-8
3.4396134628197825e-8
6.055261914133507e-7
1.2023756061458555e-7
3.215765599167832e-8
4.535945390772035e-9
8.364940173852801e-9
3.668249418222766e-8
3.595267570315177e-8
2.9685201992500555e-8
3.0419169874226226e-8
2.022111294349613e-7
1.187400607981096e-6
1.3580114800235415e-6
2.9054482109300108e-6
2.8417860388225523e-7
4.520411565852697e-7
5.7295477055998204e-9
7.817609897032824e-10
1.446485909523747e-9
9.799616216426505e-13
1.1624952713640416e-11
4.234582340035865e-11
7.863313986337404e-11
1.0112898679965129e-10
4.848821539554672e-11
1.275834445043407e-9
4.0339636468019766e-9
5.949905427986452e-9
8.576227951251302e-9
1.4213762323186223e-8
6.921944032472255e-9
7.399603230460275e-9
1.0583398358044823e-8
9.7405657015059e-9
5.281489118656435e-9
3.184652706669136e-9
2.42704729967037e-9
2.3380279170981676e-9
2.8732145129336406e-9
4.6289357711657336e-9
9.747939255188477e-9
1.6686173574047506e-8
1.2190960535737048e-8
1.1496762644247351e-8
1.3910826771015983e-11
1.972574936881573e-12
2.2479460763531208e-14
0.
0.
0.
0.
0.
0.
0.
0.
0.
0.
0.
0.
0.
0.
1.7166080477261515e-13
2.3537836195867766e-13
3.2085214536312373e-13
4.423931654969822e-13
6.144455330413636e-13
8.585984276279061e-13
1.2053447826584862e-12
1.6974761768572454e-12
2.3946469744206327e-12
3.37895456572893e-12
4.760989758910167e-12
4.045140144664631e-12
3.915582566841173e-12
2.8816050755953494e-12
2.946394542963827e-12
3.4231042521376846e-12
4.401916067074904e-12
6.19476017763057e-12
9.248557193615222e-12
1.4414984263724857e-11
2.3391245992882862e-11
3.965455020000461e-11
7.08495653618476e-11
1.3577313065787158e-10
2.890392527330257e-10
7.280209238559279e-10
1.8206423123558147e-9
1.6959731868095716e-9
1.5853087551063993e-9
1.780856525041554e-9
2.2741623960826594e-9
2.5195068290373456e-8
1.0992976133300571e-7
1.6393366616175528e-7
1.2957034201028773e-7
9.425974216664788e-8
6.759964724179547e-8
4.016825539493052e-8
1.8121400289123472e-8
1.384762496506599e-9
1.9668650079770817e-8
1.330203935295001e-7
6.295123940165866e-9
1.2538759455242682e-8
2.0025168114388126e-8
2.1202131474829027e-8
1.2201297791649579e-8
1.5123221321824521e-9
5.233225861723413e-9
4.766241071772321e-9
4.076988307067892e-9
3.8135877901926526e-9
1.7563035277336788e-9
1.932291982818859e-9
7.888941011104062e-9
1.6737993864671335e-8
1.1464205974550542e-8
7.494272674341251e-9
4.747187666680555e-9
2.475474189382943e-9
2.303040608488022e-10
4.6989318694428276e-8
1.3072414416725422e-7
3.3575656322100864e-7
1.7334028558861428e-7
1.113054056466213e-7
6.888488897984115e-8
3.505791813684351e-8
1.7782749485707033e-8
2.818252218804266e-8
6.27017815750015e-8
7.815954934513028e-8
6.063497337373908e-8
1.4727103397116725e-7
2.2787842497267882e-7
6.696131699595314e-8
2.0590195342497594e-8
9.275525039648681e-9
5.209807358173147e-9
2.141618789632188e-9
1.066953808628195e-9
1.8164541073325193e-9
1.2218198491570293e-9
1.0336575730238566e-9
7.43786198338238e-10
1.6236858665992705e-10
9.241197840856977e-10
1.946433321066322e-9
3.82722491547011e-9
7.641460720873921e-9
8.25713148353143e-9
3.1332686293390585e-9
6.116344514663325e-8
2.642116042458764e-7
3.4195158986337257e-9
8.225260637452825e-8
9.135266670835587e-8
9.136747243173917e-8
8.320912642315459e-8
6.553052643232397e-8
4.44199184016126e-8
2.5518803400268144e-8
9.074241825614768e-9
3.4228801195857596e-8
4.5075343665569186e-8
3.754168121761695e-8
1.664889671766353e-8
2.33616375695028e-9
1.3390315949527174e-8
1.1517495423412923e-8
1.0844579535005338e-8
1.0460651318979786e-8
3.390597849836496e-9
1.0788222952761479e-8
2.3823898715055995e-8
1.8319134752705952e-8
1.4393964296341198e-8
1.1104253898318538e-8
7.787908386390305e-9
4.287892601400201e-9
7.448763768990604e-11
6.593072065796114e-9
2.0983260199312583e-8
1.2412057696965965e-7
6.607921287047655e-8
1.4233753089636264e-6
3.659191138804402e-7
1.392942630301925e-7
4.131729581954064e-8
1.1002541467032145e-9
3.302753984295503e-8
4.703580192944548e-8
4.19604798653636e-8
4.311811952152909e-8
1.0241407934817382e-7
2.104345268080556e-7
2.7045584097736543e-7
7.45190974514739e-8
2.6282557765101527e-8
1.0152935362228865e-8
6.004381803836363e-9
3.2885756364632555e-9
1.191648115636951e-9
1.7203796812805832e-9
1.3525186723389002e-9
9.317210657498418e-10
8.018775685673001e-10
3.0590355982508324e-10
4.2036673368062226e-10
1.0138719139420576e-9
1.8350512281020714e-9
3.0768879296175743e-9
4.925023797859386e-9
7.3598216634137614e-9
4.833027822293733e-8
1.1406356996091101e-7
2.9348418315697845e-8
4.4586924661269175e-8
7.051011075715319e-8
8.35872724792113e-8
9.169520265956398e-8
9.252791630022778e-8
8.401063772397987e-8
6.915098090586467e-8
5.3382292769976006e-8
7.089681915752892e-8
6.03162402106739e-8
2.9654542103340004e-8
3.739209826908377e-9
2.2739984271955246e-8
2.1403257696413243e-8
2.046878645340994e-8
2.1442641234825644e-8
1.0986177755493653e-8
1.8434558671635907e-8
3.2217097701767926e-8
2.667748886026271e-8
2.2610531650190966e-8
1.8574903526182477e-8
1.3915248023611137e-8
8.794612974084858e-9
2.9730784301171028e-9
5.1208464666324265e-9
2.0187279744121075e-8
1.810340939239487e-7
7.496927545554201e-8
2.0113470726557655e-6
5.019641158237538e-7
1.82556798728512e-7
4.784024818586716e-8
1.2473615278926422e-8
8.753544485554664e-8
1.3513082764918005e-8
5.690061247554389e-8
3.020382128971464e-8
4.576169460145088e-7
9.832092968210515e-7
2.2529748028894267e-6
1.0703196892469301e-6
3.9545168703499304e-7
8.335305888596203e-8
1.2336651586974498e-7
1.8983853376610166e-7
1.0276490055404772e-7
2.4479891643908717e-7
2.435237936574161e-7
2.8709555932312333e-7
8.109574405467523e-8
3.391967144719667e-10
1.748530296081239e-9
8.49406823165076e-12
9.673712064903071e-10
1.3499337284010313e-9
2.2077508426397223e-9
4.739852972196035e-9
4.2602321722945715e-9
3.3601024377239713e-9
1.756299503484419e-9
1.4327978572411416e-9
2.2029961908154166e-9
2.9759310667363052e-9
1.7150928995119934e-9
1.0921444684793284e-10
2.23969884622617e-8
1.444629303308566e-7
1.6555203941495308e-7
1.363094772495932e-7
7.94609698400576e-8
6.733163035839497e-8
2.5339887745785927e-9
1.3153492801289647e-7
5.459831806417643e-8
2.6209469523834225e-9
2.616931908929703e-11
3.2668402163645765e-12
2.1821857429373873e-13
1.0686304412803232e-13
4.829771453829117e-14
3.635165625892765e-13
5.0563860779058e-13
2.7647776310876396e-13
1.3139307341816338e-13
2.6575968847242663e-13
3.251233871593402e-13
2.438193949491042e-13
1.781307343175032e-13
2.73400164605942e-13
3.5250573251747076e-13
4.354266263738738e-13
2.647622992386937e-12
3.6079107057791835e-12
3.0209231162190975e-12
2.549726661761488e-12
2.6499144466432333e-12
3.2472084819846903e-12
4.307790411621331e-12
5.898778773027368e-12
4.545768399717663e-12
1.69182202427667e-12
9.973936272431916e-13
1.0609654455244828e-12
1.615542616739846e-12
2.5776812493340545e-12
3.994816962053703e-12
6.1226267574409265e-12
9.422412313931227e-12
1.4658688195291432e-11
2.3136709650207198e-11
3.7176868378108655e-11
6.10997813695415e-11
1.0343937512133844e-10
1.8246387189947405e-10
3.4204258538062284e-10
7.067992628657758e-10
1.7125802154660471e-9
3.909291998061926e-9
3.220793743036851e-9
1.3990278701785572e-7
4.6441133441787527e-7
3.0472413622339987e-7
3.9599652441843546e-8
1.9874859168773318e-7
2.53122583443332e-7
2.8179568095463985e-7
2.974364926636613e-7
2.774196688573625e-7
1.89506943798293e-7
6.325327168178731e-8
9.65668726164172e-8
5.70027038779857e-8
2.445334728992947e-8
9.749766879704281e-9
2.807759031258427e-10
1.5975432417031978e-8
1.0601190862579049e-8
9.939995322956085e-9
9.514490233551765e-9
1.43132981294768e-9
1.4319234170094318e-8
2.2786266769698335e-8
1.726190196217557e-8
1.418688095084791e-8
1.1883953637606492e-8
8.892519186733862e-9
1.3681463777735806e-9
1.710241650396174e-8
1.4096542294726782e-8
1.1305381443213142e-7
9.694763859559718e-9
1.625752485868167e-6
3.869146550176672e-7
1.4287269313806897e-7
4.4803985262891333e-8
4.666289778213791e-9
2.306176082524934e-8
1.0225433383629008e-7
1.0138128096789547e-7
1.3545232521525954e-8
5.562974890912924e-8
2.5105346345694e-7
7.274435265169395e-7
2.7715587096658326e-7
9.565449482815595e-7
5.061987007617436e-7
2.5103744777384317e-7
1.7759526301864674e-7
1.218629097665986e-7
3.175775093080849e-8
1.0316984191065454e-6
2.9699675249919642e-8
1.573885489631654e-8
3.398298810267172e-8
4.257431079716877e-8
5.303528552359522e-8
3.044622487993475e-8
1.2458397666841303e-8
1.2702941792320617e-8
4.694652127779862e-8
1.677693187008075e-8
1.1358742178753156e-9
4.798278663815089e-10
6.008437017339231e-10
1.3954539733852384e-9
8.427920545165955e-9
1.6315869857758757e-8
1.6075366333438219e-9
9.421805061928123e-10
8.305609922262847e-10
9.771245595906807e-10
8.18334821322797e-9
5.695147293369969e-8
3.211962548643241e-9
7.379390239607705e-8
4.498322617319641e-8
1.190959900229201e-8
7.711941608652851e-9
1.914366862080127e-9
1.7156103214068516e-9
4.935021193527393e-10
3.140255902605235e-12
6.020657099542819e-14
0.
0.
0.
0.
0.
0.
0.
0.
6.156157740334499e-14
8.370154672747377e-14
1.1324874090294956e-13
1.5509211048308866e-13
2.1421613823009436e-13
2.9788482658077335e-13
4.164217183114646e-13
5.845317780446244e-13
8.231853945158864e-13
1.1622440928830776e-12
1.6440597434456939e-12
1.8493206190125505e-12
1.3609837404878917e-12
1.1467842963391609e-12
1.2264635527359187e-12
1.4846104974720397e-12
1.9757615875421468e-12
2.7467415386235978e-12
3.9168580295647994e-12
5.737191780270029e-12
8.653385807996221e-12
1.3445071180289634e-11
2.151661169679369e-11
3.5505769705971727e-11
6.063241893891969e-11
1.0794943748551757e-10
2.031240118551401e-10
4.141849700723283e-10
9.59937684883856e-10
2.6874968123902895e-9
5.078959460221299e-9
4.08404088962312e-8
9.36887993886026e-8
3.2946571813251344e-9
4.102285443311295e-8
5.244476045218211e-8
5.7002316011413006e-8
5.564933656804684e-8
4.730220104408427e-8
3.582141170121485e-8
2.563354971664141e-8
1.8216563618240828e-8
3.226019840393028e-8
3.71996761379672e-8
2.3557358136110904e-8
7.439062154383133e-9
1.275021913158989e-8
1.372272978716445e-8
1.2512976647701488e-8
1.3454290334556255e-8
1.0517718063226893e-8
3.829084647552497e-9
2.0310904298236226e-8
1.7594477335098038e-8
1.4960341840094364e-8
1.2734266894183872e-8
1.0198568182427776e-8
7.337108146164257e-9
4.2392550969317995e-9
5.998219082986883e-10
4.6977761274434505e-9
1.1686125542832664e-7
1.2211556792195494e-7
1.3572943883670165e-6
3.6384647498414083e-7
1.5486213383015548e-7
5.134806549682523e-8
6.859856931886625e-9
9.265247394330546e-8
1.441631539192818e-9
3.5997342253250514e-8
2.3073323778560344e-8
1.329046112230812e-7
2.2225986103190295e-7
5.278241996857308e-7
2.4905561990274524e-7
5.253190396626798e-9
2.271805028627396e-9
1.0035053798040046e-9
1.1550751629665333e-8
9.547522096634326e-8
1.715750343437963e-7
7.01867109584947e-8
1.5389066793935126e-8
4.494793066020349e-9
1.2347341002897473e-9
1.8221294180403276e-10
2.759982851071592e-11
1.2514998892185569e-11
1.639645517964138e-11
8.492269902305893e-12
9.898654242332695e-12
7.621888013627375e-11
2.0635540268590705e-10
3.0852087067293514e-10
3.259919234204287e-10
2.7646772921569257e-10
1.5618807849700503e-10
4.442042273095087e-11
3.5081313242966855e-10
8.160818844513299e-10
1.5117320096378415e-9
2.4059423739737935e-9
2.8202933299545246e-9
3.992318875870385e-9
3.4115129216015814e-9
1.049930349562034e-9
4.332195536414265e-9
9.471272507626403e-9
2.1072150890827413e-8
4.720562893350492e-8
3.7063884106886905e-8
2.667876449295326e-8
2.0708987973891e-8
1.6029636440333276e-8
1.1901892647646824e-8
8.091166870621716e-9
4.238552459176346e-9
3.6955392920589706e-10
7.261878465980177e-9
2.033934684881092e-8
4.892128942376258e-8
6.127070049037596e-8
3.617401914936571e-7
4.9041670774164295e-8
2.087491604288343e-6
4.6400131362551035e-7
8.612686987910659e-8
2.2823075387416743e-8
8.817680435824828e-8
1.5561523392828315e-8
2.776755822204157e-8
2.413147585692806e-8
1.6283385129425321e-7
4.1552358997703593e-7
1.119444694767816e-6
1.7488271832732119e-6
2.2894906035614347e-7
9.683883124804311e-8
2.9043130360173e-7
3.880629794297557e-8
1.616988319469842e-9
5.005479365327158e-10
1.648787889440056e-9
1.1850184444357475e-9
8.507036378643293e-10
4.4974526768843965e-9
1.910330109664604e-8
3.405409637859338e-9
3.782849613647563e-9
7.461819132198074e-9
1.7317577517840518e-8
4.967657857242317e-8
1.528570799133588e-7
2.7187713257041976e-9
3.406919698420945e-9
5.76091613533473e-9
3.20185738592445e-9
1.6184519438929102e-9
1.1225621755337792e-9
1.265797830176663e-9
3.9218329082442445e-9
8.732775663627104e-9
1.2595016387342796e-8
2.7209004670936786e-8
4.953680300150609e-9
5.180401130132517e-9
8.199279291763174e-12
1.849271868233032e-13
0.
0.
0.
2.703481192506523e-13
3.7515875620193096e-13
5.00471474538469e-13
6.006075618467825e-13
6.380409397917096e-13
6.103259809823952e-13
5.345379717908531e-13
4.347022108679192e-13
3.259252576761456e-13
2.10391852475382e-13
8.059269319059958e-14
7.890139802310565e-14
3.9976791324688995e-13
1.4150625800506813e-12
3.0502616316564756e-12
5.646412002517131e-12
9.417160037118134e-12
1.448018526850863e-11
2.1000294992802722e-11
2.914418121639989e-11
3.8637182784270486e-11
4.827959321924268e-11
5.591824891171373e-11
5.884669061385104e-11
1.0242695176451117e-10
9.673626860046788e-11
1.602361304066522e-10
2.223047763156825e-10
3.136850973350592e-10
4.6200460732720715e-10
6.929672451909267e-10
1.0489628661399813e-9
1.6121684101309123e-9
2.5423072323911967e-9
4.159327812549849e-9
7.20428445630653e-9
1.37892538658608e-8
2.5726304147800284e-8
1.5956063814957835e-8
7.233323419008609e-9
1.581596729257197e-9
3.945344092996123e-9
1.0927185399569895e-8
1.3250484402352782e-7
3.442796221986699e-7
1.1401443806031687e-6
5.792325207534539e-7
3.7457805908108695e-7
2.533195728906268e-7
1.4138262868720923e-7
5.2255894024849645e-8
3.590045524045249e-8
2.7690451640874525e-7
2.522836730066704e-7
5.063018824922433e-8
3.150462938137077e-8
4.4492625233202765e-8
2.7386668664786975e-8
1.0555244892095615e-8
3.6940616483952432e-9
3.115438306277935e-10
8.247224214944063e-9
1.6490891374270233e-8
1.4370967286348408e-8
7.2430700204803905e-9
1.1665626899657015e-8
3.4505011858975646e-8
9.010326714267868e-8
1.2896992013010132e-7
8.661385464061391e-8
5.8314064928371446e-8
3.579098767566898e-8
2.0155714398745425e-8
1.0110531588165873e-8
3.059486011972548e-7
1.1252386765481825e-6
2.0126972426056533e-6
1.2924437378088075e-6
8.604857539973143e-7
6.967036283784044e-7
5.044378108114553e-7
1.0758223032385781e-7
3.056798719463748e-7
4.6526721434819035e-7
3.3805504125771825e-7
3.221263098027248e-7
6.522581745919995e-8
3.766414494588641e-9
1.759492507268712e-8
1.516702346884115e-8
7.307707075248709e-9
2.099603287902598e-9
9.233417225137967e-9
6.9690766982724414e-9
5.418780219932824e-9
5.032482548677817e-9
1.4822158406902429e-9
5.261062001758043e-9
1.3784892664555608e-8
3.403641075036616e-8
6.297535852797834e-8
4.353015036651109e-8
3.178362949458623e-8
2.0859181096690832e-8
7.46204203872173e-9
2.575201827661803e-7
5.799471798988315e-7
1.1592736567532764e-6
7.276669157851717e-7
5.195934875042518e-7
4.352606715228115e-7
3.6387986833804227e-7
2.4845980074643074e-7
2.7325713214264138e-8
1.8604029931527997e-7
2.391836589555053e-7
6.760133132872078e-8
6.51797294253685e-8
1.218910389131888e-7
3.008217961701351e-8
3.717606468947169e-9
1.2778901767028399e-8
2.7993095563191183e-8
1.5098900033047384e-8
1.8840330801076197e-8
6.463824765764671e-8
1.8753831822469988e-7
5.040409734715883e-7
2.9005378787161722e-8
7.044213985482242e-7
2.1379083690195996e-6
1.6037848686655353e-6
1.281134412230193e-6
1.185047741255422e-6
1.13100256270594e-6
2.5883112414281043e-6
1.0208088334950221e-6
9.625880491246526e-7
6.108257278577461e-7
1.2541077809065797e-8
2.215421329788905e-7
1.4186489898467621e-8
6.031480776316806e-9
2.6901597674093817e-9
1.7931966430938798e-10
8.398635589788028e-11
7.256931918826252e-10
2.4145509024667793e-10
9.412625545610885e-10
1.5032925370317337e-8
2.937325220716344e-8
1.3675686414406794e-7
9.451064157471017e-8
3.6510199801767885e-8
2.6024656897626688e-8
1.0919550721343634e-8
3.6619827176339656e-9
8.20136275102245e-10
3.853181686202499e-10
9.593344734561096e-10
1.2731979808329918e-9
1.299575441118746e-9
3.853738710887691e-10
1.3735735260442216e-8
2.0918040547419307e-8
7.875169519233827e-9
1.1733391014926978e-8
3.214980794055015e-10
1.0767751525583194e-12
1.013376133589125e-13
0.
0.
2.5418308694325543e-14
4.2035845981200246e-14
6.349596919070612e-14
9.101734079663535e-14
1.2806493726303117e-13
1.553276386970558e-13
1.0367611870282966e-13
1.0288220104650967e-13
1.3137180662981558e-13
1.7914818894475138e-13
2.3215110418053043e-13
2.971402256650989e-13
3.902259480678875e-13
5.313485489782679e-13
7.468591741921036e-13
1.0750344964786936e-12
1.5740795283876382e-12
2.334324244892176e-12
3.4977361198628956e-12
5.290026086164487e-12
8.074576659209137e-12
1.2444834238781457e-11
1.9386043145286724e-11
3.056532673594177e-11
4.88666347220061e-11
3.174863225510596e-10
1.0641509784975545e-9
1.7717892582847624e-9
1.6310628551135402e-9
9.077966226090522e-10
2.1308912355677274e-10
1.5946336283815826e-9
3.300762652134178e-9
5.535186177255999e-9
8.550783086631671e-9
1.2328978092939752e-8
2.369994591941288e-9
1.1819383047151324e-8
1.078550219108178e-8
1.0020048111781421e-8
1.71356415783135e-9
2.188403067850105e-8
5.9258480092193635e-8
8.216192388825712e-8
5.872584446763459e-8
4.748606716210819e-8
3.9508793847194926e-8
3.126202610605598e-8
2.2930102585582666e-8
1.5228888794579473e-8
7.963718229834442e-9
7.344140485902346e-11
1.0552669499293043e-8
2.8428890374744516e-8
6.257219441250311e-8
9.384854933546754e-8
6.164080941751455e-7
1.294294115864284e-7
3.218451695374887e-6
6.74041761716386e-7
1.0447971613125866e-7
5.6252880212013785e-8
1.8177927428233743e-7
6.712066731068182e-8
2.2766445531382126e-8
4.984370199522994e-8
2.8718466684163083e-7
8.431055295482133e-7
1.5989536783719338e-6
1.1536969845473147e-6
1.4740015346141864e-7
1.6647555904512412e-7
2.4498469124850836e-8
1.7434448191928524e-8
6.986970929347154e-9
2.888917791798243e-9
2.2729757791344898e-10
5.05861329546893e-10
1.2881367949405401e-9
4.9968609404118405e-9
6.880871443924707e-9
6.872915142060879e-9
1.0109388483540223e-9
2.3918213756613234e-8
7.239646426413858e-8
9.573513696337294e-8
2.0164878073188024e-8
1.3893992603492852e-8
5.0979842696941045e-9
2.486681253554325e-9
1.8053175790582721e-9
1.8479707696894513e-9
2.1776879715865932e-9
4.336116393467883e-11
1.4213859135813622e-7
1.1176766258965385e-7
7.411314402617795e-8
1.065884852519479e-7
7.512874330080119e-8
4.5495395718412154e-8
1.7632719831684362e-8
1.749847715591775e-9
7.237961895036378e-12
5.928219177384726e-13
2.1900402918356066e-13
1.53993131325923e-13
9.618082662124363e-14
4.219819272852134e-13
1.1456227025862628e-12
7.202829779292038e-13
5.548905842013568e-14
1.846605847413534e-13
3.2918368702546715e-13
4.4251539492199985e-13
4.980064678297928e-13
3.333357814684774e-13
3.4647255096075917e-13
2.7373524479375954e-13
3.186986189062812e-13
9.243895561811792e-13
4.621797360905693e-12
5.943994176891967e-12
4.932601319062157e-12
4.234262413168895e-12
4.483631626580396e-12
5.554380876712797e-12
7.407116486974913e-12
1.016865023862933e-11
7.115844616456928e-12
2.693041303124683e-12
1.395650684450176e-12
1.3663047770403513e-12
2.1263504956666924e-12
3.628465542184996e-12
5.9452957171439285e-12
9.489034648053952e-12
1.5071999137992363e-11
2.411274787169766e-11
3.91533724451858e-11
6.498536750154139e-11
1.112495648112445e-10
1.991503581683495e-10
3.8167541666913913e-10
8.179370966071528e-10
2.074752816741367e-9
3.485180856980289e-9
2.717365482485679e-9
2.512614770651066e-9
1.1405338672449959e-7
6.521554509530666e-7
6.182326401959805e-7
1.1594419737679553e-7
3.3113016856958074e-7
3.847339465862372e-7
4.1370160754110853e-7
4.199590708303516e-7
3.222180756750784e-7
8.551468118333907e-8
1.0950129952925233e-7
4.715972300710786e-8
6.508365461294068e-8
3.6609904909600794e-8
1.6054120534643055e-8
6.072849518852104e-9
6.313649531086438e-9
1.0450386711746666e-8
7.543593159653924e-9
7.012651122211634e-9
4.861707533695881e-9
2.2211665112990822e-9
1.3852745352009974e-8
2.245257076229105e-8
1.6107869822226958e-8
1.252507437907632e-8
9.743232557911078e-9
5.127578467318288e-9
1.055674325217618e-8
1.251999414601655e-8
1.1258189790729332e-8
1.0715045824664023e-7
1.2775900654514872e-10
1.605103205477337e-6
3.833673718070865e-7
1.3571206129884027e-7
4.1927285723299324e-8
6.070719053189287e-9
1.575276169156751e-8
6.251978604057644e-8
8.682337378244835e-8
2.4665797273434996e-8
3.948170854438795e-8
8.101664082810437e-9
3.062979223661982e-8
2.301726751323663e-8
2.5032543229555312e-8
1.6508984676482364e-8
3.736399023025129e-8
1.803159995396144e-7
6.358246437888989e-8
1.0056877048544287e-7
7.346775080509263e-8
8.457576755200873e-8
5.341574693705143e-7
8.205314354780783e-7
2.4506918787631945e-6
9.528721440047462e-6
3.4190507010815818e-6
1.0886216842821847e-6
4.1104298163819964e-7
1.0093150153875252e-6
6.499571700664386e-7
3.5193443570309224e-7
2.14755711114653e-7
1.6229817493278393e-7
1.413638136343117e-7
1.296777049732766e-7
7.849551951774945e-8
1.7112653790184454e-7
3.5874325378319085e-7
2.0307069631862264e-6
1.7873948092872064e-7
1.867159148823813e-8
1.1462559535930562e-8
3.4241122524759182e-9
6.818550742164541e-10
2.2403102313482504e-10
1.647868495648981e-10
4.228785845755138e-11
2.1831349889862017e-11
2.1586326799711825e-10
9.121514331478465e-10
8.380917989267599e-10
8.762545083903028e-10
1.1506468560044157e-9
1.7816743363716986e-9
2.905268334437454e-9
3.7080606005930793e-9
3.7240662768872626e-9
3.921836848315291e-9
4.807515280178689e-9
1.9484057147502072e-8
2.07919597643462e-8
2.1070746619937676e-8
2.0796035900100026e-8
1.5296203043486783e-8
3.760628142477933e-9
5.737056044851597e-8
2.922234875264118e-8
3.207162663544419e-8
1.5038452339997973e-9
2.9899256457759513e-11
1.9677830844718134e-12
1.0701017631318746e-13
3.638202154601403e-14
0.
0.
2.5907843164173387e-14
0.
0.
2.5668021471655018e-14
4.849041066842587e-14
7.423737881826103e-14
1.081202459786095e-13
1.5561359276249714e-13
2.2360445594856706e-13
3.2165426751667046e-13
4.635370106430239e-13
6.693739847578435e-13
9.687665807154797e-13
1.4054939933876527e-12
2.0446384021273554e-12
1.3959198700870437e-11
3.394317207476329e-11
6.345982444948525e-11
1.0214745272782094e-10
1.4484292276467609e-10
1.7670530088926905e-10
2.1576151440120456e-10
2.723475875880748e-10
3.525086898310142e-10
4.264719943263679e-10
4.4760746586669844e-10
4.431028872254612e-10
4.1668217254287247e-10
6.18432967166841e-11
5.314931415931122e-10
1.1585126957558266e-9
2.1919591446085824e-9
3.869335148493047e-9
6.493295881294077e-9
1.0702648556565139e-8
1.801171906489719e-8
3.2833372782273036e-8
5.3616354892909266e-8
2.997172581308117e-8
1.5790673586647876e-8
9.143388855931896e-9
5.20247862335545e-9
2.284994752347094e-9
4.5785515921513263e-10
3.777704808316118e-9
8.880685317170331e-9
1.0059800579519079e-7
1.6014582783804354e-7
1.3067188448719017e-6
3.963154086081979e-7
1.7318654552263242e-7
6.347405678325594e-8
4.927268598780076e-9
6.469367294847279e-8
1.6089992950608332e-8
4.093308110051806e-8
5.408388868582114e-8
1.0915723165572707e-7
2.5534580221226417e-7
1.6271699569469166e-7
4.3744296740264616e-8
1.6198497453196234e-8
1.0821219784552434e-8
8.836121157344347e-9
5.355062888817222e-9
9.854414607760711e-10
1.2589757018933223e-9
1.0157123395188606e-9
7.721015075691212e-10
5.834240752505598e-10
1.5630686648056532e-11
5.609800962988151e-10
1.165702450518554e-9
2.122346598576501e-9
3.711881631196691e-9
6.260674725319687e-9
3.30618996797815e-8
7.02174755960556e-8
7.136937746737707e-9
3.561325227691093e-8
5.159483949354425e-8
6.075959646287631e-8
6.50208228982431e-8
6.191038385671317e-8
5.268369331418365e-8
4.207116281410316e-8
3.355000841528489e-8
2.856825323304223e-8
4.99975521793094e-8
4.222949881610407e-8
1.6246958863841e-8
3.2246651872661268e-9
1.1891585407226e-8
1.719328527391076e-8
1.572247970040588e-8
1.6343108143191543e-8
9.558186881493917e-9
8.731403926047646e-9
3.9137433487706706e-8
3.519399846114034e-8
2.7234433392824784e-8
2.1351862508977364e-8
1.5754074904353553e-8
1.0546047206821589e-8
5.930314438868569e-9
1.5955692634578763e-9
3.202700628416137e-9
1.8268127162407344e-7
3.0478931355459277e-7
2.36745829615874e-6
6.950292052971376e-7
3.2469366402184057e-7
1.2549471009378085e-7
6.909853042093141e-9
2.5401082988509445e-7
1.332197903687978e-7
6.17188771572679e-8
5.552677837997703e-9
1.362589451993805e-8
1.88998444439934e-8
1.295208255276524e-7
3.8615351268567256e-8
1.3551692296886377e-8
1.2464021433835022e-8
1.2921279887196705e-8
1.0150783000162514e-8
2.9585013114841203e-9
9.21434571428819e-10
1.201833463334734e-9
8.986946373533867e-10
6.790012667314815e-10
6.452639336405438e-11
5.987010042090436e-10
1.2692980647523193e-9
2.3107619874139513e-9
4.032206530217886e-9
6.786267308685581e-9
7.295605143957297e-9
7.978326540354106e-8
1.1836295816866113e-7
8.486615988659773e-9
7.022387724180809e-8
9.032672096543141e-8
1.014591223521954e-7
1.0097486324134243e-7
8.682194051825859e-8
6.769759423498727e-8
5.1663148296375854e-8
4.0510288798247194e-8
7.11876371480174e-8
2.9072120149020186e-8
1.10161768166306e-8
2.031696861423331e-9
1.2189708257136511e-8
3.728012335150916e-8
3.487664944944045e-8
3.549710648619902e-8
1.2576662857277474e-8
4.377255750157655e-8
6.635135511944975e-8
5.461271522058655e-8
4.9093359618616524e-8
4.457557984347682e-8
3.757582357142326e-8
2.8307734234448442e-8
1.9094148413362242e-8
1.1069073999087297e-8
3.911423589933497e-9
3.327738043188714e-9
4.6426740110716207e-7
5.924706021843563e-7
4.721471428304704e-6
1.4509923223988444e-6
6.59070531343492e-7
1.82293982249459e-7
3.7116981451629323e-7
2.76474457049954e-7
1.8302738451940752e-7
1.32521022271603e-7
1.9702713364014754e-8
1.3909990497601157e-8
8.690450603129262e-8
3.752940079769786e-7
1.1363757341437138e-7
7.435075683175425e-8
1.066489042519404e-7
4.778297341781247e-8
2.033513444326175e-9
3.280270356294998e-9
1.301797344822013e-8
2.8571907746790684e-9
4.656636078942097e-10
1.0312408573434253e-10
2.5179824180668924e-10
1.8063266128518365e-10
6.66733244092136e-11
1.415959469465211e-10
3.109090063253832e-10
5.266846766765015e-10
1.99727814392569e-9
5.2852902607484235e-9
4.063725054827814e-9
3.485165143650403e-10
4.4247659050507166e-9
9.870286605259833e-9
1.7414512895477776e-8
2.847394474622115e-8
3.956160533532808e-8
3.4785894418657897e-8
1.99150960711493e-8
8.887473706438813e-9
2.73578792292764e-9
1.09396931048283e-9
1.6838437605566057e-8
1.8266414997677366e-8
7.1455195252754456e-9
3.5546190506378133e-9
1.6230884262873556e-9
1.6409862230577334e-10
1.8895839322191624e-8
1.2183843825747092e-8
1.3558154059064741e-8
1.7415287633139476e-8
1.9137891449184673e-8
8.066512257294492e-9
7.237740923713369e-8
2.731413373844296e-7
1.0816524033778366e-6
3.9476050488562165e-7
3.3924106379461876e-7
4.901524691485128e-7
4.613145180637917e-7
1.5703812250104397e-7
2.2521433351720587e-7
1.319713303618609e-7
1.89589739549293e-7
2.215635098347862e-8
5.119743554749063e-10
1.6706561011187102e-11
2.478955995979922e-10
2.3191233951911282e-10
5.632853122975159e-10
4.1927702794124625e-9
7.3730304760226155e-9
1.968977472034991e-8
6.920136124061338e-9
5.103005310317179e-8
7.662105416555291e-8
6.396203412413971e-8
4.041379715686574e-8
2.073666163306144e-8
7.169688425649046e-9
1.972422857175054e-9
5.27339578473171e-12
8.902896608353867e-10
1.5170189569627995e-9
2.468137175308851e-9
7.344893061978628e-9
1.933544251561344e-8
8.304341494918405e-9
1.561898716267626e-10
2.8292718080506308e-11
6.573545947304097e-13
3.5643331748947497e-14
0.
2.423004361830347e-14
3.574204642218071e-14
5.340328152791832e-14
7.640244796611143e-14
1.0714826557578619e-13
1.4943579115135065e-13
2.0838840272504146e-13
2.4612745502971117e-13
1.5197180469805283e-13
1.4719010854936938e-13
1.8651499608709995e-13
2.5564032131078476e-13
3.3500673784350446e-13
4.336852983648871e-13
5.750973077885137e-13
7.893486815809419e-13
1.1170647616516538e-12
1.6179449115209525e-12
2.3836012968443775e-12
3.5575541622042857e-12
5.3677682454914505e-12
8.181100401777243e-12
1.259648170225931e-11
1.960804298946428e-11
3.089799464655282e-11
4.9378043112782984e-11
8.02251134004477e-11
6.028941728208794e-10
2.00640473534964e-9
3.154939444032139e-9
2.426485362159803e-9
5.843054772123689e-10
1.7064368937561913e-9
4.22430226185798e-9
7.1702099402509856e-9
1.0873416909610728e-8
1.570155773017374e-8
2.179655776224735e-8
9.713483255018604e-9
1.0256236823010979e-8
1.517094917631819e-8
1.524060949264169e-8
1.0212788588182248e-8
1.5452051009650913e-8
5.846032020235437e-8
7.575097009012989e-8
5.593236458345774e-8
4.6786712114151356e-8
4.02113757189752e-8
3.2700725600617925e-8
2.437296336413351e-8
1.63020388408477e-8
8.557466001230912e-9
5.722749807164992e-11
1.1650485668218082e-8
3.20805857620892e-8
7.060887828292945e-8
4.74123103828499e-7
5.017020887934519e-8
3.0029576183715553e-6
6.868123055870392e-7
1.4747430676440487e-7
2.466797144927722e-8
1.6706675831142055e-7
8.96993846543702e-8
6.290378880757316e-9
1.127243179361123e-8
2.7317993736504086e-7
3.701335007500615e-8
1.9514519893953228e-7
2.933010871025138e-7
1.7111593810630072e-8
4.465864902747251e-9
1.1293968704861131e-9
9.645038545663494e-10
4.529334611265548e-12
7.945983242049562e-11
9.023783806713237e-11
1.9904026515654928e-9
2.0534334121922992e-9
3.396149432420304e-9
1.5803397331929085e-9
8.248103182156227e-9
2.902017519570017e-8
4.070905249131278e-8
4.7966978833681235e-8
5.112765352748552e-8
2.8946635332002747e-8
5.463973912401765e-9
3.0073025638058584e-9
3.838986066942434e-9
6.647803482609704e-9
1.0765470736139736e-8
1.6855811611053613e-8
2.6347483699555283e-8
2.4194532444199697e-8
4.5038854079425e-9
1.5542884882629982e-8
1.9635625484835383e-8
2.1177540286834243e-8
2.3162270954320367e-10
1.1134435509401345e-11
1.685320369665677e-13
0.
5.542124385146682e-14
6.660706932610878e-14
4.400993000255469e-14
4.432240438505856e-14
4.9545190410852e-14
6.039112597944209e-14
7.230381529652815e-14
8.628977434264322e-14
1.0616915550238706e-13
1.3626517413056136e-13
1.8166602561612162e-13
2.491512489879426e-13
3.483496605921414e-13
4.932538333420601e-13
7.043641633184002e-13
4.977675832757099e-12
1.0597823975097936e-11
1.8629460089188465e-11
2.972006974452674e-11
4.399737763033045e-11
6.066472865501518e-11
7.863715413361461e-11
9.951191709087488e-11
1.268084993054197e-10
1.646104389378657e-10
2.1826404788410258e-10
1.590034922288652e-10
1.801927283770204e-10
1.0394759223829882e-10
1.0780056256072839e-10
2.238959869088375e-10
4.5975137487688483e-10
8.188437931388652e-10
1.2705161989469702e-9
1.7833971515092175e-9
2.380170736478803e-9
3.1749312769595076e-9
4.473318826574176e-9
7.189466014124802e-9
1.2902535252072964e-8
9.533046286731452e-9
5.874182267049424e-9
4.6473970631063064e-9
4.559793896839894e-9
5.507066417239624e-9
8.274339588088168e-9
4.771067419590429e-8
7.764827314752894e-8
7.243590099520261e-7
2.64201926340981e-7
1.4223412026240674e-7
7.219993123787519e-8
2.753280289422234e-8
6.146334982920411e-10
3.038235609299895e-8
2.1640054696641412e-7
9.490920119429434e-8
1.9966315153521156e-7
1.1325179771427458e-8
2.607077390074049e-8
2.994895456417804e-8
2.4298448596201287e-8
8.550061975458819e-9
1.1692598596246928e-9
4.758157522959229e-9
5.524145142556458e-9
4.670293848235159e-9
4.247474571789013e-9
1.54762337584215e-9
2.240752083102211e-9
7.041238304429805e-9
1.7516929709047966e-8
2.823100669367717e-8
1.5130678001553778e-8
7.705107062374108e-9
3.5520841279889084e-9
7.284852300177064e-8
3.8224180474131523e-7
1.0626898028052591e-7
2.157819744832609e-7
1.8523429501122487e-7
1.5403326880089629e-7
1.0992843792021494e-7
6.216267403835342e-8
2.4869486821499674e-8
1.9704427105730926e-9
8.662750017047947e-9
1.029606978625782e-7
5.305645876168295e-8
2.9371329766420207e-8
2.2682512970270512e-8
1.6650768668212943e-8
8.767792292925496e-9
2.602636248011259e-9
6.7594280024185995e-9
4.317868114725e-9
3.2860139904112437e-9
3.0035044564715108e-9
1.6971623495141285e-9
1.2187946919139281e-9
4.527086064155399e-9
1.1612449225671515e-8
2.315346234693212e-8
1.5015291753522015e-8
8.927738877068916e-9
4.446521478442555e-9
3.090892601356765e-10
8.801481861041399e-8
2.5205077559851257e-7
4.939653167785056e-7
3.258457384414796e-7
2.3199910144566742e-7
1.6212857967680867e-7
9.346239388573587e-8
4.146406057809482e-8
2.224030880004892e-9
5.547747703291305e-8
2.995440413245595e-7
3.088415454279891e-10
5.271101849453561e-8
6.222416049614109e-8
3.230006128462687e-8
1.0948492457204365e-8
2.006557198078617e-9
7.739785235215123e-9
1.465338815118977e-8
1.2885348415531161e-8
1.2459105368015046e-8
6.2221252361206484e-9
6.482338514785296e-9
2.6232163842176836e-8
6.399721971256364e-8
4.659826959906191e-8
2.8788354779673383e-8
1.7399761407731667e-8
9.669999422645043e-9
4.14680217274202e-9
3.850517712430172e-10
1.7549794598105067e-7
4.875119917983623e-7
1.8794745203455715e-6
7.860214812383346e-7
4.6463133262516057e-7
2.6940666335249657e-7
1.0456522768972149e-7
1.8489432714349716e-8
2.448964689468857e-7
2.2835145542727266e-7
6.37178065350606e-8
4.290762528541937e-8
2.4922685579420087e-8
1.9042828142418567e-8
1.9565975000596546e-8
1.754126187283227e-8
1.0176196288585595e-8
4.022711000528172e-9
5.243202519764739e-9
5.405924059326494e-9
3.799364335633843e-9
3.3811509481690435e-9
2.3146611152762118e-9
1.1120136391153895e-9
4.5897419102998384e-9
1.0729175299057227e-8
2.629427194063734e-8
3.2205712868155135e-8
1.8335867983140716e-8
9.152016662288376e-9
5.496939953511011e-10
1.4339193167163302e-7
4.3070678070606897e-7
4.988367058211873e-7
4.183431423114188e-7
3.263502796997181e-7
2.6055051717714377e-7
1.8077251466501164e-7
1.0251844222044061e-7
3.781948203200268e-8
3.749909659780025e-8
1.6845159177790532e-7
2.119709557215723e-8
6.038700092239852e-8
4.063566512163817e-8
1.6215520251123796e-8
6.113462362504604e-9
1.3324716339169941e-9
5.635495708014141e-9
2.0689693458716533e-8
2.3655947519295564e-8
1.7460578197132186e-8
1.1505209643159993e-8
4.8913639400675176e-8
1.3134525609468022e-7
1.2070686243797665e-7
9.137193619279081e-8
7.562179283870787e-8
5.8015955549095405e-8
3.854121788548818e-8
2.29512452658991e-8
3.6729096139798536e-7
1.3750879977993356e-6
2.2311451865282067e-6
1.5021300308990453e-6
9.871078128408087e-7
8.324805280852145e-7
6.872424012400797e-7
7.049823544188407e-8
3.4598511299272414e-7
4.414764864943948e-7
3.516001537679955e-7
2.1801178286313876e-7
3.283465941374881e-7
3.038002200826213e-7
3.8084233578310716e-8
2.046221085808523e-8
8.485722025277157e-9
2.7178056422506536e-9
4.188604255021648e-9
2.791243497255749e-9
1.772638989790903e-9
6.680901334278642e-9
3.4508636811463996e-9
2.7130891793462852e-9
5.15601634919486e-10
1.0960231162175874e-8
3.359322925948961e-8
5.2120823003625176e-8
1.5994865253735392e-7
1.2919692414187283e-7
1.801900693721603e-7
1.4062370128364757e-6
3.5513732215500445e-7
1.7811986048270608e-7
1.231062787754061e-7
9.135100691849093e-8
7.668701013111575e-8
7.667737811191913e-8
7.094830206728808e-9
1.715715929979304e-7
3.148336991362967e-7
1.1171124246599236e-8
1.4420204197483778e-9
1.9095903454403245e-10
5.67158639319812e-11
8.087335737185569e-11
3.218715164400513e-11
1.396335549558825e-11
4.234889235781135e-11
1.09148971307272e-9
8.200364627051798e-8
4.240195941450715e-8
3.24788681046868e-8
9.240453829856953e-9
8.255949835951487e-7
2.8850794541012006e-7
5.7538522440806854e-8
1.5768845651363758e-8
1.0261308018005499e-8
9.052088789331604e-9
3.978228065439809e-9
5.271657712137625e-10
5.853514045678524e-9
1.7725142895255641e-9
9.928557910335905e-9
1.591883768355939e-8
3.326873703826945e-9
1.1006733492224325e-8
1.4547756816528138e-10
6.587770465978656e-13
4.455034121655658e-14
0.
0.
0.
0.
0.
0.
0.
0.
0.
0.
2.5478709919882805e-14
3.60664212151737e-14
5.162149864108068e-14
7.441922669859698e-14
1.0783399513000178e-13
1.569039264476359e-13
2.2919054395744454e-13
3.361079143511997e-13
4.950002241282464e-13
7.324234969512788e-13
1.0893902606868682e-12
1.6298612526131165e-12
1.5145979141201268e-11
3.3315788343111435e-11
5.875847248619288e-11
9.051803597913167e-11
1.2261334764550391e-10
1.474789924524582e-10
1.5830746621789133e-10
1.4961336772838924e-10
1.1692080732324205e-10
5.700135605181253e-11
3.139446309974735e-11
6.47239012599857e-10
8.914709505227459e-10
1.1046741355718184e-9
7.021692747789999e-10
4.447054154037143e-10
1.6922952560217173e-9
3.5027838819507153e-9
7.650054391956226e-9
1.9795750100219265e-8
2.4362499059262128e-8
1.3930036348121895e-8
6.9233712673519516e-9
3.803300270508006e-9
2.2181514813349684e-9
1.2574344649801284e-9
5.472380333848732e-10
1.0938443551064316e-10
8.718636299684314e-10
1.9520139166454053e-9
3.384968999885182e-8
1.9748927708475983e-8
4.6050641226764133e-7
1.0225128453637397e-7
2.8274311047147014e-8
4.262314800369289e-9
7.245112897775085e-9
3.35137931790454e-8
2.9815238537858784e-8
2.484322486485786e-8
2.358067531077331e-8
1.0505698241074801e-7
6.729835454852494e-7
1.6405023253526104e-6
2.665819878310663e-6
3.0247002182592113e-7
3.7005642457463823e-7
5.344837109147953e-9
2.6558906671522052e-9
1.141523298279962e-9
1.4230211189751092e-12
9.937083554556967e-12
3.8501967740136126e-11
7.632252461617799e-11
9.881054307932523e-11
5.188012057611143e-11
1.1617771380910923e-9
3.7476628681181124e-9
5.626596739570629e-9
8.210680498890346e-9
1.3867817884519059e-8
6.7867466900655635e-9
7.267271221254518e-9
1.059983051451973e-8
9.949790835816255e-9
5.367182174377827e-9
3.198534290265397e-9
2.4122684834951754e-9
2.2993756180431218e-9
2.7903104207073803e-9
4.429892426055334e-9
9.274011247230552e-9
1.686383413414441e-8
1.1674747717683222e-8
1.032269658247844e-8
1.411710296058263e-11
1.6136285978564843e-12
2.299005987824899e-14
0.
0.
0.
0.
0.
0.
0.
0.
0.
0.
0.
0.
0.
0.
1.6790290348040896e-13
2.3005986212433677e-13
3.1346626847286016e-13
4.321099232855049e-13
6.000937438503681e-13
8.385007861518819e-13
1.177116327799082e-12
1.6577530576014215e-12
2.3387282385808446e-12
3.30035310944159e-12
4.650920454352587e-12
3.952946155498687e-12
3.812388916454022e-12
2.803659137191509e-12
2.8660178765782367e-12
3.330931249076743e-12
4.287653239014733e-12
6.0381322325151616e-12
9.016030755252181e-12
1.4049656215803332e-11
2.2788443827767322e-11
3.860708164776215e-11
6.891156770463294e-11
1.3186656896016048e-10
2.8006013904632136e-10
7.02891438030665e-10
1.7747486000695287e-9
1.67040386591763e-9
1.5549463921401623e-9
1.7410682409823145e-9
2.2168811873982742e-9
2.482546677328909e-8
1.0917327301312113e-7
1.5972709983637275e-7
1.275272308277309e-7
9.304096262960754e-8
6.693358816723362e-8
3.993054276414551e-8
1.8110164119398847e-8
1.5208395385473876e-9
1.9196237229012713e-8
1.2757143269638557e-7
6.110777856257473e-9
1.2399723417378297e-8
1.9761960615326766e-8
2.085749232095872e-8
1.204729727724542e-8
1.437329916743383e-9
5.199827524842854e-9
4.698561393503515e-9
4.02317114638636e-9
3.7605998732276266e-9
1.7071129182462004e-9
1.9463199808324633e-9
7.891431364119277e-9
1.6457979848657097e-8
1.1221027569854267e-8
7.353066883967449e-9
4.66197286754215e-9
2.423332577342241e-9
1.9330147647496056e-10
4.6330846026320196e-8
1.2777434717359665e-7
3.323250809316887e-7
1.7040289943872307e-7
1.0922859155134598e-7
6.750655086597569e-8
3.446977275019981e-8
1.8263229877886486e-8
2.5574248981160873e-8
6.235726410727486e-8
7.496705224231826e-8
5.885775837281997e-8
1.4197561491014008e-7
2.3362025726163268e-7
6.83657008811374e-8
2.1047212545882673e-8
9.219502195842949e-9
5.15576923253151e-9
2.1278222958991736e-9
1.0018598096794601e-9
1.7942410911041015e-9
1.20321954643636e-9
1.0160130468996998e-9
7.379731271102307e-10
1.4991935799914595e-10
8.958161850247497e-10
1.888527983211424e-9
3.704119657831509e-9
7.374068178153951e-9
8.208949193946609e-9
3.1289965891048886e-9
6.052042951608222e-8
2.569097931019351e-7
2.142592701970756e-9
8.016560867341226e-8
8.9526864860681e-8
8.979238823488081e-8
8.205793480958573e-8
6.490242144471061e-8
4.4179686686254025e-8
2.5505737622146592e-8
9.244316366929994e-9
3.382834554509702e-8
4.420581250171975e-8
3.675773053496987e-8
1.6457346730772442e-8
2.5127805870619244e-9
1.3194954975865448e-8
1.1296247012946219e-8
1.065181548118935e-8
1.0246505758857722e-8
3.2151972397070258e-9
1.0828885759342775e-8
2.3231458681930544e-8
1.7849958063203756e-8
1.4050925504284235e-8
1.0850712260248874e-8
7.609053949783577e-9
4.16179239043003e-9
4.2872934544007224e-11
6.82592763403636e-9
2.1733898700730576e-8
1.2175046828933814e-7
6.360212478489244e-8
1.3883759441598653e-6
3.565844310133845e-7
1.35306513067512e-7
4.0110275405050995e-8
8.786571007274695e-10
2.4983139532381523e-8
4.7962728958793634e-8
4.0518037621460617e-8
4.0976728651883984e-8
9.842692222448472e-8
2.0168809564323184e-7
2.6821436639516046e-7
7.594411127377316e-8
2.6899285699427927e-8
1.0283670749242959e-8
5.935834096376071e-9
3.2500955406010304e-9
1.1855908826300468e-9
1.630928749835438e-9
1.3350609348730496e-9
9.148814291916442e-10
7.872198556974841e-10
3.103409930831454e-10
4.0255732524923224e-10
9.800096439869976e-10
1.7736681911189786e-9
2.9672951625366513e-9
4.72923712185472e-9
7.078195607282422e-9
4.61027410055107e-8
1.0934242471187816e-7
2.9457604178374317e-8
4.276457075488911e-8
6.84787982757481e-8
8.146131959337805e-8
8.957084108180354e-8
9.06483597282795e-8
8.259235179223913e-8
6.818386575295784e-8
5.2701402742134335e-8
6.913830733339762e-8
5.8589838126546145e-8
2.9264200327753193e-8
3.5492545554373755e-9
2.2565891255294407e-8
2.0823226485465293e-8
1.9947143539327502e-8
2.086166840806497e-8
1.0449972570776527e-8
1.8373655355469065e-8
3.1134842560807574e-8
2.5791352151539755e-8
2.1876372183574357e-8
1.797781566860003e-8
1.3466090193553357e-8
8.47277516619743e-9
2.70785336560522e-9
5.510951404188653e-9
2.1256690029327533e-8
1.7582938303053942e-7
7.068114004551023e-8
1.9425408477314994e-6
4.838162024129785e-7
1.749009696232537e-7
4.564227949413488e-8
1.1776748134931304e-8
7.957293993819262e-8
2.0301487791947775e-8
5.526253370209292e-8
2.8274743855502738e-8
4.168354467965052e-7
9.105188470637151e-7
2.1115836208518535e-6
1.0155634080036758e-6
3.9501471303298747e-7
1.1948522698042675e-7
1.1471954162918102e-7
1.8832056111285788e-7
8.535191719907075e-8
2.545766926359747e-7
2.603061466508691e-7
3.0591929605812495e-7
6.166746171080126e-8
1.0567482175109424e-9
1.715100466986605e-9
2.704017773231316e-10
9.953737314653566e-10
1.0336537184905123e-9
2.6057458364746936e-9
4.688079029257009e-9
3.744876685006432e-9
3.208414728057707e-9
1.8252387017207427e-9
1.5155972766433208e-9
2.3462214380704585e-9
2.8048851878518604e-9
1.7349054184042969e-9
5.330186112560853e-10
1.1554539274445402e-8
1.451020719148346e-7
1.6392997632502643e-7
1.7455334205780736e-7
1.0457934155219938e-7
8.757184344326993e-8
6.138338802098092e-9
1.2027776750892669e-7
3.199945055044761e-8
9.356995404411247e-10
2.2030184921047866e-11
1.4718537884624483e-12
1.3391779598472956e-13
1.220918688768995e-13
0.
4.189523768386918e-13
5.292697567309261e-13
1.7684316991872156e-13
1.6085595211723544e-13
2.9175544000640154e-13
3.615624444944564e-13
3.05669576031504e-13
5.700453390795623e-14
5.940513375111696e-13
6.363428528317041e-13
1.896829104070318e-13
2.528561913077721e-12
4.218946785010876e-12
3.781456412282395e-12
3.0989363283809093e-12
3.0678942394343717e-12
3.6522777257065614e-12
4.7868307505100786e-12
6.5253423194151595e-12
4.96020600015425e-12
1.8333003798763162e-12
1.0622035678818256e-12
1.1194573033182645e-12
1.7103692836708138e-12
2.7499485018176247e-12
4.288064146279579e-12
6.600493037828957e-12
1.0189902872730406e-11
1.5893794083821222e-11
2.5148414279937743e-11
4.052037983288644e-11
6.68217062598628e-11
1.1364746076205545e-10
2.0181792727095116e-10
3.823394469125388e-10
8.043238748699128e-10
1.9982769929976387e-9
3.988118615322386e-9
3.1381910385828923e-9
1.4093162745097874e-7
5.422653573403781e-7
3.4378220248759305e-7
4.7314672816968226e-8
2.1872041480558504e-7
2.75308585094684e-7
3.0577586884224813e-7
3.237434230498453e-7
3.0187723829870796e-7
1.9879490475791764e-7
5.3902676164809026e-8
9.928537350159213e-8
6.052735583550348e-8
2.601597293940546e-8
1.040992137559297e-8
6.71643393474206e-10
1.6666387001673194e-8
1.0700651674241507e-8
9.822598331052604e-9
9.544397384836807e-9
2.167058326008789e-9
1.2687831435209783e-8
2.4124281776958218e-8
1.816819727837144e-8
1.4746195495935226e-8
1.2320784935154464e-8
9.335493391772278e-9
2.1681924804413695e-9
1.7663913039506282e-8
1.4473565117735644e-8
1.1367943336385276e-7
1.4498548159944586e-8
1.632696734887849e-6
3.944389691786834e-7
1.4884359326246977e-7
4.7953711653421635e-8
6.268947859186846e-9
2.143734310815161e-8
9.561258624863304e-8
1.0661298040845241e-7
1.631702533985781e-8
6.2178983898173e-8
2.5962076291750625e-7
6.368261453626148e-7
5.611931911897171e-7
8.729344735063144e-7
4.899967344515253e-7
2.2548900702405935e-7
1.7265435897553574e-7
8.457764700597857e-8
3.559172777936032e-8
4.1065371235763023e-7
8.928696174732886e-8
3.8788283066500415e-8
8.642741323664797e-8
7.97908779228129e-8
9.709734618876578e-8
2.340632867413321e-7
9.468386404632285e-7
1.0948163931494765e-6
2.4782496992997297e-8
7.869979451502412e-8
3.929512861881925e-8
2.969850959631199e-8
2.90934481331755e-8
3.606715922185735e-8
5.837245089905597e-8
1.1639014100197514e-7
1.120707516439961e-7
2.0347326260697003e-8
2.0742585720692314e-7
5.690936638859014e-7
1.266406630707026e-6
2.544888355627583e-7
5.019603323888066e-7
2.0023161997670558e-7
2.2845422685356128e-8
1.7837980128450784e-8
7.585833476653283e-9
3.329047125223746e-9
2.8774869448070093e-9
2.8990294103559293e-9
3.2850782829109695e-9
1.6908753699672572e-9
4.809447674347708e-10
2.370764114572639e-10
1.9868982083614377e-10
2.350686418847244e-10
1.1687708662181963e-10
8.275974145628986e-12
4.447531303448219e-11
1.0440145983532926e-10
2.386085000116187e-9
9.917631044184074e-10
3.6900157846202404e-10
1.4086490974829044e-11
2.101002000578822e-10
4.392778498609768e-10
8.315071413102486e-10
1.7711311640129649e-9
2.3891650089218133e-9
1.4322291195119764e-9
1.0420914231743757e-9
6.540413386627047e-11
7.901620937015422e-11
6.389175426392931e-12
1.1562506121932096e-13
0.
0.
0.
0.
0.
0.
0.
0.
0.
0.
3.4998096399284804e-14
5.4652223330286945e-14
8.477745686722092e-14
1.3242156107025007e-13
2.0979367001786134e-13
3.3923986618528663e-13
2.2533397354740991e-13
9.994074258199806e-13
2.400213889811117e-12
4.368909851190684e-12
6.797429879338601e-12
1.0180478467490342e-11
1.551401665366796e-11
2.4187695895407794e-11
3.711020673088267e-11
5.106697390387065e-11
5.752664309752646e-11
9.077373916763971e-11
4.320902955796028e-11
7.129038031009952e-11
1.3654054985562058e-10
2.302179121047071e-10
3.7372795532945585e-10
5.672834964566031e-10
8.229152512454667e-10
1.1945801362625933e-9
1.7717368627177226e-9
2.684978445396499e-9
4.219189992042538e-9
7.238675984038942e-9
1.1545592478353286e-8
6.187443951238032e-9
2.65413221102992e-9
7.316020483932925e-10
8.30816670290844e-10
2.6424236428770505e-9
4.923567800959693e-8
1.5997369227194802e-7
3.772516007810874e-7
2.2148024774349806e-7
1.4463492288494625e-7
9.175400137953734e-8
4.720978533541417e-8
2.0739177506806843e-8
1.8341160841375684e-8
4.922211570895677e-8
1.9038101432397905e-7
8.386139078541356e-8
2.9263828529469296e-7
1.7279978861838113e-7
5.524898630784203e-8
1.6964753045252345e-8
8.31387026255882e-9
3.930420437761292e-9
1.1230666591170396e-9
4.11222731471649e-9
2.598103289418334e-9
1.877078086758854e-9
1.7362886739633144e-9
9.188556362318785e-10
7.006170915494639e-10
2.2004595230580263e-9
4.7269651962151e-9
1.0346090750019522e-8
1.8095592415275827e-8
9.613346980683332e-9
4.220358244425173e-9
7.771484250028187e-8
4.830103004964709e-7
1.318495468452122e-8
1.5323025919648098e-7
1.5577011711915241e-7
1.4902413560628732e-7
1.3230384281428713e-7
1.0131122187919788e-7
6.339882615789835e-8
2.454060370042567e-8
2.470970004329046e-8
4.309376368196265e-8
6.672783365532573e-8
5.916202607344634e-8
2.6062210218759718e-8
4.441242640960531e-9
1.2649457599007023e-8
1.4587913854634347e-8
1.2733423806596375e-8
1.2196091253493932e-8
7.0999047344428454e-9
5.395727671580471e-9
2.7778623916643113e-8
3.007349055993936e-8
2.1717908279733806e-8
1.5961357080896928e-8
1.0914146348564791e-8
6.059698307059764e-9
7.657375499187183e-10
6.719810919688376e-9
2.1042911246159054e-8
1.4462778807475303e-7
8.683531111185672e-8
1.8116598395095143e-6
4.806668916627175e-7
1.9410015599681212e-7
6.318228166511118e-8
7.7613151616214e-9
3.528692492655379e-8
3.3704407388096774e-8
6.18947251562763e-8
7.376175108465873e-8
1.23561342175173e-7
2.933009028168989e-7
2.5441601884691577e-7
6.799764966046619e-8
2.0811759112960043e-8
7.92943783365547e-9
3.746668867639606e-9
1.4285127944378917e-9
4.940634860181628e-12
4.056830600510681e-9
1.900567051824869e-9
1.6684480176290465e-9
1.2236652479991631e-9
5.388930813557458e-10
1.9419095750955925e-9
3.905324088869961e-9
7.702664299423045e-9
1.6158626162424185e-8
2.982997872106791e-8
1.5958426259613798e-8
1.6339768178986336e-7
5.497112148690024e-7
1.1487010893025367e-7
1.3380324308115272e-7
1.799651487114075e-7
1.9516077695084204e-7
2.068228528154781e-7
2.1282628767917242e-7
2.044690642720723e-7
1.6856104539707354e-7
7.376138824823335e-8
1.4761100659279046e-7
1.2110636081136768e-7
5.968493932969529e-8
1.993816504016567e-8
5.291273850919398e-9
2.83457216081883e-8
2.4932179234860907e-8
2.3773417837576878e-8
2.107610209671256e-8
1.4495456798465828e-9
3.742416731167136e-8
5.4373018318031165e-8
4.091268780338544e-8
3.1383606337905846e-8
2.260485501346672e-8
1.4095096392265118e-8
5.7796115828045965e-9
3.738625458736637e-9
1.8108805489253987e-8
2.0146205573002204e-7
1.136142566114165e-7
2.529739351404691e-6
6.696381618929394e-7
2.764173335748659e-7
9.103727799110945e-8
1.0805186362898066e-8
4.698980430592778e-8
4.7056413118587654e-8
7.606737821532177e-8
1.0086972328433311e-7
2.0960334352630676e-8
3.4773593658351716e-8
1.1546167770710771e-7
1.059767621522835e-7
3.200248978649496e-7
4.235548884126909e-7
9.130319215199441e-8
1.1867804697869295e-7
6.189520912255728e-8
5.018010791794731e-8
1.2528549364027093e-8
8.654448248103836e-9
4.0930701840949773e-8
1.2373008775536923e-8
1.136281639618213e-9
5.497929445363103e-9
1.2668053278358719e-8
5.018551813330752e-9
2.4079913300593e-9
3.507626472787856e-9
3.852351869528144e-9
8.907843383561654e-9
3.008887037013706e-8
1.5288397675661544e-8
8.035873063313176e-9
1.6042604110363433e-9
5.590081539989172e-9
5.5417386991161215e-9
4.398344702683312e-9
2.9267149582296597e-9
1.4284372867795745e-9
1.4600698960034275e-9
4.327541624547061e-9
9.017700444606213e-10
7.162170834447027e-9
8.294428142196669e-9
8.736068842390937e-9
3.6382621900168346e-9
1.8552518269866713e-9
1.5272898942470978e-9
1.6057608776202266e-9
1.7394629350274161e-9
1.7955171507989137e-9
1.7669034837832916e-9
1.7204455863910379e-9
1.72859212666414e-9
1.8366880992597476e-9
2.069668447851932e-9
2.447638272723364e-9
2.996498028843007e-9
3.75398456912478e-9
9.790135213064028e-8
4.3470159888606975e-7
6.464080265018871e-7
1.1946190800648033e-7
1.1920748273036785e-7
1.7275551548545714e-7
9.015531696357895e-8
1.644351650021421e-7
5.80163671453655e-7
5.179343053827704e-7
1.214080779637099e-7
9.258861359218417e-8
3.856064718609475e-7
3.8918298371583047e-7
1.7179789032354484e-7
2.3082892036140885e-8
8.107684747088184e-9
6.652332411140559e-9
2.3998780079412585e-9
7.975150544045707e-10
3.2306986642904883e-10
7.640841024337478e-11
3.044816088506837e-11
9.410363094381049e-11
8.001243748232829e-11
4.725452905273757e-11
4.75078866692165e-12
1.524249559947152e-11
1.4476018169446601e-11
4.758978526261787e-12
4.775913006024184e-11
1.1547890248721654e-9
1.9566119972044754e-9
3.7250242875632865e-10
2.3935773124791766e-9
5.01048019833871e-9
7.86553347966258e-9
1.067388582280188e-8
1.242512197133316e-8
1.2466326445537509e-8
1.0826046360584163e-8
7.482010991206237e-9
1.2501111979078304e-8
4.672087196399346e-9
3.1716008414501888e-9
1.8540324187936626e-8
2.4623918734731052e-8
2.487743237899005e-8
1.0929733955704242e-8
4.418391109146458e-8
3.9936521218980045e-8
2.5003714256593237e-8
1.9787552390210213e-8
1.8842686104910716e-8
1.949335669393143e-8
2.001102037233274e-8
1.9337354350070462e-8
1.721023444002364e-8
1.4028093161329804e-8
1.0340541549964825e-8
6.438434170654482e-9
1.8607653113824565e-7
7.742086191455288e-7
9.652786731649054e-7
8.345135433303013e-7
4.6430102474211797e-7
4.861874257118588e-8
1.3271399569457754e-7
1.0153196273995118e-7
1.000096547278646e-7
2.5790046638214976e-8
2.9410011567711826e-7
2.2455546380898073e-7
4.647217495144155e-7
1.6196623964870026e-7
3.3918300741363626e-10
6.999305695089017e-9
1.3567666021231e-9
4.5235264472524244e-10
2.3635294582769006e-10
2.3178521284600847e-10
6.494512623197195e-10
1.9124182048483832e-9
6.891858252209291e-10
2.5175577648498303e-9
7.870210740349137e-9
2.983483353792751e-8
1.4716038431871684e-7
4.3348557271395627e-7
2.9146389641718007e-7
1.0717689424384848e-7
6.336642659235855e-8
5.513689151859514e-9
6.866427604554134e-10
3.3747442984156327e-9
6.03875231706174e-9
9.88323968021172e-9
2.006671671907254e-8
2.1663861739706097e-8
2.1366259813323432e-8
2.9218485463908603e-8
2.0925871727134028e-8
1.2600826600063905e-8
1.2731915758553585e-8
4.4758831565819256e-11
1.1417944349577645e-12
1.315924147838728e-13
7.458805997066042e-14
1.0412718044764914e-13
9.244410621947997e-14
1.741693874082229e-13
1.882615537255686e-13
1.296014345304857e-13
6.879650337564612e-14
0.
3.082398562990104e-14
1.1707003188953326e-13
3.203857123638969e-13
1.004227686054504e-12
6.094577915025504e-12
3.2959083496015955e-12
2.668226194146989e-12
3.1233342223502778e-12
6.0761704734798216e-12
5.6455490741333835e-12
9.184354558841562e-13
4.7018235786418e-12
1.492990423868027e-11
5.05660053594187e-12
3.336257195667324e-11
1.4694962452310058e-10
1.4347751844031468e-10
1.1068975845878898e-10
1.8300055143571574e-10
6.51898308608389e-11
3.936846503874431e-11
1.8551651109349247e-11
4.380305546750812e-11
4.2389130748037545e-11
2.6057418512053822e-11
1.2859550823771208e-11
5.5977966387668605e-12
1.6100978036476837e-12
1.178068872847715e-12
4.02443982685162e-12
7.849248582477154e-12
1.3324378541963013e-11
2.0336697094446517e-11
2.7741316168137665e-11
3.491841086421445e-11
4.2546311354862636e-11
5.169303780177666e-11
6.339595448024429e-11
7.875924341791013e-11
3.957661550315878e-9
1.332253819405766e-8
2.2674427676079476e-8
4.180181932380797e-8
7.50568026397175e-8
1.1124988174169364e-7
1.0348086038767707e-7
8.54095183895608e-8
6.979400642941524e-8
5.2459474475019365e-8
3.636280310322673e-8
3.878822252893978e-8
2.3910610353694234e-8
1.426369453498843e-8
6.53301849125862e-9
1.0571483025510185e-9
2.121190581488289e-10
5.760057610264482e-11
3.3997522573624406e-11
3.182993620959104e-11
1.8882770725996358e-11
2.150205052451691e-11
1.1448442772963832e-10
2.65293302906271e-10
5.806177448462841e-10
1.3700113718386186e-9
2.249601774857681e-9
1.0716620133138287e-9
3.514866855145575e-12
1.9681189381589067e-9
6.906238334428168e-9
2.3802497662704645e-8
1.6030317840821923e-8
1.5103641807109656e-9
7.368189736730351e-10
1.1363621462648137e-9
7.978540808247463e-10
3.073367617444568e-10
1.2922782241570884e-10
7.707521636217872e-10
2.822603702030205e-9
1.3042860278378888e-8
3.7479239337991015e-9
9.489204389501738e-10
6.19825182001761e-11
5.171871369294154e-10
8.239177707313495e-10
1.508066708505804e-10
1.5654761474513729e-9
4.0182857183743045e-9
3.033783071196009e-9
2.143820969138945e-9
3.6217861706656863e-9
1.6623907196941917e-8
2.2796954889267516e-8
3.7789215837287556e-8
1.9015929619590238e-8
1.3403558232117096e-8
1.1698237343822096e-8
1.0534786391282477e-8
8.99138047613415e-9
3.228320832673282e-8
1.3203781522490665e-7
4.176623288759611e-7
3.8689754669708656e-7
1.9823728903507745e-7
1.4315591164281632e-8
4.576033213184759e-8
3.4522975103271747e-7
2.690452995814651e-7
1.9585721559512494e-7
1.2726436820736066e-7
1.3922179742788145e-7
3.4796810696085465e-8
7.6917311851244e-9
2.7744508482469213e-10
4.4551956173914577e-10
4.9859620467780475e-11
1.7099078431533265e-11
8.925109545510343e-11
1.5854942858744076e-10
1.526824073114668e-10
1.213066827470363e-10
8.751295953937913e-11
7.679151172766763e-11
1.422628038090645e-10
4.14491250552789e-10
9.57345214929677e-10
9.672213052396735e-10
1.034317152740575e-9
1.1360421621465094e-10
9.236087046722476e-11
6.804929612839555e-9
1.7596013349846497e-9
6.668882851426771e-8
3.2100720270271327e-8
1.921937806201806e-8
1.0008634002315635e-8
4.490728803029053e-9
1.4991378484031202e-9
9.893762649244527e-10
5.945559074802286e-9
2.4687635301287517e-8
1.8445219274849924e-8
1.8492278398070926e-8
1.8121600878348705e-8
7.122157211028271e-9
2.3142387593976913e-9
1.0262737917546994e-9
6.341223341494639e-10
8.508547112169107e-10
1.9559972320787034e-9
5.344101629106665e-10
8.999199537668943e-10
3.2383053350708945e-9
2.0979165669635643e-9
1.38701062138371e-9
3.603330824613291e-10
1.2807413024676194e-9
4.807602883177926e-9
1.5845203929663786e-8
7.002468062131477e-8
2.1414430723331106e-7
1.757248510516293e-9
1.3397182979926166e-9
4.998548612444638e-10
1.9105649978852678e-10
1.1201467860587309e-10
5.307124545332293e-11
1.7101106602921327e-10
1.1576998385534064e-9
1.9382474057439652e-10
3.0791864823879583e-10
1.3164474709938956e-9
1.761328218153103e-9
4.344097428070865e-9
3.5348896357500317e-9
8.716238497991051e-9
7.138331194262742e-8
9.174486505956984e-9
6.9824378773940736e-9
1.3047668494648893e-9
2.4355054819673093e-10
2.1977225923261262e-10
2.5592631585130527e-10
4.496513795054604e-10
3.82306190835985e-11
2.2499349717230003e-11
6.222676875789861e-12
0.
0.
0.
0.
0.
0.
0.
2.5902950686509864e-14
3.5944953067536686e-14
4.9924264267236425e-14
6.954660083923221e-14
9.72118730293267e-14
1.3634340866261036e-13
1.9185397125676451e-13
2.708154836833498e-13
3.8342327614501105e-13
5.294143882759934e-13
3.5744211290969846e-13
3.4117813990227296e-13
3.7620782210604226e-13
4.656093381812509e-13
6.170363812850981e-13
8.324014237385199e-13
1.1407122869177541e-12
1.6031090345191788e-12
2.3200780588352636e-12
3.454429894212184e-12
5.277008771988803e-12
8.251837407500287e-12
1.3198190601573804e-11
2.1612140017785402e-11
3.6338095547244896e-11
6.30627324509248e-11
1.1391421218641336e-10
2.1708134017762875e-10
1.3899450849110964e-9
5.096834517408954e-9
3.489381570156493e-9
1.3691356833078102e-9
5.796816894775386e-9
9.630827010051535e-9
1.3520171415326765e-8
1.7422358416606654e-8
2.0794804160124408e-8
2.3070865275413383e-8
2.420683268655857e-8
2.033020781923367e-8
1.0936006861343355e-8
3.6260492219426193e-9
1.2867877004246385e-8
1.1639737327347039e-8
1.3052319397673129e-8
1.0008112092249925e-8
7.516494323825946e-9
1.5671279161906548e-8
1.4036654099554334e-8
1.3106822949386485e-8
1.2409043669612866e-8
1.1293951998157533e-8
9.541589055945151e-9
7.258277487960914e-9
4.497935229324876e-9
8.910399966899488e-10
4.916250107101983e-9
1.7336381496286553e-8
4.7849958091383594e-8
2.1453774496449885e-7
2.0317912549823694e-9
1.2273616365388172e-6
2.8290537179627114e-7
6.604216326031517e-8
1.5359607090927227e-8
4.0626871768698234e-8
6.7187620830180986e-9
1.5277747723377514e-8
1.3619974162161194e-8
9.327860489436632e-8
2.1805206283500409e-7
6.050804327452576e-7
1.104853611436327e-6
1.117895266950458e-8
1.7991217436517734e-7
3.067465070357681e-7
9.405841105335598e-8
8.992560582679437e-9
7.875941401968515e-9
3.0098050163327404e-9
1.2749088397101384e-9
1.0554412160007319e-10
1.7557074416225105e-10
2.201632297116373e-9
4.906476230954822e-10
4.872803151175217e-12
9.856343179779072e-10
5.255281707359174e-9
3.353231715657811e-8
2.41263452374725e-7
1.1681791416961427e-8
5.553867483439455e-10
5.631546440146017e-10
1.1156338551745925e-9
2.0316945956752572e-9
3.8005400572013296e-9
6.571388286535869e-9
1.3526028472737373e-8
1.2398350550557554e-9
1.1935939631835158e-8
7.79708962836233e-9
1.479196215842747e-8
1.551345314480876e-8
4.5231479864233677e-10
4.22501381109105e-12
0.
0.
5.959474481314089e-14
1.10850955395145e-13
6.360209390204048e-13
9.713254942883244e-13
1.5123557092621935e-12
2.231001623208763e-12
2.5681015665204964e-12
2.1722152531359204e-12
1.342431868445919e-12
2.1352955512339063e-13
1.5956677009479662e-12
5.6477887500679e-12
1.9817078944346975e-11
1.9063158856581452e-11
3.384381582866282e-11
5.769798435140211e-11
6.292626708996688e-11
4.534148156969401e-11
3.737502857655791e-11
4.688449759635566e-11
7.120375121611912e-11
1.0310375651081685e-10
1.0896741843214679e-10
3.4007757454787e-11
1.9556584590913886e-10
1.6034555030428092e-10
2.537603984130705e-10
4.890547560560887e-11
2.212783607946551e-11
1.4760251945156658e-10
8.157756046866724e-11
1.0477938197251862e-10
1.2054354448445113e-10
9.058728108382718e-11
4.744893647757053e-11
2.1937256515325954e-11
9.500615337447071e-12
3.247627278868832e-12
4.4401063811437876e-13
3.2183197611943938e-12
5.725124057625617e-12
8.168656532903998e-12
1.0689534608747792e-11
1.3506945952925794e-11
7.4685743090011e-10
1.6773367710501763e-9
2.253218483964055e-9
3.3396192824068902e-9
5.20282695555123e-9
8.32741596578888e-9
1.3295086349897772e-8
1.95793893213032e-8
2.386055541876769e-8
2.467938391775309e-8
2.3747663831144863e-8
1.4475930351904732e-8
3.658610694945276e-9
1.7155944996619353e-9
5.035437120067375e-10
1.59421377518342e-11
7.543724184955078e-12
1.7777670026599338e-11
2.1522275054137213e-13
7.094404061072066e-11
2.2853799775183366e-10
5.658958521703853e-10
1.418993624089925e-9
1.2499442510138799e-9
6.79757806958844e-10
3.1853676013281497e-10
4.6091780616874924e-11
1.9904541935099008e-10
4.777699675131907e-10
8.830586994632994e-10
1.6177725041847583e-9
6.719004634544866e-9
2.206801743277662e-8
6.527354640883778e-8
5.41295670467956e-9
3.5510008826125185e-9
3.063410419836941e-9
5.04117136760947e-10
1.4278590124144606e-8
1.400004204271499e-8
1.0033235907836587e-8
1.3348150168190728e-8
2.38886133325725e-8
4.4775328992395336e-8
1.2719683735803504e-7
1.178967761308768e-8
3.703438579421587e-9
2.3850776779391926e-10
1.0831003001739009e-9
1.164479488829861e-9
1.2832121367742385e-10
1.3399612612389157e-10
1.1722542047997353e-10
8.618082507765163e-11
5.185158381146156e-11
2.274394031795795e-11
9.007608295863594e-11
1.7560231804874444e-10
3.1284304459620144e-10
5.360201642211201e-10
8.514541636667881e-10
3.469343388184556e-10
3.547493921825864e-9
6.853592131043927e-9
5.745280027613174e-9
2.4616215464197937e-9
1.635452811503117e-11
1.169722935760404e-9
1.6492121879905357e-9
1.6046890897838197e-9
1.3237108571206414e-9
1.0319061123501906e-9
7.604490595580548e-10
1.718605174207317e-9
2.081833621746347e-9
1.7225408679065242e-9
1.188352100903826e-9
1.0953646003709544e-9
9.548031156568217e-10
2.343768538729589e-10
1.2337063264639198e-10
4.0737928221809473e-10
1.1742927238821375e-9
2.1690672813088873e-9
1.5914283232873081e-9
1.310120214483552e-9
1.1537820569611965e-9
9.984117598898804e-10
8.091695448574828e-10
5.879042481633987e-10
3.3092051981345285e-10
3.509153303595289e-12
1.0776538181830014e-9
5.018472226503395e-9
4.8147935141754317e-8
1.8916704219026836e-8
1.3057754404417773e-8
7.364377865619989e-9
3.751055299090269e-9
3.148853509281742e-8
1.3403328005673224e-8
1.400365192678445e-8
7.898016906781107e-9
9.94384599843839e-8
1.836178652369328e-7
5.518295725603568e-7
3.665115908676632e-7
2.887345201234973e-7
7.365171932954636e-8
1.8440075645069885e-8
5.103908970185925e-9
4.670358052120346e-9
6.031190201097412e-9
5.958988253556991e-9
2.209355249975997e-9
5.437979132925554e-10
1.470098963771731e-10
2.0065171021016426e-11
7.230721135160637e-12
1.4821866683354945e-12
7.211041209782094e-13
1.6147670080432772e-12
8.711547061057418e-13
4.75746216059401e-12
9.836484896293312e-12
1.4381459203521513e-11
1.952310296173327e-11
2.8057709859714253e-11
3.920126781356442e-11
3.6156724054458454e-11
3.180918588682246e-11
3.773382476450813e-11
5.832682077656655e-11
1.0612809091431002e-10
5.6876635905094736e-11
5.4454860148977074e-11
1.6737005364104655e-10
2.5327200833007843e-10
1.1024620517892153e-10
1.5871480423194808e-10
6.970233774265405e-10
2.1285769893541342e-9
3.65357216921931e-9
2.7208389252997607e-9
2.285767458141925e-9
2.0573233965294578e-9
1.8576716393972276e-9
1.6262736660849205e-9
1.347498541791007e-9
1.016412118648138e-9
6.162443430759154e-10
9.885253888522521e-11
6.466535728997344e-10
1.8767950590546826e-9
6.844072253454829e-8
1.3559082823149317e-8
7.278947634387196e-7
1.994376386255554e-7
6.945384953016555e-8
1.8204049674905726e-8
6.264511981654556e-8
3.2614630010199434e-8
3.11113863180708e-8
1.2583619565475493e-8
1.1426007288039388e-7
2.1365866772806596e-7
5.041911311661392e-7
1.4438313194885485e-6
4.911230151581274e-7
3.5207222854394056e-7
6.487618063885308e-7
1.3237357362501588e-7
2.668167881524204e-8
1.0640353186613582e-8
2.6222854236615496e-9
2.71186210997297e-9
2.0824395723545027e-9
3.404195158046556e-9
8.63255120559574e-9
9.962579621948889e-10
1.0969189766238127e-9
2.5476237005083867e-9
7.099880592800833e-9
2.6969353473280634e-8
1.7623972541271138e-7
2.4206124832276404e-8
1.1735631308659588e-9
1.298680126904991e-9
2.5970825124873632e-9
7.843231931607984e-10
1.4313120491405167e-9
8.070842331962685e-9
5.1660983234167995e-8
2.8764799031333326e-8
2.1663289465445345e-8
1.3389184521918965e-8
9.861307763858357e-9
8.077926479238838e-9
1.575406691630571e-8
1.7704073930670202e-8
3.36470631907204e-8
1.704439390282876e-10
7.629171688151492e-13
4.0343878116946165e-14
0.
0.
3.566722150102069e-14
1.284820108113422e-13
1.9127391932041241e-13
9.214056601145976e-14
1.966101902957471e-12
1.2078706847963498e-12
1.174176437808067e-12
1.422188620139733e-12
2.008538897477748e-12
1.3633488759877043e-12
2.6004613214158017e-12
4.250947666369846e-12
4.057095976556265e-12
1.1658737333846875e-12
1.9858523689913247e-11
4.160250062890793e-14
5.588637940332173e-12
3.191128060656067e-11
3.5005369441478597e-11
2.431841288922197e-11
1.099744396368028e-12
2.989375855399885e-11
1.4411257458902673e-12
1.4023014784742281e-11
1.65899749474833e-11
1.1083792656431992e-11
5.405623569633685e-12
2.0742553824397766e-12
1.57609069622708e-13
1.2811835444524642e-12
2.843303927125048e-12
5.041126348426392e-12
8.549356088276119e-12
1.4524829242864155e-11
2.5204010137489046e-11
4.5189574045943325e-11
8.393327569383633e-11
1.5541394317851335e-10
2.3777335705101553e-10
2.702614258580582e-10
1.4250817457827885e-8
3.2062888940159374e-8
4.508584580682336e-8
6.311949547631166e-8
9.16759706168774e-8
1.5327749592776403e-7
2.857270764017219e-7
2.1660309618195652e-7
1.8481930173095025e-7
2.8481607091679137e-7
5.290312508272987e-7
6.651984419353119e-8
9.19807446545737e-9
8.674676483940304e-9
1.79077199520924e-9
9.197030961686389e-10
1.0039480251818211e-9
7.484468092638688e-10
6.689042294909058e-10
8.82418942967216e-10
1.5864575357642673e-9
3.79853046044023e-9
5.8717688589599306e-9
3.992401468066185e-9
2.6300640472998897e-9
1.3228492126064164e-9
2.7259036125097377e-10
2.7661001370567053e-9
8.066775176869337e-9
1.8646512896597115e-8
1.263331183106454e-8
6.457084627121737e-8
3.105850564463434e-8
6.65636150010091e-7
1.8356574808785998e-7
7.992610980900161e-8
3.238338565762454e-8
2.5601932560058286e-9
7.929923032233289e-9
2.3024935714478318e-8
1.1497246376713472e-8
1.2275108396266675e-8
2.1273212567637226e-8
4.042859466126536e-8
1.3905208208876273e-7
1.2224659497714584e-8
4.509365519909299e-9
1.2400805402941496e-9
1.5643346073852938e-9
8.731930238283842e-10
2.7205261321531355e-10
1.0397850451548192e-9
8.468081624463696e-10
6.202845057854738e-10
5.855297215169939e-10
1.2426645659063058e-10
3.597299809198642e-10
8.153936959887964e-10
1.4969909217029976e-9
2.5974410176781678e-9
4.4765303937977544e-9
6.763083753498753e-9
3.632711226001908e-8
7.184268923359172e-8
4.71341700861391e-8
1.788045354923331e-8
4.714199426438452e-8
5.982293664880242e-8
6.73299548362086e-8
7.060236667659426e-8
6.728843533741285e-8
5.6001823138503394e-8
3.8219320530657826e-8
4.100867871454396e-8
2.8926701463552345e-8
1.6708450827765655e-8
6.947658530810434e-9
1.1880296462206933e-8
8.678286596177984e-9
7.492871028781854e-9
7.3784782861051866e-9
4.50232575080656e-9
4.0586628387752e-9
1.3371981836449404e-8
1.0861864802464844e-8
8.85468631935728e-9
7.255297489589808e-9
5.464030107557118e-9
2.8847454725727764e-9
2.7548327656978045e-9
1.1444391275932563e-8
8.977525434891271e-9
5.0513109358256266e-8
2.6705919113766324e-8
4.503093891215553e-7
1.331816667343496e-7
5.085293555037317e-8
3.0215273348792596e-9
7.566669476473893e-11
1.949080355170841e-9
9.379583246422183e-9
4.3431931339819104e-9
4.57917656115725e-9
2.512053206812823e-9
8.77198509488745e-9
2.6084657100670896e-8
7.207039221689915e-9
5.052323650310824e-8
5.122814840604959e-8
8.111726754252147e-8
1.6335205199705924e-8
3.920220156036595e-8
3.2219785050289153e-9
7.328993433906679e-9
8.819993223330318e-9
2.665978583284541e-9
1.2742839011500578e-11
6.5477896656881715e-12
2.61813032100648e-11
2.892174259422873e-11
2.031038658687948e-11
9.296706888066542e-12
2.1737586924399113e-10
2.7366004894899494e-9
9.313820911425837e-10
7.313672972156025e-10
1.0106575745707027e-9
1.9503568852115315e-9
3.0543983636483246e-9
3.832054687645686e-9
5.448115745559214e-9
2.602938379318249e-9
1.7261590922454968e-9
1.6497330133223548e-9
6.68788034907299e-9
1.71454257563631e-8
1.2175351773873318e-8
1.7766880192767637e-8
1.3117956517910397e-8
5.0044786529312524e-11
2.486242015790091e-12
4.803374377983576e-14
0.
0.
0.
0.
0.
0.
0.
0.
0.
0.
0.
0.
1.0423539335355752e-13
1.4096576419515024e-13
1.9048489807964973e-13
2.6119904640884843e-13
3.615423564481073e-13
5.04067868041307e-13
7.065914560473845e-13
9.943335971660678e-13
1.4029038172076408e-12
1.9822344213228016e-12
2.8015029799143703e-12
2.5697125651743555e-12
2.2084410305473208e-12
1.665446601385179e-12
1.721191921041361e-12
2.0314814945887543e-12
2.6745823081547134e-12
3.7878006665357064e-12
5.5933721423968935e-12
8.539593728787037e-12
1.3482140449547084e-11
2.206159576733309e-11
3.758292494711692e-11
6.723447076686196e-11
1.284585597831153e-10
2.709396469093884e-10
6.70731726237349e-10
1.7774478623786214e-9
1.8045956710561321e-9
1.656669421368051e-9
1.843831694605513e-9
2.2927567130360024e-8
1.2843777037265857e-7
5.759473286836308e-8
8.685170986605505e-8
7.490299667133049e-8
6.230055643669692e-8
4.4627781895699054e-8
2.633011950854678e-8
1.1781905419122959e-8
4.82743728127841e-10
1.763660006542389e-8
7.307506657178567e-9
1.7714423885150795e-8
2.132878109975968e-8
1.6939041541307655e-8
6.887004321046262e-9
4.608436463441191e-9
6.104058638231884e-9
5.064176741950584e-9
4.848209557262051e-9
3.9353447596949506e-9
2.036162053492798e-10
6.738148985610185e-9
1.5039335248458167e-8
1.0983933711072712e-8
7.995835381488272e-9
5.738267762986603e-9
3.6783467789438516e-9
1.5750775801834141e-9
1.0569106178869509e-9
4.9948949660218745e-8
9.939411292757353e-8
4.946801690351005e-7
1.7979636012037232e-7
1.0080899867587883e-7
5.3543551059422305e-8
2.4790336868305412e-8
2.841241996266571e-8
2.7416666504757292e-8
7.004421751957134e-8
3.627868880046392e-8
4.9773695779407675e-8
9.857653340662892e-8
2.0520459050043944e-7
1.0995011680554448e-7
3.7006400202805074e-8
1.435868624681122e-8
6.471899399919275e-9
4.131724669242147e-9
1.994779768144996e-9
1.4618949229498773e-10
9.635627038599618e-10
6.465013480223137e-10
5.161292459912779e-10
3.414183039134281e-10
1.111318856120109e-10
4.494713116078128e-10
8.483270097953257e-10
1.4125207774395755e-9
2.1695386559637906e-9
3.1658614163348018e-9
1.983647590019274e-8
4.9533320992079915e-8
1.503357324433145e-8
2.2084066512440857e-8
3.768631655109976e-8
4.62195965834414e-8
5.1565956188418455e-8
5.24428377928975e-8
4.789712435293611e-8
3.9839026890642166e-8
3.135469910354647e-8
3.872147184334073e-8
3.199621522956133e-8
1.812084703454135e-8
2.7753948255804577e-10
1.549209468350512e-8
1.2715851276432268e-8
1.2726239961180825e-8
1.3186256086534114e-8
4.392057179649028e-9
1.5011498442461508e-8
1.7427398291976213e-8
1.4777917031349242e-8
1.2843305330515885e-8
1.077889807478573e-8
8.252780054221212e-9
5.213625261186686e-9
1.2004238209893677e-9
5.749402286367795e-9
2.2326467109010233e-8
2.8914291796606012e-8
1.414830947243697e-7
1.6163927311809995e-8
1.195269837193118e-6
2.858210976704994e-7
8.444869418250532e-8
1.5795592958647707e-8
1.9722049221299757e-8
3.296843993195554e-8
2.3284353729970405e-8
2.7098888163893686e-8
1.845197957365027e-8
2.1831917709099462e-8
5.8149311969213296e-9
2.2701295908404563e-7
1.1223573104246861e-7
6.494513534060912e-8
3.2812482288830576e-8
1.2564336569476849e-8
3.2343988987713085e-10
8.878023029567222e-10
2.7918971006546607e-9
2.024304436270376e-9
3.1669355263340797e-10
3.3332842907489316e-10
2.4482702286590086e-10
1.7701992641695452e-10
7.688056569761729e-11
8.484382868360833e-11
1.9345895812432525e-10
3.1031202584605833e-10
4.170600655180791e-10
1.6375432324437079e-9
4.937021687445223e-9
5.517349930589724e-9
1.0273988878306115e-9
4.200199233656078e-9
8.807327272064232e-9
1.3257298800946202e-8
1.7935304402502257e-8
2.2913264000940302e-8
2.801469775379945e-8
3.291945060319223e-8
2.0767091641773494e-8
1.0235175203846231e-8
1.4935488260588473e-8
1.3937408687152149e-8
1.4330874717451297e-8
1.5426217506245564e-8
3.2639914897600827e-9
2.4088671928113504e-8
2.490888105163764e-8
2.1173423062596826e-8
1.8967766255772557e-8
1.6746093340630888e-8
1.3818097188905369e-8
1.0227938822731928e-8
5.997801972125796e-9
3.0457595197152e-10
9.997531647484059e-9
3.449377422751417e-8
3.555960851929929e-8
1.9914045859305048e-7
5.93895242458501e-9
1.3471554326631481e-6
3.0573447956138116e-7
7.383453103627669e-8
2.0014805613955422e-9
3.063248805542539e-8
1.6915066916941105e-8
2.252476541803082e-8
7.71178473365676e-9
2.0273044174157716e-7
1.6957770689273612e-7
1.6242912050259744e-7
2.4475514269226455e-7
1.0528693358969836e-7
6.705631893850047e-9
3.017881912336024e-9
6.058240579425529e-10
9.292621578323797e-10
6.634242133816678e-11
1.8308866309839243e-10
5.918178128941109e-10
1.7369555438846279e-9
2.3314539271069033e-9
8.832729622917482e-10
8.709250678572413e-10
2.119553244530963e-9
5.2036156205716325e-9
1.0353362118748363e-8
1.409124063982472e-8
1.6565688021895792e-8
2.1866474305768667e-9
2.5157070396131907e-9
2.209466661352311e-9
1.6201349178267697e-9
1.2140094807425704e-9
1.0519611517658045e-9
1.054818694829588e-9
1.211787358606452e-9
1.602934421635896e-9
2.5001699473447983e-9
4.666668232140026e-9
3.3713087853182092e-9
1.3534668566729614e-9
2.6635670729375612e-9
1.0339731426005557e-10
4.707199324056967e-13
5.975827800641113e-14
0.
4.039387651042811e-14
2.8487460069278405e-14
3.020833839383483e-14
3.115408444692386e-14
0.
0.
0.
0.
0.
0.
0.
0.
0.
6.980298774342682e-14
9.360996253799657e-14
1.2597627217437418e-13
1.7267672110072427e-13
2.3932640490434673e-13
3.3439403967484823e-13
4.699635585779778e-13
6.632074736755403e-13
9.384512569997359e-13
1.3298966536960115e-12
1.885020825776811e-12
1.600824485992911e-12
1.3503645478526065e-12
9.656369375192778e-13
9.796545296639484e-13
1.1585638447299443e-12
1.5403832484030222e-12
2.2089415590149505e-12
3.30535243204241e-12
5.115933918637985e-12
8.195146974692566e-12
1.3632410342258395e-11
2.370202193990405e-11
4.3615355071583675e-11
8.705575043349532e-11
1.9782011490862352e-10
5.361610790125661e-10
8.295649701481811e-10
6.930480309311678e-10
6.981884698054748e-10
8.124251626721968e-10
1.3606265855553362e-8
7.438266940551714e-8
6.197534976505161e-8
6.865284167645374e-8
5.4677031243614716e-8
4.315952199439436e-8
2.9153181132190236e-8
1.5390463372187223e-8
3.829491227586313e-9
8.955533781290468e-9
4.539712487069239e-8
2.9501870356317714e-9
7.6953378821884e-9
1.1269948721512421e-8
1.0364393986007862e-8
6.497233260762439e-9
4.0310028619352325e-10
3.2998626213693718e-9
2.616110086680331e-9
2.311635173617943e-9
2.059261507413965e-9
4.831763630212209e-10
1.9505033239761966e-9
6.708120362273115e-9
7.924626649443537e-9
5.359034891915251e-9
3.734921751289089e-9
2.397205279706514e-9
1.0210820660207417e-9
8.659801447569908e-10
2.5113721564055356e-8
5.538248032796076e-8
1.6324584716574818e-7
7.467621932408905e-8
4.881462488164748e-8
2.7588442624112134e-8
1.6164735455041555e-9
8.65308056096999e-10
4.138862208401097e-9
2.8792087282347496e-8
1.373644196511073e-8
1.3516733292036076e-8
2.6663849694639433e-8
3.11241116647076e-7
9.717433452177689e-9
2.9916815549431096e-9
6.174367503269721e-10
8.063647658049779e-10
6.034340599638867e-10
1.5463952342029924e-10
7.959306520835466e-10
5.27774913920091e-10
4.2133953920942413e-10
3.693252469075245e-10
5.687714769827748e-11
2.3001309930114467e-10
5.275852926771341e-10
9.918359173924765e-10
1.7916444085902032e-9
3.1263064922387023e-9
1.9697148663213514e-9
2.8329737150241352e-8
6.817192338495474e-8
1.3228689915028974e-8
2.5045940590903325e-8
3.473174100389438e-8
3.8065442100688076e-8
3.8372227211476913e-8
3.4528903163746745e-8
2.6776495568666604e-8
1.731479092273596e-8
7.647870610883426e-9
1.6404344952822654e-8
1.595517173058884e-8
1.1005667237281757e-8
5.894021366040093e-9
4.522375078183548e-9
4.985764257135144e-9
4.0744007692850345e-9
3.967004937006516e-9
3.319417030652515e-9
3.0846317942861805e-10
6.868044671119151e-9
7.452949656122679e-9
5.840851703625448e-9
4.792899220768917e-9
3.796473458712108e-9
2.573623235595459e-9
6.19362920138974e-10
4.26816531776601e-9
9.088994731456308e-9
6.782522443942945e-9
3.917376442158758e-8
2.5214552900817297e-8
2.809089004069697e-7
7.890397029723068e-8
1.0017299404964127e-8
5.093294511185582e-10
7.512334224907312e-10
2.0085954326740205e-9
2.0369924937729616e-9
1.0763232169680984e-9
3.03039258686825e-9
7.325932670213282e-10
2.6606468442457455e-9
3.062989991999536e-9
1.7602946842092886e-9
9.779416863280463e-10
5.674781321496412e-10
3.0433404732856295e-10
2.3494449827921525e-10
1.2750952662582493e-10
6.247353163920213e-11
4.581076931663965e-11
2.2249376799024098e-12
6.559404150479654e-12
8.414033621094364e-12
3.048485526286945e-11
5.021035236610066e-11
8.087690091493304e-11
1.2514850301779133e-10
1.8466287850466316e-10
2.7808492301754317e-10
3.0825917838630147e-10
1.2594724960914911e-9
4.315659903042726e-9
2.353260018945022e-9
2.042341909981064e-9
2.4003633607663186e-9
2.957654892706694e-9
3.5039285552003136e-9
3.82665360145717e-9
3.724552709764876e-9
3.0931782998868526e-9
2.4996716267164283e-9
1.4012350193181134e-9
7.857503374703445e-10
5.973661582891277e-10
2.063751037624711e-10
2.804461619495684e-10
2.999904989639262e-10
2.2676278142184182e-10
2.2783110752947082e-10
1.0756432270050374e-9
9.43123869001082e-10
7.465232501749637e-10
6.354578945920784e-10
5.351952937812803e-10
3.649776123386013e-10
6.361770695770632e-10
6.84121655956741e-10
6.062141692861529e-10
5.856278913207422e-10
9.865367551971747e-9
2.4073475739400834e-8
2.979690984174233e-7
6.218646888144443e-8
1.9436634241434095e-8
3.54345182794721e-9
4.4467443839718665e-9
1.909769382632389e-8
2.8063303529213485e-8
1.8875333900303692e-8
1.7399942292179633e-8
2.155799163517395e-7
5.330558489857349e-7
6.323018875131311e-7
4.886493415521812e-7
1.026356576871879e-6
1.9927504295714028e-7
1.4307607885792377e-7
5.344177191667295e-8
7.286145973881351e-9
1.7126136355753772e-9
1.1514406929248236e-10
1.142436135605508e-11
2.6246250050607226e-11
4.7910025460534e-11
5.633145913316437e-11
2.5635414832129744e-11
9.845711481961242e-10
6.24530802992976e-9
7.805588845203262e-9
9.958401524047308e-9
3.3672249765125814e-9
3.164730474257277e-9
4.7395077717795894e-9
8.566485201826034e-9
8.893552025748102e-9
4.687592613105382e-9
2.8191723676855804e-9
2.2009472025682613e-9
2.2024026282089254e-9
2.8411003274923292e-9
4.8259731596621795e-9
2.2484653593615275e-8
1.3452496397265303e-8
1.2600138014533325e-8
4.5423299176737273e-10
2.7000258342055062e-12
3.0315263508971805e-14
2.6774304385568286e-14
0.
0.
0.
0.
0.
0.
0.
0.
0.
0.
0.
0.
0.
1.4900380423836455e-13
2.0328913760604466e-13
2.7624058234861306e-13
3.801473604427925e-13
5.273779372576757e-13
7.364033537845472e-13
1.0333560639563323e-12
1.4550182610337909e-12
2.052893424171121e-12
2.8983254929620934e-12
4.088373579118176e-12
3.541942453666787e-12
3.3111500489671096e-12
2.4462342321422476e-12
2.506870701007448e-12
2.9240906456561607e-12
3.790153388304218e-12
5.352842871287519e-12
7.97474333048946e-12
1.2360276480500263e-11
1.9896469348423907e-11
3.3367810697086505e-11
5.873026806365586e-11
1.100663049936209e-10
2.2599793838964175e-10
5.373391461846873e-10
1.4790974182819993e-9
1.8047245759622945e-9
1.5847656324098067e-9
1.697189626855013e-9
2.0942485811141376e-9
2.4217473949287893e-8
1.1478944019837912e-7
1.254815479702973e-7
1.1680940212780688e-7
8.907271163435841e-8
6.67816074503258e-8
4.198588124874976e-8
2.0710535565293067e-8
4.596501653353826e-9
1.2759572791830868e-8
6.782432563360379e-8
1.4708858093854212e-9
1.413355696288702e-8
2.059067521323402e-8
2.0263185330504673e-8
1.0656533423593862e-8
7.403111528347554e-11
5.659359130300736e-9
4.7821272626267436e-9
4.216036225887718e-9
3.90077910409339e-9
1.3218897121564136e-9
2.802332472765119e-9
1.0416830635293177e-8
1.5149267689104244e-8
1.0052979378559762e-8
6.813284356952531e-9
4.361266453285478e-9
2.1906094486311166e-9
1.1559656449477148e-10
4.724522487192303e-8
1.1909394765919385e-7
3.794982835985949e-7
1.7444047738539933e-7
1.076574720392129e-7
6.372086613689745e-8
3.136285688863057e-8
1.8454876181540934e-8
2.2019196110612656e-8
8.725189067963523e-8
5.651669822700558e-8
5.609424755475619e-8
1.1634399430243505e-7
2.5581675498451307e-7
8.25629425847164e-8
2.6254381813442536e-8
9.821442593356704e-9
5.6205930989956535e-9
2.6505820287152747e-9
1.2361766312844056e-10
1.7571916175715923e-9
1.125581334956821e-9
8.937114923704635e-10
7.376036505549996e-10
3.301130825459815e-11
6.095684670374429e-10
1.3252535205147356e-9
2.504903616150988e-9
4.662399724363939e-9
7.978512976098578e-9
4.1372388537145465e-9
6.602293195850244e-8
1.755601571331214e-7
9.146619113863729e-9
6.097954292443103e-8
7.481312673583942e-8
7.89683015900652e-8
7.644222832535662e-8
6.505082136744681e-8
4.8239089917834954e-8
3.1699861392234374e-8
1.7685932853955524e-8
3.733898517470544e-8
4.331304076961041e-8
3.179004731421366e-8
1.2889461061418885e-8
7.734383447754791e-9
1.3499607452735585e-8
1.1533425266115227e-8
1.1434243190981225e-8
1.019698752669636e-8
4.868408461918384e-10
1.7414925642710502e-8
2.0248792971887478e-8
1.5970102032998894e-8
1.2985279141179122e-8
1.0102543366262963e-8
6.989339968826983e-9
3.485351368434122e-9
1.1854053461296206e-9
9.657210384906011e-9
2.9524259049987573e-8
1.2696899971760462e-7
4.852838484756208e-8
1.3553790491065444e-6
3.399990050903442e-7
1.205109756194538e-7
3.2213772582090815e-8
5.698236984104138e-9
2.4473066910180925e-9
3.9725436923374955e-8
3.649488805406994e-8
1.2535346260394788e-8
8.211401027486424e-8
2.004695049849512e-7
3.0958319805856487e-7
9.278753142249364e-8
3.0569628779976825e-8
1.2289099736410643e-8
5.860984635534324e-9
3.902122787619166e-9
1.882702677277827e-9
2.1947285252782316e-10
1.3770756159587705e-9
8.072389180203252e-10
6.317435097580949e-10
4.599164187008597e-10
1.154182374344075e-10
5.403611506446677e-10
1.0081732001467696e-9
1.6504575964138459e-9
2.453199032906167e-9
3.3558890823874696e-9
2.0062007347137564e-8
5.451608470011771e-8
2.5012048949176145e-8
2.119740361691725e-8
4.3930803643545377e-8
5.714855599992801e-8
6.716873788396858e-8
7.349843588662229e-8
7.388098636728241e-8
6.800747555993739e-8
5.8668050785006705e-8
6.29784734276565e-8
4.459619417106313e-8
2.0563701517467282e-8
8.30451221793541e-9
2.3183234243373866e-8
2.030314374201183e-8
2.131471914166411e-8
2.0057258138675227e-8
5.395586930743235e-10
2.889459358177683e-8
2.6472661029992695e-8
2.2882845130512323e-8
1.9844330018384782e-8
1.6203118242216556e-8
1.1814940083695662e-8
6.783999957582596e-9
3.948831000649452e-10
1.0208119087602565e-8
3.316565357168655e-8
1.8433337901858503e-7
4.247715501130932e-8
1.8293643187147333e-6
4.4224198992626667e-7
1.4377723623322662e-7
3.02028596981553e-8
2.164409454475051e-8
4.715659028101787e-8
3.1900973690503836e-8
4.947492785638102e-8
1.9371082133772553e-8
1.2295259610366933e-7
3.1249516922118637e-7
1.225956572105852e-6
1.3532358413873017e-6
4.7232745618282283e-7
1.7027058879850547e-8
3.481740177141692e-7
9.465935809574157e-8
6.865555056018794e-10
5.743686430369405e-9
2.1750794594703463e-9
2.1241828980827076e-10
1.5413297934177822e-10
5.128452424529449e-10
2.0562990716386918e-9
2.4225560081376212e-9
3.1419001198367865e-10
6.317325799817913e-9
2.120276770234505e-8
2.186084243222741e-8
3.440017587583079e-9
6.874481767267838e-9
6.214251453201029e-9
2.4273047224922485e-9
1.2245853959432108e-9
9.263854115511709e-10
1.0822954261112448e-9
1.8054343215114667e-9
3.5261895471842276e-9
3.565811040072432e-9
4.134883324810509e-8
5.05487598376576e-9
4.517622364091048e-8
6.140249198902655e-8
2.546568445578749e-10
2.7459838271766904e-12
9.798395502352977e-13
3.708663605117866e-14
6.200268847386565e-14
4.803424422818337e-14
1.4661373758547933e-13
1.665242960631776e-13
0.
1.8233753866107658e-13
3.424244735393219e-13
5.31104605211606e-13
7.790355116445681e-13
1.1074944617743066e-12
1.5226570377859797e-12
1.9920931545803225e-12
2.3890603919328558e-12
2.56410467255962e-12
3.0048776784835066e-12
3.973738579168003e-12
2.765977908119184e-12
3.729456920462115e-12
5.492789016465629e-12
8.909006491374538e-12
1.6436043937606763e-11
7.382807571901924e-11
9.705766213074156e-11
8.426317809025449e-11
5.727940938404235e-11
1.592196101090949e-11
1.4273080307832389e-12
1.3251516490122539e-12
3.6564532321904646e-13
4.72848155547927e-12
1.104300131020801e-11
2.0158029741580742e-11
3.4277985925750605e-11
5.742067676965904e-11
9.718212456006893e-11
1.691259376509098e-10
3.0852731448003184e-10
6.065665055821163e-10
1.3364426453202073e-9
3.2953926978785636e-9
2.8291993501094144e-9
2.5057190455585277e-9
2.518631810774871e-9
2.749362325763654e-9
2.0892798782452734e-7
1.0494191277769226e-6
1.5009801984821244e-6
3.653024615577483e-7
7.344119339756776e-7
7.887992144899894e-7
9.025193992143762e-7
1.3430091262202779e-6
1.045785282968968e-6
6.230824935979024e-8
3.7944421327321963e-7
8.638346094949676e-8
5.9166299175847476e-8
6.27282815439227e-8
2.736815716714253e-8
1.0384644953211747e-8
3.3015590971220315e-9
6.5796682562635036e-9
8.13877147866942e-9
5.959042085736964e-9
5.4536894271283e-9
2.5949633262327987e-9
3.5167089966461106e-9
1.2313377026255955e-8
3.0443140741790554e-8
2.4452788279151132e-8
1.6599766463067527e-8
1.1247252754911714e-8
4.598407297385385e-9
9.491336245927974e-9
8.845817419095273e-8
1.1636335430378149e-7
7.64128857472455e-7
3.3769854176761393e-7
2.008668177749402e-7
1.0703349204634513e-7
4.6945763784849575e-8
1.4515940113665626e-8
9.09279943716655e-9
5.717107173511131e-8
1.365164764094815e-7
3.2505420110718165e-8
4.906607671546644e-9
4.8979494893836147e-8
2.7430642171438745e-8
2.2058657242448135e-8
7.545204428882707e-9
5.324906051096218e-8
1.9669286281878964e-7
5.7738200999092714e-8
6.206468239459679e-8
2.9541916060578212e-8
1.6170489301198884e-7
3.5958948188597865e-7
7.435701477012329e-7
1.8644985719284412e-6
6.881319912956162e-6
3.1865591875396714e-6
2.2132174496796558e-6
1.2826416208439648e-6
5.198199225969595e-7
9.085571034303004e-7
7.297138615273827e-7
3.913384000344326e-7
2.3743846368486155e-7
1.7692669089613054e-7
1.5185097628224654e-7
1.3641347421599667e-7
7.713827494015081e-8
1.9781510816478054e-7
4.53161861880468e-7
3.1735621935051103e-6
1.282304923132711e-6
8.189929489888635e-8
1.3044488750767467e-9
6.081007166075145e-9
5.169574980462928e-10
1.2099804660342222e-11
9.926594316516054e-11
9.959860248558823e-11
5.201505823928967e-11
1.50186807049601e-10
1.1183571987018531e-9
1.0213719557729425e-9
1.015911864405309e-9
1.3478326571569922e-9
2.1853290127748207e-9
3.854433101188763e-9
4.603485010906488e-9
4.049332683824467e-9
3.931985626943385e-9
4.4747132506485095e-9
1.6811812060865423e-8
1.9504037864468087e-8
2.1933019714356272e-8
2.4485270014746282e-8
1.5896216950158423e-8
2.5720954075619006e-10
3.371904386705932e-8
1.8275210525251547e-8
4.353094413955046e-8
5.886613095032395e-10
8.160566938540366e-12
1.0329441442468738e-13
0.
0.
0.
0.
0.
0.
0.
4.436759569130092e-14
6.899348391101366e-14
1.0057715635134525e-13
1.4456831460436108e-13
2.076163477389825e-13
2.98828081389092e-13
4.312984966283894e-13
6.242047977185754e-13
9.058701952266852e-13
1.3183705001920637e-12
1.924550694371588e-12
2.818811663779387e-12
1.592213317546947e-11
4.258262423959399e-11
8.327025960084514e-11
1.362384496272799e-10
1.7948895957223248e-10
2.1349041531410058e-10
2.6680261869333844e-10
3.468541023308659e-10
4.427938538492827e-10
4.769505826475941e-10
4.6182243991599017e-10
6.006377373065982e-10
5.42597137604717e-10
7.08286920912319e-11
8.399566049724485e-10
1.7426602509892844e-9
3.1467095417246565e-9
5.459120634168543e-9
9.402889808386105e-9
1.650233620108933e-8
3.073638618545829e-8
6.239154615576396e-8
6.137225590828444e-8
3.16100825368662e-8
1.799362563928511e-8
1.0579996658165463e-8
5.653046158232275e-9
1.6693885496454583e-9
2.3225584331629597e-9
7.27982076730114e-9
1.753133719991874e-7
3.158199374365918e-7
2.4584055585375475e-6
7.825999218488878e-7
3.696015147219296e-7
1.5207176021806238e-7
2.3479382139386922e-8
9.282989193245241e-8
2.314629250714303e-7
5.298291750414231e-8
4.367511102744765e-8
5.712859258528337e-8
2.0874654858631797e-10
9.688054201439199e-8
5.223640605652538e-8
5.7627750284930784e-8
2.6709831535861783e-8
5.4951375476697914e-9
4.7553383306772955e-9
1.9999346102682932e-10
1.1029836700398119e-9
5.594135419026107e-10
1.148911915147227e-10
1.0029242035172452e-9
7.414900473181196e-10
5.616329401752526e-10
9.071222036161879e-11
5.505070996024769e-10
1.0123551866529519e-9
1.690837770576408e-9
2.796634351275152e-9
1.1030933402362769e-8
3.2531051501502494e-8
3.078254192501155e-8
4.806270862091316e-9
1.8214613222420393e-8
3.38351351251356e-8
4.673829159229822e-8
5.94958414451823e-8
7.33080760872799e-8
8.881017431996824e-8
1.0603671282116115e-7
6.16258856137989e-8
2.857572495689067e-8
3.2176148015731378e-9
3.6959140496535794e-8
3.909002422077511e-8
4.3360374701761396e-8
1.0115193469598393e-8
9.154106873181123e-8
9.689414322480981e-8
7.762865432266e-8
6.974477049950389e-8
6.497262507614707e-8
5.6656582349923606e-8
4.319689214058619e-8
2.9052334950474806e-8
1.6787388170108212e-8
5.827721615188494e-9
5.697191166984634e-9
2.0670683266066593e-8
4.419901231446467e-8
7.938103386863543e-7
6.523546104553471e-8
4.625136107947335e-6
1.122644041203657e-6
2.647164562119316e-7
8.832007075312124e-8
3.846556979271848e-7
1.5509224205722404e-7
7.501394417396457e-8
1.7415951999580077e-8
5.282746195027978e-7
7.371322086966641e-7
5.328598823918854e-7
5.3735567939563524e-8
2.6131323619988854e-7
3.348939336916976e-7
2.6731758629777906e-7
3.0724752630925116e-8
4.090923504916242e-9
4.391303282689455e-9
6.427589088787095e-9
1.3040911223644104e-9
4.6258247369265503e-10
2.5439517125372616e-9
1.2184045930210361e-8
2.392231805649803e-8
3.085661672546058e-8
2.8573858084554057e-8
1.6725377212776808e-9
5.455789231557187e-8
9.442091719282956e-8
4.3951659019250196e-8
1.4657490557763228e-8
5.333043766649389e-9
2.7780902304372355e-9
1.9619624730055092e-9
2.004058030963433e-10
5.807644343803582e-8
1.3698111716957817e-7
1.498433642707952e-7
5.8080616627143915e-8
1.2452666647451593e-8
9.660028813818333e-9
4.511494130675415e-9
7.656733447790005e-8
9.789917795556294e-9
6.745153439272796e-9
9.280925416619104e-11
6.313987712414062e-13
7.88003180769649e-14
3.644490096656148e-14
1.7344058630675605e-13
4.220697978979286e-13
1.1366705923049744e-12
1.0842403067558965e-12
2.5381845123756977e-13
8.59367556633277e-14
1.9670681375053826e-13
1.7584254296232412e-13
1.8057929631121666e-13
1.6730734362543914e-12
3.615892698681847e-13
2.5143912554771437e-13
1.6916592935357365e-12
1.9130708955362133e-12
1.4966548457542508e-12
1.2862902320135474e-12
1.3775631895663921e-12
1.715054093508066e-12
2.2881217360892882e-12
3.1379687814106396e-12
4.350918206248734e-12
6.061030740005942e-12
4.603479692976701e-12
1.9049289414008123e-12
1.09603009837825e-12
1.1175307427330683e-12
1.670614594363875e-12
2.706197464701317e-12
4.276262059648667e-12
6.667032368692824e-12
1.0425088482916353e-11
1.648756734238389e-11
2.6506577390987673e-11
4.353415519424214e-11
7.354263974682757e-11
1.291473121070785e-10
2.4003227764496507e-10
4.879830975198742e-10
1.1511724538388712e-9
2.9054747239103146e-9
2.6966209384504572e-9
1.0269347435622004e-7
2.796881177783996e-7
2.0650548205806354e-7
9.230247405612283e-9
1.321697702284612e-7
1.7893864909915543e-7
2.017294850238323e-7
2.1008632921985616e-7
1.9119744986111387e-7
1.3281457361307967e-7
5.273535002611554e-8
7.268238531006594e-8
4.4068320489668096e-8
1.9735816151025806e-8
8.0396337554927e-9
8.736193002173121e-10
1.2779342042892383e-8
8.617779062278952e-9
8.12566853200576e-9
7.4110631488215e-9
6.48811290915777e-10
1.1807330195323674e-8
1.603080358299399e-8
1.2312092733258444e-8
1.0157408259376067e-8
8.366956100925133e-9
5.84992709565857e-9
1.0117951628375526e-9
1.1097515260218685e-8
9.473296089315616e-9
8.76399439401909e-9
9.611952286092935e-8
3.5054503264513344e-8
1.367869628026294e-6
2.861201120580284e-7
8.151866580184607e-8
1.819993117669733e-8
5.646003238341655e-9
3.036749197203027e-8
9.003047955214679e-8
5.9077526631740944e-8
2.2612754856692804e-9
2.802101250728398e-8
5.276795785490038e-8
4.239790513905044e-8
4.072638862581862e-8
5.881194258742509e-8
1.6620794605720537e-7
3.1764473139608276e-7
3.061004416533034e-8
2.2604767683230333e-8
1.1156721490901726e-7
7.629554129304767e-8
1.3869670109661005e-8
1.229996337458729e-7
4.6214068441053276e-7
2.061885522740667e-7
1.0524594031885465e-6
8.412253962847955e-7
6.392363899323103e-7
6.874927818327984e-7
7.651824474113422e-7
8.8216346684213e-7
6.766884372040606e-7
2.2849635617975678e-7
6.627578710421292e-8
4.540152972891266e-9
3.6039017498545585e-8
5.035375864648692e-8
5.4691050497422506e-8
4.77437820123996e-8
2.348487012359016e-8
2.4878524172613957e-8
1.0862360148031507e-8
7.393591124659142e-8
1.2455458204156482e-7
8.977958481078493e-8
2.4928613644770006e-8
1.6837808857280685e-9
2.735114344588072e-10
6.005747848677368e-11
4.236936700243429e-12
3.589687977458336e-11
1.000820759900851e-10
1.7056353697924704e-10
2.4902208744961237e-10
2.7699329184437497e-10
2.1710933604750267e-10
8.022811353492777e-11
1.5085542767296456e-10
5.976928656556487e-10
1.5204916822472148e-9
1.2955154458246716e-7
2.739884414652268e-7
2.699779604101726e-7
6.251391604146466e-8
1.2824872301326837e-7
2.223712690937651e-7
2.7445684362914613e-7
3.219109628287604e-7
3.881543022518724e-7
5.046853225890535e-7
7.578345543972657e-7
1.5627431657186878e-6
2.3634948141067296e-7
4.499447948239438e-8
1.224824215094617e-8
3.848320713349274e-9
1.3517831898752928e-9
7.709895867880111e-9
9.042494494418388e-9
1.185092151175312e-8
1.2163404329702229e-8
8.096818363997943e-9
3.46718232731797e-8
3.332338398722492e-8
2.4844357271635117e-8
1.997985359418821e-8
1.5935638743424038e-8
1.2068742523276931e-8
8.497803360205493e-9
5.202694201385601e-9
1.7749309297440428e-9
6.254300688599738e-8
1.4763233787698857e-7
9.968192338631381e-7
2.91658982455519e-7
1.4059788804887189e-7
6.158831693725275e-8
1.5236312202223018e-9
2.059685393290176e-7
7.697817447510423e-8
6.406291952912712e-8
9.087288647069611e-8
1.6578604788528851e-7
2.221461029327821e-7
4.4373952743258046e-8
6.695424764756356e-9
3.2881060320551563e-9
1.6846715232302988e-8
1.7248378333023608e-8
4.961484107106146e-9
8.083570710501759e-10
6.300923373793627e-10
7.792970965110378e-10
5.715317962515253e-10
3.686031301067025e-10
5.466075423274453e-11
4.4614401729285715e-10
9.087047540891073e-10
1.6129775198512072e-9
2.663491025812089e-9
4.081652837309101e-9
2.295289460373578e-9
4.468057509595937e-8
6.567568120714557e-8
1.3860968068078193e-9
3.121876113171472e-8
4.047109317656065e-8
4.470735974923147e-8
4.276717880823794e-8
3.49149539988298e-8
1.3368526581348981e-8
5.328725900327804e-9
6.747052072877644e-9
1.047305343923519e-8
9.892547199609907e-9
4.893599873025755e-9
4.8464424870977506e-9
1.675866809081719e-8
1.2421539758987362e-8
1.001190853796684e-8
1.1155071096782338e-8
8.914107132263132e-9
2.2048040751226363e-9
1.3221077365069896e-8
1.203319604441567e-8
1.110480445076665e-8
1.0596146542949489e-8
9.926004248179706e-9
8.747978901078875e-9
6.9670570954319096e-9
4.582887154220297e-9
1.4179528317731177e-9
3.2073687745335478e-9
1.583880934047218e-7
2.9207004378607473e-7
2.1264447820492597e-6
6.000985745414799e-7
2.7507022882084816e-7
1.0343478902689053e-7
2.542912751688946e-7
1.1455703508433358e-7
9.448577220893186e-8
1.3714488788263362e-7
8.599914253485743e-8
1.1706186423134616e-8
3.036388450091939e-7
6.755821920398668e-7
5.051499206333806e-8
9.955322707217014e-8
5.7196017880763255e-8
1.6369490547263312e-8
3.2601296617099615e-9
7.39443634971505e-9
2.4187858736612376e-9
5.201536915402591e-10
2.0639895176089017e-11
1.671256035165285e-10
1.3822469835182752e-10
7.74978469963566e-11
4.101787719159492e-11
1.5977237498072267e-10
2.9421056821237467e-10
4.716116241012453e-10
1.477889762898302e-9
3.9128320427680545e-9
2.6969878427880545e-9
3.90754382296437e-10
3.768811515861108e-9
7.229327577281676e-9
1.0763254522503864e-8
1.2866676894394154e-8
1.0746656229741975e-8
3.2926057576069677e-9
7.466802209697711e-9
1.6418563101997196e-8
1.0665745770091898e-8
7.422176483097863e-9
1.026941197640176e-8
1.4776956107791532e-8
1.8130569044176835e-8
3.299965717174328e-8
3.690381355372455e-8
3.442326200455091e-8
3.737595206075586e-8
2.705739062127018e-8
2.2317528376162333e-8
2.1771313583378008e-8
2.329266356243432e-8
2.5830107991746996e-8
2.868676053479555e-8
3.101800909461415e-8
3.16017286714634e-8
2.9002292816380848e-8
2.2146143198742323e-8
3.794250733063018e-7
2.0911491193515095e-6
1.6551551758965064e-6
1.3702964594566715e-6
8.170651945812854e-7
1.23572426121359e-7
1.6656863566154328e-7
1.908241872638192e-7
2.603287323996955e-7
1.2724549066319978e-10
4.18214917277303e-7
5.870891380847224e-7
9.62384277626018e-7
1.2219015385809521e-6
8.858541129991946e-7
8.903734170760589e-7
1.5066095876521222e-6
4.3839567551421066e-7
8.045045737091815e-8
1.6444047676644938e-8
1.6268688311862437e-9
2.5112436786082967e-9
3.883685755723326e-9
3.7352764308361414e-9
7.121908879722584e-9
4.593725855598072e-8
1.2300081734338293e-9
2.5525425327955535e-9
5.124079411531684e-9
1.399284737694812e-8
5.44116522763191e-8
1.2759323654379746e-8
3.2719586603951224e-9
1.3070997419448878e-9
2.699172220528827e-9
3.134337128679096e-9
1.8367059945158614e-8
9.806347651282808e-9
2.0013369752082265e-8
9.854327149161352e-9
3.983315654756383e-9
1.7818264628021305e-8
9.266735139292228e-9
5.682351031577822e-9
2.43860049169397e-8
5.129435070136084e-8
1.579379223858683e-9
8.646242357942983e-10
4.0089225265012786e-10
1.1930522661935535e-11
1.163411375597198e-13
0.
0.
0.
1.0168280647354097e-13
2.6930535650773263e-13
3.929907680399634e-13
4.633684270327117e-13
6.132723374372265e-13
8.800936347866868e-13
1.1076293906165314e-12
5.550457583312379e-13
2.108200563825815e-12
2.880162762253054e-13
5.176039779169542e-13
0.
2.0706526734613593e-13
5.812181371398072e-13
4.988791969784623e-13
4.415213296465501e-12
6.211488167363003e-12
4.595480570001277e-12
3.212073081607346e-12
1.9441743401909085e-12
0.
3.7877472409392336e-13
3.3763363509432813e-13
1.1238468215693736e-13
1.5553981900865702e-13
4.581571635909039e-13
8.522618439114073e-13
1.4227842599297874e-12
2.2963057064948088e-12
3.678940001989246e-12
5.926099122078249e-12
9.679351892633713e-12
1.6156641469712257e-11
2.7822990255109682e-11
5.0114196805149285e-11
9.648382630514725e-11
2.0521262399622356e-10
4.91477944658216e-10
1.5274157631647244e-8
2.7046840313705775e-8
3.414227421263484e-8
4.176816078108329e-8
4.758167688577731e-8
4.622810082665396e-8
1.9130924930212992e-8
4.778771517794903e-8
7.854986427923581e-8
8.245454897708933e-8
5.9379832517138085e-8
2.078137336927284e-8
3.373051406774024e-8
1.5137109873600162e-8
2.0339542104576525e-9
5.983615747017238e-10
9.013152159730265e-10
1.0542835050646924e-9
9.269686246811285e-10
8.1735519213733e-10
6.811177435736833e-10
5.704352754949341e-10
9.103935011162332e-10
1.1784703666841462e-9
9.50375120714429e-10
7.621975746116913e-10
4.0533382457806087e-10
6.67777983347779e-10
4.3267747242875115e-9
2.826360949206224e-9
2.4076096652789735e-9
1.904991920625201e-8
2.6062131046504697e-8
1.0985475957005918e-7
2.056713468901816e-8
6.780391212541379e-9
1.744620514283307e-9
7.246212486612343e-10
2.8448180399121977e-9
1.1541312381228723e-8
1.1140782329334348e-8
9.203529213434554e-9
1.3857242304711344e-8
5.4821542272045356e-8
1.2368427848398378e-8
2.2273131748892294e-9
2.0530632963695327e-11
3.5373685375852547e-10
3.334849415879323e-10
5.745406853470776e-10
1.3359518735382648e-9
2.7415514922104815e-9
1.426766584608894e-9
8.04603798222671e-10
3.0674989453723357e-9
6.448196948599098e-9
7.1475389196858125e-9
1.0060736241999025e-8
1.880671341938708e-8
4.054933136361969e-8
2.6297802060497745e-8
1.7211796969021445e-8
5.7122806490445714e-8
2.0218231282066232e-7
2.45694369051245e-7
1.8430810164236605e-7
6.086364693440189e-8
1.0614747067544423e-7
2.524420147968126e-7
3.722036905896466e-7
2.927409737758092e-7
3.293493883252102e-8
1.6856018579009121e-7
3.977047501619592e-9
2.85035904480992e-8
1.3881680861906988e-8
3.827978171776039e-9
1.1445031695992395e-9
6.800875946215317e-10
7.961572605197226e-10
8.559443221145467e-10
7.561292882613195e-10
5.313570190120086e-10
2.1085532327666297e-10
7.609478821032045e-11
2.9688276937314314e-10
5.013281040547193e-10
7.24523927825888e-10
1.1255722182916895e-9
2.13697867429593e-9
3.7575266867946175e-10
9.468851215054915e-11
3.173516403668928e-10
1.743234300988582e-8
7.974720082340858e-10
1.9999923551893513e-7
4.6555772081547644e-8
1.699637874657384e-8
4.903340119008367e-9
2.9078760824862294e-10
4.061776155563059e-9
1.5431553115900288e-8
2.6585206615528535e-8
2.1007426700752532e-8
3.6490948974666217e-8
8.936069707091787e-8
6.427068444898347e-8
4.058395765260091e-9
7.055072756207754e-9
6.777785698995453e-9
2.7428525654328463e-9
9.739435590867744e-10
7.841983827277368e-10
3.6831402113352726e-9
1.1896186703434391e-9
1.5994410698162973e-9
5.9580873573015605e-9
6.017472873704484e-9
5.0377015713877335e-9
1.9576915431832254e-9
3.3314521645006142e-9
1.328617709258789e-8
3.87910057021965e-8
2.4709662743017254e-7
7.738264008399697e-8
6.550697591196308e-10
1.2367727477307552e-9
8.456005906047452e-10
2.6173116272361886e-10
1.8499904947861034e-10
8.533727549624348e-11
2.1933102141365922e-10
6.50147771540527e-10
2.3967491737124396e-10
4.3556229094436115e-10
3.393787867380606e-9
4.883144863999641e-9
4.422401181821907e-9
1.3537187999952208e-8
5.585176972396977e-8
4.178804682865164e-9
1.0736695874682565e-8
3.6383826315158704e-9
3.036650827317728e-10
2.2170439450310393e-10
2.507509569624234e-10
2.840164144326637e-10
7.723165958804016e-10
3.0178487154836196e-11
2.2545254322131482e-11
6.483116115645313e-12
0.
0.
0.
0.
0.
0.
0.
2.6500566834768473e-14
3.6972039680087984e-14
5.1551234202013764e-14
7.20335197494737e-14
1.0095203041099722e-13
1.4192940439321113e-13
2.0017839744130872e-13
2.8451167928291384e-13
1.867378291148206e-13
1.8201222026883837e-13
2.0461419452522663e-13
2.6185185060331754e-13
3.4937484889615375e-13
4.661573257114602e-13
6.295676092876724e-13
8.727049720247447e-13
1.246622138715439e-12
1.830858207839386e-12
2.7535668281456747e-12
4.227103176697736e-12
6.6121939125548215e-12
1.0537662069217622e-11
1.7132721462317772e-11
2.8498775964297007e-11
4.872207304162146e-11
8.620118792939486e-11
1.59482055536698e-10
9.42047754959918e-10
3.5287395898706058e-9
2.7590137943454462e-9
4.3197616511392275e-10
3.779577075000376e-9
6.8938111105757206e-9
1.0252088874338988e-8
1.3968666317003906e-8
1.7764556869442386e-8
2.1148808639952713e-8
2.379604526596247e-8
1.750761300653425e-8
8.040378316524203e-9
1.0916085541991173e-8
1.2357619964852835e-8
1.2000585859712067e-8
1.2993757428059815e-8
4.1387390994074875e-9
1.5735895686476098e-8
1.679531773440227e-8
1.48503245500323e-8
1.4004017330555952e-8
1.3276175708768089e-8
1.2016071521191465e-8
1.0073008904912845e-8
7.597947824600141e-9
4.638305419345307e-9
7.929882738672186e-10
5.317797544818118e-9
1.8024342591237487e-8
4.956222166581446e-8
2.500650848369769e-7
4.0117387494124e-9
1.357487610186053e-6
3.0983232916360525e-7
6.749376107848386e-8
2.5611549690889378e-8
5.5163812715734936e-8
2.519194422710894e-10
1.3957434453536569e-8
1.955948725425546e-8
1.1573619840246965e-7
2.893898191507044e-7
7.363762996575976e-7
7.7462784186756e-7
3.8658545251525156e-8
2.1875963363060044e-7
8.821784710555336e-8
2.7225959932739877e-9
7.476082649945481e-9
1.30759314397133e-9
5.521702228896736e-10
4.195259976436342e-11
1.4316093551864112e-11
1.1988000829756608e-9
2.077049046263362e-9
2.122492944554615e-9
1.6031963631112626e-9
3.4977981119265184e-10
1.441704227564646e-8
7.619433320264427e-8
1.8349754652871185e-8
5.996324095474538e-10
4.727813279610393e-10
8.7363460179643e-10
1.4959809411624897e-9
2.759976110224111e-9
4.813778594117518e-9
8.905726678576501e-9
1.9657883518243042e-8
1.3686520342124126e-8
1.9033980830249033e-8
1.509351439290306e-8
1.0721065809179514e-8
1.5627313764422177e-8
3.882051967840352e-11
9.746624319142983e-13
5.642455125002344e-14
2.9654981052710586e-14
7.571915596057064e-14
5.097736648111544e-13
7.073082112887983e-13
1.0271604167461611e-12
1.1287336957593319e-12
9.02581076629183e-13
5.46715551516499e-13
1.2679658016038573e-13
4.818401531844422e-13
1.753395719700261e-12
5.8991003555253455e-12
2.229615662753906e-11
1.3100256178903797e-11
1.6409814624425194e-11
1.8998600186461055e-11
2.5442004027259438e-11
2.8760786814650633e-11
3.05438440367001e-11
3.627734826818512e-11
4.913676114656491e-11
6.809706161544235e-11
8.279240691427403e-11
7.672103329170735e-12
1.4207015730837574e-10
1.3591507418714467e-10
8.232814741117858e-10
3.684772694640966e-12
2.9586073326086856e-11
8.306491805214506e-11
6.339191484342199e-11
8.010560936917798e-11
7.697426455320571e-11
4.816184082384821e-11
2.3704909764619572e-11
1.0817078127257858e-11
4.588561896671717e-12
1.3440462798095158e-12
7.35820713680455e-13
2.4891097063456845e-12
4.2350287714086735e-12
6.020499400538249e-12
7.869683310084349e-12
9.91030309210571e-12
1.2339247807100732e-11
6.412063750882834e-10
1.5415627650617124e-9
2.118790034990618e-9
3.2134114221670917e-9
5.104144610035959e-9
8.225730881586826e-9
1.2663821856865836e-8
1.6284026504087224e-8
1.668244147359571e-8
1.5316938891864096e-8
1.3413351461672029e-8
1.0864644663320013e-8
5.384139064805331e-9
2.6220907225194146e-9
8.915864701398329e-10
9.631294440707178e-11
4.785524571922532e-11
4.167045880541655e-11
2.843009378637021e-11
5.494032816907427e-13
7.416950273717065e-11
2.1129212990025588e-10
5.219829692224529e-10
1.1989148161145423e-9
8.296722628091354e-10
4.228647449123775e-10
1.5144307805856465e-10
8.385637227723738e-11
3.591490403667616e-10
8.115539253181994e-10
1.855046433402085e-9
1.717259039962493e-9
4.340428037295282e-9
5.0024200644826234e-8
2.076654424019809e-8
1.2586725890604648e-8
6.404616514806717e-9
9.487173150355422e-10
5.3813114138811035e-9
4.408489275206584e-8
1.702312053228112e-8
1.7324406114003786e-8
2.787331213693701e-8
2.496898086737852e-7
9.667496343462773e-9
1.4041921219688152e-9
1.633152985160894e-9
2.1916583591970967e-9
1.740965064663017e-9
6.35708142708394e-10
5.118901404061756e-10
4.1479225910052976e-10
3.2078470006863014e-10
2.565708972469894e-10
3.514816795263028e-11
2.0657658527906865e-10
4.824260941459522e-10
9.693442245610758e-10
1.9598601302274435e-9
2.587302805635809e-9
1.0566191788280237e-9
1.0188486956013547e-8
3.544926778614767e-8
6.0397528116203305e-9
2.1201165213575292e-9
7.33643167899701e-10
4.3224571970320395e-9
3.7768898787939165e-9
2.3333149140812155e-9
1.2738256427936401e-9
5.9720466558971e-10
1.2663238005110643e-10
3.41940084967601e-10
6.157868284717085e-11
2.375886811366436e-10
1.9425406236331376e-10
1.4373886218687053e-10
2.356674508489746e-10
5.488120757282946e-10
7.092046300232493e-10
6.200977959429861e-10
6.067082657932665e-10
4.023480303910127e-10
1.9708945530472562e-11
6.301761431674098e-10
1.1317916082894608e-9
8.164806436174171e-10
5.98385728529054e-10
4.23716589024582e-10
2.677199958299874e-10
1.2160700518373057e-10
3.007893367597305e-11
1.2760283694517392e-8
1.4049335243287743e-8
2.638875141753817e-7
8.085217083369963e-8
4.3064995811529625e-8
2.2167253061883404e-8
6.571880501867624e-9
8.293144888020775e-9
8.331628189042741e-8
3.619421634508104e-8
3.290531755698568e-8
5.6580374064320454e-8
1.0214074131545209e-7
1.0799480814949204e-8
9.165826405786794e-10
5.2288576619250586e-9
6.0747504932685585e-9
3.4686875943003922e-9
9.767673554487143e-12
8.580390576010635e-10
6.92722654423876e-10
5.5049796783594e-10
3.7772307700361664e-10
6.161940634838972e-11
4.911934213738995e-10
1.1099255817714216e-9
2.3874156077602957e-9
4.72142180395332e-9
2.8935018291009205e-9
1.0508039752969274e-9
1.7975933997054148e-10
1.4682718377333523e-8
5.878846619528029e-8
9.636422946752768e-9
2.401272562772035e-8
2.179615307609248e-8
1.1306654199060401e-8
1.2217993490281369e-9
2.2177422495378824e-9
1.2589473704113798e-9
1.8363898461077655e-10
1.1243245131876298e-9
5.390702070952942e-10
1.630174934670582e-9
1.7543746317752396e-9
1.1463835668620057e-9
1.0014952898559126e-9
1.8809462329665126e-9
2.2540470413048432e-9
1.8216018537270884e-9
1.7723329088479342e-9
1.6200926891895284e-9
3.2121028935404486e-10
1.5635749965283868e-9
3.829492314300213e-9
2.9385365071882775e-9
2.285603383706179e-9
1.7735402887508068e-9
1.2820503115429413e-9
7.928438700244325e-10
2.7964511212044746e-10
3.369741385473819e-10
2.8757938133216192e-8
5.3324679076484345e-8
5.373697851148929e-7
1.572521359186244e-7
7.843122914040109e-8
3.6819927281820244e-8
4.8936075385933254e-9
5.113333988443808e-8
6.721822575749535e-8
4.038113208395628e-8
5.5677805061940884e-8
7.978378439644619e-8
1.2941975883152997e-7
4.9644544644948845e-8
8.562327235573074e-9
4.8535511958829335e-9
1.1325886079663472e-8
9.681146739697092e-9
1.9165739419201037e-9
1.6859974917087842e-10
6.854134777559474e-10
5.421870570709908e-10
4.085971737941401e-10
1.6843872458329954e-10
1.91295706289999e-10
5.337120390130447e-10
1.0513397844443708e-9
1.969451381457178e-9
3.637153897795681e-9
3.2069158358313815e-9
2.6735291992614496e-8
4.142351526382784e-8
1.8009882945036198e-9
1.5062043945300664e-8
1.9944461338177356e-8
2.2345958677505755e-8
1.9854070218314787e-8
4.5058343846137475e-9
3.242737598138303e-9
3.8209441360157726e-9
3.131986626647298e-9
2.4605305346508954e-9
4.602418214128282e-9
6.009429128429414e-9
5.413817654940898e-9
3.6595386354184245e-9
6.1214220225448344e-9
6.839947777796327e-9
4.4089283525567204e-9
4.3163547321738866e-9
3.879629349480163e-9
2.99996875166289e-10
4.9081682001162e-9
1.0307944121859033e-8
8.131958900213953e-9
6.840345577842206e-9
5.847614010748904e-9
4.771496886432593e-9
3.5624252147268434e-9
2.2624147032677626e-9
8.433224285476833e-10
6.044080675082693e-8
2.6665269602085343e-7
8.206506582731816e-7
3.500312409315323e-7
1.975668483752725e-7
1.2400527243793473e-7
3.235886746268389e-8
1.334225667796404e-7
7.67366204089443e-8
7.426360465197147e-8
1.1836161194904307e-7
1.6658120974530108e-7
1.515900435568343e-7
2.3342978787056333e-8
3.780655911481228e-9
1.1960057531009919e-8
2.2735693647584545e-8
1.2726908121143457e-8
2.6558099167676485e-9
3.054891532491669e-10
5.418644427346671e-10
5.641944655193737e-10
4.082277766545091e-10
1.9332670675187343e-10
1.6837352645061454e-10
5.180753868803316e-10
1.0238037122738338e-9
1.917055035845724e-9
3.5731983865939445e-9
5.094472017150482e-9
3.944313518127648e-11
3.898880420434579e-8
5.838306000680787e-8
7.341734420810457e-9
3.035851739860446e-8
3.7974215543307975e-8
3.6863382067728165e-8
1.623627600889411e-8
3.134038930100092e-9
6.296504814782779e-9
5.411156016582261e-9
3.876088823195488e-9
6.304104718837106e-9
9.876613347763302e-9
1.408409872875918e-8
1.0666337269312499e-8
1.1066055529190776e-8
1.642249084247155e-8
1.0869604488167977e-8
1.0518163751258342e-8
4.97335269629717e-9
8.530941550264912e-9
1.9707195043179415e-8
1.3731709476114493e-8
1.1768113470425401e-8
1.1600974082086167e-8
1.1871566293452822e-8
1.1898575199465353e-8
1.125570904903705e-8
9.766327590453298e-9
7.503456676905893e-9
4.610516546894375e-9
1.3427352214298087e-7
6.8006221740753e-7
5.839012475393988e-7
7.249628748124746e-7
4.3460000683014645e-7
5.14823000208042e-7
9.693113460496608e-8
1.0712548016902742e-7
1.1128022947774128e-7
1.44107906196986e-7
1.0359428828533564e-7
4.9404979269058296e-8
3.0788901669075994e-7
9.805002376374707e-7
6.701077322064163e-8
8.979619767219089e-8
6.283900371429441e-8
1.4857681751217537e-8
8.178077102050169e-9
2.6402441547361083e-9
9.571391915421974e-10
2.167313597064888e-10
2.6499423796899807e-11
6.308116685556062e-11
6.967783050484633e-11
4.0119586275993296e-11
2.5404280717667415e-11
1.0192644911387802e-10
1.8757906511700235e-10
3.15210220228571e-10
8.816196050860842e-10
1.8497772595480916e-9
1.3788044676100342e-9
1.0607808867024795e-10
2.0194588402723353e-9
3.960858981981932e-9
3.583061118772016e-9
5.705411160916215e-10
3.812129598153656e-9
7.939912169834067e-9
6.909504567363653e-9
3.6310600513151345e-9
7.178891465654779e-9
1.6036731469727167e-8
8.712756513954711e-10
1.1336490703709995e-10
2.4071944252501546e-10
1.4989953473994733e-9
1.3789860557947992e-8
6.844212821943851e-10
2.0814919767258078e-10
1.015782322682286e-9
3.6983226974046862e-9
3.164774310254308e-8
1.362256193714313e-7
2.154199418624202e-7
2.802390319294896e-7
2.990692145686349e-7
2.619594323882691e-7
1.894163094753643e-7
9.097397072837758e-8
2.5327822825964173e-7
2.936564102383743e-7
6.987302791281663e-8
4.939376381223555e-8
7.443601249580614e-8
1.0708727720914367e-7
1.420000052763082e-7
8.575755060969553e-8
6.209077483447006e-9
5.442763882479814e-9
1.2880907576965048e-9
9.879916336394097e-10
2.634710117281865e-9
9.499580120016955e-10
7.72979136945166e-8
3.5544807269654326e-9
9.196974223438632e-10
1.6104521999143396e-10
3.2974642521963447e-10
8.082172265762923e-10
9.962395014392253e-10
5.106644109239237e-10
5.870252397084394e-11
4.449632059150031e-10
7.102013621694423e-10
9.422583168833598e-10
1.6145237587576946e-9
4.783580576411317e-9
2.808286393946067e-9
1.8553828490095938e-9
1.568220024325265e-10
4.532962776582739e-9
7.883212468121558e-11
3.167328493715741e-12
2.3702499124470266e-13
6.560548766994979e-14
0.
1.071157332439336e-13
1.3710212925772715e-13
1.7182583384140548e-13
2.2300755677950652e-13
2.9589100446084816e-13
1.9142472662475302e-13
7.376943780226692e-13
9.26488810474939e-13
8.501575284261893e-13
6.218312181508232e-14
1.5206617301226668e-12
3.0366319519332112e-12
4.181339455359727e-12
5.0682914797397466e-12
5.709498990015659e-12
6.127686056555989e-12
6.382143445264278e-12
6.526148712226732e-12
6.599865618564655e-12
6.640223116470294e-12
6.690097838769973e-12
6.809686632521828e-12
7.1019286477606196e-12
7.779976012291237e-12
9.367514979755455e-12
2.0007070089544646e-11
6.626313102859556e-11
6.947543076882957e-11
4.371384996114861e-11
2.084322945624844e-11
1.1847261789426355e-10
2.665316872526089e-10
5.048541730119449e-10
8.964597535158455e-10
1.523575319546988e-9
2.432878985984883e-9
1.1653554173919416e-9
1.148526899202231e-9
1.8569113945255086e-9
1.8713502307980317e-9
1.0202947844934879e-9
6.373557450917573e-9
1.3460414955988343e-8
1.2330885398043248e-8
7.893220059730046e-9
6.46991481735398e-9
6.1402246164107815e-9
6.107387804204631e-9
5.972134065294872e-9
5.559141368117438e-9
4.847315164909768e-9
3.881671697315515e-9
2.6825876153333465e-9
1.1773777126009266e-9
8.715033364848601e-10
8.620692174022195e-8
1.8574989767771432e-7
6.008765397352573e-7
2.023087407436369e-7
8.615419125399609e-8
5.819834766965047e-8
3.4376075258096945e-8
2.2235316713311732e-8
8.948867024358575e-9
1.1393299419773697e-8
5.0713173891934294e-8
9.602839274587676e-8
1.3014297843008617e-7
6.893417282899554e-8
2.5510399349321825e-9
1.9487525150054007e-9
2.608591057473243e-10
1.40328807027527e-10
3.086335658411483e-10
6.057728225023307e-10
2.6019769977442963e-9
1.7624718997690327e-8
2.351495782798933e-9
9.94035342029508e-11
5.735649149368283e-9
3.1450258877768236e-8
1.4136028491706633e-7
3.4227086767422936e-7
1.0087949232186908e-7
4.178797694340771e-8
2.273792425850739e-8
2.1948228174640527e-9
9.476696363052342e-10
2.217318354558245e-9
3.8328932444482195e-9
5.72241034154795e-9
5.9540340251372255e-9
1.1768003431208053e-8
1.0266988220648159e-10
3.997875755200881e-9
3.115667691860184e-10
1.1188832847520024e-9
2.9254909338068464e-11
1.3357493777220293e-13
0.
0.
1.4440911420397235e-13
2.2665373448481182e-13
2.6493889881294725e-13
3.3431952972669274e-13
5.029174145027163e-13
1.5919942488342273e-12
2.669113943584078e-12
3.1617247547832098e-12
3.389795620414651e-12
3.2429897742270813e-12
2.662314248559702e-12
1.686737422690563e-12
3.480949544689307e-13
1.3882641337066413e-12
3.6049568152558397e-12
6.349398855767856e-12
1.2738182797346163e-11
6.001150486418373e-11
1.272502921336597e-10
1.4717867472699423e-10
1.2752056349490398e-10
2.9513792912239286e-11
1.8219348124912416e-10
4.2268334029496767e-10
9.888347346238918e-10
2.536078402474183e-10
2.085538777098976e-10
1.5205154258066846e-9
1.542103886668525e-9
8.935098530325863e-10
3.946443829522603e-10
2.2744627340259936e-10
2.0230766252718e-10
2.4553768276469844e-10
3.260587796740259e-10
4.4396915718779385e-10
6.195579837761081e-10
8.756090277209545e-10
1.2125227857059399e-9
1.5934118898158662e-9
1.9846884928177657e-9
2.400913049106959e-9
2.8869726318104104e-9
3.493276149057953e-9
4.272992818632626e-9
5.288177070737293e-9
6.617099874468909e-9
1.7765943957193988e-7
6.932720917438792e-7
1.3235982765899588e-7
4.923004895542024e-7
5.652746694082502e-7
5.497507193079663e-7
5.568215631077638e-7
6.537817252571222e-7
2.918871058204364e-7
2.5227163116622477e-7
1.366977973393946e-6
3.686975465392403e-7
1.0254813804990714e-7
2.733060221985615e-8
5.210066209738161e-9
2.1745513914903532e-8
1.3382408328744428e-8
5.4238939134883325e-9
2.1864409525972053e-9
6.5156446140922545e-9
4.1222860689545706e-9
2.4718039933895403e-9
1.2600357089844636e-9
4.125358342392958e-9
6.242067911545626e-8
3.0026295152501915e-8
2.8652709630166405e-8
2.187673137755583e-8
8.124310839971536e-9
4.188695210124518e-8
4.230409230130921e-6
8.462959875197485e-7
3.101342077168681e-7
3.045271694232084e-7
3.864011027859617e-8
5.63288653183703e-8
1.576257146927967e-8
8.702217751792016e-9
5.41482624262752e-10
1.0563800325878296e-10
9.81537854374255e-11
1.674977662652488e-10
2.151291078809417e-10
8.592674169199732e-10
7.332195180910693e-9
2.171845042948744e-8
1.8461836055212596e-8
7.769185913655261e-9
1.4449655357563456e-7
7.226256562274351e-8
1.0898158362255982e-7
5.520141908996537e-8
2.2595081194285867e-8
7.729869714032979e-9
2.0630953401129784e-9
2.784880945553242e-11
9.319586028052488e-10
1.5151460197990962e-9
3.6926496254209145e-9
1.7042867287361883e-8
6.708077042628176e-9
1.2047269249527979e-9
1.1614098522722947e-10
1.3093623964304539e-12
9.909884408538995e-14
0.
0.
2.4619658671083848e-14
3.8879066205593395e-14
5.723388089088171e-14
8.106389964273987e-14
1.1334097013204328e-13
1.2521154536086148e-13
7.705483540197055e-14
7.552044133791087e-14
1.0077183157559843e-13
1.389886269357339e-13
1.79743291542749e-13
2.3055343833044327e-13
3.0478452626174475e-13
4.1816245696909653e-13
5.914405195199303e-13
8.549188146612234e-13
1.2547674204342486e-12
1.862606690533976e-12
2.790803782293198e-12
4.217579513179704e-12
6.429047734862957e-12
9.890989192662701e-12
1.5374041761262926e-11
2.4177481181634135e-11
3.8540771138396625e-11
2.967142773825088e-10
9.131161840033129e-10
1.6287161494640632e-9
1.6094609177938335e-9
9.364929873416595e-10
1.3507125745131584e-10
1.4480053156095657e-9
3.0107010653702585e-9
4.944639653801623e-9
7.429112381645311e-9
1.0659232159612216e-8
3.5124541830187826e-9
8.743380603769669e-9
8.464038368547656e-9
8.281577647375162e-9
4.7002749984313e-11
1.6506963910474482e-8
4.6622678798078456e-8
6.685870991382e-8
4.7398433543049546e-8
3.7118340722538425e-8
2.9436300713327178e-8
2.2145511147238597e-8
1.5411609029675912e-8
9.27017720359864e-9
2.977506873080073e-9
5.230466176205458e-9
1.959285476779813e-8
4.97248216084822e-8
5.7419817160746536e-8
4.55121550858771e-8
3.8407081720701916e-7
8.034355690044257e-8
1.9960137459170947e-6
3.8995347185847394e-7
5.752823731449972e-8
2.2098648135742322e-8
4.9149542082972905e-8
1.1331700770090541e-8
3.06970923869687e-8
2.761673688588842e-8
9.127922458569758e-8
3.004803111641122e-7
1.6691001214585954e-6
2.189555981523595e-6
6.601541517324278e-7
1.6632474678518938e-7
2.2426061869314504e-8
1.5922654650110154e-8
3.740361996068224e-9
2.345351461222817e-9
4.674742853532147e-10
3.920056279406895e-10
4.003123480407151e-10
1.3749308207396643e-9
5.791256922578173e-9
7.069463059288831e-9
6.925421833654406e-9
1.3958050168863312e-9
1.5510644995758908e-8
2.037066328674576e-8
4.71808459899211e-9
8.992376132635282e-9
6.406688063036661e-9
2.69079806602707e-9
1.4545862642550168e-9
1.0869211887101857e-9
1.2026542365749183e-9
1.981103876984614e-9
4.174071474319552e-9
6.489536171455216e-9
1.4890364027030107e-8
1.1421198657498637e-7
3.4764178709757405e-8
7.488309810813931e-8
2.951785577094878e-9
9.362480661067844e-12
2.0655808942738813e-12
2.942603439341539e-13
1.3685272428052117e-13
5.97240148500586e-14
1.6586377257677545e-13
3.004582545699922e-13
2.559199266118156e-13
0.
2.1761057819948316e-13
3.898449467460593e-13
5.892781273112571e-13
8.409175794091835e-13
1.1498489523959026e-12
1.4859230391948094e-12
1.7362878696020623e-12
1.5888025955024457e-12
2.0314363999513284e-12
2.515045961745501e-12
1.0417309746729393e-12
3.4290922502066602e-12
1.1191775772913431e-11
7.809575435182775e-13
3.005191796788626e-11
5.526214461000344e-11
5.4648390544530956e-11
4.543580468872344e-11
2.9807816586390124e-11
7.723785840948343e-12
9.875804385143841e-13
1.1815630224428338e-13
1.2868696343251656e-12
4.413745080710812e-12
9.003058532905247e-12
1.5744945370356914e-11
2.6219301458334433e-11
4.3251310997901436e-11
7.206128131200374e-11
1.2297782793261108e-10
2.1829878767065776e-10
4.1217877429588266e-10
8.585536452673629e-10
2.064160351425008e-9
3.3555270707247627e-9
2.6629271862837647e-9
2.4928925507603565e-9
2.6096684157825193e-9
1.8170100238265807e-7
9.112054540183548e-7
1.3964640790248826e-6
1.654913114820801e-7
5.924612983506915e-7
6.847268472914357e-7
7.903454279621524e-7
1.0925618510976427e-6
1.1873125178520896e-6
3.707244055659245e-8
2.804222157800763e-7
1.8273199282716862e-8
8.498808579897803e-8
5.612792097767817e-8
2.2136453873910467e-8
8.313851942606325e-9
1.7294934560349098e-9
1.2012766079179713e-8
7.903043198195033e-9
6.474102356872174e-9
5.877344041470312e-9
1.310482185697428e-9
5.935415004231376e-9
1.921126122318439e-8
2.7425004071780256e-8
1.85987711434965e-8
1.3421823526732573e-8
8.902058286275872e-9
1.3707486038906858e-9
1.666609297394561e-8
1.4888537394431298e-8
9.48296185347371e-8
4.375428389548744e-8
1.3213455266179808e-6
3.766478149408573e-7
1.6528158011400486e-7
6.367489327330864e-8
1.824888437937522e-8
5.514801297001272e-9
3.716784156808604e-8
1.1680080552827887e-7
4.7886827937345425e-8
8.293869277831476e-8
9.727955388779492e-9
4.719217535143628e-9
3.3354312216033407e-9
3.3803474690123095e-9
1.816044563653717e-9
6.912922500348429e-10
3.861846433049752e-9
7.736368887865023e-9
1.2229187119142893e-8
9.87738889571845e-9
2.9966494246791616e-8
8.75606815674282e-8
1.4827600107421353e-7
7.506516102673299e-8
2.0430340610851944e-7
8.631564661006769e-7
5.596966660186169e-7
5.533296488111519e-7
1.6487735038164888e-6
5.403761514459435e-7
2.900915434352861e-7
1.958907351566816e-7
1.5086226501957692e-7
1.0444282052302782e-7
5.725705439642e-7
2.382364863164839e-7
1.7930928924298098e-7
6.884495649708646e-9
5.048379257285709e-10
1.3078119021761311e-10
1.1587467436849813e-10
7.566152939560723e-11
4.5860048947586353e-10
4.320603710489114e-9
5.716229646398516e-9
7.111793830137096e-8
2.3129618608452125e-8
1.5099650576888862e-8
1.482560416623491e-8
7.707765096897414e-9
2.5764618931489057e-9
4.0693817760205707e-10
6.156880733195922e-10
1.1951610997238581e-9
1.6495417071957705e-9
2.2148072350081183e-9
3.2544073683906434e-9
6.4599668741061604e-9
2.698795013385871e-8
2.0776839568451083e-8
9.662064548884849e-9
3.0065346968077014e-9
2.483136290350898e-10
2.1880578909974144e-12
1.858856663112353e-13
0.
0.
3.2165829071039345e-14
5.108143728119582e-14
7.595821586556985e-14
8.800227296121887e-14
5.852583333724829e-14
5.841272242377063e-14
7.820893957506825e-14
1.0710681569309239e-13
1.3695473376377968e-13
1.738006103907825e-13
2.2757551339934905e-13
3.0945750333499654e-13
4.3383504631655036e-13
6.213712469544854e-13
9.030672610068028e-13
1.3262028702607892e-12
1.9635440925448795e-12
2.9280045027372523e-12
4.396383636741754e-12
6.64837271359757e-12
1.0131652884204126e-11
1.5572426886938856e-11
2.4166760670893382e-11
1.6546010330495086e-10
5.081198743122152e-10
9.47616977536909e-10
1.0933028476076163e-9
9.640703535323537e-10
5.996721491323366e-10
1.687358004788264e-11
7.702953455610401e-10
1.8025168206201183e-9
3.1721804450810996e-9
4.943921403649594e-9
2.568999872314158e-9
6.148523788006347e-9
5.8065517829579805e-9
2.804402822334716e-9
7.931135714528751e-9
1.8967219286824703e-8
4.4024020241566316e-8
9.48506182348677e-8
7.056025896123209e-8
5.057534246463881e-8
3.7918814841045745e-8
2.760506339477798e-8
1.9088628084811877e-8
1.2056603339409292e-8
5.703882692483123e-9
1.1806427063184663e-9
1.0595579472783287e-8
2.6747456602040523e-8
5.8245466619441474e-8
8.50070576920956e-8
5.003349174838678e-7
8.691113754474142e-8
2.864798247433053e-6
6.256581853184079e-7
1.1006387415025135e-7
3.283631022089484e-8
1.377487763618916e-7
5.567612558638205e-8
2.840217743628213e-8
2.9597534631350508e-8
2.1355258309843066e-7
5.617633500860792e-7
1.525074431239397e-6
2.077877806613836e-6
3.15040803199338e-7
9.504941821624146e-8
1.9929520746474466e-7
3.103710382622139e-8
1.3949360446112246e-8
1.3623615917461606e-8
4.721463263271388e-9
2.1881684693821816e-10
5.887213529384479e-10
1.4945542738837877e-9
5.832382987301054e-9
7.791995781137254e-9
6.66011848997395e-9
2.4239146113173635e-9
2.6684681404220932e-8
7.666548829383972e-8
1.363291871148815e-8
1.3029234221205247e-8
6.2360586951286946e-9
2.9305012689047573e-9
1.8672570455776095e-9
1.677037089782212e-9
1.6205173192148536e-9
1.5853776613332024e-9
1.780855257088994e-7
1.284208628594528e-7
1.0456097724993424e-7
9.14895330271428e-8
7.53546968484345e-8
1.285691714113408e-8
2.1474752319973322e-8
1.3003663243042641e-8
3.282158683413212e-10
3.1224128331457684e-12
5.3253634471614196e-14
1.307786893234444e-13
1.8407894951582362e-13
2.4000733096414857e-14
8.965017026095056e-13
1.1809526847486277e-12
4.2306735264671514e-13
4.8539010436229884e-14
2.2511379191100504e-13
3.262782550422722e-13
3.561172295051732e-13
1.7705879330123732e-13
1.1144612836693902e-12
2.7590793447357677e-13
1.2790938774161684e-13
1.3627334761942814e-12
3.54737507105691e-12
3.6358901842247447e-12
2.894520248055221e-12
2.6386844346015264e-12
2.964452655706875e-12
3.783246260454677e-12
5.1035448102944605e-12
7.034837038470859e-12
5.159134378543075e-12
1.9209452502376273e-12
1.05185236940514e-12
1.0806591139254344e-12
1.6853641451606991e-12
2.7964407052038903e-12
4.468144915768607e-12
7.0024890227693676e-12
1.0966532132761821e-11
1.7324160570373107e-11
2.7761046847661626e-11
4.536089041343217e-11
7.608303425372861e-11
1.3230927996133159e-10
2.425168842869951e-10
4.826381560275319e-10
1.1010882368114708e-9
2.8707352617226457e-9
3.0698189975183065e-9
2.5302852200863078e-9
1.0906127566207948e-7
6.062363960400161e-7
4.0562717171688503e-7
5.3863710494876517e-8
2.3633603544625317e-7
2.917130484268051e-7
3.1888064277837633e-7
3.26190987700434e-7
2.7537140982185446e-7
1.375595468467236e-7
1.4555876066018089e-8
7.283531632887662e-8
5.988923162970501e-8
2.9049250842352615e-8
1.227389727530596e-8
3.458774360907834e-9
1.4859611466168198e-8
9.583225045759121e-9
7.907627806216374e-9
7.621684212161172e-9
3.6051863682925187e-9
5.5811453718581936e-9
2.020962135326198e-8
1.7365951503331133e-8
1.3265557743008837e-8
1.0774503269641627e-8
8.22343111499891e-9
2.642994401606659e-9
1.4001124204337327e-8
1.1440886443457472e-8
1.0440254313610656e-8
1.0547296507736498e-7
1.718350718798163e-8
1.5623923245744596e-6
3.496317171183952e-7
1.1233623574518376e-7
3.067313004510687e-8
2.0390655959490396e-10
2.2279372519112205e-8
8.467656479902147e-8
7.547664521896797e-8
1.6446614759874962e-8
3.190192265505376e-8
3.9226434143219463e-8
3.736872669739959e-8
2.831095254258787e-8
3.915837152954486e-8
5.5017737390496974e-8
1.2630079349122918e-8
1.1241695277295554e-7
1.0072582487949451e-7
1.496160483863217e-7
7.232063469999066e-8
4.790058566029707e-8
4.9293902980440914e-8
3.22469896550272e-7
1.1383500449861319e-6
5.212934759571411e-6
2.8282189990934416e-6
1.4599127735192622e-6
9.04835690935576e-7
4.169080808270474e-7
4.288738322888895e-7
2.525371036773235e-7
1.6604814532112062e-7
1.32581922323274e-7
1.1930995767608196e-7
1.1451437511538206e-7
1.0770552342092389e-7
4.168639980519346e-8
2.9594842914833285e-7
2.359284237653441e-7
2.197788996444202e-6
2.1718380619613342e-7
1.4102471612820247e-7
1.1472584476364878e-8
8.858172711976452e-8
6.299486100530853e-9
1.2872366490688692e-11
2.119992153228828e-10
1.4477002905175317e-10
2.595650412271866e-10
7.115676915305142e-10
4.0373282709838943e-10
5.45498734103578e-10
9.000838978653795e-10
1.5033142737105286e-9
2.4501493392112666e-9
3.5141611308320073e-9
3.652129209657188e-9
3.2104833266796247e-9
2.9678686519645403e-9
4.690272095293131e-9
2.2914302096147897e-8
3.6577666770956807e-8
4.4401689966417304e-8
6.830179785765203e-8
5.079865437330236e-8
3.585225476929359e-8
3.36551921075869e-8
1.1963517456219064e-8
4.440234140735835e-9
4.771344731477318e-9
1.4775739812726512e-11
4.700139607384639e-14
0.
0.
0.
0.
2.5707864854897958e-14
3.100679512824447e-14
3.258051347882323e-14
3.440353309497738e-14
3.861606171094173e-14
4.578867375875382e-14
5.740745246207349e-14
7.621397335134857e-14
1.066650733967567e-13
1.5620551274654252e-13
2.378487260492047e-13
3.754926102810315e-13
6.15743514288238e-13
1.056961084338882e-12
4.375925698548004e-13
2.0427296253336914e-12
4.507888556438504e-12
7.52100033750687e-12
1.1530574032109183e-11
1.695052320494491e-11
2.1585908985522378e-11
2.016504138478033e-11
1.0438263100750985e-11
6.499598140859162e-12
3.023246886995437e-11
6.815224939461794e-11
6.902480845731818e-11
1.0360984733818499e-10
1.448029306812939e-10
2.1778376717974778e-10
3.864448304850127e-10
7.390717302478303e-10
1.3278904819735974e-9
2.2238440292577977e-9
3.776246318690361e-9
7.262421515826612e-9
1.6724681066473283e-8
2.0909600614975352e-8
1.3872391323725974e-8
1.0365272370289171e-8
8.059957387852985e-9
6.060303658475526e-9
4.0450102911517656e-9
1.8101454226512872e-9
9.32863062597448e-10
1.1254412811745327e-7
5.36650989723066e-7
1.4050758383006564e-6
6.735477306668561e-7
3.7208622248568647e-7
2.4714155914019514e-7
9.211268748072315e-8
1.6890285498099845e-7
1.277079804489609e-7
1.3891132611209699e-7
2.8133565453054127e-7
3.29135104478315e-7
1.9778426151530617e-7
1.3897843979210125e-8
7.370428195658892e-9
1.621416560591831e-8
2.8856765874247728e-8
1.7029527734667197e-8
4.691351440311405e-9
4.839929771509497e-10
1.2829456969265795e-9
1.2781176110527385e-9
9.230859381963165e-10
4.3267194695475853e-10
3.526743972952892e-10
1.1161248372195698e-9
2.2225870182734472e-9
4.121463958139883e-9
7.456136291600111e-9
9.245331339198404e-9
6.05184428968325e-8
7.21573753888717e-8
6.548173006470745e-9
4.681626574915104e-8
6.202776581912283e-8
6.857312834632347e-8
6.295860503054712e-8
4.8069764020668614e-8
2.6079836633145988e-8
1.0089294601174487e-8
1.36438447717096e-8
6.938374457624756e-9
1.2578501209897626e-8
1.9406442646808348e-8
1.3733609335509024e-8
7.212245489512348e-9
8.511152930953411e-9
3.3823742918656633e-8
7.877477311019612e-9
2.316004027666558e-9
1.784184460394155e-9
1.3928408432929098e-9
1.7060196724868489e-10
1.0424629969735996e-8
4.84582550041113e-9
5.7490474998094955e-9
1.2123511220695076e-8
2.9927016015890364e-8
4.3262996140218304e-8
5.9375273752325656e-8
1.211548561777413e-7
4.6663810926161017e-7
8.732189096276211e-7
2.589991195363868e-7
1.1016205731235743e-7
4.877642226129136e-8
1.0470521045802958e-7
1.5617942379166856e-7
9.098996520005282e-9
3.532564326319391e-10
1.1746166471332104e-9
4.911882055684811e-10
6.942415259659157e-10
1.4019106372383464e-9
1.35034354555109e-9
5.4264989145403945e-9
1.832887139729479e-8
3.1928746182899645e-8
7.030559366633262e-8
1.9465577232244954e-8
1.1902671022973975e-9
2.3998283129191796e-9
2.6426041602781443e-7
1.4755498047781653e-7
1.018420028969058e-7
2.2552690559870124e-8
2.9775986154631774e-8
2.3469840127158938e-8
8.08578940681994e-9
1.8298924832386545e-9
2.103684924543772e-9
3.0097890644667426e-8
3.3867122086858994e-8
8.152335892771668e-9
3.936651109393465e-9
6.851072564181205e-10
2.1440328977580282e-11
1.880003979105483e-12
1.298779349394809e-13
0.
1.3288008678176808e-13
1.341870224071478e-13
1.5760115188976677e-13
0.
5.940891853810814e-14
7.281954183149978e-14
4.1485128356435316e-14
0.
0.
3.6707912855336926e-14
5.534023453553604e-14
7.955827484867944e-14
1.1381323773369748e-13
1.6342574751042262e-13
2.357653712046094e-13
3.4158680697528855e-13
4.968769350006719e-13
7.256208584794224e-13
1.0640716498087822e-12
1.5674465703580076e-12
2.320568107084456e-12
3.4550040600139636e-12
5.177102859045507e-12
8.655649877228935e-11
1.757877447345373e-10
2.909739826034298e-10
4.1688548327233904e-10
5.037865482290665e-10
5.016564428876517e-10
3.8233888023211145e-10
1.3927634671228823e-10
2.2065845969416293e-10
6.823990750058104e-10
1.2263809103543185e-9
8.561603367087073e-10
2.156904065386698e-9
2.6024447350091007e-9
2.3753136619176225e-9
2.1412136458568105e-9
2.6186928287395283e-9
4.466960434134971e-9
9.628926776465823e-9
1.015434086164837e-8
6.210625901829568e-9
4.287759555317454e-9
3.1405386318162383e-9
2.3352916242986284e-9
1.722314277441351e-9
1.2316419735585637e-9
6.698125361978234e-10
1.4147531008204345e-10
3.304787397983346e-10
6.738878792268288e-10
4.778356513966018e-8
2.9905793504975255e-8
3.0499238962157847e-7
4.915902589269385e-8
1.2296730977570168e-8
1.9609519069971495e-9
5.208432785143883e-9
1.3772864202716018e-8
6.54983208640904e-9
3.821306884666047e-9
7.294957211628824e-10
4.619117352382962e-8
8.503349232159139e-8
1.0600663222952066e-7
9.814948147765886e-8
6.4942678552719e-9
7.118254198616482e-10
2.5787536857778525e-10
2.6104889913430225e-11
8.030675478098186e-11
1.6157962503753232e-10
4.201591678572113e-12
2.6460403120999443e-10
2.115409201441888e-10
8.06172019310619e-12
1.2486904130405736e-10
3.145650438158947e-12
5.887593932099396e-10
1.560878457566178e-9
3.098608613620274e-9
6.761417175289845e-9
8.116515848728603e-9
7.778390482788692e-9
9.33011214976782e-9
9.636410511990605e-9
8.36515206695811e-9
5.261314652620227e-9
3.5130426408174264e-9
2.9246658386506857e-9
3.061042110525676e-9
4.0869151814385815e-9
6.936961803145479e-9
1.8827122176918405e-8
7.362847473264991e-9
9.630234880302052e-9
7.888856341383568e-12
7.2018043141636774e-12
0.
0.
0.
0.
0.
0.
0.
0.
0.
0.
0.
0.
0.
0.
0.
1.3365761280275002e-13
1.812446912679557e-13
2.454194675831037e-13
3.371912576261584e-13
4.674721079717326e-13
6.526212058754353e-13
9.158145836395805e-13
1.289711184893135e-12
1.820102430260197e-12
2.5705322818117464e-12
3.6276678399005892e-12
3.086948153840252e-12
2.8301522371378408e-12
2.05698916065024e-12
2.093473866811376e-12
2.4480168287959978e-12
3.199339816877249e-12
4.5534210579349275e-12
6.820738198580839e-12
1.0613436056530352e-11
1.713932357090115e-11
2.8829401140351727e-11
5.0909694664181745e-11
9.584061137832367e-11
1.9825895863596636e-10
4.774802447573523e-10
1.2927783193405002e-9
1.426682655192805e-9
1.2653201549914326e-9
1.3609129858730182e-9
1.6719154669785026e-9
2.1402036712085908e-8
1.0495274919951708e-7
1.1744000708303943e-7
1.0813283617161271e-7
8.182656497462646e-8
6.129876986704171e-8
3.8541113904265124e-8
1.864179031532669e-8
2.997996469405291e-9
1.5403449921787982e-8
8.960473666861334e-8
4.778375250383856e-9
1.1175738278141532e-8
1.736878663831549e-8
1.757933568432753e-8
1.042319627930121e-8
5.985905532031278e-10
4.730775660964156e-9
4.0059918549343246e-9
3.4658184332947395e-9
3.191544352921722e-9
1.1966044581573e-9
2.0917544730036882e-9
7.913908198280523e-9
1.3342604511425239e-8
8.869800603755596e-9
5.9595946126018434e-9
3.801295752473589e-9
1.865032342893398e-9
2.8576570171245563e-10
3.950810730741797e-8
9.666274515552687e-8
2.91947967743699e-7
1.389392775252467e-7
8.766071202862713e-8
5.398646465863067e-8
3.073813655978475e-8
2.3833323607160217e-8
1.243557427457744e-8
5.472468648613375e-8
4.655399370527495e-8
4.049609049959523e-8
9.020574913511982e-8
2.8750883622930847e-7
5.483530286456923e-8
2.5880420923646802e-8
8.581944680214468e-9
4.197370313532524e-9
1.7618504659144804e-9
4.6081977213903346e-10
1.6213355182149275e-9
1.0321910282971968e-9
8.582733566677224e-10
6.850769622196367e-10
3.960946774879255e-11
6.52934456273452e-10
1.3993931877762217e-9
2.688195067210924e-9
5.176108331225818e-9
7.58117911659621e-9
3.219100454414848e-9
5.4161487612225916e-8
1.8874132583046662e-7
1.2223735827269757e-8
6.02374982449908e-8
7.258954085231818e-8
7.536356961200109e-8
7.197201049092187e-8
6.029329698290623e-8
4.334545260730711e-8
2.6229807436167048e-8
1.0506652950717255e-8
3.034323842874613e-8
3.576266334025981e-8
2.838300818584896e-8
1.4066263596387624e-8
4.07960741107635e-9
1.0809885972850351e-8
8.942860500763327e-9
8.515537067736589e-9
7.856813203589198e-9
1.5166181223516798e-9
1.0713334334216723e-8
1.737736994163944e-8
1.3347592902782133e-8
1.0669917978177762e-8
8.306247844697852e-9
5.7701266130571076e-9
2.7585776329370373e-9
1.736212936639308e-9
1.1351877980448473e-8
2.5851918267545566e-8
9.468847040899296e-8
3.994386951154796e-8
1.0032746272625033e-6
2.580238424403904e-7
9.639596753295979e-8
3.1215938019702456e-8
1.4886596552785541e-8
2.348680705847505e-8
3.7013848809839275e-8
2.440630502361044e-8
2.0540532466137634e-8
5.470917401189168e-8
1.0839619428739626e-7
1.8335138286043658e-7
1.0310925585540716e-7
4.058521710135565e-8
1.3875716895801349e-8
4.868171665366006e-9
2.4017975465780656e-9
8.767019500353501e-10
7.719452948954096e-10
1.1833432569264543e-9
7.591862085709801e-10
6.645164691783632e-10
3.313686803342333e-10
2.723662384512599e-10
7.286761686272692e-10
1.3250775768067035e-9
2.19385584596487e-9
3.425251186782969e-9
5.215776154665482e-9
2.989025882571565e-8
7.106528310366545e-8
3.404337710796884e-8
2.5452827684200863e-8
5.07252087249026e-8
6.319898568348431e-8
7.138294812767526e-8
7.49133760840573e-8
7.153402197141507e-8
6.138979948291091e-8
4.771392160265108e-8
5.260388535743442e-8
4.0125863886084644e-8
2.279969913324301e-8
3.0684625077362736e-9
1.8002016721981165e-8
1.4459105725518657e-8
1.3876380821947008e-8
1.4091386764509963e-8
5.622860229500308e-9
1.5011172487375263e-8
2.0893371902706987e-8
1.7229895513428726e-8
1.4616645778841303e-8
1.2008787038016219e-8
8.910331953127787e-9
5.053875105240551e-9
7.430240534152225e-10
1.3062287326642628e-8
2.7554397903886444e-8
1.1331317857094329e-7
3.4564178025453295e-8
1.1578795996672527e-6
2.876573865219379e-7
1.0059133042167846e-7
2.8622625934429923e-8
1.5941181811977927e-9
3.117409323265199e-8
3.6014421060732096e-8
2.7898949432162454e-8
1.2338765929179223e-8
1.3096889167141704e-8
1.0267117794240625e-7
5.164940300387422e-7
3.336953644452171e-7
1.7666216482670713e-7
1.248669896125462e-7
1.7584515728103993e-7
5.8157530370448e-7
1.260723978708199e-7
3.3040996276147635e-7
2.494460820198874e-7
8.536882872700102e-8
4.492810999727323e-9
2.1350597544327092e-10
6.409233617018244e-12
7.37378614835797e-11
2.3593938521552363e-10
4.272914938885604e-9
6.530090390221408e-9
3.669600499828284e-9
7.019554504254874e-10
1.8796786716610553e-10
1.5337709638351877e-10
7.20184148295086e-10
3.816386695564749e-9
4.469398294524771e-9
3.742034059197406e-9
3.851165342035265e-9
4.799078267104726e-9
7.218153068633222e-9
1.3312023395724318e-8
6.88954941628238e-8
1.109331386537529e-8
3.976971719748077e-8
2.3636965379071018e-8
4.697347981685992e-10
2.4656601399453897e-12
1.6179052718133531e-13
0.
0.
0.
0.
0.
0.
3.632995339720222e-14
6.188378380910138e-14
9.101833861740537e-14
1.293724000425169e-13
1.830911770794133e-13
2.5983930840095695e-13
3.7014564807613653e-13
2.394556573677032e-12
4.961908426618552e-12
8.485268143609392e-12
1.3214952638838115e-11
1.910080636530228e-11
2.5841912858604674e-11
3.343256895460068e-11
4.263064093713788e-11
5.4672861436228586e-11
7.115202035335173e-11
9.421810611356437e-11
7.267237999070782e-11
7.23331707245743e-11
3.197533935268887e-11
5.133869808567021e-11
1.2762079112107925e-10
2.669063211281089e-10
4.610060172439563e-10
6.84850154068623e-10
9.214023753343323e-10
1.1727408221382525e-9
1.458928599589234e-9
1.828885256674755e-9
2.3975885104960693e-9
3.471284535510809e-9
6.0292577067175495e-9
1.0314584068321404e-8
6.968021320820826e-9
5.249258583734034e-9
5.1751736364456646e-9
6.375312156935022e-9
4.315811311951404e-8
1.2839670361971267e-7
2.979170273001233e-7
2.0104305350356325e-7
1.417887935100466e-7
9.632625356979477e-8
5.3859170989431826e-8
2.4082166464535666e-8
3.941780809263897e-9
1.8620290981952237e-8
1.1052735065576882e-7
3.7167326046852745e-9
2.8870726083689353e-8
4.021318336386643e-8
3.059455510572546e-8
1.0982145379088018e-8
1.0601831514489521e-9
8.482576849515215e-9
9.413057606842492e-9
8.3573343643073e-9
8.119630288380896e-9
3.695356312902208e-9
4.2403789658122864e-9
1.7474768712005647e-8
3.458203072476599e-8
2.3120191879133345e-8
1.503869709649595e-8
9.517520787279594e-9
5.385260427783828e-9
2.0293033465824965e-9
9.173728691112543e-8
3.386539084842609e-7
6.811389775042697e-7
3.917183283951042e-7
2.5482681072001515e-7
1.6403399191468927e-7
7.976162028752457e-8
1.660042599653469e-8
4.990159121559172e-8
2.528009275717735e-7
1.561548006280479e-8
6.561736503767782e-8
1.6983031952622298e-7
1.1405911519515063e-7
3.4446703575503e-8
1.4977465278956115e-8
1.3184168299542564e-8
1.016985256351722e-8
5.605875714321494e-9
5.724196823676646e-10
2.334150366444004e-9
1.6773088697898707e-9
1.3264657416245324e-9
9.926780389516674e-10
1.288463582009556e-10
1.1526900683943297e-9
2.4180398644867305e-9
4.684872887548113e-9
9.254756253451926e-9
1.4588377679298524e-8
5.748114725697893e-9
1.1278280332153625e-7
2.774487993919244e-7
2.748279714617311e-8
1.1221302428179654e-7
1.2504135155351058e-7
1.2725962640217048e-7
1.1588700383440761e-7
9.120867167116527e-8
6.469137343856364e-8
4.397132473969656e-8
2.9381545229786074e-8
7.049353421708635e-8
7.061560993735083e-8
2.71667823409538e-8
8.826843960183172e-9
5.261010255637473e-9
2.6364923361754233e-8
2.6051879214571364e-8
2.6435063561287463e-8
2.4394335292526548e-8
9.820160394192224e-11
4.608909911170633e-8
5.303918882978747e-8
4.2536806959665377e-8
3.523455871476749e-8
2.76638382776158e-8
1.966877759378084e-8
1.2362122939518967e-8
5.9692082052620166e-9
1.7233564734222612e-10
7.262091714466505e-9
3.167887605015827e-7
3.020918580101936e-7
3.697589314061333e-6
1.0219758036142983e-6
4.3440812472525963e-7
1.293921132812858e-7
7.830907203264555e-8
3.9527228265544657e-7
1.4538413360695592e-7
7.322379410466388e-8
2.4416458775475192e-8
3.549764013938161e-8
6.668564075333654e-8
1.3527711636286282e-8
7.294643656161153e-8
2.4548624293872965e-8
5.398868623739665e-9
5.373310272313637e-9
8.262901776567649e-9
7.2449525230606245e-9
2.9852459633297974e-9
7.980861496500766e-10
1.0663109804687792e-9
7.921189766948049e-10
5.886508420091785e-10
2.964888962087235e-11
6.261969508883214e-10
1.2106184582549315e-9
2.0502743671582764e-9
3.196510063084716e-9
4.354380891966029e-9
2.5497197194855284e-8
6.019538586775775e-8
1.5151919842601214e-8
3.2357947349106486e-8
5.803976916427877e-8
7.829900740703907e-8
9.797039115653485e-8
1.1399101657528378e-7
1.2102756143903863e-7
1.1759542486013071e-7
1.0476830644245626e-7
5.9284985793799054e-8
2.0763842794469764e-8
6.983422151457091e-9
6.541878611813262e-9
3.3843280561755424e-8
5.944998401190684e-8
6.17422941255848e-8
2.3051101862294302e-8
8.722320235078854e-8
9.76786555830349e-8
7.822130571524299e-8
7.220583511056131e-8
7.088556053942155e-8
6.794096851257253e-8
5.8468073604555874e-8
4.380734222418823e-8
2.912213066010071e-8
1.655561327792947e-8
5.5288249064772236e-9
7.190719370891176e-7
7.56212974401728e-7
6.142728791040071e-6
2.0287480690181743e-6
1.0274520309877221e-6
3.555334074083587e-7
3.822403492345025e-7
3.298807199380957e-7
2.4971855941805587e-7
1.5266507573941768e-7
1.3073903690644364e-7
1.5954616366553933e-7
3.663734646209706e-7
7.63629474015219e-7
9.71784237771648e-7
2.2283436220402452e-7
2.6407440069626824e-8
2.0520173935278564e-8
7.878705522362634e-9
2.318357059399002e-9
6.074785130073431e-10
9.401828607206254e-10
2.754974475533696e-9
3.491769337519068e-9
3.8326057580940594e-9
1.5598502429075922e-9
2.1470248662631713e-8
4.1049388947896774e-8
5.3090765212707254e-8
7.253554367873621e-8
1.104697897308686e-7
2.5448586904681598e-8
7.627455548754966e-9
3.6447079390573465e-9
2.624778480180957e-9
2.0635043865564224e-9
3.0561272645128746e-9
1.7331535013368622e-7
1.3249186695943418e-7
1.2570038681267223e-7
6.181925999649451e-8
1.181120579403936e-8
2.721061732651551e-9
2.62900852064135e-8
1.4296529049638099e-8
1.1563917728132365e-8
2.0783534541395773e-10
3.2396673688844814e-12
0.
3.753132268746154e-14
1.9401815884789934e-13
3.009673856896034e-14
7.865333200137414e-13
9.342219521728911e-13
2.31536529136561e-13
9.899762965034894e-14
2.1946885563852394e-13
2.622184623445074e-13
1.5877298920503676e-13
6.692527004431192e-13
1.5467974517845062e-12
1.7707899180672546e-12
6.03133533994545e-14
2.285904268348231e-12
2.0346281940823462e-12
1.6257420777449489e-12
1.5839543142141123e-12
1.86614756635299e-12
2.4305356372346198e-12
3.301343958322889e-12
4.559555252787682e-12
6.340830055480332e-12
8.844675385236092e-12
6.536965766134502e-12
2.960378989356919e-12
1.6843903203288752e-12
1.6487727295547148e-12
2.3671101345008455e-12
3.832782845641398e-12
6.128527745191267e-12
9.668563192459937e-12
1.5289806804944e-11
2.44757515865163e-11
3.992116248826647e-11
6.679003797287604e-11
1.1570043733181425e-10
2.1071065982271582e-10
4.145608136166143e-10
9.27076211022584e-10
2.433636542197917e-9
3.123773815765778e-9
2.5138772153205045e-9
2.422824987841626e-9
8.819695723424555e-8
5.365902047458747e-7
4.450100038265008e-7
1.7914943559956642e-7
2.906359156950878e-7
3.0621452013167204e-7
3.0261228596227804e-7
2.631729426029535e-7
1.6046303611165135e-7
1.7899353401741904e-8
1.1269552387420572e-7
2.431055663092716e-8
5.010813173464226e-8
3.489803617037899e-8
1.7389506864895843e-8
7.280596553916006e-9
5.6462359886866356e-9
9.312181108295653e-9
6.64008300791302e-9
6.028708759748856e-9
4.5169425751175485e-9
1.1238333015829733e-9
1.011920974238803e-8
2.0928625563196817e-8
1.5255210745735494e-8
1.1690720287032402e-8
9.172298021510953e-9
5.470651582886993e-9
7.373508027959265e-9
1.2100804153286698e-8
8.88216094265707e-8
3.6927769318047896e-8
1.1848255039444103e-6
3.467251429640803e-7
1.5560253022402778e-7
6.123708804836337e-8
1.8694400204032367e-8
2.9782562355420695e-9
2.8710653004401934e-8
1.0116008784498583e-7
5.382334268247354e-8
7.435756149392493e-8
1.3756438675048276e-7
5.50631624020242e-7
2.8917255919435e-6
8.29029611065542e-7
5.607321425736472e-7
1.4792922378628253e-6
5.762853820322888e-7
1.6837993713509605e-7
5.797403162292162e-8
2.0328289646971323e-8
2.109486566083289e-8
3.4921862961318394e-8
5.409593121045299e-9
3.693248026169538e-9
1.229191450240809e-8
4.5381084899706156e-8
7.600271793277345e-8
1.0119800802651995e-7
4.870110554583594e-9
3.759125893630148e-7
1.327878327862958e-7
9.173503710003807e-8
7.140387121375037e-8
9.045117839125451e-10
7.37334985459766e-9
6.019416218989085e-9
1.5461549757514436e-9
1.0533455965137139e-9
2.7041124465798487e-10
4.492916176687283e-10
2.5885657382857086e-9
4.3624575397275236e-8
6.99539611762911e-8
2.7271511916111238e-8
2.9520108876899058e-8
2.247151033019598e-8
5.212870666239479e-9
6.124019998986737e-9
1.4097744088812243e-8
3.861215170708986e-10
3.009328855416889e-10
3.192576594574904e-10
3.696717809814654e-10
3.961297934826329e-10
3.480995806314008e-10
8.949906261484215e-12
4.867002946659352e-11
1.8322423655261033e-11
4.2766342984533316e-12
3.9107066007767284e-14
2.3303381014441856e-14
0.
0.
0.
0.
2.668941759077314e-14
3.836352896156861e-14
5.423068941299737e-14
7.63794048770269e-14
1.0769223431356478e-13
1.5226457640079555e-13
2.3370651584433906e-13
1.7214041643592523e-13
1.7933540379600866e-13
2.0172951570312415e-13
2.549709722528082e-13
3.3597190372093397e-13
4.4214479962228675e-13
5.882640348784279e-13
8.034303483343e-13
1.1319678020932858e-12
1.641793462281452e-12
2.4407134498754467e-12
3.70480509385943e-12
5.7285669821275e-12
9.01637732011704e-12
1.4455309087691138e-11
2.3655110196604663e-11
3.964957451241339e-11
6.842855715212056e-11
1.22526118379618e-10
4.822599923874341e-10
1.872803880960836e-9
1.7946843034098194e-9
5.856276150179979e-10
1.225961728452966e-9
3.271190045190524e-9
5.851675340327992e-9
9.374061633599974e-9
1.410965867046576e-8
1.9595988071837773e-8
2.2647139702045754e-8
9.345473346497327e-9
3.249585953775813e-9
2.1699249398156553e-8
1.769681223421712e-8
1.7115891275376358e-8
4.042177376313038e-9
2.4339144312197174e-8
3.64965667408579e-8
2.79320838356896e-8
2.4872460352019214e-8
2.384763453651127e-8
2.2721413794744394e-8
2.0493128406883858e-8
1.7121820566958408e-8
1.30578624550964e-8
8.581590254332342e-9
3.474186687652113e-9
3.1501684667623337e-9
1.3410785262321016e-8
3.7804485120309397e-7
1.1991671801357885e-7
2.592766334991428e-6
6.775985499948082e-7
2.0155323201361648e-7
5.964827869380066e-8
2.006414751721656e-7
9.261226636046475e-8
6.779550258516973e-8
3.526661513208494e-8
3.0235708059991427e-7
4.378465344353206e-7
4.313998764303886e-7
6.791435158453521e-8
3.231172764987694e-9
4.178596007313341e-9
8.653990653372111e-10
5.458801073457916e-10
6.283159577918045e-11
9.978582651632082e-10
5.174584736961741e-9
3.094686182551525e-9
2.4430534704141866e-8
7.121905922074752e-9
8.852718373853943e-8
5.83066203174614e-8
1.2660308810680512e-7
1.209987805920627e-7
1.4107252225979855e-7
3.4125927227682395e-7
3.619820801638424e-7
1.0271494315915858e-7
2.894010206564038e-8
1.0797066050045728e-8
5.765397074422689e-9
4.339717304245009e-9
4.5767999049288534e-9
4.586326347671561e-9
1.0340271992649176e-7
6.054133198925408e-8
8.177487317715393e-8
1.3324402546305463e-7
1.349134265392302e-7
1.8578723570106098e-8
5.618180647682623e-9
2.670460781093999e-10
2.8166149286558985e-12
4.420803999984726e-13
2.5761325727055013e-14
5.166537026003271e-14
8.751710520332145e-14
1.4205426906420414e-12
1.0265842125101964e-12
5.6919015304003634e-12
2.587847683242559e-12
1.066257571532759e-12
1.8937383395228094e-13
2.5222950374990703e-13
4.555528026979076e-13
4.413824465078359e-13
9.375573582644305e-14
3.914255452323817e-12
1.0837944609309494e-13
2.1975677996817686e-13
3.896468499363535e-12
5.771343539728951e-12
4.8676896385964784e-12
4.010983567538713e-12
4.064082027945688e-12
4.912665342279314e-12
6.4849828352853105e-12
8.869955698310803e-12
1.2297141370177363e-11
7.914357598932929e-12
2.998509664525708e-12
1.336790848648027e-12
1.193964178101131e-12
1.9719246566319684e-12
3.6997876931841814e-12
6.475519755231263e-12
1.0800840356156883e-11
1.7731448287839866e-11
2.9196419963683806e-11
4.881657129195215e-11
8.382973498267477e-11
1.5001873049272752e-10
2.863193581115053e-10
6.073981241119431e-10
1.5191903171303988e-9
2.797399494404145e-9
2.177176844185723e-9
1.9941735654063227e-9
2.0870457050492817e-9
8.930825750137688e-8
4.928984696505341e-7
8.528428932365019e-7
1.304867599470401e-7
3.721582253327267e-7
4.210714585889518e-7
4.398363700562698e-7
4.0746985737211935e-7
1.9323745962004508e-7
1.1116535300405733e-7
2.690069245410143e-7
3.067390340846224e-8
3.867355969926321e-8
3.8137625281102194e-8
2.0838620313545362e-8
9.540821605567288e-9
2.284726022258574e-9
9.931820919675065e-9
5.552017305536682e-9
4.456981666142902e-9
3.7168100115316833e-9
7.436466184875088e-10
3.688539829547956e-9
1.21745492864705e-8
1.623600818789111e-8
1.1152080921941097e-8
8.209796004674141e-9
5.167888647168803e-9
4.569489105771208e-9
8.678830706029804e-9
5.906934017947432e-8
2.974625114281505e-8
6.969585098841716e-7
2.423076517063012e-7
1.182643808575417e-7
5.047995794730823e-8
1.8554682157280903e-8
3.3816450640281737e-9
9.171805824588965e-9
4.061811999439837e-8
7.458693263226995e-8
8.106429796177622e-8
2.503436105394101e-8
2.468499587610515e-7
7.002237831091638e-7
2.7793639591603343e-7
2.60895201971949e-7
2.930041401468507e-7
8.291417649730624e-8
6.588982506182551e-8
3.617558609286189e-10
8.65381083502923e-9
1.0054659575322701e-8
1.1813088843302194e-8
1.5821371350934428e-8
2.4380950130622773e-8
2.2407321777488918e-8
8.300027510103436e-9
8.486409494436779e-8
2.5206114294788684e-7
6.061059863092047e-7
2.8186107088007954e-7
1.2143710069541775e-7
7.27511379642194e-8
3.931969623119727e-9
1.0518773015745312e-8
1.2249768474283867e-8
3.50724890870273e-9
2.0056159569833436e-9
6.170078728206211e-10
1.3709245949755334e-10
7.394585021824447e-10
1.0726414261386939e-8
1.307715224904078e-8
8.64264593333377e-8
2.7114018404246943e-8
1.4521199760842872e-8
6.123427158750455e-9
1.0553193867612894e-8
1.2198939681314746e-9
2.7825118840736126e-10
2.47588556734286e-10
2.8429228770665636e-10
3.216393276321911e-10
2.971333381789737e-10
1.8790964724295149e-10
8.486983726156063e-11
4.411464222018981e-11
1.660282607397704e-11
4.118618068417489e-12
3.892357284012143e-14
0.
0.
0.
0.
0.
0.
3.153672076027881e-14
4.4456168748974466e-14
6.250235757863217e-14
8.80076031766382e-14
1.2428878340769886e-13
1.7613685401751515e-13
2.7022558054634655e-13
1.972947158780241e-13
2.052063142391469e-13
2.2873337701920493e-13
2.8353578058207565e-13
3.7204496823168515e-13
4.92132711884864e-13
6.589658318889295e-13
9.048947693347729e-13
1.2810847611912223e-12
1.8674606943421923e-12
2.7926460681350956e-12
4.269613469941763e-12
6.66015391574083e-12
1.059535761629842e-11
1.7209756239327494e-11
2.8617620064239877e-11
4.8936296792636505e-11
8.663685552449734e-11
1.604114930890467e-10
6.353906610414977e-10
2.3838896994013037e-9
1.953797614890641e-9
9.661551021588975e-11
2.2644646663497133e-9
4.798313011829419e-9
7.926667469325713e-9
1.194997224754446e-8
1.6816614593390013e-8
2.1884380978040858e-8
2.5397383981079553e-8
1.2617589052273668e-8
1.306957823034663e-9
1.8415130023800317e-8
1.7622551017306148e-8
1.716548656434093e-8
1.1820664527271575e-8
1.1865133315149006e-8
2.9946586136094766e-8
2.3480228395103017e-8
2.080284894948434e-8
2.0105337977010764e-8
1.954425116823837e-8
1.8118267882253728e-8
1.56008354321468e-8
1.2307535944594598e-8
8.556396240703117e-9
4.292655489913384e-9
1.0798431585326299e-9
9.076120459247773e-9
3.0592526391552436e-7
1.5416923934710907e-7
2.235725367043936e-6
5.950810655604572e-7
1.9108457900446948e-7
4.846049086952291e-8
1.6996583483721005e-7
8.189090862886693e-8
6.478075235700328e-8
3.4320765452588366e-8
2.4896817168744317e-7
3.9780992536235877e-7
3.6110442349595735e-7
5.1564843463600645e-8
4.210133650355947e-9
2.3368545391466294e-9
8.302395727463551e-10
4.537402253376068e-10
1.6724611328320298e-10
8.106583031801038e-10
2.7535313662407327e-9
8.222433933366683e-9
1.5070632184664405e-9
1.3111427078691124e-9
3.116997699436394e-9
8.48530563279426e-9
2.349662576194363e-8
9.293579310802552e-8
7.854667573937212e-8
4.677208776963983e-8
4.1971602188504435e-8
1.6922845286206132e-9
6.6174945024320825e-9
1.1308202092492612e-8
6.2953039712740005e-9
7.060965827658551e-9
1.3309031139106956e-8
1.330528893464349e-8
1.634693037145871e-8
1.951894017764101e-8
8.426312433533749e-9
2.9271633781947335e-9
8.371282913965801e-11
1.4918675159695577e-12
2.406411166345708e-14
0.
0.
3.6808574459120765e-14
3.070483926134698e-13
4.4840985553566605e-13
6.00639190572196e-13
7.230466232470129e-13
7.85981147072307e-13
7.830979256574761e-13
7.171604550933585e-13
6.085640174898466e-13
4.780662994653071e-13
3.332811892647867e-13
1.6830744167128258e-13
3.4440073501229126e-14
3.059361436471962e-13
6.976379801387605e-13
1.0603089058612188e-12
4.132008837882244e-12
9.02396870541663e-12
1.5635397077503087e-11
2.3795928736818355e-11
3.3931913762707556e-11
4.6251233653128954e-11
5.947485351181321e-11
7.012921962338677e-11
7.312836029083994e-11
6.320959242685507e-11
1.305948543945201e-10
1.6615932390682149e-10
1.714461868064744e-10
3.4499785934493435e-10
5.009783653523645e-10
7.642690766178989e-10
1.1976752218223343e-9
1.900803267520325e-9
3.0973516183822105e-9
5.324084739792777e-9
1.004454746797228e-8
2.197282339955383e-8
3.995002598375958e-8
2.6195054306368152e-8
1.7681696802250605e-8
1.2343560437729875e-8
7.555465866829778e-9
2.111327847112839e-9
5.024831750831512e-9
1.4919907960955508e-8
2.2171567778742898e-7
4.044406410337714e-7
3.107961270419104e-6
9.804628848058157e-7
5.121217045507157e-7
2.938001384413481e-7
9.645345378774617e-8
2.3905839812686323e-7
2.508299046929653e-7
2.39663654364464e-7
1.8354206284263476e-7
2.3010654689456172e-7
9.447053685176145e-8
1.1735473253863428e-8
8.787710248078343e-10
9.777220487625808e-9
9.279263462801208e-9
3.933210988686693e-9
1.1601416792620957e-9
1.149138412433491e-9
6.706199519742935e-9
7.03340813486452e-9
5.473249318206346e-9
1.593606792049076e-9
8.996852069346462e-9
1.8307693640044107e-8
3.76280914855973e-8
8.398771758208615e-8
1.11570623915598e-7
4.8516278462098816e-8
3.4937094628061863e-7
1.2016750470948381e-6
6.337553730161561e-8
3.1965014469404474e-7
3.4987149976264113e-7
3.4927546626972454e-7
3.529117212999625e-7
3.461886139569888e-7
2.9155363642274186e-7
1.6621906314046073e-7
2.5264782457969286e-8
7.529182460395806e-8
2.080959548742163e-8
3.869757197319773e-8
2.3581362100223252e-8
1.1171125373061556e-8
5.981314797013488e-9
3.843603168352995e-9
4.9278039045106795e-9
2.0653716664285436e-9
3.409452077636993e-9
2.1824194072106713e-9
7.4054909881867294e-9
8.986851117400682e-9
1.1447240486913128e-8
2.8647019328526335e-8
7.598047886857475e-8
2.6133492221516124e-8
9.461150061284976e-8
2.0982956691884846e-7
3.552253431531623e-7
2.073415358067569e-6
5.341968334645426e-7
1.7923921563897248e-7
9.850886912905555e-8
6.173862815671953e-8
1.0750932869238135e-7
3.226254207302047e-7
1.988765421202452e-7
2.3358543982134293e-8
2.2117605594721093e-9
6.189589741614507e-10
2.2084131276191096e-10
1.4755156041023422e-10
1.0890054999153134e-10
1.1665718182187953e-10
1.7465614390890047e-10
6.735443800369517e-11
1.5104465820927084e-8
2.466623181092098e-8
2.0230740664378872e-8
2.32326642249639e-8
3.5007996886945376e-9
1.4953526461568715e-7
5.840456536106483e-8
9.168431302769892e-8
1.9800717889409098e-8
1.1156698648430523e-8
9.045715814739755e-9
5.0923771065571025e-9
3.013631031020372e-10
1.2821282483524569e-8
3.236870804251692e-8
6.077800125952589e-9
4.834217853345332e-9
7.510413745761425e-11
2.723383294165748e-12
4.533916955226392e-13
0.
0.
0.
0.
2.636291375628862e-14
0.
0.
0.
0.
2.2807942481566114e-14
2.918482440055849e-14
3.760355286579797e-14
5.0331303775062255e-14
6.970309022562135e-14
9.875536008735418e-14
1.4189310174244067e-13
2.0570208451696148e-13
3.001121997770559e-13
4.4017428013816074e-13
6.48838345089871e-13
9.613577191196538e-13
1.4323572536227984e-12
2.1473341801256605e-12
3.2416650134655704e-12
4.932584961959681e-12
6.097252345118159e-11
1.3674391871539944e-10
2.3924438018486485e-10
3.4123045455037675e-10
3.865047962325383e-10
3.4047744337996195e-10
1.980355052357905e-10
3.2626244969968185e-11
3.389767726136784e-10
7.074155483014506e-10
1.1243334569930443e-9
5.68494669239163e-10
1.8035077886946438e-9
2.473127300027291e-9
3.701143056497604e-9
2.4053810054564503e-10
6.915666459210883e-9
1.7182938504241128e-8
4.0249616176621765e-8
3.2849867340935394e-8
2.0606545077159442e-8
1.3169400619928003e-8
8.325156960535988e-9
5.233249248503652e-9
3.141242239425094e-9
1.4924755674695386e-9
1.6577550120295435e-10
2.393656765774338e-9
6.1694327051295284e-9
1.1592226011694079e-8
6.142426526303886e-8
3.741289743424929e-8
6.218678454276432e-7
1.2812475014300074e-7
2.8910220169892084e-8
9.649831076445132e-10
2.2137511461458093e-8
5.7809161689317715e-8
2.8043006681923075e-8
9.02808438612135e-10
2.5338457870265144e-8
8.796560826350195e-8
2.922910301245467e-7
6.081057400733741e-7
3.253915844392929e-7
9.568284769031324e-9
4.413853201016708e-9
4.274311225132295e-10
5.066762673175113e-10
3.1359783093814656e-11
9.789325085254253e-12
8.68674949136403e-11
3.688968932741809e-10
5.959399217826145e-10
5.044839856021222e-10
2.3768183562847343e-10
1.5532184692530405e-9
3.1650446858184284e-9
5.4937026524518566e-9
1.0875390521750943e-8
2.2859809560978373e-8
1.704810291893039e-8
1.6474930489375884e-8
1.2658981664231768e-8
7.367546345577036e-9
4.389956668570594e-9
3.1245812386051437e-9
2.745048807290202e-9
3.015613879456295e-9
4.2620666676808194e-9
7.98422419756901e-9
1.6627369014729852e-8
9.344972650893015e-9
3.914548161832378e-8
2.1049794940020807e-10
3.1017519019667234e-12
0.
0.
0.
0.
0.
0.
0.
0.
0.
0.
0.
0.
0.
0.
0.
0.
1.8236956370999864e-13
2.5036290405255514e-13
3.4157179048215923e-13
4.712986857073968e-13
6.549290940333471e-13
9.155027244511475e-13
1.285534404176847e-12
1.8105677721545136e-12
2.5539124064466532e-12
3.6023234138612048e-12
5.071904775065123e-12
4.228349152821339e-12
4.1581792946731345e-12
3.037315466509068e-12
3.0925711550083075e-12
3.586865085274925e-12
4.601563181685644e-12
6.477766342797254e-12
9.70457938611977e-12
1.520792261001041e-11
2.485026512107151e-11
4.25078247870722e-11
7.68934527240997e-11
1.5013805779139217e-10
3.2968901269416526e-10
8.671194349421866e-10
1.7866361827588151e-9
1.5184121344816417e-9
1.4854628477221717e-9
1.7171850178987643e-9
2.2344036615229233e-9
2.4950040836582775e-8
1.0412687979350605e-7
1.8981988865999955e-7
1.3488561447715712e-7
9.486191084994122e-8
6.597855106889283e-8
3.768668785210864e-8
1.5663281666644724e-8
1.5308155202337393e-9
2.7209716260036735e-8
2.878982481442977e-7
1.2085714842560318e-8
1.0208966997893485e-8
1.8378740763979238e-8
2.0561523092962037e-8
1.3229229570681274e-8
2.6888117129730583e-9
4.4605880309398425e-9
4.479155034086218e-9
3.739168685002584e-9
3.4752734522727333e-9
1.9088492217113957e-9
1.2895666672222772e-9
5.901781060100029e-9
1.536737794954928e-8
1.2184115393299986e-8
7.704769906832033e-9
4.815122552560046e-9
2.540377073354343e-9
3.7581258794354005e-10
4.417083258267373e-8
1.2942783014115524e-7
2.7931966759379323e-7
1.5907689905915066e-7
1.0567808077401392e-7
6.797512363024566e-8
3.64032724764612e-8
2.0201700012515777e-8
2.5998570094693845e-8
4.5128088286967365e-8
1.0312771404394497e-7
5.9321932417231e-8
1.826625429416578e-7
1.7037616983349053e-7
5.654770165704787e-8
1.7958822469268715e-8
8.452113974221783e-9
4.382470284739112e-9
1.4723169326160889e-9
2.2088745604330556e-9
1.799089957598211e-9
1.2819577731925602e-9
1.1349577935689056e-9
6.644375991141532e-10
3.4725401979739233e-10
1.2345808057270854e-9
2.6030151776212064e-9
5.3794239118369505e-9
1.0486568447407712e-8
6.520252552983707e-9
2.5172159857134064e-9
5.4780424695493606e-8
3.1291977520492517e-7
1.590379484075857e-8
9.838843392270885e-8
1.0202434432115113e-7
9.78640986126515e-8
8.497340759593761e-8
6.298163256160487e-8
3.926397909192337e-8
1.8392098301210473e-8
1.9784350333821484e-9
2.8785289678722073e-8
4.2287620947613265e-8
3.98102555633827e-8
1.997206475496444e-8
1.717758354001619e-9
1.1574522891965133e-8
1.0661859762632848e-8
9.562051414032325e-9
9.346091018144191e-9
4.688211927945247e-9
5.752813144979672e-9
2.2647642444223776e-8
1.949829380136635e-8
1.4682403023209406e-8
1.1162241833876289e-8
7.860291196917436e-9
4.493920547420207e-9
5.876092170269696e-10
5.340370137150151e-9
1.778196060978668e-8
1.1123960388058339e-7
7.247879044060018e-8
1.3226452534859934e-6
3.492570659631221e-7
1.4074581744938074e-7
4.595525100424948e-8
4.9319104614542896e-9
3.388383696323066e-8
6.066556656724699e-8
4.2459623783501115e-8
5.3386892626773946e-8
9.270786294536605e-8
1.9493269433089688e-7
2.4060320422262424e-7
6.999087313846905e-8
2.3720916295021318e-8
9.191389315408083e-9
5.145564649067287e-9
2.3053892259050723e-9
2.859192874951781e-10
2.620722587949287e-9
1.361033899808737e-9
1.0734399673132457e-9
9.103653585659249e-10
2.1834353406249957e-11
7.802466326490503e-10
1.6400346086379957e-9
3.0080189926767142e-9
5.3567005433972004e-9
9.486945041230961e-9
7.915799183382289e-9
9.325297450599768e-8
2.0640772103628705e-7
3.152108009560911e-8
7.014661896576963e-8
9.520664542481514e-8
1.0529471954882215e-7
1.087711884451563e-7
1.01977822544474e-7
8.444621584266568e-8
6.204863952454206e-8
4.0359704732651355e-8
6.688956705545442e-8
6.737502720577625e-8
3.889831810032032e-8
1.1798890633320284e-8
1.3488929363042677e-8
2.0090235381720472e-8
1.7741475990318254e-8
1.7972531672390365e-8
1.4237334139244174e-8
3.713667374140759e-9
3.165284351583507e-8
2.853449449463615e-8
2.2980507285489577e-8
1.86382894681357e-8
1.411456557186506e-8
9.258340310766826e-9
3.895786310426733e-9
3.2062502510191306e-9
1.5867899146578593e-8
1.5481138506406816e-7
8.872286557283926e-8
1.83918762180209e-6
4.743628247036143e-7
1.875775027875902e-7
5.786093016803186e-8
7.651446581153628e-10
5.758537403096435e-8
1.7130693248557578e-8
5.8099864078459405e-8
7.421695268650818e-8
2.075276363776123e-8
4.084692270770725e-8
7.057394595049571e-8
1.5656618813166773e-8
3.14199781009653e-8
1.3388496963533405e-8
2.8915290507861637e-8
9.280217761388269e-8
8.782077220582137e-8
7.706198728558399e-8
2.07081527471644e-8
1.248577621262923e-7
1.0472022213724345e-7
5.7842214982812817e-8
9.61828195083454e-9
1.5148738424929887e-9
2.3755970385603724e-9
3.978996138080968e-10
3.871143361873818e-9
3.399916120733874e-9
1.2434181742242472e-8
3.692989144312743e-8
3.811059271697249e-8
5.246055991752456e-10
8.433760869996689e-10
8.801793709626995e-9
1.475985889821803e-8
1.3002876274968619e-8
1.0704034617443615e-8
8.396599413105933e-9
6.100623966547238e-9
1.5837731942560162e-9
8.016424430026816e-10
1.2115246668151618e-9
4.0502865957670314e-11
3.36458318660208e-9
2.943003506379234e-9
4.8176926925098235e-9
4.191968887961766e-9
2.3368207390871018e-9
1.878495567847006e-9
1.9553588721571397e-9
2.1833277506158755e-9
2.395901566112524e-9
2.5015748114139013e-9
2.4687911357657975e-9
2.347415080275241e-9
2.2363978517175032e-9
2.220424395745544e-9
2.3482358270631167e-9
2.647821210959083e-9
6.070920440246194e-8
2.3479591560583813e-7
5.011599228895709e-7
7.02180215920523e-7
5.209493033007792e-7
4.0823579021574997e-7
4.98220156805416e-7
8.53962910664303e-7
1.065958481662469e-6
7.390316703481968e-7
2.4877747163207554e-7
4.47657783610382e-7
4.99326890002228e-7
8.869821678839427e-7
2.7636623915504535e-7
7.327512549846957e-8
2.664455540021835e-8
1.348566300407588e-8
3.815680550465356e-9
8.394363914001205e-10
1.7388788621642125e-10
3.534463637334772e-11
8.805726743921364e-11
7.206297415565402e-11
1.00646008585135e-10
1.8588028389236102e-10
3.2582768263673773e-10
5.95871620535374e-10
1.0824676639363602e-9
1.8755986319261847e-9
2.6361567517655628e-9
2.0400837157330305e-8
2.657597772717847e-8
1.382609578361413e-9
3.011142644621763e-8
5.039627659077175e-8
6.831810028515716e-8
7.60898192489835e-8
6.919931627184222e-8
5.4427024436186415e-8
3.6104553060931095e-8
1.4059750378794392e-10
1.5469544448854472e-9
3.196271390437682e-9
6.231946562440083e-9
1.4643356789657227e-8
5.9123718372804145e-9
4.173053625653371e-9
4.510787055819276e-9
3.5260427670750787e-9
8.96361779374098e-9
8.803257090194456e-9
1.0827301877012562e-8
1.9364715649566903e-8
2.6141181776844545e-8
1.8387128958903254e-8
6.354188290862534e-8
3.906896256981579e-7
1.119867842031455e-6
4.787278097081969e-7
4.4066374733933364e-7
6.769279279107074e-7
5.224339068978012e-7
1.673811753563784e-7
9.969604021611225e-8
3.450583179361995e-7
5.770908661144104e-7
7.715308172398048e-8
8.389888157797932e-9
5.096132437046606e-10
4.3125275988801725e-10
1.4459154497664372e-11
8.975448262404432e-10
1.1090438574030817e-9
2.399028322893394e-9
1.0127750772534958e-8
7.473825599530162e-9
1.1705315673443062e-7
3.870367446163937e-8
7.801742513097698e-8
3.2710010205578294e-8
2.6783127104308848e-8
1.1971767434773566e-8
3.8231574222143194e-9
7.332092307682957e-10
5.381841540022592e-10
1.2704029552320218e-9
2.090049673934921e-9
4.61101639611325e-9
3.4020875790652555e-8
1.110840956622193e-8
1.314122389443288e-9
2.3863902458431783e-11
6.499935597055943e-12
5.193364450905578e-13
0.
3.2669983947505306e-14
3.2554632407224656e-14
4.505438367723288e-14
6.44622639273983e-14
9.061522437743023e-14
1.263415310830717e-13
1.7592313981012155e-13
1.9821308875060933e-13
1.2139172094124421e-13
1.1795421501891317e-13
1.5329290047015734e-13
2.1080087275481146e-13
2.7449198284763277e-13
3.5389332183153926e-13
4.687602306488919e-13
6.433270257642677e-13
9.099101350161897e-13
1.3157831187969175e-12
1.933101994882479e-12
2.8741035548000726e-12
4.315515674197092e-12
6.5388494428846835e-12
9.998290766935668e-12
1.5437443340479467e-11
2.4094632974463248e-11
3.8073374137829067e-11
6.103122880148601e-11
4.807283231829659e-10
1.533632741450514e-9
2.579107851855426e-9
2.2539876664062056e-9
9.730789858716108e-10
7.955591225285516e-10
2.808470228720089e-9
5.1477328277528096e-9
8.041860354586307e-9
1.1773097887083717e-8
1.654847472859679e-8
6.72674698911924e-9
1.112055729253412e-8
1.2370621888191367e-8
1.2485052151594931e-8
4.42014326718869e-9
1.9371334858453753e-8
5.979118817556375e-8
7.892385138721387e-8
5.7213627057948504e-8
4.672270041676019e-8
3.891111513764874e-8
3.055919053419784e-8
2.208400793220909e-8
1.4277677355645992e-8
6.844396831456979e-9
1.5304083789298005e-9
1.3606367152554228e-8
3.5707270136267276e-8
7.529833852132376e-8
7.682946495355663e-8
5.385111211939814e-7
1.1615324023368757e-7
2.7674920611833586e-6
5.563190906109514e-7
8.209015012213378e-8
4.327578196950847e-8
1.253578132404391e-7
3.253047795799829e-8
3.1505661834465935e-8
4.369207679093884e-8
2.0957589975843936e-7
7.009245515688632e-7
1.8773785340023946e-6
1.5368106537823491e-6
3.9155772385082193e-7
9.125100592634802e-8
2.025951889571404e-8
1.8505716308667084e-8
5.559242865433038e-9
2.5293448880993267e-9
1.792128149168428e-10
4.710835956464048e-10
1.0997389675953346e-9
5.097535810223541e-9
7.999166478432211e-9
8.456148298650742e-9
2.504290512537463e-9
1.7790706544778494e-8
5.287284278769799e-8
6.252855801757586e-8
1.4253480825240723e-8
1.4376686318303407e-8
5.459040043766924e-9
2.522895958729351e-9
1.7100656085800156e-9
1.6743629607423652e-9
2.173027877157632e-9
2.6706091180448163e-9
8.197437745997943e-9
1.3610559390093852e-7
7.486844320369497e-8
6.554954825318735e-8
7.193329373219721e-8
5.832843800234578e-8
2.025937079739018e-8
3.093336275944156e-10
3.6447549255719395e-12
0.
1.289454858269021e-13
1.520908984105853e-13
0.
4.2363926487120317e-13
8.874962138623623e-13
4.070622879618604e-13
3.9013328053322854e-14
2.457708943106355e-13
4.033746084203743e-13
5.538442122228724e-13
6.795698051761901e-13
6.742892571534259e-13
1.8760856039211065e-13
1.4138897024721789e-12
1.1682937722935852e-12
6.541008123203109e-13
2.204159618164197e-12
8.290625174383307e-12
1.0365173321889533e-11
8.66132196866352e-12
7.561765228779432e-12
8.128210747001943e-12
1.0155634647818375e-11
1.3596978473128901e-11
9.07903469878268e-12
3.2978000584305044e-12
1.5766101954443363e-12
1.4776701114165602e-12
2.3635213056420365e-12
4.201778180416277e-12
7.07624084937816e-12
1.148920387453175e-11
1.846171867782003e-11
2.98061245559158e-11
4.881879402820074e-11
8.183021740161571e-11
1.4191217947104532e-10
2.589088042312569e-10
5.115633704774674e-10
1.1531853793619196e-9
2.9974403448970203e-9
3.203195082154202e-9
2.63278361157838e-9
2.5666680643144705e-9
1.2829947088715797e-7
7.177784814690301e-7
8.533623568894685e-7
1.4978932424173047e-7
4.1358755152760634e-7
4.752453413537742e-7
5.190487433794382e-7
5.558848421777911e-7
4.2177762220579757e-7
4.6695223963568326e-8
1.782281970095883e-7
2.5697595638374526e-8
6.86737051020879e-8
4.2152729283031066e-8
1.8504979097503834e-8
7.367651662365868e-9
1.9771755337182353e-9
1.1744495933505704e-8
7.57757883974738e-9
6.790566738332644e-9
5.366428007949805e-9
8.160876982699894e-10
1.0274945438641488e-8
2.5141779575693976e-8
1.907555257270216e-8
1.419078991350545e-8
1.0941661466610384e-8
6.574568691818807e-9
7.018684010715057e-9
1.3569393964785453e-8
1.1991394863292561e-8
1.0698857071428446e-7
1.2473196447165099e-8
1.5840053314720959e-6
3.979934063205023e-7
1.5035532633762354e-7
4.986622505198381e-8
1.0218617480536104e-8
1.1990494186830486e-8
5.141140889044296e-8
9.338517342795256e-8
2.9245153276849894e-8
4.808615827118123e-8
8.731491652160955e-10
2.6570819698113536e-8
1.8922934603608105e-8
1.5807440670043145e-8
5.467993005212332e-9
3.013749897838258e-8
2.0987473334125245e-7
5.059255970834351e-8
5.883969252643479e-8
2.4437529375769507e-8
2.5025308544679916e-7
9.679158624643371e-7
1.9395687955642857e-6
2.4627965800588225e-6
1.0224853117729952e-6
1.3221905261519556e-6
6.71134783854304e-7
2.9128982496979577e-7
1.1858178047746734e-6
7.379516064724636e-7
3.903973462546831e-7
2.3495198035211904e-7
1.755426356475332e-7
1.5145580441832187e-7
1.281243160043116e-7
7.851739494008365e-9
1.0301506020558008e-7
1.3643591131691064e-6
1.3548631803880588e-6
1.4306890800126522e-8
2.5215198849094237e-9
6.439187094100071e-10
1.1657423275127409e-9
1.9364615047124928e-10
3.788068574071782e-10
1.5885035769204116e-9
1.9346720818207962e-9
2.59322717570742e-9
1.27024633829998e-9
1.1307425601242215e-10
5.100024826550677e-10
8.355886871594125e-10
1.3438586785994565e-9
2.1748430430112627e-9
2.9552878723207303e-9
3.1976151789131674e-9
3.4290187611149535e-9
4.140590763898713e-9
6.127320091524139e-9
2.7448333260720052e-8
3.2213413842815274e-8
2.456930248814842e-8
8.207952194374064e-9
3.854022175261765e-8
6.894312647684203e-8
1.9225548666676516e-8
1.199597962207632e-8
2.388619518430372e-10
5.241953534758878e-12
2.753285767487706e-13
0.
0.
0.
0.
0.
0.
2.4941583582485904e-14
4.6194388496156933e-14
6.945847701467167e-14
9.96539558251171e-14
1.4208544159313077e-13
2.0324650047421861e-13
2.9206130469152747e-13
4.2140006426758484e-13
6.101583404917741e-13
8.863077119507166e-13
1.2914941637814758e-12
1.8880611324737915e-12
2.7698775318711887e-12
4.0791806685625274e-12
2.636444425794369e-11
7.01631001118064e-11
1.3709423478891882e-10
2.1935888844446532e-10
2.833713025923353e-10
3.342492097150712e-10
3.984136190704754e-10
4.661728264408807e-10
5.09244854711825e-10
4.978582774420893e-10
4.1515228695362313e-10
9.685593261593077e-10
8.881934945133548e-10
4.0654271750240475e-10
1.13007188413373e-9
2.4931330237229e-9
4.51353705221478e-9
8.00910067384196e-9
1.4507826110064018e-8
2.7896435699679254e-8
5.93435892734512e-8
7.55965532872676e-8
4.075065192973252e-8
2.3798931681039124e-8
1.4748032589963175e-8
8.966165739376433e-9
4.6081751120220364e-9
6.353990912283601e-10
3.854448051094873e-9
1.0121179974560655e-8
2.0663635882512112e-8
2.408270026809932e-7
1.4996597894044724e-7
2.582874181121327e-6
7.277799101959599e-7
2.560690940964871e-7
5.689798475920603e-8
4.915452159907596e-8
2.1467256783743826e-7
5.8785365569091156e-8
3.09118930792771e-8
3.501636079669535e-8
6.547641624148175e-9
7.64842391705497e-8
1.487980768832544e-7
1.1680137109257203e-7
4.4022979961946016e-8
1.3229446589837369e-8
1.189390690064986e-9
4.675084353810588e-9
5.152969813950066e-9
3.488479987629399e-9
4.0634869333417154e-10
9.12023981260579e-10
6.754574375170148e-10
5.160464837631345e-10
2.4927433177174685e-10
2.580488169897027e-10
6.284227245756294e-10
1.0794824529298998e-9
1.65733670290596e-9
6.511573276040231e-9
1.980636607723326e-8
1.316723174492321e-8
4.011031341058744e-9
1.801979010715039e-8
2.9260819651584146e-8
4.0589807911619e-8
5.3025158051279564e-8
6.632788352291201e-8
7.919783046523785e-8
8.937725359751591e-8
9.229205049534517e-8
4.4279832948155826e-8
1.5484158036583425e-8
5.320215723401083e-10
2.5471008563639846e-8
3.483952237848343e-8
3.5120448021076506e-8
3.007713161834921e-8
1.3546448684375258e-8
7.870372574782462e-8
6.775211161097661e-8
5.7256014295896955e-8
5.157079281730812e-8
4.495202448425911e-8
3.536989159780701e-8
2.4793320435290048e-8
1.5212583430777e-8
6.701976364108347e-9
1.778517237387757e-9
1.1902896713895442e-8
5.417478802976637e-7
2.32680434728929e-7
4.834608266873058e-6
1.3265939963635863e-6
5.002414452719158e-7
6.858522956913067e-8
3.4383040724756075e-7
2.5583145107020257e-7
1.460134994872086e-7
5.947377058057496e-8
7.286923328179412e-8
6.620537713089599e-8
3.441674219974423e-8
6.123161213068111e-8
3.8976824980407624e-8
1.4294703852122707e-8
3.0488555512047057e-8
5.959748819480215e-8
2.1619000752653128e-8
2.3610694846584927e-8
1.1604476072972795e-8
4.37236114158549e-9
4.5309165952573385e-9
6.044441184735106e-10
1.297805361010126e-10
2.810965985434387e-10
2.0161088306515427e-10
8.640691859103866e-11
1.329152384699479e-10
2.919740997440066e-10
4.793056365312286e-10
1.736275432478319e-9
5.231478937996219e-9
4.684702981218251e-9
1.933858223997597e-9
2.221308698508874e-9
6.636519406228215e-9
1.198049474166875e-8
1.936675797556006e-8
2.912258031672056e-8
3.502997556789247e-8
2.7820864003374365e-8
9.172687368986368e-9
1.3040055820466248e-9
1.3741973900965209e-8
2.8582041194018145e-8
4.866400194472697e-8
3.822109246951199e-8
6.414816167981507e-8
1.0343110930071068e-7
1.0121292962748071e-7
9.104651656311375e-8
8.7783981581713e-8
9.016304028765027e-8
9.3520396613628e-8
9.21733770816401e-8
8.143958882859478e-8
6.339906742165286e-8
4.41391556208529e-8
2.671960664628282e-8
1.0969139054757507e-8
4.5776211403787626e-9
1.931808106913774e-6
8.116692311011725e-8
7.715426247593475e-6
2.7710258417693095e-6
1.5843610513462966e-6
2.797534877054421e-7
3.7084136947670505e-7
2.9960493077546745e-7
1.7787171295494238e-7
2.1963431342362647e-7
3.404477051192953e-7
3.8731579630970484e-7
6.076820087305151e-7
1.0219333312281344e-6
3.559868472290297e-7
3.299891111782442e-8
1.2643207751661866e-8
8.769106774868134e-9
3.358181732443876e-9
4.908121419392427e-10
8.510641267130714e-10
2.391757333201016e-9
3.7330081190680404e-9
4.379295066787287e-9
2.1053668841236003e-9
1.649280259908124e-8
3.926215316217586e-8
4.899956022023849e-8
6.317349266618068e-8
9.416692320517124e-8
2.3715408563276743e-8
7.782274062814413e-9
3.6554753453926193e-9
2.4482007149920713e-9
1.1494863109848404e-9
2.110778348504676e-8
1.5712675496496964e-7
1.4959725446703717e-7
1.0218350836646334e-7
2.308949367534787e-8
4.545496810208324e-9
2.359236968904113e-8
2.2642453506365217e-8
6.045908616388966e-8
9.655579113916335e-9
1.0521918105301288e-8
1.280168350229808e-10
1.2126890494572465e-12
4.3149014105056354e-14
0.
2.189669405188824e-13
1.796601287451499e-13
5.504167574235404e-13
7.599355522862395e-13
8.797821939633222e-14
1.0906738162110996e-13
1.3553183150432704e-13
7.860980398145522e-14
1.2090477903744792e-12
1.205842189651004e-12
9.864985376208236e-13
6.909232566857062e-13
1.1658278134737566e-12
8.883992457772984e-13
7.655856957968203e-13
8.256835619858813e-13
1.0298302401255749e-12
1.372617687722745e-12
1.879479118727785e-12
2.602256071687294e-12
3.621139395122266e-12
5.051830479407906e-12
4.028337630172484e-12
1.7804757105424466e-12
1.0854019103765913e-12
1.1173412790157029e-12
1.6181507003580657e-12
2.5436531003024477e-12
3.9392488092394054e-12
6.058984369680251e-12
9.386473170198843e-12
1.47464609019763e-11
2.3584152593688868e-11
3.8549708960409694e-11
6.47773375160082e-11
1.1295635050121416e-10
2.0770204256303852e-10
4.146833724498319e-10
9.493079539704687e-10
2.5004188423790402e-9
2.8421510289266264e-9
2.3408299816442113e-9
7.869785889632575e-8
4.492642499776743e-7
2.4043358684334404e-7
8.235565279876478e-8
1.7449884896921016e-7
1.9699065301538236e-7
2.020327310974657e-7
1.8686788300163028e-7
1.3951012882098462e-7
6.78413815275638e-8
4.573325730050342e-9
4.830744265350293e-8
4.4955955034126816e-8
2.5012064192030684e-8
1.1512972246840669e-8
2.872324843312377e-9
1.531247043093378e-8
8.079406106299774e-9
6.803667846271824e-9
6.520633590791794e-9
2.9873711350963392e-9
4.989911886388703e-9
1.7160149991458762e-8
1.4251723989940654e-8
1.1046183852507443e-8
9.063744877142901e-9
6.990284810992184e-9
2.5686022440845613e-9
1.2859454030193408e-8
1.0647483536856139e-8
9.62892616857967e-9
1.0156188212870838e-7
1.8579681983341975e-8
1.5100582070527732e-6
3.3615454902159874e-7
1.0763704242866412e-7
2.9005171609037242e-8
6.259929326873466e-10
2.3527924882228602e-8
9.091604678020579e-8
7.495408046645213e-8
1.2039416051086477e-8
2.641876895178931e-8
3.890584671853547e-8
2.4609118592819543e-8
1.9943507856965492e-8
2.2099754333770028e-8
2.7587291557495097e-8
3.52817921733298e-9
9.420600398481207e-8
1.105799946431702e-7
9.018571190696735e-8
1.6818385317316799e-7
6.770914911990696e-8
9.179617000643321e-8
4.2119697198957023e-7
1.200098725154331e-6
6.2842343961681815e-6
6.6359577991009515e-6
1.461143734602294e-6
4.695682183676547e-7
1.021902125642034e-6
6.397454607810337e-7
3.604879871799766e-7
2.0991687197698985e-7
1.5525557783148285e-7
1.355415604606543e-7
1.3039192457303238e-7
1.223282575649575e-7
1.7506773747887294e-8
8.404745501510426e-8
9.579074966476787e-7
1.4947457631127555e-6
2.774529433394356e-7
7.511724172325643e-8
1.0028103936661992e-8
5.4639094231941066e-9
8.628121277847933e-10
1.344734599169483e-10
7.426523665330727e-11
5.198499558134121e-11
1.027147610726871e-10
3.578612556105656e-10
1.3038238836486667e-9
1.1800821065415008e-9
1.0990096647374278e-9
1.4179634562793656e-9
2.2543673602350634e-9
3.749984393496818e-9
4.330447937324351e-9
4.032540277869311e-9
4.1621061963265226e-9
1.3993591781651701e-8
1.2796383039291581e-8
1.192010279350981e-8
1.2585336465055083e-8
1.4375137118397351e-8
1.3185676547415358e-8
5.402974047772453e-9
3.626963641064034e-8
2.8442139780305107e-8
2.8688306097088214e-8
3.458538825767671e-9
3.3684846787779595e-11
2.1274795830089516e-12
4.9166516806857955e-14
2.5349975286336142e-14
0.
0.
2.6260989250295365e-14
0.
0.
2.847398753410475e-14
5.0696851714796516e-14
7.67788589186225e-14
1.11681614581526e-13
1.6081530554471433e-13
2.3117006544181983e-13
3.325427897447627e-13
4.790775338561161e-13
6.914334733020681e-13
9.99978010296987e-13
1.449577065498317e-12
9.566641569472173e-12
2.263396969515189e-11
4.1740484812541446e-11
6.69783893927996e-11
9.522981559692657e-11
1.1995696739437367e-10
1.4769354521602807e-10
1.8654454315806752e-10
2.4319007962444574e-10
3.270492096756572e-10
3.9106168801434857e-10
3.018216390840195e-10
2.8072101129490156e-10
4.783337276730277e-12
3.5849311837243623e-10
7.63482436254021e-10
1.474701234732443e-9
2.6480274725351197e-9
4.373946149377067e-9
6.850665016782633e-9
1.0563532717761188e-8
1.6796504023608925e-8
2.9458247655064243e-8
3.6032647240979536e-8
1.7552137063883544e-8
9.263627796419401e-9
5.159224959833609e-9
2.5109946700813484e-9
2.785278365090725e-10
2.2241925477580055e-9
5.930157625765896e-9
5.88877856163406e-8
1.2462548662866267e-7
7.281085125198528e-7
2.421112633351229e-7
1.1812055361061453e-7
5.272294064227839e-8
1.6103896284902503e-8
1.0198380587233045e-8
4.68643476644004e-8
3.952912769268083e-8
4.0730996765225415e-8
7.18660453073886e-8
1.8892224751821836e-7
1.0708881406219613e-7
3.399121770997245e-8
1.4236098396816363e-8
9.397882724082071e-9
5.422283467712219e-9
1.4681297550501423e-9
1.2766322479629623e-9
1.17875196937244e-9
8.817815963203221e-10
7.455563403858288e-10
2.8748616524443796e-10
3.597797335284413e-10
9.813532144082704e-10
1.9978837961190337e-9
4.0312651819110316e-9
7.228628291830602e-9
3.801468389179545e-9
5.2312539008805684e-8
1.3033288936319553e-7
7.110239822839731e-9
5.230584504119016e-8
6.024467327687669e-8
6.161667042617622e-8
5.635168302853508e-8
4.450532922010185e-8
3.11339874198095e-8
2.007124011247606e-8
1.1756864459180773e-8
5.287397982449845e-9
2.2632868402617503e-8
3.187710522578407e-8
2.708734548055034e-8
1.1010898695924631e-8
4.4240870248160535e-10
9.480224227676965e-9
8.358115792093962e-9
7.730873006441026e-9
7.446627961098747e-9
2.3493131411007846e-9
6.056107305754309e-9
2.2172675107875752e-8
2.3282591468609486e-8
1.6085236388975185e-8
1.1330365376712662e-8
7.549664729918286e-9
4.36331188946466e-9
1.4581150575781651e-9
1.705223189053508e-9
9.236989246297867e-8
2.077724958650577e-7
1.1253525515266777e-6
3.824390384875659e-7
2.0201129040403216e-7
9.770015275750576e-8
2.8190674767293437e-8
2.564030507914847e-8
1.2889928719568198e-7
8.142559512870961e-9
6.186199213235792e-8
1.4799413184455958e-7
1.3851203815148016e-7
5.162679526531805e-8
2.144467740840879e-8
1.5875053537405343e-8
1.2598440879991e-8
7.256947117329546e-9
1.2988264754147129e-9
2.092308107839509e-9
1.6889922333765415e-9
1.3136851257434961e-9
1.0660359789085317e-9
1.5982424281634207e-10
8.461253749643889e-10
2.020154965870403e-9
4.2479012066511e-9
9.246391000839907e-9
1.078556896348096e-8
4.455292577038138e-9
4.577521219655453e-10
6.151901476477426e-8
2.312054225184582e-7
1.0420378586277549e-7
1.4259441553506797e-7
1.2894276078261508e-7
1.0905958461517573e-7
7.812157349311609e-8
4.802523785708121e-8
2.6559517046833344e-8
1.155428034915835e-8
3.7106073753006126e-9
3.11749866604697e-8
5.423318557100488e-8
3.906108502893309e-8
1.450526709055469e-8
3.2549291231302866e-9
9.52777878192676e-9
1.7249971950308243e-8
1.5523510390487244e-8
1.596858818378197e-8
1.0423648340958751e-8
6.117981744606513e-9
3.554743544006421e-8
4.1247654477327096e-8
3.0585671474500026e-8
2.32332482067593e-8
1.6747362554700222e-8
1.1015080767359278e-8
6.1723409817526125e-9
1.8609999236294637e-9
2.625957646754594e-9
1.8737153793895252e-7
3.7179589921615067e-7
2.473209500354135e-6
7.618203883867177e-7
3.724363014043508e-7
1.5768079734336728e-7
6.3209325026446105e-9
2.3735183023766181e-7
1.7310557718084991e-7
8.76631725125031e-8
2.5028745363238575e-8
4.287870609699495e-8
1.8580143523677634e-9
8.389363118482188e-8
2.7266457359038828e-8
1.2371440883622946e-8
1.4256356851187857e-8
1.3353069539846441e-8
9.114682691978633e-9
1.734386241826426e-9
1.5168128805804315e-9
1.3802630054308635e-9
1.052612641361277e-9
7.472563139489386e-10
1.216144723872299e-10
9.220160371793989e-10
1.869562846614669e-9
3.4661800715628815e-9
6.362943062605779e-9
1.121218750743356e-8
5.750203479052086e-8
9.61839486909576e-8
3.0365853269098395e-10
5.7742384933194514e-8
7.958580604544148e-8
9.365813599983177e-8
9.935057673317017e-8
9.23440681750782e-8
7.712309892995268e-8
6.196552152374555e-8
5.102338289235746e-8
3.995471337609478e-8
3.163256866004818e-8
1.221885417716064e-8
5.127804241001907e-9
1.6159954835475997e-9
3.236701556858622e-9
1.4814314247336544e-8
3.347851874661205e-8
3.7486388206010894e-8
4.377068224937473e-9
5.258791021645469e-8
1.3442724974947187e-7
9.542943299966693e-8
7.6174899810671e-8
7.068728867416833e-8
6.721850528451696e-8
5.895804594126769e-8
4.480421314448646e-8
3.001317640786373e-8
1.789750159366427e-8
4.74409197527227e-7
1.8558521495354288e-6
3.3416552587306627e-6
2.154774608503995e-6
1.2826464468242754e-6
1.1369516149172275e-6
1.3034660265743326e-7
3.356731356389847e-7
3.6412690005008135e-7
3.30925401596711e-7
1.387757336702337e-7
2.8324282343673396e-7
4.646788576841518e-7
2.7440907744642805e-7
3.811652185161266e-8
1.4680286366405497e-8
7.890349449290937e-9
1.5271445727920462e-8
1.6561773992554376e-8
9.252547525791644e-9
8.672035372852488e-10
1.1953752045541158e-9
1.153616239162923e-9
8.604763346612565e-10
3.6391883356584356e-10
5.466165034771405e-10
1.3256354025972271e-9
2.4063125258326066e-9
4.235686060343494e-9
7.327412539511509e-9
1.0666890781769954e-8
6.446536621771544e-8
8.000607871027647e-8
4.687887891743098e-9
6.997277750285297e-8
1.0327998148577723e-7
1.3190434776318034e-7
1.4943211615077574e-7
