# Supplementary material for: Observability and Controllability of Nonlinear Networks: The Role of Symmetry
Source: Phys Rev X. Author manuscript; Available in PMC 2018 Nov 13. (PMC6234006; doi:10.1103/PhysRevX.5.011005)
Supplement: Code Archive [file NIHMS982008-supplement-Code_Archive.zip › MathematicaData/FNCtrlbDELTAHetN2M1ChaosK4IC1]

1.4812804313703794e-8
4.430900193834125e-8
2.2532614799817587e-8
1.675253652771841e-8
4.140040130228556e-10
1.069086704970626e-10
7.005965674584482e-11
2.4227142013996966e-10
2.7058010035103404e-10
1.9947024216255216e-10
2.9630328348108867e-10
5.561053971434062e-10
1.887656182930113e-9
3.8453891363085345e-9
7.732972520329434e-9
1.8972283227324757e-8
4.256555797893656e-8
5.8017116441549315e-8
5.8172706394965984e-8
5.783826262389721e-8
6.975442934478918e-8
8.47299834148658e-8
8.694673403577754e-8
8.523755555606661e-8
4.6392769869910645e-8
3.9362657841353457e-10
1.1196626194767774e-11
0.
0.
0.
0.
0.
0.
0.
0.
0.
2.9383471713001494e-14
4.032631696131424e-14
5.554241670842653e-14
7.670884878440221e-14
1.0620276594741333e-13
1.4739000967406439e-13
1.3475400287341148e-13
5.882090944627895e-14
5.0862084034662246e-14
6.943432607501222e-14
1.0011694482235894e-13
1.3571958169100986e-13
1.8272177306289103e-13
2.5234610099942174e-13
3.5875024739183875e-13
5.21789579754926e-13
7.715575655769676e-13
1.1551980268615613e-12
1.747852134807857e-12
2.671035175275857e-12
4.124396874823853e-12
6.442137671904085e-12
1.0196363290243609e-11
1.6393550733608318e-11
2.686538318564621e-11
4.5091963592385213e-11
7.003582240676552e-10
1.8837122492544263e-9
3.180667789834358e-9
2.4855037980789393e-9
2.5559254627574764e-10
3.4574879696921656e-9
6.518660868584336e-9
9.42478753665917e-9
1.2219056262875846e-8
1.4865747196186725e-8
1.7245190647604834e-8
9.256275643017358e-9
4.856429499212651e-9
3.5288544592650735e-9
5.698973013939304e-9
6.739366002172614e-9
6.324886864613484e-9
3.270839696744219e-9
1.6990308691856307e-8
1.4376606584136177e-8
1.1875226350636691e-8
1.0151528110686886e-8
8.357921414842427e-9
6.2650632116429365e-9
3.6072580162103875e-9
1.1226255222321458e-9
9.02197601147028e-9
8.093958176435829e-9
7.015953190001053e-9
6.483949121214915e-9
6.27673929400438e-9
3.677753534462128e-8
3.925259230677557e-8
4.4408842715451296e-7
8.171929715445565e-8
1.6047326573236266e-8
7.643484068406493e-9
3.851945156907907e-8
4.3460913254506716e-8
2.7892420860664544e-8
1.6807470450931377e-8
3.450779899355771e-7
4.813203547213678e-7
8.749850678368958e-7
1.2445851826099914e-6
1.4528862391223633e-7
3.338006178361016e-8
3.925266683804829e-8
1.2608206742616592e-7
6.232908866991144e-7
1.891339095319304e-7
4.0698193236352947e-7
1.3787296114254924e-7
1.9762152136858843e-8
2.45788957411978e-9
1.3345268188744841e-9
9.75950565458106e-10
1.3435504410641917e-9
1.5989083674454924e-10
3.3488155896371837e-9
5.631917769399538e-9
1.0159255327548996e-9
3.3343193562149714e-9
5.897276194024402e-10
2.723906498226934e-10
8.213201369038116e-10
1.4129418883525805e-9
2.4027251954860077e-9
4.555281543525163e-9
1.0799205219719285e-8
1.9340758368431347e-8
1.2834050065192609e-8
1.0739215233997552e-8
1.914085521081452e-8
6.385552791127372e-8
1.1040070748640805e-7
1.0868190727645292e-7
6.026048193583952e-8
2.8279798380491605e-8
4.3020694124178853e-10
2.0892601025448236e-12
1.0665755045699208e-13
0.
0.
3.83069395427596e-14
4.490977522833348e-14
5.60396174434768e-14
5.614367386240045e-14
3.8231299049695755e-14
0.
0.
0.
7.233158162655397e-14
9.334988674294084e-14
1.2273256329052639e-13
1.6568397214598844e-13
2.2699927311437808e-13
3.1387559266653567e-13
4.366228470627516e-13
6.099584557894458e-13
8.548733697582853e-13
1.2012674749977129e-12
1.691641688925674e-12
1.7817974257973347e-12
1.0415357328760054e-12
8.136995923785701e-13
8.750314249773174e-13
1.1436990895354541e-12
1.6083844476640781e-12
2.286117300753282e-12
3.2914920863859817e-12
4.845603472198619e-12
7.31623067240535e-12
1.1323753599693838e-11
1.7952201393369344e-11
2.917021455978921e-11
4.8717422573108383e-11
8.411513745901448e-11
1.516972931599905e-10
2.9098327933432314e-10
6.13888202278378e-10
1.5116405026791759e-9
3.9800451906721285e-9
3.761448348097832e-8
9.441119886357787e-8
2.8512304663166213e-8
3.8772414227959004e-8
6.185091347179268e-8
7.211768596403381e-8
7.68838882739248e-8
7.445871992472207e-8
6.422701173537559e-8
4.9675240376782526e-8
3.4984285174407795e-8
4.556601503893313e-8
3.824425304116414e-8
2.3751333739291004e-8
7.651875733379985e-9
1.8614909797854362e-8
1.3790899441638823e-8
1.2905225876700082e-8
1.3434697326080535e-8
7.25666305311758e-9
1.0602861340500521e-8
2.1186396669809358e-8
1.745371095667065e-8
1.4875983657268811e-8
1.257417093272836e-8
9.835998209449515e-9
6.266285248080322e-9
6.717877237345045e-10
1.2006825784882442e-8
3.070583476138398e-8
2.224092983507368e-8
1.3350555006417192e-7
4.3478995320687875e-8
9.939223427112509e-7
2.615139342114332e-7
1.0740287538183604e-7
7.826620380980367e-9
3.865799263735917e-9
2.1407482146711793e-8
1.455160126926908e-8
1.251677071642136e-8
2.9943312441389443e-9
2.540679099346508e-8
6.267573189040816e-8
6.538166541858649e-8
1.2038750699290718e-7
1.3559338081549862e-8
1.0690576496873128e-8
7.054782378316901e-9
3.574668381937367e-9
1.4219721404883553e-9
1.1496176685504615e-10
5.059314101473996e-10
3.8702119150807625e-10
2.9341521095678e-10
2.2239347109055409e-10
1.1141614724306973e-11
1.8089038852754054e-10
3.466684644447503e-10
5.447093727581003e-10
7.431189732442847e-10
3.6645176624247484e-9
9.955807083825684e-9
8.370035848655721e-9
2.905619607285148e-9
1.1731098178637259e-8
1.7789202807716338e-8
2.260906113438149e-8
2.6430523219314803e-8
2.875427232834576e-8
2.9040459031534654e-8
2.7315022030075877e-8
2.424756843213841e-8
2.0217795914834262e-8
1.2498354620860525e-8
6.370548208334545e-9
1.0313568584047485e-8
6.8396714502460745e-9
6.3270522315732775e-9
6.621315432097418e-9
3.755577648320441e-9
5.119507588149044e-9
1.4248515884594718e-8
1.1396607316111764e-8
9.389488355322475e-9
7.849670375568154e-9
6.187625923762146e-9
4.148477933809819e-9
1.168215879508226e-9
5.19743016809131e-9
2.064747506461455e-8
1.3924550166510403e-8
6.241247019195399e-8
5.2298667142713385e-8
2.7527100257542255e-7
4.971899022295948e-8
7.925341629497624e-9
1.360288213362207e-9
2.6000178378654085e-9
1.4412209420861933e-8
1.1688166419826863e-8
9.335226725110341e-9
1.1075802786538637e-9
2.213690906903267e-8
5.04501524969337e-8
5.396944006099996e-8
1.2293078902589004e-9
4.777911740381458e-10
8.536474090554407e-10
1.3116529199922056e-9
1.4251436091214732e-9
8.224348350944375e-10
2.2555415337504328e-10
3.730584735874953e-10
2.4111616159353506e-10
1.9041846757502983e-10
9.976592561943974e-11
7.456932144933265e-11
2.0295687847090398e-10
3.527698461789796e-10
5.332096862967392e-10
7.205921708688533e-10
9.131459111858868e-10
3.192866313849276e-9
7.391686115646299e-9
5.317879811532924e-9
1.7431486208151284e-9
2.4302313783032525e-9
8.209341237277198e-9
9.250042217961948e-9
5.992548089752547e-9
3.728101914843479e-9
2.1145080955751203e-9
1.0024147288077488e-9
8.771227033391014e-10
6.36904822006693e-10
5.983831981137357e-10
1.0706828506632342e-9
2.0342138380856785e-9
2.0552889641306573e-9
2.039262366056674e-9
2.3106303439863548e-9
1.4710809503242564e-9
4.1945338737998615e-10
9.588837103982057e-10
9.854512594006687e-10
9.410121965657166e-10
8.296523320022287e-10
6.575412115731579e-10
4.6287684267454695e-10
2.7337895258662693e-10
8.972899433258915e-11
1.0648739883248982e-10
3.4769371375114196e-10
5.675848734708273e-8
7.048955651081645e-8
8.759065123715386e-7
1.6972604193448797e-7
4.904397981874601e-8
4.7066658209167786e-9
2.5087518925195e-8
1.3215667519590657e-7
4.792272437244342e-8
5.205693973024625e-8
4.2084592232747037e-8
2.3172483024900326e-8
1.447436931522846e-7
2.4630930188861384e-7
4.9254733340169455e-8
1.0024463657770293e-7
4.025752980393506e-8
2.0082674017322776e-9
1.3698779874950926e-9
8.64627696992632e-9
3.5258895073443935e-9
6.225587326591713e-10
9.963000732627106e-10
1.0071696084700063e-9
7.288431084170353e-10
4.358301106207429e-10
1.6733865301446166e-10
5.762222628835945e-10
9.707450252674666e-10
1.3161409908257248e-9
3.668572642361624e-9
9.486349371508318e-9
1.1292464231108137e-8
2.9379209962304573e-9
7.254436480759289e-9
1.553934105106806e-8
2.233405115034699e-8
2.8223043392848406e-8
3.325203065388299e-8
3.71116761034606e-8
3.940685623760343e-8
3.992047173406578e-8
1.9561761062716857e-8
7.1211773107237944e-9
1.2361555851134804e-8
1.7136825064143883e-8
1.4814374387879595e-8
1.6360000159546625e-8
1.3256500558631485e-8
7.662645248376032e-9
2.9569372000766774e-8
2.455679187176658e-8
2.116940971501862e-8
1.9158467100911103e-8
1.707929467904994e-8
1.414136894837373e-8
9.698967996961763e-9
2.0267903160006996e-9
1.5112571701457087e-8
4.4032450260091185e-8
3.58662436553948e-8
3.247433730612317e-7
9.897263199998344e-8
3.2577803936895334e-6
6.583332393611996e-7
1.9065233433286613e-7
2.1861386748214686e-8
9.144176882968513e-8
2.825131131577582e-7
1.2951124427753494e-7
1.627470526283393e-7
1.6190937751145638e-7
6.512461011391097e-8
7.657664971274756e-8
1.2137364425080293e-7
3.119228979968863e-8
1.373223646915124e-7
4.94955321888276e-8
3.653472011330864e-10
1.0958298515591122e-8
4.4899014504578635e-9
2.8223172646166865e-9
8.326642277909552e-10
7.66704480463967e-10
2.30533207447189e-9
1.7331348414716174e-9
1.2792759837576419e-9
2.3917130435423316e-10
1.4477270183154255e-9
2.5608852825783053e-9
3.603265445257245e-9
4.034021818506619e-9
1.2961763646764905e-8
3.4502846761537755e-8
3.39998449315926e-8
1.353561606614283e-9
3.0214069971406376e-8
5.208622896302125e-8
6.822448452885059e-8
8.098164583787233e-8
9.045466749076533e-8
9.553265475853091e-8
9.476964627727806e-8
4.2157636033434616e-8
1.7301352869833698e-8
6.831675798776866e-9
2.9704117278552446e-8
2.9502168299477613e-8
3.4984591634504794e-8
2.624239925684639e-8
3.583515511909794e-8
5.797822314681152e-8
4.795320029465479e-8
4.3650963743562085e-8
4.239297467905779e-8
4.1851123169140434e-8
4.010737594399666e-8
3.494657043325886e-8
2.2740304323892407e-8
3.6168946264087743e-9
4.6821125414455236e-8
7.2026452830397e-8
7.59751908589618e-8
1.032915646960486e-6
3.4903542939470893e-7
6.9035656712963005e-6
1.3952663060705108e-6
3.809347254776227e-7
6.272278417801395e-8
6.393637071289104e-7
2.810966727109469e-7
2.798965118925871e-7
2.9802824715296926e-8
3.852194510626984e-7
1.164494957094127e-7
4.6402298084812944e-7
2.8689351004749475e-6
1.85192528812717e-6
5.890357115743096e-7
2.2887580261781343e-7
2.997534660778104e-7
2.3310932023243756e-8
2.3914009586652125e-9
2.6156777003176997e-9
1.6375502608768306e-9
9.665450469818705e-10
4.5200775780334193e-10
5.306825921382201e-10
5.10420209468526e-10
8.430282422094168e-10
2.2233686238332344e-9
1.0966302497181492e-9
1.2392625698198295e-9
4.72418596450355e-10
3.8594634809858176e-10
6.744970860854272e-10
9.855911716964855e-10
1.509373247469418e-9
2.5308324919020656e-9
4.959992764166137e-9
1.3716578330726047e-8
2.4850911466549235e-8
1.3091445393229147e-8
1.0859104705539882e-8
1.1212631747558034e-8
3.0681184012075084e-8
1.0781898941150354e-7
1.1167206611978815e-7
5.854133630410162e-8
2.0418291034186976e-8
4.170378969345707e-10
4.031643052413371e-12
1.1075904447263679e-13
0.
3.884802238839856e-14
3.9856387146719925e-14
4.306611201220649e-14
5.454008136228838e-14
5.945808258907386e-14
4.592614939349389e-14
2.420835787738709e-14
0.
0.
0.
8.980815495260127e-14
1.1674521299891092e-13
1.5411691009536744e-13
2.0851645523177462e-13
2.8612893149563937e-13
3.9620566124922376e-13
5.519715843339126e-13
7.722877455098397e-13
1.084038087808549e-12
1.5254760625710594e-12
2.1508648749246886e-12
2.2169717848994708e-12
1.3895156986664225e-12
1.0764031618348334e-12
1.140696472045069e-12
1.457693588398587e-12
2.0365469552713826e-12
2.90620117714926e-12
4.210896790479534e-12
6.240519085331619e-12
9.490953174124489e-12
1.4816315536044414e-11
2.3741331651752678e-11
3.9107346526190145e-11
6.649407127952708e-11
1.176350985204195e-10
2.1964944070729645e-10
4.4435994592396324e-10
1.023028869383883e-9
2.794389097852847e-9
4.186651564989316e-9
5.917404154779464e-8
1.4919451305400043e-7
2.4162550920815312e-8
5.6767221602353374e-8
7.728128890606148e-8
8.468251855351982e-8
8.52903389328822e-8
7.678390173364511e-8
6.077489305399737e-8
4.279227963347278e-8
2.6519294382915073e-8
4.320784328089304e-8
4.179807731094653e-8
2.8414557468837604e-8
1.258875235452087e-8
1.7345827675636747e-8
1.4200968052159351e-8
1.2453048451164909e-8
1.2774604441048285e-8
9.595059390237772e-9
4.0695613944992905e-9
2.2584015693011868e-8
1.9377976601958865e-8
1.5979539996422428e-8
1.3396415903222949e-8
1.0608843617865553e-8
7.20467966149241e-9
2.4656834116359835e-9
6.5240213729413145e-9
3.012969782233837e-8
2.685452598823915e-8
1.3243420279133354e-7
5.3827527847086815e-8
1.0873825470242167e-6
2.800118161782482e-7
1.3169785831405012e-7
2.048210902705872e-8
5.062173375154991e-9
2.256267523099997e-8
2.523045685363711e-8
1.8027923193450817e-8
1.3952825772682102e-8
4.321075252221987e-8
8.397018956492641e-8
1.0636331904553902e-7
7.033699521833643e-8
2.3850011197854365e-8
1.824580901909932e-8
8.263016250264328e-9
3.744473906323223e-9
1.2259451374838493e-9
4.965998399592696e-10
7.525556831224176e-10
5.273875455641708e-10
4.350871935729375e-10
2.2170131270743994e-10
1.3868881835200399e-10
4.032408511319051e-10
7.227271838540479e-10
1.1295090703903519e-9
1.595296196813892e-9
8.230217594897124e-9
2.1817574847006898e-8
1.3238972629427142e-8
9.140763858916018e-9
2.2716094128107854e-8
3.1068988075510944e-8
3.7246186971377855e-8
4.121842880362638e-8
4.196757895746356e-8
3.9184598853020346e-8
3.395236962299167e-8
2.791752874433947e-8
2.880277883493893e-8
2.0341660061433346e-8
1.1205885746800166e-8
5.679884905921397e-9
9.94374487973074e-9
8.229625651711674e-9
8.286704025472368e-9
7.131400792392268e-9
8.742898770649197e-10
1.527023838874239e-8
1.6741492058786835e-8
1.3165233239355085e-8
1.082294837807482e-8
8.617006193379449e-9
6.1296593991217186e-9
3.003604465196009e-9
2.075854518608587e-9
1.431969578993427e-8
2.4834060728445405e-8
8.568932730560683e-8
6.259681912935537e-8
6.213102633024549e-7
1.7494834679415413e-7
4.886307333758392e-8
2.763849981380342e-9
1.2872680204629905e-9
5.7638011285450135e-9
9.288489990375574e-9
5.336846495261129e-9
7.0326985430937515e-9
1.1413887481742892e-8
2.1586428705231297e-8
7.500874099991702e-8
6.904161530264742e-9
2.987805578816716e-9
1.7234460101537566e-9
8.250949378605619e-10
3.959434717825047e-10
9.45355554592749e-11
1.5780608312289615e-10
2.2101063373462574e-10
1.681439254426025e-10
1.386204964072787e-10
4.789778259363391e-11
4.667522640143652e-11
1.2538674536189405e-10
2.2663514872467504e-10
3.572053853033495e-10
5.152724398120447e-10
6.052953315007931e-10
1.1864625937642555e-8
2.5407575375511075e-8
2.4882889155616876e-10
1.6491640174321638e-8
2.2269976966380325e-8
2.5183874798303253e-8
2.6073258302454406e-8
2.4262127202908228e-8
2.0197202649558522e-8
1.533442996871073e-8
1.0773180655492346e-8
1.4718690228927437e-8
1.2378282537745782e-8
7.923692768014236e-9
4.2030297339580364e-9
5.943386452678163e-9
4.521319082794272e-9
4.445508680341309e-9
4.729237358303047e-9
2.196680653560229e-9
4.85819747434105e-9
8.343536588464638e-9
6.822500309575662e-9
5.861065938618431e-9
5.03229017491032e-9
4.039035651495169e-9
2.7093609961043893e-9
5.631785489656807e-10
4.63748823926432e-9
1.4252410558562393e-8
9.672272751514668e-9
4.061536177303628e-8
4.9515269737681067e-8
9.003852302068493e-8
3.174462523136343e-8
1.3500830924850638e-8
2.668328900854454e-9
6.595018891518042e-9
4.400405072879265e-8
2.106444458823835e-8
1.969100047778732e-8
8.765619523281167e-9
3.2262237166773886e-8
1.1658780992831986e-7
1.238549074029536e-7
1.2041228341327571e-8
8.183317170596169e-9
1.8870817742498942e-9
3.7526620300167245e-10
3.2618549043333103e-9
3.1473560217053625e-9
9.680812604890993e-10
4.707034838816537e-10
4.492363833071091e-10
3.210604945282695e-10
2.2937405452653216e-10
1.817516951292334e-11
2.155787396071244e-10
4.0410295819357525e-10
6.216714064617464e-10
8.204636880036823e-10
2.4679480072577225e-9
6.591292771631734e-9
5.876919545605895e-9
1.846247241104746e-10
4.069694925153733e-9
6.537438761449072e-9
8.066904660396576e-9
8.845515968526426e-9
8.056859320983877e-9
2.8667509623261894e-9
2.508500802689948e-9
3.91271003305765e-9
1.2673035917237578e-9
6.161060602991301e-10
3.871214764414691e-9
8.172386022709626e-9
5.6757514260335295e-9
5.1317185619870255e-9
5.546180236747144e-9
3.4222346455267577e-9
2.871223200969268e-9
7.038237083652289e-9
5.984664154413052e-9
5.243488316294064e-9
4.609094857595741e-9
3.837540384130739e-9
2.8548432828861744e-9
1.588518089640187e-9
2.8020415722159307e-10
3.858684850810912e-9
1.2502393810088187e-8
9.811074441576278e-8
4.508249265744267e-8
1.3825393956856441e-6
2.868668821596007e-7
9.510223586021627e-8
1.899384321381959e-8
2.763756857404874e-8
2.0024494123884344e-7
7.374124567559763e-8
7.432680920004468e-8
2.9230668607583217e-8
1.1663438661991607e-7
4.299951272544354e-7
3.093583753509371e-7
1.3173095767003563e-7
4.8832154867619394e-8
1.035402798781623e-9
2.317587911277567e-9
1.4771331715657523e-8
6.900461276106823e-9
1.4796959210980064e-9
8.543800364284371e-10
1.1974309108255114e-9
8.558675530310163e-10
5.886204315788172e-10
2.8339157117512942e-11
5.399775281741796e-10
1.0314081338255676e-9
1.588729057931026e-9
2.0628356177476594e-9
2.275934051421506e-9
1.3875527538993072e-8
3.8895262414277736e-8
1.8990339092522384e-8
1.3613112661095372e-8
3.2810571869590805e-8
4.483239000705414e-8
5.381657596176329e-8
5.93418770650528e-8
6.004016116216971e-8
5.61476977508948e-8
4.8762632237561295e-8
2.977611855260343e-8
1.3412208247064553e-8
3.956017726826374e-10
3.787599978721857e-8
2.238300559527138e-8
2.0630023872554713e-8
2.3911971502836497e-8
1.821300800786076e-8
1.1558354378353438e-8
2.2951028515065334e-8
2.0994437737587237e-8
1.9739727044620947e-8
1.8850491300262444e-8
1.746816727758626e-8
1.4978383858453535e-8
1.082719370998727e-8
3.6211277099118257e-9
1.151864102170319e-8
4.525371281601343e-8
4.7852077856618176e-8
4.149023533773567e-7
1.1859771325269659e-7
3.696717055546042e-6
7.531936681215662e-7
2.1592333682648308e-7
6.725279611847447e-9
2.0909529394515336e-7
2.0741080864323258e-7
1.3964756214036679e-7
1.3934703636332097e-7
1.0660553773894778e-7
1.617575757220162e-7
3.898417547430681e-8
1.142982414344851e-7
6.600015950384968e-8
4.289860018300123e-9
6.529690748511948e-8
9.202445553598855e-8
1.837191332410475e-8
9.967371810736242e-8
7.397089434480069e-9
5.096043023401869e-9
2.63539998777794e-9
4.779790407894988e-10
5.570632069075224e-10
5.421970670545276e-10
3.500040198160505e-10
5.828080839406603e-11
2.61136715045286e-10
5.149759385293411e-10
1.4445002469291327e-9
3.734747265442884e-9
4.768182985024131e-9
2.9011861187626797e-9
4.0332054399778234e-10
4.013090717929152e-9
7.558233944054745e-9
1.0983889130023546e-8
1.4126107198116584e-8
1.6580966340412917e-8
1.7726647510511787e-8
1.6909708663246246e-8
5.699586179436752e-9
7.471413413480007e-9
1.9487062245156677e-8
1.9937143068492766e-8
2.2195604710025545e-8
9.59847354964489e-10
3.869063902319284e-8
6.951594105932503e-8
5.108777583009445e-8
4.426312985372557e-8
4.271758361275203e-8
4.2963674297206274e-8
4.3014011023522036e-8
4.1071207691650624e-8
3.5160847922078095e-8
2.294388541473488e-8
1.2609903824119247e-9
3.290581754748585e-8
7.304829814226047e-8
1.0272590755141801e-6
2.039488064122758e-8
7.966116224796737e-6
1.8635046152798188e-6
7.45661888288456e-7
4.057131789056623e-8
4.2423317324240903e-7
2.996788809740218e-7
3.55056733581536e-7
1.3514190226939954e-7
1.5824129106226153e-6
1.937534748661107e-6
2.8587676410230616e-6
3.858777958213862e-6
1.174896450984115e-6
4.648021118730829e-7
1.5754706924131803e-7
4.9713714192201734e-8
3.6976277364612114e-8
8.873790851807032e-8
1.9563338659879937e-7
1.0608570482811743e-7
4.471933833613811e-8
2.4102000567815805e-8
1.770723809535784e-8
2.5538758506130092e-8
8.186474474631819e-8
1.010669608803769e-7
2.9000306796604447e-8
7.6661272461964e-9
6.711166311241848e-9
1.5599761767818622e-8
2.026350648267405e-8
1.2037756897545401e-9
5.309622147789496e-10
5.977131527437049e-9
1.7314973280146868e-8
2.2606216560250706e-8
3.889608151214142e-9
1.8559565832047223e-8
9.704551349891712e-12
7.124241085433823e-10
2.1983270597849735e-9
7.977277794531771e-10
3.5544046230104896e-10
1.998586614218186e-10
1.3958847930904237e-10
3.7905010382431496e-10
2.544584414312247e-9
8.66247458381039e-9
1.5758672278617047e-7
9.642857929857181e-8
7.16401126970058e-8
6.450149305549415e-8
3.63070462052523e-8
1.7074308337059017e-8
5.887840141868842e-9
1.423241242330027e-9
7.113880278510076e-11
9.771972465736915e-11
5.126437308292658e-10
5.132702875441076e-8
3.535181672681206e-8
2.2220895694076775e-9
2.1352142362389127e-9
2.101971474467159e-9
5.489008719339983e-11
1.1092598409864732e-12
7.054880785404069e-14
0.
0.
2.4465623410240312e-14
4.2055482890737576e-14
5.3195696312791044e-14
3.276358831865943e-14
3.218674658413865e-14
4.5947375384152e-14
6.43273054805686e-14
8.213421916386986e-14
1.0423604289540206e-13
1.3708414707426874e-13
1.8739298018126276e-13
2.6366137484252215e-13
3.7807957284674143e-13
5.488861845192232e-13
8.037372869495437e-13
1.184866971476892e-12
1.7572126122600203e-12
2.6214063879226034e-12
3.934826983492209e-12
5.94619771257856e-12
9.053352645057354e-12
6.415609521071352e-11
1.6696939928208287e-10
3.247724024275563e-10
4.908153076959796e-10
5.970590056759717e-10
6.218484140023284e-10
5.557800965766013e-10
3.815003161216511e-10
7.907223511691889e-11
3.7320189818415704e-10
1.0034117565847228e-9
1.84685251720547e-9
3.559073065954947e-9
3.498252837301113e-9
3.1403323313805135e-9
1.4018538894802851e-9
6.613588388649141e-9
1.259808599903926e-8
2.5517940205540494e-8
5.877359339475276e-8
8.26156739398417e-8
4.771645104000598e-8
2.8892192201745023e-8
1.8001690075967627e-8
1.061769299847532e-8
4.553435576456795e-9
2.0219294892058916e-9
1.2024456926505862e-8
3.2709414950313526e-8
5.9131786561570444e-8
4.3772340934775845e-8
2.1994981547581197e-7
3.6232195490405715e-8
1.6452856555201283e-6
3.9267493507272073e-7
1.2961385949661034e-7
5.508450369333679e-8
1.3917212974887625e-8
9.16977961857186e-8
3.00645273948396e-8
3.32228062481223e-8
1.5851066879570956e-8
2.2208272782556584e-9
1.0969688757603409e-7
2.5925839607040047e-7
1.5539969440934776e-7
6.308853730758674e-8
2.6287696992829637e-8
1.0273966107564266e-8
3.868830540152363e-9
4.270672407426853e-9
2.6398703735468447e-9
7.883937410732398e-10
7.859030312324967e-10
5.592499083596981e-10
4.021918372685399e-10
2.8231474502672566e-10
6.477938464526172e-11
3.023457588681475e-10
5.312459668005e-10
7.769357033784462e-10
9.567514764777492e-10
4.456134986731894e-9
1.2941732032859732e-8
1.3144854628247547e-8
3.9909603734894697e-10
1.3299884190442713e-8
2.3160812309673397e-8
3.1721962503137067e-8
3.967524928263754e-8
4.668818495557374e-8
5.190875930157093e-8
5.4609285690318575e-8
3.6539091341098354e-8
2.0713744252112432e-8
4.7902648481473976e-11
2.004348057780762e-8
1.8397551341305963e-8
2.0424363851591634e-8
1.742124379519798e-8
9.22901376345026e-9
3.060820411874759e-8
2.6489135798243042e-8
2.3427725201919256e-8
2.094221402234877e-8
1.7831215618180234e-8
1.3722866729991055e-8
8.364754779490828e-9
1.320002285380191e-10
1.7698698085096594e-8
4.3202543613387514e-8
3.182322536894405e-8
2.716118124564506e-8
2.4221980626781085e-7
5.2074278420186424e-9
1.3185620666827543e-6
3.123795814114998e-7
1.1869617618855956e-7
9.639014469216104e-9
1.597040861121653e-8
2.0508167318353658e-8
1.2945463524878365e-8
9.037039444885777e-9
4.1633238989300796e-10
1.4364237680432277e-8
3.595108197955173e-8
4.1273636805509466e-8
1.1153856812377521e-8
2.2766594438175753e-9
3.6345293253235104e-10
5.405989239330437e-10
2.1550675918731776e-8
7.643899828322469e-8
5.056054224582893e-8
3.635706556080459e-8
1.2335646450598537e-8
9.165381949412676e-10
4.985706405811275e-10
7.075150724194778e-11
1.156265326494436e-11
2.0585622972597872e-11
1.2362177618664738e-11
5.93350138198614e-13
4.701852815603315e-11
1.0889955027041576e-10
1.770458807361822e-10
2.0585721009223196e-10
1.7976301644029316e-10
9.989651265654128e-11
3.400311332570635e-11
2.2557574535684833e-10
4.83401442743085e-10
8.215123188137516e-10
1.2586565107936108e-9
1.8170869668523173e-9
2.665066430054576e-12
1.4334008314246313e-9
1.3738825966944436e-9
6.125795352020919e-10
1.952119695323261e-9
4.4528333602472566e-9
9.985839205413623e-9
2.2175704174677435e-8
1.6821878310677048e-8
1.1521337629809084e-8
8.349893694218763e-9
5.934618165419886e-9
3.7939545514137455e-9
1.4861962365706751e-9
1.95355416329847e-9
9.71785781406909e-9
2.2713541391039394e-8
1.502964914754068e-8
1.2204957236043079e-8
7.267244409375798e-8
4.7405759267057954e-8
2.609537459332314e-7
4.2689631977708405e-8
1.1611429803034355e-8
3.981340933846418e-10
1.24824138556914e-8
3.3130367594271825e-8
1.4787560100448234e-8
1.3779596299276401e-8
9.030487387931781e-9
1.6429385538392708e-8
2.0193933012198612e-8
2.6554861317216228e-8
3.4581516335542476e-8
5.353390581037585e-9
7.299094576156405e-8
3.192001901478427e-8
2.657462654188163e-9
2.3551759633654076e-8
5.441224200680201e-10
3.972936234169317e-9
9.133694085210767e-10
1.717992618985388e-11
1.9619923822850592e-10
1.3185850964110795e-10
8.562567412438164e-11
8.749788255132544e-12
8.243801424431312e-11
1.4370416846717145e-10
1.9740096456228688e-10
5.112560701732188e-10
1.3759050830171773e-9
1.9140213218475903e-9
1.1360071096920312e-9
2.0837051977778655e-10
1.5266296897383673e-9
2.715491876573316e-9
3.810414146234283e-9
4.806409531982523e-9
5.5963609406902735e-9
5.851715005416073e-9
1.8069581715243504e-9
4.510186865296067e-9
7.685275326160726e-9
6.304394933549725e-9
6.9235104470606145e-9
5.541404340410282e-9
3.5836434851932703e-9
1.2760942935094141e-8
1.0526315375459213e-8
9.093311323966634e-9
8.280825411379833e-9
7.447776673804188e-9
6.309682827507701e-9
4.770212727284514e-9
2.6186493805097322e-9
1.0318639323697187e-9
9.351069605153776e-9
1.997921795787975e-8
1.4839761061087215e-8
1.2741225906538041e-8
2.125932162324543e-7
1.5707548016425402e-7
1.6398096749203793e-6
2.786741341747731e-7
5.051080498885577e-8
2.1831017910744765e-8
1.3362266581088357e-7
8.3175005707037e-8
6.59399263135307e-8
4.712223772212417e-8
3.0611480426191385e-7
4.329403479478635e-7
3.393400588977355e-7
1.0748266951426734e-6
5.422947357603793e-8
2.490793334623545e-7
3.1338303268636483e-7
3.642004869885945e-7
6.068965658231615e-7
1.2202881884507412e-7
5.0930622129048355e-8
4.175838156978209e-9
3.279971585441709e-8
7.025968265111369e-9
3.530006954827479e-9
9.472276940422557e-9
1.437352185702906e-8
1.9781784363046532e-8
4.6721600005915226e-8
2.568210676014822e-7
4.918869362912901e-9
4.766707302024612e-9
1.1788104539529788e-9
1.6025572321267537e-9
4.3300264066087903e-10
6.223413924107299e-10
1.32790426495342e-9
2.2003467761159642e-9
3.880755420140077e-9
7.97364320639449e-9
1.575166998817868e-8
1.4083041069504213e-8
1.3988745418917672e-8
2.5092366607962363e-8
1.0174204699855471e-7
2.1989158903876532e-7
4.700828352901298e-8
2.371024111051334e-8
3.310652461682694e-10
6.970057091115771e-12
0.
4.324010724224823e-14
9.090478594548928e-14
6.419562828660352e-14
6.391047870037794e-14
6.299550243909085e-14
7.707138514819694e-14
9.612050959409454e-14
1.053951252749382e-13
8.443584604792473e-14
4.626286568663154e-14
7.099964841449906e-14
8.941711165803978e-14
1.1618044723358698e-13
1.5599926539493135e-13
2.130741838055882e-13
2.9389156116769564e-13
4.078200053213319e-13
5.682586487017146e-13
7.943130612973682e-13
1.1131802387097032e-12
1.563517549476925e-12
1.6371285901527875e-12
8.656271943667997e-13
6.704817827025111e-13
7.383927543737708e-13
1.0011518264368055e-12
1.4250949788146264e-12
2.0252112096611205e-12
2.90919657225091e-12
4.270845291571608e-12
6.422148791046515e-12
9.878731054624314e-12
1.5523749493228203e-11
2.4923344666945735e-11
4.0964485914785144e-11
6.923032491623813e-11
1.2121995217330162e-10
2.2275520794386637e-10
4.3945164358573617e-10
9.708160652844725e-10
2.549357400362324e-9
2.563376456221402e-8
6.857496994888073e-8
3.774969096801327e-8
2.557644925365442e-8
5.445932202485176e-8
6.87349802834729e-8
7.776529927667857e-8
8.130208362949924e-8
7.720539271802688e-8
6.601594338817335e-8
5.130233266537045e-8
5.3521046487074975e-8
3.8354527125624535e-8
2.1845435370492235e-8
1.5300173735366743e-9
1.918640214277188e-8
1.502193724480656e-8
1.4831113617661542e-8
1.4819703665977874e-8
3.883541008458865e-9
1.9238716637090954e-8
2.1407885603234834e-8
1.7933022062894085e-8
1.549213557916287e-8
1.2980227837280315e-8
9.79870301188754e-9
5.290476501085965e-9
3.2515796981643985e-9
2.591810705707827e-8
2.3749829342489212e-8
1.9455061622969185e-8
1.424786603031133e-7
3.252339235562005e-8
1.0002053922791088e-6
2.65741809669966e-7
7.859826296802832e-8
4.473809025779699e-9
2.8209860918977065e-9
1.8580764978212695e-8
9.953556938173694e-9
9.805343024914382e-9
7.970003911360477e-10
1.2203436732570252e-8
4.63096273501211e-8
4.921928802287372e-8
4.341913641845254e-8
9.283189938089264e-9
6.177241501320768e-9
4.9358009457161455e-9
2.5071166645025045e-9
1.2598363189069489e-9
3.599837547672545e-10
4.510100306466012e-10
4.034852559151212e-10
2.8354276716241457e-10
2.409518745130314e-10
6.19091035138818e-11
1.1833710011977457e-10
2.5772924871533093e-10
4.1755532323738613e-10
5.780928596334428e-10
2.3739226423794783e-9
6.065530164908393e-9
7.25803407417333e-9
6.630253349643718e-10
6.71530582512393e-9
1.2348522259259727e-8
1.690740640651956e-8
2.081052685956931e-8
2.393841170999274e-8
2.5872990307035566e-8
2.6222284700898862e-8
2.494192400966401e-8
1.6498369287053006e-8
9.156189677710962e-9
4.002482452082881e-9
7.2127288190875245e-9
5.59082379683861e-9
5.523317780830705e-9
5.480048564653379e-9
1.0394818381792912e-9
8.670988501249898e-9
1.1885312406974945e-8
9.357078464612394e-9
7.789472042600132e-9
6.412055944677789e-9
4.829486752081486e-9
2.678560922629024e-9
1.5082237404253442e-9
1.2749955587387164e-8
1.0104852536536695e-8
8.339364421673594e-9
4.372077641350671e-8
4.813730506316415e-8
1.5251141886163946e-7
3.723808752887859e-8
1.371177278898653e-8
1.9894538752628275e-9
6.43113923560636e-9
3.343963309321637e-8
2.265156618672069e-8
1.8993426214168784e-8
1.1140535423682301e-8
2.9108364034377803e-8
9.180916388521713e-8
8.738102443486726e-8
1.0791399797976027e-8
9.890618458057704e-9
3.3746852081927063e-9
3.620623322696169e-9
4.146521571612574e-9
2.826985580121732e-9
1.0007011859022664e-9
1.0730237357792708e-9
7.970076775553735e-10
6.219228080986005e-10
4.610869970428637e-10
8.14931882672814e-11
4.733174890783769e-10
8.661400705132039e-10
1.3163815500953547e-9
1.740005545815169e-9
2.1068639354724837e-9
9.029753658910658e-9
2.200840870006857e-8
1.9792297571774478e-8
2.022892281378836e-9
1.715712646906125e-8
2.5291275183333882e-8
3.044126614568819e-8
3.38938494816764e-8
3.556642635713947e-8
3.5349222967214904e-8
3.4216843898822594e-8
2.2370779621087383e-8
1.1250499917861728e-8
3.740844521952357e-9
1.1291073008275375e-8
9.609105295773659e-9
8.134831719960466e-9
8.803448225910748e-9
7.791879384525407e-9
1.7286913004622853e-9
1.0252603950975477e-8
9.113754556133301e-9
8.070731700770263e-9
7.23231405051877e-9
6.194391133329641e-9
4.698873610157787e-9
2.2706263179219786e-9
3.000679925540907e-9
1.4832957299156942e-8
1.1221594520384185e-8
9.681564223275741e-9
1.363443429595672e-7
1.0598691589849825e-7
1.580601738276551e-6
2.8872294187370917e-7
7.17158033087463e-8
4.666458946184029e-9
3.430229865655073e-8
1.6503744338409235e-7
6.959923523435416e-8
7.551874163012012e-8
6.3383380528282e-8
1.2726738331666847e-7
6.022775854849316e-8
4.805491695289991e-8
4.7530295032604575e-8
1.1362422764300373e-7
6.035201874167089e-8
2.2079406176106672e-8
5.821835285212129e-9
1.5127628762800876e-8
7.645717284087547e-9
8.715927108026072e-9
1.0573002103904315e-9
2.3188396268504573e-9
1.6753647327157527e-9
3.955365581478358e-9
5.971383542407739e-8
3.131171421852196e-8
3.478258018079004e-8
1.9167293015160447e-8
6.966321382031005e-7
9.459625485010106e-7
3.4774061651016485e-7
2.240690513453426e-7
2.1526821695662258e-7
2.7349512336764742e-8
3.056304698604732e-8
1.0518817881525003e-8
1.7682759854082608e-9
1.1627767439506417e-10
2.6793447581997867e-11
1.0472483069862086e-10
6.290087072154738e-11
1.3264741394176162e-10
8.67005465105174e-10
3.0441624402913736e-9
6.215443554264453e-9
2.766221866093121e-8
2.548526068160552e-8
2.084046682054636e-8
8.617573924209235e-9
4.53271262136729e-8
1.357531495859222e-7
8.586534096948192e-8
4.235108686542569e-8
2.0189851423546808e-8
6.7467465403881566e-9
1.4305371303938688e-9
9.335449461417736e-10
1.7869082116268863e-8
2.830400867790487e-9
3.0155074430198567e-9
6.033538387332274e-11
4.727027743576867e-12
2.9823209465173045e-13
0.
0.
2.4896291119804762e-14
3.824845353717591e-14
5.60915107383951e-14
7.91286839278986e-14
1.1008630771426379e-13
1.0276417635620374e-13
5.695603323358065e-14
5.6232535759969255e-14
8.060209090696229e-14
1.1149196617438883e-13
1.4291453986991563e-13
1.8376714113722124e-13
2.452511086603524e-13
3.3968601560227087e-13
4.83356179347985e-13
7.001505989922722e-13
1.0263619918780875e-12
1.517833548736091e-12
2.26121608443283e-12
3.392150725386955e-12
5.125143446054889e-12
7.803474995370859e-12
1.1984135164821628e-11
1.8585453030361625e-11
2.915009888868225e-11
2.874242730747189e-10
7.598665953089729e-10
1.4122189201587497e-9
1.725544365635207e-9
1.3743110026237876e-9
4.980727579709811e-10
7.362508078270696e-10
2.247309566291198e-9
4.039951111626016e-9
6.169111044300507e-9
8.711574560251605e-9
2.5216769331049007e-9
6.781667508854609e-9
7.672543662984659e-9
8.20322089300484e-9
1.3821371984631533e-9
1.6721265627514495e-8
4.5555978531549955e-8
7.834904033723172e-8
5.410391140674122e-8
3.921564908914521e-8
2.8537674545748426e-8
1.984349228240861e-8
1.2653096768583858e-8
6.032862119455214e-9
2.023693791279211e-9
1.651612634878921e-8
4.519114167960996e-8
3.2285142984873636e-8
2.6231836201602752e-8
2.3451282720419958e-8
1.9451722411989763e-7
1.2381472784587015e-8
8.101311558588261e-7
1.7424880037381565e-7
1.5930114573447864e-8
8.773299410919602e-10
7.722549060277686e-9
4.346187318669387e-9
2.460055699781513e-9
4.792828520132474e-9
6.6457749805575e-8
7.870011776170521e-8
1.2342952278299416e-7
1.4243107035708424e-7
7.734741835325732e-8
9.33020679770853e-8
1.1586379914554229e-7
1.2212817470887416e-7
2.3671098198227387e-7
2.0628322092171266e-7
1.2834151857714783e-8
1.9200524093609633e-8
1.4944285462148907e-9
2.0774178751739228e-8
5.81980071499668e-9
3.3373607712865314e-9
1.3581070149444323e-8
1.1080205961878353e-8
8.702167645185669e-9
6.973835703717303e-9
1.4260864560765026e-9
3.1828255539381685e-9
3.231341452759499e-9
1.1972375401095128e-9
1.308456710776439e-10
4.784921099021212e-10
7.847269525311248e-10
1.3170878075801714e-9
1.8470064050285367e-9
2.5812792859876855e-9
2.1351819624348773e-8
5.816172848874922e-8
2.3905028620180418e-8
6.904385808768994e-8
4.113014721845831e-8
9.63017681517467e-9
3.197707427076844e-10
8.037003358671863e-13
0.
2.3327541475402324e-14
9.181757052504585e-14
8.835719193812714e-14
1.2841768836065329e-12
2.0497337687446217e-12
1.3901713477173855e-12
7.972857631230305e-14
9.330231833458006e-13
1.538999368696861e-12
1.99059202017743e-12
1.7294137268122357e-12
1.2100855108344034e-12
2.054407640852178e-12
5.522996737344122e-13
1.0014970050554742e-11
6.775598524205103e-12
4.864187337351282e-11
6.577821485624339e-11
7.639741559324039e-11
8.283733455809406e-11
8.166976076329433e-11
9.271405548045181e-11
1.1721834334289758e-10
1.0320241323984022e-10
6.703359028509317e-11
6.000055365752495e-11
7.580383756897819e-11
1.0258622547998536e-10
1.3548326209676446e-10
1.7044106505676782e-10
2.0810026673410286e-10
2.5463107370508324e-10
3.212447172685106e-10
4.2669288277969233e-10
6.043615643171967e-10
9.18233525171063e-10
1.5002207461982842e-9
2.6404883979890327e-9
4.974691904178384e-9
9.23853943348225e-9
1.1933412937826517e-8
1.2203757007488181e-8
1.2890769933890358e-8
3.205257983287976e-7
1.1889052119414667e-6
2.3947721533503206e-8
6.002324260892154e-7
6.272611067109277e-7
6.211292742791022e-7
6.609531217107237e-7
8.046935597309604e-7
1.3458368799607411e-6
2.984979124283043e-7
5.809888761557235e-8
1.1974373018743652e-7
1.9495309053212113e-7
8.611423699826911e-8
2.8849106285465168e-8
1.005760038214765e-8
1.1394825965334492e-11
1.5918809986654166e-8
4.672993475642013e-8
7.941691902468057e-8
3.375753597790058e-8
1.3499317391988873e-7
2.8049004933399924e-7
2.8132000154097055e-7
1.8540507023777374e-7
1.6636877668454279e-7
1.628632022657627e-7
1.5368454402445604e-7
1.2540362048846998e-7
8.619558193196445e-8
5.191476314463058e-8
1.2675969631052994e-6
1.5594227208001028e-6
5.505189078093934e-6
4.0231562130858995e-6
2.3176239975202326e-6
2.2309071070414772e-6
1.0358213523772666e-6
3.870575838208594e-7
6.527604189291997e-7
6.651788766916785e-7
3.997921627552327e-7
6.102745144407546e-7
7.949168520004041e-7
2.250486896283256e-8
7.071396720106813e-8
1.0865725548641288e-7
2.1254764120588443e-7
3.210642201327699e-7
1.0191722219650661e-7
3.8874749347341006e-8
4.281564699205038e-8
2.956258187358773e-7
4.823726698832099e-7
6.071100555405544e-7
2.590221822835458e-7
4.8157082803147565e-6
5.568083065421693e-6
2.6504507860590664e-6
1.4643353520771344e-6
8.695936454780194e-7
6.99635310047469e-7
4.168688004053799e-7
2.2248201456913652e-7
1.2864877511318246e-7
9.407276293275612e-8
1.2122146397641544e-7
1.526761964186275e-7
4.890189399595387e-9
2.999028735608492e-7
1.5720679007143425e-8
8.021323522248001e-10
2.992412149052738e-11
1.2336824379854459e-11
5.477804629864413e-12
5.476413972103689e-11
6.301972506058403e-11
3.042354707343402e-11
1.3148677664510976e-10
1.4633337963485186e-9
7.562329440325119e-9
2.416064228698294e-7
5.2208215745060906e-8
2.1564138890152385e-8
1.800442580413476e-8
2.3072733992402904e-8
5.448664101405041e-8
1.8831934021960787e-8
5.318141719269713e-8
1.4766741620187397e-7
3.368601411286291e-8
7.368421969523036e-9
1.3436967204621655e-9
7.276309325504836e-9
7.607560732381826e-9
1.2613745493474117e-9
2.3162886981448266e-10
1.1033169240347164e-11
1.1604033039393175e-13
0.
0.
0.
0.
0.
0.
0.
0.
0.
0.
0.
0.
0.
2.292951304315027e-14
3.305402343767312e-14
4.793936586347881e-14
6.98396012303688e-14
1.0214385256857201e-13
1.4997243340703855e-13
2.2110830137909058e-13
3.2746701519879424e-13
4.874422658666354e-13
7.296960702267699e-13
1.0993707005594352e-12
1.2317051087858274e-11
2.4708020160456882e-11
4.152945747116558e-11
6.20748510651666e-11
8.21645045254568e-11
9.623360589651109e-11
9.891722551685498e-11
8.62413033032442e-11
5.612220364675458e-11
8.594037596720808e-12
5.403299606529995e-11
3.0776900806345665e-10
4.841010512671228e-10
4.85004813113771e-10
4.852935813154102e-10
5.369719853146935e-10
7.373640052242674e-10
1.1937472497044652e-9
2.2447902059061164e-9
3.638064346028657e-9
2.100852377606154e-9
1.2982833382808455e-9
1.028924191055509e-9
1.18059570174508e-9
2.315264639455776e-9
1.450454713073855e-9
9.785604337201656e-10
8.918630380933883e-10
9.283277086315515e-10
1.0310829394513226e-9
1.1871495497266934e-9
6.179707270189923e-8
6.415966394973722e-8
6.678645506660958e-7
1.244300157147959e-7
2.8869648824333487e-8
1.3952775321251049e-9
2.171592333800271e-8
8.620589036115273e-8
3.6698433330788466e-8
3.475778655512704e-8
9.814953858656554e-9
2.6471315772821503e-8
1.5198939421665983e-7
1.5495302657106486e-8
1.1625917876741774e-8
1.136842305765814e-8
4.194812644944145e-8
5.952311600098597e-8
1.5347590880890627e-7
7.070732602985897e-8
6.831691848021888e-8
8.958310293644327e-8
2.2524047204773178e-7
1.7433925281989724e-7
1.4414445689992784e-7
6.559175943180158e-8
2.504689852268746e-7
3.473307462065077e-7
2.78924737817599e-7
2.352628304082837e-7
6.238942786870936e-7
1.3279372071030708e-8
1.0684017065626264e-7
2.509201150362632e-8
5.20732564025513e-8
8.17931022597362e-8
1.2719141594775024e-8
7.880628581283843e-10
5.652295817283104e-10
6.717720794033374e-10
5.915847380856797e-11
1.1950485746303418e-10
1.9378406389979753e-10
1.711574670917282e-10
8.626164529658129e-10
1.1151320851832755e-8
5.6531500221531064e-8
1.8078785609230075e-8
1.0385220392258955e-7
6.060378246605609e-8
7.679764142163138e-8
4.2984196329160013e-8
2.3504559156116907e-8
8.975946535997916e-9
2.5446812329907425e-9
6.417115320497103e-10
8.326454532011612e-9
2.484277444347391e-8
8.143102974059624e-10
1.7403449041685226e-9
3.162471682082861e-9
8.846281290624696e-11
3.893002709082759e-13
6.20129279598618e-14
0.
0.
2.2907949561480086e-14
3.824454222969381e-14
5.761198831347428e-14
8.219573921091126e-14
1.150625165736861e-13
1.6028981323100053e-13
1.8044942096391988e-13
1.0898388789661501e-13
1.0563241047845138e-13
1.389977520336572e-13
1.9204889089671877e-13
2.498287439948223e-13
3.2164731872318056e-13
4.2596100060404405e-13
5.850683059092055e-13
8.285778756330171e-13
1.199837546748804e-12
1.765155153742575e-12
2.6279305327822533e-12
3.9514372022503545e-12
5.996611857826542e-12
9.186109783384253e-12
1.4215250440346034e-11
2.224885449304563e-11
3.5280322345939726e-11
5.6808451327644353e-11
4.606760301220591e-10
1.425308464990654e-9
2.4670297440333926e-9
2.2363102506546243e-9
9.442331766550636e-10
8.94102346396836e-10
3.0335877929576082e-9
5.5132979120183786e-9
8.491740893464363e-9
1.2158763187329207e-8
1.6696569560538266e-8
7.358125967185652e-9
1.0711316427670421e-8
1.14992266371732e-8
1.1781246891567837e-8
4.8228607605763436e-9
1.6589093331841612e-8
5.235199874941873e-8
7.067160075405851e-8
5.126424880276478e-8
4.137808441132795e-8
3.399491811010596e-8
2.6585804383635483e-8
1.9039733973121056e-8
1.130538222147898e-8
2.166260157672975e-9
1.2146481914605051e-8
4.235454368619539e-8
6.974237083069791e-8
5.346329366889802e-8
4.5560371667432205e-8
4.39316435544352e-7
6.985150899351668e-8
2.124715496945243e-6
4.1546449581929165e-7
8.272451900412162e-8
6.4600928522647885e-9
4.817026711200995e-8
3.1942731421530294e-8
3.019618810587682e-8
1.2901259864825605e-8
7.608774218358943e-8
2.098086689482388e-7
7.044271708119906e-7
1.3964509484867094e-6
7.136518455151735e-7
1.7930977648301367e-7
1.4617206417182996e-7
4.718862379159404e-7
7.563489345681261e-8
1.7028296123628645e-8
7.124421281368749e-9
4.0752749976175636e-9
3.0149617792842896e-9
7.792479119639992e-10
9.596920236724704e-9
3.235139362654017e-8
7.841417080556555e-9
6.102260847500416e-9
9.699922109453221e-9
2.2154446663548076e-8
9.92380132388852e-10
7.753877443274207e-9
6.211266955506016e-9
3.601304599998484e-9
1.5930399122174747e-9
9.762996024321599e-10
7.532049143141689e-10
7.645708808750542e-10
1.5540639824162916e-9
6.4999153185406154e-9
1.1921080776321802e-8
2.4057013198632514e-8
1.4555246711435199e-8
6.012507583254608e-9
6.674383938122632e-11
8.780181553707498e-13
0.
0.
3.585447296781946e-14
2.6907899740344343e-13
5.031657784767627e-13
6.596552110226178e-13
8.366545847694007e-13
9.86856370260846e-13
1.063857143141177e-12
1.020741658894684e-12
8.728264302355715e-13
6.813573343753155e-13
4.863818426275352e-13
2.9490173553043624e-13
9.489170097560444e-14
6.074932614869268e-13
1.824071288638034e-12
3.6855172267953465e-12
6.680036383818081e-12
1.131190189490566e-11
1.8024660247141296e-11
2.7130598820205826e-11
3.903115321989666e-11
5.454159809288567e-11
7.488333210691502e-11
1.0129628692872603e-10
1.1616866848556543e-10
1.3813348333229383e-11
1.4766179537095596e-10
1.9759875144795426e-10
2.744373129098744e-10
3.9052559850363786e-10
5.561124877255247e-10
7.768405636141654e-10
1.053908119789129e-9
1.3874049310640355e-9
1.7777977814538339e-9
2.217435916526811e-9
2.627062411365472e-9
2.397660869403698e-9
2.8715571125966818e-9
1.232518378349484e-8
2.1520778038738274e-8
2.5836136520838876e-8
1.8339946630552204e-8
1.4167366589865998e-8
8.867818865170211e-8
7.3129716901145e-8
9.301582429299558e-7
4.06674862819006e-7
2.2497945584689083e-7
1.1060864402915994e-7
4.936180092300984e-8
2.0151852467668013e-8
2.1405494112005043e-9
2.5716658320149117e-8
1.5394286594071212e-7
9.473719378348083e-8
1.3034816413871693e-8
5.3032507040747935e-9
3.6670942367020043e-9
8.160289006464477e-10
1.5105828111607562e-9
6.535818731672832e-9
1.6200197506003724e-8
8.509556740890147e-9
5.952994578509179e-9
1.4176311640430488e-8
3.940846674419556e-8
6.841520014822659e-8
7.146565058251252e-9
1.0464114784420173e-7
4.995826818468275e-7
4.3227193285037376e-7
3.306286231239274e-7
3.7737313315324725e-7
5.320355168574229e-7
1.429244216924882e-6
3.0937782477166107e-7
1.2085653094319816e-7
3.6289540040727185e-7
4.913099087100567e-7
7.443578629377706e-8
6.65762502437895e-9
5.005772391912038e-10
3.064152120493061e-10
8.758180816626709e-13
1.2739531956458448e-9
7.849932110211939e-10
9.158783757441748e-10
1.9023887429515726e-9
6.701371208174774e-9
2.0419915208919895e-8
1.4229069974469785e-8
7.357954584132467e-9
1.264024580211777e-8
1.2211259872595586e-7
1.0317140251428691e-7
4.9571427114141437e-8
2.107207112657863e-8
7.126020276883854e-9
1.7549926147839974e-9
2.876517216299776e-10
1.791030606482423e-9
1.6503190259830907e-8
7.190427806029071e-9
1.975003326807402e-9
2.3513580140756488e-11
8.423956090482495e-12
5.408673460649958e-13
0.
3.201561837827056e-14
3.31975393141512e-14
4.7280749892924286e-14
6.786158088859497e-14
9.513901995195159e-14
1.321346306845017e-13
1.8319871450542357e-13
2.5426307970235954e-13
2.708514557331356e-13
1.543859142840388e-13
1.4751674048131538e-13
1.960316189779368e-13
2.7202867197642055e-13
3.5531644971709965e-13
4.603759495801234e-13
6.138393215175335e-13
8.478500588647847e-13
1.2054378023356964e-12
1.7498739589516046e-12
2.5780590607504923e-12
3.841081633387198e-12
5.77737267048621e-12
8.767663636609386e-12
1.3428035513120295e-11
2.077085866723727e-11
3.248991881273928e-11
5.147983569186392e-11
4.889457055744936e-10
1.3775118182175403e-9
2.5058378370464677e-9
2.667473671701659e-9
1.6383641817043657e-9
1.0963850579288873e-10
2.2546135788427493e-9
4.723884661445273e-9
7.601582997203885e-9
1.1027565055850992e-8
1.5151464786037417e-8
6.21466370536027e-9
1.0074765865769968e-8
1.144132893389549e-8
1.2128390422172083e-8
2.194943505399835e-9
2.096286170369568e-8
6.116069203315968e-8
8.976080993581933e-8
6.362481028319663e-8
4.926785767632727e-8
3.836897750255743e-8
2.8270099212909946e-8
1.906680862655885e-8
1.0412872060945727e-8
5.952366536202774e-10
1.4799301875383998e-8
4.7478157802224134e-8
6.197610793366756e-8
4.76814916441083e-8
4.1016369380848714e-8
3.73870707219043e-7
4.5863074503237794e-8
1.7705331974197153e-6
3.613051315884125e-7
8.445315005500974e-8
3.437303364834885e-8
6.058076404609325e-8
2.4914245622555822e-8
2.202998766150096e-8
7.04543945039623e-9
4.0099500645519324e-8
1.2563046332097925e-7
4.340127149272151e-7
9.106548974805576e-7
5.964719734314822e-7
2.7080250787813214e-7
2.9180173840819957e-8
2.8427659926124307e-7
2.5340258714880447e-7
2.3183516363791883e-9
4.9729156694331527e-8
1.822250001642363e-9
3.998937217167384e-9
2.7455851847041243e-9
4.4780502469971515e-9
3.130958296463571e-8
1.612229158799581e-8
6.51431632950185e-9
6.847071189025612e-9
1.211498994147594e-8
3.051310743106642e-8
1.7658507900475917e-9
2.9423554156477615e-9
2.2543978892265794e-9
2.075267779124027e-9
1.0301497661414504e-9
7.986814264749307e-10
9.098860351071835e-10
1.528507637067368e-9
4.296347435169697e-9
9.315258318416957e-9
1.5009036037183837e-8
1.1327514870767415e-8
3.4492773292762176e-9
1.5464645130589514e-10
2.4725639617915703e-12
8.044431198033745e-14
0.
2.5180486870623978e-14
0.
1.6702236042405079e-13
2.315715758819817e-13
2.732748849325369e-13
2.734627875755057e-13
2.443371794043084e-13
2.0791509447074612e-13
1.740185767469167e-13
1.442285269342324e-13
1.1753823340649337e-13
9.204684935251595e-14
6.516738287595988e-14
0.
3.9343328226179245e-14
3.279150390498493e-14
4.176554786592001e-14
3.4496275236435e-13
7.084798151294447e-13
5.597036913695991e-13
4.1325225738203955e-13
2.134180586520805e-13
1.1098196667668247e-13
6.523017997726515e-13
1.5365771253187154e-12
1.710876897880642e-12
1.2633562514427856e-12
2.4987681814293563e-13
2.276845948927993e-12
5.115394428875468e-12
7.466129462705956e-12
2.5340604203348815e-12
1.099959253582424e-12
3.6086584491483687e-12
5.2612292917210984e-12
6.652764680352871e-12
9.680128511945132e-12
2.2519525307745917e-11
9.791822791240418e-11
4.3607853576704515e-10
4.5436134849651196e-10
1.7614253175645015e-10
1.2512191940497225e-10
1.1247393193993411e-10
9.339645395542136e-9
1.6024747518795971e-9
1.4897019715488248e-7
6.921960464294477e-8
4.468655602824441e-8
2.805614614361422e-8
1.4866084586684373e-8
6.168701086409933e-9
1.7224257968629414e-10
6.549701352009663e-9
2.812192804875747e-8
6.018732160935342e-11
8.32827533007651e-9
1.1985717598083545e-8
1.1836376923806318e-8
7.819419921769288e-9
3.907895098866048e-9
6.370608589137588e-9
3.9242867037399305e-9
3.6480400212559458e-9
3.7361310712463e-9
1.3473508639919542e-9
2.713469975264192e-9
9.704245474697517e-9
1.868187025625181e-8
1.2711749942900026e-8
8.797266868728498e-9
6.006206557667162e-9
3.773595453775317e-9
1.8669548515303006e-9
1.8102334155971607e-11
5.0133884741362166e-8
2.0887697643212518e-7
3.384282261545506e-7
1.8790463262696257e-7
1.1399595367032861e-7
7.604591451616734e-8
5.1996336220354555e-8
3.3449968545957443e-8
9.244763510531412e-8
4.9271888876493173e-8
3.014033977944592e-8
7.51458859844426e-8
1.7421442628004202e-7
6.338045763275039e-8
3.464041504268338e-8
2.1678094640784902e-8
8.654517590987932e-9
2.075711129957329e-9
2.047256132026173e-10
8.71028133599915e-10
7.194268514670342e-10
5.757687262044948e-10
3.356091508262207e-10
1.234532469978631e-10
5.824687242979461e-10
1.356804444783136e-9
3.1667985639485566e-9
4.422302526880082e-9
2.1954722795613353e-9
7.036972244877625e-10
8.672870629887598e-10
2.8498239292478453e-8
4.216872738627894e-8
1.5118764757483992e-7
1.0779714212013993e-7
7.951529221865734e-8
5.357667395551781e-8
3.101839116653902e-8
1.6398153202600148e-8
7.672127545033288e-9
1.2609345562775733e-9
8.358784089777649e-9
8.892944725086727e-9
1.9156269099127415e-8
2.6257710054381057e-8
1.9391304992361585e-8
9.194702320630169e-9
1.2290994511331897e-9
1.1856085489480022e-8
9.33897628995016e-9
9.533914645251396e-9
6.371743602397474e-9
4.116353926576097e-9
2.105854886723173e-8
3.891402918458375e-8
2.8904264925748434e-8
2.2677925882677452e-8
1.7596995172387762e-8
1.2831213807803143e-8
8.540005138431053e-9
4.7566536988722075e-9
1.1405662190231814e-7
5.451840276186772e-7
6.0003024210786e-7
5.610195247675933e-7
3.6149733185619415e-7
2.486667071987911e-7
1.259675576702936e-7
8.22124805570518e-8
2.7339395018751274e-7
1.4772799093883748e-7
1.4866646729428364e-7
1.2368011982727354e-7
2.5465348481816713e-7
1.0691760322948459e-7
1.916747976314049e-7
7.104183810509339e-8
2.1313780867296805e-8
2.2582336825026814e-8
2.0369238920866048e-8
3.814550941096775e-9
6.550119371203086e-10
2.2192095540836354e-10
4.0812785357922866e-10
3.0226099362810574e-10
1.692904170915441e-10
9.227677664859877e-11
3.311515293625769e-10
6.262779679651442e-10
1.0862365937058147e-9
1.7707717939921194e-9
2.5489763028070673e-9
1.6242410841641304e-8
2.3370109083398912e-8
2.8343589870589287e-9
2.603483837461389e-8
3.9826595019873904e-8
4.997874741188084e-8
5.338944979276317e-8
4.8673588172614724e-8
3.994722706479172e-8
3.064571746807762e-8
2.0514509358136552e-8
3.867833189413613e-8
1.5414005868766492e-8
2.7015847488763256e-9
1.342943585658876e-8
4.738755493000543e-8
4.487772208591606e-8
4.050300455429131e-8
2.3640195314068804e-9
7.939533365785871e-8
6.558909660052518e-8
4.95442065532541e-8
4.5771537983905493e-8
4.595831837506001e-8
4.586277524450717e-8
4.295287019861239e-8
3.668560797491079e-8
2.8389538644641505e-8
1.9588927858455578e-8
1.0837294481391703e-8
1.757141744434191e-9
5.301812963827919e-7
1.5702368850120964e-6
4.533792783770802e-6
1.8217572827324539e-6
9.224592967885171e-7
7.933661110180179e-8
3.283418859808252e-7
2.3976995749177625e-7
2.3253073236045602e-7
1.514894568272275e-7
5.99920512800918e-7
1.0229839888962413e-6
2.0309451202186176e-6
3.842837080540827e-6
1.3073985307512216e-6
7.449784056925541e-7
5.608979661211246e-7
5.117159161257359e-7
5.660144470236518e-7
3.981945531005283e-7
1.9785323716259174e-7
2.0990358560330507e-7
1.507494425405621e-7
1.051595977808045e-7
9.331780598075073e-8
7.682172105209906e-8
2.326321688404593e-8
1.8113351994040694e-8
5.3119622377907376e-8
3.5241372958058305e-7
1.9432826513632157e-8
1.7608083105302667e-8
2.5272502357619915e-8
4.696755090215178e-9
1.111503018565676e-8
1.5495110977963543e-9
2.86506527221491e-9
8.575536742545158e-10
1.1122977885222487e-9
3.3180771600929755e-9
2.406412125348175e-10
5.424733379448453e-10
1.1196461747165792e-9
1.3331915007836636e-9
1.182080195127957e-9
1.0447529329426174e-9
1.2167470086067136e-9
1.9322359138358624e-9
3.2853963086660205e-9
6.672626726111107e-9
2.403991510122451e-8
4.548765898660267e-8
8.563958929868635e-9
5.71321471842868e-9
7.903993703480654e-9
8.462910077415543e-11
1.205679084454623e-12
0.
0.
0.
0.
0.
0.
2.1380656381165653e-13
1.154748440470694e-13
1.7031329864451573e-13
1.7975061514975924e-13
5.1078210315971176e-14
8.276660907016394e-14
4.243422720925904e-14
0.
0.
0.
0.
0.
0.
0.
0.
0.
0.
0.
3.0856193079013884e-14
4.556238492158439e-14
6.783182906519417e-14
1.0167765605927393e-13
1.5344712874496018e-13
2.332859335551644e-13
3.576329152714834e-13
5.53566336932061e-13
8.665888602750654e-13
1.375040192264284e-12
2.2179170153493292e-12
7.58464999109997e-11
1.6738324965965503e-10
2.9777110671463116e-10
4.3146121642588733e-10
4.4096222692178544e-10
2.160921418387967e-10
2.3164534612860527e-10
8.164830877371231e-10
1.4601308039336715e-9
2.1134735082270255e-9
2.745985972546223e-9
1.175675006569646e-9
3.4603756811678014e-10
1.4435652321306055e-10
2.364848648828153e-10
2.3213953496434392e-10
3.766838225452531e-10
8.107592533381007e-10
1.2692129135168162e-9
8.382487046480293e-10
6.143381962964317e-10
4.71183505274521e-10
3.6047545836716545e-10
2.795187916817189e-10
2.2951285437302363e-10
2.0823090072492635e-10
2.1383874204349625e-10
2.4813258976983437e-10
3.186039772661355e-10
4.413535453297287e-10
6.472954350237142e-10
8.745138932660315e-8
1.1384883980650218e-7
9.415914311760855e-7
1.5755174399831245e-7
2.7827204329948576e-8
1.3100679918938993e-8
6.852896364105765e-8
6.239993414280674e-8
4.395227318147094e-8
3.129137983903509e-8
3.0578224664132594e-7
4.229650239479171e-7
8.273442933541537e-7
2.7290984102272566e-7
4.905627714333273e-7
5.141307071945822e-7
2.6214671774061946e-7
6.96920807365478e-8
1.1011191389651181e-7
2.505448414092475e-7
1.3054255551487512e-7
1.0719170434596283e-8
5.9214429087397905e-9
2.3364348174594735e-9
2.2142876828027396e-9
3.513385533386792e-9
4.880676003336782e-12
5.366308964880736e-9
1.3195420527867688e-8
1.3517420438962599e-8
1.0921791729301877e-9
6.014334282765888e-9
1.288667439258987e-9
1.2401704817519787e-10
9.017786508736069e-10
1.5487795657736456e-9
2.611463171766027e-9
5.103956518731533e-9
1.4425824317087599e-8
2.554349044893067e-8
1.3158719240581081e-8
1.096060131779101e-8
1.8713676022651117e-8
7.119186207892837e-8
1.6629014866803434e-7
8.810676857674137e-8
4.569276782088642e-8
1.474374118770185e-8
2.6868076477961964e-11
4.28813244670023e-12
6.846935048290755e-14
5.232644198039376e-14
0.
4.5343782879219034e-14
5.079663823634659e-14
6.39324738720254e-14
7.06302829709723e-14
5.644106176144611e-14
3.068020891864745e-14
0.
0.
7.758469274641049e-14
9.997592163824537e-14
1.3134157551242249e-13
1.7724527336890735e-13
2.427993637729124e-13
3.356896681409007e-13
4.669287531436014e-13
6.522353594960682e-13
9.140227302494363e-13
1.2842045663125206e-12
1.8081227005796074e-12
2.5499697828701507e-12
2.583113382424854e-12
1.6542358771673744e-12
1.2689556897076435e-12
1.337175887229573e-12
1.699494825537834e-12
2.374407889116542e-12
3.400483756145227e-12
4.948652819793002e-12
7.365906660721927e-12
1.1252043884648848e-11
1.764981264001906e-11
2.8439721771034544e-11
4.717050261416588e-11
8.092726148557237e-11
1.4495198531019888e-10
2.7563945079854437e-10
5.741132639574582e-10
1.3863475629689185e-9
3.748758977632206e-9
3.507934927695457e-8
8.901566134884441e-8
3.028189002212462e-8
3.6381175731714804e-8
6.037555839491585e-8
7.126206805215415e-8
7.675988196734146e-8
7.536790209543083e-8
6.609049766778092e-8
5.1942409174022956e-8
3.713701166569028e-8
4.6597851605612523e-8
3.803243544866394e-8
2.3262559120196126e-8
6.848606413947164e-9
1.8580076270851367e-8
1.3827270625376338e-8
1.304699473658092e-8
1.3536876041912071e-8
6.780260657608176e-9
1.1801443457523586e-8
2.1018373637522527e-8
1.73317750697584e-8
1.481259547244363e-8
1.2512052773190999e-8
9.744015346600819e-9
6.083206458440437e-9
1.496112428776993e-10
1.3901036303467506e-8
2.8578882098005047e-8
2.1270828478078022e-8
1.3332424891825522e-7
4.15680428806293e-8
9.78502158474372e-7
2.5909618889790164e-7
9.805489438762136e-8
6.524121065121169e-9
3.4707095627524203e-9
1.979167861960063e-8
1.3065761120127393e-8
1.147091939378877e-8
2.4816028304015385e-9
2.228319073544925e-8
5.716064073877781e-8
5.8917323305275456e-8
1.2365308526464766e-7
1.1347793541551964e-8
8.66138361680806e-9
5.613512166849061e-9
3.049242979164643e-9
1.295023782079933e-9
1.3489312567184532e-10
4.83373755732364e-10
3.7536489455254195e-10
2.8249500488622496e-10
2.2050806550414971e-10
2.1500503494907223e-13
1.6421898015042725e-10
3.192544624532654e-10
5.032429959957475e-10
6.8671074796311e-10
8.325527933294645e-10
6.1931800175279984e-9
1.6887942027920893e-8
1.0921984615277806e-8
7.140101530780923e-9
1.8365756531831588e-8
2.5271020938179415e-8
3.036020723343901e-8
3.365068902896504e-8
3.4324762867985295e-8
3.208901483746804e-8
2.775859880113345e-8
2.3572456625796326e-8
1.4833959774675486e-8
8.158858987922771e-9
7.008673951602008e-9
8.094011907974893e-9
7.53052133105807e-9
8.190366553740049e-9
6.089684830577908e-9
4.643144804430431e-9
1.2139450340787755e-8
1.031393810902641e-8
9.009794324643823e-9
7.927477135381594e-9
6.607724580020558e-9
4.77427364642803e-9
1.7050409554527916e-9
6.143735446587201e-9
1.5157716208306635e-8
1.1355387923017782e-8
5.7871769315799545e-8
4.958540423794044e-8
2.0179633177960137e-7
3.3024774023473527e-8
9.178326801318798e-9
1.4615455370663274e-9
4.412965720671235e-9
2.4692899038748388e-8
1.5613241590281332e-8
1.3347988862606294e-8
6.3320203501780555e-9
2.098007354817484e-7
3.15454868665359e-7
5.407634638515674e-7
2.4968000766282993e-7
1.9885049911547883e-7
5.032790956292909e-8
8.506181672399811e-8
1.1949083938350287e-7
1.6991767196591767e-7
1.665055229784455e-7
1.637637066538237e-7
1.334018628734683e-7
6.769451166893561e-8
2.0874280111091808e-8
7.659058539206117e-9
1.5476400228402102e-9
4.48594321822686e-9
6.075579471051413e-9
4.014206655245255e-9
2.5066911787788072e-9
3.089247495599372e-8
2.7034014696229278e-9
2.881410497245053e-9
1.7332781816817661e-9
3.11515241107394e-9
6.051071796488084e-10
8.089135923278735e-10
1.953446286606443e-9
3.712453044124222e-9
8.390450024315345e-9
2.5183790221087797e-8
1.722604088747231e-8
2.00905587538304e-8
4.599100827533167e-8
2.4463088274222285e-7
2.0615001366178975e-7
7.65876572420589e-8
7.38494675748603e-8
6.472861468063922e-10
1.1732918694907182e-11
1.3015753305754757e-13
3.549699859430013e-14
9.109356042959259e-14
0.
5.809171613789495e-14
6.488348362190496e-14
8.165955100746645e-14
9.765326505886757e-14
9.308401965892646e-14
6.060779836545856e-14
2.817140559895797e-14
8.311473127122686e-14
1.0584731697678372e-13
1.3826725984301558e-13
1.860866494270892e-13
2.544805559384169e-13
3.5132159829508784e-13
4.879291206201588e-13
6.804691235620005e-13
9.519822286653678e-13
1.3352570028800074e-12
1.8768708533971087e-12
1.97250034172099e-12
1.0887095611190354e-12
8.45471033048507e-13
9.205250899943875e-13
1.2300014794207897e-12
1.7449467675877536e-12
2.4829018703645672e-12
3.5728110278129805e-12
5.254084079679577e-12
7.917626526895519e-12
1.2215237217545119e-11
1.9273099024570764e-11
3.110915679336272e-11
5.1492075561926296e-11
8.783443941099738e-11
1.557532429597065e-10
2.9144327812915233e-10
5.911760888476918e-10
1.366566352936151e-9
3.732442330658234e-9
3.472188629681181e-8
9.041424590582046e-8
4.0027105483866614e-8
3.4987390861520353e-8
6.511053010193864e-8
7.933506041962982e-8
8.770963244542254e-8
8.92313918685483e-8
8.183215558913186e-8
6.737759736079453e-8
5.048727001799752e-8
5.781185796112078e-8
4.4356026612789214e-8
2.595991493756085e-8
4.6899223109961215e-9
2.1561910772379297e-8
1.650806375256515e-8
1.5894150112099597e-8
1.6270052374468534e-8
6.487834656679931e-9
1.74272258428983e-8
2.419053152750732e-8
2.0076421399642078e-8
1.723956201519851e-8
1.447387089240452e-8
1.1071169341360212e-8
6.50118108493482e-9
1.2057786521669244e-9
1.9972832541566846e-8
3.012351102802314e-8
1.3109414687327948e-7
6.156410136614519e-8
1.1377223417014627e-6
2.899476837214103e-7
1.3589035395473776e-7
4.0911602901685255e-8
5.1863993834041596e-9
1.888504066124913e-8
3.994914445355804e-8
2.2222817670992655e-8
2.725326606256119e-8
3.630815480434377e-9
6.628386713104816e-9
1.0859904737038868e-8
3.4993411875901827e-9
1.4549208620843063e-8
2.7546866000185994e-9
1.416139872751361e-8
1.073092654575157e-8
1.4429788848744582e-8
2.8176902217290576e-8
6.139471959370671e-10
1.2792098079458826e-9
4.2789422203328366e-10
6.762464549662606e-11
5.99966349177384e-10
2.983544623512759e-10
2.414914280450754e-10
8.372180390734825e-11
2.804771594309073e-10
4.698784520039798e-10
1.3777893083768378e-9
2.6773208044473153e-9
4.394237514196255e-9
5.349088787497749e-9
4.150177646415922e-9
9.235782360981139e-10
3.4143932904185946e-9
8.201615417292164e-9
1.3142004403391695e-8
1.8122870306494532e-8
2.308277425582345e-8
1.1440857266123052e-8
2.056471147521318e-9
6.9426576074782915e-9
9.9573902902769e-9
1.0639458170388903e-8
1.369755727311059e-8
2.247824420786329e-8
2.647849737254298e-8
1.4954226441398678e-8
9.774515292976675e-9
6.9438044182959924e-9
5.105917411975203e-9
3.878251780298371e-9
3.195932486471124e-9
3.2971102128112377e-9
4.521940011878245e-9
3.671310559154112e-9
3.1553385176401104e-9
3.28790324074887e-9
3.691996505743449e-9
1.839581515551227e-7
1.7446478407393958e-7
1.6126720722112157e-6
2.5282753073532133e-7
4.0095032650550175e-8
2.115243581419745e-8
1.0518445929335387e-7
8.530718309220283e-8
6.375664781726069e-8
5.275165560241451e-8
3.633168742273468e-7
5.302262429252509e-7
6.083562687541759e-7
1.1531385631561936e-6
9.878110398483266e-7
2.657176546747127e-7
1.1854184418001359e-7
1.958906624676742e-7
1.506898050411131e-7
1.2601299712522937e-7
1.2533161807022031e-8
5.1988203108115845e-9
2.1947215442118807e-9
1.603065438893248e-9
3.4774791009406553e-9
3.2047146073636887e-10
6.560211522581414e-10
4.089648204813411e-9
8.577471043354686e-9
2.4959253807210837e-9
2.216901895122885e-9
1.141853798254349e-9
4.3235491426048046e-10
1.0258353397666703e-9
1.55441928459776e-9
2.4978634290270024e-9
4.68649348361685e-9
1.2128859877943048e-8
2.6667085080308643e-8
1.3589543514941146e-8
1.0933378122450242e-8
1.1066785128712021e-8
2.507457516430915e-8
1.0958968642687787e-7
1.258855240603926e-7
5.059256048790951e-8
7.780804397460053e-8
3.3066567760068555e-10
1.1372950611389719e-11
1.2276437130586927e-13
0.
5.3933702251284554e-14
4.208506792728578e-14
4.162163562338296e-14
5.2439524433999267e-14
6.004528197191161e-14
5.0657179201911724e-14
2.879184553363938e-14
0.
0.
0.
8.117409816488367e-14
1.0515945565717177e-13
1.3855083358844547e-13
1.8726909696968005e-13
2.5681698392927343e-13
3.554421194936373e-13
4.949469286917897e-13
6.921729635450741e-13
9.711355784572027e-13
1.3660259354162992e-12
1.9253904583619135e-12
2.7178547638420493e-12
2.7082702057270115e-12
1.8176860019712675e-12
1.3883065854942672e-12
1.4533896836558937e-12
1.820237316768605e-12
2.5244871542465286e-12
3.6172033851881032e-12
5.280841831549748e-12
7.89183778656459e-12
1.2112268001398782e-11
1.9109515120578693e-11
3.102063966380991e-11
5.1953813833148536e-11
9.031389208858574e-11
1.6480311604200992e-10
3.2230728866918884e-10
7.026649182989688e-10
1.8168433580215304e-9
4.022258277383651e-9
4.4407499381326694e-8
1.081934431067364e-7
2.6180214087108632e-8
4.360706166398052e-8
6.493789220870832e-8
7.375979986719963e-8
7.683134421007508e-8
7.223484680966971e-8
6.011741061593429e-8
4.4665226375351403e-8
2.979755174796061e-8
4.230229993318399e-8
3.74426914321459e-8
2.4105178707932347e-8
9.532817941557556e-9
1.7844321680996894e-8
1.308298164197158e-8
1.1892895530153015e-8
1.2344929556781924e-8
7.870805353920814e-9
7.113470731112221e-9
2.0776916743640166e-8
1.7121584325566612e-8
1.4404699178416135e-8
1.2155167990377832e-8
9.580535389222076e-9
6.2897687105675875e-9
1.3008804762691375e-9
9.542687602731529e-9
3.113026081774165e-8
2.1886692505357843e-8
1.2365426202122927e-7
4.748254715428641e-8
9.321581733210795e-7
2.486840759864741e-7
9.797418963953015e-8
6.8021796976307865e-9
3.189092540829658e-9
1.648071371541121e-8
1.4228677583219201e-8
1.1294578235574893e-8
5.899298238139233e-9
2.5805916632175823e-8
5.4045420508464124e-8
5.968593364435509e-8
5.224991684077023e-8
9.872504477563031e-9
7.366325261252933e-9
3.844379553620876e-9
2.2586336043333593e-9
8.618142901338493e-10
1.1637307997572444e-10
4.940392131959766e-10
3.599049182179636e-10
2.8541538303248107e-10
1.9092366445310167e-10
4.321865226065719e-11
2.054177810491042e-10
3.806045453047487e-10
5.936322065026223e-10
8.151810775501082e-10
1.0194929853375465e-9
8.54359184587241e-9
2.2585949467727995e-8
1.0810618004527205e-8
1.1088900948649972e-8
2.26094283329413e-8
2.9273363713708158e-8
3.3832579229929586e-8
3.595820293430185e-8
3.481099709981542e-8
3.06837035877397e-8
2.5018596017156005e-8
2.4089871558766884e-8
1.624973378812063e-8
9.293063274418668e-9
1.8207222624915878e-9
8.38703416473289e-9
7.299174972399121e-9
7.725671080313897e-9
6.984952395103812e-9
1.2219613191401545e-9
1.195786409374009e-8
1.0557345969068732e-8
9.070195175004584e-9
7.972856647884083e-9
6.735429901035864e-9
5.074151973127739e-9
2.5075717354158583e-9
3.1997149674467184e-9
1.7839924354479326e-8
1.246085373743493e-8
5.6982373169675824e-8
5.123927473816703e-8
2.0999085163218395e-7
3.4695379328579816e-8
7.9433722338399e-9
1.5339506323256032e-9
3.1931418882903814e-9
1.703893785458884e-8
1.4822638107402115e-8
1.15288621489936e-8
1.0513179089171775e-10
1.0494421252583606e-7
1.425944325110437e-7
2.3479717647794333e-7
9.709874723405926e-8
5.370095570667842e-8
3.731810209702003e-8
1.1697991681195115e-8
1.0439784491033781e-8
4.252402268170407e-8
2.845968879044358e-7
2.9984890456769813e-7
1.2733903585182548e-7
3.410596928631627e-8
1.2836984659692846e-8
3.851296882356508e-9
8.137172418050701e-10
2.584294580915796e-10
4.977382945167424e-11
9.197570037457416e-11
5.4688077853490335e-11
6.768150332124644e-11
9.455704338246267e-11
1.3099932638043158e-10
1.736236509448003e-10
2.1612675929450797e-10
2.4846689060792897e-10
2.5786244076889363e-10
2.3087444278027008e-10
1.5551305497034984e-10
2.2931645702968375e-11
1.7130346859513914e-10
8.805698539918628e-10
1.309244420434392e-9
1.2710654954830285e-9
1.1815773316474723e-9
1.2763355574868512e-9
1.7585321312947863e-9
2.829446987482982e-9
5.171100070694812e-9
1.0195543856623948e-8
8.012272005298664e-9
4.6538685104018145e-9
3.3486784356272827e-9
3.0496066231322137e-9
3.823764611469162e-9
7.29141728357688e-9
7.305438205259861e-9
4.7048054024506224e-9
3.97669407522933e-9
3.881444388343362e-9
4.0855056958475655e-9
7.100232093620467e-8
5.652958754405011e-8
3.792180361526863e-7
6.925122536147194e-8
1.877091225603386e-8
6.476588091245969e-10
1.0730626971299e-8
5.235737358587738e-8
2.1771731284170205e-8
2.0487753039112946e-8
1.4849517927036113e-8
2.057724784397372e-8
4.715054606979261e-9
1.0393511854594881e-7
3.805009860470032e-8
1.67655384636039e-8
8.244505285953773e-9
1.428786147232616e-9
6.112392078107326e-10
1.5481566770267694e-9
3.0588257141234e-9
2.1122649810855444e-9
1.275992074888146e-10
2.093178479896921e-9
9.8954724501922e-10
3.154134885248808e-10
3.370268600626193e-9
2.690344354108193e-8
1.2848964676604148e-8
1.5693795239137924e-8
1.2767943393912529e-8
9.727864202043496e-7
2.3943618172053625e-6
3.478655241239522e-7
1.5635272977953638e-7
1.0092153645446644e-7
6.10875061881666e-8
2.0610074040807166e-7
4.7118151334251074e-7
3.2122015175511496e-8
1.2851797994291038e-9
2.824028736887899e-10
1.1577535583252452e-10
9.981829509682348e-11
4.3815394058411896e-11
8.20552365310982e-12
5.096585803247586e-10
6.092009072840138e-9
1.3630952064023236e-8
2.3490800418652484e-8
1.7736685805873076e-8
7.152638063652215e-9
2.7893945111625645e-8
1.3884612072994526e-7
1.1778997777941668e-7
5.675037903018217e-8
2.502701576515656e-8
8.71963321326786e-9
2.210475689274778e-9
3.6280704913996543e-10
4.003998040013919e-9
9.003282688918578e-9
7.050117605550892e-8
9.192821321284619e-9
4.277970440957356e-9
3.579101962556664e-11
9.291656965577966e-12
5.126874814603087e-13
0.
2.8968652931048e-14
3.173628449556467e-14
4.649575024520962e-14
6.747563038230596e-14
6.094426972070898e-14
3.377975014883387e-14
3.4252565336755094e-14
5.169319207435167e-14
7.15549462892059e-14
9.086027909805863e-14
1.1623949090182094e-13
1.5481124686003806e-13
2.1398626372457657e-13
3.0343560831791524e-13
4.372443648034512e-13
6.365851759360869e-13
9.335876548438256e-13
1.377293325582565e-12
2.0430366425217164e-12
3.047428537657318e-12
4.57259300732893e-12
6.905916972826695e-12
1.0506264448576422e-11
9.893954023929413e-11
2.3425049579269786e-10
4.3705047377443184e-10
6.562718611771761e-10
7.928164676407673e-10
7.901176855306719e-10
6.29672723249264e-10
2.997106024522611e-10
2.1049537203557268e-10
9.13843735181488e-10
1.8314950159381413e-9
2.645844497795556e-9
4.05033912070584e-9
5.303274931822144e-9
5.0898559010337425e-9
1.6282201560804136e-9
9.025262024317408e-9
2.324864017811252e-8
5.932837748307605e-8
8.85291455643467e-8
5.6837825469539145e-8
3.5006649607251156e-8
2.0912156961179073e-8
1.2692750530553147e-8
7.530150580733728e-9
3.5726989608251302e-9
6.509351669195864e-10
7.152445762634128e-9
1.5400550608482376e-8
1.2980067996913306e-8
1.0807089916983498e-8
6.280064467787271e-9
8.842114907561548e-8
4.795066550839555e-7
8.898164896659321e-8
2.007065734779647e-8
4.7269911289866706e-9
2.8628377127376147e-8
6.511306720173339e-8
3.150243175613133e-8
1.8070420957598597e-8
6.907734234863264e-9
4.46703467010012e-9
3.0498801932637445e-8
5.521903944196701e-8
5.149971863350969e-9
3.676582971819293e-9
1.0617435877571825e-8
4.4399709180635775e-8
8.970844517772293e-9
4.26008495622674e-8
4.191750862286102e-8
8.112219784804407e-10
1.4098625350760673e-9
3.497687458736884e-10
4.3496926146717886e-11
3.512609702023605e-10
6.466334253635299e-10
2.2537151982500184e-10
6.571882877163629e-10
9.914335566185608e-10
1.4885043452199513e-9
3.7845620759573915e-9
6.323724895829196e-9
8.466489293345256e-9
9.236377331116733e-9
7.0029989167225335e-9
1.794559282073488e-9
4.975576327066206e-9
1.2032982747511088e-8
1.8720786472862595e-8
2.4794513048303673e-8
3.017423026036333e-8
1.1672853686887254e-8
1.8105064123956395e-9
3.2955739039316507e-9
4.19892461541614e-9
5.7113663735741635e-9
1.066118658551796e-8
2.2501763125837553e-8
3.057431195333711e-8
1.980804124052921e-8
1.4677160705060626e-8
1.1687728756347081e-8
9.579960746649841e-9
8.186893584893334e-9
7.713626273735702e-9
8.704074699381033e-9
1.2780312743310856e-8
2.5497025525091852e-8
3.595776770862438e-8
2.52363983185635e-8
2.5202180605623355e-7
1.7978819918222156e-9
1.5968586108272044e-6
3.723719260179032e-7
1.2466268880314768e-7
4.390323585610385e-8
3.750604144843653e-8
2.9435605710838264e-8
1.9625961265471723e-8
8.990612094460513e-9
3.762315943339674e-8
1.0585554873533558e-7
5.816667123500801e-7
2.1169869925648143e-7
1.069659918450994e-7
4.822894681650905e-10
3.715364689940917e-9
1.3211669461718075e-9
1.4636170908167888e-9
6.940164245641649e-11
4.702680196343134e-10
9.457084614879869e-10
4.985926765564167e-9
5.306846531224491e-9
6.064295588037097e-9
1.1389196569111604e-8
9.16093182995871e-9
1.2794968059166169e-8
3.192453001840379e-8
7.577386942665951e-8
1.5927451845669317e-7
2.0927447183066143e-8
3.181389555686221e-8
7.381394660286417e-9
2.470725894515292e-8
1.1974468600073236e-8
1.0283332532777887e-9
5.1574744681291605e-9
5.1777446088902375e-9
4.739384456450592e-9
4.584952338397798e-9
4.835645784232962e-9
8.968516220527343e-9
3.1099862421479706e-8
3.107321719253367e-8
1.0111901183332277e-8
2.8066427914029748e-8
3.8603580473772524e-10
3.47798477085321e-12
8.481332336480179e-14
2.7286495429328955e-14
8.396442686666237e-14
3.783419313045477e-14
5.889289059516026e-14
1.188167597870114e-13
1.1897202507903253e-13
1.4743833273047833e-13
1.4329287690121222e-13
8.855137245016995e-14
4.138677362185999e-14
0.
0.
0.
0.
0.
3.0156051873898734e-14
4.1847507178980417e-14
5.865354700105645e-14
8.278233442790023e-14
1.1745547396403439e-13
1.6737756227170032e-13
2.394197178254541e-13
3.436078701994996e-13
3.177682678883393e-13
1.7326351645370363e-13
1.2768669332709393e-13
1.3602055723590046e-13
1.7516277947661572e-13
2.423686949630722e-13
3.419175071552659e-13
4.924933677064798e-13
7.289255106722287e-13
1.1096228176712328e-12
1.7347714638242646e-12
2.7829545910401244e-12
4.586510262929254e-12
7.797387857965957e-12
1.3787010464980683e-11
2.573622864047276e-11
5.2148782073980246e-11
1.207992165211669e-10
3.248844116871261e-10
4.0143310624385486e-10
1.364745083344112e-8
3.617091663563312e-8
2.4734179665407962e-9
1.8536597526452106e-8
2.396962390580508e-8
2.6215453479303714e-8
2.6654432538135692e-8
2.4405693417675932e-8
1.9484759540191723e-8
1.3088966582073492e-8
6.123846118184587e-9
1.1961033606748015e-8
1.0530288474386872e-8
6.677464534014517e-9
3.742087628378947e-9
3.916337699487722e-9
3.1751050319487935e-9
2.7396034044526386e-9
2.745378196218534e-9
2.0231249490199658e-9
1.0933097233466491e-9
6.160288117117759e-9
5.489226035492806e-9
4.386013702978301e-9
3.6655503414340953e-9
2.9476387354070992e-9
1.956099402075332e-9
1.9228082666141802e-10
7.338163979747878e-9
5.228555949272834e-9
1.4302171722520275e-8
3.357376600579173e-8
1.437668725829232e-7
4.491466494337357e-8
2.127132050973461e-8
7.4057198349817e-9
1.4035331039947835e-9
1.1225817214334685e-8
6.866441905154559e-8
2.727765978315485e-8
2.917235897945894e-8
2.1297478234962683e-8
4.241010523836623e-9
1.2644538549857774e-7
6.093880879469002e-8
2.8438327986420766e-8
8.097872411528861e-9
1.5694567448358752e-8
2.3735560448535723e-8
5.744576960425298e-9
2.9149480259530423e-9
1.0547542768440214e-9
1.9942009062862628e-10
7.601396233804106e-10
1.1524839896749235e-9
1.0585409693243973e-9
1.0788941548537396e-9
2.867516961409645e-9
3.848418196236999e-9
5.986750776231416e-9
1.0207074581923841e-8
2.7104715355033107e-8
5.721841960207257e-8
7.6658908085164e-8
8.129136919064553e-8
5.757412537769747e-8
6.695942829330726e-9
5.261519253301849e-8
1.0677818431721381e-7
1.5347493504599378e-7
1.9493543720293444e-7
2.3303875885712264e-7
7.06343796972903e-8
2.2031234735063208e-8
9.262950694944109e-9
7.755087880505175e-9
8.343613012298712e-9
8.834852835123401e-9
6.8006802944810566e-9
2.2942704311781404e-9
1.2400237261005802e-8
9.292705934317217e-9
6.598635739766763e-9
4.873806771481991e-9
4.10886051025629e-9
4.592646207997739e-9
6.882278649282149e-9
1.2431840592035201e-8
2.5610391303221286e-8
5.3900506257959386e-8
5.1055304731483215e-8
4.115676043377607e-8
4.175908170706922e-7
6.7040488169952e-8
2.8354432763254244e-6
5.808901169240573e-7
1.3422226261695158e-7
6.327040088120281e-9
3.1861699966983617e-8
5.987344861838831e-8
4.856132010196162e-8
4.141708101001214e-8
5.449575824604139e-9
1.8234407146881455e-9
2.2836766901673196e-8
6.266320686891202e-8
1.663968181465366e-8
2.1933821290820354e-9
3.2880821729717916e-9
1.3045366527698053e-8
3.608038648897407e-9
3.100584961502294e-8
2.615252527691199e-8
6.770082016702442e-8
2.820063731750394e-9
3.729917608768801e-9
6.16509258076311e-10
1.688510216730472e-10
2.0051218687882206e-10
1.329660877377516e-10
4.172670446337433e-11
9.179000992191955e-11
1.8114493220979649e-10
5.998471926382553e-10
1.6297165247733523e-9
2.535832285109709e-9
2.1657705225760947e-9
8.596828414695896e-10
9.516473832847371e-10
3.086142620169745e-9
5.6097442840532406e-9
8.702041830546777e-9
1.25807868978255e-8
1.743157774097395e-8
6.8164400414119306e-9
1.2603313147676251e-8
1.2710140348800822e-8
1.2725075636661562e-8
3.004602657178659e-9
2.0767331648754584e-8
6.102866330139119e-8
8.615067085228933e-8
6.188550309422518e-8
4.9572865980675877e-8
4.0558980026709086e-8
3.1599393542853695e-8
2.2623541045279798e-8
1.3748332193733131e-8
3.925835306946448e-9
9.952645531143793e-9
3.6082527683472875e-8
8.351560024816134e-8
7.337029407156789e-8
4.459126097972262e-7
3.2410867850434895e-8
2.7610604806842615e-6
5.836140636117421e-7
1.3967647009568928e-7
1.9396726225260382e-9
6.419441332214374e-8
3.9968626981305244e-8
4.882597157377788e-8
2.7124843400497168e-8
1.2140613916354218e-7
1.4237274750788488e-7
2.968296411007432e-7
3.442916720829783e-7
3.2959166573749595e-7
1.5926488177192447e-8
2.8484287699834307e-9
2.4655141054704806e-10
1.2204825142139284e-9
1.0016201496219071e-10
2.4677207449577955e-10
6.432077294401657e-10
1.479305665371585e-9
1.3945610746765804e-9
4.2350191833149565e-10
1.81468134426416e-9
3.0815078257977253e-9
2.6326485280249693e-9
1.0838257134107164e-9
4.032964902314259e-9
7.542527161412458e-9
1.4354358803313845e-9
8.831454629833149e-10
9.255769067337686e-10
1.199199070871416e-9
1.439659020067721e-9
1.5771743587885589e-9
1.5734346033229835e-9
1.5340224503004934e-9
1.563680453232931e-9
1.717714313440913e-9
2.0590597850803113e-9
5.35671770466752e-9
1.6116677497209214e-8
3.6101087630763723e-9
4.8448034825301894e-9
2.734841115083498e-11
8.3419849817758e-13
7.427499340833308e-14
0.
0.
2.6861326209573758e-14
2.961806197280552e-14
2.967240022034892e-14
0.
0.
0.
0.
0.
0.
0.
0.
9.035725012710436e-14
1.18792710878774e-13
1.5789300095164755e-13
2.1466801553851744e-13
2.957860836709683e-13
4.112583194987939e-13
5.753988916827117e-13
8.086326373868874e-13
1.1400788209091402e-12
1.6111193094683957e-12
2.2802194091917156e-12
2.1488930758683336e-12
1.5250910969352859e-12
1.1343844428422717e-12
1.1729533520458599e-12
1.4425120488617351e-12
1.9826659114277164e-12
2.8494472234224375e-12
4.1936034665959635e-12
6.329031835618925e-12
9.823082624061975e-12
1.570363091070883e-11
2.5911997569784563e-11
4.433257753077785e-11
7.935929287559862e-11
1.51192269501831e-10
3.1668345373322606e-10
7.732330254314365e-10
2.0306697005574005e-9
2.026870502360528e-9
1.8396277782429946e-9
3.2638463901790454e-8
2.146649024367648e-7
1.0604890704169015e-8
7.879007005237022e-8
8.197154693814576e-8
7.832043699353559e-8
6.786129959513489e-8
5.048109476626207e-8
3.158693019393961e-8
1.46556165247376e-8
1.608117737011145e-9
2.0013715697437097e-8
2.7604592725858436e-8
2.401026087760483e-8
1.5124669486265533e-8
1.8484878886264616e-9
9.772021116623468e-9
7.559094310044008e-9
6.881807660334438e-9
6.667741220515928e-9
2.626672170800262e-9
5.806310772495394e-9
1.7280878626272013e-8
1.368503388042259e-8
1.065981661096805e-8
8.396284623478236e-9
6.094596425256583e-9
3.3277490593229276e-9
9.554763852342524e-10
1.0887043065428065e-8
6.257130708668686e-8
8.222546033958195e-8
4.842769070517354e-7
1.5279361726365354e-7
7.980863653841117e-8
7.250484951611779e-9
2.409499650013861e-11
3.0138771764095454e-9
1.59993621409443e-8
1.729038926013973e-8
1.258568459340374e-8
1.5057894863264234e-8
3.469239474732128e-8
4.8816745146207424e-8
9.288505101934296e-8
8.516399367576278e-9
4.9416896117578786e-9
2.17825317066075e-9
1.1394239565443225e-9
7.694697045562032e-10
7.19727838702495e-11
5.492928908120713e-10
4.21514186657673e-10
3.1597821641551405e-10
2.6631217329353726e-10
3.477370605926352e-11
1.5796194335417675e-10
3.297572780091535e-10
5.416245168820573e-10
7.782976917147001e-10
1.0150091485470903e-9
6.376921048619897e-9
1.6523853104467458e-8
1.2303521705629158e-8
6.054222371100964e-9
1.790347712900579e-8
2.5016712561735673e-8
3.015574628858901e-8
3.3563754678475955e-8
3.4462676130940724e-8
3.2358359058353684e-8
2.7810612250334568e-8
2.248544835594386e-8
1.3648301433593073e-8
7.4236718689659756e-9
4.116625194656388e-9
7.129761069401994e-9
6.448736810715115e-9
6.8835611638433925e-9
5.347979440145367e-9
3.2298018257552026e-9
1.088808781711774e-8
9.191226012605907e-9
7.91086745385859e-9
6.899647632807871e-9
5.715089037078954e-9
4.0405701796758356e-9
8.840167975213498e-10
8.496785960094529e-9
1.0123161629637571e-8
8.282220771491277e-9
7.57724679606241e-9
5.246049212055792e-8
4.5628813087045885e-8
2.457299462709928e-7
4.893638191590265e-8
1.4892359773876357e-8
2.2888159885312595e-10
1.0722352813167797e-8
5.50619827289614e-8
2.1083118315747402e-8
2.093848617930985e-8
1.7465399084578962e-8
1.661925680691138e-8
3.706015076792758e-8
1.1349122218149893e-7
4.5092472930295614e-8
2.9445536696873605e-8
1.7567307693220535e-8
6.6290254106401954e-9
3.482623995706425e-9
4.8578072822490095e-9
3.146871394255477e-9
9.472987478897184e-10
6.98842448938946e-10
9.826102155794462e-10
7.65816825819924e-10
5.407913476927821e-10
1.9071982246034992e-10
6.689078428320444e-10
1.1373448070644862e-9
1.592620639143107e-9
1.8747275470641187e-9
5.146034834454918e-9
1.1776383391829491e-8
1.6494991812551758e-8
8.293855179253789e-9
6.9437271980273445e-9
1.9964788335765626e-8
2.979364396421582e-8
3.745997833907633e-8
4.346968665281102e-8
4.770622640920754e-8
4.9743389499039876e-8
2.373039792622924e-8
1.0772696440304709e-8
8.008042640754448e-10
1.2860997528524203e-8
1.2759269532626717e-8
1.4856066161022821e-8
1.511140552665619e-8
2.9125053131422928e-9
2.0600950433052484e-8
1.811664755687971e-8
1.5922161072867886e-8
1.422235899280217e-8
1.2156019476646323e-8
9.333631315329223e-9
5.277046704630013e-9
2.0013470843221214e-9
1.5942545486270653e-8
1.570633928683817e-8
1.3610051669693314e-8
1.5362013937173864e-7
1.0267543469902626e-7
1.6981134231789306e-6
3.1387935380033685e-7
7.924948225925598e-8
6.376406272007951e-9
3.4770613074109937e-8
1.7210586051663357e-7
7.448947003940225e-8
8.0484093641465e-8
7.1808388607099e-8
4.826287106607197e-7
2.382494624097804e-6
5.6291692124402665e-6
1.8231079241046e-6
4.450902074113775e-7
6.788753858003814e-8
1.2343649666951587e-8
2.304467565106055e-10
3.0882645235925824e-10
3.929529130854181e-11
5.519568940356353e-12
4.5584669658335956e-11
2.494407916981355e-10
3.9680067070773827e-10
3.1550131608284287e-10
1.9260769608179377e-11
2.924328620031655e-10
8.457705391678751e-10
2.1659731383859746e-9
4.924597066003696e-9
5.058394322368728e-9
3.9689248830724435e-9
4.259557594805109e-9
5.780799727791098e-9
8.736258977744215e-9
1.1528885853005142e-8
1.0716757182222153e-8
7.831567193487181e-9
5.946420992535687e-9
5.323385646615837e-9
5.839215777048212e-9
1.897944701499976e-8
2.8895600448147862e-8
3.3108443110457987e-8
9.50859166251702e-10
6.6619260074930905e-12
7.565039464958258e-14
0.
0.
0.
0.
0.
0.
0.
0.
0.
0.
0.
0.
0.
0.
1.5706299115427604e-13
2.101746249074797e-13
2.8226301053634105e-13
3.858268730607092e-13
5.331658634778209e-13
7.42653062278616e-13
1.0404212458649686e-12
1.4635514614757341e-12
2.0645553904191188e-12
2.917375176952493e-12
4.125094744971016e-12
3.774561978982943e-12
3.0676925858033214e-12
2.2855064203102615e-12
2.352063412909964e-12
2.8047599845166615e-12
3.749506674900721e-12
5.3526740339137665e-12
7.91724408408523e-12
1.2066986566817739e-11
1.897603777295222e-11
3.0858825029670824e-11
5.209197320123404e-11
9.19599886093822e-11
1.7221151266590214e-10
3.5164081631833125e-10
8.248740708431908e-10
2.2608720610071043e-9
2.9104037226233316e-9
2.539472635072755e-9
2.6915296281586905e-9
3.859227150467315e-8
2.3159853949335958e-7
6.531471644296815e-8
1.3049112281058702e-7
1.1829959835769086e-7
1.03028840418232e-7
7.928513479140879e-8
5.121689087152368e-8
2.6694991971860536e-8
6.1924167266192575e-9
1.664975783457984e-8
1.6994792920635896e-8
3.188295338121696e-8
3.381626838525576e-8
2.3955871271728135e-8
8.1137587866173e-9
1.0796784224193287e-8
9.749186579061901e-9
8.310490526007657e-9
8.102897639370418e-9
5.376427463089288e-9
2.5901975490889e-9
1.623368139561093e-8
2.1856193343578655e-8
1.5884707932083375e-8
1.2014495528498108e-8
8.707469965587568e-9
5.359115748399352e-9
1.414554759764523e-9
4.734950763838517e-9
8.14486859767151e-8
1.3147265183459618e-7
7.339234580704623e-7
2.4532577734530994e-7
1.3944243033199685e-7
8.478318172849977e-8
3.3697417862493884e-8
9.714638778698984e-9
3.100151395507946e-8
9.044863522234576e-8
4.3498683436847905e-8
6.088889874273415e-8
1.1232288195886653e-7
1.8670405529701363e-7
1.6508481688121453e-7
6.034378596706547e-8
2.7645241350819773e-8
9.384570261753147e-9
4.888015035753169e-9
1.868837782520042e-9
9.822488755019674e-10
1.3763717116540575e-9
9.362164209691644e-10
7.837686291700596e-10
4.3406920637587263e-10
2.442653505829994e-10
7.527152255169287e-10
1.3898880051913899e-9
2.2868881558693882e-9
3.5026484770659626e-9
5.134627687348366e-9
3.341745414658397e-8
7.940777858450776e-8
2.5756440787633085e-8
3.466973104387689e-8
5.886143895341811e-8
7.109488414092262e-8
7.819361699980091e-8
7.868265306764323e-8
7.123062167962452e-8
5.8357600202761526e-8
4.432640948258682e-8
5.2170084618811305e-8
4.1007048905767635e-8
2.4097256782101757e-8
3.0378877651725486e-9
2.0255275339373005e-8
1.5782009785871046e-8
1.5438630572857234e-8
1.5827034679136784e-8
5.620878561943173e-9
1.815327253937569e-8
2.3407816285271983e-8
1.9500937061751905e-8
1.680665369871638e-8
1.413149249908014e-8
1.0845799565377522e-8
6.569948483317163e-9
1.0936524535788636e-10
1.5005521023872e-8
3.597679244514666e-8
2.627337285824162e-8
1.632168185757533e-7
3.6969726090786194e-8
1.22962933326503e-6
3.065098108009971e-7
1.32925113130916e-7
2.0331192214221568e-8
7.26218614807076e-9
4.46437503739729e-8
2.0601565939699032e-8
1.9696674631205246e-8
2.9890554683540685e-9
2.571567308762916e-8
1.0428760204420063e-7
1.1767770125079452e-7
9.184077071977649e-8
4.47805408917712e-8
2.8338594407970176e-8
1.4472179815300606e-8
5.546177772456424e-9
3.1377512999184965e-9
9.88513439947455e-10
5.213473710344601e-10
5.355933502446088e-10
3.754146704898023e-10
3.015540060423156e-10
6.004477944041065e-11
1.7543840008132524e-10
3.6599352927851384e-10
5.882552484232693e-10
8.093772684982432e-10
9.624284945927918e-10
6.155192890552801e-9
1.753216754114185e-8
1.2644056736759655e-8
6.092501882943711e-9
1.913292905549832e-8
2.7750165954584102e-8
3.4550384036471616e-8
3.9703570120341026e-8
4.229607401106546e-8
4.166877285251705e-8
3.832238156361444e-8
3.089177238966232e-8
1.9049688824516623e-8
9.40815165151313e-9
1.5776422484163044e-8
1.196156179894901e-8
1.1885807364786937e-8
1.3089229102947098e-8
6.6548692502456755e-9
1.298321279856894e-8
1.7077390974523142e-8
1.4720895514527083e-8
1.3128621368969611e-8
1.1556151122242656e-8
9.489327305912748e-9
6.666452126505849e-9
2.2775218121886957e-9
7.44900769935038e-9
2.760838224489738e-8
1.9512590758867345e-8
1.0562470905202986e-7
4.6692518896334174e-8
6.181037315277035e-7
1.6722185681939476e-7
2.368304174631236e-8
1.7468421169998125e-9
3.709146868365593e-10
1.6842227765235838e-9
6.613141641205434e-10
6.179774455359901e-10
2.9499897446512467e-9
5.345470626410694e-8
7.49516552771851e-8
1.1488831632259835e-7
4.2957978441310663e-8
2.173507874845606e-8
1.4455072846270119e-8
1.3695372985100895e-8
1.018282520594382e-8
2.6265977392372996e-9
5.161177493020545e-9
2.9904051390849733e-9
3.281627601180781e-9
2.8414043584227966e-9
2.766888544785762e-9
1.1887414515559756e-8
2.5798581851460882e-8
7.872218035105606e-9
6.407952779691508e-9
1.64315886036175e-8
5.621449604851806e-8
5.2114705404173e-10
2.556530440652564e-9
1.596488082712154e-9
9.334265231173715e-10
2.6444192736384057e-9
3.025025931229781e-8
6.162478408752461e-8
9.194867967320642e-8
4.9796167091156476e-8
4.979488145420335e-9
1.9638009613178618e-8
3.8302249288824713e-8
8.341008140545255e-8
7.622879631996207e-8
5.5103101395810684e-8
2.420443347788582e-8
2.556132498490273e-10
4.868916773708646e-12
5.990591737580655e-14
2.341840998227449e-14
8.470297338565197e-14
1.1896147449666501e-13
2.685830912552333e-13
3.529999109798498e-13
2.7564836464763464e-12
6.217797710611986e-13
6.077795393476568e-13
8.121334141935137e-13
1.0648645150826444e-12
1.186558337569757e-12
7.729686979994443e-13
2.4404316808485237e-12
4.023251286658094e-12
6.114854955921004e-12
9.001383869213479e-12
1.2994877821976775e-11
1.847738084800864e-11
2.590608949629136e-11
3.5826066316760445e-11
4.8899585998957436e-11
6.597491987212883e-11
8.82192795618304e-11
8.255461657500232e-11
7.770925072126019e-11
7.157448353432679e-11
9.706648772172936e-11
1.411458955471047e-10
1.9949623073579002e-10
2.6464311722954307e-10
3.314812989286303e-10
4.027597451550718e-10
4.883335246030119e-10
6.065458717996198e-10
7.916100803808887e-10
1.111839519011925e-9
1.717341179067429e-9
2.9838109563088376e-9
6.0351959828427525e-9
1.4900400262759683e-8
2.796319356003234e-8
2.276530291967124e-8
2.1985271342438862e-8
2.668278641017823e-7
1.1530389137904817e-6
2.5552153510680875e-7
5.251583575844522e-7
4.862372948201188e-7
4.5905318230304073e-7
4.1759971984805084e-7
3.3824932622354236e-7
2.326008817900881e-7
1.1712139390427978e-7
1.4081011606472122e-8
1.3436418578597858e-7
1.2292137962551246e-7
5.1821110101326416e-8
1.9213360814762663e-8
5.8816625720209336e-9
9.104855368343791e-9
4.450481416108286e-8
5.7853221248090606e-8
4.8379389291787896e-8
1.5395877148753258e-8
1.1653357309299886e-7
2.384211950888079e-7
1.6584556895923682e-7
1.3932384585790573e-7
1.28773214742539e-7
1.1459984515251041e-7
8.76353279486378e-8
5.7299971178228845e-8
3.2701702434377125e-8
8.565827784577861e-7
1.7530357151356026e-6
5.718806368867074e-6
3.0616242450761167e-6
1.8173666562775821e-6
1.4789500900140766e-6
7.588421523049711e-7
4.053194092194416e-7
6.344296920436743e-7
6.058262705595205e-7
3.9797403575922674e-7
1.1392541487118024e-7
4.030871259046055e-7
5.751145138919548e-7
4.1895582887526395e-9
1.3214307796369124e-6
3.3307757295371306e-6
1.5199786061768923e-7
1.710261750932166e-7
2.930555485641368e-7
5.499462500781027e-7
4.895478204543496e-7
5.277145822210071e-7
7.249165100570273e-7
3.7646802926200225e-7
4.7395319683482295e-8
1.3972025851374713e-7
1.614057076588707e-7
1.222192552297668e-7
9.314227578782816e-8
7.619391562471816e-8
2.445902652571266e-7
2.6603554334943185e-7
2.190010089712771e-7
7.918074849135375e-8
3.884368160330431e-8
3.081109598600087e-8
1.8455025961930376e-8
2.1668077396373175e-7
1.0593241786956419e-8
1.755021366648817e-8
1.7223310244080406e-8
5.8998119484502334e-8
2.529184646949359e-8
1.2716074305940796e-8
1.6924735658593047e-8
3.787868897943777e-8
9.836601005195878e-9
1.0840807988276947e-8
1.0544624073893464e-8
8.65068797831302e-11
1.892506547535379e-10
5.432129713445986e-10
8.121530445748624e-10
7.041823626906884e-10
2.2631592810157907e-10
3.023319658772323e-9
2.6785509443144604e-9
2.910698466699314e-9
3.365351934792765e-9
3.2305948621986273e-9
6.607432144453916e-10
1.7805286666648028e-8
1.0245948428828505e-8
3.9051574141826136e-9
2.2104450225281813e-9
1.9672780121561396e-7
1.6679902145617762e-7
2.3425063514402063e-9
3.87162494203506e-9
5.574224628765577e-9
7.579722772008251e-9
1.1993524715980476e-9
6.811366041772723e-12
4.751367707138856e-13
0.
0.
0.
0.
0.
0.
0.
0.
2.6419703726686324e-14
4.207816742270371e-14
6.212592485578857e-14
8.99591667331197e-14
1.2973777995431209e-13
1.872012309862769e-13
2.7065371407118134e-13
3.9233383909924436e-13
5.704527223963247e-13
8.323111686322177e-13
3.979596039419292e-12
9.421114678439026e-12
1.7041137841994545e-11
2.8064027137568307e-11
4.352881469329376e-11
6.421349503007971e-11
9.023721504685382e-11
1.2112049304657703e-10
1.56428420101453e-10
1.9625521869626452e-10
2.4098549535323156e-10
3.896553607645552e-10
4.267282930077848e-10
5.457571903687632e-10
7.195406310749709e-10
9.473680930679568e-10
1.3078229673519427e-9
1.8551797525051669e-9
2.638330333266248e-9
3.7176947442777635e-9
5.235522790039982e-9
7.597630048440859e-9
1.1990485307536093e-8
1.803589071253362e-8
8.503243116452306e-9
1.4184999965896251e-9
3.897872063274078e-9
1.1302411117203323e-8
2.4813969680281994e-8
2.5091469139596e-8
8.421434412256047e-8
6.854742155410007e-8
1.199819377478911e-6
3.9934816387706407e-7
1.9705027001411264e-7
8.902452030134085e-8
3.429425578508832e-8
7.275792233506759e-9
1.3915502391184412e-8
6.686999304838826e-8
1.7085751191951753e-7
1.048465404871514e-7
1.0035196796447003e-7
2.9881778344901835e-8
3.183488022601159e-8
3.9077068113943185e-8
3.014452920329474e-8
5.760223868577481e-8
7.084662289987197e-8
2.029699228674759e-8
1.1421909452097365e-9
1.7074025892254648e-7
1.335919186831983e-7
8.805796245004151e-8
7.498988445397058e-8
1.98340238278812e-8
3.459478925609975e-8
2.879040834597272e-8
2.9312943519815786e-8
3.4441610213849272e-9
3.7125747012903715e-9
1.1331224388238398e-8
2.058988632548053e-9
1.9903799511313184e-10
1.9770581819272296e-10
3.903534224949589e-10
2.3856227347878967e-11
5.528169883222467e-11
1.1573971862179502e-10
3.9909016972672946e-10
1.1344839869052262e-10
1.5909755613292077e-10
1.137607149580359e-9
1.8222780955980727e-8
5.273004456916529e-8
1.6056584291556178e-8
1.4353579406568203e-8
4.3219733353826444e-8
6.548651352506686e-8
1.1264775471187081e-7
4.1803429531144095e-8
1.4916732606588333e-8
1.8545272690190069e-9
1.0858037405303671e-8
1.403936979859654e-8
1.231480889547936e-9
2.5502291284965846e-9
9.371230651973175e-11
9.08534779781363e-13
2.9626637811008026e-14
0.
0.
0.
2.6374211689044247e-14
3.838095081293126e-14
5.353793317465151e-14
7.398556331352978e-14
1.0223042784632064e-13
1.4158014278856694e-13
1.9662028160057394e-13
2.73823271296986e-13
3.8238832365563884e-13
5.354332378210227e-13
6.738791754248886e-13
3.835367640212418e-13
3.5012148772522863e-13
4.1073378902351197e-13
5.557587097365759e-13
7.529289923842029e-13
1.0082888927860235e-12
1.370459820397127e-12
1.9162942030344015e-12
2.7583303676424367e-12
4.069229491262633e-12
6.124341980009589e-12
9.374262028155715e-12
1.4572457943561546e-11
2.300753182168405e-11
3.6941317218727674e-11
6.047015394262744e-11
1.0130503129465325e-10
1.7468765956621505e-10
3.1272038561028004e-10
2.667895497388006e-9
9.321395540108997e-9
9.977329404263661e-9
1.07308137821179e-9
8.641112452703127e-9
1.6886666734701678e-8
2.478704456997664e-8
3.299663279994414e-8
4.14465647215323e-8
4.956879745952649e-8
5.664189608486545e-8
3.681333352083917e-8
1.8271278705945582e-8
2.2320022665384873e-8
2.406682752630735e-8
2.4352699075600403e-8
2.6820647110689444e-8
8.825376203040144e-9
3.645340337567999e-8
3.956504130720978e-8
3.4180335334934784e-8
3.112611109653527e-8
2.815717554571329e-8
2.3969916579415785e-8
1.843539998417211e-8
1.1661581897979053e-8
2.6565159196323354e-9
1.2716258771579518e-8
4.728326567875382e-8
6.660322395003602e-8
3.420900356032151e-7
7.472689803090763e-9
2.257200777422326e-6
4.964889495232861e-7
1.4020451455460587e-7
1.426778177578637e-8
4.7942597022930156e-8
4.685172426467209e-8
4.08411962425002e-8
3.593555935039612e-8
2.2314133196563346e-8
2.568967769576794e-7
2.32565559543586e-6
8.677982507504907e-7
3.3408939240974574e-7
1.1273238700481706e-8
1.4975812132459867e-8
8.850908401053242e-9
2.0456808072936218e-9
1.1832760929407814e-9
1.0488097420566056e-9
9.214389252445498e-10
2.0798245669536736e-9
4.210854856055174e-9
7.2173657644797314e-9
8.42277764847601e-9
4.269717874989334e-9
4.157982966079599e-8
9.951206546193624e-8
1.071838669123735e-7
1.200762438135055e-7
1.7963213485382667e-8
9.475640091975778e-9
5.565406826160483e-9
3.849345742340839e-9
3.3837634238786923e-9
3.38868173107157e-9
3.469545477664755e-10
1.867542341492914e-7
1.2211515322907707e-7
1.638589591596298e-7
1.4299789759632095e-7
1.2136986790952987e-7
1.3244647494351788e-7
4.798503691556324e-8
9.098416888115422e-8
2.4106523303645826e-8
1.555950343873104e-8
1.4940642820074377e-10
2.2749754571491523e-12
1.0824357573476216e-13
0.
4.922846030441949e-13
4.553503744022333e-13
9.03444304343142e-13
1.1310250964328249e-12
4.787950987741759e-13
5.060141419452404e-14
9.230874906447183e-14
1.317057517421661e-12
1.8503157789236744e-13
9.116138596041437e-13
3.8431497303813893e-13
1.0082598255834013e-12
7.73115120845094e-13
6.221212452535088e-13
6.29570525942442e-13
7.586846024762439e-13
9.958245988366924e-13
1.3538598321056165e-12
1.8670725704768737e-12
2.591150212209013e-12
3.607716412849107e-12
3.0222724274192953e-12
1.2075348057549287e-12
7.661843711333497e-13
8.477371755338107e-13
1.2807471428973817e-12
1.9893711158173063e-12
3.012791976676489e-12
4.5441309828415855e-12
6.918075969282594e-12
1.0677989328484441e-11
1.673710326048694e-11
2.668989253481524e-11
4.3433575082629166e-11
7.249387550020973e-11
1.2510449989401666e-10
2.2621018723356463e-10
4.3866608634079213e-10
9.521276560508539e-10
2.439596501398152e-9
4.061600232640607e-9
9.78811559112509e-8
1.896025524757311e-7
1.538080395035962e-7
1.0633660708573377e-8
1.0892507116321516e-7
1.486693028242888e-7
1.6805553286483324e-7
1.7485076736810062e-7
1.628426412406859e-7
1.273526589510436e-7
7.766404182940786e-8
7.679477233236391e-8
4.451846659787559e-8
2.066960504383919e-8
7.939677605193736e-9
9.516080834079548e-9
1.3902297616332363e-8
1.0887052022989907e-8
1.0842205185742369e-8
8.346861185249673e-9
2.532578231650791e-9
1.8730129691874148e-8
1.6692710764062552e-8
1.3501017709052071e-8
1.1373732322305086e-8
9.176116430317944e-9
5.704936840022408e-9
3.378403931581575e-9
1.3866876306185779e-8
1.1758318354691712e-8
1.0872882967146065e-7
3.67613145363492e-8
1.7065918231792002e-6
3.55435956055176e-7
1.226341741815768e-7
3.6083834211377165e-8
8.908181059467379e-10
2.608195926864887e-8
1.2933043915085597e-7
9.639544397549064e-8
8.587473602203175e-8
7.546973726318705e-8
2.363246316195292e-7
3.236314135273033e-7
1.8873265361156047e-7
8.551691745365151e-7
5.161005741072047e-7
2.3339290473841916e-9
3.7527242065221864e-7
5.068231541621442e-7
3.734127478262776e-8
3.979194423234637e-8
1.2170464148089179e-8
1.8385690560429259e-9
1.9610786925652733e-10
1.1520624256135636e-10
1.5328863279174927e-11
1.808630504010318e-11
1.5910086004576045e-11
1.477128060252461e-11
2.3253018597060046e-11
2.9847773302989574e-10
4.679000427793246e-10
1.222032307902216e-9
2.0003224681952458e-9
1.6039123777670042e-9
1.781174814642679e-9
2.4705708208372263e-9
3.789094622271156e-9
5.582814069292997e-9
7.87741503832679e-9
7.909615726060487e-9
1.21374145124438e-8
1.9393774368035934e-8
1.8334541998176472e-8
1.0382918967445922e-8
2.075503898761255e-8
1.5851942526129995e-8
2.0866220185702923e-11
3.106440982124064e-12
1.0992674933940346e-13
0.
0.
0.
0.
0.
0.
0.
0.
0.
0.
0.
1.2550237237257867e-13
1.6643055567902106e-13
2.2225980690200252e-13
3.0266157350270656e-13
4.170824436724067e-13
5.795787026567493e-13
8.101691214020527e-13
1.1373323923670487e-12
1.6015561528648305e-12
2.2602088775205484e-12
3.194071949838181e-12
3.1315382322702423e-12
2.3059160328181243e-12
1.7688154353010885e-12
1.842470166169729e-12
2.245852500845532e-12
3.0522426475424975e-12
4.351478675020875e-12
6.364768748313083e-12
9.554335014149341e-12
1.4757340175101953e-11
2.34858960612821e-11
3.8578764520911764e-11
6.566519693086575e-11
1.167468100786893e-10
2.2010961991757785e-10
4.528251886686071e-10
1.072518005792235e-9
2.9516981809685927e-9
3.6974848241153442e-9
3.266154442031641e-9
4.834839513680861e-8
2.8944705632450245e-7
1.1555766977166605e-8
9.732021687977833e-8
1.034110165632155e-7
1.0007045658079795e-7
8.75283626850013e-8
6.600687565328587e-8
4.2989891820310366e-8
2.3408109277463686e-8
6.643161328961658e-9
3.1109005670566427e-8
4.051290955597483e-8
3.497286722740344e-8
1.9939241117769897e-8
2.1447314029536985e-9
1.429018672899256e-8
1.1469333116760422e-8
1.082005890984133e-8
1.049036273276207e-8
3.259179223443842e-9
1.1140426674855018e-8
2.4404199790046233e-8
1.8853077683815586e-8
1.503370123512975e-8
1.1879300792051233e-8
8.575962417117679e-9
4.790399625840723e-9
3.675454690171436e-10
1.0079672326527091e-8
1.0119529814659443e-7
1.1894832936179264e-7
9.994161992929172e-7
2.851595015303295e-7
1.4753482436481815e-7
8.157281570186454e-8
2.5532495026655398e-8
1.4622932550862945e-8
7.887290331232744e-8
4.754161983988697e-8
4.340823028133378e-8
2.4991568797206864e-8
1.309494506053787e-7
2.3814443821516507e-7
1.4194318685026086e-7
6.354575463632196e-8
2.916112668025526e-8
1.2929409847906553e-8
6.519752667206762e-9
4.209661285055088e-9
1.8479099852423924e-9
4.976645271355701e-10
9.264456372192885e-10
6.199185841018424e-10
4.982941066333045e-10
2.090675939416437e-10
2.1783335510112308e-10
5.260678463073765e-10
8.868550361014919e-10
1.2912958099783254e-9
1.635942202029338e-9
8.589744076303015e-9
2.4382084348350935e-8
1.8170382847310803e-8
7.29214516248397e-9
2.529856759182219e-8
3.729473294348747e-8
4.6954308944155926e-8
5.470883539673101e-8
5.938796806505343e-8
5.987531876198494e-8
5.648104704972099e-8
4.516522903304375e-8
2.7566810323762208e-8
1.1984312758544767e-8
2.4610243904832915e-8
1.8234580949643888e-8
1.8229876041118118e-8
1.994711795849082e-8
9.054022325124442e-9
2.086914885874723e-8
2.524750058839997e-8
2.1880721566867198e-8
1.9533727369901674e-8
1.7078043787890728e-8
1.38344854204096e-8
9.561509536238486e-9
3.393637817786831e-9
8.639116307859853e-9
3.978805204183498e-8
3.153248883851087e-8
2.5837493240054547e-8
2.0779327906904506e-7
1.0277109536853858e-8
1.2557668850637527e-6
3.061233615811618e-7
1.2296490613200767e-7
1.0425178066627724e-8
1.1130505928071777e-8
2.8627925783203617e-8
1.3515945744375721e-8
1.5596779267291755e-8
7.088523201780633e-9
1.1094048129456109e-8
1.6159785023358245e-8
1.3855771352869696e-8
3.560921557865014e-8
2.707750658836598e-8
2.284905410475512e-8
2.2051624577268955e-8
8.974501857499054e-9
8.454092849322433e-9
2.1310167851079487e-9
4.010254590322422e-9
8.803143544141095e-10
2.2240156832453603e-11
1.313999664449637e-10
9.182111084147643e-11
6.258558168053665e-11
2.8141751334639067e-12
4.933073561982621e-11
9.041630460148368e-11
1.293685768299944e-10
5.023019968752218e-10
1.4411942955949907e-9
1.961558602720434e-9
9.008407231034708e-10
8.625681121477909e-10
2.7175701612500255e-9
4.615715381821875e-9
6.642262080176323e-9
8.830990131156866e-9
1.1144516080704528e-8
1.3487333848532166e-8
7.811239536372931e-9
3.360727326695485e-9
5.006695723080171e-9
5.543617611541657e-9
6.176353592419167e-9
2.7275341534863703e-9
9.05863187567428e-9
1.978354380339106e-8
1.5271835380890556e-8
1.2816146807484017e-8
1.128240829378892e-8
9.690733767711748e-9
7.730085163013692e-9
5.263747737141974e-9
1.6646129109847238e-9
5.86804859580954e-9
2.6218087236790332e-8
1.7964791873025462e-8
1.4660023415611598e-8
9.610311242604691e-8
4.246002254086971e-8
3.421267728664219e-7
5.0050616364187506e-8
1.047589532573012e-8
7.83233258321742e-10
1.4433856554217548e-8
2.0201678893082086e-8
1.1764753387271097e-8
5.465021381013387e-9
1.1868373286802466e-8
8.949327433543321e-8
1.528848107587156e-7
1.229008248313286e-7
1.1168351961031077e-7
4.5642966973363236e-9
9.612717446351752e-10
8.890520661635235e-10
3.9871820941233423e-11
1.3296452250355787e-11
1.5720429429075494e-10
2.1104725385370048e-11
1.883037956898755e-10
1.6944963765445887e-10
2.5462953892241586e-11
7.079242521489482e-12
4.506931985967002e-11
1.801191322379495e-10
4.386518917451726e-10
1.0144303419820172e-9
2.2980686090452275e-9
4.591045221897161e-9
3.5505324291100045e-9
3.6947398019939246e-9
4.777001109622622e-9
6.765921482876899e-9
9.275374042803322e-9
1.1256769855814919e-8
9.347824759554416e-9
6.5949887594766396e-9
5.369976355059816e-9
5.3048142605254495e-9
1.3759973196363168e-8
3.075639424733864e-8
1.862731224408429e-8
2.386207784160705e-9
3.4934890187186087e-12
1.5718825109096528e-13
0.
0.
0.
0.
0.
0.
0.
0.
0.
0.
0.
0.
0.
0.
1.322883524288312e-13
1.7596306390496454e-13
2.354799898000011e-13
3.2127041501684594e-13
4.434930266166358e-13
6.173426180261933e-13
8.644663346402498e-13
1.2156386810728278e-12
1.7145449880861664e-12
2.422905380346675e-12
3.42718844087963e-12
3.1694746302475066e-12
2.4666036754038496e-12
1.8369843158340756e-12
1.8920877960453454e-12
2.276884269345397e-12
3.073239816109035e-12
4.400125107217795e-12
6.499319519911644e-12
9.873281363035668e-12
1.5455881535144372e-11
2.4984475033640733e-11
4.183897547262202e-11
7.304348776766228e-11
1.345865999540859e-10
2.6792893426323254e-10
6.02879112058697e-10
1.6177144604956621e-9
2.7860111194347933e-9
2.3507822427695083e-9
2.377151444084833e-9
3.650258746358812e-8
2.3046193840795947e-7
4.221957116101926e-8
1.1206902653265657e-7
1.060828805611955e-7
9.532785673360577e-8
7.639447035442413e-8
5.17368525190138e-8
2.8803641401966184e-8
9.425689074134272e-9
1.0710257101225083e-8
1.8371004408140752e-8
3.087985763225685e-8
3.074777133679547e-8
2.0910831910804103e-8
6.103303309972178e-9
1.0973411903358445e-8
9.038741885910273e-9
7.863904774281917e-9
7.705263358309205e-9
4.500604554042732e-9
3.621064483804031e-9
1.7824281383688513e-8
1.8771498070588374e-8
1.394253197905162e-8
1.0718759436606618e-8
7.794562434604399e-9
4.673765959046973e-9
7.017939038061461e-10
6.260692454499335e-9
7.566887014211007e-8
1.1254211639151382e-7
6.666450743079724e-7
2.1556305007925767e-7
1.2367237879008104e-7
7.773403472840579e-8
8.698882212527139e-9
6.991033779180019e-9
2.7371363457697093e-8
5.615110665742063e-8
3.2038575075822015e-8
4.4951982487410444e-8
8.598188930629908e-8
1.3086345574540655e-7
1.7443945588584045e-7
4.187542131210887e-8
2.954250958361256e-8
9.826918946231558e-9
4.476338890132822e-9
1.8425689575383844e-9
3.5492828842540273e-10
1.1868179618456369e-9
7.840138151426705e-10
6.374454805090403e-10
4.327728902315161e-10
1.1803248292260187e-10
5.149989605805676e-10
9.687632370151314e-10
1.5807140551057716e-9
2.3496498883935364e-9
3.3219173144821475e-9
2.0873923427886748e-8
5.185044966051355e-8
2.3177633349135327e-8
2.2392390238691864e-8
4.363214262885068e-8
5.496583476051028e-8
6.229727486278458e-8
6.499000079113174e-8
6.150754021216057e-8
5.272183216903538e-8
4.163552319245151e-8
4.352412157483148e-8
3.121433765128175e-8
1.7799790968820334e-8
8.425339842402417e-10
1.5953364176859865e-8
1.2882227971592944e-8
1.3023746530655064e-8
1.2785799845625051e-8
1.972516612876631e-9
1.8383951415488863e-8
1.8530072353159794e-8
1.5632428064763012e-8
1.357437658647152e-8
1.139477305699134e-8
8.616213326851693e-9
4.721470613378324e-9
2.443951688154404e-9
2.150381103593713e-8
2.3277993665677998e-8
1.8549210907371756e-8
1.2986680122858388e-7
3.63416847006266e-8
8.507278628629616e-7
2.3083136589042492e-7
4.666091143013221e-8
2.8889881214537015e-9
1.7775086425670117e-9
1.2110921221076802e-8
5.4059355219635485e-9
5.798112117816807e-9
1.3679801394338367e-9
5.7321151183641325e-9
2.5173110797650405e-8
2.9806968470758624e-8
2.211836089452789e-8
4.351048619873242e-9
2.131160385232567e-9
2.132151162921184e-9
9.05930975252759e-10
4.485398219488326e-10
1.6704838904531138e-10
6.806333165538677e-11
1.659037252749111e-10
1.2269970330149295e-10
9.826354811056959e-11
4.4370636102181857e-11
2.8102993516990734e-11
7.705515599874919e-11
1.2879441614990626e-10
1.769761758029948e-10
2.0365694722732937e-10
1.7704256053078498e-9
5.079974019775152e-9
4.1786809590724654e-9
1.913545195228932e-9
6.824757264264018e-9
1.0335328909821021e-8
1.3210128253192461e-8
1.553395752098813e-8
1.7005765641126396e-8
1.731466087882721e-8
1.6457483900607673e-8
1.164150645802486e-8
6.9168421762384066e-9
3.953802426005741e-9
3.6328635323244623e-9
3.8563162949170205e-9
4.156837538962483e-9
4.372324178337197e-9
5.82068567483543e-10
7.107948282719297e-9
6.8488453773276504e-9
5.830404003250034e-9
5.185048691813198e-9
4.540061626692907e-9
3.678430490953023e-9
2.34798388442728e-9
6.194983353915206e-10
9.378535228538972e-9
6.94122762188391e-9
5.874301940567214e-9
2.4674195150224922e-8
3.0276586066513885e-8
2.663436625955633e-7
6.180282926024818e-8
2.1178412425905403e-8
2.1612442914397064e-9
1.2131709177527823e-8
7.22127783531789e-8
2.7808514450453198e-8
2.8156125478680048e-8
2.2107664598562166e-8
1.1418847255305727e-7
1.8658473289907453e-7
4.4400450622158704e-7
4.23052863818286e-7
4.2302304009073417e-7
4.078699219894994e-7
2.7142688039879206e-7
1.5813365657465026e-8
1.9192980479726164e-8
2.0900076116907323e-10
8.773965300619271e-11
1.2824124692787367e-10
1.2271973077561857e-10
2.3492592177261588e-11
1.4014267838263e-10
3.352794792646502e-10
5.173870769811086e-10
4.841594375212263e-10
5.7761866355506376e-11
5.643788701340964e-10
2.1235984677728724e-9
2.1465203767973463e-9
2.3820847707599218e-9
2.9201192376530524e-9
4.057595071924295e-9
6.12687647738306e-9
8.827090890627e-9
1.0773207270058252e-8
1.0428196475846767e-8
8.142219965076827e-9
6.478242347055845e-9
1.1870807417276976e-8
3.219079295063033e-8
3.4677159918868026e-8
4.471514746694264e-8
3.991328481369078e-10
8.869548959289887e-12
2.4925835245887193e-14
0.
0.
0.
0.
0.
0.
0.
0.
0.
0.
0.
0.
0.
1.1735768090965213e-13
1.5527603989573988e-13
2.0711986372906203e-13
2.819920008499869e-13
3.8870097039849417e-13
5.404073629542078e-13
7.558749789189319e-13
1.0618118572192377e-12
1.496198650673857e-12
2.1128488681412587e-12
2.987501013024365e-12
2.847889541144757e-12
2.1058502116193496e-12
1.5867030364509312e-12
1.6433802782381966e-12
2.0015594631876023e-12
2.7262501731722286e-12
3.903115384525662e-12
5.736989517739127e-12
8.655644457699997e-12
1.3438984563830456e-11
2.150822232973205e-11
3.556179544464919e-11
6.103211010981739e-11
1.0974944147036105e-10
2.1047820211504515e-10
4.4532573928075725e-10
1.1038033863519609e-9
2.8435997201498533e-9
2.733633061355468e-9
2.5310014855594458e-9
3.986185812487443e-8
2.586195797720627e-7
1.8207289405071115e-8
9.630469018497777e-8
9.837978355709831e-8
9.290689819427288e-8
7.91230302938527e-8
5.7704215781176166e-8
3.568534570581817e-8
1.6829416779036767e-8
5.934600381213406e-10
2.4163570517320743e-8
3.3920837534746035e-8
3.060969112879002e-8
1.9020743618963304e-8
1.8201104537478602e-9
1.2065163458096503e-8
9.522404568741446e-9
8.682169032848234e-9
8.496463519506869e-9
3.5709203606831878e-9
6.8572725925284504e-9
2.140725161081225e-8
1.711287114941929e-8
1.3304660584656193e-8
1.0442368973150391e-8
7.575820345442254e-9
4.304839118107141e-9
2.3018407912522481e-10
9.135807457924037e-9
8.154649454530337e-8
1.0482244469030458e-7
7.428716106697634e-7
2.2396294393126914e-7
1.2467133367443705e-7
7.274418676645598e-8
6.4447180745562125e-9
8.16169648916435e-9
3.897823666426249e-8
3.898767110980704e-8
2.984221664544552e-8
3.3040242006659354e-8
8.87493901479353e-8
1.311110245737059e-7
1.2928534749728976e-7
5.53491598867161e-8
3.513312582713013e-8
1.3947812035258084e-8
5.261066596202492e-9
2.64032161566996e-9
6.974456416994086e-10
1.0583591480332712e-9
7.557672183017605e-10
5.505324147614928e-10
4.5504925199800236e-10
5.612186872078022e-11
2.985101745636175e-10
6.127840501900067e-10
1.0067553858047017e-9
1.4544256798068125e-9
1.8928029710471897e-9
1.0874055676371812e-8
2.9166111849901398e-8
1.9353677469736364e-8
1.0718337772746431e-8
2.909407074807008e-8
4.018569501472777e-8
4.838136585954775e-8
5.388348466767733e-8
5.5373173467080656e-8
5.221839135394992e-8
4.561792942772926e-8
3.935726215210009e-8
2.5051846310336297e-8
1.317961228163657e-8
1.502277306318121e-8
1.4212434912508862e-8
1.296032369739656e-8
1.4003358578677782e-8
1.0771271626752394e-8
6.644393156288466e-9
1.975686191692446e-8
1.694853658577271e-8
1.4803298154406153e-8
1.2963562348567503e-8
1.0708814507045076e-8
7.688161705600912e-9
3.0927893823161754e-9
6.799727137708185e-9
2.8309527532792153e-8
2.0237604193539857e-8
1.712015611135069e-8
1.3341217135503607e-7
3.094388769937139e-8
7.747620071628171e-7
1.9913063321572355e-7
2.509733269335423e-8
1.6804935379296936e-9
1.4669751332432708e-10
5.034783559598386e-10
6.172292373067938e-10
1.7141731331779483e-9
2.6791786027280998e-9
2.7461498206979958e-9
2.2290001875627134e-9
2.670604598050027e-10
5.111708140877794e-10
6.15216453378028e-9
2.5254374913561354e-9
3.6647740995417704e-10
3.256651068885289e-10
3.4157697410452316e-10
2.0171957175838573e-10
6.319475203618125e-11
1.9412683300840185e-11
3.7565088379459835e-12
2.852821304789276e-12
3.208417003932502e-12
7.146395468530945e-12
1.1625893841006304e-11
1.7351565752707066e-11
2.444097774899072e-11
3.0996380565498104e-11
1.737003389159596e-10
4.4341810126887445e-10
1.1894183217204654e-10
5.552927464099295e-10
1.230415426858225e-9
1.8991995150531817e-9
2.606067360282406e-9
3.339057924419485e-9
4.042278163613173e-9
4.636122196429352e-9
5.047411629809187e-9
3.1115791662754385e-9
2.0834554341462853e-9
2.025289778044351e-9
8.535288980002621e-11
5.585544310362046e-10
6.521922230453791e-10
2.584036211182977e-10
2.7575126146524163e-9
3.002656882504254e-9
2.346485996420499e-9
2.0238097463380576e-9
1.7872522330144327e-9
1.5099734514037753e-9
1.0821252710313322e-9
8.38700060178956e-12
3.2868404206508137e-9
2.312974269327574e-9
2.0212353336922998e-9
1.9316135601778557e-9
2.1173514892726396e-8
6.637713704407224e-8
6.057083458170608e-7
1.1740526512788703e-7
3.2116868530863977e-8
2.2391849286999484e-11
2.585306972022051e-8
8.807544841574216e-8
3.62863247184271e-8
3.8284522603667055e-8
2.6914393579439025e-8
1.0712803200592881e-7
2.382572692900234e-7
5.731964681903276e-7
5.625692944766492e-7
4.1162129340070557e-7
3.171654356619317e-8
1.0654130297683984e-8
7.219095596273983e-10
3.002150683992937e-10
1.6484881173258475e-10
5.526019568595306e-11
2.8209402303173448e-12
8.492812259310724e-11
2.2577227917425577e-10
3.2379648347307723e-10
2.1566872998344333e-10
5.51509070781626e-11
4.301942238554253e-10
1.1768092509637289e-9
2.8207351909508352e-9
4.523202444024936e-9
3.60689654725478e-9
3.77887079236918e-9
4.942852640985442e-9
7.270986006913557e-9
1.012605644601374e-8
1.1375553259683896e-8
9.30537391572338e-9
6.801346660580652e-9
5.606298537314069e-9
5.566256499638608e-9
1.568233942023379e-8
3.214563743976472e-8
2.407769334238246e-8
6.843537656122922e-9
6.276353910787421e-12
4.476894838897821e-13
0.
0.
0.
0.
0.
0.
0.
0.
0.
0.
0.
0.
0.
0.
1.403732450561001e-13
1.8709028099312344e-13
2.506608863532603e-13
3.4217544548190326e-13
4.724793905264952e-13
6.577813503000727e-13
9.21158765946437e-13
1.2953991767895906e-12
1.8270116624806013e-12
2.581642563001082e-12
3.651135821062568e-12
3.3750611197953822e-12
2.6607783648542075e-12
1.985268096568319e-12
2.045353930988069e-12
2.4544322126966785e-12
3.3027176493575793e-12
4.722967676461974e-12
6.975981849967141e-12
1.0602551240063695e-11
1.6611084743222676e-11
2.6883542369858403e-11
4.509379629385219e-11
7.891024861982014e-11
1.4589248027738456e-10
2.9196495996037517e-10
6.626002705588854e-10
1.7914417062809936e-9
2.9099915420467563e-9
2.467461073813721e-9
2.5228975241020715e-9
3.769483185423984e-8
2.3491615952796623e-7
4.7814690021646717e-8
1.1773035796673734e-7
1.1035313672032169e-7
9.846084232407457e-8
7.815139133390123e-8
5.2357828430101946e-8
2.8802341020260103e-8
9.058392082245283e-9
1.1584383185735903e-8
1.860095793775254e-8
3.1797573544609353e-8
3.214838952465044e-8
2.1974245290993514e-8
6.519338616851351e-9
1.1219217862273891e-8
9.408860204792028e-9
8.159439303655974e-9
7.999290884052827e-9
4.8074901089610895e-9
3.4978360926267093e-9
1.801965467419916e-8
1.9793100375252966e-8
1.4639307005701048e-8
1.1220020404146948e-8
8.153550446053086e-9
4.927664820352953e-9
9.238517891451308e-10
5.8192113595408015e-9
7.900358911295016e-8
1.1950924033585421e-7
7.094678325278414e-7
2.2993304598331094e-7
1.3054163116148788e-7
8.244584399217917e-8
1.5072222430997246e-8
8.191726418774275e-9
3.034818059227375e-8
6.517649633796654e-8
3.643493260585119e-8
5.139670645159238e-8
9.803557455422194e-8
1.510547983514961e-7
1.7887760335988562e-7
5.3142587055666375e-8
3.202603062210671e-8
9.794156508306953e-9
4.812083688212702e-9
1.996242268044828e-9
4.252800018703336e-10
1.2711590896853563e-9
8.421614685542752e-10
6.862707060948086e-10
4.5324256061597525e-10
1.4227490031414766e-10
5.735387204929331e-10
1.0743891765327293e-9
1.755402706291037e-9
2.62099590055403e-9
3.725750561924025e-9
2.3523174127933223e-8
5.830013996223535e-8
2.4165669845236145e-8
2.536563655928583e-8
4.776619587576425e-8
5.966448913650314e-8
6.727213690144869e-8
6.974488804338309e-8
6.550292953141183e-8
5.5761765443792286e-8
4.390553161242489e-8
4.7157917515374524e-8
3.456014162898372e-8
1.9765721227565043e-8
7.488865371139088e-10
1.7600911022927605e-8
1.4169695321960392e-8
1.4282363739618906e-8
1.4159131637980107e-8
2.6592820528696957e-9
1.9683078291244262e-8
2.0330344136630274e-8
1.715146451694667e-8
1.4892155010793068e-8
1.2505030714475586e-8
9.484722758421055e-9
5.365154783940486e-9
1.763623680717433e-9
1.9682209506103183e-8
2.7716309715174095e-8
2.1444433510176758e-8
1.458919843892979e-7
3.47563542966931e-8
1.0072295289118617e-6
2.646812232373941e-7
9.377071049883157e-8
6.041650725771146e-9
4.153886134063092e-9
2.6902082260212043e-8
1.104730641226858e-8
1.1337545121620135e-8
1.4895490695837084e-9
9.151963904506017e-9
5.315134958616158e-8
6.617003015745323e-8
4.5259249227134616e-8
1.56586759620712e-8
9.487110604131856e-9
1.0779488417010877e-8
5.809111437266615e-9
2.47875397623828e-9
7.228430238796527e-10
1.5263448413772996e-10
3.2394015219660905e-10
2.2692891194060712e-10
1.8038446785977047e-10
7.276988707368793e-11
6.977417634195938e-11
1.6970549638385025e-10
2.790912340916593e-10
3.8473134195885183e-10
4.499500484074807e-10
2.982645203508676e-9
8.539180394442935e-9
7.17696561287118e-9
2.555880348143467e-9
1.0316550406449897e-8
1.5763887503195012e-8
2.018589494594328e-8
2.376018785137565e-8
2.6025754643339833e-8
2.6498589016479402e-8
2.520187621367562e-8
1.8330078538288446e-8
1.0920637964160983e-8
5.500143708058443e-9
7.823382786623766e-9
6.9427249563308935e-9
7.320123541912694e-9
7.80160740204972e-9
1.6947521685662875e-9
1.0906990185834404e-8
1.0837904788683772e-8
9.336317897024493e-9
8.344383826506516e-9
7.3127214531217e-9
5.93054985861213e-9
3.931260513973455e-9
2.4042777070119967e-10
1.022701622804641e-8
1.3438610554348971e-8
1.0599364302747743e-8
5.7173326383138376e-8
4.842598167671962e-8
1.7584926048424976e-7
3.4052970303661236e-8
1.1373938463078406e-8
1.1034310648348121e-9
7.712617188328944e-9
4.692581025878544e-8
1.6759334231063317e-8
1.7202440073462935e-8
1.433336845364858e-8
9.140146802290911e-8
1.4694196915083302e-7
2.5403836124053433e-7
1.3550033825819782e-7
1.2348787473785754e-7
1.467961736982741e-7
1.1036019338178844e-7
2.5332383883997794e-8
1.8892041543514746e-8
5.268478551269783e-10
8.218815926707689e-10
7.94987849711149e-10
1.7663681144385857e-10
5.526210135641659e-10
7.174450310220404e-11
8.956000092202634e-11
3.217257678316278e-10
5.296353638087244e-10
5.754436661476328e-10
1.5334276379833676e-10
1.5607961722403682e-9
1.6221971565646858e-9
1.978642264703704e-9
2.5523010404467256e-9
3.5350694091257e-9
5.202306487302087e-9
7.3901348943543115e-9
9.323555694697423e-9
1.0679476423645575e-8
1.0034625143592989e-8
7.939602051990604e-9
1.1514078713908028e-8
2.82224620442478e-8
4.237137886519962e-8
2.9226450746904823e-8
1.0436608933533368e-8
8.045953702352868e-12
1.4440284211544431e-12
3.02042082985111e-14
2.5268148982282125e-14
0.
0.
0.
0.
0.
0.
0.
0.
0.
0.
0.
1.0479095861435277e-13
1.3801366222366324e-13
1.8359337605922717e-13
2.4957692859819005e-13
3.4368529317496325e-13
4.774620641548101e-13
6.673816085279884e-13
9.369161621028198e-13
1.3194846750542975e-12
1.8625214435647784e-12
2.632972312126495e-12
2.54479615790654e-12
1.8107269309033357e-12
1.3687105256389536e-12
1.4218829715738598e-12
1.7489279150038938e-12
2.399180663641039e-12
3.43719747072424e-12
5.040192198507209e-12
7.577691310524867e-12
1.1714636676504208e-11
1.8647883115687203e-11
3.0618826867417884e-11
5.2061513163864376e-11
9.240490604900197e-11
1.738087316577658e-10
3.564629191386868e-10
8.40798791173789e-10
2.3021749091009807e-9
2.858646829154368e-9
2.504996151784081e-9
4.101549792556773e-8
2.515069208143624e-7
6.008132506003542e-9
8.447517901379643e-8
9.070707824958573e-8
8.826485446405393e-8
7.796955576335143e-8
5.9452647168775947e-8
3.8778830733790517e-8
2.047060271552762e-8
4.050029865421292e-9
2.6376207038596145e-8
3.400624454294434e-8
2.884493476391955e-8
1.7169892030903904e-8
1.1390585658187476e-9
1.1887754511864303e-8
9.399270878463994e-9
8.791051425905777e-9
8.459719736204206e-9
2.6253285390002168e-9
9.009116407845987e-9
2.0414744074633293e-8
1.5735257732234053e-8
1.2505902180526436e-8
9.89351015137737e-9
7.140943762877207e-9
3.8465432964162214e-9
1.0816004976340925e-9
1.1795612795563029e-8
8.07510349194506e-8
9.52933243596798e-8
7.223817437232141e-7
2.126375197524271e-7
1.1863562244922817e-7
4.898581777305032e-8
3.56929562507913e-9
7.511237359812075e-9
4.170297099776272e-8
2.925453690123051e-8
2.5130405255783744e-8
1.876246121242804e-8
7.37134618669818e-8
1.172336686683662e-7
8.712471135836724e-8
5.189535397674101e-8
2.9792141829462905e-8
1.8883299679748973e-8
5.372345704314631e-9
2.71635647675445e-9
9.800921112345228e-10
6.918229636288006e-10
7.007067988231046e-10
4.799188814384364e-10
4.008913862776268e-10
1.3400169819109101e-10
1.8967072797352454e-10
4.342096158976407e-10
7.243248107043977e-10
1.0451241976825089e-9
1.3290543643178384e-9
7.130680074612831e-9
1.933583945611313e-8
1.590517491787713e-8
5.375684545924681e-9
2.06945524144668e-8
3.053458426071726e-8
3.80795968282825e-8
4.3827290120423606e-8
4.6900394464907397e-8
4.642012162467074e-8
4.262509764114701e-8
3.2723863656865867e-8
1.965963736249709e-8
9.805924873088634e-9
1.5713502114808703e-8
1.1972359394260377e-8
1.1611294104589231e-8
1.2668455523436706e-8
7.146560250608745e-9
1.1443774721425663e-8
1.7317590019221138e-8
1.4753152472634432e-8
1.3002544588791054e-8
1.1340888851376775e-8
9.21768001754943e-9
6.2851621181215446e-9
1.363110250654441e-9
1.0948603614319218e-8
2.0694159815521615e-8
1.5956538432579776e-8
1.4102030123615226e-8
1.1446302987745384e-7
3.4207201703947845e-8
5.87463009879131e-7
9.952291087976946e-8
1.2112721945107232e-8
2.7546031102649354e-10
4.902776975864196e-9
1.7363311771209974e-8
6.3193551004876636e-9
5.286815646999266e-9
5.756415305232533e-9
8.32372418256612e-9
4.683806130277181e-9
2.5056826932880353e-8
2.1551994468263687e-8
6.831944011508148e-9
1.603206555541663e-8
6.339625345173361e-9
2.871385578056394e-9
1.1147451770423822e-9
1.195474200738337e-9
9.235849581867919e-10
2.943622164116029e-10
2.647754313100435e-10
1.752990408508199e-10
1.2834578128261284e-10
5.7817170614813314e-11
5.4222321376176885e-11
1.242415111245365e-10
1.907925246242402e-10
2.3890463326691594e-10
5.412065030077138e-10
1.2902097766608746e-9
1.8803563232440978e-9
1.2284812255885101e-9
1.106796817027197e-10
1.321029101104039e-9
2.2237933582425964e-9
2.8481343254269736e-9
3.199522879978785e-9
3.194709965228298e-9
2.533881765907239e-9
1.3022550817766038e-9
6.440607323627458e-10
4.965038209433178e-9
3.883950926479265e-9
4.018043614401381e-9
4.798928450634523e-9
1.871314488148257e-9
4.852982374327078e-9
5.501821263928038e-9
4.818929461849276e-9
4.3562148167161945e-9
3.8314689554790304e-9
3.1174406039667464e-9
2.2544937562275087e-9
1.27863568196053e-9
7.475200112597847e-11
1.7546172416473767e-9
5.112872227886255e-9
8.003894280165284e-9
8.943258712997565e-8
9.401739666218939e-8
1.075568254226714e-6
1.967876365773717e-7
4.7443656069529024e-8
1.5369244008639511e-9
3.950080370320706e-8
1.0854440108053695e-7
4.98596772583846e-8
4.573931824323295e-8
2.3254411222726536e-8
1.5404809297146393e-7
4.7800814612535e-7
9.400575050583334e-7
7.306157182567637e-7
2.3779293094306475e-7
2.469759789598094e-9
3.575516878388893e-9
2.9462282713788167e-10
1.882366272077565e-10
4.659556838596699e-11
1.9214372343782312e-12
6.130025529277596e-11
2.0832326834877909e-10
3.0789280953832017e-10
2.185552812794532e-10
1.9612618855522418e-11
3.1499419002527297e-10
8.806652651683718e-10
2.1907425504105403e-9
4.825491084147643e-9
5.624352263119852e-9
4.429485141225305e-9
4.799301803508814e-9
6.495556882272527e-9
9.386777066410614e-9
1.1643633929205804e-8
1.0495612119267385e-8
7.59018865622706e-9
5.829721238127582e-9
5.317229211178542e-9
5.93280369348113e-9
1.9414039870985477e-8
2.651019983020821e-8
3.5258305891212034e-8
3.0325704749692803e-10
1.1630630094846514e-11
0.
0.
0.
0.
0.
0.
0.
0.
0.
0.
0.
0.
0.
0.
0.
1.541608094289794e-13
2.0619427818259305e-13
2.768471029134666e-13
3.783934032466355e-13
5.228948234559148e-13
7.28377807813372e-13
1.0204875858982759e-12
1.4356196383899323e-12
2.0253233049852e-12
2.862198203523322e-12
4.047476360506346e-12
3.694681669285521e-12
2.9978353962292243e-12
2.2293367780831643e-12
2.2929074369884574e-12
2.7350566422451954e-12
3.658549853286123e-12
5.225564420661581e-12
7.732501683959454e-12
1.178981688783811e-11
1.8546727529508503e-11
3.017149963301866e-11
5.095225370446407e-11
8.999437752938085e-11
1.6865768467814854e-10
3.448135376226211e-10
8.105831790245706e-10
2.220063806675911e-9
2.8077074733787856e-9
2.454289471350466e-9
2.6046521497321887e-9
3.7765572499869034e-8
2.268400631648958e-7
6.49891756373204e-8
1.289382563430807e-7
1.1668729521806158e-7
1.0151801615307032e-7
7.804579179938034e-8
5.032884532162901e-8
2.608075763995935e-8
5.706608175858491e-9
1.7259813200022632e-8
1.6330000335236216e-8
3.109806711780516e-8
3.3038298857648464e-8
2.3557701115102065e-8
8.201664274646484e-9
1.0521175879877708e-8
9.519951022248891e-9
8.096195079580343e-9
7.881079455905443e-9
5.264130498264262e-9
2.4548437919100422e-9
1.5635816162488934e-8
2.1493557059041202e-8
1.559711804020269e-8
1.1784151501373155e-8
8.540943051711792e-9
5.256522157269322e-9
1.3713725989314032e-9
4.736416422746011e-9
7.92662117361479e-8
1.2838285944050418e-7
7.053337937791658e-7
2.3710910830650785e-7
1.356716895497591e-7
8.418259779541145e-8
2.673397164666086e-8
8.853335419722511e-9
2.8881601332439572e-8
8.841989264690732e-8
4.1471602691766184e-8
5.7693208267488445e-8
1.0578421405833161e-7
1.7916771295885426e-7
1.5562926741377664e-7
5.5956085997065047e-8
2.7736913613044838e-8
9.16958690883137e-9
4.662337387028991e-9
1.7343958654263252e-9
1.042210579067634e-9
1.3369895325529328e-9
9.141205255595177e-10
7.693922173520695e-10
4.144682259448169e-10
2.4809251957635286e-10
7.477324042304087e-10
1.379076749663633e-9
2.270453486864129e-9
3.4888260960699824e-9
5.129933182976857e-9
3.357244163852972e-8
7.911496263001891e-8
2.550852927455836e-8
3.447380798644572e-8
5.8219140792557934e-8
7.009923112426435e-8
7.687811912562762e-8
7.710019742436488e-8
6.949897932221668e-8
5.660997626144157e-8
4.261797535641066e-8
5.045091841576209e-8
3.976073187708091e-8
2.352527114082853e-8
3.746579974416561e-9
1.9596520050887985e-8
1.5139256654380273e-8
1.4722707508812516e-8
1.5118458582267832e-8
5.68627235106604e-9
1.6801246507710614e-8
2.2678700461580656e-8
1.883118611842192e-8
1.6196765433403724e-8
1.3621760380374673e-8
1.0471119535742562e-8
6.350536509874418e-9
1.7060791430585891e-10
1.500989449779835e-8
3.364183142982105e-8
2.4732627153495586e-8
1.547499206660046e-7
3.804736627568096e-8
1.1551112937089418e-6
2.9264643421129025e-7
1.2978307447683494e-7
1.42965775384018e-8
6.100496142321761e-9
3.690745761481969e-8
1.825193549940188e-8
1.7179697732560817e-8
1.5079066550130931e-9
2.4700648561309445e-8
9.005750044150368e-8
9.846631566634135e-8
8.926428538690628e-8
3.517046711632909e-8
2.5220730407211312e-8
1.5690317283343177e-8
5.390737400498008e-9
2.758718895464603e-9
7.46553563269461e-10
5.202252433415064e-10
4.882152111373545e-10
3.466722152055384e-10
2.789549966293425e-10
4.416592003457009e-11
1.696069566047428e-10
3.479670084317854e-10
5.565909902725292e-10
7.631551303529888e-10
9.086704485511884e-10
5.997788641858309e-9
1.693445365352687e-8
1.2044647667877711e-8
6.150542566355971e-9
1.8578414648164265e-8
2.667642423815086e-8
3.297639402805303e-8
3.761636844406475e-8
3.972020932138788e-8
3.871729512323367e-8
3.517016816385145e-8
2.85307810346457e-8
1.7645656283616973e-8
9.036817630226706e-9
1.3956717026227296e-8
1.0733797351987576e-8
1.0539205324677574e-8
1.1612534242461312e-8
6.503475259010734e-9
1.0665225824722308e-8
1.5532665722270956e-8
1.3327870246837948e-8
1.1843459137731135e-8
1.0429601168057339e-8
8.593176352217008e-9
6.0649991098591944e-9
2.0415144281222384e-9
7.263012982673338e-9
2.3370739554027877e-8
1.6813469160837958e-8
9.071398387284876e-8
4.78544439291743e-8
4.847308404652495e-7
1.1623155806966147e-7
1.2604515935280308e-8
1.1031890121974327e-9
1.4895503642274538e-9
9.948557844589988e-9
4.015298744569009e-9
3.895161206782892e-9
5.130424643594277e-9
7.285986477653086e-8
1.0893346836419847e-7
1.8809256857347382e-7
8.361927480261625e-8
4.8822018292748726e-8
1.3656767611208385e-8
3.998206615144438e-8
4.5483386041697495e-8
7.90272142554863e-9
6.407001341400083e-9
1.0349974522241603e-9
1.0361609299566841e-9
6.431076603872863e-10
6.102241612962103e-10
1.0728730205722635e-9
3.362769169669936e-9
1.3632625086810302e-8
2.1485088663608533e-8
2.6281322400988768e-8
2.9310862079147823e-8
1.217333276894755e-7
1.2825176452872301e-7
5.8468188045877076e-8
3.4001257901925765e-8
2.1851498837526245e-8
1.6841006287364977e-8
1.5892054648780378e-8
1.822178555237537e-8
2.5956653119557232e-8
4.0939135563807106e-8
3.178070213137537e-8
1.6481366931591073e-8
2.402405281691402e-9
9.299479604236498e-9
1.1445107196483543e-11
3.9424284896154893e-13
2.6084542395091528e-14
0.
0.
0.
2.5091482399620392e-14
2.8299582862581468e-14
2.572005490716991e-14
0.
0.
0.
0.
0.
0.
2.7158395543356347e-14
4.8260965743939944e-14
6.743338356784797e-14
2.8610967264679525e-13
6.913423621765777e-13
1.2886242258094938e-12
2.0456656095276808e-12
3.052994023793029e-12
4.521589282235924e-12
6.758366377484046e-12
1.0189338569143204e-11
1.5354617077325106e-11
2.278251550265145e-11
2.386495219161927e-11
1.129285888659041e-11
4.2194148823479356e-11
6.116090865098595e-11
9.073556596811015e-11
1.307994578062808e-10
1.8093224258460473e-10
2.4741198782885515e-10
3.43007855682471e-10
4.815435410520064e-10
6.789947773063286e-10
9.674513476673765e-10
1.4346077351364482e-9
2.2928959605439064e-9
2.246361644169495e-9
5.053440592528932e-10
5.56054860967102e-10
1.715548385707916e-9
3.90194331584811e-9
9.744685720465719e-9
1.3922643682810062e-8
4.4077620333721046e-8
7.234277271355831e-8
8.000257828070195e-9
1.3865751290065493e-9
2.624507424967997e-9
1.4608738856307165e-9
1.2662995258071776e-10
1.896281886936951e-9
5.999345964003616e-9
4.7654341030751515e-8
2.537552373215105e-9
1.922970635838929e-9
3.0946172894875293e-9
3.29720480135735e-9
2.4503278943665426e-9
1.4371935032223685e-9
1.0119409772228498e-9
1.3464066264125811e-11
4.201468686977939e-10
5.057455236239091e-10
2.830069717983828e-10
4.428479269586657e-10
1.4079986583791749e-9
3.6638982299502065e-9
5.216094582431184e-9
3.267497148385983e-9
2.125480004516321e-9
1.3494385377479968e-9
7.502483932369047e-10
5.219849495208332e-9
1.9921161685947065e-8
3.940776732232806e-8
3.736094942131125e-8
1.0432778461898015e-8
5.620197585356931e-10
2.8486199094412964e-9
1.9014045659861834e-9
4.3468553877687195e-9
5.006390466802308e-8
4.121914981730687e-8
3.4084015426965576e-8
1.3975535374867755e-7
3.2012080428807585e-8
5.921185880291639e-9
4.2604856492876735e-10
1.2383363626979577e-9
9.93886829260733e-10
5.270852966948473e-10
3.152172151258082e-10
2.523187158513395e-10
1.920544467331494e-10
1.33567456060707e-10
2.3198270702775903e-11
1.9773114004595532e-10
4.346734958073129e-10
9.14598330478213e-10
1.9841398086097707e-9
1.8045594251033263e-9
6.353280418150442e-10
5.831562888903536e-10
2.2795345395264685e-11
8.951996159413227e-9
1.9991273047390942e-8
1.7534143699178306e-8
1.6308747036280935e-8
1.3821364387139471e-8
9.863548389319055e-9
6.159161743036407e-9
3.496111870613941e-9
1.5710896876213256e-9
6.294403383222064e-10
4.645487815449717e-9
7.552142810221207e-9
8.506797336487218e-9
6.2831634869304974e-9
3.849312471273258e-9
2.0853847323497656e-9
1.851889520934028e-9
2.2273086564766867e-9
2.5206520878375484e-9
6.868621825415871e-10
3.375223957357606e-9
1.1094357412723828e-8
9.611262484520238e-9
7.630565401635167e-9
6.31382064168298e-9
5.055313030198813e-9
3.760617192810973e-9
2.479571531711303e-9
1.1926394748465683e-9
2.495117857818359e-10
3.764403509593003e-8
1.4222297663371223e-7
2.1811757098559324e-7
9.314736247516993e-8
4.162435763092814e-8
6.280715842805572e-11
2.8977161191974473e-9
4.8966167260853206e-8
4.860270441990171e-9
1.0606624876098342e-9
7.910117442414265e-9
1.5736496757727675e-8
3.3549868274957956e-8
5.093972365273298e-8
3.5772288066763717e-9
1.1998906921765685e-9
8.159363581963725e-10
8.186256472430231e-10
2.5977995794582075e-10
6.890363627568524e-11
7.57713665859315e-12
2.2036926537883475e-11
2.299511078484583e-11
1.8539975817520746e-11
1.2095597457857434e-11
7.940255242524098e-12
8.153091747553258e-12
1.1204429747969015e-11
1.758064655739843e-11
3.4554822272545883e-11
5.135953849830161e-11
1.1251656169299547e-8
4.596623754214212e-9
1.186450315862112e-8
1.785938848931056e-8
1.9902912450007093e-8
1.9795257790547687e-8
1.695636201745246e-8
1.2983944973131225e-8
9.522398781672095e-9
6.789790737272454e-9
3.9033000750197725e-9
9.035341943324155e-9
1.4028873712840347e-8
1.265995467843562e-8
6.342492651534248e-9
1.4910344717889925e-9
6.266240876304878e-9
5.347573915869217e-9
2.6351259071563337e-9
9.213069683382018e-9
2.4088325681303753e-8
2.00378494084145e-8
1.581613917899877e-8
1.4687059518000375e-8
1.4161076298724049e-8
1.3182107648089256e-8
1.1439086665186822e-8
9.121812304738162e-9
6.546065173363812e-9
3.852624553104745e-9
9.886716623226786e-8
4.295548986464938e-7
5.470974274191648e-7
4.516045669894523e-7
2.513484825324123e-7
1.6305044233511798e-7
1.2364142375649687e-7
8.2241018889479e-8
7.683375474769202e-8
8.555991930625046e-8
5.449519117917517e-8
1.526539854444851e-7
3.6431716403160127e-7
1.0006314346264087e-6
3.8018287644239415e-7
2.1282879699673727e-7
1.5681400287836387e-7
1.1528016180539359e-7
4.598727221876781e-8
1.9666734531096194e-8
2.5357878733158813e-8
1.9585071735905916e-8
4.177087598971002e-9
4.7190041773379044e-9
6.7743093640325e-9
6.28426004024922e-9
1.6210528690492868e-8
1.449927727331472e-8
1.3230573290907345e-8
2.1898389251673672e-8
5.083938677076451e-8
1.2747488468430257e-8
1.8844710691983895e-8
8.201888934912935e-9
3.28707761304717e-9
2.915716152671908e-8
1.1841345014256138e-8
1.0293135951787648e-8
3.58418407245422e-9
5.226739894546928e-10
2.8566056947606947e-10
1.1482605108235192e-9
2.808384912784767e-9
3.7515875682603705e-9
3.298551360521482e-9
2.7134296400648293e-9
2.47094288878792e-9
3.2684488877033025e-9
9.868304681974278e-9
1.662022885168358e-8
3.2898591465172067e-9
3.0194641807749055e-9
1.572494968999423e-9
5.703529212219109e-11
5.226558329691564e-13
0.
0.
0.
4.770691022941702e-14
2.5552977298664922e-14
1.0861977720576681e-13
1.7759601430506896e-13
5.1416903872155023e-14
2.119562231899718e-13
1.880937176230442e-13
1.524825560514643e-13
9.407088102644537e-14
7.695363531859902e-14
6.157692977401784e-14
2.8222818592063894e-14
0.
0.
0.
0.
0.
0.
0.
0.
0.
0.
0.
0.
0.
0.
2.7805585543885506e-14
4.310260367757759e-14
6.755252020759366e-14
1.0714035969092238e-13
1.7225518199491823e-13
2.8143256505184437e-13
4.689199777353036e-13
8.009505326362327e-13
1.4137060448073238e-12
1.2219195910461288e-10
3.4002658176008285e-10
5.512905927813113e-10
2.986832232064568e-10
3.6392725852742293e-10
1.1229690941628274e-9
1.8914417556767685e-9
2.673926670522323e-9
3.473903687317664e-9
4.2687826383071885e-9
4.99987540060779e-9
2.336092167690093e-9
1.314684667888551e-9
8.729904347158557e-10
1.768100040598069e-10
3.3103802552636684e-10
3.219861666514146e-10
1.353671892088459e-10
1.2732597600716927e-9
1.5717537964671487e-9
1.1623821543384903e-9
9.311290299824315e-10
7.577340961010342e-10
4.684606348213431e-10
5.61274730253567e-10
5.349697454966979e-10
5.022267416438829e-10
4.933793388502164e-10
5.084115026318106e-10
5.483647397162367e-10
4.704268506316063e-8
7.747001889604532e-8
7.72914304640472e-7
1.4161302761849004e-7
3.5497789227363476e-8
4.976194540152363e-10
2.1947289880417706e-8
1.0302189258034004e-7
4.2523131333733795e-8
4.375045934799074e-8
2.99369728364295e-8
1.3888659579183271e-7
6.863903777834828e-7
2.914285692559281e-6
1.2984176469227128e-6
2.8457976151486925e-7
1.8082299976189145e-8
1.636051155112414e-9
2.456998235984241e-10
2.907993026790988e-11
4.800794025479704e-13
3.723240439495967e-12
5.889973668974595e-11
9.775937235689665e-11
1.0953256498339097e-10
1.8826475553663677e-11
1.9759172576145209e-10
5.138647956298112e-10
1.3532990259996568e-9
3.5026108683051166e-9
6.912589713868177e-9
4.834475764982866e-9
3.778525412097833e-9
4.2927166935332e-9
6.317882799126625e-9
1.0129151567507268e-8
1.2058620285224985e-8
8.873545107488527e-9
5.984847847098659e-9
4.706761623511297e-9
4.5226771259520405e-9
5.387371953720231e-9
1.9231286157321034e-8
2.4987209204838922e-8
5.7125389285400974e-8
2.683265876461882e-10
4.13484760286606e-12
2.4084223719377138e-14
4.554898820949266e-14
0.
0.
0.
0.
0.
0.
0.
0.
0.
0.
0.
0.
0.
1.6463410432271802e-13
2.2068644368555873e-13
2.9669577858911035e-13
4.0582331035753706e-13
5.610426543533482e-13
7.817403429833883e-13
1.0954804082987908e-12
1.541350549546314e-12
2.174654696882744e-12
3.0731626459798195e-12
4.345072658606232e-12
3.940961702729561e-12
3.2526375922730094e-12
2.415840196880311e-12
2.4829786185566625e-12
2.9519793531296743e-12
3.9343964049383274e-12
5.614224764794034e-12
8.315143175742639e-12
1.2700513306996392e-11
2.002584183023283e-11
3.267494748100528e-11
5.539806660744038e-11
9.838369450435936e-11
1.858744427171166e-10
3.8492926485085723e-10
9.239472721390669e-10
2.5053701023290842e-9
2.7946748074630143e-9
2.499244570217665e-9
2.7048623088489946e-9
3.834635790348186e-8
2.2489238317611775e-7
7.652263288103407e-8
1.366864401616407e-7
1.2135596145952684e-7
1.0407759114550761e-7
7.856293630149162e-8
4.957296701195556e-8
2.477986197130627e-8
3.871947424469677e-9
2.0824479480496518e-8
1.524486513195475e-8
3.1024964853935045e-8
3.389489174143619e-8
2.472442200608077e-8
9.110600774069939e-9
1.006498554657358e-8
9.698930551291317e-9
8.168829936190195e-9
7.910324772514739e-9
5.554290250375927e-9
1.957759078838278e-9
1.4489043376694577e-8
2.272996166877497e-8
1.637734786101716e-8
1.2261156771952734e-8
8.864344829124981e-9
5.501428820883226e-9
1.6349943619148424e-9
4.196534484291945e-9
8.0462399415557e-8
1.3530214808389322e-7
7.139747418767989e-7
2.4510687454464625e-7
1.4067062683363503e-7
8.552900380815035e-8
4.08857699053831e-8
9.829877859449985e-9
2.901231262726833e-8
1.0860770113573675e-7
4.5814041660680497e-8
6.24151768971901e-8
1.1367966397761732e-7
2.0547730805669045e-7
1.487265044793748e-7
5.888742288641426e-8
2.4966216925957114e-8
9.04975732778868e-9
4.634703672994936e-9
1.607088335375843e-9
1.3923123990437797e-9
1.396195120501189e-9
9.738146136529367e-10
8.294741625251725e-10
3.877630423439154e-10
3.1905561520819685e-10
8.741722952273933e-10
1.6044883460666503e-9
2.660248321120138e-9
4.1686566433959295e-9
6.124392807998453e-9
4.142494784720404e-8
9.474057247736335e-8
2.6094841005145403e-8
4.08101722237859e-8
6.536339754485263e-8
7.722282475287561e-8
8.341709862031576e-8
8.211059535528801e-8
7.236235252649509e-8
5.757457237611932e-8
4.23251672544704e-8
5.2929366469453024e-8
4.35349808031525e-8
2.6232908170342036e-8
5.902290752834364e-9
2.0975167471497447e-8
1.6024260261264578e-8
1.5286860914612917e-8
1.584381519400416e-8
7.309386177248667e-9
1.493340939966871e-8
2.4539371270666524e-8
2.024164152289721e-8
1.7298225318075486e-8
1.4540205485143142e-8
1.1234587672891346e-8
7.014496369071085e-9
6.684833528723467e-10
1.2792308516746669e-8
3.871811588871822e-8
2.7662890190015542e-8
1.6321904021238646e-7
4.042002589956749e-8
1.276825600941551e-6
3.16282269029459e-7
1.3496199678723192e-7
2.9813675489042205e-8
7.650730479589474e-9
4.340517546193381e-8
2.4182314131636115e-8
2.182227808257232e-8
2.2919247223047515e-10
3.8411989100242015e-8
1.1650041597237044e-7
1.24433753741451e-7
1.1213964934708907e-7
4.707468038144185e-8
2.9662380823133956e-8
1.1786631936075742e-8
5.263733627476655e-9
2.809561089879254e-9
6.742898078211826e-10
7.678026849128205e-10
5.948669579284714e-10
4.3332680721589767e-10
3.4140623937690885e-10
1.2190274173178026e-11
2.5338558304735747e-10
4.95800669945043e-10
7.872619405149656e-10
1.0830156174651954e-9
1.3096422724089433e-9
8.685087705937825e-9
2.42949627566202e-8
1.553177310484047e-8
9.420861693951284e-9
2.5106385695466526e-8
3.497406769601956e-8
4.249226336810149e-8
4.7696460029264605e-8
4.939894563952654e-8
4.708577239422966e-8
4.184575425065187e-8
3.617037212311166e-8
2.306596080179786e-8
1.1920473577632198e-8
1.8321751838958325e-8
1.3647818372520273e-8
1.2917176421966622e-8
1.4192582464898765e-8
9.742080154088837e-9
9.463382478810642e-9
1.9028699012008404e-8
1.6369868149178908e-8
1.4481874668913004e-8
1.2760748223339849e-8
1.056772766007724e-8
7.617842604340238e-9
3.2337186031479932e-9
5.7197393786640455e-9
3.027694624942701e-8
2.2405803195475976e-8
1.150592168761404e-7
4.846696459037811e-8
7.525952394249747e-7
2.0433439042064492e-7
5.277837779371863e-8
3.3089002748937827e-9
2.3135715727488664e-9
1.4036146108856222e-8
6.482140960204556e-9
5.92334064199917e-9
1.4576808933410103e-9
4.241012641889892e-8
3.6175355239604255e-8
7.004439616699666e-9
4.597508551844912e-8
6.087721238260366e-8
6.947077074127906e-8
3.9126825781262325e-8
1.4781379574320711e-8
6.544527350892314e-8
8.844868042300748e-9
3.755279105555781e-8
1.1134733195256729e-8
7.86730437234118e-9
4.747852625806562e-9
2.402200627364347e-9
2.8117542707876324e-10
1.2242076105035952e-9
6.8491324727799625e-9
3.4911270615457556e-9
3.8339621354642745e-9
6.2987203780331535e-9
5.0220557040465475e-9
1.090977278688476e-9
3.1811098071711464e-10
5.42916748750113e-10
6.963242549067724e-10
9.023800787859056e-10
1.2072342706368625e-9
1.5953723954828378e-9
1.3207083370673957e-9
4.904991311030408e-9
3.383676623468654e-8
2.1183694463419966e-8
1.5216422751737708e-8
9.10891036423855e-11
8.871344332560956e-13
2.433034639208518e-14
0.
0.
0.
3.20894339503725e-14
4.3515147568324417e-14
4.2977304490845004e-14
0.
2.230695255564131e-14
7.532530313824771e-14
1.4575767910101526e-13
2.4781286140585373e-13
4.050450536354355e-13
6.575132162459344e-13
1.0771631141864448e-12
5.980242152697859e-13
2.6891047401213683e-12
6.57996873035633e-12
1.2424594191329779e-11
1.9452925913680905e-11
2.8715673311740328e-11
4.401484078364487e-11
7.110460367409622e-11
8.423848002808539e-11
8.77364335305007e-11
7.66267713094504e-11
1.2786101812146495e-10
4.0126521560495595e-11
1.4240791374545437e-10
2.9531061826269883e-10
5.476786580379559e-10
9.841473668403132e-10
1.6249067250880934e-9
2.4834166100735745e-9
3.6516565996213328e-9
5.352643175083942e-9
7.938960951259668e-9
1.193764941582539e-8
1.850276976948323e-8
3.104941151591313e-8
4.039213568975174e-8
1.8081369932895288e-8
7.042880324381364e-9
9.934513072567924e-10
3.760839682680122e-9
8.838005576259228e-9
2.1625758058745842e-7
5.906310681493153e-7
1.8267111549081085e-6
9.623379106187152e-7
6.149613869606773e-7
3.889260400338297e-7
1.9358164856137218e-7
6.627444622712448e-8
1.8779909628887514e-8
1.151253412409829e-7
1.7642627641191108e-7
1.640183007348709e-7
7.118191536539325e-8
4.5617914804352013e-8
3.030620745573437e-8
1.4639355546489073e-8
5.120016632335441e-9
5.426783829385223e-9
1.6552288604947246e-8
1.0940731606410791e-8
1.0485420708880885e-8
8.519318505081378e-9
2.6037058085064593e-9
1.5773723927743237e-8
4.2824848099032696e-8
7.171684894071978e-8
5.0454804332328276e-8
3.85669247756883e-8
2.854145750122666e-8
1.7235418981721687e-8
2.8937075722117046e-7
1.1565574414190646e-6
1.088006644039925e-6
9.585336474034354e-7
7.106210635070272e-7
5.920771994361193e-7
4.791029670651497e-7
3.057000995415614e-7
3.3661033451070396e-8
2.9578915568884164e-7
3.327673235096925e-7
4.458907846785753e-7
1.4309609370852982e-7
2.940966509331739e-8
1.08580045057805e-8
2.526710354528845e-8
1.3943722617869114e-8
5.0642161453105586e-9
1.064011119209967e-9
4.375063738331607e-9
1.6113563627725133e-8
1.3703307115904768e-8
5.880466006912918e-9
1.3427003270632775e-8
3.037260657931731e-8
6.384542462588633e-8
1.5272783565506182e-7
2.3179662372709896e-7
1.413979494889806e-7
8.139523051991144e-8
4.325342091370044e-8
5.079641146963918e-7
1.874730661773941e-6
6.56972432116716e-7
1.2689502467092014e-6
1.0359725585537036e-6
9.374175398852057e-7
9.170053237923327e-7
8.504109730348021e-7
4.189554605880723e-7
1.199164773464564e-7
4.02637533120651e-7
5.49296369514048e-8
5.7538624287585906e-8
5.21808211884969e-8
2.3684914267842478e-8
9.464232756867603e-9
3.3659322016415247e-9
2.814131440375655e-9
1.1776196496290094e-8
1.9228699438952477e-8
4.489708890521077e-8
1.1765473409558578e-9
9.606575071987422e-8
1.900172785528722e-7
1.8335600211123943e-7
9.179889444429863e-8
7.63898638823803e-8
7.67534402482345e-8
8.16243184080828e-8
8.893614139758797e-8
9.494025137077456e-8
5.289320173380633e-7
1.0520850453334999e-6
1.2156657251758012e-6
1.7211505623565504e-6
1.3526709602462114e-6
1.2149922456765108e-6
1.544081332207172e-6
1.7943149550470253e-7
2.380456221003987e-7
5.348337888194585e-7
1.2193234736666904e-6
9.13250936701985e-7
1.2837315740414117e-7
2.415194462092318e-7
3.2861686387443075e-7
2.965900425663491e-7
1.3340223053444018e-7
2.190948395443929e-8
4.211798442718781e-8
4.0755008329901894e-7
1.766533274315151e-7
1.8429897887048186e-7
1.7433322099137724e-7
2.0595093314990295e-6
5.097300799717761e-6
7.386756295227475e-6
1.7227959766887793e-6
1.748543914967604e-7
1.4893014094206114e-8
1.8992890614518973e-8
1.7227883981183815e-8
4.6231826478378654e-9
1.61461717012866e-8
2.4444780619295397e-9
1.555262966563744e-10
2.460459476509046e-10
7.268781254436645e-10
1.5528051098556007e-11
8.347010923477285e-11
1.306386804428746e-10
3.917240290500993e-10
1.348954275585389e-10
5.848241791124408e-10
3.494889221327237e-9
7.155919663981736e-8
2.3342038056928228e-8
1.6119849764718533e-8
7.883132330270002e-8
7.506782606590317e-8
1.0613954509580321e-7
4.201359869231885e-8
2.193415384674162e-8
7.926955981442252e-9
2.1206392498634027e-9
2.354292925353951e-10
1.2866583092574725e-8
1.5735803327689245e-9
3.919495007615967e-9
1.2025801942189078e-9
8.492594534125418e-12
1.9074897627308285e-13
0.
0.
0.
2.776848994708001e-14
4.257288745105461e-14
6.110512451540925e-14
8.548749802542466e-14
1.1873822952401416e-13
1.6480043151030192e-13
2.290600002648491e-13
3.190697341471864e-13
4.4553713633039716e-13
5.452597654498871e-13
3.1114793151467473e-13
2.8880667341735404e-13
3.5099112876501115e-13
4.813361097300018e-13
6.455494276942531e-13
8.537556711063738e-13
1.1498934905779738e-12
1.5972282096180915e-12
2.2850893492739866e-12
3.347980876030002e-12
4.996942931639213e-12
7.571069545616881e-12
1.162523947253297e-11
1.808422733940013e-11
2.852161337190324e-11
4.568142815839956e-11
7.449220516409327e-11
1.2413257685513495e-10
1.1089249091708378e-9
3.5711924831729865e-9
5.451262747333204e-9
3.3187914709920526e-9
8.483428932191166e-10
5.33794449562462e-9
9.923438748491104e-9
1.4921524858301814e-8
2.062086914469499e-8
2.720792943879465e-8
3.474636690339487e-8
1.9231126072717688e-8
2.4655594176898275e-10
1.8448239801596403e-8
1.8330852375143305e-8
1.954711864972818e-8
4.7189137153301115e-9
3.4414490293823425e-8
6.165223087080498e-8
4.7456138834532735e-8
4.015162835156005e-8
3.511780503971615e-8
2.948303094763803e-8
2.273392841775053e-8
1.515173964826367e-8
6.1552949513063615e-9
7.266750403511499e-9
3.458597830661552e-8
7.2248070366902e-8
5.5350024368296275e-8
4.675390157293799e-8
4.4863286080351415e-7
7.36159017447348e-8
2.19088856456806e-6
4.2849252221658514e-7
8.527997633094956e-8
8.826756079148684e-9
3.5623105074772235e-8
3.3748582485612306e-8
3.215347449236158e-8
1.2979211917274006e-8
9.355038611456236e-8
2.486324488801333e-7
8.026750973486528e-7
1.512698059428755e-6
6.757928063761736e-7
1.0672951000167335e-7
1.9118764015253763e-7
5.087490053468329e-7
1.21025035266204e-7
1.4226202483955745e-8
2.0277119450486613e-8
3.5924152219684708e-9
2.9724305029643366e-9
3.263472518302354e-10
8.833975756647605e-9
4.3059625231626936e-8
1.1701633217880239e-8
6.592598358422141e-9
8.117255876912044e-9
1.605529847537336e-8
4.595056164085468e-8
7.2655169563945505e-9
5.260521025671488e-9
2.927015739520925e-9
9.788041852433916e-10
6.435309769702561e-10
6.621591535163104e-10
9.466750194001973e-10
1.9776844098476116e-9
6.552278234478301e-9
1.122706283455074e-8
7.864553461462634e-9
2.5373567264153364e-9
2.407323041812871e-9
9.86502984098684e-11
2.6055274924502445e-12
0.
0.
3.733421813571972e-14
1.0205396358817962e-13
5.006328663980472e-13
7.181704623124562e-13
9.701411175409505e-13
1.2211323138753083e-12
1.454448088355062e-12
1.6424239352323652e-12
1.676084246248825e-12
1.4999491279543543e-12
1.1960533573362138e-12
8.633119402778711e-13
5.372887197500298e-13
8.02724018529432e-13
2.195150936871223e-12
4.2336165263872965e-12
7.435138716800927e-12
1.2360708728265077e-11
1.9592642020974296e-11
2.958753809377756e-11
4.268961293041175e-11
5.943023119022208e-11
8.081696288250702e-11
1.0827316786026844e-10
1.4329307579459293e-10
1.7141164829976294e-10
3.511204181218205e-11
2.1241667992616312e-10
2.8272925041892457e-10
3.9177963798459984e-10
5.611477888169681e-10
8.115374226806979e-10
1.1593397220025898e-9
1.6163777224921485e-9
2.1969526500656636e-9
2.9286655476246493e-9
3.861723658752517e-9
5.0038396782144705e-9
5.048843303743084e-9
3.132059799677216e-9
1.1166274465805821e-8
2.1192982102427738e-8
2.8618746065253037e-8
2.2719362123642173e-8
1.0266789313321951e-7
1.2765467071605697e-7
8.811549246889821e-7
4.4353521417959927e-7
2.7147681369057476e-7
1.4867384572298118e-7
7.12409368581958e-8
3.1422423544775925e-8
8.136028783572251e-9
1.9737285142624987e-8
1.4895442714947745e-7
5.707343725926778e-8
6.01551739444149e-9
3.5603936495231344e-9
1.2089751375274252e-9
7.582556942412815e-11
3.5126603097652078e-9
6.289924044059843e-9
5.191456039729772e-9
4.23971298241202e-9
2.904205169981827e-9
6.82508273655742e-10
1.590111938957427e-8
8.371694073570513e-9
1.199222978373773e-8
1.549171907498752e-8
1.7726690711997344e-8
1.4259439289228401e-8
5.6905058000741906e-8
2.193669302043464e-7
2.9544191380214794e-7
3.500087246491788e-7
2.3467036302461096e-7
8.660920780819208e-8
1.4790115273960928e-7
2.478560650952164e-8
4.460242545524295e-9
2.927729386587612e-10
4.875485187164329e-11
4.354872926728766e-11
2.179644792506274e-10
8.233472497585365e-11
2.10648270004358e-10
5.355180190171859e-10
1.6271561769630001e-9
6.630446761464363e-9
2.0827608721673458e-8
2.100110562974369e-8
2.068092837572643e-8
2.0464228336747924e-8
5.8904018263118104e-9
2.325155738160753e-7
7.275732880699027e-8
3.6154572150870204e-8
1.552256739731195e-8
4.703844878621083e-9
4.657203141630699e-10
5.694347914004626e-9
1.4532070277668228e-8
3.0669219027364613e-9
1.532149463220106e-11
3.642422495946673e-12
2.9263455658758333e-13
3.701697187222999e-14
2.8340729651587004e-14
2.952168500673198e-14
4.081639450995852e-14
5.735316476970663e-14
7.965421607561728e-14
1.1015422184829782e-13
1.523408125351736e-13
2.1102557724916611e-13
2.9294833844647363e-13
3.109889346186628e-13
1.6826654385189447e-13
1.572148523836139e-13
2.0748122328369004e-13
2.9000759032340105e-13
3.8277232350898566e-13
5.005247278078628e-13
6.723479275901307e-13
9.343499244357727e-13
1.3355707995089292e-12
1.948755010570978e-12
2.8861938295507544e-12
4.324497225589361e-12
6.5451600708652226e-12
1.0002892282238054e-11
1.5443431927244794e-11
2.4111692093656225e-11
3.8129925113859864e-11
6.120782445273567e-11
6.300553506900935e-10
1.7709949062869943e-9
3.1574532014847614e-9
3.091529054854142e-9
1.3936394038831878e-9
1.1081504234818033e-9
3.949215628211632e-9
7.071496375684607e-9
1.057955692813201e-8
1.4602654219128905e-8
1.925750297506375e-8
2.462623775846151e-8
1.2762428832334971e-8
7.3928317859714426e-9
1.4214537564802979e-8
1.4672105014728648e-8
1.3184199943685129e-8
6.3982291131896594e-9
4.016957008354721e-8
7.488963222643912e-8
5.486825740139583e-8
4.33857455858141e-8
3.502181962165251e-8
2.6811349102248907e-8
1.8695679542423188e-8
1.0697440252811688e-8
1.5901983689306874e-9
1.2349522002119882e-8
4.152977436134768e-8
6.512678411158371e-8
4.9585486486941037e-8
3.2693122672123006e-7
9.662658507099346e-9
1.9965052356204337e-6
4.341427037200888e-7
1.1478145121073278e-7
1.6832790487669884e-8
2.562489771704806e-8
4.796586612865206e-8
3.2514858349862556e-8
2.5494341036793827e-8
4.133816681774439e-9
4.659432236795315e-9
8.309533057216142e-9
3.78708592910172e-8
1.419404086696906e-8
1.0541615832021657e-9
2.238098309097172e-9
1.1597842574450236e-8
7.1586279388520806e-9
5.620627277885315e-8
4.966511085541091e-8
3.756539643173027e-8
2.3282613247867313e-9
2.02187122083837e-9
2.786900386319533e-10
2.2484184959677054e-11
7.333914174859417e-11
4.712109343769028e-11
1.5368696735075403e-11
3.6288985499494894e-11
7.39674431427353e-11
2.6573995786340616e-10
7.61434692515093e-10
1.1385804868361077e-9
9.471797371161582e-10
3.5511339401451434e-10
4.88767180653347e-10
1.5338012150906906e-9
2.8358103702357756e-9
4.505117350982263e-9
6.6777737716402584e-9
9.488928861187288e-9
3.211733863203772e-9
7.4423113813112095e-9
6.939369398551946e-9
6.561095236386872e-9
2.6589269820467177e-10
1.256806342918301e-8
3.434351211136927e-8
4.8246759237239186e-8
3.457035920519094e-8
2.7846133694301385e-8
2.319741059863073e-8
1.8690298022756473e-8
1.4000977874689996e-8
8.993808907183805e-9
2.9205163390536996e-9
6.575314675978883e-9
2.6924294127184235e-8
6.392097494498648e-8
4.748468821235653e-8
3.894557560116884e-8
3.6028154077694004e-7
3.7051273944527965e-8
1.690248032107222e-6
3.561828883536768e-7
8.770843725874369e-8
3.357514443696558e-8
7.607897950552646e-8
2.2873890823843973e-8
2.0689622455306382e-8
9.101293207824468e-9
5.831596140216177e-8
1.624779055022353e-7
5.384340639757582e-7
1.1057096732208142e-6
5.390191921022228e-7
9.598357085516822e-8
1.3470413618992499e-7
3.0157221051630596e-7
4.203696638831526e-8
2.011396840134375e-8
6.737726847245229e-9
1.4831498531222098e-10
3.322905132219928e-11
6.961554441479913e-11
8.101057264795486e-10
3.576673558644224e-9
5.8656897312830374e-9
5.97950691612485e-9
4.384601466481358e-9
1.4192324637494925e-9
1.0916523184510111e-8
5.0028659968539696e-9
5.268111803132236e-10
1.5529032393639724e-9
2.6145195159330223e-9
3.790759039423483e-9
4.567275389083165e-9
4.892946523879224e-9
3.470114057458316e-9
2.4206640177508047e-8
1.3128269860022637e-8
2.3943466531968542e-8
7.904674839420884e-9
1.2190104282193014e-7
1.624236893988545e-8
4.244151343377924e-8
3.460027961917937e-10
2.7759490739823525e-11
1.4879193164685933e-12
1.9018349588563913e-13
1.1792368568548991e-13
3.5511476229560806e-14
1.4507399814406542e-13
2.561659286482491e-13
1.6769902945565345e-13
1.9714817002091258e-13
9.325906285075062e-13
3.421767126864121e-12
1.304861064667201e-11
5.991603264557305e-12
5.1666915555916155e-12
1.1800636421308111e-11
1.2076110643127018e-11
1.065391991043511e-11
8.820506663637961e-12
1.2310520680562416e-11
2.5625490914760823e-11
3.16476508162441e-11
2.939433385064173e-11
5.260393710289737e-11
8.69798146898116e-12
1.4734497179121897e-10
1.5594062176307354e-10
1.6180886385561122e-12
1.9766374730245724e-11
2.8926475939968726e-11
3.014785179109497e-11
3.6075182532974793e-11
3.013628821246837e-11
1.6870852324909284e-11
7.85481905378421e-12
3.445624413529054e-12
1.3865995144159538e-12
3.314151381270277e-13
3.6070389487265493e-13
1.016749307250817e-12
1.8528254902763935e-12
3.0562226578579727e-12
4.777137871201457e-12
7.0384809847553e-12
9.695056796598132e-12
1.262094829977717e-11
5.748169830463794e-10
1.0831542999608227e-9
1.395719649307142e-9
1.9508401606737127e-9
2.8486939592331137e-9
4.326840873701934e-9
6.818343799988674e-9
1.0373820713463142e-8
1.2495069433156543e-8
1.2296458286445466e-8
1.1504886040510975e-8
4.772855925450615e-9
1.0376287856032261e-9
4.240032663718231e-10
1.137363674288914e-10
1.940151990079321e-11
2.2392659142645367e-11
1.8272963351536706e-11
4.401117035796188e-11
2.2171064436721464e-10
6.045842554429749e-10
1.5728787517846755e-9
1.4269042826354724e-9
8.918190508731536e-10
5.139054630192953e-10
1.8880197379775788e-10
1.4744877387786929e-10
6.042382273277185e-10
1.4858941025501312e-9
3.916653306873444e-9
4.445662284383014e-9
2.069053638470412e-9
3.7065380301059355e-8
3.958837919221936e-7
9.179577233710072e-8
4.0054174547850413e-8
1.2960988944859848e-8
8.101742727773624e-9
7.784194099565979e-8
4.4732554961806406e-8
3.685752499919219e-8
3.221167765591825e-8
9.887629940821417e-8
1.948424153588475e-7
2.9450283951160364e-7
8.390413045797087e-9
9.925906095464296e-9
2.0560933222011164e-9
6.7506856577199305e-9
8.178608793977168e-9
1.7182211218404844e-9
2.3108936496100124e-10
5.630195359441527e-10
4.1443366942111584e-10
3.032279236772473e-10
6.977317713073431e-11
2.038275519523032e-10
4.530752755449978e-10
7.897713232924598e-10
1.2310081104996625e-9
1.735181793505331e-9
6.546569164985344e-9
1.627562141957802e-8
6.61450775597545e-9
3.3313242781320252e-9
7.699724400858762e-9
9.328562479480857e-9
6.8154667804429515e-9
2.160885862272292e-9
5.950152023968081e-9
6.260407807097755e-9
5.605111865245147e-9
4.7905243901298695e-9
5.690043609517815e-9
4.342297780204856e-9
3.5823645581515194e-9
6.125440063490125e-9
8.079929986126184e-9
6.446534090815351e-9
6.366661038837409e-9
6.320325204552305e-9
1.8634686713292636e-9
5.598342223686868e-9
7.276101520493021e-9
6.342343905573551e-9
5.688044040819498e-9
5.000441882929444e-9
4.115329778813989e-9
3.038556272479691e-9
1.785439359163441e-9
2.3995904696952195e-10
1.982186481153459e-9
9.193118515371577e-8
7.750168952324986e-8
1.4770168159123025e-6
3.666246696657698e-7
1.602999789896336e-7
5.635192694730903e-8
3.719183792864515e-8
2.183073151949988e-7
8.440580074242145e-8
8.853549124167037e-8
4.9089610158201885e-8
2.4325957190491357e-7
5.670407696744433e-7
2.830656246982101e-7
4.294727634840448e-8
1.4157990226919978e-8
3.1792713888252556e-9
2.091367484403257e-8
1.5128649617403387e-8
3.0709616395640876e-9
3.4946665100884586e-10
5.387394136381767e-10
5.274581134359173e-10
3.698792450895484e-10
1.5093282040320734e-10
1.8913899670256717e-10
4.867658279347594e-10
8.766640900781892e-10
1.4075523528992336e-9
1.9949596627137695e-9
2.258074370592853e-9
1.558085891798877e-8
3.035633912926939e-8
6.603599614078476e-9
1.4021422676717683e-8
2.461845454134045e-8
3.1807780116013205e-8
3.111465119738304e-8
1.1334433713266323e-8
6.9321694296642526e-9
1.2097736773250239e-8
1.208348890481223e-8
1.576573000159239e-8
1.3966145115113909e-8
1.1571547280536279e-8
2.1170982886741666e-8
2.7129675090049245e-8
1.9452007223434493e-8
2.088067719246382e-8
1.8541034717124075e-8
1.417631383355465e-10
1.3623710494658238e-8
1.3836104860769946e-8
1.3738881390908474e-8
1.3862326704276076e-8
1.3700139974430857e-8
1.2815738350152253e-8
1.1037596496284888e-8
8.409943217171504e-9
4.918764793569393e-9
1.5591934989376583e-10
7.156196797875461e-9
2.7242840581243864e-7
2.96341157626231e-7
3.117566232099889e-6
8.077451147820973e-7
3.4754212357216554e-7
6.016852757031011e-8
2.4657794473939076e-7
1.364535457787658e-7
1.2838539025665507e-7
1.2527584167128464e-7
3.485314430350982e-8
1.1737342725042693e-7
2.979881910349484e-7
4.006590461289504e-7
1.8878456640481023e-9
3.6963662423763606e-8
4.705757111714572e-9
3.3491168812568175e-8
2.5448630503158227e-8
4.998926635807625e-9
6.942331523735444e-9
3.430843881244749e-9
1.0466802005144915e-9
2.1927455858928498e-10
4.229531839581129e-11
1.4808839758214497e-11
3.4439900494855496e-11
2.1657080983984017e-11
1.1021258650363112e-11
5.876953252674768e-11
2.0546052795493394e-10
5.442902547061598e-10
6.19996513606409e-10
5.265527472280697e-10
2.840113205512289e-10
6.908075422452319e-11
4.937364084021144e-10
7.555317551954953e-10
3.3583493567615266e-10
1.0356916793395867e-9
3.3914655256163144e-9
6.515395052716028e-9
5.585411067537589e-9
6.993431382077969e-9
7.919100227618522e-9
1.389375773756662e-8
3.7304247941276404e-8
5.1306209346285975e-9
4.146486586028752e-8
5.033065246029508e-8
4.380231021082267e-8
3.512254242616353e-8
3.208394146864475e-8
3.3062965705914216e-8
3.622201389289997e-8
4.0336245415156775e-8
4.418717865877319e-8
4.618814843488943e-8
4.4503914156105285e-8
3.770402008031869e-8
2.52469747796351e-8
6.192451008382199e-7
3.3136282106028757e-6
2.278466521736406e-6
2.143651820225647e-6
1.314767252211059e-6
9.533522919628262e-8
2.8541084958103053e-7
3.01833651166421e-7
3.712909660820489e-7
1.9213085812220417e-7
7.769681007616482e-7
9.93671291526815e-7
9.039612728685868e-7
6.805158635832893e-7
9.38080190133091e-7
1.6276396137349371e-6
8.583648454139078e-8
6.43940613758221e-8
1.0027089751177497e-8
5.9524709802446735e-9
4.800482129767049e-9
2.392688456138818e-9
1.1867594642376872e-8
9.72890806302484e-10
8.264465009728691e-9
1.0343189062720804e-8
2.1277684357397713e-8
5.718629488916019e-8
1.774442268730959e-7
7.221513998042137e-7
5.591022638729146e-7
4.189158677893028e-8
1.5571611965557633e-8
9.45899921359211e-8
2.2003849233569075e-8
5.655348674965804e-8
1.626231606124021e-8
4.782303775068031e-9
1.3358255750048249e-8
2.7284231296120222e-8
4.3091237217391275e-9
3.1924411279669568e-9
8.012400832482815e-9
1.1815715601775977e-8
9.230282631420938e-9
4.948875990136825e-9
1.5764870521441478e-9
1.6401435516686667e-9
6.615818316197121e-9
1.0945815276187112e-9
3.846704515537829e-10
7.28136461710797e-11
1.5206970906582365e-12
1.8915550083977335e-12
0.
2.2433953636592935e-14
0.
1.4125130918881252e-13
1.7921819189437106e-13
4.661996735987521e-13
6.602761947672501e-13
1.0078445742957127e-12
2.3235044292136785e-13
2.2931383068070864e-13
1.8204674788403618e-13
3.718204610555946e-13
3.181382738527883e-13
1.859260560013011e-13
1.0977700774091912e-13
8.035936188390218e-14
7.738050868820272e-14
9.070657298215056e-14
1.1721006670499286e-13
8.218153528095351e-14
0.
0.
0.
3.602038322274121e-14
5.729980727336167e-14
8.629915580268797e-14
1.2878955190833924e-13
1.9285253110972218e-13
2.905679615511023e-13
4.4091314477026976e-13
6.744773352033875e-13
1.0415513261296723e-12
1.6265876511686674e-12
2.575065258772469e-12
4.145652078012686e-12
6.817232447246961e-12
1.1524555625939378e-11
2.022728644188903e-11
4.112186603934291e-10
8.103603301477108e-10
1.1804522934291906e-9
1.3322034183144987e-9
9.156216270834727e-10
1.872705312374962e-11
8.47696817182996e-10
1.2469213758623435e-9
9.046424627476661e-10
5.667949150806572e-10
4.116678959198363e-9
9.261678348912715e-9
4.874041664575327e-10
3.085386776657644e-10
4.50923910537473e-10
5.422941743399105e-10
5.339262612279609e-10
5.053414833559968e-10
4.3930783033073504e-10
2.2704812780836785e-10
5.561713162317878e-12
2.3264739800934725e-11
5.437255111453266e-11
1.2036023714337432e-10
1.5774104507165213e-10
5.277322130324169e-11
3.582901076132763e-10
3.7229084263187926e-10
4.087298594175795e-10
4.6149777409488664e-10
5.329551497576037e-10
3.9466698387643876e-8
6.186475769712013e-8
7.132368854613858e-7
1.3528927346614963e-7
3.8050001000312625e-8
4.684316047312956e-9
1.2940693781763869e-8
5.982276484429953e-8
4.8641457314593194e-8
4.018145672493087e-8
3.628976353823778e-8
2.0210930284225614e-8
1.619826893097405e-7
1.204318150044316e-7
3.812405985085012e-8
2.046909491290959e-10
1.915765026247697e-8
2.0049100452630004e-8
8.647997313681332e-9
3.4336515093377058e-9
1.2736838403669247e-9
6.131881361317085e-11
5.502821271516232e-9
5.33789370952068e-9
1.4208040890511754e-9
1.273464885940129e-10
9.677171789382292e-10
3.5492345885095716e-9
3.70579341070771e-8
1.2055495089191418e-8
1.164396845025117e-8
8.238680728568612e-8
2.3317788068226525e-7
2.1934857570767168e-6
3.064470453377226e-7
5.724037385897409e-8
7.346934361629953e-8
5.069974352247722e-7
1.7373778717954016e-8
7.058809719636634e-10
3.679277397361476e-12
4.432603328683705e-11
5.379576451010185e-13
7.016669826849101e-12
8.049546606167715e-11
1.159985348544241e-9
1.7142595231109218e-9
3.979632580861504e-9
1.4630205636809298e-8
2.4344841343502118e-8
2.3994237704265043e-8
2.4585200372319386e-8
2.7752682056680747e-8
4.130663598517895e-8
2.82421477449374e-7
7.099400645531333e-8
3.606056632977853e-8
1.5287291035614542e-8
4.379728788868075e-9
6.174880371148083e-10
4.733884300673805e-8
3.867772169073591e-9
1.3879071072974508e-9
1.4970556805862034e-11
7.32418086691673e-12
3.8423252199710013e-13
2.7927532912378016e-14
2.8587764983440415e-14
2.9139158234342336e-14
4.055986013305512e-14
5.739884537513701e-14
7.997289488902917e-14
1.1074235746395366e-13
9.902110767122387e-14
5.303539834067867e-14
5.238319130605527e-14
7.625138726015598e-14
1.0571632879276244e-13
1.3568091056849309e-13
1.7503989351403784e-13
2.3449662961683107e-13
3.2577792924269914e-13
4.6445556009029e-13
6.734257694752685e-13
9.874782128922986e-13
1.4600998560866352e-12
2.1741840402316943e-12
3.259300619975634e-12
4.9200139635966626e-12
7.483077655937387e-12
1.1477532205095259e-11
1.7773500369171265e-11
1.9001398586368633e-10
4.621566265351795e-10
8.558376452307139e-10
1.1765728962101886e-9
1.1713487439606666e-9
7.996312988891396e-10
1.170510880861872e-10
8.243661220855145e-10
2.0014798804360978e-9
3.4216694837949413e-9
5.113311908349885e-9
7.115825061779856e-9
1.7106135237022835e-9
5.8184973378320285e-9
6.592637748387377e-9
7.07960750122368e-9
1.5811790294241584e-9
1.3913693773546489e-8
3.6909084254029744e-8
7.63499754735532e-8
5.335725873103442e-8
3.631660048256488e-8
2.4994137567592208e-8
1.664831299523368e-8
1.0273167815956654e-8
4.704955668377694e-9
1.8745778876906365e-9
1.3583623630554705e-8
3.630608204716049e-8
2.6062707536460676e-8
2.101912351392602e-8
1.1286863180931367e-7
4.193020030094142e-8
4.4604111886788803e-7
7.956944846945263e-8
8.347974849113708e-9
1.0103072913668832e-9
7.539513465011614e-9
1.6078322994660646e-8
7.254701157111198e-9
4.9511594448480564e-9
1.4979008853375795e-9
6.589397796547679e-9
1.255632343856337e-8
9.628195811231092e-10
1.253779146103964e-8
4.495846703925927e-9
3.296184808635701e-8
3.061201609323911e-8
5.08778199898822e-9
2.3666586296076595e-8
7.968304400734153e-9
1.4929485010598672e-9
1.4666441181661352e-9
1.5309599869760817e-10
1.110577950424829e-10
8.876708106484116e-11
5.87202396765217e-11
1.6735735333599717e-11
3.445018914100199e-11
6.875096908946577e-11
1.0045821341626349e-10
2.191990637792026e-10
5.479026218380001e-10
8.260817769598325e-10
6.508024326015258e-10
1.9189483445068942e-10
2.942594283601551e-10
7.083379462797359e-10
1.020060471945945e-9
1.1804667555087565e-9
1.0517198646096209e-9
3.1569459578523973e-10
7.140823780439356e-10
4.728376304497393e-9
3.89999550302191e-9
3.428757706598411e-9
3.853782862178833e-9
2.0504803582203615e-9
3.351370796557612e-9
7.76809706904319e-9
6.204524196953571e-9
5.3194971454577875e-9
4.730647381916972e-9
4.077532346833739e-9
3.264320069245853e-9
2.3015529476108558e-9
1.1279745767851958e-9
5.660843413205635e-10
3.7087972800852378e-9
1.0363694809235658e-8
9.425911696429833e-9
7.719601308680067e-9
1.4180863354183958e-7
1.3413034330934194e-7
1.2271069271452737e-6
2.0562434028538838e-7
3.618294648043418e-8
1.766685568004642e-8
1.0095624044029375e-7
6.863022357386535e-8
5.31041389470745e-8
4.0387543735642835e-8
2.462858875060024e-7
3.5462787843833603e-7
4.760957217542183e-7
1.6285155123499454e-6
7.087316670925556e-7
5.4291736201341613e-8
1.8457115258008335e-7
3.1971198062143295e-7
6.182433307573271e-7
7.076570007384217e-8
2.885172703749433e-8
2.675031539108518e-8
1.2652194834938465e-8
5.140455443596878e-9
7.305055516596139e-9
5.6101363454530005e-9
3.952706524495027e-9
1.0378902629276105e-9
1.4034528354574478e-7
4.103851822226108e-8
8.214540132727386e-9
1.3895819735749906e-9
2.161166917621703e-9
5.149103168698915e-10
5.468679965881803e-10
1.2487604173095435e-9
2.1014489036882127e-9
3.7754367154164944e-9
8.300088197868165e-9
2.050120177314024e-8
1.501862572771879e-8
1.1686754291339269e-8
1.624521349617174e-8
4.580399708139023e-8
3.1972877017959635e-7
8.708458512227301e-8
3.403888447380558e-8
3.3431407628963776e-8
4.452847240539555e-11
2.4097396924619063e-12
1.365843159211057e-13
2.648175352829787e-14
6.596987548520016e-14
5.2223084475879846e-14
5.38611253273881e-14
6.565085827062836e-14
8.114751326176297e-14
8.514857241486707e-14
6.317100280394325e-14
3.2475682200282727e-14
0.
7.69617394071959e-14
9.852676077631566e-14
1.2900214891062834e-13
1.7380752446007904e-13
2.3785923644126766e-13
3.285944395658667e-13
4.566899313009111e-13
6.373918146149595e-13
8.924369934999555e-13
1.252771409841991e-12
1.7623657923449102e-12
1.842387393797883e-12
1.039038880639845e-12
8.049671820256023e-13
8.705564603976613e-13
1.1535161417101493e-12
1.6331953998033824e-12
2.326439404457586e-12
3.35298877755305e-12
4.938942271987966e-12
7.456773955930628e-12
1.1531412630003166e-11
1.8249438469607178e-11
2.9572639096354605e-11
4.920038416183646e-11
8.450257190694446e-11
1.5128112657003646e-10
2.870899172999179e-10
5.955686787965764e-10
1.428333649000549e-9
3.8780260766693254e-9
3.659473187932848e-8
9.272084007251853e-8
3.485539707860037e-8
3.6866862910898203e-8
6.332475654905649e-8
7.533618155821884e-8
8.170718555077052e-8
8.105885984741181e-8
7.197697841382968e-8
5.717694850214248e-8
4.112615825928235e-8
5.0370962791726106e-8
4.036417336387899e-8
2.4408216494908072e-8
6.823565283798893e-9
1.9524814490204785e-8
1.4567078318163286e-8
1.3734894127618513e-8
1.4184931602536651e-8
6.934973648951428e-9
1.2674823706788088e-8
2.205930879066953e-8
1.8167257811701594e-8
1.550647019739304e-8
1.3063363576730102e-8
1.0119769391606056e-8
6.198215341079183e-9
3.066140036204159e-10
1.6093750223446783e-8
2.798287841021591e-8
2.1319919561935808e-8
1.3872560313778914e-7
3.941961935547746e-8
1.0335679026273285e-6
2.7109703266728283e-7
1.0837420579282744e-7
7.526446146270532e-9
3.7117560097848985e-9
2.109938445102173e-8
1.455301594382084e-8
1.2698676076039525e-8
2.6042598793254286e-9
2.4742231043275454e-8
6.248228559921521e-8
6.359150443267539e-8
1.413919177642394e-7
1.3661652811840679e-8
1.0516198687341071e-8
6.952080987100037e-9
3.301923899833565e-9
1.4113523193737226e-9
1.4193481367565265e-10
6.357203213424838e-10
4.493661114544345e-10
3.413791157849677e-10
2.6905758909328123e-10
5.602075192519438e-12
2.0760385856419968e-10
4.008825029333859e-10
6.330160380074094e-10
8.7048612532186e-10
3.925767132492176e-9
1.0347122227654182e-8
9.99948423948762e-9
1.798441379654292e-9
1.1853441169969514e-8
1.878661813658262e-8
2.4240701201783874e-8
2.8658974970060228e-8
3.162153804090465e-8
3.248679943411679e-8
3.1047967974629594e-8
2.782061477485333e-8
2.1788444457471793e-8
1.2994198739924558e-8
6.38842881469618e-9
1.0877422490636123e-8
7.178129835388327e-9
6.619169703403543e-9
6.8563638759132075e-9
3.6674948413206453e-9
5.689489147134485e-9
1.4929979238603668e-8
1.1854908752310531e-8
9.724839940296341e-9
8.072136007824384e-9
6.286169954632674e-9
4.05901408458092e-9
5.78173459117949e-10
7.740015128188264e-9
1.6899457036342648e-8
1.2347673923489545e-8
6.186403089928848e-8
5.065071857810174e-8
2.716049437403036e-7
4.486673479138084e-8
8.297001748133624e-9
1.302272210462208e-9
2.985487665285669e-9
1.4746830309287136e-8
1.3369969123205626e-8
1.01226365353644e-8
1.6560519931110923e-9
2.245003128936863e-8
4.895640142513051e-8
5.093130775828232e-8
2.6041075026788766e-9
1.5921538202574852e-9
2.4632163494732413e-10
1.8624322613489021e-9
1.7303372237575964e-9
9.674923010580945e-10
2.5840847026450273e-10
4.929180601471114e-10
3.1922938451448395e-10
2.61293787366812e-10
1.3429572642345251e-10
1.0492078667384256e-10
2.8030085057469445e-10
4.866369500187093e-10
7.354040827831774e-10
9.997259138655627e-10
1.2973422778345934e-9
4.945047893194196e-9
1.1358551700347822e-8
8.253431386555013e-9
1.1520521981439247e-10
3.021596083178802e-9
2.6148404717865623e-9
1.4118869104957315e-9
8.451408190094529e-9
7.334869123668035e-9
4.8842178366942705e-9
2.8399766233894443e-9
2.255525685066773e-9
1.075152853702722e-9
9.4099519045168e-10
2.560650959636476e-9
3.6275625067509632e-9
2.8562450002830567e-9
2.830846552046906e-9
3.052060209851133e-9
1.3727924459257437e-9
1.8289044083606428e-9
2.2634672603106986e-9
2.0717780698969233e-9
1.8831023719015954e-9
1.6326448211877956e-9
1.2870064631728603e-9
8.594564852258786e-10
3.4240662664386324e-10
3.536570455893539e-10
1.4763652654774313e-9
3.549081805831014e-9
6.506765382348222e-8
7.443393632227193e-8
9.813512979332862e-7
1.8667215256972102e-7
5.229975939633142e-8
5.5543861049446205e-9
2.2521816433340546e-8
1.2618065991825242e-7
5.293017708621409e-8
5.4160997452082183e-8
4.554276973801639e-8
2.161646657067648e-8
1.584755228871573e-7
1.7250751760742932e-7
9.778491686379815e-8
7.608862708608533e-8
3.306015787267381e-8
5.44823333666978e-9
9.585577230782552e-9
7.71257645383871e-9
2.1906301136611582e-9
1.375975942862778e-10
1.898882907019105e-9
1.6175643367806483e-9
1.3168675714090575e-9
5.621290334241426e-10
6.23332214360382e-10
1.4588956431864877e-9
2.3497143650263913e-9
3.1249304599701523e-9
7.692792122270997e-9
1.7896188926549403e-8
2.3005447871819964e-8
8.023368267149543e-9
1.3195187638511778e-8
3.011891576792499e-8
4.293231888505252e-8
5.314868318644728e-8
6.126761173016192e-8
6.697771065144027e-8
6.96390929588776e-8
6.885238953480618e-8
3.313465759668202e-8
1.4082134591307457e-8
1.046365455387403e-9
2.0201878196636835e-8
1.658838648214585e-8
1.7602844588266482e-8
1.7467523830809455e-8
1.8881329262482258e-9
3.462330128643319e-8
3.2158346909999325e-8
2.644022976692775e-8
2.3259747090086933e-8
2.0438976529558045e-8
1.6740929318739763e-8
1.105759478202687e-8
2.7122643115478784e-10
2.5710283861031263e-8
3.769649222371803e-8
3.171840283245317e-8
3.1563284876507254e-7
1.0206958583647075e-7
3.3294410173884598e-6
6.645235150789746e-7
1.916162088412093e-7
2.9053896812599397e-8
5.9297670788767496e-8
3.28287733390789e-7
1.4136087123014557e-7
1.6048422125009403e-7
2.048441545618973e-7
5.2299720005590194e-8
1.5237921637647814e-8
6.134744578834657e-8
1.5640311955153244e-7
8.039193757906884e-8
2.0651758987062334e-8
2.630659557107735e-9
6.782258640834424e-9
4.901135192483093e-9
1.9642130507317433e-9
7.053988483236888e-10
3.1241533254895454e-9
2.3826026396846446e-9
1.3890155447153352e-9
9.72934484692572e-10
7.289727807683406e-9
3.2515653234124866e-8
2.0186948129653458e-8
1.4773745692477655e-8
7.0952303632817444e-9
4.923092375316233e-7
3.044679728838639e-6
6.950226587889424e-7
1.2404257089394544e-7
2.5634363980331217e-8
2.4687231590521618e-8
7.632688341683788e-9
1.4666483925504602e-9
9.478079843823079e-11
2.6609590480635345e-11
8.4835440995256e-11
5.6773531104612916e-11
1.2365936901196106e-10
8.531878308911939e-10
1.8723106891173785e-9
3.573246895941382e-9
1.3909890121437213e-8
2.947543140244726e-8
2.348909788719321e-8
2.1855705932780993e-8
3.533840131376125e-8
8.457019085240874e-8
2.2325872655264872e-7
6.393837177387054e-8
3.282526671942828e-8
1.3763853112180576e-8
3.915890436177473e-9
1.266723372134195e-10
7.421385860977801e-9
3.946383437603772e-9
2.1836208995619366e-9
3.276354977922652e-11
5.937229319754166e-12
3.304371942775972e-13
0.
0.
2.5107721385891535e-14
3.748780952550449e-14
5.4428504150393624e-14
7.650097116390288e-14
1.0626008865747384e-13
1.4722298469750672e-13
1.4187198361373818e-13
7.759334816386016e-14
7.513208125678911e-14
1.0535794276758299e-13
1.4649909723663354e-13
1.8945900139098363e-13
2.4480809988952515e-13
3.2736958259719167e-13
4.5397008666454514e-13
6.469938464266119e-13
9.393699792393114e-13
1.381352655909295e-12
2.050757342822937e-12
3.069261946602761e-12
4.629051646883789e-12
7.037196482721567e-12
1.079096403984507e-11
1.6708334107821217e-11
2.6159731144560866e-11
2.7042911922619107e-10
6.965594483752527e-10
1.2922311199330135e-9
1.6237555132323634e-9
1.34835367409519e-9
5.583932198278352e-10
5.909170211201163e-10
2.0127973306917362e-9
3.696803016953088e-9
5.679417519626814e-9
8.017743356444327e-9
1.0775258697477204e-8
4.267396586893816e-9
7.255886408405761e-9
8.058574996816243e-9
8.49941606240479e-9
1.1042971409357442e-9
1.4105363671954373e-8
4.0193997060294874e-8
7.302970938388825e-8
5.0899722977218923e-8
3.709910964676274e-8
2.7278633207332693e-8
1.912959642832263e-8
1.2220703663179369e-8
5.759944696479626e-9
2.080329631293914e-9
1.596857683797485e-8
4.805507833004008e-8
3.7767480242023575e-8
2.99433359710576e-8
1.9452704792654162e-7
2.2047823207171603e-8
1.0408451836230801e-6
2.6578119941888357e-7
8.87079287921624e-8
4.917766971878735e-9
7.71182839925899e-9
1.4701492812597546e-8
8.193175033290584e-9
8.636022451042904e-9
4.59851131180749e-9
4.1361545660734885e-9
8.842763989248534e-9
1.0362002520104947e-8
1.4343572859710232e-9
4.740803336683381e-9
4.838390846010679e-10
1.8181409342032925e-9
4.503252466701663e-9
2.208165238165277e-8
1.500317491521963e-8
8.34507235736665e-11
1.5965038120621005e-9
2.2834724072046248e-10
1.539627275238677e-11
3.2093374187995055e-11
2.298168130597038e-11
1.4060987056993254e-11
3.018013056681061e-12
1.652898179523148e-11
2.8540502974824346e-11
1.2503051019321365e-10
3.557552806440076e-10
5.265412726970035e-10
3.5695331031781065e-10
4.1809702461763727e-11
5.493592858627451e-10
1.1315526556129895e-9
1.8047235923260021e-9
2.590256949328927e-9
3.498445805514805e-9
4.524442283071963e-9
2.665833016431161e-9
5.400669750541471e-11
1.650470176123137e-9
1.8652440373512753e-9
9.89062014149547e-10
2.9004235090188285e-9
9.265616308156702e-9
1.2785118334056198e-8
9.250601917709465e-9
7.562533529708362e-9
6.430927221879291e-9
5.303964989342098e-9
4.022089734661765e-9
2.4147784829299205e-9
2.0007577185828689e-10
6.822815570653073e-9
1.4151613481640098e-8
9.9499566965631e-9
8.458052705832244e-9
7.897207424478496e-9
5.663885700769274e-8
2.0481200423668547e-8
3.613443371381164e-7
7.108819755986973e-8
1.5171811345740712e-8
8.912560555199576e-9
5.8817905877162204e-8
3.117279558411822e-8
2.476830282973506e-8
1.872046706521407e-8
1.1701926789447453e-7
1.8938759822879532e-7
4.453329470139604e-7
7.140859398352098e-7
2.810258355184836e-7
3.099922690666552e-7
5.111738464547803e-7
1.0322239165243335e-6
4.248364464989389e-7
8.512843956115026e-10
4.599003270183529e-8
1.7024881336910674e-8
1.2160206401481665e-8
2.880882885713196e-9
1.7072438509879417e-8
7.288492598348306e-8
2.9623656602637466e-8
1.875018948701377e-8
2.102405663763473e-8
3.50752508329093e-8
1.545211306538109e-9
3.5416410771553327e-10
3.7996222991459175e-10
6.157081551564601e-10
8.503261031478988e-10
9.601053770184703e-10
3.449831212125317e-10
3.417816556259662e-8
2.4504020895010144e-7
1.3045028987156458e-7
9.215833794946639e-8
1.1014301501557212e-7
5.186289267350982e-8
1.558528202183131e-7
1.0682643250349218e-7
1.672872501502626e-8
1.3482765445749863e-8
6.239659845651147e-11
9.19510988888013e-13
7.380657463844823e-14
0.
9.879439645058401e-14
5.018284436113437e-13
2.033451292294155e-12
2.327955738609124e-12
8.869562938410135e-13
2.5146909867383855e-14
2.1677827253568976e-13
1.4350848815617824e-12
6.69221015540815e-12
4.642763455911745e-12
1.353264628444498e-12
7.538211506081271e-12
1.3198803052254633e-11
1.3616249276364814e-11
1.3538976388640618e-11
1.5836395938560634e-11
2.0672555898927813e-11
2.8217151161334025e-11
3.903367005230653e-11
5.4058951214786054e-11
7.459003272432511e-11
7.145805435637564e-11
5.1087339347907335e-11
4.756886995844013e-11
5.983179414622757e-11
7.855487268956729e-11
9.911501139976441e-11
1.195419538400319e-10
1.4275158001880404e-10
1.7483033047504264e-10
2.2453415866156117e-10
3.0587381086334843e-10
4.4370568308888095e-10
6.853683403289717e-10
1.1277695623852886e-9
1.988270362886036e-9
3.817565718499687e-9
8.23296071610491e-9
2.029551276462087e-8
2.289448228395116e-8
2.0056266515767206e-8
4.076070167332531e-7
1.2563371252009724e-6
8.68423683972352e-8
5.113947395127051e-7
5.107640022129526e-7
5.096948937075664e-7
5.328050247734599e-7
5.767630297604977e-7
6.365109256782669e-7
4.564142407968488e-7
3.963338890190516e-8
2.276161114405699e-7
1.7498686493608738e-7
8.982321264655209e-8
9.059333773108515e-8
9.560744724626052e-10
3.993337048124045e-9
4.8853581589463856e-9
5.108934875598917e-9
7.750741604002934e-10
1.4617886691989923e-8
1.8068986925077154e-8
2.2694772417158346e-8
2.4006267249156114e-8
5.762981708035966e-9
2.758957507219744e-8
6.692810603691893e-8
1.468656528853916e-7
1.5463728274390158e-7
8.947258243093499e-8
6.494711378185565e-8
1.2280329934029333e-7
2.7322469386079006e-8
3.7152731076170276e-9
6.812334325372274e-10
8.50959582499585e-11
2.2418955566573316e-12
5.226474199635548e-11
1.1428714336194957e-10
1.048617771636012e-10
8.515786001632345e-11
1.250163448174829e-10
5.147323193351254e-10
2.4779741618305947e-9
2.0989673365309676e-8
2.6671869568503964e-8
2.190412268799836e-8
2.2586104580213666e-8
5.2758699773143434e-8
9.754005642186159e-8
9.812210493167887e-8
4.180447958716706e-8
2.1336528939058004e-8
7.260430773226488e-9
1.6215207595212176e-9
1.0849813359004233e-9
1.2593188656248589e-8
5.811603489996095e-9
1.897261024695737e-10
5.0122517545885316e-12
1.8789609650392897e-13
0.
0.
0.
3.177585762012823e-14
4.614118975580408e-14
6.474213498325518e-14
8.980270899872298e-14
1.242873428987704e-13
1.7217075571019467e-13
2.3896497442511646e-13
3.324345624523288e-13
4.635896057595945e-13
5.425092257618939e-13
2.9579913418001435e-13
2.702037834294987e-13
3.337916522606525e-13
4.624850097110743e-13
6.217317539941302e-13
8.245057582967316e-13
1.1151378004713582e-12
1.5556326059616732e-12
2.2332697816320903e-12
3.279625193607496e-12
4.901225922934694e-12
7.429721825887729e-12
1.1407186568411409e-11
1.773572764563017e-11
2.7947784186784273e-11
4.471079403042776e-11
7.280673775037122e-11
1.211253174391597e-10
1.1940142570051703e-9
3.689484588473501e-9
5.851390180001188e-9
3.773800828176376e-9
7.127607640716426e-10
5.5728639571452235e-9
1.0440944360750246e-8
1.5590764560752346e-8
2.1280093885140052e-8
2.7653240876643585e-8
3.473926485545188e-8
1.94478911853167e-8
2.9899555003674122e-9
1.740385679706115e-8
1.7649179250068722e-8
1.9293969108485178e-8
6.919030265979556e-9
3.025659339317392e-8
5.950553955399655e-8
4.598308593111552e-8
3.863572057870538e-8
3.3467214561044224e-8
2.774740803629469e-8
2.104496660096708e-8
1.356469584910987e-8
4.4427877058413425e-9
1.0192178542534838e-8
4.2294005311381983e-8
5.653189148776397e-8
4.39961956708343e-8
3.835830702221049e-8
3.777637241013155e-7
5.305729924321678e-8
1.8202144641665406e-6
3.6928220243549725e-7
8.560620692235248e-8
3.807459079548574e-8
6.388854560291112e-8
2.617234562124318e-8
2.3079639820350982e-8
7.229614761901356e-9
4.891469610563633e-8
1.4574683556625648e-7
4.901246531101653e-7
9.956998171811957e-7
6.117470552289042e-7
2.401890498546229e-7
6.460617640587337e-8
2.949672109426402e-7
3.126628003660163e-7
2.8299694655054e-9
5.5802910277374026e-8
2.7707081359371007e-11
3.766533167698276e-9
2.635801946755074e-9
3.444715194735678e-9
3.008523338638729e-8
2.1725132487640087e-8
8.186243652563926e-9
7.648936352060803e-9
1.2422385168169196e-8
2.970283854452128e-8
3.753002275110738e-9
2.347433930899379e-9
6.677334731321744e-10
1.9438128591837882e-10
1.1065591963112544e-10
2.138769690409747e-10
4.316262630582624e-10
9.856171621997898e-10
3.1312628660320303e-9
7.247143467448239e-9
1.184106199910129e-8
6.163986087983544e-9
2.393388332191917e-9
1.363165208147373e-10
2.4421523017333886e-12
8.372418629978118e-14
0.
2.917439085480074e-14
0.
6.59364525944483e-14
0.
1.3318097252206827e-13
1.7593567769875928e-13
1.815986748388378e-13
1.7525866453513364e-13
1.6370041344538851e-13
1.5019994055137653e-13
1.370032538669599e-13
1.2559543829794917e-13
1.169770512649198e-13
3.315789870201554e-14
1.4027945388947084e-13
3.473998561125491e-13
6.630245485652904e-13
1.06251509788539e-12
1.5554697927489858e-12
2.2130052550405185e-12
3.1448560679236958e-12
4.500023553310931e-12
6.482376018596791e-12
9.365418094074085e-12
1.3499745233294782e-11
1.1357366165962668e-11
1.2802443060264757e-12
2.96185038310916e-11
3.6632587922851406e-11
4.95253742799848e-11
6.774435849405696e-11
9.276273158025599e-11
1.2720432398505054e-10
1.7323433533367306e-10
2.3226328021371562e-10
3.068218768592961e-10
4.033273847526493e-10
5.318256324851524e-10
6.302230694029912e-10
2.6593289821560512e-11
8.343427376061039e-10
1.8901417328741204e-9
4.69148902534506e-9
4.254457827604763e-9
2.5127274226942715e-9
1.123876908857582e-8
4.658960432903664e-8
2.883180001255847e-8
2.097936803053471e-8
1.3894389769888025e-8
7.485051632325418e-9
3.096627774714983e-9
6.281074786338703e-11
3.449549058397221e-9
1.46612933555057e-8
4.207363998806402e-10
5.524365503673933e-9
7.905023558871e-9
8.35468986751958e-9
5.568333845987679e-9
3.109248107423948e-9
6.129748017385555e-11
2.128989774750796e-9
2.219584591171004e-9
2.152617715403136e-9
2.3117350181390316e-10
3.6868220098242716e-9
1.1021245672790184e-8
1.6021763448904433e-8
1.128596079845185e-8
8.387149800297951e-9
6.128882591314243e-9
4.208018412614118e-9
2.566339683106117e-9
1.094407973147541e-9
4.198412434202847e-8
2.045102613398127e-7
1.2783687034939748e-7
1.7921405503932797e-7
1.1297262942989202e-7
7.845499314370316e-8
4.8827220492535684e-8
5.303715806371313e-8
4.48720898211989e-8
1.9531435175467816e-8
8.272176308080738e-9
2.1936793857493602e-8
1.355647032235978e-7
3.795026013746853e-8
2.3133713308350428e-8
1.8668281491503384e-8
8.649412323520225e-9
1.9859375558429875e-9
2.7610851784396755e-10
3.409125867124656e-10
3.856250419508002e-10
2.9757810081045583e-10
1.950401076958145e-10
1.616498199845957e-11
2.2582371970830394e-10
5.256304467821595e-10
1.1667975859467668e-9
2.508663828844218e-9
1.7746235072675265e-9
5.9327380372566e-10
6.898970948970493e-10
2.04510639463087e-8
1.9353320365724263e-8
9.207257290465152e-8
7.325145848272494e-8
5.702149199626778e-8
3.949694603154958e-8
2.3772523401144683e-8
1.3548559090410462e-8
7.418347061719112e-9
2.565963723382377e-9
5.981447355661831e-9
4.167789657649815e-9
1.1133527300639949e-8
1.5830075109560817e-8
5.8611121869753875e-9
1.241825890062547e-10
1.0780884526681768e-8
1.7096382254737614e-8
1.1906778268510476e-8
5.447868794951248e-9
1.803446218677886e-8
3.83637445381708e-8
7.038509498831991e-8
4.597248310599238e-8
3.8100574883383976e-8
3.4830995416285265e-8
3.140456947099476e-8
2.63868700650792e-8
2.0300071010947126e-8
1.4225799374516377e-8
1.69674507285712e-7
7.964041882376324e-7
1.2338444537279045e-6
9.365558935833186e-7
7.63488998735766e-7
6.454182770722572e-7
4.934618107405446e-7
2.7673629915065095e-7
2.49199941843094e-7
2.328896123021961e-7
2.9672913508803565e-7
1.9525803084850257e-8
2.631583037370955e-7
1.5472770138522542e-6
3.0911640173708084e-7
1.221557270611003e-7
1.4158246837232552e-7
3.4905907786342304e-8
1.825944678380214e-8
1.5627911232596466e-9
1.7319803305816642e-9
4.003866871628934e-10
7.474082341592188e-11
4.870213463852237e-11
8.204987417111772e-11
5.510112838841727e-11
2.8475759445262825e-12
8.679860039249336e-11
1.681221698646055e-10
2.8636501083374705e-10
4.67876660803987e-10
1.7930940782214199e-9
3.1057898582805228e-9
1.2773796753606217e-9
2.7250522920866966e-9
7.320015432695002e-9
1.3204432467452111e-8
2.02921025014092e-8
2.620012601472996e-8
2.7646955251132605e-8
2.273347147562419e-8
1.167719461325128e-8
8.511376942561204e-9
1.8777591487806072e-9
4.116561260670412e-9
1.05286641280565e-8
1.8281960242835593e-8
3.051853488822651e-8
4.192606933525989e-8
4.7742771988144907e-8
4.6735088552924794e-8
1.2678596280736774e-8
1.7581688895291466e-8
2.043063457528025e-8
1.9290715702947768e-8
2.862234009437511e-8
9.656668691617808e-8
5.059533000233507e-7
7.282535278348e-7
2.691143950385499e-7
2.500021751312401e-7
2.6757631249870926e-7
5.239424337866526e-7
6.2977893362821835e-6
7.707485884456509e-6
2.4320331333848642e-6
4.996422380839139e-7
1.294515272191929e-6
1.9374829514389445e-6
1.2096327570199637e-6
3.353819327150474e-7
1.63491591716869e-6
5.26751543868754e-7
2.5347227016520566e-7
2.7081801309237866e-7
6.16377711034953e-8
2.525455360828481e-9
7.057247704807648e-9
2.0926296712768215e-9
9.154164998437607e-10
5.339388329181487e-10
8.605031393316048e-10
2.1408796830267166e-11
2.461434355631451e-8
1.0269278253401472e-8
1.7892296250864177e-8
4.167035882936491e-8
9.799628908105752e-8
2.3081029888931838e-7
9.367823321451374e-7
2.513184208311298e-7
6.581806538473986e-8
1.13413291148499e-9
1.4148673748080685e-8
1.1717857342654844e-8
7.106351683787944e-9
1.6883977036440298e-7
6.399916445119031e-8
6.322741032567639e-7
5.614415871484881e-8
2.7627122717946902e-8
2.7676660809483802e-8
1.622003097967959e-8
4.7452228122461934e-9
9.513580914169374e-9
1.903384380702749e-8
3.231976688066881e-8
4.466299950028964e-8
3.057253773535909e-8
5.66476671765481e-10
4.187591812478029e-9
5.142583623289635e-10
4.059580772266922e-10
2.397101639453857e-11
8.68173271874191e-13
0.
0.
3.056297170664965e-14
7.484305824997724e-14
1.7211609071944712e-13
8.611075542387806e-14
4.567593037886082e-13
7.158661481829361e-13
9.785853506438082e-13
7.367309656631407e-14
2.312570015098393e-13
5.087495957381823e-13
2.2551693096547486e-13
5.18022241446315e-13
9.207961445166814e-13
6.910780670710962e-13
4.2802165928796653e-13
3.086105463397509e-13
2.92121737916068e-13
3.409543305201961e-13
2.1025279607568048e-13
3.4970440111393166e-14
0.
2.7501566863532148e-14
6.780753598742977e-14
1.1973580693786536e-13
1.8958730342205554e-13
2.9071221343843423e-13
4.4212227503927436e-13
6.724703201486912e-13
1.0270020326813336e-12
1.579018592857246e-12
2.4497760558018875e-12
3.844495642643569e-12
6.120247303890261e-12
9.92021843062548e-12
1.6455856637089415e-11
2.8147642187049732e-11
5.023621052469796e-11
1.3732500560636758e-9
2.8022031411580893e-9
4.309385224014343e-9
5.449396129003752e-9
4.659235596252374e-9
1.0052111756611273e-9
4.494091977060954e-9
1.0104853916567036e-8
1.4830078027880316e-8
1.8319198916813312e-8
2.036103544048773e-8
7.407087953653303e-9
2.7405488939049e-9
1.4093571020739594e-9
1.2765640163631647e-9
1.3092204043088703e-9
1.338482052729163e-9
1.1686265678737785e-9
4.235279594982476e-10
4.401134782814348e-10
3.3749434156187006e-10
1.2321780421250054e-10
1.9221872869336332e-11
2.7177877694635316e-11
2.8518080499525825e-10
2.1239895065255096e-9
2.417627552068163e-9
1.8677185463948555e-9
1.7665977777733354e-9
1.8131904393279794e-9
1.9449589672517818e-9
4.910201040342783e-8
6.566024103614079e-8
6.052822119323804e-7
1.1056201135847902e-7
2.490517155268283e-8
3.2826643003422977e-9
2.5402792689068674e-8
7.601690530406059e-8
3.4020534935800936e-8
2.4089810889490346e-8
3.4832624314085005e-9
8.476821451033597e-9
5.219350431857213e-8
2.0626574663857893e-8
2.808022268410991e-9
1.0642101722633977e-9
1.0324713521078264e-8
3.76156665897987e-8
8.126581548632996e-8
1.2902925944563783e-9
1.797610757823827e-7
2.5075673415157963e-7
2.216187335026804e-8
2.3103087767095243e-7
2.1783280680856174e-7
1.8662109269516436e-7
9.627453738957185e-8
7.249224329899636e-8
1.7209597866822316e-7
1.5712625056259016e-7
1.9241283933055735e-8
1.7009583854549463e-7
2.1217866456797168e-7
2.7103026467412744e-7
1.4014479146693535e-7
6.681240244641026e-8
4.9718790108756386e-8
4.237156322966944e-8
3.812983140778737e-8
4.0011538280164055e-8
5.6398562226684195e-8
1.1446818750216242e-7
1.3691749793915976e-7
2.1838429100823785e-7
5.2842603453478384e-9
1.06690083989752e-8
1.3874749414022073e-8
2.8117650363064796e-8
1.5026706414153608e-8
8.391837577034534e-9
1.9477449793804117e-8
1.5257462467064016e-8
1.1258077731116464e-8
5.152519597014752e-9
1.75662530503702e-10
1.8012958020854423e-9
1.925965910354546e-9
1.4927142721696463e-9
9.074626310247562e-10
2.898342076044335e-10
7.138042728509641e-10
1.5717152667603258e-8
4.343058579638477e-8
3.4368040205431667e-10
8.553843711258174e-9
1.573669839535746e-8
1.590110580997162e-8
1.6628985719623738e-8
1.8795896493866965e-8
2.303149763104678e-8
3.083329035833436e-8
4.4726492605648215e-8
6.869966831540251e-8
1.9322448349969562e-8
2.1258106099879204e-9
3.1774426709709502e-9
2.169384336692702e-9
1.835542101185261e-9
2.302124930373361e-9
3.1305787743918653e-9
4.33744918147989e-9
5.601989564453111e-9
5.834071067857186e-9
4.54724446018898e-9
2.4371184799695914e-9
2.852289589497075e-10
1.6813666644361636e-9
3.5875222457249047e-9
5.649788100594378e-9
8.099980284092409e-9
1.1194431628570108e-8
1.5244586078601513e-8
3.8773962410181465e-7
2.017925320157757e-6
8.240137730113497e-7
1.1873432979385888e-6
1.1358550326068575e-6
9.836242260782072e-7
6.80702755860194e-8
3.9331633488805107e-7
5.875194438838787e-7
8.623699869001927e-7
2.8688954240403676e-7
1.0428010872300838e-7
9.067241333875914e-7
1.6059345330915157e-6
7.160102615032203e-9
1.7722689462545386e-7
7.898193569599486e-8
2.36070298708209e-9
5.558945381036345e-9
1.1176903649625121e-8
3.086739187432094e-9
6.836716862748656e-10
9.506203871099849e-11
4.0971515035171023e-10
3.116144672147297e-10
1.255751909986003e-10
2.1670081489606328e-10
5.502791638974714e-10
9.775771560541808e-10
1.5751235199683723e-9
2.241334956124882e-9
6.902656103756058e-9
1.2982814696753571e-8
6.338744217884118e-9
7.1008805380202056e-9
2.055094483108024e-8
3.2962721697956084e-8
3.4754622666458766e-8
1.9475508473917426e-8
4.851625269729175e-9
2.4695676079931866e-8
1.565071296145139e-8
2.404395714343032e-8
2.921182205798744e-8
5.073279073335788e-8
1.1295755481217583e-8
3.2520573625957423e-9
2.9759095891125373e-9
3.7739799052861695e-9
2.4774738031160838e-9
2.9441532678509934e-9
2.7371018610726283e-9
5.69162464571644e-9
2.0536962905768126e-8
7.000227670480714e-8
2.122227096235185e-8
3.265329640985871e-8
5.718883315058367e-8
7.51787029006311e-8
1.0269054366277706e-7
1.5353512112037584e-7
2.5115992479919636e-7
1.9472790203051564e-6
3.7585397067793084e-7
8.82089538230342e-8
1.1725231825466583e-7
6.253221048085591e-8
7.462544153731051e-9
1.1113735516834916e-10
3.8574340618896653e-10
2.850423090397155e-10
4.73980833879851e-10
1.6420349191107181e-9
3.357413360585462e-9
4.534856459991609e-9
3.1363080154958884e-9
5.901024263023228e-10
1.952293365480639e-9
1.6327383278654001e-9
1.3748344286643703e-9
5.467079277511033e-9
8.240105499845981e-9
1.6201095593991907e-8
4.896378032334488e-8
2.0080682885466373e-7
2.0990525853150265e-7
9.760603262617597e-8
1.7125772898883266e-8
3.403612549756225e-8
6.525122723854991e-8
2.4391774872473365e-8
2.837288254170201e-8
6.452801043231575e-9
2.1058915773473737e-9
1.5069218478145173e-10
5.7355956634948634e-12
2.2509655731967906e-14
6.996893181165617e-14
9.080141740354314e-14
1.0745309954800553e-13
9.630687566224051e-14
7.322106476723756e-14
5.4716830256446275e-14
5.0945900459536645e-14
0.
0.
0.
0.
0.
2.7724616892405222e-14
3.8111834661811826e-14
5.317986747152516e-14
7.555567724378475e-14
1.0868636231297393e-13
1.5758660257701998e-13
2.297537274043477e-13
3.364918082866225e-13
4.949444991331845e-13
7.312811029801182e-13
1.0857568485230759e-12
1.62084999062444e-12
2.434530729872885e-12
3.6822482995634734e-12
6.467663785894407e-11
1.2185364875369995e-10
1.974598674610471e-10
2.8885353830872604e-10
3.733959311591338e-10
4.1798658605585356e-10
3.8747503231488705e-10
2.55037665930637e-10
8.260623459697882e-12
3.503956400535851e-10
8.066395980131867e-10
4.967269451368927e-10
9.239356296354407e-10
9.362954646672496e-10
1.235831606135362e-9
1.6067304949676793e-9
2.4042927569461766e-9
4.331473659795988e-9
8.890175054155167e-9
7.719432754767523e-9
4.5147076597059625e-9
3.2545411142361677e-9
2.9353750035869677e-9
3.3682307616020277e-9
4.944543888095009e-9
9.452382820848982e-9
2.0831798720334016e-8
1.4015287832045965e-8
1.0443261413493586e-8
9.23264051768521e-9
8.976641442156479e-9
1.198404118059675e-7
3.694408841474174e-8
6.347212050772628e-7
7.510760264315863e-8
1.425810697371539e-8
1.092428994234642e-9
1.3423646481909758e-8
2.287038553877004e-8
1.1916216717347774e-8
4.631387872446592e-11
3.0852157584044766e-8
2.7619038999196887e-8
3.0230504284437543e-8
2.1046919579263135e-8
4.469508064992674e-9
3.3511240401762087e-10
3.000396661562451e-11
1.4028761953802726e-9
3.2311066268861445e-8
5.775471668890022e-8
3.56481565458222e-8
2.8002129375432544e-8
1.5102137958946162e-8
1.5810115007071627e-9
5.782820783978102e-10
4.918903497166105e-11
3.7043433759387365e-10
2.7285351602927644e-10
1.9684589651529845e-10
1.399288003726785e-11
1.5817093332081786e-10
3.3631178188199866e-10
5.697033584301263e-10
8.734416662699886e-10
1.1200385047151606e-9
1.1195783755974966e-9
7.68589258650723e-10
8.61377120360716e-11
8.502977839232985e-10
1.95738160589822e-9
3.165075059457024e-9
4.417453763858494e-9
9.571212456391262e-10
2.4108878164038757e-9
4.181831391301783e-9
4.513161579650786e-9
4.518552963765031e-9
5.2514677974627786e-9
8.486555677183094e-9
1.240776676852428e-8
7.090664248754834e-9
4.382567121999633e-9
2.894389181714477e-9
1.8573525934397466e-9
9.838999577139998e-10
4.376915595562475e-11
1.173904743999692e-9
4.803999317231198e-10
1.0182862321773181e-10
5.938074615420193e-10
1.076299097573229e-9
6.416690744539879e-8
2.1893162540882807e-9
4.864008524358499e-7
9.950542295497802e-8
2.6603815455907617e-8
9.137394736177642e-10
2.430662342220256e-8
6.253373736968109e-8
2.916722056752236e-8
2.2761160847052157e-8
5.6716894546939684e-9
8.038429644793157e-8
2.0064365507170004e-7
4.6313409047508856e-7
3.819601300159112e-7
4.743375716001479e-8
4.053414561325855e-9
4.0845423434806275e-11
4.4049464052860495e-10
9.392449442197712e-11
2.857832534171813e-13
1.276630646303997e-11
5.022705426940179e-11
1.4437364951669012e-10
1.402463160255749e-10
8.123913183568374e-12
1.5900756315015967e-10
4.41847726731884e-10
1.1297410236663137e-9
2.7893827330143203e-9
5.707630351578297e-9
5.3010667750193204e-9
4.134176445663668e-9
4.6168002649390945e-9
6.5602231241071835e-9
9.94495593648819e-9
1.2029832959952652e-8
9.413622020300304e-9
6.400566536417868e-9
4.991633683632196e-9
4.7255586886096175e-9
5.5030800740505646e-9
1.899830074422232e-8
2.3922465232777412e-8
5.0655893293364147e-8
1.7091481163569202e-10
2.928638841292417e-12
2.6620040156262756e-14
3.342086402546115e-14
0.
0.
0.
0.
0.
0.
0.
0.
0.
0.
0.
0.
0.
1.5740289334005685e-13
2.1068974138330446e-13
2.8301609475102204e-13
3.8694279125460537e-13
5.348206315733637e-13
7.451126074141007e-13
1.0440811214378854e-12
1.468987300307031e-12
2.0725851040870422e-12
2.929124963004617e-12
4.142042081276901e-12
3.763395418974915e-12
3.075798601119394e-12
2.2831754718894465e-12
2.3465339507401158e-12
2.7950130605682255e-12
3.733696984783516e-12
5.332404981693476e-12
7.896374137528804e-12
1.205299135832824e-11
1.8986546199530747e-11
3.0938904385461215e-11
5.2361875224463955e-11
9.276038205664207e-11
1.7460629208515376e-10
3.594868200640512e-10
8.548229667943978e-10
2.331868592120169e-9
2.7391509504394396e-9
2.423586770898786e-9
2.5990988308186046e-9
3.7541305811314904e-8
2.2307687301336895e-7
7.024342941057263e-8
1.3173113238200207e-7
1.179750923573085e-7
1.0186079038416442e-7
7.757088295472521e-8
4.944252885283526e-8
2.5085018470969766e-8
4.5205119394222455e-9
1.936637734833776e-8
1.539747014731417e-8
3.05920833567162e-8
3.298609332832787e-8
2.387550323884373e-8
8.696097337020351e-9
1.0143474636805205e-8
9.46678228713265e-9
8.000477725527425e-9
7.760312423210346e-9
5.336100133609642e-9
2.131795566117291e-9
1.4718177689925763e-8
2.1866043397196807e-8
1.5792935724573103e-8
1.1871148095808917e-8
8.593966435617368e-9
5.311493331285064e-9
1.4728768149323554e-9
4.471021472468476e-9
7.851525333444642e-8
1.2974859312258013e-7
6.923611495215822e-7
2.3594993895393462e-7
1.3573789130413604e-7
8.440272037992131e-8
2.867604733676645e-8
8.75428239321983e-9
2.767791437948237e-8
9.647560251759954e-8
4.228077043302367e-8
5.7991323697724e-8
1.0557984186922188e-7
1.8725965079070465e-7
1.4370126684553043e-7
5.447190988871632e-8
2.630882191522572e-8
8.945144207408464e-9
4.506274306673794e-9
1.5915232465515952e-9
1.2447937964699558e-9
1.3423141577750823e-9
9.297739014051031e-10
7.900086178532151e-10
3.904141143649328e-10
2.840993697876696e-10
8.049688966501204e-10
1.4798804008671777e-9
2.4456979985554272e-9
3.8023314983821155e-9
5.606078805528555e-9
3.736754394152773e-8
8.633446332327455e-8
2.5727195017170425e-8
3.736570196456724e-8
6.126302763296614e-8
7.293573955422927e-8
7.925963091618881e-8
7.860891849361797e-8
6.989626404232335e-8
5.6074260951782236e-8
4.1478194432787406e-8
5.063916369560885e-8
4.081376753581817e-8
2.4464400240653375e-8
5.188092873119103e-9
1.988751346678506e-8
1.5179064029351135e-8
1.4567036237048227e-8
1.5042870906361497e-8
6.489836150555468e-9
1.51123011458747e-8
2.312936531022657e-8
1.910133287613741e-8
1.6355841808730792e-8
1.3753592750670893e-8
1.0610286584927215e-8
6.5368253206271786e-9
2.024808727720565e-10
1.390573237485248e-8
3.457189791190567e-8
2.5139964999579548e-8
1.537628357119771e-7
3.967536080073355e-8
1.1682767380630718e-6
2.9539610451147054e-7
1.31519455395033e-7
1.6254278313838674e-8
6.150268996563455e-9
3.578435066700195e-8
1.9599319396192532e-8
1.787330642733812e-8
2.327760921901294e-10
2.996181712668799e-8
9.38359770541376e-8
9.981803588189366e-8
1.045394552820122e-7
3.564590937266897e-8
2.649457837501181e-8
1.4012702979446531e-8
5.121825746880159e-9
2.5581038754065536e-9
5.908672320208014e-10
6.289859730626371e-10
5.126764529488301e-10
3.717518094145769e-10
2.9596770409594026e-10
2.1639377115795157e-11
2.0451257544926807e-10
4.056464632723073e-10
6.445177340129599e-10
8.835027378460587e-10
1.0617762614746994e-9
7.139403068792809e-9
1.994792338123183e-8
1.3372730237624552e-8
7.655470785369973e-9
2.128008995100466e-8
2.992266534998999e-8
3.6515256112554e-8
4.1139252662283265e-8
4.279819384860622e-8
4.0990347082007136e-8
3.654535457118308e-8
3.070617128220986e-8
1.9300632954625673e-8
1.0090727111462152e-8
1.4697391993420397e-8
1.1387448065186976e-8
1.0889625818311074e-8
1.197411727124848e-8
7.83411144393439e-9
8.86891107279069e-9
1.6285370697847422e-8
1.3953745071002959e-8
1.2341396951386286e-8
1.0872369775028799e-8
8.999154046438032e-9
6.441167416410772e-9
2.4586407717538008e-9
6.417290199271807e-9
2.5012023169361564e-8
1.7719881405301435e-8
9.372314290663966e-8
4.847808975418538e-8
5.322033508238243e-7
1.376607108169296e-7
1.5981412365594208e-8
1.2384156560479404e-9
6.77916427853438e-10
4.491357016122255e-9
1.9863490398330813e-9
1.8907083808380355e-9
4.043166450522582e-9
7.635843560517373e-8
1.0744895411260701e-7
1.7328225215984218e-7
7.087749743272194e-8
4.1643587819635954e-8
2.68660961685911e-8
4.225039285230267e-8
3.4578394806258767e-8
3.769275582713946e-8
3.049784106695024e-8
9.266858546662265e-9
3.401150361138193e-8
8.554215638227117e-9
4.876780723315993e-9
4.730371686284375e-9
1.4860459142900536e-8
7.65258513810363e-9
5.5830025159265895e-9
6.827675171664438e-9
8.677271180582315e-9
1.4629301800319111e-8
1.6172085350842762e-8
2.4755377030988995e-8
8.35600476177721e-9
1.9941493180661978e-9
3.428189083677428e-10
4.080700727503584e-10
1.0292821074357081e-9
1.7594383021153347e-9
2.0204485430298953e-9
4.976425576196527e-9
2.662425002030563e-8
1.0621146491264422e-8
6.956637394265162e-9
2.0367797436134056e-10
1.4188853818496217e-12
5.148704055778335e-14
0.
0.
3.843043838087049e-14
6.71212308027005e-14
8.776809175926996e-14
8.702470876833555e-14
5.455713497536019e-14
0.
6.163631260835997e-14
1.443952529008061e-13
2.62330681299943e-13
4.42112333351487e-13
7.286703820481299e-13
1.2019517535480985e-12
6.659937973374012e-13
2.996299089957712e-12
7.327470037835226e-12
1.3817712744827792e-11
2.1480520283987027e-11
3.143399158386377e-11
4.783518100834849e-11
7.23709897851205e-11
8.52084671742281e-11
8.7436062301736e-11
7.453307767801341e-11
1.266440454555444e-10
4.339575628019531e-11
1.3927619530672047e-10
2.9567003420771444e-10
5.592644517652697e-10
1.0399363947820307e-9
1.7700167552862597e-9
2.764926922284988e-9
4.127164324480397e-9
6.112118440287597e-9
9.171799631938645e-9
1.4033078100656172e-8
2.222219229405018e-8
3.806705590802964e-8
4.9104593932336075e-8
2.2278231180028022e-8
9.303055513033093e-9
2.3638840169700647e-9
2.8136817584406985e-9
7.998299167990277e-9
2.442226271377047e-7
6.810034812832258e-7
2.060112373628014e-6
1.0921108249839933e-6
6.998560519075223e-7
4.518868249486939e-7
2.283453255117219e-7
7.446176169456014e-8
3.509455447035876e-8
2.0427012023340776e-7
6.601403396532553e-8
1.0732333789886868e-7
5.902218132035212e-8
4.3991701867409266e-8
3.1032523021779574e-8
1.516112183254972e-8
5.495940828204727e-9
3.8989491760279884e-9
1.7677715479605225e-8
1.1270459230999623e-8
1.0734534682232844e-8
8.647874453576146e-9
3.1631342855447497e-9
1.7062787553582264e-8
4.5345205808584324e-8
7.915679916744156e-8
5.620992336691727e-8
4.3932445104788715e-8
3.364849109445396e-8
2.1409462414756044e-8
3.21177730553102e-7
1.2431264266765044e-6
1.1101322984359319e-6
1.0181671211736889e-6
7.59188398699475e-7
6.454706612239222e-7
5.533066046495821e-7
3.9550841372940044e-7
2.1088517352845612e-8
2.754869198386387e-7
3.2692668328504566e-7
4.5225320393835746e-7
1.4843388140481355e-7
3.617450747333308e-8
6.817664117785679e-9
2.3377366265773024e-8
1.3838767854665542e-8
5.387384694473231e-9
1.8318365177542948e-9
1.660166129778737e-9
1.3732580903929783e-8
2.535149444577773e-8
5.7129511344957135e-9
6.851756609709296e-10
8.97325107222668e-10
1.6275865096439986e-9
5.6254472603321586e-9
4.8597812233084583e-8
1.7556035598179e-8
1.493395522215628e-8
1.386810375246307e-8
2.5576647401503054e-9
7.128848334546525e-8
1.6116867171077325e-7
1.8091235327399236e-8
9.523750782492387e-8
4.1828507305295544e-9
3.1943057618215145e-10
5.675674084544305e-11
2.2246047298653134e-11
6.681700041942844e-11
9.192682472337099e-11
1.6824585224334552e-10
2.932304197880151e-10
5.746963867384077e-10
1.3676582448688343e-9
4.204543848501924e-9
1.6833711796799864e-8
2.64700106192958e-8
2.8868522041687496e-8
2.9310548082926043e-8
2.6826054381461492e-8
9.787093529709971e-8
1.615212421256246e-7
8.462788871177158e-8
4.2808383755711e-8
2.073731812860003e-8
6.320204793095587e-9
2.2197209064010236e-9
1.723041404009543e-8
3.1039938760790506e-9
1.4746366366232174e-11
4.373963887595783e-12
5.871135814127658e-13
2.3057234914442084e-14
2.6217654471474986e-14
2.4370340289294255e-14
3.307849019858433e-14
4.662780657687362e-14
6.487378402326361e-14
8.971637396502839e-14
1.2398482167177994e-13
1.7156759283155385e-13
1.6433232322567953e-13
8.621105973783428e-14
8.19651637982544e-14
1.14339134433601e-13
1.6001855053383917e-13
2.0868407642450693e-13
2.7155876246117274e-13
3.6510771751603115e-13
5.084217218633204e-13
7.271419835278182e-13
1.0591836918352651e-12
1.5626806650879653e-12
2.3281238763230154e-12
3.4978764985061135e-12
5.298386864833552e-12
8.094435710806662e-12
1.2482385927913269e-11
1.945423675592977e-11
3.069417549969147e-11
4.9132151434411305e-11
5.312644084198635e-10
1.4476828861650432e-9
2.6075383507669223e-9
2.708337457808552e-9
1.3917287397479263e-9
7.05073316454866e-10
3.153835390969035e-9
5.855113808096087e-9
8.862263868722478e-9
1.2259234774404082e-8
1.6121812059448988e-8
8.275067076229845e-9
5.697689649302402e-9
1.0105220160925443e-8
1.1416612735172654e-8
8.614650653140529e-9
1.0691448051656609e-8
4.243914590772213e-8
6.283032327527072e-8
4.5700005957146354e-8
3.605756274387386e-8
2.845147501650941e-8
2.115091999296644e-8
1.424091285564449e-8
7.344576281656256e-9
1.4571634289767097e-9
1.7918950688840012e-8
4.238079707605141e-8
3.114646864478606e-8
2.595268669536287e-8
1.7615809688827428e-7
2.3365028306476737e-8
8.334831298631372e-7
2.196766186246802e-7
3.169380899106866e-8
1.4417864549018359e-9
1.0336200983375874e-9
2.7469525161139795e-9
1.988729639923473e-9
3.6878105387115097e-9
9.5298967467567e-9
1.4154236925798895e-7
5.152474167459159e-7
3.737252810928316e-7
1.6584921280629018e-7
6.785319249818375e-9
1.354766317362244e-9
5.348581550104697e-10
5.456445678965142e-11
5.2027601070067295e-11
6.763967570718191e-11
9.466985058674388e-11
1.3372800289954732e-10
1.1594891303539261e-10
1.4648062660292728e-10
1.7341245611280758e-10
2.27361267423805e-10
4.019296530037307e-10
8.992121902686687e-10
2.141461978825494e-9
4.337145335648109e-9
4.461223770752114e-9
3.4089666175486307e-9
3.801715877348748e-9
5.465842049497572e-9
8.675081857711476e-9
1.1870633732587584e-8
9.585020787257054e-9
6.152137153044703e-9
4.634609679462118e-9
4.28098892867161e-9
4.836774996940827e-9
1.5674382418787007e-8
2.312046492513077e-8
2.8407855278383147e-8
1.2886323711236745e-10
3.922158215624566e-12
0.
3.915602545553568e-14
0.
0.
0.
0.
0.
0.
0.
0.
0.
0.
0.
0.
0.
1.477805816241959e-13
1.9737097639088997e-13
2.647773856348135e-13
3.6175597826090255e-13
4.998219717600529e-13
6.961983450937484e-13
9.753987077668496e-13
1.37222859798575e-12
1.9360114260995593e-12
2.736259363767722e-12
3.869990641184567e-12
3.527795114580711e-12
2.839128771268211e-12
2.106348030430192e-12
2.165006757978802e-12
2.586772940892052e-12
3.467859772615701e-12
4.958954519663343e-12
7.34077669189247e-12
1.1192717803300558e-11
1.760375180699029e-11
2.862538902077679e-11
4.8308625134279486e-11
8.523927872937845e-11
1.5950824362527792e-10
3.2536013836230487e-10
7.620833552506787e-10
2.0859501464402124e-9
2.686410308242336e-9
2.3380065553317494e-9
2.4696259764954837e-9
3.6619694139276815e-8
2.220252010635259e-7
6.109532298599962e-8
1.248389304059816e-7
1.1343501870248563e-7
9.902258417427834e-8
7.649947771850966e-8
4.957461981230101e-8
2.5774847960157647e-8
5.641498196638852e-9
1.711597516524057e-8
1.5831679614004412e-8
3.0182610662544156e-8
3.1849997928291385e-8
2.272745733108261e-8
8.030407119972662e-9
1.0285278049381937e-8
9.18277160912639e-9
7.80879397483222e-9
7.59399375428954e-9
5.032261304678533e-9
2.4398458395500846e-9
1.5232661656958012e-8
2.0682548059439292e-8
1.5018188724305943e-8
1.1359963613915064e-8
8.23857295645374e-9
5.053384073026898e-9
1.2269825736483484e-9
4.947649799655987e-9
7.617754876230241e-8
1.2234265892590302e-7
6.664510349848277e-7
2.2436491154125641e-7
1.2950112620473215e-7
8.269125667826305e-8
1.698282895107679e-8
7.592521921682201e-9
2.6115480769449616e-8
8.062225278088963e-8
3.7662999367311656e-8
5.216238085691849e-8
9.51863907883712e-8
1.6242334544244706e-7
1.376666655758523e-7
4.676433723785213e-8
2.7473886109428086e-8
8.87827745962373e-9
4.3342957154786066e-9
1.580405549033453e-9
1.0179147157002118e-9
1.2717435931833536e-9
8.702459182388039e-10
7.351658111137566e-10
3.9660599101400697e-10
2.339215689848665e-10
7.083915427732059e-10
1.3070774510981915e-9
2.150392842443221e-9
3.3024804881437975e-9
4.8635172177389574e-9
3.1768866781646485e-8
7.463420833233392e-8
2.515650873286559e-8
3.2439610274817463e-8
5.543349769365694e-8
6.688312320156262e-8
7.342986174009597e-8
7.37632190701977e-8
6.660392753579632e-8
5.4236962937183483e-8
4.0618737840734794e-8
4.7618041120169385e-8
3.7128383445732506e-8
2.201148886305238e-8
3.976921365388386e-9
1.834211454077463e-8
1.4069078112529333e-8
1.3646744183458324e-8
1.3984330964148764e-8
5.2696748547163456e-9
1.556812116886475e-8
2.123528110045318e-8
1.75889592285269e-8
1.510953371404159e-8
1.2708542806263085e-8
9.7693962962613e-9
5.8662856564750196e-9
5.435917489443218e-10
1.5886149350054407e-8
2.926176306134723e-8
2.1989063309276362e-8
1.4130542869837903e-7
3.884261293059648e-8
1.0237172439491218e-6
2.67963476503957e-7
1.0660928581267864e-7
7.459904403254965e-9
4.185179975255906e-9
2.5285241307676147e-8
1.3459090238226104e-8
1.257882081643553e-8
2.3217825721109622e-10
1.927251948006844e-8
6.4063816335004e-8
6.803402840158029e-8
7.891855987653748e-8
1.5905118731212892e-8
1.181451727340588e-8
1.0093951573075908e-8
4.574532181173841e-9
1.9450522282103474e-9
4.2118966796351545e-10
4.2044779012040866e-10
3.8771500223591577e-10
2.7915406842655684e-10
2.2578293125047377e-10
3.256115915116482e-11
1.3533073875679562e-10
2.772262865834045e-10
4.421464464779566e-10
6.035032924833079e-10
7.176471212422994e-10
5.019813814218141e-9
1.4025266104218504e-8
1.0082750254199286e-8
5.329360444393167e-9
1.585325571013672e-8
2.2658651197479772e-8
2.7885847187234462e-8
3.1650933741025806e-8
3.322494764063981e-8
3.214870912998307e-8
2.8907600585381583e-8
2.316916918022951e-8
1.4234384857427585e-8
7.587603863833109e-9
9.796012949509658e-9
8.282317308752953e-9
8.095041458461543e-9
8.901403456742761e-9
5.203309291200454e-9
7.977631246249713e-9
1.247762969935832e-8
1.062401399929282e-8
9.394269250383706e-9
8.269666671706813e-9
6.830224314890558e-9
4.8079969027510875e-9
1.370417595307746e-9
7.528280789086033e-9
1.6081943501698594e-8
1.2143841677942149e-8
6.436109210087087e-8
4.899709925037344e-8
2.4280486173844563e-7
3.795575331932497e-8
9.002400290008391e-9
1.1859088637759132e-9
4.713689562224823e-9
2.886317972937998e-8
1.348372149400943e-8
1.2575358788002131e-8
8.98924067979887e-9
1.1133836202145005e-7
1.6933444052729906e-7
2.964197578688895e-7
1.3491488927247672e-7
8.337901393450876e-8
4.596866987052635e-8
2.553325175840025e-8
2.844330578481824e-8
1.7780429672457563e-8
1.6987365492308022e-8
2.517884154157166e-8
4.5821015763989095e-9
3.5093391313235186e-9
4.1978267953210236e-10
1.6048716980273155e-9
4.254715404769437e-9
1.3017027603032633e-10
2.3216925780719703e-10
1.1894630569403995e-9
9.692265073619104e-10
7.63985102867173e-10
2.3198457311668322e-10
7.251783368696424e-10
1.1600056455134953e-9
1.8439748890183125e-9
3.115860291031936e-9
5.7059116321425246e-9
9.794685829871467e-9
1.0675947633096665e-8
9.950160601620655e-9
1.0196129198793444e-8
1.813764011790164e-8
3.365122151047518e-8
7.615482414220703e-8
6.963649768597226e-8
4.011569657738701e-8
5.696571483791898e-8
4.7695066110925504e-11
1.382721800750615e-12
1.194473731817601e-13
0.
0.
2.662079580996937e-14
3.5032886285728425e-14
3.9799010004764575e-14
3.138019341446063e-14
0.
0.
0.
0.
0.
8.40807696873357e-14
1.0934265859171972e-13
1.4437275212104007e-13
1.9540422389570204e-13
2.6826772252931155e-13
3.7169836435195363e-13
5.181892537961801e-13
7.255661757844412e-13
1.0192486957019554e-12
1.4354169041304173e-12
2.025392138387191e-12
2.0490817220837293e-12
1.3004675663319378e-12
9.969619543919697e-13
1.0512693349754416e-12
1.3374124457055449e-12
1.8678863557425935e-12
2.6722728389512604e-12
3.884761014944878e-12
5.776894923426324e-12
8.816959880256473e-12
1.3817631900468508e-11
2.224187011892863e-11
3.6844542254607237e-11
6.311092026562034e-11
1.127993794009234e-10
2.1385042375813588e-10
4.433733892105846e-10
1.0631569932128244e-9
2.8883964715743764e-9
3.2477439366036187e-9
5.349787303260365e-8
1.5620539757999488e-7
1.923014129991736e-8
5.766693787006321e-8
7.470254566768299e-8
7.997920583027807e-8
7.86825337784133e-8
6.873534288446645e-8
5.2455319994219065e-8
3.5145505132643844e-8
1.9598664769700713e-8
3.6344056640606084e-8
3.674596526945738e-8
2.5977907736668958e-8
1.290289946469731e-8
1.3455612009923524e-8
1.2356064700497366e-8
1.0520456758802932e-8
1.0605161986038368e-8
8.650401299728032e-9
1.7550940540536112e-9
1.88521984924233e-8
1.771061125391361e-8
1.4319914288134385e-8
1.192915430074058e-8
9.490335021598915e-9
6.555625894526832e-9
2.48000324307656e-9
5.2966044850163725e-9
2.6227043189882328e-8
9.054045032242421e-8
7.776551685237504e-8
7.847844040672178e-7
2.168194258678244e-7
1.153860243326612e-7
2.0029629707055497e-8
2.4199364771194526e-9
8.53053461929703e-9
5.467763731868964e-8
1.8104522155894752e-8
2.0866204432936958e-8
3.4166551989597606e-9
1.7163683671502216e-8
9.941186472175225e-8
6.27590870018596e-8
4.877494209254948e-8
2.3702763590628174e-8
2.0345279060439196e-8
9.162592742241308e-9
2.956627526173724e-9
1.7167336365698468e-9
6.823874727942407e-10
4.5500557285366633e-10
4.828475711789294e-10
3.1826920595556944e-10
2.6250972365385394e-10
5.561861815854696e-11
1.4861756321064288e-10
3.006516657937335e-10
4.649033766551168e-10
6.060383730322924e-10
2.301285160312176e-9
5.954989907443271e-9
8.022344022634416e-9
2.4328477528406206e-9
5.36766491740226e-9
1.1956617597570158e-8
1.7535485354347962e-8
2.2559199501780618e-8
2.7055134156142877e-8
3.0710342379268225e-8
3.306519928657231e-8
1.895421203016007e-8
1.0465349991675096e-8
4.313664931898152e-10
9.414344253655568e-9
9.470523906601229e-9
1.0710835826436408e-8
7.068601225158272e-9
9.525530420035497e-9
1.8022884132233862e-8
1.5009513278321795e-8
1.304648742992254e-8
1.1352047769511583e-8
9.30505401787391e-9
6.639933990610809e-9
2.5483505468458114e-9
6.738792789344241e-9
1.563125068021347e-8
1.2405691338513441e-8
1.0946726319756045e-8
1.0340755299715597e-8
8.464707842997896e-8
3.901212220017224e-8
3.36920458409289e-7
5.1878721295293855e-8
1.1812509072183442e-8
3.2007064972428717e-9
1.946183613137938e-8
3.228279990427888e-8
1.728597215338654e-8
1.3109561450623856e-9
3.6802471594850475e-8
3.569247748114089e-8
4.37052851068928e-8
3.460540121919707e-8
9.049275876217438e-9
2.6089585980334475e-10
1.439378824934026e-10
1.6594211497477033e-9
4.608297128642415e-8
8.700465998416304e-8
4.902347393200312e-8
2.6694471498229748e-8
1.4829989292186312e-8
1.321233672217826e-9
4.979319755637431e-10
7.051403702160426e-11
3.8614508536678706e-10
3.8123122707719803e-10
2.864614281890686e-10
3.270279221098386e-11
2.7172485050116326e-10
5.82973714827487e-10
9.048624941620848e-10
1.31275025524786e-9
1.6506826212755016e-9
1.6697231269316285e-9
1.2070915668115843e-9
2.63024457215079e-10
1.0627212643680576e-9
2.647701261303939e-9
4.3834791778900636e-9
6.182896409148723e-9
1.2500285670070923e-9
2.7626482192106274e-9
4.258161153370597e-9
4.493283361414038e-9
5.1575283261609525e-9
7.109699238790066e-9
1.3164262528982975e-8
2.1530551334045692e-8
1.3353508843835153e-8
8.919663276226766e-9
6.544728443441184e-9
5.105846992467733e-9
4.368229212751321e-9
4.52766398403804e-9
6.7650133104935006e-9
1.2263958422633536e-8
8.047437837932542e-9
6.395687066011365e-9
6.174348555332219e-9
1.1316691991352079e-7
4.259709305825081e-8
6.58137913099856e-7
8.929432535366803e-8
1.8085590172709474e-8
1.993500217302424e-9
8.745889950677376e-9
2.0365730840284793e-8
1.0080100521986398e-8
6.814666126878562e-9
7.338352049386937e-10
8.280221214002523e-8
1.3956762922178642e-7
1.262102707121301e-7
1.0788008136262805e-7
5.1239136006217584e-9
1.199217050043916e-9
3.0439871010454286e-10
1.0754543538223865e-10
1.3502792461885467e-10
2.341498474523505e-11
4.876443848590812e-11
9.786014213619082e-11
4.502485716190249e-11
3.0558277554581386e-12
2.0586605463217177e-11
1.073041397407923e-10
2.615434944491349e-10
6.062734061083845e-10
1.461292627685552e-9
3.278945673803536e-9
4.363634395611125e-9
3.294988800047993e-9
3.5026911834703865e-9
4.765476067722217e-9
7.30813012164159e-9
1.055855872044509e-8
1.1182918707859909e-8
7.817335138490179e-9
5.541281481194409e-9
4.722109969237925e-9
4.913075364980922e-9
1.4277636191840411e-8
2.8618313193443203e-8
2.106409492491088e-8
8.296614297922684e-10
3.259247007034908e-12
7.337330695028626e-14
0.
0.
0.
0.
0.
0.
0.
0.
0.
0.
0.
0.
0.
0.
1.4043919030801266e-13
1.8720351785534635e-13
2.508410644963332e-13
3.4246979036722175e-13
4.729544934277439e-13
6.585418091024609e-13
9.223651072851162e-13
1.2972902662161153e-12
1.8299319123631185e-12
2.5860691494975383e-12
3.657691024387309e-12
3.3633526233227286e-12
2.6616247912841215e-12
1.9802786709483637e-12
2.0381184527699436e-12
2.4437521984446052e-12
3.287004898922396e-12
4.7025021308497484e-12
6.951902806472103e-12
1.0577338991389427e-11
1.6591773599166797e-11
2.6890531056752684e-11
4.518556310618545e-11
7.925871009267881e-11
1.4704088658179226e-10
2.958629941829786e-10
6.77562213437103e-10
1.8426817446675113e-9
2.7855312985345536e-9
2.374892707334284e-9
2.451436261877061e-9
3.68501667679431e-8
2.2839238017821361e-7
5.0795523756934056e-8
1.1857113946808446e-7
1.1014659357807961e-7
9.767948582102028e-8
7.697075503344784e-8
5.109280548813595e-8
2.7634333625984147e-8
7.871640835324704e-9
1.3337617000119654e-8
1.7466814957682797e-8
3.088492167823905e-8
3.159051764299699e-8
2.1915768409635418e-8
6.991261097277439e-9
1.0819573037969661e-8
9.197147736300135e-9
7.922271917401814e-9
7.745335785354337e-9
4.8043675293954265e-9
3.104447102796471e-9
1.689468069150811e-8
1.978266976828287e-8
1.453893816223449e-8
1.1101336935815477e-8
8.064830673411697e-9
4.892519006621972e-9
9.734931150690028e-10
5.601676087894946e-9
7.679471259903408e-8
1.1823475305897477e-7
6.790657489302234e-7
2.230373447079083e-7
1.2783768743420954e-7
8.157156387506644e-8
1.3127418406020755e-8
7.534996763717527e-9
2.764930386427873e-8
6.708167719638866e-8
3.5364823801973474e-8
4.9740663031148634e-8
9.28273392551789e-8
1.470711575117636e-7
1.624981476572561e-7
4.702987351511625e-8
2.999015789543218e-8
9.390845879358785e-9
4.521711120813728e-9
1.7884176607482531e-9
6.286947316219676e-10
1.2450103232130328e-9
8.327261102508606e-10
6.886814836547842e-10
4.2859989895431215e-10
1.6805415319898423e-10
6.025412947250101e-10
1.1221086331167624e-9
1.8359549132206805e-9
2.763862231231296e-9
3.987751976902683e-9
2.5418403222692187e-8
6.18267953444694e-8
2.4343967380554088e-8
2.693479945847348e-8
4.9262494866359996e-8
6.085659674020107e-8
6.802840350884452e-8
6.982860887604118e-8
6.476418442321144e-8
5.432035902249942e-8
4.2007825119329176e-8
4.624508951728521e-8
3.4448915423943175e-8
1.9953076660014264e-8
1.173240441011912e-9
1.735083020175921e-8
1.3701652447265776e-8
1.3623015788337019e-8
1.369223463809808e-8
3.518680669297746e-9
1.7945369350505683e-8
2.005821599868476e-8
1.6798458755428617e-8
1.4533217000665402e-8
1.2215085168765766e-8
9.30971082526507e-9
5.355146536785118e-9
1.4760197904356034e-9
1.869796183053307e-8
2.669993720273157e-8
2.0636797394295206e-8
1.3891131104346384e-7
3.6673243435752455e-8
9.61714627648718e-7
2.5580579047415124e-7
8.181466178732395e-8
5.085100444707094e-9
3.4106238775690418e-9
2.18482973549864e-8
1.0005440670231466e-8
9.97385617787314e-9
1.920159476022281e-10
1.1034199324538411e-8
4.8442251493037426e-8
5.502785316358295e-8
4.539011036625946e-8
1.0385874809322355e-8
6.789016763558271e-9
6.691861014047601e-9
3.46651320876677e-9
1.6395918267825203e-9
4.4191602141853644e-10
2.1721529384715006e-10
3.025931070852668e-10
2.136122457751369e-10
1.729999414345963e-10
5.372106582826297e-11
7.70624251279477e-11
1.7457354473704024e-10
2.835239876277514e-10
3.880317645373621e-10
4.542562185163451e-10
3.2128379035087393e-9
9.11168954660132e-9
7.261635426122119e-9
3.1509942519153853e-9
1.1021426239520304e-8
1.6388978868708995e-8
2.065574858600948e-8
2.3965477421589096e-8
2.5819789573074174e-8
2.5774187117859615e-8
2.396995818282072e-8
1.7909636693290693e-8
1.0738598417201066e-8
5.698094772937615e-9
7.207803484649597e-9
6.4225507447647025e-9
6.611153644980289e-9
7.188541499325175e-9
2.6363164982309047e-9
9.064240580815154e-9
1.0162718508124645e-8
8.679412029495663e-9
7.720961251250489e-9
6.781339456012205e-9
5.543312736510967e-9
3.747293066537182e-9
4.0142035790291154e-10
9.282260759322638e-9
1.1990203563274061e-8
9.514010141992591e-9
4.930673542346923e-8
4.8422401089472614e-8
1.4550208033738103e-7
3.485573636058252e-8
1.275494783341972e-8
1.478501106215569e-9
7.846921813521489e-9
4.8548496230955946e-8
1.9262599545802835e-8
1.9021982246338927e-8
1.4654666108216996e-8
1.0466868504032532e-7
1.6386167878160655e-7
2.9655394202678694e-7
1.7867153153305747e-7
1.7955573671823933e-7
1.915640109739356e-7
1.931170429383072e-7
1.0275250167920078e-7
1.7959391177692492e-8
9.794026365287465e-9
2.0790032775863053e-9
2.9201758950624136e-11
1.2634363345416504e-10
4.020650116910608e-10
2.7652506171064016e-10
8.858343644750278e-11
3.333919410833826e-10
5.574491078196563e-10
7.644194540044479e-10
4.932786471127675e-10
1.3184066867395974e-9
1.418147470050109e-9
1.799496822966944e-9
2.3726446094899628e-9
3.2847453255230776e-9
4.839855857627341e-9
7.071959628576941e-9
9.136252319436444e-9
1.0513071838880532e-8
1.0422845653501566e-8
8.574477229154374e-9
1.2028387673291979e-8
2.819828360034643e-8
4.699269257751607e-8
3.236172887147962e-8
2.3086487939504178e-8
2.915144987610387e-11
1.664667084181464e-12
5.0947688297306485e-14
4.7287334053874826e-14
0.
0.
0.
0.
0.
0.
0.
0.
0.
0.
0.
1.0345635277546412e-13
1.3614700152621835e-13
1.8102169334024357e-13
2.4600024770902677e-13
3.3867403109301397e-13
4.703902666704306e-13
6.573440023267031e-13
9.226116171935585e-13
1.2990531509199626e-12
1.8333226228382233e-12
2.5912980305070274e-12
2.518650453954094e-12
1.7768120754055358e-12
1.34628269439909e-12
1.400356560514696e-12
1.7264589626860449e-12
2.3714394171391014e-12
3.3964961496587098e-12
4.97571877777966e-12
7.471802335186453e-12
1.153511982045343e-11
1.8332313223819306e-11
3.0039726645764663e-11
5.0941383098724863e-11
9.008579748213767e-11
1.6853391507530293e-10
3.426822430006705e-10
7.969046324101254e-10
2.1821434471766067e-9
2.988292737080802e-9
2.581847737852993e-9
4.231114616558257e-8
2.4793445894895695e-7
3.1591736645843815e-9
8.236456812241507e-8
8.978533882552253e-8
8.813082120004784e-8
7.864575377102833e-8
6.072684201123671e-8
4.0234913812565765e-8
2.1927564557563123e-8
5.6751048503789e-9
2.755145026223481e-8
3.467525598751068e-8
2.8920578884149328e-8
1.6929532167775528e-8
2.249363751499631e-9
1.2057610223519275e-8
9.580734684557712e-9
9.037529695914654e-9
8.63539163153156e-9
2.3646343236333017e-9
9.975429856220419e-9
2.0368720045247787e-8
1.5676625226727167e-8
1.2538790010824237e-8
9.936421856195393e-9
7.155528601284569e-9
3.79245523830693e-9
1.3127557258957467e-9
1.2595956120745761e-8
8.260117016946311e-8
9.463738959305352e-8
7.432373365237334e-7
2.164840331835759e-7
1.1989382634901546e-7
4.9940299123393836e-8
3.7378669292673035e-9
7.933227253542076e-9
4.60884632429561e-8
2.859733991152706e-8
2.5523445136179772e-8
1.550445325649713e-8
7.361597288420075e-8
1.23491032668865e-7
8.335866874923724e-8
5.79776082661841e-8
3.122233255797261e-8
1.979891910385002e-8
5.565214632896483e-9
2.871753288367137e-9
1.1278909540032113e-9
5.357811540524234e-10
7.164535991216019e-10
4.798126485817637e-10
3.966550663499639e-10
1.6268201357408947e-10
1.662430310469827e-10
4.026777425295415e-10
6.769343526781913e-10
9.791632161133457e-10
1.2396141155288406e-9
6.4633226788895914e-9
1.7610358103155188e-8
1.52620892122674e-8
4.269387885084879e-9
1.9045935126193605e-8
2.8756772999225247e-8
3.630353606032411e-8
4.224015909129884e-8
4.579403026546165e-8
4.605773252600653e-8
4.305795415201283e-8
3.205328574464301e-8
1.9023536661477092e-8
9.179133829708986e-9
1.5575985624511283e-8
1.1987892328048859e-8
1.1874911353067098e-8
1.2918491430503673e-8
6.148363610381606e-9
1.3557241279917876e-8
1.7415745008721647e-8
1.4876164457845038e-8
1.3149730402991221e-8
1.1443678847214674e-8
9.236681218511023e-9
6.175562960745373e-9
9.549137077878803e-10
1.2292127417166993e-8
2.055768875346199e-8
1.6024554883227882e-8
1.4235112919404628e-8
1.1718903265120931e-7
3.320652523332369e-8
5.952658269838612e-7
9.960512323689621e-8
1.2138308762853547e-8
1.8561107696338698e-10
5.245947942312803e-9
1.670969480559147e-8
6.3460647883669944e-9
4.993435536893147e-9
4.777526264964109e-9
8.053995530626656e-9
7.56342005992704e-9
1.7019317065108253e-8
1.9679350571946738e-8
2.2335105036575017e-9
2.0500331880632165e-8
9.19723178016281e-9
2.2833630712591266e-9
3.73684909578216e-9
1.0350649109569066e-9
1.0918251390556315e-9
4.666461515643392e-10
2.3052794972709977e-10
1.8354394974272053e-10
1.276102341121003e-10
7.645052171792091e-11
3.540168597069894e-11
1.0368535265572482e-10
1.652643011981245e-10
2.1240866481604906e-10
4.670976736622432e-10
1.1062830035267199e-9
1.6480149995206674e-9
1.1667575722576616e-9
1.91256581249771e-11
1.1002943821862634e-9
1.993422553348675e-9
2.6662890065032526e-9
3.127202425139017e-9
3.3325641869934174e-9
3.122055408525019e-9
1.3837229815433276e-9
8.365344474724634e-10
4.654706608787146e-9
3.808322296898616e-9
4.152244234419876e-9
4.743803909798344e-9
6.365756999238155e-10
6.218027065881283e-9
6.0350357041140115e-9
5.236332382137866e-9
4.696729573810653e-9
4.075941633984297e-9
3.262237562358619e-9
2.309372291404266e-9
1.2377486987291458e-9
1.139647020401665e-10
2.246219452171634e-9
6.248464732330037e-9
8.089359267774426e-9
9.375216532954851e-8
9.674294012372522e-8
1.0947871724793342e-6
1.9932127973917182e-7
4.708232697961525e-8
2.4925461596928276e-9
4.2413669072477865e-8
1.0395122333789354e-7
5.005597307662105e-8
4.0396892272516684e-8
1.502654731836526e-8
1.5489773372295215e-7
4.758006303530828e-7
8.62636683150455e-7
6.463919866550545e-7
1.1649363755530725e-7
1.500882266081524e-8
1.7685238601144297e-9
3.4283414041939394e-10
1.6760525794780373e-10
3.483737655519528e-11
1.798680385166059e-13
8.245572096234718e-11
2.1640165184143477e-10
2.971702647294211e-10
1.7547935625456464e-10
5.810420037826798e-11
3.6168348161354765e-10
9.766478666554136e-10
2.4030190339347285e-9
5.196594049873967e-9
5.864367905215068e-9
4.6280779399964286e-9
5.0485495430468585e-9
6.8533979592225374e-9
9.783331845168997e-9
1.1775400014089772e-8
1.0215578279161588e-8
7.3277557584507404e-9
5.703379333825168e-9
5.299353904523147e-9
6.034524251615217e-9
2.0087386474457767e-8
2.5421430259669674e-8
4.259038115219636e-8
2.235872121813835e-10
6.785609701467416e-12
2.296787591787232e-14
0.
0.
0.
0.
0.
0.
0.
0.
0.
0.
0.
0.
0.
0.
1.561683724002145e-13
2.0898418497366084e-13
2.8067903227177785e-13
3.8370219792380804e-13
5.302945446245409e-13
7.387514126974786e-13
1.0350978161127998e-12
1.4562621187950849e-12
2.054536092880741e-12
2.903539152633578e-12
4.105870230467724e-12
3.739809243793907e-12
3.0473535686034034e-12
2.264599459765778e-12
2.328464324547109e-12
2.775112112776377e-12
3.7089279044183465e-12
5.2967008146163015e-12
7.840263208732537e-12
1.1960518477526634e-11
1.882806139835821e-11
3.0655364672296083e-11
5.182727990052088e-11
9.168103473762903e-11
1.7220858031088906e-10
3.5334642885475763e-10
8.355615584627881e-10
2.2853494879575502e-9
2.781807901117655e-9
2.446845181933011e-9
2.611235791545418e-9
3.772516059601727e-8
2.2521615792318302e-7
6.786654124997264e-8
1.3058629051808685e-7
1.1753099810917588e-7
1.0184050711017957e-7
7.789692362276672e-8
4.9925151461992896e-8
2.5599937734051134e-8
5.126617130022781e-9
1.8283863973530048e-8
1.5904187735887426e-8
3.090716687424075e-8
3.3092368704578074e-8
2.3769818303255184e-8
8.459097220106738e-9
1.0354428884572454e-8
9.516964377175392e-9
8.068590420093964e-9
7.841573234981628e-9
5.3175257931859395e-9
2.293777866299131e-9
1.5207320330646806e-8
2.1735033293007437e-8
1.573315091293871e-8
1.1856483876977889e-8
8.588342742911297e-9
5.298379641923608e-9
1.4332070884179324e-9
4.585639717266647e-9
7.910972279900833e-8
1.295230281140514e-7
7.01662636817758e-7
2.3744582164136602e-7
1.361480912567489e-7
8.437197021372091e-8
2.8585183830980743e-8
8.905635745090366e-9
2.8486646383674153e-8
9.281651998483224e-8
4.2142082863365914e-8
5.8267519904063125e-8
1.0645880802795624e-7
1.8412204696164987e-7
1.5097347600453797e-7
5.582349923172683e-8
2.6992239034817357e-8
9.083570460519636e-9
4.612152091497873e-9
1.6764138171681609e-9
1.1439429772150067e-9
1.343438069223617e-9
9.24315109189921e-10
7.814694077831645e-10
4.0397991589188327e-10
2.664728781793602e-10
7.777738874345278e-10
1.432028246205498e-9
2.3618907878407075e-9
3.649725457815488e-9
5.377989533096766e-9
3.5501465855555456e-8
8.287722910576426e-8
2.5612424699678213e-8
3.60206515659371e-8
5.98834995758542e-8
7.169006446489571e-8
7.826190040192069e-8
7.804798292091802e-8
6.987054788105781e-8
5.649018596650688e-8
4.2184127797597305e-8
5.073458277911788e-8
4.046053625507549e-8
2.4087794974819445e-8
4.4499060939539326e-9
1.9829241809200934e-8
1.523281312704592e-8
1.4721397932994482e-8
1.516654065742492e-8
6.121414506085443e-9
1.6065603406602644e-8
2.299809189673184e-8
1.904793827600828e-8
1.6350266865179804e-8
1.3750757427356415e-8
1.0589641756966058e-8
6.478473953821583e-9
4.630286074166881e-11
1.4380121781400441e-8
3.445617510590186e-8
2.51516459824235e-8
1.5524309292795744e-7
3.881523026620066e-8
1.1711475556989088e-6
2.957735198987232e-7
1.3127737577092672e-7
1.5995845121880256e-8
6.273276225070782e-9
3.727673808248316e-8
1.925281360308011e-8
1.786137298841556e-8
1.051147990499066e-9
2.7693597801755718e-8
9.403330952668781e-8
1.0147876172517038e-7
9.680629747258328e-8
3.688320620576923e-8
2.6619543204699285e-8
1.4724685934195668e-8
5.280239200497211e-9
2.7069757990889284e-9
6.937177953284201e-10
5.80489604093392e-10
5.06567412239777e-10
3.628946006710097e-10
2.908050649305638e-10
3.431415417516369e-11
1.8823776641407674e-10
3.796300486797879e-10
6.052972717198223e-10
8.29898657756922e-10
9.922283639732503e-10
6.593839465385046e-9
1.8545030441921674e-8
1.2793651086942873e-8
6.923053586042726e-9
2.004669004639421e-8
2.849413638543623e-8
3.501183530137088e-8
3.97111868636111e-8
4.1646691634860465e-8
4.027023538674934e-8
3.627698762165752e-8
2.996736938947648e-8
1.8686772696000938e-8
9.646081672225914e-9
1.4740390076924962e-8
1.1225967202567422e-8
1.0888614937136764e-8
1.1996466329034e-8
7.263911840119586e-9
1.0015122673282758e-8
1.6117791901905947e-8
1.3823969604936371e-8
1.2262218946944355e-8
1.080213673163915e-8
8.919671081275866e-9
6.341496248746146e-9
2.3004431587706086e-9
6.804671585337748e-9
2.480207311054401e-8
1.764207685119196e-8
9.417958676792131e-8
4.806118151089931e-8
5.266221745713215e-7
1.3468232960698343e-7
1.5350340170764967e-8
1.231353667804697e-9
8.232189099156854e-10
5.623671022252042e-9
2.3397493985277667e-9
2.2623238938422836e-9
4.280765196753275e-9
7.095070968803392e-8
1.0220623294084553e-7
1.693903970839814e-7
7.189047779259959e-8
4.312549773512793e-8
2.369344108626068e-8
3.720320328946189e-8
6.393338430299741e-8
1.991787067792832e-8
1.2125780723015824e-8
1.4560755578080773e-8
2.2705130691647325e-9
2.994081407137873e-9
1.969910826098535e-9
1.3415282914979164e-8
2.7164985169963574e-8
2.1429833001010448e-8
1.6122339856169735e-8
1.9184513985227153e-8
2.834768456915452e-8
2.9116419816689602e-8
2.9815939116299395e-8
1.7011187999718867e-8
9.026727061983409e-9
3.76481611913693e-9
1.0485463802864502e-9
2.5593797309786496e-10
1.3280236794287586e-9
2.7890327720402314e-9
4.190753546626339e-9
2.476318033867536e-9
1.993582012439343e-8
8.41231543478177e-9
1.2838553264874496e-8
1.5761930857420798e-10
4.1882561483870706e-13
2.9601146579696535e-14
0.
0.
2.939599242818994e-14
4.5271261171120654e-14
5.706754684735209e-14
4.956088659696196e-14
0.
0.
7.173979416456124e-14
1.3857842024632323e-13
2.368217095812446e-13
3.902129191325584e-13
6.399310789056333e-13
1.0621493321015775e-12
5.395454788784924e-13
2.4572674943397427e-12
5.9949288002071396e-12
1.1171464890101951e-11
1.7485100959205512e-11
2.6237154317874287e-11
4.092538113320299e-11
6.655435559282571e-11
8.26342023362509e-11
8.546494236962215e-11
7.160570821190417e-11
1.2851464596526858e-10
4.4075209286598435e-11
1.3553860000992542e-10
2.807400530228885e-10
5.216722714774517e-10
9.490011482190252e-10
1.5795655743625699e-9
2.4139722557079234e-9
3.543196054087763e-9
5.209346976168292e-9
7.805814807353728e-9
1.195122114881837e-8
1.9051869579261813e-8
3.308621738057806e-8
3.8309161317276245e-8
1.7014815025057717e-8
7.095582627652474e-9
1.4789076325824883e-9
2.9847067597255594e-9
7.738438853175659e-9
2.0307601957842117e-7
5.94043048101628e-7
1.7756946050859232e-6
9.250527841871697e-7
5.851913178625272e-7
3.6813762573522346e-7
1.8104206488255376e-7
5.7467828285807134e-8
3.077082225485079e-8
1.7113548667790193e-7
1.4072331340902036e-7
1.6118700822019757e-7
7.306896535333165e-8
4.854065300304122e-8
3.4740909453863005e-8
1.7797261763746257e-8
6.481956716759769e-9
5.631636960608709e-9
1.568255077917776e-8
1.0087308489273843e-8
9.287383639687673e-9
8.134649476609128e-9
6.176407871955352e-10
1.1211571884521982e-8
3.086281449462612e-8
6.666094394736103e-8
4.663540405639833e-8
3.2951731338279654e-8
2.2456907359364244e-8
1.1690013989652464e-8
2.4819609904738466e-7
9.066748369982016e-7
9.882110412799154e-7
8.074916287569699e-7
6.023109577674722e-7
4.842545663131179e-7
3.537324462309857e-7
2.0015475001932032e-7
2.1487614779164396e-8
2.49153341859527e-7
3.334123583466576e-7
3.6094655030987985e-7
7.693146779671711e-8
4.386886450688565e-9
3.150912667586288e-8
2.939950434526013e-8
1.2540687254262645e-8
4.320675726914921e-9
2.801338206460096e-10
7.120831508645963e-9
1.718503385698634e-8
1.3805253769154346e-8
3.139382305090179e-9
1.6161652922803764e-8
3.5640911563629735e-8
7.869009727062627e-8
1.9337535075022142e-7
1.838014877352716e-7
1.1496858271476393e-7
6.743835580298485e-8
3.6350490856684155e-8
4.777327511438943e-7
1.9456215370314734e-6
7.137283933861338e-7
1.361632809453905e-6
1.090948747658114e-6
9.793901310146964e-7
9.424567194295731e-7
8.050510068933458e-7
2.7005958398805694e-7
2.3677727574514488e-7
4.982995192835043e-7
9.354071049949488e-8
4.3260271073707294e-8
5.777700933542092e-8
3.003023948216399e-8
1.215049075195317e-8
2.814355401627327e-9
1.601215154888123e-8
1.826370378101142e-8
1.509959691625088e-8
1.314374489040258e-8
5.071190606795844e-9
3.116199193790759e-8
8.202503935398514e-8
9.505350859634681e-8
7.419267457113657e-8
6.649429811857243e-8
6.269738330084775e-8
5.6091584501180776e-8
4.02431676911614e-8
1.6163843668168538e-8
6.157080337851456e-7
9.482653768078992e-7
3.4587686759454584e-6
1.982293713154913e-6
1.2070885173986643e-6
1.0113098538802843e-6
1.132044094833746e-6
1.0691610480962692e-7
3.1080166163728715e-7
4.250105268076975e-7
7.089969602731092e-7
4.956772193565644e-7
9.454342576517997e-8
8.263073797510236e-8
1.421420280850897e-7
1.1416608187474798e-7
1.2445595725248926e-7
6.442609394840456e-8
5.485821315331979e-9
4.3344412554832256e-8
2.0417640662092174e-7
2.4413700926358465e-7
3.817777571399775e-7
3.358418703583571e-7
1.0366368771673991e-6
1.6461959855459997e-6
5.636358864881993e-7
5.980829065369608e-8
2.0338776913185343e-8
9.044108500043961e-9
1.1708034933038481e-8
8.976573510462336e-9
8.436678406642298e-9
1.1388062324158125e-9
9.95858562615759e-11
2.7417825879070845e-10
4.570573301264403e-11
5.7687007899288836e-11
1.363195166412832e-10
3.193226275361084e-10
1.2610124778071644e-10
1.32615014406488e-10
6.489625836880036e-10
4.556218027503037e-9
5.971992122730338e-8
2.2535914964663066e-8
1.6845596623783796e-8
6.989022429176805e-8
1.0405599629457684e-7
1.285314849241481e-7
4.349109005149898e-8
2.2416656817775103e-8
7.930043272492118e-9
2.0735885617829058e-9
6.584836725059795e-10
2.111151082255244e-8
9.535986929397022e-9
3.4448180292384154e-9
2.899209063396472e-10
1.2623470896173401e-12
5.277955212104505e-14
0.
0.
0.
3.217659026082095e-14
4.7358745899541194e-14
6.679344501973374e-14
9.289321643019591e-14
1.2880421945530416e-13
1.7872236098511412e-13
2.484628643722255e-13
3.4622644786307113e-13
4.836615011192487e-13
5.918412867088629e-13
3.3396505749834304e-13
3.0762039100631146e-13
3.716014462632027e-13
5.093354683156872e-13
6.85414683758212e-13
9.098074833823825e-13
1.2290667479657012e-12
1.7113278170156713e-12
2.4535493493704677e-12
3.6023837097050653e-12
5.388821816300251e-12
8.185572136365452e-12
1.2605494112792769e-11
1.9675891699185273e-11
3.1156893962343794e-11
5.0143609449886135e-11
8.225285397602597e-11
1.3808239813848808e-10
1.2616661877986811e-9
4.075292402943183e-9
6.074244533333509e-9
3.3724611798799778e-9
1.4807072121281669e-9
6.5073098437329044e-9
1.1547749310728847e-8
1.697400039900666e-8
2.307003581900378e-8
2.99755327826318e-8
3.768043845005429e-8
2.1226150935046975e-8
3.8477353316625795e-9
1.9201340649541657e-8
1.8768895498882786e-8
2.0482802650969492e-8
9.72286352882098e-9
2.7471554075225628e-8
5.8116541710958626e-8
4.542476938986756e-8
3.8536445678722784e-8
3.392402147738644e-8
2.8767670483152858e-8
2.2445177125613074e-8
1.519530391565414e-8
6.49822015528038e-9
6.569499670125401e-9
3.3474101973547113e-8
6.886981729930337e-8
5.2390923515784535e-8
4.43861045772991e-8
4.2645072220395366e-7
6.669338832991689e-8
2.0916227499153926e-6
4.138396675644365e-7
8.563271079685976e-8
4.838289742128185e-9
4.7348809284915286e-8
3.241347894139995e-8
2.998550085953058e-8
1.0761686112231607e-8
8.674476223181983e-8
2.3106505360868666e-7
7.371418304503361e-7
1.4027557614031206e-6
6.66795783474199e-7
1.2104621980414252e-7
1.7330221256882892e-7
4.184639493669118e-7
2.2852073344557922e-7
7.345168726067824e-9
3.95105432888036e-8
2.0723895855405007e-9
3.197269877884747e-9
2.005263685816698e-9
4.634718712751055e-9
3.439245361000658e-8
2.2674720418353093e-8
1.0083871704559658e-8
9.996640712189055e-9
1.6557739727672553e-8
4.1323884224697263e-8
1.0311509871686838e-8
4.109313230960801e-9
9.097037947568294e-10
4.022380730266604e-12
4.328073242471633e-12
1.1549293314663592e-10
3.374262162510673e-10
8.951297638554732e-10
3.1153407013072505e-9
6.6846421537646454e-9
1.1187851363077589e-8
6.52748924515774e-9
1.2665467272732767e-9
5.482788915319887e-11
2.3255160030682553e-12
0.
0.
6.561014233651306e-14
5.3459075431429584e-14
3.8236060585043657e-13
5.888511398830093e-13
7.841976793171562e-13
9.464734650160157e-13
1.1037287310944449e-12
1.2347681008546203e-12
1.2599608123638188e-12
1.145739888534856e-12
9.450169513199906e-13
7.232211389601968e-13
5.087853317509554e-13
4.4925372667880986e-13
1.1624615560638365e-12
2.1886037588977855e-12
3.81146369273502e-12
6.361384939688618e-12
1.0233578219075896e-11
1.5800864563089115e-11
2.3360147704193995e-11
3.3292533795760374e-11
4.642007548250797e-11
6.43386819364161e-11
8.971200668061823e-11
8.710548485953016e-11
2.1778489751861296e-11
1.1072872496460069e-10
1.527026472085624e-10
2.1417208236440457e-10
3.033108924974804e-10
4.20752954754255e-10
5.586517583302963e-10
7.070615880232154e-10
8.617534310699667e-10
1.0226204326761665e-9
1.175718433944479e-9
1.2020243448333043e-9
1.9774646090798058e-10
3.70730793251087e-9
6.789219105024048e-9
1.2048153227564941e-8
1.3058878783508676e-8
8.590767456761646e-9
4.010895847577551e-8
3.1150536246117556e-8
4.1669643706880233e-7
1.9971110935080262e-7
1.1684442721730377e-7
6.135748541034892e-8
2.9093260497649804e-8
1.2905283634008242e-8
3.269643377825988e-9
8.662061574486014e-9
5.2635462600030136e-8
2.876151101161137e-8
2.1870985441587802e-8
8.562496362330453e-9
6.6932475938900224e-9
5.269900529045465e-9
5.951919276988804e-9
2.022314557860928e-8
2.344745672588462e-8
7.797891365556257e-9
3.4020601550585554e-9
7.676226528778059e-10
4.482713635461384e-10
5.723876336447171e-9
8.899699632680547e-9
7.256437960161583e-9
1.0423935517588092e-8
1.5050915349466868e-8
2.008484929306218e-8
1.5479256583173914e-8
6.312434577156909e-8
5.28295352596171e-7
4.2668919118149846e-7
3.421374367276633e-8
7.511199811199579e-8
2.410363838902352e-8
3.117183302277078e-9
5.953962677861129e-10
4.3502613699524124e-11
7.626073602472267e-11
2.312882631742996e-10
6.730047504972186e-11
1.5541999028422528e-10
3.488410536290461e-10
8.914177137768644e-10
2.7197723509771922e-9
9.96972715054519e-9
1.8859337740411238e-8
2.18625790094633e-8
2.334366808515558e-8
2.511805822287404e-8
5.57656616164493e-8
2.372154467570054e-7
7.32481090076323e-8
3.592256123713216e-8
1.469459043001609e-8
4.197984126701413e-9
9.57625220655803e-10
9.992265797637966e-8
7.161550975157968e-9
1.2360458141366146e-10
1.7338778577056435e-12
5.355789283122756e-13
2.5123574538611723e-14
5.218931285579447e-14
3.426337171316108e-14
3.748676523409998e-14
4.961042455972191e-14
6.781723256819758e-14
9.324255739858573e-14
1.2856009747176385e-13
1.7769322813010068e-13
2.4619806610845763e-13
2.4808447927946676e-13
1.3185532203163522e-13
1.2395576742853857e-13
1.681327112831092e-13
2.3546534493686705e-13
3.0912878484857895e-13
4.033599696334965e-13
5.421469919398334e-13
7.542473549853622e-13
1.078478587240167e-12
1.5723087673161728e-12
2.3241258507702e-12
3.4721922111553073e-12
5.235387152491121e-12
7.96444016620376e-12
1.2229185160937941e-11
1.8970516261636918e-11
2.9771840995665826e-11
4.7358711374894136e-11
5.088131332119261e-10
1.3685435569781612e-9
2.487207111362562e-9
2.7106103029750164e-9
1.6120235316863748e-9
2.8873727675526396e-10
2.5910066880475263e-9
5.176252014370943e-9
8.084821911332285e-9
1.1402928067563184e-8
1.5219191649196667e-8
1.96081880794803e-8
9.961372024367288e-9
7.77274073177767e-9
1.1923396320615818e-8
1.2691471602587278e-8
9.745195045696332e-9
9.803496286758706e-9
4.1393186599138854e-8
7.414418159404329e-8
5.346524340137455e-8
4.137279962910966e-8
3.240531564625248e-8
2.4019004568740193e-8
1.619155332502294e-8
8.65286764424904e-9
1.5098527364224543e-10
1.4569936317139097e-8
4.6535275330062056e-8
5.087986337192285e-8
3.9473766783254475e-8
2.6543836935817724e-7
4.0404968497353805e-9
1.538482768898988e-6
3.497802923534589e-7
1.084742761693719e-7
4.199787862729559e-8
2.3630304559174936e-8
3.4857830548564165e-8
2.099531477063729e-8
1.745764889923209e-8
1.7911108204065266e-9
1.7236565684379474e-9
1.192867967191e-8
2.7227271350738695e-8
6.5026670977209215e-9
4.395744446008297e-9
2.9272078220291233e-9
1.2010614736306971e-8
3.0325466006750315e-9
4.4538950331105116e-8
4.454310313080766e-8
2.133549786669332e-8
4.407446128262495e-9
1.1807432581041221e-9
1.5731170019341778e-10
3.794274425756046e-11
5.472818988044521e-11
3.429239816389095e-11
6.952159766215883e-12
2.935431615221361e-11
5.648348701895882e-11
2.0559642787284608e-10
5.81091526982888e-10
8.813017087088024e-10
7.15182413000137e-10
2.116397263104993e-10
4.896591608057018e-10
1.339329979408548e-9
2.369859188588552e-9
3.645904999978197e-9
5.2391324898058185e-9
7.217964109539077e-9
3.231043329053266e-9
4.216256145480769e-9
4.539115486789966e-9
4.490698130097232e-9
6.179453630102801e-10
7.974825192309483e-9
2.2588919416622167e-8
3.154560789761666e-8
2.2649787378737338e-8
1.8271893815951366e-8
1.5248539088550245e-8
1.231154482250695e-8
9.19656868525412e-9
5.704309560828809e-9
1.039179028517094e-9
7.549225454226357e-9
2.9699100320804837e-8
3.374855234918843e-8
2.5448882408049576e-8
2.2159294358059132e-8
2.094260650616002e-7
8.811605065699452e-9
8.654384985530632e-7
2.1332139348891896e-7
2.4254104194699543e-8
1.6618495978986873e-9
3.3131801715004552e-9
1.273558801334818e-9
7.913282780508997e-10
3.1459740315053364e-9
2.999195913303396e-8
3.214865717443223e-8
5.439578772748149e-8
1.0158826541014907e-7
1.3401464788553892e-7
3.8402692995873056e-7
2.3331480248122747e-7
1.1994322531402145e-7
7.146260714753845e-8
1.5782810080999053e-8
1.501506418493647e-8
5.57581988677743e-9
2.1745455820254326e-9
1.594450432402349e-9
5.8554244669513434e-9
1.4112816010850811e-8
5.725289895008162e-9
3.3050927994550496e-9
1.964453695845484e-9
2.3269116117394902e-9
5.618727555246363e-9
5.760418221761815e-9
3.7939556801057874e-10
7.542554753248403e-10
1.5548184275387752e-9
2.7025479016252173e-9
3.498059151948673e-9
1.2388313727861493e-9
4.433970092027471e-8
4.5706987687858906e-8
1.405719160133128e-7
9.962602426377287e-8
4.590611976170792e-8
1.3321048360031114e-7
3.039084880714058e-8
6.7998074144820585e-9
2.8966286040269523e-10
4.0319922162005675e-12
6.685128327858875e-13
3.700277317119626e-13
6.460561431529366e-13
3.20191904461659e-13
6.790487791359384e-13
1.1304474894704745e-12
1.0086060502046836e-12
2.6633795514729533e-13
7.42056426319051e-13
2.5240765417549334e-12
7.2480606426526095e-12
2.8370016337379605e-11
2.8623253551942717e-11
2.3396714025570083e-11
1.9276583377456716e-11
1.8754241414670913e-11
1.668835916401277e-11
1.591951231804121e-11
1.754009643158151e-11
1.726461655918652e-11
3.8428539803173337e-13
5.094251393657588e-11
1.0355294208585735e-11
3.935231494075137e-11
7.45960887624356e-12
2.1708070289127105e-10
5.019815915014422e-12
3.110226282925882e-11
4.159602973894375e-11
4.3755824630646014e-11
5.582535322508516e-11
5.444296298882594e-11
3.347108321512852e-11
1.582568918083881e-11
6.8546158800373035e-12
2.6153069298631676e-12
3.859405588401072e-13
1.163491348703192e-12
2.7308191931158792e-12
4.791373500943894e-12
7.743152946627599e-12
1.1844312532470952e-11
1.703452865583502e-11
2.300429644689029e-11
1.1759654308768773e-9
2.2381437372985137e-9
2.982925642148528e-9
4.326289511915321e-9
6.583734884602867e-9
1.047312587683298e-8
1.7547113840123244e-8
3.04395925020603e-8
4.6468067572713295e-8
5.337730792553429e-8
5.88085528808082e-8
1.04723510208243e-8
2.1606005057628643e-9
3.257932432181491e-10
6.749837397037392e-10
3.106395286404179e-10
1.6152898621123342e-10
1.533768418972097e-10
3.179197903226564e-10
7.556146078581263e-10
1.8622362362305696e-9
3.179848166148983e-9
2.0358017232161367e-9
1.2497379409462717e-9
6.334919752852981e-10
9.887905447058392e-11
4.2260186731632487e-10
1.0417859682123328e-9
1.9624478873398482e-9
3.6593295155959394e-9
7.603935848763056e-9
1.829480409722411e-8
4.4112871400896903e-8
9.87158923542441e-8
1.5544636903263975e-8
1.480234385393155e-8
6.118615411981446e-9
9.970060738317491e-9
5.5889231055823815e-8
2.1637730238350907e-8
2.4861135356042868e-8
2.1229081104753142e-9
4.0554882849222194e-8
1.5130883252501105e-7
2.1267224134399246e-7
5.781967974232988e-8
4.54962987473984e-9
7.1587505579318064e-9
1.870881775478357e-9
3.620221113418866e-9
2.7149524239209466e-9
3.6669445303870555e-10
5.981602603629154e-11
1.40136469400877e-10
1.0103514129546725e-10
6.236151372869593e-11
1.750568757442726e-11
9.174125574963143e-11
1.7138804048552694e-10
2.7879628513885364e-10
4.000665609967828e-10
9.100928500046671e-10
2.4633931080767696e-9
2.0386861503534937e-9
2.108687540474178e-9
3.5781694202872523e-9
2.828555633913335e-9
2.0965015984065896e-9
1.5748537103443933e-9
1.124907008783505e-9
7.320035755550582e-10
4.0092794736107635e-10
1.451904650609369e-10
1.5225379128545226e-10
1.311130266602246e-10
1.6585110174955182e-10
6.201912228323122e-10
1.6975854930478178e-9
3.183527625275371e-9
4.246979540624039e-9
3.784569062932139e-9
2.303621238287746e-9
2.5944839579977104e-12
5.415980189376312e-10
7.018632823649988e-10
7.413677653900524e-10
7.00979354773802e-10
5.979754743657634e-10
4.562072085126981e-10
2.955834489881832e-10
1.2185108021649827e-10
7.401089988917164e-11
4.385903892196877e-8
1.7097052994954752e-8
7.475344164001095e-7
2.002362599882277e-7
9.32296447764861e-8
3.1581199881313116e-8
1.3865468316924082e-7
5.0137007561182905e-8
4.160800919971849e-8
4.560993737482169e-8
4.943625561229657e-8
4.5605354383524664e-8
6.607555069415332e-9
2.371362668149668e-7
1.6631287046193312e-7
3.164641917501447e-8
6.720148110246356e-8
2.9899628138328656e-8
7.841798332202066e-10
1.2020278850552542e-9
1.7471745182013915e-9
3.1477814146971276e-10
6.038943750580929e-11
2.0672753634633084e-11
4.527503297347895e-11
3.130095297189177e-11
4.955799648692417e-12
3.92811993711978e-11
7.977481657683991e-11
1.3439675544092164e-10
2.0655986393751432e-10
4.694192241059206e-10
1.2289818492733622e-9
1.1705056232287738e-9
8.7858595454966e-10
8.08458268691776e-10
1.0062043156690412e-9
1.4051639734000707e-9
2.009100207367082e-9
2.7127710037560806e-9
3.271806968085086e-9
3.3467137632030622e-9
4.719407146574444e-9
5.135343125623468e-9
5.481434129238331e-9
6.3272397287317625e-9
1.1974529833973079e-8
1.8288045635755235e-8
1.3015107185125513e-8
3.2930671066633446e-10
4.051538234289121e-9
4.58763022016508e-9
4.997554062135616e-9
5.591064555214103e-9
6.191945140870512e-9
6.5521107778608495e-9
6.48630583484749e-9
5.929179273150015e-9
4.922760401506898e-9
3.5357668501482923e-9
1.768624915354385e-9
5.208945091719414e-10
1.6535496846608242e-7
4.4013572499151424e-7
1.5074835030289852e-6
5.330630391002377e-7
3.177745690621762e-7
8.586876405202456e-8
7.680218071620269e-8
6.53728294315555e-8
5.4231298046796625e-8
8.399481831990889e-8
5.050458165220098e-7
9.625131908277239e-7
1.0391276494569048e-6
1.121372578841013e-6
2.182360242795701e-7
3.305013457787024e-8
1.7049849878007396e-8
3.962157264439323e-9
2.820754268926223e-9
1.6484560218785956e-9
3.789918905019967e-9
6.455628491444265e-9
6.124467793186692e-9
8.066457464323973e-9
1.172307580436063e-8
2.5696340478270463e-8
6.858476070877747e-8
2.0189942811869292e-7
8.319983898504533e-7
3.5077681719054193e-7
2.027962812863578e-8
1.2752651007260134e-8
3.6256108597699817e-9
1.5594198255707197e-8
2.9539641716783582e-8
6.097653951378132e-8
1.7772436552631263e-8
1.820609287792503e-8
1.8580218133687705e-8
1.6547952569246704e-8
1.2460747088869285e-9
3.6666095574062215e-9
1.0068071399683326e-8
1.2543283977006958e-8
6.498206731019415e-9
3.146639269132954e-9
1.0402496255392968e-10
1.9905815483119494e-9
4.084048966065963e-9
4.054807964484534e-10
1.0288613656388009e-9
2.463590136465372e-11
3.392512330037637e-13
0.
0.
3.69890805223098e-14
1.5467837775611072e-13
1.0428883711072631e-13
2.9345676743911557e-13
5.788364514459648e-13
7.894583456360133e-13
2.903590759722253e-14
2.9468649046498243e-13
2.0694059508843792e-13
2.399215661978202e-13
4.0518751134935187e-13
2.9417317180821497e-13
1.6802583420953627e-13
1.0447444054480061e-13
8.34851111929575e-14
8.658298714382623e-14
1.0566629564351808e-13
6.93194030043659e-14
0.
0.
0.
2.92640609654652e-14
4.752919854096094e-14
7.207537895916147e-14
1.0777464406020184e-13
1.6130878948921372e-13
2.425725319938288e-13
3.670017896424024e-13
5.592924704911677e-13
8.596949966765444e-13
1.335104916422669e-12
2.0993070161705e-12
3.3514485290224717e-12
5.4528577330550046e-12
9.090359206824865e-12
1.565289988073486e-11
2.819860662472826e-11
5.697889252014526e-10
1.1280624482540648e-9
1.619559353318322e-9
1.7619960460516886e-9
1.0847771130576857e-9
1.8695393356625848e-10
1.3099115919522128e-9
1.7595082128078947e-9
1.2272407976897532e-9
8.209893628733418e-10
5.69621740449872e-9
2.795278010635202e-10
5.538028149934287e-10
5.958237588510204e-10
6.671338236004693e-10
6.619637144281604e-10
6.545107004691373e-10
6.07374017510786e-10
3.6845939232103676e-10
6.549364599780653e-11
3.142632138499884e-11
9.94046927613332e-11
1.6507670841178354e-10
1.987152606928951e-10
6.680271905047538e-11
5.073585822660185e-10
4.949418837372949e-10
5.292339209785676e-10
5.871521122131095e-10
6.679376906520535e-10
7.763013762503199e-10
5.60806823509518e-8
8.541733755819105e-8
7.610211541384358e-7
1.3313657111189908e-7
2.863206418746522e-8
3.435832739141869e-9
2.6928969492182214e-8
8.801612083306e-8
3.919882607000415e-8
2.997190309461723e-8
3.619765466520646e-9
9.626610996481357e-9
1.3245570332886355e-7
2.1812052432459986e-9
1.5541132661988458e-8
2.633580061759928e-9
6.503912215163625e-8
2.710237902520029e-7
3.645875618902645e-7
2.9697507315759723e-7
8.595433317591972e-8
5.0857899743937075e-8
1.3937016728274373e-7
1.1860679397214886e-7
1.8861732199201738e-7
4.6857060133146075e-7
5.165791529190391e-8
1.748890783758229e-8
1.2520460853715716e-8
3.108351682689912e-8
8.518180411992249e-8
8.179438797384395e-9
1.23834116498345e-10
1.1811827747369354e-9
1.3711487618118238e-9
1.7662633921160808e-10
1.952730105620898e-10
2.4488958055265416e-10
4.671048974993288e-10
4.055243842920273e-10
4.5693851844952744e-10
1.3753802589291772e-9
1.0975858749832698e-8
1.414605582453833e-8
1.8756508116568197e-8
1.7706032778528913e-8
3.6033833639742194e-8
1.0040432714893756e-8
5.170422480613075e-8
3.6633164899228164e-8
1.2448288305220507e-8
6.547821303614277e-10
3.2553269678131108e-9
5.647929550022031e-9
2.26390083902171e-9
5.445277279381534e-11
1.8034572202485445e-13
0.
0.
0.
0.
2.4215589901506553e-14
3.3261660735194e-14
4.4762749701386436e-14
6.08137954002279e-14
8.331228918455215e-14
1.1483470614489734e-13
1.5900093633496714e-13
2.2094382878501125e-13
3.079643315637296e-13
4.304644195749897e-13
6.032818452437148e-13
7.322274496632198e-13
4.0028756575723733e-13
3.5220881821383015e-13
4.0796453592362696e-13
5.526707454768328e-13
7.568636209289372e-13
1.0266963459726381e-12
1.412431145222501e-12
1.996041949194147e-12
2.900294590827079e-12
4.316641676186136e-12
6.554855381060674e-12
1.0129771850733812e-11
1.5917979996528277e-11
2.5451796398613138e-11
4.1494742338442034e-11
6.922691337945063e-11
1.1884687577619624e-10
2.1177026680773824e-10
3.9709348468990957e-10
3.816194203854245e-9
1.2958628758827978e-8
1.2307496400551189e-8
1.3901297479363773e-9
1.3751337460599639e-8
2.3115580726488203e-8
3.1402616943440176e-8
