# Supplementary material for: Observability and Controllability of Nonlinear Networks: The Role of Symmetry
Source: Phys Rev X. Author manuscript; Available in PMC 2018 Nov 13. (PMC6234006; doi:10.1103/PhysRevX.5.011005)
Supplement: Code Archive [file NIHMS982008-supplement-Code_Archive.zip › MathematicaData/FNCtrlbDELTAHetN2M1ChaosK5IC1]

1.8655864514638175e-8
4.937361560171321e-8
2.2365538023439167e-8
1.226587629062633e-8
1.6882805836016489e-10
4.731755420447261e-11
3.419093205408129e-11
2.132075348475557e-10
8.659649603813066e-11
7.197530989072042e-11
9.614820865938467e-11
1.5500704724085713e-10
4.727071375675502e-10
1.230034970820662e-9
3.274184663313413e-9
7.234260907997937e-9
1.3263962426350614e-8
2.775205985217378e-8
5.7962436039700983e-8
7.65340501786774e-8
8.492505295601754e-8
8.384577896145164e-8
8.555962851358529e-8
8.751492431680602e-8
8.843135671254642e-8
1.6548530601622034e-7
6.6373561723570206e-9
2.3800950795452737e-11
4.029932597302273e-12
4.774131807300314e-14
3.058686536061821e-14
0.
0.
0.
0.
0.
0.
2.4739011452770865e-14
3.388698363782074e-14
4.655745426092296e-14
6.411852384529829e-14
8.850293553178854e-14
6.844525342407373e-14
2.893173173673589e-14
2.6617401901129606e-14
3.99075456024824e-14
5.714951563520965e-14
7.589676628150039e-14
1.0127969173372033e-13
1.395492727959346e-13
1.9795602375607894e-13
2.8651062791627287e-13
4.202183618645679e-13
6.221704085250775e-13
9.283054822527621e-13
1.3950920048593596e-12
2.1122114290722864e-12
3.2239094008595588e-12
4.965684290249209e-12
7.728857525376173e-12
1.2177490540135865e-11
1.9467453774258978e-11
3.2423821307617163e-10
7.765284971087993e-10
1.3821827561893065e-9
1.6683804337364094e-9
1.0897937736989228e-9
2.1514486865114056e-10
1.8906624546875276e-9
3.72758588965264e-9
5.643817863028829e-9
7.601936274941765e-9
9.564047491839406e-9
4.922167217082686e-9
6.945908711382553e-10
4.064495704995844e-9
6.134835628137007e-9
9.239696788406776e-9
9.14460451119018e-10
1.5098270801498865e-8
2.9325892093553733e-8
2.2314061568493597e-8
1.784855178967301e-8
1.425197323390378e-8
1.0433908749389762e-8
6.43982704699637e-9
1.87226119368731e-9
2.3845126432693034e-9
3.572904227034462e-9
3.504896621217764e-9
3.305222429998569e-9
3.1608573858375853e-9
3.098620522192983e-9
8.079652938082509e-8
1.6603084622616855e-7
1.129213153502956e-6
1.8940617196867821e-7
3.7458233604220936e-8
1.2096026699026721e-8
6.681385453270047e-8
1.0154141042332145e-7
6.001797397061017e-8
1.4160050025508957e-8
5.692991637662923e-8
6.096666807698281e-8
8.962046750314249e-8
9.945141935973365e-9
5.890080860241774e-10
1.0276463431935741e-10
1.7994350464739387e-10
4.3833449139925295e-9
7.591463521741696e-8
3.5167382593838315e-7
3.652684930809896e-7
4.1073307540818805e-7
5.452828880097168e-7
5.326935662970941e-7
2.6365245460633135e-7
3.755179024705039e-7
3.605620133066266e-7
3.4222191511073607e-7
2.434980768099709e-7
3.731731727440474e-7
3.268481758191994e-7
9.568355648980972e-8
1.8239809624209027e-7
6.05627245582016e-8
3.8639407396673225e-8
7.418107815988934e-8
9.699534305784206e-9
1.0485787901642695e-9
3.4884733337959894e-10
7.020062557466692e-11
6.399035368838473e-12
6.160915183980148e-11
4.012559808661308e-11
3.82804058676714e-11
1.3280714694174435e-10
1.4084890610851476e-9
2.9359141658266023e-9
7.219802264449257e-9
3.44318018239602e-8
3.8462678394442394e-8
2.899786777815273e-8
2.8745491198583203e-8
9.021936012342432e-9
1.4872840950776164e-9
2.4955900397497553e-7
5.627007235626225e-8
2.834530190100579e-8
9.968199074119726e-9
1.0122089957590035e-9
1.262887498331627e-8
9.094835821918588e-9
7.498311031414718e-11
1.8593753844442814e-11
8.091686202499605e-13
0.
0.
0.
2.859917135262556e-14
4.2041560450538614e-14
5.929227542846466e-14
8.225206744977908e-14
1.1361996845322142e-13
9.429761453797026e-14
4.7329476106253946e-14
4.673305909366442e-14
6.954905575160616e-14
9.662311495219645e-14
1.2433759518706526e-13
1.6147874090676043e-13
2.1793700693061222e-13
3.0453211201442986e-13
4.3577475999764434e-13
6.331057935831124e-13
9.291369583462165e-13
1.3739809126526387e-12
2.045218438205245e-12
3.0639591799489704e-12
4.621139116274078e-12
7.0212779979468996e-12
1.075661161447847e-11
1.6635321386336483e-11
2.6008797021382072e-11
3.1264362077975035e-10
7.604882112504818e-10
1.3867506478299988e-9
1.8060920169477048e-9
1.5748181773861363e-9
7.02899965191533e-10
6.320838075875516e-10
2.2995600677229277e-9
4.245290107104906e-9
6.4633785224301666e-9
8.965594023472724e-9
3.1818723332855516e-9
5.732429955332838e-9
8.204764367035894e-9
1.1014771810973449e-8
4.626041720349272e-9
1.3873743191839933e-8
4.357225303779865e-8
8.189684791755839e-8
5.758378075555028e-8
4.134898776827811e-8
2.919217607898178e-8
1.959126080816198e-8
1.2177845921854393e-8
5.666069548176888e-9
2.4647827246480507e-9
1.5709268750828664e-8
1.7936964016436342e-8
1.485457971815017e-8
1.3080001414160924e-8
1.2138027449820474e-8
2.7867833070656942e-8
1.0027262140647851e-7
6.894910921757514e-7
1.2527726326793629e-7
2.7036407226674833e-8
9.357307565171877e-9
5.207408832967742e-8
8.040325418756134e-8
4.6415350105730796e-8
1.945192598258728e-8
3.00824652609738e-8
2.1325018104885674e-8
4.6982633003971034e-9
1.5552153459708936e-8
6.446560668692932e-10
2.1108882197677633e-10
6.723750521598243e-9
9.188500073369554e-9
9.922667960963402e-8
6.521543327511858e-8
3.572842958791193e-8
3.086924100494257e-8
1.7160898666730312e-9
7.352844660180576e-10
1.4367557718096004e-10
4.812256514441478e-10
7.891147135759659e-10
5.744400811751537e-10
1.6945415724581862e-10
7.149748057821487e-10
1.9306505943294444e-9
3.0191373460343542e-9
4.1240967470084505e-9
4.720779906441122e-9
4.1220770838703025e-9
2.159481085923225e-9
8.419567701411052e-10
4.452155695874432e-9
8.336095257676829e-9
1.2274343800283819e-8
1.6121685334919662e-8
1.9765954021405838e-8
7.463290618479506e-9
3.2603854102984027e-9
1.0530881550296402e-8
1.4775851065409452e-8
1.5896701322413622e-8
1.4654994494826512e-8
1.5231558717207607e-8
1.4706350789542843e-8
5.545832762832737e-9
1.7507889373838109e-9
6.253287418617641e-10
2.9425047002670904e-9
6.0804219911428215e-9
1.1712942294117244e-8
2.096023804591059e-8
1.2733770532435358e-8
7.488203647700221e-9
4.656618301783772e-9
2.7411212219387176e-9
1.9581690483915502e-7
1.1950332185104816e-8
9.385174897837505e-7
1.929187999613419e-7
6.053275585675507e-8
4.5159286735118315e-9
4.7693120493105015e-8
1.1581012633722494e-7
5.645738352427385e-8
6.757206737069825e-8
5.131303761403803e-8
5.00750635344333e-8
8.500587060527685e-8
2.7131091516066473e-7
9.807962357137239e-8
1.8893105782528327e-7
1.1636249224607308e-7
2.470744307580915e-8
3.583749759192974e-8
1.6244795152755229e-9
1.1345826504940208e-8
3.022865347094543e-9
3.6552272402132946e-10
4.124528243394611e-10
3.6125579971854405e-10
2.3856292002159353e-10
5.895128810508375e-11
1.6153055020965886e-10
3.321993942135679e-10
5.149361330112927e-10
6.496673507920748e-10
2.1695451521869236e-9
6.631192386529063e-9
6.465524470614481e-9
1.4009447355125852e-9
4.1131500400456994e-9
8.822371049912575e-9
1.315456241879866e-8
1.7218998090300594e-8
2.0321734799369122e-8
2.0517310805323113e-8
1.4865463261285777e-8
5.466859401065719e-9
7.614040018475624e-9
3.4032684672271193e-8
2.2053809798166487e-8
2.2198872975370785e-8
2.3880093894469098e-8
4.314210410836822e-9
2.582514758263232e-8
2.499483037723446e-8
2.2626458522649895e-8
2.1643281774836e-8
2.0896552321506808e-8
1.9484200191624084e-8
1.6900447198198142e-8
1.2815262322530011e-8
6.360123439781717e-9
5.648205848953793e-9
3.421387248364258e-8
6.875516331126033e-8
5.3314118610437866e-8
5.971779744390454e-7
2.869891428999647e-7
4.074173726970775e-6
7.482948662805864e-7
1.7993104441964995e-7
4.067202735392784e-8
4.3089157184165084e-7
1.882882468930929e-7
1.590492331765044e-7
4.421698937982323e-8
1.5496204333515107e-6
2.0386771504675274e-6
4.1028321341609284e-6
3.6439872662541738e-6
1.6093012786475918e-6
9.309247469539472e-7
4.542945717298982e-7
1.5664068898449312e-7
1.0072395963077869e-7
2.1055507167485022e-7
4.518369459948042e-7
4.0589147260583463e-7
1.3392154571519218e-7
3.209969882886439e-8
5.812296278400243e-9
9.551607037876528e-10
2.62722275971972e-10
4.7912187219241095e-11
3.691827774996408e-12
2.0360426395996813e-11
5.6538702665357214e-11
9.88731458706256e-11
1.4955164638916914e-10
2.0509707463790489e-10
2.614066131488679e-10
3.1537818707961124e-10
3.63583421454032e-10
4.0174023055656635e-10
4.2695138605200156e-10
4.4269199043379535e-10
4.650716788093264e-10
5.251136430508994e-10
3.1049127318337467e-9
3.5393580239663483e-9
4.145568356722221e-9
2.5638576834483115e-9
5.524905898072312e-9
9.28554789808248e-9
1.702700362754311e-8
3.6403988615302894e-8
8.738502706794442e-8
7.975344831958521e-8
5.862094770965528e-8
4.840949363409693e-8
4.1122437728259975e-8
3.356331268200916e-8
2.4084880868108343e-8
1.1204960152781722e-8
7.425805478913776e-9
3.535971567748202e-8
7.283847704995855e-8
8.717155873572815e-7
3.334467652499867e-7
9.334194740037734e-6
2.2411483077731175e-6
9.628009336942013e-7
3.252152316512091e-7
3.3817198406888544e-7
5.644600066844364e-7
4.1951299089008617e-7
6.10779795854581e-7
1.0296383607997686e-7
3.573499191578637e-7
6.461056138847921e-7
1.5937733282729467e-7
4.683680369620425e-8
4.702456339553885e-9
1.2383231647315937e-8
5.640748314143304e-9
9.450526496725347e-9
4.4323795351676886e-9
5.55778191525442e-10
5.403283437167811e-9
6.198530696854233e-9
4.9580607630419904e-9
2.8219863891171492e-9
2.5098101064221935e-9
6.854800103522432e-9
1.2125377349170768e-8
1.855881220721775e-8
2.3502317877137662e-8
2.6448222939529915e-8
1.46730998670052e-7
3.3007926864340617e-7
8.98032347054497e-8
1.4978924088206564e-7
2.450407723714836e-7
2.8873855796333124e-7
3.15580989291524e-7
3.249664252753224e-7
3.0642380099526766e-7
2.5373697413845355e-7
1.7827558762468602e-7
9.8254930200796e-8
4.1445559467513484e-8
1.703240435689646e-8
1.5576966988368288e-9
4.560684157858796e-8
7.535306885524401e-8
1.0574516388718279e-7
5.519205639725006e-8
1.247406102290728e-7
1.5389592327115973e-7
1.0429463574372523e-7
9.137020741719116e-8
9.193929504953332e-8
9.800091646126228e-8
1.0671417718755925e-7
1.1507403755235924e-7
1.1653785229783963e-7
1.0028388461484458e-7
6.126804178909102e-8
8.541366924118479e-9
1.6875529757786335e-6
7.195875908929984e-7
7.632705331908672e-6
3.958730447855698e-6
2.3547551567606566e-6
1.229230026879631e-6
3.6661225869571105e-7
5.247441045118817e-7
8.232045239016521e-7
8.894175783892034e-7
8.858461728640798e-7
4.92565247835782e-7
1.9455988906240524e-7
5.497931462622421e-7
1.5739643077663383e-7
1.5923041328887505e-7
6.120483111948244e-7
7.813233616966711e-7
8.29130843263369e-7
2.563509491121233e-7
1.1854839669850713e-7
3.265164663760766e-8
1.817254295820369e-8
2.174623256152657e-9
7.105669596387355e-9
3.104511568273559e-9
1.0503312063061714e-10
5.1725799037462206e-11
4.179254391280526e-11
8.538894967096703e-12
5.5215740317697624e-11
8.654257789124468e-11
1.2801915605292825e-10
1.8251684234774596e-10
2.710245657361689e-10
4.1872135927676304e-10
6.700862738505075e-10
1.106915159043517e-9
1.877970410433914e-9
3.2335221315215144e-9
5.4621732715882875e-9
8.322724485613962e-9
1.92470224647597e-8
4.517014194953142e-8
1.1053053416662425e-7
6.372299597286955e-8
5.606303062329748e-8
6.921859388664352e-8
1.6364313898371284e-8
3.2394098422840415e-9
1.1874487039487344e-11
1.4810289157203567e-13
0.
4.8373890029274754e-14
0.
3.87374729903423e-14
4.8530978390367563e-14
4.289186309836117e-14
2.4734255912459032e-14
0.
0.
5.057775419037464e-14
6.473797395431661e-14
8.471946872431938e-14
1.1405618910494437e-13
1.5590121899597803e-13
2.1501510757110513e-13
2.9824504740275576e-13
4.1537906865521735e-13
5.803872338358884e-13
8.131967927609125e-13
1.1422205149062729e-12
1.2539243784167984e-12
6.534829087986643e-13
5.281473742435196e-13
5.93464769635225e-13
8.055625338707039e-13
1.1297981213650905e-12
1.5769814952238931e-12
2.2283388479578493e-12
3.224165910083904e-12
4.78395649798114e-12
7.2619550841221755e-12
1.125024880868635e-11
1.776907271168756e-11
2.8632799562119913e-11
4.719078941603549e-11
7.992423347890259e-11
1.4017619613136574e-10
2.5784400075121425e-10
5.084797816359908e-10
1.1191338565811156e-9
1.2741877081208301e-8
3.8358094145341704e-8
2.667115143132865e-8
1.4158207038525915e-8
3.892501066506349e-8
5.356722862053213e-8
6.421891506283268e-8
7.119121696604131e-8
7.283864510567212e-8
6.851876669106291e-8
5.990833214544491e-8
5.120922534350238e-8
3.232191566776411e-8
1.7063891251329222e-8
2.0518079513629914e-8
1.8304591224802646e-8
1.6963865831980085e-8
1.8407470001457226e-8
1.3431672821137746e-8
1.040758627438074e-8
2.5862038649843415e-8
2.226062362822941e-8
1.960281659856438e-8
1.7288321694315192e-8
1.4392201214298482e-8
1.038653368137439e-8
3.9506161252598875e-9
1.1088154915830271e-8
3.517214513147582e-8
2.5820974632427434e-8
2.2290622550823365e-8
1.6955771399773028e-7
6.125577227546348e-8
8.021381595307046e-7
1.280929099545987e-7
1.522149882981272e-8
1.3357599536807655e-9
4.115198167982238e-9
2.5612179921839577e-8
9.577858284292217e-9
9.886345398708492e-9
9.745986145819532e-9
8.282259199810242e-9
6.02731592734321e-8
4.960677757193646e-8
5.045362010823691e-9
8.392918179858658e-9
5.261511550585424e-10
1.5472518545085301e-9
1.6985430619843798e-9
1.4793212063067182e-9
7.41888685107333e-10
2.1117048213406425e-10
3.476336927335369e-10
2.3380927720970766e-10
1.8124866488334946e-10
1.792836043546657e-11
1.381776846572343e-10
2.668321621064226e-10
4.115808261796343e-10
5.430621852579325e-10
1.0414540558847579e-9
2.4002465494284947e-9
2.808753003105156e-9
1.5397802805652022e-9
9.308303034854185e-10
2.2156793228038534e-9
6.742062621368154e-9
9.868156864883542e-9
7.48991696826372e-9
5.375847928222794e-9
3.723043014691875e-9
2.36226358614766e-9
1.6789924716961486e-9
1.2606758778334455e-9
1.6873108402573812e-9
3.011033101419402e-9
2.907511372555139e-9
2.7367600182624257e-9
3.052665036026283e-9
1.9020085302467653e-9
8.606629553668372e-10
2.0804713436036327e-9
1.986549794941714e-9
1.8228180420071789e-9
1.5718092462308359e-9
1.2298393279215074e-9
8.646506623737228e-10
5.256003646727924e-10
2.129268167012629e-10
1.042800059472664e-10
4.757594884379669e-10
8.138598554505387e-8
9.570014769063991e-8
1.3265344424554601e-6
2.5282270379746815e-7
8.366486116446938e-8
1.6687646690859716e-8
2.3019930155673854e-8
1.4687112565986958e-7
9.067688393509013e-8
8.056502705420402e-8
1.7826108448702566e-8
2.0520119926549667e-7
4.110328351405265e-7
7.033441546683931e-8
7.061057217320079e-8
1.9952516346758862e-8
6.236967874438717e-10
1.5225883773180627e-8
1.4748306942348343e-8
4.879469369000975e-9
2.60478722396285e-10
2.506749269509999e-9
1.8950436702012255e-9
1.4757429366264522e-9
7.103421370724615e-10
5.344325428278547e-10
1.468555041722954e-9
2.5445153156495967e-9
3.748909212922569e-9
4.8381015273451966e-9
5.689544384866781e-9
3.6689021292219414e-8
9.318223159348757e-8
4.0661793281288975e-8
3.1963431775030364e-8
6.600282050776397e-8
8.36175947156117e-8
9.488258096694695e-8
9.977409043842233e-8
9.697254500191991e-8
8.875979244416996e-8
8.077494929814533e-8
5.880194919309639e-8
2.9764080715087204e-8
9.009760666645231e-9
2.951927848701513e-8
2.984707344206301e-8
2.3938692725246694e-8
2.547425729268571e-8
2.5330324601294293e-8
1.0162372791827355e-9
3.010245677793923e-8
2.8108511878286875e-8
2.5225031411548003e-8
2.3281764265941635e-8
2.103700441234995e-8
1.7592564278594113e-8
1.2095780456237878e-8
2.162488167148679e-9
2.0999854479428836e-8
5.541242617429794e-8
4.458957268298798e-8
4.344953056484481e-7
1.63701872944506e-7
4.365031910816344e-6
8.354810484386814e-7
2.546445035165546e-7
3.994821476091884e-8
9.125276332221589e-8
5.131250477271952e-7
1.8757247305922997e-7
2.1706949029608262e-7
1.2642119112198222e-7
1.3873299904150766e-7
3.723460133098651e-7
3.7203297339486674e-8
2.320468721987387e-7
8.028192490070362e-8
6.680116491254957e-9
2.801624593536939e-9
1.3547994125882696e-8
6.508983184415755e-9
1.7653649420425764e-9
1.8939093883652596e-9
4.16123546972238e-9
3.1004734788403932e-9
2.4009616552309285e-9
3.331713002029386e-11
2.2091661651203133e-9
4.2087335183813496e-9
6.412545660797481e-9
8.067331269652327e-9
2.5573756582900138e-8
6.718380430878726e-8
5.551091534184313e-8
9.238691592711634e-9
6.067831104948548e-8
9.366046356927873e-8
1.1774038903789426e-7
1.3622527461639877e-7
1.4826845254618224e-7
1.5159729616805472e-7
1.4483677937927463e-7
1.288691682516093e-7
6.490494893634579e-8
2.687457529978037e-8
1.9248036708761748e-9
4.736737046016778e-8
3.693469039191245e-8
3.751581583616054e-8
4.0780095096427745e-8
5.698176539268201e-9
6.833356820126913e-8
7.66570390012611e-8
6.408109669289334e-8
5.873396164476709e-8
5.595140731846799e-8
5.22257017241759e-8
4.448652737508897e-8
2.9566443148764192e-8
3.3106127949412377e-9
3.8383345290097284e-8
8.273926326818172e-8
9.507073607202611e-7
8.00073527246374e-8
9.589285974992269e-6
2.071988912825967e-6
8.449727478356272e-7
2.435902171758057e-7
2.8474110984971655e-7
6.179147077817355e-7
4.132179633181573e-7
5.778718758103322e-7
4.563820495260182e-8
2.6060897809484593e-7
4.802075249760013e-7
9.049399502078239e-8
4.9507384230901636e-8
2.4347013371518853e-9
1.590336901912839e-8
8.553219121935814e-10
4.7367976982453494e-9
2.107028500987087e-9
5.72096483153762e-10
9.210189062537108e-10
5.088169508834486e-9
5.03977985556477e-9
2.829028219356158e-10
6.5480068274025836e-9
1.0943649623587083e-8
1.8615825976783105e-8
3.267923140725939e-8
5.805655789788805e-8
9.849515543608611e-8
2.609316784101575e-7
5.576392527140243e-7
2.1610105602429627e-7
1.787094520187912e-7
3.3074346832930014e-7
3.847280563036054e-7
4.180982374185393e-7
4.47766807394367e-7
4.7151883892155496e-7
4.719554665831579e-7
4.1860985118213766e-7
1.538056281416644e-7
5.523566185725473e-8
2.2065955521833678e-8
2.8952647097895573e-9
3.663657761824962e-8
6.36578822608409e-8
8.702357226717401e-8
4.8739699854090775e-8
1.1419854847627812e-7
1.6445334382406101e-7
1.0738427677674336e-7
9.173123270737014e-8
9.079780035166803e-8
9.563878871954713e-8
1.0315983983206722e-7
1.1036659780871333e-7
1.1121426323223058e-7
9.604156207924939e-8
6.001698370292855e-8
1.0431803002015226e-8
1.5292047294473905e-6
1.0919140068913887e-6
7.374292722228788e-6
3.88944363971485e-6
2.302229376604394e-6
1.3706938147409358e-6
3.560088031294933e-7
5.118122278703765e-7
7.837935178535174e-7
9.820363462112615e-7
8.123529116805984e-7
3.604976453805164e-7
2.458444499174069e-7
4.645070879751336e-7
1.1864066584066587e-7
1.0999344173412512e-7
3.163944181677031e-7
8.170910066604438e-7
2.3236192778079195e-6
9.882400705983585e-7
8.653234224205409e-7
1.2195580303280143e-6
4.0653617025921195e-7
2.3165561819100282e-7
2.2552765580214684e-7
4.214892145491832e-7
7.003219921294392e-7
5.297629080340015e-9
3.969661247891509e-8
2.765775980430703e-8
9.477123737669127e-10
1.2496462250118497e-9
3.0440245910330127e-10
1.3188953083327272e-10
6.61940604331526e-11
1.809074020790739e-12
3.185377202992779e-11
7.69600266378718e-11
1.4200700959286364e-10
7.704332325513467e-11
9.969244981328701e-11
1.6055173683137646e-10
6.315758390579902e-10
2.6561016154273693e-9
1.512992636499848e-8
2.8926229609861e-8
4.3689871287263036e-8
3.3943282893048554e-8
3.888233608610601e-8
1.647773316375928e-8
2.568317963760758e-8
1.4159133060976035e-7
5.138790082743212e-8
2.124078154916042e-8
3.1258514701669197e-9
2.3879643801562256e-9
1.5792920407104664e-10
5.910217589359816e-12
1.2380716402118995e-12
3.558367327131104e-14
0.
0.
2.2588129941525982e-14
3.085301273618245e-14
4.205414681792821e-14
5.74848354456137e-14
7.885492069917257e-14
1.0850576598500604e-13
1.497112107663023e-13
2.070820517774057e-13
2.8713199182689247e-13
3.9908268277259024e-13
4.123969181872973e-13
2.0131933502950816e-13
1.7858228959147768e-13
2.3233601138346427e-13
3.2915801159880944e-13
4.4345759119241095e-13
5.910104215114812e-13
8.064638242085064e-13
1.1349680103040304e-12
1.6395020202020283e-12
2.415002313888962e-12
3.6100534163776792e-12
5.461851296883275e-12
8.355009867884951e-12
1.2923495609048006e-11
2.023232094218432e-11
3.211159339156381e-11
5.1793650813523567e-11
8.518396748354994e-11
1.4354196775592245e-10
1.7623256090158961e-9
5.128733724763281e-9
8.178250604642883e-9
4.9993000450248696e-9
1.990796931191793e-9
9.212126223086937e-9
1.6015930645102883e-8
2.269211700157082e-8
2.942714513345172e-8
3.616968604191945e-8
4.2671369810245665e-8
2.3780197184253845e-8
1.10610607764292e-8
1.521100796796423e-8
1.692441639293964e-8
1.912783849894585e-8
1.560455749505685e-8
1.3218069150475359e-8
4.9878677443285117e-8
4.0808652854222086e-8
3.413653487389693e-8
2.964582185639079e-8
2.487516122704066e-8
1.9123237035861024e-8
1.2104298646466422e-8
1.8160434765652533e-9
2.0017253220072856e-8
4.17277848276807e-8
3.198628672993046e-8
2.7681909215586164e-8
2.5805687508803287e-8
2.3465502818175646e-7
3.869482606570068e-8
8.837920361147648e-7
1.0411476361840693e-7
1.4810789873199269e-8
1.892610444568881e-9
1.7137279530941552e-8
2.316015525745715e-8
1.3506919661244728e-8
4.8480992316500826e-9
1.667430035637243e-8
9.233267591985763e-9
5.101060670854216e-10
5.7522368769593045e-9
8.968618484823867e-10
1.3396828373921544e-9
5.0912594572629674e-9
1.1271414854490705e-8
7.122771054915437e-8
5.0063039023226185e-8
4.206843662162935e-8
3.014588662679758e-8
3.1172805119504e-9
1.7380162059245577e-9
2.2654695191092165e-10
1.2020418443587276e-10
1.0733883069270985e-10
6.715818089228828e-11
1.0580591633616521e-11
4.997101512659817e-11
1.5258254719348407e-10
3.2679366779896196e-10
5.205278859219141e-10
5.771103934027467e-10
4.465573745063765e-10
1.8446159071537658e-10
1.5287459478261162e-10
5.28983118703758e-10
9.204460382275253e-10
1.3047474651026008e-9
1.6479551384597167e-9
1.8889476134008824e-9
1.1252281040127275e-9
4.6308685196681535e-9
3.8475446297149576e-9
4.027567971750858e-9
1.8110914657526376e-9
3.795146838396254e-9
1.1990096115121725e-8
2.314350293850821e-8
1.6624697617048928e-8
1.2773172596616676e-8
1.016434716454089e-8
7.821826068448151e-9
5.535456896025226e-9
3.1433452953916664e-9
1.6889238312700511e-10
4.6998003104504335e-9
1.5023866161476157e-8
2.345875275458941e-8
1.771122846357388e-8
2.0602572743070398e-7
1.6554177497210688e-7
2.1147236592815963e-6
3.806476100404174e-7
9.742992472211225e-8
2.3167172146884225e-9
6.886340205266459e-8
2.157252384504818e-7
9.457574422924489e-8
1.124712412412223e-7
8.35554091754303e-8
8.998057654190463e-8
1.1402128401891424e-7
1.7482887978863166e-7
3.4693346486546144e-8
2.65433022387628e-7
1.1952270749581227e-7
1.498147854409008e-8
4.022340758795429e-8
6.344718996333738e-9
5.789902147667295e-9
1.8128827974581138e-9
5.174141065789639e-10
2.0020029960570174e-9
1.4395692402856858e-9
1.0644458328699201e-9
4.722644641358474e-11
8.325760096149279e-10
1.5430952376895996e-9
2.193110724047617e-9
2.494588580143032e-9
8.437120471076277e-9
2.2860400785615087e-8
2.592309763135821e-8
5.259716102416986e-9
1.829221293190968e-8
3.6732162702839584e-8
5.1521056722098764e-8
6.40456271435205e-8
7.429920034024349e-8
8.143157946769223e-8
8.439892112410649e-8
3.890729356003372e-8
1.4057004532854699e-8
2.46015479643112e-8
3.353864937979067e-8
3.398265027906501e-8
3.9947167338993435e-8
1.8926989822293644e-8
4.8475565385216893e-8
5.778252988092207e-8
4.913103207171502e-8
4.512714552574112e-8
4.29275338681224e-8
4.01645285875188e-8
3.5023704228022435e-8
2.5396878984468572e-8
5.971580720556595e-9
3.772015560156641e-8
7.854046712030651e-8
7.227121524425884e-8
6.761344432203872e-8
9.428805866307494e-7
4.3588245057784164e-7
6.320970296717388e-6
1.1365020780825528e-6
2.701439723116036e-7
2.5237098086164097e-8
3.3902084560727394e-7
3.2215342901694093e-7
2.348186687493694e-7
1.1921699484152176e-7
9.370683774291051e-9
2.0519192244726554e-8
2.3539506827503655e-8
1.3541366600679591e-8
1.5303573404781205e-8
1.0931727588715614e-8
1.9414437517743798e-8
7.14717604903346e-8
1.208347694353462e-7
9.082466795001835e-7
1.2369907920080845e-6
1.6923274487141052e-7
6.580844834154282e-7
4.445947213445668e-7
2.92424292452708e-7
3.0202704517415965e-7
1.8627797075884376e-7
5.860511239725501e-7
8.76673128208485e-7
5.115650106323456e-7
1.200718999524664e-7
1.9812080525122048e-7
6.698787813658231e-8
2.4683002583378988e-8
2.9717561889950983e-9
7.587838284148917e-10
1.071917072218842e-10
9.579825585807995e-12
4.870585105267407e-11
1.1242187151134629e-10
2.31123041072135e-10
1.1629059637348544e-10
3.0573137277673e-10
7.771323786237288e-10
2.33314069483934e-9
9.177574789604958e-9
2.6844036003503355e-8
3.733008737443666e-8
3.838919917628827e-8
3.8284913476929045e-8
2.0773102303438103e-9
4.5346710098572e-8
9.733654540617722e-8
6.498236664017721e-8
3.0427525863773756e-8
1.0056308124961287e-8
3.558711728764114e-8
2.000809042954716e-9
9.720899130911746e-12
1.3454504520798e-12
1.5767643479769667e-13
4.192081250869667e-14
0.
0.
2.841886864913211e-14
3.8869930639413096e-14
5.330546243321812e-14
7.319922265054178e-14
1.0071015363711448e-13
1.3885799763326303e-13
1.9188197049032282e-13
2.6575719727384945e-13
2.5289961552463603e-13
1.231444913547352e-13
1.1258230146606272e-13
1.547488951031392e-13
2.1912305246234076e-13
2.905037119902233e-13
3.8324265218482826e-13
5.205652816604084e-13
7.305242073407512e-13
1.0514615196740372e-12
1.5405995826794453e-12
2.286417960725605e-12
3.42797390966725e-12
5.186514550271035e-12
7.918629099432306e-12
1.2207677872534611e-11
1.9024932237594286e-11
3.002166531522592e-11
4.8076649123921196e-11
7.836495364082375e-11
9.82501347939668e-10
2.6668347668158637e-9
4.638937556592148e-9
4.2121597020224925e-9
1.0500801391668512e-9
3.180891992804251e-9
7.642043526770626e-9
1.222362264922281e-8
1.6999648439557197e-8
2.2010921461663693e-8
2.722416097932802e-8
1.4819127897298151e-8
2.175408820144427e-9
1.223634735634555e-8
1.4053724351156121e-8
1.5612484272810224e-8
8.874337487852597e-10
3.1643591901003485e-8
5.7691494874536956e-8
4.370518868534958e-8
3.571294239067913e-8
2.952557298882689e-8
2.3092667103537714e-8
1.626185474591561e-8
8.585287299310333e-9
2.8250535713473977e-9
2.6762201226773083e-8
3.24831218427148e-8
2.601097643590614e-8
2.2955211804695075e-8
2.157676241308988e-8
1.7473257964997093e-7
5.6445235102294494e-8
5.283402899913912e-7
7.043314995764353e-8
1.511791142416499e-8
5.447058976086382e-9
3.26714605277879e-8
3.977243190916771e-8
2.4551829230579897e-8
4.988244048284774e-9
4.819122406435777e-8
4.900858231353785e-8
6.256489155749061e-8
3.262881903315511e-8
6.655384772791905e-9
6.644581527413341e-10
1.2294900099848145e-9
2.3907677383831366e-8
1.6893842623266143e-7
1.5440034283336994e-7
5.941610308851827e-8
3.119632211911573e-8
2.11209648701271e-8
3.335608863722308e-9
1.2305599979000057e-9
1.1317993965206104e-10
2.1438468663571941e-10
1.4620784564103377e-10
8.67404558583363e-11
2.3004225212990607e-11
2.0157509300674392e-10
3.93496930702064e-10
6.20970662939167e-10
7.588104274744661e-10
7.121015079262708e-10
4.756551526312213e-10
7.854755013407403e-11
4.4839043887984327e-10
1.0791913321640869e-9
1.7917335013380338e-9
2.5631549083147836e-9
3.3642207178657095e-9
8.763539392715796e-10
4.6244418866707496e-9
4.8237593468115175e-9
5.101450369360258e-9
1.7064253315232965e-9
9.170861525181827e-9
2.2357583217055306e-8
4.876675783587418e-8
3.5779338594568e-8
2.5400447124257542e-8
1.889023582281738e-8
1.371314176719547e-8
9.122130354749343e-9
4.483614781165273e-9
1.5007419831722495e-9
1.2180605551331163e-8
3.540779025826399e-8
3.130283955706661e-8
2.506916306186286e-8
2.6580248564381336e-7
1.7241021236350696e-7
2.63295812278828e-6
4.7670013927256525e-7
1.2288258207193406e-7
8.09955847116468e-9
6.612733900133248e-8
2.869312128273548e-7
1.1332051976115829e-7
1.3290054391606665e-7
1.0827952024075623e-7
9.055296675705925e-8
1.1991580147258813e-7
7.161847598668355e-8
1.4013762341201272e-7
1.9504024350311884e-7
6.771644535248659e-8
2.8965772525399853e-9
7.239751509407885e-10
8.601816404646413e-9
2.9646446075702267e-9
6.181178762732077e-10
1.5911231308085263e-9
2.77677463315833e-9
2.1445272291224872e-9
1.213092203124589e-9
1.1075485203464265e-9
2.6694956297747133e-9
4.4436227912742955e-9
6.379911399421817e-9
7.507661960395633e-9
2.2169466549162057e-8
5.469824221636999e-8
6.2203417167036e-8
1.067343829385356e-8
4.500433509088719e-8
8.352051186042831e-8
1.108483272439192e-7
1.3204978486341002e-7
1.4839927102046006e-7
1.5891283639303946e-7
1.616726758953412e-7
7.11565242222557e-8
2.9986796202337474e-8
1.27236672947939e-9
3.848693774724915e-8
3.7543300634208e-8
4.3421958391616706e-8
4.176996939189876e-8
2.232651984372092e-8
7.422294157797283e-8
6.201506390635676e-8
5.485715692727971e-8
5.1310212236588606e-8
4.8099519426198924e-8
4.270672675754255e-8
3.244695671254489e-8
1.1553177539971625e-8
3.431607080346812e-8
7.982862554319733e-8
7.557641297137777e-8
7.135524614850285e-8
9.358823523377177e-7
4.0787193365330495e-7
6.749764773451811e-6
1.2336015820713462e-6
3.1364096758842946e-7
1.3147145080833145e-10
2.6680733744641894e-7
3.9526241483720766e-7
2.5155667376559836e-7
2.0750056725861252e-7
2.641238093400752e-7
4.7088279973964326e-8
4.182057354781323e-8
5.830886686388075e-8
2.288447326676501e-8
5.5257785678438e-8
2.2202437183587244e-7
6.790109409405431e-7
1.7254646653467118e-6
1.924798252065141e-6
1.0579321335188877e-7
6.187218267199746e-7
3.934784742809158e-7
2.57422148325151e-7
2.647144671554416e-7
1.277875325685901e-7
7.784372146888314e-7
1.449404809962089e-6
1.0458094145808698e-6
1.1852188620932061e-7
4.530749978364221e-8
4.2921036100582194e-8
8.97420161205843e-9
6.271125627107543e-9
5.029567765151863e-10
3.056353876735207e-10
4.227480398680035e-11
4.6406338991951e-11
6.857720647320245e-11
1.5368367517951307e-10
1.1136262290716283e-10
9.597170520143774e-11
2.871862473062578e-10
8.307452035592513e-10
2.891542112771516e-9
1.44683605338202e-8
3.446779721049888e-8
3.781169716371556e-8
3.016972690573089e-8
3.7569985902284897e-8
1.9952201539100158e-8
1.0409338597191003e-7
1.3652116160606812e-7
4.464068306144912e-8
1.991166736203274e-8
3.70311664613486e-9
1.1444942017965594e-8
4.9323969040307054e-9
1.3689775230520426e-11
8.826248283634512e-13
8.012487094264301e-14
2.8296839558962024e-14
0.
0.
2.956493027844427e-14
4.131396617357556e-14
5.705597644050762e-14
7.855922182921402e-14
1.082267908341313e-13
1.4935420761571926e-13
2.0654324225422216e-13
2.862729833956652e-13
2.794426007199345e-13
1.3777226343044227e-13
1.2567735679827248e-13
1.7060485606265422e-13
2.413044315684223e-13
3.2038148122217625e-13
4.226536248823969e-13
5.735458763004171e-13
8.041381955966397e-13
1.1569588377072963e-12
1.6954964931068085e-12
2.518048278520906e-12
3.77942480143657e-12
5.726590143342361e-12
8.75883211958817e-12
1.3531762615201737e-11
2.1141643171296648e-11
3.346174086793488e-11
5.3777815457995196e-11
8.804065515017917e-11
1.0762415432528706e-9
2.9791818863832934e-9
5.122094794680437e-9
4.3723230856331224e-9
7.155208390919796e-10
3.9203965671731666e-9
8.709790773830653e-9
1.3607451497386165e-8
1.8719852413034064e-8
2.4093784903445257e-8
2.9686173043030386e-8
1.624382643335771e-8
3.0614024938148146e-9
1.3135310996316159e-8
1.4806019379954972e-8
1.6476874943679256e-8
2.4729948236120617e-9
3.105223435321901e-8
5.837752448246933e-8
4.443331390970334e-8
3.652810487189555e-8
3.053195943860841e-8
2.4218981787704497e-8
1.7342229043152478e-8
9.508762419501691e-9
2.0267706559062965e-9
2.6521582488487127e-8
3.715795139795961e-8
2.9250751839450578e-8
2.5611798255283733e-8
2.3985995046986164e-8
2.0586731592496578e-7
4.862752071929972e-8
6.833358295833014e-7
7.61344927379635e-8
1.4146543357360344e-8
4.146340295062123e-9
2.685536275275256e-8
3.17506700356707e-8
1.9660879702039797e-8
3.5516976414246e-9
4.4300471160339374e-8
4.380562329744054e-8
5.537376670766557e-8
2.964918344903348e-8
6.83918154900121e-9
8.272915206422258e-10
1.2208928269870446e-9
2.139037596509997e-8
1.5434739313315844e-7
1.4447264110370708e-7
6.035998163383468e-8
3.260307384408194e-8
2.0414799808412685e-8
3.737368297992557e-9
1.1398632263760871e-9
1.2201384089453604e-10
1.342529857115519e-10
9.689725429078193e-11
5.6981472419395185e-11
1.4054156522292013e-11
1.400779367670954e-10
2.8121862541756973e-10
4.4654512885490063e-10
5.437248726668434e-10
5.122352473339323e-10
3.545952346287766e-10
9.173696500490604e-11
2.5605482607438653e-10
6.716773373654863e-10
1.1394873078897977e-9
1.6409998382551706e-9
2.149111707005987e-9
1.4608421122977284e-9
3.875175252641858e-9
3.798293298170844e-9
3.7218847467766763e-9
1.580097751388456e-9
7.09675381964232e-9
1.720065839930767e-8
3.783842063529762e-8
2.7979248105275844e-8
1.983792590490739e-8
1.4756964289857495e-8
1.0723702266367485e-8
7.129375144663767e-9
3.46701637806062e-9
1.279336000742832e-9
9.730488055024261e-9
2.8329827223007282e-8
2.7518948215784075e-8
2.1729236232780517e-8
2.3918262717378157e-7
1.6694327093021983e-7
2.4507131401316174e-6
4.4346579383851394e-7
1.1485183358120766e-7
7.491676490683885e-9
6.250719621652594e-8
2.747215608824952e-7
1.0750345149655848e-7
1.2563478736337742e-7
1.00200430402687e-7
7.651249498827607e-8
1.5061569907203133e-7
9.417255518792391e-8
1.4460097717578169e-7
1.897284703445859e-7
6.708952730580799e-8
3.522878573442735e-9
2.080260070032942e-10
9.2513030567873e-9
3.170632147079847e-9
6.038197564961264e-10
1.93310486336877e-9
2.6709335025378065e-9
2.0702820716570784e-9
1.2298312224705126e-9
8.827431106720529e-10
2.3170694868041986e-9
3.85190947347938e-9
5.355653082383799e-9
6.082363403997807e-9
1.9546689621700663e-8
4.9478072943287764e-8
5.511634782950415e-8
7.54307350590106e-9
4.217406660285491e-8
7.662805064630837e-8
1.0146422899129262e-7
1.208977727401379e-7
1.357009461714102e-7
1.447262575483983e-7
1.462982826268716e-7
6.655993890278967e-8
2.8161090050290542e-8
3.12285643039311e-9
3.8837229676021637e-8
3.684624911591953e-8
4.230025263723579e-8
4.067722606133084e-8
1.977788085467127e-8
6.959148075735569e-8
5.866571210019142e-8
5.207574705445249e-8
4.876726236871107e-8
4.570092970329117e-8
4.051308810561746e-8
3.061196613159154e-8
1.0113704173013655e-8
3.591878963341037e-8
7.719634044125754e-8
7.207759984091875e-8
6.80961794539741e-8
9.1091986483106e-7
4.072267526571051e-7
6.596626841321632e-6
1.1996089999747474e-6
3.019743372894529e-7
5.60504319049356e-10
2.537578042184443e-7
3.921142835271384e-7
2.4555775496888297e-7
2.0336080429435832e-7
2.613066168553532e-7
4.948576528958276e-8
3.726173622663964e-8
5.223441858913388e-8
1.964239428970771e-8
5.7468713612922266e-8
2.2627640142976435e-7
6.831934893703144e-7
1.7227553520363274e-6
1.9825569415539115e-6
9.94995924157977e-8
5.963901839468064e-7
3.851016434327023e-7
2.5568996070723677e-7
2.658814151841331e-7
1.1595393251568698e-7
7.992037606433012e-7
1.4800933918835582e-6
1.0700210423240594e-6
1.4099763459174518e-7
4.450844616562868e-8
4.201596035068079e-8
1.585818183951034e-8
6.47844032732057e-9
5.507004945940558e-10
2.874866806010886e-10
4.481612599849517e-11
4.7297610752081916e-11
6.509717465851149e-11
1.4364282124506087e-10
1.1423041633081063e-10
9.573001337915242e-11
2.850210886295797e-10
8.203156556315487e-10
2.836500428290829e-9
1.4090286120572947e-8
3.448352607806299e-8
3.773814320473815e-8
3.013184973167274e-8
3.7215396837469654e-8
1.957088470891744e-8
9.965207392799208e-8
1.3918527862656355e-7
4.488050891621904e-8
2.0120249879015556e-8
3.905187892826981e-9
1.3209789954054296e-8
5.551849051454104e-9
1.4405199961155492e-11
1.3917909233870196e-12
9.322538217574349e-14
2.876355230241103e-14
0.
0.
2.940060606069841e-14
4.111572903914086e-14
5.6799291826798813e-14
7.821204904177932e-14
1.0774871898446834e-13
1.4869080777423417e-13
2.056187872151465e-13
2.84980826225871e-13
2.779703328308226e-13
1.3709267445698486e-13
1.2511691523987532e-13
1.699395322232625e-13
2.40343675640782e-13
3.1903299564872405e-13
4.208093528385143e-13
5.709932681308461e-13
8.005104092848194e-13
1.151667208900364e-12
1.68761308138583e-12
2.5061053641676953e-12
3.761075846492173e-12
5.698031437006769e-12
8.713800041926177e-12
1.3459750711840046e-11
2.102465313355868e-11
3.3268150777829515e-11
5.3450359206709915e-11
8.747168709956608e-11
1.0688370570335998e-9
2.9567274986414406e-9
5.087542960876629e-9
4.359403312946631e-9
7.404007546578409e-10
3.862654609707057e-9
8.625693934646596e-9
1.3500199790502396e-8
1.8591272450348246e-8
2.394626130722137e-8
2.9523936330375857e-8
1.6150007833101367e-8
2.929653163014183e-9
1.3111063196665571e-8
1.4785110056279508e-8
1.6429336251282444e-8
2.2576564771721245e-9
3.131029402417121e-8
5.8537589022795485e-8
4.452607049720666e-8
3.6589756047711513e-8
3.056190786459992e-8
2.4220735429914905e-8
1.732507058920319e-8
9.479146315689522e-9
2.07070975887158e-9
2.6583874192275342e-8
3.7144694186697564e-8
2.9243187491042873e-8
2.560513461773433e-8
2.397896030801491e-8
2.0560624677261836e-7
4.871492201454289e-8
6.814162681615855e-7
7.599437765923533e-8
1.4143857134051588e-8
4.1693273120488535e-9
2.695194433645109e-8
3.181846162537148e-8
1.9714716290768147e-8
3.51920013531184e-9
4.4712657898961485e-8
4.4359091508546604e-8
5.634685478335638e-8
3.041261688318326e-8
7.125630977976002e-9
8.918156871067555e-10
1.2506357052813023e-9
2.152501202269392e-8
1.5497731028287887e-7
1.4647923544055055e-7
6.099083778058546e-8
3.2597984988303173e-8
2.0656856620762602e-8
3.733994076696502e-9
1.1565915227985212e-9
1.2675287140180183e-10
1.3353384664775522e-10
9.716609662112811e-11
5.724156536638043e-11
1.3428577321093891e-11
1.3965692345566387e-10
2.8013584837874425e-10
4.447404345524726e-10
5.420122762366877e-10
5.116749916409443e-10
3.5580209416643007e-10
9.488331812142943e-11
2.5108342288039314e-10
6.651406682812735e-10
1.1317192038178538e-9
1.6324132715003737e-9
2.1402590906705975e-9
1.4710950543897361e-9
3.86468625816763e-9
3.7922766152600685e-9
3.7066351023569854e-9
1.6157524902851193e-9
7.117387640206513e-9
1.7218595185634993e-8
3.79483675995691e-8
2.810491021082822e-8
1.990409353986877e-8
1.4792671300895544e-8
1.0741935783871676e-8
7.1364371154825584e-9
3.4648417025963275e-9
1.2932739972881163e-9
9.766945754297204e-9
2.841277405420872e-8
2.7554022551509588e-8
2.1759804357537346e-8
2.3926932919707174e-7
1.668172098482569e-7
2.4529373264228722e-6
4.439311551233141e-7
1.1501653917534944e-7
7.571594062473586e-9
6.236201194046542e-8
2.7537486179144934e-7
1.0762447539838355e-7
1.2569609581468742e-7
1.003422432441425e-7
7.594985758535963e-8
1.5122677698374456e-7
9.32617780748922e-8
1.4641833635478087e-7
1.8845407211921194e-7
6.651604257640946e-8
3.6366595999554476e-9
2.082043756082483e-10
9.234079085940346e-9
3.1459735706063247e-9
5.931726662372056e-10
1.9557714201251908e-9
2.674050027164585e-9
2.0762163363246756e-9
1.2212228856667419e-9
9.012720564944453e-10
2.3425176054518374e-9
3.891048188213013e-9
5.410930795704621e-9
6.148209220529126e-9
1.97524339344642e-8
4.9962410387611004e-8
5.5617232711200145e-8
7.546319318942318e-9
4.260348032195609e-8
7.729533575766414e-8
1.0227089258969851e-7
1.2179770117519105e-7
1.3665925292705326e-7
1.4569772067479285e-7
1.4721998936373014e-7
6.697231299965907e-8
2.8346451487384157e-8
2.8658983094301457e-9
3.88925801243751e-8
3.68695366195274e-8
4.228710937288172e-8
4.0876465395654576e-8
1.9263293240385035e-8
6.96728197411467e-8
5.8760038825900485e-8
5.21322614893725e-8
4.880615874904805e-8
4.573551634547635e-8
4.0551383502517705e-8
3.0660031399080186e-8
1.0181954887065683e-8
3.5817160536865186e-8
7.714912779762912e-8
7.203487749752174e-8
6.805436106974174e-8
9.09674606413982e-7
4.064581049695414e-7
6.596206980940625e-6
1.199739772264797e-6
3.022606613343357e-7
2.0291925658655004e-10
2.525325913146846e-7
3.93166417635139e-7
2.4558324578911175e-7
2.0467805263864805e-7
2.634761123522689e-7
4.9632874760414847e-8
3.693605387078725e-8
5.2067678155003334e-8
1.8938965960491572e-8
5.941062386366598e-8
2.3109476563725636e-7
6.996322608895963e-7
1.6946276282824058e-6
2.051967054102333e-6
8.077163287670904e-8
5.990782003047682e-7
3.849925264175154e-7
2.5507978558045537e-7
2.644969040697629e-7
1.2344662239354592e-7
8.019538340465845e-7
1.4935887279320008e-6
1.0888238363328337e-6
1.3789698991350867e-7
4.343877307272096e-8
4.178687548057281e-8
1.412618167889342e-8
6.395367966724461e-9
5.415113990259197e-10
2.805067817794129e-10
4.460386373863909e-11
4.6980658757105646e-11
6.466339078925411e-11
1.4270133145544863e-10
1.1353325301097681e-10
9.512380005321572e-11
2.833532067384911e-10
8.155350015976801e-10
2.8180310318035286e-9
1.400636431023582e-8
3.462700937251728e-8
3.770367889731844e-8
3.003488394421019e-8
3.701814803745916e-8
1.962791697728956e-8
9.973121208719995e-8
1.3931298072537575e-7
4.488952225042537e-8
2.012878845684175e-8
3.9480459971063375e-9
1.3895853006128638e-8
5.8935632281337116e-9
1.493783828600123e-11
1.6583873921385264e-12
9.845942289062765e-14
2.8754904899396516e-14
0.
0.
2.932190067649056e-14
4.103112475908458e-14
5.669523181052771e-14
7.807423133402182e-14
1.0756071419513308e-13
1.4843130007237308e-13
2.0525860906196776e-13
2.8447918489296607e-13
2.774555212721612e-13
1.3687208079707486e-13
1.249376067754175e-13
1.6971637516862757e-13
2.4001720083316184e-13
3.185737470985342e-13
4.201768519804072e-13
5.701098831701729e-13
7.992457315031263e-13
1.1498146314786288e-12
1.6848492255203362e-12
2.501921157201928e-12
3.754661261764272e-12
5.688080571284354e-12
8.69817289876036e-12
1.3434878990529977e-11
2.0984459658792444e-11
3.3202028469601665e-11
5.3339228961520935e-11
8.727994188871482e-11
1.066113387331205e-9
2.9489026453593936e-9
5.075153321765629e-9
4.353094727578353e-9
7.46772965520761e-10
3.844310380784007e-9
8.597320802930308e-9
1.3462974128192547e-8
1.8545991630807045e-8
2.3893907279012162e-8
2.9466087292387318e-8
1.6117041657832407e-8
2.8842504975547958e-9
1.3101647279842191e-8
1.4775173457644846e-8
1.640859889934097e-8
2.183493725946811e-9
3.1391801916807664e-8
5.857741470786039e-8
4.454638801126506e-8
3.6602225288988975e-8
3.056638873574635e-8
2.4218425555843096e-8
1.7318546782367728e-8
9.470020969779696e-9
2.0828416510716906e-9
2.6601440951190216e-8
3.715601545833617e-8
2.925040674274688e-8
2.5610598194738487e-8
2.3983553432597548e-8
2.0562746341513202e-7
4.871351902955763e-8
6.813793117862184e-7
7.599224521278788e-8
1.4142392965109785e-8
4.172208356713967e-9
2.6965818642116007e-8
3.181245108805363e-8
1.9716134839914835e-8
3.5012380210919244e-9
4.4856634345477626e-8
4.4553534802072015e-8
5.669919886024069e-8
3.070113074622101e-8
7.239368721617237e-9
9.184687449625536e-10
1.262054685354719e-9
2.156424463826089e-8
1.5514192417024538e-7
1.47220681681214e-7
6.124001501351522e-8
3.2604355835506406e-8
2.0742137434778136e-8
3.73353435525569e-9
1.1623828884119428e-9
1.2858342727494246e-10
1.32931814749815e-10
9.708008779431814e-11
5.7226318596781285e-11
1.3152927251142449e-11
1.392528769114771e-10
2.7926877414668346e-10
4.433388956664005e-10
5.404771030048052e-10
5.106429222906366e-10
3.557687078531404e-10
9.614298681846135e-11
2.483851123152877e-10
6.609443935408196e-10
1.1260127893654414e-9
1.6252210857283125e-9
2.131647822209817e-9
1.4778481551682043e-9
3.857403951519843e-9
3.785707885670126e-9
3.6951620620068845e-9
1.6285305229083197e-9
7.116456112034245e-9
1.720355661395689e-8
3.794394812201572e-8
2.812036479331763e-8
1.990622187024185e-8
1.478924685168928e-8
1.0736714589023499e-8
7.131206828048362e-9
3.460320567746736e-9
1.2967238753178088e-9
9.768551928071525e-9
2.8410022960866964e-8
2.7553979659109542e-8
2.1758752009829004e-8
2.3919009450304994e-7
1.6673970553530805e-7
2.453020926100049e-6
4.439741126319815e-7
1.1504930020314885e-7
7.600396781598716e-9
6.229398721005101e-8
2.7557120861701343e-7
1.0764671964768182e-7
1.2569078763004093e-7
1.0036224383688405e-7
7.565748877266586e-8
1.5164862770236862e-7
9.305984483544263e-8
1.4712959003277611e-7
1.8795405114713324e-7
6.629457502123041e-8
3.6859160489198845e-9
3.631957055442266e-10
9.23021937515689e-9
3.1378747553619616e-9
5.890803602874499e-10
1.9660733026720844e-9
2.6745349250424544e-9
2.0778943634950504e-9
1.2177783108020896e-9
9.07122001512267e-10
2.3501557215250543e-9
3.9024991290233145e-9
5.426301088859533e-9
6.165826753294978e-9
1.98166207059999e-8
5.011883464256011e-8
5.576738235486682e-8
7.52873937512629e-9
4.275104078851553e-8
7.750937940730096e-8
1.0252306425455962e-7
1.2207476134531047e-7
1.3694937740704606e-7
1.4598429733828506e-7
1.4748114209689375e-7
6.710107040380882e-8
2.840520682566886e-8
2.78140813189043e-9
3.891565480184098e-8
3.687487107741522e-8
4.2276509925235424e-8
4.09446939942065e-8
1.905771444710899e-8
6.967778161406454e-8
5.877733785525089e-8
5.213866778530125e-8
4.880749935439551e-8
4.573636075305464e-8
4.0555167779403354e-8
3.067016073672323e-8
1.0204020718782115e-8
3.577753898755638e-8
7.711974624750482e-8
7.200585273718775e-8
6.802641501667955e-8
9.091212410803759e-7
4.061652897853854e-7
6.595514825920015e-6
1.1996755957473859e-6
3.0233126162807663e-7
7.255293596727379e-11
2.5204866565636055e-7
3.935392777489573e-7
2.4557233203514497e-7
2.0516226411938842e-7
2.6424690045418815e-7
4.969850656841539e-8
3.6802727974207325e-8
5.198862440975031e-8
1.8667135297660733e-8
6.013394748195428e-8
2.3286278521820876e-7
7.059056633502897e-7
1.6813673422008163e-6
2.078827343490433e-6
7.270286748648724e-8
6.003351919484662e-7
3.8511357547163195e-7
2.5489135309863303e-7
2.6391721386112593e-7
1.2697642900575117e-7
8.026964933879935e-7
1.499467326384851e-6
1.0965704610519046e-6
1.3698834947062117e-7
4.300192589169912e-8
4.166951082824753e-8
1.3560109316578199e-8
6.363130445101109e-9
5.383470570837452e-10
2.7756606501637704e-10
4.4549949519788775e-11
4.686651928484184e-11
6.44460231003384e-11
1.4220711611862962e-10
1.1329171524506183e-10
9.487781855248766e-11
2.826504174364444e-10
8.134385333432487e-10
2.809620112272949e-9
1.3964658302080447e-8
3.468393833214581e-8
3.769141529880123e-8
2.9998370217876456e-8
3.693275348705325e-8
1.962473259603982e-8
9.946979119381759e-8
1.3948990576666613e-7
4.4904575992084683e-8
2.013986364830575e-8
3.969316447601413e-9
1.4223164453450367e-8
6.047231724901783e-9
1.517366136637527e-11
1.7827430141704935e-12
1.0081157973951287e-13
2.8757872974817345e-14
0.
0.
2.928700878655981e-14
4.0992857524840546e-14
5.664770153945834e-14
7.801103585568728e-14
1.0747437208296319e-13
1.4831204080588491e-13
2.0509300109458472e-13
2.842484651907275e-13
2.772143073459637e-13
1.3676625894947646e-13
1.248507380860387e-13
1.696087600128688e-13
2.3986051429005453e-13
3.183541933018691e-13
4.198757228200667e-13
5.696908379413167e-13
7.986474774207912e-13
1.1489398976291872e-12
1.6835458692093565e-12
2.4999499574621014e-12
3.7516417215519664e-12
5.683399057029655e-12
8.690825113698687e-12
1.3423191246979837e-11
2.0965583963622015e-11
3.3170997489949004e-11
5.328711744024258e-11
8.71901133539902e-11
1.0648708256529932e-9
2.9452972785274717e-9
5.069460690034435e-9
4.35027973569519e-9
7.497939540647528e-10
3.835833595567499e-9
8.584284029372608e-9
1.3445892887432336e-8
1.852519491254229e-8
2.3869800872803667e-8
2.94393433359578e-8
1.6101776516638755e-8
2.8638911814223056e-9
1.3096956006336957e-8
1.4770375573739585e-8
1.6399008595629442e-8
2.150138382634016e-9
3.142776736799073e-8
5.859450808095435e-8
4.4554909132258886e-8
3.660723026952084e-8
3.056775235234217e-8
2.4216716025416944e-8
1.7314999772820572e-8
9.46541392340788e-9
2.0887259769196687e-9
2.6609538001006116e-8
3.715758597647903e-8
2.9251271419378534e-8
2.561113030868079e-8
2.3983888646785202e-8
2.0561514576090982e-7
4.87191303019492e-8
6.812452595573767e-7
7.59829920452427e-8
1.4142088317666214e-8
4.174391490744912e-9
2.6975926588791523e-8
3.1815384747433626e-8
1.9720132609899026e-8
3.4945015693758687e-9
4.4921812226084386e-8
4.464157647746971e-8
5.68572318132971e-8
3.082857897620089e-8
7.288820262651034e-9
9.300227954714719e-10
1.2670274638939434e-9
2.1583192646395003e-8
1.5522590749303837e-7
1.4755227683226566e-7
6.134857849163373e-8
3.260637341678059e-8
2.0779786909793462e-8
3.733055809913473e-9
1.1650069318270222e-9
1.293792127743247e-10
1.3271558855712922e-10
9.70709977692474e-11
5.7236220675066773e-11
1.3038739295620439e-11
1.3911515637757618e-10
2.78963686934129e-10
4.428426146806466e-10
5.399478806940386e-10
5.103203149788644e-10
3.558279770724644e-10
9.667754261940861e-11
2.4734043337047174e-10
6.593877085710071e-10
1.1239599482432308e-9
1.622702703197632e-9
2.128713915943468e-9
1.4803963180314486e-9
3.854790468870498e-9
3.783537955962284e-9
3.6910253451051037e-9
1.634228890115881e-9
7.117444264558512e-9
1.720046577999835e-8
3.794927596063941e-8
2.8132303092215545e-8
1.991087353740735e-8
1.4790535360704238e-8
1.0736457218832707e-8
7.1302618013846605e-9
3.4589816598678657e-9
1.2985480486915411e-9
9.771407050234246e-9
2.8414962596009315e-8
2.7556467503286105e-8
2.1760625874448633e-8
2.391770601081002e-7
1.667113906748826e-7
2.45320853305418e-6
4.440198970502495e-7
1.1506992243787645e-7
7.613352624782571e-9
6.22672845291601e-8
2.756665785830504e-7
1.07661201492767e-7
1.2569432749241997e-7
1.0037745043593267e-7
7.554224743171586e-8
1.518034928619472e-7
9.295008004402788e-8
1.4743598968163204e-7
1.877416354514349e-7
6.61993175786175e-8
3.7062326366353987e-9
4.3015148572802426e-10
9.228000418617318e-9
3.134179763734166e-9
5.873147274066675e-10
1.9703082971677363e-9
2.6748573679286703e-9
2.0787138937111164e-9
1.2162910576173194e-9
9.098473456262337e-10
2.3537923115569497e-9
3.908010473600464e-9
5.4338583311812634e-9
6.174633543823101e-9
1.9846795472180445e-8
5.019145626080064e-8
5.583891157165305e-8
7.523619561484695e-9
4.281797627824738e-8
7.760879009015411e-8
1.0264125470644255e-7
1.2220534057173143e-7
1.3708697654705756e-7
1.4612156504899014e-7
1.4760819564075004e-7
6.716132350016341e-8
2.8432483185241723e-8
2.742991197317669e-9
3.892548302235532e-8
3.687786439134427e-8
4.227289123276006e-8
4.097522571726131e-8
1.8970352461301416e-8
6.968401806126473e-8
5.878789560364516e-8
5.214395920591878e-8
4.8810357564886514e-8
4.573886101389973e-8
4.055874641345786e-8
3.067612012827594e-8
1.0214566970553457e-8
3.5759870678955494e-8
7.710912083870994e-8
7.19959428842498e-8
6.801686940988612e-8
9.089030957592154e-7
4.060404152088749e-7
6.595355449943133e-6
1.1996776145529578e-6
3.023716678659303e-7
1.5266959517726085e-11
2.5184705577134815e-7
3.9370673074005093e-7
2.4557311260611614e-7
2.0537497399911992e-7
2.645842724918833e-7
4.9723653115334164e-8
3.674786368295637e-8
5.195757139762808e-8
1.8549850451988807e-8
6.045047910299753e-8
2.336415281249495e-7
7.086506258837701e-7
1.6759109145455971e-6
2.0903962027954786e-6
6.951618067336291e-8
6.008378552303958e-7
3.8514003738294126e-7
2.5480292546775563e-7
2.6367528459605685e-7
1.2833698637433625e-7
8.031827257104042e-7
1.5020843625905103e-6
1.099879262080157e-6
1.3657644076331875e-7
4.282640225651799e-8
4.162665393538963e-8
1.3314657001666251e-8
6.349516071492558e-9
5.36930786275048e-10
2.7644159169247484e-10
4.4517446671329844e-11
4.681273588330464e-11
6.437041118766808e-11
1.4204219177447418e-10
1.131786177005745e-10
9.477682041840176e-11
2.823683671622232e-10
8.126160973079808e-10
2.806387441014462e-9
1.3949141809949559e-8
3.470764060231964e-8
3.768619008940838e-8
2.9983007788570975e-8
3.689922492040962e-8
1.9628743363623026e-8
9.942156284858379e-8
1.3953705907934077e-7
4.490839950169226e-8
2.014283786602809e-8
3.977002319381504e-9
1.4353316379400994e-8
6.109214914824219e-9
1.527048261365011e-11
1.8332146853741065e-12
1.0173732950877415e-13
2.875682186206696e-14
0.
0.
2.9273369657952136e-14
4.097804762109293e-14
5.6629404871986354e-14
7.798676389812478e-14
1.0744122822676172e-13
1.4826627334157396e-13
2.0502947228750409e-13
2.841599653982173e-13
2.7712260889157925e-13
1.3672645411235016e-13
1.2481818058416924e-13
1.6956831725204313e-13
2.3980148717103293e-13
3.1827144663463486e-13
4.197620119368222e-13
5.695323251582259e-13
7.984208397287354e-13
1.1486083184783398e-12
1.6830516004991107e-12
2.49920213998003e-12
3.75049580862969e-12
5.681622164446537e-12
8.68803590735385e-12
1.3418753649311196e-11
2.095841597381307e-11
3.3159211583697894e-11
5.326732113248663e-11
8.715598089803546e-11
1.064393070606598e-9
2.943917583145356e-9
5.0672786426889454e-9
4.349183195128756e-9
7.509310039266351e-10
3.832597026795029e-9
8.579289809898978e-9
1.3439342566710338e-8
1.8517220682331888e-8
2.3860565522741018e-8
2.9429112758343814e-8
1.6095940492270877e-8
2.8559959018970833e-9
1.3095212002596878e-8
1.4768567101899818e-8
1.6395321998360276e-8
2.137225505771012e-9
3.1441781953942485e-8
5.860123915205202e-8
4.455829492047698e-8
3.6609254062151217e-8
3.056837739415005e-8
2.4216158866988144e-8
1.7313725953373663e-8
9.463715111976721e-9
2.090927016757046e-9
2.6612629221333894e-8
3.71588032204582e-8
2.9252016263986184e-8
2.5611667081250058e-8
2.3984315625944265e-8
2.0561416020041345e-7
4.872022270199759e-8
6.812137914699384e-7
7.59808556301528e-8
1.41419108171384e-8
4.17508065480899e-9
2.6979162505740726e-8
3.1815543597472995e-8
1.9721095980531814e-8
3.4916690847469925e-9
4.494695140902506e-8
4.467554147225785e-8
5.691848503315622e-8
3.087836213208071e-8
7.308321453437128e-9
9.346120030837713e-10
1.2689777318452415e-9
2.1590221160130458e-8
1.552564304482113e-7
1.4768121611686858e-7
6.139134867817017e-8
3.260739997773002e-8
2.079437237071489e-8
3.73288143959227e-9
1.166019717257471e-9
1.296915447255763e-10
1.3262202113747703e-10
9.706234414043619e-11
5.723701827875344e-11
1.29929600337146e-11
1.3905440130424747e-10
2.788312944818551e-10
4.426279418775581e-10
5.397157006808034e-10
5.10171084886031e-10
3.5583758679533387e-10
9.688886987121765e-11
2.469085410650028e-10
6.587301454474007e-10
1.1230790675841229e-9
1.6216068532259754e-9
2.1274188698254333e-9
1.481463823447914e-9
3.853666729423073e-9
3.782563781888347e-9
3.689246989559981e-9
1.636431113763498e-9
7.1175765405510136e-9
1.719862560732148e-8
3.7950037541464535e-8
2.8136054080028436e-8
1.991202988005023e-8
1.4790541822674914e-8
1.0735994671656689e-8
7.129652495305142e-9
3.4583440956029014e-9
1.299205084488905e-9
9.772139395891114e-9
2.8415798477619816e-8
2.7556993949050513e-8
2.1760942645949675e-8
2.3916809376094185e-7
1.666992957740694e-7
2.4532551270507227e-6
4.440330303975544e-7
1.1507688662146085e-7
7.618367364749283e-9
6.225628266510287e-8
2.7570218322674584e-7
1.0766603646272095e-7
1.2569465770245153e-7
1.0038223604153036e-7
7.549471702321358e-8
1.5186946706275526e-7
9.29108540738558e-8
1.4755705498459773e-7
1.876574211912289e-7
6.616178071233542e-8
3.714326598913873e-9
4.5643448709897563e-10
9.227210794137655e-9
3.1327614239398186e-9
5.86618868877514e-10
1.9720184116203005e-9
2.6749639182164387e-9
2.079019638617062e-9
1.2157011825968148e-9
9.108863384699387e-10
2.355166098079234e-9
3.910082917726113e-9
5.436674409482961e-9
6.177892950632652e-9
1.9858266292931912e-8
5.021921306693254e-8
5.586593046624156e-8
7.521135226111644e-9
4.284381945834478e-8
7.764675524413424e-8
1.0268620236401019e-7
1.2225487295640366e-7
1.3713902298447253e-7
1.461732547367436e-7
1.476557039497746e-7
6.718424689986943e-8
2.8442891844110932e-8
2.7282189162323247e-9
3.892937625884012e-8
3.687892036580341e-8
4.227128536320735e-8
4.0987007132994225e-8
1.8935679369691803e-8
6.968571103242648e-8
5.8791500017283364e-8
5.214558798703262e-8
4.8811070401634405e-8
4.5739458194203086e-8
4.0559803319574805e-8
3.0678181262374755e-8
1.0218541132494553e-8
3.575300003277827e-8
7.710455903800501e-8
7.199156394327564e-8
6.801265241875109e-8
9.08813386116423e-7
4.0599090251680676e-7
6.595267619713033e-6
1.199673085803255e-6
3.023858223990852e-7
7.129586148244903e-12
2.517663533991647e-7
3.9377170099048426e-7
2.45572452341199e-7
2.0545817120445157e-7
2.647155229742505e-7
4.973408124939199e-8
3.672567313873614e-8
5.194454094201997e-8
1.8503332632044852e-8
6.057486698405092e-8
2.339465933751708e-7
7.097336651024768e-7
1.6736821840037976e-6
2.0949744285871555e-6
6.822876543365602e-8
6.010424597411527e-7
3.8515535233256956e-7
2.5476939990382035e-7
2.6357826129933427e-7
1.2889421392075043e-7
8.03365462093174e-7
1.503141162823687e-6
1.1012049129624386e-6
1.3642353991604549e-7
4.275613770903844e-8
4.1608704641304265e-8
1.322076425398872e-8
6.3441317400642475e-9
5.363851782554231e-10
2.7598777983167074e-10
4.450564978490108e-11
4.679179955296142e-11
6.433868441674406e-11
1.4197216664622684e-10
1.1313495646891624e-10
9.473646794828638e-11
2.822547733856702e-10
8.122820978341065e-10
2.805064423232958e-9
1.3942684347031038e-8
3.471706809768547e-8
3.768415318429496e-8
2.997695722704798e-8
3.688564283107164e-8
1.962949177810024e-8
9.939263626574863e-8
1.3956000726942547e-7
4.4910300182995744e-8
2.0144277477147593e-8
3.980207019921624e-9
1.4406996218149782e-8
6.134454381219897e-9
1.5309811831290706e-11
1.8539202181513932e-12
1.0211514401799032e-13
2.8756630936922975e-14
0.
0.
2.926782186606498e-14
4.09719988806971e-14
5.6621912055789845e-14
7.797681849689094e-14
1.0742764811109452e-13
1.4824751659762675e-13
2.0500343258038006e-13
2.841236887564368e-13
2.7708488491169457e-13
1.367100112826814e-13
1.2480470358644288e-13
1.6955159059187714e-13
2.397771367826491e-13
3.1823727445197786e-13
4.197150498250015e-13
5.694669650336069e-13
7.983274292851518e-13
1.1484717043918406e-12
1.6828480103611506e-12
2.498894088812922e-12
3.750023841199522e-12
5.680890408010204e-12
8.686887296180079e-12
1.341692668492225e-11
2.0955465388616897e-11
3.3154360555690184e-11
5.32591745467073e-11
8.714193665221458e-11
1.0641974903184094e-9
2.9433516607211804e-9
5.066384136383621e-9
4.348736395690123e-9
7.514002662761311e-10
3.831268432489892e-9
8.577242185781026e-9
1.3436657804285571e-8
1.8513951858406684e-8
2.3856778027330724e-8
2.9424914033034543e-8
1.6093544551587923e-8
2.852773828894434e-9
1.3094486568251914e-8
1.4767819385298372e-8
1.6393809641303613e-8
2.131952705718411e-9
3.1447485392771966e-8
5.8603966069618725e-8
4.455966117440312e-8
3.661006409087951e-8
3.056861432778691e-8
2.4215912003618814e-8
1.7313187773103066e-8
9.4630063658208e-9
2.0918389395706353e-9
2.6613897894795302e-8
3.7159193309932605e-8
2.925224820740605e-8
2.5611827943787012e-8
2.3984437541801933e-8
2.0561309151643913e-7
4.872085892800924e-8
6.811973586619851e-7
7.597973018251728e-8
1.4141848927526493e-8
4.175389211295909e-9
2.6980601763415893e-8
3.18157802923083e-8
1.9721591761113126e-8
3.4905532122440526e-9
4.495722909663375e-8
4.468942781062528e-8
5.694348161908855e-8
3.089861736965825e-8
7.316230758344825e-9
9.364718163988688e-10
1.2697691083756462e-9
2.1593131949082834e-8
1.55269200713843e-7
1.4773379968116481e-7
6.140870216146007e-8
3.2607791139567756e-8
2.0800307494786074e-8
3.732802512490412e-9
1.1664338416823847e-9
1.298182501995501e-10
1.3258549111825813e-10
9.705971596802647e-11
5.723785938964738e-11
1.297456323797101e-11
1.3903093404113201e-10
2.787798198659558e-10
4.4254436738404724e-10
5.396258084881393e-10
5.101144720583417e-10
3.558437911540855e-10
9.697420946806467e-11
2.467373083995367e-10
6.584716937613757e-10
1.1227350108881493e-9
1.6211812036271938e-9
2.1269186825444144e-9
1.4818848087060447e-9
3.853228050506294e-9
3.782189933745656e-9
3.6885521366742406e-9
1.6373290620267614e-9
7.117673637614222e-9
1.7197986527531314e-8
3.795057255843694e-8
2.8137738156503485e-8
1.991261493343277e-8
1.4790630846027032e-8
1.073586961354685e-8
7.129446623027959e-9
3.4581049261716246e-9
1.2994816917828129e-9
9.77250343320819e-9
2.841632791528399e-8
2.7557285260686464e-8
2.1761143483067927e-8
2.3916512022115456e-7
1.6669455650415933e-7
2.4532787105305013e-6
4.4403919677273656e-7
1.1507990874733569e-7
7.620414858222725e-9
6.225190861731738e-8
2.7571693615553615e-7
1.0766814651895927e-7
1.2569497272885165e-7
1.0038437945505856e-7
7.547580852053146e-8
1.5189533657883497e-7
9.289425899619809e-8
1.4760607143169733e-7
1.8762341326698918e-7
6.614658581266666e-8
3.7175764554230552e-9
4.670836154960352e-10
9.226873892825666e-9
3.132180677484613e-9
5.863370475845724e-10
1.9727044228635043e-9
2.6750105985580435e-9
2.079146450085731e-9
1.2154622434481993e-9
9.113134715500524e-10
2.3557331891980153e-9
3.910940173150159e-9
5.437843986713014e-9
6.179250877168948e-9
1.9862989806713895e-8
5.023061546291057e-8
5.5877084996990646e-8
7.520206774184441e-9
4.2854388427953066e-8
7.766235275606394e-8
1.0270470099778446e-7
1.222752802918305e-7
1.3716049203844654e-7
1.4619461711048913e-7
1.4767539675444842e-7
6.71936785184155e-8
2.844716787735814e-8
2.722174104911531e-9
3.8930948891985644e-8
3.687936956116524e-8
4.227066473375602e-8
4.099181385986179e-8
1.892167706115109e-8
6.968652499933686e-8
5.87930565334062e-8
5.214632658882571e-8
4.881143026478968e-8
4.573976668690889e-8
4.056029203593053e-8
3.06790655345221e-8
1.0220182580548173e-8
3.575019974946696e-8
7.710277528144062e-8
7.198987149960272e-8
6.801102237388586e-8
9.087776869029362e-7
4.0597089213499136e-7
6.5952363475580005e-6
1.1996721695652652e-6
3.023918629914984e-7
1.6233462606507104e-11
2.517338859249443e-7
3.9379821870929505e-7
2.4557235432992956e-7
2.0549198685077403e-7
2.6476884226509774e-7
4.9738207755895645e-8
3.671676882263418e-8
5.193936064867989e-8
1.848449393506817e-8
6.06253831242762e-8
2.3407064204964397e-7
7.101734148388546e-7
1.6727881664210647e-6
2.09682766619653e-6
6.771601661877845e-8
6.011241023255413e-7
3.8516075283567833e-7
2.5475559812358783e-7
2.6353921878929856e-7
1.2911503300223205e-7
8.034442599191535e-7
1.5035710671151432e-6
1.1017403483575578e-6
1.3636089581879306e-7
4.272805442083519e-8
4.160166985638364e-8
1.3182665181104846e-8
6.341960138135089e-9
5.361625595809086e-10
2.7580808734456445e-10
4.450059767271402e-11
4.6783191741182754e-11
6.432637062639703e-11
1.419452276975045e-10
1.1311701066284043e-10
9.472027583362734e-11
2.8220939318904164e-10
8.12149262245105e-10
2.8045403845008373e-9
1.3940143637669528e-8
3.4720860992174463e-8
3.768332943475467e-8
2.997451724278364e-8
3.68802397820926e-8
1.9629959196630938e-8
9.938290173730282e-8
1.3956841298857023e-7
4.491098889055449e-8
2.0144805737490272e-8
3.981460812127234e-9
1.4428381480989429e-8
6.144538293804671e-9
1.5325580175702957e-11
1.8622001987414956e-12
1.0226544721926465e-13
2.8756485380653215e-14
0.
0.
2.9265615255042775e-14
4.096959878725571e-14
5.6618943935610904e-14
7.797287894168306e-14
1.0742227105702159e-13
1.4824009137926574e-13
2.0499312108137483e-13
2.8410932259780283e-13
2.770699439163954e-13
1.3670350653913226e-13
1.2479937646191627e-13
1.6954500401150327e-13
2.3976751323300074e-13
3.182237760259366e-13
4.19696529348918e-13
5.694411289203918e-13
7.982905990619039e-13
1.1484177792530755e-12
1.6827675703847342e-12
2.498772407187533e-12
3.749837433958822e-12
5.680601464717492e-12
8.686433565741236e-12
1.341620504260084e-11
2.0954299580519056e-11
3.3152444136293624e-11
5.325595529250958e-11
8.713638673450554e-11
1.0641200204340706e-9
2.943127709858326e-9
5.066030040455877e-9
4.348558960214966e-9
7.515853517908983e-10
3.830742907926731e-9
8.576431713402805e-9
1.3435594930917598e-8
1.8512657795310516e-8
2.3855278897469385e-8
2.9423252640233323e-8
1.6092596618140902e-8
2.851495393536322e-9
1.3094201189506546e-8
1.4767524413628205e-8
1.6393210669871352e-8
2.1298613080476058e-9
3.144975065726327e-8
5.8605051364039025e-8
4.456020592986223e-8
3.661038820433224e-8
3.056871148786497e-8
2.4215817512285723e-8
1.731297755506169e-8
9.462728011959886e-9
2.092198147105253e-9
2.6614399714372312e-8
3.7159367888920245e-8
2.9252353573218886e-8
2.5611902531940956e-8
2.3984495588530248e-8
2.056127909861497e-7
4.872107607483833e-8
6.811915065106189e-7
7.597933086211732e-8
1.4141822438617183e-8
4.1755065188074165e-9
2.6981150576733557e-8
3.181584233249941e-8
1.9721769367256448e-8
3.4901032733478506e-9
4.496130267570858e-8
4.4694931885441595e-8
5.695339868294472e-8
3.090666581076428e-8
7.319379396622445e-9
9.372131694028002e-10
1.2700838345325036e-9
2.1594276728677288e-8
1.552742018382643e-7
1.4775467444834759e-7
6.141560913567845e-8
3.2607954050568564e-8
2.0802662339390994e-8
3.73277165796499e-9
1.1665979995527402e-9
1.2986864634963507e-10
1.3257068154652933e-10
9.705850607254696e-11
5.723809432401619e-11
1.2967214945920448e-11
1.3902138301852572e-10
2.78758936299722e-10
4.425104817397737e-10
5.395892621334681e-10
5.100912234293081e-10
3.5584581834146457e-10
9.700820364436795e-11
2.466684912706315e-10
6.58367385672758e-10
1.122595729664011e-9
1.6210084257015121e-9
2.1267150892635145e-9
1.4820544395674701e-9
3.853050393883964e-9
3.7820372725646755e-9
3.6882707601121113e-9
1.6376851298966206e-9
7.117704010269501e-9
1.719771208103775e-8
3.795074244198373e-8
2.8138377755041508e-8
1.9912825987583925e-8
1.4790650113101407e-8
1.0735808182140713e-8
7.129357027859457e-9
3.458006174005439e-9
1.2995898099160695e-9
9.772635681781027e-9
2.8416502856757477e-8
2.7557386578829845e-8
2.1761209828943708e-8
2.3916381305204906e-7
1.6669263977782213e-7
2.453287216596911e-6
4.440414930450701e-7
1.150810742426621e-7
7.621226960512807e-9
6.2250151994302e-8
2.7572274522456526e-7
1.0766895831497815e-7
1.2569506382753063e-7
1.0038519378838041e-7
7.546821371359437e-8
1.5190579419086774e-7
9.288778319535508e-8
1.4762559317965382e-7
1.8760985906142552e-7
6.614053702217601e-8
3.7188732164893978e-9
4.71319718259648e-10
9.22674256642105e-9
3.131950710003986e-9
5.862248577584936e-10
1.9729788263563107e-9
2.6750285202199635e-9
2.079196375328125e-9
1.2153670227175628e-9
9.114823650765008e-10
2.355957008483773e-9
3.9112781978142915e-9
5.4383043081025044e-9
6.1797845820442024e-9
1.986485643115664e-8
5.023512638209297e-8
5.58814873608771e-8
7.519822166052058e-9
4.2858578187469214e-8
7.766852237658839e-8
1.0271201195727814e-7
1.2228334144153366e-7
1.3716896768047958e-7
1.4620304300383894e-7
1.4768315304953524e-7
6.719740637654972e-8
2.844885903819703e-8
2.719779630852824e-9
3.89315755918364e-8
3.6879544383465146e-8
4.227041190334867e-8
4.0993719361502905e-8
1.891609523962159e-8
6.968682441304282e-8
5.879365818247857e-8
5.214660587784629e-8
4.88115601800421e-8
4.5739876975264575e-8
4.0560475186884436e-8
3.06794082706055e-8
1.0220830116737895e-8
3.574908804450139e-8
7.710205314757875e-8
7.198918251358007e-8
6.801035882320219e-8
9.087633555364404e-7
4.0596291701378515e-7
6.595223092355721e-6
1.1996716331311214e-6
3.023942104827754e-7
1.9851661855562644e-11
2.51720921075262e-7
3.9380874130600795e-7
2.4557228405527856e-7
2.0550542748195415e-7
2.6479001518566505e-7
4.973986727301034e-8
3.671320611225836e-8
5.193727367970702e-8
1.8476986101499762e-8
6.06454794360047e-8
2.3411996019513754e-7
7.103484858107946e-7
1.6724298682428293e-6
2.0975659633446708e-6
6.751083559914825e-8
6.011568122879098e-7
3.8516305916299484e-7
2.54750146536334e-7
2.6352362372931414e-7
1.2920362917968647e-7
8.034752864699376e-7
1.5037429111061783e-6
1.1019541573042367e-6
1.3633624517818256e-7
4.271683676140641e-8
4.1598834441817515e-8
1.3167580964670677e-8
6.341094941378474e-9
5.360743339775334e-10
2.7573617289575607e-10
4.449862086136407e-11
4.6779774858422175e-11
6.432140312931351e-11
1.419343320444081e-10
1.1310989754343141e-10
9.471381138239875e-11
2.821912468372919e-10
8.1209605159731e-10
2.804330141102989e-9
1.3939120963635372e-8
3.472237382628695e-8
3.768300215485926e-8
2.9973545862343906e-8
3.687807649572751e-8
1.9630118111980924e-8
9.93787019505729e-8
1.3957190207904463e-7
4.491127595705468e-8
2.0145024787919776e-8
3.981965814487452e-9
1.4436970906135746e-8
6.1485785157915e-9
1.5331894367323172e-11
1.865522063295312e-12
1.0232570499854283e-13
2.875643468432457e-14
0.
0.
2.926473104793796e-14
4.096863616506246e-14
5.661775693622997e-14
7.797129713636507e-14
1.0742011057655836e-13
1.4823711021472558e-13
2.0498898299857137e-13
2.841035617487033e-13
2.7706397718403566e-13
1.3670089935466157e-13
1.2479724140632039e-13
1.6954236062552995e-13
2.3976364585100777e-13
3.1821833546532444e-13
4.196890661762301e-13
5.694307338955985e-13
7.982757714688382e-13
1.1483961057414986e-12
1.6827352619720464e-12
2.4987235784478295e-12
3.749762659909695e-12
5.680485350097651e-12
8.686251456322488e-12
1.3415915064980709e-11
2.095383135388263e-11
3.3151674119442005e-11
5.325466215441626e-11
8.713415794243269e-11
1.0640889376634487e-9
2.9430378207773682e-9
5.065887931189545e-9
4.348487838017565e-9
7.516597342312745e-10
3.830531940748379e-9
8.576106436602943e-9
1.3435168383682997e-8
1.8512138455163168e-8
2.3854677205213326e-8
2.942258572498691e-8
1.6092216076699004e-8
2.850982788653674e-9
1.3094086328119809e-8
1.4767405833657175e-8
1.6392970264326432e-8
2.1290226382802708e-9
3.145065842860418e-8
5.860548591310755e-8
4.456042386728879e-8
3.6610517658004685e-8
3.056874987224775e-8
2.42157790060945e-8
1.7312892681648335e-8
9.462615907147572e-9
2.092342614807078e-9
2.66146011589426e-8
3.7159434480970515e-8
2.9252393520836902e-8
2.561193058152178e-8
2.3984517192886327e-8
2.0561264919251616e-7
4.8721169221523145e-8
6.811890452639557e-7
7.597916264147796e-8
1.4141812149773572e-8
4.175554427235686e-9
2.6981374425674398e-8
3.181587269875394e-8
1.9721843860951604e-8
3.489924139123483e-9
4.496293663724734e-8
4.469713963524075e-8
5.695737508033086e-8
3.0909891003140783e-8
7.320640293041971e-9
9.37509998287537e-10
1.2702098843124472e-9
2.159473714112205e-8
1.5527621727682653e-7
1.477630432114969e-7
6.141837529427875e-8
3.260801843319149e-8
2.0803606055087405e-8
3.732759056419857e-9
1.1666638467643002e-9
1.2988882947074478e-10
1.3256479647622104e-10
9.705804983712967e-11
5.7238205124713535e-11
1.2964277511167302e-11
1.3901759572908176e-10
2.7875064410238896e-10
4.424970232431704e-10
5.395747632875029e-10
5.100820384487971e-10
3.5584670396189394e-10
9.70218062350436e-11
2.4664105713319756e-10
6.583258764693327e-10
1.1225403739091593e-9
1.6209398344090315e-9
2.126634358283068e-9
1.4821219885300351e-9
3.85297979403269e-9
3.781976817207786e-9
3.6881589240175885e-9
1.6378278848760705e-9
7.117717566474422e-9
1.7197605617548755e-8
3.795081773887814e-8
2.8138639110649957e-8
1.9912914228300238e-8
1.4790660597585626e-8
1.0735785584676973e-8
7.129322470772547e-9
3.4579672485090208e-9
1.299633433589962e-9
9.77269079088932e-9
2.8416579022462083e-8
2.755742964881593e-8
2.1761238719040662e-8
2.3916331083024096e-7
1.666918775157159e-7
2.4532907732397664e-6
4.4404243955224256e-7
1.1508154732111713e-7
7.621552615261527e-9
6.224945134707442e-8
2.7572508161942555e-7
1.0766928818905039e-7
1.256951061225327e-7
1.0038552640371558e-7
7.546518412740036e-8
1.5190995365579372e-7
9.288516784045e-8
1.4763340822726842e-7
1.876044357068808e-7
6.613811558193773e-8
3.7193915227885405e-9
4.730158380183681e-10
9.226689447871074e-9
3.131858438732346e-9
5.861799428359838e-10
1.973088472518137e-9
2.6750358084128018e-9
2.0792164589704576e-9
1.2153289011313738e-9
9.115501844574877e-10
2.3560469578038364e-9
3.91141409997962e-9
5.438489529692612e-9
6.1799994624203315e-9
1.9865606220924312e-8
5.023693747258599e-8
5.588325663425609e-8
7.51967068838885e-9
4.286025883277102e-8
7.767099948337575e-8
1.0271494834962115e-7
1.2228657983911898e-7
1.371723734195191e-7
1.46206430042828e-7
1.4768627278812723e-7
6.71989035595768e-8
2.844953803650579e-8
2.718818998439632e-9
3.893182636301199e-8
3.687961506423594e-8
4.2270311639433414e-8
4.0994483393677754e-8
1.8913861824996384e-8
6.968694840978883e-8
5.8793902155738745e-8
5.214672022337371e-8
4.881161447561368e-8
4.573992326777021e-8
4.056055046124797e-8
3.067954707590779e-8
1.022109038126366e-8
3.5748642409212426e-8
7.71017660858051e-8
7.198890927610663e-8
6.801009566697586e-8
9.087576382583484e-7
4.059597255226537e-7
6.595217923498389e-6
1.1996714478095782e-6
3.023951601830007e-7
2.1301283539852455e-11
2.5171573750039337e-7
3.9381296054713034e-7
2.4557226134601507e-7
2.0551081233261936e-7
2.6479849746113817e-7
4.974052859266281e-8
3.671178245998561e-8
5.193644137676964e-8
1.8473980503913877e-8
6.065352928897858e-8
2.3413972030395822e-7
7.104186077785376e-7
1.6722867136346037e-6
2.0978615043675187e-6
6.7428957008435e-8
6.011698689997405e-7
3.8516395668352646e-7
2.547479567798014e-7
2.6351738837032e-7
1.2923894756110933e-7
8.034878508366585e-7
1.5038117499689268e-6
1.1020397013328224e-6
1.3632635019524763e-7
4.271235708298503e-8
4.159770662447236e-8
1.3161538353546888e-8
6.340748831814858e-9
5.36038958036624e-10
2.757075059378401e-10
4.449782095448294e-11
4.67784031046103e-11
6.431943088607064e-11
1.4193001369822868e-10
1.1310704210890207e-10
9.47112282398954e-11
2.821839999680498e-10
8.120748260545082e-10
2.8042463368115586e-9
1.3938713848293833e-8
3.472297871429176e-8
3.768287114828485e-8
2.997315726544773e-8
3.687721343256651e-8
1.9630186931181297e-8
9.937708320618787e-8
1.3957327092177217e-7
4.491138833075476e-8
2.0145110758610835e-8
3.982166626625294e-9
1.4440398096154686e-8
6.1501915844286975e-9
1.5334416984855293e-11
1.8668484300482968e-12
1.0234974622586521e-13
2.875641317373293e-14
0.
0.
2.9264378986705346e-14
4.0968253293728944e-14
5.661727853590802e-14
7.79706676039989e-14
1.0741925192083882e-13
1.4823592668997856e-13
2.0498733363749494e-13
2.8410126135222646e-13
2.7706158719442325e-13
1.3669986123645797e-13
1.2479640225487612e-13
1.695413055134724e-13
2.3976210644206795e-13
3.1821617350737707e-13
4.196861220212696e-13
5.694266452969598e-13
7.982698783188393e-13
1.1483874672476157e-12
1.6827223906310057e-12
2.4987040938340493e-12
3.7497327560093225e-12
5.68043903136211e-12
8.686178827714739e-12
1.3415799479928672e-11
2.0953644682600278e-11
3.315136754638643e-11
5.3254147132937986e-11
8.713326976701119e-11
1.06407654846582e-9
2.9430019971230155e-9
5.065831291871521e-9
4.34845947402911e-9
7.516893582627489e-10
3.830447870097046e-9
8.57597679711962e-9
1.3434998375738024e-8
1.8511931463783525e-8
2.3854437400144707e-8
2.9422319941074214e-8
1.6092064422683933e-8
2.8507783904291665e-9
1.3094040605599622e-8
1.4767358605345719e-8
1.6392874436097298e-8
2.1286882296474327e-9
3.14510204682422e-8
5.86056592911482e-8
4.456051085169695e-8
3.661056936414732e-8
3.056876527748656e-8
2.4215763765165278e-8
1.7312858945416713e-8
9.462571299594363e-9
2.0924001353567607e-9
2.6614681434405818e-8
3.7159461669372174e-8
2.925240987707576e-8
2.561194210994952e-8
2.39845261170582e-8
2.0561259661499475e-7
4.872120523575478e-8
6.811880852596676e-7
7.597909708712735e-8
1.4141807986535614e-8
4.17557336673775e-9
2.698146297100239e-8
3.1815883784920204e-8
1.972187295228166e-8
3.4898524790084807e-9
4.4963588035289476e-8
4.469801978558898e-8
5.6958960618094653e-8
3.091117735171606e-8
7.321143394589167e-9
9.376284589206143e-10
1.2702601704805628e-9
2.159492040600645e-8
1.5527701883411705e-7
1.477663805523204e-7
6.141947896925771e-8
3.2608044345249965e-8
2.0803982365488794e-8
3.732754049355736e-9
1.1666900980041787e-9
1.2989688144008592e-10
1.3256243975232723e-10
9.705786257878592e-11
5.723824614567001e-11
1.2963104787690669e-11
1.390160778119768e-10
2.7874732283960547e-10
4.424916333120595e-10
5.395689536429388e-10
5.100783506024501e-10
3.558470432597467e-10
9.702723423719748e-11
2.466300900670851e-10
6.583092686925001e-10
1.122518212060725e-9
1.6209123590551826e-9
2.126602002669659e-9
1.482149005089452e-9
3.852951526958604e-9
3.781952571889678e-9
3.6881141480437866e-9
1.6378847999480715e-9
7.117722711399209e-9
1.719756249400637e-8
3.795084640395767e-8
2.8138742411570757e-8
1.9912948738678416e-8
1.4790664263282135e-8
1.0735776195033643e-8
7.129308436421781e-9
3.4579516024069737e-9
1.2996507745759202e-9
9.772712376463904e-9
2.841660826832369e-8
2.7557446364936138e-8
2.176124981110071e-8
2.391631064881331e-7
1.6669157240480933e-7
2.453292164136527e-6
4.440428121450266e-7
1.1508173487786303e-7
7.62168246058124e-9
6.224917129065012e-8
2.757260118268272e-7
1.0766941890932874e-7
1.2569512190163394e-7
1.0038565787736052e-7
7.546397313131919e-8
1.5191161839891274e-7
9.288412850013593e-8
1.4763652675818564e-7
1.8760227121097618e-7
6.613714939877131e-8
3.7195984346551993e-9
4.736925053168635e-10
9.226668343612627e-9
3.1318216602629016e-9
5.861620209056673e-10
1.973132263880112e-9
2.67503869528502e-9
2.079224454722675e-9
1.2153136872168606e-9
9.115772087473914e-10
2.3560827861203676e-9
3.91146822243946e-9
5.438563266247283e-9
6.180084982735505e-9
1.986590495473908e-8
5.023765920962352e-8
5.588396136961111e-8
7.519609769325901e-9
4.2860928860108634e-8
7.767198660430888e-8
1.0271611829680835e-7
1.2228786998102693e-7
1.3717373007059705e-7
1.462077789995112e-7
1.476875149318091e-7
6.719950009288846e-8
2.8449808610350758e-8
2.718436075401995e-9
3.89319264438394e-8
3.6879643138577474e-8
4.2270271448822706e-8
4.099478799959212e-8
1.891297043731359e-8
6.968699711549876e-8
5.879399892823066e-8
5.214676537987423e-8
4.881163571343362e-8
4.573994133970508e-8
4.0560580130195105e-8
3.06796021626334e-8
1.0221194042167562e-8
3.574846469460329e-8
7.710165116030295e-8
7.198879976375919e-8
6.80099901956784e-8
9.08755353164861e-7
4.059584517897074e-7
6.59521583526344e-6
1.1996713683677593e-6
3.023955372917665e-7
2.1879507978277297e-11
2.5171366791297116e-7
3.9381464297773766e-7
2.4557225128268524e-7
2.0551296027192178e-7
2.6480188036532185e-7
4.974079301140268e-8
3.671121383296632e-8
5.1936108505328406e-8
1.847278098908002e-8
6.065674081017467e-8
2.3414760267496945e-7
7.104465869677839e-7
1.6722295189455035e-6
2.09797944500102e-6
6.739625092059908e-8
6.011750855202528e-7
3.8516431979057787e-7
2.5474708440584995e-7
2.635148987225385e-7
1.2925306271783055e-7
8.034928515993189e-7
1.5038392368747122e-6
1.102073854373527e-6
1.363224107201711e-7
4.271056832947133e-8
4.1597255467573996e-8
1.3159129710669984e-8
6.340610704563541e-9
5.36024855327705e-10
2.756960542778759e-10
4.449750301860828e-11
4.677785611750496e-11
6.43186417232815e-11
1.4192828462437352e-10
1.1310590352226392e-10
9.471019681480772e-11
2.8218110675748243e-10
8.120663460875798e-10
2.8042128426820587e-9
1.3938551045024492e-8
3.47232201747603e-8
3.768281889596643e-8
2.997300220479328e-8
3.6876868646283383e-8
1.9630213511834623e-8
9.937642678158362e-8
1.3957382174485503e-7
4.4911433588745325e-8
2.014514534647083e-8
3.982246948878343e-9
1.4441767999295209e-8
6.150836042216806e-9
1.5335424704986436e-11
1.8673783827506948e-12
1.0235935285274151e-13
2.875640410687652e-14
0.
0.
2.9264236510917384e-14
4.096810132272602e-14
5.661708825641059e-14
7.797041644544944e-14
1.0741890745320602e-13
1.4823544775018905e-13
2.0498667422259423e-13
2.8410034566758e-13
2.770606228076605e-13
1.3669945300033092e-13
1.2479604475741516e-13
1.6954087429477905e-13
2.397614892028175e-13
3.1821530884245755e-13
4.1968494652639574e-13
5.694249487192304e-13
7.982675397466371e-13
1.1483840011551045e-12
1.6827172526826073e-12
2.4986963078484958e-12
3.7497208783779185e-12
5.680420550332401e-12
8.686149663041386e-12
1.3415753233931088e-11
2.0953570039533813e-11
3.3151244639077e-11
5.325394119273748e-11
8.713291499103556e-11
1.0640715962466913e-9
2.9429876786207677e-9
5.0658086545583995e-9
4.348448139744197e-9
7.517012023855634e-10
3.830414267158549e-9
8.575924982248515e-9
1.3434930427465624e-8
1.8511848733957915e-8
2.385434155280383e-8
2.9422213708058202e-8
1.6092003806846277e-8
2.850696710339453e-9
1.3094022321089577e-8
1.4767339722880529e-8
1.6392836134742766e-8
2.128554601504378e-9
3.145116513954876e-8
5.860572855006016e-8
4.456054560038666e-8
3.661059001103129e-8
3.056877141361456e-8
2.4215757652141216e-8
1.7312845444419448e-8
9.462553458002958e-9
2.0924231364745376e-9
2.6614713519151663e-8
3.7159472424135126e-8
2.9252416339174935e-8
2.5611946657806926e-8
2.3984529629478618e-8
2.0561257491916327e-7
4.872121981666109e-8
6.811876979454066e-7
7.597907062545142e-8
1.414180633571785e-8
4.175580963271619e-9
2.698149847552197e-8
3.181588839175428e-8
1.9721884682960702e-8
3.489823885854604e-9
4.4963848357128396e-8
4.469837152907734e-8
5.695959420932725e-8
3.091169138372129e-8
7.321344388845383e-9
9.376757836472164e-10
1.2702802632371732e-9
2.1594993688909337e-8
1.5527733947444622e-7
1.4776771412938425e-7
6.141991989656881e-8
3.260805466834773e-8
2.0804132726416853e-8
3.732752041334832e-9
1.1667005889757445e-9
1.2990009822999075e-10
1.3256149970249952e-10
9.705778866236072e-11
5.7238263035502643e-11
1.2962636340190258e-11
1.3901547261140926e-10
2.787459982413101e-10
4.4248948354780236e-10
5.395666369696975e-10
5.100768811266609e-10
3.5584718140595756e-10
9.702940245803267e-11
2.46625711993985e-10
6.583026421300416e-10
1.1225093717496479e-9
1.620901402365948e-9
2.126589102065634e-9
1.482159788713772e-9
3.852940251569512e-9
3.7819429076615705e-9
3.688096286849541e-9
1.63790754296051e-9
7.11772481451346e-9
1.719754537494852e-8
3.7950858094402875e-8
2.813878384966019e-8
1.9912962645670216e-8
1.4790665816161643e-8
1.0735772508248253e-8
7.129302873736821e-9
3.4579453710729876e-9
1.2996577150197772e-9
9.772721068617624e-9
2.8416620146337333e-8
2.7557453123431675e-8
2.1761254317363628e-8
2.391630255380235e-7
1.6669145068261518e-7
2.4532927246389624e-6
4.440429618635988e-7
1.1508181001350848e-7
7.621734348310731e-9
6.224905949572694e-8
2.7572638377488644e-7
1.0766947128656582e-7
1.2569512839292456e-7
1.0038571061186149e-7
7.546348971103161e-8
1.5191228251321918e-7
9.288371259332972e-8
1.4763777252146044e-7
1.8760140663121192e-7
6.613676343092802e-8
3.719681065114924e-9
4.739628467283098e-10
9.226659896277363e-9
3.1318069612756716e-9
5.861548610220074e-10
1.973149751292964e-9
2.6750398521679484e-9
2.0792276518239156e-9
1.2153076098062128e-9
9.115880110632561e-10
2.3560971102734977e-9
3.91148986102035e-9
5.4385927518133875e-9
6.1801191842032554e-9
1.986602437277079e-8
5.0237947694675645e-8
5.588424311757429e-8
7.51958551447058e-9
4.2861196629945515e-8
7.767238117019412e-8
1.0271658597412186e-7
1.2228838572697212e-7
1.37174272431232e-7
1.4620831832582514e-7
1.4768801161391614e-7
6.719973855029889e-8
2.8449916761738804e-8
2.7182830392975733e-9
3.8931966419898554e-8
3.6879654375947446e-8
4.2270255424892405e-8
4.0994909722832154e-8
1.891261437177097e-8
6.968701669722624e-8
5.8794037685719485e-8
5.2146783497279786e-8
4.881164427130585e-8
4.57399486273522e-8
4.056059204616294e-8
3.0679624220517146e-8
1.0221235485832575e-8
3.574839368180499e-8
7.710160531494213e-8
7.198875609954383e-8
6.800994814233189e-8
9.087544409628601e-7
4.0595794299990573e-7
6.595215005521528e-6
1.1996713375813497e-6
3.023956882571171e-7
2.2110534082621594e-11
2.5171284137191454e-7
3.9381531528739533e-7
2.4557224743711357e-7
2.0551381846188386e-7
2.6480323196841193e-7
4.97408985406594e-8
3.671098680261827e-8
5.193597566462501e-8
1.8472301819079167e-8
6.065802388148976e-8
2.341507520318164e-7
7.104577650986033e-7
1.6722066803969467e-6
2.0980265588805967e-6
6.738319368691672e-8
6.011771681923739e-7
3.8516446400907266e-7
2.5474673567414647e-7
2.635139044140502e-7
1.2925869671974728e-7
8.034948536409851e-7
1.5038502182073896e-6
1.1020874959708984e-6
1.3632083605101982e-7
4.270985410186442e-8
4.159707547062241e-8
1.3158167348272952e-8
6.340555532750075e-9
5.360192191488447e-10
2.756914837082324e-10
4.4497375661457405e-11
4.677763746048381e-11
6.431832697166577e-11
1.4192759520400374e-10
1.1310544868026865e-10
9.470978450683855e-11
2.8217995181931633e-10
8.120629598455828e-10
2.804199473789021e-9
1.3938486074217298e-8
3.4723316613052405e-8
3.768279802029949e-8
2.997294027117245e-8
3.6876731002268285e-8
1.963022429615468e-8
9.937616654715039e-8
1.395740409003235e-7
4.4911451587746824e-8
2.0145159108698263e-8
3.9822789939361715e-9
1.4442314875128504e-8
6.151093351295167e-9
1.533582709740714e-11
1.8675900795977927e-12
1.0236318739144744e-13
2.8756401113808685e-14
0.
0.
2.9264181408826197e-14
4.096803767843265e-14
5.661701536463267e-14
7.797031560765458e-14
1.0741877104314717e-13
1.4823526125206637e-13
2.0498641158144763e-13
2.840999792823273e-13
2.7706025270603416e-13
1.3669929056537846e-13
1.2479592078083786e-13
1.6954071984470285e-13
2.397612562416946e-13
3.1821496551051475e-13
4.196844693564817e-13
5.694243028712886e-13
7.98266591643136e-13
1.1483825975849366e-12
1.6827151758185394e-12
2.498693187332699e-12
3.749716135215504e-12
5.680413147045113e-12
8.686138189226562e-12
1.3415734813065524e-11
2.095354027890975e-11
3.315119587736157e-11
5.325385900961007e-11
8.713277328329183e-11
1.0640696198338227e-9
2.9429819636587887e-9
5.065799619151628e-9
4.348443615542145e-9
7.517059290126207e-10
3.830400855399231e-9
8.575904301462572e-9
1.3434903307119682e-8
1.8511815713905862e-8
2.385430329807447e-8
2.942217130809093e-8
1.609197961426242e-8
2.8506641067302717e-9
1.3094015025427985e-8
1.476733218739507e-8
1.639282085201794e-8
2.1285012669614524e-9
3.145122290577101e-8
5.8605756204449187e-8
4.4560559469722246e-8
3.6610598254774177e-8
3.05687738685192e-8
2.421575521643605e-8
1.731284005987867e-8
9.462546337764115e-9
2.0924323139978203e-9
2.6614726326410978e-8
3.7159476737124204e-8
2.9252418932843384e-8
2.5611948483884715e-8
2.398453104184547e-8
2.0561256638482154e-7
4.872122560413119e-8
6.811875440361296e-7
7.597906010882298e-8
1.414180567213749e-8
4.175583989031407e-9
2.698151262692293e-8
3.181589019784695e-8
1.9721889345850574e-8
3.4898124626702616e-9
4.496395226284595e-8
4.469851192269336e-8
5.695984711389531e-8
3.0911896529391243e-8
7.321424619089333e-9
9.376946848238283e-10
1.270288271196523e-9
2.159502293164402e-8
1.5527746739792511e-7
1.477682464584438e-7
6.142009592135864e-8
3.260805879645919e-8
2.0804192745704937e-8
3.73275124145289e-9
1.1667047764447392e-9
1.2990138246385424e-10
1.3256112413830823e-10
9.70577589705805e-11
5.723826971084115e-11
1.2962449277687557e-11
1.390152307653454e-10
2.787454690526103e-10
4.4248862480344794e-10
5.395657112104953e-10
5.10076294129544e-10
3.558472361213846e-10
9.70302682251187e-11
2.4662396389068334e-10
6.582999952725727e-10
1.1225058400776143e-9
1.62089702418686e-9
2.12658394647115e-9
1.4821640952923522e-9
3.852935747329724e-9
3.781939045564945e-9
3.688089151575386e-9
1.6379166216606425e-9
7.117725643290627e-9
1.7197538517728614e-8
3.795086271421261e-8
2.8138800358353243e-8
1.991296817936918e-8
1.479066642182006e-8
1.073577102570481e-8
7.1293006445637926e-9
3.457942881359526e-9
1.2996604819631845e-9
9.772724524361797e-9
2.841662485243066e-8
2.7557455806661692e-8
2.1761256102028885e-8
2.391629930930397e-7
1.6669140205440633e-7
2.4532929475062024e-6
4.440430214750775e-7
1.1508183997482754e-7
7.621755058545152e-9
6.224901484999681e-8
2.75726532199474e-7
1.0766949216779798e-7
1.256951309490836e-7
1.0038573162376161e-7
7.546329667096761e-8
1.5191254789680748e-7
9.288354667824447e-8
1.4763826986309853e-7
1.876010614555087e-7
6.613660934459956e-8
3.719714056443295e-9
4.740707666049406e-10
9.226656526221111e-9
3.1318010944761013e-9
5.86152002834534e-10
1.973156733281122e-9
2.6750403133727204e-9
2.0792289277394135e-9
1.2153051832031753e-9
9.115923221234658e-10
2.356102826667386e-9
3.911498496902784e-9
5.438604517911151e-9
6.180132833229422e-9
1.986607203249401e-8
5.0238062835641184e-8
5.5884355557154136e-8
7.519575815069493e-9
4.286130350984177e-8
7.767253864801987e-8
1.0271677262459742e-7
1.222885915588196e-7
1.3717448887918357e-7
1.462085335551243e-7
1.476882098133916e-7
6.71998337192139e-8
2.8449959926587476e-8
2.7182219572560883e-9
3.893198238050454e-8
3.687965885799139e-8
4.227024902194162e-8
4.09949583085537e-8
1.8912472215607035e-8
6.968702449109148e-8
5.8794053141739235e-8
5.214679071692082e-8
4.881164767365567e-8
4.5739951524588997e-8
4.056059679130041e-8
3.0679633016563166e-8
1.0221252022535393e-8
3.574836533689816e-8
7.710158700184587e-8
7.19887386517157e-8
6.800993133863407e-8
9.087540766730467e-7
4.059577398742215e-7
6.595214673435246e-6
1.1996713251149453e-6
3.023957484678687e-7
2.2202757137435464e-11
2.51712511359238e-7
3.9381558365119086e-7
2.455722458700794e-7
2.0551416104527515e-7
2.6480377151054875e-7
4.974094068103142e-8
3.671089612035203e-8
5.193592259767938e-8
1.84721105138863e-8
6.065853609216215e-8
2.3415200924492317e-7
7.104622276031138e-7
1.6721975604841976e-6
2.0980453681578424e-6
6.737797980102844e-8
6.011779998520735e-7
3.851645217425044e-7
2.547465964967272e-7
2.635135074149268e-7
1.2926094666521153e-7
8.034956524542069e-7
1.5038546027131928e-6
1.1020929425745918e-6
1.363202076797385e-7
4.270956892400928e-8
4.159700357478334e-8
1.3157783226517359e-8
6.340533507396984e-9
5.360169697309319e-10
2.756896576953599e-10
4.449732489645936e-11
4.677755028404987e-11
6.431820125901586e-11
1.419273203005638e-10
1.1310526681095454e-10
9.470962056828972e-11
2.82179490111708e-10
8.12061606860442e-10
2.8041941353949952e-9
1.393846013075575e-8
3.472335511470845e-8
3.768278968645596e-8
2.997291554448578e-8
3.687667604008176e-8
1.9630228573031885e-8
9.937606231595516e-8
1.395741285414224e-7
4.49114587867389e-8
2.0145164612211984e-8
3.982291791616843e-9
1.444253327295963e-8
6.151196104035239e-9
1.5335987785062232e-11
1.8676745708797117e-12
1.0236471825269386e-13
2.875639965200175e-14
0.
0.
2.926415914137723e-14
4.0968015529669736e-14
5.661698329627253e-14
7.797027717569241e-14
1.0741871526387353e-13
1.4823518531492863e-13
2.0498630582159721e-13
2.8409983221151787e-13
2.770601019168567e-13
1.3669919643047446e-13
1.2479586334325444e-13
1.6954064082040806e-13
2.3976114649058537e-13
3.182148256908991e-13
4.196842533208272e-13
5.694240334307749e-13
7.982662085084209e-13
1.14838204226653e-12
1.682714374977269e-12
2.498691900070797e-12
3.7497141803397204e-12
5.680410238192477e-12
8.686133557005797e-12
1.3415727489400766e-11
2.0953528473627567e-11
3.315117629111362e-11
5.3253826336275436e-11
8.713271669277699e-11
1.0640688305121189e-9
2.942979681552382e-9
5.065796010818868e-9
4.348441808883408e-9
7.517078166475588e-10
3.830395499079302e-9
8.575896042400713e-9
1.343489247689015e-8
1.851180252703338e-8
2.3854288020617734e-8
2.942215437509914e-8
1.6091969952384228e-8
2.850651085940718e-9
1.3094012110757616e-8
1.4767329177840051e-8
1.6392814745389093e-8
2.1284799704232838e-9
3.145124594013966e-8
5.860576726362465e-8
4.4560565012562916e-8
3.6610601549225736e-8
3.0568774846294495e-8
2.421575424234478e-8
1.7312837908096888e-8
9.462543494988384e-9
2.0924359785543395e-9
2.661473143988318e-8
3.715947845620934e-8
2.9252419965837316e-8
2.5611949211605154e-8
2.3984531603742627e-8
2.0561256295652998e-7
4.872122792477705e-8
6.811874824361774e-7
7.597905590378276e-8
1.414180540536894e-8
4.17558519888647e-9
2.6981518280756712e-8
3.1815890924975374e-8
1.9721891211299368e-8
3.4898079040166196e-9
4.4963993759354674e-8
4.469856799579951e-8
5.6959948109690275e-8
3.091197844708254e-8
7.3214566689390725e-9
9.377022252413635e-10
1.2702914839608422e-9
2.1595034611068782e-8
1.552775184932287e-7
1.477684590380133e-7
6.142016621184312e-8
3.260806044392435e-8
2.080421671316619e-8
3.732750920427722e-9
1.1667064487226465e-9
1.2990189518441715e-10
1.325609742067923e-10
9.70577471407425e-11
5.723827237267643e-11
1.2962374756422483e-11
1.3901513424772818e-10
2.7874525782627365e-10
4.424882818824492e-10
5.39565341938438e-10
5.100760596902957e-10
3.5584725799120363e-10
9.703061413602893e-11
2.466232659926292e-10
6.582989382788013e-10
1.1225044303398146e-9
1.6208952761889638e-9
2.12658188964557e-9
1.4821658153645523e-9
3.8529339497705635e-9
3.781937504064952e-9
3.6880863032132806e-9
1.6379202478960344e-9
7.117725977582177e-9
1.7197535788766027e-8
3.7950864567209806e-8
2.813880695337998e-8
1.991297038930734e-8
1.4790666665532715e-8
1.0735770434049087e-8
7.129299756491077e-9
3.4579418867616306e-9
1.2996615867114873e-9
9.772725910912696e-9
2.841662673935534e-8
2.7557456881186235e-8
2.1761256817245982e-8
2.3916298015911105e-7
1.6669138264917969e-7
2.453293036676841e-6
4.4404304530308917e-7
1.1508185194171452e-7
7.621763330508406e-9
6.224899702469013e-8
2.757265914792113e-7
1.0766950051118916e-7
1.256951319762451e-7
1.0038574002070992e-7
7.546321958489996e-8
1.5191265381473042e-7
9.288348038560736e-8
1.4763846847744989e-7
1.8760092362176562e-7
6.61365478154686e-8
3.7197272305848037e-9
4.741138460259603e-10
9.226655180293237e-9
3.1317987514910405e-9
5.861508619287779e-10
1.973159521677644e-9
2.675040497674493e-9
2.0792294372966994e-9
1.2153042145710884e-9
9.115940441475105e-10
2.3561051099927803e-9
3.911501946087902e-9
5.438609216872664e-9
6.180138283234757e-9
1.9866091067657243e-8
5.023810881856482e-8
5.588440046293896e-8
7.519571944543315e-9
4.286134619231143e-8
7.767260153842562e-8
1.0271684716747303e-7
1.2228867376223867e-7
1.3717457532371138e-7
1.46208619514638e-7
1.4768828897277102e-7
6.719987172723175e-8
2.8449977165369855e-8
2.718197563961793e-9
3.893198875380155e-8
3.687966064856871e-8
4.2270246465613964e-8
4.099497771414602e-8
1.8912415449229655e-8
6.968702760838487e-8
5.87940593149963e-8
5.214679360161782e-8
4.881164903553657e-8
4.573995268216332e-8
4.056059868822802e-8
3.067963653141485e-8
1.0221258628673929e-8
3.5748354014458314e-8
7.710157969023201e-8
7.198873168726698e-8
6.800992463174593e-8
9.087539312262758e-7
4.0595765876174816e-7
6.59521454096003e-6
1.199671320168528e-6
3.023957725195117e-7
2.223958294097651e-11
2.5171237958514404e-7
3.938156908198082e-7
2.455722452498783e-7
2.0551429785064847e-7
2.6480398695945195e-7
4.974095751460538e-8
3.671085991347514e-8
5.193590141120465e-8
1.847203412810818e-8
6.065874063350822e-8
2.3415251128645192e-7
7.1046400958537e-7
1.672193919067718e-6
2.0980528789870867e-6
6.73758980656001e-8
6.011783319092496e-7
3.851645447704987e-7
2.547465409142896e-7
2.635133488949853e-7
1.2926184495797346e-7
8.034959715645874e-7
1.503856353535033e-6
1.1020951174304147e-6
1.3631995672897592e-7
4.270945505815117e-8
4.159697487295674e-8
1.3157629834172248e-8
6.3405247112879575e-9
5.360160714243112e-10
2.7568892918345424e-10
4.449730459384626e-11
4.6777515379876395e-11
6.43181510644208e-11
1.4192721036487586e-10
1.1310519444352051e-10
9.470955485517314e-11
2.8217930589164673e-10
8.120610678735332e-10
2.8041920050549696e-9
1.3938449774253719e-8
3.472337048616882e-8
3.768278636028263e-8
2.9972905671388456e-8
3.687665409712976e-8
1.9630230284604157e-8
9.93760207580121e-8
1.39574163510139e-7
4.491146165847957e-8
2.014516680807455e-8
3.98229690185451e-9
1.4442620471524667e-8
6.15123712681174e-9
1.5336051931803648e-11
1.8677083070552595e-12
1.0236532703992415e-13
2.8756399073844014e-14
0.
0.
2.926414938834538e-14
4.0968006097549177e-14
5.661697116886457e-14
7.797025746882823e-14
1.0741869119907585e-13
1.4823515243936849e-13
2.049862604324939e-13
2.840997696930843e-13
2.770600349530122e-13
1.3669917000533951e-13
1.247958557637776e-13
1.6954061499111144e-13
2.397610953710993e-13
3.182147903412546e-13
4.196841845551822e-13
5.694239413959471e-13
7.982660089589865e-13
1.1483818463273048e-12
1.6827140651415921e-12
2.498691480241728e-12
3.74971339595834e-12
5.6804089703889005e-12
8.686131668913599e-12
1.3415724522503508e-11
2.095352372492108e-11
3.315116853490658e-11
5.3253813093174375e-11
8.713269419937916e-11
1.0640685152977314e-9
2.942978770248645e-9
5.06579456978116e-9
4.34844108731197e-9
7.517085697298648e-10
3.830393360868599e-9
8.575892745083802e-9
1.3434888152474503e-8
1.8511797262016403e-8
2.3854281920728324e-8
2.9422147614606125e-8
1.609196609472795e-8
2.850645890176057e-9
1.3094010947665288e-8
1.4767327976305295e-8
1.6392812307154263e-8
2.1284714641175985e-9
3.145125518040026e-8
5.86057716790159e-8
4.456056722290973e-8
3.661060286193924e-8
3.0568775238837256e-8
2.421575385362025e-8
1.7312837049695862e-8
9.462542359691356e-9
2.0924374429291376e-9
2.6614733482344164e-8
3.7159479142994904e-8
2.9252420378705044e-8
2.5611949501911515e-8
2.3984531828157912e-8
2.0561256159027098e-7
4.872122884806109e-8
6.811874578797454e-7
7.597905422535464e-8
1.4141805301536684e-8
4.175585682417993e-9
2.698152053879482e-8
3.181589121416198e-8
1.9721891955541092e-8
3.489806083448356e-9
4.496401032841076e-8
4.469859038018564e-8
5.6959988438749525e-8
3.0912011171525065e-8
7.32146945884723e-9
9.37705233226158e-10
1.270292760750163e-9
2.1595039271705397e-8
1.5527753888813285e-7
1.4776854391167283e-7
6.142019427634064e-8
3.260806110192135e-8
2.080422628339223e-8
3.732750793032294e-9
1.1667071164145755e-9
1.2990209989658612e-10
1.3256091436145275e-10
9.705774241443207e-11
5.723827338085835e-11
1.2962344961008542e-11
1.390150958227127e-10
2.787451734392103e-10
4.4248814508486914e-10
5.395651943636322e-10
5.100759659823264e-10
3.558472667962677e-10
9.70307517544665e-11
2.466229874141721e-10
6.582985168437581e-10
1.1225038679554272e-9
1.6208945794860722e-9
2.1265810683442106e-9
1.4821665021854804e-9
3.8529332309804576e-9
3.7819368884490035e-9
3.6880851662942896e-9
1.6379216943279564e-9
7.117726109330822e-9
1.7197534700756627e-8
3.795086530771691e-8
2.813880959245083e-8
1.9912971270899247e-8
1.4790666762954984e-8
1.0735770199090745e-8
7.129299400689797e-9
3.4579414897129555e-9
1.299662029209412e-9
9.77272646050093e-9
2.8416627490981903e-8
2.7557457309430334e-8
2.1761257102052185e-8
2.391629749924275e-7
1.6669137489693237e-7
2.453293072234373e-6
4.440430548132642e-7
1.1508185671905398e-7
7.621766632126352e-9
6.224898990619954e-8
2.757266151450706e-7
1.0766950384135974e-7
1.256951323849898e-7
1.003857433733906e-7
7.546318880820317e-8
1.5191269609475215e-7
9.288345390921984e-8
1.4763854775079718e-7
1.8760086859000007e-7
6.61365232492246e-8
3.719732487348876e-9
4.741310636756518e-10
9.226654642847039e-9
3.1317978161549064e-9
5.861504059470053e-10
1.9731606348587956e-9
2.675040571240883e-9
2.0792296407211333e-9
1.2153038276500537e-9
9.11594731378832e-10
2.3561060210927615e-9
3.9115033232749105e-9
5.438611093164947e-9
6.180140458769471e-9
1.9866098664451672e-8
5.023812717654266e-8
5.588441839140316e-8
7.519570398490848e-9
4.286136323349839e-8
7.767262664783339e-8
1.0271687692818448e-7
1.2228870658122933e-7
1.3717460983528e-7
1.46208653832109e-7
1.476883205758731e-7
6.719988690109775e-8
2.844998404689846e-8
2.718187824645309e-9
3.893199129905722e-8
3.687966136341902e-8
4.2270245445233494e-8
4.099498545870436e-8
1.891239278872759e-8
6.96870288479975e-8
5.879406178034216e-8
5.214679475288283e-8
4.8811649578052584e-8
4.573995314400015e-8
4.056059944599728e-8
3.067963793457792e-8
1.0221261264329682e-8
3.574834949547547e-8
7.710157676995406e-8
7.198872890616862e-8
6.800992195293932e-8
9.08753873150656e-7
4.059576263739631e-7
6.595214488043424e-6
1.1996713181873455e-6
3.0239578212235323e-7
2.2254288954896628e-11
2.517123269729076e-7
3.938157336079771e-7
2.4557224500118536e-7
2.0551435246863715e-7
2.6480407298565385e-7
4.9740964237216656e-8
3.6710845479981646e-8
5.19358929375572e-8
1.847200362927114e-8
6.065882229945069e-8
2.3415271173170372e-7
7.104647210655038e-7
1.6721924651038078e-6
2.098055877813693e-6
6.737506686057554e-8
6.011784644942677e-7
3.851645539715552e-7
2.547465187245828e-7
2.6351328560255204e-7
1.2926220364065022e-7
8.034960989583956e-7
1.5038570525919983e-6
1.1020959857936696e-6
1.363198565413559e-7
4.2709409594022846e-8
4.1596963412167704e-8
1.3157568592286614e-8
6.340521199323887e-9
5.360157126167119e-10
2.75688637505446e-10
4.44972965135332e-11
4.677750149422132e-11
6.431813101295651e-11
1.4192716637525514e-10
1.131051655386649e-10
9.47095280189053e-11
2.8217923287968474e-10
8.120608529305159e-10
2.804191152448401e-9
1.3938445650780601e-8
3.472337662636357e-8
3.7682785031030895e-8
2.99729017277418e-8
3.687664533303159e-8
1.963023096703423e-8
9.937600415518907e-8
1.3957417747603758e-7
4.49114628057616e-8
2.0145167685107488e-8
3.982298942392589e-9
1.4442655287542496e-8
6.151253505585461e-9
1.5336077550857962e-11
1.8677218178955455e-12
1.0236557274642694e-13
2.875639838374801e-14
0.
0.
2.9264146099350415e-14
4.0968001321941596e-14
5.661696600849178e-14
7.797025106830365e-14
1.0741868529259598e-13
1.4823514315287166e-13
2.0498624992839778e-13
2.840997492876965e-13
2.770600189694247e-13
1.3669917173886716e-13
1.2479584195644727e-13
1.695406084126639e-13
2.3976110074961623e-13
3.1821474654745675e-13
4.196841803365207e-13
5.694238781931033e-13
7.982659892150681e-13
1.1483817606105175e-12
1.6827139046217942e-12
2.498691269403754e-12
3.749713079976191e-12
5.6804085635996514e-12
8.68613103589693e-12
1.3415723540313546e-11
2.0953521831050105e-11
3.3151165411461645e-11
5.32538077752409e-11
8.713268504598308e-11
1.064068389574519e-9
2.9429784063333063e-9
5.065793994563666e-9
4.3484407995271804e-9
7.517088707492933e-10
3.830392507052004e-9
8.575891428343764e-9
1.3434886425874432e-8
1.8511795160355382e-8
2.3854279485486565e-8
2.9422144915644052e-8
1.609196455460187e-8
2.850643812413669e-9
1.3094010483504779e-8
1.4767327496517025e-8
1.6392811335059525e-8
2.1284680637583094e-9
3.145125882508338e-8
5.860577342302733e-8
4.4560568105234545e-8
3.6610603388365836e-8
3.056877539312812e-8
2.421575370005907e-8
1.731283670641295e-8
9.462541906340445e-9
2.0924380273038445e-9
2.661473429741248e-8
3.715947941761851e-8
2.925242054406621e-8
2.5611949618033667e-8
2.398453191847464e-8
2.0561256104598997e-7
4.872122921405687e-8
6.811874480715601e-7
7.59790535540339e-8
1.414180525995318e-8
4.175585874421158e-9
2.6981521439091337e-8
3.181589132949258e-8
1.9721892252773747e-8
3.4898053556874384e-9
4.4964016940949734e-8
4.469859932100947e-8
5.6960004527086696e-8
3.091202424607147e-8
7.321474566986314e-9
9.377064427967396e-10
1.270293265263255e-9
2.1595041135464297e-8
1.552775470350525e-7
1.477685778013951e-7
6.142020548220044e-8
3.260806136463527e-8
2.080423010388505e-8
3.732750742021385e-9
1.1667073829701027e-9
1.2990218168714268e-10
1.3256089045044688e-10
9.705774052217995e-11
5.723827386396291e-11
1.2962332970838304e-11
1.39015080352596e-10
2.7874513982286347e-10
4.4248809055226063e-10
5.395651355020039e-10
5.10075928629288e-10
3.558472701798533e-10
9.703080684014432e-11
2.4662287591388616e-10
6.58298348206619e-10
1.122503643223301e-9
1.620894300793601e-9
2.1265807402963485e-9
1.4821667761497092e-9
3.852932944497386e-9
3.781936642676671e-9
3.688084712070849e-9
1.6379222718644265e-9
7.117726161489015e-9
1.7197534257430485e-8
3.795086559847893e-8
2.813881064278146e-8
1.9912971626464478e-8
1.4790666800329265e-8
1.0735770105418838e-8
7.129299259212214e-9
3.4579413304224156e-9
1.2996622059071744e-9
9.772726680330733e-9
2.8416627790863168e-8
2.755745748040987e-8
2.176125721644055e-8
2.3916297292845676e-7
1.6669137180121065e-7
2.453293086426606e-6
4.4404305861181997e-7
1.150818586284585e-7
7.621767951045545e-9
6.22489870647254e-8
2.757266245948844e-7
1.0766950517131842e-7
1.2569513254843977e-7
1.0038574471058967e-7
7.54631765146267e-8
1.5191271304468267e-7
9.288344335338085e-8
1.4763857944095214e-7
1.8760084661648356e-7
6.613651343995237e-8
3.7197345874287305e-9
4.741379340059114e-10
9.226654427989818e-9
3.1317974426174324e-9
5.861502242111826e-10
1.973161079488891e-9
2.6750406006387775e-9
2.079229721929375e-9
1.2153036729626788e-9
9.115950056650593e-10
2.3561063854330398e-9
3.911503873012021e-9
5.4386118426494384e-9
6.180141327391939e-9
1.9866101700723818e-8
5.023813450671486e-8
5.588442555042699e-8
7.519569781355884e-9
4.286137003835289e-8
7.767263667336164e-8
1.0271688881163789e-7
1.2228871968544056e-7
1.3717462361628414e-7
1.462086675352907e-7
1.4768833319509398e-7
6.719989296006489e-8
2.84499867955481e-8
2.718183934940844e-9
3.893199231494508e-8
3.687966164882266e-8
4.227024503774513e-8
4.099498855087302e-8
1.8912383743071452e-8
6.968702934126238e-8
5.879406276322864e-8
5.2146795212765334e-8
4.881164979469667e-8
4.573995332896448e-8
4.056059974748592e-8
3.0679638495862786e-8
1.0221262318256859e-8
3.574834769121835e-8
7.710157560422991e-8
7.198872779616767e-8
6.800992088386681e-8
9.087538499635661e-7
4.0595761344281653e-7
6.595214466918305e-6
1.1996713173968338e-6
3.023957859568433e-7
2.2260159481358985e-11
2.517123059679529e-7
3.9381575069258184e-7
2.4557224490204237e-7
2.0551437427834218e-7
2.648041073312799e-7
4.974096690874626e-8
3.6710839695671424e-8
5.1935889546455613e-8
1.8471991445000232e-8
6.06588549120015e-8
2.341527917674165e-7
7.104650051512786e-7
1.6721918845652637e-6
2.0980570752020543e-6
6.737473498295312e-8
6.011785174331995e-7
3.8516455764159787e-7
2.5474650986427665e-7
2.635132603290797e-7
1.292623468536036e-7
8.034961498285315e-7
1.5038573317173122e-6
1.1020963325176166e-6
1.3631981653618026e-7
4.270939144103001e-8
4.1596958836039265e-8
1.315754413892528e-8
6.3405197976008e-9
5.360155688145694e-10
2.756885216301678e-10
4.4497293281931545e-11
4.6777495932007015e-11
6.431812302694355e-11
1.4192714869158604e-10
1.1310515397863843e-10
9.470951760767524e-11
2.8217920345069886e-10
8.120607669723446e-10
2.8041908140107747e-9
1.393844398759222e-8
3.472337907502479e-8
3.768278450036053e-8
2.99729001524887e-8
3.6876641835116704e-8
1.9630231241475847e-8
9.937599752707289e-8
1.3957418305058074e-7
4.491146326388725e-8
2.0145168035191903e-8
3.982299756683259e-9
1.4442669190820205e-8
6.151260046767065e-9
1.5336087778633623e-11
1.8677272461335973e-12
1.0236566958551629e-13
2.8756398476778034e-14
0.
0.
2.9264144486541706e-14
4.096800105096057e-14
5.6616965873543975e-14
7.797024945007195e-14
1.0741868116060092e-13
1.4823513498715763e-13
2.049862369978213e-13
2.8409973986144825e-13
2.7705999922319535e-13
1.3669917085255033e-13
1.2479583981534816e-13
1.6954059900313033e-13
2.3976108744305283e-13
3.182147394632785e-13
4.1968416381847785e-13
5.694238908786347e-13
7.982659408979277e-13
1.1483817365428876e-12
1.682713857798517e-12
2.4986911615837803e-12
3.749712928604692e-12
5.680408363317126e-12
8.68613054290239e-12
1.341572300294108e-11
2.0953521111103432e-11
3.3151164206589544e-11
5.3253805791621446e-11
8.713268133706839e-11
1.0640683393719444e-9
2.9429782612240137e-9
5.06579376532608e-9
4.348440684450881e-9
7.517089911369375e-10
3.830392166180091e-9
8.575890902594735e-9
1.3434885736611385e-8
1.8511794320550074e-8
2.385427851284673e-8
2.9422143837776624e-8
1.609196393955528e-8
2.850642982730479e-9
1.3094010298231203e-8
1.4767327304988706e-8
1.639281094655179e-8
2.1284667114518383e-9
3.14512603152209e-8
5.860577412752503e-8
4.456056845405274e-8
3.6610603599237355e-8
3.0568775456579874e-8
2.4215753638557616e-8
1.7312836569199293e-8
9.462541725647807e-9
2.0924382593599793e-9
2.661473462242908e-8
3.7159479527169774e-8
2.9252420609048427e-8
2.5611949663954513e-8
2.3984531954341413e-8
2.0561256082804048e-7
4.872122936176316e-8
6.81187444151545e-7
7.597905328419925e-8
1.4141805242683215e-8
4.175585951204939e-9
2.698152179963869e-8
3.1815891376037815e-8
1.972189237141913e-8
3.4898050648653447e-9
4.4964019581779035e-8
4.469860288714602e-8
5.6960010950409684e-8
3.09120294648049e-8
7.321476610736185e-9
9.377069129762008e-10
1.270293471341057e-9
2.1595041878325917e-8
1.5527755028594591e-7
1.4776859133203096e-7
6.142020995636848e-8
3.260806146952035e-8
2.0804231629666154e-8
3.732750721921443e-9
1.1667074894213718e-9
1.2990221431596907e-10
1.3256088090616982e-10
9.705773974957704e-11
5.723827400744106e-11
1.2962328298183513e-11
1.3901507422387482e-10
2.7874512624621764e-10
4.4248806858175906e-10
5.395651119671554e-10
5.100759138464902e-10
3.558472716020111e-10
9.703082914570679e-11
2.4662283169102504e-10
6.582982807597926e-10
1.1225035531464326e-9
1.6208941887079232e-9
2.1265806090182768e-9
1.4821668843969249e-9
3.852932830071551e-9
3.781936544568458e-9
3.688084530516381e-9
1.6379225033645264e-9
7.117726185807086e-9
1.7197534085881398e-8
3.795086572016484e-8
2.8138811061221186e-8
1.9912971764106362e-8
1.4790666817550881e-8
1.0735770066620477e-8
7.129299202304854e-9
3.4579412687159e-9
1.2996622756198322e-9
9.772726768151986e-9
2.8416627912713453e-8
2.7557457548768903e-8
2.176125726197844e-8
2.391629721054372e-7
1.6669137056649597e-7
2.4532930921005473e-6
4.440430601264224e-7
1.1508185939015726e-7
7.621768477878609e-9
6.22489859303632e-8
2.757266283681247e-7
1.0766950570222383e-7
1.2569513261368748e-7
1.0038574524698926e-7
7.54631716165845e-8
1.5191271974440348e-7
9.288343919432628e-8
1.4763859209495104e-7
1.8760083784106981e-7
6.613650952361806e-8
3.719735428234181e-9
4.741406694138529e-10
9.226654342326456e-9
3.131797293481859e-9
5.861501516610197e-10
1.9731612568097084e-9
2.675040612365754e-9
2.0792297543825948e-9
1.2153036114297923e-9
9.115951153326553e-10
2.3561065307015444e-9
3.911504091847024e-9
5.438612141614268e-9
6.180141675223725e-9
1.9866102912858736e-8
5.023813743261685e-8
5.5884428407911596e-8
7.519569536116174e-9
4.286137275454125e-8
7.767264067636138e-8
1.0271689355657672e-7
1.2228872491790842e-7
1.3717462911840924e-7
1.462086730066921e-7
1.476883382339182e-7
6.71998953791864e-8
2.8449987892725345e-8
2.7181823830286685e-9
3.8931992720688605e-8
3.6879661762655626e-8
4.227024487463405e-8
4.0994989782089585e-8
1.8912380131926205e-8
6.968702954260983e-8
5.879406315956597e-8
5.21467953955992e-8
4.881164988195992e-8
4.573995340344538e-8
4.056059986741056e-8
3.067963871757684e-8
1.0221262741564928e-8
3.5748346968955275e-8
7.710157513855501e-8
7.198872735230966e-8
6.800992045643915e-8
9.087538407026861e-7
4.0595760828275603e-7
6.595214458495221e-6
1.199671317082494e-6
3.023957874882458e-7
2.2262505475470112e-11
2.517122975792049e-7
3.9381575751382874e-7
2.4557224486246407e-7
2.0551438298752205e-7
2.6480412104584927e-7
4.9740967975935336e-8
3.6710837395709727e-8
5.193588821198774e-8
1.847198657753276e-8
6.06588679240008e-8
2.3415282372580714e-7
7.104651185775186e-7
1.6721916527717464e-6
2.0980575532801595e-6
6.737460247065143e-8
6.011785385699219e-7
3.851645591078982e-7
2.547465063261159e-7
2.635132502386336e-7
1.2926240403333873e-7
8.034961701394968e-7
1.5038574431603774e-6
1.1020964709543824e-6
1.3631980056429725e-7
4.2709384193294704e-8
4.1596957008738635e-8
1.3157534375446938e-8
6.340519237874044e-9
5.360155129971536e-10
2.75688474833617e-10
4.449729199784568e-11
4.677749374822536e-11
6.431811979744835e-11
1.4192714195633155e-10
1.1310514940091342e-10
9.470951344024642e-11
2.8217919127637677e-10
8.120607324911679e-10
2.804190678370342e-9
1.3938443330901252e-8
3.472338005393303e-8
3.7682784290609716e-8
2.997289952763777e-8
3.687664043814599e-8
1.963023135189925e-8
9.937599488068136e-8
1.3957418527621934e-7
4.491146344693357e-8
2.014516817491371e-8
3.982300083100665e-9
1.4442674740909755e-8
6.151262658630596e-9
1.533609186890911e-11
1.867729215193432e-12
1.0236570888179854e-13
2.8756398542038376e-14
0.
0.
2.9264143325546404e-14
4.096799962939813e-14
5.661696448954482e-14
7.797025206516789e-14
1.07418679507749e-13
1.4823513320594792e-13
2.049862375934642e-13
2.8409973656545213e-13
2.7706000992867513e-13
1.366991663170004e-13
1.247958416704356e-13
1.6954061132264593e-13
2.3976109006990926e-13
3.182147452935495e-13
4.196841463099367e-13
5.69423883366558e-13
7.982659471689355e-13
1.1483817018385719e-12
1.6827138355284764e-12
2.4986911640919632e-12
3.749712985649836e-12
5.68040829423786e-12
8.68613052202485e-12
1.341572273978541e-11
2.095352083985643e-11
3.315116353099583e-11
5.3253805045225554e-11
8.71326798848578e-11
1.0640683197228194e-9
2.942978203079123e-9
5.0657936736852705e-9
4.348440638887698e-9
7.517090389058317e-10
3.830392030029371e-9
8.57589069284621e-9
1.3434885461333058e-8
1.851179398566312e-8
2.385427812444056e-8
2.9422143407325485e-8
1.6091963693960496e-8
2.850642653823697e-9
1.3094010223298617e-8
1.4767327228517514e-8
1.639281079183353e-8
2.128466167662509e-9
3.145126089374141e-8
5.860577441213294e-8
4.456056860418148e-8
3.6610603679609777e-8
3.0568775481689464e-8
2.4215753612401463e-8
1.7312836515982367e-8
9.462541652813756e-9
2.092438352725258e-9
2.6614734753137418e-8
3.7159479570717544e-8
2.9252420635771556e-8
2.5611949682645936e-8
2.398453196811526e-8
2.0561256074015864e-7
4.872122942305768e-8
6.81187442559162e-7
7.597905318277211e-8
1.4141805239871298e-8
4.175585981808185e-9
2.6981521943797094e-8
3.1815891394388506e-8
1.972189241882849e-8
3.4898049504318102e-9
4.496402063830123e-8
4.469860430884925e-8
5.6960013507998014e-8
3.091203152518843e-8
7.321477422616449e-9
9.377071113521616e-10
1.2702935565410588e-9
2.1595042175660706e-8
1.5527755158557292e-7
1.4776859673475168e-7
6.142021174282745e-8
3.260806151140853e-8
2.080423223890141e-8
3.732750713965442e-9
1.1667075318874166e-9
1.2990222730671576e-10
1.3256087709426676e-10
9.705773944196643e-11
5.7238274070961795e-11
1.2962326363448563e-11
1.3901507175090924e-10
2.787451209459888e-10
4.4248805988844465e-10
5.395651023540326e-10
5.100759079903332e-10
3.558472723276129e-10
9.703083798418051e-11
2.466228137205926e-10
6.58298253738133e-10
1.1225035171534885e-9
1.6208941446029925e-9
2.1265805559735072e-9
1.4821669272164634e-9
3.852932784305721e-9
3.781936505362154e-9
3.6880844584953047e-9
1.6379225960209716e-9
7.1177261928717736e-9
1.7197534017358312e-8
3.7950865766209844e-8
2.8138811231229358e-8
1.991297182325934e-8
1.4790666823208625e-8
1.0735770050422285e-8
7.129299179192299e-9
3.4579412425268675e-9
1.299662304370966e-9
9.772726803490818e-9
2.841662795861506e-8
2.7557457575806132e-8
2.1761257280021007e-8
2.391629717758015e-7
1.6669137007099313e-7
2.4532930943498915e-6
4.4404306073402783e-7
1.1508185969253137e-7
7.62176868771662e-9
6.224898547682643e-8
2.7572662987480334e-7
1.0766950591427805e-7
1.256951326396389e-7
1.0038574546119214e-7
7.54631696487534e-8
1.5191272240812386e-7
9.288343746069153e-8
1.476385971448869e-7
1.8760083434028066e-7
6.613650795994518e-8
3.7197357644874238e-9
4.741417608319824e-10
9.226654307956377e-9
3.1317972338859938e-9
5.861501224583277e-10
1.973161327584088e-9
2.6750406170064426e-9
2.079229767283094e-9
1.215303586811801e-9
9.115951591562903e-10
2.356106588471161e-9
3.9115041796418804e-9
5.43861226019484e-9
6.180141814362532e-9
1.9866103395764005e-8
5.023813860334698e-8
5.588442954928846e-8
7.519569435575859e-9
4.286137383977645e-8
7.767264227400675e-8
1.0271689545062245e-7
1.2228872700674382e-7
1.3717463131525885e-7
1.4620867519081304e-7
1.476883402450592e-7
6.71998963449295e-8
2.844998833113034e-8
2.7181817631973775e-9
3.893199288120901e-8
3.687966180818363e-8
4.2270244810293766e-8
4.0994990280784064e-8
1.8912378693036917e-8
6.968702962557368e-8
5.879406331472107e-8
5.214679546828703e-8
4.881164991533292e-8
4.573995343276333e-8
4.05605999172667e-8
3.067963880730501e-8
1.0221262906903868e-8
3.5748346681579336e-8
7.710157495293528e-8
7.198872717529582e-8
6.800992028625453e-8
9.087538370093789e-7
4.0595760622050005e-7
6.595214455134059e-6
1.1996713169550278e-6
3.023957880988961e-7
2.226344055931079e-11
2.517122942302815e-7
3.9381576023756494e-7
2.455722448467973e-7
2.0551438646331765e-7
2.648041265209317e-7
4.974096840505273e-8
3.671083647732571e-8
5.193588765499175e-8
1.847198462594007e-8
6.065887313239113e-8
2.341528364839594e-7
7.104651638685098e-7
1.672191560224166e-6
2.0980577441743265e-6
6.737454956559705e-8
6.011785470097845e-7
3.851645596928436e-7
2.5474650491322513e-7
2.6351324621053367e-7
1.2926242686476073e-7
8.034961782501117e-7
1.5038574876585543e-6
1.1020965262288438e-6
1.3631979418637145e-7
4.2709381299371336e-8
4.159695627912254e-8
1.3157530477108735e-8
6.340519014721115e-9
5.360154896935816e-10
2.756884564680265e-10
4.4497291471455424e-11
4.6777492803581575e-11
6.431811854055455e-11
1.4192713917108355e-10
1.1310514754194056e-10
9.470951222160479e-11
2.821791865498678e-10
8.120607180771616e-10
2.8041906230095377e-9
1.3938443057384596e-8
3.472338044611096e-8
3.76827842082565e-8
2.997289927547848e-8
3.6876639878700254e-8
1.9630231394857936e-8
9.937599382461391e-8
1.395741861658258e-7
4.4911463519429505e-8
2.0145168230713686e-8
3.982300212339014e-9
1.4442676958170011e-8
6.151263701925223e-9
1.5336093504186328e-11
1.867730131291137e-12
1.0236572488455815e-13
2.8756398516312536e-14
0.
0.
2.92641454931965e-14
4.0967999722045865e-14
5.661696616268977e-14
7.797024801523138e-14
1.0741867885702881e-13
1.482351318683622e-13
2.0498624126008904e-13
2.840997316176783e-13
2.770600003348937e-13
1.3669917035142784e-13
1.2479583325167828e-13
1.6954061314295948e-13
2.3976109160512103e-13
3.182147515825013e-13
4.196841484646567e-13
5.694238870882175e-13
7.98265931959576e-13
1.1483817083203763e-12
1.6827137878860512e-12
2.4986911156200925e-12
3.7497129264414e-12
5.680408338125417e-12
8.686130507609353e-12
1.3415722743187383e-11
2.0953520639419873e-11
3.31511634604074e-11
5.3253804618604535e-11
8.713267956962948e-11
1.0640683118224199e-9
2.942978180020666e-9
5.065793636981536e-9
4.348440620606251e-9
7.517090581144868e-10
3.8303919753969655e-9
8.575890609018572e-9
1.343488535138137e-8
1.8511793851550694e-8
2.3854277969777327e-8
2.9422143235296988e-8
1.6091963595667487e-8
2.8506425198830553e-9
1.3094010194747724e-8
1.4767327197931141e-8
1.6392810729795314e-8
2.128465953401258e-9
3.1451261130350306e-8
5.8605774502427456e-8
4.456056865011378e-8
3.6610603713143745e-8
3.056877549072484e-8
2.4215753602507314e-8
1.7312836493408065e-8
9.462541623409472e-9
2.0924383904253895e-9
2.661473480505038e-8
3.71594795878733e-8
2.9252420646106562e-8
2.5611949690420048e-8
2.3984531973452594e-8
2.056125607061422e-7
4.872122944601376e-8
6.811874419527828e-7
7.597905313837504e-8
1.4141805237991614e-8
4.175585994455541e-9
2.698152200152274e-8
3.1815891401744954e-8
1.9721892437739806e-8
3.4898049023736407e-9
4.496402105896429e-8
4.4698604880182463e-8
5.6960014539721803e-8
3.091203236415362e-8
7.321477749666076e-9
9.377071825346341e-10
1.2702935904819984e-9
2.1595042290422725e-8
1.5527755210569985e-7
1.4776859889183633e-7
6.142021245603419e-8
3.260806152812782e-8
2.080423248210081e-8
3.732750710237229e-9
1.1667075488854457e-9
1.2990223256702862e-10
1.3256087556606818e-10
9.70577393533346e-11
5.723827403079156e-11
1.2962325577833317e-11
1.3901507079053515e-10
2.787451188433427e-10
4.424880565501739e-10
5.395650987198057e-10
5.100759053400378e-10
3.558472722813388e-10
9.70308413787139e-11
2.4662280641368807e-10
6.582982427485429e-10
1.1225035027918833e-9
1.6208941268877464e-9
2.1265805355320342e-9
1.4821669461385393e-9
3.852932765963432e-9
3.781936489742957e-9
3.6880844287049723e-9
1.6379226328535066e-9
7.117726197457759e-9
1.719753398539867e-8
3.7950865782726246e-8
2.8138811296501866e-8
1.9912971844211165e-8
1.479066682491227e-8
1.0735770045922352e-8
7.12929917049855e-9
3.4579412312817106e-9
1.2996623153734277e-9
9.772726817988675e-9
2.8416627977235013e-8
2.755745758672963e-8
2.176125728721983e-8
2.391629716460799e-7
1.666913698772336e-7
2.453293095271487e-6
4.440430609761409e-7
1.1508185981446627e-7
7.621768770870768e-9
6.224898529706187e-8
2.757266304760085e-7
1.07669505998883e-7
1.2569513265013068e-7
1.003857455441477e-7
7.546316886370878e-8
1.5191272346510764e-7
9.288343679196318e-8
1.4763859913658194e-7
1.8760083294182182e-7
6.61365073355255e-8
3.7197358924658328e-9
4.741422007188736e-10
9.226654294553705e-9
3.131797210222038e-9
5.861501107422077e-10
1.9731613559749926e-9
2.675040618860886e-9
2.0792297725200157e-9
1.2153035771311897e-9
9.11595176491499e-10
2.3561066114296605e-9
3.9115042148577574e-9
5.4386123082079035e-9
6.180141869668698e-9
1.9866103590739386e-8
5.023813906896931e-8
5.5884430005760695e-8
7.519569397339637e-9
4.286137427288644e-8
7.767264291230206e-8
1.027168962069431e-7
1.2228872784088958e-7
1.3717463219247368e-7
1.4620867606313045e-7
1.476883410483041e-7
6.719989673075077e-8
2.844998850557303e-8
2.7181815164678097e-9
3.893199294611559e-8
3.687966182644811e-8
4.2270244784072564e-8
4.0994990478978663e-8
1.891237811638799e-8
6.968702965534286e-8
5.879406337475462e-8
5.214679549848387e-8
4.881164993018543e-8
4.573995344335586e-8
4.056059993562501e-8
3.067963884361922e-8
1.0221262974095796e-8
3.574834656845287e-8
7.710157487917524e-8
7.198872710494508e-8
6.800992021813095e-8
9.087538355317194e-7
4.059576053971139e-7
6.595214453778395e-6
1.1996713169052149e-6
3.023957883423307e-7
2.2263812716501555e-11
2.5171229289230953e-7
3.938157613251882e-7
2.455722448402297e-7
2.0551438785121424e-7
2.648041287074407e-7
4.9740968577995965e-8
3.6710836099795024e-8
5.193588745550728e-8
1.847198387328193e-8
6.065887520190466e-8
2.3415284157585199e-7
7.104651819515799e-7
1.6721915232708535e-6
2.098057820383065e-6
6.737452844084185e-8
6.011785503793184e-7
3.8516455992896275e-7
2.547465043495167e-7
2.635132446026863e-7
1.2926243597864921e-7
8.034961814877955e-7
1.5038575054273118e-6
1.1020965482992315e-6
1.363197916399117e-7
4.270938014379069e-8
4.159695598825092e-8
1.3157528920680796e-8
6.3405189257385395e-9
5.360154802992746e-10
2.7568844954449943e-10
4.449729127133298e-11
4.67774924519512e-11
6.431811803123994e-11
1.419271379593374e-10
1.1310514681919667e-10
9.470951127040613e-11
2.8217918519766545e-10
8.120607115185022e-10
2.804190601666535e-9
1.393844296732561e-8
3.4723380601056235e-8
3.76827841715567e-8
2.997289917604255e-8
3.687663965798784e-8
1.9630231412149906e-8
9.937599340237287e-8
1.3957418652065867e-7
4.491146354880966e-8
2.0145168253127955e-8
3.982300263675669e-9
1.4442677843731026e-8
6.1512641164737285e-9
1.5336094144703903e-11
1.867730610667791e-12
1.023657315550489e-13
2.875639877065943e-14
0.
0.
2.926414407604307e-14
4.096799993482004e-14
5.6616967888422364e-14
7.797024683299077e-14
1.0741867897231179e-13
1.482351324081693e-13
2.0498623203923293e-13
2.8409973385694565e-13
2.770599995172677e-13
1.3669917207094655e-13
1.2479583781414459e-13
1.6954060066945485e-13
2.397610912801384e-13
3.1821472744717236e-13
4.196841557730274e-13
5.6942390217798e-13
7.982659476828076e-13
1.148381737976266e-12
1.6827138173452355e-12
2.4986911188270883e-12
3.749712855756703e-12
5.680408181603111e-12
8.686130397217563e-12
1.3415722584854199e-11
2.0953520693443494e-11
3.3151163269956444e-11
5.3253804449766245e-11
8.713267920650921e-11
1.064068308302069e-9
2.9429781705452394e-9
5.065793621783305e-9
4.3484406130771904e-9
7.517090655650884e-10
3.830391953864636e-9
8.575890575588856e-9
1.3434885307470295e-8
1.8511793798346844e-8
2.385427790764703e-8
2.9422143167164165e-8
1.6091963556380468e-8
2.8506424701776536e-9
1.3094010182468095e-8
1.4767327185706578e-8
1.6392810703251128e-8
2.128465866749961e-9
3.14512612257333e-8
5.860577457903075e-8
4.456056867899368e-8
3.661060372832793e-8
3.056877549478775e-8
2.4215753600319693e-8
1.7312836484725313e-8
9.462541612810637e-9
2.0924384061511787e-9
2.661473482541517e-8
3.71594795947965e-8
2.9252420650830323e-8
2.5611949693466855e-8
2.3984531976355945e-8
2.056125606921404e-7
4.872122945068674e-8
6.81187441709494e-7
7.597905312028141e-8
1.4141805233395878e-8
4.175586000214822e-9
2.6981522024249292e-8
3.181589140464998e-8
1.972189244529452e-8
3.4898048842675686e-9
4.496402122654929e-8
4.469860510498054e-8
5.696001496118314e-8
3.091203269465362e-8
7.321477877903425e-9
9.377072116655683e-10
1.2702936006328607e-9
2.159504233822544e-8
1.5527755230760892e-7
1.4776859975351305e-7
6.142021274087139e-8
3.260806153480713e-8
2.080423257950165e-8
3.732750709343108e-9
1.1667075556666782e-9
1.2990223462531039e-10
1.3256087496302805e-10
9.705773928411491e-11
5.723827415283237e-11
1.2962325285380012e-11
1.3901507045811678e-10
2.787451179258486e-10
4.424880550795355e-10
5.395650972736387e-10
5.100759045265796e-10
3.5584727237578556e-10
9.703084280735986e-11
2.46622804143479e-10
6.582982389763781e-10
1.1225034978152325e-9
1.620894119885199e-9
2.1265805274720355e-9
1.4821669522752342e-9
3.8529327583183035e-9
3.781936483487347e-9
3.688084417025965e-9
1.6379226475554431e-9
7.117726196844415e-9
1.719753397447287e-8
3.795086579281147e-8
2.8138811321282503e-8
1.991297185202114e-8
1.4790666826461345e-8
1.0735770043273296e-8
7.1292991668882735e-9
3.4579412284159124e-9
1.2996623203670831e-9
9.772726823348997e-9
2.841662798502011e-8
2.7557457591156768e-8
2.1761257290428752e-8
2.391629715927336e-7
1.6669136979945962e-7
2.453293095616868e-6
4.4404306107030515e-7
1.1508185986201737e-7
7.621768805492121e-9
6.224898522428823e-8
2.757266307165305e-7
1.0766950603274271e-7
1.2569513265424914e-7
1.0038574557950041e-7
7.546316855670106e-8
1.5191272387467292e-7
9.288343657437122e-8
1.476385999645732e-7
1.876008323878814e-7
6.613650708622274e-8
3.7197359525656865e-9
4.741423761129886e-10
9.226654288601267e-9
3.131797200614481e-9
5.861501064150883e-10
1.973161367522069e-9
2.6750406196413264e-9
2.07922977455289e-9
1.2153035732149925e-9
9.115951836805254e-10
2.3561066212229235e-9
3.911504228909207e-9
5.438612326887922e-9
6.180141892010017e-9
1.9866103666891913e-8
5.0238139254757974e-8
5.588443018707931e-8
7.519569380637021e-9
4.286137444524835e-8
7.76726431678898e-8
1.0271689650901156e-7
1.2228872817415898e-7
1.371746325423453e-7
1.4620867641181458e-7
1.476883413692492e-7
6.71998968849839e-8
2.844998857554184e-8
2.718181417536574e-9
3.8931992971519015e-8
3.687966183356098e-8
4.227024477411343e-8
4.0994990555932116e-8
1.891237787318488e-8
6.968702966084527e-8
5.87940634036691e-8
5.214679551011562e-8
4.881164993514373e-8
4.5739953449526804e-8
4.056059994303878e-8
3.06796388578477e-8
1.0221263001958083e-8
3.574834652251992e-8
7.710157484877474e-8
7.198872707665064e-8
6.800992019106018e-8
9.087538349406621e-7
4.059576050676208e-7
6.595214453252797e-6
1.1996713168863925e-6
3.0239578843996975e-7
2.2263962438732502e-11
2.517122923579817e-7
3.9381576175914903e-7
2.455722448378781e-7
2.0551438840626e-7
2.6480412958136004e-7
4.9740968653604786e-8
3.671083595121254e-8
5.1935887369947115e-8
1.8471983537919e-8
6.065887602964637e-8
2.3415284361530094e-7
7.10465189173112e-7
1.6721915085136433e-6
2.0980578508302092e-6
6.737452000148554e-8
6.011785517249632e-7
3.8516456002109145e-7
2.5474650412223395e-7
2.635132439600983e-7
1.292624396206751e-7
8.034961827832554e-7
1.503857512522398e-6
1.102096557112498e-6
1.363197906230663e-7
4.27093796825111e-8
4.159695587161009e-8
1.3157528299171466e-8
6.340518888754496e-9
5.360154773734376e-10
2.7568844624934507e-10
4.449729124204104e-11
4.6777492370401635e-11
6.431811783296538e-11
1.419271376256517e-10
1.1310514642161065e-10
9.470951131718751e-11
2.821791843293088e-10
8.120607101686682e-10
2.804190593361617e-9
1.3938442916344756e-8
3.4723380662571784e-8
3.768278415858744e-8
2.997289913510767e-8
3.6876639568505235e-8
1.96302314187517e-8
9.937599323422979e-8
1.3957418666282175e-7
4.4911463560728594e-8
2.0145168261930295e-8
3.982300284792772e-9
1.4442678196271274e-8
6.151264283973915e-9
1.533609441110039e-11
1.8677306386083385e-12
1.0236573359034949e-13
2.8756398677686233e-14
0.
0.
2.926414389339292e-14
4.096799857920312e-14
5.661696326856187e-14
7.797024876139967e-14
1.0741867804191493e-13
1.4823513038451876e-13
2.0498623582386065e-13
2.840997325066855e-13
2.7705999230914596e-13
1.3669916606651574e-13
1.2479584022262748e-13
1.6954059346901276e-13
2.3976108166406115e-13
3.1821475192706923e-13
4.19684171964822e-13
5.69423866806978e-13
7.982658974385499e-13
1.148381710597986e-12
1.6827138383664176e-12
2.4986911142719662e-12
3.7497128461185824e-12
5.680408197413847e-12
8.686130489753842e-12
1.3415722751892344e-11
2.0953520691262313e-11
3.315116334831081e-11
5.3253804448607875e-11
8.713267916155243e-11
1.0640683068750415e-9
2.9429781671650006e-9
5.065793616140611e-9
4.348440610242082e-9
7.517090689562433e-10
3.8303919453830396e-9
8.57589056201006e-9
1.3434885290060802e-8
1.851179377676495e-8
2.385427788311817e-8
2.942214313950677e-8
1.609196354154723e-8
2.850642445771782e-9
1.3094010178181038e-8
1.476732718086346e-8
1.6392810695183987e-8
2.12846584116617e-9
3.145126126801352e-8
5.8605774572725823e-8
4.456056868467573e-8
3.661060373159872e-8
3.05687754961215e-8
2.421575359838073e-8
1.731283648118724e-8
9.462541607766789e-9
2.0924384114013445e-9
2.6614734833687157e-8
3.71594795977464e-8
2.92524206521142e-8
2.561194969424354e-8
2.398453197768659e-8
2.0561256068700047e-7
4.87212294585858e-8
6.811874416020952e-7
7.597905311063694e-8
1.414180523273319e-8
4.17558600220821e-9
2.698152203231901e-8
3.181589140591484e-8
1.9721892448308564e-8
3.489804878355174e-9
4.496402129394071e-8
4.469860519484394e-8
5.696001512284703e-8
3.0912032843937045e-8
7.321477930166621e-9
9.37707223644245e-10
1.270293607144063e-9
2.159504235834053e-8
1.552775523966448e-7
1.4776860009732372e-7
6.142021285455496e-8
3.26080615374682e-8
2.0804232617814728e-8
3.732750708156982e-9
1.1667075583562057e-9
1.2990223546444378e-10
1.3256087472062086e-10
9.705773926930544e-11
5.723827408185396e-11
1.2962325147040496e-11
1.3901507018935618e-10
2.7874511759420016e-10
4.424880544128786e-10
5.39565096863704e-10
5.100759042239402e-10
3.558472727380861e-10
9.703084337918694e-11
2.4662280273564013e-10
6.582982370580153e-10
1.1225034949325787e-9
1.620894117235709e-9
2.1265805235110224e-9
1.4821669573610347e-9
3.852932755681854e-9
3.781936480978287e-9
3.6880844129164804e-9
1.6379226533803382e-9
7.117726196447077e-9
1.7197533968951097e-8
3.795086579047961e-8
2.8138811335389433e-8
1.991297185469456e-8
1.4790666824613209e-8
1.073577004188392e-8
7.129299165365724e-9
3.457941226813921e-9
1.299662321899005e-9
9.772726825632454e-9
2.8416627989391425e-8
2.7557457592956488e-8
2.1761257291201885e-8
2.391629715721394e-7
1.6669136976820487e-7
2.4532930957747598e-6
4.4404306110988123e-7
1.1508185988200807e-7
7.621768818506741e-9
6.224898519438291e-8
2.757266308122703e-7
1.0766950604623998e-7
1.2569513265570612e-7
1.0038574559391352e-7
7.546316843323425e-8
1.5191272410985615e-7
9.288343640588062e-8
1.4763860025580167e-7
1.8760083216433306e-7
6.613650698651496e-8
3.719735966647711e-9
4.741424555764448e-10
9.226654286886958e-9
3.131797197058313e-9
5.861501044641508e-10
1.973161371785913e-9
2.6750406199545363e-9
2.0792297754036108e-9
1.2153035714978943e-9
9.115951862435614e-10
2.3561066241104936e-9
3.911504233996292e-9
5.438612335136472e-9
6.180141900999657e-9
1.9866103698837747e-8
5.0238139329969034e-8
5.588443025936292e-8
7.519569375832903e-9
4.286137451462493e-8
7.767264326931117e-8
1.0271689662963703e-7
1.22288728307374e-7
1.371746326824927e-7
1.4620867655058417e-7
1.4768834149706253e-7
6.719989694630936e-8
2.8449988603378933e-8
2.718181376330124e-9
3.8931992983372196e-8
3.6879661836582114e-8
4.227024476950739e-8
4.0994990587701165e-8
1.8912377784821933e-8
6.968702967384264e-8
5.8794063415261245e-8
5.214679551394843e-8
4.88116499369639e-8
4.57399534495559e-8
4.0560599946523554e-8
3.0679638862919915e-8
1.0221263012874799e-8
3.5748346505577814e-8
7.710157483815117e-8
7.198872706540371e-8
6.8009920180222e-8
9.087538347068453e-7
4.0595760493978894e-7
6.595214453032497e-6
1.1996713168770908e-6
3.023957884787856e-7
2.226402223137387e-11
2.5171229214418425e-7
3.9381576193237034e-7
2.4557224483700533e-7
2.0551438862802858e-7
2.6480412992890184e-7
4.974096867852647e-8
3.671083587672155e-8
5.1935887340276504e-8
1.8471983438696134e-8
6.065887635959294e-8
2.3415284442657837e-7
7.104651920560723e-7
1.672191502622033e-6
2.0980578629821916e-6
6.737451663361884e-8
6.011785522625739e-7
3.8516456005774447e-7
2.547465040320944e-7
2.635132437030835e-7
1.292624410727706e-7
8.034961832977411e-7
1.5038575153561975e-6
1.102096560630911e-6
1.3631979021721718e-7
4.270937949820041e-8
4.159695582504613e-8
1.3157528050896874e-8
6.340518875095688e-9
5.360154750969527e-10
2.7568844439786825e-10
4.44972911712708e-11
4.677749227730444e-11
6.431811776441846e-11
1.419271373483434e-10
1.1310514615713101e-10
9.47095110131034e-11
2.8217918355866915e-10
8.120607089891298e-10
2.804190589920615e-9
1.3938442917472946e-8
3.472338068852322e-8
3.7682784152770695e-8
2.9972899121323134e-8
3.687663953337476e-8
1.963023142071889e-8
9.937599316680354e-8
1.395741867193581e-7
4.4911463565385926e-8
2.014516826573251e-8
3.982300293528248e-9
1.4442678336941908e-8
6.151264350285097e-9
1.5336094504935977e-11
1.867730745608587e-12
1.0236573560772653e-13
2.875639879700473e-14
0.
0.
2.926414358548192e-14
4.096799884397132e-14
5.661696323064037e-14
7.797024784272763e-14
1.0741867731499584e-13
1.4823513282687784e-13
2.0498623793231566e-13
2.8409972986075447e-13
2.7705999186128805e-13
1.3669916356280078e-13
1.2479582516969963e-13
1.6954060238941543e-13
2.397610716597957e-13
3.182147290202421e-13
4.1968415172097184e-13
5.69423885918676e-13
7.982659455052431e-13
1.1483817140507055e-12
1.6827137820403993e-12
2.4986911079311147e-12
3.74971290559696e-12
5.6804082699742185e-12
8.686130422466217e-12
1.3415722524038686e-11
2.0953520716922286e-11
3.3151163330727555e-11
5.3253804573770235e-11
8.713267902531412e-11
1.0640683063816125e-9
2.9429781653213114e-9
5.0657936143628515e-9
4.348440608889997e-9
7.517090700739256e-10
3.830391941547159e-9
8.575890557063061e-9
1.343488528296045e-8
1.851179376903198e-8
2.3854277873228062e-8
2.942214312867716e-8
1.6091963535089825e-8
2.8506424381363064e-9
1.3094010175640983e-8
1.4767327178939936e-8
1.639281068969339e-8
2.1284658228503976e-9
3.145126125855384e-8
5.8605774603598216e-8
4.456056868635378e-8
3.661060373537478e-8
3.056877549884392e-8
2.421575359636919e-8
1.7312836479331863e-8
9.462541606770392e-9
2.0924384145732686e-9
2.6614734835778733e-8
3.7159479598886366e-8
2.9252420653029366e-8
2.561194969530176e-8
2.3984531977523447e-8
2.0561256068431265e-7
4.872122945924715e-8
6.811874415618946e-7
7.59790531138142e-8
1.4141805230765612e-8
4.175586001559355e-9
2.6981522035338128e-8
3.1815891406291384e-8
1.9721892449524827e-8
3.489804874447176e-9
4.496402132048746e-8
4.469860523676309e-8
5.696001519507252e-8
3.091203288609985e-8
7.321477951067025e-9
9.377072376661144e-10
1.270293604682208e-9
2.1595042362774983e-8
1.5527755242363213e-7
1.477686002346669e-7
6.142021290010471e-8
3.260806153853059e-8
2.0804232633400627e-8
3.732750708462306e-9
1.1667075594198156e-9
1.29902235784048e-10
1.3256087462197766e-10
9.705773925666013e-11
5.7238274129956646e-11
1.2962325032996565e-11
1.3901507010936748e-10
2.787451175171738e-10
4.424880542246295e-10
5.395650965364843e-10
5.100759038703952e-10
3.558472724668758e-10
9.703084360601135e-11
2.4662280238129177e-10
6.582982364529808e-10
1.1225034936488548e-9
1.6208941157563582e-9
2.1265805233045193e-9
1.4821669560854852e-9
3.8529327546165e-9
3.7819364799699646e-9
3.6880844108591197e-9
1.6379226550005972e-9
7.117726197639957e-9
1.719753396835911e-8
3.7950865795583835e-8
2.8138811337975686e-8
1.9912971857734552e-8
1.4790666827644574e-8
1.0735770042394383e-8
7.12929916456737e-9
3.4579412270380644e-9
1.299662321531036e-9
9.772726824519448e-9
2.841662798916715e-8
2.7557457593641532e-8
2.176125729181394e-8
2.391629715630844e-7
1.6669136975201375e-7
2.4532930958239732e-6
4.440430611244456e-7
1.1508185988899564e-7
7.621768822967802e-9
6.224898518313931e-8
2.7572663085007734e-7
1.0766950605149199e-7
1.2569513265643755e-7
1.003857455968436e-7
7.546316839411902e-8
1.5191272413300254e-7
9.288343633614968e-8
1.476386003920847e-7
1.876008320725829e-7
6.613650694701509e-8
3.7197359714105223e-9
4.741424731202907e-10
9.226654286098032e-9
3.1317971953606734e-9
5.861501033294349e-10
1.9731613736951117e-9
2.6750406200302117e-9
2.0792297756541245e-9
1.2153035710246984e-9
9.11595187255183e-10
2.356106626095262e-9
3.911504236179444e-9
5.438612337684121e-9
6.1801419032842895e-9
1.9866103709821048e-8
5.023813935931255e-8
5.588443028874198e-8
7.519569372813037e-9
4.2861374542939724e-8
7.767264330943449e-8
1.0271689667758307e-7
1.2228872836030324e-7
1.371746327385502e-7
1.4620867660596398e-7
1.4768834154833327e-7
6.71998969707709e-8
2.8449988614809785e-8
2.7181813616802368e-9
3.893199298750834e-8
3.687966183771199e-8
4.227024476794454e-8
4.0994990597739346e-8
1.891237775488723e-8
6.968702967348187e-8
5.8794063415263164e-8
5.214679551696431e-8
4.881164993840285e-8
4.573995345164395e-8
4.056059994729251e-8
3.0679638865017354e-8
1.0221263016270825e-8
3.574834649820539e-8
7.710157483349663e-8
7.198872706069192e-8
6.800992017568e-8
9.087538346120839e-7
4.0595760488940673e-7
6.5952144529441e-6
1.1996713168762296e-6
3.023957884968261e-7
2.226404605884591e-11
2.5171229205892345e-7
3.93815762001658e-7
2.455722448364479e-7
2.0551438871537004e-7
2.648041300702524e-7
4.9740968690738314e-8
3.671083585515203e-8
5.193588732336396e-8
1.8471983386928706e-8
6.065887649219365e-8
2.341528447507284e-7
7.104651932073589e-7
1.672191500264319e-6
2.09805786783548e-6
6.737451528716951e-8
6.011785524760568e-7
3.851645600748656e-7
2.5474650399716747e-7
2.635132435996027e-7
1.29262441655686e-7
8.034961835046869e-7
1.503857516488019e-6
1.1020965620379664e-6
1.363197900550687e-7
4.270937942445562e-8
4.159695580639989e-8
1.3157527951808302e-8
6.340518869360678e-9
5.360154746728191e-10
2.75688444065641e-10
4.449729110587153e-11
4.677749221842572e-11
6.431811770676983e-11
1.4192713733648341e-10
1.1310514621331484e-10
9.470951135837582e-11
2.821791836885448e-10
8.120607087602499e-10
2.804190587380911e-9
1.3938442891929208e-8
3.472338069823335e-8
3.7682784150898355e-8
2.997289911238674e-8
3.6876639517833097e-8
1.9630231422686284e-8
9.937599313977056e-8
1.3957418674205863e-7
4.4911463567006935e-8
2.0145168267062944e-8
3.982300295649639e-9
1.4442678391439351e-8
6.151264375633852e-9
1.5336094551963835e-11
1.8677307022791622e-12
1.0236573646444958e-13
2.8756398647408086e-14
0.
0.
2.926414394005539e-14
4.096799922640309e-14
5.6616967182186776e-14
7.797025069750166e-14
1.0741867675837126e-13
1.4823513417200128e-13
2.0498623572737357e-13
2.8409973465769843e-13
2.7705999547332496e-13
1.3669916357550462e-13
1.2479582804676807e-13
1.6954058684290107e-13
2.397610820848939e-13
3.1821474559499665e-13
4.1968414272782166e-13
5.694238801183204e-13
7.982659660964473e-13
1.148381698793261e-12
1.682713842716932e-12
2.4986911297430205e-12
3.749712909797716e-12
5.680408231970403e-12
8.686130466262453e-12
1.341572264726981e-11
2.0953520666802944e-11
3.3151163321095186e-11
5.3253804249663745e-11
8.713267917140012e-11
1.0640683061269362e-9
2.9429781651054474e-9
5.0657936130906684e-9
4.348440608396033e-9
7.517090700146384e-10
3.830391940529598e-9
8.575890554800846e-9
1.3434885280063739e-8
1.8511793764840676e-8
2.385427786951613e-8
2.9422143124243143e-8
1.609196353249398e-8
2.8506424352409976e-9
1.3094010174587994e-8
1.4767327178198202e-8
1.639281068827261e-8
2.1284658120474324e-9
3.145126128325315e-8
5.8605774605592614e-8
4.456056868683973e-8
3.66106037360772e-8
3.056877549721237e-8
2.4215753595319872e-8
1.7312836479368266e-8
9.462541604936064e-9
2.0924384139595358e-9
2.6614734838928974e-8
3.7159479599285e-8
2.9252420653183347e-8
2.561194969589967e-8
2.3984531977854425e-8
2.0561256068196838e-7
4.87212294574044e-8
6.811874415485722e-7
7.597905311150571e-8
1.4141805229621992e-8
4.17558600388096e-9
2.6981522039386595e-8
3.181589140646255e-8
1.9721892450020642e-8
3.4898048729243077e-9
4.496402133049644e-8
4.4698605250097144e-8
5.6960015204998434e-8
3.091203290700672e-8
7.321477956870219e-9
9.377072389255693e-10
1.2702936059673821e-9
2.1595042368165315e-8
1.5527755244149307e-7
1.4776860028955923e-7
6.142021291818916e-8
3.260806153895279e-8
2.0804232640014604e-8
3.732750708587482e-9
1.1667075598787573e-9
1.299022359103018e-10
1.3256087457787154e-10
9.705773928213339e-11
5.723827406058731e-11
1.2962325092786871e-11
1.390150701048976e-10
2.787451173812999e-10
4.4248805417017387e-10
5.39565096430129e-10
5.100759039207224e-10
3.55847272704645e-10
9.703084375157695e-11
2.4662280244770765e-10
6.582982360542883e-10
1.1225034933200327e-9
1.6208941155757301e-9
2.126580522376912e-9
1.4821669576143643e-9
3.8529327538833134e-9
3.781936479577088e-9
3.688084410443346e-9
1.6379226566529468e-9
7.117726197712704e-9
1.7197533968337677e-8
3.795086579630917e-8
2.8138811344392212e-8
1.9912971856329827e-8
1.4790666825047212e-8
1.0735770041458127e-8
7.129299164644085e-9
3.457941226052802e-9
1.299662322107409e-9
9.772726826847252e-9
2.841662798888413e-8
2.7557457593859438e-8
2.1761257291987485e-8
2.3916297156033586e-7
1.6669136974750944e-7
2.4532930958684162e-6
4.440430611343088e-7
1.1508185989183408e-7
7.621768824969407e-9
6.224898517846496e-8
2.7572663086537227e-7
1.0766950605378942e-7
1.2569513265686917e-7
1.0038574560032621e-7
7.546316837382279e-8
1.5191272415274277e-7
9.288343639076923e-8
1.4763860041228801e-7
1.876008320363169e-7
6.613650693100022e-8
3.7197359805468513e-9
4.741425015716354e-10
9.226654285996849e-9
3.1317971946683803e-9
5.861501035633756e-10
1.973161373820845e-9
2.675040620078601e-9
2.079229775842607e-9
1.2153035707144004e-9
9.115951883143188e-10
2.3561066265100598e-9
3.911504237444332e-9
5.438612339185879e-9
6.180141905547163e-9
1.9866103713686562e-8
5.023813937103886e-8
5.588443030079996e-8
7.519569372200515e-9
4.2861374553418356e-8
7.767264332562543e-8
1.0271689669712717e-7
1.2228872838165627e-7
1.371746327603744e-7
1.4620867662847078e-7
1.476883415689174e-7
6.719989698070081e-8
2.8449988618820268e-8
2.718181357201158e-9
3.893199298890248e-8
3.6879661838093253e-8
4.2270244767355263e-8
4.0994990602758036e-8
1.891237773664488e-8
6.968702967096843e-8
5.879406341842926e-8
5.214679551804879e-8
4.881164993841621e-8
4.5739953451035336e-8
4.056059994801455e-8
3.067963886523637e-8
1.0221263018399229e-8
3.574834649092118e-8
7.710157483123964e-8
7.198872705919967e-8
6.800992017374344e-8
9.087538345763574e-7
4.059576048676379e-7
6.59521445291294e-6
1.199671316872819e-6
3.0239578849978213e-7
2.2264054450418468e-11
2.517122920260918e-7
3.9381576202960215e-7
2.455722448363418e-7
2.0551438875143639e-7
2.6480413012255226e-7
4.974096868773115e-8
3.6710835887657144e-8
5.193588731842592e-8
1.847198336116869e-8
6.065887654812978e-8
2.3415284488109056e-7
7.104651936681652e-7
1.6721914993280673e-6
2.098057869770933e-6
6.737451475125565e-8
6.011785525630299e-7
3.851645600789396e-7
2.5474650398240077e-7
2.635132435586276e-7
1.2926244188637392e-7
8.034961835877439e-7
1.5038575169370545e-6
1.1020965625980531e-6
1.363197899903582e-7
4.270937939534202e-8
4.159695579952263e-8
1.3157527912452881e-8
6.340518867737136e-9
5.360154742611398e-10
2.7568844325759156e-10
4.4497291123647496e-11
4.6777492194435426e-11
6.431811769143199e-11
1.4192713725516892e-10
1.1310514552975304e-10
9.470951066226542e-11
2.8217918317478394e-10
8.120607087443357e-10
2.804190586352966e-9
1.3938442878980018e-8
3.472338070569521e-8
3.768278415207941e-8
2.997289911166683e-8
3.687663951491047e-8
1.963023142257269e-8
9.937599312951481e-8
1.3957418675061597e-7
4.491146356776479e-8
2.014516826758289e-8
3.982300298016068e-9
1.4442678416556515e-8
6.151264388403429e-9
1.5336094564098364e-11
1.8677307418870196e-12
1.0236573655793772e-13
2.875639848934871e-14
0.
0.
2.9264143253221945e-14
4.096799677054981e-14
5.6616965415401474e-14
7.797024833550054e-14
1.0741868003955495e-13
1.482351371401741e-13
2.04986236877924e-13
2.840997323398374e-13
2.770599814612454e-13
1.3669917569142105e-13
1.2479583857082178e-13
1.6954059836716536e-13
2.3976109817046986e-13
3.1821475364806914e-13
4.1968411964731546e-13
5.69423863463579e-13
7.982659037723806e-13
1.1483817095130223e-12
1.6827137891775083e-12
2.498691103110045e-12
3.749712861564632e-12
5.680408264432321e-12
8.686130460574889e-12
1.3415722467930301e-11
2.0953520588774422e-11
3.3151163242193865e-11
5.325380439747377e-11
8.713267899936614e-11
1.064068306326468e-9
2.9429781646422317e-9
5.06579361266437e-9
4.348440608455037e-9
7.517090708675411e-10
3.830391939622385e-9
8.575890554009024e-9
1.3434885279260894e-8
1.851179376382264e-8
2.3854277868042526e-8
2.942214312219473e-8
1.6091963531648945e-8
2.8506424330945206e-9
1.3094010174395881e-8
1.4767327177890155e-8
1.639281068796458e-8
2.1284658129615133e-9
3.14512612699504e-8
5.8605774596898086e-8
4.4560568690751596e-8
3.661060373669175e-8
3.056877549756841e-8
2.421575359593648e-8
1.7312836478702134e-8
9.462541605049575e-9
2.0924384161292516e-9
2.6614734838710612e-8
3.7159479599358395e-8
2.9252420653033098e-8
2.561194969525004e-8
2.3984531977943926e-8
2.056125606833803e-7
4.872122945863962e-8
6.81187441553406e-7
7.597905310901264e-8
1.4141805231358785e-8
4.175586002968201e-9
2.6981522037939548e-8
3.181589140657834e-8
1.9721892450158183e-8
3.4898048745250064e-9
4.496402133587839e-8
4.469860525601181e-8
5.696001521519067e-8
3.091203293296292e-8
7.321477962606085e-9
9.377072428999982e-10
1.270293610305642e-9
2.159504237395779e-8
1.5527755244413306e-7
1.4776860031128155e-7
6.142021292535097e-8
3.260806153912133e-8
2.080423264240171e-8
3.7327507082217015e-9
1.1667075600504157e-9
1.2990223596668634e-10
1.3256087455991396e-10
9.705773928736988e-11
5.723827415106642e-11
1.2962325077177241e-11
1.390150700866861e-10
2.7874511745139875e-10
4.4248805405846457e-10
5.395650963096895e-10
5.100759037550905e-10
3.55847272382908e-10
9.703084382335978e-11
2.4662280170042716e-10
6.582982356394875e-10
1.122503493977887e-9
1.6208941152694162e-9
2.1265805222549607e-9
1.4821669570143716e-9
3.852932753869286e-9
3.781936479415931e-9
3.688084409750879e-9
1.6379226566152546e-9
7.117726197922282e-9
1.7197533972437525e-8
3.79508657979466e-8
2.813881133798674e-8
1.9912971858262746e-8
1.4790666825525258e-8
1.0735770041003441e-8
7.1292991640770266e-9
3.457941226017998e-9
1.2996623226522932e-9
9.772726826403463e-9
2.8416627988851448e-8
2.7557457593875062e-8
2.1761257291852572e-8
2.391629715587898e-7
1.6669136974336322e-7
2.4532930958916804e-6
4.44043061136978e-7
1.1508185989493714e-7
7.621768826617669e-9
6.224898517777192e-8
2.7572663087170215e-7
1.0766950605463265e-7
1.2569513265709297e-7
1.0038574560356194e-7
7.546316835556158e-8
1.5191272419155192e-7
9.288343635560166e-8
1.4763860045615005e-7
1.8760083202353718e-7
6.613650692469707e-8
3.7197359864894855e-9
4.741424920132375e-10
9.226654285555598e-9
3.1317971944603117e-9
5.86150103501516e-10
1.9731613741217996e-9
2.6750406201264666e-9
2.0792297759032667e-9
1.2153035704673737e-9
9.115951886318041e-10
2.3561066268939655e-9
3.9115042378726816e-9
5.4386123399423684e-9
6.180141906186447e-9
1.986610371649221e-8
5.023813937608169e-8
5.588443030492972e-8
7.519569372006596e-9
4.286137455765059e-8
7.767264333308991e-8
1.0271689670449255e-7
1.222887283898015e-7
1.3717463276959418e-7
1.462086766370335e-7
1.4768834157697723e-7
6.719989698482512e-8
2.8449988620719087e-8
2.718181351426601e-9
3.893199299020894e-8
3.687966183836768e-8
4.227024476695178e-8
4.099499060473801e-8
1.891237772706914e-8
6.968702967340843e-8
5.879406341745264e-8
5.214679551847209e-8
4.881164993920947e-8
4.573995345127641e-8
4.056059994765465e-8
3.067963886650659e-8
1.0221263020279786e-8
3.5748346491634335e-8
7.710157482974748e-8
7.19887270585407e-8
6.800992017331366e-8
9.087538345603115e-7
4.059576048594911e-7
6.595214452885673e-6
1.19967131687288e-6
3.0239578850222826e-7
2.226405820554745e-11
2.517122920132895e-7
3.9381576204058944e-7
2.4557224483608153e-7
2.055143887652686e-7
2.6480413014460413e-7
4.974096869821666e-8
3.6710835868496604e-8
5.193588732097149e-8
1.847198335270705e-8
6.06588765654136e-8
2.341528449296109e-7
7.104651938472675e-7
1.6721914989519555e-6
2.098057870543619e-6
6.737451453386021e-8
6.011785525969534e-7
3.8516456008202944e-7
2.5474650397630415e-7
2.6351324354342385e-7
1.2926244197834428e-7
8.034961836191005e-7
1.5038575171187996e-6
1.1020965628222774e-6
1.3631978996468185e-7
4.2709379383531146e-8
4.159695579657785e-8
1.315752789658683e-8
6.340518866767099e-9
5.360154743199232e-10
2.7568844470665907e-10
4.449729115385365e-11
4.677749222512223e-11
6.431811765860523e-11
1.4192713716300288e-10
1.1310514626042918e-10
9.470951101295275e-11
2.8217918350780763e-10
8.120607091104067e-10
2.8041905868842244e-9
1.3938442902889952e-8
3.472338070156962e-8
3.768278414834895e-8
2.997289911058134e-8
3.6876639509387225e-8
1.963023142328976e-8
9.937599312455273e-8
1.395741867552707e-7
4.4911463567806044e-8
2.0145168267880228e-8
3.9823002984897596e-9
1.4442678425045106e-8
6.151264391739864e-9
1.533609457688924e-11
1.867730702218759e-12
1.0236573369258248e-13
2.875639842655637e-14
0.
0.
2.926414399889763e-14
4.0967998397568657e-14
5.6616963705542105e-14
7.797025000803917e-14
1.0741868025932771e-13
1.4823513648685865e-13
2.049862354932567e-13
2.8409973358848353e-13
2.7705999360730274e-13
1.3669915874570822e-13
1.2479583334884936e-13
1.6954058269804235e-13
2.3976106095996493e-13
3.182147440514588e-13
4.1968414968300586e-13
5.694238973937733e-13
7.982659513222433e-13
1.1483817291281208e-12
1.6827137728735618e-12
2.498691135800046e-12
3.749712898527685e-12
5.68040832032641e-12
8.6861304155151e-12
1.3415722557364925e-11
2.095352069747454e-11
3.315116338110283e-11
5.3253804623965144e-11
8.713267879968872e-11
1.0640683059884329e-9
2.9429781642627865e-9
5.0657936125468766e-9
4.348440608299569e-9
7.517090709918665e-10
3.830391939560097e-9
8.575890553567576e-9
1.3434885278685034e-8
1.8511793763403205e-8
2.385427786704223e-8
2.9422143121389277e-8
1.6091963531145007e-8
2.8506424341065326e-9
1.3094010174902126e-8
1.4767327177752307e-8
1.6392810688386574e-8
2.1284658089228007e-9
3.1451261285621464e-8
5.8605774597736086e-8
4.4560568687280216e-8
3.661060373555624e-8
3.056877549767869e-8
2.421575359680028e-8
1.731283647921456e-8
9.462541604176785e-9
2.092438415423255e-9
2.6614734838604458e-8
3.7159479599610745e-8
2.925242065332317e-8
2.5611949694882535e-8
2.39845319780768e-8
2.0561256068143154e-7
4.8721229461230384e-8
6.811874415367344e-7
7.597905311299796e-8
1.4141805233889541e-8
4.175586002306808e-9
2.6981522037801852e-8
3.181589140651019e-8
1.972189245028061e-8
3.4898048749763463e-9
4.4964021336826716e-8
4.469860525274206e-8
5.696001520862243e-8
3.091203290951731e-8
7.3214779708824666e-9
9.377072342305517e-10
1.2702936098451405e-9
2.159504237547483e-8
1.5527755244733272e-7
1.4776860032021068e-7
6.142021292836892e-8
3.260806153919811e-8
2.0804232643012525e-8
3.73275070830835e-9
1.1667075600810183e-9
1.299022360543856e-10
1.3256087455691864e-10
9.705773925429979e-11
5.723827409845754e-11
1.2962324964464821e-11
1.3901507010383245e-10
2.787451173568527e-10
4.424880540904075e-10
5.395650965603558e-10
5.100759038705752e-10
3.5584727273210374e-10
9.703084390598039e-11
2.466228018971235e-10
6.582982362028614e-10
1.122503493185313e-9
1.6208941152438812e-9
2.126580521888758e-9
1.4821669585794932e-9
3.852932754205735e-9
3.781936479358151e-9
3.6880844098852563e-9
1.6379226564698385e-9
7.117726196348909e-9
1.719753396921679e-8
3.7950865798206765e-8
2.813881133681981e-8
1.991297185875257e-8
1.479066682534769e-8
1.0735770042393581e-8
7.129299165156359e-9
3.4579412269677987e-9
1.2996623230379358e-9
9.772726826797844e-9
2.8416627989809925e-8
2.7557457594367916e-8
2.176125729242895e-8
2.391629715574705e-7
1.6669136974595553e-7
2.4532930958777035e-6
4.4404306113712456e-7
1.1508185989518763e-7
7.621768826211806e-9
6.224898517633593e-8
2.757266308739681e-7
1.076695060548548e-7
1.2569513265692844e-7
1.0038574560257876e-7
7.546316835204811e-8
1.5191272417606352e-7
9.288343637810984e-8
1.476386004884074e-7
1.876008320188393e-7
6.613650692204298e-8
3.7197359820743507e-9
4.741424921355752e-10
9.226654285860938e-9
3.131797194449405e-9
5.861501032659727e-10
1.9731613748956423e-9
2.6750406201632116e-9
2.0792297759264013e-9
1.2153035704996757e-9
9.115951882214405e-10
2.3561066268885263e-9
3.911504237564186e-9
5.438612340318686e-9
6.180141905039418e-9
1.9866103716380107e-8
5.023813937778258e-8
5.5884430306836975e-8
7.519569370431477e-9
4.2861374559855475e-8
7.767264333530363e-8
1.0271689670785432e-7
1.2228872839349607e-7
1.3717463277290965e-7
1.4620867664088794e-7
1.476883415801287e-7
6.719989698624766e-8
2.8449988621743964e-8
2.7181813519220384e-9
3.8931992989854546e-8
3.687966183842074e-8
4.227024476670833e-8
4.0994990611736784e-8
1.8912377727909008e-8
6.968702967331378e-8
5.8794063419796074e-8
5.2146795518460656e-8
4.881164993844424e-8
4.573995345149214e-8
4.0560599948227315e-8
3.0679638867875e-8
1.0221263018958035e-8
3.574834649516722e-8
7.710157482902302e-8
7.198872705817462e-8
6.800992017351447e-8
9.087538345542414e-7
4.059576048525291e-7
6.5952144528839e-6
1.19967131687279e-6
3.023957885041324e-7
2.2264060851551664e-11
2.5171229200761273e-7
3.9381576204517036e-7
2.4557224483613765e-7
2.0551438877142936e-7
2.648041301508096e-7
4.974096869890133e-8
3.671083588014744e-8
5.193588730691213e-8
1.8471983357484382e-8
6.0658876572926e-8
2.3415284495184267e-7
7.104651939231848e-7
1.6721914988020482e-6
2.0980578708546314e-6
6.737451445047055e-8
6.011785526124179e-7
3.8516456008336203e-7
2.547465039745915e-7
2.63513243536067e-7
1.292624420157353e-7
8.034961836329115e-7
1.5038575171913033e-6
1.1020965629128025e-6
1.3631978995407819e-7
4.2709379378810876e-8
4.1596955795058536e-8
1.3157527889849893e-8
6.340518865976633e-9
5.360154741108398e-10
2.7568844416192574e-10
4.449729111920529e-11
4.6777492224914046e-11
6.431811768375884e-11
1.4192713730745827e-10
1.131051460678085e-10
9.470951078392732e-11
2.821791833292582e-10
8.120607088841173e-10
2.8041905868136175e-9
1.3938442896206076e-8
3.4723380703606904e-8
3.768278414623368e-8
2.997289910771888e-8
3.6876639510963646e-8
1.9630231422293552e-8
9.937599312324323e-8
1.3957418675555542e-7
4.491146356782355e-8
2.0145168268013017e-8
3.982300299091239e-9
1.4442678427513057e-8
6.1512643925586665e-9
1.533609457996431e-11
1.8677307413299494e-12
1.0236573361874638e-13
2.8756398556558806e-14
0.
0.
2.926414441313907e-14
4.096799950205496e-14
5.6616963064426895e-14
7.797024922961977e-14
1.0741867809456034e-13
1.4823513364066158e-13
2.0498623568866052e-13
2.8409973239344363e-13
2.7705999090634387e-13
1.3669916752003086e-13
1.2479582758776737e-13
1.6954059655213248e-13
2.3976108681061494e-13
3.182147513814872e-13
4.196841518977279e-13
5.694239024816575e-13
7.982659110406729e-13
1.1483816880185954e-12
1.682713796749097e-12
2.4986911564140324e-12
3.749712903699631e-12
5.680408242464525e-12
8.686130484138311e-12
1.3415722682727542e-11
2.0953520505271576e-11
3.3151163349773156e-11
5.325380459746823e-11
8.713267924228507e-11
1.0640683057427633e-9
2.942978164465081e-9
5.065793612591442e-9
4.348440608085526e-9
7.517090709054531e-10
3.830391939549967e-9
8.575890553538564e-9
1.3434885278154497e-8
1.851179376298183e-8
2.3854277867060034e-8
2.9422143121646927e-8
1.6091963531008575e-8
2.8506424328519267e-9
1.309401017474163e-8
1.4767327177651703e-8
1.6392810687823776e-8
2.128465806789125e-9
3.145126126972997e-8
5.860577461489244e-8
4.4560568689804196e-8
3.661060373530331e-8
3.0568775499284807e-8
2.421575359590767e-8
1.7312836478745975e-8
9.462541605533439e-9
2.092438415088769e-9
2.6614734839468343e-8
3.71594795996823e-8
2.9252420653206416e-8
2.561194969531397e-8
2.3984531977835744e-8
2.0561256068226497e-7
4.872122946026105e-8
6.811874415427731e-7
7.597905310797766e-8
1.4141805232570891e-8
4.175586002724133e-9
2.698152203861855e-8
3.181589140677745e-8
1.972189245031562e-8
3.4898048719914502e-9
4.496402133727674e-8
4.469860525915606e-8
5.696001523495334e-8
3.0912032930558485e-8
7.321477962400561e-9
9.377072360757267e-10
1.2702936139161374e-9
2.1595042372240572e-8
1.5527755244877683e-7
1.4776860032336206e-7
6.14202129294594e-8
3.260806153923288e-8
2.0804232643810592e-8
3.732750707795743e-9
1.1667075601215063e-9
1.2990223601729313e-10
1.3256087455350217e-10
9.705773923652948e-11
5.723827410041356e-11
1.2962325010516754e-11
1.3901507011725473e-10
2.787451174213895e-10
4.424880539908348e-10
5.395650964248309e-10
5.100759040708606e-10
3.558472725731366e-10
9.703084358534477e-11
2.4662280196634887e-10
6.582982356204458e-10
1.122503493463857e-9
1.6208941149846562e-9
2.1265805213044404e-9
1.4821669561074425e-9
3.852932754069691e-9
3.7819364793339545e-9
3.688084409795904e-9
1.6379226559974483e-9
7.117726196463464e-9
1.7197533969609424e-8
3.795086579799639e-8
2.8138811342101272e-8
1.9912971860015353e-8
1.4790666826011035e-8
1.073577004180889e-8
7.129299164420278e-9
3.4579412271623925e-9
1.2996623234580782e-9
9.772726826308535e-9
2.8416627989578923e-8
2.7557457594276e-8
2.17612572921915e-8
2.3916297155774537e-7
1.6669136974488563e-7
2.4532930958787174e-6
4.440430611372747e-7
1.150818598964537e-7
7.621768828242578e-9
6.224898517695282e-8
2.7572663087506015e-7
1.0766950605505495e-7
1.2569513265706785e-7
1.0038574559963703e-7
7.546316835115833e-8
1.5191272426926023e-7
9.288343635474795e-8
1.4763860049713493e-7
1.8760083201546064e-7
6.613650692105191e-8
3.719735985450226e-9
4.741425056195151e-10
9.22665428551962e-9
3.1317971941179338e-9
5.86150103232887e-10
1.973161374698915e-9
2.6750406201622856e-9
2.0792297759527764e-9
1.2153035705128908e-9
9.115951883041379e-10
2.3561066269199083e-9
3.911504237738942e-9
5.438612339780862e-9
6.180141905557044e-9
1.9866103717678222e-8
5.023813937960025e-8
5.588443030802611e-8
7.51956937165107e-9
4.2861374560134255e-8
7.767264333633624e-8
1.0271689670863234e-7
1.222887283950325e-7
1.371746327746611e-7
1.46208676642253e-7
1.4768834158131348e-7
6.719989698675037e-8
2.8449988621754228e-8
2.7181813506586085e-9
3.893199298963432e-8
3.687966183847613e-8
4.2270244767474695e-8
4.099499060596348e-8
1.891237772868304e-8
6.968702968027702e-8
5.87940634171307e-8
5.214679551742031e-8
4.881164993850877e-8
4.573995345110573e-8
4.0560599948954353e-8
3.0679638867428036e-8
1.0221263020479459e-8
3.574834648969454e-8
7.710157483039349e-8
7.198872705782356e-8
6.800992017318698e-8
9.087538345510636e-7
4.059576048496861e-7
6.5952144528873715e-6
1.1996713168707878e-6
3.023957885050404e-7
2.2264060892139442e-11
2.5171229200328275e-7
3.938157620467438e-7
2.455722448362364e-7
2.0551438877265e-7
2.648041301576724e-7
4.974096869440468e-8
3.671083587177067e-8
5.193588732555506e-8
1.8471983353290447e-8
6.065887657856518e-8
2.341528449591794e-7
7.104651939521428e-7
1.6721914987449542e-6
2.0980578709724422e-6
6.737451441601748e-8
6.011785526160548e-7
3.851645600834568e-7
2.5474650397435057e-7
2.635132435334592e-7
1.2926244202956867e-7
8.034961836373795e-7
1.5038575172191573e-6
1.1020965629469867e-6
1.3631978995005115e-7
4.270937937705409e-8
4.1596955794447435e-8
1.3157527887519207e-8
6.340518866216589e-9
5.360154743061211e-10
2.756884441166482e-10
4.449729113233387e-11
4.6777492208157234e-11
6.43181176750136e-11
1.4192713738138156e-10
1.131051464482998e-10
9.470951117271042e-11
2.8217918330940076e-10
8.120607091550365e-10
2.8041905887532303e-9
1.3938442899984501e-8
3.4723380707770296e-8
3.768278415106167e-8
2.997289910917068e-8
3.6876639508622394e-8
1.963023142267409e-8
9.937599312244224e-8
1.395741867565339e-7
4.49114635681324e-8
2.014516826773151e-8
3.982300298337053e-9
1.4442678431471027e-8
6.151264394064735e-9
1.5336094579795848e-11
1.867730751419201e-12
1.0236573441447668e-13
2.875639856377565e-14
0.
0.
2.926414449685274e-14
4.096799922781877e-14
5.661696254978448e-14
7.797024841098315e-14
1.0741868123229427e-13
1.4823513212608643e-13
2.0498623333943345e-13
2.8409973642395694e-13
2.770600089928509e-13
1.3669916683323742e-13
1.2479582606254575e-13
1.6954058471888834e-13
2.3976107483329256e-13
3.1821475501486024e-13
4.196841407704015e-13
5.694238599484773e-13
7.982659311903983e-13
1.148381716853706e-12
1.6827138297326672e-12
2.4986911089690305e-12
3.749712852880979e-12
5.680408237171641e-12
8.686130452085822e-12
1.3415722627843609e-11
2.0953520479135292e-11
3.31511633025374e-11
5.325380441722908e-11
8.713267899139584e-11
1.0640683062736903e-9
2.9429781645343814e-9
5.0657936127539935e-9
4.348440608019606e-9
7.517090709490399e-10
3.830391939374506e-9
8.575890553512278e-9
1.3434885278334572e-8
1.8511793762560235e-8
2.385427786677074e-8
2.9422143121826138e-8
1.6091963530476857e-8
2.8506424321000547e-9
1.3094010174696556e-8
1.476732717769351e-8
1.6392810686565863e-8
2.1284658059161687e-9
3.145126127291442e-8
5.8605774563603854e-8
4.456056869135827e-8
3.6610603735890305e-8
3.0568775499293866e-8
2.4215753596676382e-8
1.7312836478402877e-8
9.46254160486996e-9
2.092438415121174e-9
2.6614734839614866e-8
3.715947959967153e-8
2.9252420653025385e-8
2.56119496950796e-8
2.3984531977689138e-8
2.0561256068120785e-7
4.872122946082251e-8
6.811874415463848e-7
7.597905311239835e-8
1.4141805232796088e-8
4.175586003118082e-9
2.6981522039341328e-8
3.1815891406662874e-8
1.9721892450308365e-8
3.4898048729848672e-9
4.496402133879406e-8
4.469860525366688e-8
5.696001520969154e-8
3.0912032936924156e-8
7.321477959264238e-9
9.377072352552397e-10
1.2702936128358952e-9
2.159504237394897e-8
1.552775524501047e-7
1.4776860032492733e-7
6.142021292994006e-8
3.260806153923498e-8
2.0804232643641523e-8
3.732750707598528e-9
1.1667075601405834e-9
1.2990223602406616e-10
1.3256087455574507e-10
9.705773930631336e-11
5.723827413120664e-11
1.296232509905086e-11
1.3901507013706748e-10
2.787451174090358e-10
4.424880541348014e-10
5.395650964703928e-10
5.10075903801873e-10
3.5584727259355823e-10
9.70308435744423e-11
2.4662280189024727e-10
6.58298235918573e-10
1.1225034938909656e-9
1.6208941154903061e-9
2.126580522430089e-9
1.4821669591057358e-9
3.852932754348184e-9
3.781936479326359e-9
3.6880844095122525e-9
1.6379226575194288e-9
7.117726197397012e-9
1.7197533966621734e-8
3.7950865794475374e-8
2.8138811342496886e-8
1.9912971857665297e-8
1.4790666826696994e-8
1.0735770041505038e-8
7.129299163392057e-9
3.4579412261716978e-9
1.299662322691984e-9
9.77272682646759e-9
2.8416627991422097e-8
2.755745759422567e-8
2.176125729231018e-8
2.391629715577274e-7
1.6669136974193557e-7
2.4532930958540455e-6
4.440430611363889e-7
1.1508185989484445e-7
7.621768828663047e-9
6.224898517621727e-8
2.7572663087560093e-7
1.0766950605510352e-7
1.2569513265705962e-7
1.0038574559979042e-7
7.546316835195796e-8
1.5191272421139298e-7
9.288343633422723e-8
1.4763860049833584e-7
1.8760083201523107e-7
6.613650692079878e-8
3.719735984822747e-9
4.741424996928631e-10
9.22665428530875e-9
3.1317971942840494e-9
5.861501030504588e-10
1.9731613748482027e-9
2.6750406201084034e-9
2.079229775864879e-9
1.2153035706372948e-9
9.11595188132539e-10
2.3561066272595892e-9
3.911504238406081e-9
5.438612340021038e-9
6.1801419063588975e-9
1.9866103718253397e-8
5.023813937909775e-8
5.588443030836911e-8
7.519569371178164e-9
4.286137456045786e-8
7.767264333648831e-8
1.0271689670962035e-7
1.2228872839484932e-7
1.371746327755796e-7
1.4620867664311868e-7
1.476883415815778e-7
6.719989698725664e-8
2.8449988622257458e-8
2.718181351792601e-9
3.893199298986861e-8
3.6879661838468635e-8
4.227024476652747e-8
4.0994990606721026e-8
1.891237774147129e-8
6.96870296730061e-8
5.8794063419010034e-8
5.214679551830795e-8
4.881164993941634e-8
4.5739953451123567e-8
4.056059994754307e-8
3.0679638867495104e-8
1.022126301883516e-8
3.574834649287934e-8
7.710157482964725e-8
7.198872705786135e-8
6.800992017232623e-8
9.087538345489897e-7
4.059576048546962e-7
6.59521445286796e-6
1.1996713168727102e-6
3.0239578850415536e-7
2.226406068948823e-11
2.5171229200389315e-7
3.938157620478086e-7
2.455722448360436e-7
2.0551438877438984e-7
2.648041301619643e-7
4.9740968706553954e-8
3.671083584452013e-8
5.193588731044934e-8
1.8471983347042064e-8
6.065887658067772e-8
2.3415284496457373e-7
7.10465193964885e-7
1.672191498719828e-6
2.098057871027292e-6
6.737451440358614e-8
6.011785526188826e-7
3.851645600840152e-7
2.547465039726863e-7
2.6351324353331367e-7
1.2926244203644875e-7
8.034961836387173e-7
1.5038575172313555e-6
1.102096562960926e-6
1.36319789948691e-7
4.2709379376210035e-8
4.1596955794363956e-8
1.3157527886552635e-8
6.340518865863453e-9
5.360154740111655e-10
2.7568844363927684e-10
4.449729111202824e-11
4.677749222660871e-11
6.431811768791076e-11
1.4192713746990067e-10
1.1310514623767134e-10
9.47095110157144e-11
2.821791834392099e-10
8.120607095274944e-10
2.804190589239807e-9
1.3938442885608613e-8
3.4723380704378386e-8
3.768278414875649e-8
2.99728991104417e-8
3.687663950925146e-8
1.9630231423005046e-8
9.937599312202368e-8
1.3957418675621994e-7
4.491146356831919e-8
2.0145168267750063e-8
3.9823002981480074e-9
1.4442678431084004e-8
6.15126439532041e-9
1.5336094583529034e-11
1.867730715279547e-12
1.0236573595465178e-13
2.875639842788932e-14
0.
0.
2.9264144703181806e-14
4.09679976743413e-14
5.661696402721755e-14
7.797025016739897e-14
1.0741868010740722e-13
1.4823513273223455e-13
2.0498623743684634e-13
2.8409973314668205e-13
2.7706000526737096e-13
1.3669917077015326e-13
1.2479582720346715e-13
1.6954060645402614e-13
2.3976106873963327e-13
3.1821474347768423e-13
4.19684148971833e-13
5.694238925382568e-13
7.982659275006597e-13
1.1483817109409107e-12
1.6827138210423544e-12
2.4986911390490633e-12
3.749712902897271e-12
5.680408283570864e-12
8.686130439914271e-12
1.3415722687190733e-11
2.095352077638443e-11
3.3151163223906324e-11
5.325380430668666e-11
8.713267915708742e-11
1.0640683062537548e-9
2.942978164521675e-9
5.06579361248566e-9
4.348440608350334e-9
7.517090706440257e-10
3.83039193950293e-9
8.57589055326836e-9
1.3434885278143124e-8
1.8511793762818596e-8
2.3854277866530758e-8
2.942214312141511e-8
1.609196353109162e-8
2.8506424324217336e-9
1.3094010174119606e-8
1.4767327177658569e-8
1.6392810689069242e-8
2.128465814897566e-9
3.145126126567191e-8
5.860577461359107e-8
4.456056869320726e-8
3.6610603734723544e-8
3.056877549927021e-8
2.421575359712915e-8
1.7312836479249675e-8
9.462541605632496e-9
2.0924384165624428e-9
2.661473483996581e-8
3.7159479599655585e-8
2.925242065291041e-8
2.5611949695510798e-8
2.3984531978356084e-8
2.0561256068234856e-7
4.8721229459812994e-8
6.811874415594189e-7
7.597905311003676e-8
1.4141805233767097e-8
4.1755860034647105e-9
2.6981522038132443e-8
3.181589140664157e-8
1.9721892450305943e-8
3.4898048721100915e-9
4.4964021337052384e-8
4.4698605261847807e-8
5.696001524569053e-8
3.091203290725799e-8
7.321477963850591e-9
9.377072417125744e-10
1.2702936052361497e-9
2.1595042375967547e-8
1.5527755244960444e-7
1.4776860032567817e-7
6.14202129301569e-8
3.260806153923288e-8
2.080423264402746e-8
3.732750708420244e-9
1.1667075601255967e-9
1.299022360963127e-10
1.325608745560512e-10
9.705773927976623e-11
5.7238274149844575e-11
1.2962325091505233e-11
1.390150700982634e-10
2.787451173948334e-10
4.42488054026382e-10
5.395650962746637e-10
5.100759040377783e-10
3.558472726043725e-10
9.703084370734432e-11
2.466228019168209e-10
6.582982358901655e-10
1.1225034934579184e-9
1.6208941149357961e-9
2.126580521816797e-9
1.4821669571424553e-9
3.8529327540783295e-9
3.7819364792943946e-9
3.6880844097809654e-9
1.637922656434013e-9
7.117726197215364e-9
1.7197533967294754e-8
3.795086579539893e-8
2.813881133946406e-8
1.9912971858995542e-8
1.4790666826772362e-8
1.0735770042169838e-8
7.1292991650398615e-9
3.457941226191422e-9
1.2996623233484588e-9
9.772726826716418e-9
2.8416627990786134e-8
2.755745759407379e-8
2.176125729210775e-8
2.391629715590981e-7
1.6669136974361312e-7
2.4532930958873923e-6
4.440430611381877e-7
1.150818598956255e-7
7.621768828339153e-9
6.224898517647179e-8
2.7572663087571316e-7
1.0766950605516775e-7
1.2569513265712662e-7
1.0038574560274086e-7
7.546316834346779e-8
1.5191272421715817e-7
9.288343638161113e-8
1.4763860046829108e-7
1.876008320110782e-7
6.613650692069317e-8
3.7197359841189687e-9
4.741424946841877e-10
9.226654285617762e-9
3.131797194296978e-9
5.861501034424442e-10
1.973161374747315e-9
2.6750406201714677e-9
2.0792297759993123e-9
1.2153035704066444e-9
9.115951881698854e-10
2.3561066266766544e-9
3.911504238243053e-9
5.438612340137806e-9
6.18014190641704e-9
1.9866103717981986e-8
5.023813937786396e-8
5.588443030805518e-8
7.519569371382102e-9
4.2861374560811147e-8
7.767264333703646e-8
1.0271689670906364e-7
1.2228872839516775e-7
1.37174632775355e-7
1.4620867664293525e-7
1.4768834158183295e-7
6.719989698706396e-8
2.8449988622311288e-8
2.718181351134257e-9
3.893199298984596e-8
3.687966183846825e-8
4.22702447662257e-8
4.099499060712494e-8
1.8912377729164324e-8
6.96870296761675e-8
5.8794063417230166e-8
5.2146795517673835e-8
4.881164993932883e-8
4.5739953451144034e-8
4.0560599948164303e-8
3.0679638866392796e-8
1.0221263018773687e-8
3.574834649292281e-8
7.710157482912594e-8
7.198872705800568e-8
6.800992017297105e-8
9.087538345504922e-7
4.059576048511593e-7
6.595214452888086e-6
1.1996713168720861e-6
3.023957885044296e-7
2.2264061732663855e-11
2.517122920038535e-7
3.938157620477069e-7
2.4557224483613304e-7
2.0551438877434143e-7
2.6480413015927215e-7
4.9740968690372885e-8
3.671083584979386e-8
5.193588728989035e-8
1.8471983339701498e-8
6.065887657447283e-8
2.341528449654488e-7
7.104651939657979e-7
1.6721914987120446e-6
2.098057871046776e-6
6.737451439631879e-8
6.011785526187082e-7
3.851645600834187e-7
2.547465039734008e-7
2.6351324353260576e-7
1.2926244203850596e-7
8.034961836400362e-7
1.5038575172343828e-6
1.1020965629667543e-6
1.3631978994790078e-7
4.270937937594032e-8
4.159695579454312e-8
1.3157527886128918e-8
6.340518865613105e-9
5.360154743103108e-10
2.756884444798473e-10
4.449729109272681e-11
4.677749222990569e-11
6.431811768076866e-11
1.4192713725748829e-10
1.1310514611739341e-10
9.470951121194639e-11
2.8217918381066673e-10
8.120607095010904e-10
2.804190587511906e-9
1.3938442880618062e-8
3.472338070606073e-8
3.768278415110254e-8
2.997289910942279e-8
3.6876639509125995e-8
1.9630231423539713e-8
9.937599312236289e-8
1.3957418675712296e-7
4.491146356829202e-8
2.0145168267856666e-8
3.9823002993070595e-9
1.4442678430242862e-8
6.151264395558843e-9
1.5336094581202017e-11
1.86773079202934e-12
1.0236573725793364e-13
2.8756398215832596e-14
0.
0.
2.926414368430176e-14
4.096799983672542e-14
5.6616965347062915e-14
7.797025061959838e-14
1.07418677211025e-13
1.4823513301237133e-13
2.0498623496614948e-13
2.8409973117465166e-13
2.7706000423556973e-13
1.366991705591922e-13
1.2479583922912404e-13
1.69540589240975e-13
2.3976106810616e-13
3.1821473274983013e-13
4.196841346872446e-13
5.694238778483072e-13
7.982659457688707e-13
1.1483817047064507e-12
1.6827138433924148e-12
2.498691138404666e-12
3.7497128736637445e-12
5.6804082302057245e-12
8.686130282286667e-12
1.3415722645188785e-11
2.0953520663012004e-11
3.315116344372639e-11
5.3253804431053086e-11
8.713267905760963e-11
1.0640683060638573e-9
2.9429781643524637e-9
5.06579361235948e-9
4.348440608401842e-9
7.517090709463385e-10
3.830391939285519e-9
8.575890553710644e-9
1.3434885278570079e-8
1.851179376288907e-8
2.385427786658991e-8
2.9422143121650984e-8
1.6091963530967663e-8
2.850642434141422e-9
1.309401017417078e-8
1.4767327177654622e-8
1.639281068935136e-8
2.1284658083025736e-9
3.1451261264759353e-8
5.860577460726922e-8
4.4560568689477426e-8
3.66106037371416e-8
3.0568775498206276e-8
2.4215753597620993e-8
1.7312836478718092e-8
9.462541604846361e-9
2.0924384149887313e-9
2.661473484028802e-8
3.7159479599533936e-8
2.9252420653249204e-8
2.561194969533107e-8
2.398453197814345e-8
2.0561256068150238e-7
4.8721229461172025e-8
6.811874415477529e-7
7.597905310888294e-8
1.4141805231938889e-8
4.175586004493941e-9
2.6981522037873083e-8
3.181589140640935e-8
1.9721892450285588e-8
3.4898048720215732e-9
4.496402133793196e-8
4.4698605257102185e-8
5.696001524104228e-8
3.091203292495422e-8
7.321477962637821e-9
9.37707239173351e-10
1.270293611671911e-9
2.159504237225219e-8
1.5527755244978626e-7
1.477686003256228e-7
6.142021293018143e-8
3.260806153924026e-8
2.0804232643576236e-8
3.732750708122786e-9
1.166707560143233e-9
1.299022360564001e-10
1.3256087456014376e-10
9.705773924382356e-11
5.723827409549468e-11
1.2962324998320897e-11
1.3901507013276428e-10
2.7874511737368777e-10
4.4248805412542365e-10
5.395650961421283e-10
5.100759038552493e-10
3.558472722815457e-10
9.703084356622695e-11
2.466228020376958e-10
6.582982360410041e-10
1.122503493347261e-9
1.6208941148828561e-9
2.126580521565109e-9
1.4821669582738421e-9
3.85293275379805e-9
3.781936479312262e-9
3.688084410100914e-9
1.6379226586214217e-9
7.117726198152284e-9
1.719753397314525e-8
3.7950865796037196e-8
2.8138811341008434e-8
1.9912971859888914e-8
1.4790666826160376e-8
1.0735770042541416e-8
7.129299163874145e-9
3.457941226351349e-9
1.2996623232936455e-9
9.772726826163739e-9
2.841662798910963e-8
2.7557457594149484e-8
2.1761257292163423e-8
2.3916297155802283e-7
1.6669136974097315e-7
2.453293095871435e-6
4.440430611376807e-7
1.1508185989550833e-7
7.621768828053329e-9
6.224898517800893e-8
2.7572663087563137e-7
1.0766950605510162e-7
1.2569513265708487e-7
1.0038574560250532e-7
7.546316834661559e-8
1.5191272418899083e-7
9.28834363482821e-8
1.4763860045245982e-7
1.876008320136059e-7
6.613650692037993e-8
3.719735984296058e-9
4.741424891186187e-10
9.226654286157289e-9
3.13179719425445e-9
5.861501030866611e-10
1.9731613743400694e-9
2.6750406201034945e-9
2.0792297759505964e-9
1.2153035706560925e-9
9.115951883566331e-10
2.356106626906144e-9
3.911504238119944e-9
5.438612340325784e-9
6.1801419068166105e-9
1.9866103717473998e-8
5.023813937976368e-8
5.588443030768505e-8
7.519569371326724e-9
4.286137456090255e-8
7.767264333668315e-8
1.0271689670980961e-7
1.2228872839546288e-7
1.3717463277522456e-7
1.4620867664308978e-7
1.476883415821975e-7
6.719989698738289e-8
2.844998862153438e-8
2.7181813513889064e-9
3.893199298898714e-8
3.687966183844188e-8
4.227024476680938e-8
4.0994990607983614e-8
1.8912377729347925e-8
6.968702967070596e-8
5.879406342014664e-8
5.2146795518468934e-8
4.8811649938908094e-8
4.5739953451753104e-8
4.056059994814892e-8
3.06796388661122e-8
1.022126301752345e-8
3.574834649249455e-8
7.710157482992634e-8
7.198872705766689e-8
6.800992017297503e-8
9.087538345503251e-7
4.0595760484918405e-7
6.595214452888772e-6
1.199671316871584e-6
3.023957885042181e-7
2.2264061501735604e-11
2.517122920046097e-7
3.938157620477532e-7
2.455722448361513e-7
2.0551438877471465e-7
2.6480413016121545e-7
4.974096869911808e-8
3.671083586175716e-8
5.193588731385797e-8
1.847198334340968e-8
6.065887657139067e-8
2.3415284496171052e-7
7.104651939703213e-7
1.6721914987057702e-6
2.0980578710493346e-6
6.737451439673634e-8
6.011785526189406e-7
3.8516456008251436e-7
2.5474650397354224e-7
2.635132435323742e-7
1.292624420383848e-7
8.034961836406242e-7
1.5038575172363407e-6
1.1020965629690794e-6
1.363197899476829e-7
4.2709379376000824e-8
4.1596955793815635e-8
1.3157527885950365e-8
6.340518864743631e-9
5.360154747407655e-10
2.756884441202714e-10
4.4497291118780456e-11
4.677749222031513e-11
6.431811771044029e-11
1.4192713733246546e-10
1.1310514604757098e-10
9.470951122449399e-11
2.821791835157992e-10
8.120607078144451e-10
2.8041905887706284e-9
1.3938442896795358e-8
3.4723380707617506e-8
3.768278414825777e-8
2.9972899109799734e-8
3.6876639510641906e-8
1.963023142358961e-8
9.937599312209213e-8
1.3957418675702375e-7
4.491146356815436e-8
2.0145168267867096e-8
3.982300298605905e-9
1.4442678430757635e-8
6.151264395136643e-9
1.533609457152311e-11
1.8677307261004985e-12
1.0236573536060017e-13
2.875639843394156e-14
0.
0.
2.92641454151363e-14
4.096799772557612e-14
5.661696316980601e-14
7.797024956476618e-14
1.0741868016805924e-13
1.4823513179601602e-13
2.0498623869294027e-13
2.8409973656754417e-13
2.770600048920521e-13
1.366991669088795e-13
1.2479583011025583e-13
1.6954060497820385e-13
2.3976105494565975e-13
3.182147565868616e-13
4.1968412265173985e-13
5.694238805188824e-13
7.982659240051688e-13
1.1483817004044178e-12
1.6827138110895625e-12
2.498691105052108e-12
3.7497129042470674e-12
5.680408231721942e-12
8.686130429969224e-12
1.3415722715515067e-11
2.0953520713446896e-11
3.3151163339470654e-11
5.3253804296342336e-11
8.713267927853513e-11
1.064068306228009e-9
2.9429781644199314e-9
5.065793612907398e-9
4.348440608015159e-9
7.517090705375385e-10
3.830391939319672e-9
8.575890553834934e-9
1.343488527825501e-8
1.8511793762610577e-8
2.385427786695183e-8
2.9422143121142142e-8
1.6091963530558033e-8
2.85064243271755e-9
1.309401017505973e-8
1.4767327177642659e-8
1.6392810688092752e-8
2.1284658064848116e-9
3.145126127558422e-8
5.860577460821726e-8
4.4560568692954424e-8
3.661060373628126e-8
3.056877549863473e-8
2.4215753596542406e-8
1.7312836479497468e-8
9.462541604437273e-9
2.092438414732423e-9
2.6614734840654467e-8
3.7159479599632874e-8
2.925242065301496e-8
2.5611949695007743e-8
2.3984531978224575e-8
2.0561256068218855e-7
4.872122946052574e-8
6.811874415389023e-7
7.597905311234505e-8
1.4141805234136522e-8
4.1755860027711295e-9
2.6981522037943793e-8
3.181589140664891e-8
1.9721892450267456e-8
3.489804872054629e-9
4.4964021336781254e-8
4.4698605257863324e-8
5.696001522576991e-8
3.0912032951050396e-8
7.321477960370277e-9
9.377072376787999e-10
1.2702936069534414e-9
2.1595042368640226e-8
1.552775524478708e-7
1.4776860032567354e-7
6.142021293021201e-8
3.260806153923027e-8
2.0804232643907343e-8
3.7327507083693516e-9
1.1667075601432382e-9
1.2990223604336604e-10
1.3256087455462926e-10
9.705773927425101e-11
5.7238274117503106e-11
1.296232498650266e-11
1.3901507015611115e-10
2.7874511744888826e-10
4.424880541802856e-10
5.395650962630494e-10
5.100759038195445e-10
3.55847272592542e-10
9.703084379203636e-11
2.4662280191035066e-10
6.582982363670693e-10
1.1225034932981987e-9
1.6208941153437502e-9
2.1265805222526843e-9
1.482166958613796e-9
3.852932754152898e-9
3.781936479333114e-9
3.688084409815279e-9
1.6379226566513443e-9
7.1177261983090675e-9
1.7197533966211144e-8
3.7950865798765536e-8
2.8138811340298826e-8
1.9912971859183203e-8
1.4790666826388611e-8
1.0735770042634089e-8
7.129299164534146e-9
3.457941225729461e-9
1.2996623223245875e-9
9.772726827584725e-9
2.841662799022772e-8
2.7557457594114822e-8
2.1761257291991717e-8
2.391629715579155e-7
1.6669136974425104e-7
2.4532930958852895e-6
4.4404306113530286e-7
1.1508185989566062e-7
7.62176882761488e-9
6.22489851761671e-8
2.7572663087627173e-7
1.0766950605510346e-7
1.2569513265677068e-7
1.0038574560128301e-7
7.546316834874152e-8
1.5191272412271252e-7
9.2883436355099e-8
1.476386004957248e-7
1.8760083201406566e-7
6.613650692040245e-8
3.7197359863663473e-9
4.741424917710407e-10
9.226654285487337e-9
3.1317971943395954e-9
5.861501034213459e-10
1.9731613749891377e-9
2.675040620085431e-9
2.0792297760606544e-9
1.2153035707215336e-9
9.11595188276087e-10
2.3561066270677197e-9
3.91150423790166e-9
5.438612340180427e-9
6.18014190654986e-9
1.9866103716378334e-8
5.023813937856548e-8
5.5884430308240554e-8
7.51956937229818e-9
4.286137456077605e-8
7.767264333686065e-8
1.0271689671006149e-7
1.222887283958534e-7
1.371746327752703e-7
1.4620867664304094e-7
1.476883415825593e-7
6.719989698731834e-8
2.8449988622562032e-8
2.718181351051863e-9
3.893199299005629e-8
3.68796618384922e-8
4.227024476630434e-8
4.099499060597346e-8
1.8912377718882416e-8
6.968702967493039e-8
5.879406341925447e-8
5.2146795518587565e-8
4.881164993910493e-8
4.573995345254622e-8
4.056059994828367e-8
3.067963886662524e-8
1.0221263020621016e-8
3.574834649150995e-8
7.710157482960847e-8
7.198872705779695e-8
6.800992017273144e-8
9.087538345492038e-7
4.059576048498767e-7
6.595214452892075e-6
1.1996713168726422e-6
3.0239578850458613e-7
2.2264060916787095e-11
2.517122920018229e-7
3.938157620476995e-7
2.45572244836149e-7
2.0551438877541073e-7
2.6480413015829917e-7
4.974096868620974e-8
3.671083585853737e-8
5.1935887304872234e-8
1.8471983355807144e-8
6.065887658018639e-8
2.3415284496378856e-7
7.104651939722733e-7
1.672191498706609e-6
2.098057871057793e-6
6.737451439505792e-8
6.011785526209359e-7
3.8516456008268043e-7
2.5474650397349025e-7
2.6351324353222015e-7
1.2926244204072002e-7
8.034961836403688e-7
1.5038575172374132e-6
1.102096562970301e-6
1.3631978994763007e-7
4.2709379375776936e-8
4.159695579427925e-8
1.3157527886065833e-8
6.340518865550905e-9
5.36015474185924e-10
2.7568844484410366e-10
4.4497291151801415e-11
4.677749222093537e-11
6.431811766532414e-11
1.4192713732641665e-10
1.1310514613996135e-10
9.470951102825977e-11
2.8217918363422564e-10
8.120607077731132e-10
2.804190588440039e-9
1.3938442890875387e-8
3.472338070437904e-8
3.768278415215926e-8
2.9972899108147913e-8
3.687663950881158e-8
1.963023142318296e-8
9.937599312146207e-8
1.3957418675742993e-7
4.491146356828443e-8
2.0145168268145647e-8
3.9823002980009736e-9
1.4442678431231447e-8
6.151264394997842e-9
1.533609457528098e-11
1.8677307275924925e-12
1.0236573482142865e-13
2.875639836998515e-14
0.
0.
2.926414509254557e-14
4.0967997848409846e-14
5.661696458109004e-14
7.797024765098436e-14
1.0741868047093845e-13
1.4823513289452962e-13
2.0498623390394948e-13
2.840997361379018e-13
2.7706001295219177e-13
1.3669916724517723e-13
1.2479582904382343e-13
1.6954058974341796e-13
2.397610713076913e-13
3.1821474850682553e-13
4.1968413988004e-13
5.694238775989996e-13
7.982659735936493e-13
1.1483816745021016e-12
1.682713822554313e-12
2.4986910546412615e-12
3.7497129511309206e-12
5.680408225031017e-12
8.686130545973574e-12
1.3415722608268822e-11
2.0953520508958226e-11
3.315116319154085e-11
5.325380434363994e-11
8.71326791549539e-11
1.064068306300472e-9
2.9429781642751475e-9
5.065793613098082e-9
4.348440607999555e-9
7.517090703243247e-10
3.830391939452844e-9
8.575890553427826e-9
1.3434885278337729e-8
1.8511793763064262e-8
2.3854277866853868e-8
2.9422143121164258e-8
1.6091963530920636e-8
2.8506424316404748e-9
1.3094010174806656e-8
1.4767327177676982e-8
1.6392810689443476e-8
2.1284658012857006e-9
3.145126127325309e-8
5.860577459209058e-8
4.456056869075809e-8
3.6610603737469975e-8
3.056877549819215e-8
2.4215753596206292e-8
1.731283647940142e-8
9.4625416055259e-9
2.092438415970993e-9
2.6614734839957e-8
3.715947959966337e-8
2.925242065322873e-8
2.561194969519013e-8
2.398453197827262e-8
2.0561256068155238e-7
4.8721229463971356e-8
6.811874415484639e-7
7.59790531115856e-8
1.4141805232020462e-8
4.175586003382281e-9
2.698152203987321e-8
3.1815891406541146e-8
1.9721892450313997e-8
3.4898048720633272e-9
4.496402133717983e-8
4.469860525996877e-8
5.6960015231920185e-8
3.0912032919244256e-8
7.321477970592782e-9
9.377072374672174e-10
1.2702936071437672e-9
2.159504237076833e-8
1.552775524498873e-7
1.477686003256898e-7
6.142021293020613e-8
3.2608061539241416e-8
2.0804232643819562e-8
3.732750708194771e-9
1.1667075601904878e-9
1.299022359300966e-10
1.3256087455794287e-10
9.705773924874918e-11
5.723827411294703e-11
1.2962325013661066e-11
1.3901507005910605e-10
2.7874511737024644e-10
4.424880541041486e-10
5.395650963192392e-10
5.100759036536607e-10
3.5584727260764517e-10
9.703084360012968e-11
2.4662280256062634e-10
6.582982362607877e-10
1.122503493187469e-9
1.6208941145379936e-9
2.126580522325966e-9
1.4821669570387275e-9
3.852932754541002e-9
3.7819364793068635e-9
3.6880844096413154e-9
1.637922656237603e-9
7.117726198378319e-9
1.7197533971072455e-8
3.795086579527799e-8
2.8138811339301186e-8
1.9912971857951882e-8
1.4790666826234206e-8
1.0735770041230828e-8
7.12929916414142e-9
3.457941226153125e-9
1.2996623235922045e-9
9.772726829092463e-9
2.8416627989302695e-8
2.75574575940975e-8
2.1761257292177346e-8
2.3916297155885604e-7
1.6669136974311647e-7
2.453293095888317e-6
4.4404306113720693e-7
1.1508185989228645e-7
7.621768826243585e-9
6.2248985175725e-8
2.757266308763704e-7
1.076695060552477e-7
1.256951326568845e-7
1.0038574560095884e-7
7.546316835399386e-8
1.519127242195982e-7
9.288343635317472e-8
1.4763860045810456e-7
1.8760083201352623e-7
6.613650692042152e-8
3.7197359860589583e-9
4.741425003987117e-10
9.226654285698695e-9
3.1317971940591767e-9
5.861501033512418e-10
1.9731613747407714e-9
2.6750406200847916e-9
2.079229775974713e-9
1.2153035704510474e-9
9.115951885071451e-10
2.3561066271715354e-9
3.911504238092909e-9
5.4386123401601585e-9
6.180141906115662e-9
1.9866103719713457e-8
5.023813937953078e-8
5.588443030810115e-8
7.5195693715485e-9
4.2861374560520674e-8
7.767264333634846e-8
1.0271689670942763e-7
1.2228872839539263e-7
1.37174632775024e-7
1.4620867664307935e-7
1.4768834158216123e-7
6.719989698705735e-8
2.844998862215427e-8
2.7181813517888275e-9
3.8931992990688555e-8
3.687966183836998e-8
4.227024476692783e-8
4.0994990606509056e-8
1.8912377727651798e-8
6.968702967081483e-8
5.87940634178483e-8
5.214679551744548e-8
4.881164993833232e-8
4.57399534524854e-8
4.0560599948180284e-8
3.067963886725457e-8
1.0221263018562612e-8
3.574834648837692e-8
7.710157483037595e-8
7.198872705766346e-8
6.800992017288018e-8
9.087538345493233e-7
4.0595760485395867e-7
6.595214452885658e-6
1.1996713168716124e-6
3.0239578850455934e-7
2.2264061863582053e-11
2.517122920017477e-7
3.9381576204766513e-7
2.4557224483604405e-7
2.0551438877434336e-7
2.6480413016339084e-7
4.9740968695326294e-8
3.6710835879761044e-8
5.193588729397385e-8
1.8471983353166026e-8
6.065887658609132e-8
2.3415284496821155e-7
7.104651939711201e-7
1.6721914987043807e-6
2.098057871058461e-6
6.73745143958478e-8
6.011785526190307e-7
3.851645600850442e-7
2.5474650397322243e-7
2.6351324353211676e-7
1.2926244203970017e-7
8.034961836400469e-7
1.503857517236948e-6
1.102096562969824e-6
1.3631978994757446e-7
4.2709379375599384e-8
4.1596955794421224e-8
1.3157527886117004e-8
6.340518865190486e-9
5.360154743005651e-10
2.756884451112069e-10
4.449729115565964e-11
4.6777492185075916e-11
6.431811770989212e-11
1.4192713711332335e-10
1.1310514600021334e-10
9.470951081196312e-11
2.8217918316872675e-10
8.120607098380012e-10
2.804190585663568e-9
1.3938442906881384e-8
3.472338070622352e-8
3.768278415233865e-8
2.9972899108059504e-8
3.687663950850874e-8
1.963023142253831e-8
9.93759931219395e-8
1.39574186756983e-7
4.491146356798086e-8
2.0145168268019485e-8
3.982300298515836e-9
1.4442678431630454e-8
6.151264395222054e-9
1.533609457393902e-11
1.8677306629658236e-12
1.0236573565423688e-13
2.875639872876456e-14
0.
0.
2.9264144454927197e-14
4.0967998054188404e-14
5.661696240923673e-14
7.797024991847996e-14
1.0741867951871404e-13
1.482351323723381e-13
2.0498623874005384e-13
2.8409973684968626e-13
2.7705999663717556e-13
1.3669916810387267e-13
1.247958417304152e-13
1.695405912531474e-13
2.397610782493814e-13
3.182147366173981e-13
4.19684140429329e-13
5.694238880785689e-13
7.982659480619162e-13
1.1483817392328262e-12
1.682713800329078e-12
2.498691161277794e-12
3.749712892088377e-12
5.680408227471355e-12
8.686130521189907e-12
1.3415722643979983e-11
2.0953520501735812e-11
3.315116359270587e-11
5.3253804527499515e-11
8.713267898614733e-11
1.0640683061907807e-9
2.9429781643832476e-9
5.065793612296992e-9
4.348440608435292e-9
7.517090708439871e-10
3.830391939319159e-9
8.57589055353334e-9
1.3434885278231103e-8
1.8511793762581675e-8
2.385427786701946e-8
2.9422143121184444e-8
1.6091963531452983e-8
2.8506424334762396e-9
1.3094010174249331e-8
1.4767327177623781e-8
1.6392810687705754e-8
2.1284658087521537e-9
3.145126126701701e-8
5.860577458915981e-8
4.4560568693157824e-8
3.661060373309651e-8
3.056877549912682e-8
2.421575359970364e-8
1.731283647871098e-8
9.462541605445867e-9
2.0924384155123358e-9
2.6614734840349323e-8
3.715947959956285e-8
2.9252420653013017e-8
2.5611949695004193e-8
2.3984531978089034e-8
2.05612560681454e-7
4.87212294599237e-8
6.811874415462754e-7
7.597905310810957e-8
1.4141805233068182e-8
4.1755860034091505e-9
2.6981522039957674e-8
3.181589140643825e-8
1.9721892450332966e-8
3.489804872073954e-9
4.496402133625816e-8
4.4698605258751015e-8
5.69600152223282e-8
3.091203291816174e-8
7.321477964166618e-9
9.377072408138212e-10
1.2702936133789078e-9
2.159504237249983e-8
1.5527755245142093e-7
1.477686003258522e-7
6.142021293027036e-8
3.260806153925091e-8
2.0804232644007246e-8
3.732750708178332e-9
1.1667075601230504e-9
1.2990223596774695e-10
1.325608745531498e-10
9.705773925987706e-11
5.723827414403285e-11
1.2962325149711226e-11
1.390150701108751e-10
2.7874511740048046e-10
4.42488054202774e-10
5.395650963736393e-10
5.100759038739602e-10
3.558472726110193e-10
9.703084371301218e-11
2.46622801957609e-10
6.582982359505564e-10
1.1225034929617707e-9
1.6208941153337663e-9
2.126580521654064e-9
1.4821669570319349e-9
3.852932754168628e-9
3.78193647929688e-9
3.688084409431318e-9
1.6379226564955734e-9
7.1177261990018064e-9
1.7197533968225283e-8
3.795086579596427e-8
2.813881133904893e-8
1.9912971857628196e-8
1.4790666825132865e-8
1.0735770041133578e-8
7.129299164747527e-9
3.4579412263112568e-9
1.2996623235766556e-9
9.772726828767504e-9
2.8416627991266034e-8
2.7557457594065952e-8
2.1761257292126643e-8
2.3916297155766596e-7
1.6669136974462908e-7
2.4532930958973775e-6
4.440430611392792e-7
1.1508185989597916e-7
7.62176882638486e-9
6.224898517626688e-8
2.757266308761961e-7
1.0766950605526716e-7
1.256951326569003e-7
1.0038574560260827e-7
7.5463168351809e-8
1.5191272419390622e-7
9.28834363148356e-8
1.4763860047489508e-7
1.8760083201409848e-7
6.613650692053285e-8
3.7197359833535607e-9
4.741425049734014e-10
9.226654285923518e-9
3.1317971945343448e-9
5.861501033890011e-10
1.9731613748490526e-9
2.675040620155437e-9
2.079229776065056e-9
1.2153035706044235e-9
9.115951883307354e-10
2.356106626843426e-9
3.91150423787894e-9
5.438612340221808e-9
6.180141905869141e-9
1.986610371734636e-8
5.0238139379700165e-8
5.588443030892889e-8
7.519569371169161e-9
4.2861374560725795e-8
7.767264333710263e-8
1.0271689670973086e-7
1.222887283950892e-7
1.3717463277579266e-7
1.4620867664287805e-7
1.4768834158212724e-7
6.719989698688117e-8
2.8449988621864087e-8
2.718181351643356e-9
3.8931992989192206e-8
3.6879661838407205e-8
4.227024476670263e-8
4.099499060936422e-8
1.8912377732633814e-8
6.968702967241178e-8
5.8794063421189476e-8
5.214679551833022e-8
4.881164993888819e-8
4.5739953451613926e-8
4.0560599948313626e-8
3.067963886701235e-8
1.0221263019758826e-8
3.574834649227861e-8
7.710157482947843e-8
7.198872705800444e-8
6.800992017297223e-8
9.087538345485784e-7
4.059576048487206e-7
6.595214452894171e-6
1.199671316871229e-6
3.023957885039351e-7
2.2264061592296937e-11
2.5171229200070544e-7
3.9381576204770637e-7
2.4557224483605517e-7
2.055143887742054e-7
2.648041301604318e-7
4.9740968698658396e-8
3.671083584214849e-8
5.1935887327747815e-8
1.847198335600572e-8
6.06588765841073e-8
2.3415284496049884e-7
7.104651939739969e-7
1.6721914987048287e-6
2.0980578710519308e-6
6.737451439574838e-8
6.011785526187066e-7
3.851645600835398e-7
2.5474650397258165e-7
2.635132435315496e-7
1.292624420386686e-7
8.034961836406088e-7
1.503857517237391e-6
1.1020965629703186e-6
1.363197899475335e-7
4.270937937584902e-8
4.159695579404979e-8
1.3157527885788233e-8
6.340518865915531e-9
5.360154745574954e-10
2.75688443684459e-10
4.4497291149640496e-11
4.6777492224548387e-11
6.43181177076766e-11
1.41927137150138e-10
1.1310514635821112e-10
9.470951098150702e-11
2.821791830695181e-10
8.120607087480967e-10
2.8041905877770985e-9
1.393844290034637e-8
3.472338070524868e-8
3.7682784152717994e-8
2.9972899108744225e-8
3.687663950943454e-8
1.963023142361127e-8
9.937599312166186e-8
1.395741867571991e-7
4.4911463568186786e-8
2.0145168268089e-8
3.982300298718001e-9
1.4442678431109142e-8
6.151264395289192e-9
1.5336094570769463e-11
1.8677308178465504e-12
1.0236573626712747e-13
2.875639831482957e-14
0.
0.
2.926414522800955e-14
4.096799807079111e-14
5.6616963654180924e-14
7.797024940126432e-14
1.0741868137910156e-13
1.4823513057379792e-13
2.0498623643327474e-13
2.840997392726679e-13
2.770599965440556e-13
1.366991775792645e-13
1.2479583715883316e-13
1.6954060565428564e-13
2.3976107994675564e-13
3.182147286759183e-13
4.196841399744021e-13
5.694238950638499e-13
7.982659118656848e-13
1.1483816933551592e-12
1.6827137901394194e-12
2.4986911549384686e-12
3.749712932982979e-12
5.680408280661917e-12
8.686130408604523e-12
1.3415722658274747e-11
2.0953520670794068e-11
3.3151163236138e-11
5.325380455158186e-11
8.713267890797279e-11
1.0640683060990906e-9
2.942978164598904e-9
5.06579361256859e-9
4.348440608450325e-9
7.517090709715574e-10
3.830391939477051e-9
8.575890553508823e-9
1.3434885278386436e-8
1.8511793762724586e-8
2.3854277866875454e-8
2.94221431216956e-8
1.609196353053126e-8
2.8506424337708578e-9
1.3094010174448953e-8
1.476732717772156e-8
1.6392810688838158e-8
2.1284658158977328e-9
3.1451261281519694e-8
5.860577461352376e-8
4.456056868770777e-8
3.661060373539738e-8
3.056877549827305e-8
2.4215753596521362e-8
1.7312836479307187e-8
9.462541604493026e-9
2.0924384151584356e-9
2.661473483995756e-8
3.715947959959306e-8
2.925242065373186e-8
2.561194969478846e-8
2.3984531977723668e-8
2.0561256068368645e-7
4.87212294605753e-8
6.811874415483501e-7
7.597905310613119e-8
1.4141805232453211e-8
4.175586002165571e-9
2.698152203983421e-8
3.1815891406598235e-8
1.9721892450298965e-8
3.489804873088602e-9
4.496402133750126e-8
4.469860525766536e-8
5.696001522363927e-8
3.091203295119529e-8
7.3214779600629284e-9
9.377072379372392e-10
1.2702936048914321e-9
2.1595042372998485e-8
1.5527755244780386e-7
1.4776860032561996e-7
6.142021293025577e-8
3.2608061539240775e-8
2.0804232643796236e-8
3.73275070845294e-9
1.1667075601750574e-9
1.2990223600157424e-10
1.3256087455379624e-10
9.705773924442503e-11
5.723827416912609e-11
1.296232497184918e-11
1.3901507022518905e-10
2.7874511735231027e-10
4.4248805412933917e-10
5.395650963074461e-10
5.100759036744917e-10
3.558472726061915e-10
9.70308438176394e-11
2.4662280207614345e-10
6.582982364067312e-10
1.1225034937268052e-9
1.6208941146293898e-9
2.1265805215883077e-9
1.482166957482297e-9
3.8529327543226936e-9
3.7819364793265496e-9
3.6880844101603026e-9
1.6379226570956757e-9
7.117726196428979e-9
1.719753396431031e-8
3.7950865797273765e-8
2.8138811340327165e-8
1.9912971857377296e-8
1.4790666825864973e-8
1.0735770042068494e-8
7.129299164628439e-9
3.457941225243021e-9
1.29966232260703e-9
9.772726826742696e-9
2.841662799004246e-8
2.7557457594157332e-8
2.176125729205828e-8
2.391629715578278e-7
1.6669136974561386e-7
2.4532930958895747e-6
4.4404306113476584e-7
1.1508185989740939e-7
7.621768826594705e-9
6.224898517746702e-8
2.757266308759642e-7
1.0766950605509508e-7
1.2569513265692714e-7
1.0038574560054485e-7
7.546316836521196e-8
1.5191272415606905e-7
9.288343636947718e-8
1.4763860048479734e-7
1.8760083201212913e-7
6.613650692030507e-8
3.7197359870280934e-9
4.741425013230866e-10
9.226654285554971e-9
3.13179719421958e-9
5.861501032598447e-10
1.973161374726744e-9
2.675040620140741e-9
2.0792297759998368e-9
1.2153035703463336e-9
9.115951885671653e-10
2.35610662701851e-9
3.911504238258005e-9
5.438612340377199e-9
6.180141906154653e-9
1.9866103717982118e-8
5.023813937854767e-8
5.5884430308019446e-8
7.519569370740981e-9
4.28613745609814e-8
7.76726433363775e-8
1.0271689670967463e-7
1.2228872839613344e-7
1.3717463277505452e-7
1.4620867664295497e-7
1.4768834158237796e-7
6.7199896987118e-8
2.8449988621945677e-8
2.7181813515747213e-9
3.893199298950149e-8
3.687966183843664e-8
4.227024476683732e-8
4.0994990604411154e-8
1.891237773233069e-8
6.96870296754047e-8
5.8794063417999484e-8
5.214679551874575e-8
4.88116499388453e-8
4.5739953451502965e-8
4.056059994873606e-8
3.06796388667711e-8
1.0221263020392486e-8
3.5748346489562056e-8
7.710157482963882e-8
7.198872705781983e-8
6.800992017295089e-8
9.087538345478003e-7
4.0595760485006253e-7
6.5952144528788495e-6
1.1996713168706263e-6
3.023957885047244e-7
2.2264061238405994e-11
2.51712292001416e-7
3.93815762047678e-7
2.4557224483616126e-7
2.0551438877516072e-7
2.648041301607737e-7
4.974096868841504e-8
3.671083584457154e-8
5.1935887313303514e-8
1.847198335026222e-8
6.065887658009564e-8
2.3415284496192922e-7
7.104651939702381e-7
1.6721914987054852e-6
2.098057871054236e-6
6.737451439391253e-8
6.011785526193818e-7
3.851645600833432e-7
2.547465039734857e-7
2.635132435322375e-7
1.2926244204124484e-7
8.034961836405297e-7
1.5038575172374808e-6
1.1020965629698792e-6
1.3631978994758436e-7
4.270937937582429e-8
4.159695579427734e-8
1.315752788624655e-8
6.340518865764815e-9
5.360154743631539e-10
2.756884450019574e-10
4.449729115944426e-11
4.677749222160836e-11
6.431811766542711e-11
1.4192713733768148e-10
1.1310514614178457e-10
9.470951069977106e-11
2.8217918411125724e-10
8.120607089324012e-10
2.804190587785023e-9
1.3938442877734218e-8
3.4723380704224875e-8
3.768278414877724e-8
2.9972899109191815e-8
3.687663950986447e-8
1.9630231422480948e-8
9.937599312220423e-8
1.395741867562319e-7
4.491146356814399e-8
2.014516826800592e-8
3.982300298786171e-9
1.4442678431868065e-8
6.15126439498322e-9
1.5336094575008563e-11
1.8677307243317933e-12
1.0236573278124596e-13
2.875639837832424e-14
0.
0.
2.9264145417291514e-14
4.096799785130314e-14
5.6616964961379446e-14
7.797024764166922e-14
1.0741867881447491e-13
1.4823513299073142e-13
2.049862360030784e-13
2.8409973880897876e-13
2.770600018113245e-13
1.3669916750769886e-13
1.247958289302667e-13
1.695405898126084e-13
2.397610553829146e-13
3.1821475754307074e-13
4.196841241111183e-13
5.694238776873502e-13
7.982659619614827e-13
1.1483816728007123e-12
1.6827138137849118e-12
2.4986910525645393e-12
3.749712915921609e-12
5.6804081819531726e-12
8.686130432036127e-12
1.3415722597292888e-11
2.0953520513008345e-11
3.3151163172322255e-11
5.325380440081053e-11
8.71326791509882e-11
1.064068305946191e-9
2.9429781642302105e-9
5.065793612646873e-9
4.348440608008643e-9
7.517090710107638e-10
3.8303919392981385e-9
8.575890553523181e-9
1.343488527831173e-8
1.851179376288603e-8
2.3854277866757322e-8
2.942214312092385e-8
1.609196353075766e-8
2.850642432442972e-9
1.3094010174484902e-8
1.4767327177655348e-8
1.6392810688877353e-8
2.128465804776615e-9
3.145126127325309e-8
5.860577459209058e-8
4.456056869075809e-8
3.6610603737469975e-8
3.056877549819215e-8
2.4215753596206292e-8
1.731283647940142e-8
9.4625416055259e-9
2.092438415970993e-9
2.6614734839957e-8
3.715947959966337e-8
2.925242065322873e-8
2.561194969519013e-8
2.398453197827262e-8
2.0561256068155238e-7
4.8721229463971356e-8
6.811874415484639e-7
7.59790531115856e-8
1.4141805232020462e-8
4.175586003382281e-9
2.698152203987321e-8
3.1815891406541146e-8
1.9721892450313997e-8
3.4898048720633272e-9
4.496402133717983e-8
4.469860525996877e-8
5.6960015231920185e-8
3.0912032919244256e-8
7.321477970592782e-9
9.377072374672174e-10
1.2702936071437672e-9
2.159504237076833e-8
1.552775524498873e-7
1.477686003256898e-7
6.142021293020613e-8
3.2608061539241416e-8
2.0804232643819562e-8
3.732750708194771e-9
1.1667075601904878e-9
1.299022359300966e-10
1.3256087455794287e-10
9.705773924874918e-11
5.723827411294703e-11
1.2962325013661066e-11
1.3901507005910605e-10
2.7874511737024644e-10
4.424880541041486e-10
5.395650963192392e-10
5.100759036536607e-10
3.5584727260764517e-10
9.703084360012968e-11
2.4662280256062634e-10
6.582982362607877e-10
1.122503493187469e-9
1.6208941145379936e-9
2.126580522325966e-9
1.4821669570387275e-9
3.852932754541002e-9
3.7819364793068635e-9
3.6880844096413154e-9
1.637922656237603e-9
7.117726198378319e-9
1.7197533971072455e-8
3.795086579527799e-8
2.8138811339301186e-8
1.9912971857951882e-8
1.4790666826234206e-8
1.0735770041230828e-8
7.12929916414142e-9
3.457941226153125e-9
1.2996623235922045e-9
9.772726829092463e-9
2.8416627989302695e-8
2.75574575940975e-8
2.1761257292177346e-8
2.3916297155885604e-7
1.6669136974311647e-7
2.453293095888317e-6
4.4404306113720693e-7
1.1508185989228645e-7
7.621768826243585e-9
6.2248985175725e-8
2.757266308763704e-7
1.076695060552477e-7
1.256951326568845e-7
1.0038574560095884e-7
7.546316835399386e-8
1.519127242195982e-7
9.288343635317472e-8
1.4763860045810456e-7
1.8760083201352623e-7
6.613650692042152e-8
3.7197359860589583e-9
4.741425003987117e-10
9.226654285698695e-9
3.1317971940591767e-9
5.861501033512418e-10
1.9731613747407714e-9
2.6750406200847916e-9
2.079229775974713e-9
1.2153035704510474e-9
9.115951885071451e-10
2.3561066271715354e-9
3.911504238092909e-9
5.4386123401601585e-9
6.180141906115662e-9
1.9866103719713457e-8
5.023813937953078e-8
5.588443030810115e-8
7.5195693715485e-9
4.2861374560520674e-8
7.767264333634846e-8
1.0271689670942763e-7
1.2228872839539263e-7
1.37174632775024e-7
1.4620867664307935e-7
1.4768834158216123e-7
6.719989698705735e-8
2.844998862215427e-8
2.7181813517888275e-9
3.8931992990688555e-8
3.687966183836998e-8
4.227024476692783e-8
4.0994990606509056e-8
1.8912377727651798e-8
6.968702967081483e-8
5.87940634178483e-8
5.214679551744548e-8
4.881164993833232e-8
4.57399534524854e-8
4.0560599948180284e-8
3.067963886725457e-8
1.0221263018562612e-8
3.574834648837692e-8
7.710157483037595e-8
7.198872705766346e-8
6.800992017288018e-8
9.087538345493233e-7
4.0595760485395867e-7
6.595214452885658e-6
1.1996713168716124e-6
3.0239578850455934e-7
2.2264061863582053e-11
2.517122920017477e-7
3.9381576204766513e-7
2.4557224483604405e-7
2.0551438877434336e-7
2.6480413016339084e-7
4.9740968695326294e-8
3.6710835879761044e-8
5.193588729397385e-8
1.8471983353166026e-8
6.065887658609132e-8
2.3415284496821155e-7
7.104651939711201e-7
1.6721914987043807e-6
2.098057871058461e-6
6.73745143958478e-8
6.011785526190307e-7
3.851645600850442e-7
2.5474650397322243e-7
2.6351324353211676e-7
1.2926244203970017e-7
8.034961836400469e-7
1.503857517236948e-6
1.102096562969824e-6
1.3631978994757446e-7
4.2709379375599384e-8
4.1596955794421224e-8
1.3157527886117004e-8
6.340518865190486e-9
5.360154743005651e-10
2.756884451112069e-10
4.449729115565964e-11
4.6777492185075916e-11
6.431811770989212e-11
1.4192713711332335e-10
1.1310514600021334e-10
9.470951081196312e-11
2.8217918316872675e-10
8.120607098380012e-10
2.804190585663568e-9
1.3938442906881384e-8
3.472338070622352e-8
3.768278415233865e-8
2.9972899108059504e-8
3.687663950850874e-8
1.963023142253831e-8
9.93759931219395e-8
1.39574186756983e-7
4.491146356798086e-8
2.0145168268019485e-8
3.982300298515836e-9
1.4442678431630454e-8
6.151264395222054e-9
1.533609457393902e-11
1.8677306629658236e-12
1.0236573565423688e-13
2.875639872876456e-14
0.
0.
2.9264144454927197e-14
4.0967998054188404e-14
5.661696240923673e-14
7.797024991847996e-14
1.0741867951871404e-13
1.482351323723381e-13
2.0498623874005384e-13
2.8409973684968626e-13
2.7705999663717556e-13
1.3669916810387267e-13
1.247958417304152e-13
1.695405912531474e-13
2.397610782493814e-13
3.182147366173981e-13
4.19684140429329e-13
5.694238880785689e-13
7.982659480619162e-13
1.1483817392328262e-12
1.682713800329078e-12
2.498691161277794e-12
3.749712892088377e-12
5.680408227471355e-12
8.686130521189907e-12
1.3415722643979983e-11
2.0953520501735812e-11
3.315116359270587e-11
5.3253804527499515e-11
8.713267898614733e-11
1.0640683061907807e-9
2.9429781643832476e-9
5.065793612296992e-9
4.348440608435292e-9
7.517090708439871e-10
3.830391939319159e-9
8.57589055353334e-9
1.3434885278231103e-8
1.8511793762581675e-8
2.385427786701946e-8
2.9422143121184444e-8
1.6091963531452983e-8
2.8506424334762396e-9
1.3094010174249331e-8
1.4767327177623781e-8
1.6392810687705754e-8
2.1284658087521537e-9
3.145126126701701e-8
5.860577458915981e-8
4.4560568693157824e-8
3.661060373309651e-8
3.056877549912682e-8
2.421575359970364e-8
1.731283647871098e-8
9.462541605445867e-9
2.0924384155123358e-9
2.6614734840349323e-8
3.715947959956285e-8
2.9252420653013017e-8
2.5611949695004193e-8
2.3984531978089034e-8
2.05612560681454e-7
4.87212294599237e-8
6.811874415462754e-7
7.597905310810957e-8
1.4141805233068182e-8
4.1755860034091505e-9
2.6981522039957674e-8
3.181589140643825e-8
1.9721892450332966e-8
3.489804872073954e-9
4.496402133625816e-8
4.4698605258751015e-8
5.69600152223282e-8
3.091203291816174e-8
7.321477964166618e-9
9.377072408138212e-10
1.2702936133789078e-9
2.159504237249983e-8
1.5527755245142093e-7
1.477686003258522e-7
6.142021293027036e-8
3.260806153925091e-8
2.0804232644007246e-8
3.732750708178332e-9
1.1667075601230504e-9
1.2990223596774695e-10
1.325608745531498e-10
9.705773925987706e-11
5.723827414403285e-11
1.2962325149711226e-11
1.390150701108751e-10
2.7874511740048046e-10
4.42488054202774e-10
5.395650963736393e-10
5.100759038739602e-10
3.558472726110193e-10
9.703084371301218e-11
2.46622801957609e-10
6.582982359505564e-10
1.1225034929617707e-9
1.6208941153337663e-9
2.126580521654064e-9
1.4821669570319349e-9
3.852932754168628e-9
3.78193647929688e-9
3.688084409431318e-9
1.6379226564955734e-9
7.1177261990018064e-9
1.7197533968225283e-8
3.795086579596427e-8
2.813881133904893e-8
1.9912971857628196e-8
1.4790666825132865e-8
1.0735770041133578e-8
7.129299164747527e-9
3.4579412263112568e-9
1.2996623235766556e-9
9.772726828767504e-9
2.8416627991266034e-8
2.7557457594065952e-8
2.1761257292126643e-8
2.3916297155766596e-7
1.6669136974462908e-7
2.4532930958973775e-6
4.440430611392792e-7
1.1508185989597916e-7
7.62176882638486e-9
6.224898517626688e-8
2.757266308761961e-7
1.0766950605526716e-7
1.256951326569003e-7
1.0038574560260827e-7
7.5463168351809e-8
1.5191272419390622e-7
9.28834363148356e-8
1.4763860047489508e-7
1.8760083201409848e-7
6.613650692053285e-8
3.7197359833535607e-9
4.741425049734014e-10
9.226654285923518e-9
3.1317971945343448e-9
5.861501033890011e-10
1.9731613748490526e-9
2.675040620155437e-9
2.079229776065056e-9
1.2153035706044235e-9
9.115951883307354e-10
2.356106626843426e-9
3.91150423787894e-9
5.438612340221808e-9
6.180141905869141e-9
1.986610371734636e-8
5.0238139379700165e-8
5.588443030892889e-8
7.519569371169161e-9
4.2861374560725795e-8
7.767264333710263e-8
1.0271689670973086e-7
1.222887283950892e-7
1.3717463277579266e-7
1.4620867664287805e-7
1.4768834158212724e-7
6.719989698688117e-8
2.8449988621864087e-8
2.718181351643356e-9
3.8931992989192206e-8
3.6879661838407205e-8
4.227024476670263e-8
4.099499060936422e-8
1.8912377732633814e-8
6.968702967241178e-8
5.8794063421189476e-8
5.214679551833022e-8
4.881164993888819e-8
4.5739953451613926e-8
4.0560599948313626e-8
3.067963886701235e-8
1.0221263019758826e-8
3.574834649227861e-8
7.710157482947843e-8
7.198872705800444e-8
6.800992017297223e-8
9.087538345485784e-7
4.059576048487206e-7
6.595214452894171e-6
1.199671316871229e-6
3.023957885039351e-7
2.2264061592296937e-11
2.5171229200070544e-7
3.9381576204770637e-7
2.4557224483605517e-7
2.055143887742054e-7
2.648041301604318e-7
4.9740968698658396e-8
3.671083584214849e-8
5.1935887327747815e-8
1.847198335600572e-8
6.06588765841073e-8
2.3415284496049884e-7
7.104651939739969e-7
1.6721914987048287e-6
2.0980578710519308e-6
6.737451439574838e-8
6.011785526187066e-7
3.851645600835398e-7
2.5474650397258165e-7
2.635132435315496e-7
1.292624420386686e-7
8.034961836406088e-7
1.503857517237391e-6
1.1020965629703186e-6
1.363197899475335e-7
4.270937937584902e-8
4.159695579404979e-8
1.3157527885788233e-8
6.340518865915531e-9
5.360154745574954e-10
2.75688443684459e-10
4.4497291149640496e-11
4.6777492224548387e-11
6.43181177076766e-11
1.41927137150138e-10
1.1310514635821112e-10
9.470951098150702e-11
2.821791830695181e-10
8.120607087480967e-10
2.8041905877770985e-9
1.393844290034637e-8
3.472338070524868e-8
3.7682784152717994e-8
2.9972899108744225e-8
3.687663950943454e-8
1.963023142361127e-8
9.937599312166186e-8
1.395741867571991e-7
4.4911463568186786e-8
2.0145168268089e-8
3.982300298718001e-9
1.4442678431109142e-8
6.151264395289192e-9
1.5336094570769463e-11
1.8677308178465504e-12
1.0236573626712747e-13
2.875639831482957e-14
0.
0.
2.926414522800955e-14
4.096799807079111e-14
5.6616963654180924e-14
7.797024940126432e-14
1.0741868137910156e-13
1.4823513057379792e-13
2.0498623643327474e-13
2.840997392726679e-13
2.770599965440556e-13
1.366991775792645e-13
1.2479583715883316e-13
1.6954060565428564e-13
2.3976107994675564e-13
3.182147286759183e-13
4.196841399744021e-13
5.694238950638499e-13
7.982659118656848e-13
1.1483816933551592e-12
1.6827137901394194e-12
2.4986911549384686e-12
3.749712932982979e-12
5.680408280661917e-12
8.686130408604523e-12
1.3415722658274747e-11
2.0953520670794068e-11
3.3151163236138e-11
5.325380455158186e-11
8.713267890797279e-11
1.0640683060990906e-9
2.942978164598904e-9
5.06579361256859e-9
4.348440608450325e-9
7.517090709715574e-10
3.830391939477051e-9
8.575890553508823e-9
1.3434885278386436e-8
1.8511793762724586e-8
2.3854277866875454e-8
2.94221431216956e-8
1.609196353053126e-8
2.8506424337708578e-9
1.3094010174448953e-8
1.476732717772156e-8
1.6392810688838158e-8
2.1284658158977328e-9
3.1451261281519694e-8
5.860577461352376e-8
4.456056868770777e-8
3.661060373539738e-8
3.056877549827305e-8
2.4215753596521362e-8
1.7312836479307187e-8
9.462541604493026e-9
2.0924384151584356e-9
2.661473483995756e-8
3.715947959959306e-8
2.925242065373186e-8
2.561194969478846e-8
2.3984531977723668e-8
2.0561256068368645e-7
4.87212294605753e-8
6.811874415483501e-7
7.597905310613119e-8
1.4141805232453211e-8
4.175586002165571e-9
2.698152203983421e-8
3.1815891406598235e-8
1.9721892450298965e-8
3.489804873088602e-9
4.496402133750126e-8
4.469860525766536e-8
5.696001522363927e-8
3.091203295119529e-8
7.3214779600629284e-9
9.377072379372392e-10
1.2702936048914321e-9
2.1595042372998485e-8
1.5527755244780386e-7
1.4776860032561996e-7
6.142021293025577e-8
3.2608061539240775e-8
2.0804232643796236e-8
3.73275070845294e-9
1.1667075601750574e-9
1.2990223600157424e-10
1.3256087455379624e-10
9.705773924442503e-11
5.723827416912609e-11
1.296232497184918e-11
1.3901507022518905e-10
2.7874511735231027e-10
4.4248805412933917e-10
5.395650963074461e-10
5.100759036744917e-10
3.558472726061915e-10
9.70308438176394e-11
2.4662280207614345e-10
6.582982364067312e-10
1.1225034937268052e-9
1.6208941146293898e-9
2.1265805215883077e-9
1.482166957482297e-9
3.8529327543226936e-9
3.7819364793265496e-9
3.6880844101603026e-9
1.6379226570956757e-9
7.117726196428979e-9
1.719753396431031e-8
3.7950865797273765e-8
2.8138811340327165e-8
1.9912971857377296e-8
1.4790666825864973e-8
1.0735770042068494e-8
7.129299164628439e-9
3.457941225243021e-9
1.29966232260703e-9
9.772726826742696e-9
2.841662799004246e-8
2.7557457594157332e-8
2.176125729205828e-8
2.391629715578278e-7
1.6669136974561386e-7
2.4532930958895747e-6
4.4404306113476584e-7
1.1508185989740939e-7
7.621768826594705e-9
6.224898517746702e-8
2.757266308759642e-7
1.0766950605509508e-7
1.2569513265692714e-7
1.0038574560054485e-7
7.546316836521196e-8
1.5191272415606905e-7
9.288343636947718e-8
1.4763860048479734e-7
1.8760083201212913e-7
6.613650692030507e-8
3.7197359870280934e-9
4.741425013230866e-10
9.226654285554971e-9
3.13179719421958e-9
5.861501032598447e-10
1.973161374726744e-9
2.675040620140741e-9
2.0792297759998368e-9
1.2153035703463336e-9
9.115951885671653e-10
2.35610662701851e-9
3.911504238258005e-9
5.438612340377199e-9
6.180141906154653e-9
1.9866103717982118e-8
5.023813937854767e-8
5.5884430308019446e-8
7.519569370740981e-9
4.28613745609814e-8
7.76726433363775e-8
1.0271689670967463e-7
1.2228872839613344e-7
1.3717463277505452e-7
1.4620867664295497e-7
1.4768834158237796e-7
6.7199896987118e-8
2.8449988621945677e-8
2.7181813515747213e-9
3.893199298950149e-8
3.687966183843664e-8
4.227024476683732e-8
4.0994990604411154e-8
1.891237773233069e-8
6.96870296754047e-8
5.8794063417999484e-8
5.214679551874575e-8
4.88116499388453e-8
4.5739953451502965e-8
4.056059994873606e-8
3.06796388667711e-8
1.0221263020392486e-8
3.5748346489562056e-8
7.710157482963882e-8
7.198872705781983e-8
6.800992017295089e-8
9.087538345478003e-7
4.0595760485006253e-7
6.5952144528788495e-6
1.1996713168706263e-6
3.023957885047244e-7
2.2264061238405994e-11
2.51712292001416e-7
3.93815762047678e-7
2.4557224483616126e-7
2.0551438877516072e-7
2.648041301607737e-7
4.974096868841504e-8
3.671083584457154e-8
5.1935887313303514e-8
1.847198335026222e-8
6.065887658009564e-8
2.3415284496192922e-7
7.104651939702381e-7
1.6721914987054852e-6
2.098057871054236e-6
6.737451439391253e-8
6.011785526193818e-7
3.851645600833432e-7
2.547465039734857e-7
2.635132435322375e-7
1.2926244204124484e-7
8.034961836405297e-7
1.5038575172374808e-6
1.1020965629698792e-6
1.3631978994758436e-7
4.270937937582429e-8
4.159695579427734e-8
1.315752788624655e-8
6.340518865764815e-9
5.360154743631539e-10
2.756884450019574e-10
4.449729115944426e-11
4.677749222160836e-11
6.431811766542711e-11
1.4192713733768148e-10
1.1310514614178457e-10
9.470951069977106e-11
2.8217918411125724e-10
8.120607089324012e-10
2.804190587785023e-9
1.3938442877734218e-8
3.4723380704224875e-8
3.768278414877724e-8
2.9972899109191815e-8
3.687663950986447e-8
1.9630231422480948e-8
9.937599312220423e-8
1.395741867562319e-7
4.491146356814399e-8
2.014516826800592e-8
3.982300298786171e-9
1.4442678431868065e-8
6.15126439498322e-9
1.5336094575008563e-11
1.8677307243317933e-12
1.0236573278124596e-13
2.875639837832424e-14
0.
0.
2.9264145417291514e-14
4.096799785130314e-14
5.6616964961379446e-14
7.797024764166922e-14
1.0741867881447491e-13
1.4823513299073142e-13
2.049862360030784e-13
2.8409973880897876e-13
2.770600018113245e-13
1.3669916750769886e-13
1.247958289302667e-13
1.695405898126084e-13
2.397610553829146e-13
3.1821475754307074e-13
4.196841241111183e-13
5.694238776873502e-13
7.982659619614827e-13
1.1483816728007123e-12
1.6827138137849118e-12
2.4986910525645393e-12
3.749712915921609e-12
5.6804081819531726e-12
8.686130432036127e-12
1.3415722597292888e-11
2.0953520513008345e-11
3.3151163172322255e-11
5.325380440081053e-11
8.71326791509882e-11
1.064068305946191e-9
2.9429781642302105e-9
5.065793612646873e-9
4.348440608008643e-9
7.517090710107638e-10
3.8303919392981385e-9
8.575890553523181e-9
1.343488527831173e-8
1.851179376288603e-8
2.3854277866757322e-8
2.942214312092385e-8
1.609196353075766e-8
2.850642432442972e-9
1.3094010174484902e-8
1.4767327177655348e-8
1.6392810688877353e-8
2.128465804776615e-9
3.145126127325309e-8
5.860577459209058e-8
4.456056869075809e-8
3.6610603737469975e-8
3.056877549819215e-8
2.4215753596206292e-8
1.731283647940142e-8
9.4625416055259e-9
2.092438415970993e-9
2.6614734839957e-8
3.715947959966337e-8
2.925242065322873e-8
2.561194969519013e-8
2.398453197827262e-8
2.0561256068155238e-7
4.8721229463971356e-8
6.811874415484639e-7
7.59790531115856e-8
1.4141805232020462e-8
4.175586003382281e-9
2.698152203987321e-8
3.1815891406541146e-8
1.9721892450313997e-8
3.4898048720633272e-9
4.496402133717983e-8
4.469860525996877e-8
5.6960015231920185e-8
3.0912032919244256e-8
7.321477970592782e-9
9.377072374672174e-10
1.2702936071437672e-9
2.159504237076833e-8
1.552775524498873e-7
1.477686003256898e-7
6.142021293020613e-8
3.2608061539241416e-8
2.0804232643819562e-8
3.732750708194771e-9
1.1667075601904878e-9
1.299022359300966e-10
1.3256087455794287e-10
9.705773924874918e-11
5.723827411294703e-11
1.2962325013661066e-11
1.3901507005910605e-10
2.7874511737024644e-10
4.424880541041486e-10
5.395650963192392e-10
5.100759036536607e-10
3.5584727260764517e-10
9.703084360012968e-11
2.4662280256062634e-10
6.582982362607877e-10
1.122503493187469e-9
1.6208941145379936e-9
2.126580522325966e-9
1.4821669570387275e-9
3.852932754541002e-9
3.7819364793068635e-9
3.6880844096413154e-9
1.637922656237603e-9
7.117726198378319e-9
1.7197533971072455e-8
3.795086579527799e-8
2.8138811339301186e-8
1.9912971857951882e-8
1.4790666826234206e-8
1.0735770041230828e-8
7.12929916414142e-9
3.457941226153125e-9
1.2996623235922045e-9
9.772726829092463e-9
2.8416627989302695e-8
2.75574575940975e-8
2.1761257292177346e-8
2.3916297155885604e-7
1.6669136974311647e-7
2.453293095888317e-6
4.4404306113720693e-7
1.1508185989228645e-7
7.621768826243585e-9
6.2248985175725e-8
2.757266308763704e-7
1.076695060552477e-7
1.256951326568845e-7
1.0038574560095884e-7
7.546316835399386e-8
1.519127242195982e-7
9.288343635317472e-8
1.4763860045810456e-7
1.8760083201352623e-7
6.613650692042152e-8
3.7197359860589583e-9
4.741425003987117e-10
9.226654285698695e-9
3.1317971940591767e-9
5.861501033512418e-10
1.9731613747407714e-9
2.6750406200847916e-9
2.079229775974713e-9
1.2153035704510474e-9
9.115951885071451e-10
2.3561066271715354e-9
3.911504238092909e-9
5.4386123401601585e-9
6.180141906115662e-9
1.9866103719713457e-8
5.023813937953078e-8
5.588443030810115e-8
7.5195693715485e-9
4.2861374560520674e-8
7.767264333634846e-8
1.0271689670942763e-7
1.2228872839539263e-7
1.37174632775024e-7
1.4620867664307935e-7
1.4768834158216123e-7
6.719989698705735e-8
2.844998862215427e-8
2.7181813517888275e-9
3.8931992990688555e-8
3.687966183836998e-8
4.227024476692783e-8
4.0994990606509056e-8
1.8912377727651798e-8
6.968702967081483e-8
5.87940634178483e-8
5.214679551744548e-8
4.881164993833232e-8
4.57399534524854e-8
4.0560599948180284e-8
3.067963886725457e-8
1.0221263018562612e-8
3.574834648837692e-8
7.710157483037595e-8
7.198872705766346e-8
6.800992017288018e-8
9.087538345493233e-7
4.0595760485395867e-7
6.595214452885658e-6
1.1996713168716124e-6
3.0239578850455934e-7
2.2264061863582053e-11
2.517122920017477e-7
3.9381576204766513e-7
2.4557224483604405e-7
2.0551438877434336e-7
2.6480413016339084e-7
4.9740968695326294e-8
3.6710835879761044e-8
5.193588729397385e-8
1.8471983353166026e-8
6.065887658609132e-8
2.3415284496821155e-7
7.104651939711201e-7
1.6721914987043807e-6
2.098057871058461e-6
6.73745143958478e-8
6.011785526190307e-7
3.851645600850442e-7
2.5474650397322243e-7
2.6351324353211676e-7
1.2926244203970017e-7
8.034961836400469e-7
1.503857517236948e-6
1.102096562969824e-6
1.3631978994757446e-7
4.2709379375599384e-8
4.1596955794421224e-8
1.3157527886117004e-8
6.340518865190486e-9
5.360154743005651e-10
2.756884451112069e-10
4.449729115565964e-11
4.6777492185075916e-11
6.431811770989212e-11
1.4192713711332335e-10
1.1310514600021334e-10
9.470951081196312e-11
2.8217918316872675e-10
8.120607098380012e-10
2.804190585663568e-9
1.3938442906881384e-8
3.472338070622352e-8
3.768278415233865e-8
2.9972899108059504e-8
3.687663950850874e-8
1.963023142253831e-8
9.93759931219395e-8
1.39574186756983e-7
4.491146356798086e-8
2.0145168268019485e-8
3.982300298515836e-9
1.4442678431630454e-8
6.151264395222054e-9
1.533609457393902e-11
1.8677306629658236e-12
1.0236573565423688e-13
2.875639872876456e-14
0.
0.
2.9264144454927197e-14
4.0967998054188404e-14
5.661696240923673e-14
7.797024991847996e-14
1.0741867951871404e-13
1.482351323723381e-13
2.0498623874005384e-13
2.8409973684968626e-13
2.7705999663717556e-13
1.3669916810387267e-13
1.247958417304152e-13
1.695405912531474e-13
2.397610782493814e-13
3.182147366173981e-13
4.19684140429329e-13
5.694238880785689e-13
7.982659480619162e-13
1.1483817392328262e-12
1.682713800329078e-12
2.498691161277794e-12
3.749712892088377e-12
5.680408227471355e-12
8.686130521189907e-12
1.3415722643979983e-11
2.0953520501735812e-11
3.315116359270587e-11
5.3253804527499515e-11
8.713267898614733e-11
1.0640683061907807e-9
2.9429781643832476e-9
5.065793612296992e-9
4.348440608435292e-9
7.517090708439871e-10
3.830391939319159e-9
8.57589055353334e-9
1.3434885278231103e-8
1.8511793762581675e-8
2.385427786701946e-8
2.9422143121184444e-8
1.6091963531452983e-8
2.8506424334762396e-9
1.3094010174249331e-8
1.4767327177623781e-8
1.6392810687705754e-8
2.1284658087521537e-9
3.145126126701701e-8
5.860577458915981e-8
4.4560568693157824e-8
3.661060373309651e-8
3.056877549912682e-8
2.421575359970364e-8
1.731283647871098e-8
9.462541605445867e-9
2.0924384155123358e-9
2.6614734840349323e-8
3.715947959956285e-8
2.9252420653013017e-8
2.5611949695004193e-8
2.3984531978089034e-8
2.05612560681454e-7
4.87212294599237e-8
6.811874415462754e-7
7.597905310810957e-8
1.4141805233068182e-8
4.1755860034091505e-9
2.6981522039957674e-8
3.181589140643825e-8
1.9721892450332966e-8
3.489804872073954e-9
4.496402133625816e-8
4.4698605258751015e-8
5.69600152223282e-8
3.091203291816174e-8
7.321477964166618e-9
9.377072408138212e-10
1.2702936133789078e-9
2.159504237249983e-8
1.5527755245142093e-7
1.477686003258522e-7
6.142021293027036e-8
3.260806153925091e-8
2.0804232644007246e-8
3.732750708178332e-9
1.1667075601230504e-9
1.2990223596774695e-10
1.325608745531498e-10
9.705773925987706e-11
5.723827414403285e-11
1.2962325149711226e-11
1.390150701108751e-10
2.7874511740048046e-10
4.42488054202774e-10
5.395650963736393e-10
5.100759038739602e-10
3.558472726110193e-10
9.703084371301218e-11
2.46622801957609e-10
6.582982359505564e-10
1.1225034929617707e-9
1.6208941153337663e-9
2.126580521654064e-9
1.4821669570319349e-9
3.852932754168628e-9
3.78193647929688e-9
3.688084409431318e-9
1.6379226564955734e-9
7.1177261990018064e-9
1.7197533968225283e-8
3.795086579596427e-8
2.813881133904893e-8
1.9912971857628196e-8
1.4790666825132865e-8
1.0735770041133578e-8
7.129299164747527e-9
3.4579412263112568e-9
1.2996623235766556e-9
9.772726828767504e-9
2.8416627991266034e-8
2.7557457594065952e-8
2.1761257292126643e-8
2.3916297155766596e-7
1.6669136974462908e-7
2.4532930958973775e-6
4.440430611392792e-7
1.1508185989597916e-7
7.62176882638486e-9
6.224898517626688e-8
2.757266308761961e-7
1.0766950605526716e-7
1.256951326569003e-7
1.0038574560260827e-7
7.5463168351809e-8
1.5191272419390622e-7
9.28834363148356e-8
1.4763860047489508e-7
1.8760083201409848e-7
6.613650692053285e-8
3.7197359833535607e-9
4.741425049734014e-10
9.226654285923518e-9
3.1317971945343448e-9
5.861501033890011e-10
1.9731613748490526e-9
2.675040620155437e-9
2.079229776065056e-9
1.2153035706044235e-9
9.115951883307354e-10
2.356106626843426e-9
3.91150423787894e-9
5.438612340221808e-9
6.180141905869141e-9
1.986610371734636e-8
5.0238139379700165e-8
5.588443030892889e-8
7.519569371169161e-9
4.2861374560725795e-8
7.767264333710263e-8
1.0271689670973086e-7
1.222887283950892e-7
1.3717463277579266e-7
1.4620867664287805e-7
1.4768834158212724e-7
6.719989698688117e-8
2.8449988621864087e-8
2.718181351643356e-9
3.8931992989192206e-8
3.6879661838407205e-8
4.227024476670263e-8
4.099499060936422e-8
1.8912377732633814e-8
6.968702967241178e-8
5.8794063421189476e-8
5.214679551833022e-8
4.881164993888819e-8
4.5739953451613926e-8
4.0560599948313626e-8
3.067963886701235e-8
1.0221263019758826e-8
3.574834649227861e-8
7.710157482947843e-8
7.198872705800444e-8
6.800992017297223e-8
9.087538345485784e-7
4.059576048487206e-7
6.595214452894171e-6
1.199671316871229e-6
3.023957885039351e-7
2.2264061592296937e-11
2.5171229200070544e-7
3.9381576204770637e-7
2.4557224483605517e-7
2.055143887742054e-7
2.648041301604318e-7
4.9740968698658396e-8
3.671083584214849e-8
5.1935887327747815e-8
1.847198335600572e-8
6.06588765841073e-8
2.3415284496049884e-7
7.104651939739969e-7
1.6721914987048287e-6
2.0980578710519308e-6
6.737451439574838e-8
6.011785526187066e-7
3.851645600835398e-7
2.5474650397258165e-7
2.635132435315496e-7
1.292624420386686e-7
8.034961836406088e-7
1.503857517237391e-6
1.1020965629703186e-6
1.363197899475335e-7
4.270937937584902e-8
4.159695579404979e-8
1.3157527885788233e-8
6.340518865915531e-9
5.360154745574954e-10
2.75688443684459e-10
4.4497291149640496e-11
4.6777492224548387e-11
6.43181177076766e-11
1.41927137150138e-10
1.1310514635821112e-10
9.470951098150702e-11
2.821791830695181e-10
8.120607087480967e-10
2.8041905877770985e-9
1.393844290034637e-8
3.472338070524868e-8
3.7682784152717994e-8
2.9972899108744225e-8
3.687663950943454e-8
1.963023142361127e-8
9.937599312166186e-8
1.395741867571991e-7
4.4911463568186786e-8
2.0145168268089e-8
3.982300298718001e-9
1.4442678431109142e-8
6.151264395289192e-9
1.5336094570769463e-11
1.8677308178465504e-12
1.0236573626712747e-13
2.875639831482957e-14
0.
0.
2.926414522800955e-14
4.096799807079111e-14
5.6616963654180924e-14
7.797024940126432e-14
1.0741868137910156e-13
1.4823513057379792e-13
2.0498623643327474e-13
2.840997392726679e-13
2.770599965440556e-13
1.366991775792645e-13
1.2479583715883316e-13
1.6954060565428564e-13
2.3976107994675564e-13
3.182147286759183e-13
4.196841399744021e-13
5.694238950638499e-13
7.982659118656848e-13
1.1483816933551592e-12
1.6827137901394194e-12
2.4986911549384686e-12
3.749712932982979e-12
5.680408280661917e-12
8.686130408604523e-12
1.3415722658274747e-11
2.0953520670794068e-11
3.3151163236138e-11
5.325380455158186e-11
8.713267890797279e-11
1.0640683060990906e-9
2.942978164598904e-9
5.06579361256859e-9
4.348440608450325e-9
7.517090709715574e-10
3.830391939477051e-9
8.575890553508823e-9
1.3434885278386436e-8
1.8511793762724586e-8
2.3854277866875454e-8
2.94221431216956e-8
1.609196353053126e-8
2.8506424337708578e-9
1.3094010174448953e-8
1.476732717772156e-8
1.6392810688838158e-8
2.1284658158977328e-9
3.1451261281519694e-8
5.860577461352376e-8
4.456056868770777e-8
3.661060373539738e-8
3.056877549827305e-8
2.4215753596521362e-8
1.7312836479307187e-8
9.462541604493026e-9
2.0924384151584356e-9
2.661473483995756e-8
3.715947959959306e-8
2.925242065373186e-8
2.561194969478846e-8
2.3984531977723668e-8
2.0561256068368645e-7
4.87212294605753e-8
6.811874415483501e-7
7.597905310613119e-8
1.4141805232453211e-8
4.175586002165571e-9
2.698152203983421e-8
3.1815891406598235e-8
1.9721892450298965e-8
3.489804873088602e-9
4.496402133750126e-8
4.469860525766536e-8
5.696001522363927e-8
3.091203295119529e-8
7.3214779600629284e-9
9.377072379372392e-10
1.2702936048914321e-9
2.1595042372998485e-8
1.5527755244780386e-7
1.4776860032561996e-7
6.142021293025577e-8
3.2608061539240775e-8
2.0804232643796236e-8
3.73275070845294e-9
1.1667075601750574e-9
1.2990223600157424e-10
1.3256087455379624e-10
9.705773924442503e-11
5.723827416912609e-11
1.296232497184918e-11
1.3901507022518905e-10
2.7874511735231027e-10
4.4248805412933917e-10
5.395650963074461e-10
5.100759036744917e-10
3.558472726061915e-10
9.70308438176394e-11
2.4662280207614345e-10
6.582982364067312e-10
1.1225034937268052e-9
1.6208941146293898e-9
2.1265805215883077e-9
1.482166957482297e-9
3.8529327543226936e-9
3.7819364793265496e-9
3.6880844101603026e-9
1.6379226570956757e-9
7.117726196428979e-9
1.719753396431031e-8
3.7950865797273765e-8
2.8138811340327165e-8
1.9912971857377296e-8
1.4790666825864973e-8
1.0735770042068494e-8
7.129299164628439e-9
3.457941225243021e-9
1.29966232260703e-9
9.772726826742696e-9
2.841662799004246e-8
2.7557457594157332e-8
2.176125729205828e-8
2.391629715578278e-7
1.6669136974561386e-7
2.4532930958895747e-6
4.4404306113476584e-7
1.1508185989740939e-7
7.621768826594705e-9
6.224898517746702e-8
2.757266308759642e-7
1.0766950605509508e-7
1.2569513265692714e-7
1.0038574560054485e-7
7.546316836521196e-8
1.5191272415606905e-7
9.288343636947718e-8
1.4763860048479734e-7
1.8760083201212913e-7
6.613650692030507e-8
3.7197359870280934e-9
4.741425013230866e-10
9.226654285554971e-9
3.13179719421958e-9
5.861501032598447e-10
1.973161374726744e-9
2.675040620140741e-9
2.0792297759998368e-9
1.2153035703463336e-9
9.115951885671653e-10
2.35610662701851e-9
3.911504238258005e-9
5.438612340377199e-9
6.180141906154653e-9
1.9866103717982118e-8
5.023813937854767e-8
5.5884430308019446e-8
7.519569370740981e-9
4.28613745609814e-8
7.76726433363775e-8
1.0271689670967463e-7
1.2228872839613344e-7
1.3717463277505452e-7
1.4620867664295497e-7
1.4768834158237796e-7
6.7199896987118e-8
2.8449988621945677e-8
2.7181813515747213e-9
3.893199298950149e-8
3.687966183843664e-8
4.227024476683732e-8
4.0994990604411154e-8
1.891237773233069e-8
6.96870296754047e-8
5.8794063417999484e-8
5.214679551874575e-8
4.88116499388453e-8
4.5739953451502965e-8
4.056059994873606e-8
3.06796388667711e-8
1.0221263020392486e-8
3.5748346489562056e-8
7.710157482963882e-8
7.198872705781983e-8
6.800992017295089e-8
9.087538345478003e-7
4.0595760485006253e-7
6.5952144528788495e-6
1.1996713168706263e-6
3.023957885047244e-7
2.2264061238405994e-11
2.51712292001416e-7
3.93815762047678e-7
2.4557224483616126e-7
2.0551438877516072e-7
2.648041301607737e-7
4.974096868841504e-8
3.671083584457154e-8
5.1935887313303514e-8
1.847198335026222e-8
6.065887658009564e-8
2.3415284496192922e-7
7.104651939702381e-7
1.6721914987054852e-6
2.098057871054236e-6
6.737451439391253e-8
6.011785526193818e-7
3.851645600833432e-7
2.547465039734857e-7
2.635132435322375e-7
1.2926244204124484e-7
8.034961836405297e-7
1.5038575172374808e-6
1.1020965629698792e-6
1.3631978994758436e-7
4.270937937582429e-8
4.159695579427734e-8
1.315752788624655e-8
6.340518865764815e-9
5.360154743631539e-10
2.756884450019574e-10
4.449729115944426e-11
4.677749222160836e-11
6.431811766542711e-11
1.4192713733768148e-10
1.1310514614178457e-10
9.470951069977106e-11
2.8217918411125724e-10
8.120607089324012e-10
2.804190587785023e-9
1.3938442877734218e-8
3.4723380704224875e-8
3.768278414877724e-8
2.9972899109191815e-8
3.687663950986447e-8
1.9630231422480948e-8
9.937599312220423e-8
1.395741867562319e-7
4.491146356814399e-8
2.014516826800592e-8
3.982300298786171e-9
1.4442678431868065e-8
6.15126439498322e-9
1.5336094575008563e-11
1.8677307243317933e-12
1.0236573278124596e-13
2.875639837832424e-14
0.
0.
2.9264145417291514e-14
4.096799785130314e-14
5.6616964961379446e-14
7.797024764166922e-14
1.0741867881447491e-13
1.4823513299073142e-13
2.049862360030784e-13
2.8409973880897876e-13
2.770600018113245e-13
1.3669916750769886e-13
1.247958289302667e-13
1.695405898126084e-13
2.397610553829146e-13
3.1821475754307074e-13
4.196841241111183e-13
5.694238776873502e-13
7.982659619614827e-13
1.1483816728007123e-12
1.6827138137849118e-12
2.4986910525645393e-12
3.749712915921609e-12
5.6804081819531726e-12
8.686130432036127e-12
1.3415722597292888e-11
2.0953520513008345e-11
3.3151163172322255e-11
5.325380440081053e-11
8.71326791509882e-11
1.064068305946191e-9
2.9429781642302105e-9
5.065793612646873e-9
4.348440608008643e-9
7.517090710107638e-10
3.8303919392981385e-9
8.575890553523181e-9
1.343488527831173e-8
1.851179376288603e-8
2.3854277866757322e-8
2.942214312092385e-8
1.609196353075766e-8
2.850642432442972e-9
1.3094010174484902e-8
1.4767327177655348e-8
1.6392810688877353e-8
2.128465804776615e-9
3.145126127325309e-8
5.860577459209058e-8
4.456056869075809e-8
3.6610603737469975e-8
3.056877549819215e-8
2.4215753596206292e-8
1.731283647940142e-8
9.4625416055259e-9
2.092438415970993e-9
2.6614734839957e-8
3.715947959966337e-8
2.925242065322873e-8
2.561194969519013e-8
2.398453197827262e-8
2.0561256068155238e-7
4.8721229463971356e-8
6.811874415484639e-7
7.59790531115856e-8
1.4141805232020462e-8
4.175586003382281e-9
2.698152203987321e-8
3.1815891406541146e-8
1.9721892450313997e-8
3.4898048720633272e-9
4.496402133717983e-8
4.469860525996877e-8
5.6960015231920185e-8
3.0912032919244256e-8
7.321477970592782e-9
9.377072374672174e-10
1.2702936071437672e-9
2.159504237076833e-8
1.552775524498873e-7
1.477686003256898e-7
6.142021293020613e-8
3.2608061539241416e-8
2.0804232643819562e-8
3.732750708194771e-9
1.1667075601904878e-9
1.299022359300966e-10
1.3256087455794287e-10
9.705773924874918e-11
5.723827411294703e-11
1.2962325013661066e-11
1.3901507005910605e-10
2.7874511737024644e-10
4.424880541041486e-10
5.395650963192392e-10
5.100759036536607e-10
3.5584727260764517e-10
9.703084360012968e-11
2.4662280256062634e-10
6.582982362607877e-10
1.122503493187469e-9
1.6208941145379936e-9
2.126580522325966e-9
1.4821669570387275e-9
3.852932754541002e-9
3.7819364793068635e-9
3.6880844096413154e-9
1.637922656237603e-9
7.117726198378319e-9
1.7197533971072455e-8
3.795086579527799e-8
2.8138811339301186e-8
1.9912971857951882e-8
1.4790666826234206e-8
1.0735770041230828e-8
7.12929916414142e-9
3.457941226153125e-9
1.2996623235922045e-9
9.772726829092463e-9
2.8416627989302695e-8
2.75574575940975e-8
2.1761257292177346e-8
2.3916297155885604e-7
1.6669136974311647e-7
2.453293095888317e-6
4.4404306113720693e-7
1.1508185989228645e-7
7.621768826243585e-9
6.2248985175725e-8
2.757266308763704e-7
1.076695060552477e-7
1.256951326568845e-7
1.0038574560095884e-7
7.546316835399386e-8
1.519127242195982e-7
9.288343635317472e-8
1.4763860045810456e-7
1.8760083201352623e-7
6.613650692042152e-8
3.7197359860589583e-9
4.741425003987117e-10
9.226654285698695e-9
3.1317971940591767e-9
5.861501033512418e-10
1.9731613747407714e-9
2.6750406200847916e-9
2.079229775974713e-9
1.2153035704510474e-9
9.115951885071451e-10
2.3561066271715354e-9
3.911504238092909e-9
5.4386123401601585e-9
6.180141906115662e-9
1.9866103719713457e-8
5.023813937953078e-8
5.588443030810115e-8
7.5195693715485e-9
4.2861374560520674e-8
7.767264333634846e-8
1.0271689670942763e-7
1.2228872839539263e-7
1.37174632775024e-7
1.4620867664307935e-7
1.4768834158216123e-7
6.719989698705735e-8
2.844998862215427e-8
2.7181813517888275e-9
3.8931992990688555e-8
3.687966183836998e-8
4.227024476692783e-8
4.0994990606509056e-8
1.8912377727651798e-8
6.968702967081483e-8
5.87940634178483e-8
5.214679551744548e-8
4.881164993833232e-8
4.57399534524854e-8
4.0560599948180284e-8
3.067963886725457e-8
1.0221263018562612e-8
3.574834648837692e-8
7.710157483037595e-8
7.198872705766346e-8
6.800992017288018e-8
9.087538345493233e-7
4.0595760485395867e-7
6.595214452885658e-6
1.1996713168716124e-6
3.0239578850455934e-7
2.2264061863582053e-11
2.517122920017477e-7
3.9381576204766513e-7
2.4557224483604405e-7
2.0551438877434336e-7
2.6480413016339084e-7
4.9740968695326294e-8
3.6710835879761044e-8
5.193588729397385e-8
1.8471983353166026e-8
6.065887658609132e-8
2.3415284496821155e-7
7.104651939711201e-7
1.6721914987043807e-6
2.098057871058461e-6
6.73745143958478e-8
6.011785526190307e-7
3.851645600850442e-7
2.5474650397322243e-7
2.6351324353211676e-7
1.2926244203970017e-7
8.034961836400469e-7
1.503857517236948e-6
1.102096562969824e-6
1.3631978994757446e-7
4.2709379375599384e-8
4.1596955794421224e-8
1.3157527886117004e-8
6.340518865190486e-9
5.360154743005651e-10
2.756884451112069e-10
4.449729115565964e-11
4.6777492185075916e-11
6.431811770989212e-11
1.4192713711332335e-10
1.1310514600021334e-10
9.470951081196312e-11
2.8217918316872675e-10
8.120607098380012e-10
2.804190585663568e-9
1.3938442906881384e-8
3.472338070622352e-8
3.768278415233865e-8
2.9972899108059504e-8
3.687663950850874e-8
1.963023142253831e-8
9.93759931219395e-8
1.39574186756983e-7
4.491146356798086e-8
2.0145168268019485e-8
3.982300298515836e-9
1.4442678431630454e-8
6.151264395222054e-9
1.533609457393902e-11
1.8677306629658236e-12
1.0236573565423688e-13
2.875639872876456e-14
0.
0.
2.9264144454927197e-14
4.0967998054188404e-14
5.661696240923673e-14
7.797024991847996e-14
1.0741867951871404e-13
1.482351323723381e-13
2.0498623874005384e-13
2.8409973684968626e-13
2.7705999663717556e-13
1.3669916810387267e-13
1.247958417304152e-13
1.695405912531474e-13
2.397610782493814e-13
3.182147366173981e-13
4.19684140429329e-13
5.694238880785689e-13
7.982659480619162e-13
1.1483817392328262e-12
1.682713800329078e-12
2.498691161277794e-12
3.749712892088377e-12
5.680408227471355e-12
8.686130521189907e-12
1.3415722643979983e-11
2.0953520501735812e-11
3.315116359270587e-11
5.3253804527499515e-11
8.713267898614733e-11
1.0640683061907807e-9
2.9429781643832476e-9
5.065793612296992e-9
4.348440608435292e-9
7.517090708439871e-10
3.830391939319159e-9
8.57589055353334e-9
1.3434885278231103e-8
1.8511793762581675e-8
2.385427786701946e-8
2.9422143121184444e-8
1.6091963531452983e-8
2.8506424334762396e-9
1.3094010174249331e-8
1.4767327177623781e-8
1.6392810687705754e-8
2.1284658087521537e-9
3.145126126701701e-8
5.860577458915981e-8
4.4560568693157824e-8
3.661060373309651e-8
3.056877549912682e-8
2.421575359970364e-8
1.731283647871098e-8
9.462541605445867e-9
2.0924384155123358e-9
2.6614734840349323e-8
3.715947959956285e-8
2.9252420653013017e-8
2.5611949695004193e-8
2.3984531978089034e-8
2.05612560681454e-7
4.87212294599237e-8
6.811874415462754e-7
7.597905310810957e-8
1.4141805233068182e-8
4.1755860034091505e-9
2.6981522039957674e-8
3.181589140643825e-8
1.9721892450332966e-8
3.489804872073954e-9
4.496402133625816e-8
4.4698605258751015e-8
5.69600152223282e-8
3.091203291816174e-8
7.321477964166618e-9
9.377072408138212e-10
1.2702936133789078e-9
2.159504237249983e-8
1.5527755245142093e-7
1.477686003258522e-7
6.142021293027036e-8
3.260806153925091e-8
2.0804232644007246e-8
3.732750708178332e-9
1.1667075601230504e-9
1.2990223596774695e-10
1.325608745531498e-10
9.705773925987706e-11
5.723827414403285e-11
1.2962325149711226e-11
1.390150701108751e-10
2.7874511740048046e-10
4.42488054202774e-10
5.395650963736393e-10
5.100759038739602e-10
3.558472726110193e-10
9.703084371301218e-11
2.46622801957609e-10
6.582982359505564e-10
1.1225034929617707e-9
1.6208941153337663e-9
2.126580521654064e-9
1.4821669570319349e-9
3.852932754168628e-9
3.78193647929688e-9
3.688084409431318e-9
1.6379226564955734e-9
7.1177261990018064e-9
1.7197533968225283e-8
3.795086579596427e-8
2.813881133904893e-8
1.9912971857628196e-8
1.4790666825132865e-8
1.0735770041133578e-8
7.129299164747527e-9
3.4579412263112568e-9
1.2996623235766556e-9
9.772726828767504e-9
2.8416627991266034e-8
2.7557457594065952e-8
2.1761257292126643e-8
2.3916297155766596e-7
1.6669136974462908e-7
2.4532930958973775e-6
4.440430611392792e-7
1.1508185989597916e-7
7.62176882638486e-9
6.224898517626688e-8
2.757266308761961e-7
1.0766950605526716e-7
1.256951326569003e-7
1.0038574560260827e-7
7.5463168351809e-8
1.5191272419390622e-7
9.28834363148356e-8
1.4763860047489508e-7
1.8760083201409848e-7
6.613650692053285e-8
3.7197359833535607e-9
4.741425049734014e-10
9.226654285923518e-9
3.1317971945343448e-9
5.861501033890011e-10
1.9731613748490526e-9
2.675040620155437e-9
2.079229776065056e-9
1.2153035706044235e-9
9.115951883307354e-10
2.356106626843426e-9
3.91150423787894e-9
5.438612340221808e-9
6.180141905869141e-9
1.986610371734636e-8
5.0238139379700165e-8
5.588443030892889e-8
7.519569371169161e-9
4.2861374560725795e-8
7.767264333710263e-8
1.0271689670973086e-7
1.222887283950892e-7
1.3717463277579266e-7
1.4620867664287805e-7
1.4768834158212724e-7
6.719989698688117e-8
2.8449988621864087e-8
2.718181351643356e-9
3.8931992989192206e-8
3.6879661838407205e-8
4.227024476670263e-8
4.099499060936422e-8
1.8912377732633814e-8
6.968702967241178e-8
5.8794063421189476e-8
5.214679551833022e-8
4.881164993888819e-8
4.5739953451613926e-8
4.0560599948313626e-8
3.067963886701235e-8
1.0221263019758826e-8
3.574834649227861e-8
7.710157482947843e-8
7.198872705800444e-8
6.800992017297223e-8
9.087538345485784e-7
4.059576048487206e-7
6.595214452894171e-6
1.199671316871229e-6
3.023957885039351e-7
2.2264061592296937e-11
2.5171229200070544e-7
3.9381576204770637e-7
2.4557224483605517e-7
2.055143887742054e-7
2.648041301604318e-7
4.9740968698658396e-8
3.671083584214849e-8
5.1935887327747815e-8
1.847198335600572e-8
6.06588765841073e-8
2.3415284496049884e-7
7.104651939739969e-7
1.6721914987048287e-6
2.0980578710519308e-6
6.737451439574838e-8
6.011785526187066e-7
3.851645600835398e-7
2.5474650397258165e-7
2.635132435315496e-7
1.292624420386686e-7
8.034961836406088e-7
1.503857517237391e-6
1.1020965629703186e-6
1.363197899475335e-7
4.270937937584902e-8
4.159695579404979e-8
1.3157527885788233e-8
6.340518865915531e-9
5.360154745574954e-10
2.75688443684459e-10
4.4497291149640496e-11
4.6777492224548387e-11
6.43181177076766e-11
1.41927137150138e-10
1.1310514635821112e-10
9.470951098150702e-11
2.821791830695181e-10
8.120607087480967e-10
2.8041905877770985e-9
1.393844290034637e-8
3.472338070524868e-8
3.7682784152717994e-8
2.9972899108744225e-8
3.687663950943454e-8
1.963023142361127e-8
9.937599312166186e-8
1.395741867571991e-7
4.4911463568186786e-8
2.0145168268089e-8
3.982300298718001e-9
1.4442678431109142e-8
6.151264395289192e-9
1.5336094570769463e-11
1.8677308178465504e-12
1.0236573626712747e-13
2.875639831482957e-14
0.
0.
2.926414522800955e-14
4.096799807079111e-14
5.6616963654180924e-14
7.797024940126432e-14
1.0741868137910156e-13
1.4823513057379792e-13
2.0498623643327474e-13
2.840997392726679e-13
2.770599965440556e-13
1.366991775792645e-13
1.2479583715883316e-13
1.6954060565428564e-13
2.3976107994675564e-13
3.182147286759183e-13
4.196841399744021e-13
5.694238950638499e-13
7.982659118656848e-13
1.1483816933551592e-12
1.6827137901394194e-12
2.4986911549384686e-12
3.749712932982979e-12
5.680408280661917e-12
8.686130408604523e-12
1.3415722658274747e-11
2.0953520670794068e-11
3.3151163236138e-11
5.325380455158186e-11
8.713267890797279e-11
1.0640683060990906e-9
2.942978164598904e-9
5.06579361256859e-9
4.348440608450325e-9
7.517090709715574e-10
3.830391939477051e-9
8.575890553508823e-9
1.3434885278386436e-8
1.8511793762724586e-8
2.3854277866875454e-8
2.94221431216956e-8
1.609196353053126e-8
2.8506424337708578e-9
1.3094010174448953e-8
1.476732717772156e-8
1.6392810688838158e-8
2.1284658158977328e-9
3.1451261281519694e-8
5.860577461352376e-8
4.456056868770777e-8
3.661060373539738e-8
3.056877549827305e-8
2.4215753596521362e-8
1.7312836479307187e-8
9.462541604493026e-9
2.0924384151584356e-9
2.661473483995756e-8
3.715947959959306e-8
2.925242065373186e-8
2.561194969478846e-8
2.3984531977723668e-8
2.0561256068368645e-7
4.87212294605753e-8
6.811874415483501e-7
7.597905310613119e-8
1.4141805232453211e-8
4.175586002165571e-9
2.698152203983421e-8
3.1815891406598235e-8
1.9721892450298965e-8
3.489804873088602e-9
4.496402133750126e-8
4.469860525766536e-8
5.696001522363927e-8
3.091203295119529e-8
7.3214779600629284e-9
9.377072379372392e-10
1.2702936048914321e-9
2.1595042372998485e-8
1.5527755244780386e-7
1.4776860032561996e-7
6.142021293025577e-8
3.2608061539240775e-8
2.0804232643796236e-8
3.73275070845294e-9
1.1667075601750574e-9
1.2990223600157424e-10
1.3256087455379624e-10
9.705773924442503e-11
5.723827416912609e-11
1.296232497184918e-11
1.3901507022518905e-10
2.7874511735231027e-10
4.4248805412933917e-10
5.395650963074461e-10
5.100759036744917e-10
3.558472726061915e-10
9.70308438176394e-11
2.4662280207614345e-10
6.582982364067312e-10
1.1225034937268052e-9
1.6208941146293898e-9
2.1265805215883077e-9
1.482166957482297e-9
3.8529327543226936e-9
3.7819364793265496e-9
3.6880844101603026e-9
1.6379226570956757e-9
7.117726196428979e-9
1.719753396431031e-8
3.7950865797273765e-8
2.8138811340327165e-8
1.9912971857377296e-8
1.4790666825864973e-8
1.0735770042068494e-8
7.129299164628439e-9
3.457941225243021e-9
1.29966232260703e-9
9.772726826742696e-9
2.841662799004246e-8
2.7557457594157332e-8
2.176125729205828e-8
2.391629715578278e-7
1.6669136974561386e-7
2.4532930958895747e-6
4.4404306113476584e-7
1.1508185989740939e-7
7.621768826594705e-9
6.224898517746702e-8
2.757266308759642e-7
1.0766950605509508e-7
1.2569513265692714e-7
1.0038574560054485e-7
7.546316836521196e-8
1.5191272415606905e-7
9.288343636947718e-8
1.4763860048479734e-7
1.8760083201212913e-7
6.613650692030507e-8
3.7197359870280934e-9
4.741425013230866e-10
9.226654285554971e-9
3.13179719421958e-9
5.861501032598447e-10
1.973161374726744e-9
2.675040620140741e-9
2.0792297759998368e-9
1.2153035703463336e-9
9.115951885671653e-10
2.35610662701851e-9
3.911504238258005e-9
5.438612340377199e-9
6.180141906154653e-9
1.9866103717982118e-8
5.023813937854767e-8
5.5884430308019446e-8
7.519569370740981e-9
4.28613745609814e-8
7.76726433363775e-8
1.0271689670967463e-7
1.2228872839613344e-7
1.3717463277505452e-7
1.4620867664295497e-7
1.4768834158237796e-7
6.7199896987118e-8
2.8449988621945677e-8
2.7181813515747213e-9
3.893199298950149e-8
3.687966183843664e-8
4.227024476683732e-8
4.0994990604411154e-8
1.891237773233069e-8
6.96870296754047e-8
5.8794063417999484e-8
5.214679551874575e-8
4.88116499388453e-8
4.5739953451502965e-8
4.056059994873606e-8
3.06796388667711e-8
1.0221263020392486e-8
3.5748346489562056e-8
7.710157482963882e-8
7.198872705781983e-8
6.800992017295089e-8
9.087538345478003e-7
4.0595760485006253e-7
6.5952144528788495e-6
1.1996713168706263e-6
3.023957885047244e-7
2.2264061238405994e-11
2.51712292001416e-7
3.93815762047678e-7
2.4557224483616126e-7
2.0551438877516072e-7
2.648041301607737e-7
4.974096868841504e-8
3.671083584457154e-8
5.1935887313303514e-8
1.847198335026222e-8
6.065887658009564e-8
2.3415284496192922e-7
7.104651939702381e-7
1.6721914987054852e-6
2.098057871054236e-6
6.737451439391253e-8
6.011785526193818e-7
3.851645600833432e-7
2.547465039734857e-7
2.635132435322375e-7
1.2926244204124484e-7
8.034961836405297e-7
1.5038575172374808e-6
1.1020965629698792e-6
1.3631978994758436e-7
4.270937937582429e-8
4.159695579427734e-8
1.315752788624655e-8
6.340518865764815e-9
5.360154743631539e-10
2.756884450019574e-10
4.449729115944426e-11
4.677749222160836e-11
6.431811766542711e-11
1.4192713733768148e-10
1.1310514614178457e-10
9.470951069977106e-11
2.8217918411125724e-10
8.120607089324012e-10
2.804190587785023e-9
1.3938442877734218e-8
3.4723380704224875e-8
3.768278414877724e-8
2.9972899109191815e-8
3.687663950986447e-8
1.9630231422480948e-8
9.937599312220423e-8
1.395741867562319e-7
4.491146356814399e-8
2.014516826800592e-8
3.982300298786171e-9
1.4442678431868065e-8
6.15126439498322e-9
1.5336094575008563e-11
1.8677307243317933e-12
1.0236573278124596e-13
2.875639837832424e-14
0.
0.
2.9264145417291514e-14
4.096799785130314e-14
5.6616964961379446e-14
7.797024764166922e-14
1.0741867881447491e-13
1.4823513299073142e-13
2.049862360030784e-13
2.8409973880897876e-13
2.770600018113245e-13
1.3669916750769886e-13
1.247958289302667e-13
1.695405898126084e-13
2.397610553829146e-13
3.1821475754307074e-13
4.196841241111183e-13
5.694238776873502e-13
7.982659619614827e-13
1.1483816728007123e-12
1.6827138137849118e-12
2.4986910525645393e-12
3.749712915921609e-12
5.6804081819531726e-12
8.686130432036127e-12
1.3415722597292888e-11
2.0953520513008345e-11
3.3151163172322255e-11
5.325380440081053e-11
8.71326791509882e-11
1.064068305946191e-9
2.9429781642302105e-9
5.065793612646873e-9
4.348440608008643e-9
7.517090710107638e-10
3.8303919392981385e-9
8.575890553523181e-9
1.343488527831173e-8
1.851179376288603e-8
2.3854277866757322e-8
2.942214312092385e-8
1.609196353075766e-8
2.850642432442972e-9
1.3094010174484902e-8
1.4767327177655348e-8
1.6392810688877353e-8
2.128465804776615e-9
3.145126127325309e-8
5.860577459209058e-8
4.456056869075809e-8
3.6610603737469975e-8
3.056877549819215e-8
2.4215753596206292e-8
1.731283647940142e-8
9.4625416055259e-9
2.092438415970993e-9
2.6614734839957e-8
3.715947959966337e-8
2.925242065322873e-8
2.561194969519013e-8
2.398453197827262e-8
2.0561256068155238e-7
4.8721229463971356e-8
6.811874415484639e-7
7.59790531115856e-8
1.4141805232020462e-8
4.175586003382281e-9
2.698152203987321e-8
3.1815891406541146e-8
1.9721892450313997e-8
3.4898048720633272e-9
4.496402133717983e-8
4.469860525996877e-8
5.6960015231920185e-8
3.0912032919244256e-8
7.321477970592782e-9
9.377072374672174e-10
1.2702936071437672e-9
2.159504237076833e-8
1.552775524498873e-7
1.477686003256898e-7
6.142021293020613e-8
3.2608061539241416e-8
2.0804232643819562e-8
3.732750708194771e-9
1.1667075601904878e-9
1.299022359300966e-10
1.3256087455794287e-10
9.705773924874918e-11
5.723827411294703e-11
1.2962325013661066e-11
1.3901507005910605e-10
2.7874511737024644e-10
4.424880541041486e-10
5.395650963192392e-10
5.100759036536607e-10
3.5584727260764517e-10
9.703084360012968e-11
2.4662280256062634e-10
6.582982362607877e-10
1.122503493187469e-9
1.6208941145379936e-9
2.126580522325966e-9
1.4821669570387275e-9
3.852932754541002e-9
3.7819364793068635e-9
3.6880844096413154e-9
1.637922656237603e-9
7.117726198378319e-9
1.7197533971072455e-8
3.795086579527799e-8
2.8138811339301186e-8
1.9912971857951882e-8
1.4790666826234206e-8
1.0735770041230828e-8
7.12929916414142e-9
3.457941226153125e-9
1.2996623235922045e-9
9.772726829092463e-9
2.8416627989302695e-8
2.75574575940975e-8
2.1761257292177346e-8
2.3916297155885604e-7
1.6669136974311647e-7
2.453293095888317e-6
4.4404306113720693e-7
1.1508185989228645e-7
7.621768826243585e-9
6.2248985175725e-8
2.757266308763704e-7
1.076695060552477e-7
1.256951326568845e-7
1.0038574560095884e-7
7.546316835399386e-8
1.519127242195982e-7
9.288343635317472e-8
1.4763860045810456e-7
1.8760083201352623e-7
6.613650692042152e-8
3.7197359860589583e-9
4.741425003987117e-10
9.226654285698695e-9
3.1317971940591767e-9
5.861501033512418e-10
1.9731613747407714e-9
2.6750406200847916e-9
2.079229775974713e-9
1.2153035704510474e-9
9.115951885071451e-10
2.3561066271715354e-9
3.911504238092909e-9
5.4386123401601585e-9
6.180141906115662e-9
1.9866103719713457e-8
5.023813937953078e-8
5.588443030810115e-8
7.5195693715485e-9
4.2861374560520674e-8
7.767264333634846e-8
1.0271689670942763e-7
1.2228872839539263e-7
1.37174632775024e-7
1.4620867664307935e-7
1.4768834158216123e-7
6.719989698705735e-8
2.844998862215427e-8
2.7181813517888275e-9
3.8931992990688555e-8
3.687966183836998e-8
4.227024476692783e-8
4.0994990606509056e-8
1.8912377727651798e-8
6.968702967081483e-8
5.87940634178483e-8
5.214679551744548e-8
4.881164993833232e-8
4.57399534524854e-8
4.0560599948180284e-8
3.067963886725457e-8
1.0221263018562612e-8
3.574834648837692e-8
7.710157483037595e-8
7.198872705766346e-8
6.800992017288018e-8
9.087538345493233e-7
4.0595760485395867e-7
6.595214452885658e-6
1.1996713168716124e-6
3.0239578850455934e-7
2.2264061863582053e-11
2.517122920017477e-7
3.9381576204766513e-7
2.4557224483604405e-7
2.0551438877434336e-7
2.6480413016339084e-7
4.9740968695326294e-8
3.6710835879761044e-8
5.193588729397385e-8
1.8471983353166026e-8
6.065887658609132e-8
2.3415284496821155e-7
7.104651939711201e-7
1.6721914987043807e-6
2.098057871058461e-6
6.73745143958478e-8
6.011785526190307e-7
3.851645600850442e-7
2.5474650397322243e-7
2.6351324353211676e-7
1.2926244203970017e-7
8.034961836400469e-7
1.503857517236948e-6
1.102096562969824e-6
1.3631978994757446e-7
4.2709379375599384e-8
4.1596955794421224e-8
1.3157527886117004e-8
6.340518865190486e-9
5.360154743005651e-10
2.756884451112069e-10
4.449729115565964e-11
4.6777492185075916e-11
6.431811770989212e-11
1.4192713711332335e-10
1.1310514600021334e-10
9.470951081196312e-11
2.8217918316872675e-10
8.120607098380012e-10
2.804190585663568e-9
1.3938442906881384e-8
3.472338070622352e-8
3.768278415233865e-8
2.9972899108059504e-8
3.687663950850874e-8
1.963023142253831e-8
9.93759931219395e-8
1.39574186756983e-7
4.491146356798086e-8
2.0145168268019485e-8
3.982300298515836e-9
1.4442678431630454e-8
6.151264395222054e-9
1.533609457393902e-11
1.8677306629658236e-12
1.0236573565423688e-13
2.875639872876456e-14
0.
0.
2.9264144454927197e-14
4.0967998054188404e-14
5.661696240923673e-14
7.797024991847996e-14
1.0741867951871404e-13
1.482351323723381e-13
2.0498623874005384e-13
2.8409973684968626e-13
2.7705999663717556e-13
1.3669916810387267e-13
1.247958417304152e-13
1.695405912531474e-13
2.397610782493814e-13
3.182147366173981e-13
4.19684140429329e-13
5.694238880785689e-13
7.982659480619162e-13
1.1483817392328262e-12
1.682713800329078e-12
2.498691161277794e-12
3.749712892088377e-12
5.680408227471355e-12
8.686130521189907e-12
1.3415722643979983e-11
2.0953520501735812e-11
3.315116359270587e-11
5.3253804527499515e-11
8.713267898614733e-11
1.0640683061907807e-9
2.9429781643832476e-9
5.065793612296992e-9
4.348440608435292e-9
7.517090708439871e-10
3.830391939319159e-9
8.57589055353334e-9
1.3434885278231103e-8
1.8511793762581675e-8
2.385427786701946e-8
2.9422143121184444e-8
1.6091963531452983e-8
2.8506424334762396e-9
1.3094010174249331e-8
1.4767327177623781e-8
1.6392810687705754e-8
2.1284658087521537e-9
3.145126126701701e-8
5.860577458915981e-8
4.4560568693157824e-8
3.661060373309651e-8
3.056877549912682e-8
2.421575359970364e-8
1.731283647871098e-8
9.462541605445867e-9
2.0924384155123358e-9
2.6614734840349323e-8
3.715947959956285e-8
2.9252420653013017e-8
2.5611949695004193e-8
2.3984531978089034e-8
2.05612560681454e-7
4.87212294599237e-8
6.811874415462754e-7
7.597905310810957e-8
1.4141805233068182e-8
4.1755860034091505e-9
2.6981522039957674e-8
3.181589140643825e-8
1.9721892450332966e-8
3.489804872073954e-9
4.496402133625816e-8
4.4698605258751015e-8
5.69600152223282e-8
3.091203291816174e-8
7.321477964166618e-9
9.377072408138212e-10
1.2702936133789078e-9
2.159504237249983e-8
1.5527755245142093e-7
1.477686003258522e-7
6.142021293027036e-8
3.260806153925091e-8
2.0804232644007246e-8
3.732750708178332e-9
1.1667075601230504e-9
1.2990223596774695e-10
1.325608745531498e-10
9.705773925987706e-11
5.723827414403285e-11
1.2962325149711226e-11
1.390150701108751e-10
2.7874511740048046e-10
4.42488054202774e-10
5.395650963736393e-10
5.100759038739602e-10
3.558472726110193e-10
9.703084371301218e-11
2.46622801957609e-10
6.582982359505564e-10
1.1225034929617707e-9
1.6208941153337663e-9
2.126580521654064e-9
1.4821669570319349e-9
3.852932754168628e-9
3.78193647929688e-9
3.688084409431318e-9
1.6379226564955734e-9
7.1177261990018064e-9
1.7197533968225283e-8
3.795086579596427e-8
2.813881133904893e-8
1.9912971857628196e-8
1.4790666825132865e-8
1.0735770041133578e-8
7.129299164747527e-9
3.4579412263112568e-9
1.2996623235766556e-9
9.772726828767504e-9
2.8416627991266034e-8
2.7557457594065952e-8
2.1761257292126643e-8
2.3916297155766596e-7
1.6669136974462908e-7
2.4532930958973775e-6
4.440430611392792e-7
1.1508185989597916e-7
7.62176882638486e-9
6.224898517626688e-8
2.757266308761961e-7
1.0766950605526716e-7
1.256951326569003e-7
1.0038574560260827e-7
7.5463168351809e-8
1.5191272419390622e-7
9.28834363148356e-8
1.4763860047489508e-7
1.8760083201409848e-7
6.613650692053285e-8
3.7197359833535607e-9
4.741425049734014e-10
9.226654285923518e-9
3.1317971945343448e-9
5.861501033890011e-10
1.9731613748490526e-9
2.675040620155437e-9
2.079229776065056e-9
1.2153035706044235e-9
9.115951883307354e-10
2.356106626843426e-9
3.91150423787894e-9
5.438612340221808e-9
6.180141905869141e-9
1.986610371734636e-8
5.0238139379700165e-8
5.588443030892889e-8
7.519569371169161e-9
4.2861374560725795e-8
7.767264333710263e-8
1.0271689670973086e-7
1.222887283950892e-7
1.3717463277579266e-7
1.4620867664287805e-7
1.4768834158212724e-7
6.719989698688117e-8
2.8449988621864087e-8
2.718181351643356e-9
3.8931992989192206e-8
3.6879661838407205e-8
4.227024476670263e-8
4.099499060936422e-8
1.8912377732633814e-8
6.968702967241178e-8
5.8794063421189476e-8
5.214679551833022e-8
4.881164993888819e-8
4.5739953451613926e-8
4.0560599948313626e-8
3.067963886701235e-8
1.0221263019758826e-8
3.574834649227861e-8
7.710157482947843e-8
7.198872705800444e-8
6.800992017297223e-8
9.087538345485784e-7
4.059576048487206e-7
6.595214452894171e-6
1.199671316871229e-6
3.023957885039351e-7
2.2264061592296937e-11
2.5171229200070544e-7
3.9381576204770637e-7
2.4557224483605517e-7
2.055143887742054e-7
2.648041301604318e-7
4.9740968698658396e-8
3.671083584214849e-8
5.1935887327747815e-8
1.847198335600572e-8
6.06588765841073e-8
2.3415284496049884e-7
7.104651939739969e-7
1.6721914987048287e-6
2.0980578710519308e-6
6.737451439574838e-8
6.011785526187066e-7
3.851645600835398e-7
2.5474650397258165e-7
2.635132435315496e-7
1.292624420386686e-7
8.034961836406088e-7
1.503857517237391e-6
1.1020965629703186e-6
1.363197899475335e-7
4.270937937584902e-8
4.159695579404979e-8
1.3157527885788233e-8
6.340518865915531e-9
5.360154745574954e-10
2.75688443684459e-10
4.4497291149640496e-11
4.6777492224548387e-11
6.43181177076766e-11
1.41927137150138e-10
1.1310514635821112e-10
9.470951098150702e-11
2.821791830695181e-10
8.120607087480967e-10
2.8041905877770985e-9
1.393844290034637e-8
3.472338070524868e-8
3.7682784152717994e-8
2.9972899108744225e-8
3.687663950943454e-8
1.963023142361127e-8
9.937599312166186e-8
1.395741867571991e-7
4.4911463568186786e-8
2.0145168268089e-8
3.982300298718001e-9
1.4442678431109142e-8
6.151264395289192e-9
1.5336094570769463e-11
1.8677308178465504e-12
1.0236573626712747e-13
2.875639831482957e-14
0.
0.
2.926414522800955e-14
4.096799807079111e-14
5.6616963654180924e-14
7.797024940126432e-14
1.0741868137910156e-13
1.4823513057379792e-13
2.0498623643327474e-13
2.840997392726679e-13
2.770599965440556e-13
1.366991775792645e-13
1.2479583715883316e-13
1.6954060565428564e-13
2.3976107994675564e-13
3.182147286759183e-13
4.196841399744021e-13
5.694238950638499e-13
7.982659118656848e-13
1.1483816933551592e-12
1.6827137901394194e-12
2.4986911549384686e-12
3.749712932982979e-12
5.680408280661917e-12
8.686130408604523e-12
1.3415722658274747e-11
2.0953520670794068e-11
3.3151163236138e-11
5.325380455158186e-11
8.713267890797279e-11
1.0640683060990906e-9
2.942978164598904e-9
5.06579361256859e-9
4.348440608450325e-9
7.517090709715574e-10
3.830391939477051e-9
8.575890553508823e-9
1.3434885278386436e-8
1.8511793762724586e-8
2.3854277866875454e-8
2.94221431216956e-8
1.609196353053126e-8
2.8506424337708578e-9
1.3094010174448953e-8
1.476732717772156e-8
1.6392810688838158e-8
2.1284658158977328e-9
3.1451261281519694e-8
5.860577461352376e-8
4.456056868770777e-8
3.661060373539738e-8
3.056877549827305e-8
2.4215753596521362e-8
1.7312836479307187e-8
9.462541604493026e-9
2.0924384151584356e-9
2.661473483995756e-8
3.715947959959306e-8
2.925242065373186e-8
2.561194969478846e-8
2.3984531977723668e-8
2.0561256068368645e-7
4.87212294605753e-8
6.811874415483501e-7
7.597905310613119e-8
1.4141805232453211e-8
4.175586002165571e-9
2.698152203983421e-8
3.1815891406598235e-8
1.9721892450298965e-8
3.489804873088602e-9
4.496402133750126e-8
4.469860525766536e-8
5.696001522363927e-8
3.091203295119529e-8
7.3214779600629284e-9
9.377072379372392e-10
1.2702936048914321e-9
2.1595042372998485e-8
1.5527755244780386e-7
1.4776860032561996e-7
6.142021293025577e-8
3.2608061539240775e-8
2.0804232643796236e-8
3.73275070845294e-9
1.1667075601750574e-9
1.2990223600157424e-10
1.3256087455379624e-10
9.705773924442503e-11
5.723827416912609e-11
1.296232497184918e-11
1.3901507022518905e-10
2.7874511735231027e-10
4.4248805412933917e-10
5.395650963074461e-10
5.100759036744917e-10
3.558472726061915e-10
9.70308438176394e-11
2.4662280207614345e-10
6.582982364067312e-10
1.1225034937268052e-9
1.6208941146293898e-9
2.1265805215883077e-9
1.482166957482297e-9
3.8529327543226936e-9
3.7819364793265496e-9
3.6880844101603026e-9
1.6379226570956757e-9
7.117726196428979e-9
1.719753396431031e-8
3.7950865797273765e-8
2.8138811340327165e-8
1.9912971857377296e-8
1.4790666825864973e-8
1.0735770042068494e-8
7.129299164628439e-9
3.457941225243021e-9
1.29966232260703e-9
9.772726826742696e-9
2.841662799004246e-8
2.7557457594157332e-8
2.176125729205828e-8
2.391629715578278e-7
1.6669136974561386e-7
2.4532930958895747e-6
4.4404306113476584e-7
1.1508185989740939e-7
7.621768826594705e-9
6.224898517746702e-8
2.757266308759642e-7
1.0766950605509508e-7
1.2569513265692714e-7
1.0038574560054485e-7
7.546316836521196e-8
1.5191272415606905e-7
9.288343636947718e-8
1.4763860048479734e-7
1.8760083201212913e-7
6.613650692030507e-8
3.7197359870280934e-9
4.741425013230866e-10
9.226654285554971e-9
3.13179719421958e-9
5.861501032598447e-10
1.973161374726744e-9
2.675040620140741e-9
2.0792297759998368e-9
1.2153035703463336e-9
9.115951885671653e-10
2.35610662701851e-9
3.911504238258005e-9
5.438612340377199e-9
6.180141906154653e-9
1.9866103717982118e-8
5.023813937854767e-8
5.5884430308019446e-8
7.519569370740981e-9
4.28613745609814e-8
7.76726433363775e-8
1.0271689670967463e-7
1.2228872839613344e-7
1.3717463277505452e-7
1.4620867664295497e-7
1.4768834158237796e-7
6.7199896987118e-8
2.8449988621945677e-8
2.7181813515747213e-9
3.893199298950149e-8
3.687966183843664e-8
4.227024476683732e-8
4.0994990604411154e-8
1.891237773233069e-8
6.96870296754047e-8
5.8794063417999484e-8
5.214679551874575e-8
4.88116499388453e-8
4.5739953451502965e-8
4.056059994873606e-8
3.06796388667711e-8
1.0221263020392486e-8
3.5748346489562056e-8
7.710157482963882e-8
7.198872705781983e-8
6.800992017295089e-8
9.087538345478003e-7
4.0595760485006253e-7
6.5952144528788495e-6
1.1996713168706263e-6
3.023957885047244e-7
2.2264061238405994e-11
2.51712292001416e-7
3.93815762047678e-7
2.4557224483616126e-7
2.0551438877516072e-7
2.648041301607737e-7
4.974096868841504e-8
3.671083584457154e-8
5.1935887313303514e-8
1.847198335026222e-8
6.065887658009564e-8
2.3415284496192922e-7
7.104651939702381e-7
1.6721914987054852e-6
2.098057871054236e-6
6.737451439391253e-8
6.011785526193818e-7
3.851645600833432e-7
2.547465039734857e-7
2.635132435322375e-7
1.2926244204124484e-7
8.034961836405297e-7
1.5038575172374808e-6
1.1020965629698792e-6
1.3631978994758436e-7
4.270937937582429e-8
4.159695579427734e-8
1.315752788624655e-8
6.340518865764815e-9
5.360154743631539e-10
2.756884450019574e-10
4.449729115944426e-11
4.677749222160836e-11
6.431811766542711e-11
1.4192713733768148e-10
1.1310514614178457e-10
9.470951069977106e-11
2.8217918411125724e-10
8.120607089324012e-10
2.804190587785023e-9
1.3938442877734218e-8
3.4723380704224875e-8
3.768278414877724e-8
2.9972899109191815e-8
3.687663950986447e-8
1.9630231422480948e-8
9.937599312220423e-8
1.395741867562319e-7
4.491146356814399e-8
2.014516826800592e-8
3.982300298786171e-9
1.4442678431868065e-8
6.15126439498322e-9
1.5336094575008563e-11
1.8677307243317933e-12
1.0236573278124596e-13
2.875639837832424e-14
0.
0.
2.9264145417291514e-14
4.096799785130314e-14
5.6616964961379446e-14
7.797024764166922e-14
1.0741867881447491e-13
1.4823513299073142e-13
2.049862360030784e-13
2.8409973880897876e-13
2.770600018113245e-13
1.3669916750769886e-13
1.247958289302667e-13
1.695405898126084e-13
2.397610553829146e-13
3.1821475754307074e-13
4.196841241111183e-13
5.694238776873502e-13
7.982659619614827e-13
1.1483816728007123e-12
1.6827138137849118e-12
2.4986910525645393e-12
3.749712915921609e-12
5.6804081819531726e-12
8.686130432036127e-12
1.3415722597292888e-11
2.0953520513008345e-11
3.3151163172322255e-11
5.325380440081053e-11
8.71326791509882e-11
1.064068305946191e-9
2.9429781642302105e-9
5.065793612646873e-9
4.348440608008643e-9
7.517090710107638e-10
3.8303919392981385e-9
8.575890553523181e-9
