# Supplementary material for: Observability and Controllability of Nonlinear Networks: The Role of Symmetry
Source: Phys Rev X. Author manuscript; Available in PMC 2018 Nov 13. (PMC6234006; doi:10.1103/PhysRevX.5.011005)
Supplement: Code Archive [file NIHMS982008-supplement-Code_Archive.zip › MathematicaData/FNCtrlbDELTAHetN2M1ChaosK6IC1]

1.9955506207575646e-8
4.9533866333927733e-8
2.0168656162226893e-8
3.4968767770138666e-9
7.400353215202292e-11
2.1316815737904997e-11
1.7734775217883025e-11
1.2754674920426855e-10
3.466843838409666e-11
3.185552256981585e-11
4.076966805691305e-11
5.905188858199554e-11
1.392973400479686e-10
2.5293723965746566e-10
4.805653462319769e-10
1.1034972505197241e-9
3.068954308558765e-9
8.571363170587695e-9
1.6018710636471978e-8
2.9231854630569234e-8
6.254491798688022e-8
8.321575889384877e-8
9.552539774708924e-8
1.0193242941608716e-7
9.109598098078755e-8
8.468955641440786e-8
8.53512163224899e-8
1.4653960218824873e-7
1.8065912436933796e-9
4.05536331011211e-12
9.38175289052652e-14
2.2755586336005106e-14
0.
0.
0.
0.
0.
0.
0.
2.4259533959925327e-14
3.322209756107513e-14
4.560297081160786e-14
2.875134709320046e-14
0.
0.
0.
2.6688327190737854e-14
3.509606546635092e-14
4.690543801673679e-14
6.490271500796302e-14
9.218962648692923e-14
1.3306553248577022e-13
1.9394607453635366e-13
2.845677432373275e-13
4.197938739182031e-13
6.224459642255154e-13
9.278206066050813e-13
1.3909915403102637e-12
2.098782304673338e-12
3.189708881155079e-12
4.8878253197126594e-12
7.56141667959873e-12
1.3269416779646467e-10
2.813070563132461e-10
4.910012496958704e-10
7.090172476653929e-10
7.935301203771222e-10
6.264188938014168e-10
1.7971972090113358e-10
5.13536586071628e-10
1.4042120349837359e-9
2.448126719229288e-9
3.60938103518109e-9
9.224868798959632e-10
1.7654414813753377e-9
2.961339677760098e-9
2.9657144985945737e-9
3.090206037662456e-9
3.814527289180183e-9
6.3593111836655304e-9
1.0605017785915325e-8
6.362170372903715e-9
4.123002389195665e-9
2.9416854736286915e-9
2.230795292914223e-9
1.8124102746479497e-9
1.6349666594174105e-9
1.7197789729183552e-9
2.192072401209557e-9
3.389275593782553e-9
5.789512557787679e-9
7.134776307377626e-9
6.27286828020109e-9
1.986548313902528e-7
2.698414576227037e-7
2.0357665048412952e-6
3.443502485495292e-7
7.853520111924393e-8
6.419401666009799e-9
7.490003982129884e-8
2.3788041439913858e-7
1.0506417976886629e-7
1.2605566376025344e-7
8.058271709460487e-8
1.0679953443869677e-7
3.275561691515786e-8
3.316457151302095e-8
1.0245994805625678e-7
2.1348610374611097e-7
9.997936475614482e-8
1.0065570781128564e-8
1.6660637642083564e-8
1.0178499841947388e-8
4.045263517564802e-9
1.0483846158178122e-9
1.6185700724658172e-10
3.007752554505711e-9
2.0638836319528315e-9
7.808735815676592e-10
1.939777846077438e-9
3.363320153768756e-9
5.370738623773718e-9
8.457279685002887e-9
2.014873125527197e-8
3.9252717934743275e-8
5.398098224342332e-8
3.8573830796137726e-8
3.1219209714769255e-9
4.557337139145435e-8
7.995784879173178e-8
1.0728817138358395e-7
1.295694330054475e-7
1.477720914622677e-7
1.6184147762017572e-7
1.7096690893871398e-7
6.577881674078126e-8
2.6029934063845592e-8
6.971870213396146e-9
3.397645919076639e-8
3.819032231314598e-8
4.745697393499296e-8
2.478917697902978e-8
5.424066396442404e-8
1.0703404301276156e-7
8.372915698075598e-8
7.116696156011972e-8
6.257126693896054e-8
5.319161789415527e-8
4.127601462373372e-8
2.615505228067226e-8
4.764508671282257e-9
3.388348931662657e-8
1.0173523824717128e-7
8.32769264814488e-8
6.101623068930167e-7
1.8431711927229653e-7
5.757166251659901e-6
1.0823035711498458e-6
3.521931221618669e-7
6.932816901517653e-8
9.735985729792936e-8
7.226474301902498e-7
2.73600514920186e-7
2.9138544862654945e-7
7.55226306778493e-8
5.196545307313563e-7
6.065050746644175e-7
2.0244609750339932e-7
1.546948629943513e-7
3.2140968083120494e-8
5.884130779906459e-9
2.5123970108507386e-8
1.684550111560654e-8
5.622703699740234e-9
5.724729332806245e-10
6.63374258105458e-9
5.146826031754116e-9
4.112477500029546e-9
1.898838513607499e-9
1.8744284369200536e-9
4.809770284685041e-9
8.252603079238541e-9
1.1986381802065405e-8
1.491872647096366e-8
1.6736150754340434e-8
1.138473731635971e-7
2.8296959802076106e-7
1.0092527684961057e-7
1.1159515830124718e-7
2.0646272996736627e-7
2.545721058549909e-7
2.845768506988866e-7
2.9546065481760545e-7
2.815780004946022e-7
2.460322803396648e-7
2.003875929573736e-7
1.354047947182372e-7
6.24109637811522e-8
2.0696007852795072e-8
4.139153516095485e-8
6.799056368810423e-8
5.856801884482779e-8
6.556306046896369e-8
5.79371883410588e-8
2.6915165177528222e-8
9.15789668276055e-8
8.146377390046809e-8
7.521817427690367e-8
7.254117417887371e-8
6.979053144340683e-8
6.326560525126607e-8
4.8900344009308765e-8
2.125111274126323e-8
2.7369135171366867e-8
9.088392806725763e-8
1.2406219945968634e-7
1.4183393800706067e-6
2.6147440366543015e-7
0.000012197284236127277
2.4019591175162694e-6
8.928446944931209e-7
1.9841456077985179e-7
3.564584229947673e-7
7.998618627644363e-7
5.067657971863448e-7
7.066527794586867e-7
4.9796837051216784e-8
3.2899033476907307e-7
5.245673016558557e-7
3.320675527198623e-8
7.78561308674078e-8
8.564408044600013e-9
2.1637717513653532e-8
1.0097653016170679e-9
5.490588163745754e-9
2.452276615357522e-9
7.471791404775964e-10
3.0355103706651033e-10
2.736164419429795e-9
6.0818118037791135e-9
4.116953995718416e-9
8.339980100338316e-9
1.3312302205532348e-8
2.12832648945983e-8
4.036046381879143e-8
7.678130659982493e-8
2.233400222043258e-7
5.386395897420858e-7
3.254490657513984e-7
5.618256971290714e-8
2.628631853593979e-7
3.500324173071697e-7
3.9906971285802325e-7
4.3645089007970397e-7
4.679185612773417e-7
4.884894084006214e-7
4.846345380048135e-7
4.5626277257256794e-7
1.2759332789396746e-7
4.109282183183378e-8
1.5555525027043034e-8
1.5484776491747325e-9
1.7238443178349647e-8
2.9762534793671506e-8
6.73605471352882e-8
1.8399111675920198e-7
1.2397850527178331e-8
5.320562893569444e-8
1.5638882287013717e-7
2.4355789491509043e-7
1.49107900351737e-7
1.248249372182965e-7
1.2758717018460453e-7
1.3754226996216953e-7
1.5107694119175669e-7
1.6327532060255235e-7
1.6143894383335667e-7
9.906696080325682e-7
3.68615731913642e-6
2.086596890966303e-6
3.547385423708101e-6
2.939205973769665e-6
2.9432360119264257e-6
3.5305246117607987e-7
5.955721857705784e-7
1.1649470128643524e-6
2.3007312221578215e-6
2.274246617630038e-7
7.885094830299409e-7
1.2424794188559298e-6
7.643459922124741e-7
3.7320385949888786e-8
4.5547778997636465e-8
2.356279204338947e-9
1.0303554075881821e-8
1.2964662343067424e-8
1.6757230343034976e-8
8.721628221829205e-9
6.172772278739368e-11
5.668525199154993e-9
4.822877483975398e-9
3.390364606300863e-9
4.686807646421361e-10
3.003885840413574e-9
6.27767319281578e-9
9.821542666208377e-9
1.2200256352679431e-8
1.2025893804599517e-8
6.840705572234427e-8
1.374157534115667e-7
4.537543589632452e-8
7.96511916869779e-8
1.5231811918734398e-7
1.9666612645306369e-7
2.2116890811278556e-7
2.1545441709314715e-7
1.7395277814750013e-7
1.2009121034817777e-7
1.7857697404583667e-7
7.562035851838273e-8
4.9521350105974834e-9
2.6746186346912088e-9
1.1482737170423175e-9
1.995785741375346e-8
6.787099895987769e-9
2.887870747022727e-9
6.272485882554507e-9
3.7790687765942116e-8
1.630605546294814e-8
4.24325260657297e-10
3.9828437114407134e-8
2.208674067794016e-8
1.6422891773564723e-8
1.363565752318269e-8
1.3206238554304143e-8
2.3214225041117266e-8
1.2453549209834055e-9
3.849233313876755e-11
5.258676513600898e-10
1.5567555125015805e-10
1.2570263397800397e-10
3.9678701064200863e-10
2.8919370979064748e-11
4.447042632380772e-12
1.1110039679602558e-11
1.9604050602512035e-11
2.920352339042914e-11
4.366635665062154e-11
6.788307132192997e-11
1.1200447468908503e-10
2.975499693719512e-10
7.143972714795316e-10
2.5914488211598974e-9
7.223635932096295e-9
6.57840210526577e-9
1.2496583991423661e-8
4.6123101792173864e-8
5.2110568555848236e-8
8.164716813832243e-8
6.042212394030221e-8
3.07819786184539e-8
3.968188123812578e-8
1.0588859187265008e-8
1.5216549610881652e-8
1.1698572196257777e-8
7.34360165161067e-11
3.024971215410515e-12
0.
5.283926257146174e-14
0.
0.
0.
0.
0.
0.
2.3558037825538172e-14
3.241861290400895e-14
4.4591882026527314e-14
6.141181546739847e-14
8.473325399979703e-14
1.1716034142403574e-13
9.347095149812422e-14
3.946918123151167e-14
3.5623268448851564e-14
5.235274565827991e-14
7.519528772981087e-14
1.0035153832267666e-13
1.3420404068208327e-13
1.850523713423712e-13
2.6267609451483426e-13
3.806068743647845e-13
5.591607303954923e-13
8.296987947553114e-13
1.2412384895317541e-12
1.871190246983361e-12
2.843223168592297e-12
4.357610388658869e-12
6.743927157452145e-12
1.0554968373713254e-11
1.6739374408447384e-11
2.9212567774116433e-10
6.823942878789068e-10
1.2148101894428952e-9
1.5433787022982317e-9
1.1738453467316866e-9
1.0553056529414331e-10
1.3938767017329909e-9
3.1193302087596304e-9
4.968823456583281e-9
6.890550183755126e-9
8.841604715727783e-9
4.397358558685504e-9
3.75891362132839e-11
4.2202727209090695e-9
6.857938201602097e-9
1.2792197886169846e-8
1.1472835942984298e-9
1.6528951717246724e-8
3.24553869910024e-8
2.256176220672841e-8
1.6402741267439445e-8
1.2148533780085849e-8
7.910226357733075e-9
3.487405276867981e-9
1.2198981540419337e-10
1.8513684315620373e-9
2.270361618824264e-9
2.2719979161994887e-9
2.194580407461266e-9
2.1388210698659e-9
2.137702130224129e-9
1.3643577464745014e-7
2.4263205784235705e-7
1.5861661276747613e-6
2.723491451113055e-7
6.11557975140466e-8
8.84770655511217e-9
7.159792240947347e-8
1.8855303372904483e-7
8.987066336050705e-8
1.0448476836947473e-7
5.821927988312461e-8
9.441035176250652e-8
2.781934545329052e-8
3.174448258017875e-8
4.145372951114443e-8
2.283003126235028e-7
1.2914288238716616e-7
3.4880794926959896e-8
4.16109535288518e-8
5.414150672993196e-9
5.664429306664962e-9
1.5455270881266822e-9
2.3222731903983877e-10
1.61539305594137e-9
1.939351104057041e-9
1.3064578147498061e-9
1.0731193366893693e-9
2.361587462842797e-9
3.791098028197798e-9
5.944162799483317e-9
8.727457949181492e-9
1.961083441063578e-8
4.076331337771797e-8
5.6850298527239e-8
3.7305289911066115e-8
9.62013633090598e-9
5.462940656681842e-8
9.00125013384488e-8
1.1788257693610638e-7
1.4054837987385392e-7
1.5889399498415413e-7
1.7260417488881097e-7
6.993942873448742e-8
2.8831263549094607e-8
7.443243933717005e-9
3.673185024364035e-8
4.674469354229778e-8
6.531134392880548e-8
3.34581578939051e-8
8.232517241361227e-8
9.81686335051147e-8
8.193680932701554e-8
7.293266328930057e-8
6.561446686361734e-8
5.630696507122857e-8
4.393704931413835e-8
2.8367310339630782e-8
6.750293435647051e-9
3.1667311246108075e-8
9.070381344482573e-8
7.246301046752868e-8
5.44789349168155e-7
2.1652544178113307e-7
4.707358328376837e-6
8.689129462516318e-7
2.6542807581643666e-7
4.066043948202661e-8
1.009979594545107e-7
6.243795221309746e-7
2.17750503138578e-7
2.5145594924897557e-7
4.848859986620481e-8
2.015847381200805e-6
7.419789444077695e-7
1.5523745177650213e-6
7.957749275825758e-9
5.727914768173184e-7
4.39780004167778e-7
3.5074814830469987e-7
1.0790585353717273e-7
9.665361618012284e-8
2.4720783446976875e-8
3.9581733426596386e-9
1.7633677808755321e-9
8.683078986031766e-10
1.3755936758461136e-10
3.1161631555482843e-10
4.661923349767033e-11
5.90749605738762e-11
4.272759118862512e-11
1.2859486928283e-10
1.582863731016196e-10
1.5525511857670952e-10
1.5886478507088483e-10
1.945557692557974e-10
2.6556395616004207e-10
3.8694248165458735e-10
5.921882258012647e-10
9.495894848418184e-10
1.6013900418592009e-9
2.843041143783696e-9
5.14102410486918e-9
8.223249116378549e-9
1.714539999908922e-8
3.275581601940533e-8
7.88971386756214e-8
9.202853354315908e-8
8.574107535301179e-8
9.682713155370439e-8
1.3282688228518614e-7
9.379934308003916e-9
8.474284966521867e-12
9.046749129649335e-13
2.939814391477081e-14
3.598703215121999e-14
0.
2.8847888601049014e-14
3.554859857114383e-14
3.011173629414639e-14
0.
0.
0.
0.
3.843970327728831e-14
4.911428714838559e-14
6.420815870796216e-14
8.642769114717624e-14
1.1814708252252085e-13
1.6296581899006254e-13
2.2607662263073385e-13
3.1491818745623824e-13
4.401282870995018e-13
6.169147055727943e-13
8.670209938381661e-13
9.40890917413997e-13
4.720822607134866e-13
3.8259549685717364e-13
4.3624590652118957e-13
5.976926733726379e-13
8.358161677640053e-13
1.1603138910009767e-12
1.6322487487998865e-12
2.3530002838348636e-12
3.4784681988810637e-12
5.257499640509044e-12
8.101527554139646e-12
1.2710512414567693e-11
2.030983111865042e-11
3.3117138820973895e-11
5.531523771321605e-11
9.52268859848856e-11
1.7064261596706495e-10
3.2357166917870725e-10
6.683642726194374e-10
8.762654350478339e-9
2.676789415633103e-8
2.1516399654694734e-8
9.13046529569311e-9
3.0534778998773146e-8
4.41206381894373e-8
5.442359924973272e-8
6.198358672371551e-8
6.561428023115634e-8
6.440483182698766e-8
5.8981910311885045e-8
4.4564342939737194e-8
2.6545632841191596e-8
1.3881599155444846e-8
1.79251540498511e-8
1.5316792191092536e-8
1.5257848710476325e-8
1.644368208123551e-8
7.425845777152114e-9
1.85116496612288e-8
2.4115832187676417e-8
2.0658541023475342e-8
1.8341821273779295e-8
1.6143699236396472e-8
1.3274744507717611e-8
9.022519654925026e-9
6.434177688844365e-10
2.4630974316354185e-8
2.5463572183257657e-8
2.085931403600805e-8
1.1062210339079064e-7
1.1417677913237779e-7
1.691149316589492e-7
4.9004750431420966e-8
2.2636708391395117e-8
5.923217011253902e-9
7.418984597647403e-9
3.86663022763723e-8
5.8427916266713865e-8
3.9517716485591805e-8
5.288780145130838e-8
2.070345913148729e-8
3.2325873799936245e-8
6.006916833033544e-9
2.48876344426619e-8
1.1502979770095813e-8
1.1216149696706204e-7
7.308357831794908e-8
1.2832047204000549e-8
6.364426050665145e-8
3.6332526993173283e-9
5.795365303170978e-9
1.9891974689398008e-9
4.2116183621087225e-11
1.150179518475066e-9
7.799093664672066e-10
5.813629695355779e-10
5.006032582574688e-11
4.036286346193663e-10
7.300191146096756e-10
1.0051110081784608e-9
2.1802921204806586e-9
4.9535752051238945e-9
7.640829667030573e-9
6.177659825647257e-9
7.459004559930768e-10
5.7300162352836596e-9
1.189593715879377e-8
1.7542254247414414e-8
2.2712306839615728e-8
2.7401445707074293e-8
3.15283749366362e-8
1.436978424696238e-8
8.766989892133904e-10
1.5996437115262546e-8
1.7494727044621862e-8
2.120267833270263e-8
1.527624358386067e-8
1.8171552292529974e-8
5.384843272772018e-8
4.2811997991379434e-8
3.591054750754022e-8
3.126181944952743e-8
2.632042752844877e-8
2.0380813840741758e-8
1.3322189305341004e-8
3.949906289768024e-9
1.2348419600371431e-8
4.450852494519477e-8
3.7772737338357186e-8
3.172588848496792e-8
2.8778820671458474e-8
4.374895457662541e-7
3.553224227423563e-7
3.144935624184998e-6
5.292032313404112e-7
1.1822454510035549e-7
9.889910168333345e-9
1.1862537734855405e-7
2.7822192364544196e-7
1.4170382585659445e-7
1.6974371172691716e-7
1.0941952737615025e-7
1.822490034531447e-7
2.9142218508935257e-8
1.9525598895619902e-8
5.349792755700733e-8
2.2981325511893575e-7
1.7736458360445359e-7
3.255339702703673e-8
6.646796721790595e-8
2.9176762353645985e-9
3.5699162784859096e-9
1.1136265063629919e-9
2.449752907778595e-10
4.972207330430465e-10
2.3479852455908523e-9
1.8537798877549904e-9
1.7181338881328632e-9
3.2595550717602875e-9
4.89116610490999e-9
7.841295680386417e-9
1.254707130310152e-8
3.499754629180043e-8
7.185549454480733e-8
9.099582640654431e-8
5.40844579697225e-8
1.3638083978497933e-8
7.171739957269258e-8
1.1400961490384281e-7
1.4577998470967485e-7
1.7117032716304507e-7
1.9204717453490826e-7
2.085949402843784e-7
7.937149615501292e-8
3.1935162274875525e-8
4.924898069004102e-9
3.565832340248525e-8
5.050700650250194e-8
7.984115676860403e-8
5.3610616455721394e-8
1.0932171984020613e-7
1.1318664589598137e-7
9.523792393607625e-8
8.593777093238045e-8
7.915478302667834e-8
7.059154264131847e-8
5.877364922948216e-8
4.448366921668857e-8
2.8242052750187898e-8
7.729281467563857e-9
2.5604710574276897e-8
9.334759891290827e-8
5.52532288295982e-7
6.511831749874588e-8
4.881844148568497e-6
9.627720574918963e-7
3.314922995291056e-7
5.2842872032439196e-8
2.03400212127274e-7
3.947957956169091e-7
2.1619272325013027e-7
2.952224719552202e-7
8.395803855770451e-8
1.0586244199630376e-6
2.2432466432690544e-6
2.558355897148664e-6
1.3596557392374159e-6
9.324794441086221e-7
8.53156626191688e-7
1.4382651961115424e-6
2.9465728556599903e-7
6.798658285838475e-8
6.20990988422046e-10
5.41520605330032e-8
5.311537048198963e-8
1.4059436534486414e-8
7.84238249289599e-8
2.100253066502357e-7
2.9319210566964855e-8
1.2186900510416867e-8
1.759920824835522e-8
4.414007140308914e-7
7.364792003663627e-7
5.3646652952271264e-8
1.9992038268210313e-7
8.328412673367057e-8
1.52735936144841e-8
2.9699825693197087e-9
2.038110191123181e-9
3.2144590832322282e-9
1.8968395490982384e-9
3.5175598644783153e-10
4.34882652669814e-10
3.4444809216285107e-10
8.633222560899674e-10
3.4954947224312917e-10
2.647781819197187e-10
2.96024237066927e-10
4.90297655582586e-10
1.2022993936369234e-9
2.9932446454665934e-9
3.651459123814404e-9
5.838379289825624e-9
1.793697259659998e-8
8.060523488754648e-8
5.6958853764111846e-8
2.7504562389867514e-8
9.210047525204113e-8
5.002906626946023e-9
6.509249482277294e-11
6.919591031706354e-13
0.
5.2511813278696414e-14
0.
7.086653380812058e-14
9.912677657671445e-14
6.503983265354136e-14
0.
0.
0.
0.
0.
0.
2.4791379013980965e-14
3.446145427587683e-14
0.
0.
0.
0.
0.
2.3598959800640444e-14
3.196351287355294e-14
4.464177400770243e-14
6.380067627547464e-14
9.247881830111459e-14
1.352303093269516e-13
1.9898861166385513e-13
2.943766118418194e-13
4.377743131307971e-13
6.546424227710059e-13
9.849358382998373e-13
1.4920608177179788e-12
2.277952830352516e-12
3.508983935822304e-12
5.461565722924003e-12
1.1356971082014697e-10
2.407174889707235e-10
4.205093056351242e-10
6.066866423452098e-10
6.658634134297009e-10
4.839062613435543e-10
3.98299171493379e-11
6.223723151683605e-10
1.4445780061028976e-9
2.3775068516388423e-9
3.3825687786612464e-9
1.1576295993597272e-9
7.778090759578395e-10
1.673068257967078e-9
1.6878600853162686e-9
1.879023395024755e-9
2.480657410040343e-9
4.3138934507759555e-9
6.705249982198136e-9
4.053182588792601e-9
2.7247396105477912e-9
1.9822973482928254e-9
1.5130215934730304e-9
1.2247837912841773e-9
1.0840684077333755e-9
1.0835150177734113e-9
1.2447606277107914e-9
1.636420724487984e-9
2.416188149165434e-9
3.913104498034949e-9
1.5670620018752527e-7
2.1020910365123025e-7
1.973642176798411e-6
3.47110039822989e-7
9.513246438636226e-8
7.514419484960048e-9
4.9387428351029745e-8
2.942813607040912e-7
1.1252897288451765e-7
1.2259453561012702e-7
5.639271951942526e-8
9.548016711771713e-7
2.755123052983117e-6
9.374047831248595e-7
6.859760367935057e-7
1.3095842568777764e-6
9.069583085537057e-7
2.2213778811380578e-7
3.073318274636302e-7
1.1206330839028204e-8
1.7014138015618578e-9
6.611450782406122e-10
8.73744820561873e-11
3.5549003918282093e-11
1.908280666854033e-11
3.066253174107164e-12
7.071677618673077e-11
9.75484183115179e-11
8.023869909614442e-11
1.7957767867017778e-11
2.9325757736176784e-11
2.1200608520627952e-10
2.1979372581661296e-10
2.913017533596542e-10
4.431542326641818e-10
7.396490823923304e-10
1.3172346205559315e-9
2.335124115883792e-9
3.5402416295290495e-9
4.482497592062035e-9
5.551304331794037e-9
7.341177670001744e-9
2.4411634251912614e-8
4.496751896911597e-8
4.628634891674757e-8
5.0335061320868663e-8
5.863684727525236e-8
1.392928983515829e-7
4.107281023002806e-9
5.785875239753392e-12
2.6797170955611953e-13
0.
2.5024262273036762e-14
0.
0.
0.
0.
0.
0.
0.
0.
0.
5.69037369834896e-14
7.306584757332682e-14
9.578063972287818e-14
1.2912846931344114e-13
1.7677319254377787e-13
2.442393279995671e-13
3.394775265786216e-13
4.738750312699835e-13
6.637245177300723e-13
9.32325505380126e-13
1.3129779217050734e-12
1.4136185135165744e-12
7.528930133394428e-13
6.001812580008798e-13
6.637924278267099e-13
8.896792505518147e-13
1.2477841108667845e-12
1.7493957801467006e-12
2.483310637620108e-12
3.6080682178438886e-12
5.375785190781469e-12
8.197697715783056e-12
1.276809630252994e-11
2.029724029940538e-11
3.296827497916781e-11
5.488486911027195e-11
9.417818747213846e-11
1.6813329042612035e-10
3.172537771773729e-10
6.505931128804175e-10
1.5226714168288468e-9
1.769040036899181e-8
5.13338047791535e-8
2.8057822929900194e-8
2.324413625832787e-8
5.035926868974026e-8
6.561573638346659e-8
7.605580541712439e-8
8.14543761575748e-8
8.008522066297886e-8
7.223548074838225e-8
6.064520381719014e-8
5.499331415888019e-8
3.561175075861454e-8
1.97373780847661e-8
1.0783530034296486e-8
1.8489370151013782e-8
1.6502292954927307e-8
1.7538575611451667e-8
1.4347439179657836e-8
6.008293232161561e-9
2.7460854451304283e-8
2.3765696279730048e-8
2.0674249646121772e-8
1.8240131780211688e-8
1.5376867015935932e-8
1.139974925716034e-8
4.761105238761372e-9
1.2082542679622261e-8
3.4275356676750806e-8
2.5549407213289646e-8
1.267810271573321e-7
1.1664427783927534e-7
3.1198040941960945e-7
3.8366760641936127e-8
1.2256040119592144e-8
3.973649344394419e-9
3.4773921346883765e-9
1.8105972176343367e-8
5.320915008419082e-8
2.7193934431295747e-8
3.934939503489934e-8
2.1285605892926614e-8
6.963670554393879e-9
6.90762365708254e-8
3.9524780221309117e-8
6.045454696042165e-8
3.867102799637726e-8
1.1530053689592928e-8
1.1328159813831218e-8
1.7934810661370232e-9
5.007507824272617e-9
2.650836238040675e-9
6.96488294512868e-11
1.0014947851487229e-9
6.694584164744801e-10
5.12954921309986e-10
1.291307821604358e-10
2.914463443462222e-10
5.85419524048233e-10
8.727350086481704e-10
1.068669031415323e-9
2.780827441651359e-9
6.8153348417869834e-9
9.414772854784591e-9
4.693549288990246e-9
2.950365669666523e-9
9.527649421194086e-9
1.4727311722659412e-8
1.9000062163087103e-8
2.2602906277657027e-8
2.5600908478831897e-8
2.7981295220446193e-8
1.3097069147457706e-8
3.394548568510372e-9
1.5716629938194394e-8
1.4559191265613337e-8
1.4530248295610713e-8
1.6753506584748845e-8
7.58490027582865e-9
1.7602404858032213e-8
2.2544320737532246e-8
1.9430139628650917e-8
1.743627757358781e-8
1.551297683174772e-8
1.2961146371922527e-8
9.58830362821863e-9
5.050732767759841e-9
2.3276577512310233e-9
1.7668817225722414e-8
2.7515533041841224e-8
2.1963137595627467e-8
1.9383210684942578e-8
3.184969694133203e-7
2.99356328071248e-7
2.691933439793435e-6
4.5989379652038854e-7
1.1094562185564244e-7
1.7496136474693251e-9
8.679639565169919e-8
3.037136806992189e-7
1.2950743396226194e-7
1.5960211450323402e-7
1.1096333301863446e-7
8.551455969822164e-8
1.499131487109441e-7
5.7205130969522736e-8
1.936201864716136e-7
2.1750201953728356e-7
7.995096292437478e-8
1.0513362876447444e-8
3.518071051935909e-9
1.0789877222667675e-8
3.668332708182743e-9
7.814451617799583e-10
1.8907930073967297e-9
3.182470111505659e-9
2.454916318382129e-9
1.2198240574013256e-9
1.519327963721128e-9
3.32741689388849e-9
5.476533519215893e-9
7.950245830394188e-9
9.54408553146921e-9
2.7534245872707273e-8
6.716322040140492e-8
7.918858030835497e-8
1.7925607453272078e-8
5.22035746749796e-8
1.0196658451220698e-7
1.3757074343342912e-7
1.6533944338540818e-7
1.8715167478600747e-7
2.0211108009554182e-7
2.0802937017918255e-7
8.991980376814183e-8
3.753137308445474e-8
4.820521961325347e-9
4.911415165767466e-8
4.87945564074866e-8
5.693492902464357e-8
4.9584596241562435e-8
3.82515735034246e-8
9.741705106237278e-8
8.145266522530125e-8
7.243110106873723e-8
6.754034990032658e-8
6.255302469526329e-8
5.421810970001275e-8
3.9121742151198625e-8
9.732731330575498e-9
5.197771100178854e-8
1.0395058521974444e-7
9.58593643286097e-8
9.325227788667537e-7
2.8864085764752334e-7
8.160116456943228e-6
1.5295009782842421e-6
4.971388228595166e-7
9.562591634352516e-8
1.4535704188274464e-7
9.600512444861608e-7
3.6068969712022584e-7
4.110516486648927e-7
1.0127636932762521e-9
1.0540706852026675e-7
1.82159311154485e-7
1.7488413976645282e-7
1.5793150191323205e-6
4.918627704150569e-7
2.9399969648890664e-7
8.846951359426636e-8
8.235337947781849e-9
1.5603940817486377e-9
1.31413031892392e-9
5.641858334990353e-10
2.2584311141263529e-10
5.425742087762747e-10
3.589255578622897e-11
4.0126039788739755e-11
4.361606663384e-11
9.916206374774004e-11
1.192161282169568e-10
6.954935224958245e-11
5.890501113219452e-12
2.355282914920713e-10
2.4006117967285315e-10
3.0532106148007277e-10
4.3927704559411697e-10
6.837751708087994e-10
1.1318640788028153e-9
1.9682557529366474e-9
3.4602636446709593e-9
5.533576484614137e-9
7.384972499329834e-9
8.960616807497764e-9
2.1405823219661163e-8
5.273483878540188e-8
6.358460419902376e-8
6.254886634662137e-8
6.75455325181576e-8
1.6273685149317262e-7
7.644958066241702e-9
9.425743830837654e-12
1.026616720443354e-12
0.
3.397909627330296e-14
0.
2.293005586831207e-14
2.7557416365294042e-14
0.
0.
0.
0.
0.
0.
5.109260662501007e-14
6.565204554442322e-14
8.610357995698694e-14
1.1611929360788292e-13
1.5900349814604203e-13
2.1973703938468795e-13
3.054910114753131e-13
4.26541637627372e-13
5.976014947052537e-13
8.397266419876094e-13
1.183037848757285e-12
1.277601970082779e-12
6.792663445512197e-13
5.434655160277439e-13
6.019791465221129e-13
8.064990944372069e-13
1.1292316857834528e-12
1.5803484850232114e-12
2.2398555231263692e-12
3.250103823303267e-12
4.8369588762120185e-12
7.368174505815034e-12
1.1463494160088847e-11
1.820092724595306e-11
2.951989023079683e-11
4.905344964989896e-11
8.396763206947773e-11
1.4940123184600248e-10
2.805175954714299e-10
5.708095631431419e-10
1.3196659829854916e-9
1.5645655260805116e-8
4.586365013141939e-8
2.526190967910951e-8
2.112901519403721e-8
4.6135076744871166e-8
6.042165566103167e-8
7.031253179978863e-8
7.559654565788975e-8
7.467529914946923e-8
6.775148731289728e-8
5.7283324326091626e-8
5.131812519864939e-8
3.303561766421765e-8
1.836607645934255e-8
1.1087829751293222e-8
1.7182384084101836e-8
1.5560082520397073e-8
1.6637955076866935e-8
1.3173051924183055e-8
6.871529183934521e-9
2.5983495074692418e-8
2.2382617220317786e-8
1.9532693534159903e-8
1.7256770932973254e-8
1.454582340362583e-8
1.075258956041708e-8
4.33828973574346e-9
1.230297256059878e-8
3.2236768028649525e-8
2.4159946421953988e-8
1.1838171439124647e-7
1.1637889812710816e-7
2.2170813888396834e-7
3.495025705490561e-8
1.4777935879820682e-8
4.848827375874822e-9
4.122741916782456e-9
2.1867926756150022e-8
5.8527799692201835e-8
3.111229383062338e-8
4.5146990797682185e-8
2.386488939651249e-8
1.612342560605291e-9
6.940302334255322e-8
4.1732952413296245e-8
6.848681050265738e-8
4.893895272593941e-8
1.644529725022795e-8
1.4094526026086912e-8
3.2940889839238623e-10
5.689093748380139e-9
3.123722718127008e-9
2.9543378913401703e-10
1.0743429746724538e-9
7.365046141029986e-10
5.548014981933469e-10
1.9144349462705034e-10
2.7432675455179957e-10
5.83554979957368e-10
8.826554255612269e-10
1.090198173167552e-9
2.835103286815806e-9
6.976429727616899e-9
9.714884546472659e-9
4.981347087759392e-9
2.9401467051602982e-9
9.955877098128306e-9
1.565067958825386e-8
2.044526595060814e-8
2.4584250168848058e-8
2.8110807370011977e-8
3.09794582004998e-8
1.4429978415963948e-8
3.568729075938322e-9
1.7280422362277327e-8
1.571920152988437e-8
1.6124641622055694e-8
1.8354821312676168e-8
5.904205993748148e-9
2.3099161485783168e-8
2.5841643231558402e-8
2.21537893207377e-8
1.9866321656676275e-8
1.7652607170748366e-8
1.4724826913225368e-8
1.0834670010705059e-8
5.4657511823853676e-9
3.7080114214576287e-9
2.3577173737729406e-8
3.016453872306927e-8
2.444060038407602e-8
2.1814543156404743e-8
3.537386658671687e-7
3.151794505060268e-7
2.8696222401819594e-6
4.888869597168318e-7
1.1649363191311345e-7
3.034827117835161e-9
9.534836283519441e-8
3.0333458800520123e-7
1.3481008185071932e-7
1.67495047272573e-7
1.1673075538528481e-7
1.0758299421147509e-7
1.202607707074766e-7
5.745623104981357e-8
1.576890436929603e-7
2.531408998638825e-7
9.390562583970395e-8
7.101374995445092e-9
1.4525991377722998e-8
1.010310693517149e-8
3.894073710115764e-9
9.394342122630895e-10
1.2465693695757714e-9
3.2616245794711403e-9
2.417250352497727e-9
1.4093387723271154e-9
1.3553753418067455e-9
3.1366398965093363e-9
5.201319527101483e-9
7.68851251586562e-9
9.446363757005854e-9
2.589657990134401e-8
6.271184790554346e-8
7.517572222868192e-8
1.9672430601146936e-8
4.669279331429823e-8
9.492797363896176e-8
1.2972339138220995e-7
1.569524349965842e-7
1.7857135477865844e-7
1.939652071782276e-7
2.0119936832135002e-7
8.565824244672588e-8
3.548641402291603e-8
8.461417212028155e-9
4.816504215087237e-8
4.928969271820692e-8
5.846154892154836e-8
4.4312755641010565e-8
5.312923031445929e-8
9.998896067514373e-8
8.316228304333951e-8
7.439616934507706e-8
6.965731447673906e-8
6.46366385346785e-8
5.603210729766922e-8
4.043832136106109e-8
1.0637414998071532e-8
5.0470531582773916e-8
1.085775309689059e-7
1.01927968196901e-7
9.800869968750646e-7
2.941619277404756e-7
8.400843058339808e-6
1.580374955085461e-6
5.143424572547694e-7
9.494146137627043e-8
1.690628655233428e-7
8.751490002947027e-7
3.6254212113577253e-7
4.3401174455824827e-7
2.102063848590973e-8
8.187588583036579e-8
2.45911227444801e-7
3.90975927689824e-7
2.439385286998942e-6
4.777417935108194e-7
3.8636783859189474e-7
3.662839839464738e-8
8.391291259425443e-9
1.437960897474164e-9
1.3719053063622963e-9
5.835991073345909e-10
3.553000176657986e-10
6.30901227306069e-10
2.3760617860760644e-11
3.728560475034692e-11
5.311446019424656e-11
1.0171854773224756e-10
1.1882479520852824e-10
6.392842367656947e-11
9.980756861825224e-12
2.487763358671276e-10
2.5230830911143323e-10
3.1998602975231865e-10
4.5985223689073946e-10
7.157141316634126e-10
1.1853737812912723e-9
2.0632795237498755e-9
3.6286002978412507e-9
5.783088782654532e-9
7.660884680775882e-9
9.23496670623873e-9
2.1808509281990767e-8
5.281934000256336e-8
6.295680927333149e-8
6.288498466676297e-8
6.956821436123814e-8
1.3035661923409315e-7
9.08118700664797e-9
7.45018174696953e-12
5.395704509515423e-13
0.
3.1448881587051947e-14
0.
2.3468226390219552e-14
2.7667790345595855e-14
0.
0.
0.
0.
0.
0.
5.1212127414004786e-14
6.58201063832768e-14
8.633529115190982e-14
1.1644151623349022e-13
1.594564262123194e-13
2.203802817303951e-13
3.064119349511847e-13
4.278679619400426e-13
5.995196706169959e-13
8.425089245271223e-13
1.1870810342819397e-12
1.2814801558495275e-12
6.825986451249714e-13
5.459631920643931e-13
6.042820226653589e-13
8.089584943139565e-13
1.132568226345765e-12
1.5852796459940387e-12
2.2472570430144514e-12
3.261408507902498e-12
4.854693782260623e-12
7.396870168734658e-12
1.1511420085407859e-11
1.828358498620052e-11
2.966742688053925e-11
4.932733914243944e-11
8.450124700710157e-11
1.5050889737642116e-10
2.8302927392695983e-10
5.772914935089971e-10
1.3397111318807734e-9
1.5844276238395456e-8
4.636683377709064e-8
2.5185377143162297e-8
2.1491460539498678e-8
4.646070181318418e-8
6.06857048965032e-8
7.049809943151142e-8
7.565577397696669e-8
7.456649106511951e-8
6.748729027774853e-8
5.692296438617956e-8
5.1261958896032366e-8
3.309292011160836e-8
1.8431892844380802e-8
1.054189232254706e-8
1.7163424606444302e-8
1.5501431380622827e-8
1.6558658250312275e-8
1.32281267770761e-8
6.5586154284419966e-9
2.5928478922557898e-8
2.235613098009013e-8
1.9496336402946777e-8
1.7223913576886987e-8
1.452647875504232e-8
1.0757961936614145e-8
4.40664556979742e-9
1.1990677291019966e-8
3.2350918657349133e-8
2.417458889967657e-8
1.1792542675598292e-7
1.1646216609342417e-7
2.1903978518984144e-7
3.466072019685766e-8
1.47252887738305e-8
4.86492054268082e-9
4.0768034658968125e-9
2.1680688239108954e-8
5.902231443964197e-8
3.112412768611012e-8
4.5160100522562174e-8
2.379420861631566e-8
3.116842662831148e-9
7.12884206599831e-8
4.178859952311953e-8
6.934607964239552e-8
4.785664717520254e-8
1.565981048068063e-8
1.3953889966788207e-8
1.3469916609632046e-10
5.682119336102209e-9
3.0649052741079325e-9
2.460368369971844e-10
1.072582698271277e-9
7.319234256963184e-10
5.526888708542959e-10
1.8075674222299732e-10
2.8089628991711805e-10
5.90455173062158e-10
8.905059012677371e-10
1.0975960440367224e-9
2.8696768609728203e-9
7.073723679761246e-9
9.811619298770578e-9
4.952075525320237e-9
3.0573491189851795e-9
1.0100160662024675e-8
1.5795893520260845e-8
2.0581825831955654e-8
2.470626913266524e-8
2.8212442842914544e-8
3.1054713736252645e-8
1.4478960805167401e-8
3.622748260696364e-9
1.733723742563553e-8
1.5751312583783296e-8
1.6072442394856643e-8
1.8331986935108846e-8
6.319547672808747e-9
2.2442439101818103e-8
2.561697723055077e-8
2.197654189274662e-8
1.9715955584025374e-8
1.7538890323390817e-8
1.4656385282718856e-8
1.08159375093095e-8
5.5109244753994836e-9
3.5431826693422176e-9
2.317146602813688e-8
3.012870681918221e-8
2.437659030284271e-8
2.1742424759350287e-8
3.525111073817459e-7
3.1428341144235673e-7
2.8679334607924467e-6
4.888061989854857e-7
1.1671952625589183e-7
2.8204544792478263e-9
9.487432321378095e-8
3.046444702118649e-7
1.348400465666011e-7
1.675309090088309e-7
1.1686073617990294e-7
1.047053648950783e-7
1.2583650455011287e-7
5.834289438605412e-8
1.6211564876459045e-7
2.497274501476501e-7
9.207451460635463e-8
7.8777756412986e-9
1.3245397316710059e-8
1.020902891455432e-8
3.8777662183795925e-9
9.215799854412609e-10
1.3452329053084949e-9
3.255185214247248e-9
2.427589395267975e-9
1.4033944741511175e-9
1.3575219981704826e-9
3.1439288031843752e-9
5.21157796072124e-9
7.671890074011696e-9
9.363778343980597e-9
2.5964011747908523e-8
6.309753437840288e-8
7.52674565027861e-8
1.902045666558039e-8
4.747815258709632e-8
9.560195098936159e-8
1.3030476988924106e-7
1.5747018818393594e-7
1.7900146564221762e-7
1.942232150043427e-7
2.0116569881177642e-7
8.592066699001953e-8
3.5615015473389436e-8
8.29550291873162e-9
4.842753801350242e-8
4.9303754158112924e-8
5.8337609831868775e-8
4.495580480018899e-8
5.1495882462668813e-8
9.967435075324112e-8
8.296423963485037e-8
7.420238427891431e-8
6.948414445007507e-8
6.451456420141056e-8
5.598741402287364e-8
4.046959947961915e-8
1.0677516095546118e-8
5.0542256142550813e-8
1.0816065880256161e-7
1.0162881748756298e-7
9.812821333982619e-7
2.9481432272165935e-7
8.423608122859973e-6
1.584526230770609e-6
5.160345409735472e-7
9.573222977442386e-8
1.679422654934287e-7
8.8256405350757e-7
3.6400933732053343e-7
4.344255425418832e-7
1.908676575399305e-8
8.143420274544075e-8
2.3180393980344394e-7
3.884043065623584e-7
2.4520173031293036e-6
4.715638785081578e-7
3.853608127184397e-7
3.688556978736492e-8
8.804229706385021e-9
1.4942070796916804e-9
1.3418023070745352e-9
5.516141807723565e-10
3.8433941424030235e-10
6.536521210613366e-10
1.7781834398147217e-11
3.653292412174032e-11
5.450608427985696e-11
1.0190452198714767e-10
1.1832179665409838e-10
6.242997473077337e-11
1.091080824190899e-11
2.49008275337226e-10
2.5269908807930714e-10
3.2067809276796646e-10
4.611478003158139e-10
7.182617655523684e-10
1.190518804518788e-9
2.0732514235150517e-9
3.6431129378034567e-9
5.788448656178777e-9
7.650333233101137e-9
9.226399425328023e-9
2.187046951316728e-8
5.2892700674025336e-8
6.27260914737203e-8
6.268963975281657e-8
6.938846832232977e-8
1.2816163452520927e-7
9.340081104586873e-9
7.353865621003534e-12
5.060727369965807e-13
0.
3.127205007733549e-14
0.
2.3453095979941844e-14
2.757870873333433e-14
0.
0.
0.
0.
0.
0.
5.133526409258688e-14
6.598100021468205e-14
8.65483037488169e-14
1.167303287086648e-13
1.5985371741430157e-13
2.2093207041599068e-13
3.0718339023776295e-13
4.2895160140182604e-13
6.010472897468017e-13
8.446685426954031e-13
1.1901410159905745e-12
1.2846619033706905e-12
6.846062222562209e-13
5.475133858997365e-13
6.058845496984339e-13
8.109694817435689e-13
1.1353846948815748e-12
1.5893157580974056e-12
2.253111980694968e-12
3.2700798115808412e-12
4.867864346238257e-12
7.417397331529687e-12
1.1544232778664602e-11
1.8337408922135397e-11
2.975824444606099e-11
4.9485751158792956e-11
8.478935156901954e-11
1.5106301033906137e-10
2.841833390047046e-10
5.800018384618002e-10
1.3473142908846538e-9
1.591901929367872e-8
4.656241725176626e-8
2.52133096198065e-8
2.160276842051807e-8
4.659894022301854e-8
6.08276057806337e-8
7.06332322284287e-8
7.576679900283072e-8
7.463538517534723e-8
6.750907818568761e-8
5.6907144145250594e-8
5.1314525737378534e-8
3.3150198668506625e-8
1.8469650028638717e-8
1.0432676504107069e-8
1.718368291467625e-8
1.5507734096027603e-8
1.6560519143365767e-8
1.3260460449419112e-8
6.483752029241638e-9
2.59446562205926e-8
2.2376358732194136e-8
1.9510486836007963e-8
1.723597457991819e-8
1.4538427688186782e-8
1.0771438434658299e-8
4.428942067387823e-9
1.1920152322376581e-8
3.2421029694210187e-8
2.4208086078498443e-8
1.1800555795270272e-7
1.1648741953289314e-7
2.2019019847008914e-7
3.46215090398672e-8
1.4658973139489428e-8
4.850257000850248e-9
4.054954035475184e-9
2.1571637079945054e-8
5.900510183028236e-8
3.10488890022289e-8
4.505065299835815e-8
2.372843927127688e-8
3.5098046134870825e-9
7.16469181125028e-8
4.1763824124029214e-8
6.935487701159835e-8
4.7466593697677795e-8
1.5418156676061183e-8
1.3882946254519559e-8
2.5561144437582795e-10
5.667278856491628e-9
3.0462294928655085e-9
2.3294987401634444e-10
1.0702601890234717e-9
7.293850798545641e-10
5.511288919733983e-10
1.7755574014350682e-10
2.821798941618389e-10
5.912906855344178e-10
8.910773428269008e-10
1.0977210167644324e-9
2.873137900516436e-9
7.084754713090587e-9
9.817398492701217e-9
4.936560043247881e-9
3.0778945698409848e-9
1.0111527424610557e-8
1.5793341468793406e-8
2.0564023833490686e-8
2.4672572900845914e-8
2.816255731947798e-8
3.098886986719067e-8
1.4450918036592963e-8
3.6203791706339463e-9
1.732708183220093e-8
1.5731524356420584e-8
1.6028243739284074e-8
1.829161061439477e-8
6.4239187593111006e-9
2.221101008812843e-8
2.5501640812046245e-8
2.1882827588653586e-8
1.9634068498817568e-8
1.7470461591552006e-8
1.460492656727621e-8
1.078536558878839e-8
5.510639814828092e-9
3.481829501749647e-9
2.2968262410180322e-8
3.007247559201719e-8
2.431613522450884e-8
2.1680731477385603e-8
3.5160496947160563e-7
3.1381224326650723e-7
2.8641436769232658e-6
4.882254534556077e-7
1.1665304520824782e-7
2.7615704467035444e-9
9.464732022802534e-8
3.048228648156795e-7
1.3473945780032524e-7
1.6739137048910513e-7
1.1676509933681674e-7
1.0376178674138959e-7
1.275112664874401e-7
5.8653091490004856e-8
1.634399763347512e-7
2.4859615609695353e-7
9.154400884189891e-8
8.082454942043293e-9
1.2861884752474734e-8
1.0246816257362117e-8
3.874707614400566e-9
9.164044728996588e-10
1.3758940426199187e-9
3.2525740066983408e-9
2.43008918057627e-9
1.4017373250794513e-9
1.3568394363638818e-9
3.144014152464714e-9
5.211154945911023e-9
7.661024322433707e-9
9.331221411364569e-9
2.5965546829471602e-8
6.316670980575422e-8
7.525070971897756e-8
1.882826205803982e-8
4.767386690281676e-8
9.574604577640478e-8
1.3041078514152952e-7
1.57549748967427e-7
1.7904900416436734e-7
1.9421546274315042e-7
2.010707558937611e-7
8.597202521851186e-8
3.564348883760102e-8
8.248762644386985e-9
4.849606476001651e-8
4.929583526112793e-8
5.8285724180280767e-8
4.513607428173978e-8
5.0976975352638605e-8
9.954037031340389e-8
8.287381668359517e-8
7.411538104805592e-8
6.940215876528138e-8
6.44451034340394e-8
5.593889117829937e-8
4.0444019243280665e-8
1.0654318661401079e-8
5.061320498604373e-8
1.0800051002031608e-7
1.0146468218669527e-7
9.809760343251415e-7
2.950384613143963e-7
8.425206700652095e-6
1.5846782000983773e-6
5.160997355266149e-7
9.58741224779572e-8
1.6739734235904294e-7
8.850779413010639e-7
3.6426912802407726e-7
4.342048114844223e-7
1.8576056629213652e-8
8.166585095670568e-8
2.2775425777934058e-7
3.8476530307432336e-7
2.4555711371280172e-6
4.7022051415564796e-7
3.846945768194738e-7
3.7124530334423436e-8
8.902804236097423e-9
1.5078759506978664e-9
1.33340695794112e-9
5.427030839078608e-10
3.916769576647415e-10
6.592496772989969e-10
1.6235074717702273e-11
3.6337649585822274e-11
5.48400572129001e-11
1.0194420029847178e-10
1.1818409754910462e-10
6.204604253925587e-11
1.1145713502175852e-11
2.489989417089529e-10
2.527398747385445e-10
3.207916788780807e-10
4.614024625001127e-10
7.188159126627522e-10
1.1917075836394623e-9
2.0756080405340216e-9
3.6463300534081965e-9
5.788402712522337e-9
7.645450996348585e-9
9.222143807684744e-9
2.1886182286834e-8
5.291155677151212e-8
6.266094782329611e-8
6.26309079881929e-8
6.932479513413713e-8
1.276927349932301e-7
9.395328859465877e-9
7.33471692178306e-12
4.986528909770868e-13
0.
3.1233676262283393e-14
0.
2.344447133503383e-14
2.755108809955655e-14
0.
0.
0.
0.
0.
0.
5.137005157542167e-14
6.602636188888704e-14
8.660826536063263e-14
1.1681157054243857e-13
1.5996540335089578e-13
2.2108707792650982e-13
3.073999392973466e-13
4.2925551668729445e-13
6.01475349095471e-13
8.452731701395033e-13
1.1909969224237596e-12
1.2855535689111077e-12
6.851618653029779e-13
5.479426923569229e-13
6.063305264914439e-13
8.115327040652128e-13
1.136174225217238e-12
1.5904461375047908e-12
2.2547501960452628e-12
3.2725038392493834e-12
4.87154266829049e-12
7.423122650568586e-12
1.1553369925346452e-11
1.835236800830055e-11
2.978342659599248e-11
4.9529556733687404e-11
8.48687651578295e-11
1.512151626615396e-10
2.8449878035631993e-10
5.807385762956574e-10
1.3493681399268806e-9
1.5939200668093133e-8
4.661531468401712e-8
2.5222023233342095e-8
2.1632259117956522e-8
4.663652121604463e-8
6.08667130190851e-8
7.06709688795004e-8
7.57985053842358e-8
7.46561590430696e-8
6.751738334659006e-8
5.690527844754115e-8
5.133014366869644e-8
3.316633165244453e-8
1.848007483592778e-8
1.040509364975266e-8
1.7189675532031528e-8
1.5509979176012872e-8
1.6561624686257838e-8
1.3269372360415024e-8
6.464426910222016e-9
2.5949720153843028e-8
2.2382396983594933e-8
1.951483709358312e-8
1.7239692834420523e-8
1.4542013116796559e-8
1.07752814441514e-8
4.434855794613329e-9
1.1902185638797399e-8
3.244033111089242e-8
2.4217594379050746e-8
1.1803183996682923e-7
1.1649409254076156e-7
2.2054182523588165e-7
3.461267058523687e-8
1.4640299413057531e-8
4.845914009017186e-9
4.049003018748734e-9
2.1541595265807553e-8
5.899670528582183e-8
3.102714361818401e-8
4.501898384162963e-8
2.370991987834296e-8
3.612299300881607e-9
7.173626228791339e-8
4.175601022532581e-8
6.934971931364174e-8
4.7362029139006865e-8
1.5354317040733353e-8
1.3863256010308305e-8
2.8695851931773955e-10
5.6630308761475265e-9
3.0412588676108208e-9
2.2952232214482912e-10
1.0696059065201812e-9
7.286931878120111e-10
5.506993802908677e-10
1.7671135785901836e-10
2.8250549687509466e-10
5.914882364952932e-10
8.911949058884683e-10
1.0977152431696547e-9
2.8739129969691943e-9
7.087287529820241e-9
9.81844871819737e-9
4.932356591606676e-9
3.0829810479193235e-9
1.0113838398767461e-8
1.5791685540840402e-8
2.055807422444716e-8
2.4662176602729844e-8
2.8147662801725542e-8
3.096957768255489e-8
1.4442604553142838e-8
3.619405037806708e-9
1.732360435300772e-8
1.5725637276895052e-8
1.6015931245145778e-8
1.8280168301769344e-8
6.450983929382683e-9
2.2149110814297437e-8
2.547016908934175e-8
2.1857221291055198e-8
1.9611655743628852e-8
1.745164230682378e-8
1.4590647499443165e-8
1.0776719280060386e-8
5.510221543049141e-9
3.465426373043239e-9
2.2912840602232382e-8
3.005650569208962e-8
2.429917463282811e-8
2.1663478453562384e-8
3.51352380978096e-7
3.136827429979541e-7
2.863062757594959e-6
4.880584925312858e-7
1.1663223410012161e-7
2.7460512824208913e-9
9.458489012741092e-8
3.0486591697290497e-7
1.347102679835266e-7
1.67350706036798e-7
1.1673651394785727e-7
1.0350982059131307e-7
1.2795375226062207e-7
5.8734000441257514e-8
1.637934073970702e-7
2.482919949467993e-7
9.140325917798512e-8
8.135906349565996e-9
1.275972681206093e-8
1.0256820743534514e-8
3.873869081427605e-9
9.150139352591648e-10
1.3840578464580073e-9
3.251868690494758e-9
2.4307301325922594e-9
1.4012481534237617e-9
1.3566944324276823e-9
3.14405160544604e-9
5.2110513633071094e-9
7.65816892077059e-9
9.32271018877418e-9
2.5966121463195667e-8
6.318512614046653e-8
7.524670478934667e-8
1.8778085560800604e-8
4.7725304026886616e-8
9.578420741057387e-8
1.30439125049185e-7
1.5757124644794117e-7
1.790621404483637e-7
1.942140740225958e-7
2.0104643128408361e-7
8.59859679815371e-8
3.565123071799605e-8
8.235670289032297e-9
4.8513903164416956e-8
4.929344980047131e-8
5.827166347598207e-8
4.5183938263492445e-8
5.083816114725611e-8
9.950426031117085e-8
8.284938975505144e-8
7.409181623936256e-8
6.937983353910351e-8
6.442598091626082e-8
5.592523054037504e-8
4.0436483655265804e-8
1.0647680413696463e-8
5.0632223262152814e-8
1.0795734116182523e-7
1.0141947251327483e-7
9.808709405619435e-7
2.9509383771451864e-7
8.425456432631101e-6
1.5846837270286551e-6
5.161042648741722e-7
9.590943271398458e-8
1.6724651610528837e-7
8.857537617683089e-7
3.643323620175635e-7
4.34135298464262e-7
1.8439158719333993e-8
8.173831142229564e-8
2.2670815527794836e-7
3.836989127818901e-7
2.456319138443209e-6
4.698890597803797e-7
3.8447044537771664e-7
3.720150692088402e-8
8.926456464758215e-9
1.5112054439375625e-9
1.3312713501152568e-9
5.40413866619607e-10
3.934498358916169e-10
6.606132430987593e-10
1.585471760405056e-11
3.628966493761358e-11
5.49199585582842e-11
1.0195305681914162e-10
1.18149430861826e-10
6.195169626216793e-11
1.1203112316870427e-11
2.489901462900107e-10
2.527442549640948e-10
3.2081333542557276e-10
4.6145701762040816e-10
7.189408975785751e-10
1.1919830210003342e-9
2.0761592227283566e-9
3.647062040981658e-9
5.788266329591262e-9
7.644080999188698e-9
9.220936369064323e-9
2.188997847355719e-8
5.2916246930148037e-8
6.264472123941415e-8
6.261586938312176e-8
6.930765049340614e-8
1.2758653724065482e-7
9.408113813491128e-9
7.330538578475886e-12
4.969395470150849e-13
0.
3.122501627925345e-14
0.
2.344202307449807e-14
2.754402837440274e-14
0.
0.
0.
0.
0.
0.
5.137880089450501e-14
6.60377671750728e-14
8.662334205551278e-14
1.1683199759625299e-13
1.5999347481368503e-13
2.21126036376204e-13
3.0745433344591057e-13
4.2933185618942796e-13
6.015828527840021e-13
8.454249654590152e-13
1.1912117449616202e-12
1.2857775300927844e-12
6.853010027166887e-13
5.480502768653026e-13
6.064423345161648e-13
8.116741125841801e-13
1.1363726397066158e-12
1.5907300779031754e-12
2.255161658956124e-12
3.273112275033681e-12
4.872465600984673e-12
7.42455870545577e-12
1.1555661031659454e-11
1.835611671793016e-11
2.978973340853156e-11
4.9540519264324453e-11
8.48886212582726e-11
1.5125316493236163e-10
2.845774646675985e-10
5.809220623933679e-10
1.349878728033122e-9
1.5944216532767895e-8
4.6628469026565044e-8
2.5224268912878543e-8
2.1639551146551417e-8
4.6645880574758436e-8
6.087648902055219e-8
7.068043601177592e-8
7.58065068678901e-8
7.466147374269358e-8
6.751961610465086e-8
5.690498223946348e-8
5.133412616969678e-8
3.317038947740635e-8
1.848268290923765e-8
1.0398373431661016e-8
1.7191202453520074e-8
1.5510576182127555e-8
1.656194290806436e-8
1.3271601307788804e-8
6.4596862881828305e-9
2.5951028691233222e-8
2.2383939080477825e-8
1.9515956394575707e-8
1.7240650298360013e-8
1.4542930315637662e-8
1.0776251745433061e-8
4.436319323905679e-9
1.1897791426398629e-8
3.244516151980887e-8
2.421999405720689e-8
1.1803871294760816e-7
1.164957426151685e-7
2.2063222498051436e-7
3.4610597995960654e-8
1.4635599653444319e-8
4.844806331726715e-9
4.0475195203905165e-9
2.153408361651338e-8
5.8994336945694935e-8
3.102163254975438e-8
4.501095799573857e-8
2.3705262381408395e-8
3.6375101193428773e-9
7.175793443374715e-8
4.175399310345168e-8
6.934792767402621e-8
4.733609872837213e-8
1.5338550180485537e-8
1.3858331587095023e-8
2.946541747873949e-10
5.661957497361761e-9
3.040029125133701e-9
2.2867840313875458e-10
1.0694409267768167e-9
7.285204180525306e-10
5.505917519759576e-10
1.7650289184709042e-10
2.825847252458445e-10
5.91534957064974e-10
8.912209590211224e-10
1.0977103379075008e-9
2.874092586916544e-9
7.087881502528733e-9
9.818667881798255e-9
4.931307751870766e-9
3.084210486869199e-9
1.0114352189077514e-8
1.579119475861476e-8
2.0556500632993812e-8
2.465948415783617e-8
2.8143841141656105e-8
3.096465490626968e-8
1.4440475236762504e-8
3.6191319858236834e-9
1.7322692181668235e-8
1.5724131354612667e-8
1.6012840042617895e-8
1.8277281050103063e-8
6.457627151080291e-9
2.2133764898591997e-8
2.54623141135609e-8
2.1850827670101042e-8
1.960605700404211e-8
1.7446934845063244e-8
1.4587066699094553e-8
1.0774539456055459e-8
5.510092410782321e-9
3.4613579400963e-9
2.289901534343298e-8
3.005248063229511e-8
2.42949125092687e-8
2.1659146104280604e-8
3.5128902435119614e-7
3.136503887917474e-7
2.862789861044434e-6
4.880162509426577e-7
1.1662685251662923e-7
2.7422254880998027e-9
9.456930825883202e-8
3.048761965086584e-7
1.3470286253050644e-7
1.67340385126591e-7
1.1672920444984112e-7
1.0344740803637883e-7
1.2806308185359436e-7
5.875401106372147e-8
1.6388083157024538e-7
2.482166087039509e-7
9.136850357642829e-8
8.149052857255995e-9
1.2734478858519862e-8
1.0259295982295454e-8
3.87366264387247e-9
9.146696692166122e-10
1.3860785307524369e-9
3.25169338181413e-9
2.4308870129794258e-9
1.4011255699878928e-9
1.3566583493265516e-9
3.144058855073929e-9
5.211021730228363e-9
7.657456945059864e-9
9.320602292315171e-9
2.5966248391220036e-8
6.318962829690306e-8
7.524567679611199e-8
1.876571248037347e-8
4.773795447578192e-8
9.579356719615039e-8
1.3044605302327666e-7
1.57576479080321e-7
1.7906530278872434e-7
1.9421364528039393e-7
2.0104033940149898e-7
8.598938930991407e-8
3.5653136999641926e-8
8.232417650455195e-9
4.851828983405591e-8
4.929283790732706e-8
5.826816325647849e-8
4.519574550112617e-8
5.080379718099353e-8
9.949527185993691e-8
8.284330385358738e-8
7.408594499406429e-8
6.937426484552293e-8
6.442119715408328e-8
5.5921791624657357e-8
4.043456119556544e-8
1.0645992240067716e-8
5.06369672863798e-8
1.0794661467466506e-7
1.0140817427752627e-7
9.808434872207803e-7
2.951073879013491e-7
8.425506930579777e-6
1.5846828168017258e-6
5.161045137281169e-7
9.591798224077358e-8
1.672088497936349e-7
8.859213240784304e-7
3.6434761124762e-7
4.3411741372996543e-7
1.8405355198355405e-8
8.175693163025638e-8
2.2645111633477296e-7
3.834297115262887e-7
2.4564911558238614e-6
4.698085810864074e-7
3.844129638636858e-7
3.7221222018423904e-8
8.93217615482882e-9
1.512011945072557e-9
1.330748024130941e-9
5.398507438406668e-10
3.938796945923467e-10
6.609443252620089e-10
1.576217828854934e-11
3.627798715068884e-11
5.4939284240072746e-11
1.0195516611649914e-10
1.1814095225585304e-10
6.192873931244282e-11
1.1217061608726262e-11
2.4898766004637614e-10
2.5274501865586353e-10
3.2081827340346315e-10
4.614698702215697e-10
7.189707305614966e-10
1.1920491973052083e-9
2.0762919350541875e-9
3.6472371242161358e-9
5.788226368650661e-9
7.643738234742489e-9
9.220633639243712e-9
2.189089918590045e-8
5.291739032674736e-8
6.264075785420703e-8
6.261217588492422e-8
6.930339736584258e-8
1.2756116912722595e-7
9.411179434962633e-9
7.329549244990848e-12
4.965283823965083e-13
0.
3.1222948513228504e-14
0.
2.3441409940043508e-14
2.7542295978860915e-14
0.
0.
0.
0.
0.
0.
5.138095163111321e-14
6.604055453735552e-14
8.662703077470985e-14
1.168369972553028e-13
1.6000033421110385e-13
2.2113555840741521e-13
3.074676492689977e-13
4.293505199465401e-13
6.016091502308064e-13
8.454620749402596e-13
1.1912642926367512e-12
1.285832356876915e-12
6.853349676956073e-13
5.480765884726577e-13
6.064697872357178e-13
8.117087566466026e-13
1.1364210927299923e-12
1.5907994891901226e-12
2.255262086881712e-12
3.273261234589963e-12
4.872691282269396e-12
7.42490996469033e-12
1.1556221156132943e-11
1.8357033078245407e-11
2.9791274925020156e-11
4.9543198386879793e-11
8.489347234275392e-11
1.5126244791569713e-10
2.8459667878088485e-10
5.809668527667032e-10
1.3500033158262123e-9
1.594544039654577e-8
4.663167903285259e-8
2.5224821338778452e-8
2.1641328252184e-8
4.6648165262807144e-8
6.087887745002236e-8
7.068275085108668e-8
7.580846594559719e-8
7.466277895758409e-8
6.752017029394801e-8
5.6904919309317887e-8
5.133510348265929e-8
3.3171382230793094e-8
1.8483320207369326e-8
1.0396741228104633e-8
1.7191577092331495e-8
1.551072400685054e-8
1.6562022951816144e-8
1.3272145907225227e-8
6.45853308914373e-9
2.595135070928657e-8
2.2384317635052165e-8
1.9516231607981133e-8
1.724088575827765e-8
1.4543155547687088e-8
1.07764893298122e-8
4.4366760496455295e-9
1.1896723292574957e-8
3.244634185961405e-8
2.4220581540166368e-8
1.1804040867062684e-7
1.1649614473603679e-7
2.206544481327021e-7
3.461009938164003e-8
1.46344497613963e-8
4.844534508987824e-9
4.0471573246569185e-9
2.153224836926619e-8
5.899374364727139e-8
3.1020282037849866e-8
4.5008991200089197e-8
2.3704122953119537e-8
3.6436468500774483e-9
7.176319262524878e-8
4.1753496671220866e-8
6.934746167145096e-8
4.732977510452401e-8
1.533470876946976e-8
1.3857128227725972e-8
2.965265573063115e-10
5.661694625085842e-9
3.0397293811851765e-9
2.284729273651754e-10
1.0694005465506236e-9
7.284782237602389e-10
5.505654466758314e-10
1.7645210548501801e-10
2.8260396527982307e-10
5.915462303004585e-10
8.912271479361136e-10
1.097708957600323e-9
2.8741357028184654e-9
7.0880245066685985e-9
9.818719107360188e-9
4.93105165902111e-9
3.084508551747541e-9
1.0114474270305713e-8
1.5791070745382464e-8
2.0556111593461857e-8
2.4658821398650652e-8
2.81429022641323e-8
3.0963446931596535e-8
1.4439952323829545e-8
3.6190637417392414e-9
1.7322466881083186e-8
1.572376159965464e-8
1.601208414039201e-8
1.8276574230186036e-8
6.45924344478397e-9
2.2130022797566664e-8
2.546039585716511e-8
2.1849266152594317e-8
1.9604689474287595e-8
1.7445784663472202e-8
1.4586191296787438e-8
1.0774005921157778e-8
5.510059513580312e-9
3.4603657942845364e-9
2.2895639445528944e-8
3.00514954457011e-8
2.4293870007346728e-8
2.1658086610247185e-8
3.512735338284408e-7
3.1364248529489045e-7
2.862723042171763e-6
4.880059031755728e-7
1.1662552789904599e-7
2.741293696074313e-9
9.456550251634865e-8
3.0487868213950124e-7
1.347010473701842e-7
1.673378549928578e-7
1.1672740968508312e-7
1.0343219122911631e-7
1.2808972128011003e-7
5.8758886524488036e-8
1.639021414344016e-7
2.4819822483579724e-7
9.136003526590754e-8
8.152252927799655e-9
1.2728325837212236e-8
1.025989923426952e-8
3.8736123367408425e-9
9.145857292723689e-10
1.3865711127939254e-9
3.251650607311661e-9
2.4309251549951544e-9
1.4010955716268262e-9
1.3566495872000862e-9
3.144060556361556e-9
5.211014353219802e-9
7.657283216479055e-9
9.320088586180825e-9
2.5966278898640268e-8
6.319072349688001e-8
7.5245425215718e-8
1.8762699321216467e-8
4.774103418553878e-8
9.579584506748326e-8
1.3044773841047694e-7
1.575777513446263e-7
1.7906607052727154e-7
1.9421353800611138e-7
2.0103885250772557e-7
8.599022238836992e-8
3.565360145467433e-8
8.231623560939893e-9
4.851935754107038e-8
4.929268756652352e-8
5.826730893078052e-8
4.519862187330372e-8
5.079541952386514e-8
9.949307822167598e-8
8.284181829738505e-8
7.408451176605438e-8
6.937290509125729e-8
6.442002827689478e-8
5.592095017109129e-8
4.0434089442630085e-8
1.0645578419415484e-8
5.0638125251557274e-8
1.0794399764673374e-7
1.0140541413471791e-7
9.808367102646774e-7
2.951106795918835e-7
8.42551858531008e-6
1.584682463691313e-6
5.161045248206505e-7
9.59200558626462e-8
1.6719964828542947e-7
8.85962188846228e-7
3.643513055732042e-7
4.341130146267357e-7
1.8397117244652252e-8
8.176151011425259e-8
2.2638857339587383e-7
3.8336377392869056e-7
2.4565322651858324e-6
4.697890562276075e-7
3.843988171759072e-7
3.722607016791639e-8
8.933561976635132e-9
1.5122074591892945e-9
1.3306207831630283e-9
5.397136894160088e-10
3.9398390464659876e-10
6.610246326470893e-10
1.5739719911920796e-11
3.6275153659076706e-11
5.494396691688955e-11
1.0195567450728776e-10
1.1813889155387376e-10
6.192317193114003e-11
1.1220447741969195e-11
2.489870335224497e-10
2.5274518507261983e-10
3.208194493401883e-10
4.614729622297756e-10
7.189779313873611e-10
1.1920652086969636e-9
2.0763240466486287e-9
3.6472794135945637e-9
5.7882162354859355e-9
7.64365445413376e-9
9.220559600401967e-9
2.189112241600809e-8
5.291766796659037e-8
6.263979516006548e-8
6.26112774043464e-8
6.930236000342306e-8
1.275550437064765e-7
9.41192066347931e-9
7.329310929555558e-12
4.964289687238664e-13
0.
3.1222449323771385e-14
0.
2.3441258991004808e-14
2.7541874048494362e-14
0.
0.
0.
0.
0.
0.
5.1381473859881394e-14
6.604123881297624e-14
8.662793386733783e-14
1.1683819963712005e-13
1.6000200632868977e-13
2.2113787364050288e-13
3.0747088155547265e-13
4.293550657785247e-13
6.016155361465203e-13
8.454711111022521e-13
1.1912770548119215e-12
1.2858456752176533e-12
6.853432338067206e-13
5.480829513877081e-13
6.064763592288377e-13
8.11717130263557e-13
1.1364327119284463e-12
1.590816385795327e-12
2.2552866405186905e-12
3.273297363310992e-12
4.872746118935274e-12
7.424995299641429e-12
1.1556357121596229e-11
1.835725578344306e-11
2.979164914294837e-11
4.954384878996524e-11
8.489465120060234e-11
1.512647032755608e-10
2.846013459281779e-10
5.809777308250251e-10
1.350033570841328e-9
1.594573759352466e-8
4.663245858086283e-8
2.5224955776671808e-8
2.1641759675574578e-8
4.664872014918592e-8
6.087945766118074e-8
7.068331330422126e-8
7.580894212169534e-8
7.4663096455727e-8
6.752030547150648e-8
5.69049046195799e-8
5.1335341172001874e-8
3.317162348329802e-8
1.8483475029219758e-8
1.039634533435178e-8
1.719166820268689e-8
1.5510760042582264e-8
1.6562042543999793e-8
1.3272278228732806e-8
6.458253268400843e-9
2.595142909029833e-8
2.2384409711482535e-8
1.951629857750631e-8
1.7240943055913942e-8
1.4543210332096726e-8
1.0776547075795813e-8
4.436762655737053e-9
1.18964641590509e-8
3.244662860970062e-8
2.4220724333304448e-8
1.1804082165714418e-7
1.1649624235518634e-7
2.2065985543844818e-7
3.4609978736684694e-8
1.4634170314243385e-8
4.844468400938887e-9
4.0470693517140435e-9
2.1531802536164987e-8
5.8993598584839314e-8
3.1019953703439254e-8
4.5008513034500396e-8
2.370384605453462e-8
3.6451361894424805e-9
7.176446764086201e-8
4.1753375834728563e-8
6.934734672449486e-8
4.732823965986711e-8
1.5333776262318657e-8
1.385683589520133e-8
2.969809209986882e-10
5.6616307272286254e-9
3.0396566101941714e-9
2.2842305737968846e-10
1.0693907325469846e-9
7.284679744448293e-10
5.505590558264433e-10
1.7643977749349793e-10
2.826086313400863e-10
5.915489594938106e-10
8.912286403004567e-10
1.0977086105198581e-9
2.8741461287569266e-9
7.088059110985158e-9
9.818731402096455e-9
4.930989457180129e-9
3.084580814355331e-9
1.0114503707291048e-8
1.579104035618151e-8
2.0556016791850462e-8
2.465866007886512e-8
2.8142673853341395e-8
3.0963153145413656e-8
1.4439825121745428e-8
3.619047062324412e-9
1.7322411999975734e-8
1.5723671659115588e-8
1.6011900468511306e-8
1.827640243579106e-8
6.4596356447540215e-9
2.212911419369455e-8
2.545992989801014e-8
2.184888684717196e-8
1.960435728916144e-8
1.7445505247755937e-8
1.4585978602095358e-8
1.0773876248214012e-8
5.510051436344018e-9
3.4601248916342503e-9
2.289481945900557e-8
3.005125600343938e-8
2.4293616680216236e-8
2.165782916570119e-8
3.5126977003978753e-7
3.1364056540517544e-7
2.8627068008282888e-6
4.88003387686942e-7
1.1662520549544625e-7
2.741067526993826e-9
9.456457807981494e-8
3.0487928430684167e-7
1.3470060604470045e-7
1.6733723981576494e-7
1.1672697312708602e-7
1.0342849670174582e-7
1.2809618813442932e-7
5.876007008555792e-8
1.6390731500906793e-7
2.4819376111729965e-7
9.135797956544311e-8
8.153029562567726e-9
1.2726832071171865e-8
1.0260045687922288e-8
3.873600125290548e-9
9.14565349651172e-10
1.3866907028660312e-9
3.2516402197737317e-9
2.4309344090753535e-9
1.4010882825061612e-9
1.3566474614770752e-9
3.1440609645246462e-9
5.2110125507835735e-9
7.657241024920703e-9
9.319963869914905e-9
2.596628626806312e-8
6.31909892281471e-8
7.524536404897516e-8
1.8761967955867118e-8
4.774178162017447e-8
9.579639783432437e-8
1.3044814734438523e-7
1.5757805998251638e-7
1.7906625667955158e-7
1.9421351174071286e-7
2.01038491347645e-7
8.599042456998619e-8
3.565371419296687e-8
8.231430704380923e-9
4.851961666047754e-8
4.9292650991077224e-8
5.826710144594442e-8
4.5199320089681416e-8
5.079338552797746e-8
9.949254546617936e-8
8.284145749901706e-8
7.408416367392842e-8
6.93725748197435e-8
6.441974432011844e-8
5.592074567909669e-8
4.043397470833442e-8
1.0645477792731043e-8
5.0638406505843004e-8
1.0794336213129255e-7
1.0140474363500961e-7
9.808350596994286e-7
2.9511147812628283e-7
8.425521374157856e-6
1.5846823697747399e-6
5.161045244003506e-7
9.592055863747341e-8
1.671974130877279e-7
8.859721112593049e-7
3.643522010587387e-7
4.341119441446902e-7
1.8395117414037772e-8
8.176262416977528e-8
2.2637339583328866e-7
3.8334774599067626e-7
2.456542197515307e-6
4.697843215955415e-7
3.8439537477473765e-7
3.72272496940252e-8
8.933897930486322e-9
1.5122548616974757e-9
1.33058991058705e-9
5.396804279705287e-10
3.9400917135821505e-10
6.610441060937865e-10
1.5734273922854766e-11
3.6274466036349554e-11
5.494510220181996e-11
1.0195579801728486e-10
1.181383909882491e-10
6.192181988401437e-11
1.1221267816011166e-11
2.4898688094219526e-10
2.5274522456818004e-10
3.208197340763498e-10
4.614737107857924e-10
7.189796760651138e-10
1.1920690838295247e-9
2.0763318292382453e-9
3.647289657325438e-9
5.788213752992698e-9
7.643634100143345e-9
9.220541615426051e-9
2.1891176536292896e-8
5.291773530634483e-8
6.263956163349693e-8
6.261105937660693e-8
6.930210811244192e-8
1.2755356001187521e-7
9.412100272053565e-9
7.329253236252157e-12
4.964048826795139e-13
0.
3.1222328466196306e-14
0.
2.344122287969365e-14
2.7541770763316133e-14
0.
0.
0.
0.
0.
0.
5.13815906866262e-14
6.604140143912014e-14
8.662815261481847e-14
1.1683849749750978e-13
1.600024115561641e-13
2.211384335870767e-13
3.074716676113102e-13
4.2935616536345387e-13
6.01617085371905e-13
8.454733046816877e-13
1.1912801592819734e-12
1.2858488515196804e-12
6.853452313780285e-13
5.48084489775916e-13
6.064779406502466e-13
8.117191490652012e-13
1.1364356564034417e-12
1.5908205066963615e-12
2.2552925599066127e-12
3.2733061177947254e-12
4.872759466771553e-12
7.425015885672707e-12
1.1556390293759784e-11
1.8357309508506954e-11
2.9791740643444164e-11
4.954400693820301e-11
8.489493697843548e-11
1.5126525086297977e-10
2.8460247776968223e-10
5.809803700469581e-10
1.350040905056995e-9
1.5945809683099433e-8
4.663264767187037e-8
2.522498840114071e-8
2.1641864313063115e-8
4.664885474591164e-8
6.087959840882717e-8
7.068344975107663e-8
7.580905764870328e-8
7.466317350015959e-8
6.752033829600934e-8
5.6904901091893913e-8
5.1335398847565033e-8
3.3171682011546514e-8
1.8483512587567865e-8
1.039624934184267e-8
1.719169031026881e-8
1.551076879083132e-8
1.6562047303303594e-8
1.3272310315384025e-8
6.4581853966868374e-9
2.595144809792643e-8
2.238443205271276e-8
1.9516314829493385e-8
1.724095696186309e-8
1.4543223628086519e-8
1.0776561086154651e-8
4.436783661242407e-9
1.189640131804649e-8
3.244669817022981e-8
2.4220758975975953e-8
1.1804092190239394e-7
1.1649626602862897e-7
2.2066116765937438e-7
3.4609949498356616e-8
1.4634102519974308e-8
4.844452359390517e-9
4.047048012129045e-9
2.153169438598062e-8
5.899356333938453e-8
3.101987404051314e-8
4.500839701979019e-8
2.370377888243738e-8
3.645497366572312e-9
7.176477682774995e-8
4.1753346526298556e-8
6.934731874080843e-8
4.7327867234466276e-8
1.5333550094357782e-8
1.3856764981775958e-8
2.9709110972400947e-10
5.661615224035355e-9
3.0396389605214732e-9
2.2841096263501318e-10
1.0693883515577774e-9
7.284654882540531e-10
5.505575055797133e-10
1.764367875480983e-10
2.826097635630142e-10
5.915496210881119e-10
8.912290013020821e-10
1.0977085257760152e-9
2.874148654174176e-9
7.088067497506938e-9
9.81873437623441e-9
4.930974367148201e-9
3.084598335356585e-9
1.0114510834957268e-8
1.5791032968990894e-8
2.055599377764705e-8
2.465862092747949e-8
2.8142618424932835e-8
3.096308185890021e-8
1.4439794255890484e-8
3.619043010128249e-9
1.7322398678120723e-8
1.5723649834312497e-8
1.6011855910565125e-8
1.82763607543399e-8
6.459730765955679e-9
2.2128893816108835e-8
2.545981686789504e-8
2.1848794838379632e-8
1.9604276704444493e-8
1.744543746766939e-8
1.4585927006119518e-8
1.077384478814579e-8
5.510049472407723e-9
3.4600664597080896e-9
2.289462055633768e-8
3.0051197912358896e-8
2.429355522362383e-8
2.1657766710063844e-8
3.512688569749925e-7
3.136400996792139e-7
2.8627028604390637e-6
4.880027773739798e-7
1.1662512724472796e-7
2.7410126729001642e-9
9.456435383613003e-8
3.048794302814512e-7
1.347004989655625e-7
1.6733709055300202e-7
1.1672686719196528e-7
1.0342760059381714e-7
1.2809775667816947e-7
5.8760357119064704e-8
1.63908569812614e-7
2.4819267843776873e-7
9.135748098100977e-8
8.153217914063968e-9
1.2726469784685628e-8
1.02600812095829e-8
3.8735971636063694e-9
9.145604064615936e-10
1.3867197088876963e-9
3.2516377001315307e-9
2.43093665317006e-9
1.4010865135669665e-9
1.356646945710582e-9
3.1440610627543276e-9
5.2110121141230394e-9
7.657230789606708e-9
9.319933620244956e-9
2.5966288053339443e-8
6.31910536687542e-8
7.52453492050819e-8
1.8761790578778472e-8
4.7741962889900616e-8
9.579653189010649e-8
1.30448246514956e-7
1.575781348265732e-7
1.7906630181678932e-7
1.942135053575447e-7
2.0103840374099203e-7
8.599047360355043e-8
3.565374153713208e-8
8.231383926924728e-9
4.851967950259685e-8
4.929264211530543e-8
5.826705111724989e-8
4.519948942321436e-8
5.0792892188498125e-8
9.949241625252207e-8
8.284136997852582e-8
7.40840792362293e-8
6.937249470498519e-8
6.441967543648274e-8
5.592069606807727e-8
4.043394687185605e-8
1.0645453378614282e-8
5.0638474727391005e-8
1.0794320798183022e-7
1.0140458098517022e-7
9.80834659048491e-7
2.951116717645627e-7
8.425522048122316e-6
1.5846823465053316e-6
5.161045241131567e-7
9.592068054545198e-8
1.6719687087826492e-7
8.859745179609143e-7
3.643524181682575e-7
4.3411168435690123e-7
1.839463237537184e-8
8.176289452458786e-8
2.2636971500046045e-7
3.8334385732712784e-7
2.4565446036782165e-6
4.697831735872721e-7
3.843945393665659e-7
3.722753593843674e-8
8.933979383456893e-9
1.5122663578853813e-9
1.3305824238036825e-9
5.396723608993611e-10
3.9401529743024597e-10
6.610488275676142e-10
1.5732953545614422e-11
3.6274299303701735e-11
5.4945377419935785e-11
1.0195582722957165e-10
1.1813826938287727e-10
6.192149358824124e-11
1.1221463389116598e-11
2.4898684346620706e-10
2.527452332984759e-10
3.208198026154108e-10
4.614738915098862e-10
7.189800983748778e-10
1.1920700192154315e-9
2.0763337166386164e-9
3.647292141603904e-9
5.7882131478451056e-9
7.643629161878728e-9
9.220537249725276e-9
2.189118965236457e-8
5.2917751634320615e-8
6.263950500353437e-8
6.261100650197048e-8
6.930204701538607e-8
1.2755320035583527e-7
9.412143805720346e-9
7.329239256781484e-12
4.963990556932838e-13
0.
3.122229908750892e-14
0.
2.3441210823417786e-14
2.7541745961805188e-14
0.
0.
0.
0.
0.
0.
5.138161964965966e-14
6.604144143920253e-14
8.662819985048453e-14
1.168385709960838e-13
1.6000251270629976e-13
2.2113857298249305e-13
3.074718455596972e-13
4.2935643385898123e-13
6.016174644662068e-13
8.454738276475722e-13
1.1912808887803494e-12
1.2858495919306477e-12
6.85345730517174e-13
5.480848682751802e-13
6.064783204245887e-13
8.117196026571421e-13
1.1364364892493977e-12
1.5908214751334785e-12
2.2552939424462077e-12
3.2733083099404505e-12
4.872762773120068e-12
7.425021126224605e-12
1.1556398210356534e-11
1.8357323252479005e-11
2.97917624059809e-11
4.9544045304435733e-11
8.489500606410277e-11
1.5126538298315355e-10
2.8460275288114563e-10
5.809810094869044e-10
1.3500426935085554e-9
1.5945827169352403e-8
4.6632693525478855e-8
2.5224996314701487e-8
2.164188968498506e-8
4.6648887384220044e-8
6.087963253965299e-8
7.068348283908405e-8
7.580908566433549e-8
7.466319218469113e-8
6.752034625783418e-8
5.690490023869205e-8
5.133541283444794e-8
3.3171696204746084e-8
1.8483521694369928e-8
1.039622605900846e-8
1.719169567161947e-8
1.551077091335616e-8
1.656204845878066e-8
1.3272318102966271e-8
6.458168913524898e-9
2.5951452715710756e-8
2.2384437469341473e-8
1.9516318768497915e-8
1.7240960334385975e-8
1.4543226852600817e-8
1.0776564484089804e-8
4.436788754595579e-9
1.1896386082189592e-8
3.244671503845964e-8
2.4220767376383673e-8
1.180409462178959e-7
1.1649627177471968e-7
2.2066148588519936e-7
3.460994241366593e-8
1.4634086077728752e-8
4.844448469867574e-9
4.04704283936758e-9
2.1531668159869135e-8
5.8993554788946196e-8
3.101985472174882e-8
4.5008368884504944e-8
2.370376259558788e-8
3.6455849541070887e-9
7.176485176309121e-8
4.1753339406292544e-8
6.934731193268174e-8
4.7327776926310506e-8
1.533349525252473e-8
1.3856747774287359e-8
2.971178336914604e-10
5.661611464756586e-9
3.039634680586357e-9
2.284080303545996e-10
1.0693877742457834e-9
7.284648854986738e-10
5.505571294207423e-10
1.7643606286764303e-10
2.826100378543889e-10
5.915497814707328e-10
8.912290893940576e-10
1.0977085052076951e-9
2.8741492670235526e-9
7.08806952991292e-9
9.81873509744191e-9
4.930970709207388e-9
3.0846025827882106e-9
1.0114512562692242e-8
1.5791031176451464e-8
2.0555988195343048e-8
2.4658611432739363e-8
2.8142604983365996e-8
3.0963064571542394e-8
1.4439786770531607e-8
3.6190420271747494e-9
1.7322395443670846e-8
1.572364454114654e-8
1.6011845105071858e-8
1.827635064921407e-8
6.459753830599649e-9
2.2128840376070818e-8
2.54597894740413e-8
2.1848772525409342e-8
1.960425716377933e-8
1.744542102829466e-8
1.4585914494230045e-8
1.0773837160305156e-8
5.51004899509057e-9
3.4600522905593684e-9
2.2894572321427695e-8
3.0051183825738537e-8
2.4293540320179994e-8
2.1657751565129544e-8
3.512686355617275e-7
3.136399867445533e-7
2.86270190489127e-6
4.880026293730469e-7
1.1662510827201095e-7
2.7409993725859736e-9
9.456429945768197e-8
3.048794656742108e-7
1.3470047299792162e-7
1.6733705435651119e-7
1.1672684149892266e-7
1.034273833052421e-7
1.2809813690569094e-7
5.876042670467618e-8
1.6390887407136428e-7
2.481924159001199e-7
9.135736008233114e-8
8.15326358600794e-9
1.272638196391331e-8
1.0260089822475612e-8
3.873596445279257e-9
9.145592077892349e-10
1.3867267417845572e-9
3.2516370891501917e-9
2.4309371973226767e-9
1.4010860847699675e-9
1.3566468206379696e-9
3.1440610866480273e-9
5.211012006771789e-9
7.657228308319755e-9
9.319926286602903e-9
2.596628848539873e-8
6.319106929319545e-8
7.524534560825876e-8
1.8761747568111077e-8
4.7742006845333654e-8
9.579656439507348e-8
1.3044827056172356e-7
1.5757815297452396e-7
1.790663127607771e-7
1.9421350380916445e-7
2.0103838249714395e-7
8.599048549351918e-8
3.565374816712988e-8
8.231372583097012e-9
4.8519694741661945e-8
4.929263996297592e-8
5.826703891252297e-8
4.5199530491255336e-8
5.079277254862503e-8
9.949238491182488e-8
8.28413487580347e-8
7.40840587609287e-8
6.937247527632198e-8
6.441965873381365e-8
5.592068403727928e-8
4.043394011692455e-8
1.0645447455429288e-8
5.063849127003668e-8
1.0794317060098916e-7
1.0140454154456087e-7
9.808345618754135e-7
2.9511171871660653e-7
8.425522211417627e-6
1.584682340835084e-6
5.161045240310644e-7
9.59207101002786e-8
1.6719673939544116e-7
8.859751015546133e-7
3.6435247080908583e-7
4.3411162135321387e-7
1.8394514761875505e-8
8.176296009035027e-8
2.263688224799601e-7
3.8334291431589265e-7
2.4565451869499452e-6
4.6978289521963213e-7
3.84394336755148e-7
3.72276053584407e-8
8.933999143678308e-9
1.5122691411576652e-9
1.3305806085010366e-9
5.396704048814904e-10
3.940167827893432e-10
6.610499718062404e-10
1.57326332853341e-11
3.627425885434301e-11
5.4945443228778054e-11
1.0195583413826603e-10
1.1813823949242322e-10
6.192141180058873e-11
1.1221513910314549e-11
2.4898683390402203e-10
2.5274523641800977e-10
3.208198192666883e-10
4.614739360810202e-10
7.189802012127239e-10
1.192070241111899e-9
2.0763341726801162e-9
3.6472927430463266e-9
5.788213001328707e-9
7.643627964233811e-9
9.220536192571602e-9
2.1891192839256228e-8
5.291775559184488e-8
6.263949127213073e-8
6.261099368129535e-8
6.930203219969072e-8
1.275531131581036e-7
9.412154351733334e-9
7.329235866917986e-12
4.963976324071931e-13
0.
3.12222920043942e-14
0.
2.3441208199856272e-14
2.754174021894519e-14
0.
0.
0.
0.
0.
0.
5.138163694870221e-14
6.604145324173124e-14
8.662821489196761e-14
1.1683858900389418e-13
1.6000252970444758e-13
2.2113861309709128e-13
3.074719029235906e-13
4.2935648640670986e-13
6.016175529129226e-13
8.4547395876552e-13
1.1912810810233664e-12
1.285849829849576e-12
6.853458256840614e-13
5.48085007954362e-13
6.0647842598338e-13
8.117196597478427e-13
1.1364365615385952e-12
1.5908218067719848e-12
2.255294350508035e-12
3.273308618809685e-12
4.8727634277736964e-12
7.425022239313345e-12
1.155640001944857e-11
1.8357325915014694e-11
2.97917674397795e-11
4.954405463799607e-11
8.489502393942246e-11
1.512654150424713e-10
2.846028198595572e-10
5.809811647315322e-10
1.3500431209317407e-9
1.5945831400445472e-8
4.6632704642014694e-8
2.522499823668891e-8
2.164189583844917e-8
4.664889529866275e-8
6.087964081552706e-8
7.068349086216443e-8
7.580909245737597e-8
7.46631967152571e-8
6.752034818823827e-8
5.690490003174305e-8
5.133541622606613e-8
3.3171699646260775e-8
1.8483523902889667e-8
1.0396220418040682e-8
1.719169697160504e-8
1.551077142861225e-8
1.656204873995143e-8
1.3272319986662092e-8
6.458164930082905e-9
2.5951453836983478e-8
2.238443877897603e-8
1.951631972183629e-8
1.7240961151232627e-8
1.4543227635221631e-8
1.0776565306732555e-8
4.4367899917347116e-9
1.1896382388619641e-8
3.244671912828904e-8
2.422076941361748e-8
1.1804095210946153e-7
1.1649627316690233e-7
2.2066156306482028e-7
3.4609940694209944e-8
1.4634082096159148e-8
4.844447527582809e-9
4.047041583844649e-9
2.1531661800401227e-8
5.899355271571791e-8
3.101985003728177e-8
4.500836206263882e-8
2.3703758647702094e-8
3.645606189234683e-9
7.176486992166913e-8
4.175333768906552e-8
6.934731028654953e-8
4.7327755028717e-8
1.533348195531999e-8
1.385674360492752e-8
2.9712430986307976e-10
5.661610553007615e-9
3.0396336429975258e-9
2.2840731897406305e-10
1.0693876341652522e-9
7.284647392509641e-10
5.505570383015801e-10
1.7643588645963563e-10
2.826101041625701e-10
5.915498199818037e-10
8.912291101576366e-10
1.0977085003827738e-9
2.87414941605668e-9
7.088070023515765e-9
9.81873527153334e-9
4.930969822067703e-9
3.0846036133402947e-9
1.0114512981589107e-8
1.5791030741819264e-8
2.0555986841991425e-8
2.4658609130675062e-8
2.8142601725012158e-8
3.096306037859192e-8
1.4439784954842869e-8
3.6190417889440343e-9
1.7322394664016293e-8
1.5723643258075313e-8
1.60118424851519e-8
1.8276348196139468e-8
6.459759429983122e-9
2.2128827416020246e-8
2.545978282807513e-8
2.184876711465126e-8
1.9604252424517795e-8
1.744541704267491e-8
1.4585911459106729e-8
1.0773835307788086e-8
5.510048879722453e-9
3.460048856274936e-9
2.2894560628125745e-8
3.005118040976323e-8
2.429353670615637e-8
2.1657747893091846e-8
3.5126858187313684e-7
3.136399593544035e-7
2.8627016731964297e-6
4.880025934879862e-7
1.1662510366999291e-7
2.740996146988489e-9
9.456428627195026e-8
3.0487947425489097e-7
1.3470046670173808e-7
1.673370455797523e-7
1.1672683527164267e-7
1.0342733061716812e-7
1.2809822921158454e-7
5.87604435804872e-8
1.6390894785863132e-7
2.4819235225048856e-7
9.135733076787962e-8
8.153274659423156e-9
1.2726360622448416e-8
1.0260091911656686e-8
3.873596271348195e-9
9.145589170057582e-10
1.3867284473167247e-9
3.2516369409801013e-9
2.430937329166964e-9
1.401085981255324e-9
1.3566467906445991e-9
3.14406109199298e-9
5.211011981166837e-9
7.657227707229231e-9
9.319924508090883e-9
2.5966288589706318e-8
6.319107308419993e-8
7.524534473481224e-8
1.8761737138745342e-8
4.7742017502630344e-8
9.579657227793003e-8
1.3044827639230784e-7
1.5757815737536723e-7
1.7906631541417002e-7
1.942135034335569e-7
2.0103837734590279e-7
8.599048837641502e-8
3.565374977567223e-8
8.23136983067801e-9
4.8519698434669135e-8
4.929263944108263e-8
5.826703595386315e-8
4.519954044208113e-8
5.079274354639505e-8
9.949237730913216e-8
8.284134360920757e-8
7.408405379729091e-8
6.937247056709407e-8
6.441965468277133e-8
5.592068112051933e-8
4.043393848131275e-8
1.0645446022117974e-8
5.063849527825131e-8
1.0794316153698717e-7
1.0140453197976622e-7
9.80834538315271e-7
2.9511173010286233e-7
8.425522250997962e-6
1.5846823394562118e-6
5.161045240117721e-7
9.592071727076773e-8
1.6719670751433252e-7
8.859752430610455e-7
3.643524835728561e-7
4.3411160607604933e-7
1.8394486235778283e-8
8.17629759863968e-8
2.2636860607179868e-7
3.833426856649101e-7
2.4565453283972193e-6
4.6978282770560687e-7
3.843942876364233e-7
3.7227622189113135e-8
8.934003922282744e-9
1.5122698184034318e-9
1.3305801683554718e-9
5.396699312639711e-10
3.94017142991846e-10
6.610502504526306e-10
1.5732554767807557e-11
3.627424916573247e-11
5.494546049445781e-11
1.0195583683206102e-10
1.18138233759849e-10
6.192139150599388e-11
1.1221525883771506e-11
2.4898683191921544e-10
2.5274523679238975e-10
3.208198234645081e-10
4.614739469603242e-10
7.189802255167685e-10
1.1920703076397341e-9
2.0763342841543774e-9
3.647292890148874e-9
5.788212965996903e-9
7.643627674215623e-9
9.220535934964461e-9
2.189119361799506e-8
5.291775655573343e-8
6.26394879449307e-8
6.261099057186244e-8
6.930202860748254e-8
1.2755309201295867e-7
9.412156919272817e-9
7.329235044901294e-12
4.963972723725312e-13
0.
3.122229030283471e-14
0.
2.34412090510239e-14
2.7541738698515163e-14
0.
0.
0.
0.
0.
0.
5.13816421532289e-14
6.604145135611525e-14
8.662821833951517e-14
1.1683859581198899e-13
1.6000253906227155e-13
2.2113861843417727e-13
3.0747190825131643e-13
4.293565156915652e-13
6.016175755535885e-13
8.45473987294319e-13
1.1912811187848928e-12
1.2858498675479744e-12
6.853458094711475e-13
5.480850625302091e-13
6.064784349682495e-13
8.117197528310389e-13
1.136436636884769e-12
1.5908218411622979e-12
2.255294395188973e-12
3.2733088413300054e-12
4.872763580898631e-12
7.425022533300974e-12
1.1556400383556732e-11
1.8357326908081034e-11
2.9791768910621695e-11
4.9544056906171915e-11
8.489502737687638e-11
1.5126542244044637e-10
2.846028352301666e-10
5.809812032090878e-10
1.3500432251078724e-9
1.5945832429973424e-8
4.6632707335509764e-8
2.5224998701191693e-8
2.164189732867263e-8
4.664889721732417e-8
6.087964282230786e-8
7.068349280745129e-8
7.580909410454428e-8
7.466319781375638e-8
6.752034865643189e-8
5.690489998199397e-8
5.133541704851101e-8
3.31717004802761e-8
1.848352443726914e-8
1.039621905489008e-8
1.7191697286854426e-8
1.5510771552611437e-8
1.6562048806633464e-8
1.3272320445707116e-8
6.458163983911956e-9
2.5951454122610707e-8
2.238443909495941e-8
1.9516319959076007e-8
1.724096134938249e-8
1.4543227823411264e-8
1.0776565507932697e-8
4.436790288880332e-9
1.189638149330519e-8
3.2446720119970864e-8
2.4220769908379078e-8
1.1804095354032981e-7
1.1649627350412051e-7
2.2066158178115193e-7
3.460994027670643e-8
1.4634081123213474e-8
4.844447298323985e-9
4.047041280468253e-9
2.1531660258712524e-8
5.899355221315736e-8
3.1019848901589956e-8
4.5008360409473254e-8
2.3703757687498626e-8
3.6456113403510103e-9
7.176487434041819e-8
4.175333728628002e-8
6.934730989511356e-8
4.7327749719118037e-8
1.5333478730663983e-8
1.385674259767863e-8
2.971258797327581e-10
5.6616103322785086e-9
3.0396333912515563e-9
2.2840714650916587e-10
1.0693876002512235e-9
7.28464703730889e-10
5.505570161749132e-10
1.7643584429379345e-10
2.826101204698536e-10
5.915498300455983e-10
8.912291151550399e-10
1.097708498463815e-9
2.8741494507861085e-9
7.088070142943372e-9
9.818735313937352e-9
4.9309696071093765e-9
3.084603862705695e-9
1.0114513083305335e-8
1.5791030637425713e-8
2.055598651336406e-8
2.465860857180191e-8
2.8142600933552268e-8
3.096305936194094e-8
1.4439784514922027e-8
3.6190417296778917e-9
1.732239447421788e-8
1.57236429467538e-8
1.60118418502541e-8
1.82763476034409e-8
6.459760783798469e-9
2.2128824274509517e-8
2.5459781208283913e-8
2.1848765804949363e-8
1.9604251278168888e-8
1.7445416076609288e-8
1.4585910722609386e-8
1.0773834859910284e-8
5.510048851546726e-9
3.460048020111922e-9
2.2894557792567166e-8
3.005117958188119e-8
2.429353583003596e-8
2.1657747002268093e-8
3.512685688554873e-7
3.136399527191092e-7
2.8627016170189045e-6
4.880025847821744e-7
1.1662510255590088e-7
2.7409953642092e-9
9.456428307554219e-8
3.048794763359875e-7
1.3470046517491114e-7
1.6733704345213648e-7
1.1672683375911314e-7
1.0342731785364135e-7
1.2809825156386327e-7
5.8760447718025315e-8
1.639089657114435e-7
2.4819233681393906e-7
9.135732366009807e-8
8.153277342402207e-9
1.2726355474901593e-8
1.0260092417774292e-8
3.873596228970539e-9
9.145588467183956e-10
1.3867288610421135e-9
3.2516369050837557e-9
2.430937361399069e-9
1.4010859560243404e-9
1.356646782845574e-9
3.1440610934639984e-9
5.211011974751754e-9
7.657227560869827e-9
9.31992407725795e-9
2.5966288617331957e-8
6.319107400261584e-8
7.524534452308161e-8
1.8761734610369028e-8
4.774202008594949e-8
9.579657418779621e-8
1.3044827780575375e-7
1.5757815844195178e-7
1.7906631605777864e-7
1.9421350334291186e-7
2.010383760965346e-7
8.599048907554394e-8
3.5653750164595974e-8
8.231369164646204e-9
4.851969933195504e-8
4.929263931457257e-8
5.8267035236392426e-8
4.519954285928477e-8
5.079273651229423e-8
9.949237546646472e-8
8.284134236414147e-8
7.408405259255986e-8
6.937246942565368e-8
6.441965370094336e-8
5.5920680412916576e-8
4.043393808211059e-8
1.0645445674669544e-8
5.0638496256080525e-8
1.0794315933904537e-7
1.0140452966168835e-7
9.808345326044543e-7
2.9511173286218556e-7
8.425522260595256e-6
1.5846823391200185e-6
5.161045240055136e-7
9.592071900551075e-8
1.6719669978300875e-7
8.859752773709903e-7
3.6435248666725547e-7
4.3411160237202217e-7
1.8394479321483632e-8
8.176297983543626e-8
2.26368553594449e-7
3.8334263021647065e-7
2.456545362698513e-6
4.6978281133886955e-7
3.8439427572179734e-7
3.722762627950096e-8
8.93400509151249e-9
1.5122699802517205e-9
1.3305800616523483e-9
5.396698162568134e-10
3.940172303932056e-10
6.610503168581119e-10
1.5732537182332835e-11
3.627424695249748e-11
5.494546425091224e-11
1.0195583714169722e-10
1.1813823204547806e-10
6.192139046780399e-11
1.1221527681133932e-11
2.4898683123590723e-10
2.527452364867528e-10
3.2081982431767865e-10
4.6147394916667595e-10
7.189802319194376e-10
1.1920703188461604e-9
2.0763343112900026e-9
3.64729292533912e-9
5.7882129569992114e-9
7.643627604054463e-9
9.220535871976527e-9
2.1891193807714104e-8
5.2917756789313184e-8
6.263948713668186e-8
6.261098981815013e-8
6.930202773644059e-8
1.2755308688865342e-7
9.412157535089297e-9
7.329234843257885e-12
4.963972002382376e-13
0.
3.122228989470051e-14
0.
2.3441210022372886e-14
2.7541738666062366e-14
0.
0.
0.
0.
0.
0.
5.138164041848173e-14
6.604145284933333e-14
8.662821781701368e-14
1.168385963195754e-13
1.6000253853221955e-13
2.2113861550143925e-13
3.074719095634141e-13
4.2935651084821645e-13
6.016175839489826e-13
8.45474006017928e-13
1.1912811292928937e-12
1.285849945510862e-12
6.853458502962856e-13
5.480850326157733e-13
6.064785210109346e-13
8.117197408743736e-13
1.1364366750626745e-12
1.5908217850368655e-12
2.255294490298691e-12
3.273308926195744e-12
4.872763782889416e-12
7.425022663756663e-12
1.1556400399096848e-11
1.8357326874355e-11
2.9791769244914345e-11
4.954405715303405e-11
8.489502841935904e-11
1.512654251257248e-10
2.8460283922663143e-10
5.809812130842275e-10
1.3500432552340294e-9
1.5945832681443636e-8
4.6632707989880316e-8
2.5224998814672244e-8
2.1641897691119007e-8
4.664889768282042e-8
6.087964330868365e-8
7.068349327921151e-8
7.580909450401e-8
7.466319808018903e-8
6.752034877008314e-8
5.690489996964122e-8
5.133541724761099e-8
3.317170068281533e-8
1.8483524567743757e-8
1.0396218718584301e-8
1.7191697363268554e-8
1.551077158290623e-8
1.656204882445022e-8
1.3272320549538543e-8
6.458163730458748e-9
2.5951454157567886e-8
2.2384439181190725e-8
1.9516320013679232e-8
1.7240961397862045e-8
1.4543227870584769e-8
1.0776565556034986e-8
4.436790362772596e-9
1.1896381274319662e-8
3.2446720360334773e-8
2.4220770027558348e-8
1.1804095388798574e-7
1.1649627358870165e-7
2.206615863077033e-7
3.460994017443967e-8
1.463408089294177e-8
4.844447241220944e-9
4.047041206126325e-9
2.1531659885128993e-8
5.8993552091508035e-8
3.1019848626192784e-8
4.500836000962758e-8
2.3703757457456025e-8
3.6456125746816068e-9
7.176487539231941e-8
4.175333717930175e-8
6.934730979745034e-8
4.732774843228113e-8
1.5333477949090163e-8
1.3856742361350368e-8
2.971262535621686e-10
5.661610278816772e-9
3.0396333302704127e-9
2.2840710466538685e-10
1.0693875919465909e-9
7.284646951911626e-10
5.505570108768525e-10
1.7643583355498355e-10
2.826101238971213e-10
5.915498323079259e-10
8.912291167344555e-10
1.0977084987800197e-9
2.87414946083346e-9
7.0880701722432345e-9
9.81873532379545e-9
4.930969554502407e-9
3.0846039231590966e-9
1.011451310753797e-8
1.579103061189636e-8
2.05559864339757e-8
2.465860843599443e-8
2.814260074158873e-8
3.096305911610315e-8
1.4439784408208455e-8
3.6190417148089794e-9
1.732239442875453e-8
1.5723642871205137e-8
1.60118416961202e-8
1.8276347458743044e-8
6.459761108602802e-9
2.212882351162036e-8
2.5459780825658326e-8
2.1848765486255536e-8
1.960425099889569e-8
1.7445415842270784e-8
1.4585910544117869e-8
1.0773834752386891e-8
5.510048843383173e-9
3.4600478198954027e-9
2.289455710230394e-8
3.00511793808851e-8
2.4293535617339893e-8
2.1657746786605484e-8
3.512685656996284e-7
3.136399511129837e-7
2.8627016033902075e-6
4.880025826730347e-7
1.1662510228110846e-7
2.7409951743330435e-9
9.456428229991759e-8
3.048794768404798e-7
1.3470046480475033e-7
1.6733704293578657e-7
1.1672683339309464e-7
1.0342731473320481e-7
1.2809825695446403e-7
5.876044870096713e-8
1.6390897008546132e-7
2.481923330674018e-7
9.135732193670182e-8
8.15327799359932e-9
1.2726354202750102e-8
1.0260092539799706e-8
3.873596218875217e-9
9.145588294600709e-10
1.3867289616720411e-9
3.2516368963263747e-9
2.4309373690190738e-9
1.4010859499553613e-9
1.356646781056951e-9
3.1440610939243013e-9
5.2110119730402755e-9
7.65722752605629e-9
9.319923972100818e-9
2.5966288623306484e-8
6.319107422386533e-8
7.524534447106594e-8
1.876173399805427e-8
4.774202071234215e-8
9.579657465107214e-8
1.304482781488505e-7
1.5757815870133682e-7
1.7906631621325183e-7
1.9421350332059802e-7
2.010383757943834e-7
8.599048924473754e-8
3.565375025939588e-8
8.231369001296517e-9
4.8519699548107205e-8
4.929263928370172e-8
5.8267035062416034e-8
4.5199543440100735e-8
5.079273481278353e-8
9.949237502420753e-8
8.284134205932325e-8
7.408405230015947e-8
6.93724691471498e-8
6.441965346180859e-8
5.5920680239302794e-8
4.043393798637595e-8
1.0645445588924538e-8
5.063849649190438e-8
1.0794315880743551e-7
1.0140452909929618e-7
9.808345312145422e-7
2.951117335351958e-7
8.42552226291943e-6
1.5846823390416196e-6
5.16104524004901e-7
9.59207194292182e-8
1.6719669790915156e-7
8.859752856912292e-7
3.643524874178619e-7
4.341116014737534e-7
1.8394477663741925e-8
8.176298077695158e-8
2.263685408686982e-7
3.833426168089838e-7
2.4565453709844794e-6
4.697828073822367e-7
3.843942728172993e-7
3.7227627259725505e-8
8.934005366107332e-9
1.5122700185252057e-9
1.3305800356895624e-9
5.396697893404533e-10
3.9401725143934416e-10
6.610503332014599e-10
1.573253133385115e-11
3.627424625467362e-11
5.494546473282937e-11
1.0195583599035536e-10
1.1813823102066676e-10
6.192138908691442e-11
1.1221528375213363e-11
2.4898683094104474e-10
2.5274523721580847e-10
3.208198246064892e-10
4.6147394968296507e-10
7.189802336134276e-10
1.1920703241189378e-9
2.0763343186265897e-9
3.647292933926973e-9
5.788212955227924e-9
7.643627586319722e-9
9.220535856766363e-9
2.1891193843377695e-8
5.291775684733746e-8
6.26394869398451e-8
6.261098963547108e-8
6.930202752507424e-8
1.2755308564609235e-7
9.41215768356149e-9
7.32923479700681e-12
4.963971801459597e-13
0.
3.122228973396547e-14
0.
2.344121007104013e-14
2.754173895838291e-14
0.
0.
0.
0.
0.
0.
5.13816331214241e-14
6.604145386405256e-14
8.662821691261976e-14
1.168386032569061e-13
1.6000253362506215e-13
2.211386167207137e-13
3.0747190584703343e-13
4.293565213058312e-13
6.016175832834014e-13
8.454739975069484e-13
1.1912811448255939e-12
1.2858498985209826e-12
6.853458269452185e-13
5.48084964377173e-13
6.064784577533612e-13
8.117197685318725e-13
1.1364366064239444e-12
1.590821809172501e-12
2.2552944144420164e-12
3.273309002533769e-12
4.872763629821851e-12
7.425022470225612e-12
1.1556400599816078e-11
1.8357327214482488e-11
2.979176969147985e-11
4.95440573620068e-11
8.489502848899814e-11
1.5126542589491138e-10
2.846028397733299e-10
5.809812123952456e-10
1.3500432586718088e-9
1.5945832739010702e-8
4.663270815041053e-8
2.5224998840657392e-8
2.1641897779150327e-8
4.664889779604538e-8
6.087964342650644e-8
7.068349339356109e-8
7.580909460079546e-8
7.466319814464855e-8
6.752034879767485e-8
5.6904899966718315e-8
5.133541729581243e-8
3.3171700732795114e-8
1.8483524598945652e-8
1.0396218634438387e-8
1.7191697381805668e-8
1.5510771590687494e-8
1.6562048826218464e-8
1.3272320574695457e-8
6.458163664801989e-9
2.5951454182307782e-8
2.2384439196258094e-8
1.951632002431485e-8
1.7240961410652008e-8
1.4543227878486116e-8
1.0776565569905523e-8
4.436790380005875e-9
1.1896381221024744e-8
3.244672041869502e-8
2.42207700565368e-8
1.1804095397262747e-7
1.1649627360365709e-7
2.2066158739883894e-7
3.460994014393186e-8
1.4634080836289633e-8
4.844447229646025e-9
4.047041187842798e-9
2.1531659794256896e-8
5.899355206143649e-8
3.101984855935338e-8
4.500835991114765e-8
2.370375739586042e-8
3.64561288900124e-9
7.176487567732171e-8
4.1753337146982664e-8
6.93473097751608e-8
4.732774811957667e-8
1.5333477759344585e-8
1.385674229787184e-8
2.9712634927155375e-10
5.6616102656303986e-9
3.0396333153129383e-9
2.2840709513973898e-10
1.069387589962646e-9
7.284646931068656e-10
5.505570096688748e-10
1.764358314258028e-10
2.8261012522665086e-10
5.915498324501543e-10
8.912291169501605e-10
1.097708497843692e-9
2.874149462191206e-9
7.088070178361664e-9
9.81873532702527e-9
4.9309695419384845e-9
3.0846039384105266e-9
1.0114513113588713e-8
1.5791030605210512e-8
2.0555986415484313e-8
2.46586084037238e-8
2.814260069547561e-8
3.096305905547773e-8
1.443978438317061e-8
3.6190417111606096e-9
1.732239441373756e-8
1.5723642853259295e-8
1.601184165855175e-8
1.8276347423153628e-8
6.459761181517495e-9
2.2128823332421e-8
2.545978073504774e-8
2.1848765409219852e-8
1.960425093186418e-8
1.7445415786128775e-8
1.4585910503590952e-8
1.0773834726921651e-8
5.510048842628841e-9
3.4600477707606873e-9
2.2894556937278215e-8
3.005117933222729e-8
2.4293535566757348e-8
2.165774673415691e-8
3.512685649361433e-7
3.136399507225915e-7
2.862701600094163e-6
4.880025821601947e-7
1.1662510221619682e-7
2.740995129621394e-9
9.456428211348092e-8
3.048794769629206e-7
1.3470046471511283e-7
1.67337042810482e-7
1.167268333035363e-7
1.0342731400116211e-7
1.2809825826972043e-7
5.876044888471754e-8
1.6390897112774185e-7
2.4819233216348656e-7
9.135732151878541e-8
8.153278152728591e-9
1.2726353914108447e-8
1.0260092569965072e-8
3.8735962163078624e-9
9.145588254082126e-10
1.3867289857584718e-9
3.2516368942470556e-9
2.4309373709389356e-9
1.4010859483366173e-9
1.356646780628385e-9
3.1440610941821128e-9
5.211011973042743e-9
7.657227516599205e-9
9.319923946487463e-9
2.596628862311628e-8
6.319107427673358e-8
7.524534445793559e-8
1.876173384848199e-8
4.774202086507142e-8
9.579657476357112e-8
1.304482782311341e-7
1.5757815876383504e-7
1.79066316251544e-7
1.942135033153954e-7
2.0103837572071568e-7
8.599048928552985e-8
3.565375028211095e-8
8.231368963686094e-9
4.8519699601191885e-8
4.929263927628017e-8
5.826703502077052e-8
4.51995435801057e-8
5.079273439676663e-8
9.949237492176155e-8
8.284134198748002e-8
7.408405222872716e-8
6.937246907932576e-8
6.441965340383806e-8
5.592068019996242e-8
4.043393796595965e-8
1.0645445570656947e-8
5.06384965466871e-8
1.0794315867980959e-7
1.0140452896331745e-7
9.808345308808593e-7
2.9511173368907696e-7
8.425522263476079e-6
1.5846823390205285e-6
5.16104524003408e-7
9.592071953277741e-8
1.67196697453927e-7
8.859752877065539e-7
3.643524875997479e-7
4.341116012558859e-7
1.8394477243175684e-8
8.176298100565459e-8
2.2636853779100507e-7
3.833426135099028e-7
2.4565453730225246e-6
4.697828064248925e-7
3.8439427212985e-7
3.722762751432029e-8
8.934005430350363e-9
1.5122700326959648e-9
1.3305800292578532e-9
5.39669782040409e-10
3.940172565819069e-10
6.610503372074525e-10
1.5732531156216685e-11
3.6274246146354206e-11
5.4945465290763376e-11
1.0195583651932299e-10
1.1813823205369584e-10
6.192138820586629e-11
1.1221530693041664e-11
2.489868308992159e-10
2.5274523715388924e-10
3.208198249213201e-10
4.614739500207603e-10
7.18980234263414e-10
1.1920703207730908e-9
2.07633431988263e-9
3.647292935253693e-9
5.788212954522554e-9
7.643627582557453e-9
9.220535856141087e-9
2.1891193857076947e-8
5.291775685970558e-8
6.263948689376148e-8
6.26109895912681e-8
6.930202747416658e-8
1.2755308534703395e-7
9.412157719007303e-9
7.329234784680915e-12
4.963971914247536e-13
0.
3.1222289719961935e-14
0.
2.344121104950599e-14
2.754173776588457e-14
0.
0.
0.
0.
0.
0.
5.138163091085865e-14
6.604145222483787e-14
8.662821663118856e-14
1.168385925716638e-13
1.6000253680905448e-13
2.211386201315649e-13
3.0747192194827687e-13
4.2935651990112947e-13
6.016175876604909e-13
8.454739958495844e-13
1.19128113962361e-12
1.285849880190721e-12
6.853458369569326e-13
5.480850338118623e-13
6.064784715387009e-13
8.117197644364843e-13
1.1364366480741267e-12
1.5908218139621757e-12
2.25529449394767e-12
3.2733088968295767e-12
4.872763827421579e-12
7.425022536321014e-12
1.1556400795367714e-11
1.8357326996204737e-11
2.979176929606174e-11
4.954405729544915e-11
8.489502856024427e-11
1.512654252137255e-10
2.8460284020117965e-10
5.809812128393319e-10
1.3500432606416066e-9
1.5945832754901854e-8
4.663270818637201e-8
2.5224998845497738e-8
2.164189780049388e-8
4.6648897822888055e-8
6.08796434552872e-8
7.068349342136427e-8
7.580909462418591e-8
7.466319816029796e-8
6.752034880409624e-8
5.69048999662551e-8
5.133541730755362e-8
3.317170074425231e-8
1.8483524606944597e-8
1.0396218621407315e-8
1.7191697386246583e-8
1.5510771592488484e-8
1.656204882905312e-8
1.3272320579142068e-8
6.4581636560076266e-9
2.5951454191945975e-8
2.2384439199060172e-8
1.95163200326893e-8
1.7240961413189725e-8
1.454322788361089e-8
1.0776565570883108e-8
4.4367903845943365e-9
1.1896381210039875e-8
3.244672043289068e-8
2.422077006391839e-8
1.1804095399191415e-7
1.1649627360899599e-7
2.2066158767173713e-7
3.46099401442802e-8
1.4634080821033783e-8
4.844447224858517e-9
4.0470411834465274e-9
2.153165977212569e-8
5.899355205523485e-8
3.101984854317985e-8
4.5008359887073763e-8
2.370375738309844e-8
3.6456129441596837e-9
7.176487573622325e-8
4.175333715427156e-8
6.934730976885367e-8
4.7327748044208844e-8
1.533347771302815e-8
1.3856742284858279e-8
2.9712637315993173e-10
5.661610262821825e-9
3.0396333115687268e-9
2.2840709196414603e-10
1.0693875894373344e-9
7.284646925808958e-10
5.505570093348994e-10
1.7643583057351926e-10
2.826101251257044e-10
5.915498324746063e-10
8.912291170255362e-10
1.0977084982211262e-9
2.8741494626115946e-9
7.088070181189808e-9
9.818735327004994e-9
4.93096953852407e-9
3.08460394090205e-9
1.0114513115295536e-8
1.5791030603812792e-8
2.055598641045123e-8
2.4658608395516195e-8
2.8142600684031744e-8
3.096305904153661e-8
1.4439784376668707e-8
3.6190417145187552e-9
1.7322394412908476e-8
1.5723642848520444e-8
1.6011841649856446e-8
1.8276347417214955e-8
6.45976120542567e-9
2.2128823282745486e-8
2.5459780690045446e-8
2.18487653923537e-8
1.9604250916125337e-8
1.744541577143013e-8
1.4585910492135271e-8
1.0773834719138297e-8
5.510048842205254e-9
3.4600477606843036e-9
2.2894556895860997e-8
3.005117932036922e-8
2.429353555362729e-8
2.165774672075765e-8
3.512685647504973e-7
3.136399506238819e-7
2.8627015992891335e-6
4.880025820394793e-7
1.1662510220224177e-7
2.740995117769525e-9
9.456428206754271e-8
3.0487947699239017e-7
1.347004646931059e-7
1.6733704278041183e-7
1.1672683328419992e-7
1.0342731380138618e-7
1.2809825860422473e-7
5.8760448939012594e-8
1.639089713817035e-7
2.48192331941522e-7
9.135732141757388e-8
8.15327819390339e-9
1.2726353844847999e-8
1.0260092577589004e-8
3.873596215647157e-9
9.145588243420496e-10
1.3867289919378599e-9
3.2516368937483662e-9
2.430937371522063e-9
1.4010859476331169e-9
1.356646780452111e-9
3.144061094207977e-9
5.211011972763461e-9
7.657227514016094e-9
9.319923940339275e-9
2.596628862483877e-8
6.319107429138274e-8
7.524534445752555e-8
1.8761733812144236e-8
4.7742020901129585e-8
9.579657479128472e-8
1.3044827825214933e-7
1.575781587784213e-7
1.790663162607042e-7
1.9421350331455984e-7
2.010383757034368e-7
8.599048929539118e-8
3.565375028791316e-8
8.231368955274691e-9
4.851969961226939e-8
4.929263927459259e-8
5.8267035010057374e-8
4.519954361397712e-8
5.079273429942655e-8
9.949237488473226e-8
8.284134197003893e-8
7.40840522125586e-8
6.937246906418599e-8
6.441965338999492e-8
5.5920680188463824e-8
4.0433937959683505e-8
1.0645445561994181e-8
5.0638496562665166e-8
1.0794315864702735e-7
1.0140452893019615e-7
9.808345307967195e-7
2.951117337344209e-7
8.425522263637286e-6
1.584682339015874e-6
5.161045240047451e-7
9.592071955589704e-8
1.671966973443813e-7
8.859752881972836e-7
3.6435248764380955e-7
4.3411160120314926e-7
1.839447714966061e-8
8.176298106246591e-8
2.263685370172796e-7
3.8334261273582153e-7
2.4565453734617137e-6
4.697828061875311e-7
3.8439427195136014e-7
3.722762756213674e-8
8.93400545351656e-9
1.5122700343028202e-9
1.330580027945224e-9
5.396697814316724e-10
3.940172578195869e-10
6.610503387599431e-10
1.573253094934397e-11
3.627424607421463e-11
5.494546529109252e-11
1.0195583651458216e-10
1.181382315830555e-10
6.192138786355862e-11
1.1221529852813636e-11
2.4898683137753947e-10
2.5274523642960524e-10
3.2081982493597067e-10
4.6147394994208963e-10
7.189802328091897e-10
1.1920703203183235e-9
2.076334321197493e-9
3.647292935959891e-9
5.788212954218856e-9
7.643627581323738e-9
9.220535851843536e-9
2.189119385190893e-8
5.2917756859546515e-8
6.263948688207666e-8
6.261098958023099e-8
6.930202746174054e-8
1.2755308527415346e-7
9.412157734544187e-9
7.329234782794551e-12
4.963971707612163e-13
0.
3.1222289750710617e-14
0.
2.3441209191867796e-14
2.7541736293487384e-14
0.
0.
0.
0.
0.
0.
5.1381633402692244e-14
6.604146179837199e-14
8.662821761792954e-14
1.1683859523372203e-13
1.6000253410282042e-13
2.211386235439205e-13
3.0747191306746074e-13
4.2935652397498556e-13
6.016175887232691e-13
8.454739944381358e-13
1.1912811356881766e-12
1.285849901372992e-12
6.85345836843307e-13
5.480849740496611e-13
6.064784755866809e-13
8.117197725543318e-13
1.1364366026464584e-12
1.5908218098642018e-12
2.255294439627284e-12
3.273308864321396e-12
4.872763524225926e-12
7.425022467626701e-12
1.1556400609652676e-11
1.835732682129893e-11
2.979176953008075e-11
4.954405760784126e-11
8.48950285998621e-11
1.5126542590435424e-10
2.8460284064732556e-10
5.809812151296829e-10
1.3500432603575493e-9
1.594583276130855e-8
4.663270819389478e-8
2.5224998850198268e-8
2.1641897805680193e-8
4.664889782935433e-8
6.087964346201967e-8
7.068349342809125e-8
7.580909462985398e-8
7.466319816406279e-8
6.752034880577563e-8
5.690489996571522e-8
5.133541731083061e-8
3.317170074679335e-8
1.8483524608767657e-8
1.039621861161415e-8
1.7191697387351934e-8
1.551077159280536e-8
1.656204882993935e-8
1.3272320587882076e-8
6.4581636638281726e-9
2.5951454186312825e-8
2.2384439195184325e-8
1.9516320029946576e-8
1.72409614133801e-8
1.4543227883407589e-8
1.0776565573079265e-8
4.436790383440642e-9
1.1896381205663527e-8
3.244672043636538e-8
2.422077006554339e-8
1.180409539963262e-7
1.1649627360791565e-7
2.2066158774111778e-7
3.4609940139625226e-8
1.463408081942098e-8
4.844447224965412e-9
4.047041182891783e-9
2.1531659767417668e-8
5.899355205288488e-8
3.1019848539268794e-8
4.5008359881498566e-8
2.3703757380397223e-8
3.645612962829237e-9
7.176487571757778e-8
4.1753337150755395e-8
6.934730976345643e-8
4.732774802598661e-8
1.533347770238372e-8
1.3856742279632046e-8
2.971263797882643e-10
5.66161026147364e-9
3.0396333107751955e-9
2.284070913413102e-10
1.0693875893509382e-9
7.284646924602153e-10
5.505570090901565e-10
1.7643583056357288e-10
2.8261012525360976e-10
5.915498324704319e-10
8.912291164224941e-10
1.0977084987049878e-9
2.874149463016105e-9
7.088070181092526e-9
9.818735327415955e-9
4.9309695384903135e-9
3.084603942525662e-9
1.0114513115543536e-8
1.5791030603691888e-8
2.0555986408675435e-8
2.465860839331083e-8
2.814260068146709e-8
3.096305903762248e-8
1.4439784374469356e-8
3.619041709534392e-9
1.7322394408704906e-8
1.5723642847415327e-8
1.6011841647720464e-8
1.8276347413831253e-8
6.459761206657098e-9
2.2128823274270233e-8
2.545978069142082e-8
2.1848765386047125e-8
1.9604250911736823e-8
1.7445415769995183e-8
1.4585910487776233e-8
1.0773834718253596e-8
5.51004884234786e-9
3.460047756934814e-9
2.289455688633131e-8
3.0051179317449304e-8
2.429353555108162e-8
2.1657746717736282e-8
3.5126856470509026e-7
3.1363995060232563e-7
2.8627015990881974e-6
4.880025820083378e-7
1.1662510219949673e-7
2.74099511540734e-9
9.456428205595729e-8
3.048794769989538e-7
1.347004646877895e-7
1.67337042772398e-7
1.1672683327901117e-7
1.0342731376817384e-7
1.2809825868776965e-7
5.876044899721811e-8
1.6390897145226865e-7
2.4819233188722793e-7
9.135732139290161e-8
8.153278199417885e-9
1.2726353820010986e-8
1.0260092579896522e-8
3.873596215829273e-9
9.145588241483389e-10
1.3867289929372372e-9
3.2516368936268993e-9
2.4309373716469513e-9
1.401085947653595e-9
1.3566467808465923e-9
3.14406109409321e-9
5.21101197314419e-9
7.65722751438691e-9
9.319923939302872e-9
2.5966288625165443e-8
6.319107429456143e-8
7.524534445565796e-8
1.876173380372678e-8
4.774202091050465e-8
9.579657479803017e-8
1.3044827825651528e-7
1.575781587824297e-7
1.7906631626194283e-7
1.9421350331407166e-7
2.010383756985452e-7
8.59904892982177e-8
3.5653750289337094e-8
8.231368950241903e-9
4.8519699617499195e-8
4.929263927400036e-8
5.8267035007745146e-8
4.5199543626555444e-8
5.079273427488725e-8
9.949237488137477e-8
8.284134196533117e-8
7.408405220829269e-8
6.937246905938649e-8
6.441965338730006e-8
5.5920680187196186e-8
4.0433937957639006e-8
1.0645445563365221e-8
5.063849656549183e-8
1.0794315863964205e-7
1.0140452892258774e-7
9.808345307803866e-7
2.951117337440431e-7
8.425522263658904e-6
1.5846823390163334e-6
5.161045240024589e-7
9.592071956283946e-8
1.67196697318529e-7
8.859752883161269e-7
3.6435248765452663e-7
4.3411160119028156e-7
1.8394477118679456e-8
8.176298107701147e-8
2.2636853686695926e-7
3.83342612547535e-7
2.4565453736233085e-6
4.697828061637356e-7
3.8439427187787326e-7
3.722762757653785e-8
8.934005457429129e-9
1.5122700344103973e-9
1.3305800273362105e-9
5.396697795250746e-10
3.940172583381962e-10
6.610503380143432e-10
1.5732530975465407e-11
3.627424620188721e-11
5.494546517262504e-11
1.0195583696646373e-10
1.181382313199608e-10
6.192139090441018e-11
1.1221529799120643e-11
2.4898683059039957e-10
2.52745236625694e-10
3.2081982406363866e-10
4.614739488013926e-10
7.189802338478492e-10
1.1920703252935959e-9
2.0763343187200052e-9
3.6472929351381173e-9
5.788212954507029e-9
7.643627581290535e-9
9.220535854896235e-9
2.1891193857101975e-8
5.2917756861311004e-8
6.26394868795071e-8
6.261098957732204e-8
6.930202745852955e-8
1.275530852544582e-7
9.412157735963882e-9
7.329234781396814e-12
4.963971863159171e-13
0.
3.1222289717310025e-14
0.
2.3441210124415165e-14
2.7541739320057512e-14
0.
0.
0.
0.
0.
0.
5.1381640059075104e-14
6.604144950868734e-14
8.662821388113172e-14
1.1683859191025553e-13
1.600025455681413e-13
2.2113861102974284e-13
3.074719115186752e-13
4.2935651351259706e-13
6.01617579675724e-13
8.454739927125646e-13
1.1912811410366321e-12
1.2858499249546624e-12
6.853458970538754e-13
5.480850109358505e-13
6.064784338832426e-13
8.117197664723249e-13
1.136436598181862e-12
1.5908217582125693e-12
2.255294434798204e-12
3.273308884970485e-12
4.872763850729243e-12
7.425022674440844e-12
1.1556400689659995e-11
1.835732683550904e-11
2.979176971588881e-11
4.9544057988820364e-11
8.489502809633676e-11
1.5126542602236055e-10
2.846028413702749e-10
5.809812148640933e-10
1.35004325942376e-9
1.594583276325004e-8
4.663270820124883e-8
2.522499884650126e-8
2.1641897807468802e-8
4.664889783100084e-8
6.087964346354361e-8
7.068349342969755e-8
7.58090946312684e-8
7.466319816499171e-8
6.752034880612107e-8
5.690489996557749e-8
5.133541731136162e-8
3.317170074779223e-8
1.8483524609811414e-8
1.0396218614300864e-8
1.719169738766899e-8
1.5510771593070313e-8
1.6562048829457786e-8
1.327232058619912e-8
6.4581636758482906e-9
2.5951454182998776e-8
2.2384439206461582e-8
1.9516320032768744e-8
1.7240961413325843e-8
1.4543227883638237e-8
1.0776565571009265e-8
4.436790384646175e-9
1.189638120383045e-8
3.244672043726118e-8
2.4220770065887353e-8
1.1804095399649024e-7
1.1649627360653955e-7
2.206615877432108e-7
3.460994014394791e-8
1.4634080817773497e-8
4.844447224808743e-9
4.04704118219421e-9
2.153165976565786e-8
5.89935520523912e-8
3.101984853831613e-8
4.500835988024938e-8
2.370375737979531e-8
3.6456129859954082e-9
7.176487577114731e-8
4.1753337141220584e-8
6.934730976010051e-8
4.7327748021705045e-8
1.5333477700107203e-8
1.3856742272895745e-8
2.971263834698847e-10
5.661610261977529e-9
3.0396333102940733e-9
2.2840709138235291e-10
1.0693875893693527e-9
7.284646924610003e-10
5.505570092428803e-10
1.7643583028052465e-10
2.826101253333469e-10
5.915498328444185e-10
8.912291175951139e-10
1.0977084985813832e-9
2.874149462730161e-9
7.088070181011379e-9
9.818735327370229e-9
4.930969538445024e-9
3.0846039424299105e-9
1.0114513115220195e-8
1.5791030603713848e-8
2.0555986408713336e-8
2.465860839273777e-8
2.814260068112475e-8
3.096305903760352e-8
1.443978437358338e-8
3.619041708865543e-9
1.7322394410813177e-8
1.5723642847262868e-8
1.601184164661874e-8
1.8276347412930387e-8
6.4597612111246325e-9
2.2128823271723404e-8
2.545978069795502e-8
2.184876538463591e-8
1.9604250909802924e-8
1.7445415770130904e-8
1.4585910490193792e-8
1.0773834718967642e-8
5.510048841744728e-9
3.460047755242124e-9
2.289455688328992e-8
3.00511793165489e-8
2.429353554978007e-8
2.1657746717478966e-8
3.512685646930483e-7
3.136399505968987e-7
2.862701599048534e-6
4.880025820020774e-7
1.1662510219828211e-7
2.7409951143164293e-9
9.456428205315458e-8
3.048794770012338e-7
1.3470046468669408e-7
1.6733704277088112e-7
1.1672683327932055e-7
1.0342731374893274e-7
1.2809825873507168e-7
5.876044899676515e-8
1.6390897145555104e-7
2.4819233187464695e-7
9.135732138694086e-8
8.153278204797386e-9
1.2726353800351737e-8
1.0260092579764203e-8
3.87359621559048e-9
9.145588241680426e-10
1.386728993567999e-9
3.2516368935632428e-9
2.4309373716442315e-9
1.401085947656128e-9
1.3566467809775966e-9
3.1440610942879985e-9
5.211011972535845e-9
7.657227514401125e-9
9.319923938932818e-9
2.5966288622811092e-8
6.319107429699037e-8
7.524534445624444e-8
1.8761733801708413e-8
4.774202091210079e-8
9.579657479937982e-8
1.304482782574678e-7
1.575781587834386e-7
1.7906631626347964e-7
1.9421350331407695e-7
2.0103837569800233e-7
8.599048929885507e-8
3.565375028993553e-8
8.23136894955314e-9
4.851969961806136e-8
4.9292639273839734e-8
5.826703500652761e-8
4.519954362736759e-8
5.079273426704305e-8
9.9492374876316e-8
8.284134196309471e-8
7.408405220611335e-8
6.937246905855916e-8
6.44196533864004e-8
5.59206801856086e-8
4.043393795760327e-8
1.064544556320978e-8
5.063849656452649e-8
1.0794315863766107e-7
1.0140452891982449e-7
9.808345307761195e-7
2.951117337432783e-7
8.425522263662935e-6
1.5846823390132635e-6
5.161045240019335e-7
9.592071956138493e-8
1.6719669731221878e-7
8.859752883441689e-7
3.6435248765701283e-7
4.341116011871744e-7
1.8394477114345777e-8
8.176298107519948e-8
2.263685368203869e-7
3.8334261249912966e-7
2.456545373653792e-6
4.697828061160804e-7
3.8439427189363844e-7
3.7227627585326016e-8
8.934005454221035e-9
1.5122700344453723e-9
1.330580027462695e-9
5.396697796933171e-10
3.940172581311241e-10
6.610503384206734e-10
1.5732530754495722e-11
3.6274245827335446e-11
5.494546587604279e-11
1.0195583720469275e-10
1.181382318247937e-10
6.192138872109624e-11
1.1221530803746998e-11
2.4898683119920404e-10
2.527452372461918e-10
3.2081982445122505e-10
4.614739494075881e-10
7.189802341489194e-10
1.1920703220785278e-9
2.0763343198386706e-9
3.6472929356271246e-9
5.788212954182473e-9
7.64362758127484e-9
9.220535853087922e-9
2.1891193856876204e-8
5.291775685999611e-8
6.263948687842436e-8
6.261098957737909e-8
6.930202745755796e-8
1.275530852492947e-7
9.412157734549724e-9
7.32923478208408e-12
4.963971711959104e-13
0.
3.1222289728695553e-14
0.
2.3441209828690867e-14
2.7541736088006823e-14
0.
0.
0.
0.
0.
0.
5.138163910136568e-14
6.604145199810184e-14
8.662821790497923e-14
1.1683859800112735e-13
1.6000254451721772e-13
2.2113862096454313e-13
3.0747191414904993e-13
4.2935652227985524e-13
6.01617576928763e-13
8.454740009679002e-13
1.191281146611653e-12
1.2858498923279109e-12
6.853458636783962e-13
5.480849562457646e-13
6.064784513860641e-13
8.117197912414745e-13
1.136436627305014e-12
1.590821785512621e-12
2.2552944341140015e-12
3.2733089264095385e-12
4.872763767544541e-12
7.425022533688541e-12
1.1556400565773017e-11
1.835732688490242e-11
2.979176964323117e-11
4.954405736100681e-11
8.489502843600338e-11
1.5126542566410718e-10
2.8460284103958024e-10
5.809812126943196e-10
1.3500432586340157e-9
1.5945832766804735e-8
4.6632708200068114e-8
2.522499884918026e-8
2.1641897806747835e-8
4.664889783160374e-8
6.087964346415444e-8
7.068349343017411e-8
7.580909463165782e-8
7.466319816528894e-8
6.75203488061684e-8
5.6904899965466004e-8
5.1335417311367154e-8
3.317170074753276e-8
1.8483524608575877e-8
1.0396218606574391e-8
1.7191697387692643e-8
1.5510771592956576e-8
1.6562048827807664e-8
1.3272320591750274e-8
6.458163664408658e-9
2.5951454190932623e-8
2.2384439204209236e-8
1.9516320028746906e-8
1.724096141184002e-8
1.4543227882423801e-8
1.0776565570471032e-8
4.436790384167305e-9
1.189638120311718e-8
3.2446720437142e-8
2.422077006566278e-8
1.1804095399782164e-7
1.1649627360683506e-7
2.206615877717178e-7
3.4609940134093016e-8
1.4634080816467576e-8
4.844447223560482e-9
4.047041181725767e-9
2.1531659765159783e-8
5.8993552052185907e-8
3.101984853805754e-8
4.5008359879865864e-8
2.370375737720799e-8
3.6456129656417715e-9
7.176487575570778e-8
4.1753337130301985e-8
6.934730976269765e-8
4.732774802000506e-8
1.533347769919698e-8
1.3856742280879424e-8
2.971263811762297e-10
5.6616102615188295e-9
3.0396333103467225e-9
2.2840709149843169e-10
1.0693875893460841e-9
7.284646924666337e-10
5.505570092629857e-10
1.7643583030527266e-10
2.826101252748805e-10
5.915498322890392e-10
8.912291173156063e-10
1.097708498549375e-9
2.874149462966889e-9
7.088070180625268e-9
9.818735328038864e-9
4.930969537805553e-9
3.0846039426851532e-9
1.0114513115338596e-8
1.579103060294956e-8
2.0555986408889523e-8
2.4658608393067347e-8
2.814260068100779e-8
3.0963059037481525e-8
1.4439784373801861e-8
3.619041712697675e-9
1.7322394412880414e-8
1.5723642847373303e-8
1.6011841646866704e-8
1.8276347411417282e-8
6.459761205883114e-9
2.2128823266220257e-8
2.5459780695899658e-8
2.184876538234474e-8
1.9604250909244925e-8
1.7445415770073137e-8
1.4585910487471825e-8
1.077383471663886e-8
5.510048842665121e-9
3.4600477556916445e-9
2.289455688330713e-8
3.005117931682524e-8
2.4293535549707763e-8
2.1657746717203145e-8
3.512685646891987e-7
3.136399505989222e-7
2.862701599036265e-6
4.88002581997679e-7
1.1662510219514781e-7
2.7409951142586106e-9
9.456428205333065e-8
3.048794770016197e-7
1.3470046468627493e-7
1.6733704277011355e-7
1.1672683327757181e-7
1.0342731375088771e-7
1.280982586768552e-7
5.876044896995496e-8
1.6390897145212222e-7
2.481923318723024e-7
9.13573213855622e-8
8.153278203710902e-9
1.2726353828364665e-8
1.0260092579289357e-8
3.873596215514725e-9
9.14558824111574e-10
1.386728993242785e-9
3.251636893573238e-9
2.4309373716750142e-9
1.4010859476996795e-9
1.3566467804116032e-9
3.144061094383987e-9
5.211011972787201e-9
7.657227514269374e-9
9.319923938908543e-9
2.596628862497257e-8
6.319107429536926e-8
7.52453444558064e-8
1.8761733800492286e-8
4.7742020912633086e-8
9.579657479947071e-8
1.30448278258033e-7
1.5757815878263912e-7
1.790663162635552e-7
1.942135033136857e-7
2.0103837569746762e-7
8.59904892991722e-8
3.5653750289939936e-8
8.231368952817214e-9
4.851969961837546e-8
4.929263927389954e-8
5.8267035006473684e-8
4.5199543630461926e-8
5.07927342648025e-8
9.949237487842067e-8
8.284134196421704e-8
7.40840522079018e-8
6.93724690576066e-8
6.44196533844424e-8
5.59206801861516e-8
4.043393795601433e-8
1.0645445562025508e-8
5.06384965665613e-8
1.079431586369532e-7
1.0140452891933509e-7
9.808345307716492e-7
2.9511173374420636e-7
8.425522263655608e-6
1.5846823390144314e-6
5.16104524003609e-7
9.592071956240774e-8
1.671966973105499e-7
8.859752883520093e-7
3.643524876577324e-7
4.341116011863573e-7
1.839447711403014e-8
8.176298107413701e-8
2.263685368068357e-7
3.8334261246273705e-7
2.456545373650325e-6
4.6978280612340654e-7
3.843942719249623e-7
3.7227627582155763e-8
8.934005461032882e-9
1.5122700334206637e-9
1.3305800273346726e-9
5.396697810379028e-10
3.9401725817203015e-10
6.610503391292884e-10
1.5732531561584515e-11
3.6274246478937326e-11
5.494546506817056e-11
1.019558369669398e-10
1.1813823159838694e-10
6.192138852070551e-11
1.1221529130986275e-11
2.489868309185505e-10
2.5274523695435317e-10
3.2081982486513666e-10
4.614739494728283e-10
7.189802345030683e-10
1.1920703209719463e-9
2.0763343187256292e-9
3.6472929352038703e-9
5.78821295506791e-9
7.643627581682774e-9
9.220535855742965e-9
2.1891193861958302e-8
5.291775686325381e-8
6.263948687872667e-8
6.261098957704698e-8
6.93020274577947e-8
1.2755308524798295e-7
9.41215772883745e-9
7.329234779792315e-12
4.963971796683706e-13
0.
3.122228970951531e-14
0.
2.344121013513418e-14
2.7541736697107877e-14
0.
0.
0.
0.
0.
0.
5.1381633243489934e-14
6.60414517998959e-14
8.662821911577406e-14
1.168385929853614e-13
1.6000254110752814e-13
2.2113861950170706e-13
3.074719139426329e-13
4.293565159404776e-13
6.016175802120616e-13
8.454739916991811e-13
1.1912811412130437e-12
1.285849915301699e-12
6.85345802077714e-13
5.480849449504927e-13
6.064784391697525e-13
8.117198028216915e-13
1.1364366164802853e-12
1.590821867222427e-12
2.25529449707116e-12
3.273309003246861e-12
4.87276366423338e-12
7.425022487920379e-12
1.1556400751079639e-11
1.8357327041255736e-11
2.979176962193944e-11
4.9544057275630875e-11
8.489502823811708e-11
1.5126542534665165e-10
2.846028411500728e-10
5.809812146458968e-10
1.3500432621048124e-9
1.5945832764501665e-8
4.663270820210092e-8
2.5224998849661888e-8
2.1641897806437202e-8
4.664889783104988e-8
6.087964346415868e-8
7.068349343008938e-8
7.580909463174949e-8
7.466319816528772e-8
6.752034880631653e-8
5.690489996559139e-8
5.133541731135035e-8
3.3171700747706394e-8
1.8483524609228076e-8
1.039621861111775e-8
1.7191697387688736e-8
1.551077159313982e-8
1.656204882820867e-8
1.3272320588335242e-8
6.4581636675892685e-9
2.5951454204847772e-8
2.2384439201361117e-8
1.951632003045053e-8
1.724096141146601e-8
1.4543227885118097e-8
1.0776565570036524e-8
4.4367903838253505e-9
1.1896381205702722e-8
3.244672043758412e-8
2.4220770065560547e-8
1.1804095399674376e-7
1.1649627361159515e-7
2.2066158776780125e-7
3.460994014141259e-8
1.4634080817827173e-8
4.844447224139029e-9
4.047041181770955e-9
2.153165976516103e-8
5.8993552052150775e-8
3.101984853800838e-8
4.5008359879541755e-8
2.370375738134066e-8
3.645612978818513e-9
7.176487577846538e-8
4.175333713025681e-8
6.934730976789643e-8
4.7327748019893506e-8
1.533347769878539e-8
1.3856742272331591e-8
2.9712637794376154e-10
5.66161026180847e-9
3.0396333103596985e-9
2.284070913327618e-10
1.0693875893286443e-9
7.284646924086938e-10
5.505570090929842e-10
1.7643583006612205e-10
2.826101254628781e-10
5.91549832820926e-10
8.912291172317328e-10
1.0977084979863294e-9
2.874149463299629e-9
7.088070180756562e-9
9.818735327358018e-9
4.930969538157351e-9
3.084603942070855e-9
1.011451311513781e-8
1.579103060313229e-8
2.055598640849202e-8
2.465860839293324e-8
2.814260068183939e-8
3.096305903691302e-8
1.4439784375201315e-8
3.619041713110918e-9
1.732239440858636e-8
1.5723642846987602e-8
1.6011841646635603e-8
1.827634741115682e-8
6.459761212078809e-9
2.2128823270790817e-8
2.54597806946953e-8
2.1848765385770446e-8
1.9604250909896806e-8
1.744541576869026e-8
1.4585910487672404e-8
1.0773834718114047e-8
5.510048842394502e-9
3.4600477557840252e-9
2.289455688425114e-8
3.0051179316484e-8
2.4293535549630306e-8
2.1657746716684532e-8
3.512685646875678e-7
3.136399505935557e-7
2.862701599028181e-6
4.88002581998529e-7
1.1662510219717934e-7
2.7409951142281725e-9
9.456428205327155e-8
3.0487947700185804e-7
1.3470046468610878e-7
1.673370427701997e-7
1.1672683327613016e-7
1.0342731375315413e-7
1.2809825867376126e-7
5.876044898090791e-8
1.6390897143561538e-7
2.4819233187383835e-7
9.13573213851606e-8
8.153278205138636e-9
1.272635380681792e-8
1.0260092578805671e-8
3.873596215545814e-9
9.145588241986188e-10
1.3867289938682347e-9
3.2516368935643644e-9
2.4309373717029365e-9
1.4010859477574746e-9
1.3566467805093391e-9
3.144061093952159e-9
5.211011972644295e-9
7.657227514716096e-9
9.319923938260201e-9
2.5966288623632413e-8
6.319107429708109e-8
7.524534445688015e-8
1.8761733801783872e-8
4.774202091298182e-8
9.579657479854195e-8
1.304482782583797e-7
1.5757815878334398e-7
1.790663162637586e-7
1.9421350331363747e-7
2.0103837569712105e-7
8.599048929853996e-8
3.5653750288395484e-8
8.231368949304284e-9
4.8519699618221436e-8
4.92926392739488e-8
5.826703500665919e-8
4.519954362877599e-8
5.079273427783935e-8
9.949237487531805e-8
8.284134196727759e-8
7.408405220756536e-8
6.937246905840057e-8
6.441965338559934e-8
5.5920680185491406e-8
4.043393795909424e-8
1.0645445561504849e-8
5.0638496565439536e-8
1.0794315863646342e-7
1.0140452891931331e-7
9.808345307721615e-7
2.9511173375373384e-7
8.42552226365607e-6
1.5846823390166677e-6
5.161045240044558e-7
9.59207195644561e-8
1.6719669731003854e-7
8.859752883526387e-7
3.643524876577846e-7
4.341116011861841e-7
1.839447711530922e-8
8.17629810733719e-8
2.2636853679368257e-7
3.833426124571552e-7
2.456545373644961e-6
4.697828061104566e-7
3.8439427192171865e-7
3.7227627587255656e-8
8.934005457633168e-9
1.5122700340270667e-9
1.3305800273540321e-9
5.396697793158735e-10
3.940172582853244e-10
6.610503385347248e-10
1.5732531640149965e-11
3.627424588181393e-11
5.494546571523234e-11
1.0195583692199697e-10
1.181382315952851e-10
6.192138845001848e-11
1.1221527059525722e-11
2.4898683099776286e-10
2.5274523655524157e-10
3.2081982476290913e-10
4.614739504471926e-10
7.18980234587364e-10
1.1920703287757233e-9
2.076334320685211e-9
3.6472929354494123e-9
5.788212954826822e-9
7.643627581957031e-9
9.220535853267084e-9
2.189119385828639e-8
5.291775686072933e-8
6.26394868773696e-8
6.26109895772841e-8
6.930202745758894e-8
1.2755308524881336e-7
9.412157732292364e-9
7.32923478054318e-12
4.963971805052603e-13
0.
3.122228973837913e-14
0.
2.344120937443999e-14
2.7541740270865803e-14
0.
0.
0.
0.
0.
0.
5.1381629389540955e-14
6.60414540826959e-14
8.662821735403105e-14
1.1683859391779673e-13
1.6000254566630937e-13
2.211386173985529e-13
3.074719210141795e-13
4.2935651902533544e-13
6.01617578094657e-13
8.454739869028575e-13
1.1912811440829842e-12
1.2858499408004664e-12
6.853458583926265e-13
5.480850288997863e-13
6.064784239086916e-13
8.117197806568009e-13
1.1364366328314805e-12
1.590821798424128e-12
2.2552944418901734e-12
3.273308898963559e-12
4.872763731937797e-12
7.425022482365619e-12
1.1556400759902646e-11
1.8357326949271575e-11
2.979176908823129e-11
4.954405780719044e-11
8.489502895689702e-11
1.5126542623592703e-10
2.846028408719683e-10
5.809812150860894e-10
1.3500432567848119e-9
1.594583276473155e-8
4.6632708204359064e-8
2.522499884839588e-8
2.1641897807473726e-8
4.6648897831588784e-8
6.087964346433698e-8
7.068349343018474e-8
7.580909463163842e-8
7.466319816529975e-8
6.752034880628831e-8
5.6904899965628e-8
5.1335417311421966e-8
3.317170074787089e-8
1.848352460790356e-8
1.0396218610705503e-8
1.7191697387722918e-8
1.5510771593544162e-8
1.6562048827621538e-8
1.3272320594921858e-8
6.4581636691358e-9
2.5951454200216825e-8
2.238443920342061e-8
1.951632003057884e-8
1.724096141220665e-8
1.4543227884677465e-8
1.0776565573108176e-8
4.43679038462313e-9
1.1896381201306201e-8
3.244672043753003e-8
2.422077006585611e-8
1.1804095399721306e-7
1.1649627361325617e-7
2.2066158776628422e-7
3.4609940140136656e-8
1.4634080819872329e-8
4.844447223668319e-9
4.047041181682042e-9
2.1531659765315577e-8
5.8993552051668164e-8
3.101984853802136e-8
4.50083598794529e-8
2.3703757380475295e-8
3.645613004856527e-9
7.176487573945404e-8
4.1753337142921505e-8
6.934730976453022e-8
4.7327748019830025e-8
1.5333477698619205e-8
1.3856742272992442e-8
2.971263773476928e-10
5.6616102612855886e-9
3.0396333104118646e-9
2.284070910337117e-10
1.069387589283389e-9
7.284646924313055e-10
5.505570090670807e-10
1.7643583048085381e-10
2.826101254319295e-10
5.915498327322774e-10
8.912291169943882e-10
1.0977084983155892e-9
2.874149462805972e-9
7.08807018112119e-9
9.818735327593157e-9
4.93096953789762e-9
3.084603941943264e-9
1.0114513115600377e-8
1.579103060296844e-8
2.055598640910892e-8
2.465860839326845e-8
2.8142600680748995e-8
3.096305903700674e-8
1.4439784374926355e-8
3.619041713136854e-9
1.7322394408666885e-8
1.5723642847006594e-8
1.601184164644678e-8
1.8276347411760754e-8
6.4597612249638795e-9
2.2128823263367728e-8
2.545978068779754e-8
2.184876538443521e-8
1.9604250909406897e-8
1.744541576795837e-8
1.45859104861014e-8
1.0773834717653296e-8
5.5100488413476875e-9
3.46004775610188e-9
2.2894556886283496e-8
3.0051179316463874e-8
2.4293535550006262e-8
2.1657746717597908e-8
3.512685646889725e-7
3.1363995059567e-7
2.8627015990322187e-6
4.880025820017377e-7
1.1662510219665961e-7
2.7409951139055807e-9
9.456428205231662e-8
3.048794770013704e-7
1.3470046468630124e-7
1.6733704276992717e-7
1.1672683327393878e-7
1.0342731375104702e-7
1.2809825864683337e-7
5.8760449034397014e-8
1.639089714832269e-7
2.4819233186902175e-7
9.135732138518594e-8
8.153278202512506e-9
1.2726353827113402e-8
1.0260092578952039e-8
3.873596215669058e-9
9.145588241719549e-10
1.3867289934381914e-9
3.2516368935267244e-9
2.430937371613699e-9
1.4010859477873753e-9
1.356646780668784e-9
3.1440610942881085e-9
5.211011973340139e-9
7.657227514839966e-9
9.319923938204153e-9
2.596628862461392e-8
6.31910742966918e-8
7.524534445472025e-8
1.8761733801970636e-8
4.774202091388471e-8
9.5796574800068e-8
1.3044827825763418e-7
1.5757815878312397e-7
1.7906631626270042e-7
1.9421350331430094e-7
2.0103837569743268e-7
8.599048929878439e-8
3.565375029023401e-8
8.231368951611246e-9
4.851969961856029e-8
4.929263927391596e-8
5.82670350057297e-8
4.519954362610462e-8
5.079273427093012e-8
9.949237488448976e-8
8.284134196298323e-8
7.408405220754219e-8
6.937246905854278e-8
6.441965338665669e-8
5.592068018697034e-8
4.043393795628967e-8
1.0645445561068857e-8
5.063849656891347e-8
1.0794315863764842e-7
1.0140452891956943e-7
9.808345307728251e-7
2.9511173374755426e-7
8.425522263666941e-6
1.584682339014482e-6
5.161045240028121e-7
9.592071956457504e-8
1.671966973099172e-7
8.859752883534477e-7
3.6435248765779734e-7
4.341116011862928e-7
1.8394477114054597e-8
8.17629810743475e-8
2.2636853682406432e-7
3.833426124986969e-7
2.4565453736725444e-6
4.69782806124697e-7
3.843942719110531e-7
3.722762757780457e-8
8.934005458597102e-9
1.5122700311152336e-9
1.3305800274173007e-9
5.396697790520499e-10
3.9401725818959e-10
6.610503387117737e-10
1.5732531315101896e-11
3.627424625725276e-11
5.494546504253609e-11
1.0195583681605592e-10
1.1813823134409986e-10
6.192139004340536e-11
1.1221529377365057e-11
2.489868311992146e-10
2.527452373469188e-10
3.208198241533446e-10
4.614739499921962e-10
7.189802341422459e-10
1.1920703316135465e-9
2.076334319226413e-9
3.64729293516617e-9
5.7882129550756906e-9
7.64362758170906e-9
9.22053585230941e-9
2.1891193859873622e-8
5.29177568620304e-8
6.263948687727438e-8
6.261098957723698e-8
6.930202745797397e-8
1.2755308524813695e-7
9.412157730580622e-9
7.329234781260939e-12
4.963971749064059e-13
0.
3.12222896573919e-14
0.
2.3441209746951195e-14
2.754173861533432e-14
0.
0.
0.
0.
0.
0.
5.138162808697996e-14
6.604145764959368e-14
8.662822060313677e-14
1.1683859587871963e-13
1.6000253542921498e-13
2.211386161398301e-13
3.07471914894058e-13
4.293565167107263e-13
6.016175762876345e-13
8.4547399900322e-13
1.1912811265982709e-12
1.2858499220467715e-12
6.853458119404539e-13
5.480850199758559e-13
6.064784801087317e-13
8.117198484822505e-13
1.1364366113806362e-12
1.590821880212344e-12
2.2552944709205697e-12
3.2733088926449985e-12
4.872763811728336e-12
7.425022611772361e-12
1.1556400962609276e-11
1.8357326985896254e-11
2.979176934693701e-11
4.954405722240822e-11
8.48950286615737e-11
1.5126542594513597e-10
2.8460284070073816e-10
5.80981214665773e-10
1.3500432605836595e-9
1.5945832763593785e-8
4.6632708201200505e-8
2.5224998849655773e-8
2.1641897807040968e-8
4.664889783163827e-8
6.087964346404977e-8
7.068349343034304e-8
7.580909463171033e-8
7.466319816538162e-8
6.752034880623994e-8
5.690489996578372e-8
5.133541731147147e-8
3.317170074808558e-8
1.848352460930397e-8
1.039621860880617e-8
1.7191697387701087e-8
1.5510771592460536e-8
1.65620488297423e-8
1.3272320577679063e-8
6.458163642900638e-9
2.5951454202750165e-8
2.2384439201670595e-8
1.951632003279046e-8
1.7240961414062805e-8
1.4543227885096573e-8
1.0776565571226984e-8
4.436790385386116e-9
1.189638120532794e-8
3.244672043756133e-8
2.4220770065946768e-8
1.1804095399929943e-7
1.1649627360710679e-7
2.206615877528682e-7
3.46099401382905e-8
1.4634080818869907e-8
4.844447224188433e-9
4.047041181598441e-9
2.1531659765178473e-8
5.899355205212933e-8
3.10198485380441e-8
4.500835987837536e-8
2.37037573842947e-8
3.6456129856429503e-9
7.176487577139231e-8
4.175333713782533e-8
6.934730976187834e-8
4.732774801968423e-8
1.5333477698895493e-8
1.3856742281172248e-8
2.9712638081734775e-10
5.6616102616170175e-9
3.0396333100402645e-9
2.2840709131236762e-10
1.0693875893288358e-9
7.284646923919952e-10
5.505570091322621e-10
1.7643583028534096e-10
2.826101248854987e-10
5.91549833017356e-10
8.912291170822687e-10
1.0977084995308416e-9
2.8741494634187124e-9
7.088070181406456e-9
9.818735327570496e-9
4.930969537666518e-9
3.084603942976557e-9
1.0114513115503911e-8
1.5791030602931447e-8
2.055598640847256e-8
2.46586083931028e-8
2.8142600680569226e-8
3.096305903641658e-8
1.4439784374056264e-8
3.6190417111225407e-9
1.7322394411210754e-8
1.5723642847030493e-8
1.6011841646632933e-8
1.8276347411121777e-8
6.459761227920532e-9
2.2128823269883602e-8
2.5459780702051536e-8
2.1848765382077554e-8
1.960425091139942e-8
1.744541576668786e-8
1.458591048763765e-8
1.0773834717060403e-8
5.5100488441587856e-9
3.460047755594497e-9
2.2894556885862144e-8
3.005117931674384e-8
2.4293535549775383e-8
2.1657746717173396e-8
3.512685646907663e-7
3.1363995059896545e-7
2.862701599027018e-6
4.880025819983263e-7
1.1662510219458131e-7
2.740995114773012e-9
9.456428205164756e-8
3.04879477001908e-7
1.347004646862021e-7
1.673370427708026e-7
1.1672683327657772e-7
1.0342731374786152e-7
1.2809825870417501e-7
5.8760448985508086e-8
1.6390897146999051e-7
2.481923318682162e-7
9.135732138505361e-8
8.153278204703031e-9
1.2726353824683122e-8
1.0260092580005677e-8
3.873596215445795e-9
9.145588242089352e-10
1.3867289935740298e-9
3.2516368935848074e-9
2.430937371612489e-9
1.4010859474689263e-9
1.3566467806215183e-9
3.1440610944397874e-9
5.211011973480889e-9
7.6572275148683e-9
9.319923939116748e-9
2.5966288625120957e-8
6.319107429688517e-8
7.524534445606562e-8
1.8761733801100535e-8
4.7742020913555664e-8
9.57965747999407e-8
1.304482782575176e-7
1.5757815878356765e-7
1.7906631626382123e-7
1.9421350331362831e-7
2.0103837569711393e-7
8.599048929919379e-8
3.565375028930926e-8
8.231368949838947e-9
4.851969961847995e-8
4.9292639273944243e-8
5.8267035006755984e-8
4.5199543624642334e-8
5.079273426767708e-8
9.949237488292029e-8
8.284134196328057e-8
7.408405220762178e-8
6.937246905897055e-8
6.441965338690728e-8
5.592068018748584e-8
4.043393795815094e-8
1.0645445562965301e-8
5.063849656676199e-8
1.0794315863620117e-7
1.0140452891878578e-7
9.80834530775501e-7
2.951117337468718e-7
8.42552226367436e-6
1.5846823390130662e-6
5.161045240048893e-7
9.592071956287395e-8
1.671966973082678e-7
8.859752883536738e-7
3.6435248765802943e-7
4.341116011862651e-7
1.8394477112410208e-8
8.176298106748927e-8
2.263685367983999e-7
3.833426124687511e-7
2.45654537368558e-6
4.6978280613009333e-7
3.8439427192515156e-7
3.722762758559244e-8
8.934005457510962e-9
1.5122700349563814e-9
1.3305800273472683e-9
5.396697787706027e-10
3.940172582961967e-10
6.610503387623065e-10
1.5732531197835544e-11
3.627424577836579e-11
5.494546466326606e-11
1.0195583676550472e-10
1.1813823133071452e-10
6.192138795954548e-11
1.1221531084640852e-11
2.489868311981982e-10
2.527452363109421e-10
3.2081982465102277e-10
4.6147395024383886e-10
7.189802340245861e-10
1.1920703238276831e-9
2.0763343190942168e-9
3.647292935364661e-9
5.788212954446555e-9
7.643627581879559e-9
9.220535854768642e-9
2.1891193863499896e-8
5.291775685937591e-8
6.26394868776762e-8
6.261098957691882e-8
6.93020274578531e-8
1.2755308524768773e-7
9.412157730615702e-9
7.329234781473566e-12
4.963971806121047e-13
0.
3.122228964892978e-14
0.
2.3441210764091514e-14
2.754173860691166e-14
0.
0.
0.
0.
0.
0.
5.1381627825767575e-14
6.604145135839608e-14
8.662822063667857e-14
1.168385951950086e-13
1.600025350501349e-13
2.2113861387015866e-13
3.074719156306771e-13
4.29356527968104e-13
6.01617580227235e-13
8.454739984172959e-13
1.1912811260767563e-12
1.285849911510178e-12
6.853458113445879e-13
5.480849878798062e-13
6.064784760367109e-13
8.117198471610985e-13
1.1364365804420836e-12
1.5908218975602762e-12
2.255294443624742e-12
3.2733089660205786e-12
4.8727638172596745e-12
7.425022592620502e-12
1.155640095002681e-11
1.8357326959979024e-11
2.979176922898072e-11
4.954405759461938e-11
8.48950282971865e-11
1.5126542526596253e-10
2.8460283994369383e-10
5.80981214928377e-10
1.3500432622219966e-9
1.5945832762810577e-8
4.6632708200265354e-8
2.522499884801228e-8
2.164189780681293e-8
4.664889783142682e-8
6.087964346430883e-8
7.06834934302414e-8
7.580909463160691e-8
7.466319816550448e-8
6.752034880628038e-8
5.69048999658828e-8
5.133541731147506e-8
3.3171700747730316e-8
1.8483524609521212e-8
1.039621860724793e-8
1.719169738768936e-8
1.55107715921007e-8
1.6562048830049538e-8
1.327232057870366e-8
6.458163664882784e-9
2.595145419463465e-8
2.2384439205745105e-8
1.951632002923577e-8
1.7240961412173567e-8
1.4543227884276001e-8
1.0776565572592992e-8
4.436790385623149e-9
1.1896381204781212e-8
3.244672043788014e-8
2.422077006524199e-8
1.1804095400021418e-7
1.1649627361040423e-7
2.2066158774392374e-7
3.4609940145935655e-8
1.4634080816563855e-8
4.844447223095074e-9
4.0470411825281965e-9
2.1531659764864036e-8
5.8993552052512676e-8
3.1019848537968446e-8
4.500835987910985e-8
2.370375738122491e-8
3.6456129840569853e-9
7.176487575103528e-8
4.175333714481685e-8
6.934730976243715e-8
4.732774801974739e-8
1.533347769880152e-8
1.3856742275453925e-8
2.9712637633088296e-10
5.661610261519215e-9
3.0396333104402746e-9
2.2840709121401543e-10
1.069387589370533e-9
7.284646924481721e-10
5.505570091191959e-10
1.7643583017093211e-10
2.826101250361174e-10
5.915498325030322e-10
8.912291174457905e-10
1.0977084985177772e-9
2.87414946250967e-9
7.088070181283724e-9
9.818735327885948e-9
4.9309695373219275e-9
3.0846039418956817e-9
1.0114513115208637e-8
1.579103060288162e-8
2.055598640890412e-8
2.465860839302805e-8
2.8142600680673272e-8
3.096305903671295e-8
1.4439784374331953e-8
3.6190417094442975e-9
1.7322394408615488e-8
1.572364284727869e-8
1.6011841646752262e-8
1.8276347413050352e-8
6.45976121349451e-9
2.2128823274361644e-8
2.5459780685144173e-8
2.1848765383677272e-8
1.9604250909091668e-8
1.744541576786079e-8
1.4585910487943145e-8
1.077383471715173e-8
5.510048843207306e-9
3.4600477554422665e-9
2.2894556882357763e-8
3.0051179316315524e-8
2.4293535549656656e-8
2.165774671737334e-8
3.512685646895247e-7
3.1363995059744614e-7
2.8627015990349805e-6
4.880025819935706e-7
1.1662510219578669e-7
2.7409951140894725e-9
9.456428205087828e-8
3.048794770018078e-7
1.3470046468616701e-7
1.6733704276988593e-7
1.1672683327803093e-7
1.0342731375896148e-7
1.280982587325791e-7
5.8760449045677965e-8
1.6390897145581637e-7
2.481923318737012e-7
9.135732138505757e-8
8.153278202141749e-9
1.2726353811096872e-8
1.026009257971951e-8
3.873596215566452e-9
9.145588240405862e-10
1.3867289938108714e-9
3.25163689352393e-9
2.4309373715366348e-9
1.401085947876357e-9
1.356646780267087e-9
3.1440610942870837e-9
5.211011972930196e-9
7.657227514106773e-9
9.319923937920835e-9
2.5966288623373813e-8
6.319107429614821e-8
7.524534445627349e-8
1.8761733801899604e-8
4.7742020912990144e-8
9.579657480036164e-8
1.3044827825823783e-7
1.57578158783328e-7
1.7906631626333437e-7
1.9421350331336314e-7
2.0103837569728595e-7
8.599048929913197e-8
3.565375029055607e-8
8.231368948822371e-9
4.8519699618214356e-8
4.929263927396625e-8
5.826703500598221e-8
4.519954363354722e-8
5.079273426460499e-8
9.949237487683254e-8
8.284134196340526e-8
7.408405220662165e-8
6.93724690593136e-8
6.441965338599644e-8
5.5920680186944875e-8
4.043393795693595e-8
1.0645445561511e-8
5.063849656662351e-8
1.0794315863622638e-7
1.0140452891961461e-7
9.808345307751333e-7
2.951117337482121e-7
8.425522263671219e-6
1.5846823390123335e-6
5.161045240050855e-7
9.592071956171932e-8
1.6719669730985526e-7
8.859752883533258e-7
3.6435248765788453e-7
4.341116011862217e-7
1.8394477110733192e-8
8.176298107102685e-8
2.26368536789701e-7
3.833426124854655e-7
2.4565453736692783e-6
4.6978280612270355e-7
3.8439427188367167e-7
3.7227627586743605e-8
8.934005459641695e-9
1.5122700350899636e-9
1.3305800272696543e-9
5.396697801834591e-10
3.940172581901292e-10
6.610503381442214e-10
1.5732531281782392e-11
3.62742457644867e-11
5.4945464660511914e-11
1.0195583640634201e-10
1.1813823131397926e-10
6.192138635875814e-11
1.1221529832414055e-11
2.4898683165217894e-10
2.5274523738932345e-10
3.2081982463692203e-10
4.614739496892769e-10
7.18980233334745e-10
1.1920703246357532e-9
2.0763343196793135e-9
3.6472929348524683e-9
5.788212955026479e-9
7.643627581229205e-9
9.220535852885473e-9
2.18911938670389e-8
5.291775686099944e-8
6.263948687730492e-8
6.261098957673256e-8
6.930202745798883e-8
1.2755308524791614e-7
9.412157732830338e-9
7.329234782042747e-12
4.963971756312569e-13
0.
3.122228970702408e-14
0.
2.3441209964724418e-14
2.7541738625418365e-14
0.
0.
0.
0.
0.
0.
5.138163929921311e-14
6.604145402970702e-14
8.662821843999184e-14
1.1683859956351648e-13
1.6000255058878496e-13
2.211386195533947e-13
3.074719196818795e-13
4.2935651684254343e-13
6.016175837577172e-13
8.45473992737485e-13
1.1912811332910548e-12
1.28584992432647e-12
6.853458350048328e-13
5.480849846707767e-13
6.064784889828476e-13
8.11719808355153e-13
1.1364366371510144e-12
1.5908218972810094e-12
2.255294426431418e-12
3.2733088553745976e-12
4.872763704620571e-12
7.425022858088828e-12
1.1556400744539446e-11
1.8357326964123665e-11
2.9791769300234523e-11
4.954405784216932e-11
8.489502858914559e-11
1.5126542608954305e-10
2.8460284012001167e-10
5.809812130977552e-10
1.3500432606781699e-9
1.5945832760885e-8
4.66327082034938e-8
2.5224998848278362e-8
2.1641897806623295e-8
4.664889783129543e-8
6.087964346407167e-8
7.068349343015103e-8
7.580909463167934e-8
7.466319816547563e-8
6.752034880639175e-8
5.690489996600451e-8
5.133541731156318e-8
3.317170074767543e-8
1.8483524609946194e-8
1.0396218612046447e-8
1.7191697387690708e-8
1.5510771592778755e-8
1.6562048830054925e-8
1.327232058027323e-8
6.458163670111169e-9
2.5951454193188615e-8
2.238443920012349e-8
1.9516320030236142e-8
1.7240961411214994e-8
1.4543227884939228e-8
1.0776565573487139e-8
4.436790385233878e-9
1.1896381202644533e-8
3.244672043795602e-8
2.422077006524063e-8
1.1804095399959095e-7
1.1649627360775487e-7
2.2066158777219902e-7
3.4609940143151285e-8
1.4634080819680192e-8
4.8444472248844694e-9
4.047041182157094e-9
2.1531659764951264e-8
5.899355205211986e-8
3.101984853796222e-8
4.500835987914284e-8
2.370375737574779e-8
3.645612949318341e-9
7.176487579990643e-8
4.175333711811276e-8
6.93473097666984e-8
4.7327748019854496e-8
1.5333477698799348e-8
1.385674227243734e-8
2.971263815658999e-10
5.661610261408154e-9
3.0396333105721698e-9
2.28407091216256e-10
1.0693875893192762e-9
7.284646924238201e-10
5.505570092137572e-10
1.764358304651315e-10
2.82610125775368e-10
5.915498322761004e-10
8.912291173312047e-10
1.0977084979137358e-9
2.8741494635739522e-9
7.088070181251162e-9
9.818735328124366e-9
4.930969536960073e-9
3.0846039428707407e-9
1.0114513114890595e-8
1.5791030603626418e-8
2.055598640837313e-8
2.4658608393240853e-8
2.8142600681290435e-8
3.0963059036992245e-8
1.4439784374507306e-8
3.6190417128076887e-9
1.7322394414110495e-8
1.572364284714402e-8
1.6011841646649258e-8
1.827634741276724e-8
6.459761215054101e-9
2.2128823274671767e-8
2.5459780687122686e-8
2.1848765387738815e-8
1.9604250909472062e-8
1.744541576910638e-8
1.4585910489192604e-8
1.0773834717563112e-8
5.510048842551426e-9
3.4600477549456665e-9
2.2894556884685645e-8
3.005117931670403e-8
2.4293535550130836e-8
2.1657746717331275e-8
3.512685646898067e-7
3.13639950597394e-7
2.862701599032523e-6
4.880025819982233e-7
1.1662510219573416e-7
2.7409951119573276e-9
9.456428205174372e-8
3.0487947700211014e-7
1.3470046468630058e-7
1.6733704276986563e-7
1.1672683327814699e-7
1.0342731376584424e-7
1.2809825866072495e-7
5.876044897926996e-8
1.6390897145581237e-7
2.4819233187220294e-7
9.135732138510242e-8
8.153278205852503e-9
1.2726353817542416e-8
1.0260092579787973e-8
3.873596215544931e-9
9.14558824226718e-10
1.3867289936427395e-9
3.251636893542014e-9
2.4309373715637936e-9
1.4010859474978193e-9
1.3566467806922114e-9
3.144061094073003e-9
5.211011973556969e-9
7.657227513951379e-9
9.319923937434896e-9
2.5966288624221908e-8
6.319107429618105e-8
7.524534445592127e-8
1.8761733800175138e-8
4.774202091392188e-8
9.579657479935387e-8
1.304482782582844e-7
1.5757815878354044e-7
1.7906631626315387e-7
1.9421350331292705e-7
2.010383756969581e-7
8.599048929960488e-8
3.565375028861352e-8
8.231368949081947e-9
4.851969961865486e-8
4.9292639273945296e-8
5.826703500645655e-8
4.51995436277654e-8
5.0792734272125525e-8
9.94923748856275e-8
8.284134196510319e-8
7.408405220821545e-8
6.937246905788474e-8
6.44196533857813e-8
5.5920680187106473e-8
4.043393795706626e-8
1.0645445562177605e-8
5.0638496566525486e-8
1.0794315863657948e-7
1.0140452891934015e-7
9.80834530775414e-7
2.951117337442059e-7
8.425522263678398e-6
1.584682339017532e-6
5.161045240033064e-7
9.592071956265175e-8
1.6719669730860105e-7
8.859752883537295e-7
3.643524876578486e-7
4.341116011862705e-7
1.8394477119974004e-8
8.176298107216301e-8
2.2636853681082239e-7
3.8334261247725123e-7
2.456545373680579e-6
4.697828061234463e-7
3.8439427191279844e-7
3.722762758076803e-8
8.934005459861914e-9
1.5122700347891376e-9
1.3305800274295928e-9
5.396697802120475e-10
3.9401725822100736e-10
6.610503383502393e-10
1.573253142308664e-11
3.6274246554236714e-11
5.494546520800764e-11
1.0195583640506678e-10
1.1813823132563222e-10
6.192138517018854e-11
1.1221530009154055e-11
2.489868312690403e-10
2.5274523742034076e-10
3.208198247025898e-10
4.614739500046961e-10
7.189802323274929e-10
1.192070316966706e-9
2.076334319960388e-9
3.647292934850841e-9
5.788212954266835e-9
7.643627581380102e-9
9.220535852158168e-9
2.1891193861101317e-8
5.2917756860856154e-8
6.263948687789447e-8
6.261098957706006e-8
6.930202745774875e-8
1.2755308524890002e-7
9.412157731675372e-9
7.329234780453976e-12
4.963971765401879e-13
0.
3.122228968699205e-14
0.
2.344121077945472e-14
2.7541738620617304e-14
0.
0.
0.
0.
0.
0.
5.138163903269484e-14
6.604145164546898e-14
8.662822043328872e-14
1.1683859895579695e-13
1.6000253489889378e-13
2.2113861867817987e-13
3.0747192035737556e-13
4.293565164639889e-13
6.016175807334456e-13
8.454740006102523e-13
1.1912811437295533e-12
1.2858499204089363e-12
6.853458677379822e-13
5.480849838496398e-13
6.064784871537123e-13
8.117197546604261e-13
1.136436632828483e-12
1.5908218336045092e-12
2.2552944170329153e-12
3.2733088527305636e-12
4.8727638336006146e-12
7.425022850011878e-12
1.1556400732485463e-11
1.8357327086239434e-11
2.979176916013243e-11
4.9544057466463155e-11
8.489502883470011e-11
1.5126542515343996e-10
2.846028404210822e-10
5.8098121528409e-10
1.350043262494354e-9
1.5945832758636955e-8
4.6632708203652903e-8
2.522499884820221e-8
2.164189780605033e-8
4.664889783160165e-8
6.087964346424231e-8
7.068349343029873e-8
7.580909463176047e-8
7.466319816536393e-8
6.752034880630229e-8
5.69048999660449e-8
5.133541731156669e-8
3.3171700747904587e-8
1.8483524609541825e-8
1.0396218613397867e-8
1.7191697387733665e-8
1.551077159250667e-8
1.6562048828189844e-8
1.3272320588089507e-8
6.458163672842616e-9
2.595145420929918e-8
2.2384439199795063e-8
1.951632003329909e-8
1.7240961411214994e-8
1.4543227884939228e-8
1.0776565573487139e-8
4.436790385233878e-9
1.1896381202644533e-8
3.244672043795602e-8
2.422077006524063e-8
1.1804095399959095e-7
1.1649627360775487e-7
2.2066158777219902e-7
3.4609940143151285e-8
1.4634080819680192e-8
4.8444472248844694e-9
4.047041182157094e-9
2.1531659764951264e-8
5.899355205211986e-8
3.101984853796222e-8
4.500835987914284e-8
2.370375737574779e-8
3.645612949318341e-9
7.176487579990643e-8
4.175333711811276e-8
6.93473097666984e-8
4.7327748019854496e-8
1.5333477698799348e-8
1.385674227243734e-8
2.971263815658999e-10
5.661610261408154e-9
3.0396333105721698e-9
2.28407091216256e-10
1.0693875893192762e-9
7.284646924238201e-10
5.505570092137572e-10
1.764358304651315e-10
2.82610125775368e-10
5.915498322761004e-10
8.912291173312047e-10
1.0977084979137358e-9
2.8741494635739522e-9
7.088070181251162e-9
9.818735328124366e-9
4.930969536960073e-9
3.0846039428707407e-9
1.0114513114890595e-8
1.5791030603626418e-8
2.055598640837313e-8
2.4658608393240853e-8
2.8142600681290435e-8
3.0963059036992245e-8
1.4439784374507306e-8
3.6190417128076887e-9
1.7322394414110495e-8
1.572364284714402e-8
1.6011841646649258e-8
1.827634741276724e-8
6.459761215054101e-9
2.2128823274671767e-8
2.5459780687122686e-8
2.1848765387738815e-8
1.9604250909472062e-8
1.744541576910638e-8
1.4585910489192604e-8
1.0773834717563112e-8
5.510048842551426e-9
3.4600477549456665e-9
2.2894556884685645e-8
3.005117931670403e-8
2.4293535550130836e-8
2.1657746717331275e-8
3.512685646898067e-7
3.13639950597394e-7
2.862701599032523e-6
4.880025819982233e-7
1.1662510219573416e-7
2.7409951119573276e-9
9.456428205174372e-8
3.0487947700211014e-7
1.3470046468630058e-7
1.6733704276986563e-7
1.1672683327814699e-7
1.0342731376584424e-7
1.2809825866072495e-7
5.876044897926996e-8
1.6390897145581237e-7
2.4819233187220294e-7
9.135732138510242e-8
8.153278205852503e-9
1.2726353817542416e-8
1.0260092579787973e-8
3.873596215544931e-9
9.14558824226718e-10
1.3867289936427395e-9
3.251636893542014e-9
2.4309373715637936e-9
1.4010859474978193e-9
1.3566467806922114e-9
3.144061094073003e-9
5.211011973556969e-9
7.657227513951379e-9
9.319923937434896e-9
2.5966288624221908e-8
6.319107429618105e-8
7.524534445592127e-8
1.8761733800175138e-8
4.774202091392188e-8
9.579657479935387e-8
1.304482782582844e-7
1.5757815878354044e-7
1.7906631626315387e-7
1.9421350331292705e-7
2.010383756969581e-7
8.599048929960488e-8
3.565375028861352e-8
8.231368949081947e-9
4.851969961865486e-8
4.9292639273945296e-8
5.826703500645655e-8
4.51995436277654e-8
5.0792734272125525e-8
9.94923748856275e-8
8.284134196510319e-8
7.408405220821545e-8
6.937246905788474e-8
6.44196533857813e-8
5.5920680187106473e-8
4.043393795706626e-8
1.0645445562177605e-8
5.0638496566525486e-8
1.0794315863657948e-7
1.0140452891934015e-7
9.80834530775414e-7
2.951117337442059e-7
8.425522263678398e-6
1.584682339017532e-6
5.161045240033064e-7
9.592071956265175e-8
1.6719669730860105e-7
8.859752883537295e-7
3.643524876578486e-7
4.341116011862705e-7
1.8394477119974004e-8
8.176298107216301e-8
2.2636853681082239e-7
3.8334261247725123e-7
2.456545373680579e-6
4.697828061234463e-7
3.8439427191279844e-7
3.722762758076803e-8
8.934005459861914e-9
1.5122700347891376e-9
1.3305800274295928e-9
5.396697802120475e-10
3.9401725822100736e-10
6.610503383502393e-10
1.573253142308664e-11
3.6274246554236714e-11
5.494546520800764e-11
1.0195583640506678e-10
1.1813823132563222e-10
6.192138517018854e-11
1.1221530009154055e-11
2.489868312690403e-10
2.5274523742034076e-10
3.208198247025898e-10
4.614739500046961e-10
7.189802323274929e-10
1.192070316966706e-9
2.076334319960388e-9
3.647292934850841e-9
5.788212954266835e-9
7.643627581380102e-9
9.220535852158168e-9
2.1891193861101317e-8
5.2917756860856154e-8
6.263948687789447e-8
6.261098957706006e-8
6.930202745774875e-8
1.2755308524890002e-7
9.412157731675372e-9
7.329234780453976e-12
4.963971765401879e-13
0.
3.122228968699205e-14
0.
2.344121077945472e-14
2.7541738620617304e-14
0.
0.
0.
0.
0.
0.
5.138163903269484e-14
6.604145164546898e-14
8.662822043328872e-14
1.1683859895579695e-13
1.6000253489889378e-13
2.2113861867817987e-13
3.0747192035737556e-13
4.293565164639889e-13
6.016175807334456e-13
8.454740006102523e-13
1.1912811437295533e-12
1.2858499204089363e-12
6.853458677379822e-13
5.480849838496398e-13
6.064784871537123e-13
8.117197546604261e-13
1.136436632828483e-12
1.5908218336045092e-12
2.2552944170329153e-12
3.2733088527305636e-12
4.8727638336006146e-12
7.425022850011878e-12
1.1556400732485463e-11
1.8357327086239434e-11
2.979176916013243e-11
4.9544057466463155e-11
8.489502883470011e-11
1.5126542515343996e-10
2.846028404210822e-10
5.8098121528409e-10
1.350043262494354e-9
1.5945832758636955e-8
4.6632708203652903e-8
2.522499884820221e-8
2.164189780605033e-8
4.664889783160165e-8
6.087964346424231e-8
7.068349343029873e-8
7.580909463176047e-8
7.466319816536393e-8
6.752034880630229e-8
5.69048999660449e-8
5.133541731156669e-8
3.3171700747904587e-8
1.8483524609541825e-8
1.0396218613397867e-8
1.7191697387733665e-8
1.551077159250667e-8
1.6562048828189844e-8
1.3272320588089507e-8
6.458163672842616e-9
2.595145420929918e-8
2.2384439199795063e-8
1.951632003329909e-8
1.7240961411214994e-8
1.4543227884939228e-8
1.0776565573487139e-8
4.436790385233878e-9
1.1896381202644533e-8
3.244672043795602e-8
2.422077006524063e-8
1.1804095399959095e-7
1.1649627360775487e-7
2.2066158777219902e-7
3.4609940143151285e-8
1.4634080819680192e-8
4.8444472248844694e-9
4.047041182157094e-9
2.1531659764951264e-8
5.899355205211986e-8
3.101984853796222e-8
4.500835987914284e-8
2.370375737574779e-8
3.645612949318341e-9
7.176487579990643e-8
4.175333711811276e-8
6.93473097666984e-8
4.7327748019854496e-8
1.5333477698799348e-8
1.385674227243734e-8
2.971263815658999e-10
5.661610261408154e-9
3.0396333105721698e-9
2.28407091216256e-10
1.0693875893192762e-9
7.284646924238201e-10
5.505570092137572e-10
1.764358304651315e-10
2.82610125775368e-10
5.915498322761004e-10
8.912291173312047e-10
1.0977084979137358e-9
2.8741494635739522e-9
7.088070181251162e-9
9.818735328124366e-9
4.930969536960073e-9
3.0846039428707407e-9
1.0114513114890595e-8
1.5791030603626418e-8
2.055598640837313e-8
2.4658608393240853e-8
2.8142600681290435e-8
3.0963059036992245e-8
1.4439784374507306e-8
3.6190417128076887e-9
1.7322394414110495e-8
1.572364284714402e-8
1.6011841646649258e-8
1.827634741276724e-8
6.459761215054101e-9
2.2128823274671767e-8
2.5459780687122686e-8
2.1848765387738815e-8
1.9604250909472062e-8
1.744541576910638e-8
1.4585910489192604e-8
1.0773834717563112e-8
5.510048842551426e-9
3.4600477549456665e-9
2.2894556884685645e-8
3.005117931670403e-8
2.4293535550130836e-8
2.1657746717331275e-8
3.512685646898067e-7
3.13639950597394e-7
2.862701599032523e-6
4.880025819982233e-7
1.1662510219573416e-7
2.7409951119573276e-9
9.456428205174372e-8
3.0487947700211014e-7
1.3470046468630058e-7
1.6733704276986563e-7
1.1672683327814699e-7
1.0342731376584424e-7
1.2809825866072495e-7
5.876044897926996e-8
1.6390897145581237e-7
2.4819233187220294e-7
9.135732138510242e-8
8.153278205852503e-9
1.2726353817542416e-8
1.0260092579787973e-8
3.873596215544931e-9
9.14558824226718e-10
1.3867289936427395e-9
3.251636893542014e-9
2.4309373715637936e-9
1.4010859474978193e-9
1.3566467806922114e-9
3.144061094073003e-9
5.211011973556969e-9
7.657227513951379e-9
9.319923937434896e-9
2.5966288624221908e-8
6.319107429618105e-8
7.524534445592127e-8
1.8761733800175138e-8
4.774202091392188e-8
9.579657479935387e-8
1.304482782582844e-7
1.5757815878354044e-7
1.7906631626315387e-7
1.9421350331292705e-7
2.010383756969581e-7
8.599048929960488e-8
3.565375028861352e-8
8.231368949081947e-9
4.851969961865486e-8
4.9292639273945296e-8
5.826703500645655e-8
4.51995436277654e-8
5.0792734272125525e-8
9.94923748856275e-8
8.284134196510319e-8
7.408405220821545e-8
6.937246905788474e-8
6.44196533857813e-8
5.5920680187106473e-8
4.043393795706626e-8
1.0645445562177605e-8
5.0638496566525486e-8
1.0794315863657948e-7
1.0140452891934015e-7
9.80834530775414e-7
2.951117337442059e-7
8.425522263678398e-6
1.584682339017532e-6
5.161045240033064e-7
9.592071956265175e-8
1.6719669730860105e-7
8.859752883537295e-7
3.643524876578486e-7
4.341116011862705e-7
1.8394477119974004e-8
8.176298107216301e-8
2.2636853681082239e-7
3.8334261247725123e-7
2.456545373680579e-6
4.697828061234463e-7
3.8439427191279844e-7
3.722762758076803e-8
8.934005459861914e-9
1.5122700347891376e-9
1.3305800274295928e-9
5.396697802120475e-10
3.9401725822100736e-10
6.610503383502393e-10
1.573253142308664e-11
3.6274246554236714e-11
5.494546520800764e-11
1.0195583640506678e-10
1.1813823132563222e-10
6.192138517018854e-11
1.1221530009154055e-11
2.489868312690403e-10
2.5274523742034076e-10
3.208198247025898e-10
4.614739500046961e-10
7.189802323274929e-10
1.192070316966706e-9
2.076334319960388e-9
3.647292934850841e-9
5.788212954266835e-9
7.643627581380102e-9
9.220535852158168e-9
2.1891193861101317e-8
5.2917756860856154e-8
6.263948687789447e-8
6.261098957706006e-8
6.930202745774875e-8
1.2755308524890002e-7
9.412157731675372e-9
7.329234780453976e-12
4.963971765401879e-13
0.
3.122228968699205e-14
0.
2.344121077945472e-14
2.7541738620617304e-14
0.
0.
0.
0.
0.
0.
5.138163903269484e-14
6.604145164546898e-14
8.662822043328872e-14
1.1683859895579695e-13
1.6000253489889378e-13
2.2113861867817987e-13
3.0747192035737556e-13
4.293565164639889e-13
6.016175807334456e-13
8.454740006102523e-13
1.1912811437295533e-12
1.2858499204089363e-12
6.853458677379822e-13
5.480849838496398e-13
6.064784871537123e-13
8.117197546604261e-13
1.136436632828483e-12
1.5908218336045092e-12
2.2552944170329153e-12
3.2733088527305636e-12
4.8727638336006146e-12
7.425022850011878e-12
1.1556400732485463e-11
1.8357327086239434e-11
2.979176916013243e-11
4.9544057466463155e-11
8.489502883470011e-11
1.5126542515343996e-10
2.846028404210822e-10
5.8098121528409e-10
1.350043262494354e-9
1.5945832758636955e-8
4.6632708203652903e-8
2.522499884820221e-8
2.164189780605033e-8
4.664889783160165e-8
6.087964346424231e-8
7.068349343029873e-8
7.580909463176047e-8
7.466319816536393e-8
6.752034880630229e-8
5.69048999660449e-8
5.133541731156669e-8
3.3171700747904587e-8
1.8483524609541825e-8
1.0396218613397867e-8
1.7191697387733665e-8
1.551077159250667e-8
1.6562048828189844e-8
1.3272320588089507e-8
6.458163672842616e-9
2.595145420929918e-8
2.2384439199795063e-8
1.951632003329909e-8
1.7240961411214994e-8
1.4543227884939228e-8
1.0776565573487139e-8
4.436790385233878e-9
1.1896381202644533e-8
3.244672043795602e-8
2.422077006524063e-8
1.1804095399959095e-7
1.1649627360775487e-7
2.2066158777219902e-7
3.4609940143151285e-8
1.4634080819680192e-8
4.8444472248844694e-9
4.047041182157094e-9
2.1531659764951264e-8
5.899355205211986e-8
3.101984853796222e-8
4.500835987914284e-8
2.370375737574779e-8
3.645612949318341e-9
7.176487579990643e-8
4.175333711811276e-8
6.93473097666984e-8
4.7327748019854496e-8
1.5333477698799348e-8
1.385674227243734e-8
2.971263815658999e-10
5.661610261408154e-9
3.0396333105721698e-9
2.28407091216256e-10
1.0693875893192762e-9
7.284646924238201e-10
5.505570092137572e-10
1.764358304651315e-10
2.82610125775368e-10
5.915498322761004e-10
8.912291173312047e-10
1.0977084979137358e-9
2.8741494635739522e-9
7.088070181251162e-9
9.818735328124366e-9
4.930969536960073e-9
3.0846039428707407e-9
1.0114513114890595e-8
1.5791030603626418e-8
2.055598640837313e-8
2.4658608393240853e-8
2.8142600681290435e-8
3.0963059036992245e-8
1.4439784374507306e-8
3.6190417128076887e-9
1.7322394414110495e-8
1.572364284714402e-8
1.6011841646649258e-8
1.827634741276724e-8
6.459761215054101e-9
2.2128823274671767e-8
2.5459780687122686e-8
2.1848765387738815e-8
1.9604250909472062e-8
1.744541576910638e-8
1.4585910489192604e-8
1.0773834717563112e-8
5.510048842551426e-9
3.4600477549456665e-9
2.2894556884685645e-8
3.005117931670403e-8
2.4293535550130836e-8
2.1657746717331275e-8
3.512685646898067e-7
3.13639950597394e-7
2.862701599032523e-6
4.880025819982233e-7
1.1662510219573416e-7
2.7409951119573276e-9
9.456428205174372e-8
3.0487947700211014e-7
1.3470046468630058e-7
1.6733704276986563e-7
1.1672683327814699e-7
1.0342731376584424e-7
1.2809825866072495e-7
5.876044897926996e-8
1.6390897145581237e-7
2.4819233187220294e-7
9.135732138510242e-8
8.153278205852503e-9
1.2726353817542416e-8
1.0260092579787973e-8
3.873596215544931e-9
9.14558824226718e-10
1.3867289936427395e-9
3.251636893542014e-9
2.4309373715637936e-9
1.4010859474978193e-9
1.3566467806922114e-9
3.144061094073003e-9
5.211011973556969e-9
7.657227513951379e-9
9.319923937434896e-9
2.5966288624221908e-8
6.319107429618105e-8
7.524534445592127e-8
1.8761733800175138e-8
4.774202091392188e-8
9.579657479935387e-8
1.304482782582844e-7
1.5757815878354044e-7
1.7906631626315387e-7
1.9421350331292705e-7
2.010383756969581e-7
8.599048929960488e-8
3.565375028861352e-8
8.231368949081947e-9
4.851969961865486e-8
4.9292639273945296e-8
5.826703500645655e-8
4.51995436277654e-8
5.0792734272125525e-8
9.94923748856275e-8
8.284134196510319e-8
7.408405220821545e-8
6.937246905788474e-8
6.44196533857813e-8
5.5920680187106473e-8
4.043393795706626e-8
1.0645445562177605e-8
5.0638496566525486e-8
1.0794315863657948e-7
1.0140452891934015e-7
9.80834530775414e-7
2.951117337442059e-7
8.425522263678398e-6
1.584682339017532e-6
5.161045240033064e-7
9.592071956265175e-8
1.6719669730860105e-7
8.859752883537295e-7
3.643524876578486e-7
4.341116011862705e-7
1.8394477119974004e-8
8.176298107216301e-8
2.2636853681082239e-7
3.8334261247725123e-7
2.456545373680579e-6
4.697828061234463e-7
3.8439427191279844e-7
3.722762758076803e-8
8.934005459861914e-9
1.5122700347891376e-9
1.3305800274295928e-9
5.396697802120475e-10
3.9401725822100736e-10
6.610503383502393e-10
1.573253142308664e-11
3.6274246554236714e-11
5.494546520800764e-11
1.0195583640506678e-10
1.1813823132563222e-10
6.192138517018854e-11
1.1221530009154055e-11
2.489868312690403e-10
2.5274523742034076e-10
3.208198247025898e-10
4.614739500046961e-10
7.189802323274929e-10
1.192070316966706e-9
2.076334319960388e-9
3.647292934850841e-9
5.788212954266835e-9
7.643627581380102e-9
9.220535852158168e-9
2.1891193861101317e-8
5.2917756860856154e-8
6.263948687789447e-8
6.261098957706006e-8
6.930202745774875e-8
1.2755308524890002e-7
9.412157731675372e-9
7.329234780453976e-12
4.963971765401879e-13
0.
3.122228968699205e-14
0.
2.344121077945472e-14
2.7541738620617304e-14
0.
0.
0.
0.
0.
0.
5.138163903269484e-14
6.604145164546898e-14
8.662822043328872e-14
1.1683859895579695e-13
1.6000253489889378e-13
2.2113861867817987e-13
3.0747192035737556e-13
4.293565164639889e-13
6.016175807334456e-13
8.454740006102523e-13
1.1912811437295533e-12
1.2858499204089363e-12
6.853458677379822e-13
5.480849838496398e-13
6.064784871537123e-13
8.117197546604261e-13
1.136436632828483e-12
1.5908218336045092e-12
2.2552944170329153e-12
3.2733088527305636e-12
4.8727638336006146e-12
7.425022850011878e-12
1.1556400732485463e-11
1.8357327086239434e-11
2.979176916013243e-11
4.9544057466463155e-11
8.489502883470011e-11
1.5126542515343996e-10
2.846028404210822e-10
5.8098121528409e-10
1.350043262494354e-9
1.5945832758636955e-8
4.6632708203652903e-8
2.522499884820221e-8
2.164189780605033e-8
4.664889783160165e-8
6.087964346424231e-8
7.068349343029873e-8
7.580909463176047e-8
7.466319816536393e-8
6.752034880630229e-8
5.69048999660449e-8
5.133541731156669e-8
3.3171700747904587e-8
1.8483524609541825e-8
1.0396218613397867e-8
1.7191697387733665e-8
1.551077159250667e-8
1.6562048828189844e-8
1.3272320588089507e-8
6.458163672842616e-9
2.595145420929918e-8
2.2384439199795063e-8
1.951632003329909e-8
1.7240961411214994e-8
1.4543227884939228e-8
1.0776565573487139e-8
4.436790385233878e-9
1.1896381202644533e-8
3.244672043795602e-8
2.422077006524063e-8
1.1804095399959095e-7
1.1649627360775487e-7
2.2066158777219902e-7
3.4609940143151285e-8
1.4634080819680192e-8
4.8444472248844694e-9
4.047041182157094e-9
2.1531659764951264e-8
5.899355205211986e-8
3.101984853796222e-8
4.500835987914284e-8
2.370375737574779e-8
3.645612949318341e-9
7.176487579990643e-8
4.175333711811276e-8
6.93473097666984e-8
4.7327748019854496e-8
1.5333477698799348e-8
1.385674227243734e-8
2.971263815658999e-10
5.661610261408154e-9
3.0396333105721698e-9
2.28407091216256e-10
1.0693875893192762e-9
7.284646924238201e-10
5.505570092137572e-10
1.764358304651315e-10
2.82610125775368e-10
5.915498322761004e-10
8.912291173312047e-10
1.0977084979137358e-9
2.8741494635739522e-9
7.088070181251162e-9
9.818735328124366e-9
4.930969536960073e-9
3.0846039428707407e-9
1.0114513114890595e-8
1.5791030603626418e-8
2.055598640837313e-8
2.4658608393240853e-8
2.8142600681290435e-8
3.0963059036992245e-8
1.4439784374507306e-8
3.6190417128076887e-9
1.7322394414110495e-8
1.572364284714402e-8
1.6011841646649258e-8
1.827634741276724e-8
6.459761215054101e-9
2.2128823274671767e-8
2.5459780687122686e-8
2.1848765387738815e-8
1.9604250909472062e-8
1.744541576910638e-8
1.4585910489192604e-8
1.0773834717563112e-8
5.510048842551426e-9
3.4600477549456665e-9
2.2894556884685645e-8
3.005117931670403e-8
2.4293535550130836e-8
2.1657746717331275e-8
3.512685646898067e-7
3.13639950597394e-7
2.862701599032523e-6
4.880025819982233e-7
1.1662510219573416e-7
2.7409951119573276e-9
9.456428205174372e-8
3.0487947700211014e-7
1.3470046468630058e-7
1.6733704276986563e-7
1.1672683327814699e-7
1.0342731376584424e-7
1.2809825866072495e-7
5.876044897926996e-8
1.6390897145581237e-7
2.4819233187220294e-7
9.135732138510242e-8
8.153278205852503e-9
1.2726353817542416e-8
1.0260092579787973e-8
3.873596215544931e-9
9.14558824226718e-10
1.3867289936427395e-9
3.251636893542014e-9
2.4309373715637936e-9
1.4010859474978193e-9
1.3566467806922114e-9
3.144061094073003e-9
5.211011973556969e-9
7.657227513951379e-9
9.319923937434896e-9
2.5966288624221908e-8
6.319107429618105e-8
7.524534445592127e-8
1.8761733800175138e-8
4.774202091392188e-8
9.579657479935387e-8
1.304482782582844e-7
1.5757815878354044e-7
1.7906631626315387e-7
1.9421350331292705e-7
2.010383756969581e-7
8.599048929960488e-8
3.565375028861352e-8
8.231368949081947e-9
4.851969961865486e-8
4.9292639273945296e-8
5.826703500645655e-8
4.51995436277654e-8
5.0792734272125525e-8
9.94923748856275e-8
8.284134196510319e-8
7.408405220821545e-8
6.937246905788474e-8
6.44196533857813e-8
5.5920680187106473e-8
4.043393795706626e-8
1.0645445562177605e-8
5.0638496566525486e-8
1.0794315863657948e-7
1.0140452891934015e-7
9.80834530775414e-7
2.951117337442059e-7
8.425522263678398e-6
1.584682339017532e-6
5.161045240033064e-7
9.592071956265175e-8
1.6719669730860105e-7
8.859752883537295e-7
3.643524876578486e-7
4.341116011862705e-7
1.8394477119974004e-8
8.176298107216301e-8
2.2636853681082239e-7
3.8334261247725123e-7
2.456545373680579e-6
4.697828061234463e-7
3.8439427191279844e-7
3.722762758076803e-8
8.934005459861914e-9
1.5122700347891376e-9
1.3305800274295928e-9
5.396697802120475e-10
3.9401725822100736e-10
6.610503383502393e-10
1.573253142308664e-11
3.6274246554236714e-11
5.494546520800764e-11
1.0195583640506678e-10
1.1813823132563222e-10
6.192138517018854e-11
1.1221530009154055e-11
2.489868312690403e-10
2.5274523742034076e-10
3.208198247025898e-10
4.614739500046961e-10
7.189802323274929e-10
1.192070316966706e-9
2.076334319960388e-9
3.647292934850841e-9
5.788212954266835e-9
7.643627581380102e-9
9.220535852158168e-9
2.1891193861101317e-8
5.2917756860856154e-8
6.263948687789447e-8
6.261098957706006e-8
6.930202745774875e-8
1.2755308524890002e-7
9.412157731675372e-9
7.329234780453976e-12
4.963971765401879e-13
0.
3.122228968699205e-14
0.
2.344121077945472e-14
2.7541738620617304e-14
0.
0.
0.
0.
0.
0.
5.138163903269484e-14
6.604145164546898e-14
8.662822043328872e-14
1.1683859895579695e-13
1.6000253489889378e-13
2.2113861867817987e-13
3.0747192035737556e-13
4.293565164639889e-13
6.016175807334456e-13
8.454740006102523e-13
1.1912811437295533e-12
1.2858499204089363e-12
6.853458677379822e-13
5.480849838496398e-13
6.064784871537123e-13
8.117197546604261e-13
1.136436632828483e-12
1.5908218336045092e-12
2.2552944170329153e-12
3.2733088527305636e-12
4.8727638336006146e-12
7.425022850011878e-12
1.1556400732485463e-11
1.8357327086239434e-11
2.979176916013243e-11
4.9544057466463155e-11
8.489502883470011e-11
1.5126542515343996e-10
2.846028404210822e-10
5.8098121528409e-10
1.350043262494354e-9
1.5945832758636955e-8
4.6632708203652903e-8
2.522499884820221e-8
2.164189780605033e-8
4.664889783160165e-8
6.087964346424231e-8
7.068349343029873e-8
7.580909463176047e-8
7.466319816536393e-8
6.752034880630229e-8
5.69048999660449e-8
5.133541731156669e-8
3.3171700747904587e-8
1.8483524609541825e-8
1.0396218613397867e-8
1.7191697387733665e-8
1.551077159250667e-8
1.6562048828189844e-8
1.3272320588089507e-8
6.458163672842616e-9
2.595145420929918e-8
2.2384439199795063e-8
1.951632003329909e-8
1.7240961411214994e-8
1.4543227884939228e-8
1.0776565573487139e-8
4.436790385233878e-9
1.1896381202644533e-8
3.244672043795602e-8
2.422077006524063e-8
1.1804095399959095e-7
1.1649627360775487e-7
2.2066158777219902e-7
3.4609940143151285e-8
1.4634080819680192e-8
4.8444472248844694e-9
4.047041182157094e-9
2.1531659764951264e-8
5.899355205211986e-8
3.101984853796222e-8
4.500835987914284e-8
2.370375737574779e-8
3.645612949318341e-9
7.176487579990643e-8
4.175333711811276e-8
6.93473097666984e-8
4.7327748019854496e-8
1.5333477698799348e-8
1.385674227243734e-8
2.971263815658999e-10
5.661610261408154e-9
3.0396333105721698e-9
2.28407091216256e-10
1.0693875893192762e-9
7.284646924238201e-10
5.505570092137572e-10
1.764358304651315e-10
2.82610125775368e-10
5.915498322761004e-10
8.912291173312047e-10
1.0977084979137358e-9
2.8741494635739522e-9
7.088070181251162e-9
9.818735328124366e-9
4.930969536960073e-9
3.0846039428707407e-9
1.0114513114890595e-8
1.5791030603626418e-8
2.055598640837313e-8
2.4658608393240853e-8
2.8142600681290435e-8
3.0963059036992245e-8
1.4439784374507306e-8
3.6190417128076887e-9
1.7322394414110495e-8
1.572364284714402e-8
1.6011841646649258e-8
1.827634741276724e-8
6.459761215054101e-9
2.2128823274671767e-8
2.5459780687122686e-8
2.1848765387738815e-8
1.9604250909472062e-8
1.744541576910638e-8
1.4585910489192604e-8
1.0773834717563112e-8
5.510048842551426e-9
3.4600477549456665e-9
2.2894556884685645e-8
3.005117931670403e-8
2.4293535550130836e-8
2.1657746717331275e-8
3.512685646898067e-7
3.13639950597394e-7
2.862701599032523e-6
4.880025819982233e-7
1.1662510219573416e-7
2.7409951119573276e-9
9.456428205174372e-8
3.0487947700211014e-7
1.3470046468630058e-7
1.6733704276986563e-7
1.1672683327814699e-7
1.0342731376584424e-7
1.2809825866072495e-7
5.876044897926996e-8
1.6390897145581237e-7
2.4819233187220294e-7
9.135732138510242e-8
8.153278205852503e-9
1.2726353817542416e-8
1.0260092579787973e-8
3.873596215544931e-9
9.14558824226718e-10
1.3867289936427395e-9
3.251636893542014e-9
2.4309373715637936e-9
1.4010859474978193e-9
1.3566467806922114e-9
3.144061094073003e-9
5.211011973556969e-9
7.657227513951379e-9
9.319923937434896e-9
2.5966288624221908e-8
6.319107429618105e-8
7.524534445592127e-8
1.8761733800175138e-8
4.774202091392188e-8
9.579657479935387e-8
1.304482782582844e-7
1.5757815878354044e-7
1.7906631626315387e-7
1.9421350331292705e-7
2.010383756969581e-7
8.599048929960488e-8
3.565375028861352e-8
8.231368949081947e-9
4.851969961865486e-8
4.9292639273945296e-8
5.826703500645655e-8
4.51995436277654e-8
5.0792734272125525e-8
9.94923748856275e-8
8.284134196510319e-8
7.408405220821545e-8
6.937246905788474e-8
6.44196533857813e-8
5.5920680187106473e-8
4.043393795706626e-8
1.0645445562177605e-8
5.0638496566525486e-8
1.0794315863657948e-7
1.0140452891934015e-7
9.80834530775414e-7
2.951117337442059e-7
8.425522263678398e-6
1.584682339017532e-6
5.161045240033064e-7
9.592071956265175e-8
1.6719669730860105e-7
8.859752883537295e-7
3.643524876578486e-7
4.341116011862705e-7
1.8394477119974004e-8
8.176298107216301e-8
2.2636853681082239e-7
3.8334261247725123e-7
2.456545373680579e-6
4.697828061234463e-7
3.8439427191279844e-7
3.722762758076803e-8
8.934005459861914e-9
1.5122700347891376e-9
1.3305800274295928e-9
5.396697802120475e-10
3.9401725822100736e-10
6.610503383502393e-10
1.573253142308664e-11
3.6274246554236714e-11
5.494546520800764e-11
1.0195583640506678e-10
1.1813823132563222e-10
6.192138517018854e-11
1.1221530009154055e-11
2.489868312690403e-10
2.5274523742034076e-10
3.208198247025898e-10
4.614739500046961e-10
7.189802323274929e-10
1.192070316966706e-9
2.076334319960388e-9
3.647292934850841e-9
5.788212954266835e-9
7.643627581380102e-9
9.220535852158168e-9
2.1891193861101317e-8
5.2917756860856154e-8
6.263948687789447e-8
6.261098957706006e-8
6.930202745774875e-8
1.2755308524890002e-7
9.412157731675372e-9
7.329234780453976e-12
4.963971765401879e-13
0.
3.122228968699205e-14
0.
2.344121077945472e-14
2.7541738620617304e-14
0.
0.
0.
0.
0.
0.
5.138163903269484e-14
6.604145164546898e-14
8.662822043328872e-14
1.1683859895579695e-13
1.6000253489889378e-13
2.2113861867817987e-13
3.0747192035737556e-13
4.293565164639889e-13
6.016175807334456e-13
8.454740006102523e-13
1.1912811437295533e-12
1.2858499204089363e-12
6.853458677379822e-13
5.480849838496398e-13
6.064784871537123e-13
8.117197546604261e-13
1.136436632828483e-12
1.5908218336045092e-12
2.2552944170329153e-12
3.2733088527305636e-12
4.8727638336006146e-12
7.425022850011878e-12
1.1556400732485463e-11
1.8357327086239434e-11
2.979176916013243e-11
4.9544057466463155e-11
8.489502883470011e-11
1.5126542515343996e-10
2.846028404210822e-10
5.8098121528409e-10
1.350043262494354e-9
1.5945832758636955e-8
4.6632708203652903e-8
2.522499884820221e-8
2.164189780605033e-8
4.664889783160165e-8
6.087964346424231e-8
7.068349343029873e-8
7.580909463176047e-8
7.466319816536393e-8
6.752034880630229e-8
5.69048999660449e-8
5.133541731156669e-8
3.3171700747904587e-8
1.8483524609541825e-8
1.0396218613397867e-8
1.7191697387733665e-8
1.551077159250667e-8
1.6562048828189844e-8
1.3272320588089507e-8
6.458163672842616e-9
2.595145420929918e-8
2.2384439199795063e-8
1.951632003329909e-8
1.7240961411214994e-8
1.4543227884939228e-8
1.0776565573487139e-8
4.436790385233878e-9
1.1896381202644533e-8
3.244672043795602e-8
2.422077006524063e-8
1.1804095399959095e-7
1.1649627360775487e-7
2.2066158777219902e-7
3.4609940143151285e-8
1.4634080819680192e-8
4.8444472248844694e-9
4.047041182157094e-9
2.1531659764951264e-8
5.899355205211986e-8
3.101984853796222e-8
4.500835987914284e-8
2.370375737574779e-8
3.645612949318341e-9
7.176487579990643e-8
4.175333711811276e-8
6.93473097666984e-8
4.7327748019854496e-8
1.5333477698799348e-8
1.385674227243734e-8
2.971263815658999e-10
5.661610261408154e-9
3.0396333105721698e-9
2.28407091216256e-10
1.0693875893192762e-9
7.284646924238201e-10
5.505570092137572e-10
1.764358304651315e-10
2.82610125775368e-10
5.915498322761004e-10
8.912291173312047e-10
1.0977084979137358e-9
2.8741494635739522e-9
7.088070181251162e-9
9.818735328124366e-9
4.930969536960073e-9
3.0846039428707407e-9
1.0114513114890595e-8
1.5791030603626418e-8
2.055598640837313e-8
2.4658608393240853e-8
2.8142600681290435e-8
3.0963059036992245e-8
1.4439784374507306e-8
3.6190417128076887e-9
1.7322394414110495e-8
1.572364284714402e-8
1.6011841646649258e-8
1.827634741276724e-8
6.459761215054101e-9
2.2128823274671767e-8
2.5459780687122686e-8
2.1848765387738815e-8
1.9604250909472062e-8
1.744541576910638e-8
1.4585910489192604e-8
1.0773834717563112e-8
5.510048842551426e-9
3.4600477549456665e-9
2.2894556884685645e-8
3.005117931670403e-8
2.4293535550130836e-8
2.1657746717331275e-8
3.512685646898067e-7
3.13639950597394e-7
2.862701599032523e-6
4.880025819982233e-7
1.1662510219573416e-7
2.7409951119573276e-9
9.456428205174372e-8
3.0487947700211014e-7
1.3470046468630058e-7
1.6733704276986563e-7
1.1672683327814699e-7
1.0342731376584424e-7
1.2809825866072495e-7
5.876044897926996e-8
1.6390897145581237e-7
2.4819233187220294e-7
9.135732138510242e-8
8.153278205852503e-9
1.2726353817542416e-8
1.0260092579787973e-8
3.873596215544931e-9
9.14558824226718e-10
1.3867289936427395e-9
3.251636893542014e-9
2.4309373715637936e-9
1.4010859474978193e-9
1.3566467806922114e-9
3.144061094073003e-9
5.211011973556969e-9
7.657227513951379e-9
9.319923937434896e-9
2.5966288624221908e-8
6.319107429618105e-8
7.524534445592127e-8
1.8761733800175138e-8
4.774202091392188e-8
9.579657479935387e-8
1.304482782582844e-7
1.5757815878354044e-7
1.7906631626315387e-7
1.9421350331292705e-7
2.010383756969581e-7
8.599048929960488e-8
3.565375028861352e-8
8.231368949081947e-9
4.851969961865486e-8
4.9292639273945296e-8
5.826703500645655e-8
4.51995436277654e-8
5.0792734272125525e-8
9.94923748856275e-8
8.284134196510319e-8
7.408405220821545e-8
6.937246905788474e-8
6.44196533857813e-8
5.5920680187106473e-8
4.043393795706626e-8
1.0645445562177605e-8
5.0638496566525486e-8
1.0794315863657948e-7
1.0140452891934015e-7
9.80834530775414e-7
2.951117337442059e-7
8.425522263678398e-6
1.584682339017532e-6
5.161045240033064e-7
9.592071956265175e-8
1.6719669730860105e-7
8.859752883537295e-7
3.643524876578486e-7
4.341116011862705e-7
1.8394477119974004e-8
8.176298107216301e-8
2.2636853681082239e-7
3.8334261247725123e-7
2.456545373680579e-6
4.697828061234463e-7
3.8439427191279844e-7
3.722762758076803e-8
8.934005459861914e-9
1.5122700347891376e-9
1.3305800274295928e-9
5.396697802120475e-10
3.9401725822100736e-10
6.610503383502393e-10
1.573253142308664e-11
3.6274246554236714e-11
5.494546520800764e-11
1.0195583640506678e-10
1.1813823132563222e-10
6.192138517018854e-11
1.1221530009154055e-11
2.489868312690403e-10
2.5274523742034076e-10
3.208198247025898e-10
4.614739500046961e-10
7.189802323274929e-10
1.192070316966706e-9
2.076334319960388e-9
3.647292934850841e-9
5.788212954266835e-9
7.643627581380102e-9
9.220535852158168e-9
2.1891193861101317e-8
5.2917756860856154e-8
6.263948687789447e-8
6.261098957706006e-8
6.930202745774875e-8
1.2755308524890002e-7
9.412157731675372e-9
7.329234780453976e-12
4.963971765401879e-13
0.
3.122228968699205e-14
0.
2.344121077945472e-14
2.7541738620617304e-14
0.
0.
0.
0.
0.
0.
5.138163903269484e-14
6.604145164546898e-14
8.662822043328872e-14
1.1683859895579695e-13
1.6000253489889378e-13
2.2113861867817987e-13
3.0747192035737556e-13
4.293565164639889e-13
6.016175807334456e-13
8.454740006102523e-13
1.1912811437295533e-12
1.2858499204089363e-12
6.853458677379822e-13
5.480849838496398e-13
6.064784871537123e-13
8.117197546604261e-13
1.136436632828483e-12
1.5908218336045092e-12
2.2552944170329153e-12
3.2733088527305636e-12
4.8727638336006146e-12
7.425022850011878e-12
1.1556400732485463e-11
1.8357327086239434e-11
2.979176916013243e-11
4.9544057466463155e-11
8.489502883470011e-11
1.5126542515343996e-10
2.846028404210822e-10
5.8098121528409e-10
1.350043262494354e-9
1.5945832758636955e-8
4.6632708203652903e-8
2.522499884820221e-8
2.164189780605033e-8
4.664889783160165e-8
6.087964346424231e-8
7.068349343029873e-8
7.580909463176047e-8
7.466319816536393e-8
6.752034880630229e-8
5.69048999660449e-8
5.133541731156669e-8
3.3171700747904587e-8
1.8483524609541825e-8
1.0396218613397867e-8
1.7191697387733665e-8
1.551077159250667e-8
1.6562048828189844e-8
1.3272320588089507e-8
6.458163672842616e-9
2.595145420929918e-8
2.2384439199795063e-8
1.951632003329909e-8
1.7240961411214994e-8
1.4543227884939228e-8
1.0776565573487139e-8
4.436790385233878e-9
1.1896381202644533e-8
3.244672043795602e-8
2.422077006524063e-8
1.1804095399959095e-7
1.1649627360775487e-7
2.2066158777219902e-7
3.4609940143151285e-8
1.4634080819680192e-8
4.8444472248844694e-9
4.047041182157094e-9
2.1531659764951264e-8
5.899355205211986e-8
3.101984853796222e-8
4.500835987914284e-8
2.370375737574779e-8
3.645612949318341e-9
7.176487579990643e-8
4.175333711811276e-8
6.93473097666984e-8
4.7327748019854496e-8
1.5333477698799348e-8
1.385674227243734e-8
2.971263815658999e-10
5.661610261408154e-9
3.0396333105721698e-9
2.28407091216256e-10
1.0693875893192762e-9
7.284646924238201e-10
5.505570092137572e-10
1.764358304651315e-10
2.82610125775368e-10
5.915498322761004e-10
8.912291173312047e-10
1.0977084979137358e-9
2.8741494635739522e-9
7.088070181251162e-9
9.818735328124366e-9
4.930969536960073e-9
3.0846039428707407e-9
1.0114513114890595e-8
1.5791030603626418e-8
2.055598640837313e-8
2.4658608393240853e-8
2.8142600681290435e-8
3.0963059036992245e-8
1.4439784374507306e-8
3.6190417128076887e-9
1.7322394414110495e-8
1.572364284714402e-8
1.6011841646649258e-8
1.827634741276724e-8
6.459761215054101e-9
2.2128823274671767e-8
2.5459780687122686e-8
2.1848765387738815e-8
1.9604250909472062e-8
1.744541576910638e-8
1.4585910489192604e-8
1.0773834717563112e-8
5.510048842551426e-9
3.4600477549456665e-9
2.2894556884685645e-8
3.005117931670403e-8
2.4293535550130836e-8
2.1657746717331275e-8
3.512685646898067e-7
3.13639950597394e-7
2.862701599032523e-6
4.880025819982233e-7
1.1662510219573416e-7
2.7409951119573276e-9
9.456428205174372e-8
3.0487947700211014e-7
1.3470046468630058e-7
1.6733704276986563e-7
1.1672683327814699e-7
1.0342731376584424e-7
1.2809825866072495e-7
5.876044897926996e-8
1.6390897145581237e-7
2.4819233187220294e-7
9.135732138510242e-8
8.153278205852503e-9
1.2726353817542416e-8
1.0260092579787973e-8
3.873596215544931e-9
9.14558824226718e-10
1.3867289936427395e-9
3.251636893542014e-9
2.4309373715637936e-9
1.4010859474978193e-9
1.3566467806922114e-9
3.144061094073003e-9
5.211011973556969e-9
7.657227513951379e-9
9.319923937434896e-9
2.5966288624221908e-8
6.319107429618105e-8
7.524534445592127e-8
1.8761733800175138e-8
4.774202091392188e-8
9.579657479935387e-8
1.304482782582844e-7
1.5757815878354044e-7
1.7906631626315387e-7
1.9421350331292705e-7
2.010383756969581e-7
8.599048929960488e-8
3.565375028861352e-8
8.231368949081947e-9
4.851969961865486e-8
4.9292639273945296e-8
5.826703500645655e-8
4.51995436277654e-8
5.0792734272125525e-8
9.94923748856275e-8
8.284134196510319e-8
7.408405220821545e-8
6.937246905788474e-8
6.44196533857813e-8
5.5920680187106473e-8
4.043393795706626e-8
1.0645445562177605e-8
5.0638496566525486e-8
1.0794315863657948e-7
1.0140452891934015e-7
9.80834530775414e-7
2.951117337442059e-7
8.425522263678398e-6
1.584682339017532e-6
5.161045240033064e-7
9.592071956265175e-8
1.6719669730860105e-7
8.859752883537295e-7
3.643524876578486e-7
4.341116011862705e-7
1.8394477119974004e-8
8.176298107216301e-8
2.2636853681082239e-7
3.8334261247725123e-7
2.456545373680579e-6
4.697828061234463e-7
3.8439427191279844e-7
3.722762758076803e-8
8.934005459861914e-9
1.5122700347891376e-9
1.3305800274295928e-9
5.396697802120475e-10
3.9401725822100736e-10
6.610503383502393e-10
1.573253142308664e-11
3.6274246554236714e-11
5.494546520800764e-11
1.0195583640506678e-10
1.1813823132563222e-10
6.192138517018854e-11
1.1221530009154055e-11
2.489868312690403e-10
2.5274523742034076e-10
3.208198247025898e-10
4.614739500046961e-10
7.189802323274929e-10
1.192070316966706e-9
2.076334319960388e-9
3.647292934850841e-9
5.788212954266835e-9
7.643627581380102e-9
9.220535852158168e-9
2.1891193861101317e-8
5.2917756860856154e-8
6.263948687789447e-8
6.261098957706006e-8
6.930202745774875e-8
1.2755308524890002e-7
9.412157731675372e-9
7.329234780453976e-12
4.963971765401879e-13
0.
3.122228968699205e-14
0.
2.344121077945472e-14
2.7541738620617304e-14
0.
0.
0.
0.
0.
0.
5.138163903269484e-14
6.604145164546898e-14
8.662822043328872e-14
1.1683859895579695e-13
1.6000253489889378e-13
2.2113861867817987e-13
3.0747192035737556e-13
4.293565164639889e-13
6.016175807334456e-13
8.454740006102523e-13
1.1912811437295533e-12
1.2858499204089363e-12
6.853458677379822e-13
5.480849838496398e-13
6.064784871537123e-13
8.117197546604261e-13
1.136436632828483e-12
1.5908218336045092e-12
2.2552944170329153e-12
3.2733088527305636e-12
4.8727638336006146e-12
7.425022850011878e-12
1.1556400732485463e-11
1.8357327086239434e-11
2.979176916013243e-11
4.9544057466463155e-11
8.489502883470011e-11
1.5126542515343996e-10
2.846028404210822e-10
5.8098121528409e-10
1.350043262494354e-9
1.5945832758636955e-8
4.6632708203652903e-8
2.522499884820221e-8
2.164189780605033e-8
4.664889783160165e-8
6.087964346424231e-8
7.068349343029873e-8
7.580909463176047e-8
7.466319816536393e-8
6.752034880630229e-8
5.69048999660449e-8
5.133541731156669e-8
3.3171700747904587e-8
1.8483524609541825e-8
1.0396218613397867e-8
1.7191697387733665e-8
1.551077159250667e-8
1.6562048828189844e-8
1.3272320588089507e-8
6.458163672842616e-9
2.595145420929918e-8
2.2384439199795063e-8
1.951632003329909e-8
1.7240961411214994e-8
1.4543227884939228e-8
1.0776565573487139e-8
4.436790385233878e-9
1.1896381202644533e-8
3.244672043795602e-8
2.422077006524063e-8
1.1804095399959095e-7
1.1649627360775487e-7
2.2066158777219902e-7
3.4609940143151285e-8
1.4634080819680192e-8
4.8444472248844694e-9
4.047041182157094e-9
2.1531659764951264e-8
5.899355205211986e-8
3.101984853796222e-8
4.500835987914284e-8
2.370375737574779e-8
3.645612949318341e-9
7.176487579990643e-8
4.175333711811276e-8
6.93473097666984e-8
4.7327748019854496e-8
1.5333477698799348e-8
1.385674227243734e-8
2.971263815658999e-10
5.661610261408154e-9
3.0396333105721698e-9
2.28407091216256e-10
1.0693875893192762e-9
7.284646924238201e-10
5.505570092137572e-10
1.764358304651315e-10
2.82610125775368e-10
5.915498322761004e-10
8.912291173312047e-10
1.0977084979137358e-9
2.8741494635739522e-9
7.088070181251162e-9
9.818735328124366e-9
4.930969536960073e-9
3.0846039428707407e-9
1.0114513114890595e-8
1.5791030603626418e-8
2.055598640837313e-8
2.4658608393240853e-8
2.8142600681290435e-8
3.0963059036992245e-8
1.4439784374507306e-8
3.6190417128076887e-9
1.7322394414110495e-8
1.572364284714402e-8
1.6011841646649258e-8
1.827634741276724e-8
6.459761215054101e-9
2.2128823274671767e-8
2.5459780687122686e-8
2.1848765387738815e-8
1.9604250909472062e-8
1.744541576910638e-8
1.4585910489192604e-8
1.0773834717563112e-8
5.510048842551426e-9
3.4600477549456665e-9
2.2894556884685645e-8
3.005117931670403e-8
2.4293535550130836e-8
2.1657746717331275e-8
3.512685646898067e-7
3.13639950597394e-7
2.862701599032523e-6
4.880025819982233e-7
1.1662510219573416e-7
2.7409951119573276e-9
9.456428205174372e-8
3.0487947700211014e-7
1.3470046468630058e-7
1.6733704276986563e-7
1.1672683327814699e-7
1.0342731376584424e-7
1.2809825866072495e-7
5.876044897926996e-8
1.6390897145581237e-7
2.4819233187220294e-7
9.135732138510242e-8
8.153278205852503e-9
1.2726353817542416e-8
1.0260092579787973e-8
3.873596215544931e-9
9.14558824226718e-10
1.3867289936427395e-9
3.251636893542014e-9
2.4309373715637936e-9
1.4010859474978193e-9
1.3566467806922114e-9
3.144061094073003e-9
5.211011973556969e-9
7.657227513951379e-9
9.319923937434896e-9
2.5966288624221908e-8
6.319107429618105e-8
7.524534445592127e-8
1.8761733800175138e-8
4.774202091392188e-8
9.579657479935387e-8
1.304482782582844e-7
1.5757815878354044e-7
1.7906631626315387e-7
1.9421350331292705e-7
2.010383756969581e-7
8.599048929960488e-8
3.565375028861352e-8
8.231368949081947e-9
4.851969961865486e-8
4.9292639273945296e-8
5.826703500645655e-8
4.51995436277654e-8
5.0792734272125525e-8
9.94923748856275e-8
8.284134196510319e-8
7.408405220821545e-8
6.937246905788474e-8
6.44196533857813e-8
5.5920680187106473e-8
4.043393795706626e-8
1.0645445562177605e-8
5.0638496566525486e-8
1.0794315863657948e-7
1.0140452891934015e-7
9.80834530775414e-7
2.951117337442059e-7
8.425522263678398e-6
1.584682339017532e-6
5.161045240033064e-7
9.592071956265175e-8
1.6719669730860105e-7
8.859752883537295e-7
3.643524876578486e-7
4.341116011862705e-7
1.8394477119974004e-8
8.176298107216301e-8
2.2636853681082239e-7
3.8334261247725123e-7
2.456545373680579e-6
4.697828061234463e-7
3.8439427191279844e-7
3.722762758076803e-8
8.934005459861914e-9
1.5122700347891376e-9
1.3305800274295928e-9
5.396697802120475e-10
3.9401725822100736e-10
6.610503383502393e-10
1.573253142308664e-11
3.6274246554236714e-11
5.494546520800764e-11
1.0195583640506678e-10
1.1813823132563222e-10
6.192138517018854e-11
1.1221530009154055e-11
2.489868312690403e-10
2.5274523742034076e-10
3.208198247025898e-10
4.614739500046961e-10
7.189802323274929e-10
1.192070316966706e-9
2.076334319960388e-9
3.647292934850841e-9
5.788212954266835e-9
7.643627581380102e-9
9.220535852158168e-9
2.1891193861101317e-8
5.2917756860856154e-8
6.263948687789447e-8
6.261098957706006e-8
6.930202745774875e-8
1.2755308524890002e-7
9.412157731675372e-9
7.329234780453976e-12
4.963971765401879e-13
0.
3.122228968699205e-14
0.
2.344121077945472e-14
2.7541738620617304e-14
0.
0.
0.
0.
0.
0.
5.138163903269484e-14
6.604145164546898e-14
8.662822043328872e-14
1.1683859895579695e-13
1.6000253489889378e-13
2.2113861867817987e-13
3.0747192035737556e-13
4.293565164639889e-13
6.016175807334456e-13
8.454740006102523e-13
1.1912811437295533e-12
1.2858499204089363e-12
6.853458677379822e-13
5.480849838496398e-13
6.064784871537123e-13
8.117197546604261e-13
1.136436632828483e-12
1.5908218336045092e-12
2.2552944170329153e-12
3.2733088527305636e-12
4.8727638336006146e-12
7.425022850011878e-12
1.1556400732485463e-11
1.8357327086239434e-11
2.979176916013243e-11
4.9544057466463155e-11
8.489502883470011e-11
1.5126542515343996e-10
2.846028404210822e-10
5.8098121528409e-10
1.350043262494354e-9
1.5945832758636955e-8
4.6632708203652903e-8
2.522499884820221e-8
2.164189780605033e-8
4.664889783160165e-8
6.087964346424231e-8
7.068349343029873e-8
7.580909463176047e-8
7.466319816536393e-8
6.752034880630229e-8
5.69048999660449e-8
5.133541731156669e-8
3.3171700747904587e-8
1.8483524609541825e-8
1.0396218613397867e-8
1.7191697387733665e-8
1.551077159250667e-8
1.6562048828189844e-8
1.3272320588089507e-8
6.458163672842616e-9
2.595145420929918e-8
2.2384439199795063e-8
1.951632003329909e-8
1.7240961411214994e-8
1.4543227884939228e-8
1.0776565573487139e-8
4.436790385233878e-9
1.1896381202644533e-8
3.244672043795602e-8
2.422077006524063e-8
1.1804095399959095e-7
1.1649627360775487e-7
2.2066158777219902e-7
3.4609940143151285e-8
1.4634080819680192e-8
4.8444472248844694e-9
4.047041182157094e-9
2.1531659764951264e-8
5.899355205211986e-8
3.101984853796222e-8
4.500835987914284e-8
2.370375737574779e-8
3.645612949318341e-9
7.176487579990643e-8
4.175333711811276e-8
6.93473097666984e-8
4.7327748019854496e-8
1.5333477698799348e-8
1.385674227243734e-8
2.971263815658999e-10
5.661610261408154e-9
3.0396333105721698e-9
2.28407091216256e-10
1.0693875893192762e-9
7.284646924238201e-10
5.505570092137572e-10
1.764358304651315e-10
2.82610125775368e-10
5.915498322761004e-10
8.912291173312047e-10
1.0977084979137358e-9
2.8741494635739522e-9
7.088070181251162e-9
9.818735328124366e-9
4.930969536960073e-9
3.0846039428707407e-9
1.0114513114890595e-8
1.5791030603626418e-8
2.055598640837313e-8
2.4658608393240853e-8
2.8142600681290435e-8
3.0963059036992245e-8
1.4439784374507306e-8
3.6190417128076887e-9
1.7322394414110495e-8
1.572364284714402e-8
1.6011841646649258e-8
1.827634741276724e-8
6.459761215054101e-9
2.2128823274671767e-8
2.5459780687122686e-8
2.1848765387738815e-8
1.9604250909472062e-8
1.744541576910638e-8
1.4585910489192604e-8
1.0773834717563112e-8
5.510048842551426e-9
3.4600477549456665e-9
2.2894556884685645e-8
3.005117931670403e-8
2.4293535550130836e-8
2.1657746717331275e-8
3.512685646898067e-7
3.13639950597394e-7
2.862701599032523e-6
4.880025819982233e-7
1.1662510219573416e-7
2.7409951119573276e-9
9.456428205174372e-8
3.0487947700211014e-7
1.3470046468630058e-7
1.6733704276986563e-7
1.1672683327814699e-7
1.0342731376584424e-7
1.2809825866072495e-7
5.876044897926996e-8
1.6390897145581237e-7
2.4819233187220294e-7
9.135732138510242e-8
8.153278205852503e-9
1.2726353817542416e-8
1.0260092579787973e-8
3.873596215544931e-9
9.14558824226718e-10
1.3867289936427395e-9
3.251636893542014e-9
2.4309373715637936e-9
1.4010859474978193e-9
1.3566467806922114e-9
3.144061094073003e-9
5.211011973556969e-9
7.657227513951379e-9
9.319923937434896e-9
2.5966288624221908e-8
6.319107429618105e-8
7.524534445592127e-8
1.8761733800175138e-8
4.774202091392188e-8
9.579657479935387e-8
1.304482782582844e-7
1.5757815878354044e-7
1.7906631626315387e-7
1.9421350331292705e-7
2.010383756969581e-7
8.599048929960488e-8
3.565375028861352e-8
8.231368949081947e-9
4.851969961865486e-8
4.9292639273945296e-8
5.826703500645655e-8
4.51995436277654e-8
5.0792734272125525e-8
9.94923748856275e-8
8.284134196510319e-8
7.408405220821545e-8
6.937246905788474e-8
6.44196533857813e-8
5.5920680187106473e-8
4.043393795706626e-8
1.0645445562177605e-8
5.0638496566525486e-8
1.0794315863657948e-7
1.0140452891934015e-7
9.80834530775414e-7
2.951117337442059e-7
8.425522263678398e-6
1.584682339017532e-6
5.161045240033064e-7
9.592071956265175e-8
1.6719669730860105e-7
8.859752883537295e-7
3.643524876578486e-7
4.341116011862705e-7
1.8394477119974004e-8
8.176298107216301e-8
2.2636853681082239e-7
3.8334261247725123e-7
2.456545373680579e-6
4.697828061234463e-7
3.8439427191279844e-7
3.722762758076803e-8
8.934005459861914e-9
1.5122700347891376e-9
1.3305800274295928e-9
5.396697802120475e-10
3.9401725822100736e-10
6.610503383502393e-10
1.573253142308664e-11
3.6274246554236714e-11
5.494546520800764e-11
1.0195583640506678e-10
1.1813823132563222e-10
6.192138517018854e-11
1.1221530009154055e-11
2.489868312690403e-10
2.5274523742034076e-10
3.208198247025898e-10
4.614739500046961e-10
7.189802323274929e-10
1.192070316966706e-9
2.076334319960388e-9
3.647292934850841e-9
5.788212954266835e-9
7.643627581380102e-9
9.220535852158168e-9
2.1891193861101317e-8
5.2917756860856154e-8
6.263948687789447e-8
6.261098957706006e-8
6.930202745774875e-8
1.2755308524890002e-7
9.412157731675372e-9
7.329234780453976e-12
4.963971765401879e-13
0.
3.122228968699205e-14
0.
2.344121077945472e-14
2.7541738620617304e-14
0.
0.
0.
0.
0.
0.
5.138163903269484e-14
6.604145164546898e-14
8.662822043328872e-14
1.1683859895579695e-13
1.6000253489889378e-13
2.2113861867817987e-13
3.0747192035737556e-13
4.293565164639889e-13
6.016175807334456e-13
8.454740006102523e-13
1.1912811437295533e-12
1.2858499204089363e-12
6.853458677379822e-13
5.480849838496398e-13
6.064784871537123e-13
8.117197546604261e-13
1.136436632828483e-12
1.5908218336045092e-12
2.2552944170329153e-12
3.2733088527305636e-12
4.8727638336006146e-12
7.425022850011878e-12
1.1556400732485463e-11
1.8357327086239434e-11
2.979176916013243e-11
4.9544057466463155e-11
8.489502883470011e-11
1.5126542515343996e-10
2.846028404210822e-10
5.8098121528409e-10
1.350043262494354e-9
1.5945832758636955e-8
4.6632708203652903e-8
2.522499884820221e-8
2.164189780605033e-8
4.664889783160165e-8
6.087964346424231e-8
7.068349343029873e-8
7.580909463176047e-8
7.466319816536393e-8
6.752034880630229e-8
5.69048999660449e-8
5.133541731156669e-8
3.3171700747904587e-8
1.8483524609541825e-8
1.0396218613397867e-8
1.7191697387733665e-8
1.551077159250667e-8
1.6562048828189844e-8
1.3272320588089507e-8
6.458163672842616e-9
2.595145420929918e-8
2.2384439199795063e-8
1.951632003329909e-8
1.7240961411214994e-8
1.4543227884939228e-8
1.0776565573487139e-8
4.436790385233878e-9
1.1896381202644533e-8
3.244672043795602e-8
2.422077006524063e-8
1.1804095399959095e-7
1.1649627360775487e-7
2.2066158777219902e-7
3.4609940143151285e-8
1.4634080819680192e-8
4.8444472248844694e-9
4.047041182157094e-9
2.1531659764951264e-8
5.899355205211986e-8
3.101984853796222e-8
4.500835987914284e-8
2.370375737574779e-8
3.645612949318341e-9
7.176487579990643e-8
4.175333711811276e-8
6.93473097666984e-8
4.7327748019854496e-8
1.5333477698799348e-8
1.385674227243734e-8
2.971263815658999e-10
5.661610261408154e-9
3.0396333105721698e-9
2.28407091216256e-10
1.0693875893192762e-9
7.284646924238201e-10
5.505570092137572e-10
1.764358304651315e-10
2.82610125775368e-10
5.915498322761004e-10
8.912291173312047e-10
1.0977084979137358e-9
2.8741494635739522e-9
7.088070181251162e-9
9.818735328124366e-9
4.930969536960073e-9
3.0846039428707407e-9
1.0114513114890595e-8
1.5791030603626418e-8
2.055598640837313e-8
2.4658608393240853e-8
2.8142600681290435e-8
3.0963059036992245e-8
1.4439784374507306e-8
3.6190417128076887e-9
1.7322394414110495e-8
1.572364284714402e-8
1.6011841646649258e-8
1.827634741276724e-8
6.459761215054101e-9
2.2128823274671767e-8
2.5459780687122686e-8
2.1848765387738815e-8
1.9604250909472062e-8
1.744541576910638e-8
1.4585910489192604e-8
1.0773834717563112e-8
5.510048842551426e-9
3.4600477549456665e-9
2.2894556884685645e-8
3.005117931670403e-8
2.4293535550130836e-8
2.1657746717331275e-8
3.512685646898067e-7
3.13639950597394e-7
2.862701599032523e-6
4.880025819982233e-7
1.1662510219573416e-7
2.7409951119573276e-9
9.456428205174372e-8
3.0487947700211014e-7
1.3470046468630058e-7
1.6733704276986563e-7
1.1672683327814699e-7
1.0342731376584424e-7
1.2809825866072495e-7
5.876044897926996e-8
1.6390897145581237e-7
2.4819233187220294e-7
9.135732138510242e-8
8.153278205852503e-9
1.2726353817542416e-8
1.0260092579787973e-8
3.873596215544931e-9
9.14558824226718e-10
1.3867289936427395e-9
3.251636893542014e-9
2.4309373715637936e-9
1.4010859474978193e-9
1.3566467806922114e-9
3.144061094073003e-9
5.211011973556969e-9
7.657227513951379e-9
9.319923937434896e-9
2.5966288624221908e-8
6.319107429618105e-8
7.524534445592127e-8
1.8761733800175138e-8
4.774202091392188e-8
9.579657479935387e-8
1.304482782582844e-7
1.5757815878354044e-7
1.7906631626315387e-7
1.9421350331292705e-7
2.010383756969581e-7
8.599048929960488e-8
3.565375028861352e-8
8.231368949081947e-9
4.851969961865486e-8
4.9292639273945296e-8
5.826703500645655e-8
4.51995436277654e-8
5.0792734272125525e-8
9.94923748856275e-8
8.284134196510319e-8
7.408405220821545e-8
6.937246905788474e-8
6.44196533857813e-8
5.5920680187106473e-8
4.043393795706626e-8
1.0645445562177605e-8
5.0638496566525486e-8
1.0794315863657948e-7
1.0140452891934015e-7
9.80834530775414e-7
2.951117337442059e-7
8.425522263678398e-6
1.584682339017532e-6
5.161045240033064e-7
9.592071956265175e-8
1.6719669730860105e-7
8.859752883537295e-7
3.643524876578486e-7
4.341116011862705e-7
1.8394477119974004e-8
8.176298107216301e-8
2.2636853681082239e-7
3.8334261247725123e-7
2.456545373680579e-6
4.697828061234463e-7
3.8439427191279844e-7
3.722762758076803e-8
8.934005459861914e-9
1.5122700347891376e-9
1.3305800274295928e-9
5.396697802120475e-10
3.9401725822100736e-10
6.610503383502393e-10
1.573253142308664e-11
3.6274246554236714e-11
5.494546520800764e-11
1.0195583640506678e-10
1.1813823132563222e-10
6.192138517018854e-11
1.1221530009154055e-11
2.489868312690403e-10
2.5274523742034076e-10
3.208198247025898e-10
4.614739500046961e-10
7.189802323274929e-10
1.192070316966706e-9
2.076334319960388e-9
3.647292934850841e-9
5.788212954266835e-9
7.643627581380102e-9
9.220535852158168e-9
2.1891193861101317e-8
5.2917756860856154e-8
6.263948687789447e-8
6.261098957706006e-8
6.930202745774875e-8
1.2755308524890002e-7
9.412157731675372e-9
7.329234780453976e-12
4.963971765401879e-13
0.
3.122228968699205e-14
0.
2.344121077945472e-14
2.7541738620617304e-14
0.
0.
0.
0.
0.
0.
5.138163903269484e-14
6.604145164546898e-14
8.662822043328872e-14
1.1683859895579695e-13
1.6000253489889378e-13
2.2113861867817987e-13
3.0747192035737556e-13
4.293565164639889e-13
6.016175807334456e-13
8.454740006102523e-13
1.1912811437295533e-12
1.2858499204089363e-12
6.853458677379822e-13
5.480849838496398e-13
6.064784871537123e-13
8.117197546604261e-13
1.136436632828483e-12
1.5908218336045092e-12
2.2552944170329153e-12
3.2733088527305636e-12
4.8727638336006146e-12
7.425022850011878e-12
1.1556400732485463e-11
1.8357327086239434e-11
2.979176916013243e-11
4.9544057466463155e-11
8.489502883470011e-11
1.5126542515343996e-10
2.846028404210822e-10
5.8098121528409e-10
1.350043262494354e-9
1.5945832758636955e-8
4.6632708203652903e-8
2.522499884820221e-8
2.164189780605033e-8
4.664889783160165e-8
6.087964346424231e-8
7.068349343029873e-8
7.580909463176047e-8
7.466319816536393e-8
6.752034880630229e-8
5.69048999660449e-8
5.133541731156669e-8
3.3171700747904587e-8
1.8483524609541825e-8
1.0396218613397867e-8
1.7191697387733665e-8
1.551077159250667e-8
1.6562048828189844e-8
1.3272320588089507e-8
6.458163672842616e-9
2.595145420929918e-8
2.2384439199795063e-8
1.951632003329909e-8
1.7240961411214994e-8
1.4543227884939228e-8
1.0776565573487139e-8
4.436790385233878e-9
1.1896381202644533e-8
3.244672043795602e-8
2.422077006524063e-8
1.1804095399959095e-7
1.1649627360775487e-7
2.2066158777219902e-7
3.4609940143151285e-8
1.4634080819680192e-8
4.8444472248844694e-9
4.047041182157094e-9
2.1531659764951264e-8
5.899355205211986e-8
3.101984853796222e-8
4.500835987914284e-8
2.370375737574779e-8
3.645612949318341e-9
7.176487579990643e-8
4.175333711811276e-8
6.93473097666984e-8
4.7327748019854496e-8
1.5333477698799348e-8
1.385674227243734e-8
2.971263815658999e-10
5.661610261408154e-9
3.0396333105721698e-9
2.28407091216256e-10
1.0693875893192762e-9
7.284646924238201e-10
5.505570092137572e-10
1.764358304651315e-10
2.82610125775368e-10
5.915498322761004e-10
8.912291173312047e-10
1.0977084979137358e-9
2.8741494635739522e-9
7.088070181251162e-9
9.818735328124366e-9
4.930969536960073e-9
3.0846039428707407e-9
1.0114513114890595e-8
1.5791030603626418e-8
2.055598640837313e-8
2.4658608393240853e-8
2.8142600681290435e-8
3.0963059036992245e-8
1.4439784374507306e-8
3.6190417128076887e-9
1.7322394414110495e-8
1.572364284714402e-8
1.6011841646649258e-8
1.827634741276724e-8
6.459761215054101e-9
2.2128823274671767e-8
2.5459780687122686e-8
2.1848765387738815e-8
1.9604250909472062e-8
1.744541576910638e-8
1.4585910489192604e-8
1.0773834717563112e-8
5.510048842551426e-9
3.4600477549456665e-9
2.2894556884685645e-8
3.005117931670403e-8
2.4293535550130836e-8
2.1657746717331275e-8
3.512685646898067e-7
3.13639950597394e-7
2.862701599032523e-6
4.880025819982233e-7
1.1662510219573416e-7
2.7409951119573276e-9
9.456428205174372e-8
3.0487947700211014e-7
1.3470046468630058e-7
1.6733704276986563e-7
1.1672683327814699e-7
1.0342731376584424e-7
1.2809825866072495e-7
5.876044897926996e-8
1.6390897145581237e-7
2.4819233187220294e-7
9.135732138510242e-8
8.153278205852503e-9
1.2726353817542416e-8
1.0260092579787973e-8
3.873596215544931e-9
9.14558824226718e-10
1.3867289936427395e-9
3.251636893542014e-9
2.4309373715637936e-9
1.4010859474978193e-9
1.3566467806922114e-9
3.144061094073003e-9
5.211011973556969e-9
7.657227513951379e-9
9.319923937434896e-9
2.5966288624221908e-8
6.319107429618105e-8
7.524534445592127e-8
1.8761733800175138e-8
4.774202091392188e-8
9.579657479935387e-8
1.304482782582844e-7
1.5757815878354044e-7
1.7906631626315387e-7
1.9421350331292705e-7
2.010383756969581e-7
8.599048929960488e-8
3.565375028861352e-8
8.231368949081947e-9
4.851969961865486e-8
4.9292639273945296e-8
5.826703500645655e-8
4.51995436277654e-8
5.0792734272125525e-8
9.94923748856275e-8
8.284134196510319e-8
7.408405220821545e-8
6.937246905788474e-8
6.44196533857813e-8
5.5920680187106473e-8
4.043393795706626e-8
1.0645445562177605e-8
5.0638496566525486e-8
1.0794315863657948e-7
1.0140452891934015e-7
9.80834530775414e-7
2.951117337442059e-7
8.425522263678398e-6
1.584682339017532e-6
5.161045240033064e-7
9.592071956265175e-8
1.6719669730860105e-7
8.859752883537295e-7
3.643524876578486e-7
4.341116011862705e-7
1.8394477119974004e-8
8.176298107216301e-8
2.2636853681082239e-7
3.8334261247725123e-7
2.456545373680579e-6
4.697828061234463e-7
3.8439427191279844e-7
3.722762758076803e-8
8.934005459861914e-9
1.5122700347891376e-9
1.3305800274295928e-9
5.396697802120475e-10
3.9401725822100736e-10
6.610503383502393e-10
1.573253142308664e-11
3.6274246554236714e-11
5.494546520800764e-11
1.0195583640506678e-10
1.1813823132563222e-10
6.192138517018854e-11
1.1221530009154055e-11
2.489868312690403e-10
2.5274523742034076e-10
3.208198247025898e-10
4.614739500046961e-10
7.189802323274929e-10
1.192070316966706e-9
2.076334319960388e-9
3.647292934850841e-9
5.788212954266835e-9
7.643627581380102e-9
9.220535852158168e-9
2.1891193861101317e-8
5.2917756860856154e-8
6.263948687789447e-8
6.261098957706006e-8
6.930202745774875e-8
1.2755308524890002e-7
9.412157731675372e-9
7.329234780453976e-12
4.963971765401879e-13
0.
3.122228968699205e-14
0.
2.344121077945472e-14
2.7541738620617304e-14
0.
0.
0.
0.
0.
0.
5.138163903269484e-14
6.604145164546898e-14
8.662822043328872e-14
1.1683859895579695e-13
1.6000253489889378e-13
2.2113861867817987e-13
3.0747192035737556e-13
4.293565164639889e-13
6.016175807334456e-13
8.454740006102523e-13
1.1912811437295533e-12
1.2858499204089363e-12
6.853458677379822e-13
5.480849838496398e-13
6.064784871537123e-13
8.117197546604261e-13
1.136436632828483e-12
1.5908218336045092e-12
2.2552944170329153e-12
3.2733088527305636e-12
4.8727638336006146e-12
7.425022850011878e-12
1.1556400732485463e-11
1.8357327086239434e-11
2.979176916013243e-11
4.9544057466463155e-11
8.489502883470011e-11
1.5126542515343996e-10
2.846028404210822e-10
5.8098121528409e-10
1.350043262494354e-9
1.5945832758636955e-8
4.6632708203652903e-8
2.522499884820221e-8
2.164189780605033e-8
4.664889783160165e-8
6.087964346424231e-8
7.068349343029873e-8
7.580909463176047e-8
7.466319816536393e-8
6.752034880630229e-8
5.69048999660449e-8
5.133541731156669e-8
3.3171700747904587e-8
1.8483524609541825e-8
1.0396218613397867e-8
1.7191697387733665e-8
1.551077159250667e-8
1.6562048828189844e-8
1.3272320588089507e-8
6.458163672842616e-9
2.595145420929918e-8
2.2384439199795063e-8
1.951632003329909e-8
1.7240961411214994e-8
1.4543227884939228e-8
1.0776565573487139e-8
4.436790385233878e-9
1.1896381202644533e-8
3.244672043795602e-8
2.422077006524063e-8
1.1804095399959095e-7
1.1649627360775487e-7
2.2066158777219902e-7
3.4609940143151285e-8
1.4634080819680192e-8
4.8444472248844694e-9
4.047041182157094e-9
2.1531659764951264e-8
5.899355205211986e-8
3.101984853796222e-8
4.500835987914284e-8
2.370375737574779e-8
3.645612949318341e-9
7.176487579990643e-8
4.175333711811276e-8
6.93473097666984e-8
4.7327748019854496e-8
1.5333477698799348e-8
1.385674227243734e-8
2.971263815658999e-10
5.661610261408154e-9
3.0396333105721698e-9
2.28407091216256e-10
1.0693875893192762e-9
7.284646924238201e-10
5.505570092137572e-10
1.764358304651315e-10
2.82610125775368e-10
5.915498322761004e-10
8.912291173312047e-10
1.0977084979137358e-9
2.8741494635739522e-9
7.088070181251162e-9
9.818735328124366e-9
4.930969536960073e-9
3.0846039428707407e-9
1.0114513114890595e-8
1.5791030603626418e-8
2.055598640837313e-8
2.4658608393240853e-8
2.8142600681290435e-8
3.0963059036992245e-8
1.4439784374507306e-8
3.6190417128076887e-9
1.7322394414110495e-8
1.572364284714402e-8
1.6011841646649258e-8
1.827634741276724e-8
6.459761215054101e-9
2.2128823274671767e-8
2.5459780687122686e-8
2.1848765387738815e-8
1.9604250909472062e-8
1.744541576910638e-8
1.4585910489192604e-8
1.0773834717563112e-8
5.510048842551426e-9
3.4600477549456665e-9
2.2894556884685645e-8
3.005117931670403e-8
2.4293535550130836e-8
2.1657746717331275e-8
3.512685646898067e-7
3.13639950597394e-7
2.862701599032523e-6
4.880025819982233e-7
1.1662510219573416e-7
2.7409951119573276e-9
9.456428205174372e-8
3.0487947700211014e-7
1.3470046468630058e-7
1.6733704276986563e-7
1.1672683327814699e-7
1.0342731376584424e-7
1.2809825866072495e-7
5.876044897926996e-8
1.6390897145581237e-7
2.4819233187220294e-7
9.135732138510242e-8
8.153278205852503e-9
1.2726353817542416e-8
1.0260092579787973e-8
3.873596215544931e-9
9.14558824226718e-10
1.3867289936427395e-9
3.251636893542014e-9
2.4309373715637936e-9
1.4010859474978193e-9
1.3566467806922114e-9
3.144061094073003e-9
5.211011973556969e-9
7.657227513951379e-9
9.319923937434896e-9
2.5966288624221908e-8
6.319107429618105e-8
7.524534445592127e-8
1.8761733800175138e-8
4.774202091392188e-8
9.579657479935387e-8
1.304482782582844e-7
1.5757815878354044e-7
1.7906631626315387e-7
1.9421350331292705e-7
2.010383756969581e-7
8.599048929960488e-8
3.565375028861352e-8
8.231368949081947e-9
4.851969961865486e-8
4.9292639273945296e-8
5.826703500645655e-8
4.51995436277654e-8
5.0792734272125525e-8
9.94923748856275e-8
8.284134196510319e-8
7.408405220821545e-8
6.937246905788474e-8
6.44196533857813e-8
5.5920680187106473e-8
4.043393795706626e-8
1.0645445562177605e-8
5.0638496566525486e-8
1.0794315863657948e-7
1.0140452891934015e-7
9.80834530775414e-7
2.951117337442059e-7
8.425522263678398e-6
1.584682339017532e-6
5.161045240033064e-7
9.592071956265175e-8
1.6719669730860105e-7
8.859752883537295e-7
3.643524876578486e-7
4.341116011862705e-7
1.8394477119974004e-8
8.176298107216301e-8
2.2636853681082239e-7
3.8334261247725123e-7
2.456545373680579e-6
4.697828061234463e-7
3.8439427191279844e-7
3.722762758076803e-8
8.934005459861914e-9
1.5122700347891376e-9
1.3305800274295928e-9
5.396697802120475e-10
3.9401725822100736e-10
6.610503383502393e-10
1.573253142308664e-11
3.6274246554236714e-11
5.494546520800764e-11
1.0195583640506678e-10
1.1813823132563222e-10
6.192138517018854e-11
1.1221530009154055e-11
2.489868312690403e-10
2.5274523742034076e-10
3.208198247025898e-10
4.614739500046961e-10
7.189802323274929e-10
1.192070316966706e-9
2.076334319960388e-9
3.647292934850841e-9
5.788212954266835e-9
7.643627581380102e-9
9.220535852158168e-9
2.1891193861101317e-8
5.2917756860856154e-8
6.263948687789447e-8
6.261098957706006e-8
6.930202745774875e-8
1.2755308524890002e-7
9.412157731675372e-9
7.329234780453976e-12
4.963971765401879e-13
0.
3.122228968699205e-14
0.
2.344121077945472e-14
2.7541738620617304e-14
0.
0.
0.
0.
0.
0.
5.138163903269484e-14
6.604145164546898e-14
8.662822043328872e-14
1.1683859895579695e-13
1.6000253489889378e-13
2.2113861867817987e-13
3.0747192035737556e-13
4.293565164639889e-13
6.016175807334456e-13
8.454740006102523e-13
1.1912811437295533e-12
1.2858499204089363e-12
6.853458677379822e-13
5.480849838496398e-13
6.064784871537123e-13
8.117197546604261e-13
1.136436632828483e-12
1.5908218336045092e-12
2.2552944170329153e-12
3.2733088527305636e-12
4.8727638336006146e-12
7.425022850011878e-12
1.1556400732485463e-11
1.8357327086239434e-11
2.979176916013243e-11
4.9544057466463155e-11
8.489502883470011e-11
1.5126542515343996e-10
2.846028404210822e-10
5.8098121528409e-10
1.350043262494354e-9
1.5945832758636955e-8
4.6632708203652903e-8
2.522499884820221e-8
2.164189780605033e-8
4.664889783160165e-8
6.087964346424231e-8
7.068349343029873e-8
7.580909463176047e-8
7.466319816536393e-8
6.752034880630229e-8
5.69048999660449e-8
5.133541731156669e-8
3.3171700747904587e-8
1.8483524609541825e-8
1.0396218613397867e-8
1.7191697387733665e-8
1.551077159250667e-8
1.6562048828189844e-8
1.3272320588089507e-8
6.458163672842616e-9
2.595145420929918e-8
2.2384439199795063e-8
1.951632003329909e-8
1.7240961411214994e-8
1.4543227884939228e-8
1.0776565573487139e-8
4.436790385233878e-9
1.1896381202644533e-8
3.244672043795602e-8
2.422077006524063e-8
1.1804095399959095e-7
1.1649627360775487e-7
2.2066158777219902e-7
3.4609940143151285e-8
1.4634080819680192e-8
4.8444472248844694e-9
4.047041182157094e-9
2.1531659764951264e-8
5.899355205211986e-8
3.101984853796222e-8
4.500835987914284e-8
2.370375737574779e-8
3.645612949318341e-9
7.176487579990643e-8
4.175333711811276e-8
6.93473097666984e-8
4.7327748019854496e-8
1.5333477698799348e-8
1.385674227243734e-8
2.971263815658999e-10
5.661610261408154e-9
3.0396333105721698e-9
2.28407091216256e-10
1.0693875893192762e-9
7.284646924238201e-10
5.505570092137572e-10
1.764358304651315e-10
2.82610125775368e-10
5.915498322761004e-10
8.912291173312047e-10
1.0977084979137358e-9
2.8741494635739522e-9
7.088070181251162e-9
9.818735328124366e-9
4.930969536960073e-9
3.0846039428707407e-9
1.0114513114890595e-8
1.5791030603626418e-8
2.055598640837313e-8
2.4658608393240853e-8
2.8142600681290435e-8
3.0963059036992245e-8
1.4439784374507306e-8
3.6190417128076887e-9
1.7322394414110495e-8
1.572364284714402e-8
1.6011841646649258e-8
1.827634741276724e-8
6.459761215054101e-9
2.2128823274671767e-8
2.5459780687122686e-8
2.1848765387738815e-8
1.9604250909472062e-8
1.744541576910638e-8
1.4585910489192604e-8
1.0773834717563112e-8
5.510048842551426e-9
3.4600477549456665e-9
2.2894556884685645e-8
3.005117931670403e-8
2.4293535550130836e-8
2.1657746717331275e-8
3.512685646898067e-7
3.13639950597394e-7
2.862701599032523e-6
4.880025819982233e-7
1.1662510219573416e-7
2.7409951119573276e-9
9.456428205174372e-8
3.0487947700211014e-7
1.3470046468630058e-7
1.6733704276986563e-7
1.1672683327814699e-7
1.0342731376584424e-7
1.2809825866072495e-7
5.876044897926996e-8
1.6390897145581237e-7
2.4819233187220294e-7
9.135732138510242e-8
8.153278205852503e-9
1.2726353817542416e-8
1.0260092579787973e-8
3.873596215544931e-9
9.14558824226718e-10
1.3867289936427395e-9
3.251636893542014e-9
2.4309373715637936e-9
1.4010859474978193e-9
1.3566467806922114e-9
3.144061094073003e-9
5.211011973556969e-9
7.657227513951379e-9
9.319923937434896e-9
2.5966288624221908e-8
6.319107429618105e-8
7.524534445592127e-8
1.8761733800175138e-8
4.774202091392188e-8
9.579657479935387e-8
1.304482782582844e-7
1.5757815878354044e-7
1.7906631626315387e-7
1.9421350331292705e-7
2.010383756969581e-7
8.599048929960488e-8
3.565375028861352e-8
8.231368949081947e-9
4.851969961865486e-8
4.9292639273945296e-8
5.826703500645655e-8
4.51995436277654e-8
5.0792734272125525e-8
9.94923748856275e-8
8.284134196510319e-8
7.408405220821545e-8
6.937246905788474e-8
6.44196533857813e-8
5.5920680187106473e-8
4.043393795706626e-8
1.0645445562177605e-8
5.0638496566525486e-8
1.0794315863657948e-7
1.0140452891934015e-7
9.80834530775414e-7
2.951117337442059e-7
8.425522263678398e-6
1.584682339017532e-6
5.161045240033064e-7
9.592071956265175e-8
1.6719669730860105e-7
8.859752883537295e-7
3.643524876578486e-7
4.341116011862705e-7
1.8394477119974004e-8
8.176298107216301e-8
2.2636853681082239e-7
3.8334261247725123e-7
2.456545373680579e-6
4.697828061234463e-7
3.8439427191279844e-7
3.722762758076803e-8
8.934005459861914e-9
1.5122700347891376e-9
1.3305800274295928e-9
5.396697802120475e-10
3.9401725822100736e-10
6.610503383502393e-10
1.573253142308664e-11
3.6274246554236714e-11
5.494546520800764e-11
1.0195583640506678e-10
1.1813823132563222e-10
6.192138517018854e-11
1.1221530009154055e-11
2.489868312690403e-10
2.5274523742034076e-10
3.208198247025898e-10
4.614739500046961e-10
7.189802323274929e-10
1.192070316966706e-9
2.076334319960388e-9
3.647292934850841e-9
5.788212954266835e-9
7.643627581380102e-9
9.220535852158168e-9
2.1891193861101317e-8
5.2917756860856154e-8
6.263948687789447e-8
6.261098957706006e-8
6.930202745774875e-8
1.2755308524890002e-7
9.412157731675372e-9
7.329234780453976e-12
4.963971765401879e-13
0.
3.122228968699205e-14
0.
2.344121077945472e-14
2.7541738620617304e-14
0.
0.
0.
0.
0.
0.
5.138163903269484e-14
6.604145164546898e-14
8.662822043328872e-14
1.1683859895579695e-13
1.6000253489889378e-13
2.2113861867817987e-13
3.0747192035737556e-13
4.293565164639889e-13
6.016175807334456e-13
8.454740006102523e-13
1.1912811437295533e-12
1.2858499204089363e-12
6.853458677379822e-13
5.480849838496398e-13
6.064784871537123e-13
8.117197546604261e-13
1.136436632828483e-12
1.5908218336045092e-12
2.2552944170329153e-12
3.2733088527305636e-12
4.8727638336006146e-12
7.425022850011878e-12
1.1556400732485463e-11
1.8357327086239434e-11
2.979176916013243e-11
4.9544057466463155e-11
8.489502883470011e-11
1.5126542515343996e-10
2.846028404210822e-10
5.8098121528409e-10
1.350043262494354e-9
1.5945832758636955e-8
4.6632708203652903e-8
2.522499884820221e-8
2.164189780605033e-8
4.664889783160165e-8
6.087964346424231e-8
7.068349343029873e-8
7.580909463176047e-8
7.466319816536393e-8
6.752034880630229e-8
5.69048999660449e-8
5.133541731156669e-8
3.3171700747904587e-8
1.8483524609541825e-8
1.0396218613397867e-8
1.7191697387733665e-8
1.551077159250667e-8
1.6562048828189844e-8
1.3272320588089507e-8
6.458163672842616e-9
2.595145420929918e-8
2.2384439199795063e-8
1.951632003329909e-8
1.7240961411214994e-8
1.4543227884939228e-8
1.0776565573487139e-8
4.436790385233878e-9
1.1896381202644533e-8
3.244672043795602e-8
2.422077006524063e-8
1.1804095399959095e-7
1.1649627360775487e-7
2.2066158777219902e-7
3.4609940143151285e-8
1.4634080819680192e-8
4.8444472248844694e-9
4.047041182157094e-9
2.1531659764951264e-8
5.899355205211986e-8
3.101984853796222e-8
4.500835987914284e-8
2.370375737574779e-8
3.645612949318341e-9
7.176487579990643e-8
4.175333711811276e-8
6.93473097666984e-8
4.7327748019854496e-8
1.5333477698799348e-8
1.385674227243734e-8
2.971263815658999e-10
5.661610261408154e-9
3.0396333105721698e-9
2.28407091216256e-10
1.0693875893192762e-9
7.284646924238201e-10
5.505570092137572e-10
1.764358304651315e-10
2.82610125775368e-10
5.915498322761004e-10
8.912291173312047e-10
1.0977084979137358e-9
2.8741494635739522e-9
7.088070181251162e-9
9.818735328124366e-9
4.930969536960073e-9
3.0846039428707407e-9
1.0114513114890595e-8
1.5791030603626418e-8
2.055598640837313e-8
2.4658608393240853e-8
2.8142600681290435e-8
3.0963059036992245e-8
1.4439784374507306e-8
3.6190417128076887e-9
1.7322394414110495e-8
1.572364284714402e-8
1.6011841646649258e-8
1.827634741276724e-8
6.459761215054101e-9
2.2128823274671767e-8
2.5459780687122686e-8
2.1848765387738815e-8
1.9604250909472062e-8
1.744541576910638e-8
1.4585910489192604e-8
1.0773834717563112e-8
5.510048842551426e-9
3.4600477549456665e-9
2.2894556884685645e-8
3.005117931670403e-8
2.4293535550130836e-8
2.1657746717331275e-8
3.512685646898067e-7
3.13639950597394e-7
2.862701599032523e-6
4.880025819982233e-7
1.1662510219573416e-7
2.7409951119573276e-9
9.456428205174372e-8
3.0487947700211014e-7
1.3470046468630058e-7
1.6733704276986563e-7
1.1672683327814699e-7
1.0342731376584424e-7
1.2809825866072495e-7
5.876044897926996e-8
1.6390897145581237e-7
2.4819233187220294e-7
9.135732138510242e-8
8.153278205852503e-9
1.2726353817542416e-8
1.0260092579787973e-8
3.873596215544931e-9
9.14558824226718e-10
1.3867289936427395e-9
3.251636893542014e-9
2.4309373715637936e-9
1.4010859474978193e-9
1.3566467806922114e-9
3.144061094073003e-9
5.211011973556969e-9
7.657227513951379e-9
9.319923937434896e-9
2.5966288624221908e-8
6.319107429618105e-8
7.524534445592127e-8
1.8761733800175138e-8
4.774202091392188e-8
9.579657479935387e-8
1.304482782582844e-7
1.5757815878354044e-7
1.7906631626315387e-7
1.9421350331292705e-7
2.010383756969581e-7
8.599048929960488e-8
3.565375028861352e-8
8.231368949081947e-9
4.851969961865486e-8
4.9292639273945296e-8
5.826703500645655e-8
4.51995436277654e-8
5.0792734272125525e-8
9.94923748856275e-8
8.284134196510319e-8
7.408405220821545e-8
6.937246905788474e-8
6.44196533857813e-8
5.5920680187106473e-8
4.043393795706626e-8
1.0645445562177605e-8
5.0638496566525486e-8
1.0794315863657948e-7
1.0140452891934015e-7
9.80834530775414e-7
2.951117337442059e-7
8.425522263678398e-6
1.584682339017532e-6
5.161045240033064e-7
9.592071956265175e-8
1.6719669730860105e-7
8.859752883537295e-7
3.643524876578486e-7
4.341116011862705e-7
1.8394477119974004e-8
8.176298107216301e-8
2.2636853681082239e-7
3.8334261247725123e-7
2.456545373680579e-6
4.697828061234463e-7
3.8439427191279844e-7
3.722762758076803e-8
8.934005459861914e-9
1.5122700347891376e-9
1.3305800274295928e-9
5.396697802120475e-10
3.9401725822100736e-10
6.610503383502393e-10
1.573253142308664e-11
3.6274246554236714e-11
5.494546520800764e-11
1.0195583640506678e-10
1.1813823132563222e-10
6.192138517018854e-11
1.1221530009154055e-11
2.489868312690403e-10
2.5274523742034076e-10
3.208198247025898e-10
4.614739500046961e-10
7.189802323274929e-10
1.192070316966706e-9
2.076334319960388e-9
3.647292934850841e-9
5.788212954266835e-9
7.643627581380102e-9
9.220535852158168e-9
2.1891193861101317e-8
5.2917756860856154e-8
6.263948687789447e-8
6.261098957706006e-8
6.930202745774875e-8
1.2755308524890002e-7
9.412157731675372e-9
7.329234780453976e-12
4.963971765401879e-13
0.
3.122228968699205e-14
0.
2.344121077945472e-14
2.7541738620617304e-14
0.
0.
0.
0.
0.
0.
5.138163903269484e-14
6.604145164546898e-14
8.662822043328872e-14
1.1683859895579695e-13
1.6000253489889378e-13
2.2113861867817987e-13
3.0747192035737556e-13
4.293565164639889e-13
6.016175807334456e-13
8.454740006102523e-13
1.1912811437295533e-12
1.2858499204089363e-12
6.853458677379822e-13
5.480849838496398e-13
6.064784871537123e-13
8.117197546604261e-13
1.136436632828483e-12
1.5908218336045092e-12
2.2552944170329153e-12
3.2733088527305636e-12
4.8727638336006146e-12
7.425022850011878e-12
1.1556400732485463e-11
1.8357327086239434e-11
2.979176916013243e-11
4.9544057466463155e-11
8.489502883470011e-11
1.5126542515343996e-10
2.846028404210822e-10
5.8098121528409e-10
1.350043262494354e-9
1.5945832758636955e-8
4.6632708203652903e-8
2.522499884820221e-8
2.164189780605033e-8
4.664889783160165e-8
6.087964346424231e-8
7.068349343029873e-8
7.580909463176047e-8
7.466319816536393e-8
6.752034880630229e-8
5.69048999660449e-8
5.133541731156669e-8
3.3171700747904587e-8
1.8483524609541825e-8
1.0396218613397867e-8
1.7191697387733665e-8
1.551077159250667e-8
1.6562048828189844e-8
1.3272320588089507e-8
6.458163672842616e-9
2.595145420929918e-8
2.2384439199795063e-8
1.951632003329909e-8
1.7240961411214994e-8
1.4543227884939228e-8
1.0776565573487139e-8
4.436790385233878e-9
1.1896381202644533e-8
3.244672043795602e-8
2.422077006524063e-8
1.1804095399959095e-7
1.1649627360775487e-7
2.2066158777219902e-7
3.4609940143151285e-8
1.4634080819680192e-8
4.8444472248844694e-9
4.047041182157094e-9
2.1531659764951264e-8
5.899355205211986e-8
3.101984853796222e-8
4.500835987914284e-8
2.370375737574779e-8
3.645612949318341e-9
7.176487579990643e-8
4.175333711811276e-8
6.93473097666984e-8
4.7327748019854496e-8
1.5333477698799348e-8
1.385674227243734e-8
2.971263815658999e-10
5.661610261408154e-9
3.0396333105721698e-9
2.28407091216256e-10
1.0693875893192762e-9
7.284646924238201e-10
5.505570092137572e-10
1.764358304651315e-10
2.82610125775368e-10
5.915498322761004e-10
8.912291173312047e-10
1.0977084979137358e-9
2.8741494635739522e-9
7.088070181251162e-9
9.818735328124366e-9
4.930969536960073e-9
3.0846039428707407e-9
1.0114513114890595e-8
1.5791030603626418e-8
2.055598640837313e-8
2.4658608393240853e-8
2.8142600681290435e-8
3.0963059036992245e-8
1.4439784374507306e-8
3.6190417128076887e-9
1.7322394414110495e-8
1.572364284714402e-8
1.6011841646649258e-8
1.827634741276724e-8
6.459761215054101e-9
2.2128823274671767e-8
2.5459780687122686e-8
2.1848765387738815e-8
1.9604250909472062e-8
1.744541576910638e-8
1.4585910489192604e-8
1.0773834717563112e-8
5.510048842551426e-9
3.4600477549456665e-9
2.2894556884685645e-8
3.005117931670403e-8
2.4293535550130836e-8
2.1657746717331275e-8
3.512685646898067e-7
3.13639950597394e-7
2.862701599032523e-6
4.880025819982233e-7
1.1662510219573416e-7
2.7409951119573276e-9
9.456428205174372e-8
3.0487947700211014e-7
1.3470046468630058e-7
1.6733704276986563e-7
1.1672683327814699e-7
1.0342731376584424e-7
1.2809825866072495e-7
5.876044897926996e-8
1.6390897145581237e-7
2.4819233187220294e-7
9.135732138510242e-8
8.153278205852503e-9
1.2726353817542416e-8
1.0260092579787973e-8
3.873596215544931e-9
9.14558824226718e-10
1.3867289936427395e-9
3.251636893542014e-9
2.4309373715637936e-9
1.4010859474978193e-9
1.3566467806922114e-9
3.144061094073003e-9
5.211011973556969e-9
7.657227513951379e-9
9.319923937434896e-9
2.5966288624221908e-8
6.319107429618105e-8
7.524534445592127e-8
1.8761733800175138e-8
4.774202091392188e-8
9.579657479935387e-8
1.304482782582844e-7
1.5757815878354044e-7
1.7906631626315387e-7
1.9421350331292705e-7
2.010383756969581e-7
8.599048929960488e-8
3.565375028861352e-8
8.231368949081947e-9
4.851969961865486e-8
4.9292639273945296e-8
5.826703500645655e-8
4.51995436277654e-8
5.0792734272125525e-8
9.94923748856275e-8
8.284134196510319e-8
7.408405220821545e-8
6.937246905788474e-8
6.44196533857813e-8
5.5920680187106473e-8
4.043393795706626e-8
1.0645445562177605e-8
5.0638496566525486e-8
1.0794315863657948e-7
1.0140452891934015e-7
9.80834530775414e-7
2.951117337442059e-7
8.425522263678398e-6
1.584682339017532e-6
5.161045240033064e-7
9.592071956265175e-8
1.6719669730860105e-7
8.859752883537295e-7
3.643524876578486e-7
4.341116011862705e-7
1.8394477119974004e-8
8.176298107216301e-8
2.2636853681082239e-7
3.8334261247725123e-7
2.456545373680579e-6
4.697828061234463e-7
3.8439427191279844e-7
3.722762758076803e-8
8.934005459861914e-9
1.5122700347891376e-9
1.3305800274295928e-9
5.396697802120475e-10
3.9401725822100736e-10
6.610503383502393e-10
1.573253142308664e-11
3.6274246554236714e-11
5.494546520800764e-11
1.0195583640506678e-10
1.1813823132563222e-10
6.192138517018854e-11
1.1221530009154055e-11
2.489868312690403e-10
2.5274523742034076e-10
3.208198247025898e-10
4.614739500046961e-10
7.189802323274929e-10
1.192070316966706e-9
2.076334319960388e-9
3.647292934850841e-9
5.788212954266835e-9
7.643627581380102e-9
9.220535852158168e-9
2.1891193861101317e-8
5.2917756860856154e-8
6.263948687789447e-8
6.261098957706006e-8
6.930202745774875e-8
1.2755308524890002e-7
9.412157731675372e-9
7.329234780453976e-12
4.963971765401879e-13
0.
3.122228968699205e-14
0.
2.344121077945472e-14
2.7541738620617304e-14
0.
0.
0.
0.
0.
0.
5.138163903269484e-14
6.604145164546898e-14
8.662822043328872e-14
1.1683859895579695e-13
1.6000253489889378e-13
2.2113861867817987e-13
3.0747192035737556e-13
4.293565164639889e-13
6.016175807334456e-13
8.454740006102523e-13
1.1912811437295533e-12
1.2858499204089363e-12
6.853458677379822e-13
5.480849838496398e-13
6.064784871537123e-13
8.117197546604261e-13
1.136436632828483e-12
1.5908218336045092e-12
2.2552944170329153e-12
3.2733088527305636e-12
4.8727638336006146e-12
7.425022850011878e-12
1.1556400732485463e-11
1.8357327086239434e-11
2.979176916013243e-11
4.9544057466463155e-11
8.489502883470011e-11
1.5126542515343996e-10
2.846028404210822e-10
5.8098121528409e-10
1.350043262494354e-9
1.5945832758636955e-8
4.6632708203652903e-8
2.522499884820221e-8
2.164189780605033e-8
4.664889783160165e-8
6.087964346424231e-8
7.068349343029873e-8
7.580909463176047e-8
7.466319816536393e-8
6.752034880630229e-8
5.69048999660449e-8
5.133541731156669e-8
3.3171700747904587e-8
1.8483524609541825e-8
1.0396218613397867e-8
1.7191697387733665e-8
1.551077159250667e-8
1.6562048828189844e-8
1.3272320588089507e-8
6.458163672842616e-9
2.595145420929918e-8
2.2384439199795063e-8
1.951632003329909e-8
1.7240961411214994e-8
1.4543227884939228e-8
1.0776565573487139e-8
4.436790385233878e-9
1.1896381202644533e-8
3.244672043795602e-8
2.422077006524063e-8
1.1804095399959095e-7
1.1649627360775487e-7
2.2066158777219902e-7
3.4609940143151285e-8
1.4634080819680192e-8
4.8444472248844694e-9
4.047041182157094e-9
2.1531659764951264e-8
5.899355205211986e-8
3.101984853796222e-8
4.500835987914284e-8
2.370375737574779e-8
3.645612949318341e-9
7.176487579990643e-8
4.175333711811276e-8
6.93473097666984e-8
4.7327748019854496e-8
1.5333477698799348e-8
1.385674227243734e-8
2.971263815658999e-10
5.661610261408154e-9
3.0396333105721698e-9
2.28407091216256e-10
1.0693875893192762e-9
7.284646924238201e-10
5.505570092137572e-10
1.764358304651315e-10
2.82610125775368e-10
5.915498322761004e-10
8.912291173312047e-10
1.0977084979137358e-9
2.8741494635739522e-9
7.088070181251162e-9
9.818735328124366e-9
4.930969536960073e-9
3.0846039428707407e-9
1.0114513114890595e-8
1.5791030603626418e-8
2.055598640837313e-8
2.4658608393240853e-8
2.8142600681290435e-8
3.0963059036992245e-8
1.4439784374507306e-8
3.6190417128076887e-9
1.7322394414110495e-8
1.572364284714402e-8
1.6011841646649258e-8
1.827634741276724e-8
6.459761215054101e-9
2.2128823274671767e-8
2.5459780687122686e-8
2.1848765387738815e-8
1.9604250909472062e-8
1.744541576910638e-8
1.4585910489192604e-8
1.0773834717563112e-8
5.510048842551426e-9
3.4600477549456665e-9
2.2894556884685645e-8
3.005117931670403e-8
2.4293535550130836e-8
2.1657746717331275e-8
3.512685646898067e-7
3.13639950597394e-7
2.862701599032523e-6
4.880025819982233e-7
1.1662510219573416e-7
2.7409951119573276e-9
9.456428205174372e-8
3.0487947700211014e-7
1.3470046468630058e-7
1.6733704276986563e-7
1.1672683327814699e-7
1.0342731376584424e-7
1.2809825866072495e-7
5.876044897926996e-8
1.6390897145581237e-7
2.4819233187220294e-7
9.135732138510242e-8
8.153278205852503e-9
1.2726353817542416e-8
1.0260092579787973e-8
3.873596215544931e-9
9.14558824226718e-10
1.3867289936427395e-9
3.251636893542014e-9
2.4309373715637936e-9
1.4010859474978193e-9
1.3566467806922114e-9
3.144061094073003e-9
5.211011973556969e-9
7.657227513951379e-9
9.319923937434896e-9
2.5966288624221908e-8
6.319107429618105e-8
7.524534445592127e-8
1.8761733800175138e-8
4.774202091392188e-8
9.579657479935387e-8
1.304482782582844e-7
1.5757815878354044e-7
1.7906631626315387e-7
1.9421350331292705e-7
2.010383756969581e-7
8.599048929960488e-8
3.565375028861352e-8
8.231368949081947e-9
4.851969961865486e-8
4.9292639273945296e-8
5.826703500645655e-8
4.51995436277654e-8
5.0792734272125525e-8
9.94923748856275e-8
8.284134196510319e-8
7.408405220821545e-8
6.937246905788474e-8
6.44196533857813e-8
5.5920680187106473e-8
4.043393795706626e-8
1.0645445562177605e-8
5.0638496566525486e-8
1.0794315863657948e-7
1.0140452891934015e-7
9.80834530775414e-7
2.951117337442059e-7
8.425522263678398e-6
1.584682339017532e-6
5.161045240033064e-7
9.592071956265175e-8
1.6719669730860105e-7
8.859752883537295e-7
3.643524876578486e-7
4.341116011862705e-7
1.8394477119974004e-8
8.176298107216301e-8
2.2636853681082239e-7
3.8334261247725123e-7
2.456545373680579e-6
4.697828061234463e-7
3.8439427191279844e-7
3.722762758076803e-8
8.934005459861914e-9
1.5122700347891376e-9
1.3305800274295928e-9
5.396697802120475e-10
3.9401725822100736e-10
6.610503383502393e-10
1.573253142308664e-11
3.6274246554236714e-11
5.494546520800764e-11
1.0195583640506678e-10
1.1813823132563222e-10
6.192138517018854e-11
1.1221530009154055e-11
2.489868312690403e-10
2.5274523742034076e-10
3.208198247025898e-10
4.614739500046961e-10
7.189802323274929e-10
1.192070316966706e-9
2.076334319960388e-9
3.647292934850841e-9
5.788212954266835e-9
7.643627581380102e-9
9.220535852158168e-9
2.1891193861101317e-8
5.2917756860856154e-8
6.263948687789447e-8
6.261098957706006e-8
6.930202745774875e-8
1.2755308524890002e-7
9.412157731675372e-9
7.329234780453976e-12
4.963971765401879e-13
0.
3.122228968699205e-14
0.
2.344121077945472e-14
2.7541738620617304e-14
0.
0.
0.
0.
0.
0.
5.138163903269484e-14
6.604145164546898e-14
8.662822043328872e-14
1.1683859895579695e-13
1.6000253489889378e-13
2.2113861867817987e-13
3.0747192035737556e-13
4.293565164639889e-13
6.016175807334456e-13
8.454740006102523e-13
1.1912811437295533e-12
1.2858499204089363e-12
6.853458677379822e-13
5.480849838496398e-13
6.064784871537123e-13
8.117197546604261e-13
1.136436632828483e-12
1.5908218336045092e-12
2.2552944170329153e-12
3.2733088527305636e-12
4.8727638336006146e-12
7.425022850011878e-12
1.1556400732485463e-11
1.8357327086239434e-11
2.979176916013243e-11
4.9544057466463155e-11
8.489502883470011e-11
1.5126542515343996e-10
2.846028404210822e-10
5.8098121528409e-10
1.350043262494354e-9
1.5945832758636955e-8
4.6632708203652903e-8
2.522499884820221e-8
2.164189780605033e-8
4.664889783160165e-8
6.087964346424231e-8
7.068349343029873e-8
7.580909463176047e-8
7.466319816536393e-8
6.752034880630229e-8
5.69048999660449e-8
5.133541731156669e-8
3.3171700747904587e-8
1.8483524609541825e-8
1.0396218613397867e-8
1.7191697387733665e-8
1.551077159250667e-8
1.6562048828189844e-8
1.3272320588089507e-8
6.458163672842616e-9
2.595145420929918e-8
2.2384439199795063e-8
1.951632003329909e-8
1.7240961411214994e-8
1.4543227884939228e-8
1.0776565573487139e-8
4.436790385233878e-9
1.1896381202644533e-8
3.244672043795602e-8
2.422077006524063e-8
1.1804095399959095e-7
1.1649627360775487e-7
2.2066158777219902e-7
3.4609940143151285e-8
1.4634080819680192e-8
4.8444472248844694e-9
4.047041182157094e-9
2.1531659764951264e-8
5.899355205211986e-8
3.101984853796222e-8
4.500835987914284e-8
2.370375737574779e-8
3.645612949318341e-9
7.176487579990643e-8
4.175333711811276e-8
6.93473097666984e-8
4.7327748019854496e-8
1.5333477698799348e-8
1.385674227243734e-8
2.971263815658999e-10
5.661610261408154e-9
3.0396333105721698e-9
2.28407091216256e-10
1.0693875893192762e-9
7.284646924238201e-10
5.505570092137572e-10
1.764358304651315e-10
2.82610125775368e-10
5.915498322761004e-10
8.912291173312047e-10
1.0977084979137358e-9
2.8741494635739522e-9
7.088070181251162e-9
9.818735328124366e-9
4.930969536960073e-9
3.0846039428707407e-9
1.0114513114890595e-8
1.5791030603626418e-8
2.055598640837313e-8
2.4658608393240853e-8
2.8142600681290435e-8
3.0963059036992245e-8
1.4439784374507306e-8
3.6190417128076887e-9
1.7322394414110495e-8
1.572364284714402e-8
1.6011841646649258e-8
1.827634741276724e-8
6.459761215054101e-9
2.2128823274671767e-8
2.5459780687122686e-8
2.1848765387738815e-8
1.9604250909472062e-8
1.744541576910638e-8
1.4585910489192604e-8
1.0773834717563112e-8
5.510048842551426e-9
3.4600477549456665e-9
2.2894556884685645e-8
3.005117931670403e-8
2.4293535550130836e-8
2.1657746717331275e-8
3.512685646898067e-7
3.13639950597394e-7
2.862701599032523e-6
4.880025819982233e-7
1.1662510219573416e-7
2.7409951119573276e-9
9.456428205174372e-8
3.0487947700211014e-7
1.3470046468630058e-7
1.6733704276986563e-7
1.1672683327814699e-7
1.0342731376584424e-7
1.2809825866072495e-7
5.876044897926996e-8
1.6390897145581237e-7
2.4819233187220294e-7
9.135732138510242e-8
8.153278205852503e-9
1.2726353817542416e-8
1.0260092579787973e-8
3.873596215544931e-9
9.14558824226718e-10
1.3867289936427395e-9
3.251636893542014e-9
2.4309373715637936e-9
1.4010859474978193e-9
1.3566467806922114e-9
3.144061094073003e-9
5.211011973556969e-9
7.657227513951379e-9
9.319923937434896e-9
2.5966288624221908e-8
6.319107429618105e-8
7.524534445592127e-8
1.8761733800175138e-8
4.774202091392188e-8
9.579657479935387e-8
1.304482782582844e-7
1.5757815878354044e-7
1.7906631626315387e-7
1.9421350331292705e-7
2.010383756969581e-7
8.599048929960488e-8
3.565375028861352e-8
8.231368949081947e-9
4.851969961865486e-8
4.9292639273945296e-8
5.826703500645655e-8
4.51995436277654e-8
5.0792734272125525e-8
9.94923748856275e-8
8.284134196510319e-8
7.408405220821545e-8
6.937246905788474e-8
6.44196533857813e-8
5.5920680187106473e-8
4.043393795706626e-8
1.0645445562177605e-8
5.0638496566525486e-8
1.0794315863657948e-7
1.0140452891934015e-7
9.80834530775414e-7
2.951117337442059e-7
8.425522263678398e-6
1.584682339017532e-6
5.161045240033064e-7
9.592071956265175e-8
1.6719669730860105e-7
8.859752883537295e-7
3.643524876578486e-7
4.341116011862705e-7
1.8394477119974004e-8
8.176298107216301e-8
2.2636853681082239e-7
3.8334261247725123e-7
2.456545373680579e-6
4.697828061234463e-7
3.8439427191279844e-7
3.722762758076803e-8
8.934005459861914e-9
1.5122700347891376e-9
1.3305800274295928e-9
5.396697802120475e-10
3.9401725822100736e-10
6.610503383502393e-10
1.573253142308664e-11
3.6274246554236714e-11
5.494546520800764e-11
1.0195583640506678e-10
1.1813823132563222e-10
6.192138517018854e-11
1.1221530009154055e-11
2.489868312690403e-10
2.5274523742034076e-10
3.208198247025898e-10
4.614739500046961e-10
7.189802323274929e-10
1.192070316966706e-9
2.076334319960388e-9
3.647292934850841e-9
5.788212954266835e-9
7.643627581380102e-9
9.220535852158168e-9
2.1891193861101317e-8
5.2917756860856154e-8
6.263948687789447e-8
6.261098957706006e-8
6.930202745774875e-8
1.2755308524890002e-7
9.412157731675372e-9
7.329234780453976e-12
4.963971765401879e-13
0.
3.122228968699205e-14
0.
2.344121077945472e-14
2.7541738620617304e-14
0.
0.
0.
0.
0.
0.
5.138163903269484e-14
6.604145164546898e-14
8.662822043328872e-14
1.1683859895579695e-13
1.6000253489889378e-13
2.2113861867817987e-13
3.0747192035737556e-13
4.293565164639889e-13
6.016175807334456e-13
8.454740006102523e-13
1.1912811437295533e-12
1.2858499204089363e-12
6.853458677379822e-13
5.480849838496398e-13
6.064784871537123e-13
8.117197546604261e-13
1.136436632828483e-12
1.5908218336045092e-12
2.2552944170329153e-12
3.2733088527305636e-12
4.8727638336006146e-12
7.425022850011878e-12
1.1556400732485463e-11
1.8357327086239434e-11
2.979176916013243e-11
4.9544057466463155e-11
8.489502883470011e-11
1.5126542515343996e-10
2.846028404210822e-10
5.8098121528409e-10
1.350043262494354e-9
1.5945832758636955e-8
4.6632708203652903e-8
2.522499884820221e-8
2.164189780605033e-8
4.664889783160165e-8
6.087964346424231e-8
7.068349343029873e-8
7.580909463176047e-8
7.466319816536393e-8
6.752034880630229e-8
5.69048999660449e-8
5.133541731156669e-8
3.3171700747904587e-8
1.8483524609541825e-8
1.0396218613397867e-8
1.7191697387733665e-8
1.551077159250667e-8
1.6562048828189844e-8
1.3272320588089507e-8
6.458163672842616e-9
2.595145420929918e-8
2.2384439199795063e-8
1.951632003329909e-8
1.7240961411214994e-8
1.4543227884939228e-8
1.0776565573487139e-8
4.436790385233878e-9
1.1896381202644533e-8
3.244672043795602e-8
2.422077006524063e-8
1.1804095399959095e-7
1.1649627360775487e-7
2.2066158777219902e-7
3.4609940143151285e-8
1.4634080819680192e-8
4.8444472248844694e-9
4.047041182157094e-9
2.1531659764951264e-8
5.899355205211986e-8
3.101984853796222e-8
4.500835987914284e-8
2.370375737574779e-8
3.645612949318341e-9
7.176487579990643e-8
4.175333711811276e-8
6.93473097666984e-8
4.7327748019854496e-8
1.5333477698799348e-8
1.385674227243734e-8
2.971263815658999e-10
5.661610261408154e-9
3.0396333105721698e-9
2.28407091216256e-10
1.0693875893192762e-9
7.284646924238201e-10
5.505570092137572e-10
1.764358304651315e-10
2.82610125775368e-10
5.915498322761004e-10
8.912291173312047e-10
1.0977084979137358e-9
2.8741494635739522e-9
7.088070181251162e-9
9.818735328124366e-9
4.930969536960073e-9
3.0846039428707407e-9
1.0114513114890595e-8
1.5791030603626418e-8
2.055598640837313e-8
2.4658608393240853e-8
2.8142600681290435e-8
3.0963059036992245e-8
1.4439784374507306e-8
3.6190417128076887e-9
1.7322394414110495e-8
1.572364284714402e-8
1.6011841646649258e-8
1.827634741276724e-8
6.459761215054101e-9
2.2128823274671767e-8
2.5459780687122686e-8
2.1848765387738815e-8
1.9604250909472062e-8
1.744541576910638e-8
1.4585910489192604e-8
1.0773834717563112e-8
5.510048842551426e-9
3.4600477549456665e-9
2.2894556884685645e-8
3.005117931670403e-8
2.4293535550130836e-8
2.1657746717331275e-8
3.512685646898067e-7
3.13639950597394e-7
2.862701599032523e-6
4.880025819982233e-7
1.1662510219573416e-7
2.7409951119573276e-9
9.456428205174372e-8
3.0487947700211014e-7
1.3470046468630058e-7
1.6733704276986563e-7
1.1672683327814699e-7
1.0342731376584424e-7
1.2809825866072495e-7
5.876044897926996e-8
1.6390897145581237e-7
2.4819233187220294e-7
9.135732138510242e-8
8.153278205852503e-9
1.2726353817542416e-8
1.0260092579787973e-8
3.873596215544931e-9
9.14558824226718e-10
1.3867289936427395e-9
3.251636893542014e-9
2.4309373715637936e-9
1.4010859474978193e-9
1.3566467806922114e-9
3.144061094073003e-9
5.211011973556969e-9
7.657227513951379e-9
9.319923937434896e-9
2.5966288624221908e-8
6.319107429618105e-8
7.524534445592127e-8
1.8761733800175138e-8
4.774202091392188e-8
9.579657479935387e-8
1.304482782582844e-7
1.5757815878354044e-7
1.7906631626315387e-7
1.9421350331292705e-7
2.010383756969581e-7
8.599048929960488e-8
3.565375028861352e-8
8.231368949081947e-9
4.851969961865486e-8
4.9292639273945296e-8
5.826703500645655e-8
4.51995436277654e-8
5.0792734272125525e-8
9.94923748856275e-8
8.284134196510319e-8
7.408405220821545e-8
6.937246905788474e-8
6.44196533857813e-8
5.5920680187106473e-8
4.043393795706626e-8
1.0645445562177605e-8
5.0638496566525486e-8
1.0794315863657948e-7
1.0140452891934015e-7
9.80834530775414e-7
2.951117337442059e-7
8.425522263678398e-6
1.584682339017532e-6
5.161045240033064e-7
9.592071956265175e-8
1.6719669730860105e-7
8.859752883537295e-7
3.643524876578486e-7
4.341116011862705e-7
1.8394477119974004e-8
8.176298107216301e-8
2.2636853681082239e-7
3.8334261247725123e-7
2.456545373680579e-6
4.697828061234463e-7
3.8439427191279844e-7
3.722762758076803e-8
8.934005459861914e-9
1.5122700347891376e-9
1.3305800274295928e-9
5.396697802120475e-10
3.9401725822100736e-10
6.610503383502393e-10
1.573253142308664e-11
3.6274246554236714e-11
5.494546520800764e-11
1.0195583640506678e-10
1.1813823132563222e-10
6.192138517018854e-11
1.1221530009154055e-11
2.489868312690403e-10
2.5274523742034076e-10
3.208198247025898e-10
4.614739500046961e-10
7.189802323274929e-10
1.192070316966706e-9
2.076334319960388e-9
3.647292934850841e-9
5.788212954266835e-9
7.643627581380102e-9
9.220535852158168e-9
2.1891193861101317e-8
5.2917756860856154e-8
6.263948687789447e-8
6.261098957706006e-8
6.930202745774875e-8
1.2755308524890002e-7
9.412157731675372e-9
7.329234780453976e-12
4.963971765401879e-13
0.
3.122228968699205e-14
0.
2.344121077945472e-14
2.7541738620617304e-14
0.
0.
0.
0.
0.
0.
5.138163903269484e-14
6.604145164546898e-14
8.662822043328872e-14
1.1683859895579695e-13
1.6000253489889378e-13
2.2113861867817987e-13
3.0747192035737556e-13
4.293565164639889e-13
6.016175807334456e-13
8.454740006102523e-13
1.1912811437295533e-12
1.2858499204089363e-12
6.853458677379822e-13
5.480849838496398e-13
6.064784871537123e-13
8.117197546604261e-13
1.136436632828483e-12
1.5908218336045092e-12
2.2552944170329153e-12
3.2733088527305636e-12
4.8727638336006146e-12
7.425022850011878e-12
1.1556400732485463e-11
1.8357327086239434e-11
2.979176916013243e-11
4.9544057466463155e-11
8.489502883470011e-11
1.5126542515343996e-10
2.846028404210822e-10
5.8098121528409e-10
1.350043262494354e-9
1.5945832758636955e-8
4.6632708203652903e-8
2.522499884820221e-8
2.164189780605033e-8
4.664889783160165e-8
6.087964346424231e-8
7.068349343029873e-8
7.580909463176047e-8
7.466319816536393e-8
6.752034880630229e-8
5.69048999660449e-8
5.133541731156669e-8
3.3171700747904587e-8
1.8483524609541825e-8
1.0396218613397867e-8
1.7191697387733665e-8
1.551077159250667e-8
1.6562048828189844e-8
1.3272320588089507e-8
6.458163672842616e-9
2.595145420929918e-8
2.2384439199795063e-8
1.951632003329909e-8
1.7240961411214994e-8
1.4543227884939228e-8
1.0776565573487139e-8
4.436790385233878e-9
1.1896381202644533e-8
3.244672043795602e-8
2.422077006524063e-8
1.1804095399959095e-7
1.1649627360775487e-7
2.2066158777219902e-7
3.4609940143151285e-8
1.4634080819680192e-8
4.8444472248844694e-9
4.047041182157094e-9
2.1531659764951264e-8
5.899355205211986e-8
3.101984853796222e-8
4.500835987914284e-8
2.370375737574779e-8
3.645612949318341e-9
7.176487579990643e-8
4.175333711811276e-8
6.93473097666984e-8
4.7327748019854496e-8
1.5333477698799348e-8
1.385674227243734e-8
2.971263815658999e-10
5.661610261408154e-9
3.0396333105721698e-9
2.28407091216256e-10
1.0693875893192762e-9
7.284646924238201e-10
5.505570092137572e-10
1.764358304651315e-10
2.82610125775368e-10
5.915498322761004e-10
8.912291173312047e-10
1.0977084979137358e-9
2.8741494635739522e-9
7.088070181251162e-9
9.818735328124366e-9
4.930969536960073e-9
3.0846039428707407e-9
1.0114513114890595e-8
1.5791030603626418e-8
2.055598640837313e-8
2.4658608393240853e-8
2.8142600681290435e-8
3.0963059036992245e-8
1.4439784374507306e-8
3.6190417128076887e-9
1.7322394414110495e-8
1.572364284714402e-8
1.6011841646649258e-8
1.827634741276724e-8
6.459761215054101e-9
2.2128823274671767e-8
2.5459780687122686e-8
2.1848765387738815e-8
1.9604250909472062e-8
1.744541576910638e-8
1.4585910489192604e-8
1.0773834717563112e-8
5.510048842551426e-9
3.4600477549456665e-9
2.2894556884685645e-8
3.005117931670403e-8
2.4293535550130836e-8
2.1657746717331275e-8
3.512685646898067e-7
3.13639950597394e-7
2.862701599032523e-6
4.880025819982233e-7
1.1662510219573416e-7
2.7409951119573276e-9
9.456428205174372e-8
3.0487947700211014e-7
1.3470046468630058e-7
1.6733704276986563e-7
1.1672683327814699e-7
1.0342731376584424e-7
1.2809825866072495e-7
5.876044897926996e-8
1.6390897145581237e-7
2.4819233187220294e-7
9.135732138510242e-8
8.153278205852503e-9
1.2726353817542416e-8
1.0260092579787973e-8
3.873596215544931e-9
9.14558824226718e-10
1.3867289936427395e-9
3.251636893542014e-9
2.4309373715637936e-9
1.4010859474978193e-9
1.3566467806922114e-9
3.144061094073003e-9
5.211011973556969e-9
7.657227513951379e-9
9.319923937434896e-9
2.5966288624221908e-8
6.319107429618105e-8
7.524534445592127e-8
1.8761733800175138e-8
4.774202091392188e-8
9.579657479935387e-8
1.304482782582844e-7
1.5757815878354044e-7
1.7906631626315387e-7
1.9421350331292705e-7
2.010383756969581e-7
8.599048929960488e-8
3.565375028861352e-8
8.231368949081947e-9
4.851969961865486e-8
4.9292639273945296e-8
5.826703500645655e-8
4.51995436277654e-8
5.0792734272125525e-8
9.94923748856275e-8
8.284134196510319e-8
7.408405220821545e-8
6.937246905788474e-8
6.44196533857813e-8
5.5920680187106473e-8
4.043393795706626e-8
1.0645445562177605e-8
5.0638496566525486e-8
1.0794315863657948e-7
1.0140452891934015e-7
9.80834530775414e-7
2.951117337442059e-7
8.425522263678398e-6
1.584682339017532e-6
5.161045240033064e-7
9.592071956265175e-8
1.6719669730860105e-7
8.859752883537295e-7
3.643524876578486e-7
4.341116011862705e-7
1.8394477119974004e-8
8.176298107216301e-8
2.2636853681082239e-7
3.8334261247725123e-7
2.456545373680579e-6
4.697828061234463e-7
3.8439427191279844e-7
3.722762758076803e-8
8.934005459861914e-9
1.5122700347891376e-9
1.3305800274295928e-9
5.396697802120475e-10
3.9401725822100736e-10
6.610503383502393e-10
1.573253142308664e-11
3.6274246554236714e-11
5.494546520800764e-11
1.0195583640506678e-10
1.1813823132563222e-10
6.192138517018854e-11
1.1221530009154055e-11
2.489868312690403e-10
2.5274523742034076e-10
3.208198247025898e-10
4.614739500046961e-10
7.189802323274929e-10
1.192070316966706e-9
2.076334319960388e-9
3.647292934850841e-9
5.788212954266835e-9
7.643627581380102e-9
9.220535852158168e-9
2.1891193861101317e-8
5.2917756860856154e-8
6.263948687789447e-8
6.261098957706006e-8
6.930202745774875e-8
1.2755308524890002e-7
9.412157731675372e-9
7.329234780453976e-12
4.963971765401879e-13
0.
3.122228968699205e-14
0.
2.344121077945472e-14
2.7541738620617304e-14
0.
0.
0.
0.
0.
0.
5.138163903269484e-14
6.604145164546898e-14
8.662822043328872e-14
1.1683859895579695e-13
1.6000253489889378e-13
2.2113861867817987e-13
3.0747192035737556e-13
4.293565164639889e-13
6.016175807334456e-13
8.454740006102523e-13
1.1912811437295533e-12
1.2858499204089363e-12
6.853458677379822e-13
5.480849838496398e-13
6.064784871537123e-13
8.117197546604261e-13
1.136436632828483e-12
1.5908218336045092e-12
2.2552944170329153e-12
3.2733088527305636e-12
4.8727638336006146e-12
7.425022850011878e-12
1.1556400732485463e-11
1.8357327086239434e-11
2.979176916013243e-11
4.9544057466463155e-11
8.489502883470011e-11
1.5126542515343996e-10
2.846028404210822e-10
5.8098121528409e-10
1.350043262494354e-9
1.5945832758636955e-8
4.6632708203652903e-8
2.522499884820221e-8
2.164189780605033e-8
4.664889783160165e-8
6.087964346424231e-8
7.068349343029873e-8
7.580909463176047e-8
7.466319816536393e-8
6.752034880630229e-8
5.69048999660449e-8
5.133541731156669e-8
3.3171700747904587e-8
1.8483524609541825e-8
1.0396218613397867e-8
1.7191697387733665e-8
1.551077159250667e-8
1.6562048828189844e-8
1.3272320588089507e-8
6.458163672842616e-9
2.595145420929918e-8
2.2384439199795063e-8
1.951632003329909e-8
1.7240961411214994e-8
1.4543227884939228e-8
1.0776565573487139e-8
4.436790385233878e-9
1.1896381202644533e-8
3.244672043795602e-8
2.422077006524063e-8
1.1804095399959095e-7
1.1649627360775487e-7
2.2066158777219902e-7
3.4609940143151285e-8
1.4634080819680192e-8
4.8444472248844694e-9
4.047041182157094e-9
2.1531659764951264e-8
5.899355205211986e-8
3.101984853796222e-8
4.500835987914284e-8
2.370375737574779e-8
3.645612949318341e-9
7.176487579990643e-8
4.175333711811276e-8
6.93473097666984e-8
4.7327748019854496e-8
1.5333477698799348e-8
1.385674227243734e-8
2.971263815658999e-10
5.661610261408154e-9
3.0396333105721698e-9
2.28407091216256e-10
1.0693875893192762e-9
7.284646924238201e-10
5.505570092137572e-10
1.764358304651315e-10
2.82610125775368e-10
5.915498322761004e-10
8.912291173312047e-10
1.0977084979137358e-9
2.8741494635739522e-9
7.088070181251162e-9
9.818735328124366e-9
4.930969536960073e-9
3.0846039428707407e-9
1.0114513114890595e-8
1.5791030603626418e-8
2.055598640837313e-8
2.4658608393240853e-8
2.8142600681290435e-8
3.0963059036992245e-8
1.4439784374507306e-8
3.6190417128076887e-9
1.7322394414110495e-8
1.572364284714402e-8
1.6011841646649258e-8
1.827634741276724e-8
6.459761215054101e-9
2.2128823274671767e-8
2.5459780687122686e-8
2.1848765387738815e-8
1.9604250909472062e-8
1.744541576910638e-8
1.4585910489192604e-8
1.0773834717563112e-8
5.510048842551426e-9
3.4600477549456665e-9
2.2894556884685645e-8
3.005117931670403e-8
2.4293535550130836e-8
2.1657746717331275e-8
3.512685646898067e-7
3.13639950597394e-7
2.862701599032523e-6
4.880025819982233e-7
1.1662510219573416e-7
2.7409951119573276e-9
9.456428205174372e-8
3.0487947700211014e-7
1.3470046468630058e-7
1.6733704276986563e-7
1.1672683327814699e-7
1.0342731376584424e-7
1.2809825866072495e-7
5.876044897926996e-8
1.6390897145581237e-7
2.4819233187220294e-7
9.135732138510242e-8
8.153278205852503e-9
1.2726353817542416e-8
1.0260092579787973e-8
3.873596215544931e-9
9.14558824226718e-10
1.3867289936427395e-9
3.251636893542014e-9
2.4309373715637936e-9
1.4010859474978193e-9
1.3566467806922114e-9
3.144061094073003e-9
5.211011973556969e-9
7.657227513951379e-9
9.319923937434896e-9
2.5966288624221908e-8
6.319107429618105e-8
7.524534445592127e-8
1.8761733800175138e-8
4.774202091392188e-8
9.579657479935387e-8
1.304482782582844e-7
1.5757815878354044e-7
1.7906631626315387e-7
1.9421350331292705e-7
2.010383756969581e-7
8.599048929960488e-8
3.565375028861352e-8
8.231368949081947e-9
4.851969961865486e-8
4.9292639273945296e-8
5.826703500645655e-8
4.51995436277654e-8
5.0792734272125525e-8
9.94923748856275e-8
8.284134196510319e-8
7.408405220821545e-8
6.937246905788474e-8
6.44196533857813e-8
5.5920680187106473e-8
4.043393795706626e-8
1.0645445562177605e-8
5.0638496566525486e-8
1.0794315863657948e-7
1.0140452891934015e-7
9.80834530775414e-7
2.951117337442059e-7
8.425522263678398e-6
1.584682339017532e-6
5.161045240033064e-7
9.592071956265175e-8
1.6719669730860105e-7
8.859752883537295e-7
3.643524876578486e-7
4.341116011862705e-7
1.8394477119974004e-8
8.176298107216301e-8
2.2636853681082239e-7
3.8334261247725123e-7
2.456545373680579e-6
4.697828061234463e-7
3.8439427191279844e-7
3.722762758076803e-8
8.934005459861914e-9
1.5122700347891376e-9
1.3305800274295928e-9
5.396697802120475e-10
3.9401725822100736e-10
6.610503383502393e-10
1.573253142308664e-11
3.6274246554236714e-11
5.494546520800764e-11
1.0195583640506678e-10
1.1813823132563222e-10
6.192138517018854e-11
1.1221530009154055e-11
2.489868312690403e-10
2.5274523742034076e-10
3.208198247025898e-10
4.614739500046961e-10
7.189802323274929e-10
1.192070316966706e-9
2.076334319960388e-9
3.647292934850841e-9
5.788212954266835e-9
7.643627581380102e-9
9.220535852158168e-9
2.1891193861101317e-8
5.2917756860856154e-8
6.263948687789447e-8
6.261098957706006e-8
6.930202745774875e-8
1.2755308524890002e-7
9.412157731675372e-9
7.329234780453976e-12
4.963971765401879e-13
0.
3.122228968699205e-14
0.
2.344121077945472e-14
2.7541738620617304e-14
0.
0.
0.
0.
0.
0.
5.138163903269484e-14
6.604145164546898e-14
8.662822043328872e-14
1.1683859895579695e-13
1.6000253489889378e-13
2.2113861867817987e-13
3.0747192035737556e-13
4.293565164639889e-13
6.016175807334456e-13
8.454740006102523e-13
1.1912811437295533e-12
1.2858499204089363e-12
6.853458677379822e-13
5.480849838496398e-13
6.064784871537123e-13
8.117197546604261e-13
1.136436632828483e-12
1.5908218336045092e-12
2.2552944170329153e-12
3.2733088527305636e-12
4.8727638336006146e-12
7.425022850011878e-12
1.1556400732485463e-11
1.8357327086239434e-11
2.979176916013243e-11
4.9544057466463155e-11
8.489502883470011e-11
1.5126542515343996e-10
2.846028404210822e-10
5.8098121528409e-10
1.350043262494354e-9
1.5945832758636955e-8
4.6632708203652903e-8
2.522499884820221e-8
2.164189780605033e-8
4.664889783160165e-8
6.087964346424231e-8
7.068349343029873e-8
7.580909463176047e-8
7.466319816536393e-8
6.752034880630229e-8
5.69048999660449e-8
5.133541731156669e-8
3.3171700747904587e-8
1.8483524609541825e-8
1.0396218613397867e-8
1.7191697387733665e-8
1.551077159250667e-8
1.6562048828189844e-8
1.3272320588089507e-8
6.458163672842616e-9
2.595145420929918e-8
2.2384439199795063e-8
1.951632003329909e-8
1.7240961411214994e-8
1.4543227884939228e-8
1.0776565573487139e-8
4.436790385233878e-9
1.1896381202644533e-8
3.244672043795602e-8
2.422077006524063e-8
1.1804095399959095e-7
1.1649627360775487e-7
2.2066158777219902e-7
3.4609940143151285e-8
1.4634080819680192e-8
4.8444472248844694e-9
4.047041182157094e-9
2.1531659764951264e-8
5.899355205211986e-8
3.101984853796222e-8
4.500835987914284e-8
2.370375737574779e-8
3.645612949318341e-9
7.176487579990643e-8
4.175333711811276e-8
6.93473097666984e-8
4.7327748019854496e-8
1.5333477698799348e-8
1.385674227243734e-8
2.971263815658999e-10
5.661610261408154e-9
3.0396333105721698e-9
2.28407091216256e-10
1.0693875893192762e-9
7.284646924238201e-10
5.505570092137572e-10
1.764358304651315e-10
2.82610125775368e-10
5.915498322761004e-10
8.912291173312047e-10
1.0977084979137358e-9
2.8741494635739522e-9
7.088070181251162e-9
9.818735328124366e-9
4.930969536960073e-9
3.0846039428707407e-9
1.0114513114890595e-8
1.5791030603626418e-8
2.055598640837313e-8
2.4658608393240853e-8
2.8142600681290435e-8
3.0963059036992245e-8
1.4439784374507306e-8
3.6190417128076887e-9
1.7322394414110495e-8
1.572364284714402e-8
1.6011841646649258e-8
1.827634741276724e-8
6.459761215054101e-9
2.2128823274671767e-8
2.5459780687122686e-8
2.1848765387738815e-8
1.9604250909472062e-8
1.744541576910638e-8
1.4585910489192604e-8
1.0773834717563112e-8
5.510048842551426e-9
3.4600477549456665e-9
2.2894556884685645e-8
3.005117931670403e-8
2.4293535550130836e-8
2.1657746717331275e-8
3.512685646898067e-7
3.13639950597394e-7
2.862701599032523e-6
4.880025819982233e-7
1.1662510219573416e-7
2.7409951119573276e-9
9.456428205174372e-8
3.0487947700211014e-7
1.3470046468630058e-7
1.6733704276986563e-7
1.1672683327814699e-7
1.0342731376584424e-7
1.2809825866072495e-7
5.876044897926996e-8
1.6390897145581237e-7
2.4819233187220294e-7
9.135732138510242e-8
8.153278205852503e-9
1.2726353817542416e-8
1.0260092579787973e-8
3.873596215544931e-9
9.14558824226718e-10
1.3867289936427395e-9
3.251636893542014e-9
2.4309373715637936e-9
1.4010859474978193e-9
1.3566467806922114e-9
3.144061094073003e-9
5.211011973556969e-9
7.657227513951379e-9
9.319923937434896e-9
2.5966288624221908e-8
6.319107429618105e-8
7.524534445592127e-8
1.8761733800175138e-8
4.774202091392188e-8
9.579657479935387e-8
1.304482782582844e-7
1.5757815878354044e-7
1.7906631626315387e-7
1.9421350331292705e-7
2.010383756969581e-7
8.599048929960488e-8
3.565375028861352e-8
8.231368949081947e-9
4.851969961865486e-8
4.9292639273945296e-8
5.826703500645655e-8
4.51995436277654e-8
5.0792734272125525e-8
9.94923748856275e-8
8.284134196510319e-8
7.408405220821545e-8
6.937246905788474e-8
6.44196533857813e-8
5.5920680187106473e-8
4.043393795706626e-8
1.0645445562177605e-8
5.0638496566525486e-8
1.0794315863657948e-7
1.0140452891934015e-7
9.80834530775414e-7
2.951117337442059e-7
8.425522263678398e-6
1.584682339017532e-6
5.161045240033064e-7
9.592071956265175e-8
1.6719669730860105e-7
8.859752883537295e-7
3.643524876578486e-7
4.341116011862705e-7
1.8394477119974004e-8
8.176298107216301e-8
2.2636853681082239e-7
3.8334261247725123e-7
2.456545373680579e-6
4.697828061234463e-7
3.8439427191279844e-7
3.722762758076803e-8
8.934005459861914e-9
1.5122700347891376e-9
1.3305800274295928e-9
5.396697802120475e-10
3.9401725822100736e-10
6.610503383502393e-10
1.573253142308664e-11
3.6274246554236714e-11
5.494546520800764e-11
1.0195583640506678e-10
1.1813823132563222e-10
6.192138517018854e-11
1.1221530009154055e-11
2.489868312690403e-10
2.5274523742034076e-10
3.208198247025898e-10
4.614739500046961e-10
7.189802323274929e-10
1.192070316966706e-9
2.076334319960388e-9
3.647292934850841e-9
5.788212954266835e-9
7.643627581380102e-9
9.220535852158168e-9
2.1891193861101317e-8
5.2917756860856154e-8
6.263948687789447e-8
6.261098957706006e-8
6.930202745774875e-8
1.2755308524890002e-7
9.412157731675372e-9
7.329234780453976e-12
4.963971765401879e-13
0.
3.122228968699205e-14
0.
2.344121077945472e-14
2.7541738620617304e-14
0.
0.
0.
0.
0.
0.
5.138163903269484e-14
6.604145164546898e-14
8.662822043328872e-14
1.1683859895579695e-13
1.6000253489889378e-13
2.2113861867817987e-13
3.0747192035737556e-13
4.293565164639889e-13
6.016175807334456e-13
8.454740006102523e-13
1.1912811437295533e-12
1.2858499204089363e-12
6.853458677379822e-13
5.480849838496398e-13
6.064784871537123e-13
8.117197546604261e-13
1.136436632828483e-12
1.5908218336045092e-12
2.2552944170329153e-12
3.2733088527305636e-12
4.8727638336006146e-12
7.425022850011878e-12
1.1556400732485463e-11
1.8357327086239434e-11
2.979176916013243e-11
4.9544057466463155e-11
8.489502883470011e-11
1.5126542515343996e-10
2.846028404210822e-10
5.8098121528409e-10
1.350043262494354e-9
1.5945832758636955e-8
4.6632708203652903e-8
2.522499884820221e-8
2.164189780605033e-8
4.664889783160165e-8
6.087964346424231e-8
7.068349343029873e-8
7.580909463176047e-8
7.466319816536393e-8
6.752034880630229e-8
5.69048999660449e-8
5.133541731156669e-8
3.3171700747904587e-8
1.8483524609541825e-8
1.0396218613397867e-8
1.7191697387733665e-8
1.551077159250667e-8
1.6562048828189844e-8
1.3272320588089507e-8
6.458163672842616e-9
2.595145420929918e-8
2.2384439199795063e-8
1.951632003329909e-8
1.7240961411214994e-8
1.4543227884939228e-8
1.0776565573487139e-8
4.436790385233878e-9
1.1896381202644533e-8
3.244672043795602e-8
2.422077006524063e-8
1.1804095399959095e-7
1.1649627360775487e-7
2.2066158777219902e-7
3.4609940143151285e-8
1.4634080819680192e-8
4.8444472248844694e-9
4.047041182157094e-9
2.1531659764951264e-8
5.899355205211986e-8
3.101984853796222e-8
4.500835987914284e-8
2.370375737574779e-8
3.645612949318341e-9
7.176487579990643e-8
4.175333711811276e-8
6.93473097666984e-8
4.7327748019854496e-8
1.5333477698799348e-8
1.385674227243734e-8
2.971263815658999e-10
5.661610261408154e-9
3.0396333105721698e-9
2.28407091216256e-10
1.0693875893192762e-9
7.284646924238201e-10
5.505570092137572e-10
1.764358304651315e-10
2.82610125775368e-10
5.915498322761004e-10
8.912291173312047e-10
1.0977084979137358e-9
2.8741494635739522e-9
7.088070181251162e-9
9.818735328124366e-9
4.930969536960073e-9
3.0846039428707407e-9
1.0114513114890595e-8
1.5791030603626418e-8
2.055598640837313e-8
2.4658608393240853e-8
2.8142600681290435e-8
3.0963059036992245e-8
1.4439784374507306e-8
3.6190417128076887e-9
1.7322394414110495e-8
1.572364284714402e-8
1.6011841646649258e-8
1.827634741276724e-8
6.459761215054101e-9
2.2128823274671767e-8
2.5459780687122686e-8
2.1848765387738815e-8
1.9604250909472062e-8
1.744541576910638e-8
1.4585910489192604e-8
1.0773834717563112e-8
5.510048842551426e-9
3.4600477549456665e-9
2.2894556884685645e-8
3.005117931670403e-8
2.4293535550130836e-8
2.1657746717331275e-8
3.512685646898067e-7
3.13639950597394e-7
2.862701599032523e-6
4.880025819982233e-7
1.1662510219573416e-7
2.7409951119573276e-9
9.456428205174372e-8
3.0487947700211014e-7
1.3470046468630058e-7
1.6733704276986563e-7
1.1672683327814699e-7
1.0342731376584424e-7
1.2809825866072495e-7
5.876044897926996e-8
1.6390897145581237e-7
2.4819233187220294e-7
9.135732138510242e-8
8.153278205852503e-9
1.2726353817542416e-8
1.0260092579787973e-8
3.873596215544931e-9
9.14558824226718e-10
1.3867289936427395e-9
3.251636893542014e-9
2.4309373715637936e-9
1.4010859474978193e-9
1.3566467806922114e-9
3.144061094073003e-9
5.211011973556969e-9
7.657227513951379e-9
9.319923937434896e-9
2.5966288624221908e-8
6.319107429618105e-8
7.524534445592127e-8
1.8761733800175138e-8
4.774202091392188e-8
9.579657479935387e-8
1.304482782582844e-7
1.5757815878354044e-7
1.7906631626315387e-7
1.9421350331292705e-7
2.010383756969581e-7
8.599048929960488e-8
3.565375028861352e-8
8.231368949081947e-9
4.851969961865486e-8
4.9292639273945296e-8
5.826703500645655e-8
4.51995436277654e-8
5.0792734272125525e-8
9.94923748856275e-8
8.284134196510319e-8
7.408405220821545e-8
6.937246905788474e-8
6.44196533857813e-8
5.5920680187106473e-8
4.043393795706626e-8
1.0645445562177605e-8
5.0638496566525486e-8
1.0794315863657948e-7
1.0140452891934015e-7
9.80834530775414e-7
2.951117337442059e-7
8.425522263678398e-6
1.584682339017532e-6
5.161045240033064e-7
9.592071956265175e-8
1.6719669730860105e-7
8.859752883537295e-7
3.643524876578486e-7
4.341116011862705e-7
1.8394477119974004e-8
8.176298107216301e-8
2.2636853681082239e-7
3.8334261247725123e-7
2.456545373680579e-6
4.697828061234463e-7
3.8439427191279844e-7
3.722762758076803e-8
8.934005459861914e-9
1.5122700347891376e-9
1.3305800274295928e-9
5.396697802120475e-10
3.9401725822100736e-10
6.610503383502393e-10
1.573253142308664e-11
3.6274246554236714e-11
5.494546520800764e-11
1.0195583640506678e-10
1.1813823132563222e-10
6.192138517018854e-11
1.1221530009154055e-11
2.489868312690403e-10
2.5274523742034076e-10
3.208198247025898e-10
4.614739500046961e-10
7.189802323274929e-10
1.192070316966706e-9
2.076334319960388e-9
3.647292934850841e-9
5.788212954266835e-9
7.643627581380102e-9
9.220535852158168e-9
2.1891193861101317e-8
5.2917756860856154e-8
6.263948687789447e-8
6.261098957706006e-8
6.930202745774875e-8
1.2755308524890002e-7
9.412157731675372e-9
7.329234780453976e-12
4.963971765401879e-13
0.
3.122228968699205e-14
0.
2.344121077945472e-14
2.7541738620617304e-14
0.
0.
0.
0.
0.
0.
5.138163903269484e-14
6.604145164546898e-14
8.662822043328872e-14
1.1683859895579695e-13
1.6000253489889378e-13
2.2113861867817987e-13
3.0747192035737556e-13
