# Supplementary material for: Observability and Controllability of Nonlinear Networks: The Role of Symmetry
Source: Phys Rev X. Author manuscript; Available in PMC 2018 Nov 13. (PMC6234006; doi:10.1103/PhysRevX.5.011005)
Supplement: Code Archive [file NIHMS982008-supplement-Code_Archive.zip › MathematicaData/FNCtrlbDELTAHetN2M1ChaosK7IC1]

1.903832295902725e-8
4.639221981006226e-8
1.8295702191132387e-8
9.061450412008008e-10
3.461497957995254e-11
9.877757198940624e-12
9.72504308649955e-12
4.582953655076512e-11
1.6001988616458833e-11
1.5893208090372186e-11
1.9923873293655432e-11
2.7137987348155435e-11
5.49004737158232e-11
7.742297022722332e-11
1.0853365296367786e-10
1.8178272932675109e-10
3.595003698791628e-10
8.090435252099785e-10
2.1040763287620415e-9
6.400374290687991e-9
1.5663995926635825e-8
2.5664188487760718e-8
5.273412466735876e-8
8.323335358422749e-8
8.654792417434711e-8
1.09863075894872e-7
9.538140194667308e-8
8.002274994122435e-8
7.405859550934945e-8
9.442214368799004e-8
3.205383426484835e-10
2.803894255358592e-12
2.522022095977677e-13
3.3670711112220325e-14
0.
0.
0.
0.
0.
0.
0.
0.
0.
0.
0.
0.
0.
0.
0.
2.59329256780501e-14
3.6981568885328016e-14
5.3314749502875526e-14
7.733519174109046e-14
1.1264051536802373e-13
1.6462907729031817e-13
2.4142938530365005e-13
3.553414439205439e-13
5.250953847970749e-13
7.794191766411319e-13
1.162740647628938e-12
1.7444114259885512e-12
2.633840023995142e-12
4.8112067855583714e-11
9.024352492456998e-11
1.492153619538722e-10
2.2545336091206303e-10
3.0710484868743683e-10
3.7287039590681585e-10
3.93249906234861e-10
3.3575852540848746e-10
1.7169233102079008e-10
1.1871281973448745e-10
5.442251865473055e-10
7.369110918686464e-10
9.515034996198914e-10
9.426252478850096e-10
1.1588194840751565e-9
1.4044507005149851e-9
2.019140193861045e-9
3.3357698611597185e-9
6.167399948205703e-9
8.759578227948692e-9
4.956614271490623e-9
3.479405608971088e-9
3.0950794557714764e-9
3.3735231303007296e-9
4.3400570892717225e-9
6.425589516758092e-9
1.092246350397315e-8
2.1216362948091392e-8
2.8611585624020374e-8
2.1021543449488937e-8
1.7379787520066698e-8
3.0868541158918815e-7
3.14118197401542e-7
3.1713221441331573e-6
5.578712634982124e-7
1.5885161319936932e-7
2.2589559728654512e-8
5.443350528367961e-8
3.2074138565136224e-7
1.9748540448546312e-7
1.8498688476497988e-7
9.587812686108415e-8
4.4756802130859194e-7
3.6554856606982106e-7
2.0552729906802435e-7
1.0573567696095576e-7
3.387646586000685e-8
2.3633401644301302e-8
3.693614112948177e-8
1.646197999617758e-8
4.214122556463813e-9
2.7005433740553396e-9
7.488054406981558e-9
5.453813737632522e-9
4.633654400046451e-9
6.840687220183798e-10
3.5229101300910053e-9
7.252949085910347e-9
1.209629507826077e-8
1.7724110017477707e-8
2.3126624683524485e-8
8.259261895017257e-8
1.9801431759913991e-7
1.4681837772961108e-7
4.3680387688184556e-8
1.6156145425933577e-7
2.2484688432245579e-7
2.6653947292722187e-7
2.9468062287604035e-7
3.0608757484612567e-7
2.9618165303815556e-7
2.6659578259754084e-7
2.265171573918767e-7
1.5270765016724067e-7
6.969222541255708e-8
2.347132828106407e-8
4.226284325075125e-8
5.4520520297066586e-8
4.3390613290457974e-8
4.4433801990186815e-8
3.723655283502143e-8
1.1391004609571518e-8
9.18746716098822e-8
9.155508376262917e-8
7.531854707267589e-8
6.550747200631922e-8
5.620517728019627e-8
4.348381693815629e-8
2.3215435709564635e-8
1.4198008180362906e-8
8.057503601207217e-8
1.0244834283345056e-7
8.153023372556828e-7
1.3848178341327788e-8
9.523391458940924e-6
1.8581894524204681e-6
7.662049842803413e-7
2.7228180008835143e-7
2.4320407432484186e-8
2.1058870804111152e-7
1.1912547962415387e-6
5.381767648261434e-7
6.791935788720853e-7
6.254578223773684e-7
1.1766728257766132e-7
7.770096533458257e-8
6.436457566553105e-8
8.019237977814544e-8
3.993879010959683e-8
1.2758386979684108e-8
1.196503624542576e-9
1.7465582895271e-8
1.7634368324763773e-8
1.50107636513337e-8
1.0390119805966326e-8
6.240202404424475e-9
2.0885528383532106e-8
4.205191033230255e-8
8.297062239740891e-8
1.6198201156915944e-7
1.536778999620781e-7
6.684082095493939e-8
2.680094033055433e-8
6.396895893476336e-7
2.8981929846814257e-6
1.4366060783604003e-7
1.2366671637127634e-6
1.2195203027489591e-6
1.1527811949710663e-6
1.0528429041816332e-6
8.493262852481634e-7
5.555227195156587e-7
2.654655858003992e-7
6.052905248072055e-8
2.448350867805622e-7
2.2174645736465382e-7
1.1245880474265478e-7
4.445053984685693e-8
1.2614574876908468e-9
9.345003046082817e-8
5.565672233605524e-8
5.0903016800555834e-8
5.155391664322784e-8
1.548909816469652e-8
5.991869957331216e-8
1.736261745275756e-7
1.3787634555746345e-7
1.1689245308264105e-7
1.0394006012610708e-7
8.841440449189111e-8
6.127641345330208e-8
1.7846279172146466e-8
3.9217023696143865e-8
9.546117800244421e-8
1.3242655226944965e-6
4.775362888804929e-7
0.000012440179033728622
3.274250084646346e-6
1.6357771523687638e-6
7.822322331456067e-7
2.1955987101740626e-7
2.8111099495174444e-7
1.0796793648134353e-6
9.151823972142626e-7
8.703375760464675e-7
4.068338072611498e-7
2.127169812033131e-8
4.2824287844454105e-9
4.5628903404151246e-8
5.671149680558415e-8
3.262662717610863e-8
2.5353006605453358e-8
1.0165843442390104e-9
4.140712259476601e-9
3.751871428282788e-9
3.3434713859023454e-9
7.112748850008598e-10
5.886257815120105e-9
6.763459147786853e-9
8.809479321041933e-9
1.79176930649147e-8
9.795395824208673e-9
1.423570312664457e-8
1.5032218120628174e-8
2.694415523388001e-9
9.96537746487026e-10
7.136772714151845e-11
1.0619187670525701e-12
4.8799261904117145e-12
4.284566758248042e-11
1.222445318730418e-11
1.193040510564918e-11
1.48168276953589e-11
1.971601391927675e-11
2.704506907539207e-11
3.793018541951741e-11
8.411929002201868e-11
1.4615143459907064e-10
2.548105670662373e-10
4.971146866335791e-10
1.0968167529403784e-9
2.7953726787190322e-9
8.830382411223188e-9
3.014744316946443e-8
5.0765597550617883e-8
7.710788181270426e-8
6.69727904213551e-8
7.057119554651145e-8
1.0708130180475556e-7
2.516167562167313e-8
2.5912339468882453e-8
2.311323746132504e-9
8.602974575180442e-9
3.3345928839986404e-11
1.5675020567829896e-12
9.072435776442191e-14
5.0242969398504696e-14
0.
0.
0.
0.
0.
2.2593109703520033e-14
3.0802934464563166e-14
4.216700682920335e-14
5.787482654516897e-14
3.710392449733201e-14
0.
0.
2.4584760462553094e-14
3.482890141275167e-14
4.566138472500656e-14
6.085554026372499e-14
8.403091574376405e-14
1.1919992128008235e-13
1.719087526831873e-13
2.5042577492825456e-13
3.6729325288428883e-13
5.416502480702995e-13
8.028683921916506e-13
1.1963477061200365e-12
1.7928737781439162e-12
2.7039391921995005e-12
4.107225196367862e-12
6.289760466709843e-12
9.722587845393434e-12
1.6654575132327986e-10
3.5472962242009626e-10
6.19923847673759e-10
8.918338632132972e-10
9.904048494051673e-10
7.732497178037787e-10
2.1211468446811849e-10
6.501231437396628e-10
1.7542718808050768e-9
3.0484710984455327e-9
4.490952366660958e-9
1.1068560292834185e-9
2.3978825843059515e-9
4.064196052267073e-9
4.072992656442348e-9
4.038469483485149e-9
4.711160492741812e-9
7.473129200894753e-9
1.3060727224590312e-8
7.904006182627205e-9
5.134573458740875e-9
3.671222498085085e-9
2.775643539255439e-9
2.218517157339157e-9
1.9256048194270033e-9
1.8969783143843963e-9
2.2166684709450836e-9
3.1248388230068465e-9
5.1162583079416094e-9
7.954891251830875e-9
8.237501369634382e-9
2.404126526890103e-7
3.408605008758342e-7
2.344161242769995e-6
4.1386769214536444e-7
1.0555978468067704e-7
2.5902987483739024e-9
6.897320245662805e-8
3.8738486758967765e-7
1.4388809721987758e-7
1.6556787998498142e-7
6.611950240728758e-8
1.8601337352191136e-7
3.1970572667801007e-7
9.603362509358679e-8
1.7878069282590867e-7
8.211771895505443e-8
1.3514009225534416e-8
1.6214316838400252e-8
2.395670879257487e-8
8.30557365023093e-9
1.7959286029106664e-9
3.4703031076084127e-9
4.954242796089213e-9
3.841552967883645e-9
2.6952296033759465e-9
1.2458501814052915e-9
4.009143596589836e-9
7.018285638873474e-9
1.0687027666839855e-8
1.3931196543321702e-8
3.906259044979108e-8
9.304487677218655e-8
1.0275107419892885e-7
1.2781837949900788e-8
7.721580983087913e-8
1.3718725603505327e-7
1.7946960112575124e-7
2.1208742263000977e-7
2.3638807598767636e-7
2.5019434208725934e-7
2.506609588885989e-7
2.3719795486340024e-7
1.1676904742565669e-7
4.831661444247258e-8
7.020843817242022e-9
6.503321135655607e-8
4.783544751319e-8
4.6597253208089315e-8
4.896057051745952e-8
1.2638804045119918e-8
6.52378881565866e-8
1.0220640873125021e-7
8.301992644352828e-8
7.217333140262977e-8
6.374021010158251e-8
5.3233260364296127e-8
3.72110601602854e-8
9.310604939527283e-9
4.688069195756736e-8
1.0589207565351269e-7
9.730078434343086e-8
8.737360426533737e-7
1.9458878758624126e-7
9.251460018791836e-6
1.707505675370461e-6
6.359638795332287e-7
1.9080751725454875e-7
2.784197431149316e-8
3.185561619023735e-7
7.557035330152617e-7
4.5272199637616504e-7
6.170587304938678e-7
6.622817563966721e-7
1.569734068785253e-7
1.1924147854655107e-7
4.502527685492434e-8
5.7770881741339746e-8
4.7848216363536365e-8
1.7346304480823192e-8
4.7475614905196885e-9
4.489700958308493e-9
1.6678605958174334e-8
1.2230264030555007e-8
1.043535178410942e-8
6.314209547018319e-10
1.2296801265447295e-8
2.4923556182943658e-8
4.6567478301345116e-8
8.585426041733733e-8
1.4818645062811502e-7
1.09291443797643e-7
4.2475509743181277e-8
6.893711315464252e-7
2.632927886565596e-6
2.0743411240518225e-7
8.573465163115718e-7
9.86130704979043e-7
9.983264311330423e-7
9.824496767275277e-7
8.950535273018382e-7
7.009668024018617e-7
4.439041543197391e-7
2.1096255649887912e-7
3.160300550599561e-7
2.0610438363295566e-7
9.018470347263767e-8
3.140034163260389e-8
3.342382085811624e-8
7.77221496365714e-8
5.909889914261018e-8
5.975552474672824e-8
5.3714696457708623e-8
1.4343973737136786e-8
1.2504792963334713e-7
1.4815129660520875e-7
1.235785536611521e-7
1.1102956647185447e-7
1.0113305005651832e-7
8.480536964923012e-8
5.316589022148134e-8
1.5430506987673143e-9
6.380809228344658e-8
1.1750076401534667e-7
1.4784639035081454e-6
2.119858092085692e-7
0.000014655717191312194
3.2734973400647825e-6
1.5260616041743288e-6
6.440640463561099e-7
9.49793350500058e-8
4.943055435846861e-7
1.0844894566822791e-6
8.712261537740813e-7
6.507158643546757e-7
5.418074616685561e-7
3.5826674022639867e-9
6.347155720293287e-9
1.732844704439744e-8
7.784036041475005e-8
1.0844955782430723e-7
1.3982788392966282e-8
2.3931523891058587e-10
3.5797525034779038e-9
4.5149186340966875e-9
9.008499723871032e-9
6.4509182690264525e-9
8.492006681148926e-9
1.25511814256272e-8
1.8471648335887473e-8
1.0721819109076003e-8
1.7316233719325954e-8
9.808904151831904e-9
2.1902993760207276e-9
3.8884080903661145e-10
7.539428316296618e-11
1.7273039611764e-12
3.7241985559513026e-12
1.2887438809157786e-11
1.63152848136126e-11
1.2016693619272706e-11
1.4087741070589608e-11
1.844442832414509e-11
2.515344117206256e-11
3.516326473178236e-11
5.0303299323560454e-11
1.1799938148084992e-10
2.24887959265804e-10
4.392557891856987e-10
9.657881586384176e-10
2.4672572338071412e-9
7.802665808790538e-9
2.7883034821207554e-8
4.8157076887358303e-8
7.418596268510736e-8
6.588337172739362e-8
6.778469722557282e-8
1.0567559665601878e-7
2.3398262500523375e-8
1.9122192823020568e-8
1.31533511124382e-8
1.0403259546387598e-8
7.225106280992099e-11
6.920125077077065e-13
8.067973189827684e-14
4.878732164462196e-14
0.
0.
0.
0.
0.
2.2221251629937553e-14
3.029545916543837e-14
4.146983834147612e-14
5.691391560594214e-14
7.828389143643329e-14
5.397842707032865e-14
2.2299589970430863e-14
0.
3.440006148010513e-14
4.883147551269008e-14
6.41658258164867e-14
8.539242327593312e-14
1.1767471192301447e-13
1.667960888551691e-13
2.407265300381299e-13
3.513584432070582e-13
5.168111140337389e-13
7.649043487856088e-13
1.1386441242792133e-12
1.7050581689418505e-12
2.5696404086978693e-12
3.900340662370192e-12
5.968128242970321e-12
9.217028601238572e-12
1.4388064812815893e-11
2.441555600001051e-10
5.423720483763718e-10
9.585194442391796e-10
1.319093813708551e-9
1.2823741217129167e-9
6.97719496929778e-10
3.5641771401208465e-10
1.7455766307263144e-9
3.3664206315170275e-9
5.152583239354355e-9
7.056550432546089e-9
2.8178151071707855e-9
2.0426183617685285e-9
5.613339625324081e-9
7.742540020836014e-9
6.999597623796444e-9
4.822889432396563e-9
3.332175068701214e-9
2.1734793573830254e-9
7.502381627125508e-10
5.167430421347902e-10
5.73675240407767e-10
7.164010239493601e-10
8.583602137139378e-10
9.41269272155433e-10
9.44830750473675e-10
8.893417697658292e-10
8.129332453655471e-10
7.526152412485348e-10
7.426309782406613e-10
8.238710727382743e-10
2.046582489900167e-7
3.2948012114866707e-7
2.090772749255963e-6
3.7181333971453225e-7
9.369180820510545e-8
3.295437985941349e-10
6.938198907347731e-8
3.5600011050042144e-7
1.3268183097391035e-7
1.5722938724271918e-7
7.296567681831669e-8
1.2950307964402698e-7
3.010834552440936e-7
3.735007484422393e-8
1.9213000279518312e-7
9.246749018429511e-8
1.8642298286557696e-8
6.830742889096451e-9
2.4002104063068716e-8
9.603967275553978e-9
2.2903835104961763e-9
2.210648353756519e-9
4.868380011505988e-9
3.6015767746515304e-9
2.7954143916290266e-9
6.811318228842684e-10
3.276330299999015e-9
5.859807225950719e-9
8.96813724115862e-9
1.1697427724444407e-8
3.1777758039274996e-8
7.558254596907952e-8
8.749659337626997e-8
1.661451192199402e-8
6.084131247131018e-8
1.1501085377834503e-7
1.5397896308315516e-7
1.8442017344567305e-7
2.0780187438556253e-7
2.226117875241514e-7
2.2651417483230716e-7
2.185785344995398e-7
1.044629244763016e-7
4.297881683940327e-8
1.9137654424852286e-9
6.056584095935567e-8
4.610147830295055e-8
4.642131765302142e-8
4.7332825796917705e-8
4.212686190964039e-9
7.832390452877093e-8
9.643853352221791e-8
7.921659503976098e-8
6.939094160362241e-8
6.115512050565678e-8
5.049241194993487e-8
3.418749421813988e-8
5.534084719949101e-9
5.309842571898457e-8
1.052928833018474e-7
9.413682598205395e-8
8.600019659409521e-7
2.2460228079260496e-7
8.90836958181349e-6
1.6331930912282363e-6
5.952036889459366e-7
1.715010835650553e-7
3.715577054658361e-8
3.3994594606890754e-7
6.775008329728455e-7
4.318353147952479e-7
5.869296424034502e-7
6.787607415080386e-7
1.493958220052999e-7
1.3372496780706292e-7
4.618812963280274e-8
5.1976872271327816e-8
5.069516367123973e-8
1.9363271860955353e-8
5.471385220211637e-9
3.256309266158276e-9
1.63749517414546e-8
1.1762519057667675e-8
1.0237042330506674e-8
1.1675057850415284e-9
1.0038357666102307e-8
2.10772775487848e-8
3.9073169010436464e-8
7.048197259984627e-8
1.192253811588395e-7
1.1668485352317597e-7
4.3370987477202075e-8
6.927584807113291e-7
2.36330135509376e-6
2.2462029037961891e-7
7.508187463588801e-7
8.934249639176234e-7
9.171475452395566e-7
9.098525912345549e-7
8.368468411377941e-7
6.695603081301296e-7
4.457172690080014e-7
2.3832336902705045e-7
3.1350981561602236e-7
1.9406181363738045e-7
8.366599996306488e-8
2.732010877776524e-8
4.7478377281924125e-8
7.542621600300921e-8
6.010945154999098e-8
6.198058524444994e-8
5.2336524389182074e-8
2.2893745307043423e-8
1.4340778175924522e-7
1.3943420613741046e-7
1.1831295575356883e-7
1.0736589268532405e-7
9.78538122304593e-8
8.12719253506114e-8
4.9131777656014204e-8
3.604932061194517e-9
7.037510815487978e-8
1.2206625866085856e-7
1.4838425031619853e-6
1.4284589993897357e-7
0.000014939077872483837
3.2020040689114235e-6
1.460030915211147e-6
5.916231168207354e-7
6.170481334650521e-8
5.398447988178999e-7
1.0557820242870323e-6
8.477965023862512e-7
6.111855253718411e-7
5.565129440753647e-7
1.1820874920701562e-9
9.943959261261504e-9
8.026566613413154e-9
5.423446803330364e-8
5.97278073185087e-8
3.984435803114002e-8
1.512586684291157e-9
2.5346368777828764e-9
3.8184363394044094e-9
4.471684058886244e-9
1.0863080636998783e-8
6.171827899391993e-9
8.924844961424502e-9
1.19375245994984e-8
1.4663128871997795e-9
2.1140222764872195e-8
1.3980394934124134e-8
3.0412732843740983e-9
1.9903859351176747e-9
2.6863152030759945e-10
4.526548395019821e-11
1.1316410363027617e-12
6.334279807605384e-12
3.867821376743275e-11
1.2213059685200115e-11
1.2671942888431946e-11
1.6011616240250612e-11
2.1485805284536524e-11
2.967269252575603e-11
4.1915327128537036e-11
9.50580209363565e-11
1.7130894946656617e-10
3.1206357622135855e-10
6.358709587030977e-10
1.4754950693844691e-9
4.048921906495004e-9
1.4092363910254447e-8
3.869131812777533e-8
5.978459009064381e-8
7.501730802898023e-8
6.363728223719716e-8
8.019157342842141e-8
1.0471883408551203e-7
1.3441171966320734e-8
1.7385796477371386e-9
5.408528095397155e-8
2.3412638042718442e-9
6.77370134007158e-12
6.005489605120804e-14
0.
3.025316520588615e-14
0.
0.
0.
0.
0.
2.540145675279439e-14
3.4698778053385984e-14
4.755278243462309e-14
6.532421793757119e-14
4.3116172627323e-14
0.
0.
2.8150637219769477e-14
3.990191196764493e-14
5.2345929868104583e-14
6.97127700419445e-14
9.617741288265436e-14
1.3638432163057054e-13
1.9674452119419339e-13
2.8681922414398584e-13
4.2113641657834995e-13
6.219183217585941e-13
9.233646169652567e-13
1.3785064165311002e-12
2.0703263083756028e-12
3.1300657696930053e-12
4.767864186894525e-12
7.325035495333547e-12
1.1365287408621142e-11
1.9398188749712352e-10
4.2002719359374665e-10
7.37661457558893e-10
1.045138426887882e-9
1.1073144518661082e-9
7.701448874744478e-10
3.667843163978488e-11
1.017191067562808e-9
2.3134501632866748e-9
3.792645684495827e-9
5.409965900523649e-9
1.7163439648690657e-9
2.3398885050414357e-9
4.804033666909714e-9
5.200540045229115e-9
4.8046496695753895e-9
4.8943727116880575e-9
6.918320262773464e-9
1.0717767752387478e-8
6.23494745898362e-9
4.127786340271839e-9
3.032291248669329e-9
2.3367742131839327e-9
1.8527412553311043e-9
1.5184164433830215e-9
1.3170607371739645e-9
1.2596098662253776e-9
1.392774181882744e-9
1.829129578369318e-9
2.8077639391588016e-9
4.691777085702734e-9
2.266317688731862e-7
3.37340468950792e-7
2.2423469627966692e-6
3.968383716084931e-7
1.005820118425018e-7
1.2480099674054671e-9
6.943430009768303e-8
3.7574413177117533e-7
1.3923980124370463e-7
1.6241380484369277e-7
7.016880266482078e-8
1.6026976477143852e-7
3.1181260664666774e-7
6.960832376049263e-8
1.8525036376634754e-7
8.691545108094893e-8
1.5553341945550294e-8
1.2221218104483234e-8
2.4125160671068696e-8
8.847810448453286e-9
2.0143815179783714e-9
2.8632972356199723e-9
4.922584276002057e-9
3.739755219885887e-9
2.761758306573349e-9
1.001440399940432e-9
3.6918756213809878e-9
6.516601028226882e-9
9.948311522609724e-9
1.2978482926702986e-8
3.583966155072801e-8
8.528465787613357e-8
9.626409970342403e-8
1.4844931843942178e-8
6.990495692639751e-8
1.2759214999468083e-7
1.6860687909854337e-7
2.0041945627995863e-7
2.244683898399132e-7
2.3888920925134367e-7
2.4104328208942316e-7
2.3012892696930184e-7
1.1158197285001074e-7
4.603559786160483e-8
4.888529166436695e-9
6.32231296919085e-8
4.714224981950972e-8
4.662519607373233e-8
4.846697494031714e-8
8.974222422366644e-9
7.11890187551427e-8
9.992468197505448e-8
8.155499215542838e-8
7.115669347381228e-8
6.28055123802911e-8
5.2208104166752974e-8
3.601222799517905e-8
7.69548672162655e-9
4.968094553415056e-8
1.059658155667184e-7
9.618494414827787e-8
8.701850692517875e-7
2.081152664373085e-7
9.12268435815199e-6
1.6787172688566615e-6
6.19405365353953e-7
1.8262813753262878e-7
3.215053490265002e-8
3.289623766712314e-7
7.204091068445136e-7
4.4421612889914255e-7
6.034887776275962e-7
6.683778746465035e-7
1.548296985052188e-7
1.253023355925706e-7
4.5196585551010034e-8
5.520065816024504e-8
4.905726762404837e-8
1.8173775125677517e-8
5.056713714709992e-9
3.902000457179163e-9
1.6575480542857403e-8
1.2023340602823557e-8
1.0367597122922916e-8
1.6228445982226078e-10
1.1306864758545968e-8
2.3215896529492833e-8
4.321025262685889e-8
7.892369231887426e-8
1.351841807344801e-7
1.1276848669441565e-7
4.301920545644651e-8
6.914747527162373e-7
2.5258109191489126e-6
2.1702504880448764e-7
8.10928936997592e-7
9.466811848747765e-7
9.642493704289891e-7
9.524755397413799e-7
8.718765985692373e-7
6.898508724706824e-7
4.4702505548969654e-7
2.2435921838351582e-7
3.1597777553359045e-7
2.0103927179021541e-7
8.731875844246022e-8
2.9652384086068788e-8
3.9200817067377923e-8
7.667409216631528e-8
5.9561296201596364e-8
6.076886437216177e-8
5.323574362220185e-8
1.8141757174253454e-8
1.332387520728384e-7
1.4442176746632252e-7
1.2140312785296663e-7
1.0959828472438619e-7
9.98993304631442e-8
8.346178481389356e-8
5.156423744497484e-8
5.765903762637074e-10
6.655685415316098e-8
1.195499452293492e-7
1.4840640036057131e-6
1.8253071450117442e-7
0.000014807429408224115
3.2486634644141957e-6
1.500725454969855e-6
6.227478298047042e-7
8.028129192786746e-8
5.167642642263067e-7
1.0722681565571795e-6
8.623188612434899e-7
6.331753977343417e-7
5.508838454479025e-7
1.9920149040589103e-9
7.562892895939342e-9
1.2832715709772515e-8
6.72552506515418e-8
8.777644411105375e-8
1.9965746057068378e-8
6.321010895244436e-10
3.0980037373520104e-9
4.118407262491795e-9
6.8560283188334345e-9
6.831008267392454e-9
7.344349195310049e-9
1.1070713340503794e-8
2.0844892134288237e-8
6.295558007551842e-9
2.195200709392657e-8
5.289571132497884e-8
6.20527579308199e-10
2.253347036578449e-9
1.2721654347379727e-10
4.313240268410502e-12
1.6662644489422359e-12
9.176596700979342e-12
1.985887043627037e-11
1.195382860501163e-11
1.3528460775878225e-11
1.751966186194473e-11
2.3765191272775695e-11
3.308115896425813e-11
4.710988202355111e-11
1.0918670477037372e-10
2.0399856490898448e-10
3.8863765012507854e-10
8.309222956145227e-10
2.0469204453884114e-9
6.1385033972249655e-9
2.2521859941949775e-8
4.477928283023621e-8
7.015398984077084e-8
6.877006602987855e-8
6.506226104355459e-8
9.681971761389403e-8
1.0952780230088804e-8
1.2022155304855522e-8
1.00399137461795e-8
1.8337993492258828e-8
3.4363604966387293e-10
5.455942028278086e-13
1.1149147276088342e-13
6.478588192347497e-14
0.
0.
0.
0.
0.
0.
2.8490574673392303e-14
3.8974196161749673e-14
5.346328103773522e-14
7.350521588842206e-14
4.992241559174874e-14
0.
0.
3.20915437500353e-14
4.552778565082491e-14
5.978509498266406e-14
7.957798411320926e-14
1.097028622097804e-13
1.5551826989065734e-13
2.244122314538887e-13
3.274069477772256e-13
4.812796981912307e-13
7.117557815155776e-13
1.05854031150244e-12
1.5834044827522394e-12
2.3833694318578873e-12
3.6125333626690123e-12
5.518843502806557e-12
8.507319983687437e-12
1.3251374130743984e-11
2.2533760092775161e-10
4.961041206477388e-10
8.750112154885108e-10
1.2174901595761076e-9
1.22220546729486e-9
7.3352222618285e-10
2.0044450613828556e-10
1.466505974656428e-9
2.9694665847404875e-9
4.644701534428922e-9
6.4454450009419085e-9
2.4105941577271434e-9
2.1750391981341578e-9
5.39596402511817e-9
6.764582005917367e-9
6.018481950423011e-9
4.9204891092241854e-9
5.177532627808027e-9
6.1493878368248415e-9
3.2608742324449632e-9
2.1939441788393845e-9
1.7345129336941467e-9
1.480088452245648e-9
1.2965407242387982e-9
1.1352137762999284e-9
9.858885308631577e-10
8.577164897276687e-10
7.691292319828287e-10
7.462651765210875e-10
8.302243407449367e-10
1.0954310157137143e-9
2.1236720695572193e-7
3.325227542051233e-7
2.1428380612787305e-6
3.803675518684041e-7
9.599283238546342e-8
1.5855871364352552e-10
6.949739814239531e-8
3.6292014321958415e-7
1.348937511920974e-7
1.5907241129799627e-7
7.237099095079349e-8
1.390607560666946e-7
3.0457246708536407e-7
4.7545728433947526e-8
1.9015785150869674e-7
9.078939784481542e-8
1.7611053258752182e-8
8.58364052214615e-9
2.408904696790861e-8
9.352788192692992e-9
2.201509701380403e-9
2.4045258964484484e-9
4.8889380461533315e-9
3.647588076766413e-9
2.791327033561286e-9
7.852549412501486e-10
3.4121678231967987e-9
6.074597891284815e-9
9.290475393799426e-9
1.212128760838705e-8
3.3086148722353155e-8
7.869420140965466e-8
9.039496192757979e-8
1.6163748331065763e-8
6.372702149553486e-8
1.1911725345843617e-7
1.5880774699995247e-7
1.8974053699879967e-7
2.1338521457829698e-7
2.2812247633138048e-7
2.3151503878193425e-7
2.2265698921889464e-7
1.0683183622210722e-7
4.398779784399356e-8
2.9078587458784683e-9
6.14561931659668e-8
4.646283336774852e-8
4.652557471020967e-8
4.7769192509374424e-8
5.7416697802652565e-9
7.61276255033019e-8
9.765234655119392e-8
8.00456060495021e-8
7.003354112682565e-8
6.175728207825948e-8
5.11063910872331e-8
3.481775969270668e-8
6.240320734473701e-9
5.20316834036817e-8
1.0562121561192007e-7
9.48904995828825e-8
8.641308231508263e-7
2.194152856230761e-7
8.984638208075039e-6
1.6491440057424456e-6
6.034453336670813e-7
1.7518437573906542e-7
3.561882907484496e-8
3.367828420413837e-7
6.911132721297448e-7
4.3606295024252905e-7
5.921280664832016e-7
6.749622543451883e-7
1.5152180359991153e-7
1.309344209518051e-7
4.577240040980682e-8
5.2996973456435327e-8
5.015085464535944e-8
1.8961329018983285e-8
5.334785891611731e-9
3.451020377446302e-9
1.6450003927181054e-8
1.1846524899617137e-8
1.0284480434035533e-8
8.452311476674511e-10
1.0448900547400102e-8
2.1763490212673223e-8
4.0392285811568826e-8
7.316121213331089e-8
1.2429878491491838e-7
1.1552971208733735e-7
4.3313483324044727e-8
6.926018392403929e-7
2.418604683819386e-6
2.227994054710139e-7
7.703334392260726e-7
9.110137487404485e-7
9.328516773268385e-7
9.242182970460915e-7
8.489109728182825e-7
6.769580747984394e-7
4.468831325885159e-7
2.3427146766348905e-7
3.1463410910679485e-7
1.9637858601342526e-7
8.484422828018334e-8
2.8086308649714263e-8
4.4694566303746265e-8
7.582092818968753e-8
5.994171066377494e-8
6.160491929466238e-8
5.266159734320053e-8
2.1389019966029165e-8
1.4020596399168558e-7
1.410823356687111e-7
1.1936000228030537e-7
1.0814794804420242e-7
9.85838603354956e-8
8.204756218590972e-8
4.997088706211372e-8
2.5855139430231246e-9
6.910418505490804e-8
1.2127571850568125e-7
1.4850358298832504e-6
1.5589500580507535e-7
0.000014906446581907306
3.2192366699296677e-6
1.4743529061729178e-6
6.022029750838765e-7
6.76442587802326e-8
5.332885435536871e-7
1.0611686195031339e-6
8.529620178966336e-7
6.181885647697759e-7
5.554454868388067e-7
2.0572830724392392e-11
9.064361691247473e-9
9.446876432823602e-9
5.8325736651321635e-8
6.798462521424172e-8
3.126243722677784e-8
1.1396435038120977e-9
2.694201204532477e-9
3.88003287440354e-9
5.16451734268608e-9
8.472659325250634e-9
6.465048353785944e-9
9.688267567304751e-9
1.4055409470584358e-8
1.8657787941378886e-9
2.474142761400556e-8
1.4839991871849985e-8
2.088264686091257e-9
2.0275521382637732e-9
2.8894919019866364e-10
3.107270133639564e-11
1.1750823279985804e-12
7.030826473216715e-12
2.8573356672144367e-11
1.205128670120388e-11
1.2965796282030396e-11
1.6546387147035766e-11
2.229695133022597e-11
3.088426580948107e-11
4.3756901266849507e-11
1.000350482785448e-10
1.82705358154808e-10
3.383769370289275e-10
7.016272743508504e-10
1.6630982060387862e-9
4.710055960876814e-9
1.688335776759931e-8
4.110893573483332e-8
6.373634330926965e-8
7.278082470758232e-8
6.365540603338676e-8
8.579035246011127e-8
6.72729820380514e-8
2.5265666035809307e-9
7.161620837242262e-9
3.698060307950057e-8
1.04994034602046e-9
2.7909752738966053e-12
1.0677945152736283e-13
4.214445320641954e-14
2.5594588867616842e-14
0.
0.
0.
0.
0.
2.6518163294346085e-14
3.624517752904009e-14
4.969053517811316e-14
6.828258408672553e-14
4.555666037514818e-14
0.
0.
2.9573890022904053e-14
4.1931510772423925e-14
5.5026617196096454e-14
7.326648161324252e-14
1.0104973455838259e-13
1.4327693014277441e-13
2.0670963315304976e-13
3.0143292931731445e-13
4.4278111244326996e-13
6.542307739964586e-13
9.719506291013986e-13
1.4520939103310038e-12
2.1826508415952087e-12
3.303001066700958e-12
5.036720448116038e-12
7.74770932642655e-12
1.2038465158725094e-11
2.0519349834053212e-10
4.470760848603155e-10
7.864935755262095e-10
1.1071768588791252e-9
1.1505573100163331e-9
7.605867375594425e-10
4.449237630595226e-11
1.1752488199861753e-9
2.546983849502657e-9
4.098020639120297e-9
5.782713765682734e-9
1.9665103750918483e-9
2.2903000462324085e-9
5.050713292648503e-9
5.734214931731278e-9
5.1884901337298055e-9
4.926630470051411e-9
6.451291290707949e-9
9.332678639067502e-9
5.317591323694828e-9
3.542590290338256e-9
2.6463106179378487e-9
2.080285248494053e-9
1.6736964937727424e-9
1.3712266867721646e-9
1.1580332731529109e-9
1.0387013778393708e-9
1.0365960127964184e-9
1.2063752019590681e-9
1.664944345461214e-9
2.653442608184226e-9
2.2131292820757196e-7
3.3566845931376007e-7
2.204671396898828e-6
3.905835234584366e-7
9.881466691925648e-8
8.113594391445912e-10
6.950102556265416e-8
3.7099336747692884e-7
1.3757457831183446e-7
1.6117675237709239e-7
7.117973208278185e-8
1.5179516167102828e-7
3.0900254138866343e-7
6.084569725489575e-8
1.8727189170579652e-7
8.847745552786156e-8
1.633556464964915e-8
1.0807615475698262e-8
2.4133115638899646e-8
9.042116034090737e-9
2.0879127432616057e-9
2.6754106550933383e-9
4.910445010622705e-9
3.704140908127569e-9
2.77658487995019e-9
9.170766822680328e-10
3.582823227585616e-9
6.344266318453185e-9
9.692642095121487e-9
1.2646453763118973e-8
3.475647289507279e-8
8.268642570803744e-8
9.39917915148718e-8
1.5418193144026e-8
6.746227162310739e-8
1.2428688037580572e-7
1.648097701558373e-7
1.962992526031367e-7
2.2021153049679698e-7
2.3478142849761185e-7
2.3744722703255934e-7
2.2735784330984595e-7
1.0974991020165028e-7
4.524170424430041e-8
4.127642419097546e-9
6.254788009884088e-8
4.688610003271504e-8
4.660214574994494e-8
4.822561452668127e-8
7.7077858957493e-9
7.31631826439362e-8
9.907072290810209e-8
8.099389338695919e-8
7.074688042876444e-8
6.242411446369436e-8
5.180211707409034e-8
3.556210968337463e-8
7.129724631321058e-9
5.061609994954531e-8
1.0588024126774872e-7
9.571716568481094e-8
8.681731911464023e-7
2.1260463171348428e-7
9.07166700590064e-6
1.6676667930043496e-6
6.133333666363673e-7
1.7974843290567352e-7
3.354441615387715e-8
3.321836985819321e-7
7.087893652668442e-7
4.4111453405503665e-7
5.989750967551328e-7
6.707815052599426e-7
1.5370949734598214e-7
1.274723891702386e-7
4.537557084843174e-8
5.433098684497713e-8
4.9480301262258755e-8
1.847430774171978e-8
5.164496452502758e-9
3.7186633982467865e-9
1.6530862305000904e-8
1.1953795047004856e-8
1.0337659821674887e-8
4.3104049103367607e-10
1.0970543995476961e-8
2.2643572538162866e-8
4.209568709314051e-8
7.663826248261495e-8
1.3087280805245948e-7
1.1388974747379927e-7
4.315741057029784e-8
6.920119781223095e-7
2.485260297361202e-6
2.195855976183993e-7
7.950503651203507e-7
9.328670847672599e-7
9.521561221073827e-7
9.41662388307203e-7
8.632073658828302e-7
6.851760226851699e-7
4.4730572261279196e-7
2.2845243436718643e-7
3.1560228059065657e-7
1.992421244877717e-7
8.634772918818058e-8
2.90445225783474e-8
4.130010622226954e-8
7.633435871265521e-8
5.97136621502949e-8
6.110260885517633e-8
5.3028167810626684e-8
1.942386016254074e-8
1.3599584673905532e-7
1.4312676350973945e-7
1.2062207204944423e-7
1.0905544682569196e-7
9.941337168382035e-8
8.293703853267062e-8
5.0963254102442546e-8
1.3452371038906286e-9
6.753794405364374e-8
1.2023511614992125e-7
1.4849217232689648e-6
1.7219861274466228e-7
0.000014850474944367543
3.2380676521173208e-6
1.4909023870289654e-6
6.149264192138688e-7
7.530457373917319e-8
5.236125058532897e-7
1.0679656852259248e-6
8.588526127158745e-7
6.272599122362134e-7
5.530329327939138e-7
1.2916185302125217e-9
8.100506681913702e-9
1.1444640218310462e-8
6.370494002693633e-8
7.971582154928722e-8
2.3384078885777175e-8
8.028727246016263e-10
2.9329852263313033e-9
4.00995315388831e-9
6.1593931820741974e-9
7.1968994472966125e-9
6.972480686180724e-9
1.0551315493521567e-8
1.786648424752761e-8
4.7185928748142736e-9
2.3856359800468943e-8
2.4181338238589218e-8
7.743834940863571e-10
6.4263026383573945e-9
2.9269402717756293e-10
1.2046443370008783e-11
8.236275264024125e-13
8.22367252207756e-12
2.2171680113182354e-11
1.1966042560492757e-11
1.331615379441792e-11
1.715868100580548e-11
2.322166039647341e-11
3.226728552852333e-11
4.586569527591646e-11
1.0577793985148102e-10
1.9601792032380373e-10
3.6963719812978477e-10
7.814877702458061e-10
1.8978898762840076e-9
5.57249807467367e-9
2.0379740277321986e-8
4.347014721020076e-8
6.796469283972555e-8
7.017287012943674e-8
6.435153128347386e-8
9.272681472554168e-8
5.452705846745459e-9
9.628790693454997e-9
8.927091555392263e-9
2.366944968653024e-8
5.074167362691897e-10
7.716777014660911e-13
1.1684930907016398e-13
6.87835477130175e-14
0.
0.
0.
0.
0.
0.
2.7767823561024615e-14
3.797447227612861e-14
5.2081163355982485e-14
7.159169708950799e-14
4.83145686999383e-14
0.
0.
3.116844399930453e-14
4.420832134114777e-14
5.803796166532608e-14
7.726011467325457e-14
1.0652505457851507e-13
1.5102266127661466e-13
2.1791035204605437e-13
3.178651794758151e-13
4.671328604782052e-13
6.906097547481794e-13
1.0266967477481329e-12
1.5350910154129941e-12
2.3094767028216852e-12
3.4985083289073096e-12
5.341107677167491e-12
8.22704556894359e-12
1.2803390881341424e-11
2.17905505235062e-10
4.779534059902831e-10
8.422423696187298e-10
1.1769703559776058e-9
1.1966589000665574e-9
7.449225713380498e-10
1.414932514313394e-10
1.3580616871173304e-9
2.8132385433301897e-9
4.443343393456342e-9
6.2019769601003004e-9
2.2476655921259877e-9
2.2210862444026254e-9
5.2831056900346e-9
6.377024473656735e-9
5.688753575756327e-9
4.933118541005413e-9
5.720419563297096e-9
7.437917686277078e-9
4.087246285588414e-9
2.7400887463091766e-9
2.106752079428747e-9
1.7247241416173944e-9
1.4452280916363514e-9
1.2184349958594627e-9
1.0331309126312264e-9
8.953441774203063e-10
8.215857458764927e-10
8.416543013531167e-10
1.0112236404802927e-9
1.4408635295203791e-9
2.1557992324839076e-7
3.3370008527832705e-7
2.1648471378969996e-6
3.839967779982608e-7
9.698609729392218e-8
3.8183171685389756e-10
6.951503010027135e-8
3.6582153217878915e-7
1.3584092722829352e-7
1.5983195428949772e-7
7.201024343051548e-8
1.4342356951366206e-7
3.061183526855999e-7
5.2128414474252035e-8
1.8919513025923283e-7
9.000422175209823e-8
1.7160876621326593e-8
9.359489854599279e-9
2.411250502672542e-8
9.243555673624498e-9
2.162074059568656e-9
2.49575181423272e-9
4.896888690130665e-9
3.667463625361019e-9
2.787374325024787e-9
8.311993972443141e-10
3.471743099729514e-9
6.168746852407083e-9
9.431188718134956e-9
1.2305471836423899e-8
3.366585327124198e-8
8.007749251816206e-8
9.165623025452564e-8
1.592534525819965e-8
6.501794499697492e-8
1.2092104617607966e-7
1.6091122441525282e-7
1.9204574070501668e-7
2.157915280472317e-7
2.3047974577095918e-7
2.3362919579021165e-7
2.2435003622050252e-7
1.0785771630617859e-7
4.442719500079786e-8
3.3375708103350857e-9
6.184131052501068e-8
4.6614067875868346e-8
4.6558527012150865e-8
4.793981105695555e-8
6.424136386928916e-9
7.511422532014426e-8
9.815986496532218e-8
8.038736876814039e-8
7.029346082316639e-8
6.200055771919913e-8
5.13582071204274e-8
3.508336422122203e-8
6.550960514062698e-9
5.154554511352916e-8
1.0572998025514945e-7
9.51931868717338e-8
8.656757123157438e-7
2.170711185402203e-7
9.016068859319584e-6
1.6557904266482818e-6
6.069530691673137e-7
1.7678556668174534e-7
3.491108878505162e-8
3.352469852911283e-7
6.97212424649113e-7
4.378563458185666e-7
5.94483372386169e-7
6.734366806118319e-7
1.523466124799789e-7
1.2971838202399237e-7
4.561782293901729e-8
5.345755618630011e-8
4.9915375658570205e-8
1.8789014393306158e-8
5.275138736301324e-9
3.541673284199807e-9
1.6479855024468343e-8
1.18837531530838e-8
1.0303889036756073e-8
7.016730599009093e-10
1.0630305906998267e-8
2.206850146072765e-8
4.098117695010138e-8
7.436109129740517e-8
1.2656901108960697e-7
1.149768012907696e-7
4.3268401919091654e-8
6.924375678736744e-7
2.4422736438021276e-6
2.2179090485841021e-7
7.789400130471691e-7
9.18674107552486e-7
9.396436327280803e-7
9.303819470991496e-7
8.540062498286141e-7
6.799570140488148e-7
4.471559803966941e-7
2.3232670390759514e-7
3.1502648142194896e-7
1.9738474353785008e-7
8.536651857837786e-8
2.842159512408045e-8
4.349539867306876e-8
7.599778160844078e-8
5.98638922479999e-8
6.143284053645705e-8
5.2795133276556135e-8
2.071047079458993e-8
1.3875506239248546e-7
1.4179888025004148e-7
1.19806668351727e-7
1.0847346326593021e-7
9.88837124968785e-8
8.236813183314427e-8
5.032479124634206e-8
2.14740031968346e-9
6.855335692941356e-8
1.2091762138089558e-7
1.4851821185821635e-6
1.6160147694355227e-7
0.00001488863990865928
3.2261430120910138e-6
1.4803022806179085e-6
6.067137079390898e-7
7.029706518449792e-8
5.300728148011469e-7
1.0635443126625459e-6
8.550882479597668e-7
6.213252952669335e-7
5.547368542547032e-7
4.913193604150448e-10
8.710512675348669e-9
1.0118741299353499e-8
6.017593918664113e-8
7.192006302494248e-8
2.809523838910276e-8
1.009609203594001e-9
2.773797046112089e-9
3.919303024755318e-9
5.4971554224022805e-9
7.874999072217697e-9
6.628688020213656e-9
9.999404343451724e-9
1.522768144740719e-8
2.9526623515217864e-9
2.4989260359784176e-8
1.633820571849991e-8
2.0982549404016437e-9
2.409124343117171e-9
4.728492517306578e-10
2.4057368183851358e-11
9.70975646003155e-13
7.40711944021336e-12
2.578160542617138e-11
1.2009928809092885e-11
1.3090565013811217e-11
1.676714303283579e-11
2.2630790406231036e-11
3.138333403766794e-11
4.451706485279437e-11
1.0210001406038021e-10
1.874725477399146e-10
3.4950760189250996e-10
7.298495084824957e-10
1.7452159372647354e-9
5.007431565751616e-9
1.8114207485097455e-8
4.199348209811413e-8
6.531636707360491e-8
7.18216298999396e-8
6.38283725103028e-8
8.825319877974012e-8
3.9956733628319845e-8
5.9288252029966795e-9
7.884514509103424e-9
3.1462452778609843e-8
7.875217235590737e-10
1.5866454565491669e-12
1.1401479264446832e-13
5.94950738418206e-14
2.4067566502130185e-14
0.
0.
0.
0.
0.
2.697221520262958e-14
3.6873620635283504e-14
5.0559303320212684e-14
6.948503183897963e-14
4.6555458406889264e-14
0.
0.
3.015302881286773e-14
4.2758086220792773e-14
5.611937509490931e-14
7.471545987051157e-14
1.0303632342868562e-13
1.4608726598458272e-13
2.1077327121356938e-13
3.0739376534444887e-13
4.5161314298621117e-13
6.67421746157729e-13
9.917961596813876e-13
1.4821707931993106e-12
2.22859388980129e-12
3.3737946992256646e-12
5.146886763243909e-12
7.921097693749573e-12
1.2314976687595552e-11
2.0979200142417506e-10
4.582208012740998e-10
8.066152765257646e-10
1.1324935413786383e-9
1.1675891564404887e-9
7.554949781034129e-10
7.899978829924587e-11
1.240966727851144e-9
2.6431419130934707e-9
4.223063842213697e-9
5.934793601505825e-9
2.0685541347930028e-9
2.2667463866475144e-9
5.14062419333641e-9
5.962852241800503e-9
5.360839011860471e-9
4.9328356029925806e-9
6.213490000630411e-9
8.689412678134223e-9
4.897453091552056e-9
3.2703653681415928e-9
2.4644279334016033e-9
1.9601934061193447e-9
1.5944862229634184e-9
1.3143303103919147e-9
1.1062353638458833e-9
9.745281711570748e-10
9.382680677749855e-10
1.0395264010368059e-9
1.3657592349472419e-9
2.0987551092327915e-9
2.1920344153948187e-7
3.3496403755291384e-7
2.189929975912959e-6
3.8814238328556233e-7
9.813308126241675e-8
6.485314164474273e-10
6.951304157552285e-8
3.6909351139036457e-7
1.3692978052268282e-7
1.6068340437497915e-7
7.151468438355488e-8
1.4862529305517152e-7
3.0792314473892443e-7
5.7554296758880953e-8
1.8801022271279992e-7
8.905802998754075e-8
1.664200319219817e-8
1.0265455577306453e-8
2.412886391315024e-8
9.117203009534317e-9
2.1157870786633316e-9
2.606679467589877e-9
4.905533669119662e-9
3.6904529595650504e-9
2.781142850627325e-9
8.848851159416937e-10
3.5412092420735267e-9
6.278511972869137e-9
9.59482412556506e-9
1.2519062487170832e-8
3.434639931408489e-8
8.170454378591068e-8
9.311928597680901e-8
1.5617516463948135e-8
6.654109924059026e-8
1.230256730344004e-7
1.6335285953264146e-7
1.9471250566739516e-7
2.1856570636799793e-7
2.3318396471874002e-7
2.3603549670911635e-7
2.2625334595193148e-7
1.0904414529902209e-7
4.4937273259497224e-8
3.83339953377499e-9
6.228513160868114e-8
4.6785604716470375e-8
4.658835652198252e-8
4.812337825116536e-8
7.225655793209332e-9
7.39023480891672e-8
9.873461524937229e-8
8.077108390280293e-8
7.05815260046616e-8
6.226980340505014e-8
5.163956468635671e-8
3.5385211075327646e-8
6.913078777204479e-9
5.096742644912315e-8
1.0583168957530134e-7
9.552675643130434e-8
8.672932626887087e-7
2.1429152638828853e-7
9.051281875285468e-6
1.6632935222940522e-6
6.109668292492821e-7
1.786419097026863e-7
3.406315223781311e-8
3.3335941953005863e-7
7.044213557918682e-7
4.3990628657029135e-7
5.972784079597182e-7
6.717495240306985e-7
1.5322545408148833e-7
1.2831007607334387e-7
4.545927545385253e-8
5.400191698943552e-8
4.9642747368089746e-8
1.859119690999283e-8
5.205851926561302e-9
3.6511740343123852e-9
1.6512439383847817e-8
1.1927459876886404e-8
1.0325385736205737e-8
5.328403429132649e-10
1.0842788416655163e-8
2.2427179074304308e-8
4.1675667308569754e-8
7.577911039852864e-8
1.2924985576917135e-7
1.143045178789999e-7
4.320280557754194e-8
6.921876811551533e-7
2.469342409316873e-6
2.204603796514664e-7
7.890062868412286e-7
9.275639707690303e-7
9.474915333544264e-7
9.374682290271791e-7
8.598050214101664e-7
6.832762349123053e-7
4.4730276349316006e-7
2.2994026843173505e-7
3.1540987962277497e-7
1.9854928862483675e-7
8.597910645138286e-8
2.881154766969422e-8
4.211606192966294e-8
7.620718579599397e-8
5.97706284823083e-8
6.122761506359751e-8
5.294336156849071e-8
1.9908643946021984e-8
1.3703655686693212e-7
1.4263043407048403e-7
1.2031909508559224e-7
1.0884103643646796e-7
9.921923668314775e-8
8.272813715056366e-8
5.0727251136595444e-8
1.6434960787978e-9
6.791651567209965e-8
1.2049285000636667e-7
1.4850961918569227e-6
1.682361144473152e-7
0.000014865488122693108
3.233739810722903e-6
1.4870039245477272e-6
6.118792470819007e-7
7.342024879206206e-8
5.260986484920508e-7
1.0663122001741621e-6
8.574714356712325e-7
6.250246617292299e-7
5.5372915393346e-7
1.0028285232519983e-9
8.321555296975913e-9
1.0937126259579926e-8
6.237157650322713e-8
7.673223525427224e-8
2.4981833123235338e-8
8.757249292064844e-10
2.8719898334393156e-9
3.973486835722525e-9
5.905240137979456e-9
7.402636120368072e-9
6.838687873081933e-9
1.0348103495663488e-8
1.6809968098565968e-8
4.08456071045866e-9
2.444836899285425e-8
2.001009764983623e-8
9.455982436355913e-9
3.8392996308959114e-9
5.244722807082248e-10
1.6173365395082578e-11
1.6579201818895096e-13
7.900025574178767e-12
2.333478722297862e-11
1.19781285750188e-11
1.3232731553340423e-11
1.7014935990457364e-11
2.3004907211651366e-11
3.194292298891304e-11
4.537049244023061e-11
1.0442534707508391e-10
1.928672713881579e-10
3.621892593810185e-10
7.622926673646205e-10
1.840775460505003e-9
5.35930285862475e-9
1.9538071955799223e-8
4.2938075752428934e-8
6.702030721919553e-8
7.076599708156499e-8
6.412844968186916e-8
9.107734351326537e-8
1.5768899018279055e-8
8.485835303308063e-9
8.542408764800698e-9
2.6262411157079384e-8
5.913102997288376e-10
9.626992017820052e-13
1.170534926940652e-13
6.796352924981372e-14
2.2567631720364787e-14
0.
0.
0.
0.
0.
2.747715999784867e-14
3.757233529105568e-14
5.152522959705897e-14
7.082209428021091e-14
4.7670578809760586e-14
0.
0.
3.079738565461213e-14
4.367823480610351e-14
5.733646619162638e-14
7.632965476273626e-14
1.0524934923226908e-13
1.4921795523950114e-13
2.1530044787344629e-13
3.1403570907638824e-13
4.614564917231811e-13
6.82127427825792e-13
1.0139276182799544e-12
1.5157252360294848e-12
2.279871630229073e-12
3.4528478421672092e-12
5.269977607838568e-12
8.114958140329468e-12
1.2624380740244112e-11
2.1493311370422126e-10
4.707142438663924e-10
8.291722492736856e-10
1.1607050664068945e-9
1.1861533881192964e-9
7.490269496454971e-10
1.1836668471143775e-10
1.315000928284781e-9
2.7508636215139334e-9
4.36269723546422e-9
6.104263252604045e-9
2.1821928128579804e-9
2.2383966003894794e-9
5.233284420692476e-9
6.223922948271991e-9
5.564924396120431e-9
4.934648366545953e-9
5.91248144294891e-9
7.914363100113515e-9
4.394710202177868e-9
2.9420342014587187e-9
2.243446720038965e-9
1.8146393370211212e-9
1.5013992152995386e-9
1.252927164013169e-9
1.0572513783124155e-9
9.195176408484906e-10
8.565303647921449e-10
9.013802853555342e-10
1.1189805871515539e-9
1.6413421890609966e-9
2.168930571377564e-7
3.3416597824526003e-7
2.1739036229407807e-6
3.854924329427708e-7
9.739838318209607e-8
4.766227971887258e-10
6.951700891242879e-8
3.6700789192758443e-7
1.3623289323600075e-7
1.6014112403779927e-7
7.184190197050563e-8
1.4527367130454414e-7
3.067650415361362e-7
5.406233115444348e-8
1.887778743779203e-7
8.966876661731404e-8
1.697407246215605e-8
9.684062794858327e-9
2.4119712879628454e-8
9.198150997236227e-9
2.1455268585763794e-9
2.5349386382573894e-9
4.900056549042131e-9
3.675721575635149e-9
2.785341135388245e-9
8.504229843014061e-10
3.49663098054108e-9
6.208073760526803e-9
9.48986709215514e-9
1.238213552621466e-8
3.390910350113232e-8
8.065868593628669e-8
9.21813482719721e-8
1.581869538624732e-8
6.55614959103298e-8
1.2167494267867404e-7
1.6178737286604128e-7
1.9300377451625448e-7
2.1678932591519473e-7
2.3145404339124417e-7
2.3449852284671354e-7
2.250406053823561e-7
1.0828398281283662e-7
4.4610218802237276e-8
3.515871778038518e-9
6.200101625534572e-8
4.667609317152858e-8
4.6570234263594835e-8
4.8007457895588606e-8
6.710709774457202e-9
7.46834863052235e-8
9.83678178860518e-8
8.052660353302532e-8
7.039845915242264e-8
6.20987497208518e-8
5.1460487323689166e-8
3.5192464197872214e-8
6.6807382591293655e-9
5.1339715583250126e-8
1.0576945744789723e-7
9.531502218626939e-8
8.662772749160643e-7
2.1608073256351646e-7
9.028858538807342e-6
1.6585084011342358e-6
6.08400355270064e-7
1.7745196661969772e-7
3.460999017056531e-8
3.345820804790067e-7
6.997832449232476e-7
4.3859569934869634e-7
5.95479074205629e-7
6.728214385531273e-7
1.5267171096739002e-7
1.2921250755551927e-7
4.555832355037882e-8
5.3651780809431056e-8
4.981747632912926e-8
1.871775563391617e-8
5.250280566282496e-9
3.5804428094933635e-9
1.649179848827709e-8
1.1899375350623672e-8
1.0311733364211504e-8
6.413530566045285e-10
1.0706317265189818e-8
2.2196635506510247e-8
4.122903173371996e-8
7.486679581928636e-8
1.2752536085226052e-7
1.1473907928179925e-7
4.324643578992573e-8
6.923547483098478e-7
2.452040213992573e-6
2.2133310026517225e-7
7.825429221327307e-7
9.218644071158293e-7
9.424641607434397e-7
9.329331000273626e-7
8.561011652815587e-7
6.811678082909501e-7
4.4722935608682306e-7
2.314860392919282e-7
3.151728986393797e-7
1.978030798231497e-7
8.558557335265615e-8
2.856144262535702e-8
4.299880346577807e-8
7.607240037915227e-8
5.983076521042163e-8
6.135984353085363e-8
5.284918220479472e-8
2.042438387862839e-8
1.381423572264356e-7
1.4209726483887574e-7
1.1999125425580938e-7
1.0860658884270056e-7
9.900561636016246e-8
8.24987747197e-8
5.0470223072432206e-8
1.966002436345877e-9
6.83245055224805e-8
1.2076627549086295e-7
1.4851819222489905e-6
1.6398112348437445e-7
0.00001488063009842631
3.2289196726102503e-6
1.4827317825338763e-6
6.085758632890128e-7
7.141256551343875e-8
5.286754751751927e-7
1.0645366807527076e-6
8.559535877453953e-7
6.226458008150265e-7
5.543981517800676e-7
6.789990818386389e-10
8.568263584339126e-9
1.0407714047724832e-8
6.095803805265936e-8
7.361785975225558e-8
2.6911028378720307e-8
9.596818473987386e-10
2.8083842774218073e-9
3.9377158549139225e-9
5.6409430155252585e-9
7.683354594580659e-9
6.70179227484121e-9
1.0125890618248262e-8
1.5767494581402356e-8
3.371384743829535e-9
2.487957736058345e-8
1.733658849513316e-8
2.485361080826237e-9
2.7246904677273633e-9
6.419544878969376e-10
2.1139779612225716e-11
6.796982634939112e-13
7.57697704202813e-12
2.482027252593996e-11
1.1996697097098899e-11
1.3141914412007301e-11
1.6857077513960337e-11
2.2766644622282705e-11
3.158650131237637e-11
4.482678321013423e-11
1.0294305677358517e-10
1.8942518031062653e-10
3.540873120065775e-10
7.415304864650663e-10
1.7794796350860047e-9
5.132890332514536e-9
1.8626399470186913e-8
4.234120078092613e-8
6.594463453557129e-8
7.143463332008427e-8
6.392464292929664e-8
8.927302587758889e-8
3.0223228681357537e-8
6.97055696575306e-9
8.129586695538469e-9
2.9461475109236526e-8
7.068148409090499e-10
1.3004465377382018e-12
1.156684641466958e-13
6.384557186592009e-14
2.3498942532810115e-14
0.
0.
0.
0.
0.
2.7156052047061203e-14
3.712802719766548e-14
5.0910994107426244e-14
6.997184710910935e-14
4.6960906380644645e-14
0.
0.
3.0387579814388215e-14
4.309296518604722e-14
5.6562251354344416e-14
7.530280811759546e-14
1.038415717437664e-13
1.4722645252330102e-13
2.1242049294337677e-13
3.0981035057585137e-13
4.551942701950537e-13
6.727714314127835e-13
9.99846106491664e-13
1.4943742662733658e-12
2.247240511489978e-12
3.402536600772948e-12
5.191630919362739e-12
7.991551296441e-12
1.2427391744874094e-11
2.1166044310927873e-10
4.627572352969597e-10
8.148058509783976e-10
1.1427579175017565e-9
1.174393974812243e-9
7.532378529209548e-10
9.32125080081531e-11
1.2678062724485542e-9
2.6822662019895147e-9
4.273831806871163e-9
5.9964519755891264e-9
2.10991035708112e-9
2.2566826051912305e-9
5.175257246163823e-9
6.057124114821142e-9
5.433574002439806e-9
4.934133389159353e-9
6.108523292495752e-9
8.414735808079973e-9
4.71888632192492e-9
3.1540400462026343e-9
2.3863256670919815e-9
1.908714353808415e-9
1.5612303163631695e-9
1.2917519616508323e-9
1.0873556277832619e-9
9.525474146932733e-10
9.052863625683886e-10
9.838365351957018e-10
1.2663585709225012e-9
1.9145285739106523e-9
2.183579734274463e-7
3.346752040837792e-7
2.1840512478202255e-6
3.871698575868006e-7
9.78628214316832e-8
5.848541905080208e-10
6.95156013053572e-8
3.6833070263147214e-7
1.366736601307044e-7
1.6048520382512208e-7
7.163911983332726e-8
1.4738437802118245e-7
3.074963815947083e-7
5.626299278821346e-8
1.8829610264154573e-7
8.928456558132167e-8
1.676399000743699e-8
1.0051182943048048e-8
2.4126048426698276e-8
9.146981996611256e-9
2.1267641792246805e-9
2.5800057399391817e-9
4.9035424942386144e-9
3.6850314376905442e-9
2.782773130986281e-9
8.721785099182039e-10
3.5247773157002647e-9
6.252548051605165e-9
9.556157251021177e-9
1.2468646988857567e-8
3.418496958724837e-8
8.131831058942135e-8
9.277394827197262e-8
1.5693174245633043e-8
6.617912674476676e-8
1.2252773458736903e-7
1.6277638289317645e-7
1.9408373418952388e-7
2.1791252847079707e-7
2.3254855999943709e-7
2.3547194439931247e-7
2.2580990548825465e-7
1.0876444130939582e-7
4.481683225526079e-8
3.7166333886913256e-9
6.218070794856225e-8
4.674546815801786e-8
4.658209100708381e-8
4.808142636186155e-8
7.035626766168357e-9
7.419164452258444e-8
9.860024120373857e-8
8.068168253386621e-8
7.051477699543454e-8
6.220745818308813e-8
5.157416099768755e-8
3.531455772620685e-8
6.8274601068062215e-9
5.110517043177125e-8
1.0580999896782113e-7
9.544966163294373e-8
8.669277729786944e-7
2.1495325877437313e-7
9.043087946948984e-6
1.661541939386433e-6
6.100246227456464e-7
1.7820383825724406e-7
3.426581621955743e-8
3.3381468837259016e-7
7.027067473024615e-7
4.394251968971771e-7
5.966128743261633e-7
6.721402885762194e-7
1.5302559444178826e-7
1.2864214085955032e-7
4.54946588830542e-8
5.387254257803435e-8
4.9707064549473684e-8
1.8637686234116707e-8
5.22221383791634e-9
3.6249114334980873e-9
1.6504941714746937e-8
1.1917092392035493e-8
1.0320413393544497e-8
5.729066399453154e-10
1.0792436711534483e-8
2.234204534049608e-8
4.151063403566676e-8
7.544185299969372e-8
1.2861248493007942e-7
1.14465942982138e-7
4.321950913657116e-8
6.922519358314276e-7
2.462994008348235e-6
2.2078988440394425e-7
7.866224112106305e-7
9.254652902084278e-7
9.456420770534147e-7
9.358016502102928e-7
8.584469284274735e-7
6.825079669360263e-7
4.4728426668386024e-7
2.3051593417588326e-7
3.1532627264857533e-7
1.982747027645083e-7
8.583387815797982e-8
2.8719417704999258e-8
4.24404232546125e-8
7.615733126513061e-8
5.979290869598086e-8
6.127656744114573e-8
5.290904329763099e-8
2.0099213115018923e-8
1.3744533285907012e-7
1.4243408875287334e-7
1.20198655572829e-7
1.0875520277022131e-7
9.914118816166558e-8
8.264427467977103e-8
5.0633020709149596e-8
1.7620143669819687e-9
6.806661341836558e-8
1.2059397262039735e-7
1.4851402612602257e-6
1.6666885036139302e-7
0.0000148711856370463
3.231985594329692e-6
1.485440890334064e-6
6.106663399242212e-7
7.267882385098886e-8
5.270592177598209e-7
1.0656581299287916e-6
8.569166478853064e-7
6.241458348181746e-7
5.539850305216645e-7
8.852544693587521e-10
8.411293826046918e-9
1.0740239713939458e-8
6.184869389122547e-8
7.557376239965435e-8
2.5665400338069306e-8
9.059086010445376e-10
2.8483158013271148e-9
3.959894480419089e-9
5.80683309018211e-9
7.4978817757869e-9
6.787395310438565e-9
1.0266792914582407e-8
1.6414503195367824e-8
3.826433506957135e-9
2.4637142399260477e-8
1.8861841738644295e-8
5.659927293491581e-9
3.3074934337308653e-9
6.619995267433319e-10
1.7950976282407514e-11
1.6250734822628762e-13
7.778122981346722e-12
2.3850415850825213e-11
1.198425201656972e-11
1.3199429602811179e-11
1.6957222556686408e-11
2.2917825878756043e-11
3.181264040750319e-11
4.51716979125664e-11
1.0388304077058381e-10
1.9160665542847184e-10
3.5921779059759664e-10
7.546635285996799e-10
1.8181936812667987e-9
5.275599570391132e-9
1.9203049776101206e-8
4.272161049550453e-8
6.663137192825891e-8
7.10086055959808e-8
6.404886464666081e-8
9.04161504881599e-8
2.0660653729350978e-8
7.97013753349198e-9
8.391929613925573e-9
2.7387556534089208e-8
6.302089890412004e-10
1.066953034193216e-12
1.1675653051788053e-13
6.692044068830067e-14
2.2898700694769258e-14
0.
0.
0.
0.
0.
2.7359989349938772e-14
3.741021738309484e-14
5.130111552130818e-14
7.051186098855213e-14
4.7411422992767584e-14
0.
0.
3.0647841701953606e-14
4.346464129174783e-14
5.705390155730314e-14
7.595483912425737e-14
1.0473547868963481e-13
1.4849102154739777e-13
2.1424918336763553e-13
3.1249328106359784e-13
4.591704918506008e-13
6.787118003727572e-13
1.00878661322535e-12
1.50792950201397e-12
2.26795606904409e-12
3.43447424588148e-12
5.241361986379503e-12
8.069878214447412e-12
1.2552409488699948e-11
2.1373763676949904e-10
4.678059751455497e-10
8.239213807244287e-10
1.1541538064987591e-9
1.1818812597297771e-9
7.506028736586843e-10
1.0914015805108415e-10
1.2977344474232474e-9
2.72579571395395e-9
4.3302441169998964e-9
6.064908291025879e-9
2.155812013505471e-9
2.245171906029887e-9
5.212475140084474e-9
6.162760588619138e-9
5.516349053382785e-9
4.934723330331067e-9
5.985928172877489e-9
8.100033952509295e-9
4.5148410229273216e-9
3.0207147233458516e-9
2.2965503477178223e-9
1.849591080627298e-9
1.5234938699174188e-9
1.2670046288870328e-9
1.0678138150672336e-9
9.307893937489706e-10
8.730503344690846e-10
9.293733957308878e-10
1.1691011534020034e-9
1.7342945568401164e-9
2.1742583709954455e-7
3.343524654840734e-7
2.1775887312553427e-6
3.861013975125987e-7
9.756674053640505e-8
5.15680183361479e-10
6.951693964349988e-8
3.6748911208937217e-7
1.363927633839954e-7
1.6026636254828255e-7
7.17700065137537e-8
1.46035577954153e-7
3.070298265761437e-7
5.4857364118333364e-8
1.8860464593646316e-7
8.953025334469208e-8
1.6897863646037283e-8
9.81697097731131e-9
2.4122228082624903e-8
9.17960407424572e-9
2.1387403307805504e-9
2.5511624580683053e-9
4.901329926938756e-9
3.6790954126204878e-9
2.784444300007563e-9
8.582972760404241e-10
3.506820491154395e-9
6.224174433798608e-9
9.513873915120922e-9
1.2413477197884598e-8
3.400887797353801e-8
8.089719671470244e-8
9.239603653271294e-8
1.5773852099535426e-8
6.578473690980427e-8
1.219836484915646e-7
1.621456404088351e-7
1.9339516921618877e-7
2.1719658597839247e-7
2.3185117599312056e-7
2.3485210710669043e-7
2.2532053188746125e-7
1.084581156314063e-7
4.46850622195774e-8
3.5886603501783823e-9
6.206618473488335e-8
4.670130100511454e-8
4.657469332668417e-8
4.8034545004718765e-8
6.8282429903371496e-9
7.450598769209184e-8
9.845229262348135e-8
8.058303281843489e-8
7.044086168892394e-8
6.213838731403926e-8
5.150188154393703e-8
3.5236821532773605e-8
6.733862047561263e-9
5.125501578999353e-8
1.0578463267492533e-7
9.536414535018628e-8
8.665163767786131e-7
2.1567345825691014e-7
9.034038380046454e-6
1.659611491291402e-6
6.08989892188666e-7
1.7772437647678846e-7
3.4485832951166385e-8
3.343061217605903e-7
7.008396408301827e-7
4.3889679723455064e-7
5.958886060757457e-7
6.725730919088832e-7
1.528015098960137e-7
1.290058025147458e-7
4.553483071549535e-8
5.3731571478330814e-8
4.97774688257017e-8
1.8688705266972544e-8
5.240114109724228e-9
3.596465448980488e-9
1.6496600796609913e-8
1.1905783198884484e-8
1.0314899304292038e-8
6.166015385308367e-10
1.073747522156704e-8
2.224921566563976e-8
4.133081860776595e-8
7.507459287740729e-8
1.279182418205991e-7
1.1464070684996541e-7
4.323693829506964e-8
6.923186165392697e-7
2.456017109008103e-6
2.2113955190356815e-7
7.840191951603512e-7
9.23168871592653e-7
9.436160827417194e-7
9.339735981822612e-7
8.569532318592395e-7
6.816565212487643e-7
4.472526480557967e-7
2.3113719309104106e-7
3.1522991228552247e-7
1.9797400091073445e-7
8.567539616740825e-8
2.861865584956467e-8
4.279625823090891e-8
7.610307978539051e-8
5.981710683670824e-8
6.132978207768115e-8
5.2871009122284026e-8
2.0306856978216644e-8
1.37890502963077e-7
1.4221927654687256e-7
1.200665004347725e-7
1.0866062464983958e-7
9.905497355816496e-8
8.255172112757673e-8
5.052936286672778e-8
1.892012537799227e-9
6.823102963216582e-8
1.2070403485939315e-7
1.4851718440201485e-6
1.6495457502860169e-7
0.00001487725761755809
3.2300385999093957e-6
1.4837172050881856e-6
6.093345433347445e-7
7.187041470913463e-8
5.280946835724969e-7
1.0649427987135609e-6
8.563041181709151e-7
6.2318804783943e-7
5.542522722917063e-7
7.543890357477379e-10
8.51096096258387e-9
1.0527400006386614e-8
6.127973093424685e-8
7.4321655652275e-8
2.644888666990755e-8
9.39899657734989e-10
2.8227451464139372e-9
3.945581460490487e-9
5.700602697902511e-9
7.61268968377951e-9
6.732438827062238e-9
1.0177149717347773e-8
1.599724978197111e-8
3.5381807968850154e-9
2.4804948095785073e-8
1.7833274430236326e-8
2.9106845868932652e-9
2.9003154112832704e-9
7.036931964552503e-10
1.996789841867124e-11
5.100872276778846e-13
7.64868280997973e-12
2.445571405796857e-11
1.1991895315262525e-11
1.3162804684255514e-11
1.689352162182784e-11
2.2821673037828806e-11
3.1668807450565314e-11
4.495229763792397e-11
1.0328497801671043e-10
1.9021817310829724e-10
3.559505964179508e-10
7.46294374416348e-10
1.7934994917375963e-9
5.18445464081067e-9
1.883552131544428e-8
4.2480400084200034e-8
6.619620343490561e-8
7.127892145624402e-8
6.396779281858374e-8
8.968825726982928e-8
2.658474369240408e-8
7.351594358971193e-9
8.225721225086925e-9
2.8688442194997715e-8
6.774687330901526e-10
1.2066043815908984e-12
1.161521870764505e-13
6.51668370628511e-14
2.3276611400410647e-14
0.
0.
0.
0.
0.
2.7230359791255183e-14
3.7230853266185853e-14
5.10531511843361e-14
7.016861277709903e-14
4.712497638212817e-14
0.
0.
3.0482408431295155e-14
4.3228375030755426e-14
5.6741355790048667e-14
7.554035053847504e-14
1.0416721926802622e-13
1.476870909987957e-13
2.1308669952490178e-13
3.107876746820342e-13
4.566426471664365e-13
6.749351484856653e-13
1.003102595366178e-12
1.4993112522270088e-12
2.2547847727659077e-12
3.4141671602321767e-12
5.209740107648479e-12
8.020070726379832e-12
1.2472907060494293e-11
2.1241677151795005e-10
4.645948707388455e-10
8.181237175309433e-10
1.1469091531809816e-9
1.1771296390015327e-9
7.522936738777448e-10
9.899656698756517e-11
1.2786925881771998e-9
2.69811169879704e-9
4.294375554117795e-9
6.0213887220151486e-9
2.126632912987229e-9
2.2525303087789638e-9
5.188964959261555e-9
6.095490038107105e-9
5.4634770732681925e-9
4.9344530720063455e-9
6.064613804081747e-9
8.301299775636082e-9
4.645272678808405e-9
3.105987705060712e-9
2.3540004752833152e-9
1.8874204053516884e-9
1.5475847751830756e-9
1.2826985566281282e-9
1.080064679090112e-9
9.44302264275289e-10
8.930196703056292e-10
9.631250708509535e-10
1.2293940330760473e-9
1.8460337344833087e-9
2.1801762701408598e-7
3.345578858688453e-7
2.181689358649171e-6
3.867792839489509e-7
9.775448779495214e-8
5.594724264896798e-10
6.951626989124323e-8
3.680234769306e-7
1.3657091992468865e-7
1.6040533912046926e-7
7.168766892120467e-8
1.4688955877001788e-7
3.0732554714258273e-7
5.5747584836148836e-8
1.8840956645199197e-7
8.937476667352217e-8
1.681294816813465e-8
9.96541925865277e-9
2.4124739820030178e-8
9.15891862438694e-9
2.1311522097184316e-9
2.569406206933159e-9
4.9027368110325485e-9
3.6828590873542865e-9
2.783398513286603e-9
8.670946360938928e-10
3.51820158299126e-9
6.242157760633315e-9
9.540676673443119e-9
1.244845325053379e-8
3.41204467731396e-8
8.11639832183122e-8
9.263562192030112e-8
1.57229617590198e-8
6.603455902079218e-8
1.2232848389008945e-7
1.625454999459027e-7
1.938317589568403e-7
2.1765061354712798e-7
2.322935461423926e-7
2.352454463046896e-7
2.2563127965612347e-7
1.086523465231641e-7
4.47685969786847e-8
3.6698148344836096e-9
6.213881850723743e-8
4.672933180023852e-8
4.657944947794425e-8
4.806438457963971e-8
6.959647442155463e-9
7.43069792164848e-8
9.854619796816472e-8
8.064567386188049e-8
7.048782833460102e-8
6.218227951103848e-8
5.154779088666398e-8
3.528615500013657e-8
6.793188397613507e-9
5.1160127611604554e-8
1.0580091262924702e-7
9.541850058036865e-8
8.667785857893857e-7
2.1521735454378997e-7
9.03978562920139e-6
1.6608370045996365e-6
6.096463269793173e-7
1.7802835007086072e-7
3.434656390146531e-8
3.3399539739507653e-7
7.020222151809184e-7
4.3923202451176606e-7
5.963472767084124e-7
6.72298070213134e-7
1.5294422439748836e-7
1.2877522005816074e-7
4.5509187490525896e-8
5.382086812920102e-8
4.9732831768586455e-8
1.865634315780036e-8
5.2287664726933205e-9
3.6144637077742358e-9
1.6501905277362117e-8
1.1912948525101647e-8
1.0318403844025538e-8
5.889186102030288e-10
1.077230230155987e-8
2.230802653537915e-8
4.144472146030052e-8
7.530720635947505e-8
1.283579784973833e-7
1.1453014444778319e-7
4.322599285229035e-8
6.922767911246839e-7
2.4604438073547043e-6
2.2091919803625311e-7
7.856688886446004e-7
9.246247084746395e-7
9.449007592646353e-7
9.351330509243044e-7
8.579011054363547e-7
6.821976162834518e-7
4.4727407736425395e-7
2.3074439249982356e-7
3.152915930640903e-7
1.9816466284504273e-7
8.57758150266906e-8
2.8682528751971007e-8
4.2570563756161546e-8
7.613743689093651e-8
5.980178854954672e-8
6.12960890930724e-8
5.2895179401084353e-8
2.0175327753641105e-8
1.376085447664942e-7
1.423554554400162e-7
1.2015032675727868e-7
1.0872066378282562e-7
9.910972937198288e-8
8.261049268487971e-8
5.059514461218849e-8
1.8095610274007402e-9
6.812677522681221e-8
1.2063433190734045e-7
1.4851538549511804e-6
1.6604127358108753e-7
0.00001487342805878988
3.2312762701501217e-6
1.484811583511285e-6
6.101794098305761e-7
7.238256188493274e-8
5.274401501393045e-7
1.0653962388037016e-6
8.566931060547441e-7
6.237947764090692e-7
5.540843961439507e-7
8.376238225826433e-10
8.447597149268209e-9
1.0662015905513415e-8
6.164004157480186e-8
7.511352642202449e-8
2.5947804625720906e-8
9.182305466851949e-10
2.838914224578276e-9
3.954586880831292e-9
5.7677715446605995e-9
7.538555338409967e-9
6.767133716170973e-9
1.0234064729551027e-8
1.625988334120371e-8
3.721671030364164e-9
2.4703619215974682e-8
1.8460415061109785e-8
4.021606532671006e-9
3.1412660817329617e-9
7.02358232805559e-10
1.868148362004706e-11
2.9434783860057755e-13
7.730266209087428e-12
2.4066789604874012e-11
1.1986932759381906e-11
1.3186045673842446e-11
1.6933972604016216e-11
2.288273583538799e-11
3.1760147570243305e-11
4.5091617480719095e-11
1.0366469413801973e-10
1.9109952282759202e-10
3.5802377885372444e-10
7.516026470903805e-10
1.809152709674215e-9
5.242182516640923e-9
1.9068621803243066e-8
4.263386569905605e-8
6.647323372947608e-8
7.110697627475669e-8
6.401844635104344e-8
9.015020674793606e-8
2.2758593887833043e-8
7.7508664287847e-9
8.331402382728877e-9
2.7855065829067247e-8
6.468978903536149e-10
1.114648156870396e-12
1.1657054871542745e-13
6.635829301769749e-14
2.303508414692571e-14
0.
0.
0.
0.
0.
2.7312715447143113e-14
3.734481062973455e-14
5.1210686128195905e-14
7.038668117812897e-14
4.730691797583163e-14
0.
0.
3.05875007815104e-14
4.3378476263668664e-14
5.693989174574463e-14
7.580363340821193e-14
1.0452819569875281e-13
1.481978170694272e-13
2.1382519202289132e-13
3.1187117069795716e-13
4.582484474016694e-13
6.773342281059123e-13
1.0067132051446047e-12
1.504785610931062e-12
2.26315091051353e-12
3.427065708243567e-12
5.229824967371076e-12
8.051705165236435e-12
1.2523399971431615e-11
2.1325570445835223e-10
4.666340992276292e-10
8.218055561806593e-10
1.1515112723976512e-9
1.1801514028431694e-9
7.512259328361851e-10
1.0543296260916028e-10
1.290782447483261e-9
2.7156932669028965e-9
4.317158464751916e-9
6.0490341676196065e-9
2.145169472149041e-9
2.2478723259588574e-9
5.20396034581676e-9
6.1381777458580135e-9
5.49696179165004e-9
4.934667408430293e-9
6.0149347661945225e-9
8.1739366300491e-9
4.562708158444893e-9
3.052028176481694e-9
2.317659493439544e-9
1.863488707225263e-9
1.5323223913914481e-9
1.2727135954037901e-9
1.072212835840098e-9
9.355899686540832e-10
8.801248247698553e-10
9.413380767034405e-10
1.1904865170967802e-9
1.7739329977541161e-9
2.1764137661768744e-7
3.3442749287809546e-7
2.179081342460541e-6
3.863481139671562e-7
9.763503016178166e-8
5.315800303342858e-10
6.951676805015733e-8
3.676837580235972e-7
1.3645757980186113e-7
1.6031699619048414e-7
7.174032171763001e-8
1.4634567254089195e-7
3.0713733750540403e-7
5.5180724045657194e-8
1.885339195973765e-7
8.947382150927856e-8
1.6866967842830917e-8
9.870938623860461e-9
2.412317746035421e-8
9.172080363757568e-9
2.1359827231578944e-9
2.5577798245502315e-9
4.9018432345578485e-9
3.680464221508605e-9
2.7840694907078163e-9
8.61495197388165e-10
3.5109579566483047e-9
6.230712085379333e-9
9.523619140590222e-9
1.242619607460457e-8
3.40494220741279e-8
8.099413706986897e-8
9.24831605608999e-8
1.5755449274773946e-8
6.587549917389847e-8
1.2210900605976727e-7
1.6229104195181926e-7
1.9355395658211938e-7
2.173617471236754e-7
2.3201214133932247e-7
2.3499529532410287e-7
2.2543373386624743e-7
1.0852875839731646e-7
4.471543774752105e-8
3.618181017534023e-9
6.209260914219289e-8
4.671150641077335e-8
4.6576449573174385e-8
4.80454434151032e-8
6.875998639258078e-9
7.443373106649392e-8
9.848648522025777e-8
8.060585221229858e-8
7.045798375315617e-8
6.215439005108326e-8
5.151861092731275e-8
3.5254781852445726e-8
6.755430791701294e-9
5.122055444532953e-8
1.0579063253876035e-7
9.538396782785247e-8
8.666122893577347e-7
2.1550779260916872e-7
9.036132389546037e-6
1.660057812097463e-6
6.092287802471558e-7
1.778349182929062e-7
3.4435275142882377e-8
3.3419346338927995e-7
7.012692300176218e-7
4.390187965159327e-7
5.960551997482231e-7
6.724728244241015e-7
1.5285366820826143e-7
1.2892194035396968e-7
4.55254354957279e-8
5.3764013304275415e-8
4.976123562312062e-8
1.8676929953628953e-8
5.235987858081539e-9
3.602996102516823e-9
1.6498536406410675e-8
1.1908387078896064e-8
1.0316177211031123e-8
6.065421906317519e-10
1.0750133114659951e-8
2.2270585705941774e-8
4.13722007294639e-8
7.515909386993559e-8
1.2807799195548939e-7
1.1460059572151544e-7
4.323300005863681e-8
6.923035884940467e-7
2.457628260855763e-6
2.2105995298111988e-7
7.846188278879044e-7
9.236982680334301e-7
9.440833504948437e-7
9.343954358333027e-7
8.572982875527701e-7
6.818538107367938e-7
4.472609965339362e-7
2.3099477905002124e-7
3.1525257929757327e-7
1.9804334419497767e-7
8.571189116636171e-8
2.864187994641439e-8
4.2714143753896676e-8
7.611555888538114e-8
5.981154559068106e-8
6.131754739378426e-8
5.2879821551900325e-8
2.0259072042702712e-8
1.3778807848777126e-7
1.4226879504557642e-7
1.2009700112017465e-7
1.086824895187868e-7
9.907492475517293e-8
8.257313141112452e-8
5.0553310418184576e-8
1.862014919181647e-9
6.819311042665998e-8
1.2067871734578653e-7
1.4851661212182207e-6
1.6534970498615006e-7
0.000014875873031839061
3.2304900121793766e-6
1.484115817827337e-6
6.096419936644471e-7
7.205650872859665e-8
5.278574407692077e-7
1.065107664274904e-6
8.564458379979561e-7
6.23408487717674e-7
5.541918450430593e-7
7.847658020604458e-10
8.48784778336909e-9
1.0576224509338722e-8
6.141059675900223e-8
7.460883467813324e-8
2.6264899885631936e-8
9.319709789146671e-10
2.828607827644296e-9
3.94882859447136e-9
5.724956565628009e-9
7.585173170997326e-9
6.744996060316239e-9
1.0197880956159958e-8
1.6091994761054674e-8
3.6052167474203147e-9
2.4770212781420876e-8
1.8051907603314048e-8
3.194341911499752e-9
2.9818084722237755e-9
7.144972445957743e-10
1.9497235674696472e-11
4.342377182426769e-13
7.678158946040706e-12
2.43121542841192e-11
1.1990042988989665e-11
1.3171264812513029e-11
1.6908258224410496e-11
2.28439201709795e-11
3.1702084813733123e-11
4.500305135865724e-11
1.0342328577742516e-10
1.905391103134351e-10
3.567052523739838e-10
7.48225689967918e-10
1.7991908090876514e-9
5.205424775583593e-9
1.8920323459097678e-8
4.2536430628021186e-8
6.629740040039537e-8
7.121616818523886e-8
6.398591124672199e-8
8.985642801577419e-8
2.5164929136579375e-8
7.499792509618808e-9
8.264308969966948e-9
2.8381868885391066e-8
6.660971929904369e-10
1.1717069567242515e-12
1.163187806176021e-13
6.563335541259324e-14
2.318799038087644e-14
0.
0.
0.
0.
0.
2.726037728275691e-14
3.7272388884939987e-14
5.1110570329834755e-14
7.02480980959051e-14
4.7191277252391884e-14
0.
0.
3.052072523042543e-14
4.3283088339356235e-14
5.6813729519829376e-14
7.563628640473992e-14
1.0429876594176156e-13
1.4787322542836962e-13
2.1335581443333666e-13
3.111825571041165e-13
4.572278589919848e-13
6.758095020103949e-13
1.0044184091420136e-12
1.5013063129217501e-12
2.2578336559588164e-12
3.4188675745067994e-12
5.2170590006351715e-12
8.031597774753758e-12
1.2491304974117644e-11
2.1272246598945772e-10
4.653378257633645e-10
8.194651278477004e-10
1.1485863997880759e-9
1.1782322664737346e-9
7.519070901111679e-10
1.0133938619894181e-10
1.2830961798372644e-9
2.7045174902851054e-9
4.302677854676241e-9
6.031464101767777e-9
2.133388866424046e-9
2.2508393386181175e-9
5.1944545354091356e-9
6.111029024972805e-9
5.4756397353535875e-9
4.9345483203581324e-9
6.046630773198903e-9
8.255078732453148e-9
4.6152989022746355e-9
3.086406281549847e-9
2.3408177409589998e-9
1.878738255681775e-9
1.5420389052061594e-9
1.2790532506903743e-9
1.0771749727245823e-9
9.41075095707246e-10
8.882350250256899e-10
9.550434606365876e-10
1.2149657177350345e-9
1.8192976119715689e-9
2.1788037303965522e-7
3.3451040421221434e-7
2.1807376020003794e-6
3.866219221929734e-7
9.771087342059118e-8
5.492771763627764e-10
6.951648090529507e-8
3.6789955883609557e-7
1.3652954522459077e-7
1.6037311861903228e-7
7.170699972695751e-8
1.46690771701566e-7
3.07256810527567e-7
5.55404431586492e-8
1.8845506115884066e-7
8.941098179836414e-8
1.6832666946010953e-8
9.930912995295736e-9
2.4124183907430218e-8
9.163724102483292e-9
2.1329168308375392e-9
2.5651538932936232e-9
4.902411197543772e-9
3.6819846485611863e-9
2.78364575115566e-9
8.650494740789845e-10
3.5155560211292565e-9
6.237977507189327e-9
9.534447377281254e-9
1.2440325856522092e-8
3.409450041842661e-8
8.110193196381435e-8
9.257994939644576e-8
1.573486667123978e-8
6.597644284752086e-8
1.222483235012841e-7
1.6245258032581818e-7
1.9373032672027912e-7
2.1754515439794435e-7
2.321908292509484e-7
2.3515416338755418e-7
2.2555922529796106e-7
1.0860722202473024e-7
4.474918484330432e-8
3.6509640840035702e-9
6.212194949998262e-8
4.672282761478461e-8
4.657836482886355e-8
4.8057487271683036e-8
6.929090791290853e-9
7.435330877644406e-8
9.852441130740962e-8
8.06311489393792e-8
7.047694767694075e-8
6.217211225435063e-8
5.153714962071789e-8
3.527470711991972e-8
6.779398900011315e-9
5.118221083681762e-8
1.0579719106451644e-7
9.540591350865754e-8
8.667180884998572e-7
2.1532348896515074e-7
9.038453259008265e-6
1.660552746846085e-6
6.094939287419909e-7
1.7795771821491062e-7
3.437899261297014e-8
3.340678581810554e-7
7.017470746047752e-7
4.3915420114421043e-7
5.962405417167049e-7
6.723617793664538e-7
1.5291126294315185e-7
1.2882879118541967e-7
4.551509207600165e-8
5.380009488072664e-8
4.9743203217543266e-8
1.8663857755306977e-8
5.2314035255210426e-9
3.6102704109127824e-9
1.6500677803928158e-8
1.1911282162948075e-8
1.0317592193607671e-8
5.953570027858284e-10
1.0764204280738296e-8
2.2294348119397582e-8
4.141822445956628e-8
7.525308624820262e-8
1.282556750378328e-7
1.1455590836389782e-7
4.3228568559444063e-8
6.92286649580026e-7
2.459416260920964e-6
2.2097081144392918e-7
7.852853409080205e-7
9.242864065440372e-7
9.446023168852491e-7
9.348637891615927e-7
8.576811298963966e-7
6.820722847600613e-7
4.472695259811576e-7
2.308359957288586e-7
3.1527744299333686e-7
1.9812036644825953e-7
8.575246386983024e-8
2.866768431435902e-8
4.262297613252989e-8
7.61294419816459e-8
5.980535511072238e-8
6.13039318760967e-8
5.2889580719736764e-8
2.0205925816107683e-8
1.3767414659074422e-7
1.4232380972161852e-7
1.2013086158857819e-7
1.087067370482473e-7
9.90970361675348e-8
8.259686540736302e-8
5.0579879186975116e-8
1.8287090934219077e-9
6.815099496682014e-8
1.2065055158114933e-7
1.4851586652703785e-6
1.6578872459849747e-7
0.00001487432410276541
3.230989703798309e-6
1.48455778108283e-6
6.099832565519724e-7
7.226344198572596e-8
5.275928405235322e-7
1.0652908534647254e-6
8.566029217935794e-7
6.236536414918638e-7
5.541238836008155e-7
8.183662484212289e-10
8.462266111533845e-9
1.0630636650233397e-8
6.1556193446264e-8
7.492891918002732e-8
2.6062880722724306e-8
9.232283904127644e-10
2.8351438873197673e-9
3.952473016321933e-9
5.7521082758089315e-9
7.555356360921612e-9
6.7590261038666165e-9
1.022086566434363e-8
1.619826926340173e-8
3.679269783081877e-9
2.472877115886888e-8
1.830728080532847e-8
3.650948435436299e-9
3.0803712975423155e-9
7.114284694112386e-10
1.8978138072791916e-11
3.4630121865024703e-13
7.711161558771034e-12
2.4155536346452588e-11
1.1988049266395975e-11
1.3180651863440851e-11
1.6924593515279874e-11
2.286857888087934e-11
3.17389706738087e-11
4.505931387374586e-11
1.0357663341323207e-10
1.9089506165645973e-10
3.5754261415236895e-10
7.503699273055007e-10
1.805514675428261e-9
5.228751091861207e-9
1.9014484907523755e-8
4.25983758383402e-8
6.64092125911153e-8
7.114675596920564e-8
6.400644446551928e-8
9.004300855914687e-8
2.3625794068176216e-8
7.660365378854565e-9
8.30695768825455e-9
2.804601793737271e-8
6.538080800516678e-10
1.134915185472539e-12
1.1648438369630927e-13
6.610673352726165e-14
2.309060170501146e-14
0.
0.
0.
0.
0.
2.7293633714878032e-14
3.731840500786606e-14
5.1174186181520727e-14
7.033615008145925e-14
4.7264752059162114e-14
0.
0.
3.056316323874987e-14
4.334368036242394e-14
5.689388989436124e-14
7.574261804232084e-14
1.0444454879050623e-13
1.4807945881711086e-13
2.1365403948990478e-13
3.116200721364416e-13
4.578762533979008e-13
6.767782153389744e-13
1.005876396967627e-12
1.5035167655537315e-12
2.2612120661852776e-12
3.4240761162330817e-12
5.225169627002595e-12
8.044372228712201e-12
1.2511695254774753e-11
2.130612390390308e-10
4.661613209281669e-10
8.209519525371741e-10
1.1504447318492931e-9
1.1794521412741908e-9
7.514753454871958e-10
1.0393907624744609e-10
1.2879786495057645e-9
2.711617335298227e-9
4.311877794169858e-9
6.042627313697817e-9
2.140873846941821e-9
2.2489569098717003e-9
5.200503990388314e-9
6.128270647023551e-9
5.489170229506678e-9
4.934630915364701e-9
6.026542253664061e-9
8.20360437641192e-9
4.581932513822189e-9
3.0645980931334105e-9
2.3261290723549397e-9
1.8690655094913266e-9
1.5358721758840163e-9
1.2750227890734452e-9
1.0740109143383959e-9
9.375691490636903e-10
8.830479434963058e-10
9.462789877435073e-10
1.1993133082918939e-9
1.790291497670097e-9
2.1772847340178886e-7
3.3445774227777525e-7
2.1796847806714374e-6
3.864478675780932e-7
9.766265464617536e-8
5.380211875536445e-10
6.951667521211272e-8
3.6776240531604323e-7
1.364837943402318e-7
1.6033745135155317e-7
7.172822791776943e-8
1.4647128274966347e-7
3.071808448780067e-7
5.5311672924101657e-8
1.8850523443083318e-7
8.945095347015368e-8
1.685447282871201e-8
9.892778653678437e-9
2.412354988151677e-8
9.169036789724127e-9
2.134866425708529e-9
2.560462675669489e-9
4.902050361355814e-9
3.6810179823928444e-9
2.7839160625094706e-9
8.627894567421507e-10
3.512632356163656e-9
6.233357815532097e-9
9.527562505440035e-9
1.2431342089776855e-8
3.406583497024146e-8
8.10333832804391e-8
9.251841069409398e-8
1.574797001540339e-8
6.591224872079898e-8
1.221597384033818e-7
1.6234987274463538e-7
1.936181937919575e-7
2.1742855255521183e-7
2.320772350767383e-7
2.3505317935851032e-7
2.2547947004584353e-7
1.085573364614724e-7
4.4727728072275615e-8
3.63012199898767e-9
6.210329667707523e-8
4.671563153095066e-8
4.657715145529097e-8
4.80498374815829e-8
6.895329893206103e-9
7.440445979688995e-8
9.850030500451699e-8
8.061507175701946e-8
7.04648973375758e-8
6.216085119179393e-8
5.1525368311446826e-8
3.526204189811206e-8
6.764159070126787e-9
5.120659706043276e-8
1.0579303414372534e-7
9.539196957639555e-8
8.666509126322138e-7
2.154407015999887e-7
9.036978302622871e-6
1.660238174650361e-6
6.093253755206908e-7
1.7787964211127662e-7
3.441479139816133e-8
3.341477730715368e-7
7.014431860442669e-7
4.3906812595488195e-7
5.961226680562441e-7
6.724323403002702e-7
1.5287468661139902e-7
1.2888801379639602e-7
4.552165700332393e-8
5.3777149098594744e-8
4.975466810182252e-8
1.8672167965094418e-8
5.23431830372746e-9
3.6056430408648813e-9
1.64993173826688e-8
1.1909441170875569e-8
1.031669311424817e-8
6.024697960287157e-10
1.0755256670036302e-8
2.2279237234339205e-8
4.138895618357584e-8
7.519331120798978e-8
1.281426776949113e-7
1.1458433614139705e-7
4.3231392977412194e-8
6.922974489516579e-7
2.4582796737746854e-6
2.2102757477845544e-7
7.848615253529662e-7
9.239124640266802e-7
9.442723726917161e-7
9.345660423903236e-7
8.574377770801659e-7
6.819334635295706e-7
4.472641936540527e-7
2.3093702027754513e-7
3.152616732751996e-7
1.980713970546101e-7
8.572666403315457e-8
2.8651277319054347e-8
4.268093401051098e-8
7.612061265587923e-8
5.980929253546434e-8
6.131259154322966e-8
5.288337956822403e-8
2.0239723716928848e-8
1.3774660254767928e-7
1.422888308080611e-7
1.2010933585405157e-7
1.086913255874023e-7
9.908298409778153e-8
8.258178149185327e-8
5.056299096550289e-8
1.8498826827361854e-9
6.817777088482425e-8
1.2066846430878273e-7
1.485163539368097e-6
1.6550958737602939e-7
0.000014875310225113966
3.2306722165937424e-6
1.4842768848572422e-6
6.09766316055492e-7
7.213184927757722e-8
5.277612007512482e-7
1.065174376965846e-6
8.565030907733614e-7
6.234977401662983e-7
5.541671950373505e-7
7.970207076834535e-10
8.478519402296988e-9
1.0596020330811428e-8
6.146359652348088e-8
7.472528100660698e-8
2.6191036722683228e-8
9.287790201347017e-10
2.8309854507357306e-9
3.950151370172469e-9
5.7348334110502e-9
7.574223549130216e-9
6.750096084069486e-9
1.0206257484212126e-8
1.61305753827958e-8
3.632236867359896e-9
2.4755461631950318e-8
1.814335480887039e-8
3.3392959155143805e-9
3.0166795110463488e-9
7.153036994774771e-10
1.9307705148303402e-11
4.0261173204681093e-13
7.690147091132109e-12
2.4254768819105775e-11
1.1989309083822671e-11
1.3174684952245322e-11
1.6914211728398685e-11
2.285290769210094e-11
3.1715528670091393e-11
4.5023556737226525e-11
1.034791714377454e-10
1.9066881764109156e-10
3.5701033949731237e-10
7.4900677123626e-10
1.801493788222613e-9
5.213916486497411e-9
1.8954622741854238e-8
4.255902714483873e-8
6.633819661063688e-8
7.11908514352423e-8
6.39933402636655e-8
8.992441054273564e-8
2.4599741212683986e-8
7.558757530075568e-9
8.279865832094089e-9
2.825898036592463e-8
6.615803646802314e-10
1.1580729374196946e-12
1.1638143898158857e-13
6.581113793814291e-14
2.315239321642377e-14
0.
0.
0.
0.
0.
2.727250345200766e-14
3.7289164037848584e-14
5.1133759036787806e-14
7.028019344857668e-14
4.7218069904877183e-14
0.
0.
3.0536192086992387e-14
4.330517306761481e-14
5.684293573001651e-14
7.567505436364921e-14
1.0435190180929105e-13
1.4794838266591936e-13
2.1346452507890466e-13
3.113420666388584e-13
4.574642283630941e-13
6.761626039134653e-13
1.0049498314458691e-12
1.5021121083861539e-12
2.259065171053395e-12
3.4207661276018974e-12
5.220015347203694e-12
8.036253985381712e-12
1.2498736705652278e-11
2.12845946866592e-10
4.656379679805983e-10
8.200070360817393e-10
1.1492638023098638e-9
1.1786771565108855e-9
7.51750126599594e-10
1.0228655234616732e-10
1.2848755276844098e-9
2.7071052410020814e-9
4.30603127856213e-9
6.0355333314635595e-9
2.136117352824023e-9
2.250154233163339e-9
5.196663689490899e-9
6.117310947870448e-9
5.480565227047346e-9
4.93458122903052e-9
6.039328083467729e-9
8.236347291000374e-9
4.603155225181587e-9
3.0784704591242105e-9
2.335473485945194e-9
1.875218827037056e-9
1.5397936910094207e-9
1.2775830395787959e-9
1.0760170251285175e-9
9.397886345441192e-10
8.863303649847923e-10
9.51825634233792e-10
1.2092196995465247e-9
1.8086496963214549e-9
2.1782498124702413e-7
3.344912143323572e-7
2.180353619876332e-6
3.865584393916473e-7
9.769328393192935e-8
5.451692606351854e-10
6.951655653349472e-8
3.6784954587446357e-7
1.3651285698391655e-7
1.6036011323509024e-7
7.171476089467878e-8
1.4661067080244848e-7
3.072290960088088e-7
5.54569620114816e-8
1.884733787794576e-7
8.942557100351179e-8
1.6840620769914313e-8
9.917000359428959e-9
2.4123954987588658e-8
9.165662106214293e-9
2.1336281745201596e-9
2.5634413878157665e-9
4.902279673410444e-9
3.6816320124069023e-9
2.7837447249497082e-9
8.642249240990489e-10
3.5144893663173136e-9
6.236292084346239e-9
9.531935628803729e-9
1.2437048510816344e-8
3.408404124308149e-8
8.107691992771799e-8
9.255749962619156e-8
1.573965368182622e-8
6.595301879377339e-8
1.2221600435791007e-7
1.62415111488778e-7
1.9368942136608235e-7
2.175026209031126e-7
2.321493958400294e-7
2.3511733373258685e-7
2.255301432065363e-7
1.0858902417438291e-7
4.474135715714699e-8
3.6433613495296504e-9
6.211514557966536e-8
4.672020322972372e-8
4.6577923940779676e-8
4.805469970012036e-8
6.916772657066739e-9
7.437197638603837e-8
9.85156200695414e-8
8.06252865188757e-8
7.047255445004079e-8
6.216800687453341e-8
5.153285399914822e-8
3.5270088106080076e-8
6.773838970925594e-9
5.1191110025829363e-8
1.0579567985113067e-7
9.540083038332358e-8
8.66693619270738e-7
2.153662618002005e-7
9.037915451325566e-6
1.6604380327206433e-6
6.09432451080363e-7
1.779292356969093e-7
3.439205798886322e-8
3.340970337845047e-7
7.016361842107497e-7
4.391228065731885e-7
5.961975273940002e-7
6.723875035863596e-7
1.5289793688325994e-7
1.2885039522064138e-7
4.551748237499031e-8
5.3791722097940163e-8
4.974738561619259e-8
1.86668889190835e-8
5.232466874328823e-9
3.608581366294581e-9
1.6500181951727163e-8
1.1910610439424773e-8
1.0317264434590376e-8
5.979522915527985e-10
1.0760939677463835e-8
2.228883448500786e-8
4.1407544664421375e-8
7.523127406728854e-8
1.2821444233678946e-7
1.1456628520033271e-7
4.322960170292994e-8
6.922906011955235e-7
2.459001718841819e-6
2.20991554237461e-7
7.851307120536506e-7
9.241499888169744e-7
9.44481957520573e-7
9.347551827082397e-7
8.575923771689436e-7
6.82021676273457e-7
4.472676173932149e-7
2.3087287833301612e-7
3.152717057416742e-7
1.981025027210361e-7
8.574305046005434e-8
2.8661698728977854e-8
4.2644116820750394e-8
7.612622000627133e-8
5.980679211525876e-8
6.130709214586525e-8
5.288732001767235e-8
2.021825849275526e-8
1.3770058616856642e-7
1.4231104901067796e-7
1.2012301000313413e-7
1.0870111693955218e-7
9.909191247499528e-8
8.25913652092944e-8
5.057371997727459e-8
1.836432412631085e-9
6.816076251519059e-8
1.206570882265081e-7
1.4851604973488896e-6
1.6568689049849595e-7
0.000014874684375745907
3.230873970482292e-6
1.4844553507842227e-6
6.09904129506416e-7
7.221542639616569e-8
5.276543106339792e-7
1.0652483603398225e-6
8.565665202557712e-7
6.235967547792832e-7
5.541397248874228e-7
8.105864065662333e-10
8.468190723026398e-9
1.0617999918805762e-8
6.15224029047154e-8
7.485457911689404e-8
2.6109516544278386e-8
9.252501024513854e-10
2.833625737594217e-9
3.951624240817291e-9
5.745801548137523e-9
7.562202952864521e-9
6.755764471715482e-9
1.0215538738354711e-8
1.6173523834184083e-8
3.662131972114129e-9
2.4738644823402194e-8
1.824683942364732e-8
3.527275753639866e-9
3.0567092036613442e-9
7.136177513962227e-10
1.9098169513324837e-11
3.6699305196607243e-13
7.703482129614814e-12
2.4191598115178587e-11
1.1988505751730837e-11
1.3178475666021575e-11
1.692080783006857e-11
2.2862864754457945e-11
3.1730422660239733e-11
4.5046275470335204e-11
1.0354109371602027e-10
1.9081255470110198e-10
3.5734848575725256e-10
7.498727009289949e-10
1.8040477646508223e-9
5.223337848352596e-9
1.8992649242501457e-8
4.25840357457144e-8
6.638333567492576e-8
7.116282726653322e-8
6.40016441497747e-8
8.999975566662639e-8
2.3979223233946924e-8
7.623491772581947e-9
8.297083659718114e-9
2.8123477350878114e-8
6.566269847441046e-10
1.143269911597476e-12
1.164477706330461e-13
6.600105708856131e-14
2.3113091918539674e-14
0.
0.
0.
0.
0.
2.728592814892811e-14
3.730774627726962e-14
5.115944454355008e-14
7.031575025997294e-14
4.724772465949819e-14
0.
0.
3.055331906753251e-14
4.332965144889683e-14
5.687529232243399e-14
7.57180208098009e-14
1.0441076328533295e-13
1.480316672690125e-13
2.135849046517253e-13
3.115187012196449e-13
4.577260657461222e-13
6.76553801595604e-13
1.0055385887298762e-12
1.5030046083661869e-12
2.2604291584728254e-12
3.422869312859926e-12
5.223290256820812e-12
8.04141233783863e-12
1.2506970326060294e-11
2.1298273954650482e-10
4.659704901454907e-10
8.206074069118322e-10
1.150014164433773e-9
1.1791696697895087e-9
7.515756988737432e-10
1.0333637281955986e-10
1.2868470808991918e-9
2.709972104025305e-9
4.309746090193845e-9
6.040040843565353e-9
2.139139646539278e-9
2.249393888564891e-9
5.19910542925356e-9
6.12427351900015e-9
5.48603014364793e-9
4.934613936399012e-9
6.031212064506133e-9
8.215555426240893e-9
4.5896780392470756e-9
3.069661513260074e-9
2.329540123293061e-9
1.8713116367051007e-9
1.5373030531394281e-9
1.2759558455506721e-9
1.0747404940812927e-9
9.383749577754027e-10
8.842391307002924e-10
9.48292040463031e-10
1.2029089408006763e-9
1.7969549204973794e-9
2.1776365169233034e-7
3.34469948834518e-7
2.179928556626201e-6
3.864881675381299e-7
9.767381697032701e-8
5.406254159248005e-10
6.951663387820468e-8
3.6779416971269757e-7
1.3649438613431325e-7
1.6034571231332356e-7
7.172332712268905e-8
1.4652206636453185e-7
3.071984278191453e-7
5.536460929124024e-8
1.884936312958752e-7
8.944170654355103e-8
1.6849424423159317e-8
9.901605113748951e-9
2.4123698469857465e-8
9.167806949465211e-9
2.134415231528439e-9
2.5615477252689377e-9
4.902133972115758e-9
3.6812417510542087e-9
2.7838537697571064e-9
8.633125364693715e-10
3.513309054088616e-9
6.234427067633686e-9
9.52915611451965e-9
1.243342161543096e-8
3.4072468955319895e-8
8.104924685727611e-8
9.253265544044202e-8
1.574494213341234e-8
6.592710386352766e-8
1.2218024171725943e-7
1.6237364683699532e-7
1.936441511023129e-7
2.1745554596570984e-7
2.3210353448231406e-7
2.350765624879716e-7
2.2549794163663922e-7
1.0856888437603492e-7
4.473269472937562e-8
3.6349469156324964e-9
6.210761495124342e-8
4.6717297867419276e-8
4.657743367285629e-8
4.805161062901931e-8
6.903143269783119e-9
7.439262519124827e-8
9.850588728957028e-8
8.06187952812316e-8
7.046768887500677e-8
6.216345996229465e-8
5.15280971624408e-8
3.5264974632976535e-8
6.767686479826285e-9
5.1200954468299134e-8
1.0579400041067228e-7
9.53952001247614e-8
8.666664906840095e-7
2.1541357949145008e-7
9.037319925276882e-6
1.660311024528426e-6
6.093644006448445e-7
1.778977150442262e-7
3.440650921882286e-8
3.341292916193435e-7
7.015135062978228e-7
4.3908805514994774e-7
5.961499429016183e-7
6.724159941185215e-7
1.528831663994312e-7
1.2887430454969083e-7
4.5520133805129975e-8
5.3782458963937594e-8
4.9752014195414656e-8
1.8670243995065947e-8
5.2336436140791265e-9
3.6067134400256e-9
1.6499632625465858e-8
1.1909867227737212e-8
1.0316901406654996e-8
6.008237308557135e-10
1.075732748541746e-8
2.2282734221066847e-8
4.1395729160929694e-8
7.520714325619119e-8
1.281688258960454e-7
1.1457776053297323e-7
4.3230741309938294e-8
6.922949583161497e-7
2.4585428382516217e-6
2.2101446238519006e-7
7.849596149048336e-7
9.239990222656524e-7
9.443487520854e-7
9.346349742622104e-7
8.574941260367664e-7
6.81965623852767e-7
4.4726545612910983e-7
2.309136570751208e-7
3.1526533561153186e-7
1.9808273281778587e-7
8.573263497658701e-8
2.865507499892959e-8
4.266751600903603e-8
7.612265568828163e-8
5.98083815786058e-8
6.131058792608318e-8
5.2884816157210864e-8
2.0231902576395267e-8
1.3772983617584165e-7
1.4229692748332814e-7
1.2011431944493567e-7
1.0869489459223086e-7
9.908623882032467e-8
8.258527500158987e-8
5.0566901525797367e-8
1.8449807659210712e-9
6.817157250705405e-8
1.2066431943612873e-7
1.4851624525845677e-6
1.6557419887450445e-7
0.000014875082366968275
3.230745775187214e-6
1.4843419384604177e-6
6.098165437189287e-7
7.216230249017249e-8
5.277222685750031e-7
1.0652013372423195e-6
8.565262127655746e-7
6.235338178178237e-7
5.541572008762229e-7
8.019672050879306e-10
8.474753535595544e-9
1.0604026705377533e-8
6.1485022447388e-8
7.477237894777153e-8
2.6161282191203658e-8
9.274917231357439e-10
2.8319471674666774e-9
3.950687376624241e-9
5.738828499193707e-9
7.569828304730523e-9
6.7521601775207635e-9
1.02096406580876e-8
1.614620636080639e-8
3.6431393843062134e-9
2.4749388805290145e-8
1.8180810908217947e-8
3.4041540801154554e-9
3.031098113868949e-9
7.150048262514445e-10
1.9231268077758296e-11
3.896952032451877e-13
7.695001709676233e-12
2.4231692004953837e-11
1.198901494941631e-11
1.3176066656697097e-11
1.6916616286664133e-11
2.2856537468113196e-11
3.172095797819798e-11
4.5031838592904936e-11
1.0350174317483445e-10
1.9072121026500517e-10
3.5713358852157896e-10
7.493223612832497e-10
1.8024244800981631e-9
5.217349218903944e-9
1.8968481311446252e-8
4.256814666368219e-8
6.635465831920617e-8
7.11806328404428e-8
6.399635835584542e-8
8.995187274245725e-8
2.437285605843355e-8
7.58242666678718e-9
8.2861442236646e-9
2.8209507169557557e-8
6.597685669539409e-10
1.1526403493788661e-12
1.164059993194632e-13
6.588122768991941e-14
2.3138049910391236e-14
0.
0.
0.
0.
0.
2.7277397976048798e-14
3.7295936030137834e-14
5.114312456414435e-14
7.029315496084042e-14
4.7228878178441244e-14
0.
0.
3.0542428764601444e-14
4.3314087990321733e-14
5.685474069228555e-14
7.569070514078448e-14
1.0437339475271321e-13
1.4797876237033665e-13
2.135084368732749e-13
3.114064709360583e-13
4.575596778107576e-13
6.763051961022694e-13
1.0051644559204017e-12
1.5024374563245876e-12
2.2595624456234022e-12
3.4215327892508924e-12
5.22120913163987e-12
8.038134429178797e-12
1.2501738391687915e-11
2.1289581358049952e-10
4.65759182601918e-10
8.202258901236746e-10
1.1495373470112752e-9
1.1788567381348466e-9
7.516866068842042e-10
1.0266918732312983e-10
1.2855941904017792e-9
2.7081503087863973e-9
4.3073854890907034e-9
6.0371765462689205e-9
2.1372191392829495e-9
2.249877225376855e-9
5.197554475569882e-9
6.119848669444327e-9
5.482556374891167e-9
4.93459360040669e-9
6.036372639167363e-9
8.228772859858972e-9
4.598245225696104e-9
3.075261395713539e-9
2.333312113744132e-9
1.8737955181677898e-9
1.5388861695676769e-9
1.2769896760258471e-9
1.0755509182370252e-9
9.39271898811508e-10
8.85565747145927e-10
9.505337184582024e-10
1.206912535265039e-9
1.8043742208653577e-9
2.1780262009787972e-7
3.344834630479296e-7
2.1801986293359734e-6
3.8653281588081363e-7
9.768618517192354e-8
5.435120070194404e-10
6.951658551274757e-8
3.678293556135889e-7
1.365061216270056e-7
1.6035486273880608e-7
7.171788746865368e-8
1.4657835496038455e-7
3.072179120798136e-7
5.542328022732402e-8
1.884807664665233e-7
8.943145626350339e-8
1.684383097922459e-8
9.911386067870842e-9
2.4123861832106387e-8
9.166444240317548e-9
2.1339152065533365e-9
2.5627506523165444e-9
4.902226559343166e-9
3.681489699369439e-9
2.7837845491903183e-9
8.638921948067408e-10
3.51405893390573e-9
6.23561195607995e-9
9.530922018133433e-9
1.2435725907580695e-8
3.407982093059812e-8
8.10668276959083e-8
9.254843980351301e-8
1.5741583308241403e-8
6.594356760007906e-8
1.2220296251697393e-7
1.6239999069269768e-7
1.9367291310588875e-7
2.1748545489118073e-7
2.321326728468629e-7
2.3510246749658327e-7
2.255184025511463e-7
1.0858168000548016e-7
4.4738198251466596e-8
3.6402929933463504e-9
6.21123995425376e-8
4.6719143873922517e-8
4.657774544371689e-8
4.805357373103627e-8
6.911802190806601e-9
7.437950749390431e-8
9.851207133062628e-8
8.062291981901367e-8
7.047078060256953e-8
6.216634921855614e-8
5.1531119716623306e-8
3.52682236184941e-8
6.771595317668998e-9
5.119470043126853e-8
1.057950682749211e-7
9.539877782793139e-8
8.666837324410293e-7
2.153835190242989e-7
9.037698326939362e-6
1.6603917243748926e-6
6.094076373408453e-7
1.7791774123083668e-7
3.439732878779995e-8
3.341088007087849e-7
7.015914429545595e-7
4.3911013494553486e-7
5.961801728308549e-7
6.723978903527688e-7
1.5289255338083643e-7
1.2885911400216665e-7
4.551844851207106e-8
5.3788343810886384e-8
4.974907348918972e-8
1.8668112324703934e-8
5.2328959941092775e-9
3.607900043510838e-9
1.6499981702936985e-8
1.1910339396632324e-8
1.0317132088150166e-8
5.989994858219145e-10
1.075962236068375e-8
2.2286609751910258e-8
4.140323554188692e-8
7.522247343820805e-8
1.281978058976443e-7
1.1457047090795701e-7
4.323001772738274e-8
6.922921920289992e-7
2.458834396004627e-6
2.2099991378167187e-7
7.850683158823018e-7
9.240949363664922e-7
9.44433383155718e-7
9.347113490488665e-7
8.575565522867764e-7
6.820012415019585e-7
4.472668352325871e-7
2.3088775352450186e-7
3.152693853251116e-7
1.9809529342277162e-7
8.573925205508353e-8
2.8659283248516e-8
4.2652649250834344e-8
7.61249200632443e-8
5.980737183635228e-8
6.130836712473231e-8
5.288640719266679e-8
2.0223234509736193e-8
1.3771125380414063e-7
1.4230589934244918e-7
1.2011984104236065e-7
1.086988482041853e-7
9.908984391189532e-8
8.258914473478027e-8
5.057123381060187e-8
1.839549543144526e-9
6.816470446677131e-8
1.2065972551970265e-7
1.485161219156938e-6
1.656457952744643e-7
0.000014874829595645543
3.2308272364511286e-6
1.4844140001580893e-6
6.098721923242573e-7
7.219605236380494e-8
5.276791008899222e-7
1.0652312123590241e-6
8.565518243572017e-7
6.235738017222667e-7
5.541461044641622e-7
8.074444455732962e-10
8.470583189316274e-9
1.0612902991060136e-8
6.150876983031274e-8
7.482459515804963e-8
2.612837471846798e-8
9.260670223051978e-10
2.8330134369184597e-9
3.951282301765303e-9
5.743257945999638e-9
7.564977731903327e-9
6.754449474155514e-9
1.0213388276877405e-8
1.6163553905933214e-8
3.655209315854087e-9
2.4742585131037918e-8
1.822265715959536e-8
3.4808134552963832e-9
3.0473006323536276e-9
7.142506878799854e-10
1.91466741249796e-11
3.7529674939433645e-13
7.70038776481744e-12
2.420619631632028e-11
1.1988691069928376e-11
1.3177597215283746e-11
1.691927956978251e-11
2.286055803804828e-11
3.17269721651583e-11
4.504101164685638e-11
1.0352674556274707e-10
1.907792505469724e-10
3.5727012669583863e-10
7.496720225167177e-10
1.8034558039332932e-9
5.221153762259442e-9
1.8983836432064906e-8
4.25782439268954e-8
6.63728829475789e-8
7.116931789577928e-8
6.39997133701694e-8
8.998229644307374e-8
2.4122462124248197e-8
7.608548391895563e-9
8.293095955535812e-9
2.8154811824966044e-8
6.577699194637796e-10
1.1466717448510915e-12
1.1643268780367545e-13
6.595770386280915e-14
2.3122184845522592e-14
0.
0.
0.
0.
0.
2.7282820897868695e-14
3.73034412055878e-14
5.115349401842237e-14
7.030751388184714e-14
4.724086370170944e-14
0.
0.
3.0549354085544256e-14
4.33239674455921e-14
5.686779668510618e-14
7.570803533257042e-14
1.0439712005740534e-13
1.4801238759392984e-13
2.1355702956333925e-13
3.1147780699969337e-13
4.576654233167508e-13
6.764631596279785e-13
1.0054022244248247e-12
1.5027978966041776e-12
2.260113112131364e-12
3.422382049428529e-12
5.22253153643119e-12
8.040217125606597e-12
1.2505062773258174e-11
2.129510471707981e-10
4.658934485915064e-10
8.204683079403824e-10
1.149840325236338e-9
1.1790555950609911e-9
7.516161613710158e-10
1.0309309719349785e-10
1.286390272040991e-9
2.709307890495436e-9
4.308885446671206e-9
6.0389965715458175e-9
2.1384394668762577e-9
2.249570177025703e-9
5.198540238994478e-9
6.122660101012703e-9
5.484763233567233e-9
4.9346067082983234e-9
6.033094847600352e-9
8.220376387102743e-9
4.592802732850306e-9
3.071704033737829e-9
2.3309159861514597e-9
1.87221764722512e-9
1.5378804072397893e-9
1.276332693768054e-9
1.0750356597493555e-9
9.387014089539924e-10
8.847218800009871e-10
9.491078052490137e-10
1.204365927507758e-9
1.7996549719898147e-9
2.1777785749566567e-7
3.344748763084184e-7
2.180027006798413e-6
3.8650444315186877e-7
9.767832536074033e-8
5.416774948661116e-10
6.951661655947503e-8
3.6780699671052e-7
1.3649866395905065e-7
1.603490481398247e-7
7.172134543735281e-8
1.465425821013925e-7
3.0720552989578725e-7
5.538599381508996e-8
1.8848894287702955e-7
8.943797070203539e-8
1.684738549047034e-8
9.905170301521658e-9
2.4123758173306346e-8
9.167310222930431e-9
2.1342329752054387e-9
2.5619861299256266e-9
4.9021677283177924e-9
3.681332131224078e-9
2.7838285622721622e-9
8.635238217429953e-10
3.5135823864445394e-9
6.234858961375326e-9
9.529799795852851e-9
1.2434261548485378e-8
3.407514869786486e-8
8.105565490409894e-8
9.253840898229606e-8
1.5743718260515695e-8
6.593310467747542e-8
1.2218852347842835e-7
1.623832493841128e-7
1.93654635211703e-7
2.1746644828041408e-7
2.3211415610918341e-7
2.3508600575755134e-7
2.255054006919429e-7
1.0857354854758919e-7
4.473470080522729e-8
3.6368956484600916e-9
6.210935902602107e-8
4.671797080601182e-8
4.657754743220466e-8
4.805232640261104e-8
6.906299406126864e-9
7.438784416098325e-8
9.85081416150685e-8
8.062029888489464e-8
7.04688160233258e-8
6.21645133041757e-8
5.152919906033661e-8
3.5266159004491935e-8
6.769111263030616e-9
5.119867500566668e-8
1.0579439000331514e-7
9.539650447522656e-8
8.666727778940848e-7
2.154026230308077e-7
9.037457873627485e-6
1.6603404432468354e-6
6.093801615846613e-7
1.7790501478279019e-7
3.4403163246393754e-8
3.341218239512539e-7
7.015419129575126e-7
4.3909610384683194e-7
5.961609611394113e-7
6.724093940182664e-7
1.5288658915709883e-7
1.2886876740641016e-7
4.5519519208315785e-8
5.378460393636499e-8
4.97509422782154e-8
1.866946695155301e-8
5.233371100430269e-9
3.6071459060058282e-9
1.649975989623974e-8
1.1910039329921578e-8
1.0316985507425292e-8
6.001588081952167e-10
1.0758163957431653e-8
2.2284146815862422e-8
4.139846513747069e-8
7.521273086508364e-8
1.2817938864860442e-7
1.145751038029298e-7
4.323047774354029e-8
6.922939507621691e-7
2.4586491197835597e-6
2.2100916159638594e-7
7.849992362079584e-7
9.2403398376301e-7
9.443796013069252e-7
9.346628144589203e-7
8.575168825523056e-7
6.819786090746034e-7
4.4726596123786577e-7
2.309042168482441e-7
3.1526681279822105e-7
1.9808731131425074e-7
8.573504686647958e-8
2.8656608932079658e-8
4.266209675908364e-8
7.612348100964797e-8
5.980801355813886e-8
6.130977850053218e-8
5.288539620496134e-8
2.0228743182566407e-8
1.377230632049571e-7
1.4230019778869485e-7
1.2011633219296475e-7
1.0869633585671723e-7
9.908755307982064e-8
8.258668571701079e-8
5.056848079449636e-8
1.843000973496748e-9
6.816906901414027e-8
1.2066264504047876e-7
1.4851620065408295e-6
1.6560029622212332e-7
0.000014874990264323714
3.230775474361548e-6
1.4843682084015942e-6
6.098368290828092e-7
7.217460398879541e-8
5.277065369295226e-7
1.065212226880411e-6
8.565355495739302e-7
6.235483914533681e-7
5.541531588468247e-7
8.039641739741779e-10
8.473233105000921e-9
1.060726163809785e-8
6.149367787797198e-8
7.479140884614014e-8
2.6149279458593558e-8
9.269721963270165e-10
2.832335758407484e-9
3.950904112320654e-9
5.740442760911335e-9
7.568057831474052e-9
6.752994389846987e-9
1.0211006846824744e-8
1.6152526393466776e-8
3.6475403132567014e-9
2.474691784810507e-8
1.8196022457951175e-8
3.431490198143604e-9
3.0369764035292704e-9
7.1478138914805e-10
1.920041998409484e-11
3.8445665314176005e-13
7.696963888415665e-12
2.4222389441786833e-11
1.1988896799420213e-11
1.317662457924923e-11
1.6917587065172175e-11
2.285800307954095e-11
3.172315052973189e-11
4.5035182413220716e-11
1.0351085750824559e-10
1.9074236740699732e-10
3.5718336089084987e-10
7.494498193041827e-10
1.8028004057137564e-9
5.218735914215979e-9
1.897407855493582e-8
4.257182817077927e-8
6.63613033508083e-8
7.117650745538208e-8
6.399757998331958e-8
8.99629632755047e-8
2.4281461873881733e-8
7.591961086459386e-9
8.288678819933538e-9
2.8189555016856594e-8
6.59038952522367e-10
1.150458584336501e-12
1.164157865303882e-13
6.590924673352768e-14
2.3132263578627585e-14
0.
0.
0.
0.
0.
2.7279375765307008e-14
3.729867125740105e-14
5.114690419380475e-14
7.029839469259145e-14
4.7233252013874516e-14
0.
0.
3.0544962847461833e-14
4.331769352456163e-14
5.685951854753744e-14
7.569702870991494e-14
1.0438201681476155e-13
1.4799101551129964e-13
2.1352609709784482e-13
3.114324043833664e-13
4.575982205711103e-13
6.76362808546839e-13
1.005251117073342e-12
1.5025688497108544e-12
2.25976309982555e-12
3.421842467644285e-12
5.221691176936817e-12
8.038893744392714e-12
1.2502950395766114e-11
2.1291594943171064e-10
4.658081297492968e-10
8.203142645991914e-10
1.1496478013970596e-9
1.1789292393302779e-9
7.516609362077298e-10
1.0282371561926832e-10
1.2858844004061238e-9
2.7085723115353196e-9
4.307932312692527e-9
6.037840058255527e-9
2.137664025101514e-9
2.249765316554257e-9
5.197913955438184e-9
6.120873531885544e-9
5.4833607324549394e-9
4.93459846686761e-9
6.035178202003417e-9
8.225712692158179e-9
4.596261602504091e-9
3.073964879971629e-9
2.332438849752114e-9
1.873220459406636e-9
1.538519576668401e-9
1.276750139646928e-9
1.0753629521778588e-9
9.390636952865247e-10
8.852577385781572e-10
9.500132737696645e-10
1.2059830674268887e-9
1.8026517853701345e-9
2.1779359203218132e-7
3.344803328254454e-7
2.180136056810967e-6
3.8652247129780504e-7
9.768331944453891e-8
5.428430853718877e-10
6.951659695965538e-8
3.678212039409237e-7
1.3650340255116658e-7
1.6035274285347288e-7
7.171914872654122e-8
1.465653110823192e-7
3.07213397383942e-7
5.540968466114162e-8
1.8848374802587479e-7
8.943383167615189e-8
1.6845126954195612e-8
9.909119714745905e-9
2.412382409985921e-8
9.166759982361556e-9
2.1340310710787448e-9
2.56247187083885e-9
4.902205112012237e-9
3.6814322488863e-9
2.783800606144869e-9
8.637578809371697e-10
3.513885178079556e-9
6.235337404334487e-9
9.530512844532504e-9
1.24351919898013e-8
3.407811734540532e-8
8.106275386932826e-8
9.254478247990014e-8
1.5742361910952266e-8
6.593975258102422e-8
1.2219769784911282e-7
1.6239388665836242e-7
1.9366624887051993e-7
2.1747852501746657e-7
2.3212592165987578e-7
2.3509646567312652e-7
2.2551366231296238e-7
1.0857871522738947e-7
4.4736923050503444e-8
3.6390543075434296e-9
6.211129096563897e-8
4.671871618461854e-8
4.657767329350444e-8
4.805311902680023e-8
6.909795773197803e-9
7.438254730920543e-8
9.851063860609393e-8
8.06219642785694e-8
7.047006437494757e-8
6.216567990004075e-8
5.1530419490397894e-8
3.5267470878823124e-8
6.7706895990190384e-9
5.119614967177967e-8
1.0579482111185465e-7
9.539794904297879e-8
8.666797393047371e-7
2.153904848507689e-7
9.037610662701655e-6
1.6603730280072773e-6
6.09397619757994e-7
1.7791310106287301e-7
3.4399456234034855e-8
3.341135496809413e-7
7.015733831069682e-7
4.3910501925408845e-7
5.961731677353099e-7
6.724020842645598e-7
1.5289037923507373e-7
1.288626336943778e-7
4.5518838768665505e-8
5.378698016539288e-8
4.9749754862341744e-8
1.866860622090338e-8
5.233069222077136e-9
3.6076250537999626e-9
1.6499900841925722e-8
1.1910229986782406e-8
1.0317078649627024e-8
5.994221977057523e-10
1.075909060245595e-8
2.2285711716473237e-8
4.1401496145563585e-8
7.521892106414492e-8
1.2819109055565636e-7
1.1457216026308899e-7
4.323018552730038e-8
6.922928336118589e-7
2.45876684518215e-6
2.2100328653313907e-7
7.850431283672189e-7
9.240727125065924e-7
9.444137740105283e-7
9.346936532873029e-7
8.575420890034737e-7
6.819929904423917e-7
4.4726651754048365e-7
2.308937569393888e-7
3.1526844777578956e-7
1.9809238309418552e-7
8.573771877001222e-8
2.865830816535916e-8
4.265609381947221e-8
7.612439534606899e-8
5.98076058297538e-8
6.130888175554013e-8
5.2886038619044454e-8
2.0225243103391246e-8
1.377155598013462e-7
1.4230382049954486e-7
1.2011856171730267e-7
1.0869793223884909e-7
9.908900872418238e-8
8.258824822083815e-8
5.057023008078259e-8
1.8408079349559013e-9
6.816629580418857e-8
1.2066079005372423e-7
1.4851615076794233e-6
1.6562920585341096e-7
0.000014874888190850234
3.230808365895759e-6
1.4843973052274025e-6
6.098592989675865e-7
7.218823184642073e-8
5.276891056620899e-7
1.0652242900472352e-6
8.565458908977693e-7
6.235645365871228e-7
5.54148677622291e-7
8.061757001817799e-10
8.471549245344827e-9
1.0610845877826685e-8
6.150326688947629e-8
7.481249377901096e-8
2.613599366990634e-8
9.263969719467429e-10
2.832766320076455e-9
3.951144362199612e-9
5.742231379158184e-9
7.566099795838516e-9
6.753918834291989e-9
1.0212520046797327e-8
1.6159531846549255e-8
3.6524136687443123e-9
2.4744168522646874e-8
1.8212929002312075e-8
3.462578571277081e-9
3.043525099987128e-9
7.144649382804203e-10
1.9166265000413008e-11
3.7864083800020584e-13
7.69913897213728e-12
2.4212096745228887e-11
1.1988766072304433e-11
1.3177242641447362e-11
1.6918662512196944e-11
2.2859626610767966e-11
3.172557904711751e-11
4.5038886886246094e-11
1.0352095369782095e-10
1.907658025327483e-10
3.572384939122563e-10
7.49591005177875e-10
1.8032168357259587e-9
5.2202721548882235e-9
1.898027870170166e-8
4.257590507725715e-8
6.636866173638958e-8
7.117193887374494e-8
6.399893499307754e-8
8.997524773929346e-8
2.4180384991985883e-8
7.60250568505552e-9
8.291485681131448e-9
2.8167473349934402e-8
6.582321805976907e-10
1.1480499294982418e-12
1.1642656129087447e-13
6.594009745951734e-14
2.312585797333945e-14
0.
0.
0.
0.
0.
2.728155976611986e-14
3.730170114743267e-14
5.1151087816065854e-14
7.030418953498494e-14
4.723807660449509e-14
0.
0.
3.0547755665789397e-14
4.332169187430153e-14
5.686477964783344e-14
7.57040296397561e-14
1.0439163539094635e-13
1.4800462673838483e-13
2.1354576476908389e-13
3.114612794830427e-13
4.576409145969218e-13
6.764264685231689e-13
1.0053471573459076e-12
1.5027144621185737e-12
2.259985535424952e-12
3.4221854932768575e-12
5.222225016223457e-12
8.039734757431812e-12
1.2504292658808036e-11
2.1293825139775804e-10
4.658623431675128e-10
8.204121469598637e-10
1.1497701361569193e-9
1.1790095316053086e-9
7.516324893392778e-10
1.0299488264294134e-10
1.2862058392546285e-9
2.7090397135537885e-9
4.308537955951989e-9
6.0385749360902314e-9
2.1381567609857954e-9
2.2496413302728857e-9
5.198311955410405e-9
6.122008728166128e-9
5.484251849056716e-9
4.934603727144606e-9
6.033854616635747e-9
8.22232220464149e-9
4.594063961445416e-9
3.0725284345681866e-9
2.3314712934928506e-9
1.872583317340473e-9
1.5381134611497077e-9
1.276484871682267e-9
1.0751549320535356e-9
9.388333991427313e-10
8.849170929207129e-10
9.494376694851373e-10
1.2049550648533096e-9
1.800746736471193e-9
2.17783593685445e-7
3.344768656877067e-7
2.180066761473274e-6
3.865110153679357e-7
9.768014594119e-8
5.421023867830863e-10
6.951660946598815e-8
3.678121761215439e-7
1.3650039141204548e-7
1.6035039509729093e-7
7.172054482102055e-8
1.465508675352756e-7
3.0720839792886694e-7
5.539462994835306e-8
1.8848704926893447e-7
8.943646191758817e-8
1.6846562137979157e-8
9.906610033218618e-9
2.4123782232138506e-8
9.167109634117164e-9
2.1341593735661777e-9
2.5621631924723524e-9
4.902181357586056e-9
3.6813686287229717e-9
2.7838183746285917e-9
8.636091467703399e-10
3.5136927670277124e-9
6.2350333740574645e-9
9.530059732887051e-9
1.243460073714556e-8
3.4076230882318905e-8
8.105824274212196e-8
9.254073241175255e-8
1.5743223883662688e-8
6.593552807804831e-8
1.2219186792323034e-7
1.623871271476354e-7
1.936588689327092e-7
2.1747085083679212e-7
2.3211844525586516e-7
2.3508981897729584e-7
2.2550841256808408e-7
1.0857543204429316e-7
4.473551091430004e-8
3.637682584301588e-9
6.211006331521169e-8
4.671824253879863e-8
4.65775933333368e-8
4.805261538501826e-8
6.907573962182263e-9
7.43859132932661e-8
9.850905191064875e-8
8.062090602392003e-8
7.046927113502884e-8
6.216493860903738e-8
5.152964398661584e-8
3.526663725789619e-8
6.769686636999963e-9
5.119775444278549e-8
1.0579454721823155e-7
9.539703112512535e-8
8.666753160384066e-7
2.153981982506721e-7
9.037513575037917e-6
1.6603523223424688e-6
6.093865260055107e-7
1.779079625986907e-7
3.4401811934785126e-8
3.3411880784224424e-7
7.015533849335506e-7
4.390993539835124e-7
5.961654108432094e-7
6.724067290956572e-7
1.5288797102178064e-7
1.2886653138276612e-7
4.5519271087666477e-8
5.378547013288323e-8
4.975050941119945e-8
1.866915317145794e-8
5.233261052803959e-9
3.607320566475569e-9
1.6499811281993575e-8
1.1910108831728978e-8
1.0317019465078794e-8
5.998902859626242e-10
1.0758501759264338e-8
2.2284717282670286e-8
4.1399570049441176e-8
7.521498741863625e-8
1.2818365441838763e-7
1.1457403080452633e-7
4.323037124536818e-8
6.922935436546623e-7
2.458692037017622e-6
2.2100702024135548e-7
7.850152366936443e-7
9.240481021340209e-7
9.443920588758e-7
9.346740567548214e-7
8.575260717035723e-7
6.819838521038441e-7
4.4726616442882405e-7
2.30900404040521e-7
3.1526740898962174e-7
1.9808916021426209e-7
8.57360208799588e-8
2.8657228379312117e-8
4.265990838499058e-8
7.6123814315931e-8
5.980786492908295e-8
6.130945160791728e-8
5.288563040864504e-8
2.0227467281263944e-8
1.377203279518256e-7
1.4230151843191443e-7
1.2011714496623736e-7
1.0869691783205043e-7
9.908808375493057e-8
8.258725534883987e-8
5.0569118508027206e-8
1.842201500974005e-9
6.816805805133759e-8
1.2066196883718303e-7
1.4851618252597432e-6
1.6561083506754465e-7
0.000014874953059577674
3.230787465762157e-6
1.4843788159696141e-6
6.098450205268316e-7
7.217957185634486e-8
5.277001829918917e-7
1.0652166244327093e-6
8.565393196430062e-7
6.235542769649278e-7
5.541515256997254e-7
8.0477045050507e-10
8.472619205105109e-9
1.0608568165577763e-8
6.14971734012347e-8
7.479909470387811e-8
2.6144434937551323e-8
9.267624661243649e-10
2.8324927058585663e-9
3.950991674693572e-9
5.741094741864208e-9
7.567343647909859e-9
6.753331350042646e-9
1.0211558501058944e-8
1.6155079660102828e-8
3.649317088461349e-9
2.4745917067814356e-8
1.8202178839680063e-8
3.4427234922630718e-9
3.0393591798587045e-9
7.146744149576071e-10
1.9187966754404066e-11
3.8233816265027213e-13
7.69775672723184e-12
2.4218635820761512e-11
1.1988848955603985e-11
1.3176849890713244e-11
1.691797913790015e-11
2.285859482307888e-11
3.1724035772506615e-11
4.503653288598961e-11
1.0351453815593432e-10
1.9075091241578078e-10
3.572034616095483e-10
7.495012898701044e-10
1.802952209922802e-9
5.219295925593436e-9
1.8976338822459333e-8
4.2573314543662176e-8
6.6363986128561e-8
7.117484183741894e-8
6.399807373252811e-8
8.996744164959444e-8
2.424459466386418e-8
7.59580715777833e-9
8.289702150854193e-9
2.818150277045879e-8
6.587446701377664e-10
1.1495794465205612e-12
1.1641972913290069e-13
6.592051134451284e-14
2.3129927807555718e-14
0.
0.
0.
0.
0.
2.7280169260828764e-14
3.729977705257823e-14
5.1148435960411816e-14
7.030050298195424e-14
4.723500271077137e-14
0.
0.
3.054597855420438e-14
4.331913435896558e-14
5.68614230252343e-14
7.5699574596017e-14
1.0438558512674632e-13
1.47995990508319e-13
2.1353327844755644e-13
3.1144298902720926e-13
4.576137485300481e-13
6.763860313848414e-13
1.005286108940566e-12
1.5026219419204251e-12
2.2598442490426534e-12
3.421967452398266e-12
5.221885885387532e-12
8.039200403216406e-12
1.2503439477869891e-11
2.1292407953142873e-10
4.658278940456416e-10
8.20349948746964e-10
1.1496924004253008e-9
1.1789585121446957e-9
7.516505670477049e-10
1.0288611540948176e-10
1.286001584103954e-9
2.708742709133344e-9
4.308153109791218e-9
6.038107970125437e-9
2.1378436612555856e-9
2.2497201195943644e-9
5.198059070114845e-9
6.121287377071374e-9
5.483685570870527e-9
4.934600385764892e-9
6.0346957564627875e-9
8.22447676778504e-9
4.5954605020773925e-9
3.073441260573673e-9
2.3320861520881728e-9
1.8729882055361346e-9
1.538371530958277e-9
1.2766534246995982e-9
1.075287094484004e-9
9.389796992885266e-10
8.851334901117076e-10
9.49803329339527e-10
1.2056081172537443e-9
1.80195694561087e-9
2.1778994687743752e-7
3.3447906884747205e-7
2.1801107931512006e-6
3.865182946948324e-7
9.768216244092523e-8
5.425730294102333e-10
6.951660153787316e-8
3.6781791262198626e-7
1.3650230474232472e-7
1.6035188692302913e-7
7.171965779846738e-8
1.4656004504336635e-7
3.072115746545767e-7
5.540419577012153e-8
1.884849516748354e-7
8.943479065545789e-8
1.6845650193766898e-8
9.908204718495976e-9
2.4123808845913706e-8
9.166887459843977e-9
2.134077848291958e-9
2.5623593260234e-9
4.902196451923567e-9
3.681409053913228e-9
2.7838070860986872e-9
8.637036543116378e-10
3.5138150278462754e-9
6.2352265589465724e-9
9.530347646488622e-9
1.2434976429201409e-8
3.4077429561910867e-8
8.106110915786445e-8
9.254330588321344e-8
1.5742676203574658e-8
6.593821236355713e-8
1.2219557233107103e-7
1.6239142223767941e-7
1.9366355825995448e-7
2.1747572713897603e-7
2.3212319590061507e-7
2.350940424277961e-7
2.2551174838863097e-7
1.085775182297912e-7
4.473640820514924e-8
3.6385542010299037e-9
6.211084338400415e-8
4.67185435036905e-8
4.657764414781766e-8
4.8052935422001644e-8
6.908985725415846e-9
7.438377453718822e-8
9.851006013496723e-8
8.062157846127422e-8
7.046977518214357e-8
6.216540964948104e-8
5.153013676169449e-8
3.5267166956400816e-8
6.77032393234086e-9
5.119673475815387e-8
1.0579472127484743e-7
9.539761439929184e-8
8.666781268066041e-7
2.153932970981125e-7
9.037575267088273e-6
1.660365479213703e-6
6.093935751881246e-7
1.779112276556201e-7
3.4400315111784376e-8
3.3411546682488324e-7
7.015660919355899e-7
4.391029538059921e-7
5.96170339619902e-7
6.724037775969577e-7
1.5288950132375643e-7
1.2886405473163992e-7
4.5518996363175624e-8
5.378642962862381e-8
4.9750029959334e-8
1.8668805628994686e-8
5.2331391612473974e-9
3.6075140384289945e-9
1.6499868191557513e-8
1.1910185814734017e-8
1.0317057072999378e-8
5.995928570036153e-10
1.0758875918421159e-8
2.2285349155945746e-8
4.140079390739635e-8
7.521748688699185e-8
1.2818837939769211e-7
1.1457284226735557e-7
4.32302532508703e-8
6.922930925488593e-7
2.4587395716153626e-6
2.2100464793745787e-7
7.850329593919984e-7
9.240637399188595e-7
9.44405857017377e-7
9.34686508736053e-7
8.575362494338931e-7
6.819896588861434e-7
4.4726638896036324e-7
2.3089618049752187e-7
3.152680691168939e-7
1.9809120808171376e-7
8.573709973788788e-8
2.8657914490040585e-8
4.265748454002459e-8
7.612418350718758e-8
5.98077002962317e-8
6.130908952068698e-8
5.2885889799161274e-8
2.022605400832868e-8
1.3771729822886956e-7
1.423029811976872e-7
1.20118045196988e-7
1.086975624102142e-7
9.908867150423843e-8
8.258788624426913e-8
5.0569824823277954e-8
1.8413160096637513e-9
6.816693829149926e-8
1.206612198290631e-7
1.485161623696648e-6
1.6562250812125612e-7
0.000014874911843326747
3.230800746393939e-6
1.4843905644965036e-6
6.098540933187749e-7
7.218507449921144e-8
5.276931445168015e-7
1.06522149526824e-6
8.565434951902255e-7
6.235607960205899e-7
5.541497161689351e-7
8.056634004491721e-10
8.471939316135075e-9
1.0610015417475575e-8
6.150104525819982e-8
7.480760844523826e-8
2.6139070729633105e-8
9.265302118470507e-10
2.832666559284909e-9
3.951088686566046e-9
5.741816956855329e-9
7.566553129766944e-9
6.753704629242133e-9
1.0212169490740454e-8
1.6157908426309467e-8
3.651284788150496e-9
2.47448066115365e-8
1.8209006892976044e-8
3.4552989843402844e-9
3.0420044373370744e-9
7.145446943212547e-10
1.9174176441664645e-11
3.7998920379685567e-13
7.698635359644532e-12
2.421448014915832e-11
1.1988796209906285e-11
1.3177099572288841e-11
1.6918413540536212e-11
2.285925058939603e-11
3.17250162723231e-11
4.503802880678173e-11
1.0351861414957076e-10
1.9076037339476915e-10
3.5722572163295873e-10
7.495582951651263e-10
1.8031203586882032e-9
5.219916225794612e-9
1.89788422636364e-8
4.2574960666689326e-8
6.636695720252124e-8
7.11729971863838e-8
6.399862090392888e-8
8.997240180841041e-8
2.4203786785386363e-8
7.600064341679508e-9
8.290835473175152e-9
2.8172587271910067e-8
6.584189551718177e-10
1.1486071713074408e-12
1.1642408066258154e-13
6.593296781074491e-14
2.312734184806214e-14
0.
0.
0.
0.
0.
2.7281057431261545e-14
3.7301000546651394e-14
5.1150115206274284e-14
7.030284376196307e-14
4.7236954340619425e-14
0.
0.
3.054710057826814e-14
4.332075919180661e-14
5.686356303925105e-14
7.57024187414372e-14
1.043893982348711e-13
1.4800145821401415e-13
2.1354128113009284e-13
3.1145456245412415e-13
4.576310584232707e-13
6.764117653017129e-13
1.0053248596134127e-12
1.502680600830952e-12
2.2599340241608805e-12
3.422105684723156e-12
5.222101363590433e-12
8.039539817825109e-12
1.2503981583714609e-11
2.1293308473134774e-10
4.65849783960731e-10
8.20389470915125e-10
1.1497417956911971e-9
1.1789909316565842e-9
7.516390806691007e-10
1.0295522833014838e-10
1.2861313726186562e-9
2.7089314336315037e-9
4.308397651559895e-9
6.0384046939069115e-9
2.1380426134599257e-9
2.2496700566052334e-9
5.198219768587423e-9
6.121745737253333e-9
5.484045382944996e-9
4.9346025251663835e-9
6.034161301515406e-9
8.223107733592116e-9
4.5945731302842175e-9
3.072861248048465e-9
2.3316954699709225e-9
1.8727309374880444e-9
1.538207552073309e-9
1.276546320309945e-9
1.0752031071604006e-9
9.388867221299836e-10
8.849959606825628e-10
9.495709392066096e-10
1.2051930787442988e-9
1.8011878148969252e-9
2.1778590984121367e-7
3.3447766890448007e-7
2.180082813813747e-6
3.8651366914792044e-7
9.768088107862273e-8
5.422739607300095e-10
6.951660658434306e-8
3.678142674572201e-7
1.3650108893897328e-7
1.6035093896824785e-7
7.172022147556939e-8
1.4655421323518127e-7
3.072095560401185e-7
5.539811719220803e-8
1.8848628459802028e-7
8.943585265495637e-8
1.6846229679715817e-8
9.90719138251172e-9
2.4123791937809598e-8
9.167028638361116e-9
2.134129652977162e-9
2.5622346931531924e-9
4.902186860567838e-9
3.681383366221832e-9
2.783814259927679e-9
8.636436001783655e-10
3.5137373382616668e-9
6.23510380150356e-9
9.530164694943492e-9
1.2434737699155092e-8
3.40766678693488e-8
8.105928771399261e-8
9.254167059355133e-8
1.5743024232654e-8
6.593650665211849e-8
1.221932183967563e-7
1.6238869296495127e-7
1.9366057847668347e-7
2.17472628548059e-7
2.321201771614609e-7
2.350913586959481e-7
2.2550962869810842e-7
1.0857619258487002e-7
4.4735838030394215e-8
3.6380003427990836e-9
6.211034769880149e-8
4.6718352259861954e-8
4.657761186185234e-8
4.805273206405624e-8
6.908088634547248e-9
7.438513360992045e-8
9.850941947457826e-8
8.062115117191052e-8
7.046945489511784e-8
6.216511033645224e-8
5.1529823636744186e-8
3.526683036993557e-8
6.769918965692952e-9
5.119738271025603e-8
1.0579461068231205e-7
9.53972437700367e-8
8.666763407993221e-7
2.153964115106124e-7
9.037536065942561e-6
1.6603571188861725e-6
6.093890958736931e-7
1.7790915290929464e-7
3.44012662624122e-8
3.341175898791214e-7
7.015580173454417e-7
4.3910066634552474e-7
5.961672076581613e-7
6.724056530370632e-7
1.528885289336514e-7
1.2886562849302006e-7
4.551917092407977e-8
5.378581993299371e-8
4.975033462157593e-8
1.8669026469927597e-8
5.233216616312601e-9
3.6073910960178738e-9
1.6499832029667493e-8
1.1910136896427482e-8
1.0317033175854518e-8
5.997818569354201e-10
1.0758638161131411e-8
2.228494763515094e-8
4.140001621634592e-8
7.521589860545313e-8
1.2818537693209445e-7
1.1457359752020039e-7
4.323032822464148e-8
6.922933791876613e-7
2.4587093663883504e-6
2.2100615545836316e-7
7.850216976493332e-7
9.240538030422962e-7
9.443970891364746e-7
9.346785962718982e-7
8.575297821383881e-7
6.81985969083921e-7
4.4726624634820047e-7
2.3089886435501188e-7
3.1526764967273007e-7
1.9808990678689983e-7
8.573641418570378e-8
2.8657478505296264e-8
4.265902474744682e-8
7.612394890636625e-8
5.980780491157807e-8
6.13093196082193e-8
5.2885724977567335e-8
2.0226952056767054e-8
1.3771922344942494e-7
1.4230205169549052e-7
1.2011747315686474e-7
1.0869715282537781e-7
9.908829803069002e-8
8.2587485353881e-8
5.056937600507854e-8
1.8418786872014077e-9
6.816764982848526e-8
1.2066169577826298e-7
1.485161751874531e-6
1.6561509058681233e-7
0.000014874938034722033
3.2307923075022636e-6
1.4843830990862573e-6
6.098483281293729e-7
7.218157788269113e-8
5.276976171353318e-7
1.0652184001417523e-6
8.565408419103984e-7
6.235566535227206e-7
5.541508660780108e-7
8.05095989740311e-10
8.472371335295907e-9
1.0609095764499802e-8
6.149858491028471e-8
7.480219838220036e-8
2.614247915684637e-8
9.266777908244278e-10
2.832556084078753e-9
3.9510270382634425e-9
5.74135802474698e-9
7.567055392545545e-9
6.753467425544353e-9
1.0211781247134969e-8
1.6156110826578615e-8
3.650034468174516e-9
2.4745512480347648e-8
1.8204666961923665e-8
3.4472916787004236e-9
3.0403227972509494e-9
7.14628490735934e-10
1.9182939200932283e-11
3.8148185753073617e-13
7.698076927150454e-12
2.4217120556055235e-11
1.1988829822819921e-11
1.3176940961744415e-11
1.6918137421216393e-11
2.2858833912495624e-11
3.172439308299767e-11
4.503707827433316e-11
1.0351602435386762e-10
1.9075436112047133e-10
3.5721157614812947e-10
7.495220687679112e-10
1.8030135125852534e-9
5.219522060937364e-9
1.8977251469188966e-8
4.257391468075027e-8
6.636506932925519e-8
7.117416932599964e-8
6.399827317418859e-8
8.996924994908497e-8
2.422971447083052e-8
7.597359497145954e-9
8.290115331249211e-9
2.817825213321275e-8
6.586258985034942e-10
1.1492248619709619e-12
1.1642131126476454e-13
6.592505870591653e-14
2.312898506499629e-14
0.
0.
0.
0.
0.
2.728049155881599e-14
3.73002276354357e-14
5.1149044617114795e-14
7.030135857803392e-14
4.72357098225456e-14
0.
0.
3.054637632881662e-14
4.3319728508343757e-14
5.686220100958083e-14
7.570061442383704e-14
1.0438696102849378e-13
1.4799794133589456e-13
2.1353621107249967e-13
3.11447169718403e-13
4.576200580482543e-13
6.763954373269464e-13
1.0053002554862676e-12
1.502643295287723e-12
2.259876990579698e-12
3.4220179940041232e-12
5.2219644509887626e-12
8.039324222659894e-12
1.2503636977511397e-11
2.1292736246777105e-10
4.6583587429222e-10
8.203643573280304e-10
1.1497104082699686e-9
1.178970331415081e-9
7.516463798785428e-10
1.0291131131919826e-10
1.2860489012048696e-9
2.7088115119460704e-9
4.308242261588653e-9
6.0382161461784134e-9
2.1379161919024763e-9
2.249701869349427e-9
5.1981176562025525e-9
6.121454480319495e-9
5.483816745216742e-9
4.934601166504182e-9
6.034500911816664e-9
8.223977673265952e-9
4.595137003688413e-9
3.0732298180642565e-9
2.33194372863384e-9
1.872894418642533e-9
1.5383117508007586e-9
1.2766143767276632e-9
1.0752564751928547e-9
9.389457981991931e-10
8.850833419140545e-10
9.497185903204626e-10
1.2054567784523155e-9
1.801676491834286e-9
2.1778847508506587e-7
3.344785584777704e-7
2.1801005926101688e-6
3.865166083421562e-7
9.768169528638089e-8
5.424639959066924e-10
6.951660338187581e-8
3.678165836983985e-7
1.3650186149093803e-7
1.6035154132577542e-7
7.171986330646606e-8
1.4655791888258787e-7
3.072108387085037e-7
5.540197969304853e-8
1.8848543763486224e-7
8.943517784028461e-8
1.6845861457247774e-8
9.907835300036977e-9
2.412380268269194e-8
9.16693893005189e-9
2.134096734509014e-9
2.5623138872860214e-9
4.90219295523811e-9
3.6813996886964636e-9
2.783809701620222e-9
8.636817597780431e-10
3.5137867035415944e-9
6.235181804403578e-9
9.530280946503968e-9
1.2434889392111592e-8
3.4077151867736126e-8
8.106044509861081e-8
9.254270969604751e-8
1.574280309236881e-8
6.593759049862298e-8
1.221947141408336e-7
1.6239042721017622e-7
1.936624719028565e-7
2.1747459746864303e-7
2.321220953447501e-7
2.3509306401014184e-7
2.255109756096158e-7
1.085770349329077e-7
4.473620033375015e-8
3.6383522783082752e-9
6.211066267056783e-8
4.671847378131082e-8
4.657763237905926e-8
4.805286128297798e-8
6.908658662361911e-9
7.438427002901384e-8
9.850982656120131e-8
8.062142268605496e-8
7.046965841591882e-8
6.216530052747054e-8
5.153002260476453e-8
3.526704424570061e-8
6.770176291141418e-9
5.119697098735152e-8
1.057946809616291e-7
9.539747927881721e-8
8.666774756932195e-7
2.153944325489549e-7
9.037560975485328e-6
1.6603624312688167e-6
6.093919421449851e-7
1.77910471252085e-7
3.440066188345012e-8
3.341162408558947e-7
7.015631481118465e-7
4.391021198569323e-7
5.961691977514841e-7
6.72404461344015e-7
1.528891468112358e-7
1.288646284870913e-7
4.5519060001677785e-8
5.37862073366206e-8
4.975014103288443e-8
1.8668886142222738e-8
5.2331673991299715e-9
3.6074692160861238e-9
1.6499855008144105e-8
1.1910167980311921e-8
1.0317048360909532e-8
5.996617631560571e-10
1.0758789236738125e-8
2.2285202769791413e-8
4.140051037986615e-8
7.521690782433445e-8
1.28187284763247e-7
1.1457311759564228e-7
4.3230280583014e-8
6.922931970524245e-7
2.458728559577177e-6
2.210051975677073e-7
7.850288536171714e-7
9.24060117169044e-7
9.444026604617591e-7
9.346836240501151e-7
8.575338916290129e-7
6.819883136965302e-7
4.4726633699333947e-7
2.3089715898641047e-7
3.1526791620874915e-7
1.980907336611773e-7
8.573684980066154e-8
2.8657755539714265e-8
4.265804606595522e-8
7.612409797629884e-8
5.980773843685264e-8
6.130917340528602e-8
5.288582971045724e-8
2.022638141963116e-8
1.3771800012418116e-7
1.4230264232437516e-7
1.2011783664424646e-7
1.0869741308515797e-7
9.908853534618535e-8
8.25877400915282e-8
5.0569661195631514e-8
1.8415211483210192e-9
6.816719770178614e-8
1.2066139335225469e-7
1.4851616704647702e-6
1.6561980386436144e-7
0.000014874921392448257
3.230797669838822e-6
1.4843878428156615e-6
6.098519914773694e-7
7.218379970784774e-8
5.276947751626559e-7
1.065220366857105e-6
8.565425278805325e-7
6.235592857699518e-7
5.54150135423609e-7
8.054565471064633e-10
8.47209681863516e-9
1.0609680130635553e-8
6.150014826630136e-8
7.480563603051374e-8
2.6140313278151933e-8
9.265840134088431e-10
2.8326262812020394e-9
3.9510662098127374e-9
5.741649638176113e-9
7.566736215900328e-9
6.753618148331174e-9
1.0212027948131772e-8
1.6157253028716182e-8
3.6508289655559925e-9
2.4745064051452515e-8
1.8207424208572938e-8
3.4523730898083373e-9
3.0413910534756007e-9
7.145757987686422e-10
1.9177370945041803e-11
3.8053393998494855e-13
7.698431357300348e-12
2.4215442663379255e-11
1.1988808404236506e-11
1.3177041654301242e-11
1.6918312967698733e-11
2.2859098541542835e-11
3.172478910156179e-11
4.503768224813599e-11
1.0351767047591212e-10
1.9075818148731983e-10
3.5722056187576733e-10
7.49545086800848e-10
1.803081407813844e-9
5.219772523238687e-9
1.8978262307525883e-8
4.2574579332832144e-8
6.63662689503627e-8
7.117342450751234e-8
6.399849411677065e-8
8.997125272328025e-8
2.42132380769671e-8
7.59907835726848e-9
8.290572932576167e-9
2.8174652382246915e-8
6.58494390105529e-10
1.1488323129054978e-12
1.164230679283824e-13
6.593008136519635e-14
2.3127940912343616e-14
0.
0.
0.
0.
0.
2.7280848830726978e-14
3.7300721277305155e-14
5.114973107779127e-14
7.030230347181042e-14
4.7236510580284e-14
0.
0.
3.054684477423527e-14
4.3320390334805926e-14
5.686305510126906e-14
7.57017807662487e-14
1.0438853695408168e-13
1.480001535220054e-13
2.1353932958134329e-13
3.1145188322923937e-13
4.576270113236384e-13
6.764058205006044e-13
1.005315920818597e-12
1.5026669954299493e-12
2.259913161672575e-12
3.4220736355288894e-12
5.2220515377822815e-12
8.039461110738615e-12
1.2503856092783332e-11
2.1293099870765733e-10
4.658447127603071e-10
8.203803153750137e-10
1.1497303528564369e-9
1.1789834214341485e-9
7.51641742089071e-10
1.0293921733717105e-10
1.2861013058570892e-9
2.7088877138117335e-9
4.308341000776931e-9
6.038335954475931e-9
2.13799652442376e-9
2.2496816551134636e-9
5.198182543258738e-9
6.121639549282479e-9
5.48396202928062e-9
4.934602029116816e-9
6.0342850981536075e-9
8.22342489714582e-9
4.594778702645186e-9
3.0729956230900403e-9
2.3317859820386236e-9
1.87279053899666e-9
1.5382455387425855e-9
1.2765711327578581e-9
1.075222561946476e-9
9.389082570119797e-10
8.850278136513579e-10
9.496247614499155e-10
1.20528920492393e-9
1.8013659503915688e-9
2.1778684504873408e-7
3.3447799321961546e-7
2.1800892953906253e-6
3.865147406741913e-7
9.768117791037552e-8
5.423432411978171e-10
6.951660541728118e-8
3.6781511188527433e-7
1.3650137058555648e-7
1.6035115856923282e-7
7.172009090351058e-8
1.465555641942757e-7
3.0721002365653353e-7
5.5399525364982286e-8
1.884859758239522e-7
8.943560664270285e-8
1.6846095437144117e-8
9.90742614101724e-9
2.4123795857416882e-8
9.166995933424043e-9
2.134117652404756e-9
2.562263563957349e-9
4.90218908250803e-9
3.6813893169196875e-9
2.78381259860798e-9
8.636575115081984e-10
3.513755335344089e-9
6.235132238615694e-9
9.530207076563743e-9
1.2434793003033255e-8
3.4076844320336834e-8
8.105970965430523e-8
9.254204941553813e-8
1.5742943614443847e-8
6.593690178388418e-8
1.2219376369281525e-7
1.6238932521202376e-7
1.9366126875573875e-7
2.17473346349549e-7
2.3212087646722599e-7
2.3509198039793516e-7
2.2551011973886e-7
1.0857649967654941e-7
4.473597011392637e-8
3.6381286442754462e-9
6.211046252547282e-8
4.6718396562648824e-8
4.657761934190937e-8
4.805277917241928e-8
6.908296455372591e-9
7.438481877417267e-8
9.850956788091967e-8
8.062125015943917e-8
7.046952909098191e-8
6.216517967185952e-8
5.152989617354921e-8
3.5266908339732446e-8
6.77001277951372e-9
5.119723261095324e-8
1.0579463630472383e-7
9.53973296297202e-8
8.666767545522108e-7
2.1539569004999894e-7
9.037545147187949e-6
1.660359055609577e-6
6.093901335291641e-7
1.779096335319506e-7
3.4401045927843413e-8
3.341170980781871e-7
7.015598878385859e-7
4.3910119624791247e-7
5.961679331565371e-7
6.724052185952778e-7
1.5288875418863984e-7
1.2886526392483042e-7
4.551913048803264e-8
5.3785961154183025e-8
4.975026404515118e-8
1.866897531214258e-8
5.233198674166158e-9
3.6074195760840456e-9
1.6499840407022903e-8
1.1910148228498946e-8
1.0317038712167195e-8
5.997380754143517e-10
1.0758693236978345e-8
2.228504064959285e-8
4.140019636954503e-8
7.521626653199065e-8
1.281860724708911e-7
1.145734225863572e-7
4.323031086686715e-8
6.9229331279167e-7
2.4587163635949107e-6
2.2100580625293648e-7
7.850243064652557e-7
9.240561049572692e-7
9.443991202536556e-7
9.346804292321558e-7
8.575312803260752e-7
6.819868238594185e-7
4.4726627940504936e-7
2.308982426435185e-7
3.152677468468439e-7
1.9809020823709144e-7
8.57365729958314e-8
2.865757950242108e-8
4.265866795287988e-8
7.612400325205208e-8
5.980778067742321e-8
6.130926630763173e-8
5.288576315831942e-8
2.0226744029549523e-8
1.3771877746914818e-7
1.4230226701988501e-7
1.2011760567320192e-7
1.0869724770638251e-7
9.908838454841213e-8
8.2587578221931e-8
5.056947997514394e-8
1.8417483386406368e-9
6.816748499952671e-8
1.20661585525409e-7
1.4851617222107484e-6
1.6561680888000557e-7
0.000014874931967704807
3.2307942624507615e-6
1.4843848285011334e-6
6.098496636638404e-7
7.218238788156074e-8
5.276965810634666e-7
1.065219117138032e-6
8.56541456563711e-7
6.235576131512794e-7
5.541505996884725e-7
8.052274417635554e-10
8.472271257944318e-9
1.0609308803708825e-8
6.149915484520242e-8
7.480345160965204e-8
2.614168951546617e-8
9.266436015154895e-10
2.8325816748318882e-9
3.951041318237226e-9
5.741464336146431e-9
7.566939021621156e-9
6.753522372849343e-9
1.0211871186578986e-8
1.615652722056097e-8
3.650324120637863e-9
2.474534903767421e-8
1.8205671978620348e-8
3.4491415206795066e-9
3.0407121267257504e-9
7.146095039438333e-10
1.9180908937304663e-11
3.811366878376799e-13
7.698206253590932e-12
2.4216508857941523e-11
1.1988821916231064e-11
1.3176977621151634e-11
1.6918201296389334e-11
2.2858930433397022e-11
3.1724537275563495e-11
4.50372984818281e-11
1.0351662451745467e-10
1.9075575418982155e-10
3.572148523384907e-10
7.495304623302463e-10
1.8030382601047768e-9
5.219613367763643e-9
1.89776199954452e-8
4.257415699899359e-8
6.636550666954272e-8
7.11738977883967e-8
6.399835371947158e-8
8.996998009704824e-8
2.4223707209638658e-8
7.597986190117741e-9
8.29028215968883e-9
2.817693972098906e-8
6.585779503207853e-10
1.1490817834475166e-12
1.1642194670599142e-13
6.592689317330517e-14
2.3128604357585e-14
0.
0.
0.
0.
0.
2.728062559691589e-14
3.7300406388432515e-14
5.114929749941294e-14
7.030170280539334e-14
4.723600667197886e-14
0.
0.
3.054656718141831e-14
4.331996544013153e-14
5.686250478279662e-14
7.570102056351414e-14
1.0438754955960748e-13
1.4799876952489026e-13
2.1353740622156244e-13
3.1144891508976687e-13
4.576226091710822e-13
6.763992211628648e-13
1.0053059423948635e-12
1.502651966378906e-12
2.2598901655430477e-12
3.4220383693673553e-12
5.221996076605668e-12
8.039374009285922e-12
1.2503716936793416e-11
2.1292868843487615e-10
4.658390964717693e-10
8.203701751121428e-10
1.1497176797571977e-9
1.1789751037352824e-9
7.516446892221632e-10
1.0292148502046896e-10
1.2860680062314194e-9
2.70883929270732e-9
4.308278259665953e-9
6.0382598246405864e-9
2.137945479147548e-9
2.2496944989364324e-9
5.198141312188281e-9
6.121521949347963e-9
5.483869709782371e-9
4.934601479961657e-9
6.034422258974255e-9
8.223776166835066e-9
4.595006387044513e-9
3.0731444365139316e-9
2.3318862206428e-9
1.8728565480609015e-9
1.5382876160825076e-9
1.2765986114917554e-9
1.0752441098819043e-9
9.389321111735655e-10
8.850630954893011e-10
9.496843806335104e-10
1.2053956821578894e-9
1.80156326924581e-9
2.177878808205991e-7
3.3447835240484095e-7
2.1800964739507554e-6
3.8651592744238746e-7
9.76815066628005e-8
5.424199709889767e-10
6.951660412598632e-8
3.678160471183584e-7
1.36501682520357e-7
1.603514017839311e-7
7.171994628373025e-8
1.4655706041561182e-7
3.0721054156261735e-7
5.540108490707616e-8
1.884856338461049e-7
8.943533417056999e-8
1.6845946761875163e-8
9.907686112196951e-9
2.412380019429272e-8
9.166959712147267e-9
2.1341043611290923e-9
2.5622955406171315e-9
4.902191543388285e-9
3.6813959074572566e-9
2.783810757903635e-9
8.636729192252899e-10
3.513775267495101e-9
6.2351637334271065e-9
9.530254015360612e-9
1.2434854251382536e-8
3.40770397435601e-8
8.106017697663749e-8
9.254246897811533e-8
1.574285432403597e-8
6.593733941055573e-8
1.221943676338134e-7
1.6239002545107956e-7
1.9366203326880997e-7
2.174741413463605e-7
2.3212165097585564e-7
2.3509266895690475e-7
2.2551066358419405e-7
1.0857683979272676e-7
4.473611640239444e-8
3.6382707451585085e-9
6.211058970348394e-8
4.6718445629569634e-8
4.657762762611366e-8
4.8052831346527435e-8
6.908526604657019e-9
7.438447008868878e-8
9.85097322593638e-8
8.062135978587362e-8
7.046961126806998e-8
6.216525646884797e-8
5.152997651294616e-8
3.52669946990465e-8
6.77011667712438e-9
5.119706637326877e-8
1.0579466468084028e-7
9.539742472182016e-8
8.666772127903716e-7
2.1539489099783195e-7
9.037555204953757e-6
1.6603612006000702e-6
6.093912827774298e-7
1.779101658411918e-7
3.4400801895628575e-8
3.341165533779675e-7
7.015619595032172e-7
4.391017831352537e-7
5.961687367312722e-7
6.724047373970865e-7
1.528890036944496e-7
1.2886486014992372e-7
4.551908570266375e-8
5.378611760126666e-8
4.9750185878288154e-8
1.86689186506313e-8
5.233178801149787e-9
3.6074511179206524e-9
1.6499849684998278e-8
1.1910160779359425e-8
1.0317044842850374e-8
5.996895838027685e-10
1.0758754236764628e-8
2.2285143665868872e-8
4.14003959003159e-8
7.521667402855615e-8
1.2818684280173896e-7
1.1457322883145979e-7
4.323029162559251e-8
6.922932392595005e-7
2.458724113271019e-6
2.2100541948407012e-7
7.850271958479949e-7
9.24058654427945e-7
9.444013698000871e-7
9.34682459309409e-7
8.575329396221648e-7
6.819877705472849e-7
4.472663160026408e-7
2.308975540616264e-7
3.152678544656505e-7
1.9809054210770157e-7
8.573674888538886e-8
2.865769136070402e-8
4.2658272787513105e-8
7.612406344198661e-8
5.980775383658131e-8
6.130920727564112e-8
5.288580544826763e-8
2.0226513612096153e-8
1.3771828352313958e-7
1.4230250549997634e-7
1.2011775244105198e-7
1.0869735279245354e-7
9.908848036891054e-8
8.258768107742064e-8
5.0569595132044524e-8
1.84160397367884e-9
6.816730243628554e-8
1.2066146341500626e-7
1.4851616893372998e-6
1.6561871196995882e-7
0.000014874925247924457
3.230796427609744e-6
1.4843867438859486e-6
6.098511428225103e-7
7.2183284994122e-8
5.276954335501237e-7
1.0652199112441025e-6
8.565421373086112e-7
6.23558675981296e-7
5.541503047000298e-7
8.053730215965753e-10
8.472160412454266e-9
1.0609544753111491e-8
6.14997860839842e-8
7.480483965347452e-8
2.6140815003540432e-8
9.266057371071216e-10
2.832610019507899e-9
3.951057134753512e-9
5.741582081051843e-9
7.566810149157623e-9
6.753583230556209e-9
1.021197079704802e-8
1.6156988412567808e-8
3.6506449149357154e-9
2.4745167964970944e-8
1.8206785320567732e-8
3.4511938703820772e-9
3.0411434869622538e-9
7.145881752124444e-10
1.917866080429308e-11
3.8075294256240967e-13
7.698349509145364e-12
2.4215831315156465e-11
1.1988813537907098e-11
1.3177018132729067e-11
1.69182722044214e-11
2.2859037187807796e-11
3.172469725945995e-11
4.5037542181025055e-11
1.0351728887469413e-10
1.9075729625985063e-10
3.5721848102329075e-10
7.495397565720112e-10
1.803065674342179e-9
5.219714496032771e-9
1.8978028136157057e-8
4.257442536289985e-8
6.636599105098353e-8
7.117359705234932e-8
6.399844292908471e-8
8.997078875573929e-8
2.4217054615826157e-8
7.598680206389118e-9
8.290466927081124e-9
2.8175486256437112e-8
6.58524851991826e-10
1.1489232727640262e-12
1.1642265724041774e-13
6.592891835658209e-14
2.3128182587267912e-14
0.
0.
0.
0.
0.
2.728076985765773e-14
3.730059983221209e-14
5.114956906368861e-14
7.030208150505252e-14
4.7236319091424816e-14
0.
0.
3.054673124479954e-14
4.332022892939132e-14
5.686287765077833e-14
7.570148565191396e-14
1.043881455352979e-13
1.4799966133350457e-13
2.1353863304832938e-13
3.114508370983312e-13
4.576254250181871e-13
6.764034461870053e-13
1.0053123139298556e-12
1.5026614902449977e-12
2.259905030792715e-12
3.4220609406175506e-12
5.2220314461384646e-12
8.039429453635203e-12
1.2503805454041265e-11
2.129301565742839e-10
4.658426654255452e-10
8.203766182825188e-10
1.1497257328922483e-9
1.1789803891669062e-9
7.516428166556742e-10
1.0293275262562209e-10
1.2860891661084249e-9
2.7088700608418972e-9
4.308318127239897e-9
6.03830819979e-9
2.137977914269873e-9
2.2496863377219948e-9
5.198167510886919e-9
6.121596678894503e-9
5.483928373773919e-9
4.934601833551213e-9
6.034335118396336e-9
8.223552982361321e-9
4.594861721021507e-9
3.07304987853354e-9
2.331822523297678e-9
1.872814604083647e-9
1.5382608791531077e-9
1.2765811509884071e-9
1.075230417191283e-9
9.389169530084558e-10
8.850406750733714e-10
9.49646497558458e-10
1.2053280218603233e-9
1.8014378832208738e-9
2.1778722265926724e-7
3.344781241695945e-7
2.1800919124755175e-6
3.8651517333023846e-7
9.768129776364603e-8
5.423712143295472e-10
6.951660494654506e-8
3.678154528422316e-7
1.3650148430722488e-7
1.6035124723755232e-7
7.17200381827532e-8
1.4655610964038992e-7
3.0721021247388686e-7
5.5400093880830316e-8
1.8848585114967242e-7
8.943550730836621e-8
1.684604123677963e-8
9.907520913015994e-9
2.4123797438150556e-8
9.166982728369221e-9
2.134112806893502e-9
2.5622752218668976e-9
4.90218997968317e-9
3.6813917195886965e-9
2.7838119275015715e-9
8.636631293316997e-10
3.513762602014606e-9
6.235143721753425e-9
9.53022418827888e-9
1.2434815332222876e-8
3.4076915564792686e-8
8.105988002390551e-8
9.254220237573544e-8
1.5742911061214984e-8
6.593706132840166e-8
1.2219398387073897e-7
1.6238958049614897e-7
1.936615474721786e-7
2.17473636181042e-7
2.3212115882830942e-7
2.3509223142560263e-7
2.255103180084813e-7
1.0857662367196249e-7
4.4736023446021194e-8
3.6381804508580126e-9
6.211050889104902e-8
4.671841445092234e-8
4.6577622361304095e-8
4.8052798194704216e-8
6.908380348265042e-9
7.438469165395364e-8
9.85096278122078e-8
8.062129012520045e-8
7.046955904998117e-8
6.216520766920472e-8
5.152992546254828e-8
3.526693982488023e-8
6.770050654221732e-9
5.119717200850931e-8
1.0579464664956673e-7
9.539736429723752e-8
8.66676921614293e-7
2.1539539874141656e-7
9.037548813929432e-6
1.6603598376090842e-6
6.093905525085874e-7
1.7790982759531367e-7
3.440095696126947e-8
3.3411689949903396e-7
7.015606431001283e-7
4.391014102085746e-7
5.961682261172255e-7
6.724050431638057e-7
1.5288884516903615e-7
1.2886511672130735e-7
4.551911417345862e-8
5.378601820152507e-8
4.9750235548797495e-8
1.8668954655063384e-8
5.233191428695937e-9
3.607431075750116e-9
1.6499843789546133e-8
1.1910152804144623e-8
1.0317040946786716e-8
5.99720396318336e-10
1.0758715476211557e-8
2.228507820527164e-8
4.140026911331159e-8
7.521641508939297e-8
1.2818635331631695e-7
1.1457335191394148e-7
4.32303038509712e-8
6.922932859789292e-7
2.458719188881992e-6
2.21005665260476e-7
7.85025359841476e-7
9.240570344126292e-7
9.443999403664012e-7
9.346811693342229e-7
8.575318852532172e-7
6.819871689937963e-7
4.472662927485357e-7
2.3089799161108213e-7
3.1526778608188956e-7
1.9809032995461185e-7
8.573663712011935e-8
2.8657620282812733e-8
4.265852388198766e-8
7.612402519579583e-8
5.980777089215765e-8
6.13092447869579e-8
5.288577857516514e-8
2.022666003308597e-8
1.3771859739141232e-7
1.4230235396282583e-7
1.2011765918075273e-7
1.0869728601772712e-7
9.908841948227725e-8
8.258761572053365e-8
5.056952195853924e-8
1.8416957066772445e-9
6.816741844393531e-8
1.2066154100555445e-7
1.4851617102267175e-6
1.656175026883232e-7
0.000014874929517876012
3.2307950518057464e-6
1.48438552679032e-6
6.098502029189956e-7
7.218271494066594e-8
5.276961627188766e-7
1.0652194066440403e-6
8.565417047408139e-7
6.235580006183093e-7
5.541504921615697e-7
8.052805121793742e-10
8.472230847877373e-9
1.0609394816633276e-8
6.149938497638483e-8
7.48039576499883e-8
2.614137068931405e-8
9.266297969656537e-10
2.832592008578833e-9
3.951047084242032e-9
5.741507262133847e-9
7.566892037823649e-9
6.753544559519709e-9
1.0211907501917417e-8
1.6156695353933778e-8
3.6504410731372385e-9
2.4745283030636422e-8
1.820607783807845e-8
3.4498893071200388e-9
3.0408693673275585e-9
7.146017634911114e-10
1.9180089394215088e-11
3.8099662116284653e-13
7.698258301560064e-12
2.4216261842034083e-11
1.198881878216287e-11
1.3176992535530442e-11
1.691822717407463e-11
2.2858969418092752e-11
3.17245957594463e-11
4.5037387264023454e-11
1.0351686665962717e-10
1.9075631612452717e-10
3.5721617705260227e-10
7.495338489276483e-10
1.803048255845369e-9
5.219650238087066e-9
1.8977768789702288e-8
4.257425483636909e-8
6.636568326396109e-8
7.117378814859834e-8
6.399838623882889e-8
8.997027490896577e-8
2.4221281795943436e-8
7.598239215737698e-9
8.290349520344624e-9
2.817640982276375e-8
6.585585915939465e-10
1.1490239356594372e-12
1.1642220586528385e-13
6.592763596169531e-14
2.3128450603716762e-14
0.
0.
0.
0.
0.
2.728067478031622e-14
3.730047378126818e-14
5.114939759583105e-14
7.030183485870233e-14
4.723611616129989e-14
0.
0.
3.0546623640534427e-14
4.3320066953821925e-14
5.68626350422444e-14
7.570117496616926e-14
1.0438774701846352e-13
1.4799912624515709e-13
2.1353780861577042e-13
3.114496124161452e-13
4.576236603226032e-13
6.764008115163532e-13
1.0053082608663905e-12
1.5026554539549742e-12
2.2598953918582e-12
3.42204657406814e-12
5.222008982459458e-12
8.039394145122933e-12
1.2503749065259986e-11
2.1292922337518636e-10
4.65840397716109e-10
8.203725240623639e-10
1.1497206157741503e-9
1.1789770306319763e-9
7.516440063347531e-10
1.0292559264193863e-10
1.2860757201577619e-9
2.708850509939006e-9
4.308292793696437e-9
6.0382774611249266e-9
2.137957304329359e-9
2.2496915246109575e-9
5.198150863400697e-9
6.121549190344328e-9
5.4838910930952386e-9
4.934601611825678e-9
6.034390479603346e-9
8.223694802656183e-9
4.594953635072932e-9
3.0731099613297406e-9
2.33186299715116e-9
1.872841255579797e-9
1.5382778681129121e-9
1.2765922456401214e-9
1.0752391175586888e-9
9.389265845305868e-10
8.850549209951006e-10
9.496705684252877e-10
1.2053710140173434e-9
1.8015175557810715e-9
2.1778764087745904e-7
3.3447826919697125e-7
2.180094810970063e-6
3.865156525172932e-7
9.768143050638125e-8
5.424021963294333e-10
6.951660442537001e-8
3.6781583046219023e-7
1.3650161025758235e-7
1.6035134544110737e-7
7.17199797894716e-8
1.465567138228757e-7
3.0721042159048816e-7
5.540072359253719e-8
1.8848571307076076e-7
8.943539729179102e-8
1.6845981200941035e-8
9.907625877895421e-9
2.4123799189337947e-8
9.166968103126198e-9
2.1341074399662667e-9
2.5622881337952647e-9
4.902190973323994e-9
3.6813943805139144e-9
2.783811184243485e-9
8.636693496350949e-10
3.5137706498150893e-9
6.2351564381580785e-9
9.530243142016159e-9
1.243484006257694e-8
3.4076994471437197e-8
8.106006871461328e-8
9.254237178234167e-8
1.574287500787751e-8
6.593723803065442e-8
1.2219422772493523e-7
1.6238986323443304e-7
1.936618561619905e-7
2.17473957177813e-7
2.3212147155397586e-7
2.3509250944539382e-7
2.2551053759784793e-7
1.0857676100099918e-7
4.4736082512956156e-8
3.638237829444811e-9
6.211056024024431e-8
4.671843426276224e-8
4.657762570678081e-8
4.805281926121757e-8
6.9084732870472425e-9
7.438455086569277e-8
9.850969418389938e-8
8.062133439135888e-8
7.046959223134074e-8
6.216523867805365e-8
5.152995790089115e-8
3.5266974693821435e-8
6.770092611926162e-9
5.119710488322078e-8
1.0579465810699239e-7
9.539740269264518e-8
8.666771066370809e-7
2.1539507610601937e-7
9.037552875002524e-6
1.6603607036935259e-6
6.09391016541725e-7
1.7791004252782737e-7
3.440085842762545e-8
3.3411667956422733e-7
7.015614795804391e-7
4.3910164717711237e-7
5.961685505883981e-7
6.724048488617356e-7
1.528889458715004e-7
1.2886495368841337e-7
4.551909608418714e-8
5.3786081357673346e-8
4.97502039860245e-8
1.86689317766391e-8
5.233183404447417e-9
3.6074438122438146e-9
1.6499847535724602e-8
1.1910157871745344e-8
1.0317043422514738e-8
5.997008170362805e-10
1.0758740105718753e-8
2.2285119799785296e-8
4.140034968106042e-8
7.521657962483416e-8
1.281866643590555e-7
1.1457327368214503e-7
4.3230296080290616e-8
6.922932562955818e-7
2.458722317987234e-6
2.2100550909065347e-7
7.850265264936202e-7
9.240580638171147e-7
9.444008486700466e-7
9.346819890224514e-7
8.575325552307687e-7
6.819875512386807e-7
4.4726630752519617e-7
2.3089771358007662e-7
3.1526782953533107e-7
1.9809046476227233e-7
8.573670813882361e-8
2.865766544840235e-8
4.265836432686059e-8
7.612404949882838e-8
5.980776005463355e-8
6.130922095080253e-8
5.28857956516778e-8
2.0226566986836384e-8
1.377183979503041e-7
1.4230245025264848e-7
1.2011771844011154e-7
1.086973284474877e-7
9.908845817235618e-8
8.25876572501884e-8
5.0569568455123035e-8
1.8416374185389483e-9
6.816734473597367e-8
1.2066149170034919e-7
1.4851616969562743e-6
1.6561827111123612e-7
0.000014874926804623503
3.2307959260292945e-6
1.4843863001685818e-6
6.098508001613058e-7
7.218307716945341e-8
5.276956993845777e-7
1.0652197272821508e-6
8.565419796078442e-7
6.235584297467347e-7
5.541503730757655e-7
8.053392985224419e-10
8.472186092793213e-9
1.060949009197034e-8
6.149963985152909e-8
7.480451809137455e-8
2.6141017590904634e-8
9.266145089818411e-10
2.8326034526841533e-9
3.9510534705928985e-9
5.741554803029658e-9
7.566840002115454e-9
6.753569131958993e-9
1.0211947721853312e-8
1.6156881570510527e-8
3.650570600936575e-9
2.4745209917490102e-8
1.820652738103129e-8
3.4507180886714994e-9
3.0410435429769624e-9
7.145931432014598e-10
1.917918159017781e-11
3.8084191323248627e-13
7.698316068141207e-12
2.4215988331538276e-11
1.198881538045523e-11
1.3177008755385864e-11
1.6918255801053698e-11
2.285901266383202e-11
3.1724660076064e-11
4.5037485899275764e-11
1.0351713539936104e-10
1.9075693814477013e-10
3.5721764054445593e-10
7.495376042082185e-10
1.8030593286664125e-9
5.219691071631104e-9
1.8977933589604472e-8
4.2574363192554234e-8
6.636587884955531e-8
7.11736667194943e-8
6.399842226143042e-8
8.997060142429999e-8
2.4218595690494376e-8
7.598519437032765e-9
8.290424124174479e-9
2.817582295744675e-8
6.585371520386928e-10
1.1489599258230428e-12
1.1642250103133017e-13
6.59284516723102e-14
2.3128280275160665e-14
0.
0.
0.
0.
0.
2.728073231296567e-14
3.7300554960980047e-14
5.1149507310687247e-14
7.030199747514008e-14
4.723625121861183e-14
0.
0.
3.054668496055041e-14
4.332018655914167e-14
5.686278226850846e-14
7.570139003704034e-14
1.043880118383931e-13
1.479994828226819e-13
2.1353834082854082e-13
3.1145036119349135e-13
4.576247563400987e-13
6.76402460436924e-13
1.0053108158794562e-12
1.5026592877208396e-12
2.2599013634777417e-12
3.4220556237765142e-12
5.2220232176518e-12
8.039416577762372e-12
1.2503784899741337e-11
2.1292981583589288e-10
4.658418388961263e-10
8.203751258378448e-10
1.1497238671771385e-9
1.1789791646136968e-9
7.516432503489066e-10
1.0293014216296666e-10
1.2860842643500143e-9
2.7088629331243515e-9
4.3083088914326146e-9
6.038296993452467e-9
2.1379704001426737e-9
2.249688229441552e-9
5.1981614447700495e-9
6.121579358555081e-9
5.483914773921536e-9
4.934601751247001e-9
6.034355301189383e-9
8.22360467937579e-9
4.594895237159544e-9
3.0730717805038486e-9
2.3318372801674205e-9
1.8728243210175785e-9
1.5382670742269036e-9
1.2765851933637197e-9
1.0752335873726348e-9
9.38920462858443e-10
8.850458689371403e-10
9.496552723301062e-10
1.2053436949327871e-9
1.8014669300182757e-9
2.1778737513185402e-7
3.3447817704480356e-7
2.180092969172039e-6
3.865153480265543e-7
9.768134615646314e-8
5.423825087597593e-10
6.951660475703347e-8
3.6781559051144475e-7
1.365015302249317e-7
1.6035128303970157e-7
7.172001689024788e-8
1.4655632991181928e-7
3.072102887059739e-7
5.540032344406679e-8
1.884858008133605e-7
8.943546719978494e-8
1.6846019350686718e-8
9.907559166674086e-9
2.4123798076471365e-8
9.16697739630798e-9
2.1341108502316888e-9
2.5622799292183067e-9
4.902190341914189e-9
3.681392689726975e-9
2.783811656396594e-9
8.636653970181991e-10
3.5137655357162247e-9
6.235148357159302e-9
9.530231098264382e-9
1.2434824346683232e-8
3.407694433143418e-8
8.105994881822563e-8
9.254226413541447e-8
1.5742897917444663e-8
6.593712574913283e-8
1.2219407277251058e-7
1.623896835738937e-7
1.9366166001091824e-7
2.1747375320619176e-7
2.3212127283885161e-7
2.3509233278177786e-7
2.255103980640945e-7
1.085766737376623e-7
4.473604497994479e-8
3.638201370415643e-9
6.21105276122306e-8
4.6718421673870316e-8
4.657762358111217e-8
4.805280587641395e-8
6.908414226627539e-9
7.438464032365361e-8
9.850965201124297e-8
8.062130626585534e-8
7.046957114881714e-8
6.216521897537908e-8
5.1529937290371836e-8
3.5266952536438915e-8
6.7700659548389966e-9
5.1197147534322606e-8
1.0579465082651617e-7
9.539737829511132e-8
8.666769890689313e-7
2.1539528112388682e-7
9.037550294489073e-6
1.660360153356651e-6
6.093907216808322e-7
1.7790990595211555e-7
3.440092103977502e-8
3.341168193179757e-7
7.015609480552313e-7
4.391014966001976e-7
5.961683444245825e-7
6.724049723754734e-7
1.5288888189024429e-7
1.2886505728469903e-7
4.5519107586814007e-8
5.378604122511526e-8
4.975022404295049e-8
1.866894631431533e-8
5.2331885030412264e-9
3.607435718795603e-9
1.649984515524553e-8
1.1910154651599343e-8
1.0317041849568337e-8
5.997132588128797e-10
1.0758724454341856e-8
2.2285093369772267e-8
4.1400298486871186e-8
7.521647507758885e-8
1.2818646669831406e-7
1.1457332337600193e-7
4.323030101445406e-8
6.922932751761596e-7
2.4587203296641897e-6
2.2100560833611786e-7
7.850257851679868e-7
9.240574097031602e-7
9.444002715056834e-7
9.346814681673409e-7
8.575321295066786e-7
6.819873083482687e-7
4.472662981364358e-7
2.3089789024921428e-7
3.1526780192330986e-7
1.9809037910183948e-7
8.57366630108631e-8
2.8657636750173003e-8
4.2658465715901715e-8
7.6124034055395e-8
5.980776694114995e-8
6.130923609674624e-8
5.2885784800220763e-8
2.0226626112631986e-8
1.3771852468165825e-7
1.4230238906686595e-7
1.2011768078299132e-7
1.086973014867316e-7
9.90884335881626e-8
8.258763086143726e-8
5.056953890560236e-8
1.8416744547057272e-9
6.816739157131739e-8
1.2066152302964077e-7
1.4851617053880939e-6
1.6561778283150532e-7
0.000014874928528761022
3.2307953705211438e-6
1.4843858087409663e-6
6.098504206550571e-7
7.218284699795674e-8
5.276959938015097e-7
1.0652195235388398e-6
8.565418049497702e-7
6.235581570704818e-7
5.541504487235825e-7
8.053019460624174e-10
8.472214527414288e-9
1.060942955443661e-8
6.149947789703571e-8
7.480416197148329e-8
2.614124196367466e-8
9.266242236843149e-10
2.8325961804528118e-9
3.9510494125311594e-9
5.7415245942988835e-9
7.566873066584337e-9
6.753553517395797e-9
1.0211922164257194e-8
1.6156763242276934e-8
3.6504882953009062e-9
2.4745256377291874e-8
1.8206241722866604e-8
3.45019138457572e-9
3.0409328632279314e-9
7.145986273202165e-10
1.917975855684569e-11
3.809401312223426e-13
7.698279676302407e-12
2.4216162129851397e-11
1.1988817686577577e-11
1.317699841763358e-11
1.6918237575790593e-11
2.2858984908787994e-11
3.172461945306898e-11
4.503742319649487e-11
1.0351696491250733e-10
1.9075654252773973e-10
3.5721670937167527e-10
7.495352194516661e-10
1.8030522934067255e-9
5.219665121358659e-9
1.897782886736945e-8
4.257429433951487e-8
6.63657545659912e-8
7.117374387708133e-8
6.39983993722519e-8
8.997039394449798e-8
2.4220302510253003e-8
7.598341377278383e-9
8.290376718536963e-9
2.8176195868072878e-8
6.585507752387864e-10
1.1490006329966523e-12
1.1642231385100866e-13
6.592792714009954e-14
2.3128388443361003e-14
0.
0.
0.
0.
0.
2.7280701584163814e-14
3.730050304761042e-14
5.1149432579732235e-14
7.030189597261343e-14
4.723617168062563e-14
0.
0.
3.054665152576025e-14
4.332010570282625e-14
5.686268646763173e-14
7.570126509065527e-14
1.0438782783898923e-13
1.479992331059762e-13
2.1353800813686272e-13
3.1144990490998775e-13
4.576239892525745e-13
6.764013470896827e-13
1.005309112315581e-12
1.5026569085551753e-12
2.2598976867343643e-12
3.4220498786637185e-12
5.222014260036751e-12
8.039402415195025e-12
1.2503762123198158e-11
2.1292943992678593e-10
4.65840922974739e-10
8.203734725345431e-10
1.1497218009175244e-9
1.1789778081942068e-9
7.516437309229767e-10
1.029272513085311e-10
1.286078835187958e-9
2.708855039163244e-9
4.3082986625455444e-9
6.038284581941821e-9
2.1379620778618706e-9
2.2496903239844633e-9
5.1981547190319355e-9
6.121560193358064e-9
5.483899728771721e-9
4.934601659278422e-9
6.034377665652543e-9
8.22366195269413e-9
4.594932353053327e-9
3.073096048150792e-9
2.3318536241202536e-9
1.8728350820178595e-9
1.5382739337933244e-9
1.2765896773392245e-9
1.0752371025662398e-9
9.389243531500025e-10
8.850516203856475e-10
9.496649922807329e-10
1.205361054122078e-9
1.8014990990996165e-9
2.1778754399281854e-7
3.3447823559555e-7
2.180094139504398e-6
3.8651554151338256e-7
9.768139975383925e-8
5.423950174869192e-10
6.951660454414858e-8
3.678157429838662e-7
1.3650158108004994e-7
1.603513226915464e-7
7.171999331984598e-8
1.4655657382451528e-7
3.072103731441989e-7
5.5400577789425557e-8
1.884857450588077e-7
8.943542277820161e-8
1.6845995112867778e-8
9.907601572297168e-9
2.412379878497187e-8
9.166971490857654e-9
2.1341086834298276e-9
2.562285142460002e-9
4.902190743149039e-9
3.681393764132077e-9
2.7838113558543246e-9
8.636679089695457e-10
3.513768785258934e-9
6.235153491630328e-9
9.530238750574901e-9
1.2434834332718749e-8
3.4076976191739414e-8
8.106002500337709e-8
9.254233253806365e-8
1.57428833595289e-8
6.593719709597745e-8
1.22194171233958e-7
1.6238979773590264e-7
1.9366178465100127e-7
2.1747388281587855e-7
2.3212139910803229e-7
2.3509244503909179e-7
2.2551048672834767e-7
1.0857672918847209e-7
4.473606883004304e-8
3.638224536937453e-9
6.211054834497387e-8
4.671842967337832e-8
4.6577624932332925e-8
4.8052814381609956e-8
6.908451758650682e-9
7.438458347390355e-8
9.850967880407536e-8
8.062132413598433e-8
7.04695845458133e-8
6.216523149700614e-8
5.152995038683456e-8
3.5266966617604455e-8
6.770082891998834e-9
5.119712043092117e-8
1.0579465545290672e-7
9.539739379895377e-8
8.666770637733032e-7
2.153951508459869e-7
9.03755193419946e-6
1.6603605030599447e-6
6.093909090461538e-7
1.779099927349697e-7
3.440088125484804e-8
3.341167305144093e-7
7.015612858017742e-7
4.3910159228127895e-7
5.961684754103201e-7
6.724048938870692e-7
1.5288892255147435e-7
1.288649914563063e-7
4.551910026572937e-8
5.378606671732249e-8
4.9750211299271355e-8
1.866893707635262e-8
5.233185263736327e-9
3.607440862741144e-9
1.649984666791726e-8
1.191015669791288e-8
1.031704284926514e-8
5.997053529653597e-10
1.07587344002072e-8
2.2285110164935552e-8
4.140033101279533e-8
7.521654151168959e-8
1.2818659228311717e-7
1.1457329179903376e-7
4.323029788554558e-8
6.922932631752289e-7
2.458721593100816e-6
2.2100554526457834e-7
7.850262562283359e-7
9.240578253471575e-7
9.444006382533149e-7
9.346817991339178e-7
8.575324000241017e-7
6.819874626889455e-7
4.47266304102797e-7
2.3089777798810384e-7
3.152678194691827e-7
1.9809043353179995e-7
8.573669168597516e-8
2.86576549839898e-8
4.2658401292799764e-8
7.612404386844757e-8
5.980776256522964e-8
6.130922647239636e-8
5.2885791695877996e-8
2.0226588546238314e-8
1.377184441548068e-7
1.4230242794707525e-7
1.2011770471235955e-7
1.0869731861956404e-7
9.908844921060425e-8
8.258764763048002e-8
5.0569557680442176e-8
1.8416509233367168e-9
6.81673618086096e-8
1.206615031253938e-7
1.4851617000246e-6
1.6561809309326128e-7
0.000014874927433184863
3.2307957235070965e-6
1.484386121008021e-6
6.098506618054101e-7
7.218299325604352e-8
5.276958067204401e-7
1.0652196530027916e-6
8.565419159324152e-7
6.235583303196719e-7
5.541504006140411e-7
8.053256743173163e-10
8.472196458741384e-9
1.0609468021295511e-8
6.149958080963529e-8
7.480438826351635e-8
2.6141099387432894e-8
9.266180506533655e-10
2.8326008017177656e-9
3.951051991262981e-9
5.741543790008929e-9
7.566852056439369e-9
6.753563439519288e-9
1.0211938404621952e-8
1.6156838431627845e-8
3.650540594843832e-9
2.4745226855483577e-8
1.820642323671133e-8
3.4505260395014308e-9
3.0410031911580612e-9
7.145951447901586e-10
1.917939199155484e-11
3.8087745880765425e-13
7.69830318042471e-12
2.4216051715054245e-11
1.1988816212974214e-11
1.317700507341316e-11
1.6918249180552766e-11
2.2859002472465114e-11
3.172464537699973e-11
4.5037462896450496e-11
1.0351707290212827e-10
1.907567958584723e-10
3.572173036126971e-10
7.495367355264476e-10
1.803056761485805e-9
5.2196816152317294e-9
1.8977895423048193e-8
4.2574338093270235e-8
6.636583353007592e-8
7.117369484935926e-8
6.399841391779326e-8
8.997052578135447e-8
2.4219217938800324e-8
7.598454522446142e-9
8.290406841218144e-9
2.817595890926634e-8
6.58542118663807e-10
1.148974776872205e-12
1.1642243029135287e-13
6.592826054186381e-14
2.3128319588966317e-14
0.
0.
0.
0.
0.
2.728071989610879e-14
3.7300539328761746e-14
5.1149481166011556e-14
7.030196084665278e-14
4.723622211323886e-14
0.
0.
3.0546681986890625e-14
4.332014440733492e-14
5.686273955035506e-14
7.570133171310493e-14
1.0438794410156733e-13
1.479993582272324e-13
2.1353826139078076e-13
3.1145020477987333e-13
4.576244717403121e-13
6.764020525623541e-13
1.005310234752682e-12
1.5026583966129418e-12
2.2599000399950652e-12
3.4220534564450285e-12
5.222019949181782e-12
8.03941136170771e-12
1.2503776706014173e-11
2.1292967893720545e-10
4.658415048284894e-10
8.203745232865677e-10
1.1497231138440028e-9
1.178978670648734e-9
7.516434255113563e-10
1.0292908838657104e-10
1.2860822849308712e-9
2.70886005526147e-9
4.308305162435569e-9
6.038292468281168e-9
2.137967367317003e-9
2.2496889915596116e-9
5.198158992321693e-9
6.121572376937163e-9
5.483909292196341e-9
4.934601723103217e-9
6.034363457701362e-9
8.223625561011698e-9
4.594908770882575e-9
3.073080633256317e-9
2.3318432411990418e-9
1.872828240938004e-9
1.5382695738089155e-9
1.2765868292368074e-9
1.0752348692632828e-9
9.38921880845051e-10
8.850479664425189e-10
9.496588155216933e-10
1.2053500230938282e-9
1.8014786578645783e-9
2.177874366910366e-7
3.3447819839196385e-7
2.1800933958488977e-6
3.8651541856584644e-7
9.76813656935206e-8
5.423870682763323e-10
6.951660467999217e-8
3.6781564609789933e-7
1.3650154876533272e-7
1.6035129749533568e-7
7.172000829821738e-8
1.4655641885762122e-7
3.0721031950069515e-7
5.540041616914647e-8
1.884857804872469e-7
8.943545100504443e-8
1.684601051597899e-8
9.907574627782198e-9
2.4123798334194143e-8
9.166975243605166e-9
2.1341100602082763e-9
2.562281830246191e-9
4.902190488144796e-9
3.6813930816344823e-9
2.7838115469677108e-9
8.636663125813157e-10
3.5137667212673356e-9
6.23515022891759e-9
9.530233888173567e-9
1.2434827988581978e-8
3.4076955945755336e-8
8.105997659316971e-8
9.254228907279922e-8
1.574289261133016e-8
6.593715175923366e-8
1.2219410866806945e-7
1.623897251944039e-7
1.936617054512257e-7
2.1747380045767768e-7
2.321213188726678e-7
2.3509237370759192e-7
2.255104303882199e-7
1.0857669395291327e-7
4.4736053674053055e-8
3.6382098165136012e-9
6.211053517014941e-8
4.67184245902831e-8
4.65776240735472e-8
4.805280897589058e-8
6.9084279087362255e-9
7.438461960088248e-8
9.850966176923354e-8
8.062131277845603e-8
7.04695760317861e-8
6.216522354107737e-8
5.1529942063724585e-8
3.526695766898258e-8
6.7700721267829545e-9
5.119713765444161e-8
1.0579465251400614e-7
9.539738394756398e-8
8.666770163062165e-7
2.1539523362613454e-7
9.03755089226544e-6
1.6603602808471233e-6
6.093907899875192e-7
1.7790993759175473e-7
3.440090653526589e-8
3.341167869423632e-7
7.01561071187068e-7
4.3910153148263234e-7
5.961683921496769e-7
6.724049437442437e-7
1.5288889671981824e-7
1.2886503328553602e-7
4.551910490929848e-8
5.37860505170573e-8
4.97502193958335e-8
1.8668942946672524e-8
5.233187322656178e-9
3.6074375936669015e-9
1.6499845706675782e-8
1.1910155397611602e-8
1.03170422138162e-8
5.99710375664558e-10
1.0758728081469583e-8
2.2285099492897418e-8
4.140031034231688e-8
7.521649930175807e-8
1.281865124659598e-7
1.1457331188366506e-7
4.3230299879226476e-8
6.922932708107666e-7
2.4587207902703925e-6
2.2100558533277975e-7
7.85025956901571e-7
9.240575612343718e-7
9.444004052107021e-7
9.346815888275994e-7
8.575322281290895e-7
6.819873646162099e-7
4.472663003115115e-7
2.308978493218089e-7
3.152678083205885e-7
1.9809039894610754e-7
8.573667346477164e-8
2.8657643398135002e-8
4.2658442227078044e-8
7.612403763269452e-8
5.980776534574639e-8
6.130923258841763e-8
5.2885787315742486e-8
2.0226612412520112e-8
1.3771849532164508e-7
1.4230240323300834e-7
1.2011768950783432e-7
1.0869730773380251e-7
9.908843928295393e-8
8.258763697554157e-8
5.056954575625466e-8
1.8416658787998062e-9
6.816738071877546e-8
1.206615157734764e-7
1.4851617034323088e-6
1.656178959419594e-7
0.000014874928129339497
3.230795499208758e-6
1.4843859225829714e-6
6.098505085720698e-7
7.218290031966474e-8
5.276959255982338e-7
1.0652195707377634e-6
8.565418454108081e-7
6.23558220234792e-7
5.541504311983937e-7
8.053105924246989e-10
8.472207945685461e-9
1.0609443579608593e-8
6.149951541464944e-8
7.480424446728432e-8
2.6141189983882392e-8
9.266219722126883e-10
2.832597864719336e-9
3.95105035261146e-9
5.741531593097072e-9
7.566865407351254e-9
6.753557134752652e-9
1.0211928084995717e-8
1.6156790654141347e-8
3.650507362037692e-9
2.474524561449658e-8
1.820630789646e-8
3.450313377712331e-9
3.040958502071362e-9
7.145973597703857e-10
1.9179624956087048e-11
3.8091784161251054e-13
7.698288018198316e-12
2.4216121843262427e-11
1.1988817042881191e-11
1.3177000855024076e-11
1.691824181215698e-11
2.2858991553619487e-11
3.1724628485663016e-11
4.503743746067269e-11
1.0351700354896461e-10
1.9075663540764083e-10
3.572169252238224e-10
7.495357722327953e-10
1.803053920845406e-9
5.219671135750776e-9
1.89778531454829e-8
4.2574310293649846e-8
6.636578335138073e-8
7.117372600270001e-8
6.399840467443753e-8
8.997044200757771e-8
2.421990710435005e-8
7.598382626669162e-9
8.290387700573641e-9
2.817610948034388e-8
6.585476193296633e-10
1.1489911598748113e-12
1.1642236112157414e-13
6.592805111799648e-14
2.312836327689356e-14
0.
0.
0.
0.
0.
2.728070225488728e-14
3.7300521029895535e-14
5.114945343256314e-14
7.030191782997275e-14
4.723618846982713e-14
0.
0.
3.0546650202689136e-14
4.332010696792715e-14
5.686268964581743e-14
7.570130125264657e-14
1.0438786662555333e-13
1.4799928325269177e-13
2.1353808828659966e-13
3.1144996458158757e-13
4.576242421707646e-13
6.764016363350184e-13
1.005309588218125e-12
1.502657357757072e-12
2.2598985832842317e-12
3.422051174069764e-12
5.222016356023454e-12
8.039405620256054e-12
1.2503767483271402e-11
2.1292952693015243e-10
4.658411350490125e-10
8.203738556385661e-10
1.149722279778579e-9
1.178978122854906e-9
7.516436197820507e-10
1.0292792122002003e-10
1.2860800929601526e-9
2.7088568678957344e-9
4.308301032145436e-9
6.038287456977662e-9
2.1379640060982683e-9
2.2496898383127877e-9
5.198156277985706e-9
6.121564625345431e-9
5.483903218688099e-9
4.934601678324548e-9
6.034372472540227e-9
8.223648676018982e-9
4.5949237487993586e-9
3.073090425595956e-9
2.3318498395038158e-9
1.872832592201477e-9
1.5382723416974763e-9
1.2765886374268613e-9
1.0752362886255014e-9
9.389234524826972e-10
8.850502890698486e-10
9.496627399307193e-10
1.2053570324815177e-9
1.8014916462157865e-9
2.177875048739943e-7
3.344782220406735e-7
2.180093868389e-6
3.8651549668473224e-7
9.768138733832952e-8
5.423921207100643e-10
6.951660459414196e-8
3.6781570766311564e-7
1.3650156929903719e-7
1.6035131350538978e-7
7.171999878017623e-8
1.4655651733703322e-7
3.072103535822953e-7
5.5400518827591456e-8
1.8848575797149777e-7
8.943543306867682e-8
1.6846000725528752e-8
9.907591747954576e-9
2.412379862049028e-8
9.166972858925146e-9
2.1341091847684334e-9
2.5622839343703615e-9
4.902190650143772e-9
3.6813935152842965e-9
2.78381142604603e-9
8.63667327190963e-10
3.5137680325206125e-9
6.2351523025852254e-9
9.530236978767724e-9
1.2434832021962948e-8
3.407696881081824e-8
8.106000735712216e-8
9.254231669196865e-8
1.5742886732114105e-8
6.593718056858739e-8
1.2219414842445313e-7
1.623897712884471e-7
1.9366175577632826e-7
2.1747385278972823e-7
2.3212136985745702e-7
2.350924190339194e-7
2.2551046618799524e-7
1.0857671634304016e-7
4.473606330438707e-8
3.6382191685403018e-9
6.211054354222151e-8
4.671842782009939e-8
4.6577624618951804e-8
4.8052812412686496e-8
6.908443069091118e-9
7.438459663936884e-8
9.850967260429889e-8
8.062131999614183e-8
7.046958144189743e-8
6.2165228594917e-8
5.152994735031801e-8
3.526696335241333e-8
6.770078964125012e-9
5.119712670759959e-8
1.0579465438082438e-7
9.539739020668148e-8
8.666770464674802e-7
2.1539518103420658e-7
9.037551554369563e-6
1.6603604220469904e-6
6.093908656430972e-7
1.779099726333501e-7
3.4400890470352104e-8
3.3411675108635696e-7
7.015612075602843e-7
4.391015701161724e-7
5.961684450639447e-7
6.724049120350797e-7
1.5288891315832548e-7
1.2886500670607603e-7
4.551910195994159e-8
5.3786060819654654e-8
4.975021425179961e-8
1.8668939216388655e-8
5.233186014141418e-9
3.6074396715305258e-9
1.649984631741436e-8
1.1910156223845919e-8
1.0317042617392577e-8
5.997071846501693e-10
1.0758732096396715e-8
2.2285106272905123e-8
4.14003234789091e-8
7.52165261201971e-8
1.281865631847608e-7
1.145732991560322e-7
4.3230298614584144e-8
6.92293265958971e-7
2.458721300408588e-6
2.210055598693608e-7
7.850261471009559e-7
9.240577290595405e-7
9.444005532930323e-7
9.346817224622745e-7
8.575323373557736e-7
6.81987426934475e-7
4.4726630272038113e-7
2.3089780399363194e-7
3.1526781540468863e-7
1.9809042092284984e-7
8.573668504296958e-8
2.865765076018411e-8
4.265841621343181e-8
7.61240415955182e-8
5.980776357895316e-8
6.130922870220771e-8
5.288579009937032e-8
2.0226597253951374e-8
1.3771846280953114e-7
1.4230241893842066e-7
1.2011769916738555e-7
1.0869731465076358e-7
9.908844559105732e-8
8.258764374652354e-8
5.056955332840335e-8
1.8416563769118856e-9
6.816736870104173e-8
1.2066150773330147e-7
1.4851617012717935e-6
1.6561802122234376e-7
0.000014874927686988541
3.2307956417388476e-6
1.4843860486690285e-6
6.098506059415246e-7
7.218295937364597e-8
5.276958500599355e-7
1.0652196230111543e-6
8.565418902230974e-7
6.235582901957058e-7
5.54150411797111e-7
8.053201849769789e-10
8.472200643532106e-9
1.060945910817881e-8
6.149955696116167e-8
7.480433584302685e-8
2.6141132418517406e-8
9.266194802952282e-10
2.8325997307917357e-9
3.951051393886676e-9
5.741539343254791e-9
7.56685692263343e-9
6.753561141323331e-9
1.0211934641952041e-8
1.6156821013826234e-8
3.650528479278689e-9
2.474523369463288e-8
1.8206381186972035e-8
3.45044850485458e-9
3.040986898630149e-9
7.145959537430628e-10
1.9179476892293485e-11
3.8089245695961717e-13
7.698297324039574e-12
2.421607728485657e-11
1.1988816549354052e-11
1.3177003678935024e-11
1.691824662184586e-11
2.285899862428928e-11
3.172463913591389e-11
4.50374536266085e-11
1.0351704806002676e-10
1.9075673661374888e-10
3.5721716563740177e-10
7.495363836485206e-10
1.8030557242195942e-9
5.219677794335309e-9
1.897787999382832e-8
4.25743279566789e-8
6.636581524585972e-8
7.117370620496767e-8
6.39984105462308e-8
8.997049524259902e-8
2.4219469185896465e-8
7.598428311604822e-9
8.290399862555488e-9
2.8176013802141347e-8
6.58544123966789e-10
1.1489807497454265e-12
1.1642240823136553e-13
6.59281831878903e-14
2.312833557388513e-14
0.
0.
0.
0.
0.
2.7280717442958457e-14
3.73005310729658e-14
5.114946874353348e-14
7.030194546383534e-14
4.723619991112786e-14
0.
0.
3.0546673184672306e-14
4.3320128876445255e-14
5.686273924947115e-14
7.570134350416526e-14
1.0438793290093106e-13
1.4799936402440936e-13
2.1353815550769417e-13
3.1145012267653536e-13
4.576243314145235e-13
6.76401903533674e-13
1.0053099640217806e-12
1.5026580373297176e-12
2.2598994518498244e-12
3.4220525854177362e-12
5.222018509842042e-12
8.039409266932265e-12
1.2503773150560771e-11
2.129296234887551e-10
4.658413700402749e-10
8.203742797689942e-10
1.1497228097297423e-9
1.1789784704504935e-9
7.51643495925992e-10
1.0292866271594142e-10
1.286081485602449e-9
2.7088588931683544e-9
4.3083036565960354e-9
6.038290640955816e-9
2.1379661413158673e-9
2.2496893002169903e-9
5.1981580021281425e-9
6.121569549817992e-9
5.483907084495154e-9
4.9346017031822635e-9
6.034366742664828e-9
8.22363399768359e-9
4.594914228741903e-9
3.0730842066951986e-9
2.3318456504814045e-9
1.8728298313527583e-9
1.5382705852975058e-9
1.2765874904798858e-9
1.0752353872247293e-9
9.389224534587168e-10
8.850488128129799e-10
9.49660247013181e-10
1.205352578501313e-9
1.8014833925200732e-9
2.177874615445226e-7
3.344782070079616e-7
2.1800935681214248e-6
3.865154470460822e-7
9.76813735879267e-8
5.423889117799985e-10
6.95166046483298e-8
3.678156685421683e-7
1.3650155625118224e-7
1.6035130333235526e-7
7.17200048270758e-8
1.4655645473862717e-7
3.072103319190638e-7
5.5400453596537004e-8
1.8848577227823614e-7
8.943544446598548e-8
1.6846006945275266e-8
9.9075808972896e-9
2.4123798438516683e-8
9.166974374189368e-9
2.1341097411324436e-9
2.562282596813828e-9
4.9021905472511e-9
3.6813932396805096e-9
2.783811503016349e-9
8.636666821352689e-10
3.5137671987455404e-9
6.235150984340895e-9
9.53023501443102e-9
1.2434829457274084e-8
3.407696063646298e-8
8.10599878069702e-8
9.254229914136838e-8
1.574289046884799e-8
6.593716226305391e-8
1.221941231626142e-7
1.6238974199852005e-7
1.9366172379764953e-7
2.1747381953684642e-7
2.321213374594146e-7
2.350923902329667e-7
2.2551044343948355e-7
1.0857670211618743e-7
4.4736057185702987e-8
3.63821322537892e-9
6.21105382223245e-8
4.671842576775785e-8
4.6577624272007036e-8
4.805281022674948e-8
6.908433436982622e-9
7.438461123222595e-8
9.850966572519875e-8
8.062131540933985e-8
7.046957800466907e-8
6.21652253847985e-8
5.152994399371525e-8
3.52669597396582e-8
6.770074620690403e-9
5.119713366485187e-8
1.0579465319440399e-7
9.53973862283701e-8
8.666770273012468e-7
2.153952144478779e-7
9.037551133642313e-6
1.6603603323239743e-6
6.093908175684533e-7
1.7790995036624922e-7
3.440090067847364e-8
3.3411677387086657e-7
7.015611209042097e-7
4.3910154556736676e-7
5.961684114568848e-7
6.724049321808008e-7
1.5288890268960483e-7
1.2886502359586053e-7
4.551910384477428e-8
5.378605427758255e-8
4.975021752036755e-8
1.8668941586602015e-8
5.233186845274146e-9
3.607438349958883e-9
1.6499845929450344e-8
1.1910155698890262e-8
1.0317042360976341e-8
5.997092122227075e-10
1.0758729544621527e-8
2.2285101964238183e-8
4.140031513412714e-8
7.521650907850718e-8
1.2818653099744636e-7
1.1457330721660144e-7
4.323029941687748e-8
6.922932690241999e-7
2.4587209762543845e-6
2.2100557604487455e-7
7.850260262422141e-7
9.240576224168366e-7
9.444004591976914e-7
9.346816375463081e-7
8.575322679505643e-7
6.819873873349606e-7
4.472663011895557e-7
2.308978327966244e-7
3.1526781090275267e-7
1.980904069584983e-7
8.573667768748847e-8
2.865764608216849e-8
4.2658432749581194e-8
7.612403907771864e-8
5.980776470161104e-8
6.13092311730179e-8
5.288578832825249e-8
2.0226606890495346e-8
1.3771848346732877e-7
1.4230240896701333e-7
1.201176930294124e-7
1.0869731025545059e-7
9.908844158169934e-8
8.258763944361605e-8
5.056954851413028e-8
1.841662412771196e-9
6.81673763385135e-8
1.2066151284030796e-7
1.4851617026465426e-6
1.656179416158084e-7
0.000014874927968057309
3.2307955511730443e-6
1.484385968548638e-6
6.098505440684972e-7
7.21829218495608e-8
5.276958980587714e-7
1.065219589794664e-6
8.565418617478221e-7
6.235582457345358e-7
5.54150424125907e-7
8.053140915485866e-10
8.472205280167743e-9
1.0609449236896752e-8
6.149953055984994e-8
7.480427777793594e-8
2.6141168997442427e-8
9.266210641676889e-10
2.8325985455077366e-9
3.951050732222883e-9
5.741534418711145e-9
7.566862314343401e-9
6.7535585950812205e-9
1.0211930475761075e-8
1.6156801722056852e-8
3.650515060493905e-9
2.4745241269209304e-8
1.8206334615746334e-8
3.4503626389940605e-9
3.040968854513448e-9
7.145968465855143e-10
1.9179570800005674e-11
3.809083982331153e-13
7.698291230952076e-12
2.421610561689285e-11
1.1988816845024868e-11
1.3177001875463244e-11
1.6918243466042354e-11
2.2858994013484705e-11
3.172463265027486e-11
4.5037443451349903e-11
1.0351702007466753e-10
1.9075667204393245e-10
3.5721701474261523e-10
7.495359941648081e-10
1.8030545794314492e-9
5.219673566753642e-9
1.8977862919495155e-8
4.2574316732816155e-8
6.63657949845318e-8
7.117371878762543e-8
6.399840681576521e-8
8.997046141349202e-8
2.42197474559127e-8
7.598399281635898e-9
8.290392134468402e-9
2.8176074599164492e-8
6.585463450603974e-10
1.1489873893146291e-12
1.1642238047943586e-13
6.592809925352197e-14
2.3128353499580633e-14
0.
0.
0.
0.
0.
2.728070754743997e-14
3.7300524938421924e-14
5.1149460237517535e-14
7.030193120928173e-14
4.7236186139739314e-14
0.
0.
3.054665616097038e-14
4.332013073484959e-14
5.686271962593149e-14
7.570130466144287e-14
1.0438788478215477e-13
1.4799929793527273e-13
2.1353813821014844e-13
3.114500638594408e-13
4.576243136871646e-13
6.764017092960239e-13
1.0053097467038892e-12
1.5026576530153824e-12
2.259898939447875e-12
3.4220517534917618e-12
5.2220170892327284e-12
8.039406960924418e-12
1.2503769425646268e-11
2.129295625563868e-10
4.658412206295689e-10
8.203740101329214e-10
1.1497224728217367e-9
1.1789782496779063e-9
7.516435747104973e-10
1.0292819123024887e-10
1.286080600630351e-9
2.708857606257234e-9
4.308301989100285e-9
6.038288617836578e-9
2.137964785004444e-9
2.249689641878727e-9
5.198156906967048e-9
6.121566426536516e-9
5.483904627184698e-9
4.934601691622196e-9
6.034370390419889e-9
8.223643300361733e-9
4.5949202856637955e-9
3.07308815208892e-9
2.331848308661473e-9
1.8728315844053547e-9
1.5382717002743078e-9
1.2765882194410773e-9
1.075235959825688e-9
9.389230876155365e-10
8.850497508225389e-10
9.496618317534733e-10
1.2053554090098978e-9
1.8014886372239317e-9
2.1778748907983684e-7
3.344782165538777e-7
2.180093758924197e-6
3.8651547858994045e-7
9.768138232545316e-8
5.4239095122525e-10
6.951660461316968e-8
3.6781569340040594e-7
1.365015645423291e-7
1.6035130979684954e-7
7.172000098613438e-8
1.465564945305502e-7
3.072103456855967e-7
5.540049509005408e-8
1.884857631879383e-7
8.943543722394493e-8
1.6846002992455102e-8
9.90758778015498e-9
2.4123798554018595e-8
9.166973411638398e-9
2.134109388378794e-9
2.562283447305969e-9
4.9021906126661115e-9
3.681393414971872e-9
2.783811454307922e-9
8.63667092194899e-10
3.5137677284572622e-9
6.235151821795549e-9
9.53023626202342e-9
1.2434831087770804e-8
3.407696583114578e-8
8.106000022830375e-8
9.25423102934528e-8
1.574288809487654e-8
6.59371738939453e-8
1.2219413921382017e-7
1.6238976061097457e-7
1.9366174411867953e-7
2.1747384066697006e-7
2.321213580460398e-7
2.3509240853378555e-7
2.255104578949166e-7
1.0857671115544083e-7
4.4736061073449205e-8
3.6382170036925208e-9
6.211054160300114e-8
4.671842707184719e-8
4.657762449302041e-8
4.805281161384702e-8
6.90843955405967e-9
7.438460196378671e-8
9.850967008692376e-8
8.062131832476831e-8
7.046958019081342e-8
6.216522742390061e-8
5.1529946128260185e-8
3.526696203779451e-8
6.770077379901503e-9
5.1197129246194226e-8
1.0579465394730665e-7
9.539738875717508e-8
8.666770394817843e-7
2.1539519321614443e-7
9.037551400961242e-6
1.6603603893420118e-6
6.09390848114213e-7
1.779099645151852e-7
3.440089419298617e-8
3.34116759392669e-7
7.015611759678574e-7
4.3910156116617506e-7
5.961684328323594e-7
6.724049193834232e-7
1.5288890931749161e-7
1.2886501286360943e-7
4.551910264585892e-8
5.378605843523989e-8
4.9750215442316315e-8
1.866894007997256e-8
5.233186316657227e-9
3.607439187760011e-9
1.6499846175950405e-8
1.191015603238434e-8
1.0317042524162488e-8
5.997079243777e-10
1.0758731165859236e-8
2.228510470301313e-8
4.140032043487616e-8
7.521651990929175e-8
1.2818655145185983e-7
1.1457330209065078e-7
4.323029890656861e-8
6.922932670740022e-7
2.4587211822343895e-6
2.2100556575556832e-7
7.850261030380967e-7
9.240576901805296e-7
9.444005189892015e-7
9.34681691504277e-7
8.575323120527963e-7
6.819874124978637e-7
4.472663021631369e-7
2.3089781449590655e-7
3.152678137635177e-7
1.9809041583245262e-7
8.573668236023019e-8
2.865764905501439e-8
4.2658422242960296e-8
7.612404067731179e-8
5.980776398820041e-8
6.130922960386938e-8
5.288578945193757e-8
2.022660076906848e-8
1.3771847034199143e-7
1.4230241530418565e-7
1.2011769692873219e-7
1.0869731304753587e-7
9.908844412937454e-8
8.25876421785389e-8
5.056955157794095e-8
1.8416585732858849e-9
6.816737148949356e-8
1.206615096004243e-7
1.4851617017711118e-6
1.6561799219636145e-7
0.000014874927789476866
3.2307956087220035e-6
1.4843860194602264e-6
6.098505833861173e-7
7.21829456930338e-8
5.276958675579785e-7
1.06521961090199e-6
8.565418798407484e-7
6.235582739958802e-7
5.541504162721774e-7
8.053179639064515e-10
8.472202336999608e-9
1.0609455515624072e-8
6.149954734863838e-8
7.480431467599575e-8
2.6141145749318124e-8
9.266200575468894e-10
2.832599299137385e-9
3.951051152577325e-9
5.7415375481858565e-9
7.56685888864488e-9
6.753560212768243e-9
1.0211933123040002e-8
1.6156813981165273e-8
3.6505235868120914e-9
2.474523645567386e-8
1.8206364208419396e-8
3.4504171997805776e-9
3.0409803202678144e-9
7.145962785563658e-10
1.9179511090849764e-11
3.8089835099131985e-13
7.698295490240148e-12
2.421608756058211e-11
1.1988816685676288e-11
1.317700286699586e-11
1.691824530444095e-11
2.285899690898677e-11
3.172463684182204e-11
4.5037449966143034e-11
1.0351703761447449e-10
1.907567136062582e-10
3.572171094336442e-10
7.495362454585357e-10
1.8030553084092005e-9
5.219676253771602e-9
1.8977873771525028e-8
4.2574323865922194e-8
6.636580785075498e-8
7.1173710794484e-8
6.399840918626325e-8
8.997048290886366e-8
2.4219570635167048e-8
7.598417728287091e-9
8.290397045211016e-9
2.8176035966652927e-8
6.585449337151447e-10
1.1489831311353553e-12
1.1642239116240854e-13
6.592815136317241e-14
2.3128341717854018e-14
0.
0.
0.
0.
0.
2.728071822773424e-14
3.730052951553472e-14
5.11494679142489e-14
7.030193676300864e-14
4.7236203014981887e-14
0.
0.
3.0546678110471455e-14
4.332013209211307e-14
5.686272927296149e-14
7.570131292002285e-14
1.0438789888995441e-13
1.4799929389950633e-13
2.1353817353950638e-13
3.1145009659186407e-13
4.576243821603049e-13
6.764019169463296e-13
1.0053098395899792e-12
1.5026580643392487e-12
2.2598992002730403e-12
3.42205239624529e-12
5.222017903758495e-12
8.039408564355379e-12
1.2503771977467568e-11
2.1292960100501492e-10
4.658413155993465e-10
8.203741812064502e-10
1.149722686906161e-9
1.1789783902728857e-9
7.516435246694258e-10
1.0292849086218738e-10
1.2860811631519016e-9
2.7088584239099703e-9
4.308303048639993e-9
6.0382899039260215e-9
2.1379656469873417e-9
2.249689423887324e-9
5.198157602724082e-9
6.121568410586595e-9
5.483906178945235e-9
4.9346016980516964e-9
6.034368072353889e-9
8.22363737758709e-9
4.594916447090805e-9
3.0730856386590726e-9
2.331846616738868e-9
1.872830464168617e-9
1.5382709898387732e-9
1.2765877562301163e-9
1.0752355965188753e-9
9.38922684624839e-10
8.850491530749588e-10
9.49660824034932e-10
1.2053536120652216e-9
1.8014853053568054e-9
2.1778747158451166e-7
3.3447821048288626e-7
2.1800936376863036e-6
3.8651545854169465e-7
9.768137676962896e-8
5.42389655220831e-10
6.951660463633238e-8
3.678156776052691e-7
1.3650155927387334e-7
1.6035130568912017e-7
7.172000342714455e-8
1.4655646922896496e-7
3.0721033693084846e-7
5.540046873681699e-8
1.8848576896469455e-7
8.943544182577416e-8
1.6846005504773663e-8
9.907583368417678e-9
2.4123798479839142e-8
9.16697402361197e-9
2.1341096122992804e-9
2.562282907486286e-9
4.902190571090404e-9
3.6813933036101405e-9
2.783811485106726e-9
8.636668327120634e-10
3.513767391851965e-9
6.235151289898136e-9
9.530235470182798e-9
1.24348300504016e-8
3.407696252985168e-8
8.105999233575712e-8
9.25423032073103e-8
1.5742889602230888e-8
6.593716650269572e-8
1.2219412901391453e-7
1.6238974878408966e-7
1.9366173120526703e-7
2.1747382723985685e-7
2.3212134496527975e-7
2.3509239690517006e-7
2.2551044870966204e-7
1.0857670541123755e-7
4.473605860392105e-8
3.6382146006173297e-9
6.211053945480604e-8
4.671842624315014e-8
4.657762435282141e-8
4.8052810735035074e-8
6.908435671449152e-9
7.438460784974325e-8
9.850966731044463e-8
8.062131647225745e-8
7.046957880105703e-8
6.216522612807178e-8
5.152994477216583e-8
3.5266960578276806e-8
6.770075631041311e-9
5.1197132053872666e-8
1.0579465346717762e-7
9.539738715082543e-8
8.66677031743557e-7
2.1539520670789668e-7
9.037551231102317e-6
1.6603603531103806e-6
6.093908287053634e-7
1.7790995552595836e-7
3.4400898314220555e-8
3.3411676859216095e-7
7.015611409786453e-7
4.3910155125400027e-7
5.961684192474111e-7
6.724049275140764e-7
1.5288890509215452e-7
1.2886501968309586e-7
4.55191034007642e-8
5.378605578724089e-8
4.9750216761983006e-8
1.8668941037215065e-8
5.233186652868579e-9
3.6074386547321523e-9
1.6499846019232726e-8
1.1910155820337258e-8
1.031704242044583e-8
5.997087432778348e-10
1.0758730136379286e-8
2.228510296176586e-8
4.140031706439977e-8
7.521651302040363e-8
1.2818653844079182e-7
1.1457330534892241e-7
4.3230299222977886e-8
6.92293268339486e-7
2.4587210513498357e-6
2.2100557229707822e-7
7.850260542401785e-7
9.240576471217719e-7
9.444004809959415e-7
9.346816572185421e-7
8.575322840286664e-7
6.819873965087588e-7
4.4726630154439065e-7
2.3089782612476667e-7
3.1526781194592054e-7
1.9809041019275325e-7
8.573667939051734e-8
2.865764716525282e-8
4.265842891643246e-8
7.6124039661204e-8
5.980776444161808e-8
6.13092305992418e-8
5.288578873761778e-8
2.022660465892622e-8
1.377184786837644e-7
1.4230241127189176e-7
1.2011769445003863e-7
1.0869731127255268e-7
9.908844251129848e-8
8.258764044016799e-8
5.056954963219533e-8
1.8416610132883134e-9
6.81673745725737e-8
1.206615116624531e-7
1.4851617023290289e-6
1.656179600596473e-7
0.00001487492790297708
3.230795572150252e-6
1.4843859871103574e-6
6.098505584028767e-7
7.218293054146743e-8
5.276958869394443e-7
1.065219597489924e-6
8.565418683438051e-7
6.235582560440547e-7
5.541504212360815e-7
8.053155031163319e-10
8.47220420491037e-9
1.0609451527411418e-8
6.149953668578719e-8
7.480429122500128e-8
2.614116052094963e-8
9.266206973867289e-10
2.832598819907296e-9
3.9510508855479435e-9
5.7415355595061964e-9
7.56686106480357e-9
6.753559185360317e-9
1.0211931441353095e-8
1.615680619207477e-8
3.6505181691966863e-9
2.4745239514148762e-8
1.8206345404419956e-8
3.450382530164142e-9
3.0409730345544616e-9
7.145966393693657e-10
1.9179549044716812e-11
3.8090496073376957e-13
7.698292844016455e-12
2.4216099041513974e-11
1.1988816791270935e-11
1.3177002295162321e-11
1.6918244391695962e-11
2.2858995009040422e-11
3.1724633959245885e-11
4.5037445719265336e-11
1.0351702662032786e-10
1.9075668674071248e-10
3.5721704743765195e-10
7.49536088329452e-10
1.8030548433266546e-9
5.219674542478012e-9
1.8977866881382195e-8
4.257431933332419e-8
6.63657996783444e-8
7.117371587138231e-8
6.399840768007253e-8
8.997046925247311e-8
2.421968298980909e-8
7.59840600694913e-9
8.290393925652295e-9
2.81760605150415e-8
6.585458304929648e-10
1.1489858120746972e-12
1.164223836512837e-13
6.592812321838639e-14
2.3128349118844608e-14
0.
0.
0.
0.
0.
2.7280708156354674e-14
3.730052119702736e-14
5.1149462778677826e-14
7.03019264842944e-14
4.7236192567239124e-14
0.
0.
3.0546659476898876e-14
4.332012601611075e-14
5.686272935967182e-14
7.570130423698683e-14
1.0438789770637458e-13
1.479992855052087e-13
2.1353815637393092e-13
3.114500779330152e-13
4.576243157048622e-13
6.764017669141216e-13
1.005309864651044e-12
1.502657781412536e-12
2.2598991652361253e-12
3.4220519685559168e-12
5.22201749479079e-12
8.039407485760342e-12
1.2503770314491305e-11
2.1292957634266324e-10
4.658412553887755e-10
8.203740726201049e-10
1.1497225513509115e-9
1.1789783009960939e-9
7.516435563869947e-10
1.0292830073468767e-10
1.2860808057034087e-9
2.7088579042121135e-9
4.308302375413614e-9
6.038289086947395e-9
2.1379650990319124e-9
2.24968956330405e-9
5.198157160125811e-9
6.1215671534209695e-9
5.48390519055684e-9
4.934601699738769e-9
6.0343695431958124e-9
8.223641161191195e-9
4.5949188672370565e-9
3.0730872367441475e-9
2.331847692678364e-9
1.8728311770605863e-9
1.5382714415670138e-9
1.2765880488537744e-9
1.0752358273564513e-9
9.389229415453822e-10
8.85049533237465e-10
9.496614640039505e-10
1.2053547526605754e-9
1.8014874233017818e-9
2.1778748269853107e-7
3.34478214347559e-7
2.18009371471672e-6
3.8651547128168327e-7
9.768138029960588e-8
5.423904779167361e-10
6.951660462285563e-8
3.6781568764094405e-7
1.365015626215512e-7
1.6035130829924987e-7
7.172000187305855e-8
1.4655648529414311e-7
3.0721034249006804e-7
5.540048544058479e-8
1.8848576529560394e-7
8.943543890157417e-8
1.6846003908314254e-8
9.907586170397023e-9
2.4123798528475575e-8
9.166973634531393e-9
2.1341094693287815e-9
2.5622832499495016e-9
4.90219059753175e-9
3.6813933742118397e-9
2.7838114651982226e-9
8.636669968379957e-10
3.513767606184171e-9
6.2351516280589495e-9
9.530235973102481e-9
1.2434830709007389e-8
3.407696462642599e-8
8.105999735204594e-8
9.254230770937899e-8
1.5742888643987346e-8
6.593717119923304e-8
1.2219413549624998e-7
1.6238975630007516e-7
1.9366173941113043e-7
2.1747383577195964e-7
2.3212135327776246e-7
2.3509240429436323e-7
2.2551045454588409e-7
1.0857670906118046e-7
4.473606017247188e-8
3.638216126505606e-9
6.211054081962866e-8
4.671842676973807e-8
4.657762444164616e-8
4.805281129482933e-8
6.908438139585006e-9
7.438460411361022e-8
9.850966908018851e-8
8.062131764930146e-8
7.046957968215189e-8
6.216522695001188e-8
5.152994563269515e-8
3.526696150551343e-8
6.770076745296522e-9
5.119713026861622e-8
1.057946537728815e-7
9.539738817096286e-8
8.66677036658118e-7
2.1539519813253126e-7
9.03755133903941e-6
1.660360376129398e-6
6.093908410394919e-7
1.7790996123833652e-7
3.440089569554195e-8
3.3411676274626724e-7
7.015611632120324e-7
4.3910155755261593e-7
5.961684278807826e-7
6.724049223660262e-7
1.5288890777021298e-7
1.2886501534932677e-7
4.5519102914631e-8
5.3786057470259296e-8
4.9750215926082546e-8
1.866894042970614e-8
5.23318643948734e-9
3.6074389939563655e-9
1.6499846118828594e-8
1.1910155955038535e-8
1.031704248633534e-8
5.997082218472286e-10
1.0758730790940712e-8
2.2285104068765785e-8
4.1400319208065755e-8
7.521651740809808e-8
1.2818654668662969e-7
1.1457330326281765e-7
4.323029901010052e-8
6.92293267512294e-7
2.4587211345188454e-6
2.2100556814517288e-7
7.850260852492569e-7
9.240576744830749e-7
9.444005051380992e-7
9.346816790052705e-7
8.575323018363595e-7
6.819874066690961e-7
4.472663019375374e-7
2.3089781873593095e-7
3.152678131009976e-7
1.9809041377574532e-7
8.573668127908005e-8
2.8657648367858125e-8
4.265842467988964e-8
7.612404030678085e-8
5.980776415355871e-8
6.130922996573308e-8
5.288578919291524e-8
2.022660218306696e-8
1.37718473384984e-7
1.4230241383962995e-7
1.2011769602565808e-7
1.0869731240073195e-7
9.908844353933162e-8
8.258764154353681e-8
5.056955086607385e-8
1.8416594633846348e-9
6.816737261214344e-8
1.2066151034786314e-7
1.4851617019754004e-6
1.6561798048187419e-7
0.000014874927830843308
3.230795595391202e-6
1.484386007664856e-6
6.098505742766888e-7
7.218294017015386e-8
5.27695874624668e-7
1.0652196060121869e-6
8.565418756496978e-7
6.2355826744728e-7
5.541504180630258e-7
8.053170627087528e-10
8.472203022905635e-9
1.0609454060320278e-8
6.149954345520228e-8
7.480430611856313e-8
2.614115113782131e-8
9.266202910480845e-10
2.832599124412895e-9
3.951051055238026e-9
5.741536822922764e-9
7.566859682209379e-9
6.75355983818517e-9
1.0211932509901943e-8
1.6156811141399484e-8
3.6505216118014185e-9
2.4745237571164603e-8
1.820635735293036e-8
3.450404560402181e-9
3.040977664150629e-9
7.14596409917632e-10
1.917952496423755e-11
3.809005808113096e-13
7.69829432069096e-12
2.4216091757794053e-11
1.1988816641525043e-11
1.3177002766289085e-11
1.6918244887936162e-11
2.285899619990104e-11
3.172463588682983e-11
4.503744855568076e-11
1.0351703400286967e-10
1.9075670344090894e-10
3.5721708562151433e-10
7.495361861533391e-10
1.8030551372114145e-9
5.2196756293202e-9
1.8977871265163957e-8
4.257432221694993e-8
6.636580486553845e-8
7.11737126445132e-8
6.399840863747971e-8
8.997047793153718e-8
2.421961159503994e-8
7.59841345509391e-9
8.290395908248575e-9
2.81760449162597e-8
6.585452606657248e-10
1.148984188565359e-12
1.164223908604314e-13
6.592814316120971e-14
2.312834471645624e-14
0.
0.
0.
0.
0.
2.7280715289902128e-14
3.730052753820513e-14
5.114946377317231e-14
7.030193379056556e-14
4.7236192046604104e-14
0.
0.
3.054666477481542e-14
4.332015060102395e-14
5.686272182577387e-14
7.570130151557194e-14
1.0438792571338624e-13
1.479993371683983e-13
2.1353811972977735e-13
3.114500505659729e-13
4.576243485214997e-13
6.764017906753367e-13
1.0053098330666883e-12
1.5026578613678777e-12
2.259899183000148e-12
3.4220521166888753e-12
5.222017877944334e-12
8.039408067199324e-12
1.2503771371137327e-11
2.1292959221513852e-10
4.658412936385951e-10
8.203741418335764e-10
1.1497226373142027e-9
1.178978357701515e-9
7.516435364699602e-10
1.0292842195731807e-10
1.2860810323555763e-9
2.708858234530803e-9
4.308302803209467e-9
6.038289605753057e-9
2.137965447781167e-9
2.249689476310674e-9
5.198157442264144e-9
6.121567951259482e-9
5.483905822719498e-9
4.9346016998983565e-9
6.034368601455952e-9
8.223638761088622e-9
4.594917322448599e-9
3.073086226792507e-9
2.331847011677313e-9
1.872830725760236e-9
1.5382711541071834e-9
1.276587862249049e-9
1.0752356806346207e-9
9.389227778304573e-10
8.850492937209606e-10
9.496610567790476e-10
1.205354026785436e-9
1.8014860776675416e-9
2.177874756367008e-7
3.344782118962798e-7
2.180093665770801e-6
3.8651546319123267e-7
9.768137805968176e-8
5.423899545274851e-10
6.951660463117829e-8
3.678156812636521e-7
1.3650156049418536e-7
1.6035130664056205e-7
7.172000286376577e-8
1.4655647510435693e-7
3.07210338955228e-7
5.540047482085901e-8
1.8848576762625872e-7
8.943544075969153e-8
1.6846004926402954e-8
9.90758441221861e-9
2.4123798496675973e-8
9.166973881343122e-9
2.134109560278354e-9
2.5622830316408567e-9
4.9021905806640016e-9
3.6813933292981066e-9
2.7838114782254727e-9
8.636668915917342e-10
3.5137674700708485e-9
6.235151413193841e-9
9.530235652396192e-9
1.2434830290432853e-8
3.407696329441056e-8
8.105999416601861e-8
9.254230484946806e-8
1.5742889252755464e-8
6.593716821454962e-8
1.2219413137727434e-7
1.623897515245663e-7
1.936617341972246e-7
2.1747383035079406e-7
2.3212134799507978e-7
2.3509239959861893e-7
2.2551045083770092e-7
1.0857670674175404e-7
4.473605917328134e-8
3.6382151571515488e-9
6.211053995271923e-8
4.6718426435096227e-8
4.657762438540988e-8
4.805281093667082e-8
6.90843657807638e-9
7.438460648541317e-8
9.850966796063997e-8
8.062131690200769e-8
7.046957912346963e-8
6.216522642842348e-8
5.1529945083506064e-8
3.526696091586006e-8
6.770076037411762e-9
5.1197131399342746e-8
1.0579465358101091e-7
9.539738752233063e-8
8.666770335381861e-7
2.1539520358711718e-7
9.037551270454692e-6
1.6603603615028186e-6
6.093908332021242e-7
1.779099576080088e-7
3.440089735889169e-8
3.3411676646167134e-7
7.015611490844659e-7
4.3910155355026614e-7
5.961684223697713e-7
6.724049256583322e-7
1.5288890606768756e-7
1.2886501810309365e-7
4.551910322030648e-8
5.3786056411416966e-8
4.9750216456203675e-8
1.8668940816202967e-8
5.233186575120802e-9
3.6074387794591013e-9
1.6499846055564448e-8
1.19101558695262e-8
1.0317042444319925e-8
5.997085533083161e-10
1.0758730373611293e-8
2.228510336616416e-8
4.140031784603144e-8
7.521651461688532e-8
1.281865414543128e-7
1.1457330459947038e-7
4.323029915172901e-8
6.922932680304511e-7
2.4587210816692234e-6
2.2100557078197334e-7
7.850260655457064e-7
9.240576570966067e-7
9.444004897964813e-7
9.346816651605993e-7
8.575322905210934e-7
6.819874002130044e-7
4.472663016875331e-7
2.3089782343033517e-7
3.152678123666203e-7
1.9809041149941526e-7
8.573668007839819e-8
2.865764760302323e-8
4.265842736969536e-8
7.612403989623779e-8
5.980776433657887e-8
6.130923036841078e-8
5.288578890274837e-8
2.0226603757574845e-8
1.3771847674904687e-7
1.4230241221125154e-7
1.2011769502659882e-7
1.0869731168447151e-7
9.908844288659822e-8
8.258764084282858e-8
5.056955008306138e-8
1.8416604475896093e-9
6.816737385869845e-8
1.206615111818597e-7
1.4851617021995023e-6
1.6561796750058518e-7
0.000014874927876674726
3.2307955806231707e-6
1.4843859946040443e-6
6.098505641907835e-7
7.218293405144382e-8
5.276958824496937e-7
1.0652196005969744e-6
8.565418710073565e-7
6.235582602024963e-7
5.541504200949767e-7
8.053160684033465e-10
8.472203770586937e-9
1.0609452450722357e-8
6.149953915266573e-8
7.480429666379922e-8
2.6141157101286194e-8
9.26620549452168e-10
2.832598930694646e-9
3.951050947465541e-9
5.74153602044124e-9
7.566860561100931e-9
6.753559423684617e-9
1.0211931830495296e-8
1.6156807995835095e-8
3.650519424101853e-9
2.4745238806015718e-8
1.8206349760507003e-8
3.450390561621389e-9
3.0409747224150812e-9
7.145965556846063e-10
1.9179540325294296e-11
3.8090313675014443e-13
7.69829317808748e-12
2.4216096413231756e-11
1.1988816763328575e-11
1.3177002513534163e-11
1.6918244499451727e-11
2.28589957057604e-11
3.172463481077608e-11
4.503744675831883e-11
1.0351702906753139e-10
1.9075669317211433e-10
3.5721706000398765e-10
7.495361247609518e-10
1.8030549522157007e-9
5.21967493726773e-9
1.8977868478634268e-8
4.2574320381883736e-8
6.636580157008247e-8
7.117371469192617e-8
6.399840802914631e-8
8.997047241402705e-8
2.4219656961069566e-8
7.598408722559987e-9
8.290394647959264e-9
2.8176054828256117e-8
6.585456227314913e-10
1.1489852110270106e-12
1.16422380271167e-13
6.592812662335332e-14
2.3128347637681256e-14
0.
0.
0.
0.
0.
2.7280709571383074e-14
3.730052349364811e-14
5.114946180594916e-14
7.030193361367199e-14
4.723619976600025e-14
0.
0.
3.054666529737942e-14
4.332014705986594e-14
5.686272960260234e-14
7.570131833527526e-14
1.0438787464289123e-13
1.4799929819496288e-13
2.135381636622921e-13
3.114500660051119e-13
4.576243017815469e-13
6.764017625622529e-13
1.0053098108177145e-12
1.5026579425019666e-12
2.2598991190131276e-12
3.4220520577608403e-12
5.222017477495384e-12
8.039407734630334e-12
1.2503770613132076e-11
2.1292958235249277e-10
4.658412693257077e-10
8.203740977248247e-10
1.1497225824162681e-9
1.1789783217919761e-9
7.516435490369438e-10
1.0292834489160545e-10
1.2860808885583882e-9
2.708858024373643e-9
4.308302531485433e-9
6.038289276185008e-9
2.137965226337704e-9
2.249689532091873e-9
5.198157264092159e-9
6.121567443784046e-9
5.483905422115682e-9
4.934601694380102e-9
6.0343692030571395e-9
8.2236402842693e-9
4.5949183003053285e-9
3.073086870055824e-9
2.331847443876049e-9
1.8728310119428688e-9
1.5382713393928292e-9
1.2765879830740457e-9
1.0752357729344791e-9
9.389228821716923e-10
8.8504944601294e-10
9.496613148246598e-10
1.2053544887225353e-9
1.801486932489237e-9
2.1778748012444008e-7
3.3447821345237e-7
2.180093696885023e-6
3.8651546833836824e-7
9.768137948024255e-8
5.423902868507053e-10
6.951660462563371e-8
3.6781568531688687e-7
1.3650156184615215e-7
1.6035130769427453e-7
7.17200022354557e-8
1.4655648158966212e-7
3.0721034120636637e-7
5.5400481545538185e-8
1.8848576614279375e-7
8.94354395790268e-8
1.6846004280103048e-8
9.907585542303822e-9
2.4123798515872178e-8
9.166973724578378e-9
2.1341095030439134e-9
2.562283170849755e-9
4.902190591383522e-9
3.681393357743788e-9
2.78381147000969e-9
8.636669582664407e-10
3.5137675558764023e-9
6.23515155036136e-9
9.53023585665422e-9
1.2434830555534141e-8
3.407696414044484e-8
8.105999618870716e-8
9.254230666629906e-8
1.5742888865013327e-8
6.593717011115331e-8
1.2219413399455826e-7
1.623897545582562e-7
1.936617375101319e-7
2.1747383379610386e-7
2.3212135135129836e-7
2.3509240258169834e-7
2.255104531943161e-7
1.0857670821634753e-7
4.473605980868543e-8
3.6382157755223035e-9
6.211054050473393e-8
4.6718426647721494e-8
4.657762442125148e-8
4.805281116235772e-8
6.908437568063956e-9
7.438460497972626e-8
9.850966868320719e-8
8.062131737618982e-8
7.046957947666777e-8
6.216522676085537e-8
5.1529945432897117e-8
3.526696129010001e-8
6.770076483630422e-9
5.119713068189623e-8
1.0579465370282641e-7
9.539738793495446e-8
8.666770355178097e-7
2.1539520012154014e-7
9.03755131404656e-6
1.6603603707956884e-6
6.09390838182006e-7
1.779099599136978e-7
3.4400896302642746e-8
3.341167641012029e-7
7.015611580610536e-7
4.3910155609336213e-7
5.961684258753778e-7
6.724049235613245e-7
1.5288890716155874e-7
1.2886501635323245e-7
4.5519103022027583e-8
5.378605708088232e-8
4.975021611847571e-8
1.8668940570590216e-8
5.2331864891600325e-9
3.60743891687997e-9
1.6499846095732636e-8
1.191015592392451e-8
1.0317042470945519e-8
5.997083430207714e-10
1.075873063940887e-8
2.2285103813714884e-8
4.140031870958141e-8
7.521651638673981e-8
1.2818654478351873e-7
1.1457330378007281e-7
4.3230299069564576e-8
6.922932677123531e-7
2.4587211152515873e-6
2.2100556910761544e-7
7.850260780648561e-7
9.240576681444261e-7
9.444004995449754e-7
9.346816739581869e-7
8.575322977107962e-7
6.819874043155056e-7
4.4726630184523796e-7
2.3089782044693446e-7
3.1526781283334187e-7
1.980904129472828e-7
8.573668084155197e-8
2.865764808794051e-8
4.2658425659096675e-8
7.612404015731882e-8
5.980776422011138e-8
6.130923011277052e-8
5.2885789087412414e-8
2.022660275101754e-8
1.3771847460973163e-7
1.4230241324110066e-7
1.201176956614982e-7
1.0869731213890638e-7
9.908844330084167e-8
8.258764128575696e-8
5.056955057952821e-8
1.84165982788755e-9
6.816737306752771e-8
1.2066151065273396e-7
1.4851617020569744e-6
1.6561797574731452e-7
0.000014874927847574719
3.230795590004258e-6
1.4843860029041513e-6
6.098505705992828e-7
7.218293793903547e-8
5.276958774772442e-7
1.065219604037818e-6
8.565418739580414e-7
6.235582647922037e-7
5.541504188288278e-7
8.05316704281054e-10
8.47220329629424e-9
1.0609453473129594e-8
6.149954187694482e-8
7.480430267878318e-8
2.6141153311245457e-8
9.266203847461243e-10
2.83259905332311e-9
3.951051015974356e-9
5.7415365300479004e-9
7.566860002220698e-9
6.753559687329463e-9
1.0211932262130496e-8
1.6156809995458765e-8
3.6505208141723817e-9
2.4745238021082538e-8
1.8206354584987408e-8
3.4503994565626572e-9
3.0409765915700495e-9
7.145964622054365e-10
1.9179530635208254e-11
3.809014749742836e-13
7.698294093345544e-12
2.4216093446969343e-11
1.1988816702082066e-11
1.3177002462793689e-11
1.6918245003531576e-11
2.2858995981208112e-11
3.172463572331795e-11
4.503744768934012e-11
1.0351703210526748e-10
1.9075669863943428e-10
3.5721707899965823e-10
7.495361603285227e-10
1.8030550713325325e-9
5.219675378868117e-9
1.8977870239586493e-8
4.2574321544641465e-8
6.636580366613584e-8
7.117371339347255e-8
6.399840841568297e-8
8.997047591898781e-8
2.4219628135613338e-8
7.598411730076006e-9
8.290395449009682e-9
2.8176048530200666e-8
6.585453926966143e-10
1.1489845471483482e-12
1.1642238395977758e-13
6.592813223586297e-14
2.3128345720043472e-14
0.
0.
0.
0.
0.
2.7280712091494568e-14
3.7300523637123835e-14
5.1149465373996125e-14
7.030193313294083e-14
4.723619700133331e-14
0.
0.
3.054665723388668e-14
4.3320132435390074e-14
5.686272536220939e-14
7.570128783527662e-14
1.0438791149204693e-13
1.4799928580285721e-13
2.1353817584614733e-13
3.114501060555453e-13
4.576242524144906e-13
6.764018180088008e-13
1.0053098284558935e-12
1.5026578361202304e-12
2.259899151589646e-12
3.4220521362122094e-12
5.222017681760913e-12
8.039408053423398e-12
1.2503771132394106e-11
2.1292958839939478e-10
4.658412846807055e-10
8.20374125837843e-10
1.1497226174368693e-9
1.178978344580469e-9
7.516435408253386e-10
1.0292839335705854e-10
1.2860809800642374e-9
2.7088581579840237e-9
4.308302703924953e-9
6.03828948529628e-9
2.13796536686659e-9
2.2496894950073866e-9
5.198157378468423e-9
6.121567764333748e-9
5.4839056815169025e-9
4.934601689749611e-9
6.0343688056390885e-9
8.223639307012836e-9
4.594917683541475e-9
3.0730864618476027e-9
2.3318471707232983e-9
1.872830831955616e-9
1.5382712202566979e-9
1.2765879078757409e-9
1.0752357137318584e-9
9.389228168444772e-10
8.850493489155068e-10
9.49661151804534e-10
1.2053541948527905e-9
1.801486389585507e-9
2.1778747727340455e-7
3.344782124680099e-7
2.1800936771172056e-6
3.865154650668791e-7
9.768137857767907e-8
5.42390077227046e-10
6.951660462789812e-8
3.678156827421038e-7
1.3650156098707884e-7
1.6035130702482302e-7
7.172000263435705e-8
1.4655647745507964e-7
3.07210339777157e-7
5.540047725005114e-8
1.8848576708479087e-7
8.943544032924735e-8
1.6846004688547063e-8
9.907584824753143e-9
2.4123798504536515e-8
9.166973824412037e-9
2.1341095392882183e-9
2.5622830825426354e-9
4.9021905845877535e-9
3.681393339634343e-9
2.7838114754079665e-9
8.636669160861991e-10
3.513767501909006e-9
6.2351514632350895e-9
9.530235727406124e-9
1.2434830388822711e-8
3.4076963603034975e-8
8.105999490227946e-8
9.25423055127365e-8
1.5742889111753184e-8
6.593716890654652e-8
1.2219413233163562e-7
1.6238975263029896e-7
1.936617354051344e-7
2.1747383160658925e-7
2.321213492198094e-7
2.3509240068621476e-7
2.255104516972053e-7
1.0857670727916022e-7
4.473605940659772e-8
3.638215382707318e-9
6.211054015362359e-8
4.6718426512699036e-8
4.6577624398803025e-8
4.805281102356799e-8
6.908436941115171e-9
7.438460593874271e-8
9.850966822429694e-8
8.062131707497568e-8
7.0469579251961e-8
6.216522654768695e-8
5.1529945210244104e-8
3.5266961051979796e-8
6.770076196163892e-9
5.119713114090041e-8
1.05794653625456e-7
9.539738767240863e-8
8.666770342574331e-7
2.1539520232120095e-7
9.037551286347102e-6
1.6603603648910094e-6
6.093908350167226e-7
1.7790995844764637e-7
3.440089697316397e-8
3.3411676560070904e-7
7.015611523574077e-7
4.39101554477566e-7
5.961684236427747e-7
6.724049248921661e-7
1.528889064559883e-7
1.2886501746558184e-7
4.551910314568866e-8
5.378605664230959e-8
4.97502163328806e-8
1.8668940726336758e-8
5.233186543157642e-9
3.607438830865316e-9
1.6499846070200505e-8
1.191015588946477e-8
1.0317042453665244e-8
5.997084759091652e-10
1.075873047068807e-8
2.2285103527051386e-8
4.140031816399005e-8
7.521651526323337e-8
1.2818654265762644e-7
1.1457330428300496e-7
4.3230299120368103e-8
6.922932679205023e-7
2.4587210939137046e-6
2.2100557017667026e-7
7.850260701076592e-7
9.240576611247095e-7
9.444004933511008e-7
9.346816683684185e-7
8.57532293142301e-7
6.819874017082195e-7
4.4726630174535573e-7
2.3089782234341418e-7
3.152678125365783e-7
1.9809041202695765e-7
8.573668035652061e-8
2.865764777983876e-8
4.2658426747185055e-8
7.612403999142599e-8
5.980776429412074e-8
6.130923027557552e-8
5.288578897014472e-8
2.0226603383152004e-8
1.3771847596874805e-7
1.423024125908663e-7
1.201176952573254e-7
1.0869731185193458e-7
9.908844303742913e-8
8.258764100281414e-8
5.0569550262234794e-8
1.8416602199081939e-9
6.81673735659404e-8
1.2066151098631494e-7
1.4851617021460774e-6
1.656179705131444e-7
0.000014874927866072248
3.2307955840417466e-6
1.4843859976292653e-6
6.0985056652703e-7
7.21829354687495e-8
5.276958806370971e-7
1.0652196018514625e-6
8.565418720834578e-7
6.235582618777062e-7
5.541504196426668e-7
8.053163029773378e-10
8.472203600975066e-9
1.060945282078732e-8
6.149954014743385e-8
7.48042988517923e-8
2.6141155719813752e-8
9.266204891187436e-10
2.832598976135545e-9
3.951050972366955e-9
5.74153620580006e-9
7.566860358074585e-9
6.7535595193382765e-9
1.0211931987366823e-8
1.615680872356832e-8
3.650519931173109e-9
2.4745238520004055e-8
1.820635151930907e-8
3.45039380446354e-9
3.0409754038722853e-9
7.145965235341619e-10
1.917953686146451e-11
3.809031219108729e-13
7.69829345211736e-12
2.4216095330468315e-11
1.198881674281068e-11
1.3177002391809309e-11
1.6918244635176143e-11
2.2858995637233804e-11
3.172463498938781e-11
4.5037447333581656e-11
1.0351702998785277e-10
1.9075669460049085e-10
3.572170679840252e-10
7.495361386902949e-10
1.803054999192876e-9
5.219675097181512e-9
1.897786913682675e-8
4.2574320807423156e-8
6.636580233174822e-8
7.11737142180773e-8
6.39984081704365e-8
8.997047369406913e-8
2.421964645827813e-8
7.598409818578185e-9
8.290394940064877e-9
2.8176052532363993e-8
6.58545538909294e-10
1.1489849352013176e-12
1.1642238163038763e-13
6.592812832483379e-14
2.3128346738560858e-14
0.
0.
0.
0.
0.
2.72807126044731e-14
3.7300522267638925e-14
5.114946643206061e-14
7.030193459153469e-14
4.723620111550221e-14
0.
0.
3.054665950650886e-14
4.332014027007102e-14
5.68627407601184e-14
7.570132436850959e-14
1.0438790275331749e-13
1.4799926960347794e-13
2.1353813426478472e-13
3.114500764496276e-13
4.576243449959279e-13
6.764017441189797e-13
1.0053097353104082e-12
1.5026577455737433e-12
2.2598991320313155e-12
3.4220521187234326e-12
5.222017695987073e-12
8.039407980005433e-12
1.2503770766896076e-11
2.1292958426211573e-10
4.658412747695638e-10
8.203741079394504e-10
1.1497225952033858e-9
1.1789783299181755e-9
7.516435459764296e-10
1.0292836272193001e-10
1.2860809219709776e-9
2.7088580731318654e-9
4.308302594368579e-9
6.0382893523924045e-9
2.137965277738105e-9
2.2496895176177164e-9
5.198157304838174e-9
6.1215675598986715e-9
5.483905515451528e-9
4.934601687572642e-9
6.034369073940532e-9
8.223639924799845e-9
4.594918081084132e-9
3.073086726058198e-9
2.331847346183634e-9
1.8728309447979694e-9
1.5382712967076747e-9
1.2765879542892905e-9
1.075235751638379e-9
9.389228578111761e-10
8.850494102809524e-10
9.49661255404658e-10
1.2053543815901729e-9
1.8014867338993733e-9
2.1778747908269282e-7
3.3447821309842787e-7
2.180093689665304e-6
3.865154671386119e-7
9.768137915427936e-8
5.423902105687076e-10
6.951660462689055e-8
3.6781568437794635e-7
1.3650156153301304e-7
1.6035130745041716e-7
7.17200023722062e-8
1.4655648006946017e-7
3.072103406815595e-7
5.5400479964415246e-8
1.8848576648521526e-7
8.943543985257744e-8
1.684600442894799e-8
9.907585286626715e-9
2.412379851212659e-8
9.166973760861827e-9
2.1341095164831317e-9
2.5622831383073567e-9
4.9021905889147675e-9
3.6813933512239743e-9
2.7838114716386695e-9
8.636669439880873e-10
3.513767537189154e-9
6.235151518032639e-9
9.530235809282916e-9
1.243483049561891e-8
3.4076963944322383e-8
8.105999572218169e-8
9.254230624685487e-8
1.574288895539591e-8
6.593716967137643e-8
1.2219413338833747e-7
1.62389753854976e-7
1.9366173674292302e-7
2.1747383299708389e-7
2.3212135057460544e-7
2.350924018907377e-7
2.2551045264817122e-7
1.0857670787510288e-7
4.473605966185072e-8
3.638215630465605e-9
6.211054037592126e-8
4.6718426598328985e-8
4.657762441375346e-8
4.805281110953568e-8
6.908437346926399e-9
7.438460533401271e-8
9.850966850533133e-8
8.062131726848357e-8
7.04695793950927e-8
6.216522668336151e-8
5.1529945352660716e-8
3.5266961204470046e-8
6.770076381808758e-9
5.1197130846564293e-8
1.0579465367361014e-7
9.539738783875853e-8
8.666770350640787e-7
2.1539520091854676e-7
9.037551303960747e-6
1.6603603686447418e-6
6.093908370294081e-7
1.7790995937861192e-7
3.440089654690885e-8
3.34116764647897e-7
7.015611559821186e-7
4.39101555504366e-7
5.961684250652582e-7
6.724049240280257e-7
1.5288890691316488e-7
1.288650167587845e-7
4.551910307407519e-8
5.378605693129593e-8
4.975021619708936e-8
1.8668940627769596e-8
5.2331865084103625e-9
3.6074388830068756e-9
1.6499846086342915e-8
1.1910155911419715e-8
1.0317042464787273e-8
5.997083920469666e-10
1.075873057663023e-8
2.228510370866526e-8
4.140031851279533e-8
7.521651596895174e-8
1.2818654399497238e-7
1.1457330395334985e-7
4.323029909200101e-8
6.92293267757473e-7
2.458721107473592e-6
2.210055695067407e-7
7.850260751651184e-7
9.240576655858661e-7
9.4440049728597e-7
9.346816719201234e-7
8.575322960449481e-7
6.819874033649215e-7
4.472663018099252e-7
2.3089782113733985e-7
3.1526781272584354e-7
1.980904126110681e-7
8.573668066375655e-8
2.865764797563299e-8
4.2658426057294136e-8
7.612404009644999e-8
5.980776424724301e-8
6.130923017207371e-8
5.2885789043435595e-8
2.022660298435728e-8
1.377184751058485e-7
1.4230241300396408e-7
1.2011769551326726e-7
1.0869731203499725e-7
9.90884432050757e-8
8.258764118421838e-8
5.05695504670141e-8
1.8416599680464472e-9
6.81673732503294e-8
1.2066151077714417e-7
1.4851617020878004e-6
1.6561797383885733e-7
0.000014874927854294416
3.2307955878281024e-6
1.4843860009820214e-6
6.098505691145236e-7
7.21829370383831e-8
5.276958786290093e-7
1.065219603240937e-6
8.565418732752272e-7
6.235582637210682e-7
5.541504191434719e-7
8.053165647745429e-10
8.472203406536267e-9
1.0609453233809307e-8
6.14995412506388e-8
7.480430128220629e-8
2.614115419039448e-8
9.26620423407871e-10
2.8325990249128433e-9
3.951051000090401e-9
5.741536411145659e-9
7.566860133484815e-9
6.7535596258360516e-9
1.0211932161920625e-8
1.6156809531850812e-8
3.6505204919893833e-9
2.4745238202668753e-8
1.820635346713424e-8
3.4503973961095115e-9
3.04097615861064e-9
7.145964838526915e-10
1.9179532960651694e-11
3.8090237823254664e-13
7.698293844670891e-12
2.421609415351288e-11
1.198881681250499e-11
1.3177002471902967e-11
1.6918244699722235e-11
2.285899587314272e-11
3.172463547190733e-11
4.503744753412823e-11
1.0351703160394384e-10
1.9075669819939963e-10
3.5721707337244985e-10
7.495361547673759e-10
1.8030550422999643e-9
5.219675275469923e-9
1.8977869835993445e-8
4.257432127923607e-8
6.636580317689893e-8
7.117371369350426e-8
6.399840832622219e-8
8.997047510720338e-8
2.421963481772754e-8
7.598411032858552e-9
8.290395263138723e-9
2.8176049988861384e-8
6.585454460273775e-10
1.1489847279120018e-12
1.164223805386136e-13
6.592813274798916e-14
2.3128346271396717e-14
0.
0.
0.
0.
0.
2.7280715696118727e-14
3.7300524628926655e-14
5.114946521720383e-14
7.030193240482703e-14
4.7236204461527305e-14
0.
0.
3.0546664947341143e-14
4.3320129590020165e-14
5.686275153871319e-14
7.570131129391549e-14
1.0438792233928647e-13
1.4799927322233738e-13
2.135381464203018e-13
3.1145005394010883e-13
4.576243043651688e-13
6.764018571095063e-13
1.0053098358551592e-12
1.5026578635419577e-12
2.2598991721842566e-12
3.4220520939114886e-12
5.222017705822866e-12
8.03940799616424e-12
1.2503770868253313e-11
2.1292958686528917e-10
4.658412811535177e-10
8.203741193185104e-10
1.1497226092930766e-9
1.178978339099122e-9
7.516435427442491e-10
1.0292838273069236e-10
1.2860809591990802e-9
2.708858127244771e-9
4.308302663955907e-9
6.038289436372238e-9
2.1379653341932104e-9
2.249689505310459e-9
5.198157352469148e-9
6.121567687699794e-9
5.4839056141546685e-9
4.934601695269604e-9
6.034368912948623e-9
8.223639549209526e-9
4.594917826218316e-9
3.0730865555982566e-9
2.331847231441913e-9
1.872830870790063e-9
1.5382712480373489e-9
1.2765879239328473e-9
1.0752357284522668e-9
9.389228310492965e-10
8.850493705425382e-10
9.496611887907134e-10
1.2053542622855657e-9
1.8014865157341065e-9
2.1778747793324928e-7
3.344782126914009e-7
2.1800936816924693e-6
3.865154658206925e-7
9.768137878868251e-8
5.423901259732885e-10
6.951660462839599e-8
3.6781568333796586e-7
1.3650156118614156e-7
1.603513071795988e-7
7.172000253817121e-8
1.4655647841926801e-7
3.072103401094349e-7
5.540047826882085e-8
1.8848576687040935e-7
8.943544015548907e-8
1.6846004595212456e-8
9.907584985733093e-9
2.4123798508220364e-8
9.16697380106308e-9
2.134109530882324e-9
2.5622831032869156e-9
4.902190586176796e-9
3.6813933439893513e-9
2.783811473442165e-9
8.636669261223563e-10
3.5137675145207962e-9
6.23515148387199e-9
9.530235758018843e-9
1.243483042827987e-8
3.407696372816454e-8
8.10599952001233e-8
9.254230577993254e-8
1.5742889054135585e-8
6.593716918546225e-8
1.2219413271702505e-7
1.6238975307672307e-7
1.936617358931291e-7
2.174738321134321e-7
2.321213497130193e-7
2.3509240112539243e-7
2.255104520436058e-7
1.0857670749734329e-7
4.4736059499304535e-8
3.6382154756197867e-9
6.211054023507186e-8
4.671842654399886e-8
4.6577624404108376e-8
4.805281105490708e-8
6.908437083957726e-9
7.438460571274502e-8
9.850966831181379e-8
8.062131714581863e-8
7.04695793048861e-8
6.216522659741325e-8
5.1529945262127254e-8
3.526696110916744e-8
6.770076266171698e-9
5.1197131035165364e-8
1.0579465364138224e-7
9.539738773277705e-8
8.666770345528383e-7
2.1539520181288576e-7
9.03755129276288e-6
1.6603603662607934e-6
6.093908357507045e-7
1.779099587881714e-7
3.440089681690387e-8
3.341167652534815e-7
7.015611536783614e-7
4.391015548517397e-7
5.961684241794832e-7
6.724049246008934e-7
1.5288890665204405e-7
1.2886501720784978e-7
4.551910313090644e-8
5.378605674706146e-8
4.97502162833811e-8
1.866894069015383e-8
5.233186530498977e-9
3.607438849177505e-9
1.6499846076218853e-8
1.1910155897425927e-8
1.0317042457777483e-8
5.997084462590421e-10
1.0758730509329835e-8
2.2285103595472255e-8
4.14003182861061e-8
7.52165155341525e-8
1.2818654315060544e-7
1.14573304201262e-7
4.323029911070341e-8
6.922932678987023e-7
2.458721098853551e-6
2.2100556992759355e-7
7.850260719534528e-7
9.240576627505481e-7
9.444004947857808e-7
9.346816696630303e-7
8.575322942006804e-7
6.819874023129784e-7
4.472663017684937e-7
2.3089782190321084e-7
3.1526781260562887e-7
1.980904122407999e-7
8.573668046855213e-8
2.865764785178189e-8
4.2658426495068e-8
7.612404002986777e-8
5.980776427696726e-8
6.130923023809457e-8
5.288578900153966e-8
2.0226603236152024e-8
1.3771847565309752e-7
1.4230241273572555e-7
1.2011769535144408e-7
1.0869731191659378e-7
9.908844309791872e-8
8.258764106933333e-8
5.0569550336269107e-8
1.8416601283036112e-9
6.816737345534762e-8
1.2066151091119656e-7
1.4851617021270088e-6
1.656179717248447e-7
0.00001487492786175512
3.230795585425612e-6
1.4843859988524647e-6
6.098505674701732e-7
7.218293604055669e-8
5.276958799045194e-7
1.065219602357601e-6
8.56541872517783e-7
6.235582625628286e-7
5.541504194352568e-7
8.053164005728789e-10
8.472203526104854e-9
1.0609452973359392e-8
6.149954054820925e-8
7.480429974331751e-8
2.6141155163660485e-8
9.266204650014095e-10
2.832598993754963e-9
3.9510509825188635e-9
5.741536280538099e-9
7.566860275133764e-9
6.753559558269511e-9
1.0211932051707545e-8
1.6156809018965434e-8
3.65052013529185e-9
2.4745238404105983e-8
1.8206352229491094e-8
3.4503951139412554e-9
3.040975679013787e-9
7.145965106161317e-10
1.917953533193625e-11
3.809022896333766e-13
7.698293751614206e-12
2.4216094842737497e-11
1.1988816676083812e-11
1.3177002427808423e-11
1.6918244588592003e-11
2.2858995695180976e-11
3.172463529212734e-11
4.5037447217011377e-11
1.0351703058774604e-10
1.9075669548519197e-10
3.572170698001013e-10
7.4953614503847e-10
1.8030550106899636e-9
5.219675160869698e-9
1.8977869381187307e-8
4.257432097939619e-8
6.636580263785196e-8
7.117371402878985e-8
6.399840822772876e-8
8.997047420577214e-8
2.4219642211568954e-8
7.598410261235577e-9
8.290395057534473e-9
2.8176051604529165e-8
6.585455049637708e-10
1.1489848708413382e-12
1.1642237462665612e-13
6.592813515170714e-14
2.31283468489297e-14
0.
0.
0.
0.
0.
2.7280709028105177e-14
3.730052537814314e-14
5.1149465563974284e-14
7.03019346139559e-14
4.7236196259846295e-14
0.
0.
3.054667491990677e-14
4.3320135745348827e-14
5.686271494349357e-14
7.570130508387194e-14
1.0438791894663981e-13
1.4799935045707346e-13
2.1353815427271945e-13
3.114500830405999e-13
4.57624304051451e-13
6.764017925797395e-13
1.005309784695701e-12
1.5026577687810236e-12
2.2598991028113005e-12
3.4220521311246504e-12
5.222017767039207e-12
8.039408138491869e-12
1.250377075018506e-11
2.1292958520591397e-10
4.658412772612085e-10
8.203741123094981e-10
1.149722600408168e-9
1.1789783335362397e-9
7.516435447382434e-10
1.029283700719017e-10
1.2860809352828777e-9
2.7088580927769513e-9
4.308302619363939e-9
6.0382893832902134e-9
2.1379652974276312e-9
2.2496895128415168e-9
5.1981573225187466e-9
6.121567606622408e-9
5.48390555157766e-9
4.934601696370156e-9
6.034369010020191e-9
8.223639784014337e-9
4.594917990256108e-9
3.073086662861702e-9
2.3318473004409385e-9
1.8728309189228797e-9
1.5382712801354564e-9
1.2765879426629928e-9
1.0752357405329836e-9
9.389228495775652e-10
8.850493962715687e-10
9.496612329268356e-10
1.205354338827134e-9
1.8014866542271017e-9
2.1778747866679644e-7
3.34478212949493e-7
2.1800936867490997e-6
3.865154666619493e-7
9.768137901900192e-8
5.423901787755078e-10
6.951660462629827e-8
3.678156839980986e-7
1.365015614064063e-7
1.603513073519039e-7
7.172000243831123e-8
1.465564794664862e-7
3.0721034046834514e-7
5.5400479405632005e-8
1.8848576662667585e-7
8.943543996302234e-8
1.6846004489569617e-8
9.907585165248121e-9
2.412379851051344e-8
9.166973775742045e-9
2.1341095213905077e-9
2.562283126161222e-9
4.902190587870918e-9
3.681393348657154e-9
2.783811472775006e-9
8.636669366156123e-10
3.513767528782187e-9
6.23515150550615e-9
9.530235790635289e-9
1.2434830468615513e-8
3.407696386871721e-8
8.105999552994404e-8
9.254230607490283e-8
1.574288899322425e-8
6.593716949391236e-8
1.2219413314360715e-7
1.6238975357102826e-7
1.9366173643274254e-7
2.1747383267548054e-7
2.3212135026074487e-7
2.3509240161211844e-7
2.2551045242776176e-7
1.0857670773671593e-7
4.4736059603051175e-8
3.6382155728465438e-9
6.211054032512598e-8
4.6718426578577136e-8
4.657762440979146e-8
4.805281109027651e-8
6.908437252350241e-9
7.438460548095405e-8
9.850966843600046e-8
8.062131722178121e-8
7.046957936123221e-8
6.216522665379191e-8
5.152994531959313e-8
3.526696116994768e-8
6.770076336197535e-9
5.119713091920872e-8
1.0579465366263613e-7
9.539738780079291e-8
8.666770348731123e-7
2.1539520124437556e-7
9.03755129989498e-6
1.6603603677758239e-6
6.093908365608783e-7
1.779099591626968e-7
3.440089664549814e-8
3.3411676486890444e-7
7.015611551417238e-7
4.391015552664216e-7
5.961684247339447e-7
6.724049242360764e-7
1.5288890683073065e-7
1.28865016922353e-7
4.551910309434685e-8
5.3786056861956285e-8
4.975021622875888e-8
1.866894065051323e-8
5.233186516659513e-9
3.607438872766577e-9
1.6499846082626e-8
1.1910155906291296e-8
1.031704246231997e-8
5.997084114099242e-10
1.0758730552346814e-8
2.2285103666612207e-8
4.140031842637373e-8
7.52165158183385e-8
1.2818654370237297e-7
1.1457330402650826e-7
4.323029909672744e-8
6.922932678254121e-7
2.4587211043299254e-6
2.2100556965760315e-7
7.850260739952319e-7
9.240576645512409e-7
9.444004963743477e-7
9.346816710972784e-7
8.57532295372066e-7
6.819874029811042e-7
4.47266301794407e-7
2.3089782141669383e-7
3.1526781268194347e-7
1.9809041247611323e-7
8.57366805934047e-8
2.8657647931547603e-8
4.265842621364265e-8
7.612404007223557e-8
5.980776425792755e-8
6.130923019644732e-8
5.288578902719809e-8
2.0226603083961366e-8
1.3771847530398776e-7
1.423024129037382e-7
1.2011769545441223e-7
1.0869731199004829e-7
9.908844316671915e-8
8.258764114411402e-8
5.056955042028243e-8
1.8416600276093276e-9
6.816737331870244e-8
1.2066151082362355e-7
1.4851617021019681e-6
1.6561797306487963e-7
0.000014874927857033653
3.230795586954585e-6
1.4843860002061225e-6
6.098505685145068e-7
7.218293667455382e-8
5.276958790940267e-7
1.0652196029190148e-6
8.56541872997995e-7
6.235582633232825e-7
5.541504192598147e-7
8.053165078226995e-10
8.47220344914712e-9
1.0609453141536064e-8
6.149954099141354e-8
7.480430072356682e-8
2.6141154543382583e-8
9.26620438386741e-10
2.832599013919043e-9
3.951050993750665e-9
5.741536363985159e-9
7.566860183800585e-9
6.753559601502176e-9
1.0211932121601505e-8
1.6156809344306766e-8
3.650520362377503e-9
2.4745238276573387e-8
1.8206353016099315e-8
3.4503965640129385e-9
3.0409759837903027e-9
7.14596495230004e-10
1.917953358472014e-11
3.8090176794157805e-13
7.69829370405901e-12
2.421609440970557e-11
1.1988816699570366e-11
1.3177002687845329e-11
1.691824455003402e-11
2.2858995692293014e-11
3.172463526639509e-11
4.503744753475674e-11
1.0351703135591725e-10
1.9075669705905687e-10
3.5721707123711753e-10
7.495361510292034e-10
1.803055029185395e-9
5.219675232319399e-9
1.8977869669779022e-8
4.257432116645012e-8
6.636580298194532e-8
7.11737138171864e-8
6.39984082893938e-8
8.997047478217296e-8
2.4219637512082164e-8
7.598410751495452e-9
8.290395188647423e-9
2.8176050577899276e-8
6.585454674902566e-10
1.1489847646015615e-12
1.1642238970592698e-13
6.592813894747642e-14
2.312834641241083e-14
0.
0.
0.
0.
0.
2.7280713421523814e-14
3.730052587476479e-14
5.1149467386257207e-14
7.030193451017803e-14
4.723619636328864e-14
0.
0.
3.054667132842405e-14
4.332015508566876e-14
5.686272658205289e-14
7.570131088709258e-14
1.0438791264728545e-13
1.4799930501319313e-13
2.135381753837153e-13
3.114500788793698e-13
4.576242700583945e-13
6.764017696273603e-13
1.0053097623769962e-12
1.502657759797239e-12
2.2598990326104768e-12
3.4220520435282365e-12
5.222017748334183e-12
8.039407971748035e-12
1.2503771210427634e-11
2.1292958645839593e-10
4.658412795985355e-10
8.203741165984584e-10
1.1497226058192465e-9
1.178978337181943e-9
7.516435436446897e-10
1.0292837775576886e-10
1.2860809502135388e-9
2.708858114649626e-9
4.308302647563037e-9
6.0382894170672e-9
2.1379653212986434e-9
2.249689507745525e-9
5.1981573391981356e-9
6.121567658384887e-9
5.4839055930368385e-9
4.934601693063306e-9
6.034368940427692e-9
8.22363964713814e-9
4.594917881281314e-9
3.073086600578079e-9
2.331847257901807e-9
1.872830887407612e-9
1.5382712588355557e-9
1.2765879324912822e-9
1.0752357326327516e-9
9.38922837564848e-10
8.850493798919692e-10
9.496612055103346e-10
1.205354290347862e-9
1.801486566142723e-9
2.1778747820044365e-7
3.3447821278290783e-7
2.180093683554878e-6
3.8651546613180956e-7
9.76813788735369e-8
5.423901445002139e-10
6.951660462846468e-8
3.6781568357852544e-7
1.3650156126639955e-7
1.6035130724270104e-7
7.172000250377003e-8
1.4655647880403453e-7
3.072103402395345e-7
5.540047866098629e-8
1.8848576678116087e-7
8.943544008525434e-8
1.6846004556333535e-8
9.907585069189476e-9
2.4123798507773107e-8
9.166973791911204e-9
2.134109527474377e-9
2.562283110907622e-9
4.902190586788207e-9
3.6813933455092423e-9
2.783811473305041e-9
8.636669298765172e-10
3.513767519431615e-9
6.235151491557973e-9
9.53023576949561e-9
1.2434830443041022e-8
3.407696377785363e-8
8.105999532243095e-8
9.254230588720202e-8
1.574288903274576e-8
6.593716929834042e-8
1.2219413287254467e-7
1.623897532564934e-7
1.936617360895114e-7
2.1747383231875232e-7
2.3212134991301108e-7
2.3509240130294784e-7
2.255104521829723e-7
1.085767075843293e-7
4.47360595365032e-8
3.6382155106028384e-9
6.211054026643075e-8
4.671842655664856e-8
4.6577624405806756e-8
4.8052811067130646e-8
6.908437137451625e-9
7.438460561930227e-8
9.850966836801981e-8
8.062131717370154e-8
7.046957932600686e-8
6.216522661830495e-8
5.152994528276259e-8
3.526696112924593e-8
6.7700762908078784e-9
5.119713098879127e-8
1.0579465365048433e-7
9.539738775834225e-8
8.666770346699883e-7
2.1539520160732934e-7
9.037551295345825e-6
1.6603603668124412e-6
6.093908360476651e-7
1.7790995892506984e-7
3.440089675558759e-8
3.34116765113426e-7
7.015611542116291e-7
4.3910155500299695e-7
5.961684243769883e-7
6.724049244763934e-7
1.5288890669062534e-7
1.2886501710378254e-7
4.551910311561548e-8
5.378605678622755e-8
4.975021626256517e-8
1.8668940675319732e-8
5.233186526516672e-9
3.607438857342676e-9
1.6499846078404125e-8
1.1910155900520512e-8
1.0317042459673047e-8
5.997084327316263e-10
1.0758730524531206e-8
2.2285103621753772e-8
4.140031833809637e-8
7.521651563001058e-8
1.2818654333778831e-7
1.1457330412589322e-7
4.323029910001922e-8
6.922932678622029e-7
2.45872110085199e-6
2.2100556981807883e-7
7.850260726997256e-7
9.24057663408706e-7
9.444004953653564e-7
9.346816701857082e-7
8.575322946277437e-7
6.819874025563772e-7
4.4726630177784437e-7
2.3089782172584177e-7
3.1526781263351923e-7
1.9809041232693244e-7
8.573668051391699e-8
2.865764788090998e-8
4.2658426394373326e-8
7.612404004508243e-8
5.980776427015078e-8
6.13092302229806e-8
5.2885789008418446e-8
2.0226603181274427e-8
1.377184755283884e-7
1.4230241280527558e-7
1.2011769538836402e-7
1.0869731194477282e-7
9.908844312322187e-8
8.25876410986927e-8
5.056955036865096e-8
1.8416600898822447e-9
6.816737340307472e-8
1.2066151087919825e-7
1.4851617021159833e-6
1.6561797221287193e-7
0.000014874927860015983
3.2307955859810133e-6
1.4843859993442743e-6
6.098505678510319e-7
7.218293627276573e-8
5.276958796091927e-7
1.065219602562672e-6
8.56541872693041e-7
6.235582628260419e-7
5.541504193925554e-7
8.053164236025514e-10
8.472203496737545e-9
1.0609453032795084e-8
6.14995407188223e-8
7.480430009372199e-8
2.6141154935527212e-8
9.266204560762045e-10
2.8325990011550146e-9
3.951050986488488e-9
5.741536311554028e-9
7.566860241262094e-9
6.753559573927352e-9
1.0211932077316649e-8
1.6156809137646933e-8
3.6505202184004904e-9
2.4745238357382292e-8
1.8206352516428465e-8
3.4503956425850387e-9
3.0409757901422073e-9
7.14596504288201e-10
1.9179534746557953e-11
3.8090268455568293e-13
7.6982934739967e-12
2.4216094698078413e-11
1.1988816631115364e-11
1.3177002369418188e-11
1.6918244741231483e-11
2.285899577912083e-11
3.172463502098986e-11
4.503744732472626e-11
1.0351703077858564e-10
1.9075669760824945e-10
3.5721707028568994e-10
7.495361431259515e-10
1.8030550234490879e-9
5.2196751907595964e-9
1.897786947651886e-8
4.257432104450846e-8
6.636580276471462e-8
7.117371395135045e-8
6.399840824950807e-8
8.997047441762876e-8
2.421964049850915e-8
7.598410440528273e-9
8.290395105220676e-9
2.8176051230616482e-8
6.585454913527885e-10
1.148984798620782e-12
1.1642238102980402e-13
6.592813132328284e-14
2.31283463786192e-14
0.
0.
0.
0.
0.
2.7280709921776212e-14
3.7300523021209286e-14
5.11494637925482e-14
7.030193632757553e-14
4.723619968749453e-14
0.
0.
3.0546670007488164e-14
4.332013030577386e-14
5.686271271773175e-14
7.570130735208482e-14
1.043879228421537e-13
1.479992918798091e-13
2.135381485038663e-13
3.1145001338201804e-13
4.576243293242533e-13
6.764017990333596e-13
1.0053097974140676e-12
1.5026577803688064e-12
2.259899200560006e-12
3.4220521561427813e-12
5.222017728733237e-12
8.039408022226569e-12
1.2503770910001267e-11
2.1292958554925826e-10
4.658412780840572e-10
8.203741137145659e-10
1.1497226023422796e-9
1.1789783347404226e-9
7.516435443975216e-10
1.0292837276209868e-10
1.2860809408725542e-9
2.7088581007763627e-9
4.308302630093297e-9
6.03828939542801e-9
2.1379653063069424e-9
2.2496895109286686e-9
5.1981573296353594e-9
6.121567634275187e-9
5.483905567507762e-9
4.934601694658382e-9
6.0343689781437274e-9
8.223639727939629e-9
4.594917963703208e-9
3.0730866375804716e-9
2.331847289321334e-9
1.8728309083837244e-9
1.53827127085214e-9
1.2765879390515046e-9
1.0752357412713693e-9
9.389228443904153e-10
8.850493905637267e-10
9.496612221062953e-10
1.2053543226455854e-9
1.801486621632821e-9
2.177874784972812e-7
3.344782128852432e-7
2.1800936856046396e-6
3.865154664678092e-7
9.76813789642308e-8
5.423901659261307e-10
6.951660462671573e-8
3.6781568384533436e-7
1.3650156135527466e-7
1.6035130731211738e-7
7.17200024630316e-8
1.4655647923489944e-7
3.0721034039091796e-7
5.540047912539662e-8
1.8848576668014446e-7
8.943544000751156e-8
1.6846004514125248e-8
9.907585110460204e-9
2.4123798509395126e-8
9.166973781701921e-9
2.1341095235251916e-9
2.5622831200912167e-9
4.9021905875223545e-9
3.681393347442959e-9
2.7838114731602417e-9
8.636669342406865e-10
3.513767525250257e-9
6.2351515000171065e-9
9.530235782510122e-9
1.2434830460828474e-8
3.407696383301372e-8
8.105999545511187e-8
9.254230600611843e-8
1.5742889007126365e-8
6.593716942296363e-8
1.2219413304437126e-7
1.6238975345668426e-7
1.936617363082183e-7
2.174738325451808e-7
2.3212135013381944e-7
2.3509240149898785e-7
2.2551045233901738e-7
1.0857670768076287e-7
4.4736059578823214e-8
3.638215551162251e-9
6.211054030376659e-8
4.671842657059297e-8
4.6577624408503504e-8
4.805281108056737e-8
6.908437205063129e-9
7.438460552957464e-8
9.850966840735801e-8
8.062131720628847e-8
7.04695793474525e-8
6.216522663872783e-8
5.152994530692534e-8
3.5266961156019166e-8
6.77007632377215e-9
5.119713094413076e-8
1.0579465365780657e-7
9.539738778473429e-8
8.666770347979745e-7
2.153952013759176e-7
9.037551298239151e-6
1.6603603674242599e-6
6.093908363738537e-7
1.779099590771775e-7
3.440089668688492e-8
3.341167649572559e-7
7.015611548033303e-7
4.391015551701911e-7
5.961684245944897e-7
6.724049243069746e-7
1.5288890678002233e-7
1.2886501698830781e-7
4.551910309443743e-8
5.3786056824612714e-8
4.9750216243097207e-8
1.8668940659513224e-8
5.23318652093992e-9
3.607438866780644e-9
1.6499846081066863e-8
1.191015590416918e-8
1.0317042461047821e-8
5.997084195002319e-10
1.075873054276164e-8
2.2285103648940307e-8
4.140031839516299e-8
7.521651575294542e-8
1.2818654357486688e-7
1.1457330405893905e-7
4.323029910426019e-8
6.922932678170834e-7
2.4587211030625634e-6
2.2100556971921905e-7
7.850260735214293e-7
9.240576641354843e-7
9.444004960072094e-7
9.346816707653248e-7
8.575322951016975e-7
6.819874028260449e-7
4.4726630178858877e-7
2.3089782153039146e-7
3.152678126633808e-7
1.9809041242222555e-7
8.573668056340177e-8
2.8657647911930495e-8
4.265842627562602e-8
7.612404006244283e-8
5.980776426246639e-8
6.130923020582973e-8
5.2885789024482664e-8
2.022660311852868e-8
1.3771847538681418e-7
1.4230241286770382e-7
1.2011769543267544e-7
1.0869731197469971e-7
9.908844315094204e-8
8.258764112268188e-8
5.056955040492377e-8
1.8416600513876435e-9
6.816737335294433e-8
1.206615108447479e-7
1.4851617021088164e-6
1.6561797275592042e-7
0.00001487492785812909
3.2307955865989894e-6
1.4843859998926506e-6
6.098505682730192e-7
7.218293652824075e-8
5.276958792818354e-7
1.0652196027889844e-6
8.565418728875439e-7
6.23558263119761e-7
5.541504193199275e-7
8.053164804355391e-10
8.472203462226988e-9
1.060945309880951e-8
6.149954089487803e-8
7.48043004871155e-8
2.6141154686995212e-8
9.266204445580366e-10
2.8325990091691143e-9
3.951050991193608e-9
5.7415363452460455e-9
7.566860205432807e-9
6.7535595914717735e-9
1.0211932105625285e-8
1.6156809268529114e-8
3.6505203099507685e-9
2.474523830589519e-8
1.8206352833902796e-8
3.4503962281636226e-9
3.0409759132065534e-9
7.14596500326024e-10
1.9179533887865417e-11
3.809024393325383e-13
7.698293752194102e-12
2.4216094519106036e-11
1.1988816659589102e-11
1.3177002416788028e-11
1.6918244773338375e-11
2.2858995859903025e-11
3.172463548861656e-11
4.503744777702784e-11
1.0351703106928592e-10
1.9075669784370287e-10
3.5721707134074925e-10
7.49536148611025e-10
1.8030550314310326e-9
5.219675218007813e-9
1.8977869592423156e-8
4.25743211234968e-8
6.636580290861998e-8
7.117371386608405e-8
6.3998408274704e-8
8.997047464903664e-8
2.4219638597307387e-8
7.598410637911638e-9
8.29039515799725e-9
2.8176050815420476e-8
6.585454762597844e-10
1.1489847607514298e-12
1.1642238942584604e-13
6.592813370272211e-14
2.3128346257385292e-14
0.
0.
0.
0.
0.
2.7280712339834506e-14
3.730052347089772e-14
5.114946447269076e-14
7.030193248537446e-14
4.723620377094598e-14
0.
0.
3.054666018170451e-14
4.332013745590679e-14
5.686272570532228e-14
7.5701325773176e-14
1.0438789300376317e-13
1.4799929235501263e-13
2.1353814849577929e-13
3.114500868023862e-13
4.57624295418966e-13
6.764017742726438e-13
1.0053097946926593e-12
1.502657731250204e-12
2.2598991709022155e-12
3.422052044632223e-12
5.222017591369427e-12
8.039407881083595e-12
1.2503770859773203e-11
2.1292958603226973e-10
4.658412790049859e-10
8.203741157280762e-10
1.1497226048331347e-9
1.1789783361211372e-9
7.516435437744513e-10
1.0292837580295275e-10
1.286080946919025e-9
2.708858109578749e-9
4.308302641120225e-9
6.038289409241095e-9
2.1379653160445746e-9
2.2496895083808457e-9
5.198157333543763e-9
6.121567652849363e-9
5.483905586986155e-9
4.9346017092966064e-9
6.034368970353835e-9
8.223639671321505e-9
4.594917912434924e-9
3.0730865997722713e-9
2.3318472647028458e-9
1.872830894245633e-9
1.5382712626256486e-9
1.2765879352801066e-9
1.0752357345930555e-9
9.389228401328427e-10
8.850493840036363e-10
9.496612117862682e-10
1.2053543015451582e-9
1.8014865866497732e-9
2.1778747830847683e-7
3.3447821282443653e-7
2.1800936842759757e-6
3.865154662480315e-7
9.768137890879925e-8
5.423901524754096e-10
6.951660462701804e-8
3.678156836772913e-7
1.3650156129883252e-7
1.6035130726791039e-7
7.172000249318586e-8
1.4655647895960057e-7
3.0721034029852366e-7
5.540047879029905e-8
1.8848576674617606e-7
8.943544005691537e-8
1.6846004541692944e-8
9.907585073210141e-9
2.4123798509338927e-8
9.16697378799735e-9
2.1341095259902717e-9
2.562283114468422e-9
4.902190587027148e-9
3.681393346263676e-9
2.783811473807894e-9
8.636669319562357e-10
3.5137675216217447e-9
6.23515149438383e-9
9.530235773625435e-9
1.2434830448985288e-8
3.407696379856106e-8
8.105999537214117e-8
9.254230593158387e-8
1.5742889022374337e-8
6.593716934376302e-8
1.2219413293444234e-7
1.623897533291709e-7
1.9366173616907908e-7
2.1747383240148928e-7
2.3212134999373398e-7
2.3509240137470228e-7
2.255104522402195e-7
1.0857670761972294e-7
4.473605955313933e-8
3.6382155258104754e-9
6.21105402817388e-8
4.671842656172972e-8
4.657762440752195e-8
4.8052811073070875e-8
6.908437170612933e-9
7.438460558437255e-8
9.850966838613162e-8
8.062131718343019e-8
7.046957933339805e-8
6.21652266252899e-8
5.152994529137314e-8
3.526696113667111e-8
6.770076302860122e-9
5.119713097311954e-8
1.0579465365399012e-7
9.539738776821104e-8
8.666770347204411e-7
2.153952015186978e-7
9.03755129639912e-6
1.660360367033107e-6
6.093908361661088e-7
1.7790995898108546e-7
3.440089673018626e-8
3.3411676505591095e-7
7.015611544277282e-7
4.39101555064028e-7
5.961684244421349e-7
6.724049243921298e-7
1.5288890675329686e-7
1.2886501706169107e-7
4.5519103097907475e-8
5.3786056815524785e-8
4.975021625713695e-8
1.8668940669646875e-8
5.233186524053722e-9
3.6074388611373e-9
1.64998460794052e-8
1.1910155901921518e-8
1.0317042460403191e-8
5.997084282881381e-10
1.075873053187166e-8
2.2285103631964453e-8
4.1400318360411357e-8
7.521651567652808e-8
1.2818654340511216e-7
1.145733040932183e-7
4.323029910428538e-8
6.922932678321297e-7
2.45872110165627e-6
2.2100556979418946e-7
7.850260729952482e-7
9.240576636727952e-7
9.444004955988957e-7
9.346816703969211e-7
8.575322948003055e-7
6.819874026551527e-7
4.4726630178161996e-7
2.3089782165390376e-7
3.152678126444537e-7
1.980904123613972e-7
8.573668053236652e-8
2.8657647891987756e-8
4.265842635237295e-8
7.61240400515943e-8
5.980776426733476e-8
6.130923021583242e-8
5.288578900981447e-8
2.022660315743328e-8
1.3771847547505318e-7
1.4230241282158007e-7
1.2011769540128763e-7
1.0869731195468525e-7
9.90884431350457e-8
8.258764110604427e-8
5.056955038229291e-8
1.8416600748749326e-9
6.816737338478364e-8
1.2066151086842002e-7
1.4851617021132157e-6
1.6561797240962675e-7
0.000014874927859340837
3.2307955862069085e-6
1.4843859995436362e-6
6.098505680041156e-7
7.218293636569476e-8
5.276958794900736e-7
1.06521960264493e-6
8.565418727627243e-7
6.235582629489823e-7
5.541504193399069e-7
8.05316450660045e-10
8.472203485035174e-9
1.0609453053349316e-8
6.149954077596704e-8
7.480430023377851e-8
2.6141154845981192e-8
9.266204518548092e-10
2.8325990038745305e-9
3.951050988402868e-9
5.741536323879447e-9
7.566860229652844e-9
6.753559580371138e-9
1.0211932087572811e-8
1.6156809185378437e-8
3.6505202517290453e-9
2.47452383387704e-8
1.8206352632171434e-8
3.450395856163299e-9
3.040975835016232e-9
7.145965026721381e-10
1.9179534463135964e-11
3.809023187329424e-13
7.698293746979828e-12
2.421609465758166e-11
1.1988816771985521e-11
1.3177002351677081e-11
1.6918244839749624e-11
2.2858995763328622e-11
3.172463533042812e-11
4.503744751961184e-11
1.035170308930341e-10
1.907566966106436e-10
3.57217071660305e-10
7.495361460608997e-10
1.8030550209254554e-9
5.219675201820658e-9
1.8977869535446264e-8
4.257432107413929e-8
6.636580281860105e-8
7.117371392081145e-8
6.399840825893255e-8
8.997047450799028e-8
2.421963980532105e-8
7.59841051187098e-9
8.290395124682883e-9
2.8176051079000976e-8
6.58545485794856e-10
1.1489848111320543e-12
1.1642238736250206e-13
6.592813438797682e-14
2.3128346565055894e-14
0.
0.
0.
0.
0.
2.7280711639573302e-14
3.73005221038989e-14
5.1149463444104453e-14
7.030193725201445e-14
4.7236208954215766e-14
0.
0.
3.0546669894257506e-14
4.332012380717503e-14
5.686272813682515e-14
7.570129508476087e-14
1.0438790329559868e-13
1.4799927490202654e-13
2.1353813148791202e-13
3.114500751211928e-13
4.576243338130637e-13
6.764018380219364e-13
1.0053097501516713e-12
1.5026577192712103e-12
2.259899225877222e-12
3.422052119057442e-12
5.222017685018239e-12
8.03940781944048e-12
1.250377110785202e-11
2.1292958572116286e-10
4.658412785517557e-10
8.203741145799594e-10
1.1497226030736853e-9
1.1789783352575064e-9
7.516435442641637e-10
1.0292837416059884e-10
1.286080942796112e-9
2.7088581043322533e-9
4.308302634079882e-9
6.038289400436486e-9
2.137965309308388e-9
2.2496895096051685e-9
5.198157329733166e-9
6.121567636643119e-9
5.48390556281159e-9
4.934601692840146e-9
6.0343689766549644e-9
8.223639708760264e-9
4.594917921828736e-9
3.0730866272076552e-9
2.3318472779031847e-9
1.872830903479416e-9
1.5382712688943593e-9
1.2765879364657978e-9
1.0752357370759146e-9
9.389228425888275e-10
8.850493875750765e-10
9.496612183204983e-10
1.2053543142066675e-9
1.8014866085556888e-9
2.1778747842940108e-7
3.344782128669013e-7
2.1800936851092367e-6
3.8651546638533267e-7
9.768137894425966e-8
5.423901618147822e-10
6.95166046267412e-8
3.678156837827527e-7
1.3650156133458946e-7
1.6035130729582634e-7
7.172000246869359e-8
1.465564791349815e-7
3.072103403500121e-7
5.540047903152634e-8
1.8848576670737877e-7
8.943544002556218e-8
1.6846004522369032e-8
9.90758511218493e-9
2.4123798509083017e-8
9.166973783502973e-9
2.13410952458956e-9
2.5622831180445246e-9
4.902190587347687e-9
3.681393347200488e-9
2.783811473174154e-9
8.636669336748084e-10
3.513767523929471e-9
6.235151499528565e-9
9.530235779277566e-9
1.243483045684919e-8
3.407696381976256e-8
8.105999542505439e-8
9.254230597890729e-8
1.5742889013034247e-8
6.593716939505807e-8
1.2219413300437225e-7
1.6238975341087593e-7
1.9366173625709104e-7
2.174738324934453e-7
2.3212135008232982e-7
2.3509240145357786e-7
2.2551045230301194e-7
1.0857670765909721e-7
4.4736059568828536e-8
3.6382155438984967e-9
6.211054029450354e-8
4.6718426567342706e-8
4.657762440827144e-8
4.8052811077434795e-8
6.908437196989173e-9
7.438460555475834e-8
9.850966840097417e-8
8.062131719748532e-8
7.046957934323096e-8
6.216522663426603e-8
5.1529945300961405e-8
3.526696114880147e-8
6.77007631627167e-9
5.1197130953510415e-8
1.0579465365607997e-7
9.53973877786351e-8
8.666770347684061e-7
2.1539520143444623e-7
9.037551297540534e-6
1.6603603672865527e-6
6.09390836296274e-7
1.7790995904261983e-7
3.440089670254586e-8
3.341167649931774e-7
7.015611546661424e-7
4.391015551316058e-7
5.961684245540426e-7
6.724049243568353e-7
1.528889067476791e-7
1.2886501701499107e-7
4.5519103090139554e-8
5.3786056827299065e-8
4.975021624744273e-8
1.8668940663375416e-8
5.233186521286777e-9
3.6074388642795264e-9
1.6499846080547532e-8
1.1910155903410474e-8
1.0317042460928755e-8
5.997084227917925e-10
1.0758730538177696e-8
2.2285103641953172e-8
4.1400318379168776e-8
7.521651573056555e-8
1.2818654351448682e-7
1.1457330404290821e-7
4.323029910541229e-8
6.922932678126522e-7
2.4587211025509902e-6
2.2100556975263325e-7
7.850260733294226e-7
9.24057663966022e-7
9.444004958579611e-7
9.346816706301904e-7
8.575322949909975e-7
6.819874027635293e-7
4.472663017859744e-7
2.3089782157480648e-7
3.1526781265662645e-7
1.9809041239927959e-7
8.573668055239888e-8
2.865764790512246e-8
4.265842630672232e-8
7.612404005848849e-8
5.980776426422472e-8
6.130923020944163e-8
5.2885789018093534e-8
2.0226603133873368e-8
1.3771847542096144e-7
1.4230241284389955e-7
1.2011769542064392e-7
1.0869731196688362e-7
9.908844314335816e-8
8.258764111972077e-8
5.056955039319681e-8
1.841660056448272e-9
6.816737336877404e-8
1.2066151085465965e-7
1.4851617021100596e-6
1.6561797263193105e-7
0.00001487492785858614
3.2307955864580673e-6
1.4843859997647395e-6
6.098505681750334e-7
7.218293646830252e-8
5.276958793581284e-7
1.0652196027362505e-6
8.565418728425132e-7
6.235582630599398e-7
5.54150419305581e-7
8.053164647149185e-10
8.472203478962309e-9
1.060945308503712e-8
6.14995408515561e-8
7.480430040585102e-8
2.6141154742515082e-8
9.266204474811856e-10
2.832599007814959e-9
3.951050989958445e-9
5.74153633760454e-9
7.566860213714556e-9
6.7535595872239265e-9
1.0211932098961194e-8
1.6156809238963316e-8
3.650520288368613e-9
2.4745238317881784e-8
1.820635276030599e-8
3.450396092385781e-9
3.040975884672172e-9
7.145964989398894e-10
1.917953429444302e-11
3.8090236636845445e-13
7.698293730814273e-12
2.4216094653127816e-11
1.1988816901758188e-11
1.3177002498662598e-11
1.6918244840385296e-11
2.2858995791836633e-11
3.172463534220839e-11
4.503744744644875e-11
1.0351703068445065e-10
1.907566969942026e-10
3.572170715373741e-10
7.495361471632179e-10
1.8030550263094133e-9
5.219675209367167e-9
1.8977869581239323e-8
4.257432110679064e-8
6.636580287898773e-8
7.117371388534712e-8
6.399840826974853e-8
8.99704745962976e-8
2.421963903738654e-8
7.598410592178501e-9
8.290395145469313e-9
2.8176050912515906e-8
6.585454797155673e-10
1.1489847694852593e-12
1.1642239177998124e-13
6.592813027670441e-14
2.3128346421475195e-14
0.
0.
0.
0.
0.
2.72807064857264e-14
3.730052896457878e-14
5.114946658698671e-14
7.030192998210083e-14
4.7236200930400625e-14
0.
0.
3.0546659477904724e-14
4.332014851254556e-14
5.686272896856308e-14
7.570132255459587e-14
1.0438790933881933e-13
1.4799928544779466e-13
2.1353812634511086e-13
3.114500432380649e-13
4.576242442221802e-13
6.764017401075257e-13
1.0053098851136764e-12
1.5026578312510563e-12
2.2598991507761216e-12
3.4220520289395372e-12
5.222017791942315e-12
8.039407963034272e-12
1.2503771072163966e-11
2.12929585996989e-10
4.65841278963296e-10
8.203741153461433e-10
1.1497226040950549e-9
1.1789783360077472e-9
7.516435442444372e-10
1.0292837516279749e-10
1.2860809455033203e-9
2.7088581076916505e-9
4.308302638806523e-9
6.038289406455469e-9
2.137965313141531e-9
2.2496895080331887e-9
5.19815733282526e-9
6.121567644110533e-9
5.4839055733720694e-9
4.93460170905293e-9
6.034368988822312e-9
8.223639686894082e-9
4.594917924994574e-9
3.0730866185129477e-9
2.3318472714441622e-9
1.8728309012428053e-9
1.5382712637709393e-9
1.2765879333855834e-9
1.0752357380309517e-9
9.38922841519861e-10
8.850493848789934e-10
9.496612133676973e-10
1.2053543069568362e-9
1.8014865940930175e-9
2.177874783520958e-7
3.344782128436712e-7
2.180093684602327e-6
3.8651546629941446e-7
9.768137892013821e-8
5.423901554386328e-10
6.951660462685285e-8
3.678156837145623e-7
1.365015613120906e-7
1.6035130727805983e-7
7.172000248293229e-8
1.4655647903335372e-7
3.072103403158203e-7
5.540047887685392e-8
1.8848576673037249e-7
8.943544004547277e-8
1.6846004533587242e-8
9.907585085774687e-9
2.412379850844218e-8
9.166973786484266e-9
2.1341095257687507e-9
2.562283115571645e-9
4.902190587134954e-9
3.681393346608795e-9
2.7838114733868652e-9
8.636669321468371e-10
3.513767521911683e-9
6.23515149520788e-9
9.530235776085839e-9
1.2434830450214931e-8
3.407696380714123e-8
8.10599953887851e-8
9.254230594723335e-8
1.5742889017986184e-8
6.593716936278938e-8
1.2219413296084963e-7
1.623897533602097e-7
1.936617362017653e-7
2.1747383243473442e-7
2.3212135002526222e-7
2.3509240140335343e-7
2.2551045226242956e-7
1.0857670763388946e-7
4.473605955737305e-8
3.6382155301621084e-9
6.211054028489725e-8
4.6718426563735895e-8
4.657762440750121e-8
4.805281107432302e-8
6.908437180921846e-9
7.438460558115985e-8
9.850966838773518e-8
8.062131718867981e-8
7.046957933604362e-8
6.216522662917304e-8
5.1529945293058336e-8
3.526696114269684e-8
6.770076307634273e-9
5.119713096602407e-8
1.057946536529401e-7
9.53973877716805e-8
8.666770347360625e-7
2.1539520148758866e-7
9.037551296785675e-6
1.6603603671265873e-6
6.09390836213483e-7
1.7790995900302154e-7
3.440089671871527e-8
3.3411676503400556e-7
7.015611545148717e-7
4.3910155508864537e-7
5.961684244753208e-7
6.724049243636089e-7
1.5288890671672504e-7
1.288650170446333e-7
4.551910310022249e-8
5.3786056809747934e-8
4.975021625328057e-8
1.8668940667579502e-8
5.233186522958292e-9
3.6074388615615052e-9
1.649984607981429e-8
1.1910155902480252e-8
1.0317042461022162e-8
5.997084259748705e-10
1.0758730535010686e-8
2.2285103635273682e-8
4.140031837223013e-8
7.521651568661031e-8
1.2818654343922472e-7
1.1457330406933722e-7
4.3230299095106676e-8
6.922932678313948e-7
2.458721101983271e-6
2.2100556977225191e-7
7.850260731194588e-7
9.240576637801723e-7
9.444004956934276e-7
9.346816704822544e-7
8.57532294870197e-7
6.819874026944961e-7
4.4726630178331906e-7
2.3089782162511041e-7
3.152678126489995e-7
1.9809041237555742e-7
8.573668054039066e-8
2.8657647896793077e-8
4.265842633553512e-8
7.61240400541762e-8
5.980776426609782e-8
6.130923021375219e-8
5.2885789014386216e-8
2.0226603150037704e-8
1.3771847545803756e-7
1.4230241283662266e-7
1.2011769541079218e-7
1.0869731196045497e-7
9.908844313660047e-8
8.258764111054955e-8
5.0569550382069726e-8
1.8416600708339361e-9
6.816737337762506e-8
1.2066151085877287e-7
1.4851617021136032e-6
1.656179724891886e-7
0.000014874927859079004
3.230795586298855e-6
1.4843859996247237e-6
6.098505680670016e-7
7.218293640293475e-8
5.276958794418876e-7
1.0652196026787742e-6
8.565418727918667e-7
6.235582629785938e-7
5.541504193550076e-7
8.053164544608527e-10
8.472203477167759e-9
1.06094530690535e-8
6.149954079364973e-8
7.480430029849735e-8
2.6141154809514637e-8
9.266204498564808e-10
2.8325990055210666e-9
3.951050988917885e-9
5.741536328395174e-9
7.566860223130679e-9
6.753559583068375e-9
1.0211932091373394e-8
1.6156809204992782e-8
3.6505202648077613e-9
2.4745238331188785e-8
1.8206352678879206e-8
3.4503959421506647e-9
3.040975853083462e-9
7.1459650119078e-10
1.9179534220002718e-11
3.8090222340657306e-13
7.698293962047127e-12
2.421609459913904e-11
1.1988816716927242e-11
1.3177002425528223e-11
1.6918244620828895e-11
2.2858995895071536e-11
3.1724635039003487e-11
4.503744733098364e-11
1.0351703108098333e-10
1.9075669764118987e-10
3.572170728432816e-10
7.495361449463939e-10
1.803055023622827e-9
5.219675200947056e-9
1.897786953982189e-8
4.257432108638812e-8
6.636580283725882e-8
7.117371390547073e-8
6.399840826359762e-8
8.997047453547873e-8
2.4219639525503838e-8
7.59841054128282e-9
8.290395132286537e-9
2.8176051017941782e-8
6.585454836418684e-10
1.1489848312635392e-12
1.1642238977300815e-13
6.592813214799985e-14
2.3128346527525512e-14
0.
0.
0.
0.
0.
2.7280712484622144e-14
3.73005229762319e-14
5.114946175885109e-14
7.03019331197713e-14
4.7236204938645887e-14
0.
0.
3.0546653756589675e-14
4.332013830178696e-14
5.686272666037126e-14
7.570130621276952e-14
1.0438789514642849e-13
1.4799929715967524e-13
2.1353817127653386e-13
3.114500443066845e-13
4.576243516694064e-13
6.764018054075516e-13
1.00530978643358e-12
1.5026577764859303e-12
2.259899092839113e-12
3.4220521298847394e-12
5.222017781553356e-12
8.039407850664537e-12
1.2503770955529716e-11
2.1292958594577887e-10
4.658412786980812e-10
8.203741146444901e-10
1.1497226036748111e-9
1.1789783351360806e-9
7.516435440843034e-10
1.0292837422614707e-10
1.2860809441434468e-9
2.7088581050921846e-9
4.308302635511139e-9
6.0382894029350705e-9
2.137965310858458e-9
2.2496895081415667e-9
5.1981573317414556e-9
6.121567639551782e-9
5.483905577248813e-9
4.934601700299876e-9
6.0343689726565405e-9
8.223639700659437e-9
4.594917929460938e-9
3.073086627607326e-9
2.331847279749349e-9
1.8728309043364996e-9
1.5382712655907292e-9
1.2765879357353733e-9
1.0752357366021327e-9
9.389228416732782e-10
8.850493868253312e-10
9.496612176257125e-10
1.2053543122296866e-9
1.8014866032525103e-9
2.1778747840244306e-7
3.3447821285433134e-7
2.1800936849306292e-6
3.8651546635519613e-7
9.768137893606333e-8
5.423901597319497e-10
6.95166046269972e-8
3.6781568375973586e-7
1.3650156132657576e-7
1.6035130728935093e-7
7.172000247684006e-8
1.4655647909483073e-7
3.0721034034742425e-7
5.540047894745388e-8
1.884857667147533e-7
8.943544003279831e-8
1.6846004525571654e-8
9.907585130783274e-9
2.412379850943581e-8
9.166973784969544e-9
2.134109524932417e-9
2.56228311809172e-9
4.902190587304959e-9
3.681393346849969e-9
2.783811472745721e-9
8.636669331969136e-10
3.513767523179087e-9
6.235151497503086e-9
9.530235778400388e-9
1.2434830453468683e-8
3.4076963815692496e-8
8.105999541031e-8
9.25423059669628e-8
1.5742889015659365e-8
6.593716938205266e-8
1.2219413298866084e-7
1.6238975339242038e-7
1.9366173623747826e-7
2.1747383247237133e-7
2.3212135006112853e-7
2.3509240143509496e-7
2.2551045228837902e-7
1.0857670765055885e-7
4.4736059564306253e-8
3.6382155375641064e-9
6.211054029159352e-8
4.671842656612979e-8
4.6577624407314826e-8
4.8052811078085846e-8
6.908437182702071e-9
7.438460556342638e-8
9.850966840135945e-8
8.062131719630808e-8
7.046957934094174e-8
6.21652266323418e-8
5.1529945296610806e-8
3.526696114696936e-8
6.7700763153027254e-9
5.11971309616924e-8
1.0579465365562489e-7
9.539738777592377e-8
8.666770347605388e-7
2.1539520144870357e-7
9.037551297274696e-6
1.660360367226985e-6
6.093908362700746e-7
1.7790995902716873e-7
3.440089670827856e-8
3.341167650081458e-7
7.015611546109272e-7
4.3910155511598447e-7
5.961684245340222e-7
6.724049243488117e-7
1.5288890676678834e-7
1.2886501702598966e-7
4.551910310182278e-8
5.3786056810304613e-8
4.975021624874117e-8
1.8668940665218613e-8
5.233186522193025e-9
3.607438863901513e-9
1.649984608028945e-8
1.191015590295098e-8
1.0317042460726349e-8
5.997084230581715e-10
1.0758730536944856e-8
2.2285103640901663e-8
4.140031837685409e-8
7.5216515715754e-8
1.2818654352515118e-7
1.1457330407580508e-7
4.323029910125208e-8
6.9229326782467e-7
2.458721102340134e-6
2.2100556976496717e-7
7.850260732541763e-7
9.240576638988541e-7
9.444004957977756e-7
9.346816705763139e-7
8.575322949473043e-7
6.819874027378313e-7
4.4726630178547725e-7
2.308978215935361e-7
3.1526781265473534e-7
1.9809041239062047e-7
8.573668054786468e-8
2.8657647902727555e-8
4.2658426318559854e-8
7.61240400570716e-8
5.980776426493836e-8
6.130923021121278e-8
5.288578901871089e-8
2.0226603134769595e-8
1.3771847543385183e-7
1.4230241284156878e-7
1.2011769541696332e-7
1.0869731196415115e-7
9.90884431406298e-8
8.258764111695638e-8
5.056955038989845e-8
1.8416600647917228e-9
6.816737337148732e-8
1.2066151085681511e-7
1.485161702111016e-6
1.6561797258081377e-7
0.000014874927858723423
3.2307955864005525e-6
1.4843859997137636e-6
6.098505681370608e-7
7.218293644446786e-8
5.276958793885347e-7
1.0652196027152593e-6
8.565418728229932e-7
6.235582630294675e-7
5.541504193361348e-7
8.053164530296186e-10
8.472203477897608e-9
1.0609453078981084e-8
6.14995408421168e-8
7.48043003671517e-8
2.614115476930426e-8
9.266204483605787e-10
2.832599006341527e-9
3.951050989837608e-9
5.741536334673964e-9
7.566860216426968e-9
6.75355958582668e-9
1.0211932096285935e-8
1.615680922648224e-8
3.650520280014112e-9
2.4745238322760453e-8
1.820635273060747e-8
3.450396037527839e-9
3.040975873175736e-9
7.145964990368963e-10
1.917953437961873e-11
3.8090208267594695e-13
7.698293767941997e-12
2.4216094577578664e-11
1.198881669837921e-11
1.3177002663429793e-11
1.6918244660294063e-11
2.2858995747443152e-11
3.172463527485449e-11
4.503744716090511e-11
1.0351703103127889e-10
1.9075669683213713e-10
3.572170714838712e-10
7.495361472485231e-10
1.8030550220741652e-9
5.219675203759103e-9
1.8977869566450168e-8
4.257432109987985e-8
6.636580286011653e-8
7.117371389302447e-8
6.3998408266531e-8
8.997047457043611e-8
2.4219639219851013e-8
7.598410573549833e-9
8.290395140856348e-9
2.817605095022856e-8
6.585454811180008e-10
1.148984814514104e-12
1.1642238442025576e-13
6.592813118614306e-14
2.3128346339090143e-14
0.
0.
0.
0.
0.
2.7280712719807334e-14
3.730052745353883e-14
5.114946242852514e-14
7.030193361273697e-14
4.723620699799787e-14
0.
0.
3.054667837295608e-14
4.332014472406935e-14
5.686272352553568e-14
7.570129146041927e-14
1.0438794316747941e-13
1.4799932175782408e-13
2.1353817550027978e-13
3.11450075516104e-13
4.576243015426042e-13
6.764017534035723e-13
1.005309761252938e-12
1.5026578026435708e-12
2.2598991113377967e-12
3.4220520622788806e-12
5.22201769070641e-12
8.039408034451634e-12
1.2503770969050001e-11
2.1292958601876905e-10
4.658412787381854e-10
8.203741149551847e-10
1.1497226037120371e-9
1.1789783354137728e-9
7.516435440069126e-10
1.029283749481131e-10
1.286080945154241e-9
2.708858107067068e-9
4.308302637723218e-9
6.038289404897111e-9
2.137965312453908e-9
2.2496895096179927e-9
5.198157332117124e-9
6.121567645846791e-9
5.4839055772063725e-9
4.934601695385825e-9
6.034368962378136e-9
8.223639681833217e-9
4.594917923154582e-9
3.07308662084199e-9
2.331847273252468e-9
1.872830901161556e-9
1.5382712674754623e-9
1.276587935469959e-9
1.0752357364906448e-9
9.389228424669242e-10
8.850493852301935e-10
9.496612146617327e-10
1.2053543089908218e-9
1.8014865968254153e-9
2.177874783675756e-7
3.3447821284881705e-7
2.1800936847106637e-6
3.865154663206296e-7
9.76813789248281e-8
5.42390158154312e-10
6.951660462690698e-8
3.6781568373173565e-7
1.3650156131728301e-7
1.6035130728250963e-7
7.172000247778237e-8
1.4655647905286433e-7
3.072103403257616e-7
5.540047891436479e-8
1.8848576672242395e-7
8.943544004088484e-8
1.6846004531856883e-8
9.907585092702571e-9
2.4123798508759074e-8
9.166973786091132e-9
2.134109524922958e-9
2.562283116751095e-9
4.9021905871914e-9
3.6813933466678287e-9
2.7838114725704727e-9
8.636669327802948e-10
3.5137675225680158e-9
6.2351514965710696e-9
9.530235775813342e-9
1.2434830452692201e-8
3.407696381311796e-8
8.105999539623858e-8
9.254230595478342e-8
1.5742889017489535e-8
6.593716937008789e-8
1.221941329701309e-7
1.623897533712059e-7
1.9366173621456626e-7
2.1747383244822731e-7
2.3212135003917796e-7
2.3509240141510234e-7
2.2551045227264192e-7
1.085767076388407e-7
4.473605956056257e-8
3.6382155342323085e-9
6.21105402877511e-8
4.671842656446388e-8
4.657762440770046e-8
4.8052811074250964e-8
6.908437183026438e-9
7.438460557460078e-8
9.850966838706142e-8
8.062131719163372e-8
7.046957933837546e-8
6.216522662992828e-8
5.1529945297521975e-8
3.526696114322452e-8
6.770076307193419e-9
5.1197130967023416e-8
1.0579465365525761e-7
9.539738777382383e-8
8.666770347429791e-7
2.1539520147603365e-7
9.037551296993845e-6
1.660360367164222e-6
6.093908362345721e-7
1.7790995901213284e-7
3.440089671571173e-8
3.341167650246493e-7
7.015611545496988e-7
4.391015550985711e-7
5.961684245119725e-7
6.724049243747443e-7
1.5288890673676156e-7
1.2886501703802277e-7
4.55191031059565e-8
5.3786056814000066e-8
4.9750216250290574e-8
1.8668940665958136e-8
5.233186522216584e-9
3.6074388630086006e-9
1.6499846080046168e-8
1.1910155902681459e-8
1.031704246021067e-8
5.997084245561536e-10
1.0758730535491075e-8
2.228510363827252e-8
4.140031836972378e-8
7.521651569324212e-8
1.2818654348338568e-7
1.1457330405842575e-7
4.3230299102362016e-8
6.922932678342114e-7
2.458721102116115e-6
2.2100556978001502e-7
7.850260731661593e-7
9.240576638232112e-7
9.444004957317563e-7
9.346816705164854e-7
