# Supplementary material for: Observability and Controllability of Nonlinear Networks: The Role of Symmetry
Source: Phys Rev X. Author manuscript; Available in PMC 2018 Nov 13. (PMC6234006; doi:10.1103/PhysRevX.5.011005)
Supplement: Code Archive [file NIHMS982008-supplement-Code_Archive.zip › MathematicaData/FNCtrlbDELTAHetN2M1ChaosK8IC1]

1.663069284627563e-8
4.135714284949897e-8
1.4939862936907364e-8
2.853081251572308e-10
1.697750607119606e-11
4.7402270237099785e-12
5.208856635760267e-12
1.5523251465893732e-11
8.139288251483595e-12
8.582746676727996e-12
1.0621915484393005e-11
1.3886325041022647e-11
2.5834075142372666e-11
3.022040565645875e-11
3.3326008843609737e-11
4.504135155634956e-11
7.305728053971816e-11
1.300940836796311e-10
2.4779618162598847e-10
5.113355173543702e-10
1.1829400565846758e-9
3.2444788290175753e-9
1.0438303692487378e-8
2.1271707900938815e-8
3.585442337257085e-8
7.720138727200081e-8
7.339105880182162e-8
8.815659353584803e-8
1.0650774507535862e-7
7.736847246854617e-8
6.173174461650954e-8
6.73006503831699e-8
6.7343976049008e-8
1.1973346365327956e-9
5.580073863921251e-12
8.350408428301223e-13
4.2347991987382914e-14
0.
0.
0.
0.
0.
0.
0.
0.
0.
0.
0.
0.
0.
0.
0.
0.
2.971222115531082e-14
4.309433273053672e-14
6.259824748305452e-14
9.10979346383802e-14
1.3286816942261413e-13
1.9429792005622992e-13
2.84988084608165e-13
4.194516120642257e-13
6.197735905053179e-13
1.1789325829686246e-11
1.922786028857953e-11
2.928814342156263e-11
4.316983352167351e-11
6.169865676940626e-11
8.583774838869954e-11
1.1617626656144019e-10
1.521337153127947e-10
1.9075959167521533e-10
2.2523841676362513e-10
2.4359599484553825e-10
2.839080877106244e-10
2.601111473661258e-10
3.047825321017427e-10
2.993039531962014e-10
3.586515751613349e-10
4.715026740305039e-10
6.31036923681009e-10
8.93498491017973e-10
1.4753563349525222e-9
3.065159200457014e-9
6.11692069244289e-9
4.9267962589168155e-9
4.829505267153792e-9
5.547049658164442e-9
7.138745084272577e-9
1.0127434129464415e-8
1.592869575910278e-8
2.840392132354677e-8
5.529773490181992e-8
5.141147388459827e-8
3.137420401176182e-7
1.302432920831135e-7
4.675606760117436e-6
8.532755575052642e-7
3.3741884668693055e-7
1.1820061142054841e-7
1.1357190783576886e-8
8.080063988025583e-8
5.240894476090314e-7
3.6717113633253123e-7
3.4845915857575265e-7
7.669554376848787e-7
2.82767163955756e-8
3.193799230036539e-8
5.2104573491211594e-8
7.458402298984241e-8
5.1153646033863195e-8
1.6604690047825518e-8
4.471077580155864e-9
1.603456686367784e-8
1.1945274109790366e-8
1.028006170707816e-8
6.794856577923051e-9
2.349111897816726e-9
1.0448124939896132e-8
2.1848059738431528e-8
4.238157484066153e-8
7.911214327059009e-8
5.595227822764951e-8
2.2903045738435757e-8
3.365953693111172e-7
1.4070292448554313e-6
4.249906806978455e-8
4.0148100267918093e-7
4.5033166247100096e-7
4.476111819204838e-7
4.1579357388569564e-7
3.480577458642679e-7
2.6699748675068484e-7
2.0689870623653718e-7
1.9842764742204803e-7
2.733656206043479e-7
1.841456678685681e-7
1.3799289661016477e-7
7.203470693884339e-8
2.5689503497762304e-8
2.042973951507367e-8
4.3079500204752214e-8
3.011255429039426e-8
2.7147872873825038e-8
2.49126617471431e-8
4.592853339164833e-9
2.4408510886125685e-8
7.567486808437858e-8
8.618974143363966e-8
6.454756319328517e-8
4.930101469779266e-8
3.48083417250366e-8
1.8222761429557917e-8
4.4644013853450405e-9
4.296509239083583e-8
5.415198317810317e-7
5.193309964593091e-7
5.193089777185717e-6
1.729049103046941e-6
9.487097721388628e-7
5.068772945160085e-7
2.2080761345334815e-7
4.191405716620606e-8
1.2886661349937223e-7
5.582846701270775e-7
1.0458007774744595e-6
6.218795683905987e-8
8.151330327946641e-8
1.606739476485673e-7
1.6175964284661892e-7
7.151237483370755e-8
1.9727680560455344e-8
1.788328809721318e-8
4.039321353795238e-8
3.1231427361987654e-8
2.8601075167185378e-8
1.918834266559181e-8
8.067485596222018e-9
3.8002219498161165e-8
9.313458336014833e-8
2.075684121017489e-7
1.2861722670306847e-7
7.434538842237156e-8
3.9065802578619466e-8
1.3506296368422973e-8
8.557391577224299e-9
5.96288085053547e-7
1.6081912242229275e-6
2.6454333218882608e-6
1.8410567219453437e-6
1.2782770122754519e-6
9.073234445942266e-7
5.500723404993957e-7
2.7934421958283825e-7
1.1936622833270193e-7
1.2728196644929115e-7
5.686933804313652e-7
2.5342871293614817e-7
1.9401977799206044e-7
1.589886862709494e-7
8.607176637408845e-8
3.29611238708968e-8
9.917057741113208e-9
5.7586812425081735e-8
3.6839620922355196e-8
3.219944957701696e-8
3.0283784029929875e-8
7.570787675221203e-9
2.638201203001456e-8
7.847985434105296e-8
1.4701546794539517e-7
1.0737159943004645e-7
8.074152583099215e-8
5.677688689925662e-8
3.034754734603089e-8
1.9350267451808858e-9
4.521312553126249e-8
7.933737524553822e-7
9.876776386136378e-7
5.87973202398987e-6
2.4827871941030688e-6
1.467031606922822e-6
8.755363464679413e-7
4.3517248767876463e-7
1.375355366930194e-7
1.2074221992271223e-7
5.36445562336642e-7
8.386366172472436e-7
3.6063999426366284e-8
1.3577617624634562e-7
2.1527203632769055e-7
1.4302379538056652e-7
5.183579309827328e-8
1.2649034884094057e-8
2.803045191033443e-8
5.400757860836869e-8
4.3195818146467144e-8
4.10010546373552e-8
1.4986504245541942e-8
3.402438534157642e-8
9.683792371053406e-8
2.3020558477445225e-7
2.6678963540336214e-7
1.7935301435950114e-7
1.1263375801431131e-7
6.21124176123703e-8
2.5298300929158918e-8
8.907979530367981e-7
2.697931273861992e-6
2.5565847631276874e-6
2.615201647227782e-6
1.9667764912053605e-6
1.5639700907151577e-6
1.108733415111759e-6
6.12935355273784e-7
1.970489544367081e-7
8.92482673924273e-8
1.1293151842272488e-7
2.1242493153505246e-7
1.0736470973155975e-7
8.96187751603733e-8
9.985278890469249e-8
6.228235295495841e-8
2.543212614134347e-8
5.470806281544202e-9
3.6617401035666766e-8
3.0541726116764645e-8
2.5190928098721525e-8
2.3001132612450628e-8
7.723350827564468e-10
2.9753208861921704e-8
6.634969521935438e-8
1.3226517206878542e-7
1.8257911018249837e-7
1.5573271494582105e-7
1.1815374273085653e-7
7.362062317697277e-8
2.928819711803941e-8
1.0217758171084983e-6
2.426972215236656e-6
2.065901914193066e-6
2.6543684600761147e-6
2.154428274127655e-6
1.8756986372890198e-6
1.629685377429042e-6
1.2343114060240196e-6
5.594562561778348e-7
1.7830003464886694e-7
4.774029580739645e-7
3.537454401006665e-8
2.2205518825386004e-7
1.513536124100729e-7
5.930717605588824e-8
2.1055817972435257e-8
5.474264266807491e-9
8.039102642606968e-8
9.646716831351657e-8
7.131433867031347e-8
8.884716560199871e-9
1.3241176365445823e-7
3.205415216158004e-7
4.0498560546409133e-7
3.295595041563541e-7
2.9998634264207156e-7
2.7177556471005217e-7
2.134499292201091e-7
1.3845361505233296e-7
7.391803028090323e-8
2.3197414617011673e-8
2.38517633767786e-6
2.438233676317658e-6
7.266023513534853e-6
6.4217736076307445e-6
4.165618333138297e-6
3.329490978544066e-6
2.138793545280043e-6
3.419632020003358e-7
1.406838747317098e-6
1.8354520378881814e-6
1.3774629676883978e-6
5.873029745027625e-7
1.5829443497764655e-7
6.563777545899758e-8
4.1348985071144316e-8
1.2626317108453122e-7
4.593337764000036e-8
5.191017610564536e-9
1.600762003979667e-9
6.130862354163087e-9
1.5433658897413863e-8
1.2219392358779412e-9
3.881908830472352e-9
1.0069144022827606e-8
4.239118403758527e-8
8.624572639444985e-10
1.1146080163766558e-8
6.3296519312192085e-9
4.997201385759964e-9
4.22838367652821e-9
2.7337480672104843e-10
1.561446819272051e-10
4.544923467621823e-12
3.5241231973e-12
3.2775595232546203e-13
3.1308276482279442e-12
2.6669423339353464e-12
3.0971542018492866e-12
3.854215876684789e-12
4.915958096441468e-12
6.33632728682255e-12
7.402127530762041e-12
5.385868770783215e-12
4.665707056324304e-12
2.2066787350982386e-11
3.544495564902535e-11
4.595136183063252e-11
6.254371630008066e-11
1.033526432023957e-10
2.3619162903177233e-10
9.935941833636434e-10
1.0669064623983604e-8
1.9632891432043584e-8
3.812940113718832e-9
3.3306410153052363e-9
5.89781279281945e-9
3.1835904089666594e-8
3.98975523602328e-8
4.648905399273941e-9
1.890648163390822e-9
1.1836051501848196e-9
7.686555066813592e-9
7.237947624841882e-11
1.0345900631320423e-12
0.
0.
0.
0.
0.
0.
0.
0.
0.
0.
0.
0.
0.
0.
0.
0.
2.520235531228212e-14
3.602133514838869e-14
5.195256523003732e-14
7.53068812733534e-14
1.0953046930916221e-13
1.59771228752643e-13
2.337436263183408e-13
3.430607158996637e-13
5.053045419586217e-13
7.4727122148134e-13
1.1101058688047509e-12
1.6575194643372621e-12
3.1342603960108087e-11
5.4542997268744833e-11
8.638975199726175e-11
1.2936826051200884e-10
1.8269019025292418e-10
2.4325539623913647e-10
3.0329943459649457e-10
3.4825770463568087e-10
3.560233401320009e-10
2.98736038125016e-10
1.4712447446971564e-10
6.794678031716225e-10
5.886421310886116e-10
6.87904200984807e-10
7.758780159950915e-10
9.295911894764426e-10
1.2936737473987936e-9
1.9175089538338663e-9
3.010444961890617e-9
5.405218562223505e-9
6.799265921042091e-9
4.8407678595325276e-9
4.4903153550547126e-9
5.039523647495815e-9
6.462875776213404e-9
9.237879356902253e-9
1.4738003063296066e-8
2.678056875364615e-8
5.2210112230953e-8
4.530571022831705e-8
3.4294871632521654e-8
3.921199592861187e-7
2.9594476860871967e-7
4.490025595256859e-6
7.91278371014623e-7
2.694132373628379e-7
7.101445555894625e-8
2.7088929024133212e-8
1.7461462489829442e-7
5.243522678161273e-7
2.6654017902444295e-7
3.8731946740088526e-7
5.185831377355816e-7
6.289790117552653e-8
7.819265679073998e-8
3.0339242091857245e-8
4.973124282530197e-8
6.090959353356347e-8
2.885850319767654e-8
7.14087440338385e-9
8.030302044463976e-9
1.1749561043791625e-8
8.840749388453757e-9
7.590014351104787e-9
2.2299206245731246e-9
4.557968798384876e-9
1.0800889341880913e-8
1.9755600413261217e-8
3.3179124379299364e-8
5.2638908724255346e-8
5.47005934016246e-8
1.7130855612491426e-8
4.1307738964097217e-7
1.33040185623628e-6
1.0044509991757782e-7
4.043272613991544e-7
4.869217890801524e-7
5.011067864322226e-7
4.825481527501194e-7
4.210458731982854e-7
3.3234143184106e-7
2.5125925935253855e-7
2.0492736922927438e-7
2.281021770160673e-7
1.5455026197144352e-7
7.1204085272816e-8
1.5524094514740437e-8
8.892679399674962e-8
6.126523972474236e-8
5.0255363892260644e-8
5.121534358755501e-8
4.0717889839389006e-8
1.1614051902842807e-8
9.581685795981188e-8
8.730066570850758e-8
7.430059608605118e-8
6.526591611556994e-8
5.561513715951218e-8
4.1934525007426886e-8
1.978640787541868e-8
2.2748081951409177e-8
9.891898570101418e-8
7.463460200120008e-7
2.1033285898574668e-7
8.41738244614265e-6
1.912023676766666e-6
9.082143126483598e-7
3.988135393566338e-7
1.196109796545253e-7
7.108159528514341e-8
4.385303053507828e-7
1.1088429046966703e-6
7.399154993838516e-7
5.419384140176064e-7
9.780202544292642e-8
2.2494961484969262e-7
7.326414417911293e-8
2.6940844125909518e-8
4.6599243646399225e-8
2.420853366004062e-8
7.678066873026617e-9
1.6799330195609456e-9
6.348174273266683e-9
1.4665675695353152e-8
1.0240504406037766e-8
1.5986336209889807e-10
1.3499952921454473e-8
2.434556455240539e-8
4.306369501400272e-8
7.818291839549985e-8
1.4014945321584135e-7
1.9885923158397896e-7
1.3135861483978249e-7
7.461975768375149e-7
1.9497155367757346e-6
6.049966885653635e-7
7.217916767513747e-7
1.0877165916533e-6
1.2090218713349535e-6
1.2975570546825372e-6
1.3750182590929697e-6
1.3813269690068325e-6
1.1807024354881688e-6
7.326864199088858e-7
5.465719430685591e-7
2.380436276270768e-7
9.081018632177715e-8
2.457381450493899e-8
8.411403063690032e-8
8.49013606122408e-8
7.582737613589353e-8
7.993775573906452e-8
4.160651385488395e-8
8.165114108276866e-8
2.035340564897566e-7
1.7334933472228545e-7
1.5356932354477173e-7
1.4267040147172304e-7
1.3014683469760412e-7
1.0386626096506925e-7
5.3299939765517816e-8
2.2087742303431166e-8
1.0647455985348052e-7
1.660127651308465e-7
1.998754896373914e-6
1.613459915183575e-8
0.000017913623451814113
3.8133159125469746e-6
1.7473718620362447e-6
7.090502466154488e-7
7.70793064130947e-8
6.195769641517551e-7
1.282248792262971e-6
1.0583209882280878e-6
8.41748800348645e-7
5.414086220930765e-7
4.742684095155685e-9
4.185578044913738e-9
8.210452258154368e-9
5.2166362062421466e-8
3.848076892588474e-8
2.1847246329765976e-8
3.785722273942777e-9
3.7684805292584606e-9
4.4294908107930704e-9
2.9325516874133178e-9
2.5335146218592325e-9
7.3280944803917025e-9
4.775400257009157e-9
6.633693293356651e-9
1.1428460547447071e-8
7.0529518119969874e-9
6.642900648693879e-9
5.451446229329116e-9
1.3166993959541312e-9
3.881239638896462e-10
4.3420941558187595e-11
1.522976063553465e-13
2.445580758607627e-12
2.4869693769937877e-11
7.965830532355853e-12
7.485977100981098e-12
8.931951993326849e-12
1.1400966467510457e-11
1.493933065810015e-11
1.9888605689690688e-11
3.8460108465695195e-11
5.1968498895209324e-11
6.528824775446831e-11
9.700828613977436e-11
1.692257205276171e-10
3.203336467386409e-10
6.507471504424882e-10
1.4605970961826765e-9
3.841495628335699e-9
1.2978721523731596e-8
4.0751423044671047e-8
6.120985605122566e-8
7.748572548470078e-8
6.599888479273693e-8
8.107082743934017e-8
1.1498081374225643e-7
1.4181610482936102e-8
1.527921088317401e-8
1.2862878557087117e-8
4.831370196076315e-10
4.5647041030136925e-12
2.874728965836846e-14
0.
2.267552402131331e-14
0.
0.
0.
0.
0.
0.
2.43653614672238e-14
0.
0.
0.
0.
0.
0.
2.224456486484661e-14
3.1040175786550117e-14
4.4225864538300656e-14
6.374340623483452e-14
9.247697164875218e-14
1.347492149072585e-13
1.9705510122748675e-13
2.891866521832042e-13
4.259828808234819e-13
6.300740058407547e-13
9.362277309083203e-13
1.3983098430402175e-12
2.1005734532469603e-12
3.8664246004440474e-11
7.069208352492485e-11
1.153108475254654e-10
1.7427515155149508e-10
2.4219981609645903e-10
3.078114481907117e-10
3.52269302110545e-10
3.4994690242887557e-10
2.7213928843622006e-10
9.234606156439005e-11
2.0905408616935087e-10
7.623879616088664e-10
7.85860734040117e-10
8.2734199375073e-10
9.823797197242032e-10
1.1720643157671237e-9
1.6613171072057313e-9
2.611481274369313e-9
4.441664229929845e-9
8.124475047272114e-9
5.52254410791147e-9
3.856513103571416e-9
3.478707767774824e-9
3.8298150465676976e-9
4.898654313263391e-9
7.082860923030483e-9
1.1547287353116367e-8
2.1462790085646804e-8
3.8255725069465645e-8
2.9665086560871924e-8
2.3394469835884275e-8
3.462227893107308e-7
3.385367417135326e-7
3.6719747547123393e-6
6.571146640714457e-7
2.1114098059319706e-7
4.7798260231134055e-8
3.598852112030704e-8
1.9716513566088538e-7
3.58426739218221e-7
2.2975039168544253e-7
3.4329099254926513e-7
4.709034474607657e-7
9.41187649293119e-9
9.75915529026567e-8
3.846261413731362e-8
3.4475461251566443e-8
5.555019447677015e-8
3.303560139560477e-8
9.612087095532978e-9
3.049924923243778e-9
1.1424018118831643e-8
8.24260928149296e-9
7.068862247283835e-9
3.351696819556578e-9
3.149153313074463e-9
8.449652078217479e-9
1.546624236581272e-8
2.5447404660650907e-8
3.873392407339535e-8
5.49968180286026e-8
2.4970279475027407e-8
4.551518830876124e-7
9.875827742294833e-7
1.668445177918249e-7
3.1757249294415416e-7
4.3077855513050273e-7
4.6492792873092895e-7
4.686843154717105e-7
4.335167143762615e-7
3.6223535541590385e-7
2.8148669235877476e-7
2.1908085368263558e-7
2.3338540371836232e-7
1.456240299766156e-7
6.454185464470932e-8
7.698703769865947e-9
1.0528562540801291e-7
5.9516807829674765e-8
5.165670031771567e-8
5.3602051845061517e-8
3.544691915326951e-8
2.5518014637970897e-8
9.819024053104329e-8
8.29070022317164e-8
7.175304231663226e-8
6.344666745684929e-8
5.3722862852236753e-8
3.905938488279888e-8
1.3115418042647806e-8
4.195011712555255e-8
1.0984557120072637e-7
7.592221375647917e-7
9.30848246735615e-8
8.810870632665639e-6
1.840017960059756e-6
8.371404517082269e-7
3.473469698238597e-7
9.234748073024032e-8
8.488736397594115e-8
4.789443000211973e-7
9.780172826940673e-7
6.835033358315584e-7
3.8703385948747695e-7
1.1623361535319981e-7
2.6723412360204616e-7
9.212406994619481e-8
2.3494865769580082e-8
3.794204759065785e-8
2.2551091520761693e-8
6.927353980049962e-9
1.993042532423189e-9
8.668237588140018e-10
8.227117564897025e-9
1.5092827516383627e-8
8.621781165078675e-9
1.5671520106585735e-8
2.2853081505266772e-8
4.00537920919788e-8
7.921451457229799e-8
1.448107918388886e-7
2.001681491483677e-7
1.8475021703570265e-7
6.059536137602029e-7
1.5438381415986254e-6
8.270942771101712e-7
4.951969490853393e-7
1.0336991132861532e-6
1.2581991193382056e-6
1.42679019965167e-6
1.6299451493301462e-6
1.913188457810152e-6
2.216356250910129e-6
1.8097251773321284e-6
7.562191011246026e-7
2.507591747092475e-7
8.795086091255603e-8
2.4880894182991653e-8
6.337510762511902e-8
7.827354648098044e-8
7.15842797908093e-8
7.606420897845655e-8
3.3913908182500196e-8
8.933860565562301e-8
2.0449008339578907e-7
1.7192827422846156e-7
1.511517509492369e-7
1.389775250554374e-7
1.2491547227883313e-7
9.885381415650925e-8
5.378324653063717e-8
1.2610639382565005e-8
9.621565267907202e-8
1.666463717797736e-7
1.7751467160538584e-6
1.6585916698710527e-7
0.000016670455747453456
3.5297099744238894e-6
1.6174578082369276e-6
6.531645045430877e-7
5.687111532894581e-8
6.440232047636463e-7
1.2263366063892907e-6
9.980924918079244e-7
1.0618457984992315e-6
7.401525263641223e-7
1.0341018842684989e-8
1.6326885310724368e-10
1.2305066859453074e-8
4.698102832387564e-8
2.766501104089232e-8
9.853341773142263e-9
1.7887200646002372e-9
1.1708799899320603e-8
2.456448764515197e-8
1.7369281418187765e-8
2.5369517054591643e-9
2.248318607504909e-8
4.366008171826023e-8
8.154011573631074e-8
1.5709657451329078e-7
2.787022534005182e-7
2.5336776458705555e-7
1.4865616349207674e-7
7.527247323524075e-8
1.0274403479994178e-6
3.0090260705348063e-6
3.8733430394836017e-7
1.981540981553282e-6
1.9875421803553576e-6
1.919501002200029e-6
1.9020648321139415e-6
1.822679996828646e-6
1.4138983321163883e-6
6.27124552646517e-7
1.0582719959623254e-8
3.0436201553733627e-7
2.2442127336216893e-7
9.64237150106146e-8
3.748335121563857e-8
5.895827478485106e-9
7.283923891764012e-8
8.097191482925153e-8
6.66431726663446e-8
4.5340800438560564e-8
5.7770306268427764e-8
1.732678464041033e-7
2.0793407140959433e-7
1.8570400774590214e-7
1.7985921709152275e-7
1.8294396392950518e-7
1.8478128509754515e-7
1.6897415255743748e-7
1.2193517513697077e-7
5.511680845804363e-8
1.908120886513223e-6
2.1575040799042917e-6
5.29776566155228e-6
5.050840108943276e-6
3.4381320569879195e-6
2.916241659023739e-6
2.6758305096950514e-6
2.093264883002453e-7
8.856977055779596e-7
1.1713604682153258e-6
1.889659484131879e-6
1.6888626675442702e-6
1.0682814648241001e-7
5.380125271305474e-7
6.112455958064578e-7
1.1865377493478001e-7
6.364631012246296e-8
6.338360892902431e-8
2.9702338448250546e-8
1.0064530447851113e-8
2.5523513267278266e-9
5.759552064602939e-10
4.3022039787665726e-10
8.672158447429357e-11
4.350168815859187e-12
5.932313466089006e-12
5.7791796275626716e-12
2.1486659010438575e-11
1.904793732013103e-11
6.619751960350207e-12
9.952562906072232e-13
2.5701597004712723e-11
2.714237953194631e-11
3.3170009896764486e-11
4.3202902334060094e-11
5.827187556417216e-11
8.066598644423102e-11
1.1449858953286114e-10
1.6715751681302404e-10
2.5250515869914396e-10
3.982512929148086e-10
6.639848039203836e-10
1.964103024995879e-9
6.230302511597802e-9
1.6483253603450055e-8
3.296522214325533e-8
7.738108898224438e-8
8.45955331463695e-8
8.568417220497364e-8
7.77032183273795e-8
5.272099451014565e-8
3.738102808861806e-8
5.32727820780006e-9
5.7366317866684595e-12
5.239047270295913e-14
0.
0.
0.
0.
0.
0.
0.
0.
0.
0.
2.5431017749262926e-14
3.460156443397507e-14
4.742737802464446e-14
6.529383536253972e-14
9.018020302919656e-14
1.2489852438745166e-13
1.7344159665907512e-13
2.414862316435445e-13
2.244724175595041e-13
9.86181490832699e-14
8.46865155205676e-14
1.1305410154351386e-13
1.620858311237271e-13
2.1974139535664857e-13
2.9560094786090025e-13
4.0758619010924426e-13
5.78633762299215e-13
8.409260010758076e-13
1.2431928625574251e-12
1.8617580914445017e-12
2.8182991998455016e-12
4.309642510262581e-12
6.659217349523214e-12
1.0408346700084763e-11
1.6483205161367434e-11
2.6511410278026807e-11
4.344953546457994e-11
7.289769677137494e-11
1.2443613261622697e-9
3.439826583981668e-9
5.619530232142333e-9
3.678251111669955e-9
1.5804840716243834e-9
7.31282294637173e-9
1.2738463637039841e-8
1.7913430502262167e-8
2.2875649757457416e-8
2.7497723787940035e-8
3.152319581472281e-8
1.6897582420550028e-8
9.63039102046776e-9
4.232365616603255e-9
7.993489051018857e-9
9.302578853218597e-9
6.9322668808301e-9
7.831446966378883e-9
3.137462443291625e-8
2.5223817213329843e-8
2.0763984788975828e-8
1.7721287331175495e-8
1.471196134156439e-8
1.1074034410451786e-8
5.178703121846196e-9
1.0711839584684844e-8
1.524406979137543e-8
1.2966198310034552e-8
1.1835614495987744e-8
1.1356934095196077e-8
4.375688666041484e-8
2.0526706010558016e-7
1.4183956089849024e-6
2.764449113840369e-7
9.642050593025504e-8
2.0412370252331965e-8
2.5334965190248828e-8
1.329159683635574e-7
1.9454208518542267e-7
1.3779053998098654e-7
2.0960162346791758e-7
7.228326125328156e-8
1.074328720625595e-8
3.5857033018510306e-8
3.180697788436995e-8
2.3694089450107572e-7
1.539224017534499e-7
3.818933337212193e-8
7.423279392388478e-8
1.6079444058169556e-9
1.1483071841146722e-8
3.327947598854499e-9
4.828540720490766e-10
3.5220591870625225e-9
2.623495269750004e-9
2.1066569285171985e-9
1.768204339219311e-10
2.204957987744505e-9
3.865648036468187e-9
5.964325411379129e-9
8.032623253928967e-9
1.830071667262043e-8
4.050070481791794e-8
5.7832570890109226e-8
3.626728492712943e-8
1.2013636009160588e-8
5.8366726786058785e-8
9.610594545279932e-8
1.2704407120766207e-7
1.5287563924834475e-7
1.7393330380613353e-7
1.8955508748228878e-7
8.095499025319141e-8
3.1915459182705446e-8
2.6969077918850935e-8
5.35857365683766e-8
6.251638430066526e-8
7.601842996700028e-8
1.1397186788182639e-8
1.1926944934195937e-7
1.2747091587414936e-7
1.0816025876047627e-7
9.65477192178739e-8
8.599171680510729e-8
7.216834940223269e-8
5.3503209492517104e-8
2.7839146586785825e-8
1.4675709830800808e-8
9.959641260517175e-8
1.102546285078526e-7
9.289537054625262e-8
8.403638369556332e-8
1.0069395885319715e-6
6.350249691812757e-7
6.131213320333371e-6
1.124966637074575e-6
3.2249809174334e-7
4.367046717451131e-8
1.2515353916182523e-7
8.756093988973837e-7
3.594071788211567e-7
3.8986582257208565e-7
2.1632727610135887e-7
6.675227914981602e-7
1.628636975427686e-7
3.681905603840211e-7
1.470081365954368e-7
2.2922134931315443e-8
9.421084390721731e-9
4.0684359968343756e-8
1.741767779051523e-8
4.655461868075415e-9
3.5868800219009918e-9
1.0324078437769726e-8
7.412875080880513e-9
6.18407604444917e-9
6.240728029351281e-10
5.38209227384604e-9
1.0768869049072432e-8
1.7895351557368056e-8
2.6116489450060895e-8
3.305470930418944e-8
3.8145005457371745e-8
2.408181933468442e-7
5.741972668910696e-7
2.2350389311924042e-7
2.0623906188170897e-7
3.8644200743862086e-7
4.710691527170503e-7
5.239670392098567e-7
5.486451679873071e-7
5.338937237039829e-7
4.776321554307735e-7
3.953460160222727e-7
2.619801540930722e-7
1.1656901023866978e-7
4.033393753149366e-8
5.546080863973014e-8
1.015788060737902e-7
8.541698638637774e-8
9.220608410282094e-8
8.063176838281787e-8
3.247830239900007e-8
1.4382705144067965e-7
1.3080824603672966e-7
1.1960548231240951e-7
1.1341630602306624e-7
1.0655327751172056e-7
9.263733417443219e-8
6.422361007941076e-8
1.0934079573601667e-8
7.60400312806048e-8
1.5372302285384238e-7
1.567232176355772e-6
3.1292359115635924e-8
0.000015508811453238385
3.0370103766374057e-6
1.3421807693009312e-6
5.108063671637865e-7
2.5179725893712893e-8
5.604301970338871e-7
1.19762541807593e-6
8.844474805880358e-7
1.111143732830454e-6
1.7469276469351061e-7
2.4040014351548694e-7
6.461002331194251e-8
3.4297488718123726e-7
1.9911527030787622e-7
2.0461263891968793e-7
3.219471145427908e-7
1.1633530997536583e-8
7.332850999796186e-8
1.7474108971453474e-8
3.844080533210441e-8
3.14370182796131e-7
3.945047249191085e-8
1.7575909872186526e-8
1.4677789721503159e-8
1.4111230269701045e-9
1.1795177656311228e-9
1.8653315365203453e-10
1.5666911092053308e-11
1.914434029002986e-12
2.059648531918177e-12
2.3108391037966278e-11
9.882193387761438e-12
1.0372086227436613e-11
1.2769766626257517e-11
1.6514400995063396e-11
2.1838736204999043e-11
2.934543044480883e-11
4.005873997830043e-11
5.56619811477195e-11
7.898787488205228e-11
1.6918126103568757e-10
2.9996516044171786e-10
5.642122005174948e-10
1.2482064723601092e-9
3.310133786593008e-9
1.09026288296603e-8
3.3085085600174445e-8
5.473475116342345e-8
8.65063975970492e-8
7.679820881857796e-8
8.56746817744295e-8
1.038329698470046e-7
1.016511366655205e-8
1.1181484898581132e-8
5.710955498331625e-9
3.295682503036471e-10
8.921553252279215e-13
3.1400172069646054e-14
3.7407116726040046e-14
0.
0.
0.
0.
0.
0.
0.
0.
2.8800477108973116e-14
3.951295677998123e-14
5.432899177534507e-14
7.486378566797331e-14
5.261229173343598e-14
0.
0.
3.226932272536211e-14
4.593972698106391e-14
6.056961665813216e-14
8.072133468924232e-14
1.1130357983820301e-13
1.5786523743389547e-13
2.2805886349714234e-13
3.333161661341392e-13
4.910939972204046e-13
7.282767562818993e-13
1.0865728649101021e-12
1.6312499554339753e-12
2.4654993643021547e-12
3.75445043621481e-12
5.766085589344384e-12
8.942517372178898e-12
1.4027442940689432e-11
2.5186374057411847e-10
5.730519607304722e-10
1.0194864351909376e-9
1.3624596086316536e-9
1.2067741644802917e-9
4.4641897264126515e-10
7.742699526722076e-10
2.293203487727649e-9
4.006238842379292e-9
5.852132667346225e-9
7.784461767371562e-9
3.5550559058819526e-9
1.1020142527170922e-9
4.747385438178338e-9
7.842345074723588e-9
9.444028104065183e-9
1.649208363573277e-9
8.800347215554633e-9
1.8140661531654875e-8
1.061155675799782e-8
6.3380392593539175e-9
3.47249426607327e-9
1.144266589188763e-9
5.712067649572563e-10
1.4471186240431996e-9
1.7075159177007962e-9
1.7032694817706045e-9
1.6352560582236352e-9
1.590391029508835e-9
1.6096603826007264e-9
1.8182690336525585e-7
3.081672282768685e-7
2.2672449881949207e-6
4.1938873245709223e-7
1.345574658925304e-7
2.6160615231014665e-8
3.545513164615561e-8
1.8962430942636993e-7
2.3178819027567456e-7
1.7517910049861595e-7
2.5655061837961526e-7
9.49892777066187e-8
7.473656950369354e-8
1.4799752176903991e-8
3.511652326734767e-8
1.8505043833338265e-7
2.3727442755757815e-7
8.654451185737284e-8
1.3423222820940387e-7
4.715987065074851e-8
8.946855052188788e-9
3.3214358357838866e-9
8.342208171631729e-10
9.94797889620671e-11
6.917374883330528e-10
1.1576523427453642e-9
1.1241346314549245e-9
8.037383022921509e-10
5.043305318888266e-9
1.507119434784948e-8
1.2862804339884073e-8
8.076813943742582e-9
8.722326794001991e-8
2.124651527668909e-7
2.241075185185456e-7
1.1292814771789137e-7
4.163940545491805e-9
9.12829389853353e-8
1.5492557495374426e-7
2.0509081748253494e-7
2.4780475533726605e-7
2.8581305579072146e-7
1.0367932807194815e-7
3.721288657310242e-8
1.2463978889023399e-8
9.295560631739085e-9
9.562910244800453e-9
2.5021983608747204e-9
3.3206718582078094e-8
6.770898867104442e-8
6.676551819362273e-8
5.7429843851132274e-8
4.98002730930274e-8
4.307155237818108e-8
3.744524623783672e-8
3.413847718671198e-8
3.4451265651055335e-8
3.984358384230661e-8
5.293957245809178e-8
7.951824803453738e-8
1.323677218708522e-7
2.2791493905755902e-7
1.8361124876236851e-6
1.128434778605089e-8
0.00001056200124152135
2.0911310934718137e-6
7.466102198630295e-7
5.2403603116800007e-8
8.011756852791165e-7
2.806713613287102e-7
4.795110670530319e-8
9.74811019996984e-8
2.680279030564451e-7
2.978411076906689e-7
3.09262568615272e-7
1.3984283081443262e-7
2.2321096010876706e-7
4.4280472249676423e-7
2.1183710736432662e-7
4.7214095616912746e-8
4.6410524140815184e-9
3.944393218262701e-8
8.779686755107596e-9
1.593582195152009e-9
1.4773499011493472e-10
6.428165174369893e-10
4.731141490476141e-10
2.324194679005994e-10
2.3524717844679344e-10
6.443447745027366e-10
1.1310876309538944e-9
1.7725121285369291e-9
2.3831180114831083e-9
1.135493227880858e-8
2.6736804601397012e-8
1.2145664778905208e-8
1.4175003873904446e-8
3.8305255139182836e-8
6.285905172302696e-8
9.023736886370764e-8
1.1774294484661977e-7
1.3894198966259156e-7
1.460893594838772e-7
1.2968327570423307e-7
6.661822804553404e-8
2.0004392360962598e-8
6.437546034130066e-8
1.3579615731557718e-7
1.4279621171521893e-7
1.0083555772904977e-7
1.1392342672041541e-7
1.7144362385647484e-7
1.3547376890543623e-7
1.2410634262473162e-7
1.2574424201728256e-7
1.312782970667525e-7
1.3347885758021287e-7
1.2674308848736382e-7
1.0945329374476924e-7
8.41833538170982e-8
5.382256568054212e-8
1.8356368808389382e-8
2.6083262469300507e-8
2.090227663281319e-6
2.213134254934428e-6
0.000013721878775156292
3.868742864989453e-6
1.8658338974557578e-6
3.3679150559538385e-7
1.0907993396738662e-6
7.373120767859434e-7
7.243671439496645e-7
7.372935413616941e-7
4.0529963884566427e-7
3.358204131951221e-7
1.7602776003002674e-6
1.3029953458130085e-6
1.5200319822343948e-6
9.535221943319329e-7
8.928213256294406e-8
3.4573287236560256e-9
9.788916404806147e-9
1.2535394115726504e-8
7.072946919306911e-9
9.27993270865811e-9
3.034356173937133e-8
5.792469060151447e-8
1.4787783431395562e-7
2.1554255236889672e-8
1.1960039147546515e-8
1.6245899777836824e-9
1.064137601178828e-9
4.9882234765524486e-11
1.8966625188219217e-12
1.7805307417364534e-11
4.459198420816836e-11
5.822909286239793e-11
3.740029336464024e-11
2.922315631060624e-11
3.11439953560101e-11
3.7818412223272804e-11
4.860093690526554e-11
6.469460795108976e-11
8.8849529535431e-11
1.26190959355021e-10
1.5061242556014038e-10
1.9746376741256204e-10
3.286242404763153e-10
6.812292243958359e-10
1.7068196198349765e-9
4.555469933935651e-9
8.482431010401344e-9
1.4420495796600804e-8
3.704126569732789e-8
1.3599108791589065e-7
1.0768558133283042e-7
7.6006175587778e-8
5.470734846343984e-8
2.527588619961865e-7
2.792157284252554e-8
2.0031936990443813e-11
1.1547097196841488e-13
0.
0.
0.
0.
0.
0.
0.
0.
0.
0.
0.
2.6460666085043098e-14
3.6263144116823235e-14
4.978841779258182e-14
3.1261220626586536e-14
0.
0.
0.
2.948291930265223e-14
3.8628493590922055e-14
5.150090847801142e-14
7.114690721399806e-14
1.009372138992441e-13
1.4553522246789601e-13
2.118904830071372e-13
3.105317521398448e-13
4.574973912951084e-13
6.773503041442086e-13
1.0079669959901962e-12
1.508242795524075e-12
2.2706504216109147e-12
3.442023118131689e-12
5.258543388005646e-12
8.105851874085197e-12
1.4269090912257798e-10
3.019453977508729e-10
5.272771128990509e-10
7.649351973302674e-10
8.694342733256507e-10
7.146170826406863e-10
2.6108013341375495e-10
4.677897760128574e-10
1.427998116179534e-9
2.5766245794567593e-9
3.876820351625503e-9
7.822653685783786e-10
2.287765913805049e-9
3.5308622822628805e-9
3.4569593609999266e-9
3.449482939369821e-9
4.094828396125082e-9
6.5259767544736864e-9
1.2434352031830776e-8
8.035801839230086e-9
5.226239541583958e-9
3.7246864322336676e-9
2.810658094228745e-9
2.249632548303659e-9
1.955266112173182e-9
1.9062712355731267e-9
2.1405890020457376e-9
2.7860684836617304e-9
4.139504270090433e-9
6.776343696122666e-9
2.25165722333246e-7
3.126991377191032e-7
2.711954348457486e-6
4.913649503719227e-7
1.5984238270529368e-7
3.484397348646236e-8
3.255500519080262e-8
1.7337659670415164e-7
2.8626704661657314e-7
1.9138172682477078e-7
2.875219857537654e-7
1.19458573205979e-7
3.8849441637268643e-8
7.926167414361313e-9
8.6465329385463e-8
2.978832240652115e-7
1.6276476042056183e-7
2.8928380657375456e-8
7.146246328972739e-8
5.610260419847116e-9
7.2329272124960844e-9
1.8875900943201467e-9
4.3860393610013545e-10
4.5966283021317916e-10
2.194366995686232e-9
3.1942685271475225e-9
9.475383176669348e-10
5.754252751109876e-9
7.148763249503809e-9
1.1326487557318106e-8
1.972229265252936e-8
5.6861467602507786e-8
1.3760409614324941e-7
1.8502645895427057e-7
1.3649994303139688e-7
1.897801332060271e-8
9.168003606466478e-8
1.7549880400682143e-7
2.396927831376105e-7
2.9218208942089583e-7
3.3728046184870085e-7
3.7635140157931564e-7
1.3590171795762758e-7
5.297471916393436e-8
1.0580129962990994e-8
2.093686162081843e-8
3.7644343510373247e-8
4.634342290368088e-8
5.757935889184063e-8
8.275924710350671e-8
6.627714103079067e-8
4.527018266756351e-8
3.452274560193894e-8
2.7418468392642895e-8
2.156519295802423e-8
1.619128403838164e-8
1.0968614753621045e-8
5.2324131546838386e-9
3.6377573227911697e-9
9.379013014171654e-9
4.4095300003193e-9
3.5652875774768657e-10
2.639976410287361e-7
2.7035279063186545e-7
8.090503094476656e-7
1.8152308914020148e-7
7.897935649570187e-8
2.0503892233420825e-8
3.864122565164056e-8
2.472758234249163e-7
9.497694087744284e-8
1.2858382130286449e-7
5.602186748566686e-8
3.7059092537913243e-7
5.770759234236259e-7
3.2685496238068026e-7
3.8247924043429174e-8
7.739193631571196e-9
3.232285956732823e-8
3.62930411663936e-9
2.0432489120452503e-8
1.1955681818280274e-8
1.6194448866202167e-9
6.105310385539617e-10
7.99703424748997e-10
5.564644790856708e-10
3.227614152067158e-10
1.4361221052979342e-10
5.284064980659596e-10
9.485241527961743e-10
1.4705369340438825e-9
1.9634167178899724e-9
2.1148041553298033e-9
9.802727301027913e-9
2.542293571249924e-8
1.4063496867707543e-8
1.99975665885107e-9
2.6532073769805806e-10
9.950749774343455e-9
1.7330682441853194e-8
1.778420771060201e-8
1.6852205411652077e-8
1.5402850549926368e-8
1.3810393663593267e-8
1.2930200019594524e-8
9.997034231369598e-9
1.3251975308208756e-8
2.6192947755572316e-8
3.0237345589220466e-8
3.003897560330876e-8
2.963194739406264e-8
1.174810977589406e-8
7.744879400972896e-9
1.1831099775317776e-8
1.2736890116890608e-8
1.308419409927541e-8
1.2866719045582913e-8
1.1830801705797295e-8
9.944667134962045e-9
7.318270643751121e-9
3.895922753653484e-9
8.733573385316055e-10
8.63853281951009e-9
3.511148541055381e-7
6.069637390759325e-8
4.201130172125712e-6
8.351750538625944e-7
3.598439166455133e-7
1.1246091619601576e-7
1.3729858530055987e-7
5.827911900494428e-7
2.627895287482273e-7
3.1658005856694244e-7
3.775474573534322e-7
3.280386897066775e-6
8.248919898704295e-6
2.0659823063314315e-6
3.352129505174022e-7
5.3492339549177596e-8
4.736011864246056e-9
6.205749176847895e-9
3.2460666014866594e-8
8.383524028700105e-8
7.656483054430795e-8
2.4516220518924445e-8
7.746429004046554e-9
1.725252232681119e-9
6.925698757982084e-10
1.4384421053637726e-10
1.843820052526339e-11
3.4017494181999894e-11
3.539899280702407e-11
1.0413982534621991e-11
5.435432865964565e-11
2.0464315036167066e-10
5.439769989531553e-10
7.176062680957296e-10
7.699259427215215e-10
7.46235267952052e-10
6.691880254747036e-10
5.906476669931927e-10
6.389327550710626e-10
1.0538294234237179e-9
2.0495083397828874e-9
3.7962435472640914e-9
8.430911113599641e-9
1.368558708278924e-8
2.0168730402448978e-8
1.3094995860639116e-8
8.846098086813446e-9
2.663327437247422e-8
6.49288242338323e-8
8.827599125442254e-8
6.508240927008319e-8
5.790713586208239e-8
5.598848789393497e-8
5.499316603761817e-8
5.274478337233569e-8
4.8107549000852044e-8
4.054661024806878e-8
2.956513581656628e-8
1.387234924501814e-8
9.910920981180243e-9
5.0009820798145486e-8
1.2567933868619317e-7
1.7369124292921994e-6
1.1070606339373365e-7
0.000012686529780230553
2.610278846259077e-6
1.0662028619417689e-6
9.065281982963892e-9
8.696587431546499e-7
5.317444729192553e-7
5.55371828744232e-7
8.527501527869871e-7
6.111625989730052e-7
9.5161798182181e-7
6.477527829250864e-7
2.634931657458574e-7
2.585122653737278e-7
9.244942768820857e-9
2.5006812277996184e-7
3.300788751008808e-7
1.385214420343774e-7
3.79254404649616e-8
1.6087079401592792e-8
7.902815585408859e-9
1.6609440138956174e-9
3.0375450373176913e-10
1.4306908261000052e-10
2.5776271831876524e-10
1.608501857361496e-10
5.0473394801128794e-11
3.4955968724925414e-10
6.494687552111695e-10
1.05714712334543e-9
2.7126795336908517e-9
7.2491855170081284e-9
6.592868197062598e-9
2.9968575688561412e-9
2.2692123667230813e-9
8.021675773658346e-9
1.2732159793705802e-8
1.1666656492834746e-8
3.370595102466433e-9
8.408863061239717e-9
1.9698959770887293e-8
1.671572402429838e-8
3.066964610144383e-8
5.222226160433575e-8
1.0874003092590386e-7
2.5717302277312305e-7
1.5798612503710856e-9
1.001178781313837e-7
1.31240769792231e-7
1.1523801731106341e-7
1.0242207392581101e-7
1.0315263517591602e-7
1.1181674644489015e-7
1.2412928686438192e-7
1.3654364155282172e-7
1.4442537806014351e-7
1.4193083994034639e-7
1.241234453640424e-7
8.912966023894433e-8
3.681056015363534e-8
2.464172946124808e-6
5.948939935482569e-6
8.212219066464554e-6
6.187260029777906e-6
4.098425457072101e-6
2.3432127359734365e-8
8.201020437785987e-7
9.122176997672724e-7
1.3081259590905708e-6
5.23417125512288e-7
2.416558051375613e-6
1.3251106423705975e-6
1.0328367782977368e-6
2.333316977098823e-6
1.2031905656030565e-7
5.65501177508145e-8
1.2527325191511047e-8
3.460771697085321e-8
2.3128807769946907e-8
2.511988953673996e-9
2.852254644994509e-8
2.1705140750888138e-7
5.0783418101244247e-8
1.4681995604323397e-9
1.0807690231513467e-9
4.50878326375064e-9
2.3963713210026345e-12
7.438853423520517e-11
8.144704647840681e-12
2.3295572687573217e-12
3.8857214985875e-11
5.7226282224787377e-11
5.802324070679383e-11
4.621270086864866e-11
4.9788865564257075e-11
6.024625363763794e-11
7.680595212778497e-11
1.0119502555247349e-10
1.3721995544315462e-10
1.918395233017613e-10
2.779203464846721e-10
4.2057447917185575e-10
5.934893123800819e-10
9.483663737561044e-10
2.025308666953944e-9
5.114402087762047e-9
1.0442861404764324e-8
2.0447219055815668e-8
5.933632234685359e-8
1.294277449877986e-7
1.0705335172358904e-7
7.309535813320775e-8
7.502758377574169e-8
1.641830315016982e-7
9.624046044665998e-9
4.114254620825652e-13
4.2375014013066034e-13
0.
0.
0.
0.
0.
0.
0.
0.
0.
0.
0.
2.8405458252004856e-14
3.8953675790643543e-14
5.35352672852565e-14
7.373459452362599e-14
1.0178140480230299e-13
7.728975008293442e-14
3.3076818691227215e-14
3.08795701896756e-14
4.654250283492589e-14
6.622410166310261e-14
8.73983871323752e-14
1.1614559770292189e-13
1.595951476242799e-13
2.259008240914598e-13
3.262648535976279e-13
4.774211996295414e-13
7.050150196825098e-13
1.0487567607476387e-12
1.570660051017641e-12
2.3685051376515376e-12
3.598233423843963e-12
5.511883104170713e-12
8.523240979082622e-12
1.3324301990725044e-11
2.1098091059610677e-11
3.6185341818810774e-10
8.594764298940304e-10
1.5337107269657522e-9
1.901277173260273e-9
1.363944677969244e-9
9.958654958989761e-12
1.881325189233127e-9
4.019747063387346e-9
6.318657335961657e-9
8.723474524219905e-9
1.118346977459127e-8
5.649232526511983e-9
1.8467540194028841e-10
5.075227667969796e-9
7.529385295957449e-9
9.747365061231044e-9
4.116812032789101e-9
2.1846364216481646e-8
4.430688534471806e-8
3.2619343062822385e-8
2.5435644884343332e-8
2.005266135396173e-8
1.4373187068251072e-8
5.8818240622671575e-9
1.7730599538118526e-9
4.194471339729657e-9
4.3656191363060235e-9
4.1727623753561735e-9
4.001463476626253e-9
3.932234639997603e-9
1.4917270786109547e-7
2.9529536424720553e-7
2.0300098844110675e-6
3.798238665443244e-7
1.2249461307994867e-7
2.311698589453328e-8
3.4675206756594674e-8
1.8599422395387817e-7
2.1377191725218265e-7
1.655783745345723e-7
2.3988601691888237e-7
8.26960536330725e-8
7.152201060296355e-8
1.107310617220914e-8
2.5662567179593144e-8
1.491218033125647e-7
2.5052508690008127e-7
9.895547403514669e-8
1.4915020212980703e-7
6.507494947254567e-8
7.957719188029092e-9
3.349432775292585e-9
8.132020283723787e-10
8.594298353579662e-11
8.755609915468665e-10
2.2436626726084055e-9
1.8967773328059774e-9
3.3624040412981968e-9
5.181607459361386e-9
6.812175411265774e-9
1.1353557331960555e-8
3.118478073621485e-8
8.562483854224472e-8
1.2451863561940658e-7
1.0921115751318613e-7
4.379216469458803e-8
3.1215103479710084e-8
9.466755822314265e-8
1.4532777874878377e-7
1.8672023925478353e-7
2.2157941187198186e-7
2.5116399991847174e-7
9.461950079509339e-8
3.5293188683711844e-8
3.784055354240414e-9
9.206965860212498e-9
1.1647084685928414e-8
2.1368565328568667e-8
4.8082970111661784e-8
9.038208490757306e-8
7.365933238528626e-8
5.856367891496313e-8
4.9142894610501476e-8
4.1806509822598784e-8
3.5543100572440544e-8
3.0866452537893144e-8
2.8933287923346226e-8
3.1786805359199494e-8
4.484993235590043e-8
8.370902641213021e-8
1.0098451773288207e-7
7.370979215668131e-8
7.401460833710271e-7
3.3267923034258045e-8
3.209769516343549e-6
7.443401871427726e-7
2.433927185685641e-7
2.7029325400668893e-8
5.5098844944940644e-8
1.260701975740837e-7
4.186048124718769e-8
3.631429603570476e-8
1.626562612129159e-8
7.141615978241558e-9
3.117418767699041e-8
2.182589634058636e-8
6.901968045426958e-8
5.189369637828899e-8
1.7776134008985418e-8
4.563326935474793e-9
9.264276607881398e-9
3.7115987770350685e-9
7.798474864832946e-10
9.725658735720168e-11
1.2011323545160427e-10
1.1558494765780691e-10
7.777984933757022e-11
1.8686161937559186e-11
5.278213065765758e-11
1.1806975281593388e-10
2.0332077127708308e-10
2.9565242231696447e-10
3.345218689508487e-10
4.731450882959129e-9
1.0236476542036407e-8
9.577790578643604e-10
1.1332878715546816e-8
2.070344382774585e-8
2.9151298054092923e-8
3.6986962234984866e-8
4.3121652327204555e-8
4.66897754486278e-8
4.7905106567260266e-8
4.7574733573878485e-8
4.623636626489147e-8
3.0519452435500046e-8
1.7234039672588745e-8
1.3613607672976581e-8
1.7983050389850437e-8
1.969717229125231e-8
5.714915218580274e-10
3.735685996875902e-8
3.536729735343536e-8
3.243475008729216e-8
3.181364720353839e-8
3.167095841920728e-8
3.0485389331737634e-8
2.747782645474442e-8
2.261730460808841e-8
1.6018632985495333e-8
7.059988797833868e-9
6.8958667168345555e-9
3.458177038368233e-8
3.488507946624599e-7
3.613703833651011e-7
1.5818749479450496e-6
3.326259203378655e-7
5.2338582128938216e-8
4.5710869484930254e-9
4.103378035587122e-8
3.692043058624671e-8
3.307445395404836e-9
2.048366225731399e-8
2.324268740700208e-8
9.490079450335334e-8
5.144686960783437e-7
6.126068589384555e-7
1.0948639138035227e-6
2.824013070884785e-7
9.595384672636259e-8
5.244762939076442e-8
4.7157037759132836e-8
4.4790856556543085e-8
1.934116748721682e-8
7.867630082362334e-8
1.707359363348252e-8
1.8900421800143747e-8
4.127226291661614e-8
4.161896459841599e-8
1.6253380545919186e-7
7.517575948182893e-8
2.0673012827481308e-7
6.18243236539438e-8
1.9083262688294427e-8
2.258668313294114e-8
1.3773907069319722e-9
7.061473156474469e-11
1.883155172052487e-11
1.2782468976776893e-11
4.264894723361871e-11
5.842715522137826e-11
7.048647817960945e-11
6.688439336872667e-11
7.07275589233249e-11
8.133357451023358e-11
5.897087569341885e-11
4.0237370176446234e-11
3.9925993601767206e-11
5.357336479986866e-11
8.571841114143904e-11
1.5078462273208575e-10
2.85108719195885e-10
5.853331573688696e-10
1.337683849496205e-9
3.4177527038994454e-9
8.044540494538457e-9
1.4006596796658306e-8
2.7937669308225948e-8
9.673410893504205e-8
1.2898619946604898e-7
1.0468042682590266e-7
6.472951905864009e-8
1.358576443060449e-7
2.914473396904183e-8
1.177635941299169e-10
3.298955978361388e-13
3.5273250169086843e-13
0.
0.
0.
0.
0.
0.
0.
0.
0.
0.
0.
0.
0.
0.
0.
0.
0.
0.
2.4905400675213217e-14
3.6060711019412085e-14
5.2355135977848416e-14
7.619453164943392e-14
1.1116498317768313e-13
1.626347650059629e-13
2.386800792784163e-13
3.51525273602079e-13
5.197957718307208e-13
7.720842139208739e-13
1.1526537930661382e-12
2.204575771820041e-11
3.867683698546429e-11
6.16647626382266e-11
9.283907741383493e-11
1.316765209139949e-10
1.75903958489437e-10
2.197322659688098e-10
2.5224260217087457e-10
2.568227979607902e-10
2.1249455932351844e-10
9.71147513619892e-11
5.144979470971639e-10
4.5012213520346e-10
5.156446258502363e-10
5.676139362883831e-10
6.755300136713492e-10
9.400321319132273e-10
1.3942493590576348e-9
2.18322550109419e-9
3.888189665217737e-9
5.0049893240779164e-9
3.475188485703091e-9
3.1440406925929835e-9
3.450703545264436e-9
4.328030815843334e-9
6.0255833510357286e-9
9.268065907939726e-9
1.5981938039659883e-8
3.089523056044977e-8
3.9028344819253537e-8
2.5386815893953135e-7
1.6260889497165938e-7
3.906356523597526e-6
6.974288914009594e-7
2.7155068350089543e-7
9.21271944157131e-8
3.189100235460586e-9
8.106165182327752e-8
6.061799083351869e-7
2.962529406737273e-7
3.108029502989176e-7
3.49675550952329e-7
3.896303927684325e-7
2.2209996743162647e-7
1.6221298820580178e-7
6.504811631432829e-8
1.0781092253713238e-8
3.8083037876839646e-8
2.886071006935975e-8
8.693261041648321e-9
8.16655554536839e-10
8.907207587735122e-9
6.651833073567837e-9
5.515248989629267e-9
3.0013413146035e-9
2.5619373105819403e-9
6.59757851291068e-9
1.1466897685707184e-8
1.755722379970134e-8
2.3425273227698167e-8
2.815480530519604e-8
1.2978821552995268e-7
3.131685187653288e-7
2.0868066895031443e-7
8.147494934324027e-8
2.4349541562781655e-7
3.2655220744132744e-7
3.806394674568097e-7
4.1590764928124254e-7
4.2682320954482266e-7
4.070683003831425e-7
3.6032826723440076e-7
2.200266001211313e-7
9.839864117170018e-8
3.264956140414394e-8
7.02738542458747e-8
7.94784131885205e-8
6.958465875203794e-8
7.528786813772348e-8
5.8534237616146615e-8
3.544778951681654e-8
1.1553477298829652e-7
1.013455039351049e-7
9.082343507798615e-8
8.34440699017711e-8
7.447817888724872e-8
5.939508368976203e-8
3.045394176914682e-8
3.325596538541248e-8
1.2206129308978756e-7
1.1808916679872528e-7
1.1005419579457092e-7
1.2811132868494493e-6
5.469112754480869e-7
0.000010707511346708587
1.9199934749889034e-6
6.631694423799365e-7
1.7575337874569532e-7
6.213411619192331e-8
4.4592538553554644e-7
8.162372014899362e-7
5.470662886106552e-7
6.056054506439788e-7
4.971159224035784e-7
2.698231953534358e-7
1.370566952885268e-7
4.264089475730097e-8
5.1241914912763884e-8
4.7461576006947625e-8
1.7559891325788808e-8
5.2094182585601644e-9
2.403125546871674e-9
1.938277878242574e-8
1.275131336177158e-8
9.76975810885986e-9
5.069117465430834e-9
1.7055421165947252e-8
3.144734430103537e-8
5.7228303905468535e-8
1.0496202252414163e-7
1.768435650306827e-7
1.5598581050570003e-7
7.234381907880872e-8
8.055799267611598e-7
2.5512386101217575e-6
4.068636004442219e-7
9.969869772965857e-7
1.2470055516038267e-6
1.3046930491677486e-6
1.3395204519509002e-6
1.322956310735471e-6
1.1644324270345088e-6
8.179076028975877e-7
4.05710719428062e-7
4.739583660953004e-7
2.5911613707128954e-7
1.049758455347672e-7
3.4114884264414365e-8
5.4119040904112164e-8
9.028399428845996e-8
7.317290891228167e-8
7.526036870417892e-8
5.8086098496235006e-8
4.09496360491353e-8
1.7973391369868904e-7
1.8141389020770514e-7
1.567601983352485e-7
1.4350978029075244e-7
1.3126719513261937e-7
1.07841912182134e-7
6.201883940689896e-8
7.629573108646897e-9
8.824375909820638e-8
1.5627823758638934e-6
7.279499743848612e-7
0.000011851135757681329
3.7449381457096956e-6
1.977309578534367e-6
1.0277008162069047e-6
3.6729405180994797e-7
1.737323131297821e-7
9.937339886125443e-7
1.1246192361686209e-6
1.1829538829207866e-6
4.2475098593620346e-7
1.5540103499831845e-7
5.635945494524666e-7
5.836709408061772e-7
2.8519099913724835e-7
1.7792892040301063e-7
5.718892615619966e-8
1.6869243536909524e-8
1.750093750670129e-7
2.248053409336461e-9
1.5460722278324785e-8
4.470834203391303e-9
8.332233798431275e-9
2.417839409286573e-10
3.6149388570736443e-10
5.686490446933774e-12
2.9577322817198895e-12
1.7576561308592882e-12
5.534929664940305e-12
6.243837645353403e-12
1.2448043279206584e-11
1.3091716614789827e-11
1.5981561207716877e-11
2.0589181785508706e-11
2.7243995100213497e-11
3.6743348008897576e-11
5.0454962772713806e-11
7.066620298916184e-11
1.0130527688586982e-10
1.4943332648314892e-10
2.285239688871411e-10
5.740058196137668e-10
1.3924142711278098e-9
4.072596434180265e-9
1.4208873180945295e-8
3.1392942471570224e-8
5.889664816683644e-8
8.656494961618425e-8
7.967702441358021e-8
9.527958617796379e-8
8.03606694608065e-8
1.0449519527262233e-9
1.2283461110837732e-8
1.4651021710817839e-9
1.4771218238458092e-11
3.410474598637746e-14
3.749586193254276e-14
0.
0.
0.
0.
0.
0.
0.
0.
2.2914249355697684e-14
3.131354984999579e-14
4.296057332200553e-14
5.910739436797802e-14
8.15253626795971e-14
1.1271690552248198e-13
1.562215917527643e-13
1.3081089945570346e-13
5.6203732986948214e-14
4.997289818854541e-14
7.12691655748208e-14
1.0223810305040447e-13
1.3679442526702085e-13
1.8286432636375394e-13
2.5173087169019746e-13
3.5692310250450633e-13
5.171627842139138e-13
7.605695646009653e-13
1.1306653475939384e-12
1.6957486800307672e-12
2.564208038694025e-12
3.91017637956101e-12
6.0174578058800255e-12
9.356523288792325e-12
1.4723229438807662e-11
2.3497087899271178e-11
3.814175981027935e-11
6.649352684262716e-10
1.6971484814057715e-9
2.974988279025946e-9
2.9696953807769954e-9
8.989473448565245e-10
2.2442191002221274e-9
5.6865037097899966e-9
9.188801511953834e-9
1.2701944485638516e-8
1.6176750010145257e-8
1.9514410764702463e-8
1.0400225701793812e-8
4.420167216446448e-9
4.833210268276748e-9
6.9076024849596326e-9
8.005805039210791e-9
3.694245858050667e-10
1.5251645759810933e-8
3.402022071966785e-8
2.569691651706857e-8
2.0686896495112296e-8
1.6840290223132854e-8
1.3066580587136727e-8
8.690985352739582e-9
4.042698784184684e-10
9.433956385062625e-9
9.065728404915624e-9
8.199295772864123e-9
7.683838484817091e-9
7.470023387348399e-9
9.979759685210102e-8
2.631687027286594e-7
1.7265150815552598e-6
3.2908560890278105e-7
1.0879593268660338e-7
2.0873185868558143e-8
3.1323599116766295e-8
1.668307909345883e-7
1.9894616158278994e-7
1.522649441710777e-7
2.2333451593805484e-7
7.559337591027562e-8
5.363943660090506e-8
2.900509042636844e-9
2.1322184776504183e-8
1.6010120316859112e-7
2.2081007786981315e-7
8.195181059955001e-8
1.2987900891587973e-7
3.746051265176343e-8
9.063506614572974e-9
3.276254710346415e-9
7.909486880142049e-10
3.6861021217206616e-10
3.0678407934645108e-9
1.7886582930282422e-9
1.0520494569120584e-9
2.7844944083599177e-9
4.220528711068306e-9
6.56715713461614e-9
1.0134818330785695e-8
2.527050795136641e-8
4.963874843674859e-8
7.010029674437676e-8
5.751740141458246e-8
8.670194744586096e-9
4.68396291249014e-8
9.447354670890041e-8
1.3343227141478494e-7
1.6568938170315347e-7
1.9248873225068954e-7
2.1399758142892634e-7
8.61513352259703e-8
3.33154176764084e-8
1.388545743715004e-8
4.893520495096065e-8
7.596038400079971e-8
1.3321588592715713e-7
9.357967049120915e-8
1.8827531501109567e-7
2.1145656489942299e-7
1.844612308807795e-7
1.6354905237729418e-7
1.4298182266733802e-7
1.1321367602632801e-7
7.955225558413088e-8
5.135502057347522e-8
2.8516218809986948e-8
6.954358096091829e-9
1.9669668894946875e-8
6.127223005793586e-8
9.806410294472583e-8
5.983720244992069e-7
3.514179469737067e-7
3.6708875619131057e-6
6.854747626923208e-7
2.1147726251217515e-7
2.7124875974727078e-8
1.0682717369544698e-7
7.049224337808282e-7
2.3605140407486846e-7
2.895636610988378e-7
1.4016711651098378e-7
7.816222610573202e-7
7.483318932357183e-7
2.6611740060034365e-7
1.8288556672158885e-7
2.7237620099199063e-8
3.9446525685565564e-8
2.423613707854714e-8
3.435032496712273e-8
1.3199972367893848e-8
1.4739782794576904e-9
4.152385009690849e-9
3.455799357966502e-9
2.5214412427041267e-9
1.3101390927395118e-9
8.478740294338174e-10
2.4733091710350575e-9
4.288236525355806e-9
6.2813343319664824e-9
7.795952263638977e-9
8.048060099061964e-9
5.729097621935412e-8
1.5037158437804972e-7
5.783737720560097e-8
5.5222477004405914e-8
1.1504790301847362e-7
1.5179950214353038e-7
1.7905932141258802e-7
1.9529089658472293e-7
1.9622551101068423e-7
1.8037274733103313e-7
1.4319553782571244e-7
8.201663387563899e-8
3.471357086832569e-8
1.2271482457695318e-8
1.2088375971617254e-7
7.408337885410824e-8
7.191832567523243e-8
8.052819999676855e-8
3.714552563799118e-8
5.7811126947059665e-8
7.326852756408793e-8
7.049521000971107e-8
6.845302497393973e-8
6.615817802522663e-8
6.111571346757225e-8
5.14347996762857e-8
3.545453381862524e-8
8.96091644204889e-9
4.1120936594139555e-8
1.339366299784526e-7
1.116912940397002e-6
1.084128567399288e-8
0.0000111896373829223
2.126341363203197e-6
8.904124228781264e-7
2.919466953584385e-7
1.0156865182133557e-7
1.0307029771359558e-6
6.881168582140747e-7
6.464421881833506e-7
1.220069526748671e-6
2.138305154274307e-8
5.942257116271474e-7
4.020456895009295e-7
6.636822145203399e-8
2.4992789074595363e-7
1.991859292147099e-7
3.3318244230909426e-8
6.986924116545894e-8
2.440126393539191e-10
1.9004414171669523e-8
9.939312000488163e-9
1.525350558795941e-9
3.146887878495015e-9
2.778834946926364e-9
1.9217459329635182e-9
4.901200525403949e-10
1.2999149134603716e-9
2.7147465878499047e-9
4.170477614545348e-9
5.0951897162117775e-9
1.7483080313974647e-8
5.067747260263562e-8
4.088903334988257e-8
8.041615438946404e-10
3.8650541505206914e-8
7.004298341809342e-8
9.674349414935875e-8
1.1836058006601195e-7
1.3031434851607272e-7
1.264180186765578e-7
1.0387559643650605e-7
4.2825185546147466e-8
2.9153772821911264e-9
8.458996699051334e-8
1.0313604730020433e-7
1.1334378208998428e-7
9.366237102353106e-8
8.821284106111994e-8
1.808500180799857e-7
1.4780866148776687e-7
1.3654221405955165e-7
1.376102157112588e-7
1.4396599368819916e-7
1.5021968399599472e-7
1.4998859941151522e-7
1.3536564192893044e-7
9.93764527158509e-8
3.847068006930811e-8
4.8572743290506276e-8
1.5706570120397674e-7
2.6281452978551186e-7
4.210160319482901e-6
1.099121862496966e-6
0.000023504909462859962
4.6535183997994745e-6
1.9775139007206355e-6
1.1799697376268623e-7
1.1979546410797646e-6
9.367919468558372e-7
1.060269792332705e-6
1.4760044442947335e-6
5.003882076842971e-7
1.9412553474369803e-7
6.516769341057951e-7
3.180620370509365e-7
6.682302842465499e-9
1.487092523356345e-7
4.7934259551188146e-8
1.9125264949104446e-8
1.918296707096093e-8
7.351606891630833e-9
8.599751707228266e-9
3.466420469556856e-9
2.8477386683596545e-9
6.128364891153336e-9
4.600302497505602e-9
3.038552245817025e-9
1.4676436246444354e-9
5.255519543317693e-9
9.037817283915818e-9
1.2640402397423743e-8
1.3538678697842288e-8
4.797962103181013e-8
1.220572177307351e-7
7.247462730810665e-8
2.6719139191138355e-8
1.0397455934289566e-7
1.5279947877313756e-7
1.85605895904528e-7
2.0083848294563313e-7
1.9048535536837446e-7
1.5453905965760592e-7
1.2370589984893974e-7
4.8253166547244226e-8
1.8825474768016225e-8
1.4507575384915506e-8
1.2712934598958262e-7
4.4874910558490936e-8
2.657340727744302e-8
1.7857474116462052e-10
5.437598940686322e-9
4.186520099291724e-9
1.076892179776903e-8
1.6465659501015893e-9
3.81889643346864e-9
1.3698448268773075e-8
8.514071896881293e-9
3.5270171977696887e-9
1.5203546687856256e-9
1.0972081237848355e-9
5.344677486052871e-10
1.4273305061224822e-10
5.178960718286336e-11
5.26319489583212e-12
1.2641052747416556e-11
1.6388753320586805e-11
8.05102954420451e-13
2.195673599015805e-12
3.0244694760318675e-12
3.915568757876304e-12
5.039820622538904e-12
6.523409716307116e-12
8.506974092254521e-12
1.1037278484227583e-11
1.82774650306421e-11
1.1929714788838698e-11
2.776836644526256e-11
4.583699525712612e-11
6.248179762176567e-11
8.971918117872113e-11
1.6269794706138828e-10
4.780273912123765e-10
7.246178511377239e-9
8.121140246399368e-9
4.101362646918704e-9
2.6812583127584757e-9
3.9625125752464405e-9
1.3114840825733679e-8
2.014858202189194e-7
8.342164449840978e-9
3.498373830663593e-9
1.8412404110478545e-9
4.988744443396333e-10
2.0299718207013265e-10
1.257832244826684e-12
3.503388069473241e-14
0.
0.
0.
0.
0.
0.
0.
0.
0.
0.
0.
0.
0.
0.
0.
2.347685290525021e-14
3.3574894882646235e-14
4.8428048427494857e-14
7.018197119901526e-14
1.0203226795096575e-13
1.487464107462614e-13
2.1745837432664154e-13
3.1889081765872525e-13
4.692507556847911e-13
6.931920719474927e-13
1.0284919766353524e-12
1.5335106113356873e-12
2.2992387671790735e-12
4.316847836247656e-11
7.704063201361201e-11
1.23795210896455e-10
1.8602968201107508e-10
2.5990937264670935e-10
3.3650004649695865e-10
3.9905638830822815e-10
4.220825943912141e-10
3.7358236466698143e-10
2.2036671799226368e-10
6.55789299867143e-11
8.461476437506723e-10
7.86250087909558e-10
8.661579827894918e-10
1.038688393257735e-9
1.2504841815155996e-9
1.7668699649360849e-9
2.725112818877675e-9
4.512794561954629e-9
8.288319097891654e-9
6.605761033262263e-9
4.761736367083123e-9
4.460019125295851e-9
5.063675235972898e-9
6.614707840258788e-9
9.71120121113625e-9
1.608125132932155e-8
3.0527900208476317e-8
5.17784080236499e-8
3.7955749165184384e-8
3.0046399638345226e-8
4.048604204386398e-7
3.406754279428924e-7
4.2450767003781655e-6
7.536636128287169e-7
2.4542821097424296e-7
5.783686847052886e-8
3.73220044992755e-8
2.128507952857898e-7
4.054885966388202e-7
2.5469251143491295e-7
3.851979704707896e-7
5.272713722198365e-7
4.245570403571256e-8
1.0224253736150258e-7
3.694725901522279e-8
3.68323461903919e-8
5.924235076258586e-8
3.289823131459807e-8
9.276862716258313e-9
3.92356549599413e-9
1.1793587091020452e-8
8.57154776479749e-9
7.323452671354806e-9
3.3176335103352505e-9
3.374701356874764e-9
8.919047943560033e-9
1.6332542267985995e-8
2.6933176690473657e-8
4.118819763111629e-8
5.790925663453342e-8
2.6618925017373367e-7
5.534907985689985e-7
1.6813581163038703e-7
1.91908150345857e-7
3.1636212324858043e-7
3.6843743378588134e-7
3.948075128224724e-7
3.936010268574699e-7
3.597846934588038e-7
3.0426928208169643e-7
2.481284084569829e-7
2.0867332493947973e-7
1.9533574371542241e-7
1.1079030157695954e-7
4.513178607259079e-8
4.255840004562609e-9
7.896301683455669e-8
4.7717061185740024e-8
4.2321994381399446e-8
4.264160973061301e-8
1.9029829361784197e-8
3.108717476065215e-8
1.1442247829704345e-7
9.528225967918776e-8
7.82741439005781e-8
6.58924140773279e-8
5.252982174184314e-8
3.4846829253646844e-8
8.426881929960327e-9
3.7678934244031074e-8
1.0812529673121158e-7
7.992861211092646e-7
2.71972963713828e-7
8.992362495456818e-6
2.0863893018264743e-6
9.975958843469098e-7
4.4281884528931324e-7
1.3395661795099494e-7
7.948179167745937e-8
4.971410669470238e-7
1.1018394108342934e-6
7.931833869842883e-7
2.3512746553359937e-7
6.088326213708585e-8
9.420843854846232e-8
1.4901456554959688e-7
9.822201368038085e-8
3.355909790933539e-8
5.627164320210056e-9
2.6550024680337122e-8
2.9880303407900694e-8
2.432795987877802e-8
2.173785740116972e-8
4.254641615274158e-9
1.8508257404853795e-8
4.5801350036176896e-8
9.85522838535574e-8
2.0743585298242867e-7
1.4121808113838932e-7
6.953697675007925e-8
2.994508357848114e-8
4.551001841466096e-9
6.455652371918479e-7
2.299537590865516e-6
1.3877928065289414e-6
1.7550997746215409e-6
1.415879080931215e-6
1.1645411233181545e-6
8.610491636116339e-7
5.358748946675272e-7
2.794900972113858e-7
1.2424659598965831e-7
1.343083890286038e-7
2.1097840542335116e-7
2.2874156388248093e-7
1.4927205513526283e-7
6.51209341836138e-8
1.6236026041487256e-8
6.850785268572038e-8
6.197093407289001e-8
4.880147413724637e-8
4.8299976465808856e-8
3.4740788395373756e-8
1.8035435569684008e-8
8.845493278192453e-8
1.6859448602589062e-7
1.3546681399455582e-7
1.1315856396771842e-7
9.291011681992421e-8
6.64578571945494e-8
3.0219181662319164e-8
1.7534809700014276e-8
7.647534839432451e-8
1.182809211503191e-6
8.980074469407826e-7
9.390847938008897e-6
3.2605712867494785e-6
1.783451134593687e-6
9.7541697449488e-7
4.08043705665869e-7
6.5771417769213834e-9
5.509542271385858e-7
1.1132837057030156e-6
1.0328414371215322e-6
1.9317904268582024e-7
2.3737209264180007e-8
1.0654189854629e-7
1.1554936287487357e-7
5.270146979633111e-8
1.818999391452635e-8
2.931017128340523e-10
3.7133678670237435e-8
3.8327756766759985e-8
3.216826010138496e-8
1.5683316984905715e-8
2.9026618834811188e-8
7.341947122665066e-8
1.549341649882137e-7
3.1361598023499156e-7
2.9171739142734843e-7
2.0301471832824684e-7
1.2346719196006066e-7
6.487899917945071e-8
1.0630149619610506e-6
3.3515913684299927e-6
1.351097675332096e-6
2.686046598756162e-6
2.312144375317671e-6
2.0717210903622113e-6
1.8473399545726228e-6
1.4023687112154596e-6
6.886672758635054e-7
2.043700062450223e-8
2.990911727166418e-7
2.6881877658840827e-7
2.551535635611357e-8
6.538982812060873e-8
6.97498699905428e-8
3.2711178096479996e-8
1.2180245618933571e-8
2.0857158914485333e-9
2.0585179347619492e-8
5.1141981027995094e-8
4.6150381817537836e-8
7.01563155761943e-9
4.527384317674065e-8
8.486605251680015e-8
1.613843979682299e-7
1.7227467063167516e-7
1.61470204861607e-7
1.60988853589522e-7
1.627967152892914e-7
1.526992610424017e-7
1.1739940679159628e-7
1.156118776244877e-6
2.1039087945554514e-6
1.60032100065408e-6
2.845848278615941e-6
2.815700791457193e-6
2.751925576794519e-6
3.1841547582078504e-6
3.9763602315066545e-6
1.5437675212810908e-7
5.740577393238768e-7
8.9452513377261e-7
3.4658735927200916e-7
2.031666288251914e-8
2.0596709439364276e-7
2.7604869782329535e-7
3.067322740951758e-8
1.8299158412011141e-9
3.91370204380169e-9
6.029935862335569e-9
2.9100368056665688e-8
3.6981192242294715e-9
6.422691739248422e-9
1.4328010634615976e-8
3.08271757440881e-9
4.701773444117237e-9
5.336591120666698e-9
5.287712154597417e-10
3.5818836370570593e-10
8.178496639544294e-11
9.884277631738499e-13
1.7125188030419066e-12
4.395916927824592e-12
1.052556628505215e-11
7.245593006411308e-12
8.108914066628387e-12
1.0130966142305451e-11
1.3137047050361351e-11
1.7354344046420216e-11
2.3258605101807472e-11
3.1633759625891196e-11
4.375022300284029e-11
6.171978497273945e-11
1.3539214400667773e-10
2.417026599664022e-10
4.472353386346863e-10
9.550702253238213e-10
2.4088133190638706e-9
7.545991624814989e-9
2.7394770018562615e-8
4.858684534327729e-8
7.571223275445343e-8
7.085940673452957e-8
7.335067524743593e-8
1.0785640519706044e-7
4.6641958729542776e-8
6.679081307525709e-9
5.0740633803785025e-9
1.0408983262169962e-9
5.173258890784547e-12
5.5534691902566135e-14
7.425914021810282e-14
0.
0.
0.
0.
0.
0.
0.
0.
2.7925345448947765e-14
3.8288355804391203e-14
5.261121617008332e-14
7.244738124812635e-14
4.98223253034505e-14
0.
0.
3.078835364575108e-14
4.384856873268639e-14
5.781009765324039e-14
7.711431628865172e-14
1.0643265893858559e-13
1.5103121521522145e-13
2.1818035027440665e-13
3.1873929152418133e-13
4.692713355355878e-13
6.952415749921467e-13
1.036077910591255e-12
1.5533388550524396e-12
2.344099703518072e-12
3.5632443152318558e-12
5.461275681081904e-12
8.44983155099301e-12
1.5413418499182104e-10
3.29841913917842e-10
5.782183098091112e-10
8.30249662399686e-10
9.103739134201629e-10
6.825532917927978e-10
1.2452033704985253e-10
7.177674411101771e-10
1.784958304241711e-9
3.0263586180382e-9
4.401173644944067e-9
5.87255194179425e-9
2.44146072964938e-9
1.4117802681573307e-9
4.17594192630594e-9
6.152093940890102e-9
5.481551240209981e-9
2.4434151894309875e-9
5.022625854368319e-10
3.262874596957861e-9
1.8893391451465138e-9
6.559614180551207e-10
2.5786185860729605e-10
9.242534794991055e-10
1.2895741893290202e-9
1.3812016368208645e-9
1.3221543937450078e-9
1.2234159371089775e-9
1.1478220187373747e-9
1.129057880484505e-9
1.1935265936742197e-9
1.8574821518027226e-7
2.9595154405263086e-7
2.3775319012026227e-6
4.352083197096141e-7
1.4285076716092254e-7
3.0528810378697056e-8
3.1720101807689575e-8
1.687511675494243e-7
2.5771126631124256e-7
1.7820860635238977e-7
2.688156739151891e-7
3.874907878240627e-7
1.5252547015111296e-7
7.736208065076273e-8
3.006149674888389e-8
1.9479083425751815e-8
4.1762131897501254e-8
3.250106948488963e-8
1.1214963377497329e-8
1.3059920761750928e-9
8.851259797321708e-9
6.3593129456364615e-9
5.30578559306112e-9
3.0079576519770395e-9
1.7640849587130827e-9
5.478360203830838e-9
1.0095516400820444e-8
1.643772924944778e-8
2.4538180113154796e-8
3.465182998031278e-8
2.1952473459062902e-8
3.2894598369120205e-7
6.37883048435487e-7
1.300292084967167e-7
2.0413137162123256e-7
2.922305452583866e-7
3.2239495954150483e-7
3.3101431553025e-7
3.1399877626791285e-7
2.730382892342122e-7
2.262772625359648e-7
1.959164632824873e-7
1.8724473547780377e-7
1.1239466478320768e-7
4.8540420225156615e-8
3.7224098001193044e-9
7.725814189367778e-8
4.840283845138503e-8
4.338307153729245e-8
4.5144088511783334e-8
2.5961733930885674e-8
2.659791570749e-8
7.278286007312897e-8
6.211013861265078e-8
5.43838874389932e-8
4.799066335875757e-8
4.0083004014891524e-8
2.83539089723211e-8
7.880769486082619e-9
3.799325921114192e-8
9.86203568991694e-8
8.260334801734608e-8
7.464308157864419e-7
2.20041412975253e-7
8.396362603813799e-6
1.489086586305893e-6
5.789162377137868e-7
1.9230856620187325e-7
6.9405495236534805e-9
1.724732416095652e-7
1.3822947164191348e-6
5.039343003797242e-7
5.835787060379097e-7
7.543445867355379e-7
1.2831989044844722e-7
7.408497557740355e-8
7.154953196645454e-8
1.0235106552254127e-7
5.537135117205254e-8
1.6833281232529976e-8
6.205597085296446e-10
2.2784481661291508e-8
1.734785471001194e-8
1.4850480805214325e-8
1.0797945937186126e-8
3.4384653436813466e-9
1.6074361554343003e-8
3.3048535390860694e-8
6.295395645255036e-8
1.1518767769125997e-7
1.1530762824752803e-7
4.721646267561429e-8
6.055022741464854e-7
2.0387689747676907e-6
1.3220782044084753e-7
6.504342564577785e-7
7.662014642869746e-7
7.821873914902789e-7
7.543367519898008e-7
6.595528398868889e-7
5.098259783252601e-7
3.5552612960503145e-7
2.3764581917611884e-7
1.8182520769851238e-7
2.3020731617814413e-7
1.7521604996439541e-7
8.226737969956577e-8
2.8027101787115103e-8
2.9043921490900876e-8
6.537779675572514e-8
4.565354340055146e-8
4.3161181646307765e-8
3.829083087783267e-8
2.0665752079313632e-9
5.76304767260365e-8
1.559379177784214e-7
1.3604958174926512e-7
1.0955949885909003e-7
8.912223187156272e-8
6.582990322843798e-8
3.5320909821369626e-8
5.6073913307795014e-9
6.062096540087556e-8
9.848828210594468e-7
9.137634728210401e-7
7.939931828989663e-6
2.865554734735001e-6
1.599706787977217e-6
8.925943901421186e-7
3.952930517008789e-7
5.054223253595732e-8
3.3815257620291735e-7
1.0160791579201084e-6
9.764785188242807e-7
1.3411052782421307e-7
6.659966459567094e-8
1.5938944261888612e-7
1.4410989030683004e-7
5.970551410528228e-8
1.8796668164008342e-8
7.103333442204414e-9
5.405095433578113e-8
3.8986594131286606e-8
3.578530832193539e-8
2.0691799320437514e-8
2.2622197719748134e-8
6.928468419385141e-8
1.564057628840071e-7
3.3233142819992837e-7
2.3996552197344907e-7
1.5004534344068855e-7
8.387760704501454e-8
3.885337855266296e-8
6.956325404964722e-9
1.0428748279902074e-6
2.729311076675277e-6
3.5027281656980038e-6
3.215492451663969e-6
2.32082958834768e-6
1.8137474520594038e-6
1.257017487296268e-6
6.434301070855604e-7
1.1752599267550181e-7
2.4518680918956466e-7
2.630759351611752e-7
6.24194898835655e-8
1.6332779057432696e-7
1.6171173359903186e-7
8.509361835205408e-8
3.2958879900816147e-8
1.5585209592088483e-9
8.198439049094758e-8
4.6394218857220075e-8
4.2095430190598836e-8
3.841141619302245e-8
3.309909904409259e-9
5.8824540064134434e-8
1.393731505975631e-7
1.9699941630642764e-7
1.7063123989520544e-7
1.4722785778597716e-7
1.1788355206579485e-7
7.457663051327501e-8
2.3580389633559646e-8
2.8057615008663627e-8
1.4328576156253576e-6
1.6872074315642596e-6
6.151198910568844e-6
3.9752953667123736e-6
2.5298176457217554e-6
1.7995733036908754e-6
1.10733857505011e-6
3.533397330878913e-7
4.717536194416569e-7
8.765454765245649e-7
9.275396755908338e-7
2.4937415672526143e-7
1.6160967301636272e-8
8.463155565705563e-8
6.838839836033006e-8
2.7423017392514352e-8
1.0056659051404106e-8
2.3219601973201182e-9
7.48862112884675e-9
1.8925243144107923e-8
2.7137623845228926e-8
2.6803747069578713e-8
1.6394049982353005e-8
4.278258782061771e-9
1.490212115467898e-8
5.164115372369439e-8
4.584564883320727e-8
9.160659394318453e-9
4.0394024701054275e-8
9.079928687996008e-7
5.2743050454043475e-8
1.3147725083684387e-6
1.217223692748614e-6
5.357944408866462e-7
9.327416756704066e-7
1.2270132226394868e-6
1.5777768134985706e-6
2.0806891903881175e-6
2.8093710234751475e-6
3.665170696263685e-6
3.2232216235089686e-6
1.97349535578693e-6
3.406386049203607e-6
8.212286516630232e-7
1.5652837978242464e-7
1.0185313976099909e-8
4.382686022463307e-8
1.0591181018369615e-8
3.0285026137497136e-8
2.9617678385202722e-8
7.565751327365952e-9
2.9995520360546533e-9
1.1643479951675091e-9
5.146145696305187e-10
6.7593570551562206e-12
2.565609589923484e-10
3.2055704553352796e-11
6.300734242327034e-10
3.0850286396548353e-10
6.875686291531118e-11
3.961222999137874e-11
1.1943498119083046e-11
1.8817256962980883e-12
5.618788345270642e-12
7.955993240554852e-12
1.0476669094790394e-11
1.3751109530754677e-11
1.824880194694045e-11
2.459642665584863e-11
3.377559425492838e-11
4.739483078515752e-11
6.78846770595155e-11
1.0910558623487973e-10
1.0385761144957693e-10
1.7968916519558144e-11
5.56663887568949e-10
1.750780892825603e-9
2.008460228244254e-10
2.7973386841956334e-10
1.0195517646952571e-9
3.431436381153525e-9
2.6707491174198685e-8
6.325173968696869e-8
8.441276626703966e-9
5.4874845435766964e-9
1.2208706003466429e-8
1.439511406003615e-9
5.086808468614355e-12
3.0123715995583307e-13
0.
0.
0.
0.
0.
0.
0.
0.
2.3015596885283415e-14
3.144703636806316e-14
4.301910394312107e-14
5.894496159483094e-14
8.091349095602792e-14
1.112859104303534e-13
7.554068943624559e-14
3.02592433475638e-14
2.915739931242264e-14
4.665684386913807e-14
6.671437765084156e-14
8.819450844194583e-14
1.1793501871613202e-13
1.630612757789315e-13
2.3161460721958835e-13
3.3471237579473857e-13
4.889589163909866e-13
7.196606172174064e-13
1.0656861098665674e-12
1.587147524330005e-12
2.3777823234605645e-12
3.5852135241769576e-12
5.4446281782907036e-12
8.335786902577286e-12
1.2881587717565053e-11
2.01227675397315e-11
3.509462728202774e-10
7.705866773161807e-10
1.3521333670890198e-9
1.8592214832961027e-9
1.8136778740861472e-9
9.943260489016764e-10
4.875959668291547e-10
2.431670279406672e-9
4.680902511193329e-9
7.133324399822239e-9
9.716695595139805e-9
3.842526894482272e-9
2.4346128979475335e-9
7.070162231489641e-9
8.884168244758974e-9
8.080415972815252e-9
6.935786685049362e-9
7.58486527012947e-9
9.531229043971412e-9
5.099583559379387e-9
3.400969825309533e-9
2.600670744493609e-9
2.122876569998642e-9
1.7776197676492453e-9
1.4974568969614395e-9
1.2642605524015581e-9
1.0837624644101378e-9
9.767626281666098e-10
9.815809567927531e-10
1.169266144775084e-9
2.1041934156865048e-7
3.3025472851475657e-7
2.5409114155214713e-6
4.6351719032422683e-7
1.4748451720479734e-7
2.8899884229737908e-8
3.757714599812296e-8
2.014858944867219e-7
2.4905396007952225e-7
1.8713574276508614e-7
2.758207336970174e-7
1.073663906532522e-7
7.758841206381609e-8
1.6348625057408994e-8
4.169750748347345e-8
2.103360231767406e-7
2.4833163222469443e-7
8.648099372479923e-8
1.388687083886353e-7
4.6156580049553624e-8
8.786268194069224e-9
3.2453031098750146e-9
8.349955724579073e-10
8.62925778950028e-11
7.455938092003718e-10
1.1419283481335762e-9
1.0350838855115981e-9
7.152194879206564e-10
2.3198970765200198e-9
1.8694138190952417e-8
3.136053756659142e-8
2.964907881694137e-9
4.3174631677735234e-8
1.8323557746074123e-7
3.0899391851251225e-7
1.884630307408342e-7
2.9143266680280447e-8
7.944498144665022e-8
1.511706094770619e-7
2.043434839845423e-7
2.489874127736306e-7
2.895245136666739e-7
1.0509981586198383e-7
3.67265134967718e-8
1.4018401099413017e-8
1.2705150822200807e-8
1.312208636625164e-8
7.329628476112484e-10
2.8478119610636802e-8
5.586183760575375e-8
5.878935866301701e-8
5.30054959601892e-8
4.700206034555112e-8
4.117902977884106e-8
3.629471540123448e-8
3.374098506215469e-8
3.473356198849734e-8
4.042082917390965e-8
5.264239255238312e-8
7.505663266635078e-8
1.15071127670871e-7
1.8665963010005266e-7
2.4290074435677276e-6
1.9753893736880533e-7
0.000014947214716880156
3.035040681397793e-6
1.1641451492401652e-6
5.940728537879592e-8
1.4923326912944443e-6
6.677900871362986e-7
4.0617807123545546e-7
1.9624520141666552e-7
4.660334917651106e-7
5.924758191975624e-7
6.809632953155098e-7
3.941774886367585e-7
7.81337122553059e-9
5.5990665722202e-7
3.899474231004274e-7
1.4789226655158277e-7
4.617064866494395e-8
2.7669417185623848e-8
1.5317271329890442e-8
2.974934147961582e-9
3.9637886541999914e-10
4.933324598796723e-10
5.268715821156578e-10
3.225351784921977e-10
8.441415226608444e-11
5.557338473152049e-10
1.0284013954051764e-9
1.6803785575992732e-9
2.4461855967191507e-9
9.704958068968845e-9
2.262007430817464e-8
1.290137609644917e-8
8.227622758719024e-9
3.025736585719282e-8
5.444634888259711e-8
8.377647502589464e-8
1.1565427421095528e-7
1.3848713555383567e-7
1.3120016810071022e-7
8.315153712493552e-8
2.8726335145110154e-8
1.9584327675148913e-9
6.815034479145443e-8
1.835764022504639e-7
3.863307728382565e-7
1.64708197151219e-7
1.9418894650618025e-7
2.4764412470997517e-7
1.9953248266887965e-7
1.7391808620460878e-7
1.7315988604393113e-7
1.8410436369497662e-7
1.9653832473062724e-7
2.003970024111375e-7
1.870491276777665e-7
1.5569659218356477e-7
1.1306493765964648e-7
6.49142713088004e-8
1.1706640451140727e-8
3.141671754509335e-6
4.587999879537325e-6
0.000013815891651197332
6.606498068648394e-6
3.769765796661075e-6
2.2895428594027582e-7
1.1309190066160184e-6
1.055049524902013e-6
1.1922869654366949e-6
9.597120725045854e-7
2.3836094122543273e-6
1.2812342589854153e-6
1.0966648536145109e-6
1.2414817333946833e-6
5.973204303051217e-7
7.05429547681511e-8
2.9401015078916367e-9
7.731859454663348e-9
6.873509660642354e-9
1.5232448484300558e-9
1.1298222597565159e-8
1.7048059632284102e-8
1.9422896982190942e-8
5.243277309827964e-9
7.882238707310633e-10
3.730493520435332e-9
1.2938665827381033e-9
2.832325706346225e-11
1.331019514803709e-11
1.5584319108305997e-11
2.8051824932228287e-11
5.357087411866195e-11
2.7274522863139972e-11
1.399985654410349e-11
1.383673051764914e-11
1.7166891693584367e-11
2.3036720326893974e-11
3.209363808195433e-11
4.601597029106183e-11
6.800494624567812e-11
1.0422785865960474e-10
1.6737694755123644e-10
2.876561995274272e-10
5.748268751970102e-10
1.430274539289217e-9
3.8186277550108225e-9
6.438335344821954e-9
1.0745963204717314e-8
2.8696276123639496e-8
1.1673169475316982e-7
9.268192460636653e-8
6.97128464836999e-8
4.55721546496292e-8
1.3817001735871055e-7
3.480655745683635e-8
2.6434600031135245e-11
9.88187402362857e-14
0.
0.
0.
0.
0.
0.
0.
0.
0.
0.
0.
2.7399409881511458e-14
3.7532670623569925e-14
5.1515639916326206e-14
7.085200509365196e-14
9.765277968316028e-14
7.116527039719368e-14
3.0011895283249687e-14
2.8463244648992486e-14
4.3838914539078064e-14
6.23331340199069e-14
8.211275246259215e-14
1.0918855341309431e-13
1.5022646882182839e-13
2.1277509640418628e-13
3.0721495946542173e-13
4.490421687120916e-13
6.619418286756513e-13
9.824478675394094e-13
1.4673503059948778e-12
2.205719536654111e-12
3.3387454665867007e-12
5.093040499658263e-12
7.837648176311901e-12
1.2183899280307982e-11
1.916514517223552e-11
3.2791074214044786e-10
7.556019818659528e-10
1.343825783269651e-9
1.754062040865111e-9
1.4655658232915288e-9
4.071877157671128e-10
1.190151027815485e-9
3.1147688260629234e-9
5.245542223073777e-9
7.516189931840553e-9
9.875459343324782e-9
4.638380501059357e-9
1.2565142114679838e-9
5.792778948313897e-9
9.42219190958882e-9
1.5544110059688763e-8
1.0217329558642567e-9
2.0869322850445663e-8
4.19114560559722e-8
2.6605923992003618e-8
1.782388974495393e-8
1.2013478702031754e-8
6.8316444363547785e-9
2.015757805308773e-9
1.2108224226675501e-9
2.467886634426453e-9
2.72497684959842e-9
2.6772964544248264e-9
2.585886111968719e-9
2.540700201562437e-9
1.6595804470317503e-7
3.061691625582805e-7
2.177844198460258e-6
4.0401882735345194e-7
1.296926377174269e-7
2.484596795533999e-8
3.528813426958775e-8
1.8866342926097572e-7
2.2474286663049308e-7
1.715824220053711e-7
2.50172890097954e-7
9.016614959889331e-8
7.42507314411947e-8
1.3763802931613968e-8
3.1249829742609674e-8
1.69714315820152e-7
2.4313605356023047e-7
9.192518394020336e-8
1.4037290967527708e-7
5.470873547601543e-8
8.585018233546718e-9
3.3498538791965333e-9
8.298567827050567e-10
1.0711403364411677e-10
6.84872604376307e-10
1.325489865995091e-9
1.4026715415027975e-9
1.15046091233822e-9
7.143824937410036e-9
9.217090053968275e-9
1.1054383063683332e-8
1.8878054024197368e-8
9.930547815230903e-8
1.8070105906447477e-7
1.6852036096249485e-7
7.80276156728127e-8
1.8497583218548368e-8
9.470497717234308e-8
1.5295261924878814e-7
1.9979208185520435e-7
2.395587855801611e-7
2.742796426440964e-7
1.0057947305625492e-7
3.671750006486877e-8
9.845817732308317e-9
4.180899264143942e-9
3.973972233688015e-9
7.88856525268302e-9
3.854153515045472e-8
7.741741368285499e-8
7.161866180549062e-8
5.983191746759545e-8
5.131028211958726e-8
4.4150882427095854e-8
3.8088017563128744e-8
3.415025471054364e-8
3.3677796405728285e-8
3.8393875594475743e-8
5.172170437268306e-8
8.205702703132419e-8
1.4807722592223418e-7
2.2118863441989253e-7
1.4016644875099713e-6
4.721650083328882e-8
7.531591724526436e-6
1.494682383814347e-6
5.300696101491916e-7
5.7544542600161763e-8
2.983279372236482e-7
1.2115318822854534e-7
1.6180665640693436e-7
1.644821581308617e-7
1.3639557311668656e-7
6.970997241996155e-8
2.3761099929734907e-8
4.856292832636547e-8
2.7487082992427316e-7
3.230862445897218e-7
1.4097890824623493e-7
2.4843078456190834e-8
2.7726233710282566e-8
2.755315708629341e-8
5.228245569862096e-9
8.705422121546489e-10
3.3076284371955927e-10
5.283240329287801e-10
3.634471384925682e-10
1.3814496491869584e-10
2.368954041073005e-10
5.538486774431887e-10
9.530469275239896e-10
1.4501732153313302e-9
1.8465798542295397e-9
1.0384283244208843e-8
2.463767240535606e-8
9.347309628830668e-9
1.555924382906434e-8
3.677665998334319e-8
5.726600228531201e-8
7.866162622424397e-8
9.849315390522756e-8
1.1282812016839486e-7
1.19099626257005e-7
1.1583929045833795e-7
8.944393005112896e-8
4.0368624285813144e-8
3.8291166275987754e-8
8.438506820214089e-8
8.251309550571745e-8
7.265047000008157e-8
4.095260197552916e-8
1.13754710846483e-7
9.575189095348354e-8
8.907221677225473e-8
8.979052733137392e-8
9.195445705099582e-8
9.083463974560434e-8
8.359960420500899e-8
7.018092497939995e-8
5.2119459027411696e-8
3.0118292922811856e-8
2.3502952501648627e-9
3.70721969254713e-8
1.364513718667003e-6
1.2297695025373966e-6
9.76651362020479e-6
2.3210168233080735e-6
1.0490231097570902e-6
2.1757182653875892e-7
1.0268207587627013e-6
4.926486297315536e-7
4.081912521598498e-7
2.4915443102676016e-7
3.577698801770209e-7
2.1568012231929085e-6
1.2837492709947162e-6
1.3598540883580802e-6
1.0557361189619498e-6
1.5559334389030184e-6
7.448816802648328e-7
2.6265877216506583e-8
5.580393566784993e-9
2.3722330577065856e-10
1.877658141195504e-9
4.124168685135328e-10
2.272354020802899e-9
1.875635503516608e-7
4.7888674852545916e-8
4.7082452707389885e-7
3.281088036575182e-8
1.8592772114163835e-8
1.2693455620126043e-8
9.817796194522999e-9
2.9540236612797763e-10
5.604703980794805e-12
3.620280245215931e-11
3.937249806153227e-11
5.685927283693303e-11
5.4521671020744706e-11
4.163536291407687e-11
4.176707941938166e-11
4.858102529642599e-11
6.040725453066921e-11
7.816244192235559e-11
1.0456779782418888e-10
1.0487682395673562e-10
1.1205835605147888e-10
1.565874549678189e-10
2.7386824060696836e-10
5.656464728590051e-10
1.3531726463355326e-9
3.6144682763823384e-9
7.897782500604835e-9
1.30373532062061e-8
2.7788165951820442e-8
1.1138826701565148e-7
1.1420929559452628e-7
9.534628802123682e-8
5.782534186359305e-8
1.311178517600865e-7
3.015317190098032e-8
8.510896452143319e-11
4.72740691780373e-13
0.
0.
0.
0.
0.
0.
0.
0.
0.
0.
0.
2.3410427593149052e-14
3.206829096817658e-14
0.
0.
0.
0.
0.
2.3347477795253363e-14
3.129074226104354e-14
4.3412020867505166e-14
6.169808099362267e-14
8.891406622205186e-14
1.2917588306515057e-13
1.8868439983406254e-13
2.7681475062825097e-13
4.078014706058709e-13
6.033823365632143e-13
8.969924556207974e-13
1.3404913913329462e-12
2.0150887909992064e-12
3.0493527415445324e-12
4.649390822042436e-12
8.320991205939926e-11
1.666750314229764e-10
2.8489383292130045e-10
4.263413036107214e-10
5.413143183485199e-10
5.64915061665978e-10
4.426618291960921e-10
1.4464829456657364e-10
3.3614655608957733e-10
9.914478570412226e-10
1.8047133918114557e-9
3.954385331961134e-10
1.743165875564749e-9
1.7678299981254585e-9
1.908964197828622e-9
2.2209209475527143e-9
3.0773514899626695e-9
5.22591258111228e-9
1.0237453225731774e-8
9.275031033411048e-9
5.520339446673016e-9
3.778371597501736e-9
2.9751408140535173e-9
2.743155983669184e-9
3.0016699907499346e-9
3.878969744837714e-9
5.831369520240839e-9
1.0032063927925944e-8
1.787173238351605e-8
1.824629617363861e-8
2.50419063522422e-7
2.9486564013718853e-7
3.092031185125482e-6
5.512072122008586e-7
1.8498765268611196e-7
4.547992191100345e-8
2.6567420091962242e-8
1.4911633254347917e-7
3.712653419527826e-7
2.062066798007325e-7
3.0386037587063754e-7
1.0437284801494186e-7
4.900965092479092e-8
5.3547313987984476e-9
2.1068502863737867e-7
2.192508557257951e-7
1.0064449562359568e-7
9.540048472174674e-9
7.858395915930068e-9
1.4509979304291657e-8
4.946174205663724e-9
1.2606388326345902e-9
4.2769194051126385e-10
4.856266384088008e-9
3.0174755077387734e-9
5.663014902224931e-10
4.067734263963227e-9
6.299761795771567e-9
1.0017811658051905e-8
1.6033280611698576e-8
2.4869755504441676e-8
6.360415796188922e-8
1.3463177856299673e-7
1.7362278950030098e-7
8.452230244713459e-8
5.8563606979840945e-8
1.7037748187811597e-7
2.498158854921902e-7
3.1069467124908326e-7
3.606430635847315e-7
4.015731571224251e-7
4.3118601223261745e-7
1.626530471670787e-7
6.52760725029059e-8
8.780538079567594e-9
5.8160431100275355e-8
7.302265474302034e-8
9.336981483982877e-8
9.546494295083438e-8
4.883010944228338e-8
1.5951403851592945e-7
1.3806516541943634e-7
1.225520002434997e-7
1.114051340904629e-7
9.817849474373056e-8
7.951854364632776e-8
5.4884691801785654e-8
2.154802597311071e-8
3.370044429305098e-8
1.4104601928688299e-7
1.285999184219639e-7
1.095259357277857e-7
1.0347952370678838e-6
5.161573630526045e-7
7.056529654257316e-6
1.285866417726464e-6
4.0622564496946863e-7
7.431945642850249e-8
1.2334269012221707e-7
8.978885917574094e-7
4.138251139325523e-7
4.2974587635535644e-7
4.4790276077341344e-7
9.876349512702274e-7
2.610280257757723e-7
3.0655638295162835e-7
1.0401067765685682e-7
1.407049556598768e-9
1.8672362398473425e-8
4.3775525032108046e-8
1.87732238104142e-8
4.6426544507312075e-9
6.917342435532129e-9
9.464710027887045e-9
7.0214062485659626e-9
5.526084731853134e-9
2.8967745025387087e-10
4.769164315811293e-9
9.576872240352488e-9
1.5709229966887423e-8
2.2352820268416632e-8
2.8043456951251727e-8
3.12900272134626e-8
2.562465302006294e-7
5.71953273618745e-7
1.341167565164907e-7
2.28231823795735e-7
3.609592455643502e-7
4.2391650149386787e-7
4.586469333920562e-7
4.5998888516765716e-7
4.2313539417136687e-7
3.610478795393929e-7
2.941471214956677e-7
2.1469143414749434e-7
1.0034236738266024e-7
3.373941922479096e-8
5.389760742147641e-8
1.0557115485753114e-7
8.557189398199293e-8
9.214101093578081e-8
8.518262456291499e-8
1.7862567876787084e-8
1.2331023442181668e-7
1.17881884035129e-7
1.0996456282244576e-7
1.056263185871782e-7
1.004044112421307e-7
8.911353975780469e-8
6.67053106648474e-8
2.7212543263465072e-8
3.8800462725659636e-8
1.2847024244621168e-7
1.518860643293085e-6
2.4733506619641364e-7
0.000014753659179680927
3.1158150155936416e-6
1.4319339490180456e-6
5.737804449852816e-7
1.811176726206296e-8
7.46533907768477e-7
1.0832061577644179e-6
9.05092300961259e-7
1.3641267000096603e-6
3.326156715780037e-7
5.039883239510362e-7
1.1440738063057147e-7
1.8382175308379688e-7
6.986747911440804e-8
1.1819272260459336e-8
2.990035930268563e-8
1.6282940718892157e-8
4.8573009595846234e-8
7.590142882118959e-9
6.541579330839101e-10
3.0948178835929995e-9
3.1156408778310886e-9
3.2344024810057166e-9
6.747521211354277e-9
8.169466405885774e-9
9.42145922663999e-9
1.1874422889728938e-9
1.6457582469555613e-8
5.927754626017681e-8
1.017319958777606e-9
1.1466033335303107e-10
4.917832412415287e-11
4.2002446742408917e-13
3.8264815724313224e-12
1.3112127206575749e-11
9.843563895064632e-12
8.020941827362606e-12
9.276445428882571e-12
1.1747552169333911e-11
1.5368220863517517e-11
2.905606002586292e-11
3.6907832943661344e-11
4.200304109647174e-11
5.815039048301862e-11
9.726038826046153e-11
1.7528731756282224e-10
3.320819280726187e-10
6.728536091860802e-10
1.5100585235352898e-9
3.984923825819207e-9
1.354635880169873e-8
4.170285422746818e-8
6.23274854288554e-8
7.71961590011167e-8
6.584708167926568e-8
8.204285495465497e-8
1.1435149941898728e-7
1.5244919382092254e-8
1.8020352099676036e-8
1.433662919499895e-8
4.0896486197622686e-10
2.692029286552965e-12
4.802481260617283e-14
0.
0.
0.
0.
0.
0.
0.
0.
0.
0.
0.
0.
0.
0.
0.
0.
3.149658987902701e-14
4.5395641255670706e-14
6.578766969598041e-14
9.568899001091486e-14
1.3961017136130814e-13
2.04316736462942e-13
3.0000335222625034e-13
4.421210767067907e-13
6.542448445130138e-13
9.726192982668522e-13
1.4534456788614295e-12
2.1847148807094343e-12
4.017591702855794e-11
7.372700672773776e-11
1.2050611308043714e-10
1.8216210395016306e-10
2.5257838128338017e-10
3.192583721602972e-10
3.618587178023959e-10
3.5345073346816327e-10
2.647216925085362e-10
6.9456253210983e-11
2.5095636831119434e-10
7.737163380629163e-10
8.166560691732919e-10
8.519334664761364e-10
1.015981651083739e-9
1.2126687434528904e-9
1.7208207401892875e-9
2.7186424897683267e-9
4.660074387659776e-9
8.489054596458922e-9
5.5119675412639855e-9
3.848826998289181e-9
3.462300911038468e-9
3.802802524367998e-9
4.860875266386185e-9
7.03509938010933e-9
1.149538608120946e-8
2.141833075697598e-8
3.764252895678678e-8
2.8973662151703174e-8
2.796266576217193e-7
2.2933201698677103e-7
3.863080796146014e-6
6.761414702523691e-7
2.458676837357873e-7
7.396465619844055e-8
1.0559361753844845e-8
1.0888504633497835e-7
7.779682563321601e-7
2.535210874803506e-7
3.192711448028864e-7
1.1549827999004277e-7
2.737290660946351e-7
8.287173828064735e-8
2.3766180104062338e-7
1.1534812007769183e-7
2.5609754301320424e-8
1.008697591681466e-8
2.999713683904954e-8
1.1821985881159251e-8
3.0611787795188087e-9
1.5675047654926727e-9
6.816297951488986e-9
4.8728884875914e-9
3.6190900777983832e-9
1.811100275013148e-9
5.5853078662599155e-9
9.768077879069536e-9
1.5686221298730316e-8
2.2585880579386546e-8
2.790779794983055e-8
9.503339389660277e-8
2.2730544386576394e-7
2.1916182420731363e-7
7.1773907897196405e-9
1.8669828293422402e-7
2.910787047226358e-7
3.6101547028522973e-7
4.139132044357535e-7
4.509370972581712e-7
4.654181271769083e-7
4.4981776618783605e-7
2.1167565443620874e-7
8.781839258517469e-8
2.3963621037295718e-8
8.040076853240801e-8
7.681377377154328e-8
7.653985559542096e-8
8.49282733893779e-8
3.287645349715466e-8
1.0260233814160992e-7
1.2913502570871676e-7
1.1191725416227628e-7
1.01557893598961e-7
9.321692013765618e-8
8.149648084162636e-8
6.092197315465295e-8
2.065355729025211e-8
6.45737199091124e-8
1.3608719986145284e-7
1.2521239881623275e-7
1.1742906951142388e-7
1.3904665375600007e-6
6.493209619483682e-7
0.000010439932046337456
1.8921927778201672e-6
6.232289411698604e-7
1.4720905027664202e-7
9.265424884198275e-8
5.876839433383908e-7
6.87034720483956e-7
5.435312827822601e-7
4.64210469143355e-7
4.608140390906975e-7
2.777513499374383e-7
1.7425806665456297e-7
4.74026754175928e-8
2.726283160865344e-8
4.256687898373325e-8
1.8521184881179228e-8
5.762455990233898e-9
2.8117234133414653e-10
1.1440207373510757e-8
1.2305740076823113e-8
8.998487276532514e-9
3.734457224568143e-9
1.469364531811672e-8
2.6171994761897645e-8
4.6405764606353256e-8
8.388030000607947e-8
1.4587843769412826e-7
1.853778573789478e-7
1.0403916350118702e-7
7.804802943121938e-7
2.12452948753952e-6
5.290553679944666e-7
8.07321714301832e-7
1.1319569965882277e-6
1.2318356316814981e-6
1.304172288248052e-6
1.355302196913828e-6
1.312245114501141e-6
1.0596767155138658e-6
6.207703344822431e-7
5.190313767555057e-7
2.3901373875335267e-7
9.24975667156299e-8
2.613571267435798e-8
7.902133998504609e-8
8.655637202928823e-8
7.630580430189169e-8
8.040672585437443e-8
4.4592379847038054e-8
7.774949156059856e-8
2.0331713477044825e-7
1.7623357524102424e-7
1.5672745414599916e-7
1.4641860718320442e-7
1.3495567428893518e-7
1.0991655640078938e-7
6.056741531260108e-8
1.2717652561361289e-8
9.596089408490286e-8
1.6792376697134754e-6
6.858769299445485e-7
0.000012683291078192774
3.881950142128955e-6
2.018354020195025e-6
1.0243322330902569e-6
3.2343282764244735e-7
3.11316166742077e-7
1.1815825693020122e-6
1.1201328434850093e-6
1.2973985285342915e-6
4.6343834929385306e-7
4.320919016191151e-8
7.005812778550396e-7
7.16054942281619e-7
2.9546964307078206e-7
2.2325751774352525e-7
6.616899870737698e-8
2.2724894205076622e-8
1.2840449086331096e-7
1.8444239008243953e-8
1.3248031880112688e-8
4.015843221100744e-9
4.11703489039402e-9
1.4845528484451877e-10
3.985688105299622e-10
3.4652205017081206e-12
3.722147621788354e-12
9.265633038127811e-14
8.579828834570312e-12
9.835100462646007e-12
1.3353460226798746e-11
1.4202952224283215e-11
1.7372300800652704e-11
2.2397384050081185e-11
2.965847215369042e-11
4.0038730991213095e-11
5.505051636576814e-11
7.722949097371941e-11
1.1094658670601257e-10
1.640940763013458e-10
2.518078241431099e-10
6.286139613946517e-10
1.5318702745691689e-9
4.532506443254584e-9
1.544519710469843e-8
3.258302933643026e-8
6.323908671166027e-8
8.873370548004397e-8
8.236019645407275e-8
9.548682316459357e-8
7.584586133309165e-8
2.3416769594901305e-8
5.925809532943333e-9
4.361693703455988e-10
2.2584027339227748e-12
5.037640339190774e-14
8.059423017812628e-14
0.
0.
0.
0.
0.
0.
0.
0.
2.3157314816936023e-14
3.165231020336576e-14
4.343541983487263e-14
5.977600919790618e-14
8.247039815866288e-14
1.1405724808727448e-13
1.5812880150787151e-13
1.3337051754339404e-13
5.744137125072463e-14
5.097322913995941e-14
7.238981594284419e-14
1.0383069989214213e-13
1.3899337061302672e-13
1.8581425488417484e-13
2.557533681397647e-13
3.6259385820116925e-13
5.254160986856825e-13
7.728858855463661e-13
1.1493970071661015e-12
1.7246733714632094e-12
2.609475679103135e-12
3.981957364888625e-12
6.132870168931307e-12
9.544973486281646e-12
1.5036460902473302e-11
2.4028817729164943e-11
3.9067844838682194e-11
6.805857992490365e-10
1.747119369053486e-9
3.055854085696883e-9
2.9905814246748426e-9
8.037609593025468e-10
2.4339853499008785e-9
5.942072624052571e-9
9.494993103515783e-9
1.3050588342071109e-8
1.6559156913220492e-8
1.9917242814591304e-8
1.06339869351551e-8
4.699553462290768e-9
4.765051937779905e-9
6.844056944517888e-9
7.915737822726985e-9
6.244451479530329e-10
1.4827100480926017e-8
3.349578075967494e-8
2.5323121742685668e-8
2.041820225718303e-8
1.6675457192318505e-8
1.2991764023239652e-8
8.708803725339263e-9
6.212830811894244e-10
9.79571467136931e-9
9.368670854016782e-9
8.44132644861065e-9
7.900652601560257e-9
7.677982188959409e-9
9.594132674314486e-8
2.604548325158896e-7
1.708454783625863e-6
3.260492499747181e-7
1.0804529218967562e-7
2.0799268261089183e-8
3.105799051324127e-8
1.6537341157489266e-7
1.9824863691186415e-7
1.5145699769085529e-7
2.2253434269722466e-7
7.539603916615965e-8
5.200261161833087e-8
4.3674236420935535e-9
2.119772165199045e-8
1.6290147843145764e-7
2.1841263085208464e-7
8.030979999906446e-8
1.2777031430786732e-7
3.527177791309006e-8
9.233538148496106e-9
3.3080599880350742e-9
7.988629708521623e-10
4.339788895248303e-10
2.974490338531068e-9
1.7579948293080796e-9
1.000631260858561e-9
2.7314007100025795e-9
4.178064565886472e-9
6.5027814750839975e-9
9.993763145120696e-9
2.44165443403177e-8
4.816083352573236e-8
6.828416857399033e-8
5.544697425357618e-8
7.082355732252385e-9
4.7424616533860236e-8
9.409359707916945e-8
1.3228759020030902e-7
1.6393884721556133e-7
1.9021469414063448e-7
2.1121898382280595e-7
8.543437956105749e-8
3.305634525121827e-8
1.523168096045073e-8
5.012906425924277e-8
7.624235633224592e-8
1.3758569189152906e-7
7.074724514371108e-8
1.8893689802394855e-7
1.9703157506348724e-7
1.7150823241980194e-7
1.5224763227165576e-7
1.316444714571478e-7
1.0405255089776433e-7
7.415227140455259e-8
4.784778714581371e-8
2.4691743120580435e-8
1.2710858416680485e-10
3.435659372029527e-8
8.98712918865618e-8
9.209859497533563e-8
6.407739171776521e-7
3.827745613494785e-7
3.950759274043547e-6
7.348270835659504e-7
2.24054486258132e-7
2.844365186919184e-8
1.1091357317981457e-7
7.479962055850629e-7
2.490791690361984e-7
3.0277181689930147e-7
1.507728954826846e-7
8.022989372333241e-7
7.080524935592944e-7
2.993535972241248e-7
1.8400635978620163e-7
2.722647215996275e-8
3.775052682859934e-8
2.7117154753333296e-8
3.290630148002654e-8
1.232781736822575e-8
1.0525901339389693e-9
4.739905302016668e-9
3.8165485991107655e-9
2.8163152509989825e-9
1.4146211879840528e-9
1.0116519509632652e-9
2.8379265602900057e-9
4.890881268851625e-9
7.122340514980181e-9
8.796374417539189e-9
9.098347232961585e-9
6.56824232432201e-8
1.7161187285549219e-7
6.533858873812522e-8
6.395550075838538e-8
1.3110969818443788e-7
1.715474781195363e-7
2.009767425492211e-7
2.179237196342365e-7
2.1819983752784287e-7
2.020275372252877e-7
1.700178228324308e-7
9.775056135235068e-8
4.1857963752923505e-8
7.167575391771615e-9
1.2677451223611371e-7
7.737398219308613e-8
7.443839826638453e-8
8.365323404395331e-8
4.1602411741766326e-8
6.010697047602641e-8
7.937377097634205e-8
7.594810486240149e-8
7.346828120426854e-8
7.097933502911176e-8
6.571376068478639e-8
5.5451260835092464e-8
3.8174144335077996e-8
9.079840454612934e-9
4.5933173716410095e-8
1.4051199994102735e-7
1.1772579038970716e-6
9.806602221890324e-9
0.000011755453432385777
2.2335417219476117e-6
9.385851168072031e-7
3.1179825635947025e-7
9.345630818663122e-8
9.835492296603462e-7
7.32394808133502e-7
6.729177319038131e-7
1.2445617040922996e-6
5.949261199384006e-8
6.096596374148446e-7
3.6732290998381236e-7
2.5956230804978633e-8
2.73064068076091e-7
1.447068798923156e-7
8.024615143374807e-9
5.6916908802548315e-8
7.0980219537226234e-9
1.4790792499055424e-8
6.859314537960098e-9
1.993541066346468e-10
4.495075850319236e-9
3.4179078100531714e-9
2.4445054920691222e-9
2.2639316517488523e-10
2.082035350103781e-9
4.005210487432718e-9
5.924694262963505e-9
6.937373053670755e-9
2.4328152569170446e-8
6.938537650896691e-8
5.4196353179274485e-8
2.8502447397577427e-9
5.538992199472727e-8
9.468027569374754e-8
1.2660539420825696e-7
1.5169069841335496e-7
1.6548937868261e-7
1.615126799815866e-7
1.3613870373603987e-7
5.726801597062086e-8
1.3768929557986181e-8
7.162388235473593e-8
1.0686490888986762e-7
1.1439864272302046e-7
1.0988423798010735e-7
6.696831823965301e-8
1.9670517719762144e-7
1.5960664365734136e-7
1.4513661041163263e-7
1.4494875006707588e-7
1.5123930377785932e-7
1.5836324877570332e-7
1.5960694837430212e-7
1.4600056868495323e-7
1.0910414979880384e-7
4.553687623206634e-8
4.353941043788287e-8
1.514753640209325e-7
2.5692655644949853e-7
4.304897680795663e-6
1.1080442621869277e-6
0.0000240562229793253
4.854006915923882e-6
2.122451800125886e-6
2.1206663699448367e-7
1.195351596834397e-6
9.70386324896257e-7
1.0991762495790327e-6
1.5129047371536696e-6
3.511961491127068e-7
3.604792408260107e-7
7.0502685461156e-7
3.0558380024508203e-7
2.564444623424858e-8
1.0069637744088084e-7
1.8676052965425255e-8
3.082609759245528e-8
9.539425763416457e-9
4.612939090001095e-9
3.788326008411665e-9
1.1039665356269967e-9
2.939699543708055e-9
6.119661763922882e-9
4.41729233083656e-9
6.671159782770111e-10
5.521111328764722e-9
9.955149354792151e-9
1.6162482648952695e-8
2.479354041026446e-8
3.0867915016526736e-8
8.696203859063507e-8
2.0466850608792424e-7
1.0889946886299349e-7
5.6450080502675374e-8
1.6744040333882245e-7
2.26671935590785e-7
2.6157546672699505e-7
2.745758042010289e-7
2.585566015949436e-7
2.1676271195716968e-7
2.0935264581188454e-7
8.636687230940521e-8
4.410700868348114e-8
1.2025589824150242e-8
1.5834676041420062e-8
4.419929012147227e-9
1.3890296999915982e-10
9.145793828783407e-9
1.4302811758203478e-9
1.8053936189008578e-9
4.45278073707837e-9
3.14338360285058e-8
4.867837988124981e-10
2.429985104207574e-9
9.911516255136067e-10
1.493309254558742e-9
3.4829854172214747e-10
8.432590468432908e-10
4.793736509890553e-11
4.701116873253418e-12
1.5118986943262414e-11
1.608095048145049e-11
3.5623574683710754e-13
2.1580191032839915e-12
3.082991450096704e-12
4.013366871775871e-12
5.1599215378637545e-12
6.630985207464239e-12
7.600235248168184e-12
1.2128123477352178e-11
1.6112799029388338e-11
2.2057469320541375e-11
3.227878628941212e-11
6.537584287106825e-12
5.589494996988499e-11
1.4783427225516816e-10
3.259593090385162e-10
1.0869636334829447e-9
9.376157953770189e-9
1.17400796800051e-8
4.096750094136281e-9
3.146501575972759e-9
5.255752262817517e-9
2.3901890663896218e-8
8.384888820181716e-8
6.166623185988639e-9
3.427612613408138e-9
1.208582927308058e-9
2.431511178098109e-9
4.236330959465838e-12
1.1269486575084236e-13
0.
0.
0.
0.
0.
0.
0.
0.
2.503769677339922e-14
3.4237215570525226e-14
4.6865575869422405e-14
2.5438294574654834e-14
0.
0.
0.
2.445946749411551e-14
3.2456133112223356e-14
4.3829434978508155e-14
6.109951381456455e-14
8.706959444069847e-14
1.2565465923239406e-13
1.826822796046856e-13
2.6692727568510694e-13
3.916487506644011e-13
5.769686576557387e-13
8.536033537818806e-13
1.2687805028634653e-12
1.8957246504701562e-12
2.8490608987897577e-12
4.310195312927016e-12
6.569844015275066e-12
1.2018990101859837e-10
2.350074019284827e-10
3.9578560345209826e-10
5.905749922925542e-10
7.583146984218208e-10
8.141785951061062e-10
6.794890580690766e-10
3.053065629872197e-10
3.2339471215808273e-10
1.1957059805880389e-9
2.285275106698551e-9
6.301534735323944e-10
2.0036219587462823e-9
1.9365440705043955e-9
2.295827139755659e-9
2.892798885771577e-9
4.152467046107584e-9
7.110938089403467e-9
1.3834254249229752e-8
1.2266695131874547e-8
7.347581401514953e-9
5.178838851108299e-9
4.3536698527959105e-9
4.439704796255453e-9
5.489386858555445e-9
8.115015958486576e-9
1.4230015273796787e-8
2.7711170910935694e-8
2.7051923925872307e-8
2.0649671974972672e-8
1.7858440495122602e-8
3.8196429743913574e-7
4.2486448978941495e-7
3.3295470469391667e-6
6.06030638320777e-7
1.761482314162172e-7
2.6325837897892923e-8
5.988564291151092e-8
3.5050977809743586e-7
2.51045209372465e-7
2.2813472647143578e-7
2.510661209999005e-7
5.286126712821562e-7
1.9509188255365862e-7
1.7425848867259476e-7
7.826727316697885e-8
1.8588112942188877e-8
3.801272103068406e-8
4.1380868562422084e-8
1.5345015237457796e-8
2.923911072868979e-9
8.011182688646458e-9
8.047581102000286e-9
6.258148491235679e-9
4.893385744240401e-9
5.783998277725166e-10
5.067100033672416e-9
9.722917386847632e-9
1.5851867166602278e-8
2.2862362259276328e-8
3.0017456660896646e-8
1.2040651031235872e-7
2.856771597793123e-7
1.6495377800870114e-7
8.50564079132734e-8
2.145848598889725e-7
2.80555116245246e-7
3.2331332268288986e-7
3.488051249421597e-7
3.517319984079428e-7
3.2956164110758855e-7
2.8969942254390625e-7
2.455539515735226e-7
1.82683724185961e-7
8.664153790968787e-8
2.9693930916191806e-8
4.2654875098603585e-8
6.6340805566555e-8
5.022436511843622e-8
5.0007501791727244e-8
4.461805486294451e-8
4.07454586569229e-9
8.147564823378693e-8
1.0701267437663723e-7
8.820330508771056e-8
7.632467170535664e-8
6.529775333969635e-8
5.08169708826984e-8
2.9068161946650736e-8
8.330069204763493e-9
7.77058909769421e-8
1.2501262135610195e-7
9.186934821555171e-7
5.4554751696303756e-8
0.000010532974634965309
2.0903289521752606e-6
9.194995255931558e-7
3.6183118412587975e-7
7.263371319942347e-8
1.56830499423889e-7
9.297358659892435e-7
8.017416287087266e-7
7.740532094192949e-7
3.972776040463441e-7
8.90797939408664e-8
6.947542561350384e-8
1.1413014365202377e-7
1.060696552794165e-7
4.118518609796384e-8
1.1259576516416645e-8
9.804807257386296e-9
2.9242463078878997e-8
2.1797855019843677e-8
1.9667971774932945e-8
8.954922539068208e-9
1.1649416961891282e-8
3.1840184449056686e-8
6.558869552875997e-8
1.3275002391603447e-7
2.0999345321493379e-7
9.832241260649514e-8
4.295166250638307e-8
1.2644563925391154e-8
6.644981065995514e-7
2.674694528940652e-6
7.570082642833052e-7
1.559872906668025e-6
1.3812367374002927e-6
1.218681546296903e-6
9.981854978550332e-7
6.999225825230744e-7
4.1237470235662664e-7
2.006874955187002e-7
1.0763758309421457e-7
2.458053974822683e-7
2.457839058402739e-7
1.374489631609791e-7
5.575309765204502e-8
4.364660598655936e-9
1.2174837249360664e-7
6.38962011247563e-8
5.553083022223226e-8
5.6279522122330025e-8
2.6956822138703495e-8
4.2979430638367647e-8
1.4458860784475922e-7
1.5844042202075551e-7
1.3247765427171133e-7
1.1514153580084216e-7
9.59355970462743e-8
6.68030251660196e-8
2.4033802084196437e-8
3.3139573737701684e-8
9.833540680400549e-8
1.3675074440543329e-6
7.117378853574186e-7
0.000011366778607957873
3.4753993582721544e-6
1.8203256117902942e-6
9.334941422187344e-7
3.3963226019264787e-7
1.156614358271928e-7
8.374053044988569e-7
1.131475944989154e-6
1.1158360275634926e-6
2.492642834969952e-7
2.736841451114279e-9
5.609528161942066e-8
8.831481348372971e-8
4.719227722097109e-8
1.682965286143423e-8
4.247786895457831e-9
1.2842888836307758e-8
4.3625742118996006e-8
3.049181821474419e-8
1.4274872833329345e-8
2.9230334862055608e-8
6.594441292642653e-8
1.3276584651555686e-7
2.6179038958084977e-7
3.1576708914538876e-7
2.5240488515630156e-7
1.774740106621002e-7
1.0636557748598153e-7
1.0959264646778767e-6
3.336888634777145e-6
6.908737480120389e-7
2.507483848914689e-6
2.394827626218751e-6
2.263088456371206e-6
2.230784359157642e-6
2.100761053628387e-6
1.352897517148757e-6
2.3522097282783978e-7
3.380479427657899e-7
4.2663587608537826e-7
6.581735209867868e-8
7.048315235114293e-8
6.891748620705216e-8
2.9613904518383163e-8
1.0939401577671972e-8
3.1182390435665737e-9
6.797949839222415e-9
2.1761930754881173e-8
4.9580021836634335e-8
1.7381462160536224e-7
4.7337109929360024e-8
3.736994510987089e-7
2.0784530066857025e-7
2.912024048182051e-7
1.8564792751192823e-7
1.636649351421083e-7
1.647581426702613e-7
1.7252705455678155e-7
1.76547465479006e-7
8.125678664276469e-7
1.4944375290625563e-6
1.0013674924272782e-6
1.9612073340777255e-6
2.4110905113859456e-6
2.734779136429363e-6
3.4181728565306885e-6
4.618257410216147e-6
4.093777329786775e-7
5.435904381092579e-7
1.1785326454866162e-6
4.946388589659245e-7
1.7690752839481766e-9
2.1256482347319407e-7
6.960172738854581e-8
1.6428219016907982e-8
1.7940045666567808e-8
2.4136512369133315e-8
4.52192455215882e-9
1.7622723585960204e-8
1.1953811200506328e-7
3.191252812409711e-9
3.9067024990613545e-9
3.4962509073621495e-9
4.866893361092181e-9
3.861587813323806e-10
8.402755910244978e-11
1.3152357208722273e-12
2.3349976763753912e-12
1.0395000189491021e-12
8.46945372646609e-13
9.697967960597605e-12
9.586162964508006e-12
1.1553604098963213e-11
1.4796187129206464e-11
1.9467311955161448e-11
2.6075470675290452e-11
3.550320458799709e-11
4.92043067676275e-11
6.961805409087331e-11
1.0100387392104335e-10
1.5120950608503375e-10
3.7816849194247634e-10
8.69996483714734e-10
2.3059494457224176e-9
7.807979157773419e-9
2.5760898515308324e-8
4.411135733421873e-8
7.605417889177831e-8
7.151360087168676e-8
7.930830936573815e-8
1.0220239495010112e-7
2.2475163111128427e-8
7.218479705792918e-9
4.779573473895507e-9
2.8562354855511264e-10
6.408850802898901e-13
4.275798209185784e-14
4.2054687863107386e-14
0.
0.
0.
0.
0.
0.
0.
0.
2.85157580268834e-14
3.9081214038155225e-14
5.3709385225774146e-14
7.399053524281667e-14
1.021679878358191e-13
1.4140966570957226e-13
1.143144579350517e-13
4.862603681821495e-14
4.371435418106298e-14
6.358940744772091e-14
9.119971236692519e-14
1.2168198578891178e-13
1.6256812437396588e-13
2.238964257091737e-13
3.1753132438242306e-13
4.598651154614344e-13
6.75486662274935e-13
1.002343500408509e-12
1.4997495349145336e-12
2.261378909729315e-12
3.4368757854496008e-12
5.268531377619556e-12
8.154914542764699e-12
1.2764109686224454e-11
2.024146139851722e-11
3.6122331871166245e-10
8.548608619851175e-10
1.523897559356027e-9
1.8907262045619195e-9
1.3454030790773861e-9
4.9397512656625745e-11
1.9427548670121257e-9
4.094037600511274e-9
6.391140359988723e-9
8.775821612139752e-9
1.119410761042999e-8
1.3576417921963476e-8
7.0913656786001175e-9
1.709813099315124e-9
4.360882185299278e-9
5.754505073186403e-9
6.073511402133266e-9
2.2597511488828377e-9
1.4432159860796178e-8
3.595211637011423e-8
2.6358160141317956e-8
2.002828397085739e-8
1.5370979881166012e-8
1.1253837518582936e-8
6.800670285698472e-9
1.4220719906387054e-9
7.445013076988277e-9
6.947243049299703e-9
6.306930558470294e-9
5.931247783910613e-9
5.7900231987895105e-9
1.1904987160408794e-7
2.625807555533648e-7
1.8547840866136407e-6
3.485710846462992e-7
1.1671773079876955e-7
2.4266754487504283e-8
2.9178627887177342e-8
1.539380088005238e-7
2.1940962575945296e-7
1.564736675928217e-7
2.356271210899832e-7
3.471372787320013e-7
2.1483044596916083e-7
6.779898926064784e-8
2.676165510336454e-8
1.4677645619124835e-8
3.5714384781942464e-8
3.052286136305672e-8
1.170951040302494e-8
5.896958790604605e-10
7.829400461592145e-9
5.6099134912703684e-9
4.633557623509184e-9
2.7701612880507936e-9
1.3705196469874978e-9
4.554547812587125e-9
8.42002046633699e-9
1.3672100382288659e-8
2.027876698759405e-8
2.848803190611849e-8
2.0804149829876093e-8
2.65502675504033e-7
5.232174506533707e-7
1.1789804874142752e-7
1.6536383736465347e-7
2.436809040305113e-7
2.715397120481287e-7
2.813380410556147e-7
2.7057560175496656e-7
2.404204333182092e-7
2.060961541322865e-7
1.885578927436135e-7
1.685986505174247e-7
9.888107078558812e-8
4.198645547846274e-8
7.857243775469284e-9
6.688771520194322e-8
4.3388068908450465e-8
3.929339850685717e-8
4.0822827937546844e-8
2.2154077713400625e-8
2.5815886792149194e-8
6.29831462102074e-8
5.394504904307745e-8
4.7374334816938944e-8
4.1718643168649785e-8
3.4620533570218454e-8
2.4171126777232965e-8
5.999124653286434e-9
3.5514408109771063e-8
9.086610935764216e-8
7.343342022607081e-8
6.690888337307814e-7
2.3040455241666278e-7
7.590947011813028e-6
1.3378724834492313e-6
5.143457176227606e-7
1.6820066377670312e-7
2.293690111945642e-9
1.6262429699604246e-7
1.3964710936402794e-6
4.578826026928824e-7
5.37353443571988e-7
8.152487454964859e-7
1.1693663490157888e-7
6.970226269855378e-8
6.384777369010935e-8
9.745817099410408e-8
5.788295097206967e-8
1.7955493539413314e-8
7.119533709249058e-11
2.0947360579635903e-8
1.6222519488042856e-8
1.3707523040913109e-8
1.0312857229935326e-8
2.29434265295098e-9
1.3549695769159403e-8
2.8102447887200572e-8
5.312696237037577e-8
9.638703664726842e-8
1.092002900807571e-7
4.3858945817099175e-8
5.644749841175332e-7
1.7914934529420847e-6
1.2793128610952002e-7
5.66644180484375e-7
6.77248442034643e-7
6.95628203356864e-7
6.724473835759522e-7
5.892522036602982e-7
4.593642843485528e-7
3.2803194270548173e-7
2.3089721456315058e-7
1.905079225999824e-7
2.2283189402046938e-7
1.6608395348448536e-7
7.789257728996923e-8
2.5604631921521714e-8
3.522705621239407e-8
6.128263840090467e-8
4.385195241433569e-8
4.169471147375633e-8
3.631948638336264e-8
2.740269662804254e-9
5.623197172444117e-8
1.5273293390208444e-7
1.237383968807474e-7
9.935683298915136e-8
8.020155158386233e-8
5.8543394688649396e-8
3.0425661043144766e-8
8.286782859211736e-9
6.323135677262577e-8
9.1103150417164e-7
8.06335295469233e-7
7.842524578688948e-6
2.6641053894817496e-6
1.463014356485483e-6
7.938413400023062e-7
3.402788065111172e-7
3.3907543035262383e-8
3.167642154373908e-7
1.038728366799469e-6
9.815924691235655e-7
1.2568634680416542e-7
7.220392322956565e-8
1.63855921319718e-7
1.566449321537301e-7
6.593794131262893e-8
2.0420691043842533e-8
7.280666245841124e-9
5.157242811945498e-8
3.783489600396237e-8
3.46148240507428e-8
2.3272460138464604e-8
1.5317946311351442e-8
5.664084032824064e-8
1.303595027814303e-7
2.934497616031629e-7
2.2519462185261032e-7
1.3476758943650096e-7
7.323687851531449e-8
3.2284366929116545e-8
2.8319237224762056e-9
9.331092829680095e-7
2.532683465422638e-6
3.2686026831892047e-6
2.8665926547957113e-6
2.0713569515271404e-6
1.5949876778307448e-6
1.0767025033368814e-6
5.567699305416933e-7
1.455072867711824e-7
1.2165735253946496e-7
8.303828585051193e-8
1.1520061946021518e-7
1.852503224878586e-7
1.668941374287777e-7
8.486783420920922e-8
3.2010306764668104e-8
6.941955095030851e-9
7.66909909887098e-8
4.646156728045204e-8
4.256161541793114e-8
3.888027892498328e-8
1.5165640329095157e-9
5.5938851217236294e-8
1.3864303946593505e-7
1.8905320237633892e-7
1.5783745439112145e-7
1.3257905779701518e-7
1.0249331525190358e-7
6.132051550060641e-8
1.3160663757374835e-8
3.780380017979053e-8
1.3266593633732214e-6
1.5347033485480767e-6
6.693905825283665e-6
3.7584543425956144e-6
2.3232690449516582e-6
1.562861521680312e-6
8.814523327235956e-7
2.531190784474461e-7
4.239183381453603e-7
8.90910846804552e-7
9.118605309767504e-7
2.1119734377819326e-7
7.979556825162423e-9
9.624895668164981e-8
7.016965495270784e-8
2.6732330919580327e-8
9.253416044263965e-9
3.2534544479509216e-10
1.9368562686273346e-8
7.319764880036909e-8
1.0355577897603038e-7
6.167201490742918e-9
9.171258796614905e-8
1.6233233548218168e-7
3.9475069746112775e-7
3.483604565621767e-7
2.95505297815132e-7
2.740345018098043e-7
2.4201514253814936e-7
1.8272566662212635e-7
1.3983457196185295e-6
3.0383841537824903e-6
1.395772461388888e-6
3.4544586862325995e-6
3.4338872025090425e-6
3.3102176836267133e-6
3.6498664351042103e-6
4.995149612748826e-6
1.008769130247099e-6
6.066418918453091e-7
1.0630110827033279e-6
1.3474621016674404e-6
3.1580651106817553e-7
6.688033281285584e-9
1.3612192160556403e-7
7.485264526860415e-8
6.456779620320447e-9
7.529083905448904e-8
1.0358931870592479e-8
1.4564201144501794e-8
7.931420474374139e-8
4.671567198941114e-8
8.21387330183988e-9
4.990879887699502e-9
2.707270778258353e-9
5.520602354604236e-9
5.829389887771312e-10
2.055849137093663e-10
8.608903358363648e-11
6.61322994372722e-12
8.95594666049892e-12
1.6023232898061417e-11
1.9274978391624214e-12
2.9376935870342697e-12
3.698552673731314e-12
4.668378555234183e-12
5.901486358768006e-12
9.323180023937845e-12
1.0637350055805874e-11
1.4082200041836269e-11
1.9093402082546432e-11
2.650187738018106e-11
3.9281841329104465e-11
9.40195683077157e-12
7.432935558049336e-11
2.2723724180678398e-10
6.46312653854984e-10
5.29888157711862e-9
5.663004143668181e-9
1.1057775509855457e-8
3.626649665858216e-9
4.200864166261265e-9
1.052201924953644e-8
1.390470667942527e-7
1.5282306969026886e-8
3.856707740326472e-9
2.7386956015277988e-9
2.2370876106165282e-10
2.7009956454331105e-10
9.465338008780235e-13
0.
0.
0.
0.
0.
0.
0.
0.
0.
3.016196023876811e-14
4.126047687784729e-14
5.6526379311537146e-14
7.757663584913766e-14
4.792992099419245e-14
0.
0.
3.0652293878091106e-14
4.388047985622504e-14
5.799757978554786e-14
7.782145375377524e-14
1.0796080103099688e-13
1.535702616591847e-13
2.2180751240968787e-13
3.233517381545372e-13
4.743957988242317e-13
6.996342837470151e-13
1.0369414739059628e-12
1.5448201011688881e-12
2.3144203826059156e-12
3.489195080697683e-12
5.2975524209750405e-12
8.108081592284244e-12
1.2524952156396505e-11
2.243417117122452e-10
4.681705501744314e-10
8.095451171720395e-10
1.1690418257507397e-9
1.3256869742767497e-9
1.0845287807428652e-9
3.8771370648120504e-10
7.182256883132129e-10
2.1525605881073187e-9
3.838207564955835e-9
5.710717221968148e-9
1.265325155884924e-9
2.774750374787638e-9
4.127660387993399e-9
4.109563628155352e-9
4.57688019771852e-9
5.944003291922998e-9
9.900558453043526e-9
1.8787172560199904e-8
1.1523141529089315e-8
7.469301726486585e-9
5.301234877703569e-9
4.050206113072259e-9
3.4083513687864204e-9
3.308403995039014e-9
3.879440123253291e-9
5.61192164956491e-9
9.71549624897798e-9
1.4784637284115948e-8
1.2760510094861447e-8
2.6328750740285303e-7
3.3602965148399153e-7
2.9838476915772415e-6
5.368942676055213e-7
1.7229902533679114e-7
3.642202082752101e-8
3.70904088414592e-8
2.0001467820135594e-7
2.9034987057029464e-7
2.0453639764175672e-7
3.0841223747929e-7
1.3122054696549368e-7
5.5989318018053655e-8
1.0886287336026237e-8
7.401497541488159e-8
3.2038176536793794e-7
2.0809734596745022e-7
4.915122920413714e-8
1.0594511873114996e-7
7.150614858329363e-9
7.45693751101671e-9
2.133732901104862e-9
5.244909873018039e-10
1.870826577132045e-10
1.4306839160291614e-9
2.717410515489173e-9
1.1027652585086418e-9
5.427590055733344e-9
7.253785489009415e-9
9.780531527477413e-9
1.71252741269242e-8
4.7795694377702726e-8
1.3588578104248268e-7
1.908219047577065e-7
1.431663680369922e-7
2.991400820738362e-8
7.520566813432347e-8
1.5414952271213522e-7
2.1411838211782633e-7
2.6278845012721326e-7
3.043522213004863e-7
3.4029510093004954e-7
1.2406464969526406e-7
4.808165501132103e-8
8.165221680106626e-9
1.7625000018460055e-8
2.8008860828465176e-8
3.471140787486155e-8
5.259292704482408e-8
8.920429706975564e-8
7.588259655335583e-8
5.8302667457323814e-8
4.839860123772857e-8
4.1331315847602067e-8
3.517512806205193e-8
2.971268080095552e-8
2.5502527172111693e-8
2.3600839456817715e-8
2.6664965177684447e-8
4.24694822282574e-8
3.892370305303321e-8
2.711150129822195e-8
4.083764110480378e-7
1.4871037058583732e-7
1.3311008994405474e-6
1.7049409127739279e-7
3.9500515589952365e-8
1.7951936778574004e-8
2.4686178966120525e-9
5.6856819750840044e-8
3.6078580340034256e-8
6.207285230067567e-8
1.1549762607316915e-8
1.4220409469987385e-7
3.0530124320568207e-7
1.9082796613192925e-7
5.829019404846407e-8
1.1947008006772712e-8
1.8231133829586896e-8
1.192870318200846e-8
1.6331091001535064e-9
5.321149991444654e-9
1.5590723074305808e-9
2.0321180878458372e-11
2.75298020123109e-10
1.9825850837240373e-10
1.2715715559885397e-10
1.300560610551155e-11
1.561811810283669e-10
2.912546621875586e-10
4.6334518120287596e-10
6.470749345415988e-10
7.473801536831764e-10
9.339561028743293e-10
1.8825936579205287e-9
2.9776176966180683e-9
2.0086320270469194e-9
1.4127552612629535e-10
2.542361909092371e-9
5.066230643535876e-9
7.401590716042109e-9
9.249627025854672e-9
1.05288040004101e-8
1.1329666656242739e-8
1.1409608970952397e-8
8.383535150207049e-9
7.592464813398591e-9
7.51212146838643e-9
5.043420352092436e-9
7.966225547364348e-9
1.8110248930689578e-8
1.8607550616426546e-8
1.0309714314546488e-8
7.590582483903119e-9
6.8117101126308e-9
6.564308585094544e-9
6.288085648088095e-9
5.726492435965277e-9
4.791711376582767e-9
3.4001340362628755e-9
1.1705776955425857e-9
3.5472657166118027e-9
1.9991110688068033e-8
2.157423547541999e-8
2.0995855909169968e-7
1.2901857483809195e-6
2.8303624559440766e-7
1.3985697464224785e-7
4.668008351659869e-8
1.443991814396152e-7
1.9246163723808585e-7
1.2840100131350356e-7
1.8026526267339472e-7
4.557566738932345e-8
8.586497341998588e-7
2.860861447245601e-6
1.6573935783155308e-6
9.839921654180007e-7
6.578009169321135e-7
5.061993618303501e-7
7.005416133054064e-7
2.8345959497251207e-7
1.0193792822569557e-7
1.1433881949118008e-8
3.886548270086713e-8
2.222976441324378e-8
1.771393143830935e-8
4.921569803521067e-8
5.164303310269007e-8
1.554286461755045e-7
1.1436386380426507e-7
1.7614223721115494e-7
6.745573055207891e-8
1.7226003019646445e-8
1.792339577524001e-8
3.6941497500772442e-9
1.078953560190706e-10
1.7693807856688797e-11
9.25028084650148e-14
4.0365208788863634e-11
5.622936656726495e-11
6.992767165837143e-11
6.629007909480782e-11
6.928132306586202e-11
7.91452991681749e-11
5.739838970381854e-11
3.866267477135486e-11
3.790656753959655e-11
5.035785972086258e-11
7.990850079053572e-11
1.3938447794183832e-10
2.608988649986104e-10
5.286465362487486e-10
1.188121970502345e-9
3.0000650092398866e-9
7.3134375225015464e-9
1.3049535089502334e-8
2.4828202457420116e-8
7.841457746180335e-8
1.3412912590741605e-7
1.1098978429317551e-7
6.708386020168895e-8
1.0340452376887668e-7
4.420616298688556e-8
4.319404788914817e-10
4.281774578291879e-13
7.22808224198959e-13
0.
0.
0.
0.
0.
0.
0.
0.
0.
0.
0.
0.
0.
0.
0.
0.
0.
0.
2.3282577002827652e-14
3.370809812543219e-14
4.892884907861219e-14
7.118546071282722e-14
1.0381543752213685e-13
1.5180959665090118e-13
2.2266966372564413e-13
3.277370002186334e-13
4.842714698968027e-13
7.187332216911136e-13
1.0720220428789621e-12
2.0600779663334095e-11
3.5895955131214935e-11
5.700033944512079e-11
8.569893543296181e-11
1.2177493957224804e-10
1.6360205540200914e-10
2.065000942628103e-10
2.410802181283151e-10
2.523593749340192e-10
2.20549070424756e-10
1.237839630286778e-10
4.856272465674925e-10
4.2003819716696355e-10
4.863876183626121e-10
5.287807551607443e-10
6.296305844613541e-10
8.728138115498164e-10
1.2824179842929e-9
1.984936803144588e-9
3.5107023600046877e-9
5.054213564350279e-9
3.5127699225296305e-9
3.168809338135391e-9
3.467801319679138e-9
4.3321957000430935e-9
5.9990533734447116e-9
9.161653906143831e-9
1.5654576337462963e-8
3.011510175152958e-8
4.095519538290017e-8
2.5192267274115933e-7
1.52046594344011e-7
3.919944402189625e-6
7.045282697072871e-7
2.771857755875376e-7
9.565276032356875e-8
5.418441990665534e-9
7.775290620817919e-8
5.525211138777402e-7
3.0712369837815874e-7
3.1161373214103216e-7
3.79943374439338e-7
3.9920471445717325e-7
2.303028915623841e-7
1.5343123097163928e-7
5.891494561200703e-8
1.143267443547181e-8
4.05330078741816e-8
2.7982906198699245e-8
8.251725091679543e-9
2.8820611952947285e-10
9.354601790045173e-9
6.6604088486326955e-9
5.5708044211669145e-9
2.787408989119131e-9
2.728271595179652e-9
6.801722470458376e-9
1.1778884595084523e-8
1.7940952079288216e-8
2.3870822372467997e-8
2.8841189482140697e-8
1.3766043043415296e-7
3.3062463131562205e-7
2.0618588387952232e-7
9.255809768509328e-8
2.5152613241842694e-7
3.3161712272474176e-7
3.8332178633652676e-7
4.1555520679103673e-7
4.2210949395573345e-7
3.976144135014615e-7
3.479439802037754e-7
2.2077641079490603e-7
1.0007130201479971e-7
3.392261546896701e-8
6.605345119059109e-8
8.008342253815097e-8
6.875205929325197e-8
7.383934826138557e-8
6.040209086834665e-8
2.819786187151794e-8
1.1362815851307874e-7
1.001637102728325e-7
8.957334294465692e-8
8.224957859536165e-8
7.35590223422907e-8
5.9107908915741937e-8
3.170126277521717e-8
2.8288342531497876e-8
1.1925858351497032e-7
1.1785040254356729e-7
1.0953215858102047e-7
1.2633231480450206e-6
5.273612418173793e-7
0.000010738303145044878
1.9222085737368865e-6
6.6949854361605e-7
1.8028181904638573e-7
5.818123539161833e-8
4.317250081330296e-7
8.370227617517581e-7
5.48611610698712e-7
6.341671736489771e-7
5.141993444455441e-7
2.62716655696711e-7
1.325950158541703e-7
4.259699137251249e-8
5.4806795160275495e-8
4.869949679659724e-8
1.7800901981185883e-8
5.186677436043061e-9
3.1398712958252888e-9
1.9132346678533762e-8
1.2946324709921267e-8
1.0090998194030995e-8
4.7064595784489144e-9
1.6973369623391223e-8
3.165651622218293e-8
5.784001429001484e-8
1.0601766677961868e-7
1.7739831977102138e-7
1.4785520093379335e-7
6.655901335004353e-8
8.052797696667294e-7
2.6104947893393725e-6
3.6809021090635594e-7
1.0128858381641136e-6
1.243282329284499e-6
1.29219514969435e-6
1.316959204914002e-6
1.2825692540317166e-6
1.104434345102944e-6
7.60206368237935e-7
3.7463321281227603e-7
4.580952977079059e-7
2.5814878581159256e-7
1.0568535851448686e-7
3.45904720123571e-8
5.270610372389119e-8
9.086998198112752e-8
7.300217042124733e-8
7.487426175376535e-8
5.91506663296207e-8
3.7279037301672115e-8
1.7410221102168537e-7
1.8064910385039516e-7
1.5580212075831407e-7
1.4237459676169564e-7
1.301026127642619e-7
1.069808897132407e-7
6.192621172050039e-8
6.847035484490704e-9
8.70344031914674e-8
1.5469595095307014e-6
7.322772598936611e-7
0.000011758442159062222
3.722876116218675e-6
1.968080624184739e-6
1.0245969502595913e-6
3.6921198144078863e-7
1.636616996753684e-7
9.730607325237464e-7
1.1247757732069783e-6
1.1740487106027823e-6
4.208322007176002e-7
1.6152976367353263e-7
5.15484522808405e-7
5.681183344982201e-7
2.8531620295876634e-7
1.228490551479057e-7
5.892444923472854e-8
1.7706555602292172e-8
1.73717216961625e-7
1.7694002767994907e-8
1.7302847224685545e-8
4.896500157849817e-9
7.337494903235631e-9
1.677250316761837e-10
3.605006169888698e-10
1.1868454658962403e-11
2.720056951629112e-12
2.5420214692753093e-12
4.799057435066406e-12
5.474717543275005e-12
1.2139769847329159e-11
1.2682301020275173e-11
1.5457956320372887e-11
1.9897487259517995e-11
2.6305485068249876e-11
3.54401747504663e-11
4.8602993115981864e-11
6.796535439142174e-11
9.724377198766566e-11
1.4309082283065587e-10
2.181356999984106e-10
5.452319989249793e-10
1.3072935164804403e-9
3.759522837142246e-9
1.3166973724650883e-8
3.0549658900256755e-8
5.617219647598636e-8
8.664189028980514e-8
7.89404977544143e-8
9.423212063037271e-8
8.346210570059856e-8
1.6732734727845508e-9
1.905114066135232e-8
4.0735087967255124e-9
7.395026386021421e-12
0.
0.
0.
0.
0.
0.
0.
0.
0.
0.
2.247532622268511e-14
3.07091860305372e-14
4.212475307975442e-14
5.79475121768856e-14
7.991091363020274e-14
1.1046332670970659e-13
1.5306702922869544e-13
1.2749090412609825e-13
5.4715100051840074e-14
4.873895287049942e-14
6.972093951944582e-14
1.0000494697586269e-13
1.337319415613512e-13
1.7873557482188992e-13
2.46046563242232e-13
3.488587824150482e-13
5.054222900315023e-13
7.431420992069806e-13
1.1044128089782692e-12
1.6557206444483372e-12
2.502491127064376e-12
3.813938968258962e-12
5.865548031051722e-12
9.113406196921114e-12
1.4327850147562483e-11
2.2841665927383166e-11
3.702960464805585e-11
6.461723789074668e-10
1.64296195496196e-9
2.8849073552924654e-9
2.920507715096914e-9
9.549849554899995e-10
2.0860778392248583e-9
5.445488169319131e-9
8.877557232831298e-9
1.2328325009216525e-8
1.574907010560971e-8
1.9044940254293287e-8
1.014299839361754e-8
4.178719295558857e-9
4.832786574004793e-9
6.886716850632551e-9
7.981294513152766e-9
1.0428998232338307e-10
1.5516259735120898e-8
3.4197862629942574e-8
2.5799917860561396e-8
2.0738601454935136e-8
1.68383479646567e-8
1.3024131392204698e-8
8.603550281499556e-9
1.801700272016319e-10
9.12950160806024e-9
8.784987234295313e-9
7.968306549058867e-9
7.476646844290907e-9
7.27310011136236e-9
1.0337620804732913e-7
2.653162452332612e-7
1.7421331932902393e-6
3.3172682188667306e-7
1.0946288815938272e-7
2.094503666463162e-8
3.1558116166735035e-8
1.6817952928649055e-7
1.9951024619955568e-7
1.5297939355932516e-7
2.2405897472530708e-7
7.575523741570973e-8
5.499446564081193e-8
1.763873423604169e-9
2.1368391806745485e-8
1.5775681362009893e-7
2.2333049587615272e-7
8.357154948853094e-8
1.319691386722005e-7
3.966533432340257e-8
8.927380739359745e-9
3.2601875467175858e-9
7.86806791891689e-10
3.1941595361495854e-10
3.102992939104366e-9
1.8274334945220467e-9
1.0641729184330369e-9
2.819576843523983e-9
4.244170309370959e-9
6.605047687067075e-9
1.022367344208961e-8
2.590489063707126e-8
5.07801764651301e-8
7.148143603451144e-8
5.910114507467366e-8
9.962230716799846e-9
4.6235459364342045e-8
9.4549793728618e-8
1.34051321783316e-7
1.667394755941208e-7
1.9391498386426026e-7
2.1579526776061073e-7
8.657394773366075e-8
3.344160764077795e-8
1.2907201341442381e-8
4.783863519561462e-8
7.51918206507109e-8
1.256490088421312e-7
1.0210120200712883e-7
1.7105356057456385e-7
2.1513300208396196e-7
1.8834685809342985e-7
1.670692314363422e-7
1.5036061044298806e-7
1.226667117769639e-7
8.524675332125814e-8
5.472606105266491e-8
3.1648778180065304e-8
1.1884898326496637e-8
9.741322411090147e-9
4.0641801967127304e-8
8.96921661101671e-8
5.668951154991944e-7
3.256068997007132e-7
3.4432523953155235e-6
6.454863096136778e-7
2.0122960236473958e-7
2.6063555808684855e-8
1.0344910757847326e-7
6.685458945608673e-7
2.254218403079782e-7
2.7873198432170434e-7
1.3078067407177428e-7
7.603129665901865e-7
7.744391049633634e-7
2.336733380664642e-7
1.8159443439803446e-7
2.7397961266954787e-8
4.044040507065203e-8
2.1521431399781022e-8
3.5385442057503675e-8
1.3895778641361866e-8
1.7906911205691116e-9
3.6972135460375834e-9
3.1771500119035347e-9
2.2983405064866175e-9
1.226146973857261e-9
7.299885644427645e-10
2.2066621128503664e-9
3.8455569569875664e-9
5.661425328190197e-9
7.058056767194484e-9
7.281961727988067e-9
5.106785006856594e-8
1.345205708230257e-7
5.2336242250196404e-8
4.860696473763285e-8
1.0285255472891432e-7
1.3670324041367183e-7
1.6219773394494987e-7
1.7774186459873923e-7
1.7878748156632003e-7
1.616798332274315e-7
1.1691506788524148e-7
6.888395278270455e-8
2.8827712872843897e-8
1.6498366489654256e-8
1.1454092101456665e-7
7.132922613890889e-8
6.97547625841655e-8
7.776171715468967e-8
3.350462010204187e-8
5.534497521202898e-8
6.843254447347575e-8
6.613808088360307e-8
6.441807909691859e-8
6.227670310577184e-8
5.743160630483682e-8
4.82373198259081e-8
3.3291040638471806e-8
8.833907207175817e-9
3.723850093883191e-8
1.2724376455294757e-7
1.067690492418597e-6
1.205335707659289e-8
0.0000107264581703329
2.039084423349386e-6
8.516546750136393e-7
2.762327323255823e-7
1.0808719399318671e-7
1.0727698353416832e-6
6.525860729587997e-7
6.249834870629958e-7
1.1931338149712746e-6
9.922080115883452e-8
5.485713233069213e-7
4.230648252066446e-7
1.0047586366633387e-7
2.131394643125117e-7
2.538983976052087e-7
6.117385296904914e-8
7.202902130949683e-8
1.1638869192900963e-8
2.189612491151465e-8
1.2474451068519846e-8
2.6848175928028598e-9
2.018359184403677e-9
2.2997446131946214e-9
1.5572306601243526e-9
5.769931526521074e-10
8.679105264540826e-10
1.9838720842237416e-9
3.1566003704025373e-9
4.021486910446989e-9
1.3343349045649078e-8
3.9082386113994954e-8
3.251153296374245e-8
2.8101352594828243e-9
2.8088333373502636e-8
5.3878240258770906e-8
7.659489458358106e-8
9.542845744213777e-8
1.0584507504731106e-7
1.0192922258827031e-7
8.148204350054267e-8
3.246032085349769e-8
5.8854051756668465e-9
9.009789579380636e-8
9.964541510860065e-8
1.1188732266612118e-7
7.411246206710948e-8
1.0448064698575404e-7
1.6910160047553185e-7
1.3905984712983957e-7
1.2987528568537636e-7
1.3171046649090742e-7
1.3798351194039133e-7
1.4349541717891954e-7
1.4220503045440385e-7
1.2710446668147903e-7
9.227224289567852e-8
3.3987351751391864e-8
5.07915394558861e-8
1.5948419737415748e-7
2.662587422676581e-7
4.118351129807576e-6
1.0739000786335384e-6
0.00002280194321622298
4.498099378050813e-6
1.873665879482375e-6
5.044802872914399e-8
1.1903596117032324e-6
9.071322692806272e-7
1.0292614528310297e-6
1.4463697763288788e-6
6.299880260752369e-7
1.267253960397379e-8
5.840280006291515e-7
3.244495793000668e-7
3.55387394636547e-8
1.8665630687899097e-7
8.585004519269696e-8
9.999893131763279e-10
3.6820300127423386e-8
6.439678397298633e-9
1.365794988514205e-8
7.1551899237738875e-9
3.779093563425082e-10
4.815315696449314e-9
3.8305934459189e-9
2.633363937435822e-9
1.3819498875667843e-10
2.879485769557585e-9
5.3515889119936145e-9
7.671996089707813e-9
8.490895036818007e-9
3.117543595437461e-8
8.21788474009995e-8
5.3194316880536344e-8
1.1912560315762177e-8
6.872559791772414e-8
1.0872017803667291e-7
1.377113338534329e-7
1.5241476632464764e-7
1.4490316656426826e-7
1.1470099494859305e-7
8.310189426033346e-8
3.215506627674458e-8
1.0862939165296144e-8
1.2582919352785902e-8
4.2472641379392166e-8
8.805670311051288e-8
1.9710362921525619e-7
6.801454099245912e-8
1.772172956954382e-8
9.042334627554019e-10
4.27633815549283e-9
8.007134356864908e-9
1.588345186408108e-8
3.5935796581983994e-9
1.0565851866999488e-8
2.415608796383486e-9
5.848612584882367e-9
1.5672878597640817e-8
3.8844515498934185e-8
6.050029346671345e-9
1.0448110737138158e-9
4.99565527782958e-10
1.9322490060102038e-10
3.4598715849240075e-11
4.8345983180508285e-12
2.7513253534196566e-12
5.1847444382725715e-12
1.3119294151633468e-12
2.1974726400127673e-12
2.89924352005141e-12
3.72135635794274e-12
4.780163901616807e-12
6.4790729297553404e-12
7.201915585205123e-13
9.353477449732361e-12
2.4994585312324862e-11
1.0761541964686264e-11
1.3339502060866353e-11
1.7146736568577674e-11
2.5357818036604917e-11
4.418593576118989e-11
9.475129336441275e-11
2.851330039684437e-10
2.0888423730409083e-9
6.257051520998007e-9
7.528396567083782e-9
2.9895007551468806e-9
3.5138876396453144e-9
8.410637608160877e-9
1.2183775514742756e-7
1.4807822323715737e-8
9.760807811781636e-9
4.288732322965564e-9
6.186385003178736e-10
6.413592757890097e-10
1.6714262183804525e-9
3.6385964516517436e-10
6.695954147917194e-9
9.013942776269228e-12
3.3785462832159543e-12
0.
0.
0.
0.
0.
0.
0.
0.
0.
0.
0.
0.
0.
0.
0.
0.
0.
2.8426944835377514e-14
4.1246742850322403e-14
5.993611372757071e-14
8.725775469350114e-14
1.2732362351733379e-13
2.5439600305021926e-12
3.750293092065992e-12
5.355617877442399e-12
7.605403639673839e-12
1.0745268945648582e-11
1.5141717645904765e-11
2.1288627466209233e-11
2.982139264332792e-11
4.150889045716882e-11
5.7183125790198477e-11
7.754127057980238e-11
5.866643058593694e-11
6.730922210836168e-11
5.496718539691046e-11
5.438464588712198e-11
6.348268674293334e-11
7.735874858698638e-11
1.0051468225034617e-10
1.451253698260358e-10
2.3286194447948765e-10
4.107865996325482e-10
8.012150099475603e-10
1.7791611703528224e-9
4.604310562729661e-9
6.13606313973361e-9
5.518286834825631e-9
5.913326855912429e-9
7.193006187757958e-9
9.67007404009903e-9
1.431701573711106e-8
2.3714266701905222e-8
1.8140420808017886e-7
1.8632247910819386e-7
2.4536343854416987e-6
8.009266206904514e-7
4.3122547069740353e-7
2.3005331535707834e-7
1.0136040939704923e-7
2.0874783160934434e-8
5.236468322082217e-8
2.2110233006077877e-7
1.2862148460623335e-6
6.282621853858906e-8
2.587054885109372e-8
7.263834537800972e-8
8.759485150435236e-8
6.148205823449003e-8
2.0347501644807928e-8
1.6346681415614432e-8
2.0625721384676363e-8
1.617753997399312e-8
1.464512089469353e-8
9.48096919263107e-9
3.6253489855438295e-9
1.8135823724084773e-8
4.558181283930719e-8
9.241583551154826e-8
5.643283528340347e-8
3.3387180074546514e-8
1.766787574295455e-8
4.6340830946911585e-9
2.3763001942305702e-7
8.301917747054648e-7
5.399264098795266e-7
5.832966294144095e-7
4.5544377211071375e-7
3.6428439311899556e-7
2.721212448006369e-7
2.1918516486945394e-7
1.6819239385648266e-7
1.0974115540827497e-7
1.9224319385437531e-7
5.295592526133211e-7
2.1974253652797196e-7
1.4918010140570473e-7
8.878281821775774e-8
4.504578852091605e-8
1.5750484697629277e-8
7.842398472314183e-9
1.879523380346532e-8
1.3567600981854498e-8
1.1570643422627946e-8
1.0069609722548545e-8
1.670961797109864e-9
8.061492171626415e-9
2.2042474233170405e-8
5.308662291719474e-8
5.380930417578025e-8
3.317505403682331e-8
1.9476284422823703e-8
8.24089803208924e-9
3.462209173270895e-9
2.8181988363236263e-7
7.008020835974345e-7
1.4563046389518834e-6
9.909021221340942e-7
6.924597453218884e-7
4.85016080614688e-7
2.9529205745228626e-7
1.5109053628980157e-7
4.77351917442512e-8
4.51056141538642e-8
1.6397409146209548e-7
4.183414049505302e-8
1.330590794701807e-7
1.6619330031204076e-7
1.1238166902451655e-7
3.9252304219027034e-8
1.7693190359266013e-8
4.374392113066651e-8
3.44029952726678e-8
3.143861390454911e-8
2.6278599080516796e-8
4.929259221533724e-10
3.3588164047924736e-8
9.907121685813001e-8
1.1484249471676816e-7
7.953293760013429e-8
5.4914368103630785e-8
3.4242882731339086e-8
1.4842964566601077e-8
6.749605971693333e-9
3.778195524301393e-8
4.864391367620575e-7
7.193131526174773e-7
3.6695452221366515e-6
1.3178798392345118e-6
7.705727396531011e-7
4.443923739683831e-7
2.3331707568515135e-7
2.0169470932860287e-7
1.936152541582733e-7
4.5704009518553383e-7
9.685149523079432e-7
7.169445411463096e-7
2.992586554888159e-7
1.4550497793713608e-7
9.166153113951808e-8
4.446120820430038e-8
1.3260590868904933e-8
1.786168366861568e-8
2.220323791921064e-8
1.624273374406053e-8
1.4492208774722739e-8
1.1057684935741105e-8
1.3766576900397838e-9
1.4413377731288083e-8
3.6317072543623664e-8
8.58164920334412e-8
6.450558770654911e-8
3.999662986760179e-8
2.2533576541290455e-8
7.0467401775315e-9
1.0500037449302739e-8
3.858862045190248e-7
8.719967550115143e-7
2.1047331871499487e-6
1.3281178908137477e-6
9.037968383687407e-7
6.192957900184093e-7
3.6776744542484373e-7
1.8236198052861442e-7
5.060843281143155e-8
7.089224735021151e-8
2.2690727507800043e-7
5.625292224887649e-8
1.7161972548905867e-7
2.0965919082524793e-7
1.2273107982077245e-7
4.026309749162098e-8
1.3650615356480383e-8
5.578610950448714e-8
4.361151037659676e-8
3.9756774536055075e-8
3.443372634973554e-8
1.941973123418235e-9
4.149776474670916e-8
1.2177132601146203e-7
1.60801872211704e-7
1.1073399345531065e-7
7.589875751486595e-8
4.7307161959245685e-8
2.224316150995976e-8
2.419627013234262e-9
5.58855527624211e-7
1.2712317169908912e-6
2.95584637091814e-6
1.6493670089998692e-6
1.0831059841418161e-6
7.17489004938498e-7
4.0207006051344464e-7
1.9335456879111815e-7
1.035154048628236e-7
3.7390687753874e-7
1.012134066179476e-6
1.066510062837387e-6
4.827982770603928e-7
1.8042654095256256e-7
1.115825929938497e-7
8.048171928195972e-8
3.870808759473443e-8
1.251949853525746e-8
1.4502523371635973e-8
2.364869922728231e-8
1.6311807224755622e-8
1.4529592874480731e-8
1.00632529237713e-8
3.866738665071324e-9
1.6885043387053392e-8
3.700014061637164e-8
7.88195577701839e-8
1.2674688555351586e-7
7.106384085326451e-8
3.561933635288986e-8
9.411411448962643e-9
5.325092473138713e-7
1.8729119455611675e-6
9.313301365828113e-7
1.3179056556050452e-6
1.1366832854105517e-6
9.821298037207332e-7
7.811788966001972e-7
5.435612217374163e-7
3.2882687427945984e-7
1.5431066264120532e-7
1.1903441064649152e-8
2.662501097217535e-7
3.522234971864583e-7
2.092023300052035e-7
7.522078297525616e-8
6.127924769486186e-9
9.172617601394137e-8
8.280725318790695e-8
7.416024735074734e-8
7.341105983120633e-8
2.6400078803567276e-8
6.919015781540644e-8
2.35414788947373e-7
2.181996180702346e-7
1.71723979742216e-7
1.349955107215927e-7
9.611004736259439e-8
5.680019671096587e-8
1.9159796397150884e-8
2.032584916490978e-8
6.960928416758447e-8
1.2447893534820578e-6
9.92107396017281e-7
0.000010918259888673205
3.0609566040755627e-6
1.599358685801221e-6
7.659548356599455e-7
2.532167042362496e-7
7.31532141531399e-8
5.087861841361617e-7
3.5607421916391346e-7
7.878594457154585e-7
7.737393802968099e-7
2.4055032570560744e-7
1.1726758200627882e-7
1.0312342845997155e-7
6.954644285118956e-8
3.0018209172847325e-8
6.658503328490375e-9
3.44887888846409e-8
2.433716270686572e-8
1.8826124746622928e-8
1.7291880852684756e-8
6.25578104230507e-9
1.1897229159062812e-8
3.105691885248317e-8
6.60569989529312e-8
1.3927612600349254e-7
1.3513476348173393e-7
7.912008827332558e-8
3.7548096499010354e-8
3.8276596816834695e-9
7.298274221290134e-7
2.0710710590742997e-6
1.5910366904900486e-6
1.8623607836128488e-6
1.5261352134127475e-6
1.2920189738274372e-6
1.0177630487183835e-6
6.967459947417887e-7
3.9738574904790127e-7
1.3779350402836454e-7
7.784622827796448e-8
2.5460478357124564e-7
3.371919348302746e-7
1.851676287152365e-7
6.817598539656298e-8
1.5084374896366867e-8
5.605961210774224e-8
9.3864637695142e-8
7.923069543697932e-8
7.682185274245961e-8
1.0844640604827138e-8
1.1207069728783685e-7
3.086000737560842e-7
3.0083756107927633e-7
2.4860754012822684e-7
2.1043135225060753e-7
1.6104261099545777e-7
1.0384677738887668e-7
5.2837144809478555e-8
9.461846218190275e-9
1.5139233577935182e-6
2.3786774221566734e-6
7.72283424427471e-6
4.40197510344037e-6
2.721659081624625e-6
1.8048011976304338e-6
8.968638991198169e-7
7.194273488996562e-8
7.309603167325873e-7
1.2525762191613684e-6
5.338158558108298e-7
6.698365948556636e-8
1.8111914558990807e-7
4.766115482941138e-8
5.54685946285696e-9
4.2310735406724776e-9
1.917099661974533e-8
1.0796634940144688e-8
4.0459534895773385e-9
1.1783885624120002e-9
1.8021586295122277e-9
4.7174588276393054e-9
6.853732730514454e-9
1.2416070125642569e-8
7.378223695812371e-9
2.7951126839001414e-8
1.4902885845903182e-7
1.204998063911372e-7
1.4981229221327354e-7
1.6046154429943135e-7
1.2915071144755524e-7
3.3698162642248803e-7
9.764748870502637e-7
1.6596470883924852e-7
4.3034134087123487e-7
6.625668018178658e-7
8.617717834984711e-7
1.0983766005854018e-6
1.414825631789339e-6
1.9405259612022735e-6
3.303116621790121e-6
1.8800517055890621e-6
1.8789697970822013e-6
3.3735400911293927e-7
9.564001459178302e-8
3.6447477158866414e-8
1.0836009245762363e-8
4.2455035069991576e-8
2.477134799341503e-8
1.092479600891441e-8
4.004517781644165e-9
1.142907674681453e-9
1.6793708314978898e-9
3.64500003906061e-9
3.950504183418161e-9
6.62405967075972e-9
2.4910510175477294e-8
6.1252964630099625e-9
2.656133365516829e-9
2.892932297313002e-9
7.46136021411611e-10
3.1327212234166645e-10
3.879552480025681e-11
1.0323146228926448e-12
7.75632779383262e-14
1.458290679452937e-11
6.651131265583759e-12
7.09932163050735e-12
8.730587999784964e-12
1.1214968106210014e-11
1.46898815559225e-11
1.9507323430992895e-11
2.625207484606174e-11
5.12437173709407e-11
7.198938762221781e-11
9.694045160568908e-11
1.5295496861819857e-10
2.796090478035669e-10
5.594578705955419e-10
1.2289046157652305e-9
3.1048892337821883e-9
9.809829722578095e-9
3.3829671810497356e-8
5.566928337377639e-8
8.0897769598124e-8
7.017272912484309e-8
7.680802791250644e-8
1.1168217925219879e-7
1.847525370757317e-9
8.843630033568851e-9
6.21229822820614e-9
4.007371258434163e-10
8.675111064698026e-13
6.399518175679623e-14
5.3004063946198527e-14
0.
0.
0.
0.
0.
0.
0.
0.
2.946747861162272e-14
0.
0.
0.
0.
0.
0.
2.7909182720238346e-14
3.8816320328658587e-14
5.524097712873154e-14
7.965743665960502e-14
1.1574862325120092e-13
1.6906016850731557e-13
2.479702185119318e-13
3.6519002269861905e-13
5.401162564416609e-13
8.025571786465116e-13
1.1987026561789508e-12
1.8008075686258014e-12
2.723124991749919e-12
5.074706320405991e-11
9.65467687391062e-11
1.6101124324282155e-10
2.4360493122738037e-10
3.289591801320387e-10
3.908210785070872e-10
3.9545385716739107e-10
3.0891800876371166e-10
1.0421561940666572e-10
2.3472788622759017e-10
7.126033250110807e-10
1.32464624357627e-9
4.2058444939981867e-10
1.2648834510188728e-9
1.227718822654651e-9
1.4109202459356783e-9
1.711174185440141e-9
2.4319247387294043e-9
4.1061651560538464e-9
7.873287234743195e-9
8.865873631490309e-9
5.087066990278599e-9
3.425075543948098e-9
2.7209761826539757e-9
2.5669079295985414e-9
2.8673176049606535e-9
3.7277544573151625e-9
5.535795316979113e-9
9.292493756233432e-9
1.6933079883893815e-8
2.131940795569119e-8
2.441523325463165e-7
2.734728071284831e-7
3.1595707466402834e-6
5.591982639593246e-7
1.9266805632493045e-7
5.0374903642629516e-8
2.2622155281580002e-8
1.3595385123476976e-7
4.2256053281069615e-7
2.1055890617725078e-7
3.04687700064352e-7
4.0887793652019657e-7
1.199713791418869e-9
5.7409188543732434e-8
2.2838993373728676e-8
3.860911821939296e-8
5.05510277509699e-8
2.849504198808222e-8
7.570420112744262e-9
7.093082740609822e-9
9.68442449632007e-9
7.261943600713625e-9
6.217941975761364e-9
1.9427137511633685e-9
3.525511972539186e-9
8.470614332692896e-9
1.5471892420458883e-8
2.5879259148833072e-8
4.101082242329376e-8
4.555129273288758e-8
1.4349625148808451e-8
3.334489698009735e-7
1.0398191665298067e-6
9.849374598128133e-8
3.074616798032758e-7
3.7791817522896463e-7
3.917432102973996e-7
3.801431843695783e-7
3.3613575820370153e-7
2.71902628772293e-7
2.1617287726669676e-7
1.960805407682128e-7
1.9873160112244916e-7
1.33986106646095e-7
6.238841713917097e-8
1.1979886040263971e-8
7.536983021148802e-8
5.069020657945883e-8
4.170938866119416e-8
4.2261795746222126e-8
3.323151962519066e-8
8.765014197081544e-9
7.676200777159869e-8
6.946540941691161e-8
5.883498633812429e-8
5.123799827417839e-8
4.3115437694862456e-8
3.1965725081792676e-8
1.4200099888716486e-8
2.144279376841091e-8
9.309834100691442e-8
9.187270759855803e-8
7.269301127024192e-7
1.1554776066786105e-7
8.631572024183735e-6
1.58585938448475e-6
6.522023241318157e-7
2.358322809752705e-7
3.270759952452498e-8
1.3600649612747362e-7
8.7138150319207e-7
6.061253665786795e-7
5.925465572595453e-7
5.511377195997796e-7
1.0158534682087348e-7
6.845819311625202e-8
9.500371691538366e-8
1.0750865418307342e-7
4.766407444586465e-8
1.3517896464977984e-8
6.0888640295452235e-9
2.5281341137689258e-8
1.8614662156188418e-8
1.6543894789008327e-8
9.668336335201734e-9
6.6733863390266165e-9
2.1638955426054424e-8
4.4499916711397735e-8
8.761447013995989e-8
1.6309364173116343e-7
9.108093313553856e-8
3.880689211794274e-8
5.738989652657261e-7
2.4311568440583473e-6
2.2856311265512962e-8
7.963292570820128e-7
8.649392097122284e-7
8.496316619320178e-7
7.867171642562531e-7
6.50928218070448e-7
4.723481247359828e-7
3.096480038444362e-7
2.0042648950935042e-7
1.7330085740781554e-7
2.1381318443694223e-7
1.817940690529345e-7
9.240126067155625e-8
3.448869762186276e-8
1.1349591054580228e-8
7.058424598581699e-8
4.4142608130467354e-8
3.97759972124702e-8
3.768636693369658e-8
6.543153796174944e-9
4.0476177130485066e-8
1.1677856973691558e-7
1.5005151326224914e-7
1.1688839971752408e-7
9.350059810752318e-8
6.95253407330104e-8
3.9928643884628136e-8
2.1208594993244473e-9
4.73610316421336e-8
9.38733237908962e-7
1.0537555420561715e-6
6.915149190430863e-6
2.82113973280456e-6
1.637400412070105e-6
9.644925372578256e-7
4.6318973082436527e-7
1.1087547170327813e-7
2.405292111552759e-7
8.280226708786919e-7
9.225302101352857e-7
1.0424054038938337e-7
9.199671970439468e-8
1.8495084099247756e-7
1.4040380610537895e-7
5.4242923758649966e-8
1.5862908138616427e-8
1.5015184626545945e-8
5.58589974869712e-8
4.1586195777875717e-8
3.8909280230216505e-8
1.687062350864759e-8
3.148828260368082e-8
8.819821814897379e-8
2.0261259012747855e-7
3.2023415351579646e-7
2.1856373475924588e-7
1.3862655377169859e-7
7.763153055091668e-8
3.478170853912873e-8
3.117896159990044e-9
1.0917612997637251e-6
2.622452701137282e-6
4.189262591749151e-6
3.4119625909000705e-6
2.378983814758424e-6
1.8003533663067172e-6
1.1794589996483003e-6
5.439333760809822e-7
1.873646053982037e-8
3.3926580593160863e-7
2.944175673337786e-7
4.880966169919505e-8
1.3992410381416222e-7
1.5688160305182182e-7
9.026519274835679e-8
3.633453881927407e-8
4.391370803880246e-9
8.002460181354337e-8
4.517411064613029e-8
3.920813706498613e-8
3.713664597814498e-8
3.677978196205434e-9
4.624107911224744e-8
1.1388527803293748e-7
1.9748128971121466e-7
1.7722991990027352e-7
1.510867743407898e-7
1.2114961946308182e-7
7.85604912739936e-8
2.877300552344959e-8
2.102984276917078e-8
1.3686121940797074e-6
1.7826231772586095e-6
5.504885029254562e-6
3.830484249499186e-6
2.503827434290924e-6
1.832673415513953e-6
1.1896210645089831e-6
4.6864565294798716e-7
3.3172288234217053e-7
7.968676004721742e-7
8.491954431958237e-7
2.1880837078785785e-7
1.127554254592288e-8
9.810573952386464e-8
6.47669104684863e-8
2.4440156003290732e-8
8.821954305223778e-9
1.5173264708008936e-9
7.371646085285635e-9
1.4281741700139877e-8
1.8616558532671653e-8
1.92222290729776e-8
6.102086974544406e-11
2.1867548367079263e-8
1.766572477610813e-8
6.903157585680982e-8
8.391881711645852e-7
5.725781266814801e-7
4.5584453604738003e-7
3.499106271134049e-7
6.048971556016425e-7
2.1434687484267962e-6
4.371534256949298e-7
1.652948481459193e-6
2.2008817318926286e-6
2.7770719302734062e-6
3.5046613469626117e-6
4.978683453002714e-6
6.547624845631853e-6
5.26562851470852e-7
1.2809604778724064e-6
2.6610135923120937e-6
1.2532492988519394e-6
5.185030698614335e-7
6.558598503433551e-7
8.93318228770944e-8
3.848925308227773e-8
3.927916153533426e-8
8.089161631366072e-9
7.474491693606985e-9
1.7149709798238117e-9
8.117440076897777e-10
1.5534386393591287e-10
2.8918489269065924e-10
1.2850968159117517e-10
3.5198410382251165e-10
1.9552498319082028e-10
3.8855741683823116e-11
2.4727162701484972e-11
1.367168424690209e-11
2.1257515610407302e-11
7.0647803913885825e-12
7.838139427517353e-12
9.269815343764233e-12
1.0977886844890247e-11
1.713359864407304e-11
2.158722173723411e-11
2.9075501188920154e-11
4.042883840045233e-11
5.817488921527319e-11
8.757712011281628e-11
1.4105032674826113e-10
2.8308846643330883e-10
3.1550393307687916e-10
1.8713177607474628e-9
2.399866532264799e-9
6.478558110719562e-9
2.591523763431758e-9
4.0082829516896374e-9
1.6365861892379847e-8
5.334772562714215e-8
1.4157476577528393e-8
4.995918043206341e-9
5.978837249327755e-9
1.0668759022194402e-9
5.7795055734279365e-12
3.33338880980523e-13
0.
0.
0.
0.
0.
0.
0.
0.
2.2433968224137428e-14
3.04625875109316e-14
4.157092863809819e-14
5.690403894215804e-14
7.807733974557457e-14
1.0736041085268118e-13
1.479413304695343e-13
2.043049629300559e-13
1.6053194070291526e-13
6.742734422437631e-14
6.113920905780249e-14
9.077505463568734e-14
1.3055455255190617e-13
1.7421634807815768e-13
2.330819381451065e-13
3.215241524970486e-13
4.563790945316199e-13
6.609053058020871e-13
9.699585447696294e-13
1.4372011978938387e-12
2.1462291024372575e-12
3.228540043023193e-12
4.893244939680118e-12
7.477154553680713e-12
1.1530997402029189e-11
1.7971446585880546e-11
2.8356971217177225e-11
4.540590342234944e-11
7.649608831821377e-10
1.8352837568061739e-9
3.235751264129758e-9
3.7731537292727004e-9
2.2464567289425586e-9
8.569775815256649e-10
4.676496520316226e-9
8.761333137854966e-9
1.295001740554386e-8
1.716698490110718e-8
2.1327205311569954e-8
1.0851489703275044e-8
1.8057842460560984e-9
8.337905162615166e-9
1.2116194886301313e-8
1.6786393575253984e-8
7.021145117646401e-10
2.700438332128943e-8
5.988514845415918e-8
4.602509958528586e-8
3.69806656568838e-8
2.9450777799338397e-8
2.182895380712349e-8
1.3502586926759873e-8
2.596596979144669e-9
6.636731200180038e-9
8.287381655765366e-9
7.915093098857935e-9
7.436877002579075e-9
7.124736729882189e-9
1.0348306842808182e-7
2.8685706662441285e-7
1.85337020735491e-6
3.488503461966237e-7
1.1353885588263591e-7
2.1178553092823065e-8
3.344439022764313e-8
1.7840830137719486e-7
2.037501658785394e-7
1.5823433869662602e-7
2.3002472290439399e-7
7.74142663759677e-8
6.250712207222713e-8
3.4332495263152004e-9
2.141904855478994e-8
1.4708346378777874e-7
2.4467329506416123e-7
9.58401934077088e-8
1.470257223589575e-7
5.71502656407126e-8
8.114951036242367e-9
3.2663816614038603e-9
7.889103804774525e-10
1.2132471538463197e-10
2.2962211623965655e-9
2.1438398292592227e-9
6.627407743118712e-10
2.937707229545961e-9
4.248622367385804e-9
6.639573220261916e-9
1.0416075057532613e-8
2.8262603875311743e-8
5.592482834082477e-8
7.755260812560604e-8
6.580791249938995e-8
1.598496353284305e-8
4.228160414483102e-8
9.274522442391711e-8
1.3396461883438806e-7
1.6801172788076828e-7
1.9640606279753722e-7
2.1958471078785713e-7
8.696647580124435e-8
3.3190939222802137e-8
9.509723261773593e-9
4.15529319219327e-8
6.505626690444333e-8
8.388496568027709e-8
7.85314003165337e-8
3.1065179156594245e-8
2.511744256780125e-8
3.721162318454791e-8
4.129349429280174e-8
4.6059306480558154e-8
5.466202616413891e-8
7.024557144192458e-8
8.75250324278321e-8
5.025113710344945e-8
2.9505191789843562e-8
1.6955377663486724e-8
8.013494740826941e-9
2.9068375264623404e-10
5.101176872250694e-7
1.8538426839815073e-7
2.3618363846596128e-6
4.575995855975437e-7
1.5255587862485648e-7
2.1382466253676768e-8
8.653683890952832e-8
4.821886771241698e-7
1.7431059024772998e-7
2.2590403948668853e-7
8.00258756919872e-8
6.11114607259786e-7
8.131735711792521e-7
7.936488387159565e-9
1.6950667588118026e-7
3.0096543520208644e-8
4.0086525370103943e-8
3.862177421692633e-9
3.704795368571647e-8
1.6949230295626942e-8
2.907588779245128e-9
1.7960422787431087e-9
2.011422577644214e-9
1.410338028444488e-9
8.418981807641633e-10
3.0807499497534616e-10
1.2136307605637825e-9
2.1764750641805438e-9
3.2946331047803785e-9
4.2232492197833594e-9
4.400759358120953e-9
2.7380456832363856e-8
7.333184222266165e-8
3.1471915531775247e-8
2.2398722925993168e-8
5.3661221127913166e-8
7.43878896750472e-8
9.060926716494895e-8
9.859082248285117e-8
8.384136943882884e-8
3.4375714577903803e-8
1.1026043319030993e-8
5.9448485432456e-9
9.076514728247005e-11
3.554245832567912e-8
8.210237361354692e-8
5.734808202859156e-8
5.809977097320187e-8
6.162086775274647e-8
1.660407530530509e-8
4.0303447244093694e-8
4.646579435026375e-8
4.594062594128658e-8
4.542368169112112e-8
4.4002627575130955e-8
4.030605750239835e-8
3.360910271520028e-8
2.341747115462862e-8
7.835514504338713e-9
1.9959241962354598e-8
8.088538791913983e-8
8.288846825389858e-7
2.245717902835352e-8
8.468356326170348e-6
1.6188132158583402e-6
6.703792714372669e-7
2.0565088542659658e-7
1.4109846214990648e-7
1.2074601087723875e-6
4.893227110545621e-7
5.229015274728116e-7
9.627539740056584e-7
4.0104222249367236e-7
2.4746931947174335e-7
1.947393127525412e-7
1.9776892901521367e-7
2.1630825578903964e-8
1.8775519234773028e-7
3.5253426040907577e-7
1.3541620870005326e-7
1.3854964526857463e-7
6.134633207071918e-8
2.166262607187548e-8
6.416722489958408e-9
1.1787880344253463e-9
2.2510214211046494e-10
5.305465656262618e-10
3.461601357599684e-10
7.955670423013903e-11
3.3798681582128397e-10
6.959803531034989e-10
1.1180588492729705e-9
3.076438722384663e-9
9.234578642677925e-9
9.293532172240113e-9
4.546223306183259e-9
2.262072358512686e-9
9.421165117310928e-9
1.6759699845387747e-8
2.342098980824603e-8
2.6621220955253643e-8
2.3088633542583943e-8
1.2915442318573653e-8
2.6164109180996833e-9
4.2748656886189405e-8
6.845343762630523e-8
7.694601467085462e-8
7.474944558444809e-8
3.7445918031861545e-8
1.5915496939385957e-7
1.2527685477081773e-7
1.0501817681332893e-7
1.0117370993977695e-7
1.0410662487103676e-7
1.0856127066206877e-7
1.1038529138516652e-7
1.056975274336998e-7
9.127916367825414e-8
6.457641123029247e-8
2.1805732063342478e-8
4.507471101485731e-8
1.4661776994945424e-7
2.670283964163513e-7
3.52830841242388e-6
7.918872196829518e-7
0.000019447858784721554
3.83011474357964e-6
1.5048187910521008e-6
1.9125689405701952e-7
1.0652691912060568e-6
7.572319540736621e-7
8.830065939978476e-7
1.2235031313843535e-6
7.679184834553304e-7
1.2305680813637097e-6
6.103633703531458e-7
1.1271542197800565e-7
1.2755290238353095e-7
5.796107657941971e-9
2.1582472607327282e-7
3.45561960803349e-7
1.0630683513672946e-7
1.5028327390173132e-7
6.991569234885532e-8
2.0227057531029566e-8
5.74818445439486e-9
1.0871282733549086e-9
2.3906001235383016e-10
5.882132507826916e-10
3.822500097094851e-10
2.7685012402180067e-11
5.121514352132477e-10
1.0207112556561496e-9
1.6434204939426536e-9
4.410165120499437e-9
1.2579712771617761e-8
1.1725176228309996e-8
5.402059483109708e-9
3.708442450972235e-9
1.3101162072321656e-8
2.1830559554013245e-8
2.7131826888344787e-8
2.5133524567617238e-8
1.6030085984888283e-8
5.0512479847139435e-9
1.5924520764371064e-9
1.359206663548812e-8
2.383254798495102e-8
3.40880752643941e-8
7.391811330218954e-8
1.9608080088918817e-7
8.415075438907754e-9
3.245165348639078e-8
6.83100190452682e-8
1.8194503289012772e-7
2.998914972654651e-7
2.3188517236342846e-7
2.0684511903720622e-7
2.1371708932735387e-7
2.30759497805586e-7
2.5188980250287656e-7
2.679794161148279e-7
2.600934971328668e-7
2.1100549250089994e-7
2.383600922717224e-6
4.149846816504233e-6
4.928672207150151e-6
6.894252988438985e-6
5.20471671278348e-6
1.8230657404434166e-6
8.569907510731166e-7
1.428315789141075e-6
2.6641482733419478e-6
6.715749066603532e-7
2.6119866436972945e-6
6.066378855187181e-7
4.639498215072372e-7
3.0215701660089133e-6
1.0054311087597292e-7
5.4181327280347566e-8
1.2871207189578915e-8
8.517533276795187e-9
5.258711854633745e-10
1.652187379506157e-9
4.99581465538461e-10
6.129072749716358e-10
9.828113395668827e-12
1.195223445324145e-11
1.3417531722320545e-11
2.1586630891882702e-11
2.342728075077384e-11
1.554498706630124e-11
4.04862758636014e-12
3.024158940381702e-12
7.886721650907104e-12
1.0569500919850673e-10
9.485515124613332e-11
1.0790130022328321e-10
1.3766162277671982e-10
1.8682183018923438e-10
2.6458895870188017e-10
3.8950501796680094e-10
5.981038525803217e-10
9.651807226571691e-10
1.6464655970992753e-9
2.9097732980507218e-9
7.076995274853677e-9
1.4133803832071281e-8
3.208867369781374e-8
8.63362805253025e-8
8.514703845305274e-8
7.35473823545178e-8
6.687231441507005e-8
3.5786489536100716e-7
1.2617405941283448e-8
6.0715946859488714e-12
3.351579210805843e-13
0.
0.
0.
0.
0.
0.
0.
0.
0.
0.
0.
2.4729539690482437e-14
3.321124586002497e-14
4.5268524966476876e-14
6.219123146571205e-14
8.585368534500432e-14
1.1893917875925828e-13
1.6527359185572486e-13
2.3031066607602e-13
3.2183475277701997e-13
3.2064369716784415e-13
1.4514323772944854e-13
1.2280198147291048e-13
1.5597715048976481e-13
2.217747724829265e-13
3.030355483789885e-13
4.095973324771798e-13
5.65503687868775e-13
8.034240904078595e-13
1.1699174027045698e-12
1.7360568516077331e-12
2.614270418279459e-12
3.986093011864232e-12
6.149768326251067e-12
9.604530295160033e-12
1.5204644973281995e-11
2.445139295152533e-11
4.007156067634789e-11
6.722858143120739e-11
1.1624270535906235e-10
1.919232831917083e-9
5.620569013686574e-9
8.215420334737572e-9
3.00724286846082e-9
5.37761617287892e-9
1.3059416384957266e-8
1.9898121411398687e-8
2.6250994326488568e-8
3.211491727826875e-8
3.718038692752429e-8
4.100571535510119e-8
2.2587255602558663e-8
1.3189014784286845e-8
1.4949738979529994e-9
9.236197485512207e-9
1.0468910127112885e-8
1.0538859992269942e-8
1.127251858362759e-9
2.5111882640837906e-8
2.596333709188587e-8
2.154593198655392e-8
1.8757502983448287e-8
1.6176444221533127e-8
1.300655123791801e-8
8.23722246725978e-9
3.6331492012090384e-9
2.1235251045071002e-8
1.6934148994579164e-8
1.4999901645843902e-8
1.4185415844757437e-8
4.872482815230216e-8
1.3471643966335725e-7
1.1927150727123052e-6
2.3787760990530084e-7
8.774679360880356e-8
2.0495140602474264e-8
2.0765438040659962e-8
1.0967060343370093e-7
1.956404239703301e-7
1.2793526508127543e-7
1.9839634421030608e-7
6.227338430590688e-8
3.7421723671229436e-8
6.741128414663145e-8
5.734166259797622e-8
2.205945019176219e-7
1.160661440804221e-7
1.1866378434046292e-8
4.857101614407471e-8
1.2599499592918678e-8
1.0684271593720765e-8
2.817260362552765e-9
6.330366053933755e-10
3.77469157851201e-9
2.539626788125351e-9
2.027996221235513e-9
1.1411105928959548e-10
1.863158846909602e-9
3.3232367841483636e-9
4.8553529751497634e-9
5.859409084857584e-9
1.5732359942488095e-8
3.7756124654609743e-8
5.1152877347113154e-8
2.316527675673075e-8
2.1420588071958445e-8
5.9589237224056875e-8
8.989977062156782e-8
1.1500943466326733e-7
1.3611694868581597e-7
1.529853926234499e-7
1.6464119035600308e-7
7.375723900172612e-8
2.8710631207536164e-8
3.3630556665026e-8
5.241558667144221e-8
5.513151860743396e-8
6.34300110154799e-8
2.110268500731583e-8
8.310572177330042e-8
1.0473104056215785e-7
8.936341280797577e-8
8.021119302605182e-8
7.247907679243754e-8
6.230469033364883e-8
4.7396610159656895e-8
2.402047956433796e-8
2.1400064930442303e-8
1.1858236811650006e-7
9.972892989584163e-8
8.640065293995808e-8
8.004161060452254e-8
1.0541024694025894e-6
6.804795726800667e-7
6.53123348474068e-6
1.195280175078904e-6
3.418754381599474e-7
4.888367766716886e-8
1.2222733646783157e-7
8.194139236117468e-7
3.8447333271736503e-7
4.0110511793734566e-7
2.2932885870278137e-7
5.919644126985543e-7
5.3246948062403574e-8
3.4456652055322744e-7
1.3168349507322322e-7
2.093405948481272e-8
2.2340270536465823e-8
3.8688683461629394e-8
1.4625040531434051e-8
3.75291696362501e-9
4.0413714349049685e-9
1.067134764853345e-8
7.839468324549644e-9
6.3687038074734665e-9
1.0523589387597507e-9
7.605143283332789e-9
1.4296086485915886e-8
2.3940729391330584e-8
3.616142873782253e-8
4.7667704116158464e-8
5.723405244145373e-8
3.257614645852582e-7
7.518080533736416e-7
2.960969346810445e-7
2.608221555900086e-7
4.811420849567046e-7
5.781061975734693e-7
6.381094712101686e-7
6.678286160384622e-7
6.514445537839467e-7
5.79789675141293e-7
4.6792710201803244e-7
3.097140647541473e-7
1.3645308697835038e-7
5.0407453416599435e-8
3.3245661027751016e-8
1.0619762749728856e-7
8.525989714409541e-8
8.976871207856747e-8
8.499085217306096e-8
1.831365916716038e-8
1.5736995050460367e-7
1.4389397437074565e-7
1.2912820663716293e-7
1.2124533924318767e-7
1.1389581692021885e-7
9.977252776095752e-8
7.014081945665178e-8
1.4016590664281938e-8
7.458768313322404e-8
1.5146747615245502e-7
1.5903665180219694e-6
7.616488697897992e-8
0.000015669561433708892
3.1497219198084405e-6
1.4165439265045189e-6
5.585217487569422e-7
5.987471607756972e-8
4.804010375569063e-7
1.2865498421391574e-6
9.257976828141151e-7
1.0890649000551e-6
1.7634851253482369e-7
1.8017806995949526e-7
1.9400586025235136e-7
4.675656017858297e-7
4.643139795755237e-7
3.449013723852031e-7
1.0077184710448117e-6
1.0088525603799301e-7
3.085470050116685e-8
4.448666698021066e-8
1.8810941934875538e-7
3.2672311550641573e-8
1.2061174624602733e-8
7.897250370597622e-9
2.875069897417353e-10
4.537213865742282e-10
2.256245319231631e-10
2.969556776646196e-12
3.4861040506996552e-12
6.225327610207355e-13
1.5435688037155505e-11
1.0204382006653213e-11
1.1470987218115867e-11
1.4339511536249796e-11
1.8603512090470146e-11
2.4614891504735986e-11
3.308216637241124e-11
4.517521789238707e-11
6.280977259044058e-11
8.921372088192925e-11
1.3006711226541306e-10
2.893974085140538e-10
5.674291136458252e-10
1.2415893992508358e-9
3.334199219877295e-9
1.1143667267177381e-8
3.1413661623355984e-8
5.412747974011003e-8
9.099658410812921e-8
8.159439707855106e-8
9.023708435745771e-8
9.5938966357669e-8
1.8999464797200298e-8
1.6348815254465605e-8
6.828102544724936e-9
2.6761336980288948e-11
2.7105304980008055e-12
0.
2.952803488044537e-14
0.
0.
0.
0.
0.
0.
0.
0.
2.8333412361093896e-14
3.887297268181893e-14
5.3458746340638714e-14
7.368365946517211e-14
1.0179319553644913e-13
7.758796260159339e-14
3.27438771635225e-14
3.0210144883042224e-14
4.5324416804039715e-14
6.472379680661467e-14
8.575612200269717e-14
1.14276297759957e-13
1.5731399048839746e-13
2.229799861211785e-13
3.2244893779912474e-13
4.72441175276952e-13
6.986293505701082e-13
1.040859027293808e-12
1.5615251311553237e-12
2.359320873477532e-12
3.5922151709988933e-12
5.516606152407807e-12
8.555522692265733e-12
1.3420588417846195e-11
2.1337057942619514e-11
3.7855770652806744e-10
9.071959716740118e-10
1.6180809576215888e-9
1.9596627883122356e-9
1.2959203070031124e-9
2.369576786399436e-10
2.245716728078612e-9
4.488720370777733e-9
6.862782691899836e-9
9.314446273544726e-9
1.1788964700936212e-8
6.0738820271628196e-9
6.647346270780268e-10
4.576153723878316e-9
6.754041418248256e-9
8.539828007385378e-9
3.1087833007154474e-9
1.896834102873453e-8
3.857019015576149e-8
2.859866292480522e-8
2.242397227117624e-8
1.772153831420012e-8
1.3077647848767713e-8
5.598116626632994e-9
2.1026567597908287e-9
4.272920142062686e-9
4.343263200844121e-9
4.1347395571636695e-9
3.974197653369048e-9
3.925102378769097e-9
1.5022458515199558e-7
2.9356342018487157e-7
2.0141972438112136e-6
3.775168193234622e-7
1.2182230949696093e-7
2.2960757301861795e-8
3.458234614152853e-8
1.854594244800096e-7
2.1285176859010418e-7
1.649610174057686e-7
2.387695091006597e-7
8.19816571643261e-8
7.169655653662824e-8
1.152348552174832e-8
2.5460343641582596e-8
1.4673676017036202e-7
2.494419152943059e-7
9.886350677012408e-8
1.4905690571549827e-7
6.575802279608934e-8
8.013423342973995e-9
3.4023065347728438e-9
8.274464533139169e-10
9.864819219171165e-11
8.088234691528438e-10
2.0119538187714357e-9
1.916364040360783e-9
3.0013134049846277e-9
5.4524808157644784e-9
6.828096328589124e-9
1.1190177821916038e-8
2.990675354793687e-8
8.765479076568023e-8
1.3038899333061791e-7
1.1536371608097406e-7
4.822284948212006e-8
2.8578016006045643e-8
9.334220427052133e-8
1.4491701004411423e-7
1.8701513381555592e-7
2.225126212350083e-7
2.527606104142331e-7
9.480942407637772e-8
3.5186836431249e-8
4.862018005726429e-9
6.224495236355907e-9
7.96034160489659e-9
1.8366856667234314e-8
4.633515647981703e-8
8.86946996332177e-8
7.387251767084682e-8
5.9255973411616084e-8
4.991699536441372e-8
4.2544076333462106e-8
3.6271635020824816e-8
3.173765866885041e-8
3.0175834319858744e-8
3.364104233336826e-8
4.7280972330226815e-8
8.606857885437808e-8
1.2721671076083483e-7
9.571300402959781e-8
8.516436503785241e-7
6.08200768059093e-9
3.89789085289461e-6
8.528468708299926e-7
4.3362038313338286e-7
4.4480416873849215e-8
7.350052081536966e-8
1.827101835714854e-7
6.839077582736705e-8
6.816673219576264e-8
2.626731806246081e-8
3.181919327684867e-8
1.0302576956202221e-7
7.33669580300261e-8
1.3447109131921212e-7
1.1635973718517766e-7
4.202722290869094e-8
1.2014075047429631e-8
1.9619637858203356e-8
7.310092156579816e-9
1.429848933706153e-9
1.7415964069189548e-10
2.1854892591339052e-10
2.1211167543221882e-10
1.4220134042262812e-10
3.105332858105694e-11
1.085450244507538e-10
2.3313043225871034e-10
3.945986359823417e-10
5.742302922043325e-10
6.688224557856987e-10
6.310912507006182e-9
1.4481085553865326e-8
2.9228404732465847e-9
1.3134438816055585e-8
2.5483611872829233e-8
3.6581047902532664e-8
4.6995636523204346e-8
5.5306088719117685e-8
6.023199396557185e-8
6.190372882141997e-8
6.12799959247988e-8
5.935771613776688e-8
3.756968165102448e-8
1.3652444537816519e-8
2.5534698187550803e-8
2.832947606722199e-8
3.028497184173089e-8
2.203968893058063e-10
4.811368669903032e-8
4.542653835417631e-8
4.2136847740688255e-8
4.164473284081753e-8
4.1650158500103674e-8
4.018848921173552e-8
3.625544714979259e-8
2.9868199541846315e-8
2.1298007763354343e-8
9.97452571512743e-9
6.842538994955897e-9
3.767556275261698e-8
5.093508787741504e-7
4.6103378059246116e-7
2.9912556475504035e-6
6.609330146573931e-7
3.2880796763386115e-7
7.551064690107585e-8
6.21982410329745e-8
1.1299181260845688e-7
4.791359031356919e-8
2.540419902696553e-8
3.726037003191881e-8
2.3650887206499607e-7
5.201300921477656e-7
1.892582016479049e-7
2.990986317546523e-7
1.652050378138823e-7
1.0622120022726129e-7
6.615053817516508e-8
5.742452273626923e-8
2.216332305344502e-8
1.0934664867543997e-7
1.923705731446269e-8
1.1938264294178775e-8
2.5551466014043424e-8
2.2925823384451115e-8
2.6583504638137963e-7
7.742446654296951e-8
1.0620327229737092e-7
1.3498363609615745e-7
9.598102828245792e-9
5.202268304462668e-9
3.323031014962173e-9
1.7792962941247445e-10
2.464726962347569e-11
3.709359612215827e-11
3.421388157601512e-11
5.2481912183248954e-11
6.890425374604631e-11
6.366087626034421e-11
6.250728819354332e-11
6.956436206292363e-11
8.287400366008399e-11
6.365527562854374e-11
4.8055232326832e-11
5.1440695517455136e-11
7.260307314789601e-11
1.2079521606231543e-10
2.2179004149714504e-10
4.433495136896013e-10
9.80863175515872e-10
2.44706312834807e-9
6.1790698394315064e-9
1.140151461811656e-8
2.048151398761417e-8
5.7461902037266754e-8
1.4200143929150425e-7
1.1631958320321773e-7
7.124824983518778e-8
7.660250851822465e-8
1.0265025639547014e-7
3.554490321596065e-9
4.62606625251052e-13
2.15299849071598e-12
2.8177187957663423e-14
0.
0.
0.
0.
0.
0.
0.
0.
0.
0.
0.
0.
0.
0.
0.
0.
0.
2.3374599630097146e-14
3.369263209879708e-14
4.8807761758453115e-14
7.093923137371845e-14
1.0339850560702768e-13
1.5114125552359774e-13
2.216163195242094e-13
3.260823542918466e-13
4.816657100842726e-13
7.146076070900424e-13
1.0654439113550596e-12
1.5973675757818932e-12
2.9940170811062336e-11
5.413963611393555e-11
8.78373166850729e-11
1.3284360291873222e-10
1.862240502787239e-10
2.41090095883972e-10
2.846824557687642e-10
2.978728453003817e-10
2.5701954156767293e-10
1.3786860836353855e-10
8.002907768608505e-11
6.421046777268381e-10
6.189894646922541e-10
6.67288972994862e-10
7.722026052500934e-10
9.176751176084573e-10
1.294639109240057e-9
2.0010125893439714e-9
3.3155184279972067e-9
6.058026728929137e-9
4.9076429101340655e-9
3.4088101569618428e-9
3.0751636265482897e-9
3.3751205665275385e-9
4.271621032005819e-9
6.0565963790819296e-9
9.575200466632276e-9
1.7099148174795318e-8
3.291010132034928e-8
3.163607862764509e-8
2.6075986086581234e-7
2.0487289488634745e-7
3.7949686067826944e-6
6.660960943889462e-7
2.484329251827351e-7
7.821919704991318e-8
5.7033064773836156e-9
9.60404645736098e-8
8.152538932189674e-7
2.607449218240668e-7
3.0945132267434245e-7
2.0226855997387487e-7
3.2868115699195596e-7
1.285780029787205e-7
2.0324080336461405e-7
9.403636014713673e-8
1.6359421452531792e-8
2.2393483777687597e-8
3.11785521447717e-8
1.0790265332973425e-8
2.4624741478966573e-9
4.170108000936166e-9
6.637393982001408e-9
5.147758806362786e-9
3.6014156832824023e-9
1.9122745781360657e-9
5.7856228786006235e-9
1.0177820933660157e-8
1.602759980438297e-8
2.2098497537359717e-8
2.6506761994166617e-8
1.0280898731299089e-7
2.489272818554639e-7
2.1308365680672434e-7
3.405200332296614e-8
2.0544795773442019e-7
3.0049474695712666e-7
3.638302484808307e-7
4.101838743632301e-7
4.379319152760477e-7
4.3952622114034046e-7
4.106658957415818e-7
2.132319086722038e-7
9.083577905095628e-8
2.682208446497165e-8
8.109724901871782e-8
7.710935285704231e-8
7.326439904737543e-8
8.100780576133113e-8
4.496245649339168e-8
7.317910835289239e-8
1.2273547274389227e-7
1.065002464153522e-7
9.623669619517173e-8
8.841417778398253e-8
7.794182900762696e-8
5.96972483558224e-8
2.3636830841478427e-8
5.521901564934191e-8
1.2985646485825419e-7
1.2009836043968504e-7
1.1266188178083351e-7
1.3420174418578014e-6
6.181723444083214e-7
0.000010463007052672194
1.8897794599045552e-6
6.31033358188607e-7
1.5557387180383056e-7
7.953065445320784e-8
5.165103205841203e-7
7.298802553394159e-7
5.390093258911976e-7
5.034538175353584e-7
4.5430905818766525e-7
2.898259428451724e-7
1.5926703018757457e-7
4.5220354608255575e-8
3.686645909724443e-8
4.390822467012528e-8
1.7492113466134687e-8
5.3776855892957205e-9
3.7567775615706284e-10
1.4371085109040026e-8
1.2435378872514992e-8
9.013135006784098e-9
5.190286832246377e-9
1.6225096197737134e-8
2.8959370605369018e-8
5.182340613135213e-8
9.448714727491926e-8
1.6321900954090924e-7
1.8154240267592253e-7
9.545389144739778e-8
7.879556472986443e-7
2.2773559483499816e-6
5.236075085958324e-7
8.885407161669915e-7
1.2047284751277422e-6
1.2954541314565002e-6
1.3622665447047844e-6
1.4042815273371787e-6
1.334675288349068e-6
1.0324346062234846e-6
5.579092296077782e-7
5.235697116624352e-7
2.53401321064543e-7
9.900940162414165e-8
3.038147850459239e-8
6.543669276036544e-8
8.760873733010285e-8
7.43472913364823e-8
7.756114110169095e-8
5.159305535304962e-8
5.996515172240376e-8
2.0028327126762247e-7
1.8011928039308767e-7
1.5767798342890594e-7
1.457521315111363e-7
1.3374863706748838e-7
1.0917993060140123e-7
6.091893455416501e-8
1.1343674802024926e-8
9.361441083593663e-8
1.6191491379969598e-6
7.0097659426904e-7
0.000012314024262562016
3.807918822333968e-6
1.992272959734912e-6
1.0208427549455875e-6
3.43916859219739e-7
2.3542844559363122e-7
1.1004365892607455e-6
1.1223690161018772e-6
1.2368738011346258e-6
4.406967692866339e-7
6.454755052650189e-8
6.688216624437296e-7
6.337322938505904e-7
2.882467928043453e-7
2.1118410275171376e-7
6.027618674769353e-8
1.8739934414919827e-8
1.5566060427436702e-7
1.2824585020486333e-8
1.357851151513899e-8
4.09956146403118e-9
5.782676600779336e-9
1.8176711733458762e-10
3.8162554602944174e-10
3.5664493652324927e-12
3.4188478250048634e-12
5.320404457412794e-13
7.191616288750932e-12
8.17011118406554e-12
1.3008049567964292e-11
1.378726451596353e-11
1.685637417742689e-11
2.1732191238501623e-11
2.8778701962070292e-11
3.8851053345683755e-11
5.341491952907466e-11
7.492731883466712e-11
1.0762222100560685e-10
1.5914213643592493e-10
2.4414149639693604e-10
6.132344982510968e-10
1.4997552474509242e-9
4.4470472959799215e-9
1.528517342550609e-8
3.2347934403834576e-8
6.225310797773405e-8
8.735231210707155e-8
8.129448074166171e-8
9.572152075710262e-8
7.684349765368778e-8
1.0262250417182525e-8
6.91451876575202e-9
5.615028666156935e-10
3.360023040074271e-12
4.987995705890193e-14
7.593792629714271e-14
0.
0.
0.
0.
0.
0.
0.
0.
2.3249707707135488e-14
3.177721767032225e-14
4.3604593207455453e-14
6.000537309966093e-14
8.278159023240951e-14
1.1447976631097653e-13
1.5870289420267608e-13
1.3366630164664973e-13
5.752333870608528e-14
5.1055206441904295e-14
7.256698056786065e-14
1.0409940953416186e-13
1.393545611566478e-13
1.8631065622545046e-13
2.564594452141896e-13
3.6361685777403794e-13
5.269076833228434e-13
7.750650937527493e-13
1.152582615520463e-12
1.7293328845046412e-12
2.616295246770895e-12
3.991943717210932e-12
6.147492905083461e-12
9.566357553510071e-12
1.5067611419009186e-11
2.407379354986429e-11
3.9131546323501754e-11
6.816257589978065e-10
1.747489937265227e-9
3.0574945036693006e-9
3.0038254744607078e-9
8.271671831146911e-10
2.410221432569705e-9
5.924015731502572e-9
9.484680310553505e-9
1.3048565272191121e-8
1.6565941038009368e-8
1.9933845228829794e-8
1.06352105985511e-8
4.6653994716637915e-9
4.804182062205982e-9
6.892948285857378e-9
7.982641758168286e-9
6.191740888972343e-10
1.493070774517421e-8
3.371018743051283e-8
2.5489073641003427e-8
2.0549089301342717e-8
1.6773867745697002e-8
1.3059313249149398e-8
8.745335096345648e-9
6.14335315703559e-10
9.74433595966157e-9
9.341566200251485e-9
8.422608735573941e-9
7.883804484301116e-9
7.660784137155772e-9
9.624372309309052e-8
2.608719670407961e-7
1.7107366836824118e-6
3.2642386312420226e-7
1.0813272957959228e-7
2.080657049303827e-8
3.108612812430953e-8
1.6549507264552983e-7
1.9836826103617756e-7
1.5154978513875254e-7
2.2262287669374817e-7
7.54317999738293e-8
5.221631141406984e-8
4.1351375218913766e-9
2.1258897574292857e-8
1.62605835898624e-7
2.1843966072024037e-7
8.038264858633428e-8
1.2784782829599914e-7
3.538546644310225e-8
9.209496895813016e-9
3.2991835733343503e-9
7.965185466149132e-10
4.2413254536846344e-10
2.990592289510997e-9
1.7615083835738335e-9
1.0163657464396328e-9
2.743530439509633e-9
4.1896801163730166e-9
6.520474748909359e-9
1.0028682279144209e-8
2.4589161711754974e-8
4.846201309674306e-8
6.866364893594952e-8
5.585322204538494e-8
7.3460528067627586e-9
4.739328668223194e-8
9.427318085360033e-8
1.3263187706272954e-7
1.6441305072505393e-7
1.9079929414099427e-7
2.1190542519604853e-7
8.563177373217294e-8
3.3140133168058256e-8
1.4953919686994268e-8
4.9928195076132176e-8
7.623079076549378e-8
1.3729830393718576e-7
7.53348480924394e-8
1.8936861458101704e-7
1.9965300561277282e-7
1.738733635782674e-7
1.5430783995834806e-7
1.3352820474145013e-7
1.0546562623066324e-7
7.498876253798864e-8
4.8414439619529185e-8
2.5354035866988773e-8
1.3724822774930772e-9
3.161108321940695e-8
8.494921858280701e-8
9.29490992963281e-8
6.330151446590988e-7
3.773270852121392e-7
3.901764089567794e-6
7.261701523855487e-7
2.218541719916496e-7
2.8227099114532844e-8
1.1013065298106141e-7
7.40909456118386e-7
2.468331700159867e-7
3.0041713214394437e-7
1.4924342135927678e-7
7.991615021533153e-7
7.150305286628746e-7
2.9435817122469373e-7
1.836328260540526e-7
2.712624893299937e-8
3.8043102188611425e-8
2.6715075841140654e-8
3.314651098214405e-8
1.2463680403017291e-8
1.1182977903947856e-9
4.641270416178011e-9
3.754398673948088e-9
2.7653248837647e-9
1.3959521170443735e-9
9.839089799834636e-10
2.775294249216985e-9
4.787236583754433e-9
6.977688584804872e-9
8.624400622587148e-9
8.917252719514326e-9
6.425751143838559e-8
1.6799962972778415e-7
6.402966283764276e-8
6.24810513498022e-8
1.2837076530328515e-7
1.6817414011650423e-7
1.9722916965172113e-7
2.1405111440834225e-7
2.1445724095152772e-7
1.9844505322889277e-7
1.6588210922141177e-7
9.516756884908636e-8
4.068476871570107e-8
7.984605469121336e-9
1.260496904658991e-7
7.681333728467818e-8
7.399504106502357e-8
8.311590697696567e-8
4.090367675376743e-8
5.971143276318337e-8
7.831490458269958e-8
7.500370189710788e-8
7.259772479211274e-8
7.01399237060454e-8
6.491040385004949e-8
5.474726755697591e-8
3.7696754926572475e-8
9.058073202483751e-9
4.5114273373856924e-8
1.395061847615874e-7
1.1665125592348353e-6
9.973718393236698e-9
0.000011656417683191331
2.2146860594579845e-6
9.300921365378005e-7
3.083349548794055e-7
9.462675425570638e-8
9.897492630078216e-7
7.250303918283747e-7
6.682061704654639e-7
1.2407864923065818e-6
4.813578872938658e-8
6.102996924345051e-7
3.735677473191894e-7
3.2114146770066384e-8
2.7171217308259623e-7
1.525092070815499e-7
1.146249327605793e-8
5.945930151618767e-8
6.439846327685811e-9
1.5502408206472854e-8
7.344003788127877e-9
9.105362080358285e-11
4.286059138241681e-9
3.3090494969729885e-9
2.3537777992233533e-9
2.8293312273294107e-10
1.9299818224224702e-9
3.756223338599612e-9
5.58634673397338e-9
6.5798808047665316e-9
2.305100570630165e-8
6.594210484432499e-8
5.174036825765139e-8
2.1781952180417405e-9
5.236109128996685e-8
9.028209085827409e-8
1.2133572338704193e-7
1.4585736822668883e-7
1.593588007848781e-7
1.553999464411263e-7
1.305070885630362e-7
5.4793654353175744e-8
1.2001715645950154e-8
7.414771343206133e-8
1.0628568446127789e-7
1.1421812027428876e-7
1.0785372878369533e-7
7.025210651472026e-8
1.9387070582991348e-7
1.5752740160898022e-7
1.4364765650244124e-7
1.4368741073949895e-7
1.4999246591790028e-7
1.56963564278808e-7
1.5793559708399842e-7
1.4411302680254892e-7
1.0731668251145854e-7
4.4142593342458074e-8
4.4658175737360625e-8
1.5270539513756217e-7
2.5808284700909284e-7
4.288596068104892e-6
1.1083236570987992e-6
0.000024033312670394474
4.817479168856822e-6
2.0950832325065145e-6
1.956192003056703e-7
1.1972195917021553e-6
9.650378526972616e-7
1.0920342932519452e-6
1.5066991269863907e-6
3.726273285394039e-7
3.3809068296698146e-7
6.984854212482736e-7
3.0777352054855814e-7
2.0903856977254178e-8
1.071841353507285e-7
2.2452952285989022e-8
2.948390711846399e-8
1.0293148709308316e-8
5.2754501403200674e-9
4.480341668945551e-9
1.3419284092266452e-9
3.306753349710451e-9
6.203265929301519e-9
4.603682207489513e-9
1.5260206165000143e-9
4.6616504508254444e-9
9.0775892314201e-9
1.4828516753008256e-8
2.2271750096152436e-8
2.6347059073885933e-8
7.808755665986816e-8
1.871395755421882e-7
1.014099199369198e-7
5.058524871450529e-8
1.5517322779505304e-7
2.1282384387685133e-7
2.477285126076821e-7
2.6145625042382433e-7
2.4658982335635336e-7
2.0538560914654125e-7
1.9000180675439967e-7
7.679173017144735e-8
3.662336337339031e-8
1.7071880712150802e-8
2.161017235499439e-8
9.675451747494203e-9
2.0366209415004726e-10
3.0958357235099717e-9
1.602864500890802e-8
1.3615200759210496e-9
3.1198171998704325e-9
1.2833435533500331e-8
6.325436789817469e-9
3.2991629955178724e-9
1.338906258082931e-9
9.342867790861456e-10
5.237470203358961e-10
6.507136954228204e-11
3.773745463626247e-11
3.756012825025657e-12
1.0558305017685048e-11
1.2216990555058365e-11
8.928716471420426e-13
1.819417537103209e-12
2.8038748043127075e-12
3.688704340101008e-12
4.7471870461442894e-12
6.109275146808987e-12
7.78605179425801e-12
1.1360788655042425e-11
1.46246275143247e-11
1.9843331211080453e-11
2.8491653984314583e-11
4.327537566957954e-12
4.951491395321169e-11
1.2087226741910725e-10
2.3942046974650405e-10
6.248607180910903e-10
6.474094726054294e-9
6.553497084384128e-9
6.174456005093836e-9
3.0817665728339646e-9
4.071856287125893e-9
1.1736230697769098e-8
1.679410229873502e-7
1.0595123113993854e-8
3.55073860053163e-9
2.2448111583350985e-9
3.0765229304819476e-10
1.0865260584082574e-10
1.6639298582283108e-12
0.
0.
0.
0.
0.
0.
0.
0.
2.2341016866603488e-14
3.054815687101794e-14
4.179767811930778e-14
0.
0.
0.
0.
0.
2.843101855775742e-14
3.846546448881892e-14
5.3687817686510126e-14
7.654271601334938e-14
1.104482987706855e-13
1.6048902453720666e-13
2.3430882370201177e-13
3.4343590690293813e-13
5.053276793025301e-13
7.46568882998498e-13
1.1079256380423766e-12
1.652415181743271e-12
2.4783514339699876e-12
3.740729651727133e-12
5.686846982637437e-12
1.0447934327271451e-10
2.0148610677559867e-10
3.371402336011562e-10
5.048228155249503e-10
6.60224280561942e-10
7.371837931424259e-10
6.661514960852613e-10
3.9425066723554755e-10
1.0535562013219634e-10
8.349087491495776e-10
1.7787198832739378e-9
8.143427222747192e-10
1.7781532793968712e-9
1.6937025090411964e-9
2.0753574290551547e-9
2.6072931121294714e-9
3.754793989371858e-9
6.370799516180989e-9
1.2202735837678615e-8
1.2176433013545068e-8
7.178050316217429e-9
5.083458832338004e-9
4.380135753292215e-9
4.6104641465642055e-9
5.8466721557960495e-9
8.762749649511418e-9
1.543956791103761e-8
3.0351328168187256e-8
3.007891491072575e-8
2.275593107208799e-8
1.9556400431607873e-8
3.9182353685285676e-7
4.19281294244273e-7
3.4626804987046845e-6
6.283315762886596e-7
1.8492535610386981e-7
2.972522500075371e-8
5.7865453921699164e-8
3.3289888719084225e-7
2.6379446917156374e-7
2.318845658960699e-7
2.783302822217996e-7
5.356967500143478e-7
1.6949263429094302e-7
1.6633262340650032e-7
7.250347598189351e-8
1.8143311964011846e-8
4.200962005760249e-8
4.092811226472763e-8
1.4529477414438954e-8
2.382512784989017e-9
9.014302413840129e-9
8.10099688736782e-9
6.3966382129243734e-9
4.844102907350584e-9
8.87259378610852e-10
5.455311778363282e-9
1.0367540507091543e-8
1.6887710355714483e-8
2.443264354896648e-8
3.241484999409628e-8
1.3212706617641717e-7
3.102711403120023e-7
1.6798738560596867e-7
9.628130314849437e-8
2.2712237247252115e-7
2.92450566663913e-7
3.3420052701267825e-7
3.57629075782939e-7
3.569726254766144e-7
3.305499872261263e-7
2.874531227291088e-7
2.4208473604189376e-7
1.8588905594855918e-7
8.964100607959368e-8
3.1576880419534843e-8
3.672505004472468e-8
6.773791352447938e-8
5.005679217134252e-8
4.9285591655379045e-8
4.525457562720807e-8
5.954446253667721e-10
7.424411628112148e-8
1.0881828477008396e-7
8.915501994486717e-8
7.683450195855748e-8
6.573533420229204e-8
5.141905385684736e-8
3.017952039249616e-8
5.7506593933166944e-9
7.233999259932198e-8
1.2507391693007837e-7
9.104703274248037e-7
8.161085961944155e-8
0.000010442949073082283
2.104510716850049e-6
9.352277139289009e-7
3.7348521593776235e-7
7.98802501912138e-8
1.4883491800500876e-7
8.713190187314109e-7
8.292633623448842e-7
7.780109881356947e-7
3.754103772091087e-7
8.445316326218389e-8
7.073599176217472e-8
1.1864879817647186e-7
1.0555723217107227e-7
4.021543623882668e-8
1.0733662380723347e-8
1.1315155330124742e-8
2.9379568256675494e-8
2.2110368960003067e-8
1.9989439537855812e-8
8.51201135436019e-9
1.2409520723554303e-8
3.331449949199837e-8
6.887950733322584e-8
1.402316272644207e-7
2.014268320407531e-7
9.478101392559555e-8
4.146530411199749e-8
1.17773741176095e-8
6.64793666733391e-7
2.6424057150422576e-6
8.255126164161423e-7
1.5917028210516122e-6
1.3939668327976572e-6
1.2209398227255234e-6
9.896764378144823e-7
6.849156797937855e-7
3.978003965532826e-7
1.9027262468153757e-7
1.0558618899582521e-7
2.406639382994229e-7
2.445727749848677e-7
1.3900973936933845e-7
5.680204463920164e-8
6.002377958595369e-9
1.1983970797946884e-7
6.373716538935577e-8
5.4848419648418915e-8
5.555704552915873e-8
2.8229973818813002e-8
3.992942760480035e-8
1.3803931542830633e-7
1.5999613024967166e-7
1.3320896065224938e-7
1.1543766284900756e-7
9.617454970545267e-8
6.731872445547078e-8
2.521875288979072e-8
3.091419916501476e-8
9.554795050416515e-8
1.3534281150855476e-6
7.40152668288226e-7
0.000011141079904367896
3.470448896808604e-6
1.8283370395572165e-6
9.464184385763833e-7
3.509209274946601e-7
1.0417405081991793e-7
8.108565258833625e-7
1.132086781897466e-6
1.1099066799570942e-6
2.4537787641339455e-7
2.2182319245145756e-9
5.986011958564648e-8
9.044063422565955e-8
4.7423053786157756e-8
1.689464367509415e-8
4.029837387811616e-9
1.4521334136204741e-8
4.293568876425369e-8
3.032733080843764e-8
1.3971785481713107e-8
2.9712823216274986e-8
6.734812998841927e-8
1.358858582655982e-7
2.6786924405873304e-7
3.152451112651669e-7
2.4904626721849033e-7
1.7264305574109706e-7
1.0215858094142042e-7
1.0990721180298952e-6
3.351074023500147e-6
7.561330669697904e-7
2.543039894555468e-6
2.400803016033925e-6
2.2573826060978492e-6
2.209014318591043e-6
2.0422034055512144e-6
1.2739125156317385e-6
2.0019621512315998e-7
3.439285810294162e-7
4.1950064981691276e-7
6.594415045428749e-8
6.78965121550858e-8
6.845944316084451e-8
2.9750315716660024e-8
1.0996564783036791e-8
3.1759288246557653e-9
6.6046313536726755e-9
2.1799968435327087e-8
4.9527330201090204e-8
1.7380312929094653e-7
4.9860161866362894e-8
3.839003951243577e-7
2.011057514730665e-7
2.866964310345404e-7
1.8453804077887837e-7
1.6310223076487572e-7
1.642230978041732e-7
1.7193238691384662e-7
1.7567699330245367e-7
8.14941319436709e-7
1.5013810300160089e-6
9.95752717722368e-7
1.9605762072016033e-6
2.4069453710885625e-6
2.725703388057832e-6
3.40015093839442e-6
4.657520875273109e-6
4.2854335975437147e-7
5.323120454630035e-7
1.1527952274495193e-6
4.866558672490905e-7
2.942419393902917e-9
2.1339638187130652e-7
6.891573863911096e-8
1.6010132873766708e-8
1.6340240354898692e-8
2.6987725100766595e-8
3.6900818159649666e-9
1.627818061112944e-8
1.0666572519159379e-7
4.6279364232160077e-10
3.930929268995443e-9
3.6018810812814143e-9
2.9289928633260847e-9
4.269278640838938e-10
9.086267111322378e-11
1.2875980080461083e-12
2.2900339970982213e-12
9.52156874043078e-13
8.388280725091019e-13
9.649466502644122e-12
9.47631458103722e-12
1.1404590478000793e-11
1.4596243528064684e-11
1.9194909160075692e-11
2.5697302951372972e-11
3.496722737304893e-11
4.842653394909144e-11
6.845739301349312e-11
9.921154878455809e-11
1.483200548233279e-10
3.698824318439947e-10
8.46105605649362e-10
2.2234737283266027e-9
7.453721828617045e-9
2.5128778911089538e-8
4.3412886723328136e-8
7.523900593407797e-8
7.172964892176117e-8
7.831866340054622e-8
1.0271112782351273e-7
2.993685014680193e-8
5.517576972045143e-9
4.6354402445149384e-9
2.8471697977514327e-10
6.693802997571237e-13
4.700224983860692e-14
4.6084497880475275e-14
0.
0.
0.
0.
0.
0.
0.
0.
2.820559272680561e-14
3.865306890326095e-14
5.311654383300407e-14
7.316734347447184e-14
1.0102184278990491e-13
1.3980960617269306e-13
1.1270909419963134e-13
4.7915859992907105e-14
4.3120685382846895e-14
6.282114892963267e-14
9.008818611627317e-14
1.201652794504445e-13
1.6052764958816082e-13
2.210869787298772e-13
3.135449042348498e-13
4.540662699702368e-13
6.66895855133493e-13
9.894417207280747e-13
1.4801551023998665e-12
2.231311083181736e-12
3.3902509836052776e-12
5.195409570793941e-12
8.038763768093541e-12
1.257686118670918e-11
1.993426086720121e-11
3.558828719009981e-10
8.406440348158511e-10
1.4985778626182407e-9
1.8667098555921665e-9
1.3443939811896678e-9
1.772633823128653e-11
1.8790763981568193e-9
4.001577712644367e-9
6.272650577610338e-9
8.633657900924958e-9
1.1031045410380085e-8
1.3396342701608193e-8
6.991373491924829e-9
1.6197379657595685e-9
4.3508403783063935e-9
5.752264488359184e-9
6.069085021183162e-9
2.344240548519445e-9
1.452293127839092e-8
3.6077883647739045e-8
2.6427717831237536e-8
2.006284177700834e-8
1.5378418386660903e-8
1.1246312808445262e-8
6.7672406369468005e-9
1.5075482539879799e-9
7.2676703232181e-9
6.801296926377665e-9
6.186571493161813e-9
5.823455201111377e-9
5.687847637692212e-9
1.2054637722474809e-7
2.6352513966809594e-7
1.8634851675033842e-6
3.5003336185451975e-7
1.1711320650374715e-7
2.4329538158210367e-8
2.9278329916138506e-8
1.5449516174194118e-7
2.197948771926874e-7
1.5685676735346872e-7
2.3613980319395733e-7
3.4802700208135625e-7
2.1442414983864052e-7
6.813585196809715e-8
2.6911930132708772e-8
1.4715570274239139e-8
3.580136629163686e-8
3.058624245287302e-8
1.1718785068693576e-8
5.81439397652879e-10
7.848762961757225e-9
5.624493374665222e-9
4.6453621592481035e-9
2.7795874877646665e-9
1.3721721462189716e-9
4.564418463226946e-9
8.438781589305465e-9
1.3702360740632409e-8
2.0321257835110796e-8
2.8543158179092904e-8
2.0885950489530363e-8
2.660102132324024e-7
5.243457840964657e-7
1.1825166556153687e-7
1.6583482594219318e-7
2.4443952310279745e-7
2.7241744899326223e-7
2.8226646698567746e-7
2.714677524670766e-7
2.411643675619098e-7
2.0658668449629242e-7
1.8867412941390713e-7
1.689708495128671e-7
9.910854607369427e-8
4.208355346231714e-8
7.857300521159831e-9
6.708315983464623e-8
4.3503158089394494e-8
3.940556885300376e-8
4.094143942969605e-8
2.2193503003963102e-8
2.5950859642672885e-8
6.318078495307083e-8
5.411353846419788e-8
4.752574289860385e-8
4.18555388258402e-8
3.473688956804926e-8
2.425139030466793e-8
6.004305593931925e-9
3.5690255970813865e-8
9.10169543842273e-8
7.360995292011419e-8
6.710492558838309e-7
2.3068644957802608e-7
7.608292349760349e-6
1.3409980951619365e-6
5.155211166087428e-7
1.685649978944286e-7
2.2809274807229375e-9
1.630541618125736e-7
1.3991018527689698e-6
4.585921637154405e-7
5.38429839562912e-7
8.156345929342797e-7
1.1740183869870527e-7
6.989384814803207e-8
6.39403923967245e-8
9.754949962026585e-8
5.786860870107592e-8
1.7946711368916666e-8
6.193071940634442e-11
2.097201607007572e-8
1.6246203641278633e-8
1.3728567602695535e-8
1.0329290431962548e-8
2.305354533154833e-9
1.3585447154372674e-8
2.8172537350027976e-8
5.3260908550363204e-8
9.66315819420514e-8
1.0950513130862401e-7
4.399156954156617e-8
5.657198135810737e-7
1.7950148689819762e-6
1.2847103203508426e-7
5.67959257037708e-7
6.788986898139657e-7
6.973647797197676e-7
6.742227662535987e-7
5.909318026520108e-7
4.607167220888531e-7
3.28899629527282e-7
2.3124982719561992e-7
1.9036550373739077e-7
2.2309881587723816e-7
1.6627033725219622e-7
7.795360143788274e-8
2.5630590643897024e-8
3.5201090752773084e-8
6.136795235265012e-8
4.390924580368697e-8
4.175273501344555e-8
3.636781154749833e-8
2.7727502704090017e-9
5.637299742142322e-8
1.5299851786548493e-7
1.2398176348230884e-7
9.957467441278707e-8
8.039704332324588e-8
5.869871413313654e-8
3.051462927762125e-8
8.275848928147345e-9
6.326142017133395e-8
9.130730915120571e-7
8.081486034150449e-7
7.851611931689506e-6
2.669178369752951e-6
1.4660688008199738e-6
7.957829782284734e-7
3.4121842406061297e-7
3.400827111133355e-8
3.1773813267446135e-7
1.0390955578242346e-6
9.81628364120551e-7
1.2596784898276734e-7
7.202467047164051e-8
1.6367445544395225e-7
1.5638056035643644e-7
6.582111661923171e-8
2.0396259587311462e-8
7.245382929614747e-9
5.161919232555066e-8
3.7856712229961326e-8
3.46365490445326e-8
2.3242263381322846e-8
1.5440386928679927e-8
5.6855201755730495e-8
1.3078430964907939e-7
2.9422882673028236e-7
2.2569151229422379e-7
1.3518202463555477e-7
7.350520204090019e-8
3.244695978998037e-8
2.9381571131097188e-9
9.355122318631526e-7
2.5382898931849657e-6
3.271992150196993e-6
2.8740636346211828e-6
2.0770253767138204e-6
1.600138363661253e-6
1.0810540674565222e-6
5.590802263508254e-7
1.4537075661747278e-7
1.239535969912486e-7
8.706510583322337e-8
1.1409465866118879e-7
1.8491097455185585e-7
1.6683874805875858e-7
8.487099720566118e-8
3.202539585951787e-8
6.843151295415895e-9
7.678482111154263e-8
4.647571142390448e-8
4.257439032009026e-8
3.888431595776458e-8
1.5808418340816257e-9
5.6068879440911654e-8
1.3880370000870985e-7
1.8926897396868867e-7
1.58140964064847e-7
1.3291957894565287e-7
1.0283189642242292e-7
6.158888436261122e-8
1.3349658802456365e-8
3.764022087034631e-8
1.3295817809846268e-6
1.5378675169422683e-6
6.686148259001046e-6
3.764608335190448e-6
2.3282913958809046e-6
1.5680013789108634e-6
8.857536121800365e-7
2.546690140074885e-7
4.256557088861509e-7
8.909527680837616e-7
9.123588227592711e-7
2.1214940640860286e-7
7.271735941896731e-9
9.572018081743034e-8
6.990045806863385e-8
2.662734807044657e-8
9.220766092334893e-9
4.2564068681730044e-10
1.854722025307917e-8
7.212902875076037e-8
1.079524242431248e-7
3.2844501700817113e-9
9.383131884188953e-8
1.6100357196968476e-7
3.946206597947063e-7
3.506505669776907e-7
2.9613595911098864e-7
2.7503431547572285e-7
2.444673684461642e-7
1.8635044322202546e-7
1.3951461744225707e-6
3.0199975150929766e-6
1.3747618588970378e-6
3.4310748896157925e-6
3.4360397737846544e-6
3.322820895592569e-6
3.676108927828534e-6
5.14077909013917e-6
1.0354469731692527e-6
6.01876060793197e-7
1.0666265467194995e-6
1.3656879381002565e-6
3.133276237528311e-7
1.4358250496114804e-8
1.4091391591249978e-7
7.567032420127619e-8
1.7936744999623032e-9
6.461405280583766e-8
9.353143050942913e-9
1.5908465150732278e-8
1.0099798327964463e-7
4.4935861890689255e-8
8.281842047149186e-9
4.615380053425858e-9
2.604520235106781e-9
6.95653345805633e-9
4.3242301685455194e-10
1.6536968274887624e-11
7.446118233676206e-11
6.5652455944974225e-12
9.785248626122985e-12
1.911050045802992e-11
2.00157836234936e-12
2.9974477805515385e-12
3.781395426404315e-12
4.777802357931279e-12
6.036957815018744e-12
9.24984614327563e-12
1.0916495513221875e-11
1.4473644205246999e-11
1.9652690891959834e-11
2.732711789403022e-11
4.0663387135149204e-11
1.021456813026684e-11
7.664420006508134e-11
2.395596080582559e-10
7.093610167277511e-10
7.3653416396015835e-9
5.788463009213067e-9
9.200134450497774e-9
3.543708726462657e-9
4.3432242225386094e-9
1.1732376543114954e-8
1.324622916244258e-7
1.3020788652356268e-8
3.730039452181451e-9
3.002493938424907e-9
2.49535527355439e-10
1.7629255866102697e-10
1.483161933580957e-12
0.
0.
0.
0.
0.
0.
0.
0.
2.2542283618134896e-14
3.0811472628539104e-14
4.2152405759751337e-14
5.775475654231325e-14
7.927250372688154e-14
4.9252519234868876e-14
0.
0.
3.143073504394178e-14
4.4989267658542193e-14
5.946103916149572e-14
7.976770756691301e-14
1.1063935183912195e-13
1.5736849650046425e-13
2.273026872246215e-13
3.314046865886762e-13
4.863032180778335e-13
7.173678194326007e-13
1.0635271085883125e-12
1.5849454094590686e-12
2.375420872416797e-12
3.5826783032436313e-12
5.442117791186648e-12
8.333967646379354e-12
1.2882156850519892e-11
2.3047588099292208e-10
4.824003137461499e-10
8.349967198181968e-10
1.2031029985096863e-9
1.354299123207323e-9
1.0891124787001703e-9
3.550190202381555e-10
7.938863013623385e-10
2.2717690137530618e-9
3.999131615027028e-9
5.910554222153014e-9
1.3919107472860256e-9
2.781212139641838e-9
4.284436336544948e-9
4.260357556510854e-9
4.684601422775698e-9
6.0148785132895935e-9
9.952089294422146e-9
1.8706409640675614e-8
1.1387950837897988e-8
7.405384460144427e-9
5.2650571229684865e-9
4.013776360664112e-9
3.3492464086150293e-9
3.2006285965320994e-9
3.6767464986535525e-9
5.206853179147963e-9
8.868132074151745e-9
1.3957705523812626e-8
1.250424398349141e-8
2.6044128318515745e-7
3.3614086215847414e-7
2.956656134495211e-6
5.324191056012362e-7
1.706981009698327e-7
3.5890363704744686e-8
3.72059437702463e-8
2.0049911876755577e-7
2.8736364687000765e-7
2.0348997767987798e-7
3.0646838012101826e-7
1.2998645608089418e-7
5.8258352543890355e-8
1.1492002664211474e-8
7.108398844701603e-8
3.1304321650445817e-7
2.1133255200002932e-7
5.188771372914314e-8
1.0855748739544852e-7
9.097353254766001e-9
7.58866088278831e-9
2.1998533107824633e-9
5.444087026872841e-10
1.5023374479942852e-10
1.2956054594666543e-9
2.514564310387492e-9
1.287710213256601e-9
5.052287827437047e-9
7.624705774175872e-9
9.608632738485877e-9
1.653722690395372e-8
4.5026141448664343e-8
1.3714252877534705e-7
1.973609603632387e-7
1.5030881299895445e-7
3.574204248883107e-8
7.058953583453955e-8
1.5027567487335386e-7
2.1066695525192958e-7
2.5963540369832373e-7
3.0151195418460326e-7
3.3789549677740223e-7
1.230201601068932e-7
4.7470791357684085e-8
8.840279429092197e-9
1.4019444055151345e-8
2.1623650549976312e-8
2.8181332323423956e-8
4.8781609901292115e-8
8.840088480472068e-8
7.793062253991277e-8
6.129762065450243e-8
5.1573378441260784e-8
4.442836490824373e-8
3.8095736472585464e-8
3.255758403657263e-8
2.8608409298631016e-8
2.757333395835771e-8
3.2521469381121864e-8
5.340048678236737e-8
7.13929286019866e-8
4.8248581788519196e-8
5.133878973125516e-7
1.1095028304400027e-7
2.021374668778372e-6
4.3110504904649146e-7
4.963288589375534e-8
1.8743197036158607e-8
2.2990381646118918e-8
1.4666474041986994e-8
6.104658680248327e-9
2.503531539318598e-8
1.0469109741475987e-8
7.526171370187006e-8
1.654760920012408e-7
1.0618974044871042e-7
4.370402425377009e-8
6.6206483108000834e-9
9.999631696090513e-9
7.990274689753382e-9
4.925683342177046e-10
6.088062516410204e-10
2.8484335092376796e-10
5.564421330287794e-11
1.6348746817241454e-10
8.510751020929368e-11
5.441219801312307e-11
6.199269917537149e-12
6.889725134520746e-11
1.2404054561085504e-10
1.9228390755768108e-10
2.67796519275285e-10
3.202457984586121e-10
1.568719273575096e-9
7.103132349338437e-10
2.586399670141275e-9
6.0278508464280735e-9
9.625834463966775e-9
1.3562197853535814e-8
1.7516860313595422e-8
2.082534464378718e-8
2.3009360273597257e-8
2.4087821259505507e-8
2.43259355975701e-8
2.4773318497557637e-8
1.7602701922480726e-8
1.4195504093452147e-8
4.200396360920057e-9
1.4105759111936914e-9
2.865640057334192e-10
1.2529830802657128e-8
2.6751764732914482e-8
2.0284502173736423e-8
1.7448398098060484e-8
1.679661268091245e-8
1.6704879603534713e-8
1.6208617081832088e-8
1.481446543152387e-8
1.2435484520902203e-8
9.089737344061585e-9
4.429563825220887e-9
3.0175525435256364e-9
1.8488339060817054e-8
1.1727695969266734e-7
2.1393494827603492e-7
5.816040471479621e-7
3.4409707749342345e-8
2.4406729227458278e-8
1.749944831953051e-8
6.643626101243645e-8
9.020019832395098e-8
7.069777908546795e-8
1.086867000525794e-7
1.2723251684275804e-8
5.872072325600456e-7
2.40401999867339e-6
1.500265372074823e-6
1.017766000355792e-6
7.097173899906986e-7
5.953619272132676e-7
3.4231250924048985e-7
1.6656659321375032e-7
2.1009493286180535e-8
5.490154879184801e-8
2.0040176583854258e-8
1.4203267656800076e-8
3.159100845028549e-8
2.5475548999250695e-8
2.362295831524409e-7
9.370038130535003e-8
1.459992671500338e-7
7.49939020063981e-8
1.5618998563930087e-8
5.121263247686261e-9
3.769098224257832e-9
1.5117163259894002e-10
7.335325943887037e-12
4.3118119166381366e-11
3.484767778549411e-11
5.2922757394416794e-11
6.859121587789158e-11
6.183686286348489e-11
6.069971453156324e-11
6.774303057729688e-11
8.095514150004817e-11
6.302300676408188e-11
4.8218702687174435e-11
5.2024636482673516e-11
7.364987967833489e-11
1.227042705021126e-10
2.2572303924354542e-10
4.5266793701309974e-10
1.006407940928727e-9
2.52437932970931e-9
6.3336403751569614e-9
1.1508204906983266e-8
2.0826548932252657e-8
5.986209769143993e-8
1.3891818209744608e-7
1.1526950489507888e-7
6.98116446464212e-8
7.812057967313014e-8
9.233678776620259e-8
2.7633571058249465e-9
4.079192953628656e-13
1.5019662382024003e-12
8.95455304399628e-14
0.
0.
0.
0.
0.
0.
0.
0.
0.
0.
0.
0.
0.
0.
0.
0.
0.
2.3709395276059718e-14
3.417475650378245e-14
4.95073963276945e-14
7.195970602082463e-14
1.0489299062935084e-13
1.533385514130873e-13
2.248601329547683e-13
3.308920813138266e-13
4.888322310234645e-13
7.253437590222632e-13
1.0816255918841618e-12
1.6219232302478845e-12
3.037379445647342e-11
5.4990105674128416e-11
8.927688177508693e-11
1.3503437887875078e-10
1.8917436636740675e-10
2.445305256807066e-10
2.879581847637704e-10
2.999253332845439e-10
2.5650245549893707e-10
1.333647055623638e-10
8.977996257841635e-11
6.478030432479099e-10
6.281203809843534e-10
6.752990388724428e-10
7.829337490390391e-10
9.304597687379931e-10
1.3132678762763191e-9
2.0331656774213394e-9
3.3770844208866784e-9
6.1741712419146664e-9
4.915129408048609e-9
3.4141826361517503e-9
3.0784682163897532e-9
3.377652910340603e-9
4.275634155248986e-9
6.066573777029949e-9
9.602519118975932e-9
1.717447457425469e-8
3.3010123558591824e-8
3.1386790517191814e-8
2.611904674430627e-7
2.0649980647645795e-7
3.7910114630449567e-6
6.651804191287276e-7
2.4766828566486164e-7
7.773549566039687e-8
6.045260095406773e-9
9.672962635289858e-8
8.174520228504014e-7
2.597001618237205e-7
3.0958788946601437e-7
1.9608728058761445e-7
3.2550127958016784e-7
1.2431227879579996e-7
2.0516598940139662e-7
9.534207185437585e-8
1.686859249960616e-8
2.1587476071588815e-8
3.11869484562754e-8
1.0880472150702549e-8
2.5135008085331082e-9
3.961875459060021e-9
6.640935004808569e-9
5.129175257520212e-9
3.613058716525546e-9
1.88998908321203e-9
5.756238023509247e-9
1.0128332472188954e-8
1.5969616012548863e-8
2.206542138130467e-8
2.6489772202228376e-8
1.019368061682889e-7
2.4671915028039106e-7
2.1309715286414893e-7
3.215842977535529e-8
2.038271711320695e-7
2.9934982741901645e-7
3.63041842237116e-7
4.0978975762605633e-7
4.381492465381193e-7
4.406101549490103e-7
4.126263381432363e-7
2.1287154492705455e-7
9.052761979062215e-8
2.6574395401559504e-8
8.123762919830744e-8
7.703209673201293e-8
7.343367155229185e-8
8.123237833651828e-8
4.4200535485844864e-8
7.499727777109407e-8
1.2302772898083273e-7
1.067375520992908e-7
9.648166680209477e-8
8.863281437956285e-8
7.808595713314493e-8
5.969617394214528e-8
2.3339874621999152e-8
5.605615148298562e-8
1.3014212904139748e-7
1.2025447644089231e-7
1.1281738892330647e-7
1.344273091393841e-6
6.206098169504225e-7
0.0000104518317516472
1.888273279075155e-6
6.297393999454012e-7
1.5477181544990417e-7
8.03040574074946e-8
5.201301702812042e-7
7.264446897732505e-7
5.38767646266551e-7
5.001504359983809e-7
4.5385082675466224e-7
2.899529559423774e-7
1.6031177756789101e-7
4.540302454058023e-8
3.627538412219473e-8
4.3824571016419425e-8
1.753841107702142e-8
5.395602805620753e-9
3.2130422703373445e-10
1.4121483034825349e-8
1.242941869311855e-8
9.0049318431768e-9
5.1268174807183206e-9
1.6140369911592345e-8
2.8790705806523515e-8
5.148807453079098e-8
9.382973087896368e-8
1.6220338072907889e-7
1.821204378814853e-7
9.619334026791341e-8
7.870649304711865e-7
2.2662115375703156e-6
5.258977281643461e-7
8.82941279663545e-7
1.2006585496726664e-6
1.2923625536459263e-6
1.3599157205450773e-6
1.4032358739706618e-6
1.336384881658963e-6
1.0374895940831733e-6
5.635947190156067e-7
5.242992213222102e-7
2.527079212326332e-7
9.864161354948085e-8
3.0147348932942136e-8
6.619525914273628e-8
8.751221439760615e-8
7.443680570196118e-8
7.770663279428614e-8
5.1227911887152843e-8
6.094332328184445e-8
2.008106237461532e-7
1.7989722497773096e-7
1.576100080597551e-7
1.4576689369062645e-7
1.337820797689036e-7
1.0917123650603065e-7
6.082874175880136e-8
1.1520310535954494e-8
9.386123571061813e-8
1.6217600022984131e-6
6.992969199291622e-7
0.000012338577149392088
3.8103288942091512e-6
1.9924712379461245e-6
1.020059097244694e-6
3.424041497668701e-7
2.390256709462983e-7
1.1056321148202158e-6
1.1221617841843117e-6
1.2398185994730075e-6
4.413184887615106e-7
5.8824089713621813e-8
6.706937429781111e-7
6.383274846206997e-7
2.883717180207761e-7
2.1149203281614884e-7
6.064484630353084e-8
1.8972478459429257e-8
1.55022030998404e-7
1.2989291855021854e-8
1.3629437531956207e-8
4.099637982209959e-9
5.758209970283965e-9
1.7786731343677434e-10
3.836567416160227e-10
3.5779858555648445e-12
3.4274134844640123e-12
5.470950249255759e-13
7.236935138180922e-12
8.234470435316062e-12
1.3016859515193895e-11
1.3797714226375178e-11
1.686911957537071e-11
2.174821857771929e-11
2.87992257242842e-11
3.887768019594793e-11
5.3449842000964175e-11
7.497356507778089e-11
1.0768395289030824e-10
1.5922483803453772e-10
2.442513351043304e-10
6.132212790852322e-10
1.498951638706926e-9
4.442197498483156e-9
1.526609815335188e-8
3.233568640740605e-8
6.222514199471825e-8
8.743835826872265e-8
8.133057398734089e-8
9.570419792899774e-8
7.68651631575421e-8
1.0551660140308384e-8
6.930920103933152e-9
5.633285894076666e-10
3.384722365716433e-12
4.9856856847936275e-14
7.574282714824036e-14
0.
0.
0.
0.
0.
0.
0.
0.
2.3232612489586404e-14
3.1753801484337183e-14
4.3572396605733954e-14
5.996097249174317e-14
8.272022411879586e-14
1.1439472360966227e-13
1.5858474510827626e-13
1.3355829300954647e-13
5.747762725982085e-14
5.101664232258609e-14
7.251471766673806e-14
1.0402341110705363e-13
1.392505135497012e-13
1.8616982711599574e-13
2.5626426933559657e-13
3.633387315175771e-13
5.265025451858027e-13
7.744653858871574e-13
1.1516841213813647e-12
1.7279727455029572e-12
2.6142161584463246e-12
3.988733936987407e-12
6.142483081859373e-12
9.558438674902535e-12
1.5054909942169396e-11
2.4053058881956304e-11
3.909696149831239e-11
6.810442952316997e-10
1.7459456873300018e-9
3.054894057616052e-9
3.001819745772201e-9
8.275626103515713e-10
2.4070482845217845e-9
5.918280828522821e-9
9.476615842185213e-9
1.3038355918448472e-8
1.655379415643112e-8
1.9920057697489585e-8
1.0628123376671006e-8
4.6607498200217214e-9
4.802053797951457e-9
6.889550108924097e-9
7.978023345014644e-9
6.120382129170723e-10
1.4932301505328432e-8
3.370257548303138e-8
2.548219631605803e-8
2.0542898972961764e-8
1.67681086881825e-8
1.3054204586225727e-8
8.740840540864801e-9
6.085835237510787e-10
9.739259921814689e-9
9.335553448045876e-9
8.417511870281002e-9
7.879253730568025e-9
7.656532181921412e-9
9.632599885741862e-8
2.6090815699560184e-7
1.7110223646118284e-6
3.264729192553907e-7
1.0814529394267879e-7
2.080785307452266e-8
3.109103853579208e-8
1.6552550663876203e-7
1.9837542541946523e-7
1.515635780478374e-7
2.2263654619456022e-7
7.54333933865227e-8
5.224264398779564e-8
4.115844105027136e-9
2.1255474925780108e-8
1.6255062749060038e-7
2.185088971903917e-7
8.04244681907685e-8
1.2790352300182485e-7
3.54381603549934e-8
9.206904091104793e-9
3.2991511641785706e-9
7.96534247869622e-10
4.231666044766421e-10
2.9918045636305255e-9
1.761813279026643e-9
1.0164406036721778e-9
2.743819368107849e-9
4.189710271023754e-9
6.520471151761896e-9
1.0029129175716262e-8
2.459545997639778e-8
4.847183813186708e-8
6.867482544644514e-8
5.586957994870536e-8
7.363984836523355e-9
4.7379675911578695e-8
9.426519055627685e-8
1.3262862458565886e-7
1.644136117885736e-7
1.9080334171877917e-7
2.1191330995207105e-7
8.563170427557668e-8
3.313885232922524e-8
1.4944183017431124e-8
4.9917469669996626e-8
7.623178949919804e-8
1.3728305348809755e-7
7.556318957259385e-8
1.8943131473286828e-7
1.9981211676294586e-7
1.7401531754895276e-7
1.5443106132960283e-7
1.336413660408528e-7
1.0555077208164714e-7
7.503921804609087e-8
4.8448716985581234e-8
2.539374622454372e-8
1.4459682253485185e-9
3.1450807345862514e-8
8.465488815893188e-8
9.300878552488696e-8
6.325910848043113e-7
3.7700962753065337e-7
3.898953025312344e-6
7.256741988922981e-7
2.2172792689749497e-7
2.821167160762176e-8
1.1009982699967787e-7
7.404400262767578e-7
2.466980729157791e-7
3.002918246611255e-7
1.4910642516314306e-7
7.989706489630217e-7
7.155540427689664e-7
2.940010693414713e-7
1.836526383421338e-7
2.7137895327579974e-8
3.8067642172667136e-8
2.6678445908197572e-8
3.316474845871651e-8
1.247492526008742e-8
1.1240609684185927e-9
4.634393174944321e-9
3.750376329664914e-9
2.761970442883491e-9
1.3949476279902479e-9
9.818342390566588e-10
2.770885135983862e-9
4.780004515435452e-9
6.9676331439014865e-9
8.612424819856495e-9
8.904570712863325e-9
6.415562011491906e-8
1.6774461939384985e-7
6.394205853200235e-8
6.237678446098372e-8
1.2818308366110576e-7
1.6794604905544922e-7
1.9697833837031398e-7
2.1379441486333495e-7
2.1421092555629614e-7
1.98208222476222e-7
1.6560236823482714e-7
9.499141446042333e-8
4.060349225605362e-8
8.044831383106293e-9
1.2599303882960798e-7
7.6779606774271e-8
7.397210971616646e-8
8.30871913264061e-8
4.084824846201124e-8
5.970065572426999e-8
7.824977658492581e-8
7.494605744151026e-8
7.254549373912143e-8
7.009012522498524e-8
6.48629705587168e-8
5.4705753579963576e-8
3.76686953356398e-8
9.057470879327393e-9
4.5062790393079394e-8
1.3944324336213061e-7
1.1659341936505435e-6
9.98085870040851e-9
0.000011650790594061968
2.2136222948868164e-6
9.296083000893912e-7
3.081257093223392e-7
9.474442724372611e-8
9.904359964708305e-7
7.245246723305868e-7
6.679492662818797e-7
1.2405943154650866e-6
4.720815576250424e-8
6.101624313202377e-7
3.7397899531521857e-7
3.261308540009943e-8
2.71506922814739e-7
1.531057329123484e-7
1.1737637884685113e-8
5.964745622529561e-8
6.374919609362389e-9
1.555060231763937e-8
7.379329170666801e-9
1.1292928336984497e-10
4.27111671087711e-9
3.3017430910433197e-9
2.3477481281969787e-9
2.872196766377885e-10
1.919448562257403e-9
3.7391632122126264e-9
5.563332709688558e-9
6.5557763113321915e-9
2.2961609975663376e-8
6.569924463910937e-8
5.1570541574408096e-8
2.1266987226230023e-9
5.214393566252648e-8
8.996774695917243e-8
1.2095826721465435e-7
1.454384879344861e-7
1.589183455988628e-7
1.5496169791186535e-7
1.3010499571229501e-7
5.461523679421204e-8
1.1873994089736354e-8
7.432191420964362e-8
1.0624780781276393e-7
1.1421474572840953e-7
1.0769167804892949e-7
7.053981597695814e-8
1.9369978326191386e-7
1.5739461448388503e-7
1.4355366687177782e-7
1.4360993237310546e-7
1.4991783842632725e-7
1.568810492529589e-7
1.578375906739151e-7
1.4400288441689985e-7
1.0721407967542388e-7
4.4066116465678706e-8
4.471539461344882e-8
1.5277038887013563e-7
2.581541633573032e-7
4.287928112514895e-6
1.1083793023904912e-6
0.000024030727235509146
4.815508207193875e-6
2.0936126896537205e-6
1.9448047692488333e-7
1.1972396708648694e-6
9.646822786782031e-7
1.0916755993892133e-6
1.5062302743713172e-6
3.7446882962520537e-7
3.361564901157893e-7
6.978447663435124e-7
3.0793568473446614e-7
2.048914625017039e-8
1.076837677196369e-7
2.274423348013647e-8
2.938167825401161e-8
1.036800609024963e-8
5.3140194429087205e-9
4.527948991964517e-9
1.3603189832758301e-9
3.32124096278149e-9
6.20924232809273e-9
4.613067301884121e-9
1.5762140458701514e-9
4.6043324348808824e-9
9.017815591932297e-9
1.4737885516081863e-8
2.2105517140162398e-8
2.607543403451211e-8
7.752023636274425e-8
1.859811644494152e-7
1.0091903204878854e-7
5.017140333901614e-8
1.5432423445882878e-7
2.118557582554443e-7
2.4674625888385695e-7
2.6051178704147753e-7
2.4572217911263174e-7
2.0458332606115744e-7
1.8880725910558477e-7
7.623853941175624e-8
3.620070011102871e-8
1.7461457815382777e-8
2.2019536521503388e-8
1.0041982566786701e-8
2.0253782331612022e-10
2.8898464798117307e-9
1.6635148241842178e-8
1.3302011990531567e-9
3.0637954551858925e-9
1.2276182973458051e-8
6.683472583538547e-9
3.364831871291369e-9
1.367056715470936e-9
9.244449810063341e-10
5.461477174935292e-10
5.231166963536399e-11
3.489838379663622e-11
4.017682141542865e-12
1.0335544844902294e-11
1.1524600954895314e-11
9.99046889315016e-13
1.7974526016696138e-12
2.787419396983984e-12
3.670040326049444e-12
4.723572218508347e-12
6.079022417736084e-12
7.75783205362867e-12
1.13451797910764e-11
1.4542211359851266e-11
1.9719793872745118e-11
2.828116313282971e-11
4.207272812117622e-12
4.916168799498589e-11
1.1945870089029973e-10
2.3524102859826283e-10
6.066167099089792e-10
5.859261044101091e-9
6.4323898366808465e-9
6.391340326951144e-9
3.0857526355010025e-9
4.019794519632367e-9
1.133769381629282e-8
1.6863862768256303e-7
1.1029923384153683e-8
3.5789521987103826e-9
2.230429362268404e-9
2.805325965086548e-10
2.117654847105496e-10
1.3905591465285457e-12
0.
0.
0.
0.
0.
0.
0.
0.
0.
3.033492580427958e-14
4.150494617689407e-14
0.
0.
0.
0.
0.
2.8200790439892408e-14
3.81585156704683e-14
5.326342829006904e-14
7.593984924573237e-14
1.0957756272520783e-13
1.5921874716510031e-13
2.3244292735906497e-13
3.4068015222333795e-13
5.012362996133229e-13
7.404625504591465e-13
1.0987592682777076e-12
1.6385679535827868e-12
2.4572843368667596e-12
3.7084208079957416e-12
5.636844581142866e-12
1.0358671597705219e-10
1.9959836166887253e-10
3.338483497676912e-10
4.999826023639516e-10
6.545702446797203e-10
7.324893198354123e-10
6.647959908911851e-10
3.985184861124294e-10
9.377264840008601e-11
8.150608878441465e-10
1.7503053544714866e-9
8.232528734999927e-10
1.7647580620499511e-9
1.6805361609433399e-9
2.0626716101549957e-9
2.5904779280630263e-9
3.730959074399782e-9
6.326200176788129e-9
1.2104281524690397e-8
1.2170172859169966e-8
7.167735042563113e-9
5.07781134054442e-9
4.381650874980926e-9
4.620109274697726e-9
5.866413749265245e-9
8.797502380758492e-9
1.5501875722417826e-8
3.0488682414480366e-8
3.02708755950351e-8
2.2887346236352764e-8
1.9660354399174605e-8
3.9236178125216743e-7
4.1887563220115835e-7
3.4708306621647787e-6
6.29690670501843e-7
1.8547424068565597e-7
2.9943602246155754e-8
5.772974250038128e-8
3.3177796509727543e-7
2.6462577510412685e-7
2.3211017142326887e-7
2.799806985749571e-7
5.36048362401809e-7
1.6773443932911011e-7
1.658159814765051e-7
7.213961684425315e-8
1.814046711352046e-8
4.2249679968657956e-8
4.089159266971414e-8
1.4479162257590705e-8
2.346733740202223e-9
9.073767701764025e-9
8.10437117071829e-9
6.405305091557983e-9
4.8397183657757175e-9
9.069647179051284e-10
5.480308027920034e-9
1.0409189814950982e-8
1.6954865611868327e-8
2.4535401928987342e-8
3.2573524240548944e-8
1.329044586836988e-7
3.118781608270031e-7
1.6815642220715282e-7
9.700585041661486e-8
2.2791180673210793e-7
2.931895169084351e-7
3.348670690513904e-7
3.5815463013418683e-7
3.572618445939575e-7
3.305685364859999e-7
2.872758744891314e-7
2.418450084060415e-7
1.8607542353591343e-7
8.982953165784177e-8
3.16950484171824e-8
3.636306432426264e-8
6.782685182470809e-8
5.0044246733042946e-8
4.92370242270382e-8
4.52848529395997e-8
3.811047970440067e-10
7.379607461188457e-8
1.0892984445084321e-7
8.921226925978489e-8
7.686257309815377e-8
6.575825580286841e-8
5.145237490243028e-8
3.024521499942299e-8
5.593221059662049e-9
7.200392377798142e-8
1.2506050705147482e-7
9.098735940382739e-7
8.331594147465397e-8
0.000010436143582047966
2.1052440721303266e-6
9.361527274200824e-7
3.7420121999287903e-7
8.034034903270998e-8
1.4831077578834835e-7
8.676544017921837e-7
8.310488853072637e-7
7.782227326939945e-7
3.7405199127611206e-7
8.417050246365406e-8
7.08317873399449e-8
1.1893490329925978e-7
1.0552148095171807e-7
4.015517352888709e-8
1.069963033244884e-8
1.1415456704269428e-8
2.9387108181675036e-8
2.2129973489710274e-8
2.0009215103575698e-8
8.482902866731659e-9
1.245775224070402e-8
3.340861067037833e-8
6.909123071060255e-8
1.407146347716219e-7
2.0088156730503073e-7
9.455566561170381e-8
4.136944773135606e-8
1.1721007269771651e-8
6.647792321256516e-7
2.6402113656791177e-6
8.299060533144768e-7
1.5936267471468965e-6
1.3946786914233963e-6
1.2209866264311608e-6
9.89044532992087e-7
6.839010030676371e-7
3.9685017393787284e-7
1.8961695767948284e-7
1.0549517403766982e-7
2.403416409231115e-7
2.4448666106071585e-7
1.3910713428782453e-7
5.686873134444719e-8
6.103124072202315e-9
1.19391329793431e-7
6.372608814969473e-8
5.480371982808932e-8
5.550869414394817e-8
2.830831284254894e-8
3.9735305248160946e-8
1.376178665417864e-7
1.600900206249092e-7
1.3324966919340213e-7
1.1544952814014932e-7
9.618232055969137e-8
6.734481802089059e-8
2.528865802744021e-8
3.077777765931412e-8
9.537405447417112e-8
1.352437896425081e-6
7.418855289456039e-7
0.000011126716123991953
3.4698982230413183e-6
1.8287005994095378e-6
9.471464232312828e-7
3.5160320111207703e-7
1.0341949017007008e-7
8.090770965649288e-7
1.1321112751727548e-6
1.1094746360624816e-6
2.450978964829333e-7
2.1579550468378204e-9
6.012165007390993e-8
9.058883176679329e-8
4.7443630584704785e-8
1.6900776674043728e-8
4.014759817661836e-9
1.4638138895073805e-8
4.2886180210976255e-8
3.031739352687505e-8
1.3956173933026055e-8
2.9737781372687215e-8
6.743115491746802e-8
1.360742473387778e-7
2.682462671787411e-7
3.1519950265662207e-7
2.488077171027849e-7
1.723081298539653e-7
1.018715818421511e-7
1.0992070206189465e-6
3.351975385455529e-6
7.604280319638819e-7
2.5451928149400018e-6
2.4010060937803227e-6
2.2568185763983085e-6
2.2073328679771536e-6
2.0380324803974515e-6
1.2686665013022164e-6
1.9802652411875457e-7
3.441835851637126e-7
4.189076989845099e-7
6.588754367582383e-8
6.775359679698664e-8
6.843031040988579e-8
2.975746840768922e-8
1.0999285949312738e-8
3.1769432633111916e-9
6.609254445845535e-9
2.186488240531691e-8
4.971195946295677e-8
1.732763670739963e-7
5.0606112605001865e-8
3.84676977976584e-7
2.0024743235655075e-7
2.8596014020815547e-7
1.8426476584830782e-7
1.6303657877428037e-7
1.6419566635522982e-7
1.7190860773477383e-7
1.7558434694910264e-7
8.159972611637842e-7
1.5030515530254366e-6
9.967522316576272e-7
1.9627600843619877e-6
2.4085271666189655e-6
2.7261840535453138e-6
3.4000884568165316e-6
4.6568465728405455e-6
4.2800818576877966e-7
5.320328021971479e-7
1.150865832798328e-6
4.86226433154297e-7
2.562559228587242e-9
2.133844305890858e-7
6.893381464183804e-8
1.5989044932310516e-8
1.6161541284937283e-8
2.73845921780014e-8
3.5845802841821913e-9
1.613761042383916e-8
1.0486136399210218e-7
3.254880693087038e-11
3.935731102477944e-9
3.6155651116180307e-9
2.683657432164406e-9
4.339158348631037e-10
9.165680463114963e-11
1.2843108476173839e-12
2.2833542788823302e-12
9.40753328148963e-13
8.36734958162638e-13
9.644460964150981e-12
9.46369225047665e-12
1.1387344850532642e-11
1.4573072968619134e-11
1.9163340994109616e-11
2.5653494322337238e-11
3.490517183058236e-11
4.8336546091459364e-11
6.832321781195355e-11
9.900456526382917e-11
1.4798680187899635e-10
3.6892922719467927e-10
8.433682426255126e-10
2.2140757305509714e-9
7.4134527507045e-9
2.5052792114160916e-8
4.333333500861444e-8
7.513774270331869e-8
7.175740725687122e-8
7.820613471070984e-8
1.0275755052119882e-7
3.086984707149358e-8
5.285660971342198e-9
4.625777080095936e-9
2.864478296181306e-10
6.772510558815599e-13
4.747666712585209e-14
4.6610690638478254e-14
0.
0.
0.
0.
0.
0.
0.
0.
2.8169448515269933e-14
3.8603172409809395e-14
5.30474562467342e-14
7.307141544033667e-14
1.0088829250614788e-13
1.3962317898629412e-13
1.1252225393472953e-13
4.783322331888943e-14
4.305157567187823e-14
6.273164423077403e-14
8.995866971848688e-14
1.1998861506675985e-13
1.6028994950247316e-13
2.207598197274761e-13
3.130806222306867e-13
4.5339097281633947e-13
6.658953918206533e-13
9.879395214938478e-13
1.4778739218474078e-12
2.2278111386072925e-12
3.3848249077663246e-12
5.186901184813654e-12
8.02525221371877e-12
1.255508576359598e-11
1.9898549183854116e-11
3.5526186377462695e-10
8.389923837249083e-10
1.4956347009434543e-9
1.8639049972711085e-9
1.3442506256742519e-9
1.4067594073989496e-11
1.871683041854178e-9
3.990822336754253e-9
6.258853884358736e-9
8.617094519655796e-9
1.1012037763253428e-8
1.337534143210341e-8
6.9796900228795774e-9
1.6092385573715405e-9
4.349697266166826e-9
5.752095033080277e-9
6.0687515830121395e-9
2.3540148741173467e-9
1.453360052528177e-8
3.609305698508981e-8
2.643626127601331e-8
2.0067185334977076e-8
1.5379532918770026e-8
1.1245635860604599e-8
6.763356708543177e-9
1.5173670902265807e-9
7.246936962048972e-9
6.7842279512279955e-9
6.172470484014562e-9
5.810816332507511e-9
5.6758626042809276e-9
1.2071999733029266e-7
2.636351814505696e-7
1.8645079993828432e-6
3.5020520790901425e-7
1.1715977230148363e-7
2.4337005112561947e-8
2.9289927145504246e-8
1.5455998677958684e-7
2.1984073086749328e-7
1.5690175746225934e-7
2.3620014597748595e-7
3.481311070712973e-7
2.1437520211206535e-7
6.817506822408596e-8
2.692938398762255e-8
1.4720121227643558e-8
3.581162126636116e-8
3.059362605441683e-8
1.171983106254632e-8
5.805182569877246e-10
7.851032469052489e-9
5.626202137821768e-9
4.646748076444755e-9
2.7806834900306197e-9
1.3723771545419672e-9
4.565590751516741e-9
8.441006771317898e-9
1.3705952113561396e-8
2.032631443652147e-8
2.854974200945008e-8
2.089542901285738e-8
2.6607103931699537e-7
5.244800763654055e-7
1.1829292145854333e-7
1.658905374166097e-7
2.4452877379392613e-7
2.7252052745587934e-7
2.823753590160436e-7
2.7157225385185866e-7
2.412514140457907e-7
2.0664411420287154e-7
1.886880649774012e-7
1.6901447258744241e-7
9.913525217541307e-8
4.2094980923312983e-8
7.857142622720912e-9
6.710605626856288e-8
4.351661026713237e-8
3.9418651728288307e-8
4.095527435157048e-8
2.2198185798819763e-8
2.5966458441728353e-8
6.320393296826664e-8
5.413326629323388e-8
4.754345991277619e-8
4.187155637955386e-8
3.475050947442453e-8
2.4260800656218398e-8
6.004970357291215e-9
3.5710621298059224e-8
9.103465194476261e-8
7.363065577861829e-8
6.712781935801417e-7
2.3071855427675808e-7
7.610322378689502e-6
1.3413641211452998e-6
5.156590565075874e-7
1.6860790844232302e-7
2.2796281387638252e-9
1.6310410466309684e-7
1.3993972811497043e-6
4.586757107377861e-7
5.385556915349519e-7
8.156778521425894e-7
1.1745586110093513e-7
6.991606247425258e-8
6.395133919164904e-8
9.756019165754236e-8
5.786684653700286e-8
1.7945651947181238e-8
6.088689860468057e-11
2.0974918918651083e-8
1.6248973079380503e-8
1.3731034029329922e-8
1.0331201289455321e-8
2.3066689915516855e-9
1.358966417185782e-8
2.8180802751722046e-8
5.3276717926528757e-8
9.666048074539437e-8
1.0954051329025394e-7
4.400699112602843e-8
5.658647848876318e-7
1.7954301993040115e-6
1.2853348079168133e-7
5.681139833063015e-7
6.790922652693612e-7
6.975682242261114e-7
6.744305307831393e-7
5.911281324083224e-7
4.608746226719696e-7
3.29000781277201e-7
2.3129080854794595e-7
1.9034886091441037e-7
2.231298793995878e-7
1.6629215668862302e-7
7.796079496965151e-8
2.5633676374274047e-8
3.519782778580236e-8
6.137792726060167e-8
4.391591013046469e-8
4.17594711959484e-8
3.637345113933173e-8
2.776472212501961e-9
5.6389300506790347e-8
1.5302923706869517e-7
1.2401027290921768e-7
9.960016689497015e-8
8.041991548105465e-8
5.87168963552766e-8
3.0525075056510284e-8
8.274471156874542e-9
6.326474602120623e-8
9.133112067118719e-7
8.083617451989817e-7
7.852661017669538e-6
2.6697707003424684e-6
1.4664260962850023e-6
7.960106074302509e-7
3.4132885901215364e-7
3.402048858109942e-8
3.1785133412995224e-7
1.0391365034390505e-6
9.816324706795264e-7
1.260007042676859e-7
7.200368506592432e-8
1.6365326023280937e-7
1.5634953745449917e-7
6.580739306271272e-8
2.039337667350354e-8
7.241311293724958e-9
5.1624656053513924e-8
3.785925855491442e-8
3.4639083910686004e-8
2.3238663523846122e-8
1.5454798183243677e-8
5.688039796835763e-8
1.308342595555521e-7
2.9432022954722573e-7
2.257493113987066e-7
1.3523040904376458e-7
7.35365729163296e-8
3.246597860337926e-8
2.950577971477559e-9
9.357934056874417e-7
2.538943216667181e-6
3.2723902820874937e-6
2.874937987475189e-6
2.0776883204236393e-6
1.6007406649241643e-6
1.0815631108272615e-6
5.593503196618423e-7
1.453540225056462e-7
1.2422320826546232e-7
8.753616045993045e-8
1.1396507625192586e-7
1.8487093004444816e-7
1.6683210425618898e-7
8.487134619711389e-8
3.2027164020176244e-8
6.8315455169785226e-9
7.679581944201271e-8
4.6477323206706804e-8
4.2575830671610884e-8
3.888474569215035e-8
1.5883409952780287e-9
5.608398460291885e-8
1.388222117466425e-7
1.89294102791681e-7
1.5817641220548748e-7
1.3295938764490483e-7
1.028715328991286e-7
6.162035956600798e-8
1.3371885341409214e-8
3.7620943736769806e-8
1.3299226593063262e-6
1.5382380945627497e-6
6.685229394299562e-6
3.7653256605706682e-6
2.3288782590909047e-6
1.5686033680572857e-6
8.862587315405322e-7
2.548516346972711e-7
4.2585809171617667e-7
8.909568639351679e-7
9.124172496978263e-7
2.1226072039063276e-7
7.189251717373314e-9
9.565900465730255e-8
6.986960059463778e-8
2.661537855294889e-8
9.21705783490208e-9
4.3718984058475835e-10
1.8452621350967018e-8
7.199393397879732e-8
1.0845703068963169e-7
2.9087626296374113e-9
9.410552943051546e-8
1.6085155629616986e-7
3.9456190065628136e-7
3.5093683023586065e-7
2.962128243017337e-7
2.751507250419993e-7
2.447534033491016e-7
1.867792530302385e-7
1.3947419345522592e-6
3.0178090191641532e-6
1.3722903740422053e-6
3.4282571072511535e-6
3.436237418815387e-6
3.3242723975573064e-6
3.6791465212444225e-6
5.1580456888316704e-6
1.0386562231900749e-6
6.012876021452577e-7
1.0670398016964643e-6
1.3678414545121293e-6
3.129955398037267e-7
1.5282823103964634e-8
1.414723268412395e-7
7.57734556705098e-8
2.910288424885337e-9
6.352598429087902e-8
9.23596404364421e-9
1.6075655258781046e-8
1.0390324100629446e-7
4.4781018185635286e-8
8.281213962652827e-9
4.57250341775328e-9
2.5937927267644817e-9
7.132288659307876e-9
4.1653845134880377e-10
5.23389342578902e-11
7.331414697699089e-11
6.5681165848543155e-12
9.888734955020367e-12
1.9526485799830098e-11
2.0101299158162083e-12
3.0046708268582152e-12
3.791322216140101e-12
4.790882770416669e-12
6.053099991970129e-12
9.25074477024752e-12
1.0949948555248741e-11
1.4520533781317667e-11
1.9719739112824694e-11
2.7426173993399497e-11
4.0829666905171353e-11
1.0313623769212484e-11
7.692183382427583e-11
2.410662303937422e-10
7.173481977003839e-10
7.68515255907087e-9
5.809707462918507e-9
9.017217850499094e-9
3.535180925490921e-9
4.361288757982585e-9
1.1890378111139753e-8
1.3146337901957275e-7
1.2790638799575981e-8
3.717179730280881e-9
3.0319089097542397e-9
2.5629731343761585e-10
1.330403501189258e-10
1.6072161814738662e-12
0.
0.
0.
0.
0.
0.
0.
0.
2.2598503222620833e-14
3.088833621438228e-14
4.2257970609318833e-14
5.790016098341486e-14
7.947326542882717e-14
4.9409590553942204e-14
0.
0.
3.1523019870774335e-14
4.512071749186185e-14
5.963462028930923e-14
7.999850440678876e-14
1.1095697211550041e-13
1.5781890949440961e-13
2.2795425422103414e-13
3.3235973641652225e-13
4.877155194038669e-13
7.194715626997219e-13
1.066681591372497e-12
1.589707764947612e-12
2.3826627452105066e-12
3.593779981956925e-12
5.4592916242423765e-12
8.360813158234531e-12
1.2924628661950996e-11
2.3120459176716158e-10
4.840939207205699e-10
8.380268256966757e-10
1.2071464780602486e-9
1.3576619386667968e-9
1.0895832590989353e-9
3.510452757777941e-10
8.029533633840081e-10
2.285980060820802e-9
4.018260512757531e-9
5.934265583780997e-9
1.4069821850634155e-9
2.7817277667574345e-9
4.303146631815214e-9
4.2787177185380985e-9
4.6975891854666946e-9
6.023086764769011e-9
9.957322284544527e-9
1.869384988438173e-8
1.1371025387891678e-8
7.397124604107756e-9
5.260313511312946e-9
4.009213172062012e-9
3.3421803431864503e-9
3.18798515733693e-9
3.653146605763097e-9
5.1599405483211654e-9
8.770147707351153e-9
1.3854452887888082e-8
1.2474634618244228e-8
2.601051880837698e-7
3.3614986495667875e-7
2.953476870499958e-6
5.318956201542006e-7
1.7051162495110037e-7
3.5828817182196536e-8
3.721874647195961e-8
2.005528967620919e-7
2.8701895549817566e-7
2.0336755384581356e-7
3.06240085674532e-7
1.298383049914424e-7
5.851510532552831e-8
1.1560792283428719e-8
7.0751405600339e-8
3.12164566344518e-7
2.11706815723318e-7
5.220612087092344e-8
1.0885806445729697e-7
9.332293555777496e-9
7.60397014381673e-9
2.207756959902557e-9
5.467569463377081e-10
1.462569739506635e-10
1.2812998613952747e-9
2.4847835915474864e-9
1.3008817430625374e-9
4.992522406063489e-9
7.676227438546196e-9
9.595454947507474e-9
1.6463886966309557e-8
4.46651670428749e-8
1.372602090143874e-7
1.981674018083946e-7
1.511996876036064e-7
3.6453729375487475e-8
7.003543133657284e-8
1.498140493515444e-7
2.1025623639173303e-7
2.592599663860212e-7
3.0117337833111605e-7
3.376086671363986e-7
1.2289671376634788e-7
4.739810281896831e-8
8.91894341935923e-9
1.3602670368249665e-8
2.091269822840378e-8
2.7487646395550934e-8
4.838541015401286e-8
8.827187118915832e-8
7.808974744967072e-8
6.15650788834275e-8
5.186351062533218e-8
4.471149736291894e-8
3.836160133467797e-8
3.281842392617368e-8
2.8900247925715403e-8
2.795522764680222e-8
3.3076493031908465e-8
5.4270730193645896e-8
7.529576410471022e-8
5.106751301069422e-8
5.264908248534624e-7
1.0712438702190867e-7
2.1081396879762616e-6
4.6539231141033784e-7
5.456392662052056e-8
1.9021517979454476e-8
2.6099622210902086e-8
2.2889911249101636e-8
2.5425006955779264e-9
2.066358841533135e-8
1.0734262567421217e-8
6.856722137704379e-8
1.5043279981233278e-7
9.68430884617222e-8
3.812114548264785e-8
4.675630967942312e-9
8.701199612264258e-9
7.40101442090938e-9
3.819246362269379e-10
5.634183050253756e-10
2.166361211258902e-10
4.954229571539579e-11
1.9882396388688993e-10
7.671790509410099e-11
4.911797029091787e-11
5.270870277022919e-12
6.059415262977804e-11
1.0788324899019476e-10
1.6553412402220778e-10
2.305267161054427e-10
2.8071628424159546e-10
2.0031685056220534e-10
3.64154717773935e-10
2.404033349336455e-9
6.537757234034788e-9
1.0517842040625625e-8
1.4741375049255978e-8
1.8934053218162557e-8
2.240435668523011e-8
2.4655288227346294e-8
2.5720872422313926e-8
2.5889711281666774e-8
2.6388147293671777e-8
1.86632604311953e-8
1.4745920891512981e-8
3.157462259307435e-9
2.49745239496378e-9
1.513607620115291e-9
1.211670021136162e-8
2.785515473028963e-8
2.149047970447315e-8
1.8632758884437258e-8
1.8000223070740503e-8
1.7930861640021482e-8
1.74093822799024e-8
1.5914110505030314e-8
1.3359600343960064e-8
9.777346801585259e-9
4.8201782224066925e-9
3.0069836370276944e-9
1.892523566723964e-8
1.3631548025513528e-7
2.3628445155628004e-7
4.2906693529567624e-7
6.864884565119815e-8
1.1733804812957624e-8
1.4289132164128632e-8
5.514129815024011e-8
7.866818266699461e-8
6.399309552854599e-8
1.0056062219543758e-7
1.1010576403696196e-8
5.516502311641972e-7
2.3281426775910222e-6
1.4820075369370808e-6
1.0428412895847292e-6
7.33333172397517e-7
6.036384599696388e-7
2.932989248967295e-7
1.3536848920870378e-7
1.9824470818321647e-8
8.338425610231248e-8
1.7932179248991088e-8
1.5509561811119604e-8
3.067653001845466e-8
2.2070131359587936e-8
2.8034846403770777e-7
8.26635054676819e-8
1.8359903273198042e-7
5.7551789237327435e-8
1.732375708421583e-8
8.371311845391494e-9
3.961161961094582e-9
2.302571147825475e-10
1.9775678617593648e-12
4.3200307659098145e-11
3.656318167667594e-11
5.419721318519775e-11
6.872468837304279e-11
6.076066718218487e-11
6.024041826969712e-11
6.768984720057361e-11
8.125857874809371e-11
6.377672658232704e-11
4.9415646946834475e-11
5.3818042879852956e-11
7.668733088723356e-11
1.2846541816190019e-10
2.3779841967961246e-10
4.80798654020895e-10
1.0805822428945575e-9
2.737487283881068e-9
6.7484336585150654e-9
1.1959621755188077e-8
2.2168699559935012e-8
6.7558100034173e-8
1.3364308195563067e-7
1.1278912152898505e-7
6.70728935634189e-8
8.588530820712691e-8
6.530905284931695e-8
1.2022723957608945e-9
3.313129641619011e-13
4.7527140607159e-13
0.
0.
0.
0.
0.
0.
0.
0.
0.
0.
0.
0.
0.
0.
0.
0.
0.
0.
2.4594068390137357e-14
3.544850277438727e-14
5.135644685434038e-14
7.465825991120024e-14
1.0884856641982304e-13
1.591602882603601e-13
2.3346475415784275e-13
3.436684551989218e-13
5.078982119843944e-13
7.539551226390719e-13
1.1248302844505376e-12
1.6876235997166808e-12
3.153180632329454e-11
5.729929585590891e-11
9.322055623300667e-11
1.410498531992793e-10
1.9722756524387374e-10
2.537504781546929e-10
2.9634623126548245e-10
3.043562467229765e-10
2.531265638229383e-10
1.1827737565368097e-10
1.1988306309471267e-10
6.616784704955564e-10
6.535726177127626e-10
6.967790527263773e-10
8.117443165763248e-10
9.646482791408517e-10
1.3632303120955113e-9
2.1208566857792613e-9
3.548563044835705e-9
6.49548323899523e-9
4.916662036106046e-9
3.414102869407325e-9
3.0717006624646443e-9
3.364624313197221e-9
4.258624482588423e-9
6.0506448448926105e-9
9.60233369968693e-9
1.723022465559883e-8
3.297353686597262e-8
3.06292211846139e-8
2.6170189891110477e-7
2.1114125295629433e-7
3.771293081753362e-6
6.611613385025807e-7
2.449739655034673e-7
7.619446913996793e-8
7.030293593697873e-9
9.859491747749908e-8
8.164235993476979e-7
2.5641030995591703e-7
3.0954453341317344e-7
1.7810161800253454e-7
3.160593976396456e-7
1.1168134841035392e-7
2.1051016217833135e-7
9.907286139830874e-8
1.847743034621654e-8
1.9199591210429843e-8
3.1164531015537345e-8
1.1149424338415251e-8
2.6571655467990593e-9
3.3842150307403756e-9
6.6506717708725006e-9
5.07090669743509e-9
3.6398955164443787e-9
1.8232029482615612e-9
5.664806719192388e-9
9.972595325061673e-9
1.5779068092347152e-8
2.1940012200977672e-8
2.6415221941777867e-8
9.93456002253877e-8
2.4011561560133255e-7
2.128124634437827e-7
2.6602137044000344e-8
1.9881790395667376e-7
2.956225956210678e-7
3.602814893405729e-7
4.0810077441854805e-7
4.3815960015746176e-7
4.43103929150644e-7
4.177405961633815e-7
2.1161405001958219e-7
8.957750712836237e-8
2.5834043771843757e-8
8.149742990594899e-8
7.676374025853552e-8
7.387781332299437e-8
8.180975874192443e-8
4.187036792065432e-8
8.028711438427424e-8
1.2374741415995349e-7
1.0732511031812728e-7
9.709602770207327e-8
8.916753060829133e-8
7.84006675890093e-8
5.9595393561308546e-8
2.2410458937712937e-8
5.8492703963839003e-8
1.308683757822019e-7
1.205640318744134e-7
1.1311313173519028e-7
1.3487616333665223e-6
6.270826852587251e-7
0.000010405244542237688
1.8812809201361276e-6
6.250572609872281e-7
1.5221369139955638e-7
8.241606864077664e-8
5.298291564793359e-7
7.161780337370859e-7
5.374312197737218e-7
4.914308717286992e-7
4.5340722442365197e-7
2.900980603821509e-7
1.6348776356404806e-7
4.607606158936671e-8
3.4693294648225433e-8
4.367904314506828e-8
1.7719052414587815e-8
5.460555862322583e-9
1.7851191535025095e-10
1.3481766303716307e-8
1.239844335040103e-8
8.990246216814053e-9
4.892836431944857e-9
1.5855718353120117e-8
2.825202886397026e-8
5.0432881318155816e-8
9.176477759511098e-8
1.5892252960555432e-7
1.833147489183206e-7
9.796675923929176e-8
7.844576460338115e-7
2.234269951815544e-6
5.310963222647663e-7
8.660154254214537e-7
1.1872064084799134e-6
1.2813852691441707e-6
1.3506115326422311e-6
1.396716330190457e-6
1.3364478890111086e-6
1.0473594836748443e-6
5.779649857800849e-7
5.252227217530119e-7
2.5049736238978665e-7
9.755549227203784e-8
2.9435612672831203e-8
6.861208028308708e-8
8.725594492384559e-8
7.471191707838111e-8
7.81393814244611e-8
5.0177318626262904e-8
6.36928467827393e-8
2.0198277320716577e-7
1.7911490053512136e-7
1.5727724579227605e-7
1.4566471494020614e-7
1.3371843304248804e-7
1.0897715390167888e-7
6.039977354237315e-8
1.2224868952075504e-8
9.47839661774765e-8
1.6279763294397887e-6
6.919534737830417e-7
0.000012418795257514913
3.813440456311637e-6
1.990234852145248e-6
1.0155854429009887e-6
3.3705370182943266e-7
2.4871177461845373e-7
1.1193539476610249e-6
1.1214180514249703e-6
1.2468089427115635e-6
4.411924014499453e-7
4.3644829719074585e-8
6.738982320942118e-7
6.522657951291358e-7
2.8879478595894244e-7
2.110781543097822e-7
6.181247849898115e-8
1.9700434979170455e-8
1.537712239510613e-7
1.3210254458302329e-8
1.3871182971012294e-8
4.107996105928394e-9
5.796680519461186e-9
1.6387122963138883e-10
3.909152011294482e-10
3.643848986051792e-12
3.4420764498874903e-12
6.44509387663519e-13
7.335636681007055e-12
8.39299114418129e-12
1.3028324523635548e-11
1.3810858340123736e-11
1.6884449834003195e-11
2.176622047489495e-11
2.8820123964786008e-11
3.8901237970147995e-11
5.3474767924129524e-11
7.499614747287078e-11
1.076948757916133e-10
1.5920137669180227e-10
2.441369449382773e-10
6.119854149132688e-10
1.4930435235265712e-9
4.414884094317773e-9
1.5171880045091895e-8
3.226554617023742e-8
6.202959016391275e-8
8.770074206274177e-8
8.1403366264638e-8
9.564583905697237e-8
7.703793313781853e-8
1.1004490131765358e-8
7.094294317028524e-9
5.83441257828795e-10
3.6222974256390965e-12
4.963557780749259e-14
7.413551692480788e-14
0.
0.
0.
0.
0.
0.
0.
0.
2.3166411784071355e-14
3.1663004911726795e-14
4.344735733463761e-14
5.978825618933675e-14
8.248099226829229e-14
1.1406255207561934e-13
1.581223428104679e-13
1.331176691495443e-13
5.72878371017261e-14
5.085732631503826e-14
7.230420419651861e-14
1.0371783255045594e-13
1.3883214895722593e-13
1.8560386205675352e-13
2.5548126050379186e-13
3.622243082655559e-13
5.248793423740301e-13
7.720603679848964e-13
1.1480746086216044e-12
1.7224962067839774e-12
2.6058224003412145e-12
3.975733371827863e-12
6.122116002546208e-12
9.526112987917014e-12
1.500281758597169e-11
2.3967570370177272e-11
3.895349980637567e-11
6.786299813645966e-10
1.7393482687080435e-9
3.043860193926477e-9
2.9942317075220253e-9
8.310708141689519e-10
2.391582582074038e-9
5.892255922846291e-9
9.441188098730179e-9
1.299436087092648e-8
1.6502161487444763e-8
1.9862139140237055e-8
1.0597775514674427e-8
4.638098296996661e-9
4.79596275678268e-9
6.878792145703629e-9
7.963445448448534e-9
5.810094207168828e-10
1.4947222615839324e-8
3.3686714310974254e-8
2.5465696378057053e-8
2.052658995878057e-8
1.675109950973958e-8
1.3037568672174834e-8
8.724400707754896e-9
5.833224827047967e-10
9.713355288145712e-9
9.307580960631762e-9
8.394128494725827e-9
7.858362687903172e-9
7.636897394880102e-9
9.670298287771479e-8
2.6109618256019625e-7
1.712430200554072e-6
3.267133001185829e-7
1.0820622258629716e-7
2.0813969711536383e-8
3.1114333858658825e-8
1.6566578634872808e-7
1.9841576661251175e-7
1.5163017957827215e-7
2.2270235028873646e-7
7.544311912890076e-8
5.237232071522712e-8
4.014954534280395e-9
2.1245711424119903e-8
1.6229123628258042e-7
2.188084749128013e-7
8.060977108587347e-8
1.2814865095611892e-7
3.567390165912784e-8
9.19389766157532e-9
3.298328925760566e-9
7.964178993415747e-10
4.1827267370195077e-10
2.998254664679693e-9
1.7634657099621296e-9
1.0179247978579515e-9
2.746006221167012e-9
4.190744542380345e-9
6.521844516502742e-9
1.0033777611476889e-8
2.463619948713846e-8
4.853813983100972e-8
6.8753140756443e-8
5.597211463994352e-8
7.461964524227359e-9
4.731859504976473e-8
9.424488265511461e-8
1.3264165196403558e-7
1.6445326248381812e-7
1.908666753006962e-7
2.1200116459491855e-7
8.564689403839363e-8
3.313989428248552e-8
1.4880447238707512e-8
4.985473833402018e-8
7.623293453925157e-8
1.3716903726278335e-7
7.690504937182938e-8
1.8971084530357586e-7
2.0070541475658874e-7
1.7481383309557506e-7
1.5512488184035467e-7
1.3428362582961827e-7
1.0603698115642101e-7
7.532694297553514e-8
4.8642862242171395e-8
2.5617047714175937e-8
1.8580674868681442e-9
3.055217783496971e-8
8.298407699146221e-8
9.334167714733408e-8
6.301584865056924e-7
3.7521001417945175e-7
3.8829603659310815e-6
7.228522305525454e-7
2.2100963217050086e-7
2.8128254090205522e-8
1.099040797273448e-7
7.378512846306286e-7
2.4593830246095266e-7
2.9956453527637563e-7
1.4839362471926082e-7
7.978785549747007e-7
7.183304897687112e-7
2.9204628255409463e-7
1.837049653078811e-7
2.7180077532848096e-8
3.819422402299233e-8
2.6487736912049817e-8
3.326167597742133e-8
1.25339538173847e-8
1.1538949844008772e-9
4.597105859816913e-9
3.728212410464557e-9
2.74358024138802e-9
1.3891346593912946e-9
9.70805703488801e-10
2.747127710953868e-9
4.740952630856737e-9
6.9132833028122575e-9
8.547722718718678e-9
8.836188622896513e-9
6.360795138180255e-8
1.6636958571781948e-7
6.34647273119752e-8
6.181421707374865e-8
1.271634500717804e-7
1.6670276069604285e-7
1.9560755444243968e-7
2.1238806395001077e-7
2.1285809735358463e-7
1.9690417713670496e-7
1.6405641605770443e-7
9.402805939374352e-8
4.0160860193423117e-8
8.368812692915534e-9
1.2567827263725778e-7
7.658960772585075e-8
7.383755762916809e-8
8.29197561081369e-8
4.0554636996636884e-8
5.961833484445421e-8
7.78861757100847e-8
7.46234675140028e-8
7.225184360778995e-8
6.980935895963633e-8
6.459530558681577e-8
5.447151765433759e-8
3.7510260252880025e-8
9.053007834017562e-9
4.477626019955648e-8
1.3908692646770902e-7
1.162588436237389e-6
1.0026011956654022e-8
0.00001161868302869728
2.2075444649003778e-6
9.268529168025366e-7
3.0695246394885294e-7
9.534132449179875e-8
9.93888513598764e-7
7.217690797783502e-7
6.664690756638314e-7
1.239434524065358e-6
4.224852936485437e-8
6.095134123985049e-7
3.762225321266354e-7
3.5251821899425875e-8
2.704060369709563e-7
1.5633616732265137e-7
1.3220935409432543e-8
6.06388671648981e-8
6.026575707361877e-9
1.5814364820747323e-8
7.570821110063282e-9
2.2941636603076867e-10
4.189449365315519e-9
3.2617565445198017e-9
2.3147011402300894e-9
3.091654330118745e-10
1.863524008016446e-9
3.648211400061455e-9
5.440447932900178e-9
6.426956895679068e-9
2.248530475418163e-8
6.440504671787516e-8
5.066126321458819e-8
1.8577159898447206e-9
5.098830688259575e-8
8.829023857684203e-8
1.189416929250059e-7
1.431994012991823e-7
1.56562889328201e-7
1.5261657865520735e-7
1.279516118312461e-7
5.3659426341271336e-8
1.1185101761744556e-8
7.525192786364033e-8
1.060361464545879e-7
1.141837185426274e-7
1.0680533296676445e-7
7.203115091479616e-8
1.9274364962384354e-7
1.5666282490898666e-7
1.4303261399905467e-7
1.431765158382622e-7
1.4949703093429834e-7
1.5641385888762867e-7
1.5728275652327555e-7
1.4338056226154657e-7
1.0663483882421947e-7
4.363348069148446e-8
4.50400403477988e-8
1.5313618189027657e-7
2.585444656503903e-7
4.283653542492419e-6
1.1085240530197924e-6
0.000024012821274170205
4.804158594171917e-6
2.0851823740392873e-6
1.8833299128795638e-7
1.1974274747595064e-6
9.62713520851565e-7
1.0895655931142825e-6
1.5037476849397865e-6
3.841626181251844e-7
3.259205830480594e-7
6.945148433310735e-7
3.087955616162747e-7
1.8325598090991345e-8
1.1042054662353293e-7
2.4338678437893942e-8
2.880717931099557e-8
1.0781987761590025e-8
5.528731079688483e-9
4.793868863234121e-9
1.4642007272557472e-9
3.396182291436387e-9
6.241227752896004e-9
4.659570592119986e-9
1.8311313281458937e-9
4.296344534587605e-9
8.695765698326568e-9
1.4250572902922893e-8
2.121385069965576e-8
2.4648817011810027e-8
7.453688243052915e-8
1.7985897762024948e-7
9.830463905445971e-8
4.7987103887036846e-8
1.4981164780715668e-7
2.0669977108222197e-7
2.415122360646811e-7
2.554796983827561e-7
2.410999460093616e-7
2.0030879705739072e-7
1.82463942001284e-7
7.331784912162631e-8
3.399935355523535e-8
1.9753758775115398e-8
2.4471337526744418e-8
1.2183785005985543e-8
1.248048653360234e-10
1.911691720279633e-9
1.3899782310318165e-8
1.1310983905001053e-9
2.779836298466823e-9
9.75447654326543e-9
9.188749552073387e-9
3.804353834503959e-9
1.5441517338077952e-9
8.929174258743116e-10
7.244762306873288e-10
1.0807623521671629e-11
9.031930067592349e-12
8.419721311711222e-12
9.184508796212481e-12
6.436623069738121e-12
1.7150403009666713e-12
1.6675294951931145e-12
2.694470653532955e-12
3.5659071926162035e-12
4.592171331321608e-12
5.910264120824164e-12
7.583691120801504e-12
1.1525775996705862e-11
1.4091081856032648e-11
1.9038751288791973e-11
2.7120714001493576e-11
3.547097993357009e-12
4.721016961584908e-11
1.117941216091985e-10
2.1317283975601003e-10
5.155824941583856e-10
3.588128965670471e-9
5.965086603751482e-9
8.008834077335836e-9
3.126373727973711e-9
3.753933470238745e-9
9.438684657419835e-9
1.5233005805221298e-7
1.414577459706398e-8
3.783560655190956e-9
2.05357996648628e-9
2.178922166458656e-10
2.139628504828454e-10
8.727909581458112e-13
3.16915537603932e-14
0.
0.
0.
0.
0.
0.
0.
0.
2.913824249344636e-14
3.9862570212045254e-14
0.
0.
0.
0.
0.
2.69144483805482e-14
3.644286928681024e-14
5.089089451626713e-14
7.256911823468305e-14
1.0470938133581615e-13
1.5211780562392054e-13
2.2201513587024343e-13
3.2528301570746777e-13
4.783853672988769e-13
7.063698674548644e-13
1.0476046528730739e-12
1.5613288476053248e-12
2.339838201646279e-12
3.5284169567885775e-12
5.358462835696147e-12
9.861084720824108e-11
1.8911140213248926e-10
3.1558500365942816e-10
4.730785373256418e-10
6.229080815109895e-10
7.05679299900645e-10
6.559834198492017e-10
4.2058838248367443e-10
3.104697872373817e-11
7.060024960187255e-10
1.5929213438427243e-9
8.693952060668101e-10
1.6891302323241634e-9
1.608296017707192e-9
1.9913724428346243e-9
2.4954476888031358e-9
3.595541226075073e-9
6.072599072701983e-9
1.1544882582722213e-8
1.213284147710308e-8
7.109017681196052e-9
5.045885319375953e-9
4.38992184722402e-9
4.67325569090047e-9
5.974320198514354e-9
8.985053020284194e-9
1.5831707023349385e-8
3.121657009867833e-8
3.138508392251514e-8
2.364511670781024e-8
2.0255064716393476e-8
3.9528518527718935e-7
4.1640328908598355e-7
3.517432608547226e-6
6.374462147535959e-7
1.8864054364653372e-7
3.121731846930239e-8
5.6924330294601646e-8
3.2526884479861373e-7
2.695110573397414e-7
2.3339155162607224e-7
2.893502296370181e-7
5.3786566604467e-7
1.572267256276339e-7
1.627867388400146e-7
7.003387571620221e-8
1.818493221858187e-8
4.3610493879894464e-8
4.066261443598462e-8
1.4190154184550236e-8
2.135195276772901e-9
9.407196786948724e-9
8.123948206504765e-9
6.4553388012922325e-9
4.811243095946654e-9
1.0216600483006862e-9
5.626384603851324e-9
1.0652937565305523e-8
1.7348493146613035e-8
2.5140153434729246e-8
3.3511471290411654e-8
1.3750296887062983e-7
3.2132364099578103e-7
1.6908324850050698e-7
1.0124076446098064e-7
2.3248091033744786e-7
2.974430072782791e-7
3.3868035567227685e-7
3.611256807617306e-7
3.5884045729647526e-7
3.305753858151085e-7
2.861695518416846e-7
2.4041195965795887e-7
1.8711804732784194e-7
9.092040939386493e-8
3.237863557731746e-8
3.4294269769609384e-8
6.8344251181164e-8
4.996700539235076e-8
4.894878137829928e-8
4.543753661591488e-8
8.482684623714442e-10
7.121996114511487e-8
1.0957095339368181e-7
8.953782362355196e-8
7.70158614869763e-8
6.588021739436356e-8
5.1634539067047966e-8
3.061539223895129e-8
4.6937104716275496e-9
7.006460382449676e-8
1.2494081542908267e-7
9.062353356597921e-7
9.318288004678307e-8
0.000010394116701851512
2.109109552047589e-6
9.413495907474727e-7
3.783012543211952e-7
8.301164860753372e-8
1.4522789060881373e-7
8.464689950022564e-7
8.415253843410954e-7
7.793618853811053e-7
3.6622147147008306e-7
8.255646522456194e-8
7.142636818782502e-8
1.2059421784407203e-7
1.0530587052113024e-7
3.9807664724570386e-8
1.0500100302030381e-8
1.2008778032994543e-8
2.9428487656442524e-8
2.224331389500222e-8
2.0122570016108554e-8
8.311401142005346e-9
1.2738123120301888e-8
3.3956988227334855e-8
7.03288654777477e-8
1.4354155238549909e-7
1.9771386501284513e-7
9.324613954192823e-8
4.0809677219523066e-8
1.1390869982586329e-8
6.646200821697503e-7
2.6271442968053487e-6
8.555289061082007e-7
1.6045826707162973e-6
1.3985959481750556e-6
1.2210401688696757e-6
9.85168990205355e-7
6.778726607923733e-7
3.9127936260975473e-7
1.8582384444988877e-7
1.0505949624293458e-7
2.3848125724536973e-7
2.439664337895723e-7
1.3967003492940057e-7
5.72570620840388e-8
6.681681125039224e-9
1.1668365751848347e-7
6.365947745085847e-8
5.454074116582405e-8
5.52218820430101e-8
2.8757369723268976e-8
3.8606374880433205e-8
1.3515773347237242e-7
1.606251576352925e-7
1.3347347944834561e-7
1.155026328898286e-7
9.621037600047852e-8
6.748089273149564e-8
2.5682195186092117e-8
2.999674262491764e-8
9.437141084186946e-8
1.3464610467511686e-6
7.517775663679381e-7
0.000011043188974343407
3.466142745604743e-6
1.830470875612982e-6
9.511551817569928e-7
3.554833102219742e-7
9.897694269896013e-8
7.985051315710008e-7
1.1322211598493283e-6
1.1068321614926052e-6
2.433876976928472e-7
1.7417236042315276e-9
6.169559635118714e-8
9.148037640005735e-8
4.7576012696609245e-8
1.694054034014675e-8
3.923697426105631e-9
1.5341678054494906e-8
4.258858399675215e-8
3.0263490065630656e-8
1.3875028567414744e-8
2.986996360641508e-8
6.789975161567968e-8
1.3714924212215947e-7
2.7042374657816144e-7
3.1489894356928404e-7
2.4736025206458216e-7
1.703020091192484e-7
1.0016530028313993e-7
1.0998331669570702e-6
3.3571645300602326e-6
7.857204787598167e-7
2.5574424025697103e-6
2.4017927834149883e-6
2.2530978656002345e-6
2.1969067025744193e-6
2.0128614832044614e-6
1.237804771190708e-6
1.8556986557006074e-7
3.454046602096775e-7
4.151574612656464e-7
6.541837544593968e-8
6.697168990565533e-8
6.826330531358609e-8
2.979687039873031e-8
1.1013576627858825e-8
3.177033273844029e-9
6.675132088375176e-9
2.2390318516442046e-8
5.120320094569727e-8
1.690640896125741e-7
5.666386155004037e-8
3.661155334875718e-7
1.9481878964030068e-7
2.8052536217553164e-7
1.8232576051239635e-7
1.6260319820360022e-7
1.6405520932433025e-7
1.7179602919983472e-7
1.749443133081565e-7
8.241062880410818e-7
1.5154951521522005e-6
1.005540800211795e-6
1.9803163892189156e-6
2.4215993063550534e-6
2.7310807902158502e-6
3.4017856091695336e-6
4.646301760968162e-6
4.21255621492536e-7
5.313359744542834e-7
1.1390854442186173e-6
4.837791786133505e-7
5.850046660089923e-10
2.132924954587819e-7
6.918278788763845e-8
1.5874890467727924e-8
1.498112764674179e-8
3.044195404451518e-8
2.856200395313702e-9
1.5228263143448693e-8
9.218639099551144e-8
4.3115176766586225e-9
3.973033573498562e-9
3.712162308056724e-9
1.3452215608147815e-9
4.975227057272472e-10
9.714103738357602e-11
1.264275894431788e-12
2.2337129550754807e-12
8.586096620621e-13
8.218371224184617e-13
9.612761499259304e-12
9.378110203387444e-12
1.1269957221101587e-11
1.4415234067705306e-11
1.894828308681939e-11
2.5355096240350523e-11
3.4482599843837705e-11
4.7723978744335224e-11
6.741027164129532e-11
9.759704032588267e-11
1.4572233947256337e-10
3.6246042751928634e-10
8.248422360204858e-10
2.150739260573408e-9
7.142639512261387e-9
2.4518425273868478e-8
4.279805466503208e-8
7.441012987239012e-8
7.196262014303935e-8
7.744976537136734e-8
1.029986032050633e-7
3.7559624579741794e-8
3.4193272372281307e-9
4.602110488567789e-9
3.075939690511071e-10
7.616088172831677e-13
5.054273088117653e-14
5.0593935999191645e-14
0.
0.
0.
0.
0.
0.
0.
0.
2.79214056636409e-14
3.8260792354351183e-14
5.257342978514973e-14
7.24132775295623e-14
9.997207149856062e-14
1.383442468000711e-13
1.112422076886717e-13
4.726710816508252e-14
4.257797656092617e-14
6.211766906807549e-14
8.907028220853424e-14
1.1877699796705926e-13
1.5866047642738287e-13
2.185164282983663e-13
3.0989763122344673e-13
4.487612067724982e-13
6.590377481206108e-13
9.776427161080667e-13
1.46224002782498e-12
2.2038285615455894e-12
3.3476500855179543e-12
5.128625121052898e-12
7.93273052472532e-12
1.2406020398297854e-11
1.965416930377897e-11
3.510114702314271e-10
8.276995119304446e-10
1.4755030455231423e-9
1.8446361591849039e-9
1.3430956871679723e-9
1.0789145832710053e-11
1.821205075126425e-9
3.917250137374588e-9
6.1643814086806945e-9
8.50360201564079e-9
1.0881727403728456e-8
1.3231287547142348e-8
6.899442525420723e-9
1.5373587539278592e-9
4.341933076267996e-9
5.751340883342229e-9
6.067378646989739e-9
2.4205403188077103e-9
1.4606979446720478e-8
3.619936904572585e-8
2.6496836762187966e-8
2.009841516803392e-8
1.538835010129837e-8
1.1241983773004605e-8
6.736651583665105e-9
1.5837818993297447e-9
7.104609614778361e-9
6.6669670014592885e-9
6.075452471519287e-9
5.723800999714422e-9
5.5933246490702565e-9
1.2190531491161085e-7
2.643883847025428e-7
1.8715624464102826e-6
3.513901922665552e-7
1.1748139911553475e-7
2.438901030378044e-8
2.9369207446623807e-8
1.5500327811832315e-7
2.2016017462452817e-7
1.5721180400307327e-7
2.366167890967398e-7
3.4884641209443127e-7
2.1403092405185047e-7
6.844336387891163e-8
2.7048553400242688e-8
1.4752022568948125e-8
3.5882517247985114e-8
3.064417010695246e-8
1.1726796128969605e-8
5.744436396690656e-10
7.866646630798528e-9
5.63795724486718e-9
4.656295864936715e-9
2.788173743720009e-9
1.3738514810609765e-9
4.57374241336408e-9
8.456463202880885e-9
1.3730911178342243e-8
2.0361532421912736e-8
2.859572783663248e-8
2.096001719745173e-8
2.6649707885608323e-7
5.254155245990307e-7
1.1857563091372595e-7
1.6627670109799856e-7
2.451446821501664e-7
2.732308046145545e-7
2.831249054006811e-7
2.722908018776538e-7
2.4184940384908877e-7
2.0703882043593248e-7
1.8878566176318412e-7
1.6931456644182813e-7
9.93192250580311e-8
4.217385718649086e-8
7.855135306081687e-9
6.726352144950967e-8
4.3608950056203694e-8
3.950829728449094e-8
4.1050078461814326e-8
2.2230754761687036e-8
2.6072523744780038e-8
6.33630907525272e-8
5.4268873551674686e-8
4.766518462306148e-8
4.198159816979751e-8
3.484411151922088e-8
2.4325560080221158e-8
6.009875195722055e-9
3.5849321527825867e-8
9.115652354872116e-8
7.377316861164912e-8
6.728485471776491e-7
2.3093410399234174e-7
7.624272250232996e-6
1.3438806036717336e-6
5.166090918000261e-7
1.6890431641571252e-7
2.271791716766864e-9
1.6344526614161782e-7
1.4013580463094052e-6
4.5925265059609194e-7
5.394198740234187e-7
8.159635875958543e-7
1.1782467124495457e-7
7.006752093068973e-8
6.402713905914383e-8
9.763367473650404e-8
5.7854275198381503e-8
1.7938198778067603e-8
5.393974429285707e-11
2.099496138318767e-8
1.6267988367796406e-8
1.3747999920771179e-8
1.0344261410202468e-8
2.315843188973523e-9
1.3618821337816407e-8
2.8237940632407344e-8
5.33860819814481e-8
9.686058985687945e-8
1.097819711576038e-7
4.4112390517978326e-8
5.668569102751457e-7
1.7983016993135669e-6
1.2895842365601265e-7
5.691816576592057e-7
6.80424729902285e-7
6.989671812241522e-7
6.758579260756974e-7
5.924757009246684e-7
4.619573722816409e-7
3.2969354186636056e-7
2.3157078586142818e-7
1.902346670986166e-7
2.233423217044337e-7
1.6644208445267142e-7
7.8010490888459e-8
2.565513385755506e-8
3.517417265547075e-8
6.144641231553161e-8
4.396147564052583e-8
4.180545652512374e-8
3.641211379611714e-8
2.801609461221206e-9
5.6500210579890314e-8
1.5323830988205648e-7
1.2420630882215337e-7
9.977531580297437e-8
8.057703737188204e-8
5.884185965864686e-8
3.059704380098214e-8
8.264443154050254e-9
6.328650212424456e-8
9.14942848125182e-7
8.098317118106222e-7
7.859788864515715e-6
2.6738333010128983e-6
1.4688803351605644e-6
7.975770227409875e-7
3.420903548141753e-7
3.410678440540303e-8
3.186250930034008e-7
1.0394070237182237e-6
9.816602438079332e-7
1.2622617042762158e-7
7.185936662658407e-8
1.6350781226233896e-7
1.5613593549254782e-7
6.571283508327141e-8
2.037344482921686e-8
7.213648727703162e-9
5.166214143880128e-8
3.787671426086558e-8
3.465645332863922e-8
2.321356404221757e-8
1.5554259693693936e-8
5.705410334142815e-8
1.3117870902217298e-7
2.9494934435509244e-7
2.2614450974011718e-7
1.3556220567758804e-7
7.375194319802205e-8
3.25965976703414e-8
3.0358501804197586e-9
9.377249800240562e-7
2.5434158894329757e-6
3.275133289660647e-6
2.88094507575787e-6
2.0822405344286216e-6
1.6048760324850455e-6
1.085059314495381e-6
5.612045280428737e-7
1.452349412651722e-7
1.260803288327989e-7
9.077123932733232e-8
1.1307397812114385e-7
1.845939599349911e-7
1.6678550224348742e-7
8.48735819550942e-8
3.203930447255352e-8
6.751589248551092e-9
7.687147335634253e-8
4.648815694566934e-8
4.2585429051448915e-8
3.888746016226857e-8
1.6397663938090894e-9
5.6187191662949596e-8
1.389478644313917e-7
1.8946601403171128e-7
1.5841954579328773e-7
1.332326671881988e-7
1.0314394982581321e-7
6.183702040663094e-8
1.3525228039992871e-8
3.748772700212045e-8
1.3322587042736622e-6
1.5407862066466238e-6
6.678854794356703e-6
3.7702388955571203e-6
2.3329059021294548e-6
1.5727426100586786e-6
8.897394626805363e-7
2.5611322431298935e-7
4.2724410234438847e-7
8.909809371977617e-7
9.128198400613524e-7
2.1302524545810576e-7
6.62433028848217e-9
9.524259595165713e-8
6.96612717385603e-8
2.65349556518764e-8
9.192230552044159e-9
5.154858603599856e-10
1.7811449020492964e-8
7.101134008085179e-8
1.1183934437531863e-7
7.499769772222134e-11
9.61592292254268e-8
1.5983663446733997e-7
3.9388653810899956e-7
3.5301723684541067e-7
2.9675986918942655e-7
2.7594764124330137e-7
2.467127027620255e-7
1.897512870489395e-7
1.3917887738844036e-6
3.002562797326633e-6
1.3552364810979692e-6
3.408429709264639e-6
3.4372732785549823e-6
3.334103650999867e-6
3.6998136805713184e-6
5.277764746480661e-6
1.0612275806910779e-6
5.970648981216513e-7
1.0698221402095364e-6
1.382757870023195e-6
3.104685868756111e-7
2.180189489764255e-8
1.4527776836921326e-7
7.652794994059674e-8
1.1512193667356561e-8
5.6844374157457075e-8
8.428169779923674e-9
1.728974413420093e-8
1.2534503480431735e-7
4.4033193085264904e-8
8.239153374332236e-9
4.285318021053061e-9
2.527825553484902e-9
7.770685812198847e-9
3.113191835610162e-10
1.423041985089879e-10
6.661090622436121e-11
6.6262419833935965e-12
1.06354352246511e-11
2.2445205565311476e-11
2.068545221127016e-12
3.0556186422287107e-12
3.860876483693432e-12
4.882362912889199e-12
6.165686010137823e-12
9.291329201513113e-12
1.1184387032630763e-11
1.4849051336533883e-11
2.018981640876566e-11
2.812141297027307e-11
4.199941504053573e-11
1.1017914668762388e-11
7.88695753312537e-11
2.518134685781703e-10
7.761709843815208e-10
1.0540207776514756e-8
5.9956974033999115e-9
7.917415961372384e-9
3.4828699462603793e-9
4.494030779445053e-9
1.3086353666532243e-8
1.2544299363276712e-7
1.137014044452067e-8
3.6392982925089278e-9
3.234713373802958e-9
3.297714809945574e-10
3.5926146069898207e-11
3.5471552133520066e-12
0.
0.
0.
0.
0.
0.
0.
0.
2.298840313154167e-14
3.142150255189261e-14
4.299029975478122e-14
5.890893285974616e-14
8.086619311433495e-14
5.050223413102472e-14
0.
0.
3.2163794936596684e-14
4.6033907942290266e-14
6.084047615614763e-14
8.160220454686203e-14
1.131637752102696e-13
1.6094803346442766e-13
2.32481669173858e-13
3.3899576947979817e-13
4.97530271853448e-13
7.340931500945869e-13
1.0886099401511085e-12
1.6228186805367877e-12
2.4330252121738815e-12
3.671004253129573e-12
5.578791612403282e-12
8.547674561819546e-12
1.322038125990079e-11
2.362751021518076e-10
4.958967949506618e-10
8.591488014562731e-10
1.2352638465279012e-9
1.380848787293552e-9
1.0924319818477098e-9
3.2288085662779137e-10
8.66490809063586e-10
2.385139127080014e-9
4.1514212230508706e-9
6.0990816028547e-9
1.5120183939732345e-9
2.783875390069206e-9
4.433721472548943e-9
4.40916371761414e-9
4.789178807185602e-9
6.07898778007639e-9
9.98845025804567e-9
1.8589490695881724e-8
1.12480476394514e-8
7.335640845549746e-9
5.224605411635079e-9
3.976014366421028e-9
3.2927141168576766e-9
3.100947846694681e-9
3.491804635418502e-9
4.840767934409573e-9
8.10470312846798e-9
1.3106776240032054e-8
1.2271951524126096e-8
2.5777867159518757e-7
3.361890981745248e-7
2.931645400951566e-6
5.282995696509823e-7
1.6923508219104082e-7
3.5409638777359545e-8
3.730268480443425e-8
2.0090584793821717e-7
2.84676574744079e-7
2.0252640100374555e-7
3.0466706006503907e-7
1.288006066960564e-7
6.023033333858708e-8
1.20213078870012e-8
6.852293832933749e-8
3.060524150096524e-7
2.1425316391516882e-7
5.438261524920244e-8
1.1089543247109076e-7
1.098642185801184e-8
7.708333484493395e-9
2.262947038087631e-9
5.62998571273297e-10
1.2065845537365381e-10
1.1909098951403209e-9
2.2673474064983963e-9
1.3521280182667589e-9
4.501400826940978e-9
8.07373900479497e-9
9.55489050771848e-9
1.5939993173473982e-8
4.1961714575486735e-8
1.3785647886716843e-7
2.0392818853696554e-7
1.5765918675146858e-7
4.1530662642759995e-8
6.61414858246433e-8
1.4659180987270394e-7
2.0739294860882476e-7
2.566407213974583e-7
2.9880829068550943e-7
3.355998049300885e-7
1.2204058454990872e-7
4.689139743130676e-8
9.455808590019013e-9
1.0784057466083771e-8
1.6258670854397436e-8
2.3085574343702907e-8
4.5896835717811984e-8
8.721255856867808e-8
7.88151525751822e-8
6.302625050063823e-8
5.348900877087844e-8
4.6300732319053435e-8
3.9852343133062284e-8
3.429882650049523e-8
3.0604010801341605e-8
3.024086795077151e-8
3.6390856482057275e-8
5.897650217704396e-8
9.97583340714992e-8
7.247430788776255e-8
6.203369116472508e-7
8.353110794813959e-8
2.730667202775807e-6
6.329974734750755e-7
1.3844754953110133e-7
2.2763701498361938e-8
4.775904332435771e-8
