# Supplementary material for: Observability and Controllability of Nonlinear Networks: The Role of Symmetry
Source: Phys Rev X. Author manuscript; Available in PMC 2018 Nov 13. (PMC6234006; doi:10.1103/PhysRevX.5.011005)
Supplement: Code Archive [file NIHMS982008-supplement-Code_Archive.zip › MathematicaData/FNCtrlbDELTAHetN2M1ChaosK9IC1]

1.3486791297006901e-8
3.546432180864972e-8
6.72609204637176e-9
9.968642883381277e-11
8.486796723750868e-12
2.3796072762124596e-12
2.438931636495125e-12
6.234689370033266e-12
4.4124144682594404e-12
4.888656574036895e-12
6.000302905269928e-12
7.615344994633674e-12
1.3876699212765863e-11
1.4237753140786186e-11
1.2651445675455435e-11
1.4139331464238817e-11
2.0007715535152575e-11
3.122111925158484e-11
5.088648176268105e-11
8.611521425187114e-11
1.526218114831609e-10
2.876911782474093e-10
5.90923957240423e-10
1.3772999291063683e-9
3.899608324984322e-9
1.3151054269044379e-8
2.4541036063590667e-8
4.40650375681504e-8
7.617067200611446e-8
6.086589351066538e-8
8.492748188511339e-8
6.377557081119394e-8
5.265741073929384e-8
4.491322106328998e-8
3.654201521733131e-8
2.8400108232125625e-8
2.3002314858820325e-8
2.0847329286909373e-8
2.2051124374137126e-8
3.190369341849217e-8
3.988428507239698e-8
7.836131763922675e-10
5.458242619470942e-12
0.
0.
0.
0.
0.
0.
0.
0.
0.
0.
0.
0.
0.
0.
0.
0.
0.
0.
0.
4.729344710143671e-13
6.342311955747465e-13
8.527363201643346e-13
1.1664700307841022e-12
1.6128094177557294e-12
2.2476263560168517e-12
3.150363346795924e-12
4.433672902715085e-12
6.256929198293946e-12
8.844201957346253e-12
1.2507112683714201e-11
1.128314893096852e-11
9.291432348519724e-12
6.894093918194638e-12
7.079082918277349e-12
8.385660769369708e-12
1.1115822301104331e-11
1.5776355200382573e-11
2.3236707543708732e-11
3.5264293105863763e-11
5.516297416319166e-11
8.908353005048601e-11
1.489436779801835e-10
2.5929092414640423e-10
4.750393909051867e-10
9.335607969584247e-10
2.031691183781365e-9
5.058152053512464e-9
8.753758366111829e-9
7.768002120731784e-9
8.177795855373991e-9
1.2599749953387631e-7
6.020876502781922e-7
1.4025507240108313e-7
3.3368396719002104e-7
3.243200949743142e-7
2.9768669112311817e-7
2.505175117290144e-7
1.874182620771542e-7
1.26216185686642e-7
7.564525531239303e-8
3.450338807562501e-8
9.803759776437058e-8
1.1490206451037953e-7
8.714361830689536e-8
4.6502336050025014e-8
2.1786537898177134e-8
3.713557205346193e-8
2.9428928777941636e-8
2.8082344646783648e-8
2.462397910162294e-8
1.2884218197678501e-9
3.58131790053961e-8
6.719320743494057e-8
5.345928913157714e-8
4.386374315500536e-8
3.5140385210666804e-8
2.5232530757803013e-8
1.2144690948453672e-8
1.0782977989312814e-8
6.842360886413283e-8
2.7482613986892986e-7
3.4190270742637387e-7
1.3976156571449563e-6
4.2934017014299524e-7
1.731450637013558e-7
1.0215566845995993e-8
9.56995528344473e-9
5.495560444700336e-9
2.6475731273045867e-8
1.1103134663339155e-7
1.7780999772313012e-7
9.289225561540023e-8
8.188262225121944e-7
3.065271999504682e-8
1.616908318299759e-8
8.32450766155251e-9
4.908939627527218e-9
2.70935095984493e-9
9.066500167500811e-11
2.636181552445375e-9
2.7822620144328956e-9
2.1413166414909444e-9
1.8348868521905011e-9
6.912964212198609e-10
6.966845539635503e-10
1.957551248050593e-9
3.8209729891365795e-9
6.893869649965004e-9
1.1704882846376995e-8
7.437957091067071e-9
2.2754763585826947e-9
1.1210609245469303e-7
3.964892388103794e-7
7.602051766542191e-8
2.0273490157474003e-7
2.1249117133456846e-7
2.0591051739814534e-7
1.836875681478616e-7
1.4697791440016755e-7
1.0676020422031394e-7
7.122165121144656e-8
4.1740374555516846e-8
8.252609534167719e-8
8.40511035044226e-8
5.8016968692417326e-8
3.0227562913853746e-8
3.770956973846702e-8
2.6991357264409558e-8
2.2799380818322547e-8
2.2654278865370193e-8
1.6988510212657204e-8
5.705617358296633e-9
4.1963328525559276e-8
4.703644299331063e-8
3.861038341191858e-8
3.2356641001798864e-8
2.601391782702185e-8
1.8248112907963877e-8
6.876302354400787e-9
1.6981279055724062e-8
8.334143673307755e-8
5.727075190830482e-8
2.423683003417314e-7
2.4457688132528336e-7
6.902240127204162e-7
5.153437217939413e-8
1.0176265261477e-8
2.522480288214179e-9
2.1091065022872275e-10
1.0233865603058146e-9
7.834177145662424e-9
3.849466577067508e-8
2.8091580452387657e-8
9.954195833611525e-8
1.6085550873546348e-9
1.0417179824661187e-9
6.149006661934575e-9
5.791534031837288e-9
2.861514899468527e-9
1.283863539095667e-9
8.286234617307772e-10
3.811366985265825e-11
2.3849165961521106e-10
2.094235032060762e-10
1.2928098627348706e-10
5.605216028462425e-10
1.094527682774126e-9
2.0869994172962984e-9
4.092916126283553e-9
5.2877402575421715e-9
2.6070606263117034e-9
1.0108011328547222e-9
7.677668574177093e-10
1.7133416694220655e-8
5.603056077465989e-8
1.6110238110285774e-7
1.2046317152085932e-7
1.0122948335059668e-7
8.63511724030038e-8
6.68373503390926e-8
4.5616620654215004e-8
2.6628305578381655e-8
9.97957537987132e-9
6.06662770211086e-9
2.307565472261176e-8
3.6025112556351214e-8
3.0451745900337136e-8
1.8868540650320392e-8
9.755404758793596e-9
1.2631537950055013e-8
9.014023648252558e-9
8.271138854493613e-9
7.948234845979064e-9
2.6147214516234953e-9
7.217085763027129e-9
2.391582388775551e-8
2.4964585106177207e-8
1.935555111256509e-8
1.5214438836631062e-8
1.1211564503901424e-8
6.541966580000774e-9
5.915023527608076e-10
1.7856963119643924e-8
6.081925511099771e-8
1.7409073466342006e-7
5.826648805821525e-7
3.109778442641732e-8
1.700998568093413e-8
2.0768514402368466e-8
1.2635157566106325e-8
1.303891431297388e-9
1.446530439761713e-8
5.670900471486867e-8
1.025602258254275e-6
1.5093770099134512e-7
4.4877008234845e-8
7.313878851704753e-9
1.686690027158851e-9
1.4585786251841678e-8
1.3415371041081307e-8
7.780782607352337e-9
2.906600565638273e-9
4.036605961063873e-9
2.6618211658359363e-9
2.1631915139201584e-9
1.6726797539718593e-9
1.2688879609985863e-10
1.853326548827213e-9
3.957448551137838e-9
7.57872264783211e-9
1.4187351644597156e-8
1.756322648630631e-8
7.406088226507718e-9
1.9504260605654343e-9
4.5887469751639766e-8
2.1557165335084018e-7
7.542935922929014e-8
7.053122775413016e-8
7.978448298852585e-8
3.7472487258607404e-8
1.691402570807214e-8
5.93689687654486e-9
6.307231076239619e-10
1.3420164173073882e-9
1.5794583184690459e-9
4.8279915047895495e-9
4.973903993900308e-9
2.9106242847767195e-9
1.4018815708273557e-9
7.250939934142657e-10
3.5613148478729277e-10
1.4013032864294363e-10
4.873377907800714e-10
1.5023820185302304e-9
8.098495958673621e-10
3.8244877516567847e-10
1.213212659123593e-10
1.2795422884404441e-10
2.8577161320533415e-10
2.768595346665378e-11
2.0290303357229264e-10
2.891996724296878e-10
3.7403697180006405e-10
4.782687906861652e-10
6.179341589975443e-10
1.1684387407201592e-7
1.3713702750959187e-7
2.2085045388739117e-6
4.3183781294716514e-7
2.0432328493747602e-7
9.037370945056858e-8
2.327868350671794e-8
3.042730352385428e-8
1.507346333945672e-7
7.273175911318742e-7
2.965148570542953e-7
3.0930398572794033e-7
2.214088655556622e-8
6.488883110107037e-9
4.045427687295143e-8
4.730077700284224e-8
3.2497632227395874e-8
9.26687897071468e-9
1.0841455819065273e-8
9.042898336261419e-9
7.077798048837806e-9
6.0510223976711205e-9
1.9230619015321146e-9
3.6061283140883885e-9
9.575530076599762e-9
2.0108478549815502e-8
4.136018835192869e-8
4.242812147413518e-8
2.020420911318373e-8
7.454923055154633e-9
2.5565170877340494e-9
1.541520436841891e-7
5.811529621352144e-7
1.3885058446381185e-7
2.6596207372051485e-7
2.2509702055606873e-7
1.8881902190886152e-7
6.244435446811709e-8
1.330961092108377e-8
9.603440208363289e-9
5.402986027289204e-9
2.486906799408648e-8
1.8810680934000225e-9
1.1934672052751425e-9
5.944552261074817e-9
3.1354922770203334e-9
8.879691766215309e-9
2.1654416184730372e-8
1.817974637585014e-8
1.5614749708295175e-8
1.5295573300648518e-8
8.432325309341996e-9
5.383583205251275e-9
2.574256035645845e-8
3.023351835307802e-8
2.433989480275907e-8
1.959478900867667e-8
1.4845516940988417e-8
9.600875940468858e-9
3.2488216427583403e-9
6.107597231561566e-9
2.4841863983664714e-7
1.9926581571892554e-7
2.5354056347564506e-6
8.753929580340584e-7
4.876040055122921e-7
2.6838096294945185e-7
1.2088445564229642e-7
2.19909258492572e-8
7.631005503237263e-8
3.150634092886829e-7
1.479434151827213e-6
6.796700966272796e-7
3.300515600112094e-8
9.229104958091372e-9
2.132949227490617e-8
7.484661778902147e-8
7.372824282864659e-8
3.174041808748887e-8
2.9350921293194796e-9
1.4733042272295508e-8
1.1999639691796305e-8
9.516693806543409e-9
7.515894607204929e-9
4.399982376364341e-10
6.596475669001433e-9
1.4743150216369939e-8
2.8406771379066902e-8
5.282704484782001e-8
7.130757605263255e-8
2.872455340140804e-8
6.668408604155282e-9
3.10793971089173e-7
1.3189417220938637e-6
1.1160607118918687e-7
4.4546903203430374e-7
4.4783674846096515e-7
4.241155673885917e-7
3.7601081347367615e-7
3.110444183534064e-7
2.6974602741135883e-7
2.5405145534152825e-7
1.446286573754128e-7
1.7382197734763654e-7
1.2082008302871302e-7
5.837874976396691e-8
1.155633559396198e-8
5.737807837884681e-8
5.748607782894184e-8
4.47393396751216e-8
4.3995999021219885e-8
3.9304049840920855e-8
1.983936335722744e-9
5.2013512415150086e-8
7.599206080407062e-8
6.561764280157631e-8
5.726051150676654e-8
4.849442864888023e-8
3.732926981723459e-8
2.2387891814718243e-8
3.1635614767389285e-11
4.1421225516645026e-8
1.2192139369162214e-7
7.771380729157572e-7
1.2269663555232507e-7
8.733937748402524e-6
1.8437249021891348e-6
8.556414976186558e-7
3.632048759697988e-7
8.905353618723344e-8
1.267580137307741e-7
7.294292130241516e-7
1.010324792126645e-6
8.2736115541532e-7
4.38020948166872e-7
7.516001624703466e-9
3.2192483881805165e-8
1.1929893786448466e-7
1.2673182058656678e-7
5.5434173917836045e-8
1.3350795716132819e-8
1.8783808258785208e-8
2.4181374767804874e-8
1.8569354752631588e-8
1.5922086360922743e-8
6.751317315527448e-9
7.867782224609819e-9
2.261621422076335e-8
4.708339110866985e-8
9.491376100075023e-8
1.3249297029270522e-7
5.980880381308604e-8
2.1446829339657927e-8
3.884925480483416e-9
4.960231722070779e-7
1.6458915726548839e-6
7.750908708995936e-7
1.0693102541538498e-6
9.151790670633866e-7
7.730934273847894e-7
5.906574392275483e-7
4.1096094007191055e-7
2.962832318546141e-7
2.9698088661128397e-7
4.096327469560363e-7
2.7283001516939726e-7
1.9346999123013887e-7
1.0052172254821223e-7
3.700816367733797e-8
2.0076526352573917e-8
9.604379608766177e-8
6.210954751006968e-8
5.7142456647530314e-8
5.752532188480545e-8
1.9250062649549876e-8
4.557251060955043e-8
1.245620465182136e-7
1.172449150883331e-7
1.0219821692075193e-7
8.856839144338554e-8
7.168508662519032e-8
4.909605022493216e-8
1.8947194203750688e-8
2.4111760892969513e-8
9.396791041921637e-7
1.178611156990478e-6
6.595190750829114e-6
2.7969349406651135e-6
1.6121045395965927e-6
9.387980840612911e-7
4.3125967055467066e-7
4.684251132779125e-8
4.250401842254639e-7
1.2281300640797004e-6
1.2198707682934959e-6
1.3655636369259005e-6
1.7668948700480724e-8
4.435704301306461e-8
1.40383376184307e-8
8.912086491686849e-8
8.315860423149368e-8
3.238342049918808e-8
7.279513137445884e-9
1.9553938712139074e-8
2.583727518255782e-8
1.9967449217746856e-8
1.6984494754311113e-8
2.306045792829937e-9
1.57059769737834e-8
3.469658556992341e-8
6.563380177139466e-8
1.1813522404294989e-7
1.9192201580874438e-7
9.768367898861624e-8
3.085204865704866e-8
9.015652853370663e-7
2.9111152782653137e-6
2.899321637828979e-7
1.1895736037314854e-6
1.227880733770348e-6
1.1900631157757051e-6
1.0892048353980747e-6
8.953337008300718e-7
6.579249824810987e-7
4.4701245272694636e-7
2.9497200192155184e-7
3.361313818490849e-7
2.0482193066394955e-7
8.738743078691776e-8
2.5226760756162476e-8
7.087035991178e-8
1.0958451790880977e-7
9.169222595137509e-8
9.781422415335097e-8
5.934573514246821e-8
6.853175619868083e-8
1.7690056287950372e-7
1.7842270788493296e-7
1.6939087570341786e-7
1.6503184563374228e-7
1.5815120471345947e-7
1.3792577986291802e-7
9.633583499692916e-8
3.507203676905683e-8
4.053015150305737e-8
1.257733179742669e-7
2.4989425154183895e-6
8.22528354330584e-7
0.000013738112172491657
5.122418378631852e-6
2.7144776193727553e-6
1.42192030071899e-6
3.0348907342671026e-7
9.855547964322842e-7
1.368505216040342e-6
1.4470050245450067e-6
1.9363072634463514e-6
8.92205050919601e-7
1.1018024267405428e-7
4.518198670460816e-8
1.800455262228313e-8
5.74335863515125e-8
3.20086133071548e-8
1.1329530822155054e-8
2.1709558748268137e-9
3.5770202720836487e-8
2.727146570461706e-8
2.159486314217329e-8
1.8207214048224869e-9
3.353806861026815e-8
6.595481059546723e-8
1.2430052654366788e-7
2.3572535242436582e-7
3.4482542004440126e-7
2.3796513913172712e-7
1.2331633410376404e-7
5.331531564542431e-8
1.2937186109513162e-6
2.877757759419677e-6
1.2224236264627585e-6
2.5920844608570454e-6
2.4001894513850733e-6
2.2331451922399613e-6
2.088249555346448e-6
1.7755160043303365e-6
1.1611827247740357e-6
4.5140058087735013e-7
1.5590638988454426e-8
2.1859667884299695e-7
1.68893044078474e-7
7.029461242728595e-8
2.6361926331380128e-8
9.432071959987908e-9
6.009818098595768e-9
3.0212873080101116e-8
6.444388769962657e-8
3.32183305632868e-7
2.5645331084650668e-8
5.362605246553648e-8
2.777690228566602e-7
5.838795242189772e-7
3.3526500180621775e-7
2.2703781543412581e-7
2.1909537552024107e-7
2.289663376417926e-7
2.432050605533976e-7
2.479147962979333e-7
1.0965942246652222e-6
1.7859344837923463e-6
1.8443888332322311e-6
2.9757804155294656e-6
3.689321808739321e-6
4.258135152497071e-6
5.944807309198108e-6
9.667311068051804e-7
8.800183189829023e-7
1.9103825669373678e-6
4.904860157759905e-6
2.1936477809336473e-6
1.4503138965271631e-7
9.0623518015032e-8
9.908056269100683e-8
9.301316142165249e-8
2.864737506755526e-8
1.4827611251130306e-8
1.6383443921664963e-9
1.490957876332198e-9
4.0932226247512134e-10
2.8253485732896413e-11
6.306161701289875e-12
6.049983197167255e-12
6.918168796609426e-12
1.086131477745095e-11
1.1508462520353217e-11
8.395227385554526e-12
3.1853172247907863e-12
2.9051163087133947e-13
2.367046443650379e-12
2.7168337678638566e-11
2.72912122066231e-11
3.2152607510993085e-11
4.055413359303683e-11
5.2978049704781895e-11
7.08750334030056e-11
9.68518823914804e-11
1.3538550012005094e-10
1.943556094033094e-10
2.883284458347738e-10
4.4600961934352693e-10
1.0571971079791024e-9
2.733050042746745e-9
8.72683523218241e-9
2.1065457997516255e-8
4.254832440021043e-8
8.334806677574104e-8
7.515480980613506e-8
8.387454720276924e-8
6.752792022923064e-8
4.6125793625140526e-8
4.63402017763857e-9
1.5325407564477175e-10
2.4424023562801413e-12
0.
0.
0.
0.
0.
0.
0.
0.
0.
0.
0.
0.
2.6358480318844915e-14
3.620001942532912e-14
4.986032121957144e-14
6.885310154471311e-14
9.532120722598995e-14
1.3230292048192515e-13
1.108457351490304e-13
4.7835983734898495e-14
4.257699451575252e-14
6.041355832118837e-14
8.638725873908691e-14
1.153369861669483e-13
1.53902513234067e-13
2.1157181413255836e-13
2.997107007160676e-13
4.3402777743540945e-13
6.381017444810135e-13
9.484107861889767e-13
1.4221737648992753e-12
2.1501394997902537e-12
3.2779793800898622e-12
5.042841676681662e-12
7.837264820091149e-12
1.232395560331872e-11
1.9648619016602402e-11
3.185023532622477e-11
5.804712135798118e-10
1.5015704705131256e-9
2.632685458769253e-9
2.5506593072462558e-9
6.371641996174585e-10
2.190065349326162e-9
5.278966517068383e-9
8.441227020459693e-9
1.1637511117598795e-8
1.481864274419e-8
1.7887949526011373e-8
9.6712894593263e-9
4.4872849592120265e-9
3.792956224711779e-9
5.572743305530852e-9
6.050423576115849e-9
1.1529166970146834e-9
1.3981096359782178e-8
3.0523045442643655e-8
2.303511337674222e-8
1.85143853105391e-8
1.506103066212725e-8
1.1701058910508925e-8
7.501363169337476e-9
2.44787347400561e-9
9.136086356045809e-9
8.281754208878279e-9
7.566214476358637e-9
7.187818509524571e-9
7.085866826223305e-9
1.40057170887432e-7
3.0685332799577736e-7
1.8963176708335042e-6
3.757204481685431e-7
1.324460787240098e-7
3.231651928744372e-8
2.442224060793755e-8
1.2966482500484195e-7
3.507540066816874e-7
1.9192942923642653e-7
2.870571204275712e-7
6.481809973610204e-9
1.3112476009341628e-7
1.8506784755988548e-8
2.48543087648265e-7
1.494734463634751e-7
5.5659758481850374e-8
2.6961115159067377e-8
1.525778442830645e-8
2.086375861256522e-8
6.249985420460381e-9
7.161519510512367e-10
6.333662674346029e-9
4.306927615021037e-9
3.5468833119942627e-9
1.0454813365624011e-9
2.4719476571604054e-9
4.990473309788695e-9
7.987311927898723e-9
1.107447319909098e-8
1.2884672186002176e-8
4.167612087510414e-8
1.0201340246833704e-7
1.1958631908227344e-7
2.4089442143242318e-8
8.054302441824266e-8
1.54341581042712e-7
2.0823706881872566e-7
2.510963571619787e-7
2.8491379709810106e-7
3.078189218231422e-7
3.167938639471776e-7
1.4378255949697448e-7
5.999742541813159e-8
1.0508597038591594e-8
8.105187962123764e-8
7.398372515171062e-8
8.17269179802811e-8
7.144488752995077e-8
3.1092106623407546e-8
1.3371818739112829e-7
1.194441263330431e-7
1.06831991158173e-7
9.781003434644216e-8
8.724708986271336e-8
7.10056451081787e-8
4.398855194366247e-8
9.178213619270297e-9
1.2340066920253953e-7
1.3286306422061856e-7
1.1630985158383334e-7
1.0822948946283336e-7
1.3404187735713675e-6
7.854093931288946e-7
8.37909188437419e-6
1.594039375367388e-6
5.152985946636671e-7
1.1898211105877611e-7
8.22099038561618e-8
4.93882028798207e-7
7.374754699820743e-7
5.31393113326782e-7
7.346805912192124e-7
5.801448616165961e-7
3.1408785349799886e-7
1.5613183422803643e-7
4.539448871821569e-8
5.562045919553264e-8
7.403093548502402e-8
2.914668536363941e-8
7.91660768670479e-9
5.082332743949147e-9
1.8945077770230157e-8
1.3549751776720708e-8
1.180194018392242e-8
1.915177322734714e-9
1.041193141408915e-8
2.1920010760301915e-8
3.9387296690858696e-8
6.660034153157344e-8
1.01956003025631e-7
1.2454923704458882e-7
4.875192600664649e-8
7.971290025772843e-7
2.1110900840080252e-6
2.6494992328214714e-7
7.675547894799047e-7
9.798268816721079e-7
1.039700264691325e-6
1.0521040016683273e-6
9.913734767940227e-7
8.373687199197454e-7
6.268048439460565e-7
4.219101303799664e-7
4.352367232124042e-7
2.3658376375257126e-7
9.608562915791367e-8
1.7761107509923387e-8
1.4579989681306845e-7
9.973752794388804e-8
8.829206071536301e-8
9.263300207716115e-8
5.3512255578641255e-8
6.69337402200155e-8
1.8485620558552682e-7
1.6682898632563506e-7
1.5000383206799483e-7
1.3837778468437984e-7
1.2314340258205903e-7
9.447099237773941e-8
4.263470529609622e-8
3.946013716818005e-8
1.3520320936377398e-7
1.6242072021061802e-6
4.861868365354394e-7
0.000013263904911832305
3.5875124072443908e-6
1.8119792492141183e-6
8.689452695454424e-7
2.898668633502156e-7
1.3775056880198312e-7
8.536756209675917e-7
1.3297876291882673e-6
1.2293639573829176e-6
3.652672588405026e-7
1.746695960534223e-7
1.4459359203869634e-7
3.9108935915019066e-8
3.335473305021836e-8
6.872603526690446e-8
2.6248156199201e-8
1.0806999988281037e-9
2.030664863162241e-8
1.263146184612021e-8
8.072319942645127e-9
1.7874062739342963e-8
5.703297348784562e-8
6.271003348021554e-9
5.208428071181259e-9
6.581693950977655e-10
2.677729483050706e-10
8.688964178658064e-11
1.3650813516899058e-12
1.5245484813230887e-12
1.4811079004261425e-12
1.0499284330952027e-11
5.2937529436179205e-12
5.504893527170762e-12
6.5880698067701e-12
8.236934421804859e-12
1.0486178810909257e-11
1.3499204802004789e-11
1.7550737488395728e-11
2.305927102384709e-11
3.065958785878316e-11
5.7068421893352143e-11
7.648517709651567e-11
9.896181226259857e-11
1.5256510405466815e-10
2.765575090428911e-10
5.524097489182809e-10
1.2149925368155638e-9
3.089938976727779e-9
9.97590037613788e-9
3.515303195759044e-8
5.5898377895667236e-8
7.642155718117858e-8
6.367014781720252e-8
7.469753928490237e-8
1.128341386128266e-7
3.851448805918927e-8
1.2340838895496307e-8
3.5085334314646112e-9
1.3764560577387463e-11
7.098031943306688e-13
0.
2.2324045655984137e-14
0.
0.
0.
0.
0.
0.
0.
0.
0.
0.
0.
0.
0.
0.
0.
0.
2.5909406010742323e-14
3.693232968748053e-14
5.3260545309546073e-14
7.732015121587507e-14
1.1275174134285612e-13
1.650329277295917e-13
2.424352936560753e-13
3.575155824446342e-13
5.294591190498079e-13
7.878023622399459e-13
1.1784083333169728e-12
1.7731885233635825e-12
2.686149765683105e-12
5.188597998897577e-11
1.0012239167911689e-10
1.6846925484477512e-10
2.552131963157619e-10
3.4124869228969636e-10
3.954740764712619e-10
3.8089587901731765e-10
2.6381609491902197e-10
2.0603615666936856e-11
3.6008454314784474e-10
8.785540341007139e-10
6.121151442360151e-10
1.0855957651153016e-9
1.027715840276941e-9
1.1920801960391746e-9
1.4077306146808274e-9
1.986212351302461e-9
3.2718813120592206e-9
5.972536794031696e-9
7.816052031578424e-9
4.4905508707966294e-9
3.0791142184468587e-9
2.5473605551547567e-9
2.5229626916694005e-9
2.9259696069220813e-9
3.861835146553128e-9
5.6811590671570196e-9
9.248701956210451e-9
1.6481765548281604e-8
2.6413935872655016e-8
2.7119619991981957e-7
2.9733038934699664e-7
3.465781424266265e-6
6.135530038966565e-7
2.273869632387703e-7
6.979632459679195e-8
1.0171710043300511e-8
1.0403227683438996e-7
9.418382575807634e-7
2.843292133713515e-7
3.401942580674636e-7
2.755221323123841e-7
2.6739902247468507e-7
2.177177927063321e-7
1.754728165410669e-7
7.681438002157863e-8
3.488405698261164e-9
2.809594969901841e-8
3.432706365146019e-8
1.142053387122377e-8
1.9567310936883783e-9
7.978577643498448e-9
6.8536384482249004e-9
5.477871607970879e-9
3.52404533579442e-9
2.0239600990326157e-9
5.9081835092018694e-9
1.0284409718489223e-8
1.5626829040624193e-8
2.0492717105783486e-8
2.3614320884158714e-8
1.057361930059308e-7
2.614845969458205e-7
2.0109781694590762e-7
5.229451937081251e-8
2.1464938496021168e-7
3.0475568371519613e-7
3.6607923323928726e-7
4.1022125955502357e-7
4.33942418522607e-7
4.3089089924485154e-7
4.007078800977207e-7
2.228416428707752e-7
9.67265523123313e-8
2.4583738180951592e-8
1.0818603918488013e-7
8.562294877442161e-8
8.044086272917443e-8
8.741851445897497e-8
4.674828746462819e-8
7.228641174146798e-8
1.261902098699491e-7
1.1232799438752902e-7
1.023546376679361e-7
9.39798940515456e-8
8.231260217124712e-8
6.233707035837915e-8
2.369297365451043e-8
6.197514040273957e-8
1.4552919577193694e-7
1.316143356900618e-7
1.2228066811631226e-7
1.437841484064213e-6
6.878987263599533e-7
0.00001065390542079946
1.96397194662836e-6
6.912559363933082e-7
1.9309569811302097e-7
4.774217408136891e-8
3.859347765082703e-7
1.161825985503772e-6
6.369518563015915e-7
8.413031769804347e-7
4.195806435985215e-7
2.4882147931870053e-7
1.0653546532373303e-7
4.819314521563912e-8
9.144132454364809e-8
6.26727961670368e-8
2.054680145424511e-8
4.287022355613083e-9
1.483781117961022e-8
1.9838671568986747e-8
1.600848264160593e-8
1.231641277455753e-8
4.873806434238487e-9
1.9568593015780843e-8
3.796181575111566e-8
6.965366294989445e-8
1.2252739171616277e-7
1.8144266739921677e-7
1.0293141560367132e-7
4.114398501703529e-8
8.220565785938325e-7
2.9055736218411373e-6
1.2455754434999294e-7
1.195171812796846e-6
1.3498874253157004e-6
1.3590282235148156e-6
1.322560100730802e-6
1.1851963625843153e-6
9.24293415167409e-7
6.087187219749343e-7
3.328044463589076e-7
4.562154832167012e-7
2.9049911803510093e-7
1.2359261159911049e-7
3.944085568084741e-8
6.701294208585148e-8
1.0694756230042816e-7
8.372506421532238e-8
8.450600803437452e-8
6.985173725757227e-8
2.6896379564616446e-8
1.5931539416611366e-7
1.935422008635219e-7
1.692290766404913e-7
1.5367406616158088e-7
1.3810161160182262e-7
1.1081764069050343e-7
6.169473298616455e-8
1.3022857663484791e-8
1.0383662222153249e-7
1.6308936223686544e-6
7.837478088954947e-7
0.000011534005009242477
3.844042633490772e-6
2.062824871891205e-6
1.0882893134985997e-6
4.3587043893492934e-7
3.253576533953217e-8
6.368942865924336e-7
1.238712375253529e-6
1.1189998311608769e-6
3.985075215850062e-7
1.7904779563657954e-7
1.0891278731187589e-7
5.211566692475203e-8
8.928692174957183e-8
7.060382243706612e-8
1.2613487126347468e-8
3.2615639651454303e-8
1.6544592996201206e-8
8.157088244866534e-9
2.272147412210238e-8
5.850426817414829e-8
5.1111146082026476e-9
3.977657372557781e-9
1.214590641089098e-9
5.09607111551444e-10
9.093151225131432e-11
1.1307057014978741e-12
1.833863732780024e-12
4.4078390717243937e-13
1.1042020708238934e-11
5.282322630389491e-12
5.599489390344718e-12
6.748321550193655e-12
8.453366271819858e-12
1.0764717696654557e-11
1.3856043847754362e-11
1.801153166520348e-11
2.3661461216028805e-11
3.1457785480003586e-11
4.240918039800445e-11
8.076294257133266e-11
1.1632939277245919e-10
1.6761121345160634e-10
2.843209764544597e-10
5.619511883089713e-10
1.2538860978450658e-9
3.2592638482516088e-9
1.0767576804917572e-8
3.588867168323991e-8
5.632086122438062e-8
7.701754392787116e-8
6.452022279936839e-8
7.789975092419979e-8
1.10091911007446e-7
3.770570833530405e-8
1.3241664905874416e-8
3.911060349694103e-9
7.166638903652985e-12
2.466591642863594e-13
0.
0.
0.
0.
0.
0.
0.
0.
0.
0.
0.
2.854438824645535e-14
0.
0.
0.
0.
0.
0.
2.692270735078245e-14
3.7432942169046725e-14
5.327476473977614e-14
7.685172527143647e-14
1.1174328173208757e-13
1.633464230138974e-13
2.3982853272411886e-13
3.536028858447404e-13
5.236496125655924e-13
7.792006173871259e-13
1.1656593154507125e-12
1.7542370613823113e-12
2.657860654450544e-12
4.057896940395478e-12
7.782088506580935e-11
1.569123219455752e-10
2.6956538493580556e-10
4.0364616903014686e-10
5.084901760807624e-10
5.190140215793721e-10
3.8300369910952545e-10
7.468091969194972e-11
4.0881116881669254e-10
1.0562614150035259e-9
1.8496590689764264e-9
2.137307244506267e-10
1.5438765167292775e-9
1.5915781245002032e-9
1.6743739018342807e-9
1.922986078480429e-9
2.627764500707037e-9
4.4126073188402214e-9
8.48561113740565e-9
7.766302513937163e-9
4.730578336937187e-9
3.2395269911421585e-9
2.498906987937994e-9
2.2069770482061414e-9
2.2595826516023102e-9
2.668698725403059e-9
3.569132560541064e-9
5.30259247160324e-9
8.628171341030851e-9
1.482019975057551e-8
2.6266680178810407e-7
3.2731148308053644e-7
3.125710314767113e-6
5.694422191370798e-7
2.0435777813369345e-7
5.810349688482369e-8
1.7384310619738004e-8
1.1989562164497602e-7
7.256154761761975e-7
2.569384032210176e-7
3.389103246471254e-7
1.5296452244569577e-7
2.2678445247429313e-7
1.2210668069813101e-7
2.146117685680203e-7
1.0537577944237701e-7
1.4628059561781216e-8
5.68962270242701e-9
3.46280111849084e-8
1.424226620982766e-8
3.4193498610271275e-9
3.462463219470961e-9
6.9332539629599216e-9
5.122662438978531e-9
3.962310093344609e-9
1.1134048312477955e-9
4.869407995349048e-9
8.675511530032247e-9
1.3458481812231058e-8
1.8048249431703104e-8
2.077221498750156e-8
8.178200925969637e-8
2.0275744050969925e-7
1.8674066052425103e-7
1.6020920183410383e-8
1.715243750401619e-7
2.6434991979363396e-7
3.287811439866199e-7
3.777832201205389e-7
4.109220004080461e-7
4.226520490442005e-7
4.0911795237592453e-7
2.0439334199825206e-7
8.651528954956331e-8
1.533532847841732e-8
1.0375764953791568e-7
8.356216696793705e-8
8.378187737164564e-8
8.982990503921822e-8
2.4495699791992326e-8
1.1274284707544122e-7
1.3021671059580032e-7
1.156170000867829e-7
1.0591423570934026e-7
9.690417430809794e-8
8.350675214323658e-8
6.023951060530993e-8
1.445705425041195e-8
8.529117283766504e-8
1.4820372284102957e-7
1.3267686426212705e-7
1.23850526802656e-7
1.483327976325645e-6
7.517540090771861e-7
0.000010272538970098609
1.918434231423556e-6
6.568132123856251e-7
1.7306688096878852e-7
6.397425428461077e-8
4.4184293547187067e-7
1.004271565514666e-6
6.182326673883247e-7
8.160238709072785e-7
4.5233649019017124e-7
2.7899813811551885e-7
1.2157862122354908e-7
4.258550760164391e-8
7.8916439073419e-8
6.492680996154421e-8
2.2297398006251787e-8
5.489681543568532e-9
9.979326614600637e-9
1.963965081813228e-8
1.5151389656481725e-8
1.2317667343025935e-8
3.2233884051194137e-9
1.716685178839967e-8
3.3375884068813966e-8
6.068212838735052e-8
1.0612396790093113e-7
1.6286722991637764e-7
1.1681944580079168e-7
4.7179438373712276e-8
8.326171997825705e-7
2.7310745831604054e-6
2.0900586250129222e-7
1.0828978927549095e-6
1.2759976832119737e-6
1.3091492589907052e-6
1.2978144506108334e-6
1.1957813210774454e-6
9.688786281213567e-7
6.678933189577564e-7
3.854948091545106e-7
4.7149254963062167e-7
2.788032054019464e-7
1.1563129606431009e-7
3.395380577835762e-8
8.745946878487742e-8
1.050292572880224e-7
8.603950564119265e-8
8.836483030045686e-8
6.62716511988433e-8
4.218781901688708e-8
1.814830209139338e-7
1.8995743296635942e-7
1.6794544057355427e-7
1.5403101431635917e-7
1.3883986643232517e-7
1.105817950872824e-7
5.9040396154662e-8
1.9097954056349507e-8
1.1201782679470978e-7
1.6919637676836975e-6
7.236913450892134e-7
0.00001213453267542365
3.895013574362507e-6
2.0632553162742514e-6
1.0674554313353136e-6
4.083004095346225e-7
7.524946217509601e-8
7.464976923832763e-7
1.2814517269429767e-6
1.1729286201237404e-6
4.01216505790622e-7
1.863320963945912e-7
1.3109858303369624e-7
6.201197069543328e-8
9.82879940518039e-8
9.330125164011616e-8
1.4526638387776931e-8
5.993807824955509e-8
1.387827484467127e-8
1.232922264006524e-8
3.4848357536154776e-8
4.8654026292398866e-8
4.960549339154044e-9
3.641410028297422e-9
1.3669057639369406e-9
3.233539690103603e-10
6.947301986033557e-11
1.1581714676778806e-12
2.0783853427054683e-12
8.229883769136957e-13
8.700169420428945e-12
5.332869023775319e-12
5.831994234732537e-12
7.090273995519422e-12
8.91054379610883e-12
1.1367115303236876e-11
1.465331152777288e-11
1.9077928707737884e-11
2.5107424920776086e-11
3.345052250507208e-11
4.5208749589041046e-11
8.629934290719899e-11
1.2565294181196694e-10
1.8421952879685818e-10
3.1798189484400546e-10
6.39819853373709e-10
1.4621656291399382e-9
3.943355304747371e-9
1.3658264284268124e-8
3.977041532134905e-8
6.102014801637976e-8
7.56970349979555e-8
6.483309880094998e-8
8.494983135771459e-8
1.0470781665013582e-7
1.8062746169325558e-8
9.949411881769832e-9
4.15615154265778e-9
5.32734114762713e-12
0.
2.996000332263347e-14
0.
0.
0.
0.
0.
0.
0.
0.
0.
0.
3.0048403518712073e-14
0.
0.
0.
0.
0.
0.
2.8573874773582066e-14
3.9702674686635944e-14
5.649025937477359e-14
8.149468000574362e-14
1.185268558405737e-13
1.7333688903377915e-13
2.5463515196359075e-13
3.756753731368035e-13
5.567479348828821e-13
8.29146009428525e-13
1.241551787231099e-12
1.8704520222076914e-12
2.8373837943955742e-12
4.337994106135361e-12
8.307195469061902e-11
1.6878397120824715e-10
2.909297913821311e-10
4.342850483004896e-10
5.401151640068025e-10
5.364205501838838e-10
3.702683809999212e-10
2.0053401154732825e-11
5.1176044794511e-10
1.2096975721441433e-9
2.05299803014239e-9
1.0147780943929826e-10
1.6133184034030776e-9
1.7312450715993793e-9
1.7828607129937478e-9
2.020517201140994e-9
2.728798311294868e-9
4.576168740318617e-9
8.84668013651192e-9
7.708807336591656e-9
4.750062916604946e-9
3.261478841992269e-9
2.4913754507615897e-9
2.153399588205366e-9
2.1421087468365344e-9
2.455383226603979e-9
3.194808026222351e-9
4.626534972201594e-9
7.340912660407096e-9
1.2438947949846029e-8
2.6029321680442304e-7
3.3093246688738894e-7
3.0709470422166586e-6
5.619644661247771e-7
2.0078630157132207e-7
5.6418526007817146e-8
1.8340535087826113e-8
1.2213180582574855e-7
6.876208027982225e-7
2.5333815326761544e-7
3.3820650855803435e-7
1.358519824349634e-7
2.1921370389140935e-7
1.0789739308630732e-7
2.2045401344393536e-7
1.096756580983862e-7
1.725145233492431e-8
2.18465454963307e-9
3.421773539211526e-8
1.46964106248194e-8
3.60666123864514e-9
2.897707856757119e-9
6.962971233643488e-9
5.069078740991666e-9
3.98434000302181e-9
9.85252074123852e-10
4.7322316613244856e-9
8.46148195641858e-9
1.3168665049206805e-8
1.774072844538603e-8
2.0452523083214242e-8
7.889502812984723e-8
1.9537763796021698e-7
1.8432271036625226e-7
1.119182772858492e-8
1.6533428065142848e-7
2.583831696486291e-7
3.231253552444434e-7
3.7261669887392036e-7
4.068029755772279e-7
4.2037106393979877e-7
4.091858377803213e-7
2.0158645580506143e-7
8.50931835576975e-8
1.3962100019066816e-8
1.0236706539344599e-7
8.325872800933389e-8
8.422094477855481e-8
8.982731612908913e-8
2.066868061648319e-8
1.1862506813067364e-7
1.3071320965441258e-7
1.1605898817337666e-7
1.0636696256906448e-7
9.722440057843767e-8
8.353401207023226e-8
5.975709974803466e-8
1.2938506896000698e-8
8.867271451225686e-8
1.4837968292183566e-7
1.3267442679606755e-7
1.2388283183665703e-7
1.4861895674974311e-6
7.590962069505516e-7
0.000010199411179703565
1.9079243721754577e-6
6.506513532743359e-7
1.6996455038971407e-7
6.609935588581989e-8
4.49371237303478e-7
9.842562592822133e-7
6.149633375633258e-7
8.111201696418766e-7
4.579554380703349e-7
2.831089510932702e-7
1.2394573015049215e-7
4.216584766613533e-8
7.711775873818791e-8
6.532638204581898e-8
2.260514203670829e-8
5.6489580390681395e-9
9.428501720644164e-9
1.9620700908379114e-8
1.5036529762059783e-8
1.2311839283266442e-8
2.938445707971212e-9
1.678164970962992e-8
3.267383879897112e-8
5.9333168749514e-8
1.0363605397056292e-7
1.594882432013164e-7
1.1856432989276209e-7
4.78770146363765e-8
8.330499197787916e-7
2.7006549057224035e-6
2.184258715978271e-7
1.0648045757029657e-6
1.2621456014242749e-6
1.2982682266291584e-6
1.2898637301499287e-6
1.1922023036843757e-6
9.70529831199028e-7
6.733907980071453e-7
3.922692864287401e-7
4.723143209345764e-7
2.7667231541841176e-7
1.1441504469478663e-7
3.3074132722790384e-8
9.08395093000589e-8
1.0475468563504464e-7
8.635284439113586e-8
8.888130924154945e-8
6.558227797373667e-8
4.4399486096385397e-8
1.8397750510528218e-7
1.8915689748209696e-7
1.6749921087680865e-7
1.538023324997159e-7
1.386458973252087e-7
1.1026373353132783e-7
5.8450977400451364e-8
2.011091820431798e-8
1.1331040490861984e-7
1.6977342900734038e-6
7.129425706638896e-7
0.000012221806604118598
3.8954713891482965e-6
2.0589387526026473e-6
1.0615421392952153e-6
4.02968584140447e-7
8.142230329813631e-8
7.612465935406005e-7
1.2863437824710688e-6
1.1803103309962452e-6
4.010132870731052e-7
1.860742339814826e-7
1.3367613904663617e-7
6.252172909691773e-8
9.775209126123902e-8
9.586487832091992e-8
1.532115750819703e-8
6.032678818039055e-8
1.405735547326104e-8
1.2244189022201454e-8
3.5119596784474505e-8
4.932804091574676e-8
5.003108599921126e-9
3.666699685809409e-9
1.3787220781440298e-9
3.30550079744212e-10
7.02651780259042e-11
1.1595816337550413e-12
2.076853314040849e-12
8.188661655224296e-13
8.744916012206555e-12
5.338029481019418e-12
5.834597640257574e-12
7.092436515759043e-12
8.912781976746715e-12
1.1369614422819022e-11
1.4656145164745926e-11
1.908110542170269e-11
2.511087277106523e-11
3.345402242607311e-11
4.5211792355266524e-11
8.628266781677599e-11
1.2558261834666705e-10
1.840510605330224e-10
3.176123955616946e-10
6.389374978154411e-10
1.4597012084535842e-9
3.934683302180675e-9
1.3618234420950447e-8
3.971894065909151e-8
6.096172485663353e-8
7.576604174279825e-8
6.485940741060393e-8
8.487787835005816e-8
1.0474682000130524e-7
1.8348231509880225e-8
1.0026572250882075e-8
4.1395953648169375e-9
5.282957567036246e-12
0.
2.9398716839663116e-14
0.
0.
0.
0.
0.
0.
0.
0.
0.
0.
3.00179670895609e-14
0.
0.
0.
0.
0.
0.
2.854269755208075e-14
3.9659502964349e-14
5.642892918774176e-14
8.140604791490205e-14
1.183973802891154e-13
1.7314651470487318e-13
2.543533786014206e-13
3.75256540051564e-13
5.56121694768465e-13
8.282037559305125e-13
1.240124916121147e-12
1.8682749139086176e-12
2.8340343405825123e-12
4.33279116548638e-12
8.297336530912823e-11
1.6856999697943007e-10
2.9055216420525725e-10
4.3374174717761444e-10
5.39530165410136e-10
5.360299564640199e-10
3.703301726707511e-10
2.0773142807999394e-11
5.102513511402023e-10
1.2073314417840148e-9
2.049752558912607e-9
1.0298986805948097e-10
1.6122525600672813e-9
1.7291966919126878e-9
1.781124515783961e-9
2.0187644267861054e-9
2.726777080014407e-9
4.572851423036672e-9
8.839769681592839e-9
7.708038185558805e-9
4.748833211196257e-9
3.2604422981989125e-9
2.490776194781111e-9
2.153320341023865e-9
2.1426280340573802e-9
2.4566762521974825e-9
3.1972697645951478e-9
4.631036919161053e-9
7.349377555475761e-9
1.2454752123851948e-8
2.6029492384415735e-7
3.308715530416129e-7
3.0714248912236664e-6
5.620229507892459e-7
2.0082004247415654e-7
5.643748734192078e-8
1.8325837095252722e-8
1.2208949331377567e-7
6.881227359212605e-7
2.533729553972464e-7
3.381908453263294e-7
1.360831801983734e-7
2.1930970082740128e-7
1.0808360014473453e-7
2.203435975529709e-7
1.0960364778333681e-7
1.7213181176015853e-8
2.240905025346427e-9
3.4224346113164006e-8
1.4689487411241327e-8
3.603923576775668e-9
2.905367320916214e-9
6.962344877711994e-9
5.069803082796466e-9
3.983963776983287e-9
9.874691626014411e-10
4.734539720085398e-9
8.465047210822287e-9
1.3173650361974073e-8
1.7746447608693697e-8
2.0458865280300227e-8
7.893986511348515e-8
1.9548852555414254e-7
1.8437193822655068e-7
1.1254007070271332e-8
1.65427646490089e-7
2.584801587309104e-7
3.232219273194932e-7
3.727093473475384e-7
4.0688335998631794e-7
4.204270028526874e-7
4.0920781647952707e-7
2.0163550005687882e-7
8.511727748561426e-8
1.3987015173667936e-8
1.023837629575181e-7
8.326171485591539e-8
8.42124193998624e-8
8.98265035480725e-8
2.072994273659133e-8
1.1853317445110998e-7
1.3070635465384455e-7
1.1605195212960477e-7
1.0635909324808266e-7
9.72180064803443e-8
8.353162805532417e-8
5.976203134264509e-8
1.2957859000974186e-8
8.862942255130021e-8
1.4836959285127163e-7
1.3266608604742162e-7
1.238745443140458e-7
1.4860543499872984e-6
7.589637443893628e-7
0.000010199942760850726
1.9079830404273494e-6
6.507066469989226e-7
1.700028384876526e-7
6.605687613735881e-8
4.491908668188003e-7
9.845859197312225e-7
6.149817644720351e-7
8.111658912512016e-7
4.5782640794288156e-7
2.830361669404881e-7
1.2390628684682307e-7
4.217790400175129e-8
7.715292355001231e-8
6.531912450558345e-8
2.259915881386446e-8
5.646061809117088e-9
9.437720315886606e-9
1.9620582143759242e-8
1.5038270533783562e-8
1.2311582637745896e-8
2.9442225727389816e-9
1.6788866951620383e-8
3.26866991907099e-8
5.935780962132565e-8
1.0368174655498351e-7
1.5955106870829565e-7
1.1853243073242455e-7
4.7865749694369125e-8
8.330188187319683e-7
2.7011766793119456e-6
2.1831341028387992e-7
1.0651222654171118e-6
1.262404863734054e-6
1.2984801521177684e-6
1.2900295003702705e-6
1.192297056363219e-6
9.705311259024448e-7
6.733112985858745e-7
3.921497780188631e-7
4.7231173456936254e-7
2.767199760817835e-7
1.1444130745464625e-7
3.3092495862259614e-8
9.077347334544345e-8
1.0475879782602105e-7
8.63451563358136e-8
8.886914843978216e-8
6.559600927500128e-8
4.435167403059681e-8
1.839276870804097e-7
1.8917157700770995e-7
1.675051567360253e-7
1.5380286371467137e-7
1.3864488381379835e-7
1.102646559906528e-7
5.8456489698246056e-8
2.0099607045131095e-8
1.1329486309301849e-7
1.697548112165303e-6
7.130567569093087e-7
0.000012220274867266356
3.8952867017104994e-6
2.0589047154714744e-6
1.0615739812940376e-6
4.0303892874768087e-7
8.127404563211785e-8
7.608277464424433e-7
1.2862395223949802e-6
1.1800947828976741e-6
4.0091932631866016e-7
1.8614236798664852e-7
1.3363009823299928e-7
6.251423906116967e-8
9.776491547941608e-8
9.579947530660595e-8
1.5301050007139368e-8
6.031723868111059e-8
1.4053246144917597e-8
1.2246204102354996e-8
3.5112397942985e-8
4.931172990692883e-8
5.002117975426848e-9
3.666106186270156e-9
1.3786750164624002e-9
3.304058686392693e-10
7.025093523247446e-11
1.1595644140953475e-12
2.0769047401090723e-12
8.189611911822696e-13
8.743984808652561e-12
5.3379019143662136e-12
5.834518977989563e-12
7.092360988973348e-12
8.912696685061586e-12
1.1369513240804216e-11
1.4656023033068363e-11
1.9080957152912925e-11
2.5110693017847107e-11
3.345380614041823e-11
4.521153415687549e-11
8.628271695662942e-11
1.255837352591937e-10
1.8405410411359257e-10
3.1761922750524133e-10
6.389539425718971e-10
1.459747599484988e-9
3.934849013452636e-9
1.3619016785118784e-8
3.971998657716167e-8
6.096283593874828e-8
7.576446678333858e-8
6.485871291164072e-8
8.487918046835302e-8
1.0474630703060812e-7
1.834225648257508e-8
1.0025013822450468e-8
4.139922728801341e-9
5.283744371497745e-12
0.
2.94092322675342e-14
0.
0.
0.
0.
0.
0.
0.
0.
0.
0.
3.001862515073075e-14
0.
0.
0.
0.
0.
0.
2.8543340709387595e-14
3.9660425681492036e-14
5.643023541033635e-14
8.140793020847941e-14
1.1840010232852727e-13
1.7315049833096284e-13
2.543594658182347e-13
3.7526541118818717e-13
5.561349777465295e-13
8.282239324937624e-13
1.2401551673950827e-12
1.868320908491566e-12
2.8341053680494563e-12
4.332900886842071e-12
8.297544842350302e-11
1.6857447600987074e-10
2.905600332629224e-10
4.33753087859486e-10
5.395425283266784e-10
5.360385935267496e-10
3.7032980404802297e-10
2.0759456923298574e-11
5.102812175078094e-10
1.2073790704163217e-9
2.0498185879753088e-9
1.0296089080578676e-10
1.6122747060679626e-9
1.7292373870748115e-9
1.7811598631805978e-9
2.01880135213032e-9
2.7268209338848208e-9
4.5729238981364104e-9
8.839919198698419e-9
7.70806417862585e-9
4.748863993260641e-9
3.260467467116889e-9
2.49079228043643e-9
2.153326691735404e-9
2.1426241041337597e-9
2.4566600927963393e-9
3.1972363257588142e-9
4.630974646365008e-9
7.349260677371087e-9
1.2454534095093901e-8
2.6029507248408096e-7
3.308728321139775e-7
3.071417001723181e-6
5.620220503596853e-7
2.008194615319275e-7
5.643713515993391e-8
1.8326136604341708e-8
1.2209039054403604e-7
6.881128669706893e-7
2.533723452662259e-7
3.3819129299039233e-7
1.3607861416805558e-7
2.1930784532233393e-7
1.080799554421159e-7
2.2034592865125683e-7
1.0960513422226992e-7
1.7213941074622235e-8
2.2397551520716414e-9
3.4224215889232395e-8
1.4689626819122341e-8
3.60397851083957e-9
2.905214739280314e-9
6.96235823884051e-9
5.069788951852388e-9
3.983971941835184e-9
9.874234148709843e-10
4.734492394866697e-9
8.464974287848892e-9
1.3173547993178959e-8
1.7746328852471495e-8
2.0458732148013593e-8
7.893895629060302e-8
1.9548629409161195e-7
1.843709068694774e-7
1.1252793155682333e-8
1.6542577198223685e-7
2.584781890777126e-7
3.232199530541146e-7
3.72707442350556e-7
4.068816924838978e-7
4.2042581890733554e-7
4.092073123052685e-7
2.0163449245794413e-7
8.511678312280993e-8
1.398649686607451e-8
1.0238344775225191e-7
8.326166367005363e-8
8.421260231436426e-8
8.982652996928881e-8
2.0728696838566994e-8
1.1853505455423992e-7
1.3070649699102186e-7
1.1605210119493045e-7
1.0635926179959054e-7
9.721814760592635e-8
8.353168996604932e-8
5.976194650929937e-8
1.2957486253367122e-8
8.863026466241507e-8
1.4836983456198657e-7
1.326662969767335e-7
1.238747519662961e-7
1.4860575601149318e-6
7.58966539798681e-7
0.00001019993498845864
1.907982383797517e-6
6.507057269895845e-7
1.7000211111267584e-7
6.605778151274181e-8
4.4919481215323705e-7
9.8457914879482e-7
6.14981547878484e-7
8.111650970453714e-7
4.5782916866103835e-7
2.830376864949489e-7
1.2390709593170644e-7
4.217763196387203e-8
7.715217808614007e-8
6.531927322862249e-8
2.25992839495791e-8
5.646122306635625e-9
9.4375287648922e-9
1.9620586352105536e-8
1.5038235344394578e-8
1.2311589217083203e-8
2.944100917713634e-9
1.6788716627330184e-8
3.268643185176734e-8
5.9357297296902834e-8
1.0368079608218994e-7
1.5954976323425168e-7
1.185331050443245e-7
4.7865984744394975e-8
8.330195743748762e-7
2.701165971142093e-6
2.1831558772874362e-7
1.0651157173040799e-6
1.2623994903203074e-6
1.2984757510109868e-6
1.2900260487867047e-6
1.1922950703920002e-6
9.705310824555364e-7
6.73312951091356e-7
3.921522837241322e-7
4.723117698535536e-7
2.76718956687879e-7
1.1444074578704914e-7
3.309210558416516e-8
9.077486156492754e-8
1.0475871570679386e-7
8.63453247561779e-8
8.886941331391388e-8
6.559571976552219e-8
4.4352702188740955e-8
1.8392875577073562e-7
1.8917127662175187e-7
1.6750504665868328e-7
1.5380287221487463e-7
1.3864492816891757e-7
1.1026466053403086e-7
5.845639781146251e-8
2.0099814540618195e-8
1.1329515602657228e-7
1.6975523638681685e-6
7.130547138947243e-7
0.00001222030663121088
3.895291347886303e-6
2.0589059304193525e-6
1.061573655028687e-6
4.030375855149187e-7
8.127727609315981e-8
7.608370765933403e-7
1.2862417617246962e-6
1.1800995903821067e-6
4.0092165915502286e-7
1.8614073221946518e-7
1.3363107441329902e-7
6.251441260255237e-8
9.776468422897232e-8
9.580094248782717e-8
1.5301478141373408e-8
6.031755580730309e-8
1.4053325334285008e-8
1.2246178235007385e-8
3.511259942296683e-8
4.931206949479978e-8
5.002138229832818e-9
3.6661171828650224e-9
1.378675878809832e-9
3.3040785367704156e-10
7.02511427000346e-11
1.1595649647815632e-12
2.0769043110043535e-12
8.189603307697135e-13
8.743998677454519e-12
5.337904825369156e-12
5.83452141270202e-12
7.092363731905497e-12
8.91270010460579e-12
1.13695173528175e-11
1.4656028285541325e-11
1.9080963868203492e-11
2.5110701697787743e-11
3.3453817261923954e-11
4.52115494504108e-11
8.62827349255262e-11
1.2558374440923001e-10
1.8405409414889228e-10
3.176191999237928e-10
6.389538670831646e-10
1.4597473569699475e-9
3.934847987753501e-9
1.3619010772554357e-8
3.971997554524492e-8
6.096282889037605e-8
7.57644937988927e-8
6.485873009306647e-8
8.487917752669073e-8
1.0474629513547101e-7
1.8342336370364757e-8
1.0025030691542924e-8
4.139919942246483e-9
5.283741575083713e-12
0.
2.9409177548992577e-14
0.
0.
0.
0.
0.
0.
0.
0.
0.
0.
3.001861582732345e-14
0.
0.
0.
0.
0.
0.
2.854331521934783e-14
3.966045335760266e-14
5.643019527174675e-14
8.140788184927817e-14
1.184001077868823e-13
1.7315055050838348e-13
2.5435946350282586e-13
3.7526529702830154e-13
5.561347698336473e-13
8.282236126658507e-13
1.2401547775179419e-12
1.8683205082311803e-12
2.8341042526230425e-12
4.332899169357137e-12
8.297542203551071e-11
1.6857442139865469e-10
2.9055993913505634e-10
4.3375295136193203e-10
5.395423713550265e-10
5.360384653001829e-10
3.703297630162251e-10
2.075955610423608e-11
5.102809377345886e-10
1.2073785819153984e-9
2.0498178756144074e-9
1.0296111471119204e-10
1.6122744504026645e-9
1.7292370098792875e-9
1.7811594907647337e-9
2.0188009005939045e-9
2.726820329420378e-9
4.572922875831279e-9
8.839917152376885e-9
7.708063381717134e-9
4.748863395927691e-9
3.2604670032210184e-9
2.490791921277894e-9
2.1533263856997886e-9
2.1426238126977755e-9
2.4566597500260454e-9
3.197235832682759e-9
4.630973810780289e-9
7.34925909477021e-9
1.245453113478772e-8
2.602950613150852e-7
3.3087281630457616e-7
3.0714169919434065e-6
5.62022045132584e-7
2.008194623392717e-7
5.643713723448149e-8
1.8326133293102332e-8
1.2209037871544198e-7
6.881129573557205e-7
2.53372346779342e-7
3.3819128110257593e-7
1.3607865660592092e-7
2.1930785989341124e-7
1.0807998804356555e-7
2.203458981631842e-7
1.0960511662028023e-7
1.721393374166482e-8
2.2397682561834487e-9
3.4224217108013624e-8
1.46896253425015e-8
3.6039779443386923e-9
2.9052162259822266e-9
6.962358060626297e-9
5.069789078272614e-9
3.9839718249786124e-9
9.874239696279596e-10
4.734492958322491e-9
8.464975145791258e-9
1.3173549228358917e-8
1.7746330383055478e-8
2.045873395313893e-8
7.893896642352497e-8
1.9548631798016423e-7
1.8437092069324737e-7
1.125280357697255e-8
1.6542579177395017e-7
2.584782114748493e-7
3.2321997646066953e-7
3.7270746575556363e-7
4.068817140783906e-7
4.204258360166357e-7
4.0920732250540584e-7
2.0163450466341605e-7
8.511678901469563e-8
1.398650339250201e-8
1.0238344985465606e-7
8.326166377525595e-8
8.421259983399534e-8
8.982652923773528e-8
2.0728710685865696e-8
1.1853503330762727e-7
1.307064954986145e-7
1.1605209941965803e-7
1.0635925964496982e-7
9.721814559137614e-8
8.353168867292813e-8
5.976194668481386e-8
1.2957489231145238e-8
8.863025759603719e-8
1.483698299512473e-7
1.3266629245789678e-7
1.2387474760811783e-7
1.4860574999559336e-6
7.589665033880558e-7
0.000010199934912161712
1.907982362550983e-6
6.507057262960339e-7
1.7000211648895465e-7
6.605776911445815e-8
4.4919475280264513e-7
9.845792284328172e-7
6.149815417789558e-7
8.111650981089728e-7
4.5782912921261187e-7
2.8303766740952744e-7
1.2390708649605647e-7
4.2177636501842694e-8
7.715218806854246e-8
6.531927142149295e-8
2.2599282327981573e-8
5.6461215369713425e-9
9.437531103733785e-9
1.9620586206047585e-8
1.503823572420004e-8
1.2311589058738014e-8
2.9441025451033557e-9
1.6788718541755512e-8
3.2686435218853986e-8
5.9357303743422475e-8
1.036808080857029e-7
1.5954977971996428e-7
1.1853309623078764e-7
4.786598191408958e-8
8.330195593972194e-7
2.7011660975559694e-6
2.183155704617355e-7
1.0651157966361458e-6
1.2623995577542851e-6
1.2984758071885988e-6
1.2900260939729887e-6
1.1922950982572388e-6
9.705310861339068e-7
6.733129320964921e-7
3.921522519500797e-7
4.7231177100320617e-7
2.767189711305856e-7
1.144407536863665e-7
3.309211094507098e-8
9.077484332073901e-8
1.0475871655937776e-7
8.63453222026389e-8
8.886940937088169e-8
6.559572359938292e-8
4.4352687583884245e-8
1.839287408446548e-7
1.8917128024788952e-7
1.675050474238952e-7
1.5380287117125524e-7
1.3864492647073216e-7
1.1026465929550629e-7
5.8456397782695086e-8
2.0099813444004816e-8
1.1329515401610399e-7
1.6975522913975074e-6
7.130547218518376e-7
0.000012220306240875494
3.8952912485547805e-6
2.058905889203292e-6
1.0615736418246564e-6
4.030375962381792e-7
8.1277227773471e-8
7.608369268789092e-7
1.2862417298356026e-6
1.180099512661509e-6
4.009216093333972e-7
1.8614076510077164e-7
1.3363106168044642e-7
6.251441004184943e-8
9.776468624996304e-8
9.58009190756909e-8
1.53014719873059e-8
6.031754782272336e-8
1.4053324471429846e-8
1.2246178070023654e-8
3.511259504628706e-8
4.9312064881559286e-8
5.002137968941939e-9
3.6661170767759308e-9
1.378675885662066e-9
3.3040785977542427e-10
7.025114296852294e-11
1.1595649448993816e-12
2.076904286000942e-12
8.189601570804824e-13
8.743998592319187e-12
5.337904778706987e-12
5.834521363702612e-12
7.092363655860561e-12
8.912700024116356e-12
1.1369517301581028e-11
1.4656028184064562e-11
1.9080963802700303e-11
2.5110701164507443e-11
3.3453816719979386e-11
4.521154882668231e-11
8.628273376725468e-11
1.2558374254912157e-10
1.8405409418626106e-10
3.176191962154575e-10
6.389538603154014e-10
1.4597473325473548e-9
3.934847919608046e-9
1.3619010516922823e-8
3.9719975344787993e-8
6.096282847333735e-8
7.576449361941937e-8
6.485872977068769e-8
8.48791767917672e-8
1.0474629602506656e-7
1.8342336724835704e-8
1.0025030964885106e-8
4.13991985031519e-9
5.283741174187535e-12
0.
2.940916962894826e-14
0.
0.
0.
0.
0.
0.
0.
0.
0.
0.
3.0018614621006285e-14
0.
0.
0.
0.
0.
0.
2.854336775082217e-14
3.966042760508247e-14
5.6430220609973995e-14
8.140783216422478e-14
1.184001073411671e-13
1.7315045867711103e-13
2.5435936225116815e-13
3.7526528897485766e-13
5.561347163338723e-13
8.282234980827765e-13
1.2401547705976323e-12
1.868320536424201e-12
2.8341042219470175e-12
4.332899455456463e-12
8.297542143345277e-11
1.6857442086912667e-10
2.9055993831430183e-10
4.3375294967748826e-10
5.395423701930342e-10
5.360384652168499e-10
3.7032976533947e-10
2.075956084775127e-11
5.1028093063734e-10
1.2073785725510881e-9
2.049817864022089e-9
1.0296112471493515e-10
1.6122744492604652e-9
1.7292369985727844e-9
1.7811594857897986e-9
2.0188008902174866e-9
2.726820329830555e-9
4.572922878498565e-9
8.839917142899544e-9
7.708063422446925e-9
4.748863383261292e-9
3.260467003588681e-9
2.4907919259565922e-9
2.1533263993286335e-9
2.1426238237393645e-9
2.4566597742645583e-9
3.1972358786017218e-9
4.6309738926642995e-9
7.349259246867709e-9
1.245453141806327e-8
2.602950617265148e-7
3.3087281617178574e-7
3.071416997712911e-6
5.620220459747163e-7
2.0081946269350786e-7
5.643713737633926e-8
1.8326133244164802e-8
1.220903786559004e-7
6.881129598446789e-7
2.5337234712068815e-7
3.381912813490596e-7
1.3607865774129963e-7
2.193078604448775e-7
1.0807998896822581e-7
2.203458979964451e-7
1.0960511642912553e-7
1.7213933567215566e-8
2.239768431312641e-9
3.422421713838652e-8
1.4689625316513712e-8
3.6039779339503725e-9
2.9052162611151738e-9
6.96235805981912e-9
5.0697890817293445e-9
3.98397182491944e-9
9.874239758734185e-10
4.734492963876963e-9
8.464975156251114e-9
1.3173549240209706e-8
1.774633038960035e-8
2.045873396064573e-8
7.893896656222758e-8
1.954863183834546e-7
1.8437092075612305e-7
1.1252803916784691e-8
1.6542579212784282e-7
2.5847821177207137e-7
3.2321997671572756e-7
3.727074659626571e-7
4.068817142106473e-7
4.204258360281502e-7
4.092073223773107e-7
2.0163450478123987e-7
8.511678907688737e-8
1.3986503440431733e-8
1.0238344997163059e-7
8.326166380504312e-8
8.421259982519926e-8
8.982652924973815e-8
2.0728710893140484e-8
1.1853503301912972e-7
1.3070649548079835e-7
1.1605209940440344e-7
1.063592596317592e-7
9.721814558954469e-8
8.353168869228296e-8
5.976194673036519e-8
1.2957489346366342e-8
8.86302573547591e-8
1.4836983000227488e-7
1.32666292523891e-7
1.2387474766826844e-7
1.4860575005608907e-6
7.589665031793646e-7
0.000010199934920919203
1.9079823639769787e-6
6.507057269497368e-7
1.7000211673156114e-7
6.605776907546115e-8
4.4919475287409474e-7
9.845792293303244e-7
6.149815422055588e-7
8.111650985934867e-7
4.578291291159596e-7
2.830376672661485e-7
1.239070863837982e-7
4.2177636472247846e-8
7.715218810104262e-8
6.531927140510562e-8
2.259928231839003e-8
5.646121531192874e-9
9.437531124656511e-9
1.9620586209974903e-8
1.5038235730550135e-8
1.2311589062719148e-8
2.944102552291572e-9
1.6788718555291998e-8
3.268643524672166e-8
5.9357303793023586e-8
1.0368080815299836e-7
1.5954977982257433e-7
1.1853309622126212e-7
4.7865981893562847e-8
8.33019559617791e-7
2.7011660989560534e-6
2.1831556979092933e-7
1.0651157973979448e-6
1.2623995582742494e-6
1.2984758075715515e-6
1.2900260942219096e-6
1.19229509831506e-6
9.705310859954698e-7
6.73312931858091e-7
3.9215225172253746e-7
4.72311770928062e-7
2.7671897115298503e-7
1.1444075370072848e-7
3.309211095991238e-8
9.077484323344215e-8
1.0475871657530522e-7
8.634532220684856e-8
8.886940937279764e-8
6.559572361787475e-8
4.4352687547436715e-8
1.8392874080848412e-7
1.891712802846293e-7
1.6750504746413848e-7
1.538028712170183e-7
1.3864492652266663e-7
1.1026465935018454e-7
5.845639784806284e-8
2.0099813366219123e-8
1.1329515390718807e-7
1.697552291870571e-6
7.130547228617175e-7
0.00001222030623743163
3.895291249997509e-6
2.058905890282437e-6
1.0615736426521e-6
4.0303759664909294e-7
8.127722781923418e-8
7.608369274790906e-7
1.2862417297934799e-6
1.180099512998165e-6
4.009216100720746e-7
1.861407646913732e-7
1.3363106161042154e-7
6.251441004354985e-8
9.7764686313857e-8
9.58009191641717e-8
1.5301471980280008e-8
6.031754797912355e-8
1.4053324457499641e-8
1.2246178096113422e-8
3.5112595112735167e-8
4.931206486427515e-8
5.002137967404056e-9
3.6661170738597336e-9
1.3786758834294551e-9
3.3040785871569635e-10
7.025114281651327e-11
1.1595649460815743e-12
2.076904261236399e-12
8.189598184576972e-13
8.743998657057191e-12
5.337904780967391e-12
5.834521323263602e-12
7.092363647089665e-12
8.912700058865918e-12
1.136951724881811e-11
1.465602812884633e-11
1.9080963531103465e-11
2.511070117096798e-11
3.345381689401611e-11
4.521154880853781e-11
8.628273360383773e-11
1.255837423407748e-10
1.84054092146033e-10
3.1761919739035243e-10
6.389538588642665e-10
1.4597473343933533e-9
3.934847926629102e-9
1.3619010542108715e-8
3.9719975364305545e-8
6.096282849099993e-8
7.576449360995072e-8
6.485872977382807e-8
8.487917682663566e-8
1.0474629599235936e-7
1.8342336656527228e-8
1.0025030940745907e-8
4.139919856638564e-9
5.283741193835615e-12
0.
2.940917351708713e-14
0.
0.
0.
0.
0.
0.
0.
0.
0.
0.
3.0018610748624643e-14
0.
0.
0.
0.
0.
0.
2.854334003861726e-14
3.9660446102483684e-14
5.643020723174605e-14
8.140782174393815e-14
1.1840005653228118e-13
1.731504962800548e-13
2.5435939086763684e-13
3.7526534732648296e-13
5.561347536697622e-13
8.282235363135122e-13
1.24015471361008e-12
1.8683202441749675e-12
2.834104188741356e-12
4.332899637054544e-12
8.297542141234029e-11
1.6857442085694654e-10
2.9055993827347447e-10
4.337529499381895e-10
5.395423705907394e-10
5.360384656643838e-10
3.7032976517346437e-10
2.0759560363652132e-11
5.102809311366934e-10
1.2073785733661779e-9
2.049817865107501e-9
1.0296112394508857e-10
1.6122744467205015e-9
1.7292369997318034e-9
1.7811594857384018e-9
2.018800895947912e-9
2.7268203316872225e-9
4.572922852339871e-9
8.83991715505795e-9
7.708063405323904e-9
4.748863390671499e-9
3.2604670035029592e-9
2.4907919190280943e-9
2.153326398967497e-9
2.1426238240979022e-9
2.456659777517838e-9
3.197235877994582e-9
4.630973888048366e-9
7.349259240546642e-9
1.24545314077906e-8
2.6029506171657007e-7
3.3087281618749466e-7
3.0714169974209996e-6
5.620220459423389e-7
2.008194626762164e-7
5.643713736878109e-8
1.832613324912363e-8
1.2209037866660545e-7
6.88112959664179e-7
2.533723471039119e-7
3.3819128134676483e-7
1.3607865765977878e-7
2.193078605160279e-7
1.0807998891925862e-7
2.2034589802529995e-7
1.0960511645018266e-7
1.7213933583536005e-8
2.239768414856114e-9
3.4224217137013246e-8
1.4689625318714228e-8
3.6039779341358082e-9
2.9052162579869417e-9
6.962358059950709e-9
5.0697890814815774e-9
3.983971825638582e-9
9.874239755521535e-10
4.7344929623202294e-9
8.464975154275177e-9
1.3173549238384265e-8
1.7746330389355133e-8
2.045873395787985e-8
7.893896655304741e-8
1.9548631834858463e-7
1.843709207398099e-7
1.1252803892363624e-8
1.6542579209586266e-7
2.5847821174392124e-7
3.232199766870962e-7
3.7270746593782024e-7
4.068817141886791e-7
4.2042583601664303e-7
4.0920732237676954e-7
2.016345047662145e-7
8.511678906987819e-8
1.398650343278222e-8
1.0238344996406896e-7
8.326166380342051e-8
8.421259982708175e-8
8.98265292486235e-8
2.072871087715912e-8
1.1853503305055779e-7
1.3070649548228373e-7
1.1605209940534444e-7
1.0635925963506048e-7
9.721814558799716e-8
8.353168869306052e-8
5.976194672958786e-8
1.2957489336972304e-8
8.863025736928634e-8
1.4836983000426316e-7
1.3266629252222912e-7
1.2387474766882566e-7
1.4860575005766552e-6
7.589665032094695e-7
0.000010199934920588047
1.907982363924229e-6
6.507057269207697e-7
1.7000211671639472e-7
6.605776908576978e-8
4.4919475291213155e-7
9.845792292337525e-7
6.149815421898643e-7
8.111650985721164e-7
4.578291291539296e-7
2.8303766726402724e-7
1.2390708639612742e-7
4.217763648263371e-8
7.715218810008754e-8
6.531927140647219e-8
2.2599282320311458e-8
5.6461215343475065e-9
9.43753112417382e-9
1.9620586209857956e-8
1.5038235729638956e-8
1.231158906085249e-8
2.944102551836903e-9
1.6788718552641996e-8
3.268643524152793e-8
5.935730378224149e-8
1.0368080814322358e-7
1.5954977985072703e-7
1.1853309620555838e-7
4.786598189688626e-8
8.330195595803647e-7
2.7011660988007143e-6
2.1831556984901575e-7
1.0651157973091107e-6
1.2623995582046646e-6
1.2984758075143025e-6
1.2900260941787796e-6
1.1922950982940951e-6
9.705310859996175e-7
6.733129318838077e-7
3.921522517567833e-7
4.7231177092965083e-7
2.76718971142306e-7
1.1444075369436686e-7
3.309211095659997e-8
9.077484324366756e-8
1.0475871657418626e-7
8.634532220829479e-8
8.886940937695089e-8
6.559572361190596e-8
4.435268758134314e-8
1.8392874082097227e-7
1.8917128028502802e-7
1.6750504746000194e-7
1.5380287121227413e-7
1.3864492652015076e-7
1.102646593426521e-7
5.845639783963141e-8
2.0099813363383482e-8
1.1329515391402001e-7
1.697552291895447e-6
7.130547228086578e-7
0.00001222030623785351
3.895291249999184e-6
2.058905890262e-6
1.0615736426233746e-6
4.030375966227999e-7
8.127722785001752e-8
7.60836927554196e-7
1.2862417298160666e-6
1.1800995130340795e-6
4.0092161004781383e-7
1.861407646723667e-7
1.3363106162224027e-7
6.25144100446503e-8
9.776468631016753e-8
9.58009191766674e-8
1.5301471984269093e-8
6.031754797722813e-8
1.4053324458401014e-8
1.2246178095223417e-8
3.511259511437848e-8
4.931206486822237e-8
5.002137967424366e-9
3.666117074261219e-9
1.3786758832305726e-9
3.304078586211991e-10
7.025114281731008e-11
1.1595649420892457e-12
2.076904079074324e-12
8.189602796952342e-13
8.743998408628435e-12
5.337904779285337e-12
5.834521367716991e-12
7.092363668059071e-12
8.912699952621259e-12
1.136951727367738e-11
1.465602793567313e-11
1.908096368529669e-11
2.511070143778945e-11
3.345381696482258e-11
4.5211548795417627e-11
8.628273429650827e-11
1.255837418169122e-10
1.8405409241738224e-10
3.176191969798973e-10
6.389538583685276e-10
1.4597473368088176e-9
3.934847924271842e-9
1.3619010561013576e-8
3.9719975362755925e-8
6.096282849225362e-8
7.576449360795754e-8
6.48587297745286e-8
8.48791768261252e-8
1.0474629598960735e-7
1.8342336654522897e-8
1.002503094034679e-8
4.139919860474426e-9
5.283741190509693e-12
0.
2.940917781896418e-14
0.
0.
0.
0.
0.
0.
0.
0.
0.
0.
3.001861016199626e-14
0.
0.
0.
0.
0.
0.
2.854333698091897e-14
3.966040118261288e-14
5.643019716714976e-14
8.140783232899677e-14
1.1840005500505765e-13
1.73150475339748e-13
2.5435940300971963e-13
3.752653224316606e-13
5.56134763860832e-13
8.282235024407512e-13
1.2401547814293841e-12
1.868320328201976e-12
2.8341042951697405e-12
4.332899523257882e-12
8.297542139563413e-11
1.6857442100858387e-10
2.905599381884531e-10
4.337529497616391e-10
5.395423704036493e-10
5.360384652221035e-10
3.703297653853365e-10
2.0759560442182576e-11
5.102809311358472e-10
1.2073785729159379e-9
2.0498178648526793e-9
1.0296112328468998e-10
1.6122744503890725e-9
1.7292370000234458e-9
1.7811594852121544e-9
2.018800897172464e-9
2.7268203298278355e-9
4.5729228882621955e-9
8.839917131048621e-9
7.708063394860863e-9
4.748863387056115e-9
3.2604670044539353e-9
2.490791924042237e-9
2.1533263981034727e-9
2.1426238245675183e-9
2.456659773386993e-9
3.197235875737483e-9
4.630973891019738e-9
7.349259239586921e-9
1.2454531407278165e-8
2.602950617161221e-7
3.308728161947405e-7
3.071416997478183e-6
5.620220459395961e-7
2.0081946267929464e-7
5.643713737276561e-8
1.8326133248741092e-8
1.2209037866589728e-7
6.881129596713686e-7
2.53372347104607e-7
3.381912813455871e-7
1.3607865765697324e-7
2.193078604137282e-7
1.0807998893109686e-7
2.203458980244445e-7
1.0960511644934141e-7
1.721393358281749e-8
2.239768412424171e-9
3.422421713740582e-8
1.46896253191349e-8
3.6039779337457293e-9
2.9052162586030155e-9
6.962358059950958e-9
5.069789081518149e-9
3.983971825605104e-9
9.874239755851448e-10
4.734492962572578e-9
8.46497515438444e-9
1.3173549238406454e-8
1.7746330390983905e-8
2.0458733953724253e-8
7.893896655116499e-8
1.9548631834933663e-7
1.8437092073996063e-7
1.1252803894879893e-8
1.6542579209858434e-7
2.584782117447291e-7
3.232199766874986e-7
3.727074659384194e-7
4.0688171418935964e-7
4.204258360174348e-7
4.0920732237733245e-7
2.0163450476753487e-7
8.511678907051816e-8
1.398650343252467e-8
1.0238344996563397e-7
8.326166380357438e-8
8.421259982732093e-8
8.982652925260426e-8
2.0728710867713336e-8
1.185350330465369e-7
1.3070649549174188e-7
1.1605209940087094e-7
1.0635925963489236e-7
9.721814559304572e-8
8.353168869144454e-8
5.976194673026283e-8
1.2957489337281442e-8
8.863025737070884e-8
1.483698300034179e-7
1.3266629252283924e-7
1.2387474766859698e-7
1.4860575005736468e-6
7.589665032040778e-7
0.000010199934920576146
1.9079823639236673e-6
6.507057269229846e-7
1.7000211671701271e-7
6.605776908563081e-8
4.4919475291081664e-7
9.84579229237296e-7
6.149815421903113e-7
8.111650985856977e-7
4.578291292275951e-7
2.830376672594176e-7
1.2390708639524206e-7
4.217763645914813e-8
7.715218810916884e-8
6.531927140767981e-8
2.2599282319853948e-8
5.646121533527616e-9
9.437531121937873e-9
1.9620586209881825e-8
1.503823573010136e-8
1.2311589061404708e-8
2.9441025509241016e-9
1.678871855199458e-8
3.268643524162332e-8
5.935730378926336e-8
1.0368080814790218e-7
1.5954977983330933e-7
1.1853309620619249e-7
4.786598188327642e-8
8.330195595870325e-7
2.701166098810072e-6
2.183155698465867e-7
1.0651157973105432e-6
1.2623995582060017e-6
1.2984758075170574e-6
1.2900260941808933e-6
1.192295098294943e-6
9.705310860004836e-7
6.733129318822158e-7
3.921522517556309e-7
4.7231177093037277e-7
2.767189711425644e-7
1.1444075369401958e-7
3.3092110956753524e-8
9.077484324591431e-8
1.0475871657416452e-7
8.634532220823266e-8
8.886940937571527e-8
6.559572361453334e-8
4.435268756163084e-8
1.8392874082268704e-7
1.8917128028245156e-7
1.6750504745917545e-7
1.5380287121273659e-7
1.3864492652073704e-7
1.1026465934571007e-7
5.845639783825151e-8
2.0099813365881e-8
1.1329515391337316e-7
1.697552291890313e-6
7.130547228092299e-7
0.000012220306237826145
3.895291249993324e-6
2.0589058902623607e-6
1.0615736426250311e-6
4.030375966236632e-7
8.127722784822878e-8
7.608369275507116e-7
1.2862417298167046e-6
1.1800995130337108e-6
4.009216100803638e-7
1.861407646768409e-7
1.3363106162167345e-7
6.251441004554469e-8
9.776468631036665e-8
9.580091917498566e-8
1.5301471984421195e-8
6.031754797733968e-8
1.4053324458750383e-8
1.2246178095623816e-8
3.5112595114099135e-8
4.931206487055089e-8
5.00213796730253e-9
3.666117074184764e-9
1.3786758806007659e-9
3.304078580542808e-10
7.02511428113741e-11
1.1595649335972261e-12
2.0769044811968485e-12
8.189604418964606e-13
8.743998599061286e-12
5.337904778955077e-12
5.834521347884324e-12
7.0923637192367265e-12
8.91270007348881e-12
1.1369517342914579e-11
1.4656028139995975e-11
1.908096368416948e-11
2.5110701119699357e-11
3.345381690268e-11
4.521154902340767e-11
8.628273401395761e-11
1.2558374202784783e-10
1.8405409340736805e-10
3.176191975915778e-10
6.389538571440606e-10
1.4597473380053677e-9
3.9348479276976735e-9
1.3619010542823502e-8
3.971997536367552e-8
6.096282849533503e-8
7.576449360872752e-8
6.485872977360306e-8
8.487917682747196e-8
1.0474629599045566e-7
1.8342336658331792e-8
1.0025030940460645e-8
4.13991985716395e-9
5.283741195363574e-12
0.
2.940917511618156e-14
0.
0.
0.
0.
0.
0.
0.
0.
0.
0.
3.0018616078773786e-14
0.
0.
0.
0.
0.
0.
2.8543335269771014e-14
3.96604449146178e-14
5.6430241620402846e-14
8.140790650757014e-14
1.184000711422834e-13
1.7315046863290713e-13
2.543593390972689e-13
3.7526541959707784e-13
5.561347932574933e-13
8.282235270383671e-13
1.2401548113228138e-12
1.868320324311914e-12
2.8341044260099632e-12
4.332899465618167e-12
8.297542162931544e-11
1.6857442102914936e-10
2.905599382310605e-10
4.337529499174542e-10
5.395423707810111e-10
5.360384655469903e-10
3.703297650370983e-10
2.075956054695756e-11
5.102809310848397e-10
1.2073785733766158e-9
2.049817864892857e-9
1.0296112384840585e-10
1.6122744510552443e-9
1.7292370032497618e-9
1.781159487324936e-9
2.018800892818573e-9
2.726820328213422e-9
4.57292286842213e-9
8.839917135784429e-9
7.708063413192976e-9
4.748863384069752e-9
3.260467003647896e-9
2.490791920211532e-9
2.1533263950128323e-9
2.1426238254561485e-9
2.4566597745971924e-9
3.197235876783733e-9
4.6309738893189346e-9
7.3492592409408835e-9
1.2454531406757762e-8
2.602950617090785e-7
3.3087281618618985e-7
3.071416997466242e-6
5.620220459454822e-7
2.0081946267730623e-7
5.6437137371605224e-8
1.8326133249059448e-8
1.2209037866621357e-7
6.881129596714559e-7
2.5337234710431093e-7
3.3819128134734145e-7
1.360786576301917e-7
2.1930786049750214e-7
1.0807998889748385e-7
2.2034589802374488e-7
1.0960511644939112e-7
1.7213933579773482e-8
2.2397684124351483e-9
3.4224217136609866e-8
1.4689625318230057e-8
3.603977934885908e-9
2.905216258202058e-9
6.962358059941873e-9
5.069789081544786e-9
3.983971825728873e-9
9.874239740910248e-10
4.734492962697221e-9
8.464975154978846e-9
1.3173549238248313e-8
1.7746330391340225e-8
2.0458733957463487e-8
7.893896655284793e-8
1.95486318349141e-7
1.8437092074063188e-7
1.1252803893762304e-8
1.654257920972972e-7
2.5847821174439335e-7
3.2321997668850964e-7
3.727074659386408e-7
4.068817141895946e-7
4.204258360169051e-7
4.092073223769456e-7
2.01634504767334e-7
8.511678906950114e-8
1.398650343411643e-8
1.0238344996168501e-7
8.326166380359636e-8
8.421259982751763e-8
8.982652924791584e-8
2.0728710879283717e-8
1.1853503304382238e-7
1.3070649549022662e-7
1.1605209940651626e-7
1.0635925963304731e-7
9.721814558899671e-8
8.353168869267714e-8
5.976194672927066e-8
1.2957489338578743e-8
8.863025737156621e-8
1.4836983000325932e-7
1.3266629252271576e-7
1.2387474766914835e-7
1.4860575005762565e-6
7.589665032120402e-7
0.000010199934920589104
1.9079823639282578e-6
6.507057269161548e-7
1.7000211671634591e-7
6.605776908491696e-8
4.4919475291011736e-7
9.845792292366491e-7
6.149815421902626e-7
8.11165098591865e-7
4.5782912910995915e-7
2.830376672819175e-7
1.239070863950402e-7
4.2177636464159595e-8
7.715218810460588e-8
6.531927140704575e-8
2.2599282319516918e-8
5.646121533683445e-9
9.437531122517439e-9
1.9620586209887758e-8
1.503823572996418e-8
1.2311589061502299e-8
2.944102549004067e-9
1.6788718553903258e-8
3.268643524192502e-8
5.9357303783826026e-8
1.0368080814494771e-7
1.5954977982565094e-7
1.1853309622825926e-7
4.7865981886824276e-8
8.330195596232036e-7
2.701166098808699e-6
2.1831556986120077e-7
1.065115797311944e-6
1.2623995582071166e-6
1.2984758075174848e-6
1.2900260941811057e-6
1.1922950982951808e-6
9.705310860002274e-7
6.733129318818375e-7
3.921522517546011e-7
4.723117709303853e-7
2.76718971144064e-7
1.1444075369450155e-7
3.3092110955722155e-8
9.077484324557812e-8
1.0475871657377372e-7
8.634532220818793e-8
8.886940937540372e-8
6.559572361343597e-8
4.4352687565240084e-8
1.8392874081889543e-7
1.891712802778562e-7
1.6750504746082743e-7
1.5380287121127424e-7
1.3864492651858002e-7
1.102646593456298e-7
5.8456397845764934e-8
2.0099813366322335e-8
1.1329515391668593e-7
1.6975522918895173e-6
7.130547228069124e-7
0.000012220306237872258
3.895291249997282e-6
2.0589058902609927e-6
1.061573642625052e-6
4.030375966239276e-7
8.127722784918262e-8
7.608369275515583e-7
1.286241729816678e-6
1.180099513043395e-6
4.009216100943387e-7
1.8614076468009585e-7
1.336310616217884e-7
6.251441004503278e-8
9.776468631079287e-8
9.580091917656813e-8
1.5301471984707542e-8
6.03175479773264e-8
1.4053324458104183e-8
1.2246178095442461e-8
3.5112595113312916e-8
4.9312064867810684e-8
5.0021379675563866e-9
3.6661170741484958e-9
1.3786758826998744e-9
3.304078585527899e-10
7.025114281652234e-11
1.159564948634018e-12
2.0769044831882337e-12
8.189601163263526e-13
8.7439985997144e-12
5.337904778929628e-12
5.834521347854389e-12
7.092363718475744e-12
8.912700159534177e-12
1.1369517214724514e-11
1.4656028039800204e-11
1.9080963692194185e-11
2.5110701299601236e-11
3.345381709700389e-11
4.521154887562935e-11
8.62827333942493e-11
1.2558374299194876e-10
1.840540947596918e-10
3.176191985459419e-10
6.389538600205791e-10
1.459747336992676e-9
3.9348479264920734e-9
1.3619010513526992e-8
3.971997536024811e-8
6.096282849288659e-8
7.576449361041468e-8
6.485872977456023e-8
8.487917682756001e-8
1.047462959914757e-7
1.8342336656270802e-8
1.0025030940919484e-8
4.139919856724399e-9
5.2837411889547184e-12
0.
2.9409177289205755e-14
0.
0.
0.
0.
0.
0.
0.
0.
0.
0.
3.001861504355749e-14
0.
0.
0.
0.
0.
0.
2.8543353354283036e-14
3.9660398407602476e-14
5.643021648700536e-14
8.140788358249957e-14
1.184000862914855e-13
1.7315043509535607e-13
2.5435935991854735e-13
3.7526534591570744e-13
5.561347285338225e-13
8.282235501916538e-13
1.240154770190332e-12
1.8683204870345467e-12
2.8341044282458744e-12
4.332899474612965e-12
8.297542189467208e-11
1.6857442094925061e-10
2.905599382817892e-10
4.337529501863258e-10
5.395423708139307e-10
5.360384653738529e-10
3.7032976492585183e-10
2.075956075004871e-11
5.10280931000829e-10
1.2073785730636986e-9
2.0498178655157568e-9
1.0296112344434109e-10
1.6122744496922981e-9
1.7292369990130277e-9
1.7811594844179303e-9
2.0188008913033986e-9
2.7268203253084896e-9
4.572922873630913e-9
8.839917153415407e-9
7.708063409706598e-9
4.748863401165214e-9
3.2604670048228256e-9
2.490791922475418e-9
2.153326396107163e-9
2.142623828954106e-9
2.4566597748049103e-9
3.197235877059443e-9
4.63097388908822e-9
7.349259242070987e-9
1.2454531406837338e-8
2.602950617200342e-7
3.3087281618826106e-7
3.071416997434644e-6
5.620220459396916e-7
2.0081946267763197e-7
5.643713737065869e-8
1.8326133247799126e-8
1.220903786660988e-7
6.881129596715693e-7
2.5337234710423443e-7
3.3819128134769106e-7
1.3607865766810934e-7
2.1930786045937034e-7
1.0807998892619257e-7
2.2034589802294602e-7
1.0960511644938901e-7
1.721393358499479e-8
2.239768416665663e-9
3.422421713693787e-8
1.4689625318611611e-8
3.603977933893957e-9
2.9052162582212183e-9
6.962358059931566e-9
5.0697890816217945e-9
3.983971825782971e-9
9.874239746882939e-10
4.734492964222502e-9
8.464975155058245e-9
1.3173549239822908e-8
1.7746330389733863e-8
2.0458733959478966e-8
7.893896655708166e-8
1.9548631834755188e-7
1.8437092074005227e-7
1.1252803892219424e-8
1.654257920975093e-7
2.584782117437807e-7
3.232199766875771e-7
3.727074659383183e-7
4.0688171418997146e-7
4.2042583601705966e-7
4.092073223776252e-7
2.0163450476738233e-7
8.511678907097274e-8
1.3986503437026805e-8
1.0238344996582549e-7
8.326166380374807e-8
8.421259982755258e-8
8.982652924731316e-8
2.0728710869643976e-8
1.1853503304092249e-7
1.3070649547114657e-7
1.1605209940663304e-7
1.0635925963037333e-7
9.721814558905959e-8
8.353168869251814e-8
5.976194672884457e-8
1.2957489338672962e-8
8.863025737010284e-8
1.483698300047761e-7
1.326662925223843e-7
1.2387474766905544e-7
1.4860575005731908e-6
7.589665032184214e-7
0.000010199934920585248
1.9079823639220744e-6
6.507057269159165e-7
1.7000211671826807e-7
6.605776908485555e-8
4.491947529105765e-7
9.845792292367235e-7
6.149815421899461e-7
8.111650985711236e-7
4.578291291732041e-7
2.8303766727163386e-7
1.2390708639539704e-7
4.217763647597623e-8
7.715218810129477e-8
6.531927140764334e-8
2.259928231960505e-8
5.6461215328939666e-9
9.437531122729458e-9
1.96205862098585e-8
1.5038235729758954e-8
1.2311589062334444e-8
2.944102550346112e-9
1.6788718553359483e-8
3.2686435239777996e-8
5.935730378216814e-8
1.0368080814259758e-7
1.5954977984082291e-7
1.1853309620346426e-7
4.786598189798655e-8
8.330195596628658e-7
2.7011660988086947e-6
2.1831556987817232e-7
1.0651157973119415e-6
1.2623995582075335e-6
1.2984758075160126e-6
1.2900260941800736e-6
1.1922950982943037e-6
9.70531086000289e-7
6.733129318825858e-7
3.9215225175448156e-7
4.7231177093089094e-7
2.767189711413713e-7
1.1444075369584579e-7
3.309211095620321e-8
9.0774843242542e-8
1.0475871657379715e-7
8.634532220802929e-8
8.88694093759058e-8
6.559572360939478e-8
4.435268756378326e-8
1.8392874081908146e-7
1.8917128027385137e-7
1.6750504745574708e-7
1.5380287121565554e-7
1.3864492651889562e-7
1.1026465934707321e-7
5.8456397839607726e-8
2.00998133641005e-8
1.1329515391771665e-7
1.6975522918945501e-6
7.13054722810408e-7
0.000012220306237811343
3.8952912499972065e-6
2.0589058902611736e-6
1.0615736426257348e-6
4.030375966240114e-7
8.127722784943141e-8
7.608369275518059e-7
1.2862417298160277e-6
1.1800995130306191e-6
4.0092161007009265e-7
1.8614076466281592e-7
1.3363106162258179e-7
6.251441004498694e-8
9.776468630957985e-8
9.580091917577458e-8
1.5301471985233503e-8
6.031754797861481e-8
1.4053324458451041e-8
1.2246178095520774e-8
3.5112595114023464e-8
4.931206487087502e-8
5.002137967419144e-9
3.666117074028128e-9
1.3786758844664493e-9
3.304078586285879e-10
7.025114281651658e-11
1.159564946686934e-12
2.0769044823082206e-12
8.189604399831735e-13
8.743998584127171e-12
5.337904778942853e-12
5.834521347593406e-12
7.09236368038699e-12
8.912700159444077e-12
1.1369517266343993e-11
1.4656028004624294e-11
1.9080963746487325e-11
2.51107012658897e-11
3.345381692217224e-11
4.521154886664479e-11
8.628273344300232e-11
1.255837431117502e-10
1.8405409483319178e-10
3.176191971034108e-10
6.389538572674116e-10
1.45974733863485e-9
3.9348479246188725e-9
1.3619010551019054e-8
3.9719975362599085e-8
6.096282849484618e-8
7.576449361061808e-8
6.485872977449051e-8
8.487917682676267e-8
1.0474629598969598e-7
1.8342336655748636e-8
1.0025030940831162e-8
4.139919856732776e-9
5.283741197396962e-12
0.
2.940916892672363e-14
0.
0.
0.
0.
0.
0.
0.
0.
0.
0.
3.001861154662399e-14
0.
0.
0.
0.
0.
0.
2.854334901058865e-14
3.966042004727815e-14
5.6430228454849356e-14
8.14078832048679e-14
1.1840008506877712e-13
1.7315044568786342e-13
2.54359356118904e-13
3.7526534284355764e-13
5.561347236473286e-13
8.282234627047127e-13
1.2401548292990128e-12
1.8683203238297265e-12
2.8341042002726843e-12
4.332899534478755e-12
8.297542171109062e-11
1.6857442097640607e-10
2.9055993833552103e-10
4.3375295009675535e-10
5.395423705836859e-10
5.360384657059143e-10
3.703297650802332e-10
2.0759560433086995e-11
5.102809314400258e-10
1.2073785731938033e-9
2.049817865423805e-9
1.0296112330809854e-10
1.6122744460287746e-9
1.7292369997427764e-9
1.781159487340399e-9
2.018800893679124e-9
2.7268203251199594e-9
4.5729228562950794e-9
8.839917143392444e-9
7.708063418062174e-9
4.748863392919215e-9
3.2604670137533934e-9
2.4907919232018885e-9
2.1533263965119437e-9
2.1426238252734177e-9
2.4566597744166648e-9
3.1972358762118324e-9
4.630973889437101e-9
7.349259241308986e-9
1.2454531405578848e-8
2.602950617170923e-7
3.3087281618975867e-7
3.0714169974396216e-6
5.62022045940602e-7
2.008194626776236e-7
5.643713737159433e-8
1.8326133247384817e-8
1.2209037866592277e-7
6.881129596703012e-7
2.533723471042741e-7
3.381912813488115e-7
1.3607865768014748e-7
2.1930786040203907e-7
1.0807998885382333e-7
2.2034589802144752e-7
1.0960511644937998e-7
1.721393358313069e-8
2.2397684129637014e-9
3.422421713605433e-8
1.4689625318546505e-8
3.6039779340711475e-9
2.9052162588307313e-9
6.962358059967855e-9
5.069789081660936e-9
3.983971825093372e-9
9.87423974324781e-10
4.734492963973757e-9
8.464975154997684e-9
1.3173549239271448e-8
1.7746330390922426e-8
2.0458733961000594e-8
7.893896655469204e-8
1.954863183484235e-7
1.843709207427054e-7
1.1252803892636162e-8
1.6542579209585102e-7
2.584782117443416e-7
3.232199766875613e-7
3.727074659382384e-7
4.0688171418992154e-7
4.204258360172623e-7
4.0920732237738793e-7
2.0163450476773382e-7
8.51167890704111e-8
1.3986503436087864e-8
1.023834499670166e-7
8.326166380371026e-8
8.421259982805769e-8
8.98265292558094e-8
2.0728710876250978e-8
1.1853503304529177e-7
1.3070649548197223e-7
1.1605209940319067e-7
1.0635925962955425e-7
9.721814558881297e-8
8.353168869131165e-8
5.976194672925769e-8
1.2957489337779183e-8
8.863025737134111e-8
1.4836983000445467e-7
1.3266629252290478e-7
1.2387474766952591e-7
1.4860575005720565e-6
7.589665032190681e-7
0.000010199934920600683
1.907982363919012e-6
6.507057269221379e-7
1.7000211671741394e-7
6.605776908457856e-8
4.4919475291047465e-7
9.84579229236772e-7
6.149815421899145e-7
8.111650985721499e-7
4.57829129144089e-7
2.8303766727331316e-7
1.2390708639549847e-7
4.2177636470501046e-8
7.715218809817405e-8
6.531927140776597e-8
2.2599282319609288e-8
5.646121532934881e-9
9.437531121198799e-9
1.962058620987428e-8
1.5038235729993383e-8
1.2311589062509504e-8
2.944102548967674e-9
1.6788718552918053e-8
3.26864352407509e-8
5.9357303782225484e-8
1.0368080814720455e-7
1.5954977982695492e-7
1.1853309622545285e-7
4.7865981890677263e-8
8.330195596454141e-7
2.7011660988104442e-6
2.183155698371804e-7
1.0651157973103586e-6
1.2623995582066983e-6
1.2984758075167155e-6
1.2900260941807396e-6
1.1922950982949583e-6
9.705310860007456e-7
6.733129318818661e-7
3.921522517562364e-7
4.723117709304564e-7
2.767189711414314e-7
1.1444075369574344e-7
3.309211095653172e-8
9.077484324650087e-8
1.0475871657417913e-7
8.634532220804912e-8
8.886940937621225e-8
6.559572361334764e-8
4.435268757303524e-8
1.8392874082071303e-7
1.891712802887492e-7
1.6750504746206937e-7
1.5380287121398244e-7
1.3864492651870736e-7
1.1026465934515181e-7
5.845639783787608e-8
2.0099813360609634e-8
1.1329515391512711e-7
1.6975522918836367e-6
7.130547228105705e-7
0.000012220306237841412
3.895291249998299e-6
2.0589058902615594e-6
1.0615736426251868e-6
4.0303759662333356e-7
8.127722784865262e-8
7.608369275507796e-7
1.286241729814767e-6
1.1800995130394427e-6
4.009216100397777e-7
1.8614076470446898e-7
1.3363106162096313e-7
6.251441004515926e-8
9.776468631093239e-8
9.580091917490131e-8
1.53014719852779e-8
6.031754797647559e-8
1.4053324458235652e-8
1.2246178096085348e-8
3.511259511293114e-8
4.931206486754314e-8
5.0021379675557645e-9
3.6661170742388574e-9
1.3786758856950693e-9
3.304078583864917e-10
7.025114280977756e-11
1.1595649467542323e-12
2.0769044827480137e-12
8.189600051090675e-13
8.743998600108873e-12
5.337904782371349e-12
5.834521374905796e-12
7.092363680422854e-12
8.91270009160601e-12
1.136951726526381e-11
1.465602803967458e-11
1.908096374901384e-11
2.511070118929375e-11
3.3453816922106435e-11
4.521154887503089e-11
8.628273340183287e-11
1.2558374304812546e-10
1.8405409484900492e-10
3.1761919908657525e-10
6.389538583579868e-10
1.4597473370461266e-9
3.934847926783817e-9
1.3619010531197566e-8
3.971997536354541e-8
6.096282849235397e-8
7.576449361047731e-8
6.485872977455362e-8
8.487917682684742e-8
1.047462959918487e-7
1.8342336655904755e-8
1.0025030941140518e-8
4.139919854940809e-9
5.283741195141607e-12
0.
2.9409174934333705e-14
0.
0.
0.
0.
0.
0.
0.
0.
0.
0.
3.001861231828772e-14
0.
0.
0.
0.
0.
0.
2.854332229117606e-14
3.966042011593737e-14
5.643021537723492e-14
8.140788369604699e-14
1.1840008555225323e-13
1.7315044677466773e-13
2.543593587627034e-13
3.75265388237749e-13
5.561347858605724e-13
8.282235509916496e-13
1.2401547341156984e-12
1.868320321468934e-12
2.8341043382102597e-12
4.332899490388135e-12
8.297542184063443e-11
1.6857442091367544e-10
2.905599381662072e-10
4.3375294996027526e-10
5.395423709568283e-10
5.360384652794566e-10
3.7032976475137116e-10
2.0759560420516066e-11
5.102809309809868e-10
1.2073785734700593e-9
2.049817865711891e-9
1.0296112322715825e-10
1.6122744474865057e-9
1.729237002113129e-9
1.7811594847816088e-9
2.018800894636482e-9
2.7268203312308252e-9
4.57292286275478e-9
8.83991714594616e-9
7.708063410491003e-9
4.748863400931611e-9
3.2604670012999705e-9
2.4907919243141776e-9
2.1533263982241877e-9
2.142623827944457e-9
2.4566597769267655e-9
3.197235875063128e-9
4.630973892496364e-9
7.349259240395655e-9
1.2454531406874588e-8
2.6029506171546925e-7
3.3087281618967905e-7
3.071416997426096e-6
5.62022045937092e-7
2.008194626788626e-7
5.643713737161673e-8
1.8326133247390316e-8
1.2209037866619461e-7
6.881129596708362e-7
2.533723471043205e-7
3.381912813474627e-7
1.3607865767447247e-7
2.1930786045610915e-7
1.0807998888915212e-7
2.203458980213619e-7
1.0960511644937215e-7
1.7213933583309126e-8
2.239768411883094e-9
3.42242171355642e-8
1.4689625318625147e-8
3.6039779340503323e-9
2.9052162579041575e-9
6.96235805993019e-9
5.069789081698389e-9
3.983971824838704e-9
9.874239753859622e-10
4.734492962801479e-9
8.464975154624533e-9
1.3173549239437458e-8
1.7746330389769604e-8
2.0458733955799104e-8
7.893896655275524e-8
1.9548631835383493e-7
1.8437092074168148e-7
1.1252803893050995e-8
1.6542579209803792e-7
2.5847821174507257e-7
3.2321997668773027e-7
3.727074659392572e-7
4.0688171418935763e-7
4.204258360166423e-7
4.092073223771407e-7
2.016345047673456e-7
8.511678907068253e-8
1.398650343456359e-8
1.0238344996369223e-7
8.326166380344731e-8
8.421259982762498e-8
8.982652925021582e-8
2.0728710886147906e-8
1.1853503304191784e-7
1.3070649547224247e-7
1.1605209940459998e-7
1.0635925963265074e-7
9.721814559029713e-8
8.353168869214518e-8
5.976194673166516e-8
1.2957489338067477e-8
8.863025737390079e-8
1.4836983000361116e-7
1.3266629252237907e-7
1.238747476689397e-7
1.486057500573337e-6
7.589665032213679e-7
0.00001019993492058064
1.9079823639216056e-6
6.507057269187151e-7
1.7000211671809858e-7
6.605776908558939e-8
4.4919475291034484e-7
9.845792292367961e-7
6.149815421901458e-7
8.111650985624044e-7
4.578291291162731e-7
2.830376672604878e-7
1.239070863962512e-7
4.217763646948577e-8
7.715218810708262e-8
6.531927140736884e-8
2.2599282319372767e-8
5.646121533133369e-9
9.437531121966568e-9
1.962058620986361e-8
1.5038235729801136e-8
1.231158906175341e-8
2.9441025502733077e-9
1.6788718551667048e-8
3.268643524107391e-8
5.935730378344042e-8
1.0368080814846175e-7
1.5954977982824024e-7
1.1853309618815165e-7
4.786598188623282e-8
8.330195596050348e-7
2.701166098812529e-6
2.1831556984669716e-7
1.065115797312879e-6
1.262399558206792e-6
1.2984758075168334e-6
1.2900260941814827e-6
1.192295098294883e-6
9.70531086000274e-7
6.73312931881771e-7
3.9215225175439786e-7
4.723117709313105e-7
2.767189711428987e-7
1.1444075369573708e-7
3.309211095639719e-8
9.077484324394026e-8
1.047587165741895e-7
8.63453222083035e-8
8.886940937620552e-8
6.559572361268671e-8
4.4352687561354975e-8
1.8392874081915682e-7
1.8917128027905162e-7
1.6750504745924054e-7
1.5380287121247014e-7
1.3864492651852073e-7
1.1026465934837533e-7
5.845639783939386e-8
2.0099813364296567e-8
1.1329515391710922e-7
1.6975522918918553e-6
7.130547228099566e-7
0.000012220306237863872
3.8952912499948475e-6
2.0589058902615145e-6
1.06157364262577e-6
4.03037596623595e-7
8.127722784860428e-8
7.608369275507951e-7
1.2862417298166528e-6
1.1800995130346047e-6
4.0092161006452457e-7
1.861407646638649e-7
1.3363106162133183e-7
6.251441004411504e-8
9.77646863093289e-8
9.580091917581673e-8
1.5301471985244157e-8
6.031754797788979e-8
1.405332445859351e-8
1.2246178095670637e-8
3.511259511387236e-8
4.9312064868625404e-8
5.0021379673022726e-9
3.6661170743006887e-9
1.3786758838795433e-9
3.304078580432258e-10
7.025114282261542e-11
1.1595649336149774e-12
2.076904481341464e-12
8.189601146489333e-13
8.74399857630842e-12
5.337904782398211e-12
5.834521393943486e-12
7.092363680595036e-12
8.912700039458991e-12
1.136951734321412e-11
1.4656028140694713e-11
1.908096372488411e-11
2.51107013000977e-11
3.345381693962361e-11
4.5211548874428865e-11
8.628273348005112e-11
1.2558374250702756e-10
1.840540933409435e-10
3.1761919922955316e-10
6.389538568277524e-10
1.4597473380997215e-9
3.934847925068788e-9
1.3619010535404114e-8
3.9719975361787574e-8
6.096282849851771e-8
7.576449360881237e-8
6.485872977387416e-8
8.487917682675158e-8
1.0474629599176129e-7
1.8342336657118662e-8
1.0025030941383246e-8
4.1399198571654656e-9
5.283741197298975e-12
0.
2.940917552391976e-14
0.
0.
0.
0.
0.
0.
0.
0.
0.
0.
3.0018616074380437e-14
0.
0.
0.
0.
0.
0.
2.8543335322811775e-14
3.9660444703411436e-14
5.643024170713083e-14
8.140790638604229e-14
1.184000706548295e-13
1.7315046887521913e-13
2.5435933869833087e-13
3.7526541342014453e-13
5.561347943197053e-13
8.282235269006251e-13
1.2401548498528878e-12
1.8683204014562415e-12
2.8341044163203085e-12
4.332899540322342e-12
8.297542175069879e-11
1.685744211092683e-10
2.905599383791006e-10
4.337529499347496e-10
5.395423708366929e-10
5.360384654552328e-10
3.703297651837579e-10
2.0759560518965558e-11
5.102809310846766e-10
1.2073785733766158e-9
2.049817864892857e-9
1.0296112384840585e-10
1.6122744507066344e-9
1.7292370031994922e-9
1.7811594892384283e-9
2.018800891923642e-9
2.726820324228385e-9
4.572922869363617e-9
8.839917135784429e-9
7.708063413192976e-9
4.748863384069752e-9
3.260467003647896e-9
2.490791920211532e-9
2.1533263950128323e-9
2.1426238254561485e-9
2.4566597745971924e-9
3.197235876783733e-9
4.6309738893189346e-9
7.3492592409408835e-9
1.2454531406757762e-8
2.602950617090785e-7
3.3087281618618985e-7
3.071416997466242e-6
5.620220459454822e-7
2.0081946267730623e-7
5.6437137371605224e-8
1.8326133249059448e-8
1.2209037866621357e-7
6.881129596714559e-7
2.5337234710431093e-7
3.3819128134734145e-7
1.360786576301917e-7
2.1930786049750214e-7
1.0807998889748385e-7
2.2034589802374488e-7
1.0960511644939112e-7
1.7213933579773482e-8
2.2397684124351483e-9
3.4224217136609866e-8
1.4689625318230057e-8
3.603977934885908e-9
2.905216258202058e-9
6.962358059941873e-9
5.069789081544786e-9
3.983971825728873e-9
9.874239740910248e-10
4.734492962697221e-9
8.464975154978846e-9
1.3173549238248313e-8
1.7746330391340225e-8
2.0458733957463487e-8
7.893896655284793e-8
1.95486318349141e-7
1.8437092074063188e-7
1.1252803893762304e-8
1.654257920972972e-7
2.5847821174439335e-7
3.2321997668850964e-7
3.727074659386408e-7
4.068817141895946e-7
4.204258360169051e-7
4.092073223769456e-7
2.01634504767334e-7
8.511678906950114e-8
1.398650343411643e-8
1.0238344996168501e-7
8.326166380359636e-8
8.421259982751763e-8
8.982652924791584e-8
2.0728710879283717e-8
1.1853503304382238e-7
1.3070649549022662e-7
1.1605209940651626e-7
1.0635925963304731e-7
9.721814558899671e-8
8.353168869267714e-8
5.976194672927066e-8
1.2957489338578743e-8
8.863025737156621e-8
1.4836983000325932e-7
1.3266629252271576e-7
1.2387474766914835e-7
1.4860575005762565e-6
7.589665032120402e-7
0.000010199934920589104
1.9079823639282578e-6
6.507057269161548e-7
1.7000211671634591e-7
6.605776908491696e-8
4.4919475291011736e-7
9.845792292366491e-7
6.149815421902626e-7
8.11165098591865e-7
4.5782912910995915e-7
2.830376672819175e-7
1.239070863950402e-7
4.2177636464159595e-8
7.715218810460588e-8
6.531927140704575e-8
2.2599282319516918e-8
5.646121533683445e-9
9.437531122517439e-9
1.9620586209887758e-8
1.503823572996418e-8
1.2311589061502299e-8
2.944102549004067e-9
1.6788718553903258e-8
3.268643524192502e-8
5.9357303783826026e-8
1.0368080814494771e-7
1.5954977982565094e-7
1.1853309622825926e-7
4.7865981886824276e-8
8.330195596232036e-7
2.701166098808699e-6
2.1831556986120077e-7
1.065115797311944e-6
1.2623995582071166e-6
1.2984758075174848e-6
1.2900260941811057e-6
1.1922950982951808e-6
9.705310860002274e-7
6.733129318818375e-7
3.921522517546011e-7
4.723117709303853e-7
2.76718971144064e-7
1.1444075369450155e-7
3.3092110955722155e-8
9.077484324557812e-8
1.0475871657377372e-7
8.634532220818793e-8
8.886940937540372e-8
6.559572361343597e-8
4.4352687565240084e-8
1.8392874081889543e-7
1.891712802778562e-7
1.6750504746082743e-7
1.5380287121127424e-7
1.3864492651858002e-7
1.102646593456298e-7
5.8456397845764934e-8
2.0099813366322335e-8
1.1329515391668593e-7
1.6975522918895173e-6
7.130547228069124e-7
0.000012220306237872258
3.895291249997282e-6
2.0589058902609927e-6
1.061573642625052e-6
4.030375966239276e-7
8.127722784918262e-8
7.608369275515583e-7
1.286241729816678e-6
1.180099513043395e-6
4.009216100943387e-7
1.8614076468009585e-7
1.336310616217884e-7
6.251441004503278e-8
9.776468631079287e-8
9.580091917656813e-8
1.5301471984707542e-8
6.03175479773264e-8
1.4053324458104183e-8
1.2246178095442461e-8
3.5112595113312916e-8
4.9312064867810684e-8
5.0021379675563866e-9
3.6661170741484958e-9
1.3786758826998744e-9
3.304078585527899e-10
7.025114281652234e-11
1.159564948634018e-12
2.0769044831882337e-12
8.189601163263526e-13
8.7439985997144e-12
5.337904778929628e-12
5.834521347854389e-12
7.092363718475744e-12
8.912700159534177e-12
1.1369517214724514e-11
1.4656028039800204e-11
1.9080963692194185e-11
2.5110701299601236e-11
3.345381709700389e-11
4.521154887562935e-11
8.62827333942493e-11
1.2558374299194876e-10
1.840540947596918e-10
3.176191985459419e-10
6.389538600205791e-10
1.459747336992676e-9
3.9348479264920734e-9
1.3619010513526992e-8
3.971997536024811e-8
6.096282849288659e-8
7.576449361041468e-8
6.485872977456023e-8
8.487917682756001e-8
1.047462959914757e-7
1.8342336656270802e-8
1.0025030940919484e-8
4.139919856724399e-9
5.2837411889547184e-12
0.
2.9409177289205755e-14
0.
0.
0.
0.
0.
0.
0.
0.
0.
0.
3.001861504355749e-14
0.
0.
0.
0.
0.
0.
2.8543353354283036e-14
3.9660398407602476e-14
5.643021648700536e-14
8.140788358249957e-14
1.184000862914855e-13
1.7315043509535607e-13
2.5435935991854735e-13
3.7526534591570744e-13
5.561347285338225e-13
8.282235501916538e-13
1.240154770190332e-12
1.8683204870345467e-12
2.8341044282458744e-12
4.332899474612965e-12
8.297542189467208e-11
1.6857442094925061e-10
2.905599382817892e-10
4.337529501863258e-10
5.395423708139307e-10
5.360384653738529e-10
3.7032976492585183e-10
2.075956075004871e-11
5.10280931000829e-10
1.2073785730636986e-9
2.0498178655157568e-9
1.0296112344434109e-10
1.6122744496922981e-9
1.7292369990130277e-9
1.7811594844179303e-9
2.0188008913033986e-9
2.7268203253084896e-9
4.572922873630913e-9
8.839917153415407e-9
7.708063409706598e-9
4.748863401165214e-9
3.2604670048228256e-9
2.490791922475418e-9
2.153326396107163e-9
2.142623828954106e-9
2.4566597748049103e-9
3.197235877059443e-9
4.63097388908822e-9
7.349259242070987e-9
1.2454531406837338e-8
2.602950617200342e-7
3.3087281618826106e-7
3.071416997434644e-6
5.620220459396916e-7
2.0081946267763197e-7
5.643713737065869e-8
1.8326133247799126e-8
1.220903786660988e-7
6.881129596715693e-7
2.5337234710423443e-7
3.3819128134769106e-7
1.3607865766810934e-7
2.1930786045937034e-7
1.0807998892619257e-7
2.2034589802294602e-7
1.0960511644938901e-7
1.721393358499479e-8
2.239768416665663e-9
3.422421713693787e-8
1.4689625318611611e-8
3.603977933893957e-9
2.9052162582212183e-9
6.962358059931566e-9
5.0697890816217945e-9
3.983971825782971e-9
9.874239746882939e-10
4.734492964222502e-9
8.464975155058245e-9
1.3173549239822908e-8
1.7746330389733863e-8
2.0458733959478966e-8
7.893896655708166e-8
1.9548631834755188e-7
1.8437092074005227e-7
1.1252803892219424e-8
1.654257920975093e-7
2.584782117437807e-7
3.232199766875771e-7
3.727074659383183e-7
4.0688171418997146e-7
4.2042583601705966e-7
4.092073223776252e-7
2.0163450476738233e-7
8.511678907097274e-8
1.3986503437026805e-8
1.0238344996582549e-7
8.326166380374807e-8
8.421259982755258e-8
8.982652924731316e-8
2.0728710869643976e-8
1.1853503304092249e-7
1.3070649547114657e-7
1.1605209940663304e-7
1.0635925963037333e-7
9.721814558905959e-8
8.353168869251814e-8
5.976194672884457e-8
1.2957489338672962e-8
8.863025737010284e-8
1.483698300047761e-7
1.326662925223843e-7
1.2387474766905544e-7
1.4860575005731908e-6
7.589665032184214e-7
0.000010199934920585248
1.9079823639220744e-6
6.507057269159165e-7
1.7000211671826807e-7
6.605776908485555e-8
4.491947529105765e-7
9.845792292367235e-7
6.149815421899461e-7
8.111650985711236e-7
4.578291291732041e-7
2.8303766727163386e-7
1.2390708639539704e-7
4.217763647597623e-8
7.715218810129477e-8
6.531927140764334e-8
2.259928231960505e-8
5.6461215328939666e-9
9.437531122729458e-9
1.96205862098585e-8
1.5038235729758954e-8
1.2311589062334444e-8
2.944102550346112e-9
1.6788718553359483e-8
3.2686435239777996e-8
5.935730378216814e-8
1.0368080814259758e-7
1.5954977984082291e-7
1.1853309620346426e-7
4.786598189798655e-8
8.330195596628658e-7
2.7011660988086947e-6
2.1831556987817232e-7
1.0651157973119415e-6
1.2623995582075335e-6
1.2984758075160126e-6
1.2900260941800736e-6
1.1922950982943037e-6
9.70531086000289e-7
6.733129318825858e-7
3.9215225175448156e-7
4.7231177093089094e-7
2.767189711413713e-7
1.1444075369584579e-7
3.309211095620321e-8
9.0774843242542e-8
1.0475871657379715e-7
8.634532220802929e-8
8.88694093759058e-8
6.559572360939478e-8
4.435268756378326e-8
1.8392874081908146e-7
1.8917128027385137e-7
1.6750504745574708e-7
1.5380287121565554e-7
1.3864492651889562e-7
1.1026465934707321e-7
5.8456397839607726e-8
2.00998133641005e-8
1.1329515391771665e-7
1.6975522918945501e-6
7.13054722810408e-7
0.000012220306237811343
3.8952912499972065e-6
2.0589058902611736e-6
1.0615736426257348e-6
4.030375966240114e-7
8.127722784943141e-8
7.608369275518059e-7
1.2862417298160277e-6
1.1800995130306191e-6
4.0092161007009265e-7
1.8614076466281592e-7
1.3363106162258179e-7
6.251441004498694e-8
9.776468630957985e-8
9.580091917577458e-8
1.5301471985233503e-8
6.031754797861481e-8
1.4053324458451041e-8
1.2246178095520774e-8
3.5112595114023464e-8
4.931206487087502e-8
5.002137967419144e-9
3.666117074028128e-9
1.3786758844664493e-9
3.304078586285879e-10
7.025114281651658e-11
1.159564946686934e-12
2.0769044823082206e-12
8.189604399831735e-13
8.743998584127171e-12
5.337904778942853e-12
5.834521347593406e-12
7.09236368038699e-12
8.912700159444077e-12
1.1369517266343993e-11
1.4656028004624294e-11
1.9080963746487325e-11
2.51107012658897e-11
3.345381692217224e-11
4.521154886664479e-11
8.628273344300232e-11
1.255837431117502e-10
1.8405409483319178e-10
3.176191971034108e-10
6.389538572674116e-10
1.45974733863485e-9
3.9348479246188725e-9
1.3619010551019054e-8
3.9719975362599085e-8
6.096282849484618e-8
7.576449361061808e-8
6.485872977449051e-8
8.487917682676267e-8
1.0474629598969598e-7
1.8342336655748636e-8
1.0025030940831162e-8
4.139919856732776e-9
5.283741197396962e-12
0.
2.940916892672363e-14
0.
0.
0.
0.
0.
0.
0.
0.
0.
0.
3.001861154662399e-14
0.
0.
0.
0.
0.
0.
2.854334901058865e-14
3.966042004727815e-14
5.6430228454849356e-14
8.14078832048679e-14
1.1840008506877712e-13
1.7315044568786342e-13
2.54359356118904e-13
3.7526534284355764e-13
5.561347236473286e-13
8.282234627047127e-13
1.2401548292990128e-12
1.8683203238297265e-12
2.8341042002726843e-12
4.332899534478755e-12
8.297542171109062e-11
1.6857442097640607e-10
2.9055993833552103e-10
4.3375295009675535e-10
5.395423705836859e-10
5.360384657059143e-10
3.703297650802332e-10
2.0759560433086995e-11
5.102809314400258e-10
1.2073785731938033e-9
2.049817865423805e-9
1.0296112330809854e-10
1.6122744460287746e-9
1.7292369997427764e-9
1.781159487340399e-9
2.018800893679124e-9
2.7268203251199594e-9
4.5729228562950794e-9
8.839917143392444e-9
7.708063418062174e-9
4.748863392919215e-9
3.2604670137533934e-9
2.4907919232018885e-9
2.1533263965119437e-9
2.1426238252734177e-9
2.4566597744166648e-9
3.1972358762118324e-9
4.630973889437101e-9
7.349259241308986e-9
1.2454531405578848e-8
2.602950617170923e-7
3.3087281618975867e-7
3.0714169974396216e-6
5.62022045940602e-7
2.008194626776236e-7
5.643713737159433e-8
1.8326133247384817e-8
1.2209037866592277e-7
6.881129596703012e-7
2.533723471042741e-7
3.381912813488115e-7
1.3607865768014748e-7
2.1930786040203907e-7
1.0807998885382333e-7
2.2034589802144752e-7
1.0960511644937998e-7
1.721393358313069e-8
2.2397684129637014e-9
3.422421713605433e-8
1.4689625318546505e-8
3.6039779340711475e-9
2.9052162588307313e-9
6.962358059967855e-9
5.069789081660936e-9
3.983971825093372e-9
9.87423974324781e-10
4.734492963973757e-9
8.464975154997684e-9
1.3173549239271448e-8
1.7746330390922426e-8
2.0458733961000594e-8
7.893896655469204e-8
1.954863183484235e-7
1.843709207427054e-7
1.1252803892636162e-8
1.6542579209585102e-7
2.584782117443416e-7
3.232199766875613e-7
3.727074659382384e-7
4.0688171418992154e-7
4.204258360172623e-7
4.0920732237738793e-7
2.0163450476773382e-7
8.51167890704111e-8
1.3986503436087864e-8
1.023834499670166e-7
8.326166380371026e-8
8.421259982805769e-8
8.98265292558094e-8
2.0728710876250978e-8
1.1853503304529177e-7
1.3070649548197223e-7
1.1605209940319067e-7
1.0635925962955425e-7
9.721814558881297e-8
8.353168869131165e-8
5.976194672925769e-8
1.2957489337779183e-8
8.863025737134111e-8
1.4836983000445467e-7
1.3266629252290478e-7
1.2387474766952591e-7
1.4860575005720565e-6
7.589665032190681e-7
0.000010199934920600683
1.907982363919012e-6
6.507057269221379e-7
1.7000211671741394e-7
6.605776908457856e-8
4.4919475291047465e-7
9.84579229236772e-7
6.149815421899145e-7
8.111650985721499e-7
4.57829129144089e-7
2.8303766727331316e-7
1.2390708639549847e-7
4.2177636470501046e-8
7.715218809817405e-8
6.531927140776597e-8
2.2599282319609288e-8
5.646121532934881e-9
9.437531121198799e-9
1.962058620987428e-8
1.5038235729993383e-8
1.2311589062509504e-8
2.944102548967674e-9
1.6788718552918053e-8
3.26864352407509e-8
5.9357303782225484e-8
1.0368080814720455e-7
1.5954977982695492e-7
1.1853309622545285e-7
4.7865981890677263e-8
8.330195596454141e-7
2.7011660988104442e-6
2.183155698371804e-7
1.0651157973103586e-6
1.2623995582066983e-6
1.2984758075167155e-6
1.2900260941807396e-6
1.1922950982949583e-6
9.705310860007456e-7
6.733129318818661e-7
3.921522517562364e-7
4.723117709304564e-7
2.767189711414314e-7
1.1444075369574344e-7
3.309211095653172e-8
9.077484324650087e-8
1.0475871657417913e-7
8.634532220804912e-8
8.886940937621225e-8
6.559572361334764e-8
4.435268757303524e-8
1.8392874082071303e-7
1.891712802887492e-7
1.6750504746206937e-7
1.5380287121398244e-7
1.3864492651870736e-7
1.1026465934515181e-7
5.845639783787608e-8
2.0099813360609634e-8
1.1329515391512711e-7
1.6975522918836367e-6
7.130547228105705e-7
0.000012220306237841412
3.895291249998299e-6
2.0589058902615594e-6
1.0615736426251868e-6
4.0303759662333356e-7
8.127722784865262e-8
7.608369275507796e-7
1.286241729814767e-6
1.1800995130394427e-6
4.009216100397777e-7
1.8614076470446898e-7
1.3363106162096313e-7
6.251441004515926e-8
9.776468631093239e-8
9.580091917490131e-8
1.53014719852779e-8
6.031754797647559e-8
1.4053324458235652e-8
1.2246178096085348e-8
3.511259511293114e-8
4.931206486754314e-8
5.0021379675557645e-9
3.6661170742388574e-9
1.3786758856950693e-9
3.304078583864917e-10
7.025114280977756e-11
1.1595649467542323e-12
2.0769044827480137e-12
8.189600051090675e-13
8.743998600108873e-12
5.337904782371349e-12
5.834521374905796e-12
7.092363680422854e-12
8.91270009160601e-12
1.136951726526381e-11
1.465602803967458e-11
1.908096374901384e-11
2.511070118929375e-11
3.3453816922106435e-11
4.521154887503089e-11
8.628273340183287e-11
1.2558374304812546e-10
1.8405409484900492e-10
3.1761919908657525e-10
6.389538583579868e-10
1.4597473370461266e-9
3.934847926783817e-9
1.3619010531197566e-8
3.971997536354541e-8
6.096282849235397e-8
7.576449361047731e-8
6.485872977455362e-8
8.487917682684742e-8
1.047462959918487e-7
1.8342336655904755e-8
1.0025030941140518e-8
4.139919854940809e-9
5.283741195141607e-12
0.
2.9409174934333705e-14
0.
0.
0.
0.
0.
0.
0.
0.
0.
0.
3.001861231828772e-14
0.
0.
0.
0.
0.
0.
2.854332229117606e-14
3.966042011593737e-14
5.643021537723492e-14
8.140788369604699e-14
1.1840008555225323e-13
1.7315044677466773e-13
2.543593587627034e-13
3.75265388237749e-13
5.561347858605724e-13
8.282235509916496e-13
1.2401547341156984e-12
1.868320321468934e-12
2.8341043382102597e-12
4.332899490388135e-12
8.297542184063443e-11
1.6857442091367544e-10
2.905599381662072e-10
4.3375294996027526e-10
5.395423709568283e-10
5.360384652794566e-10
3.7032976475137116e-10
2.0759560420516066e-11
5.102809309809868e-10
1.2073785734700593e-9
2.049817865711891e-9
1.0296112322715825e-10
1.6122744474865057e-9
1.729237002113129e-9
1.7811594847816088e-9
2.018800894636482e-9
2.7268203312308252e-9
4.57292286275478e-9
8.83991714594616e-9
7.708063410491003e-9
4.748863400931611e-9
3.2604670012999705e-9
2.4907919243141776e-9
2.1533263982241877e-9
2.142623827944457e-9
2.4566597769267655e-9
3.197235875063128e-9
4.630973892496364e-9
7.349259240395655e-9
1.2454531406874588e-8
2.6029506171546925e-7
3.3087281618967905e-7
3.071416997426096e-6
5.62022045937092e-7
2.008194626788626e-7
5.643713737161673e-8
1.8326133247390316e-8
1.2209037866619461e-7
6.881129596708362e-7
2.533723471043205e-7
3.381912813474627e-7
1.3607865767447247e-7
2.1930786045610915e-7
1.0807998888915212e-7
2.203458980213619e-7
1.0960511644937215e-7
1.7213933583309126e-8
2.239768411883094e-9
3.42242171355642e-8
1.4689625318625147e-8
3.6039779340503323e-9
2.9052162579041575e-9
6.96235805993019e-9
5.069789081698389e-9
3.983971824838704e-9
9.874239753859622e-10
4.734492962801479e-9
8.464975154624533e-9
1.3173549239437458e-8
1.7746330389769604e-8
2.0458733955799104e-8
7.893896655275524e-8
1.9548631835383493e-7
1.8437092074168148e-7
1.1252803893050995e-8
1.6542579209803792e-7
2.5847821174507257e-7
3.2321997668773027e-7
3.727074659392572e-7
4.0688171418935763e-7
4.204258360166423e-7
4.092073223771407e-7
2.016345047673456e-7
8.511678907068253e-8
1.398650343456359e-8
1.0238344996369223e-7
8.326166380344731e-8
8.421259982762498e-8
8.982652925021582e-8
2.0728710886147906e-8
1.1853503304191784e-7
1.3070649547224247e-7
1.1605209940459998e-7
1.0635925963265074e-7
9.721814559029713e-8
8.353168869214518e-8
5.976194673166516e-8
1.2957489338067477e-8
8.863025737390079e-8
1.4836983000361116e-7
1.3266629252237907e-7
1.238747476689397e-7
1.486057500573337e-6
7.589665032213679e-7
0.00001019993492058064
1.9079823639216056e-6
6.507057269187151e-7
1.7000211671809858e-7
6.605776908558939e-8
4.4919475291034484e-7
9.845792292367961e-7
6.149815421901458e-7
8.111650985624044e-7
4.578291291162731e-7
2.830376672604878e-7
1.239070863962512e-7
4.217763646948577e-8
7.715218810708262e-8
6.531927140736884e-8
2.2599282319372767e-8
5.646121533133369e-9
9.437531121966568e-9
1.962058620986361e-8
1.5038235729801136e-8
1.231158906175341e-8
2.9441025502733077e-9
1.6788718551667048e-8
3.268643524107391e-8
5.935730378344042e-8
1.0368080814846175e-7
1.5954977982824024e-7
1.1853309618815165e-7
4.786598188623282e-8
8.330195596050348e-7
2.701166098812529e-6
2.1831556984669716e-7
1.065115797312879e-6
1.262399558206792e-6
1.2984758075168334e-6
1.2900260941814827e-6
1.192295098294883e-6
9.70531086000274e-7
6.73312931881771e-7
3.9215225175439786e-7
4.723117709313105e-7
2.767189711428987e-7
1.1444075369573708e-7
3.309211095639719e-8
9.077484324394026e-8
1.047587165741895e-7
8.63453222083035e-8
8.886940937620552e-8
6.559572361268671e-8
4.4352687561354975e-8
1.8392874081915682e-7
1.8917128027905162e-7
1.6750504745924054e-7
1.5380287121247014e-7
1.3864492651852073e-7
1.1026465934837533e-7
5.845639783939386e-8
2.0099813364296567e-8
1.1329515391710922e-7
1.6975522918918553e-6
7.130547228099566e-7
0.000012220306237863872
3.8952912499948475e-6
2.0589058902615145e-6
1.06157364262577e-6
4.03037596623595e-7
8.127722784860428e-8
7.608369275507951e-7
1.2862417298166528e-6
1.1800995130346047e-6
4.0092161006452457e-7
1.861407646638649e-7
1.3363106162133183e-7
6.251441004411504e-8
9.77646863093289e-8
9.580091917581673e-8
1.5301471985244157e-8
6.031754797788979e-8
1.405332445859351e-8
1.2246178095670637e-8
3.511259511387236e-8
4.9312064868625404e-8
5.0021379673022726e-9
3.6661170743006887e-9
1.3786758838795433e-9
3.304078580432258e-10
7.025114282261542e-11
1.1595649336149774e-12
2.076904481341464e-12
8.189601146489333e-13
8.74399857630842e-12
5.337904782398211e-12
5.834521393943486e-12
7.092363680595036e-12
8.912700039458991e-12
1.136951734321412e-11
1.4656028140694713e-11
1.908096372488411e-11
2.51107013000977e-11
3.345381693962361e-11
4.5211548874428865e-11
8.628273348005112e-11
1.2558374250702756e-10
1.840540933409435e-10
3.1761919922955316e-10
6.389538568277524e-10
1.4597473380997215e-9
3.934847925068788e-9
1.3619010535404114e-8
3.9719975361787574e-8
6.096282849851771e-8
7.576449360881237e-8
6.485872977387416e-8
8.487917682675158e-8
1.0474629599176129e-7
1.8342336657118662e-8
1.0025030941383246e-8
4.1399198571654656e-9
5.283741197298975e-12
0.
2.940917552391976e-14
0.
0.
0.
0.
0.
0.
0.
0.
0.
0.
3.0018616074380437e-14
0.
0.
0.
0.
0.
0.
2.8543335322811775e-14
3.9660444703411436e-14
5.643024170713083e-14
8.140790638604229e-14
1.184000706548295e-13
1.7315046887521913e-13
2.5435933869833087e-13
3.7526541342014453e-13
5.561347943197053e-13
8.282235269006251e-13
1.2401548498528878e-12
1.8683204014562415e-12
2.8341044163203085e-12
4.332899540322342e-12
8.297542175069879e-11
1.685744211092683e-10
2.905599383791006e-10
4.337529499347496e-10
5.395423708366929e-10
5.360384654552328e-10
3.703297651837579e-10
2.0759560518965558e-11
5.102809310846766e-10
1.2073785733766158e-9
2.049817864892857e-9
1.0296112384840585e-10
1.6122744507066344e-9
1.7292370031994922e-9
1.7811594892384283e-9
2.018800891923642e-9
2.726820324228385e-9
4.572922869363617e-9
8.839917135784429e-9
7.708063413192976e-9
4.748863384069752e-9
3.260467003647896e-9
2.490791920211532e-9
2.1533263950128323e-9
2.1426238254561485e-9
2.4566597745971924e-9
3.197235876783733e-9
4.6309738893189346e-9
7.3492592409408835e-9
1.2454531406757762e-8
2.602950617090785e-7
3.3087281618618985e-7
3.071416997466242e-6
5.620220459454822e-7
2.0081946267730623e-7
5.6437137371605224e-8
1.8326133249059448e-8
1.2209037866621357e-7
6.881129596714559e-7
2.5337234710431093e-7
3.3819128134734145e-7
1.360786576301917e-7
2.1930786049750214e-7
1.0807998889748385e-7
2.2034589802374488e-7
1.0960511644939112e-7
1.7213933579773482e-8
2.2397684124351483e-9
3.4224217136609866e-8
1.4689625318230057e-8
3.603977934885908e-9
2.905216258202058e-9
6.962358059941873e-9
5.069789081544786e-9
3.983971825728873e-9
9.874239740910248e-10
4.734492962697221e-9
8.464975154978846e-9
1.3173549238248313e-8
1.7746330391340225e-8
2.0458733957463487e-8
7.893896655284793e-8
1.95486318349141e-7
1.8437092074063188e-7
1.1252803893762304e-8
1.654257920972972e-7
2.5847821174439335e-7
3.2321997668850964e-7
3.727074659386408e-7
4.068817141895946e-7
4.204258360169051e-7
4.092073223769456e-7
2.01634504767334e-7
8.511678906950114e-8
1.398650343411643e-8
1.0238344996168501e-7
8.326166380359636e-8
8.421259982751763e-8
8.982652924791584e-8
2.0728710879283717e-8
1.1853503304382238e-7
1.3070649549022662e-7
1.1605209940651626e-7
1.0635925963304731e-7
9.721814558899671e-8
8.353168869267714e-8
5.976194672927066e-8
1.2957489338578743e-8
8.863025737156621e-8
1.4836983000325932e-7
1.3266629252271576e-7
1.2387474766914835e-7
1.4860575005762565e-6
7.589665032120402e-7
0.000010199934920589104
1.9079823639282578e-6
6.507057269161548e-7
1.7000211671634591e-7
6.605776908491696e-8
4.4919475291011736e-7
9.845792292366491e-7
6.149815421902626e-7
8.11165098591865e-7
4.5782912910995915e-7
2.830376672819175e-7
1.239070863950402e-7
4.2177636464159595e-8
7.715218810460588e-8
6.531927140704575e-8
2.2599282319516918e-8
5.646121533683445e-9
9.437531122517439e-9
1.9620586209887758e-8
1.503823572996418e-8
1.2311589061502299e-8
2.944102549004067e-9
1.6788718553903258e-8
3.268643524192502e-8
5.9357303783826026e-8
1.0368080814494771e-7
1.5954977982565094e-7
1.1853309622825926e-7
4.7865981886824276e-8
8.330195596232036e-7
2.701166098808699e-6
2.1831556986120077e-7
1.065115797311944e-6
1.2623995582071166e-6
1.2984758075174848e-6
1.2900260941811057e-6
1.1922950982951808e-6
9.705310860002274e-7
6.733129318818375e-7
3.921522517546011e-7
4.723117709303853e-7
2.76718971144064e-7
1.1444075369450155e-7
3.3092110955722155e-8
9.077484324557812e-8
1.0475871657377372e-7
8.634532220818793e-8
8.886940937540372e-8
6.559572361343597e-8
4.4352687565240084e-8
1.8392874081889543e-7
1.891712802778562e-7
1.6750504746082743e-7
1.5380287121127424e-7
1.3864492651858002e-7
1.102646593456298e-7
5.8456397845764934e-8
2.0099813366322335e-8
1.1329515391668593e-7
1.6975522918895173e-6
7.130547228069124e-7
0.000012220306237872258
3.895291249997282e-6
2.0589058902609927e-6
1.061573642625052e-6
4.030375966239276e-7
8.127722784918262e-8
7.608369275515583e-7
1.286241729816678e-6
1.180099513043395e-6
4.009216100943387e-7
1.8614076468009585e-7
1.336310616217884e-7
6.251441004503278e-8
9.776468631079287e-8
9.580091917656813e-8
1.5301471984707542e-8
6.03175479773264e-8
1.4053324458104183e-8
1.2246178095442461e-8
3.5112595113312916e-8
4.9312064867810684e-8
5.0021379675563866e-9
3.6661170741484958e-9
1.3786758826998744e-9
3.304078585527899e-10
7.025114281652234e-11
1.159564948634018e-12
2.0769044831882337e-12
8.189601163263526e-13
8.7439985997144e-12
5.337904778929628e-12
5.834521347854389e-12
7.092363718475744e-12
8.912700159534177e-12
1.1369517214724514e-11
1.4656028039800204e-11
1.9080963692194185e-11
2.5110701299601236e-11
3.345381709700389e-11
4.521154887562935e-11
8.62827333942493e-11
1.2558374299194876e-10
1.840540947596918e-10
3.176191985459419e-10
6.389538600205791e-10
1.459747336992676e-9
3.9348479264920734e-9
1.3619010513526992e-8
3.971997536024811e-8
6.096282849288659e-8
7.576449361041468e-8
6.485872977456023e-8
8.487917682756001e-8
1.047462959914757e-7
1.8342336656270802e-8
1.0025030940919484e-8
4.139919856724399e-9
5.2837411889547184e-12
0.
2.9409177289205755e-14
0.
0.
0.
0.
0.
0.
0.
0.
0.
0.
3.001861504355749e-14
0.
0.
0.
0.
0.
0.
2.8543353354283036e-14
3.9660398407602476e-14
5.643021648700536e-14
8.140788358249957e-14
1.184000862914855e-13
1.7315043509535607e-13
2.5435935991854735e-13
3.7526534591570744e-13
5.561347285338225e-13
8.282235501916538e-13
1.240154770190332e-12
1.8683204870345467e-12
2.8341044282458744e-12
4.332899474612965e-12
8.297542189467208e-11
1.6857442094925061e-10
2.905599382817892e-10
4.337529501863258e-10
5.395423708139307e-10
5.360384653738529e-10
3.7032976492585183e-10
2.075956075004871e-11
5.10280931000829e-10
1.2073785730636986e-9
2.0498178655157568e-9
1.0296112344434109e-10
1.6122744496922981e-9
1.7292369990130277e-9
1.7811594844179303e-9
2.0188008913033986e-9
2.7268203253084896e-9
4.572922873630913e-9
8.839917153415407e-9
7.708063409706598e-9
4.748863401165214e-9
3.2604670048228256e-9
2.490791922475418e-9
2.153326396107163e-9
2.142623828954106e-9
2.4566597748049103e-9
3.197235877059443e-9
4.63097388908822e-9
7.349259242070987e-9
1.2454531406837338e-8
2.602950617200342e-7
3.3087281618826106e-7
3.071416997434644e-6
5.620220459396916e-7
2.0081946267763197e-7
5.643713737065869e-8
1.8326133247799126e-8
1.220903786660988e-7
6.881129596715693e-7
2.5337234710423443e-7
3.3819128134769106e-7
1.3607865766810934e-7
2.1930786045937034e-7
1.0807998892619257e-7
2.2034589802294602e-7
1.0960511644938901e-7
1.721393358499479e-8
2.239768416665663e-9
3.422421713693787e-8
1.4689625318611611e-8
3.603977933893957e-9
2.9052162582212183e-9
6.962358059931566e-9
5.0697890816217945e-9
3.983971825782971e-9
9.874239746882939e-10
4.734492964222502e-9
8.464975155058245e-9
1.3173549239822908e-8
1.7746330389733863e-8
2.0458733959478966e-8
7.893896655708166e-8
1.9548631834755188e-7
1.8437092074005227e-7
1.1252803892219424e-8
1.654257920975093e-7
2.584782117437807e-7
3.232199766875771e-7
3.727074659383183e-7
4.0688171418997146e-7
4.2042583601705966e-7
4.092073223776252e-7
2.0163450476738233e-7
8.511678907097274e-8
1.3986503437026805e-8
1.0238344996582549e-7
8.326166380374807e-8
8.421259982755258e-8
8.982652924731316e-8
2.0728710869643976e-8
1.1853503304092249e-7
1.3070649547114657e-7
1.1605209940663304e-7
1.0635925963037333e-7
9.721814558905959e-8
8.353168869251814e-8
5.976194672884457e-8
1.2957489338672962e-8
8.863025737010284e-8
1.483698300047761e-7
1.326662925223843e-7
1.2387474766905544e-7
1.4860575005731908e-6
7.589665032184214e-7
0.000010199934920585248
1.9079823639220744e-6
6.507057269159165e-7
1.7000211671826807e-7
6.605776908485555e-8
4.491947529105765e-7
9.845792292367235e-7
6.149815421899461e-7
8.111650985711236e-7
4.578291291732041e-7
2.8303766727163386e-7
1.2390708639539704e-7
4.217763647597623e-8
7.715218810129477e-8
6.531927140764334e-8
2.259928231960505e-8
5.6461215328939666e-9
9.437531122729458e-9
1.96205862098585e-8
1.5038235729758954e-8
1.2311589062334444e-8
2.944102550346112e-9
1.6788718553359483e-8
3.2686435239777996e-8
5.935730378216814e-8
1.0368080814259758e-7
1.5954977984082291e-7
1.1853309620346426e-7
4.786598189798655e-8
8.330195596628658e-7
2.7011660988086947e-6
2.1831556987817232e-7
1.0651157973119415e-6
1.2623995582075335e-6
1.2984758075160126e-6
1.2900260941800736e-6
1.1922950982943037e-6
9.70531086000289e-7
6.733129318825858e-7
3.9215225175448156e-7
4.7231177093089094e-7
2.767189711413713e-7
1.1444075369584579e-7
3.309211095620321e-8
9.0774843242542e-8
1.0475871657379715e-7
8.634532220802929e-8
8.88694093759058e-8
6.559572360939478e-8
4.435268756378326e-8
1.8392874081908146e-7
1.8917128027385137e-7
1.6750504745574708e-7
1.5380287121565554e-7
1.3864492651889562e-7
1.1026465934707321e-7
5.8456397839607726e-8
2.00998133641005e-8
1.1329515391771665e-7
1.6975522918945501e-6
7.13054722810408e-7
0.000012220306237811343
3.8952912499972065e-6
2.0589058902611736e-6
1.0615736426257348e-6
4.030375966240114e-7
8.127722784943141e-8
7.608369275518059e-7
1.2862417298160277e-6
1.1800995130306191e-6
4.0092161007009265e-7
1.8614076466281592e-7
1.3363106162258179e-7
6.251441004498694e-8
9.776468630957985e-8
9.580091917577458e-8
1.5301471985233503e-8
6.031754797861481e-8
1.4053324458451041e-8
1.2246178095520774e-8
3.5112595114023464e-8
4.931206487087502e-8
5.002137967419144e-9
3.666117074028128e-9
1.3786758844664493e-9
3.304078586285879e-10
7.025114281651658e-11
1.159564946686934e-12
2.0769044823082206e-12
8.189604399831735e-13
8.743998584127171e-12
5.337904778942853e-12
5.834521347593406e-12
7.09236368038699e-12
8.912700159444077e-12
1.1369517266343993e-11
1.4656028004624294e-11
1.9080963746487325e-11
2.51107012658897e-11
3.345381692217224e-11
4.521154886664479e-11
8.628273344300232e-11
1.255837431117502e-10
1.8405409483319178e-10
3.176191971034108e-10
6.389538572674116e-10
1.45974733863485e-9
3.9348479246188725e-9
1.3619010551019054e-8
3.9719975362599085e-8
6.096282849484618e-8
7.576449361061808e-8
6.485872977449051e-8
8.487917682676267e-8
1.0474629598969598e-7
1.8342336655748636e-8
1.0025030940831162e-8
4.139919856732776e-9
5.283741197396962e-12
0.
2.940916892672363e-14
0.
0.
0.
0.
0.
0.
0.
0.
0.
0.
3.001861154662399e-14
0.
0.
0.
0.
0.
0.
2.854334901058865e-14
3.966042004727815e-14
5.6430228454849356e-14
8.14078832048679e-14
1.1840008506877712e-13
1.7315044568786342e-13
2.54359356118904e-13
3.7526534284355764e-13
5.561347236473286e-13
8.282234627047127e-13
1.2401548292990128e-12
1.8683203238297265e-12
2.8341042002726843e-12
4.332899534478755e-12
8.297542171109062e-11
1.6857442097640607e-10
2.9055993833552103e-10
4.3375295009675535e-10
5.395423705836859e-10
5.360384657059143e-10
3.703297650802332e-10
2.0759560433086995e-11
5.102809314400258e-10
1.2073785731938033e-9
2.049817865423805e-9
1.0296112330809854e-10
1.6122744460287746e-9
1.7292369997427764e-9
1.781159487340399e-9
2.018800893679124e-9
2.7268203251199594e-9
4.5729228562950794e-9
8.839917143392444e-9
7.708063418062174e-9
4.748863392919215e-9
3.2604670137533934e-9
2.4907919232018885e-9
2.1533263965119437e-9
2.1426238252734177e-9
2.4566597744166648e-9
3.1972358762118324e-9
4.630973889437101e-9
7.349259241308986e-9
1.2454531405578848e-8
2.602950617170923e-7
3.3087281618975867e-7
3.0714169974396216e-6
5.62022045940602e-7
2.008194626776236e-7
5.643713737159433e-8
1.8326133247384817e-8
1.2209037866592277e-7
6.881129596703012e-7
2.533723471042741e-7
3.381912813488115e-7
1.3607865768014748e-7
2.1930786040203907e-7
1.0807998885382333e-7
2.2034589802144752e-7
1.0960511644937998e-7
1.721393358313069e-8
2.2397684129637014e-9
3.422421713605433e-8
1.4689625318546505e-8
3.6039779340711475e-9
2.9052162588307313e-9
6.962358059967855e-9
5.069789081660936e-9
3.983971825093372e-9
9.87423974324781e-10
4.734492963973757e-9
8.464975154997684e-9
1.3173549239271448e-8
1.7746330390922426e-8
2.0458733961000594e-8
7.893896655469204e-8
1.954863183484235e-7
1.843709207427054e-7
1.1252803892636162e-8
1.6542579209585102e-7
2.584782117443416e-7
3.232199766875613e-7
3.727074659382384e-7
4.0688171418992154e-7
4.204258360172623e-7
4.0920732237738793e-7
2.0163450476773382e-7
8.51167890704111e-8
1.3986503436087864e-8
1.023834499670166e-7
8.326166380371026e-8
8.421259982805769e-8
8.98265292558094e-8
2.0728710876250978e-8
1.1853503304529177e-7
1.3070649548197223e-7
1.1605209940319067e-7
1.0635925962955425e-7
9.721814558881297e-8
8.353168869131165e-8
5.976194672925769e-8
1.2957489337779183e-8
8.863025737134111e-8
1.4836983000445467e-7
1.3266629252290478e-7
1.2387474766952591e-7
1.4860575005720565e-6
7.589665032190681e-7
0.000010199934920600683
1.907982363919012e-6
6.507057269221379e-7
1.7000211671741394e-7
6.605776908457856e-8
4.4919475291047465e-7
9.84579229236772e-7
6.149815421899145e-7
8.111650985721499e-7
4.57829129144089e-7
2.8303766727331316e-7
1.2390708639549847e-7
4.2177636470501046e-8
7.715218809817405e-8
6.531927140776597e-8
2.2599282319609288e-8
5.646121532934881e-9
9.437531121198799e-9
1.962058620987428e-8
1.5038235729993383e-8
1.2311589062509504e-8
2.944102548967674e-9
1.6788718552918053e-8
3.26864352407509e-8
5.9357303782225484e-8
1.0368080814720455e-7
1.5954977982695492e-7
1.1853309622545285e-7
4.7865981890677263e-8
8.330195596454141e-7
2.7011660988104442e-6
2.183155698371804e-7
1.0651157973103586e-6
1.2623995582066983e-6
1.2984758075167155e-6
1.2900260941807396e-6
1.1922950982949583e-6
9.705310860007456e-7
6.733129318818661e-7
3.921522517562364e-7
4.723117709304564e-7
2.767189711414314e-7
1.1444075369574344e-7
3.309211095653172e-8
9.077484324650087e-8
1.0475871657417913e-7
8.634532220804912e-8
8.886940937621225e-8
6.559572361334764e-8
4.435268757303524e-8
1.8392874082071303e-7
1.891712802887492e-7
1.6750504746206937e-7
1.5380287121398244e-7
1.3864492651870736e-7
1.1026465934515181e-7
5.845639783787608e-8
2.0099813360609634e-8
1.1329515391512711e-7
1.6975522918836367e-6
7.130547228105705e-7
0.000012220306237841412
3.895291249998299e-6
2.0589058902615594e-6
1.0615736426251868e-6
4.0303759662333356e-7
8.127722784865262e-8
7.608369275507796e-7
1.286241729814767e-6
1.1800995130394427e-6
4.009216100397777e-7
1.8614076470446898e-7
1.3363106162096313e-7
6.251441004515926e-8
9.776468631093239e-8
9.580091917490131e-8
1.53014719852779e-8
6.031754797647559e-8
1.4053324458235652e-8
1.2246178096085348e-8
3.511259511293114e-8
4.931206486754314e-8
5.0021379675557645e-9
3.6661170742388574e-9
1.3786758856950693e-9
3.304078583864917e-10
7.025114280977756e-11
1.1595649467542323e-12
2.0769044827480137e-12
8.189600051090675e-13
8.743998600108873e-12
5.337904782371349e-12
5.834521374905796e-12
7.092363680422854e-12
8.91270009160601e-12
1.136951726526381e-11
1.465602803967458e-11
1.908096374901384e-11
2.511070118929375e-11
3.3453816922106435e-11
4.521154887503089e-11
8.628273340183287e-11
1.2558374304812546e-10
1.8405409484900492e-10
3.1761919908657525e-10
6.389538583579868e-10
1.4597473370461266e-9
3.934847926783817e-9
1.3619010531197566e-8
3.971997536354541e-8
6.096282849235397e-8
7.576449361047731e-8
6.485872977455362e-8
8.487917682684742e-8
1.047462959918487e-7
1.8342336655904755e-8
1.0025030941140518e-8
4.139919854940809e-9
5.283741195141607e-12
0.
2.9409174934333705e-14
0.
0.
0.
0.
0.
0.
0.
0.
0.
0.
3.001861231828772e-14
0.
0.
0.
0.
0.
0.
2.854332229117606e-14
3.966042011593737e-14
5.643021537723492e-14
8.140788369604699e-14
1.1840008555225323e-13
1.7315044677466773e-13
2.543593587627034e-13
3.75265388237749e-13
5.561347858605724e-13
8.282235509916496e-13
1.2401547341156984e-12
1.868320321468934e-12
2.8341043382102597e-12
4.332899490388135e-12
8.297542184063443e-11
1.6857442091367544e-10
2.905599381662072e-10
4.3375294996027526e-10
5.395423709568283e-10
5.360384652794566e-10
3.7032976475137116e-10
2.0759560420516066e-11
5.102809309809868e-10
1.2073785734700593e-9
2.049817865711891e-9
1.0296112322715825e-10
1.6122744474865057e-9
1.729237002113129e-9
1.7811594847816088e-9
2.018800894636482e-9
2.7268203312308252e-9
4.57292286275478e-9
8.83991714594616e-9
7.708063410491003e-9
4.748863400931611e-9
3.2604670012999705e-9
2.4907919243141776e-9
2.1533263982241877e-9
2.142623827944457e-9
2.4566597769267655e-9
3.197235875063128e-9
4.630973892496364e-9
7.349259240395655e-9
1.2454531406874588e-8
2.6029506171546925e-7
3.3087281618967905e-7
3.071416997426096e-6
5.62022045937092e-7
2.008194626788626e-7
5.643713737161673e-8
1.8326133247390316e-8
1.2209037866619461e-7
6.881129596708362e-7
2.533723471043205e-7
3.381912813474627e-7
1.3607865767447247e-7
2.1930786045610915e-7
1.0807998888915212e-7
2.203458980213619e-7
1.0960511644937215e-7
1.7213933583309126e-8
2.239768411883094e-9
3.42242171355642e-8
1.4689625318625147e-8
3.6039779340503323e-9
2.9052162579041575e-9
6.96235805993019e-9
5.069789081698389e-9
3.983971824838704e-9
9.874239753859622e-10
4.734492962801479e-9
8.464975154624533e-9
1.3173549239437458e-8
1.7746330389769604e-8
2.0458733955799104e-8
7.893896655275524e-8
1.9548631835383493e-7
1.8437092074168148e-7
1.1252803893050995e-8
1.6542579209803792e-7
2.5847821174507257e-7
3.2321997668773027e-7
3.727074659392572e-7
4.0688171418935763e-7
4.204258360166423e-7
4.092073223771407e-7
2.016345047673456e-7
8.511678907068253e-8
1.398650343456359e-8
1.0238344996369223e-7
8.326166380344731e-8
8.421259982762498e-8
8.982652925021582e-8
2.0728710886147906e-8
1.1853503304191784e-7
1.3070649547224247e-7
1.1605209940459998e-7
1.0635925963265074e-7
9.721814559029713e-8
8.353168869214518e-8
5.976194673166516e-8
1.2957489338067477e-8
8.863025737390079e-8
1.4836983000361116e-7
1.3266629252237907e-7
1.238747476689397e-7
1.486057500573337e-6
7.589665032213679e-7
0.00001019993492058064
1.9079823639216056e-6
6.507057269187151e-7
1.7000211671809858e-7
6.605776908558939e-8
4.4919475291034484e-7
9.845792292367961e-7
6.149815421901458e-7
8.111650985624044e-7
4.578291291162731e-7
2.830376672604878e-7
1.239070863962512e-7
4.217763646948577e-8
7.715218810708262e-8
6.531927140736884e-8
2.2599282319372767e-8
5.646121533133369e-9
9.437531121966568e-9
1.962058620986361e-8
1.5038235729801136e-8
1.231158906175341e-8
2.9441025502733077e-9
1.6788718551667048e-8
3.268643524107391e-8
5.935730378344042e-8
1.0368080814846175e-7
1.5954977982824024e-7
1.1853309618815165e-7
4.786598188623282e-8
8.330195596050348e-7
2.701166098812529e-6
2.1831556984669716e-7
1.065115797312879e-6
1.262399558206792e-6
1.2984758075168334e-6
1.2900260941814827e-6
1.192295098294883e-6
9.70531086000274e-7
6.73312931881771e-7
3.9215225175439786e-7
4.723117709313105e-7
2.767189711428987e-7
1.1444075369573708e-7
3.309211095639719e-8
9.077484324394026e-8
1.047587165741895e-7
8.63453222083035e-8
8.886940937620552e-8
6.559572361268671e-8
4.4352687561354975e-8
1.8392874081915682e-7
1.8917128027905162e-7
1.6750504745924054e-7
1.5380287121247014e-7
1.3864492651852073e-7
1.1026465934837533e-7
5.845639783939386e-8
2.0099813364296567e-8
1.1329515391710922e-7
1.6975522918918553e-6
7.130547228099566e-7
0.000012220306237863872
3.8952912499948475e-6
2.0589058902615145e-6
1.06157364262577e-6
4.03037596623595e-7
8.127722784860428e-8
7.608369275507951e-7
1.2862417298166528e-6
1.1800995130346047e-6
4.0092161006452457e-7
1.861407646638649e-7
1.3363106162133183e-7
6.251441004411504e-8
9.77646863093289e-8
9.580091917581673e-8
1.5301471985244157e-8
6.031754797788979e-8
1.405332445859351e-8
1.2246178095670637e-8
3.511259511387236e-8
4.9312064868625404e-8
5.0021379673022726e-9
3.6661170743006887e-9
1.3786758838795433e-9
3.304078580432258e-10
7.025114282261542e-11
1.1595649336149774e-12
2.076904481341464e-12
8.189601146489333e-13
8.74399857630842e-12
5.337904782398211e-12
5.834521393943486e-12
7.092363680595036e-12
8.912700039458991e-12
1.136951734321412e-11
1.4656028140694713e-11
1.908096372488411e-11
2.51107013000977e-11
3.345381693962361e-11
4.5211548874428865e-11
8.628273348005112e-11
1.2558374250702756e-10
1.840540933409435e-10
3.1761919922955316e-10
6.389538568277524e-10
1.4597473380997215e-9
3.934847925068788e-9
1.3619010535404114e-8
3.9719975361787574e-8
6.096282849851771e-8
7.576449360881237e-8
6.485872977387416e-8
8.487917682675158e-8
1.0474629599176129e-7
1.8342336657118662e-8
1.0025030941383246e-8
4.1399198571654656e-9
5.283741197298975e-12
0.
2.940917552391976e-14
0.
0.
0.
0.
0.
0.
0.
0.
0.
0.
3.0018616074380437e-14
0.
0.
0.
0.
0.
0.
2.8543335322811775e-14
3.9660444703411436e-14
5.643024170713083e-14
8.140790638604229e-14
1.184000706548295e-13
1.7315046887521913e-13
2.5435933869833087e-13
3.7526541342014453e-13
5.561347943197053e-13
8.282235269006251e-13
1.2401548498528878e-12
1.8683204014562415e-12
2.8341044163203085e-12
4.332899540322342e-12
8.297542175069879e-11
1.685744211092683e-10
2.905599383791006e-10
4.337529499347496e-10
5.395423708366929e-10
5.360384654552328e-10
3.703297651837579e-10
2.0759560518965558e-11
5.102809310846766e-10
1.2073785733766158e-9
2.049817864892857e-9
1.0296112384840585e-10
1.6122744507066344e-9
1.7292370031994922e-9
1.7811594892384283e-9
2.018800891923642e-9
2.726820324228385e-9
4.572922869363617e-9
8.839917135784429e-9
7.708063413192976e-9
4.748863384069752e-9
3.260467003647896e-9
2.490791920211532e-9
2.1533263950128323e-9
2.1426238254561485e-9
2.4566597745971924e-9
3.197235876783733e-9
4.6309738893189346e-9
7.3492592409408835e-9
1.2454531406757762e-8
2.602950617090785e-7
3.3087281618618985e-7
3.071416997466242e-6
5.620220459454822e-7
2.0081946267730623e-7
5.6437137371605224e-8
1.8326133249059448e-8
1.2209037866621357e-7
6.881129596714559e-7
2.5337234710431093e-7
3.3819128134734145e-7
1.360786576301917e-7
2.1930786049750214e-7
1.0807998889748385e-7
2.2034589802374488e-7
1.0960511644939112e-7
1.7213933579773482e-8
2.2397684124351483e-9
3.4224217136609866e-8
1.4689625318230057e-8
3.603977934885908e-9
2.905216258202058e-9
6.962358059941873e-9
5.069789081544786e-9
3.983971825728873e-9
9.874239740910248e-10
4.734492962697221e-9
8.464975154978846e-9
1.3173549238248313e-8
1.7746330391340225e-8
2.0458733957463487e-8
7.893896655284793e-8
1.95486318349141e-7
1.8437092074063188e-7
1.1252803893762304e-8
1.654257920972972e-7
2.5847821174439335e-7
3.2321997668850964e-7
3.727074659386408e-7
4.068817141895946e-7
4.204258360169051e-7
4.092073223769456e-7
2.01634504767334e-7
8.511678906950114e-8
1.398650343411643e-8
1.0238344996168501e-7
8.326166380359636e-8
8.421259982751763e-8
8.982652924791584e-8
2.0728710879283717e-8
1.1853503304382238e-7
1.3070649549022662e-7
1.1605209940651626e-7
1.0635925963304731e-7
9.721814558899671e-8
8.353168869267714e-8
5.976194672927066e-8
1.2957489338578743e-8
8.863025737156621e-8
1.4836983000325932e-7
1.3266629252271576e-7
1.2387474766914835e-7
1.4860575005762565e-6
7.589665032120402e-7
0.000010199934920589104
1.9079823639282578e-6
6.507057269161548e-7
1.7000211671634591e-7
6.605776908491696e-8
4.4919475291011736e-7
9.845792292366491e-7
6.149815421902626e-7
8.11165098591865e-7
4.5782912910995915e-7
2.830376672819175e-7
1.239070863950402e-7
4.2177636464159595e-8
7.715218810460588e-8
6.531927140704575e-8
2.2599282319516918e-8
5.646121533683445e-9
9.437531122517439e-9
1.9620586209887758e-8
1.503823572996418e-8
1.2311589061502299e-8
2.944102549004067e-9
1.6788718553903258e-8
3.268643524192502e-8
5.9357303783826026e-8
1.0368080814494771e-7
1.5954977982565094e-7
1.1853309622825926e-7
4.7865981886824276e-8
8.330195596232036e-7
2.701166098808699e-6
2.1831556986120077e-7
1.065115797311944e-6
1.2623995582071166e-6
1.2984758075174848e-6
1.2900260941811057e-6
1.1922950982951808e-6
9.705310860002274e-7
6.733129318818375e-7
3.921522517546011e-7
4.723117709303853e-7
2.76718971144064e-7
1.1444075369450155e-7
3.3092110955722155e-8
9.077484324557812e-8
1.0475871657377372e-7
8.634532220818793e-8
8.886940937540372e-8
6.559572361343597e-8
4.4352687565240084e-8
1.8392874081889543e-7
1.891712802778562e-7
1.6750504746082743e-7
1.5380287121127424e-7
1.3864492651858002e-7
1.102646593456298e-7
5.8456397845764934e-8
2.0099813366322335e-8
1.1329515391668593e-7
1.6975522918895173e-6
7.130547228069124e-7
0.000012220306237872258
3.895291249997282e-6
2.0589058902609927e-6
1.061573642625052e-6
4.030375966239276e-7
8.127722784918262e-8
7.608369275515583e-7
1.286241729816678e-6
1.180099513043395e-6
4.009216100943387e-7
1.8614076468009585e-7
1.336310616217884e-7
6.251441004503278e-8
9.776468631079287e-8
9.580091917656813e-8
1.5301471984707542e-8
6.03175479773264e-8
1.4053324458104183e-8
1.2246178095442461e-8
3.5112595113312916e-8
4.9312064867810684e-8
5.0021379675563866e-9
3.6661170741484958e-9
1.3786758826998744e-9
3.304078585527899e-10
7.025114281652234e-11
1.159564948634018e-12
2.0769044831882337e-12
8.189601163263526e-13
8.7439985997144e-12
5.337904778929628e-12
5.834521347854389e-12
7.092363718475744e-12
8.912700159534177e-12
1.1369517214724514e-11
1.4656028039800204e-11
1.9080963692194185e-11
2.5110701299601236e-11
3.345381709700389e-11
4.521154887562935e-11
8.62827333942493e-11
1.2558374299194876e-10
1.840540947596918e-10
3.176191985459419e-10
6.389538600205791e-10
1.459747336992676e-9
3.9348479264920734e-9
1.3619010513526992e-8
3.971997536024811e-8
6.096282849288659e-8
7.576449361041468e-8
6.485872977456023e-8
8.487917682756001e-8
1.047462959914757e-7
1.8342336656270802e-8
1.0025030940919484e-8
4.139919856724399e-9
5.2837411889547184e-12
0.
2.9409177289205755e-14
0.
0.
0.
0.
0.
0.
0.
0.
0.
0.
3.001861504355749e-14
0.
0.
0.
0.
0.
0.
2.8543353354283036e-14
3.9660398407602476e-14
5.643021648700536e-14
8.140788358249957e-14
1.184000862914855e-13
1.7315043509535607e-13
2.5435935991854735e-13
3.7526534591570744e-13
5.561347285338225e-13
8.282235501916538e-13
1.240154770190332e-12
1.8683204870345467e-12
2.8341044282458744e-12
4.332899474612965e-12
8.297542189467208e-11
1.6857442094925061e-10
2.905599382817892e-10
4.337529501863258e-10
5.395423708139307e-10
5.360384653738529e-10
3.7032976492585183e-10
2.075956075004871e-11
5.10280931000829e-10
1.2073785730636986e-9
2.0498178655157568e-9
1.0296112344434109e-10
1.6122744496922981e-9
1.7292369990130277e-9
1.7811594844179303e-9
2.0188008913033986e-9
2.7268203253084896e-9
4.572922873630913e-9
8.839917153415407e-9
7.708063409706598e-9
4.748863401165214e-9
3.2604670048228256e-9
2.490791922475418e-9
2.153326396107163e-9
2.142623828954106e-9
2.4566597748049103e-9
3.197235877059443e-9
4.63097388908822e-9
7.349259242070987e-9
1.2454531406837338e-8
2.602950617200342e-7
3.3087281618826106e-7
3.071416997434644e-6
5.620220459396916e-7
2.0081946267763197e-7
5.643713737065869e-8
1.8326133247799126e-8
1.220903786660988e-7
6.881129596715693e-7
2.5337234710423443e-7
3.3819128134769106e-7
1.3607865766810934e-7
2.1930786045937034e-7
1.0807998892619257e-7
2.2034589802294602e-7
1.0960511644938901e-7
1.721393358499479e-8
2.239768416665663e-9
3.422421713693787e-8
1.4689625318611611e-8
3.603977933893957e-9
2.9052162582212183e-9
6.962358059931566e-9
5.0697890816217945e-9
3.983971825782971e-9
9.874239746882939e-10
4.734492964222502e-9
8.464975155058245e-9
1.3173549239822908e-8
1.7746330389733863e-8
2.0458733959478966e-8
7.893896655708166e-8
1.9548631834755188e-7
1.8437092074005227e-7
1.1252803892219424e-8
1.654257920975093e-7
2.584782117437807e-7
3.232199766875771e-7
3.727074659383183e-7
4.0688171418997146e-7
4.2042583601705966e-7
4.092073223776252e-7
2.0163450476738233e-7
8.511678907097274e-8
1.3986503437026805e-8
1.0238344996582549e-7
8.326166380374807e-8
8.421259982755258e-8
8.982652924731316e-8
2.0728710869643976e-8
1.1853503304092249e-7
1.3070649547114657e-7
1.1605209940663304e-7
1.0635925963037333e-7
9.721814558905959e-8
8.353168869251814e-8
5.976194672884457e-8
1.2957489338672962e-8
8.863025737010284e-8
1.483698300047761e-7
1.326662925223843e-7
1.2387474766905544e-7
1.4860575005731908e-6
7.589665032184214e-7
0.000010199934920585248
1.9079823639220744e-6
6.507057269159165e-7
1.7000211671826807e-7
6.605776908485555e-8
4.491947529105765e-7
9.845792292367235e-7
6.149815421899461e-7
8.111650985711236e-7
4.578291291732041e-7
2.8303766727163386e-7
1.2390708639539704e-7
4.217763647597623e-8
7.715218810129477e-8
6.531927140764334e-8
2.259928231960505e-8
5.6461215328939666e-9
9.437531122729458e-9
1.96205862098585e-8
1.5038235729758954e-8
1.2311589062334444e-8
2.944102550346112e-9
1.6788718553359483e-8
3.2686435239777996e-8
5.935730378216814e-8
1.0368080814259758e-7
1.5954977984082291e-7
1.1853309620346426e-7
4.786598189798655e-8
8.330195596628658e-7
2.7011660988086947e-6
2.1831556987817232e-7
1.0651157973119415e-6
1.2623995582075335e-6
1.2984758075160126e-6
1.2900260941800736e-6
1.1922950982943037e-6
9.70531086000289e-7
6.733129318825858e-7
3.9215225175448156e-7
4.7231177093089094e-7
2.767189711413713e-7
1.1444075369584579e-7
3.309211095620321e-8
9.0774843242542e-8
1.0475871657379715e-7
8.634532220802929e-8
8.88694093759058e-8
6.559572360939478e-8
4.435268756378326e-8
1.8392874081908146e-7
1.8917128027385137e-7
1.6750504745574708e-7
1.5380287121565554e-7
1.3864492651889562e-7
1.1026465934707321e-7
5.8456397839607726e-8
2.00998133641005e-8
1.1329515391771665e-7
1.6975522918945501e-6
7.13054722810408e-7
0.000012220306237811343
3.8952912499972065e-6
2.0589058902611736e-6
1.0615736426257348e-6
4.030375966240114e-7
8.127722784943141e-8
7.608369275518059e-7
1.2862417298160277e-6
1.1800995130306191e-6
4.0092161007009265e-7
1.8614076466281592e-7
1.3363106162258179e-7
6.251441004498694e-8
9.776468630957985e-8
9.580091917577458e-8
1.5301471985233503e-8
6.031754797861481e-8
1.4053324458451041e-8
1.2246178095520774e-8
3.5112595114023464e-8
4.931206487087502e-8
5.002137967419144e-9
3.666117074028128e-9
1.3786758844664493e-9
3.304078586285879e-10
7.025114281651658e-11
1.159564946686934e-12
2.0769044823082206e-12
8.189604399831735e-13
8.743998584127171e-12
5.337904778942853e-12
5.834521347593406e-12
7.09236368038699e-12
8.912700159444077e-12
1.1369517266343993e-11
1.4656028004624294e-11
1.9080963746487325e-11
2.51107012658897e-11
3.345381692217224e-11
4.521154886664479e-11
8.628273344300232e-11
1.255837431117502e-10
1.8405409483319178e-10
3.176191971034108e-10
6.389538572674116e-10
1.45974733863485e-9
3.9348479246188725e-9
1.3619010551019054e-8
3.9719975362599085e-8
6.096282849484618e-8
7.576449361061808e-8
6.485872977449051e-8
8.487917682676267e-8
1.0474629598969598e-7
1.8342336655748636e-8
1.0025030940831162e-8
4.139919856732776e-9
5.283741197396962e-12
0.
2.940916892672363e-14
0.
0.
0.
0.
0.
0.
0.
0.
0.
0.
3.001861154662399e-14
0.
0.
0.
0.
0.
0.
2.854334901058865e-14
3.966042004727815e-14
5.6430228454849356e-14
8.14078832048679e-14
1.1840008506877712e-13
1.7315044568786342e-13
2.54359356118904e-13
3.7526534284355764e-13
5.561347236473286e-13
8.282234627047127e-13
1.2401548292990128e-12
1.8683203238297265e-12
2.8341042002726843e-12
4.332899534478755e-12
8.297542171109062e-11
1.6857442097640607e-10
2.9055993833552103e-10
4.3375295009675535e-10
5.395423705836859e-10
5.360384657059143e-10
3.703297650802332e-10
2.0759560433086995e-11
5.102809314400258e-10
1.2073785731938033e-9
2.049817865423805e-9
1.0296112330809854e-10
1.6122744460287746e-9
1.7292369997427764e-9
1.781159487340399e-9
2.018800893679124e-9
2.7268203251199594e-9
4.5729228562950794e-9
8.839917143392444e-9
7.708063418062174e-9
4.748863392919215e-9
3.2604670137533934e-9
2.4907919232018885e-9
2.1533263965119437e-9
2.1426238252734177e-9
2.4566597744166648e-9
3.1972358762118324e-9
4.630973889437101e-9
7.349259241308986e-9
1.2454531405578848e-8
2.602950617170923e-7
3.3087281618975867e-7
3.0714169974396216e-6
5.62022045940602e-7
2.008194626776236e-7
5.643713737159433e-8
1.8326133247384817e-8
1.2209037866592277e-7
6.881129596703012e-7
2.533723471042741e-7
3.381912813488115e-7
1.3607865768014748e-7
2.1930786040203907e-7
1.0807998885382333e-7
2.2034589802144752e-7
1.0960511644937998e-7
1.721393358313069e-8
2.2397684129637014e-9
3.422421713605433e-8
1.4689625318546505e-8
3.6039779340711475e-9
2.9052162588307313e-9
6.962358059967855e-9
5.069789081660936e-9
3.983971825093372e-9
9.87423974324781e-10
4.734492963973757e-9
8.464975154997684e-9
1.3173549239271448e-8
1.7746330390922426e-8
2.0458733961000594e-8
7.893896655469204e-8
1.954863183484235e-7
1.843709207427054e-7
1.1252803892636162e-8
1.6542579209585102e-7
2.584782117443416e-7
3.232199766875613e-7
3.727074659382384e-7
4.0688171418992154e-7
4.204258360172623e-7
4.0920732237738793e-7
2.0163450476773382e-7
8.51167890704111e-8
1.3986503436087864e-8
1.023834499670166e-7
8.326166380371026e-8
8.421259982805769e-8
8.98265292558094e-8
2.0728710876250978e-8
1.1853503304529177e-7
1.3070649548197223e-7
1.1605209940319067e-7
1.0635925962955425e-7
9.721814558881297e-8
8.353168869131165e-8
5.976194672925769e-8
1.2957489337779183e-8
8.863025737134111e-8
1.4836983000445467e-7
1.3266629252290478e-7
1.2387474766952591e-7
1.4860575005720565e-6
7.589665032190681e-7
0.000010199934920600683
1.907982363919012e-6
6.507057269221379e-7
1.7000211671741394e-7
6.605776908457856e-8
4.4919475291047465e-7
9.84579229236772e-7
6.149815421899145e-7
8.111650985721499e-7
4.57829129144089e-7
2.8303766727331316e-7
1.2390708639549847e-7
4.2177636470501046e-8
7.715218809817405e-8
6.531927140776597e-8
2.2599282319609288e-8
5.646121532934881e-9
9.437531121198799e-9
1.962058620987428e-8
1.5038235729993383e-8
1.2311589062509504e-8
2.944102548967674e-9
1.6788718552918053e-8
3.26864352407509e-8
5.9357303782225484e-8
1.0368080814720455e-7
1.5954977982695492e-7
1.1853309622545285e-7
4.7865981890677263e-8
8.330195596454141e-7
2.7011660988104442e-6
2.183155698371804e-7
1.0651157973103586e-6
1.2623995582066983e-6
1.2984758075167155e-6
1.2900260941807396e-6
1.1922950982949583e-6
9.705310860007456e-7
6.733129318818661e-7
3.921522517562364e-7
4.723117709304564e-7
2.767189711414314e-7
1.1444075369574344e-7
3.309211095653172e-8
9.077484324650087e-8
1.0475871657417913e-7
8.634532220804912e-8
8.886940937621225e-8
6.559572361334764e-8
4.435268757303524e-8
1.8392874082071303e-7
1.891712802887492e-7
1.6750504746206937e-7
1.5380287121398244e-7
1.3864492651870736e-7
1.1026465934515181e-7
5.845639783787608e-8
2.0099813360609634e-8
1.1329515391512711e-7
1.6975522918836367e-6
7.130547228105705e-7
0.000012220306237841412
3.895291249998299e-6
2.0589058902615594e-6
1.0615736426251868e-6
4.0303759662333356e-7
8.127722784865262e-8
7.608369275507796e-7
1.286241729814767e-6
1.1800995130394427e-6
4.009216100397777e-7
1.8614076470446898e-7
1.3363106162096313e-7
6.251441004515926e-8
9.776468631093239e-8
9.580091917490131e-8
1.53014719852779e-8
6.031754797647559e-8
1.4053324458235652e-8
1.2246178096085348e-8
3.511259511293114e-8
4.931206486754314e-8
5.0021379675557645e-9
3.6661170742388574e-9
1.3786758856950693e-9
3.304078583864917e-10
7.025114280977756e-11
1.1595649467542323e-12
2.0769044827480137e-12
8.189600051090675e-13
8.743998600108873e-12
5.337904782371349e-12
5.834521374905796e-12
7.092363680422854e-12
8.91270009160601e-12
1.136951726526381e-11
1.465602803967458e-11
1.908096374901384e-11
2.511070118929375e-11
3.3453816922106435e-11
4.521154887503089e-11
8.628273340183287e-11
1.2558374304812546e-10
1.8405409484900492e-10
3.1761919908657525e-10
6.389538583579868e-10
1.4597473370461266e-9
3.934847926783817e-9
1.3619010531197566e-8
3.971997536354541e-8
6.096282849235397e-8
7.576449361047731e-8
6.485872977455362e-8
8.487917682684742e-8
1.047462959918487e-7
1.8342336655904755e-8
1.0025030941140518e-8
4.139919854940809e-9
5.283741195141607e-12
0.
2.9409174934333705e-14
0.
0.
0.
0.
0.
0.
0.
0.
0.
0.
3.001861231828772e-14
0.
0.
0.
0.
0.
0.
2.854332229117606e-14
3.966042011593737e-14
5.643021537723492e-14
8.140788369604699e-14
1.1840008555225323e-13
1.7315044677466773e-13
2.543593587627034e-13
3.75265388237749e-13
5.561347858605724e-13
8.282235509916496e-13
1.2401547341156984e-12
1.868320321468934e-12
2.8341043382102597e-12
4.332899490388135e-12
8.297542184063443e-11
1.6857442091367544e-10
2.905599381662072e-10
4.3375294996027526e-10
5.395423709568283e-10
5.360384652794566e-10
3.7032976475137116e-10
2.0759560420516066e-11
5.102809309809868e-10
1.2073785734700593e-9
2.049817865711891e-9
1.0296112322715825e-10
1.6122744474865057e-9
1.729237002113129e-9
1.7811594847816088e-9
2.018800894636482e-9
2.7268203312308252e-9
4.57292286275478e-9
8.83991714594616e-9
7.708063410491003e-9
4.748863400931611e-9
3.2604670012999705e-9
2.4907919243141776e-9
2.1533263982241877e-9
2.142623827944457e-9
2.4566597769267655e-9
3.197235875063128e-9
4.630973892496364e-9
7.349259240395655e-9
1.2454531406874588e-8
2.6029506171546925e-7
3.3087281618967905e-7
3.071416997426096e-6
5.62022045937092e-7
2.008194626788626e-7
5.643713737161673e-8
1.8326133247390316e-8
1.2209037866619461e-7
6.881129596708362e-7
2.533723471043205e-7
3.381912813474627e-7
1.3607865767447247e-7
2.1930786045610915e-7
1.0807998888915212e-7
2.203458980213619e-7
1.0960511644937215e-7
1.7213933583309126e-8
2.239768411883094e-9
3.42242171355642e-8
1.4689625318625147e-8
3.6039779340503323e-9
2.9052162579041575e-9
6.96235805993019e-9
5.069789081698389e-9
3.983971824838704e-9
9.874239753859622e-10
4.734492962801479e-9
8.464975154624533e-9
1.3173549239437458e-8
1.7746330389769604e-8
2.0458733955799104e-8
7.893896655275524e-8
1.9548631835383493e-7
1.8437092074168148e-7
1.1252803893050995e-8
1.6542579209803792e-7
2.5847821174507257e-7
3.2321997668773027e-7
3.727074659392572e-7
4.0688171418935763e-7
4.204258360166423e-7
4.092073223771407e-7
2.016345047673456e-7
8.511678907068253e-8
1.398650343456359e-8
1.0238344996369223e-7
8.326166380344731e-8
8.421259982762498e-8
8.982652925021582e-8
2.0728710886147906e-8
1.1853503304191784e-7
1.3070649547224247e-7
1.1605209940459998e-7
1.0635925963265074e-7
9.721814559029713e-8
8.353168869214518e-8
5.976194673166516e-8
1.2957489338067477e-8
8.863025737390079e-8
1.4836983000361116e-7
1.3266629252237907e-7
1.238747476689397e-7
1.486057500573337e-6
7.589665032213679e-7
0.00001019993492058064
1.9079823639216056e-6
6.507057269187151e-7
1.7000211671809858e-7
6.605776908558939e-8
4.4919475291034484e-7
9.845792292367961e-7
6.149815421901458e-7
8.111650985624044e-7
4.578291291162731e-7
2.830376672604878e-7
1.239070863962512e-7
4.217763646948577e-8
7.715218810708262e-8
6.531927140736884e-8
2.2599282319372767e-8
5.646121533133369e-9
9.437531121966568e-9
1.962058620986361e-8
1.5038235729801136e-8
1.231158906175341e-8
2.9441025502733077e-9
1.6788718551667048e-8
3.268643524107391e-8
5.935730378344042e-8
1.0368080814846175e-7
1.5954977982824024e-7
1.1853309618815165e-7
4.786598188623282e-8
8.330195596050348e-7
2.701166098812529e-6
2.1831556984669716e-7
1.065115797312879e-6
1.262399558206792e-6
1.2984758075168334e-6
1.2900260941814827e-6
1.192295098294883e-6
9.70531086000274e-7
6.73312931881771e-7
3.9215225175439786e-7
4.723117709313105e-7
2.767189711428987e-7
1.1444075369573708e-7
3.309211095639719e-8
9.077484324394026e-8
1.047587165741895e-7
8.63453222083035e-8
8.886940937620552e-8
6.559572361268671e-8
4.4352687561354975e-8
1.8392874081915682e-7
1.8917128027905162e-7
1.6750504745924054e-7
1.5380287121247014e-7
1.3864492651852073e-7
1.1026465934837533e-7
5.845639783939386e-8
2.0099813364296567e-8
1.1329515391710922e-7
1.6975522918918553e-6
7.130547228099566e-7
0.000012220306237863872
3.8952912499948475e-6
2.0589058902615145e-6
1.06157364262577e-6
4.03037596623595e-7
8.127722784860428e-8
7.608369275507951e-7
1.2862417298166528e-6
1.1800995130346047e-6
4.0092161006452457e-7
1.861407646638649e-7
1.3363106162133183e-7
6.251441004411504e-8
9.77646863093289e-8
9.580091917581673e-8
1.5301471985244157e-8
6.031754797788979e-8
1.405332445859351e-8
1.2246178095670637e-8
3.511259511387236e-8
4.9312064868625404e-8
5.0021379673022726e-9
3.6661170743006887e-9
1.3786758838795433e-9
3.304078580432258e-10
7.025114282261542e-11
1.1595649336149774e-12
2.076904481341464e-12
8.189601146489333e-13
8.74399857630842e-12
5.337904782398211e-12
5.834521393943486e-12
7.092363680595036e-12
8.912700039458991e-12
1.136951734321412e-11
1.4656028140694713e-11
1.908096372488411e-11
2.51107013000977e-11
3.345381693962361e-11
4.5211548874428865e-11
8.628273348005112e-11
1.2558374250702756e-10
1.840540933409435e-10
3.1761919922955316e-10
6.389538568277524e-10
1.4597473380997215e-9
3.934847925068788e-9
1.3619010535404114e-8
3.9719975361787574e-8
6.096282849851771e-8
7.576449360881237e-8
6.485872977387416e-8
8.487917682675158e-8
1.0474629599176129e-7
1.8342336657118662e-8
1.0025030941383246e-8
4.1399198571654656e-9
5.283741197298975e-12
0.
2.940917552391976e-14
0.
0.
0.
0.
0.
0.
0.
0.
0.
0.
3.0018616074380437e-14
0.
0.
0.
0.
0.
0.
2.8543335322811775e-14
3.9660444703411436e-14
5.643024170713083e-14
8.140790638604229e-14
1.184000706548295e-13
1.7315046887521913e-13
2.5435933869833087e-13
3.7526541342014453e-13
5.561347943197053e-13
8.282235269006251e-13
1.2401548498528878e-12
1.8683204014562415e-12
2.8341044163203085e-12
4.332899540322342e-12
8.297542175069879e-11
1.685744211092683e-10
2.905599383791006e-10
4.337529499347496e-10
5.395423708366929e-10
5.360384654552328e-10
3.703297651837579e-10
2.0759560518965558e-11
5.102809310846766e-10
1.2073785733766158e-9
2.049817864892857e-9
1.0296112384840585e-10
1.6122744507066344e-9
1.7292370031994922e-9
1.7811594892384283e-9
2.018800891923642e-9
2.726820324228385e-9
4.572922869363617e-9
8.839917135784429e-9
7.708063413192976e-9
4.748863384069752e-9
3.260467003647896e-9
2.490791920211532e-9
2.1533263950128323e-9
2.1426238254561485e-9
2.4566597745971924e-9
3.197235876783733e-9
4.6309738893189346e-9
7.3492592409408835e-9
1.2454531406757762e-8
2.602950617090785e-7
3.3087281618618985e-7
3.071416997466242e-6
5.620220459454822e-7
2.0081946267730623e-7
5.6437137371605224e-8
1.8326133249059448e-8
1.2209037866621357e-7
6.881129596714559e-7
2.5337234710431093e-7
3.3819128134734145e-7
1.360786576301917e-7
2.1930786049750214e-7
1.0807998889748385e-7
2.2034589802374488e-7
1.0960511644939112e-7
1.7213933579773482e-8
2.2397684124351483e-9
3.4224217136609866e-8
1.4689625318230057e-8
3.603977934885908e-9
2.905216258202058e-9
6.962358059941873e-9
5.069789081544786e-9
3.983971825728873e-9
9.874239740910248e-10
4.734492962697221e-9
8.464975154978846e-9
1.3173549238248313e-8
1.7746330391340225e-8
2.0458733957463487e-8
7.893896655284793e-8
1.95486318349141e-7
1.8437092074063188e-7
1.1252803893762304e-8
1.654257920972972e-7
2.5847821174439335e-7
3.2321997668850964e-7
3.727074659386408e-7
4.068817141895946e-7
4.204258360169051e-7
4.092073223769456e-7
2.01634504767334e-7
8.511678906950114e-8
1.398650343411643e-8
1.0238344996168501e-7
8.326166380359636e-8
8.421259982751763e-8
8.982652924791584e-8
2.0728710879283717e-8
1.1853503304382238e-7
1.3070649549022662e-7
1.1605209940651626e-7
1.0635925963304731e-7
9.721814558899671e-8
8.353168869267714e-8
5.976194672927066e-8
1.2957489338578743e-8
8.863025737156621e-8
1.4836983000325932e-7
1.3266629252271576e-7
1.2387474766914835e-7
1.4860575005762565e-6
7.589665032120402e-7
0.000010199934920589104
1.9079823639282578e-6
6.507057269161548e-7
1.7000211671634591e-7
6.605776908491696e-8
4.4919475291011736e-7
9.845792292366491e-7
6.149815421902626e-7
8.11165098591865e-7
4.5782912910995915e-7
2.830376672819175e-7
1.239070863950402e-7
4.2177636464159595e-8
7.715218810460588e-8
6.531927140704575e-8
2.2599282319516918e-8
5.646121533683445e-9
9.437531122517439e-9
1.9620586209887758e-8
1.503823572996418e-8
1.2311589061502299e-8
2.944102549004067e-9
1.6788718553903258e-8
3.268643524192502e-8
5.9357303783826026e-8
1.0368080814494771e-7
1.5954977982565094e-7
1.1853309622825926e-7
4.7865981886824276e-8
8.330195596232036e-7
2.701166098808699e-6
2.1831556986120077e-7
1.065115797311944e-6
1.2623995582071166e-6
1.2984758075174848e-6
1.2900260941811057e-6
1.1922950982951808e-6
9.705310860002274e-7
6.733129318818375e-7
3.921522517546011e-7
4.723117709303853e-7
2.76718971144064e-7
1.1444075369450155e-7
3.3092110955722155e-8
9.077484324557812e-8
1.0475871657377372e-7
8.634532220818793e-8
8.886940937540372e-8
6.559572361343597e-8
4.4352687565240084e-8
1.8392874081889543e-7
1.891712802778562e-7
1.6750504746082743e-7
1.5380287121127424e-7
1.3864492651858002e-7
1.102646593456298e-7
5.8456397845764934e-8
2.0099813366322335e-8
1.1329515391668593e-7
1.6975522918895173e-6
7.130547228069124e-7
0.000012220306237872258
3.895291249997282e-6
2.0589058902609927e-6
1.061573642625052e-6
4.030375966239276e-7
8.127722784918262e-8
7.608369275515583e-7
1.286241729816678e-6
1.180099513043395e-6
4.009216100943387e-7
1.8614076468009585e-7
1.336310616217884e-7
6.251441004503278e-8
9.776468631079287e-8
9.580091917656813e-8
1.5301471984707542e-8
6.03175479773264e-8
1.4053324458104183e-8
1.2246178095442461e-8
3.5112595113312916e-8
4.9312064867810684e-8
5.0021379675563866e-9
3.6661170741484958e-9
1.3786758826998744e-9
3.304078585527899e-10
7.025114281652234e-11
1.159564948634018e-12
2.0769044831882337e-12
8.189601163263526e-13
8.7439985997144e-12
5.337904778929628e-12
5.834521347854389e-12
7.092363718475744e-12
8.912700159534177e-12
1.1369517214724514e-11
1.4656028039800204e-11
1.9080963692194185e-11
2.5110701299601236e-11
3.345381709700389e-11
4.521154887562935e-11
8.62827333942493e-11
1.2558374299194876e-10
1.840540947596918e-10
3.176191985459419e-10
6.389538600205791e-10
1.459747336992676e-9
3.9348479264920734e-9
1.3619010513526992e-8
3.971997536024811e-8
6.096282849288659e-8
7.576449361041468e-8
6.485872977456023e-8
8.487917682756001e-8
1.047462959914757e-7
1.8342336656270802e-8
1.0025030940919484e-8
4.139919856724399e-9
5.2837411889547184e-12
0.
2.9409177289205755e-14
0.
0.
0.
0.
0.
0.
0.
0.
0.
0.
3.001861504355749e-14
0.
0.
0.
0.
0.
0.
2.8543353354283036e-14
3.9660398407602476e-14
5.643021648700536e-14
8.140788358249957e-14
1.184000862914855e-13
1.7315043509535607e-13
2.5435935991854735e-13
3.7526534591570744e-13
5.561347285338225e-13
8.282235501916538e-13
1.240154770190332e-12
1.8683204870345467e-12
2.8341044282458744e-12
4.332899474612965e-12
8.297542189467208e-11
1.6857442094925061e-10
2.905599382817892e-10
4.337529501863258e-10
5.395423708139307e-10
5.360384653738529e-10
3.7032976492585183e-10
2.075956075004871e-11
5.10280931000829e-10
1.2073785730636986e-9
2.0498178655157568e-9
1.0296112344434109e-10
1.6122744496922981e-9
1.7292369990130277e-9
1.7811594844179303e-9
2.0188008913033986e-9
2.7268203253084896e-9
4.572922873630913e-9
8.839917153415407e-9
7.708063409706598e-9
4.748863401165214e-9
3.2604670048228256e-9
2.490791922475418e-9
2.153326396107163e-9
2.142623828954106e-9
2.4566597748049103e-9
3.197235877059443e-9
4.63097388908822e-9
7.349259242070987e-9
1.2454531406837338e-8
2.602950617200342e-7
3.3087281618826106e-7
3.071416997434644e-6
5.620220459396916e-7
2.0081946267763197e-7
5.643713737065869e-8
1.8326133247799126e-8
1.220903786660988e-7
6.881129596715693e-7
2.5337234710423443e-7
3.3819128134769106e-7
1.3607865766810934e-7
2.1930786045937034e-7
1.0807998892619257e-7
2.2034589802294602e-7
1.0960511644938901e-7
1.721393358499479e-8
2.239768416665663e-9
3.422421713693787e-8
1.4689625318611611e-8
3.603977933893957e-9
2.9052162582212183e-9
6.962358059931566e-9
5.0697890816217945e-9
3.983971825782971e-9
9.874239746882939e-10
4.734492964222502e-9
8.464975155058245e-9
1.3173549239822908e-8
1.7746330389733863e-8
2.0458733959478966e-8
7.893896655708166e-8
1.9548631834755188e-7
1.8437092074005227e-7
1.1252803892219424e-8
1.654257920975093e-7
2.584782117437807e-7
3.232199766875771e-7
3.727074659383183e-7
4.0688171418997146e-7
4.2042583601705966e-7
4.092073223776252e-7
2.0163450476738233e-7
8.511678907097274e-8
1.3986503437026805e-8
1.0238344996582549e-7
8.326166380374807e-8
8.421259982755258e-8
8.982652924731316e-8
2.0728710869643976e-8
1.1853503304092249e-7
1.3070649547114657e-7
1.1605209940663304e-7
1.0635925963037333e-7
9.721814558905959e-8
8.353168869251814e-8
5.976194672884457e-8
1.2957489338672962e-8
8.863025737010284e-8
1.483698300047761e-7
1.326662925223843e-7
1.2387474766905544e-7
1.4860575005731908e-6
7.589665032184214e-7
0.000010199934920585248
1.9079823639220744e-6
6.507057269159165e-7
1.7000211671826807e-7
6.605776908485555e-8
4.491947529105765e-7
9.845792292367235e-7
6.149815421899461e-7
8.111650985711236e-7
4.578291291732041e-7
2.8303766727163386e-7
1.2390708639539704e-7
4.217763647597623e-8
7.715218810129477e-8
6.531927140764334e-8
2.259928231960505e-8
5.6461215328939666e-9
9.437531122729458e-9
1.96205862098585e-8
1.5038235729758954e-8
1.2311589062334444e-8
2.944102550346112e-9
1.6788718553359483e-8
3.2686435239777996e-8
5.935730378216814e-8
1.0368080814259758e-7
1.5954977984082291e-7
1.1853309620346426e-7
4.786598189798655e-8
8.330195596628658e-7
2.7011660988086947e-6
2.1831556987817232e-7
1.0651157973119415e-6
1.2623995582075335e-6
1.2984758075160126e-6
1.2900260941800736e-6
1.1922950982943037e-6
9.70531086000289e-7
6.733129318825858e-7
3.9215225175448156e-7
4.7231177093089094e-7
2.767189711413713e-7
1.1444075369584579e-7
3.309211095620321e-8
9.0774843242542e-8
1.0475871657379715e-7
8.634532220802929e-8
8.88694093759058e-8
6.559572360939478e-8
4.435268756378326e-8
1.8392874081908146e-7
1.8917128027385137e-7
1.6750504745574708e-7
1.5380287121565554e-7
1.3864492651889562e-7
1.1026465934707321e-7
5.8456397839607726e-8
2.00998133641005e-8
1.1329515391771665e-7
1.6975522918945501e-6
7.13054722810408e-7
0.000012220306237811343
3.8952912499972065e-6
2.0589058902611736e-6
1.0615736426257348e-6
4.030375966240114e-7
8.127722784943141e-8
7.608369275518059e-7
1.2862417298160277e-6
1.1800995130306191e-6
4.0092161007009265e-7
1.8614076466281592e-7
1.3363106162258179e-7
6.251441004498694e-8
9.776468630957985e-8
9.580091917577458e-8
1.5301471985233503e-8
6.031754797861481e-8
1.4053324458451041e-8
1.2246178095520774e-8
3.5112595114023464e-8
4.931206487087502e-8
5.002137967419144e-9
3.666117074028128e-9
1.3786758844664493e-9
3.304078586285879e-10
7.025114281651658e-11
1.159564946686934e-12
2.0769044823082206e-12
8.189604399831735e-13
8.743998584127171e-12
5.337904778942853e-12
5.834521347593406e-12
7.09236368038699e-12
8.912700159444077e-12
1.1369517266343993e-11
1.4656028004624294e-11
1.9080963746487325e-11
2.51107012658897e-11
3.345381692217224e-11
4.521154886664479e-11
8.628273344300232e-11
1.255837431117502e-10
1.8405409483319178e-10
3.176191971034108e-10
6.389538572674116e-10
1.45974733863485e-9
3.9348479246188725e-9
1.3619010551019054e-8
3.9719975362599085e-8
6.096282849484618e-8
7.576449361061808e-8
6.485872977449051e-8
8.487917682676267e-8
1.0474629598969598e-7
1.8342336655748636e-8
1.0025030940831162e-8
4.139919856732776e-9
5.283741197396962e-12
0.
2.940916892672363e-14
0.
0.
0.
0.
0.
0.
0.
0.
0.
0.
3.001861154662399e-14
0.
0.
0.
0.
0.
0.
2.854334901058865e-14
3.966042004727815e-14
5.6430228454849356e-14
8.14078832048679e-14
1.1840008506877712e-13
1.7315044568786342e-13
2.54359356118904e-13
3.7526534284355764e-13
5.561347236473286e-13
8.282234627047127e-13
1.2401548292990128e-12
1.8683203238297265e-12
2.8341042002726843e-12
4.332899534478755e-12
8.297542171109062e-11
1.6857442097640607e-10
2.9055993833552103e-10
4.3375295009675535e-10
5.395423705836859e-10
5.360384657059143e-10
3.703297650802332e-10
2.0759560433086995e-11
5.102809314400258e-10
1.2073785731938033e-9
2.049817865423805e-9
1.0296112330809854e-10
1.6122744460287746e-9
1.7292369997427764e-9
1.781159487340399e-9
2.018800893679124e-9
2.7268203251199594e-9
4.5729228562950794e-9
8.839917143392444e-9
7.708063418062174e-9
4.748863392919215e-9
3.2604670137533934e-9
2.4907919232018885e-9
2.1533263965119437e-9
2.1426238252734177e-9
2.4566597744166648e-9
3.1972358762118324e-9
4.630973889437101e-9
7.349259241308986e-9
1.2454531405578848e-8
2.602950617170923e-7
3.3087281618975867e-7
3.0714169974396216e-6
5.62022045940602e-7
2.008194626776236e-7
5.643713737159433e-8
1.8326133247384817e-8
1.2209037866592277e-7
6.881129596703012e-7
2.533723471042741e-7
3.381912813488115e-7
1.3607865768014748e-7
2.1930786040203907e-7
1.0807998885382333e-7
2.2034589802144752e-7
1.0960511644937998e-7
1.721393358313069e-8
2.2397684129637014e-9
3.422421713605433e-8
1.4689625318546505e-8
3.6039779340711475e-9
2.9052162588307313e-9
6.962358059967855e-9
5.069789081660936e-9
3.983971825093372e-9
9.87423974324781e-10
4.734492963973757e-9
8.464975154997684e-9
1.3173549239271448e-8
1.7746330390922426e-8
2.0458733961000594e-8
7.893896655469204e-8
1.954863183484235e-7
1.843709207427054e-7
1.1252803892636162e-8
1.6542579209585102e-7
2.584782117443416e-7
3.232199766875613e-7
3.727074659382384e-7
4.0688171418992154e-7
4.204258360172623e-7
4.0920732237738793e-7
2.0163450476773382e-7
8.51167890704111e-8
1.3986503436087864e-8
1.023834499670166e-7
8.326166380371026e-8
8.421259982805769e-8
8.98265292558094e-8
2.0728710876250978e-8
1.1853503304529177e-7
1.3070649548197223e-7
1.1605209940319067e-7
1.0635925962955425e-7
9.721814558881297e-8
8.353168869131165e-8
5.976194672925769e-8
1.2957489337779183e-8
8.863025737134111e-8
1.4836983000445467e-7
1.3266629252290478e-7
1.2387474766952591e-7
1.4860575005720565e-6
7.589665032190681e-7
0.000010199934920600683
1.907982363919012e-6
6.507057269221379e-7
1.7000211671741394e-7
6.605776908457856e-8
4.4919475291047465e-7
9.84579229236772e-7
6.149815421899145e-7
8.111650985721499e-7
4.57829129144089e-7
2.8303766727331316e-7
1.2390708639549847e-7
4.2177636470501046e-8
7.715218809817405e-8
6.531927140776597e-8
2.2599282319609288e-8
5.646121532934881e-9
9.437531121198799e-9
1.962058620987428e-8
1.5038235729993383e-8
1.2311589062509504e-8
2.944102548967674e-9
1.6788718552918053e-8
3.26864352407509e-8
5.9357303782225484e-8
1.0368080814720455e-7
1.5954977982695492e-7
1.1853309622545285e-7
4.7865981890677263e-8
8.330195596454141e-7
2.7011660988104442e-6
2.183155698371804e-7
1.0651157973103586e-6
1.2623995582066983e-6
1.2984758075167155e-6
1.2900260941807396e-6
1.1922950982949583e-6
9.705310860007456e-7
6.733129318818661e-7
3.921522517562364e-7
4.723117709304564e-7
2.767189711414314e-7
1.1444075369574344e-7
3.309211095653172e-8
9.077484324650087e-8
1.0475871657417913e-7
8.634532220804912e-8
8.886940937621225e-8
6.559572361334764e-8
4.435268757303524e-8
1.8392874082071303e-7
1.891712802887492e-7
1.6750504746206937e-7
1.5380287121398244e-7
1.3864492651870736e-7
1.1026465934515181e-7
5.845639783787608e-8
2.0099813360609634e-8
1.1329515391512711e-7
1.6975522918836367e-6
7.130547228105705e-7
0.000012220306237841412
3.895291249998299e-6
2.0589058902615594e-6
1.0615736426251868e-6
4.0303759662333356e-7
8.127722784865262e-8
7.608369275507796e-7
1.286241729814767e-6
1.1800995130394427e-6
4.009216100397777e-7
1.8614076470446898e-7
1.3363106162096313e-7
6.251441004515926e-8
9.776468631093239e-8
9.580091917490131e-8
1.53014719852779e-8
6.031754797647559e-8
1.4053324458235652e-8
1.2246178096085348e-8
3.511259511293114e-8
4.931206486754314e-8
5.0021379675557645e-9
3.6661170742388574e-9
1.3786758856950693e-9
3.304078583864917e-10
7.025114280977756e-11
1.1595649467542323e-12
2.0769044827480137e-12
8.189600051090675e-13
8.743998600108873e-12
5.337904782371349e-12
5.834521374905796e-12
7.092363680422854e-12
8.91270009160601e-12
1.136951726526381e-11
1.465602803967458e-11
1.908096374901384e-11
2.511070118929375e-11
3.3453816922106435e-11
4.521154887503089e-11
8.628273340183287e-11
1.2558374304812546e-10
1.8405409484900492e-10
3.1761919908657525e-10
6.389538583579868e-10
1.4597473370461266e-9
3.934847926783817e-9
1.3619010531197566e-8
3.971997536354541e-8
6.096282849235397e-8
7.576449361047731e-8
6.485872977455362e-8
8.487917682684742e-8
1.047462959918487e-7
1.8342336655904755e-8
1.0025030941140518e-8
4.139919854940809e-9
5.283741195141607e-12
0.
2.9409174934333705e-14
0.
0.
0.
0.
0.
0.
0.
0.
0.
0.
3.001861231828772e-14
0.
0.
0.
0.
0.
0.
2.854332229117606e-14
3.966042011593737e-14
5.643021537723492e-14
8.140788369604699e-14
1.1840008555225323e-13
1.7315044677466773e-13
2.543593587627034e-13
3.75265388237749e-13
5.561347858605724e-13
8.282235509916496e-13
1.2401547341156984e-12
1.868320321468934e-12
2.8341043382102597e-12
4.332899490388135e-12
8.297542184063443e-11
1.6857442091367544e-10
2.905599381662072e-10
4.3375294996027526e-10
5.395423709568283e-10
5.360384652794566e-10
3.7032976475137116e-10
2.0759560420516066e-11
5.102809309809868e-10
1.2073785734700593e-9
2.049817865711891e-9
1.0296112322715825e-10
1.6122744474865057e-9
1.729237002113129e-9
1.7811594847816088e-9
2.018800894636482e-9
2.7268203312308252e-9
4.57292286275478e-9
8.83991714594616e-9
7.708063410491003e-9
4.748863400931611e-9
3.2604670012999705e-9
2.4907919243141776e-9
2.1533263982241877e-9
2.142623827944457e-9
2.4566597769267655e-9
3.197235875063128e-9
4.630973892496364e-9
7.349259240395655e-9
1.2454531406874588e-8
2.6029506171546925e-7
3.3087281618967905e-7
3.071416997426096e-6
5.62022045937092e-7
2.008194626788626e-7
5.643713737161673e-8
1.8326133247390316e-8
1.2209037866619461e-7
6.881129596708362e-7
2.533723471043205e-7
3.381912813474627e-7
1.3607865767447247e-7
2.1930786045610915e-7
1.0807998888915212e-7
2.203458980213619e-7
1.0960511644937215e-7
1.7213933583309126e-8
2.239768411883094e-9
3.42242171355642e-8
1.4689625318625147e-8
3.6039779340503323e-9
2.9052162579041575e-9
6.96235805993019e-9
5.069789081698389e-9
3.983971824838704e-9
9.874239753859622e-10
4.734492962801479e-9
8.464975154624533e-9
1.3173549239437458e-8
1.7746330389769604e-8
2.0458733955799104e-8
7.893896655275524e-8
1.9548631835383493e-7
1.8437092074168148e-7
1.1252803893050995e-8
1.6542579209803792e-7
2.5847821174507257e-7
3.2321997668773027e-7
3.727074659392572e-7
4.0688171418935763e-7
4.204258360166423e-7
4.092073223771407e-7
2.016345047673456e-7
8.511678907068253e-8
1.398650343456359e-8
1.0238344996369223e-7
8.326166380344731e-8
8.421259982762498e-8
8.982652925021582e-8
2.0728710886147906e-8
1.1853503304191784e-7
1.3070649547224247e-7
1.1605209940459998e-7
1.0635925963265074e-7
9.721814559029713e-8
8.353168869214518e-8
5.976194673166516e-8
1.2957489338067477e-8
8.863025737390079e-8
1.4836983000361116e-7
1.3266629252237907e-7
1.238747476689397e-7
1.486057500573337e-6
7.589665032213679e-7
0.00001019993492058064
1.9079823639216056e-6
6.507057269187151e-7
1.7000211671809858e-7
6.605776908558939e-8
4.4919475291034484e-7
9.845792292367961e-7
6.149815421901458e-7
8.111650985624044e-7
4.578291291162731e-7
2.830376672604878e-7
1.239070863962512e-7
4.217763646948577e-8
7.715218810708262e-8
6.531927140736884e-8
2.2599282319372767e-8
5.646121533133369e-9
9.437531121966568e-9
1.962058620986361e-8
1.5038235729801136e-8
1.231158906175341e-8
2.9441025502733077e-9
1.6788718551667048e-8
3.268643524107391e-8
5.935730378344042e-8
1.0368080814846175e-7
1.5954977982824024e-7
1.1853309618815165e-7
4.786598188623282e-8
8.330195596050348e-7
2.701166098812529e-6
2.1831556984669716e-7
1.065115797312879e-6
1.262399558206792e-6
1.2984758075168334e-6
1.2900260941814827e-6
1.192295098294883e-6
9.70531086000274e-7
6.73312931881771e-7
3.9215225175439786e-7
4.723117709313105e-7
2.767189711428987e-7
1.1444075369573708e-7
3.309211095639719e-8
9.077484324394026e-8
1.047587165741895e-7
8.63453222083035e-8
8.886940937620552e-8
6.559572361268671e-8
4.4352687561354975e-8
1.8392874081915682e-7
1.8917128027905162e-7
1.6750504745924054e-7
1.5380287121247014e-7
1.3864492651852073e-7
1.1026465934837533e-7
5.845639783939386e-8
2.0099813364296567e-8
1.1329515391710922e-7
1.6975522918918553e-6
7.130547228099566e-7
0.000012220306237863872
3.8952912499948475e-6
2.0589058902615145e-6
1.06157364262577e-6
4.03037596623595e-7
8.127722784860428e-8
7.608369275507951e-7
1.2862417298166528e-6
1.1800995130346047e-6
4.0092161006452457e-7
1.861407646638649e-7
1.3363106162133183e-7
6.251441004411504e-8
9.77646863093289e-8
9.580091917581673e-8
1.5301471985244157e-8
6.031754797788979e-8
1.405332445859351e-8
1.2246178095670637e-8
3.511259511387236e-8
4.9312064868625404e-8
5.0021379673022726e-9
3.6661170743006887e-9
1.3786758838795433e-9
3.304078580432258e-10
7.025114282261542e-11
1.1595649336149774e-12
2.076904481341464e-12
8.189601146489333e-13
8.74399857630842e-12
5.337904782398211e-12
5.834521393943486e-12
7.092363680595036e-12
8.912700039458991e-12
1.136951734321412e-11
1.4656028140694713e-11
1.908096372488411e-11
2.51107013000977e-11
3.345381693962361e-11
4.5211548874428865e-11
8.628273348005112e-11
1.2558374250702756e-10
1.840540933409435e-10
3.1761919922955316e-10
6.389538568277524e-10
1.4597473380997215e-9
3.934847925068788e-9
1.3619010535404114e-8
3.9719975361787574e-8
6.096282849851771e-8
7.576449360881237e-8
6.485872977387416e-8
8.487917682675158e-8
1.0474629599176129e-7
1.8342336657118662e-8
1.0025030941383246e-8
4.1399198571654656e-9
5.283741197298975e-12
0.
2.940917552391976e-14
0.
0.
0.
0.
0.
0.
0.
0.
0.
0.
3.0018616074380437e-14
0.
0.
0.
0.
0.
0.
2.8543335322811775e-14
3.9660444703411436e-14
5.643024170713083e-14
8.140790638604229e-14
1.184000706548295e-13
1.7315046887521913e-13
2.5435933869833087e-13
3.7526541342014453e-13
5.561347943197053e-13
8.282235269006251e-13
1.2401548498528878e-12
1.8683204014562415e-12
2.8341044163203085e-12
4.332899540322342e-12
8.297542175069879e-11
1.685744211092683e-10
2.905599383791006e-10
4.337529499347496e-10
5.395423708366929e-10
5.360384654552328e-10
3.703297651837579e-10
2.0759560518965558e-11
5.102809310846766e-10
1.2073785733766158e-9
2.049817864892857e-9
1.0296112384840585e-10
1.6122744507066344e-9
1.7292370031994922e-9
1.7811594892384283e-9
2.018800891923642e-9
2.726820324228385e-9
4.572922869363617e-9
8.839917135784429e-9
7.708063413192976e-9
4.748863384069752e-9
3.260467003647896e-9
2.490791920211532e-9
2.1533263950128323e-9
2.1426238254561485e-9
2.4566597745971924e-9
3.197235876783733e-9
4.6309738893189346e-9
7.3492592409408835e-9
1.2454531406757762e-8
2.602950617090785e-7
3.3087281618618985e-7
3.071416997466242e-6
5.620220459454822e-7
2.0081946267730623e-7
5.6437137371605224e-8
1.8326133249059448e-8
1.2209037866621357e-7
6.881129596714559e-7
2.5337234710431093e-7
3.3819128134734145e-7
1.360786576301917e-7
2.1930786049750214e-7
1.0807998889748385e-7
2.2034589802374488e-7
1.0960511644939112e-7
1.7213933579773482e-8
2.2397684124351483e-9
3.4224217136609866e-8
1.4689625318230057e-8
3.603977934885908e-9
2.905216258202058e-9
6.962358059941873e-9
5.069789081544786e-9
3.983971825728873e-9
9.874239740910248e-10
4.734492962697221e-9
8.464975154978846e-9
1.3173549238248313e-8
1.7746330391340225e-8
2.0458733957463487e-8
7.893896655284793e-8
1.95486318349141e-7
1.8437092074063188e-7
1.1252803893762304e-8
1.654257920972972e-7
2.5847821174439335e-7
3.2321997668850964e-7
3.727074659386408e-7
4.068817141895946e-7
4.204258360169051e-7
4.092073223769456e-7
2.01634504767334e-7
8.511678906950114e-8
1.398650343411643e-8
1.0238344996168501e-7
8.326166380359636e-8
8.421259982751763e-8
8.982652924791584e-8
2.0728710879283717e-8
1.1853503304382238e-7
1.3070649549022662e-7
1.1605209940651626e-7
1.0635925963304731e-7
9.721814558899671e-8
8.353168869267714e-8
5.976194672927066e-8
1.2957489338578743e-8
8.863025737156621e-8
1.4836983000325932e-7
1.3266629252271576e-7
1.2387474766914835e-7
1.4860575005762565e-6
7.589665032120402e-7
0.000010199934920589104
1.9079823639282578e-6
6.507057269161548e-7
1.7000211671634591e-7
6.605776908491696e-8
4.4919475291011736e-7
9.845792292366491e-7
6.149815421902626e-7
8.11165098591865e-7
4.5782912910995915e-7
2.830376672819175e-7
1.239070863950402e-7
4.2177636464159595e-8
7.715218810460588e-8
6.531927140704575e-8
2.2599282319516918e-8
5.646121533683445e-9
9.437531122517439e-9
1.9620586209887758e-8
1.503823572996418e-8
1.2311589061502299e-8
2.944102549004067e-9
1.6788718553903258e-8
3.268643524192502e-8
5.9357303783826026e-8
1.0368080814494771e-7
1.5954977982565094e-7
1.1853309622825926e-7
4.7865981886824276e-8
8.330195596232036e-7
2.701166098808699e-6
2.1831556986120077e-7
1.065115797311944e-6
1.2623995582071166e-6
1.2984758075174848e-6
1.2900260941811057e-6
1.1922950982951808e-6
9.705310860002274e-7
6.733129318818375e-7
3.921522517546011e-7
4.723117709303853e-7
2.76718971144064e-7
1.1444075369450155e-7
3.3092110955722155e-8
9.077484324557812e-8
1.0475871657377372e-7
8.634532220818793e-8
8.886940937540372e-8
6.559572361343597e-8
4.4352687565240084e-8
1.8392874081889543e-7
1.891712802778562e-7
1.6750504746082743e-7
1.5380287121127424e-7
1.3864492651858002e-7
1.102646593456298e-7
5.8456397845764934e-8
2.0099813366322335e-8
1.1329515391668593e-7
1.6975522918895173e-6
7.130547228069124e-7
0.000012220306237872258
3.895291249997282e-6
2.0589058902609927e-6
1.061573642625052e-6
4.030375966239276e-7
8.127722784918262e-8
7.608369275515583e-7
1.286241729816678e-6
1.180099513043395e-6
4.009216100943387e-7
1.8614076468009585e-7
1.336310616217884e-7
6.251441004503278e-8
9.776468631079287e-8
9.580091917656813e-8
1.5301471984707542e-8
6.03175479773264e-8
1.4053324458104183e-8
1.2246178095442461e-8
3.5112595113312916e-8
4.9312064867810684e-8
5.0021379675563866e-9
3.6661170741484958e-9
1.3786758826998744e-9
3.304078585527899e-10
7.025114281652234e-11
1.159564948634018e-12
2.0769044831882337e-12
8.189601163263526e-13
8.7439985997144e-12
5.337904778929628e-12
5.834521347854389e-12
7.092363718475744e-12
8.912700159534177e-12
1.1369517214724514e-11
1.4656028039800204e-11
1.9080963692194185e-11
2.5110701299601236e-11
3.345381709700389e-11
4.521154887562935e-11
8.62827333942493e-11
1.2558374299194876e-10
1.840540947596918e-10
3.176191985459419e-10
6.389538600205791e-10
1.459747336992676e-9
3.9348479264920734e-9
1.3619010513526992e-8
3.971997536024811e-8
6.096282849288659e-8
7.576449361041468e-8
6.485872977456023e-8
8.487917682756001e-8
1.047462959914757e-7
1.8342336656270802e-8
1.0025030940919484e-8
4.139919856724399e-9
5.2837411889547184e-12
0.
2.9409177289205755e-14
0.
0.
0.
0.
0.
0.
0.
0.
0.
0.
3.001861504355749e-14
0.
0.
0.
0.
0.
0.
2.8543353354283036e-14
3.9660398407602476e-14
5.643021648700536e-14
8.140788358249957e-14
1.184000862914855e-13
1.7315043509535607e-13
2.5435935991854735e-13
3.7526534591570744e-13
5.561347285338225e-13
8.282235501916538e-13
1.240154770190332e-12
1.8683204870345467e-12
2.8341044282458744e-12
4.332899474612965e-12
8.297542189467208e-11
1.6857442094925061e-10
2.905599382817892e-10
4.337529501863258e-10
5.395423708139307e-10
5.360384653738529e-10
3.7032976492585183e-10
2.075956075004871e-11
5.10280931000829e-10
1.2073785730636986e-9
2.0498178655157568e-9
1.0296112344434109e-10
1.6122744496922981e-9
1.7292369990130277e-9
1.7811594844179303e-9
2.0188008913033986e-9
2.7268203253084896e-9
4.572922873630913e-9
8.839917153415407e-9
7.708063409706598e-9
4.748863401165214e-9
3.2604670048228256e-9
2.490791922475418e-9
2.153326396107163e-9
2.142623828954106e-9
2.4566597748049103e-9
3.197235877059443e-9
4.63097388908822e-9
7.349259242070987e-9
1.2454531406837338e-8
2.602950617200342e-7
3.3087281618826106e-7
3.071416997434644e-6
5.620220459396916e-7
2.0081946267763197e-7
5.643713737065869e-8
1.8326133247799126e-8
1.220903786660988e-7
6.881129596715693e-7
2.5337234710423443e-7
3.3819128134769106e-7
1.3607865766810934e-7
2.1930786045937034e-7
1.0807998892619257e-7
2.2034589802294602e-7
1.0960511644938901e-7
1.721393358499479e-8
2.239768416665663e-9
3.422421713693787e-8
1.4689625318611611e-8
3.603977933893957e-9
2.9052162582212183e-9
6.962358059931566e-9
5.0697890816217945e-9
3.983971825782971e-9
9.874239746882939e-10
4.734492964222502e-9
8.464975155058245e-9
1.3173549239822908e-8
1.7746330389733863e-8
2.0458733959478966e-8
7.893896655708166e-8
1.9548631834755188e-7
1.8437092074005227e-7
1.1252803892219424e-8
1.654257920975093e-7
2.584782117437807e-7
3.232199766875771e-7
3.727074659383183e-7
4.0688171418997146e-7
4.2042583601705966e-7
4.092073223776252e-7
2.0163450476738233e-7
8.511678907097274e-8
1.3986503437026805e-8
1.0238344996582549e-7
8.326166380374807e-8
8.421259982755258e-8
8.982652924731316e-8
2.0728710869643976e-8
1.1853503304092249e-7
1.3070649547114657e-7
1.1605209940663304e-7
1.0635925963037333e-7
9.721814558905959e-8
8.353168869251814e-8
5.976194672884457e-8
1.2957489338672962e-8
8.863025737010284e-8
1.483698300047761e-7
1.326662925223843e-7
1.2387474766905544e-7
1.4860575005731908e-6
7.589665032184214e-7
0.000010199934920585248
1.9079823639220744e-6
6.507057269159165e-7
1.7000211671826807e-7
6.605776908485555e-8
4.491947529105765e-7
9.845792292367235e-7
6.149815421899461e-7
8.111650985711236e-7
4.578291291732041e-7
2.8303766727163386e-7
1.2390708639539704e-7
4.217763647597623e-8
7.715218810129477e-8
6.531927140764334e-8
2.259928231960505e-8
5.6461215328939666e-9
9.437531122729458e-9
1.96205862098585e-8
1.5038235729758954e-8
1.2311589062334444e-8
2.944102550346112e-9
1.6788718553359483e-8
3.2686435239777996e-8
5.935730378216814e-8
1.0368080814259758e-7
1.5954977984082291e-7
1.1853309620346426e-7
4.786598189798655e-8
8.330195596628658e-7
2.7011660988086947e-6
2.1831556987817232e-7
1.0651157973119415e-6
1.2623995582075335e-6
1.2984758075160126e-6
1.2900260941800736e-6
1.1922950982943037e-6
9.70531086000289e-7
6.733129318825858e-7
3.9215225175448156e-7
4.7231177093089094e-7
2.767189711413713e-7
1.1444075369584579e-7
3.309211095620321e-8
9.0774843242542e-8
1.0475871657379715e-7
8.634532220802929e-8
8.88694093759058e-8
6.559572360939478e-8
4.435268756378326e-8
1.8392874081908146e-7
1.8917128027385137e-7
1.6750504745574708e-7
1.5380287121565554e-7
1.3864492651889562e-7
1.1026465934707321e-7
5.8456397839607726e-8
2.00998133641005e-8
1.1329515391771665e-7
1.6975522918945501e-6
7.13054722810408e-7
0.000012220306237811343
3.8952912499972065e-6
2.0589058902611736e-6
1.0615736426257348e-6
4.030375966240114e-7
8.127722784943141e-8
7.608369275518059e-7
1.2862417298160277e-6
1.1800995130306191e-6
4.0092161007009265e-7
1.8614076466281592e-7
1.3363106162258179e-7
6.251441004498694e-8
9.776468630957985e-8
9.580091917577458e-8
1.5301471985233503e-8
6.031754797861481e-8
1.4053324458451041e-8
1.2246178095520774e-8
3.5112595114023464e-8
4.931206487087502e-8
5.002137967419144e-9
3.666117074028128e-9
1.3786758844664493e-9
3.304078586285879e-10
7.025114281651658e-11
1.159564946686934e-12
2.0769044823082206e-12
8.189604399831735e-13
8.743998584127171e-12
5.337904778942853e-12
5.834521347593406e-12
7.09236368038699e-12
8.912700159444077e-12
1.1369517266343993e-11
1.4656028004624294e-11
1.9080963746487325e-11
2.51107012658897e-11
3.345381692217224e-11
4.521154886664479e-11
8.628273344300232e-11
1.255837431117502e-10
1.8405409483319178e-10
3.176191971034108e-10
6.389538572674116e-10
1.45974733863485e-9
3.9348479246188725e-9
1.3619010551019054e-8
3.9719975362599085e-8
6.096282849484618e-8
7.576449361061808e-8
6.485872977449051e-8
8.487917682676267e-8
1.0474629598969598e-7
1.8342336655748636e-8
1.0025030940831162e-8
4.139919856732776e-9
5.283741197396962e-12
0.
2.940916892672363e-14
0.
0.
0.
0.
0.
0.
0.
0.
0.
0.
3.001861154662399e-14
0.
0.
0.
0.
0.
0.
2.854334901058865e-14
3.966042004727815e-14
5.6430228454849356e-14
8.14078832048679e-14
1.1840008506877712e-13
1.7315044568786342e-13
2.54359356118904e-13
3.7526534284355764e-13
5.561347236473286e-13
8.282234627047127e-13
1.2401548292990128e-12
1.8683203238297265e-12
2.8341042002726843e-12
4.332899534478755e-12
8.297542171109062e-11
1.6857442097640607e-10
2.9055993833552103e-10
4.3375295009675535e-10
5.395423705836859e-10
5.360384657059143e-10
3.703297650802332e-10
2.0759560433086995e-11
5.102809314400258e-10
1.2073785731938033e-9
2.049817865423805e-9
1.0296112330809854e-10
1.6122744460287746e-9
1.7292369997427764e-9
1.781159487340399e-9
2.018800893679124e-9
2.7268203251199594e-9
4.5729228562950794e-9
8.839917143392444e-9
7.708063418062174e-9
4.748863392919215e-9
3.2604670137533934e-9
2.4907919232018885e-9
2.1533263965119437e-9
2.1426238252734177e-9
2.4566597744166648e-9
3.1972358762118324e-9
4.630973889437101e-9
7.349259241308986e-9
1.2454531405578848e-8
2.602950617170923e-7
3.3087281618975867e-7
3.0714169974396216e-6
5.62022045940602e-7
2.008194626776236e-7
5.643713737159433e-8
1.8326133247384817e-8
1.2209037866592277e-7
6.881129596703012e-7
2.533723471042741e-7
3.381912813488115e-7
1.3607865768014748e-7
2.1930786040203907e-7
1.0807998885382333e-7
2.2034589802144752e-7
1.0960511644937998e-7
1.721393358313069e-8
2.2397684129637014e-9
3.422421713605433e-8
1.4689625318546505e-8
3.6039779340711475e-9
2.9052162588307313e-9
6.962358059967855e-9
5.069789081660936e-9
3.983971825093372e-9
9.87423974324781e-10
4.734492963973757e-9
8.464975154997684e-9
1.3173549239271448e-8
1.7746330390922426e-8
2.0458733961000594e-8
7.893896655469204e-8
1.954863183484235e-7
1.843709207427054e-7
1.1252803892636162e-8
1.6542579209585102e-7
2.584782117443416e-7
3.232199766875613e-7
3.727074659382384e-7
4.0688171418992154e-7
4.204258360172623e-7
4.0920732237738793e-7
2.0163450476773382e-7
8.51167890704111e-8
1.3986503436087864e-8
1.023834499670166e-7
8.326166380371026e-8
8.421259982805769e-8
8.98265292558094e-8
2.0728710876250978e-8
1.1853503304529177e-7
1.3070649548197223e-7
1.1605209940319067e-7
1.0635925962955425e-7
9.721814558881297e-8
8.353168869131165e-8
5.976194672925769e-8
1.2957489337779183e-8
8.863025737134111e-8
1.4836983000445467e-7
1.3266629252290478e-7
1.2387474766952591e-7
1.4860575005720565e-6
7.589665032190681e-7
0.000010199934920600683
1.907982363919012e-6
6.507057269221379e-7
1.7000211671741394e-7
6.605776908457856e-8
4.4919475291047465e-7
9.84579229236772e-7
6.149815421899145e-7
8.111650985721499e-7
4.57829129144089e-7
2.8303766727331316e-7
1.2390708639549847e-7
4.2177636470501046e-8
7.715218809817405e-8
6.531927140776597e-8
2.2599282319609288e-8
5.646121532934881e-9
9.437531121198799e-9
1.962058620987428e-8
1.5038235729993383e-8
1.2311589062509504e-8
2.944102548967674e-9
1.6788718552918053e-8
3.26864352407509e-8
5.9357303782225484e-8
1.0368080814720455e-7
1.5954977982695492e-7
1.1853309622545285e-7
4.7865981890677263e-8
8.330195596454141e-7
2.7011660988104442e-6
2.183155698371804e-7
1.0651157973103586e-6
1.2623995582066983e-6
1.2984758075167155e-6
1.2900260941807396e-6
1.1922950982949583e-6
9.705310860007456e-7
6.733129318818661e-7
3.921522517562364e-7
4.723117709304564e-7
2.767189711414314e-7
1.1444075369574344e-7
3.309211095653172e-8
9.077484324650087e-8
1.0475871657417913e-7
8.634532220804912e-8
8.886940937621225e-8
6.559572361334764e-8
4.435268757303524e-8
1.8392874082071303e-7
1.891712802887492e-7
1.6750504746206937e-7
1.5380287121398244e-7
1.3864492651870736e-7
1.1026465934515181e-7
5.845639783787608e-8
2.0099813360609634e-8
1.1329515391512711e-7
1.6975522918836367e-6
7.130547228105705e-7
0.000012220306237841412
3.895291249998299e-6
2.0589058902615594e-6
1.0615736426251868e-6
4.0303759662333356e-7
8.127722784865262e-8
7.608369275507796e-7
1.286241729814767e-6
1.1800995130394427e-6
4.009216100397777e-7
1.8614076470446898e-7
1.3363106162096313e-7
6.251441004515926e-8
9.776468631093239e-8
9.580091917490131e-8
1.53014719852779e-8
6.031754797647559e-8
1.4053324458235652e-8
1.2246178096085348e-8
3.511259511293114e-8
4.931206486754314e-8
5.0021379675557645e-9
3.6661170742388574e-9
1.3786758856950693e-9
3.304078583864917e-10
7.025114280977756e-11
1.1595649467542323e-12
2.0769044827480137e-12
8.189600051090675e-13
8.743998600108873e-12
5.337904782371349e-12
5.834521374905796e-12
7.092363680422854e-12
8.91270009160601e-12
1.136951726526381e-11
1.465602803967458e-11
1.908096374901384e-11
2.511070118929375e-11
3.3453816922106435e-11
4.521154887503089e-11
8.628273340183287e-11
1.2558374304812546e-10
1.8405409484900492e-10
3.1761919908657525e-10
6.389538583579868e-10
1.4597473370461266e-9
3.934847926783817e-9
1.3619010531197566e-8
3.971997536354541e-8
6.096282849235397e-8
7.576449361047731e-8
6.485872977455362e-8
8.487917682684742e-8
1.047462959918487e-7
1.8342336655904755e-8
1.0025030941140518e-8
4.139919854940809e-9
5.283741195141607e-12
0.
2.9409174934333705e-14
0.
0.
0.
0.
0.
0.
0.
0.
0.
0.
3.001861231828772e-14
0.
0.
0.
0.
0.
0.
2.854332229117606e-14
3.966042011593737e-14
5.643021537723492e-14
8.140788369604699e-14
1.1840008555225323e-13
1.7315044677466773e-13
2.543593587627034e-13
3.75265388237749e-13
5.561347858605724e-13
8.282235509916496e-13
1.2401547341156984e-12
1.868320321468934e-12
2.8341043382102597e-12
4.332899490388135e-12
8.297542184063443e-11
1.6857442091367544e-10
2.905599381662072e-10
4.3375294996027526e-10
5.395423709568283e-10
5.360384652794566e-10
3.7032976475137116e-10
2.0759560420516066e-11
5.102809309809868e-10
1.2073785734700593e-9
2.049817865711891e-9
1.0296112322715825e-10
1.6122744474865057e-9
1.729237002113129e-9
1.7811594847816088e-9
2.018800894636482e-9
2.7268203312308252e-9
4.57292286275478e-9
8.83991714594616e-9
7.708063410491003e-9
4.748863400931611e-9
3.2604670012999705e-9
2.4907919243141776e-9
2.1533263982241877e-9
2.142623827944457e-9
2.4566597769267655e-9
3.197235875063128e-9
4.630973892496364e-9
7.349259240395655e-9
1.2454531406874588e-8
2.6029506171546925e-7
3.3087281618967905e-7
3.071416997426096e-6
5.62022045937092e-7
2.008194626788626e-7
5.643713737161673e-8
1.8326133247390316e-8
1.2209037866619461e-7
6.881129596708362e-7
2.533723471043205e-7
3.381912813474627e-7
1.3607865767447247e-7
2.1930786045610915e-7
1.0807998888915212e-7
2.203458980213619e-7
1.0960511644937215e-7
1.7213933583309126e-8
2.239768411883094e-9
3.42242171355642e-8
1.4689625318625147e-8
3.6039779340503323e-9
2.9052162579041575e-9
6.96235805993019e-9
5.069789081698389e-9
3.983971824838704e-9
9.874239753859622e-10
4.734492962801479e-9
8.464975154624533e-9
1.3173549239437458e-8
1.7746330389769604e-8
2.0458733955799104e-8
7.893896655275524e-8
1.9548631835383493e-7
1.8437092074168148e-7
1.1252803893050995e-8
1.6542579209803792e-7
2.5847821174507257e-7
3.2321997668773027e-7
3.727074659392572e-7
4.0688171418935763e-7
4.204258360166423e-7
4.092073223771407e-7
2.016345047673456e-7
8.511678907068253e-8
1.398650343456359e-8
1.0238344996369223e-7
8.326166380344731e-8
8.421259982762498e-8
8.982652925021582e-8
2.0728710886147906e-8
1.1853503304191784e-7
1.3070649547224247e-7
1.1605209940459998e-7
1.0635925963265074e-7
9.721814559029713e-8
8.353168869214518e-8
5.976194673166516e-8
1.2957489338067477e-8
8.863025737390079e-8
1.4836983000361116e-7
1.3266629252237907e-7
1.238747476689397e-7
1.486057500573337e-6
7.589665032213679e-7
0.00001019993492058064
1.9079823639216056e-6
6.507057269187151e-7
1.7000211671809858e-7
6.605776908558939e-8
4.4919475291034484e-7
9.845792292367961e-7
6.149815421901458e-7
8.111650985624044e-7
4.578291291162731e-7
2.830376672604878e-7
1.239070863962512e-7
4.217763646948577e-8
7.715218810708262e-8
6.531927140736884e-8
2.2599282319372767e-8
5.646121533133369e-9
9.437531121966568e-9
1.962058620986361e-8
1.5038235729801136e-8
1.231158906175341e-8
2.9441025502733077e-9
1.6788718551667048e-8
3.268643524107391e-8
5.935730378344042e-8
1.0368080814846175e-7
1.5954977982824024e-7
1.1853309618815165e-7
4.786598188623282e-8
8.330195596050348e-7
2.701166098812529e-6
2.1831556984669716e-7
1.065115797312879e-6
1.262399558206792e-6
1.2984758075168334e-6
1.2900260941814827e-6
1.192295098294883e-6
9.70531086000274e-7
6.73312931881771e-7
3.9215225175439786e-7
4.723117709313105e-7
2.767189711428987e-7
1.1444075369573708e-7
3.309211095639719e-8
9.077484324394026e-8
1.047587165741895e-7
8.63453222083035e-8
8.886940937620552e-8
6.559572361268671e-8
4.4352687561354975e-8
1.8392874081915682e-7
1.8917128027905162e-7
1.6750504745924054e-7
1.5380287121247014e-7
1.3864492651852073e-7
1.1026465934837533e-7
5.845639783939386e-8
2.0099813364296567e-8
1.1329515391710922e-7
1.6975522918918553e-6
7.130547228099566e-7
0.000012220306237863872
3.8952912499948475e-6
2.0589058902615145e-6
1.06157364262577e-6
4.03037596623595e-7
8.127722784860428e-8
7.608369275507951e-7
1.2862417298166528e-6
1.1800995130346047e-6
4.0092161006452457e-7
1.861407646638649e-7
1.3363106162133183e-7
6.251441004411504e-8
9.77646863093289e-8
9.580091917581673e-8
1.5301471985244157e-8
6.031754797788979e-8
1.405332445859351e-8
1.2246178095670637e-8
3.511259511387236e-8
4.9312064868625404e-8
5.0021379673022726e-9
3.6661170743006887e-9
1.3786758838795433e-9
3.304078580432258e-10
7.025114282261542e-11
1.1595649336149774e-12
2.076904481341464e-12
8.189601146489333e-13
8.74399857630842e-12
5.337904782398211e-12
5.834521393943486e-12
7.092363680595036e-12
8.912700039458991e-12
1.136951734321412e-11
1.4656028140694713e-11
1.908096372488411e-11
2.51107013000977e-11
3.345381693962361e-11
4.5211548874428865e-11
8.628273348005112e-11
1.2558374250702756e-10
1.840540933409435e-10
3.1761919922955316e-10
6.389538568277524e-10
1.4597473380997215e-9
3.934847925068788e-9
1.3619010535404114e-8
3.9719975361787574e-8
6.096282849851771e-8
7.576449360881237e-8
6.485872977387416e-8
8.487917682675158e-8
1.0474629599176129e-7
1.8342336657118662e-8
1.0025030941383246e-8
4.1399198571654656e-9
5.283741197298975e-12
0.
2.940917552391976e-14
0.
0.
0.
0.
0.
0.
0.
0.
0.
0.
3.0018616074380437e-14
0.
0.
0.
0.
0.
0.
2.8543335322811775e-14
3.9660444703411436e-14
5.643024170713083e-14
8.140790638604229e-14
1.184000706548295e-13
1.7315046887521913e-13
2.5435933869833087e-13
3.7526541342014453e-13
5.561347943197053e-13
8.282235269006251e-13
1.2401548498528878e-12
1.8683204014562415e-12
2.8341044163203085e-12
4.332899540322342e-12
8.297542175069879e-11
1.685744211092683e-10
2.905599383791006e-10
4.337529499347496e-10
5.395423708366929e-10
5.360384654552328e-10
3.703297651837579e-10
2.0759560518965558e-11
5.102809310846766e-10
1.2073785733766158e-9
2.049817864892857e-9
1.0296112384840585e-10
1.6122744507066344e-9
1.7292370031994922e-9
1.7811594892384283e-9
2.018800891923642e-9
2.726820324228385e-9
4.572922869363617e-9
8.839917135784429e-9
7.708063413192976e-9
4.748863384069752e-9
3.260467003647896e-9
2.490791920211532e-9
2.1533263950128323e-9
2.1426238254561485e-9
2.4566597745971924e-9
3.197235876783733e-9
4.6309738893189346e-9
7.3492592409408835e-9
1.2454531406757762e-8
2.602950617090785e-7
3.3087281618618985e-7
3.071416997466242e-6
5.620220459454822e-7
2.0081946267730623e-7
5.6437137371605224e-8
1.8326133249059448e-8
1.2209037866621357e-7
6.881129596714559e-7
2.5337234710431093e-7
3.3819128134734145e-7
1.360786576301917e-7
2.1930786049750214e-7
1.0807998889748385e-7
2.2034589802374488e-7
1.0960511644939112e-7
1.7213933579773482e-8
2.2397684124351483e-9
3.4224217136609866e-8
1.4689625318230057e-8
3.603977934885908e-9
2.905216258202058e-9
6.962358059941873e-9
5.069789081544786e-9
3.983971825728873e-9
9.874239740910248e-10
4.734492962697221e-9
8.464975154978846e-9
1.3173549238248313e-8
1.7746330391340225e-8
2.0458733957463487e-8
7.893896655284793e-8
1.95486318349141e-7
1.8437092074063188e-7
1.1252803893762304e-8
1.654257920972972e-7
2.5847821174439335e-7
3.2321997668850964e-7
3.727074659386408e-7
4.068817141895946e-7
4.204258360169051e-7
4.092073223769456e-7
2.01634504767334e-7
8.511678906950114e-8
1.398650343411643e-8
1.0238344996168501e-7
8.326166380359636e-8
8.421259982751763e-8
8.982652924791584e-8
2.0728710879283717e-8
1.1853503304382238e-7
1.3070649549022662e-7
1.1605209940651626e-7
1.0635925963304731e-7
9.721814558899671e-8
8.353168869267714e-8
5.976194672927066e-8
1.2957489338578743e-8
8.863025737156621e-8
1.4836983000325932e-7
1.3266629252271576e-7
1.2387474766914835e-7
1.4860575005762565e-6
7.589665032120402e-7
0.000010199934920589104
1.9079823639282578e-6
6.507057269161548e-7
1.7000211671634591e-7
6.605776908491696e-8
4.4919475291011736e-7
9.845792292366491e-7
6.149815421902626e-7
8.11165098591865e-7
4.5782912910995915e-7
2.830376672819175e-7
1.239070863950402e-7
4.2177636464159595e-8
7.715218810460588e-8
6.531927140704575e-8
2.2599282319516918e-8
5.646121533683445e-9
9.437531122517439e-9
1.9620586209887758e-8
1.503823572996418e-8
1.2311589061502299e-8
2.944102549004067e-9
1.6788718553903258e-8
3.268643524192502e-8
5.9357303783826026e-8
1.0368080814494771e-7
1.5954977982565094e-7
1.1853309622825926e-7
4.7865981886824276e-8
8.330195596232036e-7
2.701166098808699e-6
2.1831556986120077e-7
1.065115797311944e-6
1.2623995582071166e-6
1.2984758075174848e-6
1.2900260941811057e-6
1.1922950982951808e-6
9.705310860002274e-7
6.733129318818375e-7
3.921522517546011e-7
4.723117709303853e-7
2.76718971144064e-7
1.1444075369450155e-7
3.3092110955722155e-8
9.077484324557812e-8
1.0475871657377372e-7
8.634532220818793e-8
8.886940937540372e-8
6.559572361343597e-8
4.4352687565240084e-8
1.8392874081889543e-7
1.891712802778562e-7
1.6750504746082743e-7
1.5380287121127424e-7
1.3864492651858002e-7
1.102646593456298e-7
5.8456397845764934e-8
2.0099813366322335e-8
1.1329515391668593e-7
1.6975522918895173e-6
7.130547228069124e-7
0.000012220306237872258
3.895291249997282e-6
2.0589058902609927e-6
1.061573642625052e-6
4.030375966239276e-7
8.127722784918262e-8
7.608369275515583e-7
1.286241729816678e-6
1.180099513043395e-6
4.009216100943387e-7
1.8614076468009585e-7
1.336310616217884e-7
6.251441004503278e-8
9.776468631079287e-8
9.580091917656813e-8
1.5301471984707542e-8
6.03175479773264e-8
1.4053324458104183e-8
1.2246178095442461e-8
3.5112595113312916e-8
4.9312064867810684e-8
5.0021379675563866e-9
3.6661170741484958e-9
1.3786758826998744e-9
3.304078585527899e-10
7.025114281652234e-11
1.159564948634018e-12
2.0769044831882337e-12
8.189601163263526e-13
8.7439985997144e-12
5.337904778929628e-12
5.834521347854389e-12
7.092363718475744e-12
8.912700159534177e-12
1.1369517214724514e-11
1.4656028039800204e-11
1.9080963692194185e-11
2.5110701299601236e-11
3.345381709700389e-11
4.521154887562935e-11
8.62827333942493e-11
1.2558374299194876e-10
1.840540947596918e-10
3.176191985459419e-10
6.389538600205791e-10
1.459747336992676e-9
3.9348479264920734e-9
1.3619010513526992e-8
3.971997536024811e-8
6.096282849288659e-8
7.576449361041468e-8
6.485872977456023e-8
8.487917682756001e-8
1.047462959914757e-7
1.8342336656270802e-8
1.0025030940919484e-8
4.139919856724399e-9
5.2837411889547184e-12
0.
2.9409177289205755e-14
0.
0.
0.
0.
0.
0.
0.
0.
0.
0.
3.001861504355749e-14
0.
0.
0.
0.
0.
0.
2.8543353354283036e-14
3.9660398407602476e-14
5.643021648700536e-14
8.140788358249957e-14
1.184000862914855e-13
1.7315043509535607e-13
2.5435935991854735e-13
3.7526534591570744e-13
5.561347285338225e-13
8.282235501916538e-13
1.240154770190332e-12
1.8683204870345467e-12
2.8341044282458744e-12
4.332899474612965e-12
8.297542189467208e-11
1.6857442094925061e-10
2.905599382817892e-10
4.337529501863258e-10
5.395423708139307e-10
5.360384653738529e-10
3.7032976492585183e-10
2.075956075004871e-11
5.10280931000829e-10
1.2073785730636986e-9
2.0498178655157568e-9
1.0296112344434109e-10
1.6122744496922981e-9
1.7292369990130277e-9
1.7811594844179303e-9
2.0188008913033986e-9
2.7268203253084896e-9
4.572922873630913e-9
8.839917153415407e-9
7.708063409706598e-9
4.748863401165214e-9
3.2604670048228256e-9
2.490791922475418e-9
2.153326396107163e-9
2.142623828954106e-9
2.4566597748049103e-9
3.197235877059443e-9
4.63097388908822e-9
7.349259242070987e-9
1.2454531406837338e-8
2.602950617200342e-7
3.3087281618826106e-7
3.071416997434644e-6
5.620220459396916e-7
2.0081946267763197e-7
5.643713737065869e-8
1.8326133247799126e-8
1.220903786660988e-7
6.881129596715693e-7
2.5337234710423443e-7
3.3819128134769106e-7
1.3607865766810934e-7
2.1930786045937034e-7
1.0807998892619257e-7
2.2034589802294602e-7
1.0960511644938901e-7
1.721393358499479e-8
2.239768416665663e-9
3.422421713693787e-8
1.4689625318611611e-8
3.603977933893957e-9
2.9052162582212183e-9
6.962358059931566e-9
5.0697890816217945e-9
3.983971825782971e-9
9.874239746882939e-10
4.734492964222502e-9
8.464975155058245e-9
1.3173549239822908e-8
1.7746330389733863e-8
2.0458733959478966e-8
7.893896655708166e-8
1.9548631834755188e-7
1.8437092074005227e-7
1.1252803892219424e-8
1.654257920975093e-7
2.584782117437807e-7
3.232199766875771e-7
3.727074659383183e-7
4.0688171418997146e-7
4.2042583601705966e-7
4.092073223776252e-7
2.0163450476738233e-7
8.511678907097274e-8
1.3986503437026805e-8
1.0238344996582549e-7
8.326166380374807e-8
8.421259982755258e-8
8.982652924731316e-8
2.0728710869643976e-8
1.1853503304092249e-7
1.3070649547114657e-7
1.1605209940663304e-7
1.0635925963037333e-7
9.721814558905959e-8
8.353168869251814e-8
5.976194672884457e-8
1.2957489338672962e-8
8.863025737010284e-8
1.483698300047761e-7
1.326662925223843e-7
1.2387474766905544e-7
1.4860575005731908e-6
7.589665032184214e-7
0.000010199934920585248
1.9079823639220744e-6
6.507057269159165e-7
1.7000211671826807e-7
6.605776908485555e-8
4.491947529105765e-7
9.845792292367235e-7
6.149815421899461e-7
8.111650985711236e-7
4.578291291732041e-7
2.8303766727163386e-7
1.2390708639539704e-7
4.217763647597623e-8
7.715218810129477e-8
6.531927140764334e-8
2.259928231960505e-8
5.6461215328939666e-9
9.437531122729458e-9
1.96205862098585e-8
1.5038235729758954e-8
1.2311589062334444e-8
2.944102550346112e-9
1.6788718553359483e-8
3.2686435239777996e-8
5.935730378216814e-8
1.0368080814259758e-7
1.5954977984082291e-7
1.1853309620346426e-7
4.786598189798655e-8
8.330195596628658e-7
2.7011660988086947e-6
2.1831556987817232e-7
1.0651157973119415e-6
1.2623995582075335e-6
1.2984758075160126e-6
1.2900260941800736e-6
1.1922950982943037e-6
9.70531086000289e-7
6.733129318825858e-7
3.9215225175448156e-7
4.7231177093089094e-7
2.767189711413713e-7
1.1444075369584579e-7
3.309211095620321e-8
9.0774843242542e-8
1.0475871657379715e-7
8.634532220802929e-8
8.88694093759058e-8
6.559572360939478e-8
4.435268756378326e-8
1.8392874081908146e-7
1.8917128027385137e-7
1.6750504745574708e-7
1.5380287121565554e-7
1.3864492651889562e-7
1.1026465934707321e-7
5.8456397839607726e-8
2.00998133641005e-8
1.1329515391771665e-7
1.6975522918945501e-6
7.13054722810408e-7
0.000012220306237811343
3.8952912499972065e-6
2.0589058902611736e-6
1.0615736426257348e-6
4.030375966240114e-7
8.127722784943141e-8
7.608369275518059e-7
1.2862417298160277e-6
1.1800995130306191e-6
4.0092161007009265e-7
1.8614076466281592e-7
1.3363106162258179e-7
6.251441004498694e-8
9.776468630957985e-8
9.580091917577458e-8
1.5301471985233503e-8
6.031754797861481e-8
1.4053324458451041e-8
1.2246178095520774e-8
3.5112595114023464e-8
4.931206487087502e-8
5.002137967419144e-9
3.666117074028128e-9
1.3786758844664493e-9
3.304078586285879e-10
7.025114281651658e-11
1.159564946686934e-12
2.0769044823082206e-12
8.189604399831735e-13
8.743998584127171e-12
5.337904778942853e-12
5.834521347593406e-12
7.09236368038699e-12
8.912700159444077e-12
1.1369517266343993e-11
1.4656028004624294e-11
1.9080963746487325e-11
2.51107012658897e-11
3.345381692217224e-11
4.521154886664479e-11
8.628273344300232e-11
1.255837431117502e-10
1.8405409483319178e-10
3.176191971034108e-10
6.389538572674116e-10
1.45974733863485e-9
3.9348479246188725e-9
1.3619010551019054e-8
3.9719975362599085e-8
6.096282849484618e-8
7.576449361061808e-8
6.485872977449051e-8
8.487917682676267e-8
1.0474629598969598e-7
1.8342336655748636e-8
1.0025030940831162e-8
4.139919856732776e-9
5.283741197396962e-12
0.
2.940916892672363e-14
0.
0.
0.
0.
0.
0.
0.
0.
0.
0.
3.001861154662399e-14
0.
0.
0.
0.
0.
0.
2.854334901058865e-14
3.966042004727815e-14
5.6430228454849356e-14
8.14078832048679e-14
1.1840008506877712e-13
1.7315044568786342e-13
2.54359356118904e-13
3.7526534284355764e-13
5.561347236473286e-13
8.282234627047127e-13
1.2401548292990128e-12
1.8683203238297265e-12
2.8341042002726843e-12
4.332899534478755e-12
8.297542171109062e-11
1.6857442097640607e-10
2.9055993833552103e-10
4.3375295009675535e-10
5.395423705836859e-10
5.360384657059143e-10
3.703297650802332e-10
2.0759560433086995e-11
5.102809314400258e-10
1.2073785731938033e-9
2.049817865423805e-9
1.0296112330809854e-10
1.6122744460287746e-9
1.7292369997427764e-9
1.781159487340399e-9
2.018800893679124e-9
2.7268203251199594e-9
4.5729228562950794e-9
8.839917143392444e-9
7.708063418062174e-9
4.748863392919215e-9
3.2604670137533934e-9
2.4907919232018885e-9
2.1533263965119437e-9
2.1426238252734177e-9
2.4566597744166648e-9
3.1972358762118324e-9
4.630973889437101e-9
7.349259241308986e-9
1.2454531405578848e-8
2.602950617170923e-7
3.3087281618975867e-7
3.0714169974396216e-6
5.62022045940602e-7
2.008194626776236e-7
5.643713737159433e-8
1.8326133247384817e-8
1.2209037866592277e-7
6.881129596703012e-7
2.533723471042741e-7
3.381912813488115e-7
1.3607865768014748e-7
2.1930786040203907e-7
1.0807998885382333e-7
2.2034589802144752e-7
1.0960511644937998e-7
1.721393358313069e-8
2.2397684129637014e-9
3.422421713605433e-8
1.4689625318546505e-8
3.6039779340711475e-9
2.9052162588307313e-9
6.962358059967855e-9
5.069789081660936e-9
3.983971825093372e-9
9.87423974324781e-10
4.734492963973757e-9
8.464975154997684e-9
1.3173549239271448e-8
1.7746330390922426e-8
2.0458733961000594e-8
7.893896655469204e-8
1.954863183484235e-7
1.843709207427054e-7
1.1252803892636162e-8
1.6542579209585102e-7
2.584782117443416e-7
3.232199766875613e-7
3.727074659382384e-7
4.0688171418992154e-7
4.204258360172623e-7
4.0920732237738793e-7
2.0163450476773382e-7
8.51167890704111e-8
1.3986503436087864e-8
1.023834499670166e-7
8.326166380371026e-8
8.421259982805769e-8
8.98265292558094e-8
2.0728710876250978e-8
1.1853503304529177e-7
1.3070649548197223e-7
1.1605209940319067e-7
1.0635925962955425e-7
9.721814558881297e-8
8.353168869131165e-8
5.976194672925769e-8
1.2957489337779183e-8
8.863025737134111e-8
1.4836983000445467e-7
1.3266629252290478e-7
1.2387474766952591e-7
1.4860575005720565e-6
7.589665032190681e-7
0.000010199934920600683
1.907982363919012e-6
6.507057269221379e-7
1.7000211671741394e-7
6.605776908457856e-8
4.4919475291047465e-7
9.84579229236772e-7
6.149815421899145e-7
8.111650985721499e-7
4.57829129144089e-7
2.8303766727331316e-7
1.2390708639549847e-7
4.2177636470501046e-8
7.715218809817405e-8
6.531927140776597e-8
2.2599282319609288e-8
5.646121532934881e-9
9.437531121198799e-9
1.962058620987428e-8
1.5038235729993383e-8
1.2311589062509504e-8
2.944102548967674e-9
1.6788718552918053e-8
3.26864352407509e-8
5.9357303782225484e-8
1.0368080814720455e-7
1.5954977982695492e-7
1.1853309622545285e-7
4.7865981890677263e-8
8.330195596454141e-7
2.7011660988104442e-6
2.183155698371804e-7
1.0651157973103586e-6
1.2623995582066983e-6
1.2984758075167155e-6
1.2900260941807396e-6
1.1922950982949583e-6
9.705310860007456e-7
6.733129318818661e-7
3.921522517562364e-7
4.723117709304564e-7
2.767189711414314e-7
1.1444075369574344e-7
3.309211095653172e-8
9.077484324650087e-8
1.0475871657417913e-7
8.634532220804912e-8
8.886940937621225e-8
6.559572361334764e-8
4.435268757303524e-8
1.8392874082071303e-7
1.891712802887492e-7
1.6750504746206937e-7
1.5380287121398244e-7
1.3864492651870736e-7
1.1026465934515181e-7
5.845639783787608e-8
2.0099813360609634e-8
1.1329515391512711e-7
1.6975522918836367e-6
7.130547228105705e-7
0.000012220306237841412
3.895291249998299e-6
2.0589058902615594e-6
1.0615736426251868e-6
4.0303759662333356e-7
8.127722784865262e-8
7.608369275507796e-7
1.286241729814767e-6
1.1800995130394427e-6
4.009216100397777e-7
1.8614076470446898e-7
1.3363106162096313e-7
6.251441004515926e-8
9.776468631093239e-8
9.580091917490131e-8
1.53014719852779e-8
6.031754797647559e-8
1.4053324458235652e-8
1.2246178096085348e-8
3.511259511293114e-8
4.931206486754314e-8
5.0021379675557645e-9
3.6661170742388574e-9
1.3786758856950693e-9
3.304078583864917e-10
7.025114280977756e-11
1.1595649467542323e-12
2.0769044827480137e-12
8.189600051090675e-13
8.743998600108873e-12
5.337904782371349e-12
5.834521374905796e-12
7.092363680422854e-12
8.91270009160601e-12
1.136951726526381e-11
1.465602803967458e-11
1.908096374901384e-11
2.511070118929375e-11
3.3453816922106435e-11
4.521154887503089e-11
8.628273340183287e-11
1.2558374304812546e-10
1.8405409484900492e-10
3.1761919908657525e-10
6.389538583579868e-10
1.4597473370461266e-9
3.934847926783817e-9
1.3619010531197566e-8
3.971997536354541e-8
6.096282849235397e-8
7.576449361047731e-8
6.485872977455362e-8
8.487917682684742e-8
1.047462959918487e-7
1.8342336655904755e-8
1.0025030941140518e-8
4.139919854940809e-9
5.283741195141607e-12
0.
2.9409174934333705e-14
0.
0.
0.
0.
0.
0.
0.
0.
0.
0.
3.001861231828772e-14
0.
0.
0.
0.
0.
0.
2.854332229117606e-14
3.966042011593737e-14
5.643021537723492e-14
8.140788369604699e-14
1.1840008555225323e-13
1.7315044677466773e-13
2.543593587627034e-13
3.75265388237749e-13
5.561347858605724e-13
8.282235509916496e-13
1.2401547341156984e-12
1.868320321468934e-12
2.8341043382102597e-12
4.332899490388135e-12
8.297542184063443e-11
1.6857442091367544e-10
2.905599381662072e-10
4.3375294996027526e-10
5.395423709568283e-10
5.360384652794566e-10
3.7032976475137116e-10
2.0759560420516066e-11
5.102809309809868e-10
1.2073785734700593e-9
2.049817865711891e-9
1.0296112322715825e-10
1.6122744474865057e-9
1.729237002113129e-9
1.7811594847816088e-9
2.018800894636482e-9
2.7268203312308252e-9
4.57292286275478e-9
8.83991714594616e-9
7.708063410491003e-9
4.748863400931611e-9
3.2604670012999705e-9
2.4907919243141776e-9
2.1533263982241877e-9
2.142623827944457e-9
2.4566597769267655e-9
3.197235875063128e-9
4.630973892496364e-9
7.349259240395655e-9
1.2454531406874588e-8
2.6029506171546925e-7
3.3087281618967905e-7
3.071416997426096e-6
5.62022045937092e-7
2.008194626788626e-7
5.643713737161673e-8
1.8326133247390316e-8
1.2209037866619461e-7
6.881129596708362e-7
2.533723471043205e-7
3.381912813474627e-7
1.3607865767447247e-7
2.1930786045610915e-7
1.0807998888915212e-7
2.203458980213619e-7
1.0960511644937215e-7
1.7213933583309126e-8
2.239768411883094e-9
3.42242171355642e-8
1.4689625318625147e-8
3.6039779340503323e-9
2.9052162579041575e-9
6.96235805993019e-9
5.069789081698389e-9
3.983971824838704e-9
9.874239753859622e-10
4.734492962801479e-9
8.464975154624533e-9
1.3173549239437458e-8
1.7746330389769604e-8
2.0458733955799104e-8
7.893896655275524e-8
1.9548631835383493e-7
1.8437092074168148e-7
1.1252803893050995e-8
1.6542579209803792e-7
2.5847821174507257e-7
3.2321997668773027e-7
3.727074659392572e-7
4.0688171418935763e-7
4.204258360166423e-7
4.092073223771407e-7
2.016345047673456e-7
8.511678907068253e-8
1.398650343456359e-8
1.0238344996369223e-7
8.326166380344731e-8
8.421259982762498e-8
8.982652925021582e-8
2.0728710886147906e-8
1.1853503304191784e-7
1.3070649547224247e-7
1.1605209940459998e-7
1.0635925963265074e-7
9.721814559029713e-8
8.353168869214518e-8
5.976194673166516e-8
1.2957489338067477e-8
8.863025737390079e-8
1.4836983000361116e-7
1.3266629252237907e-7
1.238747476689397e-7
1.486057500573337e-6
7.589665032213679e-7
0.00001019993492058064
1.9079823639216056e-6
6.507057269187151e-7
1.7000211671809858e-7
6.605776908558939e-8
4.4919475291034484e-7
9.845792292367961e-7
6.149815421901458e-7
8.111650985624044e-7
4.578291291162731e-7
2.830376672604878e-7
1.239070863962512e-7
4.217763646948577e-8
7.715218810708262e-8
6.531927140736884e-8
2.2599282319372767e-8
5.646121533133369e-9
9.437531121966568e-9
1.962058620986361e-8
1.5038235729801136e-8
1.231158906175341e-8
2.9441025502733077e-9
1.6788718551667048e-8
3.268643524107391e-8
5.935730378344042e-8
1.0368080814846175e-7
1.5954977982824024e-7
1.1853309618815165e-7
4.786598188623282e-8
8.330195596050348e-7
2.701166098812529e-6
2.1831556984669716e-7
1.065115797312879e-6
1.262399558206792e-6
1.2984758075168334e-6
1.2900260941814827e-6
1.192295098294883e-6
9.70531086000274e-7
6.73312931881771e-7
3.9215225175439786e-7
4.723117709313105e-7
2.767189711428987e-7
1.1444075369573708e-7
3.309211095639719e-8
9.077484324394026e-8
1.047587165741895e-7
8.63453222083035e-8
8.886940937620552e-8
6.559572361268671e-8
4.4352687561354975e-8
1.8392874081915682e-7
1.8917128027905162e-7
1.6750504745924054e-7
1.5380287121247014e-7
1.3864492651852073e-7
1.1026465934837533e-7
5.845639783939386e-8
2.0099813364296567e-8
1.1329515391710922e-7
1.6975522918918553e-6
7.130547228099566e-7
0.000012220306237863872
3.8952912499948475e-6
2.0589058902615145e-6
1.06157364262577e-6
4.03037596623595e-7
8.127722784860428e-8
7.608369275507951e-7
1.2862417298166528e-6
1.1800995130346047e-6
4.0092161006452457e-7
1.861407646638649e-7
1.3363106162133183e-7
6.251441004411504e-8
9.77646863093289e-8
9.580091917581673e-8
1.5301471985244157e-8
6.031754797788979e-8
1.405332445859351e-8
1.2246178095670637e-8
3.511259511387236e-8
4.9312064868625404e-8
5.0021379673022726e-9
3.6661170743006887e-9
1.3786758838795433e-9
3.304078580432258e-10
7.025114282261542e-11
1.1595649336149774e-12
2.076904481341464e-12
8.189601146489333e-13
8.74399857630842e-12
5.337904782398211e-12
5.834521393943486e-12
7.092363680595036e-12
8.912700039458991e-12
1.136951734321412e-11
1.4656028140694713e-11
1.908096372488411e-11
2.51107013000977e-11
3.345381693962361e-11
4.5211548874428865e-11
8.628273348005112e-11
1.2558374250702756e-10
1.840540933409435e-10
3.1761919922955316e-10
6.389538568277524e-10
1.4597473380997215e-9
3.934847925068788e-9
1.3619010535404114e-8
3.9719975361787574e-8
6.096282849851771e-8
7.576449360881237e-8
6.485872977387416e-8
8.487917682675158e-8
1.0474629599176129e-7
1.8342336657118662e-8
1.0025030941383246e-8
4.1399198571654656e-9
5.283741197298975e-12
0.
2.940917552391976e-14
0.
0.
0.
0.
0.
0.
0.
0.
0.
0.
3.0018616074380437e-14
0.
0.
0.
0.
0.
0.
2.8543335322811775e-14
3.9660444703411436e-14
5.643024170713083e-14
8.140790638604229e-14
1.184000706548295e-13
1.7315046887521913e-13
2.5435933869833087e-13
3.7526541342014453e-13
5.561347943197053e-13
8.282235269006251e-13
1.2401548498528878e-12
1.8683204014562415e-12
2.8341044163203085e-12
4.332899540322342e-12
8.297542175069879e-11
1.685744211092683e-10
2.905599383791006e-10
4.337529499347496e-10
5.395423708366929e-10
5.360384654552328e-10
3.703297651837579e-10
2.0759560518965558e-11
5.102809310846766e-10
1.2073785733766158e-9
2.049817864892857e-9
1.0296112384840585e-10
1.6122744507066344e-9
1.7292370031994922e-9
1.7811594892384283e-9
2.018800891923642e-9
2.726820324228385e-9
4.572922869363617e-9
8.839917135784429e-9
7.708063413192976e-9
4.748863384069752e-9
3.260467003647896e-9
2.490791920211532e-9
2.1533263950128323e-9
2.1426238254561485e-9
2.4566597745971924e-9
3.197235876783733e-9
4.6309738893189346e-9
7.3492592409408835e-9
1.2454531406757762e-8
2.602950617090785e-7
3.3087281618618985e-7
3.071416997466242e-6
5.620220459454822e-7
2.0081946267730623e-7
5.6437137371605224e-8
1.8326133249059448e-8
1.2209037866621357e-7
6.881129596714559e-7
2.5337234710431093e-7
3.3819128134734145e-7
1.360786576301917e-7
2.1930786049750214e-7
1.0807998889748385e-7
2.2034589802374488e-7
1.0960511644939112e-7
1.7213933579773482e-8
2.2397684124351483e-9
3.4224217136609866e-8
1.4689625318230057e-8
3.603977934885908e-9
2.905216258202058e-9
6.962358059941873e-9
5.069789081544786e-9
3.983971825728873e-9
9.874239740910248e-10
4.734492962697221e-9
8.464975154978846e-9
1.3173549238248313e-8
1.7746330391340225e-8
2.0458733957463487e-8
7.893896655284793e-8
1.95486318349141e-7
1.8437092074063188e-7
1.1252803893762304e-8
1.654257920972972e-7
2.5847821174439335e-7
3.2321997668850964e-7
3.727074659386408e-7
4.068817141895946e-7
4.204258360169051e-7
4.092073223769456e-7
2.01634504767334e-7
8.511678906950114e-8
1.398650343411643e-8
1.0238344996168501e-7
8.326166380359636e-8
8.421259982751763e-8
8.982652924791584e-8
2.0728710879283717e-8
1.1853503304382238e-7
1.3070649549022662e-7
1.1605209940651626e-7
1.0635925963304731e-7
9.721814558899671e-8
8.353168869267714e-8
5.976194672927066e-8
1.2957489338578743e-8
8.863025737156621e-8
1.4836983000325932e-7
1.3266629252271576e-7
1.2387474766914835e-7
1.4860575005762565e-6
7.589665032120402e-7
0.000010199934920589104
1.9079823639282578e-6
6.507057269161548e-7
1.7000211671634591e-7
6.605776908491696e-8
4.4919475291011736e-7
9.845792292366491e-7
6.149815421902626e-7
8.11165098591865e-7
4.5782912910995915e-7
2.830376672819175e-7
1.239070863950402e-7
4.2177636464159595e-8
7.715218810460588e-8
6.531927140704575e-8
2.2599282319516918e-8
5.646121533683445e-9
9.437531122517439e-9
1.9620586209887758e-8
1.503823572996418e-8
1.2311589061502299e-8
2.944102549004067e-9
1.6788718553903258e-8
3.268643524192502e-8
5.9357303783826026e-8
1.0368080814494771e-7
1.5954977982565094e-7
1.1853309622825926e-7
4.7865981886824276e-8
8.330195596232036e-7
2.701166098808699e-6
2.1831556986120077e-7
1.065115797311944e-6
1.2623995582071166e-6
1.2984758075174848e-6
1.2900260941811057e-6
1.1922950982951808e-6
9.705310860002274e-7
6.733129318818375e-7
3.921522517546011e-7
4.723117709303853e-7
2.76718971144064e-7
1.1444075369450155e-7
3.3092110955722155e-8
9.077484324557812e-8
1.0475871657377372e-7
8.634532220818793e-8
8.886940937540372e-8
6.559572361343597e-8
4.4352687565240084e-8
1.8392874081889543e-7
1.891712802778562e-7
1.6750504746082743e-7
1.5380287121127424e-7
1.3864492651858002e-7
1.102646593456298e-7
5.8456397845764934e-8
2.0099813366322335e-8
1.1329515391668593e-7
1.6975522918895173e-6
7.130547228069124e-7
0.000012220306237872258
3.895291249997282e-6
2.0589058902609927e-6
1.061573642625052e-6
4.030375966239276e-7
8.127722784918262e-8
7.608369275515583e-7
1.286241729816678e-6
1.180099513043395e-6
4.009216100943387e-7
1.8614076468009585e-7
1.336310616217884e-7
6.251441004503278e-8
9.776468631079287e-8
9.580091917656813e-8
1.5301471984707542e-8
6.03175479773264e-8
1.4053324458104183e-8
1.2246178095442461e-8
3.5112595113312916e-8
4.9312064867810684e-8
5.0021379675563866e-9
3.6661170741484958e-9
1.3786758826998744e-9
3.304078585527899e-10
7.025114281652234e-11
1.159564948634018e-12
2.0769044831882337e-12
8.189601163263526e-13
8.7439985997144e-12
5.337904778929628e-12
5.834521347854389e-12
7.092363718475744e-12
8.912700159534177e-12
1.1369517214724514e-11
1.4656028039800204e-11
1.9080963692194185e-11
2.5110701299601236e-11
3.345381709700389e-11
4.521154887562935e-11
8.62827333942493e-11
1.2558374299194876e-10
1.840540947596918e-10
3.176191985459419e-10
6.389538600205791e-10
1.459747336992676e-9
3.9348479264920734e-9
1.3619010513526992e-8
3.971997536024811e-8
6.096282849288659e-8
7.576449361041468e-8
6.485872977456023e-8
8.487917682756001e-8
1.047462959914757e-7
1.8342336656270802e-8
1.0025030940919484e-8
4.139919856724399e-9
5.2837411889547184e-12
0.
2.9409177289205755e-14
0.
0.
0.
0.
0.
0.
0.
0.
0.
0.
3.001861504355749e-14
0.
0.
0.
0.
0.
0.
2.8543353354283036e-14
3.9660398407602476e-14
5.643021648700536e-14
8.140788358249957e-14
1.184000862914855e-13
1.7315043509535607e-13
2.5435935991854735e-13
3.7526534591570744e-13
5.561347285338225e-13
8.282235501916538e-13
1.240154770190332e-12
1.8683204870345467e-12
2.8341044282458744e-12
4.332899474612965e-12
8.297542189467208e-11
1.6857442094925061e-10
2.905599382817892e-10
4.337529501863258e-10
5.395423708139307e-10
5.360384653738529e-10
3.7032976492585183e-10
2.075956075004871e-11
5.10280931000829e-10
1.2073785730636986e-9
2.0498178655157568e-9
1.0296112344434109e-10
1.6122744496922981e-9
1.7292369990130277e-9
1.7811594844179303e-9
2.0188008913033986e-9
2.7268203253084896e-9
4.572922873630913e-9
8.839917153415407e-9
7.708063409706598e-9
4.748863401165214e-9
3.2604670048228256e-9
2.490791922475418e-9
2.153326396107163e-9
2.142623828954106e-9
2.4566597748049103e-9
3.197235877059443e-9
4.63097388908822e-9
7.349259242070987e-9
1.2454531406837338e-8
2.602950617200342e-7
3.3087281618826106e-7
3.071416997434644e-6
5.620220459396916e-7
2.0081946267763197e-7
5.643713737065869e-8
1.8326133247799126e-8
1.220903786660988e-7
6.881129596715693e-7
2.5337234710423443e-7
3.3819128134769106e-7
1.3607865766810934e-7
2.1930786045937034e-7
1.0807998892619257e-7
2.2034589802294602e-7
1.0960511644938901e-7
1.721393358499479e-8
2.239768416665663e-9
3.422421713693787e-8
1.4689625318611611e-8
3.603977933893957e-9
2.9052162582212183e-9
6.962358059931566e-9
5.0697890816217945e-9
3.983971825782971e-9
9.874239746882939e-10
4.734492964222502e-9
8.464975155058245e-9
1.3173549239822908e-8
1.7746330389733863e-8
2.0458733959478966e-8
7.893896655708166e-8
1.9548631834755188e-7
1.8437092074005227e-7
1.1252803892219424e-8
1.654257920975093e-7
2.584782117437807e-7
3.232199766875771e-7
3.727074659383183e-7
4.0688171418997146e-7
4.2042583601705966e-7
4.092073223776252e-7
2.0163450476738233e-7
8.511678907097274e-8
1.3986503437026805e-8
1.0238344996582549e-7
8.326166380374807e-8
8.421259982755258e-8
8.982652924731316e-8
2.0728710869643976e-8
1.1853503304092249e-7
1.3070649547114657e-7
1.1605209940663304e-7
1.0635925963037333e-7
9.721814558905959e-8
8.353168869251814e-8
5.976194672884457e-8
1.2957489338672962e-8
8.863025737010284e-8
1.483698300047761e-7
1.326662925223843e-7
1.2387474766905544e-7
1.4860575005731908e-6
7.589665032184214e-7
0.000010199934920585248
1.9079823639220744e-6
6.507057269159165e-7
1.7000211671826807e-7
6.605776908485555e-8
4.491947529105765e-7
9.845792292367235e-7
6.149815421899461e-7
8.111650985711236e-7
4.578291291732041e-7
2.8303766727163386e-7
1.2390708639539704e-7
4.217763647597623e-8
7.715218810129477e-8
6.531927140764334e-8
2.259928231960505e-8
5.6461215328939666e-9
9.437531122729458e-9
1.96205862098585e-8
1.5038235729758954e-8
1.2311589062334444e-8
2.944102550346112e-9
1.6788718553359483e-8
3.2686435239777996e-8
5.935730378216814e-8
1.0368080814259758e-7
1.5954977984082291e-7
1.1853309620346426e-7
4.786598189798655e-8
8.330195596628658e-7
2.7011660988086947e-6
2.1831556987817232e-7
1.0651157973119415e-6
1.2623995582075335e-6
1.2984758075160126e-6
1.2900260941800736e-6
1.1922950982943037e-6
9.70531086000289e-7
6.733129318825858e-7
3.9215225175448156e-7
4.7231177093089094e-7
2.767189711413713e-7
1.1444075369584579e-7
3.309211095620321e-8
9.0774843242542e-8
1.0475871657379715e-7
8.634532220802929e-8
8.88694093759058e-8
6.559572360939478e-8
4.435268756378326e-8
1.8392874081908146e-7
1.8917128027385137e-7
1.6750504745574708e-7
1.5380287121565554e-7
1.3864492651889562e-7
1.1026465934707321e-7
5.8456397839607726e-8
2.00998133641005e-8
1.1329515391771665e-7
1.6975522918945501e-6
7.13054722810408e-7
0.000012220306237811343
3.8952912499972065e-6
2.0589058902611736e-6
1.0615736426257348e-6
4.030375966240114e-7
8.127722784943141e-8
7.608369275518059e-7
1.2862417298160277e-6
1.1800995130306191e-6
4.0092161007009265e-7
1.8614076466281592e-7
1.3363106162258179e-7
6.251441004498694e-8
9.776468630957985e-8
9.580091917577458e-8
1.5301471985233503e-8
6.031754797861481e-8
1.4053324458451041e-8
1.2246178095520774e-8
3.5112595114023464e-8
4.931206487087502e-8
5.002137967419144e-9
3.666117074028128e-9
1.3786758844664493e-9
3.304078586285879e-10
7.025114281651658e-11
1.159564946686934e-12
2.0769044823082206e-12
8.189604399831735e-13
8.743998584127171e-12
5.337904778942853e-12
5.834521347593406e-12
7.09236368038699e-12
8.912700159444077e-12
1.1369517266343993e-11
1.4656028004624294e-11
1.9080963746487325e-11
2.51107012658897e-11
3.345381692217224e-11
4.521154886664479e-11
8.628273344300232e-11
1.255837431117502e-10
1.8405409483319178e-10
3.176191971034108e-10
6.389538572674116e-10
1.45974733863485e-9
3.9348479246188725e-9
1.3619010551019054e-8
3.9719975362599085e-8
6.096282849484618e-8
7.576449361061808e-8
6.485872977449051e-8
8.487917682676267e-8
1.0474629598969598e-7
1.8342336655748636e-8
1.0025030940831162e-8
4.139919856732776e-9
5.283741197396962e-12
0.
2.940916892672363e-14
0.
0.
0.
0.
0.
0.
0.
0.
0.
0.
3.001861154662399e-14
0.
0.
0.
0.
0.
0.
2.854334901058865e-14
3.966042004727815e-14
5.6430228454849356e-14
8.14078832048679e-14
1.1840008506877712e-13
1.7315044568786342e-13
2.54359356118904e-13
3.7526534284355764e-13
5.561347236473286e-13
8.282234627047127e-13
1.2401548292990128e-12
1.8683203238297265e-12
2.8341042002726843e-12
4.332899534478755e-12
8.297542171109062e-11
1.6857442097640607e-10
2.9055993833552103e-10
4.3375295009675535e-10
5.395423705836859e-10
5.360384657059143e-10
3.703297650802332e-10
2.0759560433086995e-11
5.102809314400258e-10
1.2073785731938033e-9
2.049817865423805e-9
1.0296112330809854e-10
1.6122744460287746e-9
1.7292369997427764e-9
1.781159487340399e-9
2.018800893679124e-9
2.7268203251199594e-9
4.5729228562950794e-9
8.839917143392444e-9
7.708063418062174e-9
4.748863392919215e-9
3.2604670137533934e-9
2.4907919232018885e-9
2.1533263965119437e-9
2.1426238252734177e-9
2.4566597744166648e-9
3.1972358762118324e-9
4.630973889437101e-9
7.349259241308986e-9
1.2454531405578848e-8
2.602950617170923e-7
3.3087281618975867e-7
3.0714169974396216e-6
5.62022045940602e-7
2.008194626776236e-7
5.643713737159433e-8
1.8326133247384817e-8
1.2209037866592277e-7
6.881129596703012e-7
2.533723471042741e-7
3.381912813488115e-7
1.3607865768014748e-7
2.1930786040203907e-7
1.0807998885382333e-7
2.2034589802144752e-7
1.0960511644937998e-7
1.721393358313069e-8
2.2397684129637014e-9
3.422421713605433e-8
1.4689625318546505e-8
3.6039779340711475e-9
2.9052162588307313e-9
6.962358059967855e-9
5.069789081660936e-9
3.983971825093372e-9
9.87423974324781e-10
4.734492963973757e-9
8.464975154997684e-9
1.3173549239271448e-8
1.7746330390922426e-8
2.0458733961000594e-8
7.893896655469204e-8
1.954863183484235e-7
1.843709207427054e-7
1.1252803892636162e-8
1.6542579209585102e-7
2.584782117443416e-7
3.232199766875613e-7
3.727074659382384e-7
4.0688171418992154e-7
4.204258360172623e-7
4.0920732237738793e-7
2.0163450476773382e-7
8.51167890704111e-8
1.3986503436087864e-8
1.023834499670166e-7
8.326166380371026e-8
8.421259982805769e-8
8.98265292558094e-8
2.0728710876250978e-8
1.1853503304529177e-7
1.3070649548197223e-7
1.1605209940319067e-7
1.0635925962955425e-7
9.721814558881297e-8
8.353168869131165e-8
5.976194672925769e-8
1.2957489337779183e-8
8.863025737134111e-8
1.4836983000445467e-7
1.3266629252290478e-7
1.2387474766952591e-7
1.4860575005720565e-6
7.589665032190681e-7
0.000010199934920600683
1.907982363919012e-6
6.507057269221379e-7
1.7000211671741394e-7
6.605776908457856e-8
4.4919475291047465e-7
9.84579229236772e-7
6.149815421899145e-7
8.111650985721499e-7
4.57829129144089e-7
2.8303766727331316e-7
1.2390708639549847e-7
4.2177636470501046e-8
7.715218809817405e-8
6.531927140776597e-8
2.2599282319609288e-8
5.646121532934881e-9
9.437531121198799e-9
1.962058620987428e-8
1.5038235729993383e-8
1.2311589062509504e-8
2.944102548967674e-9
1.6788718552918053e-8
3.26864352407509e-8
5.9357303782225484e-8
1.0368080814720455e-7
1.5954977982695492e-7
1.1853309622545285e-7
4.7865981890677263e-8
8.330195596454141e-7
2.7011660988104442e-6
2.183155698371804e-7
1.0651157973103586e-6
1.2623995582066983e-6
1.2984758075167155e-6
1.2900260941807396e-6
1.1922950982949583e-6
9.705310860007456e-7
6.733129318818661e-7
3.921522517562364e-7
4.723117709304564e-7
2.767189711414314e-7
1.1444075369574344e-7
3.309211095653172e-8
9.077484324650087e-8
1.0475871657417913e-7
8.634532220804912e-8
8.886940937621225e-8
6.559572361334764e-8
4.435268757303524e-8
1.8392874082071303e-7
1.891712802887492e-7
1.6750504746206937e-7
1.5380287121398244e-7
1.3864492651870736e-7
1.1026465934515181e-7
5.845639783787608e-8
2.0099813360609634e-8
1.1329515391512711e-7
1.6975522918836367e-6
7.130547228105705e-7
0.000012220306237841412
3.895291249998299e-6
2.0589058902615594e-6
1.0615736426251868e-6
4.0303759662333356e-7
8.127722784865262e-8
7.608369275507796e-7
1.286241729814767e-6
1.1800995130394427e-6
4.009216100397777e-7
1.8614076470446898e-7
1.3363106162096313e-7
6.251441004515926e-8
9.776468631093239e-8
9.580091917490131e-8
1.53014719852779e-8
6.031754797647559e-8
1.4053324458235652e-8
1.2246178096085348e-8
3.511259511293114e-8
4.931206486754314e-8
5.0021379675557645e-9
3.6661170742388574e-9
1.3786758856950693e-9
3.304078583864917e-10
7.025114280977756e-11
1.1595649467542323e-12
2.0769044827480137e-12
8.189600051090675e-13
8.743998600108873e-12
5.337904782371349e-12
5.834521374905796e-12
7.092363680422854e-12
8.91270009160601e-12
1.136951726526381e-11
1.465602803967458e-11
1.908096374901384e-11
2.511070118929375e-11
3.3453816922106435e-11
4.521154887503089e-11
8.628273340183287e-11
1.2558374304812546e-10
1.8405409484900492e-10
3.1761919908657525e-10
6.389538583579868e-10
1.4597473370461266e-9
3.934847926783817e-9
1.3619010531197566e-8
3.971997536354541e-8
6.096282849235397e-8
7.576449361047731e-8
6.485872977455362e-8
8.487917682684742e-8
1.047462959918487e-7
1.8342336655904755e-8
1.0025030941140518e-8
4.139919854940809e-9
5.283741195141607e-12
0.
2.9409174934333705e-14
0.
0.
0.
0.
0.
0.
0.
0.
0.
0.
3.001861231828772e-14
0.
0.
0.
0.
0.
0.
2.854332229117606e-14
3.966042011593737e-14
5.643021537723492e-14
8.140788369604699e-14
1.1840008555225323e-13
1.7315044677466773e-13
2.543593587627034e-13
3.75265388237749e-13
5.561347858605724e-13
8.282235509916496e-13
1.2401547341156984e-12
1.868320321468934e-12
2.8341043382102597e-12
4.332899490388135e-12
8.297542184063443e-11
1.6857442091367544e-10
2.905599381662072e-10
4.3375294996027526e-10
5.395423709568283e-10
5.360384652794566e-10
3.7032976475137116e-10
2.0759560420516066e-11
5.102809309809868e-10
1.2073785734700593e-9
2.049817865711891e-9
1.0296112322715825e-10
1.6122744474865057e-9
1.729237002113129e-9
1.7811594847816088e-9
2.018800894636482e-9
2.7268203312308252e-9
4.57292286275478e-9
8.83991714594616e-9
7.708063410491003e-9
4.748863400931611e-9
3.2604670012999705e-9
2.4907919243141776e-9
2.1533263982241877e-9
2.142623827944457e-9
2.4566597769267655e-9
3.197235875063128e-9
4.630973892496364e-9
7.349259240395655e-9
1.2454531406874588e-8
2.6029506171546925e-7
3.3087281618967905e-7
3.071416997426096e-6
5.62022045937092e-7
2.008194626788626e-7
5.643713737161673e-8
1.8326133247390316e-8
1.2209037866619461e-7
6.881129596708362e-7
2.533723471043205e-7
3.381912813474627e-7
1.3607865767447247e-7
2.1930786045610915e-7
1.0807998888915212e-7
2.203458980213619e-7
1.0960511644937215e-7
1.7213933583309126e-8
2.239768411883094e-9
3.42242171355642e-8
1.4689625318625147e-8
3.6039779340503323e-9
2.9052162579041575e-9
6.96235805993019e-9
5.069789081698389e-9
3.983971824838704e-9
9.874239753859622e-10
4.734492962801479e-9
8.464975154624533e-9
1.3173549239437458e-8
1.7746330389769604e-8
2.0458733955799104e-8
7.893896655275524e-8
1.9548631835383493e-7
1.8437092074168148e-7
1.1252803893050995e-8
1.6542579209803792e-7
2.5847821174507257e-7
3.2321997668773027e-7
3.727074659392572e-7
4.0688171418935763e-7
4.204258360166423e-7
4.092073223771407e-7
2.016345047673456e-7
8.511678907068253e-8
1.398650343456359e-8
1.0238344996369223e-7
8.326166380344731e-8
8.421259982762498e-8
8.982652925021582e-8
2.0728710886147906e-8
1.1853503304191784e-7
1.3070649547224247e-7
1.1605209940459998e-7
1.0635925963265074e-7
9.721814559029713e-8
8.353168869214518e-8
5.976194673166516e-8
1.2957489338067477e-8
8.863025737390079e-8
1.4836983000361116e-7
1.3266629252237907e-7
1.238747476689397e-7
1.486057500573337e-6
7.589665032213679e-7
0.00001019993492058064
1.9079823639216056e-6
6.507057269187151e-7
1.7000211671809858e-7
6.605776908558939e-8
4.4919475291034484e-7
9.845792292367961e-7
6.149815421901458e-7
8.111650985624044e-7
4.578291291162731e-7
2.830376672604878e-7
1.239070863962512e-7
4.217763646948577e-8
7.715218810708262e-8
6.531927140736884e-8
2.2599282319372767e-8
5.646121533133369e-9
9.437531121966568e-9
1.962058620986361e-8
1.5038235729801136e-8
1.231158906175341e-8
2.9441025502733077e-9
1.6788718551667048e-8
3.268643524107391e-8
5.935730378344042e-8
1.0368080814846175e-7
1.5954977982824024e-7
1.1853309618815165e-7
4.786598188623282e-8
8.330195596050348e-7
2.701166098812529e-6
2.1831556984669716e-7
1.065115797312879e-6
1.262399558206792e-6
1.2984758075168334e-6
1.2900260941814827e-6
1.192295098294883e-6
9.70531086000274e-7
6.73312931881771e-7
3.9215225175439786e-7
4.723117709313105e-7
2.767189711428987e-7
1.1444075369573708e-7
3.309211095639719e-8
9.077484324394026e-8
1.047587165741895e-7
8.63453222083035e-8
8.886940937620552e-8
6.559572361268671e-8
4.4352687561354975e-8
1.8392874081915682e-7
1.8917128027905162e-7
1.6750504745924054e-7
1.5380287121247014e-7
1.3864492651852073e-7
1.1026465934837533e-7
5.845639783939386e-8
2.0099813364296567e-8
1.1329515391710922e-7
1.6975522918918553e-6
7.130547228099566e-7
0.000012220306237863872
3.8952912499948475e-6
2.0589058902615145e-6
1.06157364262577e-6
4.03037596623595e-7
8.127722784860428e-8
7.608369275507951e-7
1.2862417298166528e-6
1.1800995130346047e-6
4.0092161006452457e-7
1.861407646638649e-7
1.3363106162133183e-7
6.251441004411504e-8
9.77646863093289e-8
9.580091917581673e-8
1.5301471985244157e-8
6.031754797788979e-8
1.405332445859351e-8
1.2246178095670637e-8
3.511259511387236e-8
4.9312064868625404e-8
5.0021379673022726e-9
3.6661170743006887e-9
1.3786758838795433e-9
3.304078580432258e-10
7.025114282261542e-11
1.1595649336149774e-12
2.076904481341464e-12
8.189601146489333e-13
8.74399857630842e-12
5.337904782398211e-12
5.834521393943486e-12
7.092363680595036e-12
8.912700039458991e-12
1.136951734321412e-11
1.4656028140694713e-11
1.908096372488411e-11
2.51107013000977e-11
3.345381693962361e-11
4.5211548874428865e-11
8.628273348005112e-11
1.2558374250702756e-10
1.840540933409435e-10
3.1761919922955316e-10
6.389538568277524e-10
1.4597473380997215e-9
3.934847925068788e-9
1.3619010535404114e-8
3.9719975361787574e-8
6.096282849851771e-8
7.576449360881237e-8
6.485872977387416e-8
8.487917682675158e-8
1.0474629599176129e-7
1.8342336657118662e-8
1.0025030941383246e-8
4.1399198571654656e-9
5.283741197298975e-12
0.
2.940917552391976e-14
0.
0.
0.
0.
0.
0.
0.
0.
0.
0.
3.0018616074380437e-14
0.
0.
0.
0.
0.
0.
2.8543335322811775e-14
3.9660444703411436e-14
5.643024170713083e-14
8.140790638604229e-14
1.184000706548295e-13
1.7315046887521913e-13
2.5435933869833087e-13
3.7526541342014453e-13
5.561347943197053e-13
8.282235269006251e-13
1.2401548498528878e-12
1.8683204014562415e-12
2.8341044163203085e-12
4.332899540322342e-12
8.297542175069879e-11
1.685744211092683e-10
2.905599383791006e-10
4.337529499347496e-10
5.395423708366929e-10
5.360384654552328e-10
3.703297651837579e-10
2.0759560518965558e-11
5.102809310846766e-10
1.2073785733766158e-9
2.049817864892857e-9
1.0296112384840585e-10
1.6122744507066344e-9
1.7292370031994922e-9
1.7811594892384283e-9
2.018800891923642e-9
2.726820324228385e-9
4.572922869363617e-9
8.839917135784429e-9
7.708063413192976e-9
4.748863384069752e-9
3.260467003647896e-9
2.490791920211532e-9
2.1533263950128323e-9
2.1426238254561485e-9
2.4566597745971924e-9
3.197235876783733e-9
4.6309738893189346e-9
7.3492592409408835e-9
1.2454531406757762e-8
2.602950617090785e-7
3.3087281618618985e-7
3.071416997466242e-6
5.620220459454822e-7
2.0081946267730623e-7
5.6437137371605224e-8
1.8326133249059448e-8
1.2209037866621357e-7
6.881129596714559e-7
2.5337234710431093e-7
3.3819128134734145e-7
1.360786576301917e-7
2.1930786049750214e-7
1.0807998889748385e-7
2.2034589802374488e-7
1.0960511644939112e-7
1.7213933579773482e-8
2.2397684124351483e-9
3.4224217136609866e-8
1.4689625318230057e-8
3.603977934885908e-9
2.905216258202058e-9
6.962358059941873e-9
5.069789081544786e-9
3.983971825728873e-9
9.874239740910248e-10
4.734492962697221e-9
8.464975154978846e-9
1.3173549238248313e-8
1.7746330391340225e-8
2.0458733957463487e-8
7.893896655284793e-8
1.95486318349141e-7
1.8437092074063188e-7
1.1252803893762304e-8
1.654257920972972e-7
2.5847821174439335e-7
3.2321997668850964e-7
3.727074659386408e-7
4.068817141895946e-7
4.204258360169051e-7
4.092073223769456e-7
2.01634504767334e-7
8.511678906950114e-8
1.398650343411643e-8
1.0238344996168501e-7
8.326166380359636e-8
8.421259982751763e-8
8.982652924791584e-8
2.0728710879283717e-8
1.1853503304382238e-7
1.3070649549022662e-7
1.1605209940651626e-7
1.0635925963304731e-7
9.721814558899671e-8
8.353168869267714e-8
5.976194672927066e-8
1.2957489338578743e-8
8.863025737156621e-8
1.4836983000325932e-7
1.3266629252271576e-7
1.2387474766914835e-7
1.4860575005762565e-6
7.589665032120402e-7
0.000010199934920589104
1.9079823639282578e-6
6.507057269161548e-7
1.7000211671634591e-7
6.605776908491696e-8
4.4919475291011736e-7
9.845792292366491e-7
6.149815421902626e-7
8.11165098591865e-7
4.5782912910995915e-7
2.830376672819175e-7
1.239070863950402e-7
4.2177636464159595e-8
7.715218810460588e-8
6.531927140704575e-8
2.2599282319516918e-8
5.646121533683445e-9
9.437531122517439e-9
1.9620586209887758e-8
1.503823572996418e-8
1.2311589061502299e-8
2.944102549004067e-9
1.6788718553903258e-8
3.268643524192502e-8
5.9357303783826026e-8
1.0368080814494771e-7
1.5954977982565094e-7
1.1853309622825926e-7
4.7865981886824276e-8
8.330195596232036e-7
2.701166098808699e-6
2.1831556986120077e-7
1.065115797311944e-6
1.2623995582071166e-6
1.2984758075174848e-6
1.2900260941811057e-6
1.1922950982951808e-6
9.705310860002274e-7
6.733129318818375e-7
3.921522517546011e-7
4.723117709303853e-7
2.76718971144064e-7
1.1444075369450155e-7
3.3092110955722155e-8
9.077484324557812e-8
1.0475871657377372e-7
8.634532220818793e-8
8.886940937540372e-8
6.559572361343597e-8
4.4352687565240084e-8
1.8392874081889543e-7
1.891712802778562e-7
1.6750504746082743e-7
1.5380287121127424e-7
1.3864492651858002e-7
1.102646593456298e-7
5.8456397845764934e-8
2.0099813366322335e-8
1.1329515391668593e-7
1.6975522918895173e-6
7.130547228069124e-7
0.000012220306237872258
3.895291249997282e-6
2.0589058902609927e-6
1.061573642625052e-6
4.030375966239276e-7
8.127722784918262e-8
7.608369275515583e-7
1.286241729816678e-6
1.180099513043395e-6
4.009216100943387e-7
1.8614076468009585e-7
1.336310616217884e-7
6.251441004503278e-8
9.776468631079287e-8
9.580091917656813e-8
1.5301471984707542e-8
6.03175479773264e-8
1.4053324458104183e-8
1.2246178095442461e-8
3.5112595113312916e-8
4.9312064867810684e-8
5.0021379675563866e-9
3.6661170741484958e-9
1.3786758826998744e-9
3.304078585527899e-10
7.025114281652234e-11
1.159564948634018e-12
2.0769044831882337e-12
8.189601163263526e-13
8.7439985997144e-12
5.337904778929628e-12
5.834521347854389e-12
7.092363718475744e-12
8.912700159534177e-12
1.1369517214724514e-11
1.4656028039800204e-11
1.9080963692194185e-11
2.5110701299601236e-11
3.345381709700389e-11
4.521154887562935e-11
8.62827333942493e-11
1.2558374299194876e-10
1.840540947596918e-10
3.176191985459419e-10
6.389538600205791e-10
1.459747336992676e-9
3.9348479264920734e-9
1.3619010513526992e-8
3.971997536024811e-8
6.096282849288659e-8
7.576449361041468e-8
6.485872977456023e-8
8.487917682756001e-8
1.047462959914757e-7
1.8342336656270802e-8
1.0025030940919484e-8
4.139919856724399e-9
5.2837411889547184e-12
0.
2.9409177289205755e-14
0.
0.
0.
0.
0.
0.
0.
0.
0.
0.
3.001861504355749e-14
0.
0.
0.
0.
0.
0.
2.8543353354283036e-14
3.9660398407602476e-14
5.643021648700536e-14
8.140788358249957e-14
1.184000862914855e-13
1.7315043509535607e-13
2.5435935991854735e-13
3.7526534591570744e-13
5.561347285338225e-13
8.282235501916538e-13
1.240154770190332e-12
1.8683204870345467e-12
2.8341044282458744e-12
4.332899474612965e-12
8.297542189467208e-11
1.6857442094925061e-10
2.905599382817892e-10
4.337529501863258e-10
5.395423708139307e-10
5.360384653738529e-10
3.7032976492585183e-10
2.075956075004871e-11
5.10280931000829e-10
1.2073785730636986e-9
2.0498178655157568e-9
1.0296112344434109e-10
1.6122744496922981e-9
1.7292369990130277e-9
1.7811594844179303e-9
2.0188008913033986e-9
2.7268203253084896e-9
4.572922873630913e-9
8.839917153415407e-9
7.708063409706598e-9
4.748863401165214e-9
3.2604670048228256e-9
2.490791922475418e-9
2.153326396107163e-9
2.142623828954106e-9
2.4566597748049103e-9
3.197235877059443e-9
4.63097388908822e-9
7.349259242070987e-9
1.2454531406837338e-8
2.602950617200342e-7
3.3087281618826106e-7
3.071416997434644e-6
5.620220459396916e-7
2.0081946267763197e-7
5.643713737065869e-8
1.8326133247799126e-8
1.220903786660988e-7
6.881129596715693e-7
2.5337234710423443e-7
3.3819128134769106e-7
1.3607865766810934e-7
2.1930786045937034e-7
1.0807998892619257e-7
2.2034589802294602e-7
1.0960511644938901e-7
1.721393358499479e-8
2.239768416665663e-9
3.422421713693787e-8
1.4689625318611611e-8
3.603977933893957e-9
2.9052162582212183e-9
6.962358059931566e-9
5.0697890816217945e-9
3.983971825782971e-9
9.874239746882939e-10
4.734492964222502e-9
8.464975155058245e-9
1.3173549239822908e-8
1.7746330389733863e-8
2.0458733959478966e-8
7.893896655708166e-8
1.9548631834755188e-7
1.8437092074005227e-7
1.1252803892219424e-8
1.654257920975093e-7
2.584782117437807e-7
3.232199766875771e-7
3.727074659383183e-7
4.0688171418997146e-7
4.2042583601705966e-7
4.092073223776252e-7
2.0163450476738233e-7
8.511678907097274e-8
1.3986503437026805e-8
1.0238344996582549e-7
8.326166380374807e-8
8.421259982755258e-8
8.982652924731316e-8
2.0728710869643976e-8
1.1853503304092249e-7
1.3070649547114657e-7
1.1605209940663304e-7
1.0635925963037333e-7
9.721814558905959e-8
8.353168869251814e-8
5.976194672884457e-8
1.2957489338672962e-8
8.863025737010284e-8
1.483698300047761e-7
1.326662925223843e-7
1.2387474766905544e-7
1.4860575005731908e-6
7.589665032184214e-7
0.000010199934920585248
1.9079823639220744e-6
6.507057269159165e-7
1.7000211671826807e-7
6.605776908485555e-8
4.491947529105765e-7
9.845792292367235e-7
6.149815421899461e-7
8.111650985711236e-7
4.578291291732041e-7
2.8303766727163386e-7
1.2390708639539704e-7
4.217763647597623e-8
7.715218810129477e-8
6.531927140764334e-8
2.259928231960505e-8
5.6461215328939666e-9
9.437531122729458e-9
1.96205862098585e-8
1.5038235729758954e-8
1.2311589062334444e-8
2.944102550346112e-9
1.6788718553359483e-8
3.2686435239777996e-8
5.935730378216814e-8
1.0368080814259758e-7
1.5954977984082291e-7
1.1853309620346426e-7
4.786598189798655e-8
8.330195596628658e-7
2.7011660988086947e-6
2.1831556987817232e-7
1.0651157973119415e-6
1.2623995582075335e-6
1.2984758075160126e-6
1.2900260941800736e-6
1.1922950982943037e-6
9.70531086000289e-7
6.733129318825858e-7
3.9215225175448156e-7
4.7231177093089094e-7
2.767189711413713e-7
1.1444075369584579e-7
3.309211095620321e-8
9.0774843242542e-8
1.0475871657379715e-7
8.634532220802929e-8
8.88694093759058e-8
6.559572360939478e-8
4.435268756378326e-8
1.8392874081908146e-7
1.8917128027385137e-7
1.6750504745574708e-7
1.5380287121565554e-7
1.3864492651889562e-7
1.1026465934707321e-7
5.8456397839607726e-8
2.00998133641005e-8
1.1329515391771665e-7
1.6975522918945501e-6
7.13054722810408e-7
0.000012220306237811343
3.8952912499972065e-6
2.0589058902611736e-6
1.0615736426257348e-6
4.030375966240114e-7
8.127722784943141e-8
7.608369275518059e-7
1.2862417298160277e-6
1.1800995130306191e-6
4.0092161007009265e-7
1.8614076466281592e-7
1.3363106162258179e-7
6.251441004498694e-8
9.776468630957985e-8
9.580091917577458e-8
1.5301471985233503e-8
6.031754797861481e-8
1.4053324458451041e-8
1.2246178095520774e-8
3.5112595114023464e-8
4.931206487087502e-8
5.002137967419144e-9
3.666117074028128e-9
1.3786758844664493e-9
3.304078586285879e-10
7.025114281651658e-11
1.159564946686934e-12
2.0769044823082206e-12
8.189604399831735e-13
8.743998584127171e-12
5.337904778942853e-12
5.834521347593406e-12
7.09236368038699e-12
8.912700159444077e-12
1.1369517266343993e-11
1.4656028004624294e-11
1.9080963746487325e-11
2.51107012658897e-11
3.345381692217224e-11
4.521154886664479e-11
8.628273344300232e-11
1.255837431117502e-10
1.8405409483319178e-10
3.176191971034108e-10
6.389538572674116e-10
1.45974733863485e-9
3.9348479246188725e-9
1.3619010551019054e-8
3.9719975362599085e-8
6.096282849484618e-8
7.576449361061808e-8
6.485872977449051e-8
8.487917682676267e-8
1.0474629598969598e-7
1.8342336655748636e-8
1.0025030940831162e-8
4.139919856732776e-9
5.283741197396962e-12
0.
2.940916892672363e-14
0.
0.
0.
0.
0.
0.
0.
0.
0.
0.
3.001861154662399e-14
0.
0.
0.
0.
0.
0.
2.854334901058865e-14
3.966042004727815e-14
5.6430228454849356e-14
8.14078832048679e-14
1.1840008506877712e-13
1.7315044568786342e-13
2.54359356118904e-13
3.7526534284355764e-13
5.561347236473286e-13
8.282234627047127e-13
1.2401548292990128e-12
1.8683203238297265e-12
2.8341042002726843e-12
4.332899534478755e-12
8.297542171109062e-11
1.6857442097640607e-10
2.9055993833552103e-10
4.3375295009675535e-10
5.395423705836859e-10
5.360384657059143e-10
3.703297650802332e-10
2.0759560433086995e-11
5.102809314400258e-10
1.2073785731938033e-9
2.049817865423805e-9
1.0296112330809854e-10
1.6122744460287746e-9
1.7292369997427764e-9
1.781159487340399e-9
2.018800893679124e-9
2.7268203251199594e-9
4.5729228562950794e-9
8.839917143392444e-9
7.708063418062174e-9
4.748863392919215e-9
3.2604670137533934e-9
2.4907919232018885e-9
2.1533263965119437e-9
2.1426238252734177e-9
2.4566597744166648e-9
3.1972358762118324e-9
4.630973889437101e-9
7.349259241308986e-9
1.2454531405578848e-8
2.602950617170923e-7
3.3087281618975867e-7
3.0714169974396216e-6
5.62022045940602e-7
2.008194626776236e-7
5.643713737159433e-8
1.8326133247384817e-8
1.2209037866592277e-7
6.881129596703012e-7
2.533723471042741e-7
3.381912813488115e-7
1.3607865768014748e-7
2.1930786040203907e-7
1.0807998885382333e-7
2.2034589802144752e-7
1.0960511644937998e-7
1.721393358313069e-8
2.2397684129637014e-9
3.422421713605433e-8
1.4689625318546505e-8
3.6039779340711475e-9
2.9052162588307313e-9
6.962358059967855e-9
5.069789081660936e-9
3.983971825093372e-9
9.87423974324781e-10
4.734492963973757e-9
8.464975154997684e-9
1.3173549239271448e-8
1.7746330390922426e-8
2.0458733961000594e-8
7.893896655469204e-8
1.954863183484235e-7
1.843709207427054e-7
1.1252803892636162e-8
1.6542579209585102e-7
2.584782117443416e-7
3.232199766875613e-7
3.727074659382384e-7
4.0688171418992154e-7
4.204258360172623e-7
4.0920732237738793e-7
2.0163450476773382e-7
8.51167890704111e-8
1.3986503436087864e-8
1.023834499670166e-7
8.326166380371026e-8
8.421259982805769e-8
8.98265292558094e-8
2.0728710876250978e-8
1.1853503304529177e-7
1.3070649548197223e-7
1.1605209940319067e-7
1.0635925962955425e-7
9.721814558881297e-8
8.353168869131165e-8
5.976194672925769e-8
1.2957489337779183e-8
8.863025737134111e-8
1.4836983000445467e-7
1.3266629252290478e-7
1.2387474766952591e-7
1.4860575005720565e-6
7.589665032190681e-7
0.000010199934920600683
1.907982363919012e-6
6.507057269221379e-7
1.7000211671741394e-7
6.605776908457856e-8
4.4919475291047465e-7
9.84579229236772e-7
6.149815421899145e-7
8.111650985721499e-7
4.57829129144089e-7
2.8303766727331316e-7
1.2390708639549847e-7
4.2177636470501046e-8
7.715218809817405e-8
6.531927140776597e-8
2.2599282319609288e-8
5.646121532934881e-9
9.437531121198799e-9
1.962058620987428e-8
1.5038235729993383e-8
1.2311589062509504e-8
2.944102548967674e-9
1.6788718552918053e-8
3.26864352407509e-8
5.9357303782225484e-8
1.0368080814720455e-7
1.5954977982695492e-7
1.1853309622545285e-7
4.7865981890677263e-8
8.330195596454141e-7
2.7011660988104442e-6
2.183155698371804e-7
1.0651157973103586e-6
1.2623995582066983e-6
1.2984758075167155e-6
1.2900260941807396e-6
1.1922950982949583e-6
9.705310860007456e-7
6.733129318818661e-7
3.921522517562364e-7
4.723117709304564e-7
2.767189711414314e-7
1.1444075369574344e-7
3.309211095653172e-8
9.077484324650087e-8
1.0475871657417913e-7
8.634532220804912e-8
8.886940937621225e-8
6.559572361334764e-8
4.435268757303524e-8
1.8392874082071303e-7
1.891712802887492e-7
1.6750504746206937e-7
1.5380287121398244e-7
1.3864492651870736e-7
1.1026465934515181e-7
5.845639783787608e-8
2.0099813360609634e-8
1.1329515391512711e-7
1.6975522918836367e-6
7.130547228105705e-7
0.000012220306237841412
3.895291249998299e-6
2.0589058902615594e-6
1.0615736426251868e-6
4.0303759662333356e-7
8.127722784865262e-8
7.608369275507796e-7
1.286241729814767e-6
1.1800995130394427e-6
4.009216100397777e-7
1.8614076470446898e-7
1.3363106162096313e-7
6.251441004515926e-8
9.776468631093239e-8
9.580091917490131e-8
1.53014719852779e-8
6.031754797647559e-8
1.4053324458235652e-8
1.2246178096085348e-8
3.511259511293114e-8
4.931206486754314e-8
5.0021379675557645e-9
3.6661170742388574e-9
1.3786758856950693e-9
3.304078583864917e-10
7.025114280977756e-11
1.1595649467542323e-12
2.0769044827480137e-12
8.189600051090675e-13
8.743998600108873e-12
5.337904782371349e-12
5.834521374905796e-12
7.092363680422854e-12
8.91270009160601e-12
1.136951726526381e-11
1.465602803967458e-11
1.908096374901384e-11
2.511070118929375e-11
3.3453816922106435e-11
4.521154887503089e-11
8.628273340183287e-11
1.2558374304812546e-10
1.8405409484900492e-10
3.1761919908657525e-10
6.389538583579868e-10
1.4597473370461266e-9
3.934847926783817e-9
1.3619010531197566e-8
3.971997536354541e-8
6.096282849235397e-8
7.576449361047731e-8
6.485872977455362e-8
8.487917682684742e-8
1.047462959918487e-7
1.8342336655904755e-8
1.0025030941140518e-8
4.139919854940809e-9
5.283741195141607e-12
0.
2.9409174934333705e-14
0.
0.
0.
0.
0.
0.
0.
0.
0.
0.
3.001861231828772e-14
0.
0.
0.
0.
0.
0.
2.854332229117606e-14
3.966042011593737e-14
5.643021537723492e-14
8.140788369604699e-14
1.1840008555225323e-13
1.7315044677466773e-13
2.543593587627034e-13
3.75265388237749e-13
5.561347858605724e-13
8.282235509916496e-13
1.2401547341156984e-12
1.868320321468934e-12
2.8341043382102597e-12
4.332899490388135e-12
8.297542184063443e-11
1.6857442091367544e-10
2.905599381662072e-10
4.3375294996027526e-10
5.395423709568283e-10
5.360384652794566e-10
3.7032976475137116e-10
2.0759560420516066e-11
5.102809309809868e-10
1.2073785734700593e-9
2.049817865711891e-9
1.0296112322715825e-10
1.6122744474865057e-9
1.729237002113129e-9
1.7811594847816088e-9
2.018800894636482e-9
2.7268203312308252e-9
4.57292286275478e-9
8.83991714594616e-9
7.708063410491003e-9
4.748863400931611e-9
3.2604670012999705e-9
2.4907919243141776e-9
2.1533263982241877e-9
2.142623827944457e-9
2.4566597769267655e-9
3.197235875063128e-9
4.630973892496364e-9
7.349259240395655e-9
1.2454531406874588e-8
2.6029506171546925e-7
3.3087281618967905e-7
3.071416997426096e-6
5.62022045937092e-7
2.008194626788626e-7
5.643713737161673e-8
1.8326133247390316e-8
1.2209037866619461e-7
6.881129596708362e-7
2.533723471043205e-7
3.381912813474627e-7
1.3607865767447247e-7
2.1930786045610915e-7
1.0807998888915212e-7
2.203458980213619e-7
1.0960511644937215e-7
1.7213933583309126e-8
2.239768411883094e-9
3.42242171355642e-8
1.4689625318625147e-8
3.6039779340503323e-9
2.9052162579041575e-9
6.96235805993019e-9
5.069789081698389e-9
3.983971824838704e-9
9.874239753859622e-10
4.734492962801479e-9
8.464975154624533e-9
1.3173549239437458e-8
1.7746330389769604e-8
2.0458733955799104e-8
7.893896655275524e-8
1.9548631835383493e-7
1.8437092074168148e-7
1.1252803893050995e-8
1.6542579209803792e-7
2.5847821174507257e-7
3.2321997668773027e-7
3.727074659392572e-7
4.0688171418935763e-7
4.204258360166423e-7
4.092073223771407e-7
2.016345047673456e-7
8.511678907068253e-8
1.398650343456359e-8
1.0238344996369223e-7
8.326166380344731e-8
8.421259982762498e-8
8.982652925021582e-8
2.0728710886147906e-8
1.1853503304191784e-7
1.3070649547224247e-7
1.1605209940459998e-7
1.0635925963265074e-7
9.721814559029713e-8
8.353168869214518e-8
5.976194673166516e-8
1.2957489338067477e-8
8.863025737390079e-8
1.4836983000361116e-7
1.3266629252237907e-7
1.238747476689397e-7
1.486057500573337e-6
7.589665032213679e-7
0.00001019993492058064
1.9079823639216056e-6
6.507057269187151e-7
1.7000211671809858e-7
6.605776908558939e-8
4.4919475291034484e-7
9.845792292367961e-7
6.149815421901458e-7
8.111650985624044e-7
4.578291291162731e-7
2.830376672604878e-7
1.239070863962512e-7
4.217763646948577e-8
7.715218810708262e-8
6.531927140736884e-8
2.2599282319372767e-8
5.646121533133369e-9
9.437531121966568e-9
1.962058620986361e-8
1.5038235729801136e-8
1.231158906175341e-8
2.9441025502733077e-9
1.6788718551667048e-8
3.268643524107391e-8
5.935730378344042e-8
1.0368080814846175e-7
1.5954977982824024e-7
1.1853309618815165e-7
4.786598188623282e-8
8.330195596050348e-7
2.701166098812529e-6
2.1831556984669716e-7
1.065115797312879e-6
1.262399558206792e-6
1.2984758075168334e-6
1.2900260941814827e-6
1.192295098294883e-6
9.70531086000274e-7
6.73312931881771e-7
3.9215225175439786e-7
4.723117709313105e-7
2.767189711428987e-7
1.1444075369573708e-7
3.309211095639719e-8
9.077484324394026e-8
1.047587165741895e-7
8.63453222083035e-8
8.886940937620552e-8
6.559572361268671e-8
4.4352687561354975e-8
1.8392874081915682e-7
1.8917128027905162e-7
1.6750504745924054e-7
1.5380287121247014e-7
1.3864492651852073e-7
1.1026465934837533e-7
5.845639783939386e-8
2.0099813364296567e-8
1.1329515391710922e-7
1.6975522918918553e-6
7.130547228099566e-7
0.000012220306237863872
3.8952912499948475e-6
2.0589058902615145e-6
1.06157364262577e-6
4.03037596623595e-7
8.127722784860428e-8
7.608369275507951e-7
1.2862417298166528e-6
1.1800995130346047e-6
4.0092161006452457e-7
1.861407646638649e-7
1.3363106162133183e-7
6.251441004411504e-8
9.77646863093289e-8
9.580091917581673e-8
1.5301471985244157e-8
6.031754797788979e-8
1.405332445859351e-8
1.2246178095670637e-8
3.511259511387236e-8
4.9312064868625404e-8
5.0021379673022726e-9
3.6661170743006887e-9
1.3786758838795433e-9
3.304078580432258e-10
7.025114282261542e-11
1.1595649336149774e-12
2.076904481341464e-12
8.189601146489333e-13
8.74399857630842e-12
5.337904782398211e-12
5.834521393943486e-12
7.092363680595036e-12
8.912700039458991e-12
1.136951734321412e-11
1.4656028140694713e-11
1.908096372488411e-11
2.51107013000977e-11
3.345381693962361e-11
4.5211548874428865e-11
8.628273348005112e-11
1.2558374250702756e-10
1.840540933409435e-10
3.1761919922955316e-10
6.389538568277524e-10
1.4597473380997215e-9
3.934847925068788e-9
1.3619010535404114e-8
3.9719975361787574e-8
6.096282849851771e-8
7.576449360881237e-8
6.485872977387416e-8
8.487917682675158e-8
1.0474629599176129e-7
1.8342336657118662e-8
1.0025030941383246e-8
4.1399198571654656e-9
5.283741197298975e-12
0.
2.940917552391976e-14
0.
0.
0.
0.
0.
0.
0.
