# Supplementary material for: Observability and Controllability of Nonlinear Networks: The Role of Symmetry
Source: Phys Rev X. Author manuscript; Available in PMC 2018 Nov 13. (PMC6234006; doi:10.1103/PhysRevX.5.011005)
Supplement: Code Archive [file NIHMS982008-supplement-Code_Archive.zip › MathematicaData/FNCtrlbDELTAHetN3M1ChaosK10IC1]

3.514529516595388e-9
1.754088883934221e-8
3.8324613778213835e-9
5.1474408786564096e-11
4.254506266241718e-12
8.275999917337792e-13
1.4028312620139287e-13
3.046433010660737e-12
2.548387769377823e-12
2.957000873888249e-12
3.628495010794466e-12
4.512916316934542e-12
8.355934860535717e-12
6.895541596416111e-12
4.467468724338724e-12
3.772921763546516e-12
4.567378299338629e-12
6.477528456970181e-12
9.666204270770434e-12
1.480513368531553e-11
2.3261152519509005e-11
3.770369346959032e-11
6.360235048807842e-11
1.1307593309515361e-10
2.1598300372497047e-10
4.5751167297460476e-10
1.1365202365469372e-9
3.523601462245966e-9
7.970930218229247e-9
1.0563742996889805e-8
2.2388732771485314e-8
3.5904876058656075e-8
2.6521194083654564e-8
1.908492273398303e-8
1.6543054416418674e-8
1.8544654454232797e-8
2.817127939764193e-8
3.712827138035239e-8
2.6130096199108717e-8
2.387283071425553e-8
2.0405941295161765e-8
1.1032330777263566e-8
6.111748254932792e-9
2.611585573572573e-8
2.119189402693654e-9
6.518903117779541e-13
0.
0.
0.
0.
0.
0.
0.
0.
0.
0.
0.
0.
0.
0.
0.
0.
6.177570131072917e-14
7.85269026896536e-14
1.02315711086769e-13
1.37597677024645e-13
1.8818937065947565e-13
2.599208314245569e-13
3.6121548704457297e-13
5.041546070581866e-13
7.060299295557201e-13
9.915659209124008e-13
1.3960858518945e-12
1.4276185657129094e-12
7.223505835758301e-13
5.548994000770542e-13
6.139924829624517e-13
8.365258541052976e-13
1.1885883248732535e-12
1.6829888464755632e-12
2.409028664504502e-12
3.5232903680390064e-12
5.2736643497814325e-12
8.063664496959898e-12
1.2572587691463781e-11
1.9979453104496586e-11
3.2398141372934746e-11
5.376797986721128e-11
9.179492343307352e-11
1.6252421326865396e-10
3.0217831966873474e-10
6.011170957161739e-10
1.306126169897833e-9
1.7703720110414524e-8
4.923597301360636e-8
3.1556440418583006e-8
2.162202476257201e-8
5.269349031934796e-8
7.111755249782524e-8
8.436188881916444e-8
9.26890000760376e-8
9.419645361328049e-8
8.812045328993232e-8
7.60992825093685e-8
5.948785432705558e-8
3.410509939399141e-8
1.7586542820425022e-8
1.1376578666600139e-8
1.6081766450307467e-8
1.4184094616994234e-8
1.4477256903360225e-8
1.0234523644225464e-8
6.117803407270636e-9
2.426179147315789e-8
2.2284583573064558e-8
1.969278126222826e-8
1.7437868486596127e-8
1.4748623527606148e-8
1.0473239168309565e-8
1.5536336793452764e-9
2.48116804877742e-8
1.940941518184489e-8
1.7436248611088364e-8
8.951286909821568e-8
1.603780594122541e-7
6.236853642298407e-8
5.954632006732766e-8
3.7077377867947196e-8
1.7592377696813518e-8
2.419573403489924e-9
1.4754663695478105e-8
8.904862627092816e-8
1.1133952589360577e-7
9.50690365079346e-8
1.4634114456027028e-7
1.0736996597099235e-7
3.769285441122684e-8
2.2524545000388178e-8
6.923938509535346e-10
1.3395503873102763e-12
1.4565925760848177e-8
1.2257386112873224e-8
5.950301433498513e-9
1.9521130395987344e-9
2.427387978952414e-9
1.6895117271583971e-9
1.3440614021951765e-9
4.1668016110074335e-10
7.454824402450474e-10
1.6819530734398647e-9
2.8357814959416083e-9
4.18999975115944e-9
5.505849821901538e-9
6.433326177856194e-9
3.557680232282168e-8
8.533114934662476e-8
3.705856043765513e-8
2.161762104966948e-8
4.6624021882485866e-8
5.845393571108183e-8
6.627394379627096e-8
7.154337640945903e-8
6.632446384229364e-8
2.708388817826383e-8
3.146543289611607e-9
1.8823263142524795e-8
1.3963418814755688e-8
1.9624785927505296e-9
2.847056420266905e-8
2.404978860919433e-8
1.977594829017605e-8
2.0050680497727276e-8
1.7036889973984608e-8
5.733825046411259e-10
1.9026142276648773e-8
2.0323849571149554e-8
1.9076752159913732e-8
1.7507594549826162e-8
1.522228401512348e-8
1.189748002633405e-8
7.143779633455502e-9
6.215815138563293e-10
1.7303502789797006e-8
5.15717262174085e-8
3.712459024250364e-8
3.492133207458393e-7
2.3698741288384647e-7
3.3962718654352478e-6
6.28355850185303e-7
2.411982566621046e-7
7.550406464734965e-8
1.612359300620635e-8
1.6451865431770735e-7
5.709261884320733e-7
2.823532463426219e-7
4.492408889276489e-7
4.951642024197051e-7
1.0024802046241004e-8
1.1083423929302534e-8
1.574206504757919e-8
2.5228535239572047e-8
6.06376905128091e-8
4.457530731105857e-8
1.1736218654285374e-8
4.686316379479502e-9
6.075665223601562e-9
4.461315351184295e-9
3.475952812455029e-9
1.0479477322677625e-9
2.018430105979898e-9
4.844151985361402e-9
8.876178620879897e-9
1.497714750178236e-8
2.3658061575598224e-8
2.7969293196076452e-8
4.2625101137219685e-9
2.449507517029635e-7
5.366063223388091e-7
1.4051064956718278e-8
2.0015856614601577e-7
2.351364041195579e-7
2.4732497287618036e-7
2.4461815746875715e-7
2.2987273069674485e-7
2.167434848636743e-7
1.1157285501195073e-7
2.9795440822683888e-8
7.533501786579871e-8
6.34843785651719e-8
2.6586652544622624e-8
1.8423000989029394e-8
6.314712726045477e-8
4.749695284572782e-8
4.286869805848425e-8
4.430916347030377e-8
2.4425221932766988e-8
1.7732156686870776e-8
4.776494492315753e-8
4.8990249810493336e-8
4.6177765274854184e-8
4.1949693082447355e-8
3.5530917465615095e-8
2.663358621432303e-8
1.4757655171658722e-8
2.883752195275455e-9
3.61410317572934e-8
5.527053906310127e-7
3.0160497592257155e-7
5.355204792766015e-6
1.462370909720996e-6
7.243305496135861e-7
3.344493246780001e-7
8.424061533923364e-8
1.6226173821917843e-7
1.5591577933666799e-6
7.219947458706452e-7
7.70516067376971e-7
1.4299344122762657e-6
1.148216484682401e-6
1.038791052461685e-7
1.1994697445472391e-7
8.6233142314707e-9
9.9217458591923e-10
8.38971821610134e-8
7.820847001428932e-8
2.252475313334201e-8
1.935245424120591e-9
4.067262293508896e-9
3.5556552458358415e-9
2.530770197753529e-9
1.1022850381816276e-9
1.175655675610701e-9
3.0792577985212654e-9
5.472967360185958e-9
8.620275088610655e-9
1.1898240638396768e-8
1.314855150164925e-8
9.289725157252828e-8
1.8514312830684136e-7
3.3230079767363334e-8
9.709104420725552e-8
1.6338834899407355e-7
2.1139020860838208e-7
2.4795600845710337e-7
2.643496397246312e-7
2.534310590251043e-7
1.938298009427203e-7
6.618277771371407e-8
6.789980638925292e-8
3.6290485488427e-8
1.4340161748639793e-8
1.5976595723711388e-7
1.0822121131774625e-7
1.0429976265485384e-7
1.1065152725977121e-7
3.759298796354454e-8
5.3370276767089425e-8
7.970935324732698e-8
8.510311808966546e-8
8.771903202994569e-8
8.775912553301372e-8
8.27968053971947e-8
7.140182073428348e-8
5.351258379592024e-8
2.8306091041080884e-8
9.25958694311598e-9
7.462077276177569e-8
2.037759126110927e-7
1.8213080515090752e-6
8.024187217650002e-8
0.000014392256924044802
2.875802517517796e-6
1.2218898204415922e-6
3.4197923430146805e-7
6.378846063130329e-7
1.1824631795844913e-6
7.678342669535144e-7
1.1374537252110343e-6
1.3998502101555169e-6
3.103920559491111e-6
2.0596322280291076e-6
2.8316955144279212e-8
2.780577235361778e-7
1.248543230039771e-7
3.443796662750593e-8
8.719154856401112e-8
8.548341795153426e-8
2.0279566350735122e-8
3.2118743871003853e-9
2.1631173799723587e-9
2.78968492535361e-9
1.945879079642598e-9
8.021695023980912e-10
1.1069860465118994e-9
2.80270602812748e-9
4.983659124297031e-9
8.017811147461743e-9
1.1394261914936088e-8
1.2125765216147529e-8
8.139569378127297e-8
1.3706850168917193e-7
2.49768704705005e-8
9.230965884041675e-8
1.672655157138431e-7
2.3029144185573755e-7
2.718402439233691e-7
2.5796936485515525e-7
1.6130464253488632e-7
2.4653758749862938e-8
6.099578333743848e-8
2.638450714158835e-8
1.2158251040909606e-8
4.070171544031774e-8
1.6713064555120005e-7
1.6369783673079668e-7
1.750350982932542e-7
1.1345683643220991e-7
6.618575995647271e-8
1.0914480533683779e-7
1.1079791677908535e-7
1.1602100214008498e-7
1.2547995724598532e-7
1.3482877828579975e-7
1.3873882194602624e-7
1.3240149922646363e-7
1.1371865222692334e-7
8.345175477536847e-8
4.206319946084457e-8
1.391498450235342e-8
2.309655251920271e-6
3.6437211670045877e-6
9.903474509924785e-6
5.8712856059102565e-6
3.285073462785681e-6
1.907538627308939e-6
1.176399329396618e-6
1.1446840715365146e-6
1.2324642673424755e-6
2.2058958251235405e-6
2.467344765476644e-7
5.731770373615254e-6
4.5803695405419286e-6
2.0124008960061358e-6
1.2057892190992402e-6
1.058027615844945e-6
1.5274893623320023e-6
1.9418595657151234e-6
7.687069442797876e-8
3.582041324054431e-8
8.424735413235364e-9
8.233462721289376e-8
2.483650968314819e-7
7.431995434943922e-8
1.6783695781252424e-7
1.561184600712061e-8
4.998440624102166e-9
6.305592001002633e-10
6.499247103300824e-12
7.495620501121977e-12
1.9504546190511706e-12
7.70251398453311e-12
1.243765453622889e-11
1.6551386165711447e-11
1.7522446547200772e-11
1.9132881870455088e-11
2.1548940882511966e-11
2.4302096255411486e-11
2.7496171371166773e-11
3.140729890088927e-11
3.638465026549185e-11
4.287720965909865e-11
3.174435301626914e-11
1.9438755106565586e-11
1.6261282732027407e-11
1.9128533655622374e-11
2.788429616632479e-11
4.4983502474549125e-11
7.719215228844863e-11
1.410711553907048e-10
2.802771775006579e-10
6.281372194182687e-10
1.6512610650882687e-9
4.105948216839733e-9
5.995258030040016e-9
9.843468788388915e-9
2.9053418778789554e-8
8.819522987235588e-8
7.143903811360275e-8
3.490834200454764e-8
5.1997947760141005e-8
2.324773299405915e-8
6.703948117467797e-10
1.0121894257055937e-13
7.421379526504603e-13
0.
0.
0.
0.
0.
0.
0.
0.
0.
0.
0.
0.
0.
0.
0.
0.
0.
0.
0.
0.
2.3943975588704087e-14
3.4799568382225856e-14
5.066742730861823e-14
7.393135043261602e-14
1.0815572757196777e-13
1.586970145592609e-13
2.3365524272400126e-13
3.453579163070599e-13
7.260415866108868e-12
1.1712884105516232e-11
1.773109243221103e-11
2.6078961882533116e-11
3.7279227139911364e-11
5.1967803917493414e-11
7.059597201620979e-11
9.295822609392745e-11
1.17448965880441e-10
1.4007680367085241e-10
1.5350880750623558e-10
1.6498700394305243e-10
1.446773739315121e-10
1.667624984779144e-10
1.6194239919114894e-10
1.923606878460551e-10
2.515080714122557e-10
3.3547792000516724e-10
4.747225236001201e-10
7.767682050839471e-10
1.5278375365998774e-9
2.6610717844415722e-9
2.397094363622087e-9
2.4481797761896405e-9
2.8214600864272838e-9
3.5616922373147095e-9
4.852488419263676e-9
7.127774625881823e-9
1.142756339979145e-8
2.0464886770888532e-8
1.6548848551812515e-7
2.0728569922868507e-9
2.4608274014357684e-6
5.754001437136031e-7
2.732497241592403e-7
1.2497148302068848e-7
3.856913719369547e-8
2.8563389876925095e-8
1.7802745406609556e-7
7.940079789364461e-7
3.3389230180526413e-7
4.69424275196763e-7
3.115507126117721e-7
6.539559531133988e-8
6.263053009762343e-9
1.6038339500950406e-8
3.076391672667388e-8
5.012667947636482e-8
2.946063046911605e-8
4.560501210479226e-9
4.8500642218672484e-9
4.343779789371183e-9
3.206791651397833e-9
2.284783111777386e-9
1.1500073098229122e-10
2.2587830541555524e-9
4.530959405024719e-9
7.72736908729103e-9
1.19666350688002e-8
1.6881270851851308e-8
1.742687599962733e-8
1.543015396646575e-7
2.842445283828172e-7
3.0859766277457717e-8
1.1101753313950607e-7
1.5646735927143269e-7
1.8039275466392645e-7
1.9458928626059837e-7
1.9784195829121433e-7
1.943536922405476e-7
1.610524291512522e-7
5.978866085237105e-8
8.430509722184396e-8
5.1083232918245266e-8
1.2568461226098589e-8
4.612926737178959e-8
5.8761419052242375e-8
4.612502511168849e-8
4.569546729041019e-8
4.386287105677193e-8
8.695723031098656e-9
3.503777323871792e-8
4.6175494036093556e-8
4.52430117385513e-8
4.2846462849591047e-8
3.876756830823229e-8
3.2266325926993625e-8
2.302572446614486e-8
9.802529828289447e-9
1.2657434232104208e-8
6.287928858678951e-8
1.4773277485908452e-7
7.313821133686163e-7
1.1687006316302314e-7
7.294458121653738e-6
1.3343065697276562e-6
5.546294762127179e-7
1.8780468502828127e-7
3.4351860255592507e-8
4.806418707079394e-7
7.236751452537776e-7
5.06654712176589e-7
9.417618028312336e-7
1.107887879693298e-6
1.754874181859657e-7
1.4266646755183403e-9
2.8888053231249872e-8
3.560536268403762e-8
1.0499966800178882e-7
7.704739675507333e-8
2.0389765595174037e-8
1.5754605130903352e-9
6.69068799046838e-9
5.165092823557596e-9
3.8557013563787874e-9
1.5093463190183807e-9
1.9370907401792843e-9
5.0342387367196514e-9
9.359926196833095e-9
1.6032309796889282e-8
2.5709058180151445e-8
3.4218121131359767e-8
3.5338317852641365e-9
3.7970298496093565e-7
5.237574764459886e-7
4.371456334899408e-8
2.50138274751607e-7
3.009198040369433e-7
3.2306074581293403e-7
3.183061654672511e-7
2.9170816838194445e-7
2.4910153966155465e-7
7.985478531473428e-8
9.912237076182463e-9
3.517350892060534e-8
4.87545486958977e-8
2.0844607475751235e-8
3.651546416488883e-8
1.0477891709898492e-7
7.641199272496966e-8
7.53227312908519e-8
7.497817468136035e-8
1.839491501653371e-8
4.6150494932235043e-8
6.897147804986629e-8
7.209608797758253e-8
7.160311838841958e-8
6.789070909085569e-8
5.968019044131579e-8
4.6910617163273405e-8
2.989639784970932e-8
7.094895012908953e-9
2.778291809924644e-8
9.26068512177008e-7
9.551044800868765e-7
7.023537465781634e-6
2.5143867129625946e-6
1.2937048616034995e-6
6.265110945488254e-7
8.347708298892361e-8
1.0331354033577798e-6
1.0708762914654525e-6
8.605413320772214e-7
1.591222301752715e-6
1.5915998161530094e-6
2.2564244059542843e-6
9.669113698864484e-7
2.453310646402465e-7
3.558305679782868e-7
1.5477348188110406e-7
2.2681495392978678e-8
5.7475244687286837e-8
5.8662539847287364e-8
1.2633671091971109e-8
2.0115745516494524e-9
1.282994579076925e-9
1.6687641782389167e-9
1.129682308590428e-9
3.4357661140370235e-10
8.771335577140258e-10
1.956919407874168e-9
3.3550661054091827e-9
5.1385758906918865e-9
6.6735251622223876e-9
2.7571373447793827e-8
6.069769898775103e-8
2.6406270526794832e-8
2.6628435847759015e-8
6.989368113314895e-8
1.107169866011587e-7
1.4828145076986345e-7
1.612332907918446e-7
1.2247071950583143e-7
4.647139711319738e-8
2.4794670332145036e-8
8.330209206861698e-9
1.7560994280282543e-8
9.348357847559307e-8
1.6452485557062791e-7
1.6121372726950377e-7
1.7002732016304165e-7
5.250688707745337e-9
1.0051503073339748e-7
1.066316403332084e-7
1.077601657342023e-7
1.1439979163227137e-7
1.2340508092399112e-7
1.3003568712134312e-7
1.2949063543035412e-7
1.1851287593756444e-7
9.641821481927869e-8
6.349468487734687e-8
1.7631959492850368e-8
4.922182337278798e-8
1.5572567698384774e-7
3.2638502737459765e-6
1.0588266826108566e-6
0.00001735383076699337
4.99782300507444e-6
2.3862525730304912e-6
1.796820042529753e-7
1.2768222637517157e-6
9.849721039889074e-7
1.1401895859480566e-6
1.8916492739227786e-6
1.3839127149574352e-6
2.1188398583834598e-6
9.361408125612005e-7
2.1345487127464353e-7
4.0099190038723467e-7
5.8636541390733354e-8
3.154219766863839e-7
3.309260950042625e-7
1.3890291631221666e-7
3.360946322196321e-8
1.3745451247612956e-8
7.354953645636727e-9
1.757283822338989e-9
3.5131188074949636e-10
1.1388357646877025e-10
3.018724304365876e-10
2.026298868475502e-10
5.78185383542357e-11
4.834486215652837e-10
9.007178817567524e-10
1.489379259202145e-9
3.835783034482424e-9
8.96474502104277e-9
8.233169259475988e-9
3.52024995988763e-9
3.853356268862728e-9
1.265644761186721e-8
1.957424619735999e-8
1.652896925838058e-8
4.720918097145381e-9
9.898947591167231e-9
2.2517647500878673e-8
1.9931644905390865e-8
3.2488366382565644e-8
4.3167337652757375e-8
7.488932033532809e-8
2.7913744845293573e-7
4.04562531834311e-8
3.64661652806599e-8
8.253196938837455e-8
1.865485455678316e-7
2.782914780517023e-7
2.3407139856394143e-7
2.0909853909339193e-7
2.1163497029637643e-7
2.2545833974116862e-7
2.432578511180429e-7
2.565124579320667e-7
2.524193915929451e-7
2.2053611531273833e-7
1.612355935486946e-7
2.848450850881351e-6
0.000013157880947352436
3.3454634004863496e-6
8.855435102038043e-6
7.0063320204525424e-6
8.67176016671178e-7
1.9869137089258593e-6
2.2937642935736627e-6
2.7301339422540273e-6
1.3276693004372257e-6
3.147044364028215e-6
9.056512300424266e-7
1.8333942305334553e-6
1.0624852334802869e-7
4.746627899685848e-8
9.637084554716564e-9
3.0478212438236104e-8
2.9809249740266935e-8
1.621381087972239e-9
5.590744327221817e-9
2.747043997094461e-9
7.076261339029302e-11
2.066985211395315e-11
4.3686187292662326e-12
3.730931590265648e-12
1.599135530989982e-12
4.7114967077801995e-12
6.2100629872505525e-12
5.293580302267964e-12
2.7225934408464856e-12
8.368619482338747e-13
4.6165427587096975e-11
3.01892780446799e-11
2.938675503245638e-11
3.305843897957781e-11
3.9320514259358486e-11
4.812611348869596e-11
6.010264597917687e-11
7.64503826841494e-11
9.914982870473866e-11
1.3145873909820873e-10
1.789193612007469e-10
1.8417277780784295e-10
1.9716723538106318e-10
2.8876269417143304e-10
6.006297226269488e-10
1.5863073711096452e-9
4.074831907133621e-9
6.9897066174978544e-9
1.2856706929031667e-8
4.1900548141558496e-8
9.585498846832629e-8
7.650843767687423e-8
3.884387923657829e-8
5.6561698816324837e-8
3.612847662878287e-8
1.1698736546535898e-11
1.4610616452917477e-13
0.
0.
0.
0.
0.
0.
0.
0.
0.
0.
0.
0.
0.
0.
2.4735996840569954e-14
0.
0.
0.
0.
0.
0.
2.3346501233146886e-14
3.249121086788129e-14
4.630003998544154e-14
6.691806327471529e-14
9.754648838644726e-14
1.4303327904448887e-13
2.1075602635379114e-13
3.120012132056697e-13
4.641523698541804e-13
6.942000809496756e-13
1.0444526742594088e-12
1.5819513340628819e-12
2.414262077938841e-12
3.716480414517364e-12
7.492236038942054e-11
1.558829133710834e-10
2.7088513672794884e-10
3.979629425313874e-10
4.673192465413536e-10
4.0705011538084517e-10
1.823632442285438e-10
2.0431194921114625e-10
7.323749363575437e-10
1.3771345234791217e-9
2.1152978072641794e-9
3.906400584986828e-10
1.040929841716779e-9
1.3921658027345568e-9
1.366929908201655e-9
1.5135645276192973e-9
1.9625676415435124e-9
3.1873270299888444e-9
5.66533229873841e-9
4.447248503371967e-9
3.0099864197376084e-9
2.148476797218065e-9
1.6244312390357346e-9
1.3288794297075364e-9
1.2065689604064968e-9
1.2352592245230217e-9
1.4236352429676018e-9
1.8174769659349286e-9
2.518435051766515e-9
3.727577653293621e-9
1.7998634886333706e-7
2.3039208247594686e-7
1.8545300981518147e-6
3.75037744063449e-7
1.373839417088052e-7
3.830657243982239e-8
1.9514609879768422e-8
1.3832533669195148e-7
2.9987058185753233e-7
1.9184025929502498e-7
3.25648758478795e-7
2.5172421063700736e-8
1.7393786727009657e-7
1.0940413791444457e-7
2.9137362693723816e-7
3.0770191319017805e-7
1.0958940305270673e-7
4.2130154264941566e-8
6.059572417541739e-8
2.8603836191233527e-8
2.672365669377984e-8
6.1536957150353e-9
5.260474827158728e-10
1.6334683155310648e-9
1.1182310152047043e-9
7.293548517678788e-10
7.845331645949897e-11
7.606340075435136e-10
1.3733614612724534e-9
2.0170362385442714e-9
2.4279190077808195e-9
9.151403048935025e-9
2.7421392219881485e-8
2.3693021834794035e-8
9.192553196726227e-10
2.0905011344530378e-8
3.884790884266454e-8
5.572658891157219e-8
7.278198118982178e-8
8.947497040488451e-8
1.0356070361265106e-7
1.1078294618638528e-7
5.030840951699175e-8
3.012674161326653e-11
9.20168773478972e-8
6.123756620048874e-8
6.027563060842739e-8
6.127089918708487e-8
9.728748797410976e-9
5.828457482999987e-8
6.941173199474629e-8
6.723705626972443e-8
6.533891199816077e-8
6.24736434184163e-8
5.6643665805468336e-8
4.680658882052802e-8
3.1976524625005603e-8
8.11703078471955e-9
4.021449713679451e-8
1.5662372942371622e-7
1.5781846554043652e-7
1.2796349269779006e-7
1.3637129065133335e-6
6.498150871423157e-7
7.252548875015872e-6
1.4294244947374425e-6
4.6971097518662087e-7
6.989997267790104e-8
2.65782093899014e-7
1.023927176538844e-6
4.595363283018651e-7
6.658484268397118e-7
6.068562160789408e-7
1.4938210374975357e-6
1.050750283470053e-6
4.253685600393932e-8
2.5645191934687537e-7
8.761091050614634e-8
1.4891253040941004e-9
4.708184609699508e-8
8.302097489192975e-8
2.8934516523693805e-8
4.8633818944788205e-9
1.8093993946548854e-9
2.688036766856899e-9
1.8870109538732e-9
1.042192578557257e-9
5.697154091877871e-10
1.934064219825125e-9
3.4820817150379853e-9
5.453919100459842e-9
7.333457429361815e-9
7.67222300121732e-9
5.13305755748288e-8
1.1543214489660774e-7
3.5224520353566195e-8
5.728388209282089e-8
1.1613425818499128e-7
1.639872684216252e-7
2.0599094492793088e-7
2.3105756131552726e-7
2.2106693085008554e-7
1.5434901350211406e-7
4.6114851660560293e-8
4.2657696637355996e-8
1.7343683012816715e-8
4.6581277755874935e-8
1.615755181319203e-7
1.2231650622340952e-7
1.3121970024212138e-7
1.0511311619894258e-7
2.1009886296132364e-8
8.18755584289466e-8
9.240466722899995e-8
9.734989953751586e-8
1.0175384333237115e-7
1.0312949659181616e-7
9.82329958570099e-8
8.53397775280646e-8
6.435798120207968e-8
3.443549277637345e-8
9.7024898145547e-9
8.347015482847096e-8
1.8294949652311515e-6
9.081599729081384e-7
0.000012784160853474298
3.590888584706041e-6
1.7019107891795035e-6
6.293151215828641e-7
8.477435314866906e-7
1.1912481986933855e-6
8.938852679804755e-7
1.3256030663139567e-6
1.7799214638974885e-6
4.0323611838432205e-6
5.546492835996116e-6
3.3051089775201195e-6
2.2310604306932117e-6
1.6814415601547488e-6
1.0563581878414483e-6
3.7187419513231367e-7
1.335547159115158e-7
1.5613373916335792e-7
2.3811236181932607e-7
1.7108788095982107e-7
3.7282297693680314e-8
1.2424633707971807e-8
1.2463251571037352e-9
6.905802553011194e-10
1.7389005445532126e-10
4.033176045940851e-11
1.1959531833252402e-11
4.301375240698105e-11
2.5099358058246928e-11
2.1146111779532245e-10
4.456162009314396e-10
6.26320218054635e-10
7.784335513602514e-10
9.143689799355202e-10
1.0114027753647834e-9
1.0292530960291113e-9
9.48761113949434e-10
8.815468179150804e-10
1.0412638726769317e-9
1.5049540312807304e-9
4.126933009309032e-9
6.388897670398876e-9
1.0141623138169313e-8
4.0654585930690744e-9
2.614028317339969e-8
1.0242985435141719e-7
2.0775881996319076e-7
3.229193050495617e-7
2.918592340050699e-7
2.0678754100209904e-7
1.771827497742414e-7
1.713508523702103e-7
1.7451154257651995e-7
1.7875794528806503e-7
1.7674332195778294e-7
1.6192640591651326e-7
1.315589706376682e-7
8.683070270639624e-8
2.8842403269862706e-8
4.4942412669432855e-8
3.822578803183991e-6
6.079532008455354e-6
0.000010630231604878684
9.579857437670977e-6
6.154421640694186e-6
2.26685067826585e-6
1.3359163351668715e-6
1.5902851278734172e-6
2.1880460092999682e-6
3.296350414302654e-6
2.220621915996435e-6
1.8652766116419238e-6
4.365961684660632e-7
9.66376841245011e-7
5.082228678248606e-7
3.9892936918476004e-7
8.120266617788576e-7
5.662584082643243e-7
1.1090337950035454e-8
5.019698735917282e-8
2.4798065890699533e-8
7.187270017813546e-9
1.546116131218573e-9
1.2481014043305562e-11
7.522511226462668e-10
6.301733055595044e-10
1.9520148092283287e-10
7.247630454562485e-10
1.6358741500461266e-9
2.8118860002440115e-9
4.475681210503582e-9
1.1978493022232143e-8
2.451628285765291e-8
1.9039150569856828e-8
2.3736075159493985e-10
2.3501316321506596e-8
4.867637574149768e-8
6.320798839988209e-8
4.965440793542138e-8
1.949453500863024e-8
8.621582560425154e-9
2.868587209621921e-8
2.36144375838695e-8
5.06334706694108e-8
5.710266590999142e-8
2.6318842343748997e-8
1.4960502522734953e-8
1.0240098253020116e-11
6.359982014005263e-9
1.1770142971858126e-8
1.4362292944684556e-9
3.4303629766043712e-9
1.609394106913156e-8
3.4854522703868333e-9
9.110967788926158e-10
6.085814534630502e-10
4.7186590976860886e-11
2.8885752840791796e-10
2.400577557500201e-11
2.978522425667153e-12
5.0635676810577436e-12
9.567139996348462e-12
4.2743445962566357e-13
1.6808692097185687e-12
2.3793274336353983e-12
3.03656433719347e-12
3.774491139339935e-12
4.667593307839352e-12
5.784147310502807e-12
7.2030814394761366e-12
9.027424810820755e-12
1.1399465078249845e-11
1.4522037878595113e-11
1.801391649993332e-11
5.2550625692099985e-12
1.0946322589385678e-11
1.8049717412319492e-11
1.7178631913788724e-11
1.1868539110285154e-11
1.9572553020748487e-12
1.844590675324387e-11
7.086707275707169e-11
2.5751265715638573e-10
1.945657590252828e-9
1.5033314312116723e-9
1.4288013733743906e-9
2.3003937393394428e-9
6.331030422733309e-9
3.6301882240982023e-8
3.118562387735947e-8
6.5435709138114e-9
4.734154850162599e-9
1.3023876987632856e-8
2.3787526049183736e-9
3.302023310224353e-11
6.937929693531777e-13
5.538126785820322e-14
0.
0.
0.
0.
0.
0.
0.
0.
0.
0.
0.
0.
0.
0.
0.
0.
0.
0.
3.2130517859092276e-14
4.6660457294369726e-14
6.785470199863149e-14
9.885358638552394e-14
1.4433284766850605e-13
2.1129012968878588e-13
3.102549324968281e-13
4.571695597634306e-13
9.80316192977056e-12
1.5211738368481007e-11
2.241339731759373e-11
3.238756346664398e-11
4.587078956134946e-11
6.38756001982266e-11
8.745041481474159e-11
1.173026996003988e-10
1.53118072415294e-10
1.9245556516620234e-10
2.2925646550656873e-10
1.9623518643016575e-10
1.815761210278207e-10
2.0251471023765349e-10
1.946099835507338e-10
2.2978343959975662e-10
2.9301527154021724e-10
3.8509771521482423e-10
5.539172120707609e-10
9.320610578653814e-10
1.8594431078015249e-9
4.0354528758081135e-9
4.397676665626268e-9
4.379985681881564e-9
4.922157808426007e-9
6.095415067469662e-9
8.18813840749468e-9
1.191187172016484e-8
1.9019054408016512e-8
3.432097424909735e-8
6.939450099334777e-8
2.884502403229097e-7
5.008976151484304e-9
3.904299340681255e-6
8.213477015138845e-7
3.6857246725703673e-7
1.5317620962847082e-7
3.2875535294533384e-8
7.378109727404602e-8
5.366484633843019e-7
4.899328816163521e-7
4.2745631967040866e-7
7.614946775503475e-7
4.2949134538282886e-8
1.7549614607934976e-8
3.192962088903875e-8
7.392043366109083e-8
6.293124228915972e-8
2.300393566158078e-8
4.372257683623289e-9
9.433855131949552e-9
7.1335905937662575e-9
5.747999873967799e-9
3.3497670644370955e-9
1.558163901242176e-9
6.07622480779249e-9
1.2618746917239527e-8
2.4662436600826383e-8
4.649270577063577e-8
3.16051718975584e-8
1.0683843614984808e-8
2.1488835590144145e-7
6.568827417529872e-7
5.8455552472180376e-8
2.3616742987458e-7
2.5304420813480097e-7
2.526563720333307e-7
2.392305389384889e-7
2.21090622187193e-7
1.788984503330241e-7
4.495887079259899e-8
1.9166696597857647e-8
2.6235867855527948e-8
3.047626320353958e-8
5.765185553476016e-8
3.271927846326822e-8
4.112247076446148e-9
3.427993003642068e-8
3.4545504847665606e-8
2.732135746686699e-8
2.645886977699268e-8
2.092172230002562e-8
1.5291816444644707e-9
2.6900798963238442e-8
5.343779698303198e-8
5.120080201760273e-8
4.3290959625970884e-8
3.445621260453331e-8
2.48028010396157e-8
1.4425354199739103e-8
2.4647233784134497e-9
1.3995014265024506e-8
4.3253840533097544e-7
6.788736193111206e-7
3.2557893551025717e-6
1.507208586037621e-6
8.583700574375276e-7
4.884026833780703e-7
2.109261434197712e-7
1.591238731784234e-8
4.1867526402578973e-7
1.5967639922647905e-6
8.61138975255361e-7
5.775255591130493e-7
1.0386051628819987e-7
3.751665105538632e-8
1.354150852859199e-7
1.3198738218196765e-7
6.575172663078843e-8
8.482614229795085e-9
1.5278893554182396e-8
1.3986296406536244e-8
1.092278158407117e-8
8.46174018515399e-9
1.3457861052065264e-9
7.052445687078793e-9
1.7654524175050193e-8
3.8649711645640715e-8
8.214188585965727e-8
5.428554737194889e-8
2.548559959224549e-8
9.050417101160854e-11
4.0754466402342316e-8
2.8450341584994143e-7
5.551416908291729e-7
7.50123530895373e-7
6.404138385253407e-7
5.059324159473866e-7
4.0110250427560095e-7
3.090493054336552e-7
2.3341013843036012e-7
2.7458252053383584e-8
1.2988428853788433e-8
2.6976784008640383e-8
1.919758141510132e-9
3.3408117201467016e-8
5.0093629541063024e-8
2.258744830199735e-8
1.4947906414916488e-8
5.990603203851486e-8
4.338261485877026e-8
3.900170220308773e-8
3.9122856701460845e-8
1.599722151419272e-8
1.9626238613427586e-8
5.57859215871541e-8
6.526844346766471e-8
6.021449286392551e-8
5.2238762041798143e-8
4.186920558416014e-8
2.9677262801624923e-8
1.6003488024880026e-8
3.841002619366334e-10
2.356792892700523e-8
6.403471807072652e-7
9.6935350833842e-7
4.724911336611521e-6
2.1055767360594356e-6
1.1568311516964808e-6
6.296205414666296e-7
2.217356897855774e-7
2.1320339168104506e-7
1.7641246830332164e-6
9.632284264051648e-7
1.0596416380806164e-6
9.932388258169144e-7
2.4285854251321657e-7
4.2230137340375295e-8
1.1020256725445467e-7
1.6816249775028606e-7
1.148390033026303e-7
3.343740697924181e-8
4.180328392486965e-9
1.3065454984775641e-8
1.0347774514252852e-8
8.017809446199863e-9
3.901820222123675e-9
3.1383743103125247e-9
1.0126355298743064e-8
2.116460244081315e-8
4.3375578940239085e-8
8.389924696580118e-8
4.7560122928596234e-8
9.020973268321358e-9
3.56861527642026e-7
9.273315465698517e-7
2.225220621007169e-7
4.2754440623620585e-7
4.363149310216874e-7
4.165944859225948e-7
3.6341498779158493e-7
3.0850562845074977e-7
2.0108008879125445e-7
1.2388602405067095e-8
1.975452202682382e-8
2.4793631359747163e-8
3.843023178310609e-8
1.6077621620189403e-8
2.864412510676395e-8
1.012212167536456e-8
4.33745666483034e-8
6.46501417374722e-8
5.3743027433839786e-8
5.593478625849008e-8
2.4389543988994113e-8
2.6780716901311936e-8
7.040651081292263e-8
9.131511082146164e-8
9.388010440400774e-8
9.016439660372375e-8
8.067842693813462e-8
6.551689519646011e-8
4.661589752466747e-8
2.554497855774436e-8
1.6819145652240036e-9
9.051044718610449e-7
2.8614397282377507e-6
3.5500054590648343e-6
3.6323152237202675e-6
2.3439462043046833e-6
1.6234702154817725e-6
8.189413009129313e-7
9.048136827043463e-7
1.3054895770933905e-6
1.236874842154533e-6
1.9485358551407364e-6
1.5722769052887414e-6
3.6170723909713553e-7
4.1990388840677645e-8
1.3138553480259436e-7
2.2008401763912014e-7
1.6331944007345807e-7
5.1816722105103234e-8
3.2129533635040072e-9
1.2872707914212055e-8
1.1750487482809337e-8
8.804258502956562e-9
4.6551363044622e-9
2.88434779631949e-9
1.0422912508999067e-8
2.16714733307329e-8
4.3992945015362036e-8
9.084647812137515e-8
7.986705204186693e-8
8.481699459767073e-9
8.761352934184924e-8
4.327449420734667e-7
7.872488919896162e-7
5.779242227472064e-7
7.131300197951381e-7
6.598698509687262e-7
5.649810308489559e-7
4.386278612751305e-7
3.0198298006929494e-7
1.203376382185035e-8
4.704265957964587e-8
5.10061216780307e-8
7.493955535623967e-8
4.7253969769280704e-8
9.50413946640592e-10
1.08044220337282e-9
5.262793301001701e-8
1.023615492779562e-7
8.88545207030009e-8
9.242919812625659e-8
1.3526994962748179e-8
6.67905795012218e-8
9.623200947381323e-8
1.032827037749401e-7
1.0933985310704054e-7
1.1435903655728616e-7
1.1415611114482912e-7
1.0497395985954155e-7
8.627402137932206e-8
6.041034524479243e-8
2.9160232230859044e-8
8.794386592668872e-9
1.6177247760817616e-6
4.301615810314208e-6
6.1507438761851205e-6
5.588605893405654e-6
3.388862674202092e-6
2.410513771996007e-6
5.08914537452607e-7
1.219499725945837e-6
1.23776086724763e-6
1.8092268774260438e-6
3.0806606562480777e-6
7.136887302325144e-6
2.275158811881671e-6
1.9945572501955073e-7
2.0064004233939607e-7
6.801247692928692e-8
9.567990453348716e-8
1.383311752677402e-7
4.422626228853589e-8
9.093008014315294e-9
1.099291448284935e-9
4.507325656508646e-9
3.605663653511242e-9
2.175025580114277e-9
6.027688870348741e-10
3.552903055722273e-9
6.940579126029365e-9
1.2244197553546249e-8
2.077684193050242e-8
3.274508513397277e-8
1.266403788389058e-7
1.6033786335344382e-7
8.633864743765858e-9
1.347370503517906e-7
2.2753607653722775e-7
3.002454855156789e-7
3.179008024034671e-7
2.3422033356351345e-7
7.533031973996608e-8
4.8930193112892353e-8
8.416494369157316e-8
6.655987379831923e-8
7.225494076596836e-8
3.8672302509107764e-8
2.622850851356321e-8
3.855380720727067e-8
4.362424235345347e-8
4.672388184515109e-8
6.711831717668572e-8
1.4422258559130153e-7
2.5357746870753e-9
1.916238006801553e-8
3.746523238074779e-8
1.3340404944995416e-7
5.321759965315176e-7
3.840320682165325e-7
2.316559385775176e-7
1.961087157937314e-7
1.917613171055978e-7
1.9770899831597543e-7
2.042830720904795e-7
7.516092514190471e-7
6.219484529609703e-6
1.9013844909869268e-6
1.4766057880300174e-6
2.913897734000089e-6
2.0643118503170168e-6
3.7597358319917767e-6
4.770969487407529e-6
4.680404672485367e-6
5.027847896151207e-7
3.560007802882601e-6
2.6602874303325355e-6
1.9212328338390885e-6
1.6277095786387964e-6
1.6785523652399492e-6
1.55221555419565e-6
9.847470732826937e-7
5.471354009930612e-7
5.078037791386929e-7
7.335016325183978e-8
1.611079576166762e-8
3.4261262835890694e-8
1.5225173895458735e-8
1.7652741631138986e-7
4.113327646589262e-7
1.3913344967920961e-7
7.994021152361324e-8
5.755766602458638e-9
1.7480604184313718e-9
8.298930135778027e-11
2.0379898340344905e-11
1.0593578785340048e-12
5.138906334966705e-12
8.6672536310244e-12
1.4564636724376942e-11
1.7510527837873444e-11
1.953070644996713e-11
2.39374840067428e-11
2.8328227828578346e-11
3.2119079490526245e-11
3.598220839635293e-11
4.057077341539986e-11
2.7728092721125677e-11
1.4281245447707814e-11
1.0262747998091568e-11
1.0573360480184523e-11
1.4069207774338595e-11
2.1112211545457884e-11
3.3566454762475096e-11
5.5819023450235247e-11
9.772960720128659e-11
1.8320378307405957e-10
3.781707516795004e-10
8.967250990043723e-10
2.4442865660128805e-9
4.88680570048275e-9
6.8824002893675745e-9
1.3508217455841566e-8
6.061590254717796e-8
7.186857080310887e-8
5.678809534306772e-8
3.109686300761927e-8
3.579490300488087e-8
1.0950719815044932e-7
8.694736718655113e-8
1.0491468553517641e-8
1.1208641029852583e-11
9.889211135253232e-14
0.
0.
0.
0.
0.
0.
0.
0.
0.
0.
0.
0.
0.
0.
0.
0.
0.
0.
0.
0.
0.
3.0876690889797406e-14
4.494020328360828e-14
6.554127314523435e-14
1.4760679679850654e-12
2.1201083144381542e-12
2.978801044869689e-12
4.193092121081804e-12
5.899305362721973e-12
8.303636334070694e-12
1.168898445594029e-11
1.6430441812286777e-11
2.3005573874502847e-11
3.1981963721141245e-11
4.3951000290568654e-11
5.935600534434948e-11
4.2611844755770905e-11
4.627999808666519e-11
3.8344768831826886e-11
3.6983386206130127e-11
4.2960330506261776e-11
5.262301692370205e-11
6.906815189818338e-11
1.0119456078854024e-10
1.652030969644847e-10
2.9659103869814183e-10
5.863645625289397e-10
1.2863458789792127e-9
2.7616783746914383e-9
2.7497592381046585e-9
2.7912346370892094e-9
3.1692225321776607e-9
3.931854096821292e-9
5.253987671437606e-9
7.544413530269401e-9
1.0420603235077443e-7
1.914709149994504e-7
9.514526427833433e-7
5.127134087747907e-7
3.1278400279059174e-7
1.961807396838508e-7
1.052540332715313e-7
3.774103809054409e-8
2.4535429288488452e-8
1.324962066541363e-7
6.855215705328996e-7
5.836201059841186e-8
1.0150541048121618e-8
5.187291328918331e-8
5.840174088596295e-8
4.147242500140388e-8
1.3425071706812478e-8
1.2527716405913523e-8
1.1010830249453439e-8
8.70030282913297e-9
7.59436312710934e-9
3.726431300774692e-9
3.361661963626e-9
1.1857673860797983e-8
2.8746754207157508e-8
4.142310097096216e-8
2.673325461495846e-8
1.6666502942450418e-8
7.494877751685521e-9
5.178919259523553e-9
3.448008005133063e-8
1.4014485816390758e-7
2.604242927584752e-7
4.4292192413516506e-7
2.65230771944859e-7
1.6558425267071814e-7
8.847563224453066e-9
1.620190912867793e-8
8.033380536384564e-9
2.380684383711228e-9
1.548238842202209e-8
3.98120551914527e-8
1.0906468124911114e-8
5.345536482117354e-10
2.1246852678523023e-9
5.765158226592776e-10
5.440849797715261e-10
5.357077540052552e-9
9.106185686699616e-9
7.563237789383467e-9
6.673211111315873e-9
5.98332349289438e-9
1.5857318078411929e-9
3.676327831102771e-9
1.1056707628810248e-8
1.689311028865423e-8
1.3329364714686653e-8
9.808866039167775e-9
6.590295771090389e-9
3.519827440941282e-9
2.6819633935030406e-10
3.905174141783885e-9
1.442363132248608e-7
1.8445365483744036e-7
1.2595858774083553e-6
5.828655232936264e-7
3.433500916205642e-7
2.044170672299075e-7
1.009101897290673e-7
2.418114305271424e-8
5.8031750578861733e-8
2.7829882920429374e-7
1.2454303433805512e-6
1.0698485395559951e-7
1.0409925917152045e-8
4.4097093219434844e-8
6.430814773508905e-8
5.166281560984112e-8
2.2221476486214154e-8
8.367613349279571e-9
1.1106645763492558e-8
8.52262755355332e-9
7.231907685047925e-9
4.582426291404147e-9
1.673207982652276e-9
8.430116710578647e-9
2.0182530727170362e-8
4.593078927567455e-8
3.406973692519469e-8
2.0269024550372173e-8
9.594648335111845e-9
3.0110997651569238e-9
1.3418997078263696e-7
3.435782773412944e-7
2.1518497484464716e-7
2.400431896501903e-7
1.9621790907520046e-7
1.4228522544574577e-7
8.665793148745495e-9
1.4251448044169296e-8
7.477411195235777e-9
3.5356917815961814e-9
1.7061293936820687e-8
3.273849292679186e-8
9.059400361891004e-9
2.60325330134533e-9
2.4652018943964944e-9
3.971209540476947e-9
2.1151186554276945e-9
1.1658937624811405e-8
1.158909630089104e-8
9.22388092344675e-9
8.677408807372315e-9
5.7384477796331e-9
1.4143568584962565e-9
8.782960233813504e-9
2.03666548987917e-8
2.6522259899261354e-8
2.023806637107464e-8
1.4117609280981122e-8
8.803481106189887e-9
3.996176727129239e-9
9.505688994681185e-10
1.7086710659102616e-7
4.6509352147664757e-7
8.918246601639462e-7
7.100833053296726e-7
4.85236640535266e-7
3.373080189764285e-7
2.0109571806168877e-7
8.482265487183416e-8
2.739591615660457e-8
2.204339843027685e-7
1.0461713929034695e-6
1.0503292500759846e-7
1.9222624330342253e-8
8.185447999034077e-8
8.612441504570438e-8
5.759896067072751e-8
1.433459946084297e-8
1.4752531092604482e-8
1.3497954180373333e-8
1.068836115960223e-8
9.091870131494812e-9
3.868851921511197e-9
4.7815767503643004e-9
1.5759336166827523e-8
3.87664875662741e-8
4.9977160235069195e-8
3.22374588258588e-8
1.9904094695716524e-8
7.015714721125481e-9
1.715824489497005e-8
6.540869102792041e-8
1.8133351230277558e-7
2.6671856613142667e-7
7.295068521966711e-7
3.791842493123934e-7
2.5989660820961807e-7
6.095092451123902e-8
1.2276840477022263e-8
9.438725190095782e-9
1.3902878548920672e-9
1.5563675434476073e-8
3.8127666072729394e-8
9.118935651304e-9
5.3449084935476966e-9
5.160164027924922e-9
1.2500246386373994e-9
1.2984500407557965e-9
1.0589928523167464e-8
1.500371361456694e-8
1.1886460775277682e-8
1.0856882857844007e-8
9.539104498664256e-9
1.5576327649094627e-9
7.326743401743673e-9
1.940762105944007e-8
2.533105015725211e-8
2.088984567767938e-8
1.5893225917696612e-8
1.102516302373834e-8
6.326135666512684e-9
1.4775815491030186e-9
4.401894464580969e-9
2.0490008576435118e-7
3.9795698457111124e-7
1.4846246558735962e-6
8.319299738304202e-7
5.029406383713807e-7
3.0944547512660676e-7
1.5353733087673904e-7
2.5130405827250358e-8
1.4840158864393157e-7
1.145232727880059e-6
7.265160722449328e-7
3.34090034756556e-7
5.566522440637897e-8
4.1774052110309244e-8
8.534452265786901e-8
7.592669121851747e-8
3.5982082761219745e-8
2.1776208842319573e-9
1.138909126252837e-8
9.047596305977885e-9
7.319715737782117e-9
5.124863116024113e-9
6.408188355788716e-10
6.8666090222838915e-9
1.650261103140512e-8
3.7733259263138016e-8
4.707450577815368e-8
2.675462966667506e-8
1.233308456363016e-8
5.4530323829748285e-9
1.564002552284552e-7
3.696901988319719e-7
2.295270723337122e-7
2.6801132617007783e-7
2.312240957818186e-7
1.8730576769435428e-7
3.61116260916708e-8
1.4561365302432609e-8
1.3491494679098038e-8
4.979644143718725e-9
4.661966814414374e-9
1.207297478827388e-8
5.537837299783876e-9
1.2864909949584977e-8
1.7261822527088887e-9
4.4613856215896074e-9
7.168365248668721e-9
2.3294676122850423e-8
1.764940603537698e-8
1.520671913796729e-8
1.476300894379958e-8
5.5561633500317466e-9
6.87668523892208e-9
2.112288968599207e-8
3.5371430426369404e-8
3.380244905340904e-8
2.7440361262891636e-8
2.0434731474959892e-8
1.3568892872704575e-8
6.97384819374439e-9
1.2201749039511264e-10
2.5224313895238504e-7
8.235402625777419e-7
1.155341594354077e-6
1.097877715458022e-6
7.465548220837777e-7
5.228213683708771e-7
3.0547070104864536e-7
8.440706856813303e-8
2.715522194746816e-7
1.5842376857700635e-6
8.142026392456866e-7
6.807634425494587e-7
9.171741208490348e-8
7.293923321827024e-8
1.184835542851431e-7
9.884498682819526e-8
4.2397910880124385e-8
1.9443434832392857e-9
1.2521214264838133e-8
1.0158321919467647e-8
8.113964278025483e-9
5.299644084787529e-9
1.2264522448672204e-9
8.378097673708515e-9
2.0098560067852695e-8
4.686336861515395e-8
5.232773305701783e-8
3.024738116808066e-8
1.2472938081267576e-8
2.0371327767221925e-8
5.3150208050595425e-8
1.9002827549070475e-7
2.8874553760811804e-7
5.894049354155943e-7
3.996164146283876e-7
3.02204138862067e-7
1.2195180378812832e-7
7.4016693572757594e-9
1.7959620413216945e-8
1.0744433785891471e-8
2.3578325439602426e-9
3.937198604951625e-9
1.2175052866467228e-8
2.2057776278803074e-8
1.238035883070651e-8
1.1496578877598802e-9
8.889443558642632e-9
3.079294793889333e-8
2.543539951872167e-8
2.1922386259083516e-8
2.1998646445447643e-8
1.0865002475786034e-8
7.2175072513419465e-9
2.505987671577236e-8
3.394411460303241e-8
3.285790046495074e-8
2.9086246146844344e-8
2.3757016884847146e-8
1.749047620652889e-8
1.0795726847166176e-8
3.5477410614167802e-9
5.242932985911519e-9
3.4271347811678175e-7
8.164646547350545e-7
2.176026781455864e-6
1.3762178985134036e-6
8.089050643756711e-7
4.893726634972479e-7
2.0235048754502534e-7
1.9695401050695376e-7
1.3446469805345919e-6
6.210438475927371e-7
7.291194692283813e-7
8.5927082217097e-7
3.742465441439453e-7
6.548266123359156e-8
7.218393050199622e-8
1.168129481464319e-7
9.581764260299193e-8
2.3460526593087257e-8
1.1452346005039282e-9
6.897063070029859e-9
5.647094396197145e-9
4.276996048267873e-9
2.003555613822027e-9
1.8130167280817036e-9
5.668389648325678e-9
1.1811074263357988e-8
2.447125432863767e-8
4.897464607868423e-8
3.0428773798214036e-8
2.4098094413194796e-9
1.9721354065992555e-7
4.7088337838550673e-7
8.552264890077682e-8
1.9448929604246388e-7
2.080071871020051e-7
1.8868054777053821e-7
6.384848850708685e-8
1.5581286577773675e-8
2.8693274818366737e-8
2.6730009276276652e-8
2.33574683502743e-8
2.1626033976775418e-8
3.301452836678184e-8
3.355487812971662e-8
1.0395691769891207e-8
4.3901743388069486e-9
3.907590976765165e-8
3.9072350423055185e-8
3.4020438830580117e-8
3.32346031139866e-8
6.478926063715088e-9
2.021039216771372e-8
3.93898973465325e-8
4.7072176844751116e-8
4.911454057447351e-8
4.8126048626927034e-8
4.377858795207452e-8
3.6353652988072196e-8
2.6992775129823307e-8
1.6588188485357664e-8
5.0495045397167146e-9
4.962990258991769e-7
1.84610620586269e-6
1.6665671145655044e-6
2.2964051809420314e-6
1.5404862165733616e-6
1.1256771314654673e-6
6.170201248868864e-7
9.408652330700118e-7
7.43354331306716e-7
7.637634378568065e-7
1.3305525299671927e-6
1.6608383098111065e-6
4.7213455897196967e-7
5.028174772821622e-8
5.098938886905278e-8
1.3063235498903962e-7
1.4735271812934163e-7
4.051292804246871e-8
6.776460690395432e-9
2.923395977950493e-9
4.781420119632978e-9
3.6375802593994173e-9
2.300778769369808e-9
3.689786932356454e-10
3.2228064284821157e-9
6.763107577255921e-9
1.3085019086815559e-8
2.6139577705175795e-8
4.999253117915201e-8
1.7179978358195842e-8
5.205383971710687e-8
2.2816872623824006e-7
4.2101956569545863e-7
1.1171117062387069e-7
2.3234609176534829e-7
2.4449794921852314e-7
1.3446939972835583e-7
6.000453659498819e-9
3.3946607449391646e-8
3.6932063468348895e-8
3.252088949064186e-8
2.7129611814907744e-8
4.065838838843859e-8
5.058254836705342e-8
3.615376919313263e-8
3.1166231942150446e-8
8.087379148933707e-8
6.41409645115329e-8
6.393391787524397e-8
4.5551007412111414e-8
1.9912630762205032e-8
4.4725140071126736e-8
4.810559432911845e-8
5.118475508414292e-8
5.5467295972021845e-8
5.867974517756779e-8
5.8490648853638836e-8
5.3702744489051974e-8
4.468231311606103e-8
3.253307219877112e-8
1.7813095490359638e-8
2.338819142283825e-10
8.759459422382342e-7
2.815339597027213e-6
3.287091014161468e-6
3.3953791097692144e-6
2.0526568263349682e-6
1.7063020398522155e-6
6.631358047799139e-7
6.750948056251042e-7
6.906075784561822e-7
1.0310171985309542e-6
3.404966347090156e-8
1.9677598021733204e-6
4.385132839038248e-6
6.027967745714689e-7
4.279440509215815e-7
2.786327585781132e-7
6.93702062694975e-8
2.768141051677255e-9
3.3410570707008226e-8
8.626346480089763e-9
1.873011098211635e-9
8.861990770908881e-11
7.289373312784391e-10
6.889909746172568e-10
3.911969186509188e-10
2.331891574114813e-10
9.287417338295975e-10
1.7042695240410218e-9
2.882143803143749e-9
4.729022430884714e-9
1.35608995130364e-8
2.210255740227298e-8
1.1478428557996486e-8
8.786747798255116e-9
2.7934368263550303e-8
3.679530594779878e-8
1.7735203314379883e-8
7.399788585417082e-9
2.841850608120264e-8
3.985031193067472e-8
3.7531579436409026e-8
2.2138818801980468e-8
4.1656021248497096e-8
3.941680781240239e-8
5.7372626142767635e-8
9.65532913099684e-8
1.359777381887541e-7
2.7333650729630247e-7
6.010004378679706e-8
3.742667971331396e-8
8.283099515897475e-8
2.0140068703620655e-7
2.4059825975438126e-7
1.6626577030151435e-7
1.3482726659005284e-7
1.3068915727755877e-7
1.3669235845314504e-7
1.4661238587334334e-7
1.54230815836212e-7
1.5169159220190087e-7
1.3352061573634472e-7
9.321382203510875e-7
7.367422709073706e-6
8.84859056642774e-6
2.0321949838991305e-6
2.1818855978141714e-6
6.130363200302227e-6
3.7816241810693338e-6
3.0051337152360726e-6
2.079986710719847e-6
2.1434781875382717e-6
2.3268640242479546e-6
9.31652068379046e-7
4.5438163892723435e-7
3.275018420241934e-7
8.232581980720854e-7
4.205858023761264e-8
2.4893503693787027e-8
6.825093645570943e-9
2.5335478800582354e-8
3.576533241389468e-8
2.0437760129975317e-8
8.960191803828363e-8
4.57684966353411e-9
4.80465257360934e-10
1.3539540328024025e-11
2.1534452246533595e-11
5.681264732878123e-13
1.2600138507036266e-12
3.5371473928027405e-12
4.17891972705968e-12
3.976421694134066e-12
1.0561361126791537e-11
1.6365082576562253e-11
1.786057037785402e-11
1.9993395402080904e-11
2.2894555089631124e-11
2.6660580429319417e-11
3.1535724266152686e-11
3.790635351189391e-11
4.634979708505262e-11
5.7736291781732534e-11
7.341274332579788e-11
6.121784798159039e-11
5.061939763696171e-11
5.679605077632421e-11
8.673923565009867e-11
1.6010276290670206e-10
3.3544428474976705e-10
8.060602578953707e-10
2.2350480748644957e-9
4.786339821170083e-9
6.818929173085417e-9
1.3026341542639687e-8
5.3891889489873324e-8
7.319829505368095e-8
6.270556336722056e-8
3.098859778599377e-8
1.5416385692315247e-7
1.6236898588784138e-8
1.2571785463353933e-12
1.002908898637742e-12
0.
0.
0.
0.
0.
0.
0.
0.
0.
0.
0.
0.
0.
0.
0.
0.
0.
0.
0.
0.
0.
3.061020233603257e-14
4.4414849291601425e-14
6.468026918308009e-14
9.448815474260557e-14
1.3846993103054983e-13
2.036193772442248e-13
3.005612837803596e-13
4.4554877526200724e-13
6.636398669665367e-13
9.938103965668063e-13
2.004769226752867e-11
3.556440457114354e-11
5.703530713067483e-11
8.592696200449675e-11
1.2094531233096232e-10
1.5862599712463956e-10
1.918170817451703e-10
2.0872786871343172e-10
1.9339389564257866e-10
1.2790655061059887e-10
4.2670413128559295e-12
2.152145115624134e-10
4.296845504849673e-10
4.507372911984612e-10
4.5781798772717115e-10
5.693063923270177e-10
6.918693975077185e-10
9.818217105848552e-10
1.5282923916788497e-9
2.4912353735389992e-9
4.035391623584888e-9
2.9208796690710372e-9
2.12738506852991e-9
1.9153012592951338e-9
2.056384478958968e-9
2.519273614796862e-9
3.413150975087675e-9
5.043306084115617e-9
8.144435783068976e-9
1.4484369245077703e-8
2.6064181389284824e-8
1.9745476358210783e-7
1.6271111540517318e-7
2.6745827826747174e-6
4.776876532503288e-7
1.9158151167392747e-7
6.654629693625939e-8
1.6951277785097985e-9
8.601114606481549e-8
8.685662481428681e-7
2.417102402252877e-7
3.171414069073676e-7
4.1109396448417387e-7
9.895288680591568e-9
5.572079393017531e-9
3.3077158953447096e-9
3.714693236218746e-8
4.734503677404512e-8
2.9326018962870255e-8
4.17171609957035e-9
6.595361603074109e-9
5.47374515995683e-9
4.171330588643709e-9
3.1712376265598157e-9
1.7348951100742668e-10
2.770771879317621e-9
5.999495335336382e-9
1.106917064946081e-8
1.933190718625664e-8
3.138377178355284e-8
1.593594033192108e-8
1.4744717976286741e-9
1.7255377667878958e-7
5.861006921336448e-7
3.282170396274929e-8
1.9666455114393195e-7
2.1201359766753799e-7
2.1272579460172216e-7
2.0544376235661255e-7
1.928663682263725e-7
9.782636489564871e-8
1.826691100469832e-8
1.1951602086873834e-8
2.4130956800925604e-8
4.0313488493822764e-8
2.247908423168602e-8
4.402844824592635e-9
3.879003725669825e-8
3.4367897618292895e-8
2.8705102775961864e-8
2.8756036193270798e-8
2.2344669268114283e-8
2.638635685902435e-9
3.1248722734061054e-8
3.7257500765193466e-8
3.4321426822635854e-8
3.0611084194313384e-8
2.5740394558486165e-8
1.9373187800939615e-8
1.1179132023962798e-8
5.606113222625024e-10
2.202288154135703e-8
7.336371306934195e-8
4.6954512432755734e-7
4.2371103865523755e-8
5.245618693570419e-6
1.1177247817648975e-6
5.1091534913174e-7
2.1047096410822138e-7
3.4676539542961297e-8
1.4831840520082884e-7
1.7048205701703017e-6
5.295437484211368e-7
6.147902095043102e-7
8.962085796977578e-7
8.244559376587265e-8
3.7712841953160035e-8
1.8238200879693216e-8
9.218199571006033e-8
8.811197131878052e-8
3.56759543644215e-8
1.177668525856241e-9
9.390546715546273e-9
7.699861585356165e-9
5.950888825666739e-9
3.9490292997282535e-9
7.887463674703337e-10
5.188847994881627e-9
1.0883486188661169e-8
2.079921937973768e-8
3.8816291447937345e-8
4.800539260715892e-8
1.5618915658133448e-8
2.888370891732575e-7
6.124554273149008e-7
5.4156722763396613e-8
2.482467740661721e-7
2.8071603804462716e-7
2.8959635467431574e-7
2.7846266042535637e-7
2.544022862370628e-7
2.310234714744498e-7
8.639152940182625e-8
1.4622002153400551e-8
5.8338436398440875e-9
2.5166304050735973e-8
5.714742083197934e-8
3.1151473608755115e-8
2.1035556442706464e-9
6.125700799256426e-8
4.7014907961098746e-8
4.001110133075255e-8
4.068542711548038e-8
2.335341444856843e-8
1.3372801557759557e-8
5.142502685920647e-8
6.858642029911855e-8
6.47664080205994e-8
5.7231385335442734e-8
4.711728692821833e-8
3.4872314774786507e-8
2.1107509256839076e-8
5.149164644842994e-9
1.6121425521118832e-8
6.275674508836668e-7
1.1102918875412328e-6
4.2756179304667065e-6
2.1533052281268657e-6
1.21832430707119e-6
6.924915771441205e-7
2.6906669353238724e-7
1.7717504949105127e-7
1.646140041929061e-6
1.0312771141945298e-6
1.0761932926383753e-6
9.74252507703147e-7
2.4439049671498377e-7
2.7194737011564897e-8
1.309272195241136e-7
1.7299796392902944e-7
1.0984468144400322e-7
2.962905701125082e-8
6.6462139896546605e-9
1.3785300410445062e-8
1.0747456299739857e-8
8.340144966169452e-9
3.549095238009251e-9
3.9609279478071335e-9
1.169899622444652e-8
2.458375924034891e-8
5.141783631479089e-8
8.998053340220686e-8
4.3624872639184986e-8
5.837965078432935e-9
4.648436958478682e-8
3.3275748290982e-7
6.76214547997081e-7
5.831892680204001e-7
6.383264394239655e-7
5.538554656073545e-7
4.6442435602315507e-7
3.6342134565205434e-7
2.9381039393140516e-7
4.742222575896732e-8
1.0272010972980856e-8
1.2459814000765849e-8
3.258632105350808e-8
1.1325118459826462e-8
3.4433991525114386e-8
1.3483867151835484e-8
4.050681417653947e-8
8.237719278993528e-8
6.238053247640777e-8
6.351764535828502e-8
5.244327932234978e-8
3.2682882781712706e-9
5.446353071520159e-8
7.804864696434427e-8
8.083613159672506e-8
7.83333785238295e-8
7.141301346890788e-8
5.959365920850893e-8
4.390068315875206e-8
2.5341486452658306e-8
2.9829242937926104e-9
2.7352977713786293e-8
9.918650454347315e-7
1.6763898196631702e-6
6.232204931002273e-6
3.1376443905508714e-6
1.71472613049237e-6
9.337704084907532e-7
1.9366259874680267e-7
1.3970362024201124e-6
1.1237855632077846e-6
1.0177534831171416e-6
1.931195767979322e-6
1.927341657636566e-6
4.0336037026534964e-7
4.3326843527956034e-8
2.9868493222060945e-8
1.4907836587850708e-7
1.7378749072043916e-7
7.870989652228033e-8
1.550823643972742e-8
4.860109155235324e-9
8.76549329598025e-9
6.692790056758681e-9
4.629844355519582e-9
3.11690849998893e-10
4.5414884796212055e-9
9.967504462831107e-9
1.8931759846625418e-8
3.538395352550133e-8
6.385696602740335e-8
4.016751634619431e-8
4.932788696552199e-7
4.706078677981223e-7
7.802235895681898e-8
2.9837259687946154e-7
3.6957720833007803e-7
4.0259110894757216e-7
3.8881711310276137e-7
3.325594234093524e-7
1.8038403312049679e-7
1.1077746377776086e-8
6.037888433338149e-8
6.442144082522914e-8
7.249754939441804e-8
2.4845304620036723e-8
2.547122998615456e-9
1.563729542032962e-8
9.270072286639727e-8
8.688927248786234e-8
8.328026337343205e-8
3.2979695359729606e-8
6.190069850424645e-8
1.0621276311546074e-7
1.0982072837525426e-7
1.1258630078825526e-7
1.1890975434372286e-7
1.242417533193569e-7
1.2304170667795367e-7
1.1119312658033581e-7
8.87782710218684e-8
5.894666616234988e-8
2.368250632050405e-8
1.5022231881000905e-6
5.263919742608057e-6
3.7599866257179664e-6
5.971205470596724e-6
4.186838389123109e-6
3.681697782565066e-6
5.111735686181222e-8
1.230896975527155e-6
1.404585584992782e-6
2.053419696409607e-6
3.7451757837317374e-6
8.223742500751886e-6
1.7706867811233554e-6
1.7997388720877184e-7
1.490830634649413e-7
6.254273137638206e-8
1.306412511982312e-7
1.3289951983704125e-7
3.584749902346697e-8
6.816578822728619e-9
3.034928949207438e-9
5.431875093651922e-9
4.048450675552768e-9
2.0988990513373653e-9
1.5030523879110356e-9
5.052738069938367e-9
9.607034096749713e-9
1.7111110077820466e-8
2.997878769047116e-8
4.889090183676865e-8
1.912511152199283e-8
4.131340356102634e-7
3.381380365534489e-7
6.928921661003164e-8
3.045093799655434e-7
4.192538848022192e-7
4.667445791899884e-7
3.9824931845313263e-7
1.995175129111295e-7
1.263626685187419e-8
8.412638148930615e-8
7.397184121394704e-8
8.88991722926312e-8
5.3410692699886233e-8
3.315699271706278e-8
5.483635839172508e-8
1.340675299069663e-7
2.2196788270990338e-7
1.483851672557112e-7
1.425736564177432e-8
2.2384063567726602e-7
2.4330109713788905e-7
1.814502202232156e-7
1.5486605841649555e-7
1.553355564930057e-7
1.670173551351464e-7
1.8271322807355842e-7
1.9547519882746937e-7
1.9548445492858344e-7
1.7428597064671733e-7
1.3195524880338192e-7
7.46382903838805e-8
2.6095166628664802e-6
0.000010114650385614393
3.8159699027297365e-6
8.67242753612509e-6
6.9327851188259905e-6
1.0823715653920908e-6
1.5703575822665254e-6
1.8741295461102466e-6
2.5772527772082413e-6
1.561524208764527e-6
4.3251563518780185e-6
8.089371597855365e-6
0.000015204958178651953
6.646590422593469e-6
3.0745458082421893e-6
8.636058031184304e-7
1.348259003186217e-7
2.5134426044751866e-8
5.124107565592462e-8
9.732882395773693e-8
6.879201549282015e-8
2.114653682842525e-8
8.833501565503511e-9
1.232050041963535e-9
1.719687083509875e-9
1.9038190371829403e-10
4.5366489011199654e-11
2.3782771796704507e-11
7.383726362984439e-11
4.449790810082482e-11
3.571264796960016e-10
6.652482451145869e-10
8.62096235237459e-10
1.0057178659055907e-9
1.0609681967002758e-9
9.535436397818318e-10
6.306544046617752e-10
3.005720305249409e-10
2.6922524643440033e-10
5.492623139826739e-10
1.0183749472613996e-9
1.5190947939701744e-10
8.982674351945508e-10
4.447644124991046e-11
9.449845024300082e-10
2.815410107285422e-10
1.2488836730006803e-9
1.0240999751878565e-8
9.494738720637767e-10
1.1585744901565558e-10
5.04712930992068e-11
2.5603809780535028e-11
1.0799679038610294e-12
6.528323905340652e-13
2.348034636828386e-13
4.193297372930265e-13
6.244382234063203e-13
1.1976526621110482e-12
1.3008703603887133e-12
6.59341423142739e-13
5.79725379474566e-13
9.019904830831808e-13
8.578004687096383e-13
9.149416689706275e-13
1.0200431954107553e-12
1.1521649302023063e-12
1.2981849936882194e-12
1.4422837790813741e-12
1.5571631868325006e-12
1.5903147002070736e-12
1.4370262123072688e-12
8.816753983659948e-13
1.61653913913192e-11
7.165930208989507e-11
2.0602127707868298e-10
5.891824744621239e-10
2.552510154856074e-9
6.617629350195441e-9
6.540674305605993e-9
2.1524084798544657e-8
1.804693833719808e-8
1.649180389647011e-8
4.6251047147229196e-8
2.5104969017522745e-8
3.717539319661778e-8
3.8419737694312e-8
1.2309405630768545e-9
1.9607258504074384e-12
0.
0.
0.
0.
0.
0.
0.
0.
0.
0.
0.
2.3162193010464378e-14
3.166512894257825e-14
4.3364609722051134e-14
5.949549361101852e-14
3.4496314089990424e-14
0.
0.
0.
2.9816971448395836e-14
4.008683822041552e-14
5.449351254024926e-14
7.625044803968329e-14
1.0901728073182266e-13
1.579157270320922e-13
2.3059875726997285e-13
3.386713630431935e-13
4.9983198332802e-13
7.412283710273949e-13
1.1048068640067923e-12
1.6559458593239274e-12
2.4975835212996867e-12
3.793699247297183e-12
5.809056587619891e-12
8.977907744900606e-12
1.8020579075715652e-10
3.666714765738982e-10
6.248627954574284e-10
9.061148669235205e-10
1.0517991941045742e-9
8.990775293464398e-10
3.76736329657863e-10
4.913366662309698e-10
1.6365235100649376e-9
2.9844547515670898e-9
4.46984761116261e-9
9.841191552040398e-10
1.470155136757235e-9
1.910212970925228e-9
1.9584138467713652e-9
2.5848809993685214e-9
3.7007570378716523e-9
6.142930449311626e-9
1.0374726289889413e-8
7.672577858582191e-9
5.234926130389737e-9
3.809248770683776e-9
3.0244206853003057e-9
2.730229834179053e-9
2.906686848070756e-9
3.6868192186354387e-9
5.498398635477232e-9
9.430811080475971e-9
1.6857462241939048e-8
1.783320618213843e-8
2.2951101468257358e-7
2.6257433830842827e-7
2.160795178241583e-6
4.332085517225345e-7
1.5489460791543336e-7
4.124020168026225e-8
2.5047362614437183e-8
1.7389544778875233e-7
3.0359677951125364e-7
2.1231112703149024e-7
3.6702193861226713e-7
2.9614027662655362e-9
1.6711616770263638e-7
1.3467284689672835e-7
1.9839452434646077e-7
4.324353273928692e-7
1.706292367805835e-7
1.7687975234429925e-8
8.534917920459995e-8
1.854637030933819e-8
3.223676124931319e-8
8.626294657313861e-9
4.080171815458418e-10
1.5054247108674203e-9
1.1081386760882498e-9
7.359683390753145e-10
6.848034507416716e-11
6.18493614976913e-10
1.1822268555439785e-9
1.7897243727796628e-9
2.2227534423121675e-9
7.944366906054414e-9
2.397240751915341e-8
2.154695771809323e-8
2.3027877936036772e-9
1.7332860013712172e-8
3.4130443153137615e-8
5.030658509678888e-8
6.696669522342566e-8
8.353011630064666e-8
9.750159256657377e-8
1.0410881463309524e-7
4.538308316629578e-8
8.43777590198272e-9
8.754204119477662e-8
6.330886510096399e-8
6.458434732800437e-8
5.975558016815237e-8
6.091660704112861e-9
7.131437498196779e-8
7.619284551209795e-8
7.341454523006941e-8
7.149679271609668e-8
6.839590654303011e-8
6.192211138785851e-8
5.100083373419645e-8
3.455976899607489e-8
8.192911065471556e-9
4.449137196817496e-8
1.6814012521579533e-7
1.8024907548618415e-7
1.464161960668573e-7
1.5466741036769415e-6
7.090281349252166e-7
7.941729185569169e-6
1.5655070203541853e-6
5.106822322795644e-7
6.650723198490034e-8
3.3788728826959394e-7
9.435520858551792e-7
4.869275574953324e-7
7.476161797300119e-7
5.613784245408461e-7
1.5179448765378905e-6
1.1743876851442927e-6
1.1815782258644752e-7
3.262552603208413e-7
1.4126034221559017e-7
2.178361454997806e-8
2.6853997216383337e-8
8.361582495597892e-8
3.602836031509847e-8
6.731886717418876e-9
7.575919937052707e-10
2.488186115001059e-9
1.813495763279152e-9
1.1022257736291586e-9
3.0189812457434256e-10
1.5993858395833424e-9
2.964615975936661e-9
4.725045598218129e-9
6.48793833515792e-9
7.025235814510009e-9
4.212969252878231e-8
9.733553380724787e-8
3.440006035324299e-8
4.60897560369926e-8
1.0151503462214112e-7
1.4842338849993543e-7
1.9114323557098378e-7
2.1759837631004707e-7
2.0634792266395598e-7
1.3865310423989606e-7
3.7941987791952965e-8
3.359896043900818e-8
9.885050759464517e-9
6.191095280793522e-8
1.5936594952323102e-7
1.3106926488079936e-7
1.441908761425945e-7
8.764652996988047e-8
4.799400366408916e-8
9.197218983483982e-8
9.90524350352932e-8
1.0433418469471654e-7
1.0973208719490807e-7
1.1195112885947787e-7
1.0731660775511964e-7
9.382259036174813e-8
7.131175361428092e-8
3.903067070632801e-8
8.116986838692382e-9
8.48793531941356e-8
2.050260119580698e-6
1.067626550884851e-6
0.000013427357667941724
3.956549700106633e-6
1.891242886354568e-6
6.861803935360727e-7
1.2457705144114545e-6
1.133565997636225e-6
9.428560652537426e-7
1.5157681761650197e-6
1.4643211307834224e-6
4.438833732327728e-6
6.41258154485057e-6
3.530657289724426e-6
2.3085591660215567e-6
1.8171299617235947e-6
1.6042777762171306e-6
1.515557636493482e-6
1.523683896465383e-6
7.873809006981561e-7
1.7457159840435858e-7
2.4954395352199026e-9
3.763580216900938e-8
1.0338305358274888e-8
3.131033535675408e-8
7.779790716438039e-8
4.29119229317257e-8
1.1764249065396924e-7
3.872674538391617e-7
3.344729373003383e-7
2.1863530932533215e-7
7.836360364931908e-9
1.093540164940748e-9
5.5097643663268614e-11
7.745176953343967e-12
1.3434951808993892e-12
6.066461701077059e-12
1.1373403974499111e-11
2.0473087766380356e-11
1.8113309062969993e-11
2.2000974229024273e-11
3.152020878788767e-11
2.9420586716509866e-11
1.1119872978161754e-11
5.320122159716487e-12
3.621229813311489e-12
3.661022411254467e-12
4.752750756745301e-12
6.7994195878495645e-12
1.01051071156586e-11
1.5398187719007073e-11
2.4082637662934337e-11
3.888394951501032e-11
6.540109098820516e-11
1.1610887029894043e-10
2.2195048731420099e-10
4.712378871233568e-10
1.158125255566032e-9
3.088691814411686e-9
5.312900041392365e-9
7.899263601034353e-9
1.80499418711953e-8
3.330972681138415e-8
2.15366444075421e-8
2.003221255710399e-8
2.220634765833347e-8
2.608144793180366e-8
2.9126819127936454e-8
3.0324050825934664e-8
3.198153038667615e-8
3.349412911393188e-8
2.188890327477213e-8
1.1859027681133024e-8
7.409513062049454e-9
8.789764799440375e-8
3.083666544995303e-10
4.0617374867356466e-13
0.
0.
0.
0.
0.
0.
0.
0.
0.
0.
0.
0.
0.
0.
0.
0.
5.906547908207946e-14
7.534610424090055e-14
9.837828944904774e-14
1.3242595738663e-13
1.8120225092853267e-13
2.503541170869292e-13
3.480310668721739e-13
4.859202527356343e-13
6.807543205805848e-13
9.564704488976565e-13
1.3472872064396764e-12
1.4004462954285963e-12
7.222823037290153e-13
5.619064435281003e-13
6.207399297589383e-13
8.395390619307556e-13
1.1867093137308616e-12
1.6739737490827313e-12
2.388253070157839e-12
3.483158723099549e-12
5.202044037160784e-12
7.940657431348945e-12
1.2364448386879977e-11
1.962697957778719e-11
3.1793496626038046e-11
5.270573371436173e-11
8.986153323818999e-11
1.588295001010661e-10
2.9465747229131836e-10
5.847375054466915e-10
8.684629909644722e-9
2.538392259367731e-8
2.26753385028775e-8
7.285322819560504e-9
3.030867163921022e-8
4.5677161694701875e-8
5.7692621644335773e-8
6.713360899813021e-8
7.295162904447865e-8
7.394497632629411e-8
7.000956154007183e-8
6.235008398340218e-8
4.628661844314716e-8
2.5768396497668252e-8
1.2320836118479786e-8
1.874638359632769e-8
1.2691288161252129e-8
1.1433307666850683e-8
1.1323515821518168e-8
5.40262534019773e-9
8.501527467094663e-9
2.6115177736700744e-8
2.2980174134339965e-8
1.9493378671715725e-8
1.652268874315363e-8
1.3161997271065225e-8
8.273926410002273e-9
3.1728800768294637e-9
3.0322078227149875e-8
2.1704666545973437e-8
1.8674161274556526e-8
9.37011398406045e-8
1.611385527373136e-7
7.909637595622848e-8
4.4028711815272064e-8
3.1767470972894354e-8
1.636750121441276e-8
2.9233403169194877e-9
1.2660991509586102e-8
7.586300066183562e-8
1.0996286171745188e-7
9.044414206338273e-8
3.223805483300885e-7
1.209491733866719e-8
3.742748265589245e-9
7.819263025218141e-9
1.4397289094037736e-8
1.0330852453414716e-8
5.413979639298198e-9
2.517307806429169e-9
2.9504629613299684e-9
2.1334868683820986e-9
1.8068591167504225e-9
9.713134890245715e-10
6.988745001879883e-10
2.2172180938504462e-9
4.45793655604708e-9
8.448433690223622e-9
1.5093926543864558e-8
9.53239935643334e-9
3.830742545273101e-9
9.437777060644184e-11
4.061554092251177e-8
1.7180240140515745e-7
4.8915582639610135e-8
2.4906782017076528e-8
5.978183128446222e-8
3.335132615405981e-8
1.6903952437687174e-8
7.5087171552501e-9
2.3968113556167314e-9
1.7745483140878627e-10
1.4088201082334458e-9
2.0387091753453024e-9
2.157183288932145e-9
1.2973767110603018e-9
4.76753795917945e-10
2.587813953633125e-10
1.5186845661229305e-9
2.612968714100398e-9
2.512820126706515e-9
2.4512276114626447e-9
1.7063115538303905e-9
3.92960223673051e-10
1.0463097771662086e-9
1.3950587951994939e-9
1.286368219011063e-9
1.0554648691463213e-9
7.649793214074082e-10
4.722584419738014e-10
2.004275067110215e-10
6.314059843264985e-11
3.4943627017215765e-10
8.677196710074573e-8
6.704704537275978e-8
1.453976019236194e-6
3.2911421610681774e-7
1.6250321555661417e-7
7.736764682170058e-8
2.498072670846838e-8
1.741739229962256e-8
1.0628947318202558e-7
7.991950006428314e-7
2.428291524455727e-7
2.047031125567762e-7
2.5118746070322892e-8
2.3090878043701425e-10
2.978619064624464e-8
3.573229755334319e-8
2.537889027329545e-8
6.91924034674153e-9
7.100892139751506e-9
5.8828539920246035e-9
4.562431690276899e-9
3.796091693571052e-9
1.1144221529667859e-9
2.4080158398934337e-9
6.279409025813983e-9
1.313700004095386e-8
2.6750636422522082e-8
2.5715838822216763e-8
1.2584100785095282e-8
3.888746563502268e-9
1.001504967006425e-7
3.6627820530094013e-7
2.5052573108872436e-8
1.2000540636326444e-7
1.1448627106392075e-7
9.625924941348003e-8
1.4143592621019147e-8
1.700593819545056e-8
1.3607344949389907e-8
5.2394132135240655e-9
4.107030644783023e-9
1.4077556650856956e-8
4.028548601625376e-10
2.9201749462445547e-9
1.4129753791180113e-9
2.694184300029168e-10
5.8953901963572996e-9
1.1457018269571116e-8
9.49472195156848e-9
8.233248512392198e-9
7.687655322831158e-9
2.7992815945382658e-9
3.901258101500128e-9
1.2779288435023197e-8
2.0475358212930456e-8
1.6620612702581397e-8
1.2575042578929067e-8
8.78589242016084e-9
5.119057756704874e-9
1.2576769826265403e-9
3.605334975085107e-9
1.5939422800646412e-7
2.2463773955638445e-7
1.3155772071472583e-6
6.334603273870681e-7
3.7659134727401175e-7
2.2616260727216057e-7
1.1253431054411036e-7
2.7725017314090124e-8
6.311383687990347e-8
3.075729175155785e-7
1.251660885424331e-6
1.17510877808922e-7
1.1163042148459164e-8
4.817337736046571e-8
7.004447043156089e-8
5.606699559541391e-8
2.34176132702843e-8
8.611621256672165e-9
1.1705872412132834e-8
8.994723190229222e-9
7.613362527112277e-9
4.809567792762149e-9
1.7615880286900828e-9
8.871753719974586e-9
2.1264637946829736e-8
4.849310487616631e-8
3.6018013926306105e-8
2.1397798734853025e-8
1.0037434217129926e-8
3.6174702634701164e-9
3.193293489099108e-8
1.5618664708007094e-7
3.027756451889937e-7
4.701265489423704e-7
3.246833623862184e-7
2.399137466538981e-7
1.1310700513676079e-7
5.972220782226877e-9
1.1439066592846501e-8
1.3531274923522596e-9
1.2163545027906446e-8
3.149695272915585e-8
6.907007288766922e-9
4.959864359054545e-9
9.65994838370638e-10
2.5656543653315195e-9
2.343756178401623e-9
1.2687839766635253e-8
1.4746733852389755e-8
1.1850310278421205e-8
1.1131019973610659e-8
8.932293229366858e-9
2.0238006871241322e-10
9.549828261319363e-9
2.2782992169306468e-8
2.3186632909029833e-8
1.872994365222209e-8
1.4222773406011141e-8
9.717493969044745e-9
5.134023290639721e-9
1.732749284305232e-11
7.053968044501737e-9
2.124105597399074e-7
2.8029600908691926e-7
1.8434414398091414e-6
8.029320363287332e-7
4.569543697016817e-7
2.607535729868873e-7
1.1730553300169775e-7
6.225691579531186e-9
1.5008012127466686e-7
1.2611831478920566e-6
6.412532411263402e-7
2.832824924822554e-7
5.098919977169158e-8
3.041383864991357e-8
7.867916472463535e-8
7.449255448515425e-8
3.8297789298140846e-8
1.3294203740428058e-10
1.1439744295081443e-8
9.177725054378355e-9
7.379406373122319e-9
5.4915601105280596e-9
2.2048101893183257e-11
6.033616715807932e-9
1.460909742276092e-8
3.269830581805149e-8
5.2274223740983936e-8
2.9139228042332977e-8
1.3944485875240952e-8
1.292037775647554e-9
1.6135060568892842e-7
4.222341270033581e-7
2.0895852535339642e-7
2.752991580666525e-7
2.4229536644653805e-7
2.1655688287412293e-7
1.1666629954366784e-7
2.7742211090259663e-10
1.128152758169793e-8
3.579750801872347e-9
7.979630291789662e-9
1.9160522434505113e-8
1.7383755346266853e-9
5.5208036060124745e-9
1.0912129048886354e-8
6.8048350730515805e-9
8.253001467743794e-9
2.398470959964822e-8
1.823424397173057e-8
1.574897118753839e-8
1.5226686311973088e-8
5.8246050394381525e-9
7.276700961826219e-9
2.2770759696979266e-8
3.8565975015451626e-8
3.5481769196070726e-8
2.8170750888206207e-8
2.0603119142603086e-8
1.329804062687194e-8
6.185007951979721e-9
1.5156994618652372e-9
2.6717623399024354e-7
7.584529794614755e-7
1.4018540183019117e-6
1.1118672319977262e-6
7.29688320597826e-7
4.915603246942713e-7
2.740498097337203e-7
7.511930243065655e-8
1.927309200721075e-7
1.3506305977728775e-6
9.293327764186476e-7
4.6274522814550913e-7
5.9013087362915334e-8
7.941270651268447e-8
1.2194663029628049e-7
9.795894728754216e-8
3.974804832540682e-8
4.7671455105311026e-9
1.429625771097156e-8
1.1328220114311008e-8
9.186162107091547e-9
5.940054774436183e-9
1.603840904464306e-9
9.839462827205067e-9
2.3672386754512477e-8
5.5091598337011876e-8
5.35231377623614e-8
3.107799946122407e-8
1.3192799813384312e-8
1.5288189627634326e-8
7.050313574991806e-8
2.1184670447214065e-7
3.264669444765469e-7
7.244405359517148e-7
4.692433208889955e-7
3.5436930085347804e-7
2.479878366695048e-7
3.008793446178822e-8
1.3341280182743883e-8
8.076326310276487e-9
3.0488173862952975e-9
1.4063306202436659e-8
7.600405474336882e-9
1.8457948361825194e-8
2.3580509557656896e-9
5.838210899922409e-9
6.401072268708238e-9
3.1987228555321484e-8
2.7189115496293743e-8
2.2804417864462113e-8
2.2832115421368414e-8
1.358138801448633e-8
5.7052727900633545e-9
2.5844316847350235e-8
3.951544738563375e-8
3.790080478344815e-8
3.285229301724135e-8
2.6368417890702828e-8
1.9055643309726654e-8
1.1345507652860418e-8
2.9292410417065094e-9
7.585155424082744e-9
3.6894331033134363e-7
7.869090327549391e-7
2.479140948079432e-6
1.4223117068169233e-6
8.29071885896687e-7
4.925831247917762e-7
2.0917078273123424e-7
9.867451466278786e-8
1.4116929305708375e-6
7.895241733751661e-7
7.467995433868119e-7
9.170538060025368e-7
2.8117082931219365e-7
2.9118543597819712e-8
9.770247265354847e-8
1.261129274448685e-7
8.577685796459477e-8
1.929460005280341e-8
5.418935162386393e-9
9.16792697193753e-9
7.098354929387117e-9
5.456413802445938e-9
1.9681137342042456e-9
3.09610565580245e-9
8.549245285116999e-9
1.8081595848906464e-8
3.8659273404105946e-8
5.794399485710954e-8
2.7189390041366533e-8
4.630245863347273e-10
2.171072772825531e-7
5.376025533630947e-7
1.5716256690938696e-7
2.749524647619003e-7
2.748045647682169e-7
2.6162041425512474e-7
1.881899192759111e-7
2.4519756757843368e-8
2.1565278651826886e-8
2.4080975948574963e-8
2.0368469629557716e-8
1.8325131733163306e-8
3.3955344619522564e-8
2.7647063191915924e-8
3.30231076206034e-9
3.5280349483419245e-9
2.9321155829303758e-8
4.350833911806775e-8
3.448883235392169e-8
3.504074045538666e-8
1.819666642785541e-8
1.1951348238572874e-8
3.8311512930457615e-8
5.430661231444542e-8
5.698442546254198e-8
5.4464179588119656e-8
4.8242470774942046e-8
3.8983557413402054e-8
2.801234913572352e-8
1.6199560017400963e-8
3.2072213094020045e-9
5.220380712765047e-7
1.8536913488121467e-6
1.9839770572721636e-6
2.3134469379768383e-6
1.5319148958371214e-6
1.0805680582958022e-6
5.830882382356911e-7
7.525194436139157e-7
1.0002902367487478e-6
8.511140076283794e-7
1.2271843117627841e-6
1.2364911417846963e-6
3.899222541494061e-7
5.020141011879367e-8
1.119107278985045e-7
1.7303558497411792e-7
1.3492672170428253e-7
3.322478899102325e-8
1.4276975359051031e-9
7.906655216105359e-9
7.135957235528457e-9
5.3093554839814876e-9
2.6211552996740733e-9
2.0401279845609777e-9
6.755650060036428e-9
1.4012988846880796e-8
2.882920678468077e-8
6.043118503148197e-8
4.900320188648764e-8
3.686469162834293e-10
6.186290126814162e-8
2.5217675001567264e-7
4.610823526543229e-7
3.0347811529200535e-7
3.944009571877368e-7
3.7505467589619477e-7
3.0345601543584243e-7
9.899172031728419e-8
1.9571031259572086e-8
3.593259614567574e-8
3.358779716722152e-8
3.0308950536292056e-8
4.711091942209608e-8
5.235493234338746e-8
2.3761052875175316e-8
1.1474070395658435e-8
5.0794070685564883e-8
6.802928216032535e-8
5.921665045351277e-8
6.084383379952091e-8
1.3318924736245803e-8
3.321557415794331e-8
5.273566376383434e-8
5.8999803991169605e-8
6.306669136846495e-8
6.515869714637864e-8
6.334119946144341e-8
5.657746489313095e-8
4.5548513023273216e-8
3.158934825735795e-8
1.5155425651384045e-8
4.976628526724227e-9
8.97019219425283e-7
2.614269122997887e-6
3.940166852938204e-6
3.3884994534331513e-6
1.9971312183956807e-6
1.333684459625505e-6
5.669894184443881e-7
8.470565252177754e-7
7.676003876352711e-7
1.0325481484233397e-6
1.638907592733081e-6
4.784105248967488e-6
1.9641122533693867e-6
1.4094142800172266e-7
1.9562714584686312e-7
6.217647946982987e-8
6.729806759614522e-8
1.003866180915199e-7
2.5523061133225097e-8
5.1620814601239864e-9
3.272219226026909e-10
2.323610323529976e-9
1.93029400069075e-9
1.180739291566608e-9
2.821431849758281e-10
1.8894068776810047e-9
3.6933815561672427e-9
6.51903418858953e-9
1.1187500396459909e-8
1.8494104352269015e-8
6.429275402996018e-8
8.310311468707049e-8
1.1264374172774491e-8
6.143809328960029e-8
1.1124614357790536e-7
1.4300405181081218e-7
1.0675796208485313e-7
2.622205489347075e-8
3.2203326723732226e-8
5.510260079175581e-8
5.363551424884901e-8
3.824776024867764e-8
5.740161970896639e-8
5.0639729156962675e-8
4.5796989631900425e-8
9.562510500261578e-8
1.4739233935292233e-7
1.4202343980284097e-7
7.060911288923724e-8
1.6045451251257264e-7
2.1050835326756342e-7
1.596969044340123e-7
1.20316518251517e-7
1.098301446644636e-7
1.1356401783666441e-7
1.2329554952705958e-7
1.335852828087543e-7
1.3849036624586894e-7
1.3223627371876958e-7
1.125657309259729e-7
8.165258454114175e-8
1.3812479805344206e-6
6.302277932150818e-6
1.5358860726902042e-6
4.986208828788589e-6
4.9330833454618035e-6
5.507486202381114e-7
1.7114362732273149e-6
1.7800491100612294e-6
2.0537449795363333e-6
1.3301712220142757e-6
1.8313313257707203e-6
3.5857508507143883e-6
3.19933449092012e-6
8.358885693990156e-7
5.9366697762677496e-8
1.2620100887167394e-7
6.630262561360918e-10
6.981130739431185e-8
2.6243217258838682e-8
6.2560740497471536e-9
1.0627897377115138e-8
2.7411689748768064e-9
1.2526791404014175e-9
4.1652433061182236e-10
1.001678897623277e-10
2.176867206534442e-11
1.0791137196403294e-10
8.440205278670477e-11
3.051802494679857e-11
2.5242160027784127e-10
4.588509126498921e-10
1.1066130719530346e-9
2.225084991116277e-9
2.53439027310686e-9
2.066300114902862e-9
7.493930213110219e-10
7.097153523888766e-10
5.902091408419555e-10
1.2882685990688458e-9
4.622464942660183e-9
8.35673424393236e-9
6.7451211658886e-10
7.141089598298862e-10
3.744486674409449e-9
4.349231521785222e-9
1.999318696700393e-9
7.7751500701533e-10
3.1396820608083334e-10
1.4006225999501105e-9
4.4293947761030254e-10
1.4481736532570207e-9
2.989521564979532e-9
1.61772466201655e-8
2.245234976161953e-9
7.14212119117642e-10
7.644119601314617e-10
1.9976096086474785e-10
6.731483931072393e-11
2.6253618964657694e-12
3.037444550085401e-12
2.3074278955991083e-12
4.928956285636968e-12
7.805912927543476e-13
1.4389116650353206e-12
1.8304957344651033e-12
2.264432329615884e-12
2.7862213919776714e-12
3.4331266647918768e-12
4.247808464244868e-12
5.284391478230887e-12
6.615039546760658e-12
8.337574648084939e-12
1.0582140152275286e-11
1.2777147207135707e-11
2.4214480353928027e-12
1.3768313725210055e-11
1.1246949782687297e-10
2.4182901105378253e-11
2.9671904727223435e-11
3.7815613601991514e-11
5.700010127785469e-11
1.1808541971881988e-10
5.175243887970578e-10
1.6009274882717469e-9
4.065148583323298e-9
2.266099440495142e-9
1.9439919511451487e-9
3.7620712774936145e-9
2.4674673848094084e-8
1.4189298009016905e-8
2.5195936329847706e-9
2.7645337377223006e-9
4.891571460787342e-10
6.683349094257462e-11
3.4835339965507323e-13
2.622297776573717e-14
0.
0.
0.
0.
0.
0.
0.
0.
0.
0.
0.
0.
0.
0.
0.
0.
0.
2.3503587605242926e-14
3.406551433938115e-14
4.9461577998317055e-14
7.194243292235207e-14
1.0485093904487973e-13
1.5317169337705545e-13
2.2437419649961096e-13
3.297139313557349e-13
4.862571188245101e-13
7.200607553085581e-13
1.5322535030749817e-11
2.461446800164968e-11
3.706415093848356e-11
5.418546802936986e-11
7.681763111272548e-11
1.0589699820404554e-10
1.4178035277481682e-10
1.83247456823148e-10
2.2606758552847008e-10
2.6131465529185047e-10
2.7408368310077033e-10
3.036455736734395e-10
2.557077718014219e-10
3.083703234345812e-10
3.105198271647205e-10
3.687164009239518e-10
4.855847210252016e-10
6.576584458029743e-10
9.511512279541305e-10
1.6039366737568883e-9
3.2033614946728874e-9
4.155823503058097e-9
3.913913068411309e-9
4.220822822484299e-9
5.081861482330464e-9
6.674728031939886e-9
9.49276738967476e-9
1.4733316629823858e-8
2.5574488168819425e-8
5.06865810990361e-8
6.868219902201838e-8
3.216829612866993e-7
1.008285420896758e-7
4.176670183338676e-6
7.642218866029091e-7
3.1731208397622883e-7
1.1622181956981656e-7
6.910060246387534e-9
1.1673656355018292e-7
1.3832865710318438e-6
3.512938220624919e-7
4.4195297685407106e-7
6.401107179422891e-7
2.7668673177345822e-8
1.761217036414974e-8
4.960777078247133e-10
5.800943901977938e-8
6.724616410813424e-8
3.497067896224939e-8
3.5137536800075795e-9
7.84330969219332e-9
6.602329692942289e-9
5.052405249430443e-9
3.68977632224302e-9
6.254878714711737e-11
3.6577369926439603e-9
7.835141608025798e-9
1.465159922733935e-8
2.6271173387839164e-8
4.250705792835154e-8
1.7067848378610587e-8
6.791783737582411e-10
2.1415329883879748e-7
7.163760364110392e-7
8.770711254557664e-8
2.711832610721278e-7
2.813597047570453e-7
2.755576981295672e-7
2.554151295404909e-7
2.3263092107768038e-7
1.647524021260339e-7
3.347387540414121e-8
1.521572973986981e-8
3.571941594114075e-8
5.6877294526519764e-8
3.1185889222858325e-8
3.0305722725205316e-9
5.138269540932891e-8
4.522287118132146e-8
3.7745874569121436e-8
3.815073218928326e-8
2.9637074577437706e-8
3.6920178257219636e-9
3.961946888391516e-8
4.82716998114213e-8
4.535732918421772e-8
4.100099977007084e-8
3.490268594270896e-8
2.6754045530063518e-8
1.642858165684166e-8
2.4648662878646533e-9
2.0579640133144782e-8
4.839584994546908e-7
4.136780504366539e-7
4.360185577966121e-6
1.4267820462194825e-6
7.440466301308118e-7
3.724738259082582e-7
1.2212821435747281e-7
9.94114479576124e-8
8.36035723944039e-7
8.992616322515858e-7
7.423141323200007e-7
1.4227275034526003e-6
9.841179266505468e-7
8.863752624120256e-8
3.420444882774205e-8
1.888556778151429e-8
4.3208862809219665e-8
1.003202231935951e-7
5.946866344784141e-8
1.2855405845327212e-8
2.2694695940649873e-9
5.1357077939387166e-9
3.8095940302939e-9
2.702534742733301e-9
4.016645657042188e-10
2.162393095892839e-9
4.6275285821783395e-9
8.06527831453288e-9
1.2722593318822574e-8
1.7914068762518398e-8
1.8972269889785293e-8
1.6218143841548225e-7
2.696552055786074e-7
1.9243138911019844e-8
1.4306906159877403e-7
2.1044932794235746e-7
2.5444237943779236e-7
2.8077815342395087e-7
2.825617916781131e-7
2.602508181655241e-7
1.7555876764017212e-7
2.9693833537463757e-8
6.353192258273231e-8
4.298959682196874e-8
2.5747382602025677e-9
1.0469591104990006e-7
1.0527827653608678e-7
9.177283965219042e-8
9.920502719628267e-8
6.440178986788903e-8
2.5374682374450196e-8
7.011374054171337e-8
7.844246493919436e-8
8.080705708968223e-8
8.074023749192275e-8
7.643102067386172e-8
6.646422001004941e-8
5.0826961669764244e-8
2.9230004655948706e-8
1.8091222738314622e-9
5.373063528308576e-8
1.56578216677485e-7
1.548260293603164e-6
2.3789648591101402e-7
0.000012829245777122738
2.7241035142485785e-6
1.1950034201812105e-6
3.858536695258584e-7
3.9536268151948276e-7
1.3734866369377414e-6
7.657605301277478e-7
1.006525839616512e-6
1.7055816211559684e-6
3.3076551210199585e-6
1.6248702686529237e-6
9.84165748520545e-8
1.57765954635226e-7
5.394154752460256e-8
5.469884031720558e-8
1.2145840942095706e-7
6.457696423292887e-8
1.3292411418120379e-8
3.303495398526441e-10
3.7310170896111865e-9
3.131718694269566e-9
2.108531526253647e-9
2.6906117348542373e-10
1.9673515240611065e-9
4.140646986665955e-9
7.2102749280062036e-9
1.1479918264504098e-8
1.6101771476462204e-8
1.4867576005678709e-8
1.360948299028144e-7
1.9885207862759461e-7
1.3081044196683643e-8
1.3831888913891722e-7
2.2033684279323665e-7
2.8265600647662447e-7
3.150568787952605e-7
2.9005149430966503e-7
1.763076804930806e-7
1.6176146428315235e-8
6.469233830738109e-8
3.006626054067854e-8
6.117414640935156e-9
2.222575427793554e-8
1.3045260266388843e-7
1.4794227381325e-7
1.4683732539352306e-7
1.4147545815960968e-7
8.896862871967193e-9
8.967722272658959e-8
1.0076398319813378e-7
1.064175382512989e-7
1.1448292643015716e-7
1.220985707619392e-7
1.2464583945385514e-7
1.1800098506385694e-7
1.0061840759124521e-7
7.342756690066144e-8
3.683369949899965e-8
1.2531560499050535e-8
1.9723501320261326e-6
3.242358237453754e-6
9.086899629759579e-6
5.26957686718061e-6
2.9155462458839477e-6
1.6649556647286e-6
1.141242422267845e-6
1.131247581738765e-6
1.1301658720069212e-6
1.8773352088397549e-6
1.3683604928007792e-6
5.33399050490034e-6
8.39453364960302e-6
3.8895893625381515e-6
2.4585098817933023e-6
1.9132086706531213e-6
1.6623707361717483e-6
1.5961296264971246e-6
1.3019048194486223e-6
4.772452373101429e-7
1.710093127950071e-7
5.691346703649694e-8
1.5443407273046032e-8
2.328420254208856e-8
3.274529867986605e-8
3.6592667323852736e-8
1.97749159519388e-7
4.169591204519487e-7
1.53546559381404e-7
8.354293971492896e-8
8.438667672834754e-9
1.353611262130562e-9
7.382005709438605e-13
7.75130988859906e-12
4.972617211167231e-13
6.5679769646308135e-12
1.184934369658603e-11
2.0819648831351525e-11
1.850748567733327e-11
2.184557504758633e-11
3.008733181460005e-11
3.885329368154886e-11
2.7962252926329037e-11
1.0806890968753772e-11
5.896915687460209e-12
4.611605944001597e-12
5.126684801158935e-12
6.940570142534327e-12
1.0155633611635018e-11
1.5413922363137938e-11
2.4091039494361772e-11
3.8917021985270886e-11
6.553815913514716e-11
1.1659602917278326e-10
2.236420055388467e-10
4.775566785284695e-10
1.1848856931996135e-9
3.1690693898144767e-9
5.305666184269658e-9
7.895775325883517e-9
1.840082959444229e-8
1.1698272866705236e-7
4.586046301571372e-8
3.333461707458775e-8
2.9568134295310718e-8
2.9293263906941696e-8
3.101944484374162e-8
3.426378874966776e-8
3.803343007705274e-8
3.358787337825636e-8
2.066486741441536e-8
1.2622205323533076e-8
9.067946485996886e-9
1.9730486059379317e-8
9.8516753863153e-9
6.839749753524545e-13
4.678829983475036e-14
0.
0.
0.
0.
0.
0.
0.
0.
0.
0.
0.
0.
0.
0.
0.
0.
7.691311190311343e-14
9.845456708621316e-14
1.2879744214429817e-13
1.735694441614591e-13
2.37737973087992e-13
3.288376962250207e-13
4.577244635596652e-13
6.399595681658519e-13
8.978202925581424e-13
1.2631652879857092e-12
1.7814920301359362e-12
1.8221351915529134e-12
9.88472139195331e-13
7.586826869159387e-13
8.217192073413839e-13
1.0925016133059528e-12
1.5448896162487144e-12
2.193886552315502e-12
3.1513917266568575e-12
4.6246226957819375e-12
6.9496969568157845e-12
1.0682058736037519e-11
1.677052829081976e-11
2.689043361379585e-11
4.410997835804262e-11
7.430284439443197e-11
1.2936509306571272e-10
2.3521919186899753e-10
4.539285566967451e-10
9.509599317703016e-10
1.327720267566941e-8
3.8006523757606816e-8
2.756534651424058e-8
1.5171496001147528e-8
4.282692536811718e-8
6.005284355548138e-8
7.294255818433817e-8
8.198923410631536e-8
8.56207886402363e-8
8.279916594210988e-8
7.439046786738684e-8
6.259144883675879e-8
5.314017597012383e-8
3.137862140861379e-8
1.577201227288012e-8
1.57006332847266e-8
1.4236446000954986e-8
1.1941614400751214e-8
1.1726224583254621e-8
8.112346070540204e-9
4.308898953712674e-9
2.2562514397904698e-8
2.5684890275240047e-8
2.1419390692998828e-8
1.80560495018235e-8
1.4577901768864424e-8
9.936839800623234e-9
7.255818842333922e-10
2.9880805007899914e-8
2.504859681110248e-8
2.0676683015601386e-8
1.0279252558850802e-7
1.5957693544816723e-7
2.6203454946065724e-7
1.7149978133845904e-8
2.0855969706209043e-8
1.2883208021862981e-8
3.433150280722856e-9
7.667888492565827e-9
4.163798549854798e-8
1.2298974320922565e-7
7.389303097426708e-8
2.827410959521156e-7
9.034079116525148e-9
1.4320976424267668e-9
9.398805750463261e-9
1.1933379600233826e-8
7.534416934526795e-9
3.6937732350324116e-9
3.6850298971041007e-9
2.3723868901797235e-9
1.7932829471622847e-9
1.5468996387268127e-9
6.037776902832743e-10
8.862553810471642e-10
2.358777759840027e-9
4.73847456348594e-9
9.132453038403469e-9
1.3524950630198913e-8
6.795369337038829e-9
2.7402519700557683e-9
4.2342927943076233e-10
2.8077091740094753e-8
1.1934657879712536e-7
8.179882919064352e-8
9.325991975782397e-8
3.952457565750656e-8
1.428947755943975e-8
3.010477845656385e-9
1.7474385090045534e-9
2.775483590170101e-9
1.7417853270975224e-9
6.115555760295751e-10
4.868495750145692e-9
6.965354236208545e-9
4.913632397703881e-9
2.5747472328780747e-9
1.6360916483526007e-9
2.214468560370588e-9
8.069115890121468e-10
2.8177533081959595e-10
3.1793032638714467e-10
7.627302439404949e-10
1.4764483966396738e-9
2.932254299169118e-9
2.8741748390168556e-9
2.231870327265122e-9
1.7830458384112957e-9
1.3047953175910692e-9
7.379682389857707e-10
2.0133903857118296e-9
1.6857687553830311e-9
1.6034345830190935e-9
4.795958236811713e-8
6.8777589059553e-8
1.0168513010098684e-6
2.4635548909798206e-7
1.2747540584164575e-7
6.434285382010133e-8
2.354138277915519e-8
8.76497752784217e-9
6.415968636495557e-8
8.583433496856762e-7
2.2569786072881103e-7
1.103632466059944e-7
1.7100544996536452e-8
6.647437819783643e-9
2.8242202797639006e-8
2.826340478844676e-8
1.838007453620758e-8
3.1526792644799477e-9
6.952048554536726e-9
5.188008997027589e-9
4.169909291735038e-9
3.4141837786706572e-9
5.050538632293858e-10
2.8404478348293833e-9
6.963954529301347e-9
1.4769082133906748e-8
2.999260271084994e-8
1.905331528856551e-8
9.656975986257596e-9
2.765692833892881e-9
8.086341458584492e-8
2.9856714595532036e-7
1.2482464220433758e-8
8.923005893287048e-8
7.341113383614561e-8
1.6555107872055044e-8
2.3712253449457713e-8
1.9287792834436515e-8
1.0411957195502887e-8
2.3093433217887985e-9
5.453662511301761e-9
1.33765825995616e-8
1.8993502823268033e-9
2.231583716356903e-9
5.137411458306847e-10
4.693134685222404e-11
2.4649404786612773e-9
6.427595821363916e-9
6.210983934371704e-9
5.176821597206055e-9
4.845303238620792e-9
2.5128265612498185e-9
1.3816575216809463e-9
6.032295350793369e-9
1.3143879888696959e-8
1.1363403953765317e-8
8.371264312466164e-9
5.75216611218118e-9
3.353468595038853e-9
9.60793996540434e-10
1.8617393252236854e-9
1.1170934590194922e-7
1.4385664210156204e-7
9.424493731559299e-7
4.6968610489423986e-7
2.864302436471901e-7
1.7733026832733062e-7
9.331690139660125e-8
3.1005183549298233e-8
2.848415225496894e-8
1.393801333800026e-7
8.256383985624238e-7
6.008169705943778e-8
5.883952930076428e-9
4.6812601523535645e-8
5.479583634434337e-8
3.980673575069959e-8
1.4211885394321212e-8
1.1399847391456239e-8
1.035154057358527e-8
8.116639117141563e-9
7.066459280221337e-9
3.64106229533202e-9
2.8822910119904353e-9
1.0476758546049635e-8
2.5204950116816362e-8
4.1761684239880113e-8
2.6520708945903658e-8
1.6340587000232353e-8
7.447323217338379e-9
4.23531648097866e-9
2.9978111163047984e-8
1.3218181546878028e-7
2.578972903480501e-7
3.825857557495274e-7
2.4333481785306345e-7
1.4748926066450875e-7
2.2822790744480826e-9
1.697508989588479e-8
8.476221428774363e-9
1.4644930630079662e-9
1.3387724487639163e-8
3.409057648208989e-8
9.246324646869833e-9
1.1289062424876479e-9
2.3225919998485976e-9
1.7515380962927106e-10
8.276772135487371e-10
5.3514612242608145e-9
8.743189190327966e-9
7.263136149312805e-9
6.457152039419275e-9
5.7244285291617775e-9
1.3791535952977742e-9
3.725005158354625e-9
1.101067471940216e-8
1.5592316479193746e-8
1.226747987373042e-8
9.057806552646602e-9
6.085701594540904e-9
3.218271243743327e-9
1.4803402344042364e-10
3.833605934633496e-9
1.4039947575805363e-7
1.6542007994488553e-7
1.2709036247525149e-6
5.667615165575595e-7
3.304895266619494e-7
1.946112131011185e-7
9.456934433857735e-8
2.0411823216796955e-8
6.131369101669354e-8
2.9891377860052986e-7
1.0546944559495198e-6
1.1176414378031253e-7
1.3493771110352575e-8
4.026027682574303e-8
6.184198087808278e-8
5.071917819903861e-8
2.2881489913631815e-8
7.395077562976184e-9
1.0747360418899625e-8
8.229396086328335e-9
6.952517093655507e-9
4.535102426374811e-9
1.4083029307859099e-9
7.775422347342828e-9
1.8589819475676437e-8
4.227288052278695e-8
3.423826509913089e-8
2.0226349920947852e-8
9.658918400596352e-9
2.4565205356282128e-9
1.3001659747596143e-7
3.400536638537579e-7
1.935254885859711e-7
2.2665548412354152e-7
1.8643701737046685e-7
1.3040805161530828e-7
4.236880508451659e-9
1.5031337424377078e-8
8.064368896373368e-9
2.5331975424143575e-9
1.5250538003856717e-8
2.958963683059684e-8
7.550005170167423e-9
3.465899139790754e-9
1.3778913190312464e-9
3.088379143533405e-9
2.5354597077418896e-9
1.1556680759984441e-8
1.128529145171249e-8
9.037935888458083e-9
8.531382629738495e-9
5.478066837656403e-9
1.5507200860579122e-9
8.871207010315058e-9
2.0377871525624553e-8
2.528418394783943e-8
1.924818373784517e-8
1.3454087231699312e-8
8.386083163516924e-9
3.764779378006772e-9
1.0310717360792211e-9
1.675707206530046e-7
4.458748671343977e-7
9.009632930694333e-7
6.995803409815003e-7
4.7419320588498327e-7
3.2723763237232715e-7
1.932169211949991e-7
7.937605358080459e-8
3.1882795911558805e-8
2.3193716577204492e-7
1.158380012433991e-6
1.1105283035613525e-7
1.4631260991938692e-8
7.807859012380166e-8
8.41212678154514e-8
5.736811294485538e-8
1.5353658095300487e-8
1.3955638030960205e-8
1.3105355866400474e-8
1.0337446650460407e-8
8.78932035403866e-9
3.91001054134765e-9
4.37802661599558e-9
1.4713932051181493e-8
3.6125466235026725e-8
5.003412116253216e-8
3.2058541846968856e-8
1.975226785180329e-8
7.159570329070283e-9
1.6031522614661592e-8
6.483908791327615e-8
1.7554027477322584e-7
2.6379671420952436e-7
6.804949865267885e-7
3.626595665393408e-7
2.4658837659410957e-7
4.947650130016934e-8
1.351957480158335e-8
9.796743611891669e-9
6.992438897741517e-10
1.4009843937449773e-8
3.4365838592877515e-8
7.824383947731522e-9
5.951219639534627e-9
5.754310882601791e-9
4.3507242480904316e-10
1.7459988796469218e-9
1.0573704871137122e-8
1.4623701148762912e-8
1.1625681572124953e-8
1.0670026827766044e-8
9.283009431427084e-9
1.3695358165289212e-9
7.3636112054209355e-9
1.9217397460274544e-8
2.421777329330516e-8
1.996531746676811e-8
1.5220706031178972e-8
1.056749698690916e-8
6.053539769091454e-9
1.376279783791674e-9
4.314959987485992e-9
2.0088542474018688e-7
3.829413739279334e-7
1.477773664909546e-6
8.167877673692976e-7
4.915264762561566e-7
3.0101507787383584e-7
1.4804187033473408e-7
2.1387547059849042e-8
1.5524291552265847e-7
1.2892081742037174e-6
6.878708285467605e-7
3.566594952969031e-7
6.04653518587051e-8
3.7530821869412034e-8
8.261236005009997e-8
7.486678557088482e-8
3.6559548224578053e-8
1.343136126235821e-9
1.0954551430438426e-8
8.763582569458795e-9
7.060373014802894e-9
5.001710984879606e-9
4.863830002342714e-10
6.429894126077674e-9
1.546330546115595e-8
3.5242759508137605e-8
4.715762761245654e-8
2.667316401920179e-8
1.2338562550264088e-8
5.047055532789533e-9
1.5212617287946998e-7
3.6366283367044296e-7
2.1072305455855185e-7
2.543205265613862e-7
2.2085115898744056e-7
1.73410118415417e-7
2.60497464282514e-8
1.604487835994471e-8
1.3989470980273992e-8
5.702050686033399e-9
3.397319531646188e-9
1.0267756867629599e-8
6.526190057059025e-9
1.3568605512239891e-8
2.4476744841896062e-11
3.281383539822052e-9
7.76726839168144e-9
2.2798799777350534e-8
1.7275546187655742e-8
1.4989354953817094e-8
1.4500863613652214e-8
5.155285205807606e-9
7.044281830566587e-9
2.1120067007411344e-8
3.42920926597396e-8
3.2438487305807444e-8
2.6384384172743813e-8
1.968844629830121e-8
1.3090296778379549e-8
6.725594607282405e-9
9.073394200110265e-11
2.4719136269540356e-7
8.037738145459239e-7
1.1471061842772173e-6
1.0813051354504504e-6
7.321759415089265e-7
5.110624185697043e-7
2.9664378345638167e-7
7.662243203767784e-8
2.9589020244322887e-7
1.5262681262190454e-6
7.786190109247812e-7
7.283272443587873e-7
1.0289569496243894e-7
6.646960854923712e-8
1.1495243038555602e-7
9.803605686683505e-8
4.336688428579855e-8
8.483044930716655e-10
1.1896497974173052e-8
9.763606593449225e-9
7.764563805664297e-9
5.15510615979105e-9
9.979331444667625e-10
7.74071987078114e-9
1.8556167006947984e-8
4.3139281074443575e-8
5.240769180911564e-8
3.0152973589072134e-8
1.2600650989144246e-8
1.9405861451971438e-8
5.140450849051009e-8
1.8306987462256536e-7
2.8327011078326634e-7
5.400020181846111e-7
3.778267465313549e-7
2.847415752634066e-7
9.806490125011269e-8
1.1135451125894275e-8
1.838109718783277e-8
1.1140073278015069e-8
3.2487294502238943e-9
2.4588187685716747e-9
1.2644673906560835e-8
2.2019899537650307e-8
1.3303074693281986e-8
2.444629454495841e-9
9.6232925790471e-9
3.016153919278056e-8
2.4817706374259235e-8
2.157092139706824e-8
2.160117364722869e-8
1.0109242435038449e-8
7.525909633202719e-9
2.4653473972196234e-8
3.242446641189059e-8
3.1367248519384025e-8
2.7839633368163233e-8
2.2785767183289937e-8
1.6803076169194635e-8
1.0387594178260042e-8
3.4254566469641293e-9
5.024673399332915e-9
3.3471698121627565e-7
7.95225323768087e-7
2.1358651204209456e-6
1.3470289484764674e-6
7.895349385839446e-7
4.764730297388868e-7
1.933841212767338e-7
2.22161114905513e-7
1.203721015470016e-6
5.912185721168714e-7
7.190998776747243e-7
8.47457347355857e-7
3.8589465659289027e-7
7.295742138237947e-8
6.486087893090445e-8
1.1285853581853123e-7
9.683812593777518e-8
2.4180956093210175e-8
3.7512287236568186e-10
6.399581271952888e-9
5.350386153394504e-9
4.040731444618213e-9
1.987343637175287e-9
1.5770027899155335e-9
5.141679423596433e-9
1.0690540850659438e-8
2.1963373159389958e-8
4.469488679739056e-8
3.1152960442260176e-8
3.1658889919135847e-9
1.9280536748172838e-7
4.3495967109070007e-7
7.212866916992877e-8
1.7799283942212003e-7
1.931113065406626e-7
1.6912427560321432e-7
4.573199054552845e-8
1.916419157625209e-8
2.8956036790739164e-8
2.654907041936827e-8
2.3196742622120292e-8
2.1393155323733952e-8
3.211597105139307e-8
3.3389606761927745e-8
1.2166807514863515e-8
6.061880964998304e-9
4.1517112199490966e-8
3.805447604579009e-8
3.370802092026117e-8
3.224758762625624e-8
4.484898835162158e-9
2.11110280104696e-8
3.8525011036491274e-8
4.516207488422418e-8
4.712838187136604e-8
4.631175859372969e-8
4.224759711906916e-8
3.51847708414087e-8
2.6214853550731084e-8
1.6197636223508162e-8
5.057533630131851e-9
4.852089874066889e-7
1.808731145743247e-6
1.6173883779315036e-6
2.2572390720666137e-6
1.5125347007990392e-6
1.1093554540156175e-6
6.04055035819992e-7
8.783809727526779e-7
7.074328807830983e-7
7.429131485862609e-7
1.3227491651745258e-6
1.7380207546890823e-6
4.929754679402414e-7
4.449776803684669e-8
4.3304506846285074e-8
1.1890263553182107e-7
1.4452474868326036e-7
4.1442240808019277e-8
7.27098912450665e-9
2.1462826399509787e-9
4.343078062032599e-9
3.362153644007118e-9
2.1788241946590278e-9
1.7297608855306226e-10
2.774693162704127e-9
5.876166651467067e-9
1.1279342839264063e-8
2.2197331393901945e-8
4.3759533278092824e-8
2.1102190351255683e-8
5.080095873313262e-8
2.2414162457515648e-7
3.835295737058799e-7
8.770327057589056e-8
2.0535272092006332e-7
2.1756402096150603e-7
1.0504546595679611e-7
3.145257388168447e-9
3.4603716793818406e-8
3.608610314108163e-8
3.1417249824940044e-8
2.578108550539116e-8
3.877444746756769e-8
4.9134323166100265e-8
3.730162025209352e-8
3.4807364234839685e-8
8.463636681260132e-8
6.35431795670484e-8
6.440588260565468e-8
4.01670267558933e-8
2.3903510771780938e-8
4.4235753819944824e-8
4.6282089174886174e-8
4.913503949548543e-8
5.3372522298273346e-8
5.662782378499661e-8
5.661019106088596e-8
5.2148703640828554e-8
4.3570603781814715e-8
3.1918273379210734e-8
1.7735355646567708e-8
3.2638334291042894e-10
8.56572621612384e-7
2.7848162859905594e-6
3.1449988260149943e-6
3.3309218020307323e-6
2.0215932695749082e-6
1.7896622779700514e-6
6.42637750180745e-7
6.470181029273792e-7
6.70473124552753e-7
9.94800268735486e-7
1.7327058869925805e-7
1.2470195636895024e-6
3.7164901712247313e-6
8.957422381706802e-7
3.765782124456888e-7
3.1628524680385083e-7
1.144906700016134e-7
6.600902274086087e-9
2.5227478250151433e-8
9.49539344417789e-9
2.075473729482732e-9
2.949124518399738e-10
4.931695880041417e-10
5.972561374221013e-10
3.770271691408655e-10
8.24867293801525e-11
6.883558858224179e-10
1.3058654861977273e-9
2.213873717628527e-9
3.631104418109062e-9
1.0148105774602839e-8
1.709458806712511e-8
1.0121074456951923e-8
4.919637063031505e-9
1.9817149209664222e-8
2.5881429283289785e-8
1.0694038641660394e-8
8.745207657870566e-9
2.591761967311961e-8
3.600824246397383e-8
3.4085802799090546e-8
1.9294913674649143e-8
3.719759828103411e-8
3.588252485616905e-8
5.6426108897178614e-8
8.765267708351162e-8
1.2995651291861338e-7
3.329938967599004e-7
6.063017807047953e-8
2.8484476655007748e-8
6.61864906026217e-8
1.5450986684317714e-7
2.742735546952958e-7
1.9649686754068057e-7
1.44752258476956e-7
1.3307399558689142e-7
1.3570499153944546e-7
1.4428306646455673e-7
1.5294067278828747e-7
1.5383452700167147e-7
1.399341234672676e-7
8.168408562861985e-7
7.583773328746832e-6
0.000010555153277479886
4.132216819505141e-6
4.99595689932193e-6
7.659102330443954e-6
4.364385943604252e-6
3.2559276764192945e-6
1.8945672289912356e-6
3.115146704064141e-6
1.581877241824385e-6
5.926973291887392e-7
3.1406572247171794e-7
3.2639096877797114e-7
1.3094517881158353e-7
2.25029644578563e-8
1.2564687599334568e-8
1.4561773033756929e-8
3.101370827104246e-8
1.6601168751219143e-8
5.464191664656158e-8
1.5002750967293807e-8
1.4643205021328659e-9
2.2784066160819556e-10
2.4306878253529163e-11
3.1936719168634694e-12
3.0262909586080147e-13
3.0127482919139657e-12
3.491296510861589e-12
3.650322452185922e-12
2.674050561837649e-12
1.2834888945117144e-11
1.8707232268578957e-11
1.9095496959884567e-11
2.109722000318975e-11
2.4239715102395456e-11
2.8490781858560787e-11
3.409445340478016e-11
4.150458064014269e-11
5.1433274243446634e-11
6.498334289290954e-11
8.390188811976714e-11
7.251206392291033e-11
6.393481329290902e-11
7.650035339276501e-11
1.2416029476956902e-10
2.451049341491127e-10
5.608495464319318e-10
1.5032391631462415e-9
3.882833370821227e-9
5.899818381814177e-9
9.711193736292533e-9
2.8103145380538244e-8
9.182866354642184e-8
7.280674985611689e-8
3.640943230194312e-8
4.307180185841613e-8
4.110136453014048e-8
5.1161246279031857e-11
2.3321387264689263e-13
0.
0.
0.
0.
0.
0.
0.
0.
0.
0.
0.
0.
0.
0.
0.
0.
0.
0.
0.
0.
0.
2.6686856792061802e-14
3.8521691114394715e-14
5.5940551555798825e-14
8.157106224791716e-14
1.19361891044575e-13
1.7526879592210533e-13
2.583217016940682e-13
3.822989545894912e-13
5.683808186484476e-13
8.494004719390782e-13
1.2767420701519052e-12
2.5632171553771095e-11
4.6553388064830456e-11
7.565969062310098e-11
1.1427386805313907e-10
1.5895063123192626e-10
2.023317882202781e-10
2.3184461781141653e-10
2.3002663110853626e-10
1.7699488583904e-10
5.4260263097283334e-11
1.5175413329131238e-10
4.477896047284182e-10
4.2350750455251444e-10
5.655748560933802e-10
5.437586963046793e-10
6.836607043463621e-10
8.418497271391822e-10
1.2012514987536645e-9
1.918674233629184e-9
3.2418740458511418e-9
4.762445639402979e-9
3.015814925018048e-9
2.1556053852318932e-9
1.8749868433523835e-9
1.9478137353109524e-9
2.332770993416987e-9
3.1192172736969683e-9
4.572393030595216e-9
7.327012163323703e-9
1.2864907402069038e-8
2.2824446291453912e-8
1.9768995982979345e-7
1.8227078602695407e-7
2.5010482904435733e-6
4.5744939027990354e-7
1.7937186323173184e-7
5.953811677639358e-8
6.340991868399564e-9
9.656027639652408e-8
6.671822761737241e-7
2.265855967888843e-7
3.2201865732775984e-7
3.7878952854361484e-7
4.994635901127867e-9
3.2735645523022134e-10
7.468676413936145e-9
3.0531522696696694e-8
4.661514858107357e-8
3.166840579557411e-8
6.533875302691157e-9
5.91231263663519e-9
5.376338925115144e-9
4.0232822277104e-9
3.1343985790586686e-9
4.908214551801792e-10
2.324566585294997e-9
5.190028562447712e-9
9.517877408878988e-9
1.6336202987327663e-8
2.6312961662301632e-8
1.8618928986313e-8
2.5592007661627293e-9
1.795786402257861e-7
5.417556707200031e-7
1.6532119378096384e-8
1.8030254811457036e-7
2.018812797440659e-7
2.066860929077571e-7
2.0281960138120183e-7
1.9335996149830466e-7
1.2739613583901657e-7
2.697175867440163e-8
1.1994980634152224e-8
3.094485051559831e-8
4.262606383008628e-8
2.1608229319693906e-8
7.901833869128303e-9
4.260898805697632e-8
3.5232564121860726e-8
3.0100301276056506e-8
3.05347431349381e-8
2.1778525700875033e-8
5.734831600219498e-9
3.432821194472104e-8
3.756525017757403e-8
3.4708372306769606e-8
3.106364032130868e-8
2.6111042304508713e-8
1.9531938993004325e-8
1.0916204206940514e-8
1.7847047033733458e-9
2.59176565402545e-8
8.484491673168975e-8
4.93316174000391e-7
1.6928805426555055e-8
5.497434139672858e-6
1.1300770452267152e-6
5.086278758922557e-7
2.0396287714247638e-7
2.645265891956005e-8
1.7059424473905963e-7
1.921531105725431e-6
5.078673107475655e-7
6.380658019416141e-7
8.772838969068675e-7
8.324908424871583e-8
3.8746035117301586e-8
8.002494279759253e-9
8.834351359328028e-8
9.12409528880268e-8
3.9887555363526735e-8
3.397346776127496e-9
8.810053054580812e-9
7.60384754098939e-9
5.80784641504083e-9
4.024464670635026e-9
4.107488098582231e-10
4.6162222911208526e-9
9.777101600725603e-9
1.85104572155881e-8
3.405002935870486e-8
5.1539343565049124e-8
1.7880205013859617e-8
3.058197531341581e-7
5.63110833691912e-7
4.10437414978245e-8
2.3429767887970636e-7
2.720487757055938e-7
2.8527420044891873e-7
2.783910146106255e-7
2.565628842939405e-7
2.3507285665211866e-7
1.0326534121720442e-7
1.627720824076245e-8
2.3711167247728845e-9
2.7419202557736425e-8
5.5784000411260646e-8
2.9310175904274476e-8
5.476191373729642e-9
6.669621683629955e-8
4.848041145104479e-8
4.2270583119601665e-8
4.3091662355715196e-8
2.1776839916309256e-8
1.7394725325936908e-8
5.65608333191105e-8
6.975275130205354e-8
6.575491787675157e-8
5.837926720531656e-8
4.820053068614963e-8
3.568618569625668e-8
2.1460166079181935e-8
4.770401793503377e-9
1.7748981743014747e-8
6.618519050583319e-7
1.1296919108148856e-6
4.553684067485476e-6
2.2316738361727017e-6
1.2502342566690962e-6
7.011508743079487e-7
2.5895433870300737e-7
2.329563168022248e-7
1.7640055392932481e-6
9.917529375607555e-7
1.1217969497933932e-6
1.0180310921790284e-6
2.5976935211700827e-7
4.104484027314598e-8
1.1883522746187048e-7
1.7531804092654215e-7
1.1831137473197899e-7
3.412899773031378e-8
4.136529509386975e-9
1.3274760640022141e-8
1.0547937393596554e-8
8.145001878761326e-9
3.8853185469758876e-9
3.300019820958205e-9
1.0484855058049794e-8
2.192506009597974e-8
4.5133147285438677e-8
8.712692044112635e-8
4.869151462959882e-8
8.219686606070736e-9
4.386245165055357e-8
3.390781665604526e-7
7.078255602073377e-7
5.28037583076091e-7
6.187709178911033e-7
5.498082037128202e-7
4.69102167914915e-7
3.711757708607157e-7
3.0024819603041804e-7
5.533125142795048e-8
1.3448505328986193e-8
1.8125982990462463e-8
3.6498823340180794e-8
9.61467424518587e-9
3.1720274559086714e-8
1.1112128069396203e-8
4.821378085322592e-8
8.405434907349618e-8
6.569743762599089e-8
6.806424371139388e-8
5.165234443031328e-8
9.101359625267658e-9
6.037499450271944e-8
8.023437464320067e-8
8.282933612776568e-8
8.07368115016199e-8
7.399715202242793e-8
6.200654714838283e-8
4.581886523626594e-8
2.648982366652435e-8
3.0671386995228307e-9
2.8770079572604762e-8
1.0541054252917377e-6
1.7587050426607461e-6
6.529397921682132e-6
3.2834078819008465e-6
1.7873146432916592e-6
9.675362285341167e-7
1.572112133140917e-7
1.5660733764347982e-6
1.0835664558913328e-6
1.047301377254558e-6
2.1192961720410187e-6
2.227162286199566e-6
4.531931668754467e-7
2.6473140973741615e-8
2.496534138274912e-8
1.3216566209655806e-7
1.7607392310557536e-7
8.829028702232259e-8
1.866048178104223e-8
2.848015736324617e-9
8.204259246371315e-9
6.447865037710151e-9
4.531220863627725e-9
7.518184433990977e-10
3.844038094679759e-9
8.697921309101415e-9
1.642777065536568e-8
3.0212910918408045e-8
5.429768382530074e-8
4.9289922678930314e-8
4.229171535389361e-7
4.112343018510876e-7
5.9092337950685245e-8
2.725984658962216e-7
3.500228899535449e-7
3.907987353709618e-7
3.847354254379995e-7
3.2959324055134775e-7
1.7499933218318517e-7
1.2702748511788871e-8
6.429857156467167e-8
6.735614107729e-8
7.430685467561365e-8
2.7073069834592703e-8
6.254814570066588e-9
2.174472321321044e-8
1.0157631437186223e-7
9.591171923863662e-8
9.0399625465787e-8
1.6459106621504743e-8
8.088325439226385e-8
1.1640031978172171e-7
1.1382892518956506e-7
1.1575396591955561e-7
1.2272203515555366e-7
1.2940660055202807e-7
1.298468456443944e-7
1.1917930498718493e-7
9.676633916017947e-8
6.575429088031563e-8
2.8621714593790605e-8
1.5973179662783523e-6
5.648824568221254e-6
3.721637686577682e-6
6.297719050790648e-6
4.4945516827040775e-6
4.218433969988105e-6
2.393635370741452e-7
1.2686944175612434e-6
1.4746389315128034e-6
2.26522425253312e-6
3.3797556136212606e-6
8.189777243357995e-6
2.81833019416372e-6
2.2752864541477531e-7
2.2762318438959792e-7
6.880344766998106e-8
9.065169673918925e-8
1.3544260122126405e-7
4.271426467385964e-8
9.037626718785635e-9
9.412119733912782e-10
4.5556825301663274e-9
3.715365983811758e-9
2.2103786307832915e-9
7.007947716479651e-10
3.829808058701451e-9
7.448828393269913e-9
1.3171975238187866e-8
2.2686063152013293e-8
3.715527053050162e-8
1.1737768324795097e-8
2.8055467384582367e-7
2.574588407651509e-7
3.502373432557964e-8
2.437991922906377e-7
3.6157062457875857e-7
4.2094279631032914e-7
3.607476245073467e-7
1.7511218890407782e-7
1.4556739757838158e-8
8.490548194473239e-8
7.381888339255457e-8
8.560570692862457e-8
5.0661234771210894e-8
3.5120866288512224e-8
5.921752099655131e-8
1.1587646871138455e-7
2.324000270958846e-7
1.3686018793463967e-7
1.912236086802584e-9
1.4207091990279027e-7
2.764644542342709e-7
2.3240767858379562e-7
1.7829206686898962e-7
1.676948330236016e-7
1.7541659551419326e-7
1.9025882117650276e-7
2.0589149423185845e-7
2.1280901900365188e-7
1.9938916593164498e-7
1.6101224725013816e-7
1.0353591648821209e-7
2.5442718402230054e-6
0.000011047508844935559
2.8329865660598357e-6
8.265394060423611e-6
7.032267732211622e-6
3.646401100781291e-7
1.8144946749828057e-6
2.147465266130222e-6
2.9135246033130254e-6
4.872695223469145e-7
4.643924921536288e-6
4.977532572315019e-6
3.6973408659320882e-6
2.8376009324986874e-6
2.478842000573648e-6
2.2127208002803485e-6
1.5286826774510933e-6
8.129108443846218e-7
5.115735275683798e-7
1.766955580402507e-7
2.419229513050967e-8
3.263225613666799e-8
1.2873104537198531e-8
4.878307302374927e-8
2.1801702777183956e-7
2.096687799461156e-7
1.358987928890179e-7
1.066391525186496e-8
4.897985787024586e-9
2.3162047174393674e-10
1.856125793391001e-11
4.376404328562163e-13
4.721421368822557e-12
8.207524768240361e-12
1.3974136393098312e-11
1.945580971498704e-11
1.948435953078832e-11
2.311185996642572e-11
2.7848470865267438e-11
3.188680492593811e-11
3.566581728629088e-11
3.993657889199964e-11
2.7010148574441748e-11
1.3503459867962746e-11
9.46155583156824e-12
9.49476411553299e-12
1.2393623535368768e-11
1.8344753159558066e-11
2.879975664061265e-11
4.721021262164329e-11
8.117901072756949e-11
1.4854087918744803e-10
2.963272482911472e-10
6.696897657056461e-10
1.773889490439554e-9
4.2255536375754545e-9
6.0411128312265815e-9
1.0248737891675486e-8
3.250486578240559e-8
8.319045017615019e-8
6.915374995027386e-8
6.456383560662264e-8
5.639645466056441e-8
4.5219217179790945e-8
3.387309338020837e-8
2.5127395566700055e-8
1.9952815757084623e-8
1.9559090688012982e-8
4.143769852670273e-8
8.578155925538003e-8
1.2490773313780921e-8
9.038346345530491e-13
1.673144069952698e-13
0.
0.
0.
0.
0.
0.
0.
0.
0.
0.
0.
0.
0.
0.
0.
0.
0.
0.
0.
2.7159584613485177e-13
3.590754654120389e-13
4.787478686315773e-13
6.52479421486428e-13
9.008574919312272e-13
1.2549605080441618e-12
1.7591562802958577e-12
2.4765587196316978e-12
3.4967469750399186e-12
4.946161588281518e-12
7.0015964488414414e-12
6.080045480859652e-12
4.7064474277524864e-12
3.3621415119837607e-12
3.407984208532488e-12
4.0922424457003606e-12
5.553020601227889e-12
8.016670777085692e-12
1.193298908473522e-11
1.8235082277202884e-11
2.865420415330187e-11
4.639471137689584e-11
7.763343407053279e-11
1.3500107664825666e-10
2.463802651622687e-10
4.795272872795763e-10
1.0163094500314873e-9
2.3306198389802448e-9
3.425348642987786e-9
3.3171946358018807e-9
3.5850727046524153e-9
6.65675027766777e-8
3.030656070156741e-7
6.079656431003377e-8
2.027493709896903e-7
2.0643925329428233e-7
1.9437832727138887e-7
1.683910864471498e-7
1.288368076089437e-7
8.543462616095743e-8
4.43282241638085e-8
4.866264981335982e-9
5.476972308138569e-8
6.791957901981167e-8
5.081319868036358e-8
2.8781747851196046e-8
1.8192148357987728e-9
1.955825307339097e-8
1.4594877321906308e-8
1.310777992984298e-8
1.1734597068805207e-8
2.5594842905829078e-9
1.2236245236851947e-8
3.5540504161075155e-8
2.9224110884328324e-8
2.3646571135323104e-8
1.904860988871905e-8
1.3860890680001285e-8
5.4852248353079245e-9
1.845737468705497e-8
3.6220439125066685e-8
1.2434011878044111e-7
1.7537738932807993e-7
2.3594872168782266e-7
2.2653544570230017e-8
2.1597515771495767e-8
1.0081840717914956e-8
2.865018822821582e-9
1.5316715130321806e-10
1.85517374074375e-9
4.884031997520318e-9
1.1353332735735793e-8
5.200729853503225e-9
7.082978991642659e-9
1.9075598769634066e-9
1.6645306476499011e-9
3.704183946793325e-9
2.833942577174152e-9
1.282961988297676e-9
5.7822375242791e-10
3.90561981181873e-10
2.1368368415939394e-11
7.764836934770803e-11
2.998489022469604e-11
1.7320868655677563e-10
3.5365521816323754e-10
6.165516850110993e-10
1.0758414361813297e-9
1.857075783749461e-9
2.4799807737168003e-9
1.2909716160205434e-9
3.5397712172972316e-10
7.580394263553793e-9
1.1952834562477638e-8
5.199981973857388e-8
5.699252757324056e-8
5.682361409573151e-8
5.5890693851314294e-8
5.099413680723244e-8
4.153947797206871e-8
2.9690738007308723e-8
1.7113480566146654e-8
3.816829901442497e-9
2.190071411470353e-8
2.439258411650293e-8
1.6519247192910076e-8
9.4179648718768e-9
2.34480113121112e-9
6.434985282722451e-9
5.1408170616516396e-9
4.878529226877622e-9
4.098985646622186e-9
2.8789715014739023e-10
6.98684751644194e-9
1.4516977881390387e-8
1.1768550881032408e-8
9.686915620553412e-9
7.863393460016808e-9
5.658914446345255e-9
1.5093805783129423e-9
1.4336310838099616e-8
1.3073535597956198e-8
1.0619028029345628e-8
3.099479778676511e-8
7.23769868943266e-8
4.032604979204249e-7
1.0945201136660138e-7
6.198021788114321e-8
3.150487309193762e-8
1.0123011064415791e-8
8.471773393347274e-9
4.614919496141081e-8
5.278492912743784e-7
1.2555709709284815e-7
8.661572108466665e-8
8.180092443994288e-9
4.588107997411582e-9
1.9441957293117537e-8
1.9492863754084072e-8
1.2240097632281192e-8
4.653043687204388e-9
5.9463444361073334e-9
4.055301690779506e-9
3.2466991678674e-9
2.7750128315551057e-9
6.133967697215298e-10
2.036533233470225e-9
5.047446292009812e-9
1.0399992795134826e-8
2.0331781945321885e-8
1.674001286148322e-8
8.684764941454844e-9
3.3390835860291456e-9
1.4132885452800112e-9
6.059246439064591e-8
2.3166194487189798e-7
7.579534951123441e-9
4.907507795291588e-8
5.382957859768589e-10
3.8007542236590376e-8
2.431243453528431e-8
1.2015988095201885e-8
3.71672354416775e-9
2.1703114272263113e-9
7.472807712607839e-9
2.435867897816411e-9
7.824082863078108e-10
7.224165709835938e-10
4.754150074882525e-10
7.113201520026349e-10
3.1950513421661654e-9
4.358080330493587e-9
3.728033574097331e-9
3.49232012528228e-9
2.5381779782140138e-9
6.614701013016076e-11
2.9242517359580295e-9
5.785179990512993e-9
4.7813438041872126e-9
3.791535764808143e-9
2.8105988253020436e-9
1.8033938921659144e-9
7.510575557962783e-10
4.5088984231406774e-10
8.058961622441896e-8
1.3727749587762037e-8
9.29569840571192e-7
3.401452631648123e-7
1.940466487208769e-7
1.115090902790688e-7
5.454843134561033e-8
1.4984141685087304e-8
2.3007855432733205e-8
9.639615227700777e-8
6.388392667666136e-7
3.5002426391148253e-7
2.250630389306987e-8
3.3082594433488662e-9
1.2558622141651155e-8
3.7342946329966815e-8
3.574735677816387e-8
2.0291093180050468e-8
4.398776933844469e-10
7.806703014570897e-9
5.721108971920219e-9
4.637139143871497e-9
3.4483300204446786e-9
2.8210835611966975e-10
3.763070223587297e-9
8.14982355864078e-9
1.5777695307392286e-8
2.92268970861403e-8
2.718094706159488e-8
1.1637844176260598e-8
2.0390166835531493e-9
1.314761839144708e-7
5.116329880720761e-7
4.748758454558703e-8
1.9678705584907047e-7
1.9428848225045398e-7
1.8517875626543515e-7
1.7478644668929664e-7
1.3290987606930698e-7
2.4164248987865238e-8
1.0841789050071196e-8
2.303762693765169e-8
1.7473513464345435e-8
3.076841842735756e-8
2.275579142066209e-8
5.499812929389255e-9
1.653890723397581e-8
2.3328656664890145e-8
1.8449332493241637e-8
1.7018037271839924e-8
1.5798314631988032e-8
4.231736623375298e-9
1.2578433521952185e-8
2.8974438410325367e-8
2.6060408520872804e-8
2.2300392905794866e-8
1.83834766211119e-8
1.3780555414860242e-8
8.106538926158662e-9
1.3871142527272028e-10
1.4425187304881711e-8
4.948766960657234e-8
3.06349860630386e-7
1.2675405607403246e-8
3.7019802524412485e-6
8.251267778607983e-7
3.8823819798629365e-7
1.7106388680216015e-7
4.872312867913369e-8
4.62542597984374e-8
2.812991274655201e-7
8.269632343182914e-7
4.363880692933609e-7
3.0630400798976696e-7
2.549966997984548e-8
2.4123898542028428e-9
5.7908761397475854e-8
7.951694069417269e-8
5.419925721131537e-8
1.4009932317328742e-8
1.0468859814001571e-8
1.088413914965983e-8
8.27800730304311e-9
6.876366704604099e-9
2.8309583634751153e-9
3.2975000987427027e-9
9.481980883861432e-9
1.9733727994313424e-8
3.974212280265166e-8
5.485712915246686e-8
2.5908510244184676e-8
8.376953183211656e-9
6.990764255785914e-9
2.13581320782241e-7
6.424827331941211e-7
3.1660391518755827e-7
4.3608534196992003e-7
3.781592595004642e-7
3.2784875655386876e-7
2.7051913917577666e-7
2.393943648971586e-7
1.2765138472823115e-7
4.3777203283325954e-8
5.599840026065955e-8
5.7220018512953165e-8
9.064633798500237e-8
5.735611329173741e-8
1.9528080137357642e-8
1.878979575676912e-8
4.085170293817287e-8
3.1301810498467306e-8
2.805362139923303e-8
2.7391120292487993e-8
1.1133689068819059e-8
1.5273866480939112e-8
4.6499364338098146e-8
4.885721877309932e-8
4.2314624033417625e-8
3.523674605578741e-8
2.708847159461766e-8
1.7611105741012793e-8
5.920403986559853e-9
1.1384119519279174e-8
3.8969470317182726e-7
4.7676999212636437e-7
3.1249610339112505e-6
1.2843392950368701e-6
7.235138674127723e-7
4.026234893929371e-7
1.7630807419389923e-7
1.045890725601841e-8
2.0835870365448e-7
1.3188962146503475e-6
9.24317472894733e-7
9.031534840801218e-7
1.423356977953736e-7
5.332147024532993e-9
2.2761484430968557e-8
4.501937446583208e-8
1.0649245390944116e-7
7.334143377968154e-8
2.1743500610863183e-8
4.4297117483051075e-9
9.723876926528988e-9
7.312462701540615e-9
5.6761169166551574e-9
2.4538185475206234e-9
2.532009279101522e-9
7.023108563166358e-9
1.3416700683974467e-8
2.3794435293156542e-8
4.012775068619295e-8
4.6842282712728846e-8
8.701438680743492e-9
3.791299685510614e-7
7.748162499261659e-7
7.264978337322097e-8
3.3251399612869723e-7
3.7802555368987405e-7
3.890145308610043e-7
3.681927307124802e-7
3.223971586188355e-7
2.8554867005977597e-7
2.7483208578920085e-7
1.1214661536974858e-7
1.623470303493662e-7
1.0489328059575927e-7
4.397139950926969e-8
1.820809129333377e-8
1.0563409802718914e-7
7.475751545493932e-8
6.883102308246331e-8
7.193514523102396e-8
3.519896678476887e-8
3.33770646143863e-8
7.48654282821191e-8
7.808259427156499e-8
7.532565469097874e-8
6.991252805501116e-8
6.04832261507503e-8
4.6608512589287095e-8
2.8101113400291906e-8
2.28798791871082e-9
4.041323085122516e-8
1.2637297292765814e-7
1.1182405984260275e-6
3.326616967272413e-7
0.000010330899969278752
2.382717867818394e-6
1.09830152731301e-6
4.3686636428806067e-7
7.784765598759336e-9
8.418583839384016e-7
1.1040019831090163e-6
8.32550578883372e-7
1.5669649841895707e-6
1.6492521557117353e-6
2.2292623718740128e-7
1.6806020017459e-8
1.175103804556757e-8
9.162279852902002e-8
1.4605869388327587e-7
8.531227377900875e-8
2.1401307109849376e-8
4.117653934444879e-9
9.585236110539211e-9
7.322201542609628e-9
5.396365574431836e-9
1.4578841823779078e-9
3.573407911838911e-9
8.491191347037112e-9
1.585381581431942e-8
2.7876824464737857e-8
4.6500625036063576e-8
5.097325997023419e-8
4.151173559736298e-9
5.144790627043837e-7
8.12518330031846e-7
1.4284994946614106e-7
4.277041827585002e-7
4.839976020547052e-7
4.952564079630293e-7
4.5635471548816074e-7
3.888569801055359e-7
3.316116099855871e-7
1.511386677911433e-7
1.4166592991337524e-8
4.078062214213796e-8
5.99801810440079e-8
3.111729305604989e-8
2.052277667407731e-8
1.634154929289111e-7
1.0490848200373354e-7
1.0399782297669844e-7
1.046569803862048e-7
1.939940516849383e-8
6.801064774796272e-8
9.82763173952947e-8
1.0459289866285423e-7
1.0674707182043952e-7
1.0477985047394305e-7
9.583720762121913e-8
7.889350268328635e-8
5.495409570833863e-8
2.409380075256286e-8
1.7689626669498043e-8
1.359390988178706e-6
2.0731505903451672e-6
7.775678218211639e-6
3.965011359970625e-6
2.1740142149401434e-6
1.1868860193120412e-6
1.6916502107432096e-7
1.6083841006115875e-6
1.2200830146335243e-6
1.2648158248845493e-6
2.6802889097231936e-6
1.61504288912937e-6
2.483655653597244e-6
1.1637414996133347e-6
1.3247592689439966e-7
5.246270167709609e-7
2.611502273765587e-7
5.5279011488084434e-8
2.4938684846325755e-8
6.994563721507211e-8
1.893479256790471e-8
3.6515347140443708e-9
5.797969610562572e-10
1.81713615217285e-9
1.3255973772137113e-9
6.027683601818858e-10
7.478886973665743e-10
1.982002728809391e-9
3.488505707856777e-9
5.507748152001198e-9
7.522534701065137e-9
2.798404795145248e-8
5.997178439921332e-8
2.9136154455808744e-8
2.4840917562246167e-8
7.28800054163711e-8
1.1985318779756307e-7
1.6170155052843226e-7
1.7015904531481474e-7
1.219641707199666e-7
4.29739898829511e-8
2.649086586875413e-8
1.3862441019338944e-8
2.4489559935720342e-8
1.0050602471765411e-7
2.0874884720783683e-7
2.7743810268381915e-7
2.750418983458874e-7
9.785454870609066e-8
1.8236541605693092e-7
1.5835840544519682e-7
1.4835465756941902e-7
1.5390464962532572e-7
1.67650685069919e-7
1.831797228104895e-7
1.9338791586522607e-7
1.90353575118051e-7
1.6847203942978723e-7
1.2722711955595702e-7
6.82663704149139e-8
1.026930129047109e-8
1.1706151954422203e-7
4.675896437320955e-6
2.95063046022243e-6
0.000016207940035769094
7.914305586208558e-6
4.647697882004064e-6
2.5042841914865215e-7
1.34883184426717e-6
1.338481157561822e-6
1.850917960435095e-6
1.7327419623281231e-6
3.987346962456183e-6
8.22930372575723e-6
8.709695451410273e-6
4.6080962798782916e-6
2.8983447297167243e-6
1.528291621951441e-6
4.564629752064614e-7
9.560361053747804e-8
8.982135875695131e-8
1.6233378107218936e-7
1.6087585302575164e-7
5.369676374725269e-8
1.5247158939243927e-8
2.2934869541345787e-9
1.073604818095944e-9
2.8666032799171005e-10
8.64763165329481e-11
1.3459977596513007e-12
6.023276968281982e-11
5.4815493308284147e-11
2.181113987120694e-11
4.1476614761593526e-10
9.179573171928845e-10
1.1969203102778797e-9
1.3825200029305509e-9
1.426128378049881e-9
1.2583782365681792e-9
8.501946989288355e-10
4.1947707551241185e-10
3.485728360153173e-10
7.267019580210787e-10
1.6840370689331871e-9
3.4141776912458318e-9
3.414018562090222e-8
7.951619971952423e-9
2.0978793985803873e-9
1.7389623837093804e-9
2.2213152384700226e-9
2.848333638512493e-9
1.434900589102941e-9
2.9165772524221695e-9
1.4667365592544132e-8
3.826356854383425e-9
9.574811470129983e-10
6.801982647010554e-10
3.615787422086915e-10
2.5644490222840095e-10
1.4386763422714652e-11
2.3818482196080803e-12
3.964850603597939e-12
3.864400889318254e-12
8.459072536393474e-13
1.7451416114730182e-12
2.228074254208683e-12
2.764646179290794e-12
3.4074189943348717e-12
4.202188887323448e-12
5.2024131267617946e-12
6.476087416464258e-12
8.114771952482548e-12
1.024609732588791e-11
1.3052541629435244e-11
1.6801510165748392e-11
2.062857613156191e-11
6.16706104880699e-12
1.4764180785664794e-11
2.7706625780637655e-11
3.13803799038702e-11
2.9130256226354136e-11
2.094067283937287e-11
2.6602590307279956e-12
1.0336393291655467e-10
1.2495162044704243e-9
4.936759184304697e-10
6.10062071607695e-10
1.144015685318419e-9
3.3863619026945624e-9
3.4806072746779237e-8
1.622208189150046e-8
4.058189964724855e-9
4.263096069634333e-9
8.623612601329934e-10
2.1732108746829326e-11
3.7696967963437886e-13
4.7136194482235044e-14
0.
0.
0.
0.
0.
0.
0.
0.
0.
0.
0.
0.
0.
0.
0.
0.
0.
2.3622118911337463e-14
3.423400385563521e-14
4.969491890695457e-14
7.225798113867918e-14
1.0526630345354338e-13
1.53700075223275e-13
2.250137556956761e-13
3.3042664352176153e-13
4.869276796651154e-13
7.204165447825301e-13
1.0706800940935284e-12
2.2513250653278862e-11
3.704007897078128e-11
5.657936046419837e-11
8.324563370677166e-11
1.1771062017586813e-10
1.6025672001964672e-10
2.0946652166727856e-10
2.6049361709176707e-10
3.030986598039917e-10
3.2021076744174217e-10
2.882070044938992e-10
4.3227368852027655e-10
3.49675962189087e-10
4.2612008818586766e-10
4.5632317712136223e-10
5.442427127482778e-10
7.325279645893266e-10
1.0223322993624555e-9
1.5045742352851367e-9
2.537403232869272e-9
4.59259848165988e-9
4.192668463082684e-9
4.08611060490528e-9
4.59491632794697e-9
5.745942298875425e-9
7.832628284141037e-9
1.1613726472525149e-8
1.901667555778884e-8
3.543067364748221e-8
7.013103084252632e-8
5.6045512975757683e-8
3.596753709699811e-7
1.642237369178506e-7
4.230669523509097e-6
7.552349590107261e-7
2.9819185204262735e-7
9.996344292864782e-8
7.22433059046542e-9
1.5316953138943974e-7
8.54745337170915e-7
3.226946705059841e-7
4.732995907093314e-7
5.667945678453359e-7
7.033042828271184e-9
4.365372302350547e-9
1.2890885469375303e-8
4.336345289571046e-8
6.860513022769603e-8
4.30023846175028e-8
8.667986222663813e-9
6.4015303144670465e-9
6.583346760533329e-9
4.898839773358193e-9
3.768016821160153e-9
6.760721899241935e-10
2.7271309798150115e-9
6.169314614450099e-9
1.1383131637702428e-8
1.970118129428617e-8
3.208721489935638e-8
2.3944364703936292e-8
2.4766086414655575e-7
3.9133777502828305e-7
1.3915534771366123e-8
1.5498496135543546e-7
2.0014797113277136e-7
2.2148669336114759e-7
2.295254613152592e-7
2.2356887120729555e-7
2.146551404441446e-7
1.820108773595225e-7
6.614472660315685e-8
2.6257549412907907e-8
7.162892934584058e-8
5.9546144807797576e-8
2.403655419294829e-8
1.6407154217199608e-8
5.518706598035019e-8
4.035977339337246e-8
3.627269782936867e-8
3.6332737588715146e-8
1.549901573037422e-8
1.8953190829816803e-8
5.4105777769382975e-8
5.867104975881918e-8
5.31398515757107e-8
4.597577088432108e-8
3.691418792520559e-8
2.6078382702192106e-8
1.3336845119032484e-8
3.2442681684426583e-9
2.976567263725297e-8
5.754827497810323e-7
5.891631626706254e-7
4.966146196274711e-6
1.7379371275915047e-6
9.128868543129012e-7
4.627359528271933e-7
1.495233380694145e-7
1.4514744388448696e-7
1.298222324197639e-6
9.191508291546336e-7
8.808373343464244e-7
8.996459181896079e-7
1.711398135402018e-7
3.3175440066838495e-8
9.458054007947082e-8
1.4692311402006342e-7
9.968595933575446e-8
2.874526107296802e-8
5.996030320368584e-9
1.2949310050916388e-8
1.0034245977640841e-8
7.893267233972798e-9
3.803866727517555e-9
3.1323945841908207e-9
9.978696959449891e-9
2.0848272040566595e-8
4.25351136704312e-8
8.005821699165743e-8
4.199253921116994e-8
9.585794811544017e-9
2.5243096906309425e-8
3.068566467312812e-7
7.173144968325012e-7
4.658831996398339e-7
5.708477453931917e-7
5.056461834870879e-7
4.3506356607480185e-7
3.477589672659759e-7
2.930819457611053e-7
1.104192024466927e-7
8.325671965684534e-9
3.4112799398075337e-9
6.2087588002724936e-9
4.724641053139347e-8
4.465983028989826e-8
1.3374801730813309e-8
4.606413534610975e-8
7.289989555844757e-8
5.6016530226461326e-8
5.592182684770115e-8
4.910138130355127e-8
2.16785095864459e-9
4.709283739918353e-8
7.257819606023286e-8
7.339822290202023e-8
6.914050931858547e-8
6.135907001607712e-8
4.978545548811368e-8
3.519061027162153e-8
1.7875414304515262e-8
4.085012603565485e-9
3.679005831672508e-8
8.782589218441804e-7
1.0847014444699954e-6
6.5488581185522706e-6
2.5890879473019074e-6
1.3618056017081356e-6
6.904835768883707e-7
1.537084295630161e-7
7.082043181913345e-7
1.2948402140586099e-6
9.131383681198028e-7
1.477300072973214e-6
1.3965101341485262e-6
3.064291471124318e-7
6.439734509745897e-8
3.71836256895414e-8
1.588624813882283e-7
1.54724985272157e-7
6.293986482334149e-8
9.878669969512739e-9
8.475077253216517e-9
9.570898668549901e-9
7.182142098205284e-9
4.8235481166115765e-9
4.120638500417709e-10
5.726928600526811e-9
1.2214673940607659e-8
2.3432888394704035e-8
4.457700969911465e-8
7.475000233188334e-8
2.7219962925836733e-8
4.892603389344162e-7
6.028515696509728e-7
1.0430987700776638e-7
3.354420073304366e-7
3.9203806227804547e-7
4.1128865414322513e-7
3.885461874666446e-7
3.3885580540895373e-7
2.4930055062780465e-7
3.057880940985816e-8
4.0523783584600024e-8
5.329250804665321e-8
5.5387461077729086e-8
9.076193866377984e-10
1.3536791555408949e-8
4.203550616523728e-9
8.691297322789337e-8
7.462901110609069e-8
7.272743424031219e-8
6.229467310174202e-8
1.3869353075121782e-8
7.245964313789943e-8
9.844789045602984e-8
1.0538870945088585e-7
1.0907186707371444e-7
1.0906042603476513e-7
1.0187628252985183e-7
8.609946030066402e-8
6.358462869288346e-8
3.669364037765546e-8
5.37438813573452e-9
1.270688280548384e-6
3.955459966493043e-6
4.466053834110057e-6
4.9028561659531105e-6
3.1485196316291877e-6
2.2811896287064085e-6
7.923229898673095e-7
1.2396840734509424e-6
1.255136961354151e-6
1.5308936702510455e-6
3.3534499869580123e-6
3.6772519721827293e-6
6.139477777394861e-7
1.4059469173396157e-8
4.9251529186405325e-8
1.38018778081332e-7
1.9486034426343068e-7
9.871695993022837e-8
2.2149031396464682e-8
1.4348520386028262e-9
8.7977539832304e-9
7.282247144636413e-9
5.027719557301405e-9
8.228133182887788e-10
4.475176159952626e-9
1.0107171831552408e-8
1.9114867545326747e-8
3.563798460916863e-8
6.641347141818942e-8
6.626256343283371e-8
6.639701763261208e-8
5.99679468901824e-7
7.10612982219546e-7
2.312309516971832e-7
5.02940429102986e-7
5.70671666472038e-7
5.644180307921651e-7
4.7582707010037045e-7
3.065699008378938e-7
2.345471121496697e-8
7.171550532030094e-8
7.319030934932489e-8
9.127310544173856e-8
5.242735753440618e-8
2.0239988068628413e-8
3.0651126568376824e-8
1.2330146648160946e-7
1.6083188031556838e-7
1.6332299058600567e-7
6.223487122596263e-8
1.1085507136715355e-7
1.419799751331268e-7
1.2723748666332413e-7
1.2575806840391157e-7
1.3396172581230314e-7
1.4549470039432594e-7
1.5401147982593537e-7
1.5246832336161128e-7
1.3589216133392245e-7
1.0483392596139366e-7
6.303302409064278e-8
1.1985760260753471e-8
2.35852051459396e-6
6.924554219276855e-6
6.304824053785615e-6
7.792800473313083e-6
5.190875915180003e-6
5.144646282711896e-6
1.085554791371335e-6
1.3831468081961871e-6
1.6959947773206796e-6
2.9572229745776967e-6
5.920008362605858e-7
1.9024458883006084e-6
3.828888150646922e-6
1.5356075083149496e-6
5.165178894195716e-7
6.362582263302892e-7
3.17580768782393e-7
1.3205123294413753e-8
1.0509850612776544e-8
3.205871410615909e-8
7.417628746645183e-9
1.489929670371935e-9
5.840113257513843e-10
1.3109783524975902e-9
9.390172713085517e-10
1.8212251321852833e-10
1.1215066264094737e-9
2.373704994650245e-9
4.083821523606588e-9
6.64843282942139e-9
1.938907957732146e-8
3.417565015837032e-8
1.9792440961230913e-8
1.2563860799265764e-8
4.7136657969432676e-8
8.2720619426069e-8
9.727890113607718e-8
6.682444888419427e-8
1.629872372637195e-8
2.8815519722149308e-8
5.305243912695028e-8
3.9802559181534524e-8
4.8972102276786785e-8
1.8986563876112157e-8
1.0062187114640837e-8
3.503865391602984e-9
2.418306832476029e-9
5.805978023615238e-9
4.3622870358974466e-10
2.2255555357859746e-9
6.65284959315612e-9
7.59149486174498e-9
1.5620095137631508e-9
5.46441171966258e-10
5.302056876918244e-10
8.6229486427877e-11
5.5099858630138195e-11
2.7858321905062903e-12
4.077927661291141e-12
4.9764625761011e-13
7.375559414893232e-12
1.196481403308765e-12
1.914420796048615e-12
2.4246092364460617e-12
3.0026389390314187e-12
3.701942811368746e-12
4.572643160182008e-12
5.674187039407671e-12
7.083576775462208e-12
8.905982990056855e-12
1.1289693566493711e-11
1.4449094850596974e-11
1.753953648302025e-11
4.299534601080445e-12
1.4010447873923182e-11
2.459665718954432e-11
2.7385619334978686e-11
2.631447883617574e-11
2.3115508329756735e-11
1.627168324988083e-11
4.0411254782459e-12
1.4920076707971537e-10
3.079392183822276e-10
3.376012350635188e-10
6.070319646081999e-10
1.4388362191144391e-9
5.945079011177101e-9
8.299731322535582e-8
6.375410384427366e-9
3.1701042492948142e-9
6.770182372026903e-9
6.266810802289224e-12
1.55457473489787e-12
3.7543384778216685e-14
0.
0.
0.
0.
0.
0.
0.
0.
0.
0.
0.
0.
0.
0.
0.
0.
0.
0.
2.988854002397297e-14
4.332787852032404e-14
6.293892573767454e-14
9.160659566283822e-14
1.3362390307538408e-13
1.9540531445117903e-13
2.8658412543488403e-13
4.2171170879084323e-13
6.229116325574793e-13
9.240640800702473e-13
1.3774763490361543e-12
2.87904756038848e-11
4.8290727224122236e-11
7.462080506685141e-11
1.1031311717198481e-10
1.5546307430135746e-10
2.08984863089731e-10
2.66679845831063e-10
3.1902125758782184e-10
3.49327925380856e-10
3.335825150865829e-10
2.430035943783933e-10
5.330634189060669e-10
4.261147803271056e-10
5.082514499855637e-10
5.769784591595105e-10
6.915302486777229e-10
9.456943222369634e-10
1.3553936063883334e-9
2.03623351288734e-9
3.422999392564249e-9
4.838195811248347e-9
4.062604264349866e-9
4.0419452129230566e-9
4.652446459450364e-9
5.954510891920639e-9
8.320202938309791e-9
1.2705266836447256e-8
2.1626555745725166e-8
4.2125325103348345e-8
6.781130778074874e-8
2.961616779665159e-7
7.88470407625378e-8
3.985065741548073e-6
7.478272246209603e-7
3.1802526801264883e-7
1.2159207034303435e-7
1.4820185025493118e-8
9.366981825580722e-8
9.364218303517771e-7
3.7554683674064466e-7
4.1351376967522927e-7
5.852312685802128e-7
4.728079436858056e-7
2.5537427318568347e-7
1.5443931382543853e-7
1.913782630240599e-8
3.39684826226766e-8
3.032054073986839e-8
5.5300636392968233e-8
2.5037015865310544e-8
3.393069640917078e-9
3.5571202337143145e-9
3.2288766367502945e-9
2.3101708430762327e-9
1.3647716635282568e-9
5.590435230950416e-10
2.0635296834614825e-9
3.7218631546872814e-9
5.74870942905834e-9
7.662168488836718e-9
8.51069464523596e-9
5.3528176551419234e-8
1.35002779289828e-7
4.502538261523897e-8
5.405057929227208e-8
1.0757854444821411e-7
1.4397117083186846e-7
1.7425219447395356e-7
1.9667731027464487e-7
2.0777348132400552e-7
2.0670323067735074e-7
1.8455259532079476e-7
1.0827987710799607e-7
4.54496411422826e-8
2.049389486731635e-8
1.1003562657453762e-7
7.58887359293107e-8
7.327841494508585e-8
7.708506314069966e-8
2.9072907171894496e-8
4.4123126457896784e-8
6.532372457811587e-8
6.67344640882693e-8
6.59413025573644e-8
6.315738956460454e-8
5.67704494926438e-8
4.594224567950633e-8
2.9835817262563486e-8
4.58648302830007e-9
4.403473020851007e-8
1.5631803833649182e-7
1.9032440604917116e-7
1.2758488282742725e-6
3.4164767467425906e-7
9.712203970519455e-6
1.7868896010261168e-6
6.836247044618099e-7
1.764869744719258e-7
1.893565958507766e-7
1.8305058908263281e-6
5.992425738981042e-7
6.989947171327915e-7
1.2056838378326322e-6
2.0255790821730245e-6
8.543381625220875e-7
1.4493090025450637e-7
7.878771275262723e-8
4.644236724904658e-9
4.830610461081581e-8
1.0829360418354555e-7
5.9163757297155276e-8
1.2335216392600375e-8
1.366382606183055e-9
4.521198810211451e-9
3.403847131879786e-9
2.323451749935131e-9
1.711422077968586e-10
2.155741104289153e-9
4.437490488581459e-9
7.591670112030247e-9
1.1661361951606712e-8
1.5547816779069825e-8
1.3974258060426164e-8
1.4685405320336915e-7
2.429835704652857e-7
2.0403971002896703e-8
1.436783039022518e-7
2.2113643216905627e-7
2.7587864161907187e-7
3.099120673879922e-7
3.1120090968649267e-7
2.717946224875372e-7
1.498506601226097e-7
6.280720479416822e-10
3.793782146259112e-8
2.9944896041768235e-8
5.8817978381308626e-9
1.3105968034463808e-7
1.2634106756876903e-7
1.1786850888848214e-7
1.276401910683844e-7
4.796276459374874e-8
5.576800334592453e-8
8.737484785198196e-8
9.491356028289878e-8
9.964792289963724e-8
1.0206765505068104e-7
9.913504197612332e-8
8.854898220785868e-8
7.00986684170645e-8
4.409991069739054e-8
8.217682280489634e-9
4.6291460062224405e-8
1.6009148183733712e-6
1.4272832115829478e-6
0.000010415339207620301
3.7503744779650418e-6
1.8886551663342962e-6
8.451676767878974e-7
4.53648123580399e-7
1.3586313262842225e-6
9.673142538292132e-7
1.2674202008179777e-6
2.431671555230586e-6
1.2737905688572203e-6
1.1258689222780043e-6
2.3139229266519926e-7
1.905471218984444e-7
1.6055181318940996e-7
1.1128193971172708e-7
3.1403882595352336e-7
2.1813107613381394e-7
2.276985320861819e-9
2.8724594307132357e-8
9.591384638780351e-9
5.068468646200997e-9
1.083104952952987e-9
1.589392884532743e-10
2.0309681632144386e-10
2.4148942988568675e-10
1.1880283021983197e-10
1.8477683255106352e-10
5.214853560839834e-10
9.070251939984123e-10
2.443432335268642e-9
6.508770637910145e-9
6.393450668651873e-9
3.893152409110914e-9
4.947562981307826e-10
5.9647383973158685e-9
1.1993979996391722e-8
1.5047004727462382e-8
1.0828080682825635e-8
1.1098737482917717e-9
1.0044923890211615e-8
1.667797855201377e-8
4.623748525924744e-8
8.261054033923382e-8
1.955260648393841e-7
2.055571068493267e-7
1.295942677878493e-7
2.14605820079469e-7
2.0234623043776668e-7
1.694453769844226e-7
1.5809330019846547e-7
1.6310688143586468e-7
1.76163883276665e-7
1.9103822544680457e-7
2.0111208536411723e-7
1.9883912887456312e-7
1.784210870779488e-7
1.3841314481298903e-7
7.968142067404522e-8
5.671487161535902e-10
1.0640794189336194e-7
5.2676656050738325e-6
4.107009791700748e-6
0.000015596219785703093
8.870819755436017e-6
5.935033382020394e-6
8.241037693013749e-7
1.3630171200782777e-6
1.4291781978474616e-6
2.0959109684852322e-6
1.1627821869566505e-7
4.2661201272707706e-6
4.679774586371414e-6
2.501783645778605e-6
1.4731184756305533e-6
1.1675529871954828e-6
1.309782072352417e-6
1.7142370170831775e-6
3.4424945055746176e-7
3.868540313326025e-8
3.758824306081729e-8
1.3878732654659419e-8
2.633024540337682e-7
1.9002929241247602e-7
1.309008068704503e-7
5.726812734573735e-8
5.507452282366418e-9
3.3596692574098595e-9
1.7721186961040285e-10
2.1055664670932464e-11
1.0565376585785194e-12
1.580731775749202e-13
1.0348703491398601e-11
1.5081197766652968e-11
1.6642778735926947e-11
1.766213719350898e-11
1.986092656411626e-11
2.247381326538695e-11
2.54116014226766e-11
2.8903665109295217e-11
3.326164642590917e-11
3.887208209213203e-11
4.624770404423897e-11
3.4285076773856065e-11
2.1819156555966853e-11
1.8997973387394497e-11
2.317410761115027e-11
3.4754505685865056e-11
5.7554732813370666e-11
1.0175898365482487e-10
1.9328112871360603e-10
4.051981836693399e-10
9.791696879521331e-10
2.6900628083170427e-9
5.114260445032035e-9
7.268327194941903e-9
1.4966951007056157e-8
7.552823264092681e-8
7.051497093224363e-8
5.362722985524909e-8
3.0871978238627346e-8
1.2784202694021526e-7
1.7392153927930953e-8
2.2529465866679297e-10
1.1761355742318407e-13
1.2172219707499547e-13
0.
0.
0.
0.
0.
0.
0.
0.
0.
0.
0.
0.
0.
0.
0.
0.
0.
0.
0.
0.
2.4991295153061012e-14
3.633143035679887e-14
5.291421440361365e-14
7.723747553027556e-14
1.130383796532944e-13
1.6593784238070147e-13
2.4444238072695203e-13
5.220363247916654e-12
8.196807823867085e-12
1.2197484521869839e-11
1.777310464910356e-11
2.5368182441029622e-11
3.559263676772111e-11
4.909138217763622e-11
6.632597698299392e-11
8.716619322015328e-11
1.1021308885945242e-10
1.3187095382481886e-10
1.1688021617675e-10
1.0892713391089947e-10
1.175477095590458e-10
1.1191117651865642e-10
1.325179457599768e-10
1.6923132728702786e-10
2.2105699585797946e-10
3.1234899488157455e-10
5.119350043774532e-10
9.962369884775901e-10
2.1907342724657792e-9
2.5820293741518676e-9
2.4922665698985446e-9
2.730836140309849e-9
3.306919593795719e-9
4.337003879193871e-9
6.119136263625683e-9
9.34377818819913e-9
1.574323555001285e-8
2.984608381001317e-8
1.930007092787179e-7
3.099721390557892e-8
2.869327786295871e-6
6.007770046647273e-7
2.7255541177971413e-7
1.1617002815705965e-7
2.7707729292489842e-8
4.8314525446098554e-8
3.110780925613231e-7
4.4942939653931366e-7
3.3418635829931977e-7
6.2091401605633e-7
3.781957752316512e-8
1.2400975216355376e-8
2.978291949389519e-8
5.71057056378608e-8
4.7374000073215197e-8
1.723677432829336e-8
5.579924862535463e-9
8.00921068134974e-9
6.0046653415961e-9
4.916524093740974e-9
2.5917823588000344e-9
1.704893254780576e-9
5.74392978665337e-9
1.18996365943548e-8
2.3503517640280313e-8
4.398131079396333e-8
2.3425677354234248e-8
7.987258405517091e-9
4.282975843352933e-9
1.567253009553674e-7
5.046154174563785e-7
1.4931817750254075e-7
2.679392332603064e-7
2.458040261732925e-7
2.2667947185683005e-7
2.021486474016557e-7
7.514169090926107e-8
2.7086159935151055e-9
2.0313557126341707e-9
1.5026386363188662e-8
9.53374573170806e-10
1.4925511611561785e-8
1.8187947477599193e-8
3.938359298717017e-9
1.9834992066401946e-8
2.9947958213998504e-8
2.3593420964987665e-8
2.182300624649536e-8
2.082012130495356e-8
6.343003170754251e-9
1.4228346276142926e-8
3.382963917845041e-8
3.267808027272464e-8
2.8665966115341634e-8
2.4025621017400784e-8
1.8450277603369876e-8
1.1867967042931605e-8
3.6742789907611887e-9
8.530426131183216e-9
3.0095399350468074e-7
3.1561115017098773e-7
2.648189582549512e-6
1.004145341936246e-6
5.516383568633804e-7
2.983975858722466e-7
1.226740801988837e-7
1.2467790749177501e-8
2.326063818832791e-7
1.8345905342004444e-6
6.496711372472431e-7
8.003726707448907e-7
3.945190667113633e-7
1.1737128739167782e-9
3.078932430989226e-8
7.564686823343746e-9
8.148570180846855e-8
7.593806981095292e-8
2.6205370886366802e-8
4.2268207985483114e-10
6.522248967037153e-9
5.230126878447315e-9
3.948593168107507e-9
2.184500349117866e-9
1.1679811862609942e-9
4.062411886087631e-9
7.827934616808497e-9
1.3694584874984741e-8
2.2552275994195936e-8
3.290178876651672e-8
1.0598996234224087e-8
3.222877664855281e-7
4.543609155547638e-7
1.8305856268783217e-8
1.9871499262305336e-7
2.4344921970539294e-7
2.642422352542194e-7
2.663435192216995e-7
2.515498951522795e-7
2.1969323104949287e-7
7.652503308105435e-8
7.668113192166113e-10
4.3190365636520926e-8
4.781888550028855e-8
1.8266833474584894e-8
3.592154580415676e-8
8.223289282943398e-8
6.147643286299987e-8
5.94912221614283e-8
6.006323926539723e-8
1.9011883209811134e-8
3.562501648587161e-8
5.7097181630920054e-8
5.872492657571022e-8
5.7199612591946895e-8
5.322651702594536e-8
4.589650993301599e-8
3.515716495284454e-8
2.09008549545745e-8
9.194816392809489e-10
3.2631547499771914e-8
1.0348576294109741e-7
9.357750002914901e-7
2.081526671253623e-7
8.841106405651724e-6
1.933466891275452e-6
8.716263311708943e-7
3.28343993799862e-7
5.7976941854652897e-8
1.1339490631148878e-6
7.766164185085639e-7
6.831263720316347e-7
1.431995766085021e-6
1.7619775765644587e-6
4.3977134656464364e-7
6.946368927596657e-10
9.005948279043478e-9
4.470054876081171e-8
1.2805377485029063e-7
9.999014920614933e-8
2.581276781093585e-8
1.3247155375682777e-9
5.855963706485158e-9
5.066706527570854e-9
3.68859656398855e-9
1.6482669131914762e-9
1.6607777995926045e-9
4.6355865976442466e-9
8.70091488936244e-9
1.5083099968597255e-8
2.4576621574168378e-8
3.416438999701426e-8
2.3771882203819776e-9
4.036192442119042e-7
4.4129974380881237e-7
4.8778509417341585e-8
2.49423458641088e-7
3.110816779798135e-7
3.420521998614465e-7
3.384175236938709e-7
3.0009963112327445e-7
1.774931361121626e-7
3.4239309632412513e-9
4.60756722822973e-8
2.1907094145309534e-8
1.6022946792964333e-8
8.363560131418101e-9
4.629101938454212e-8
1.258674404226597e-7
9.412263478894376e-8
9.883569911270076e-8
8.187354488632282e-8
6.450404091738797e-9
6.392386903824238e-8
7.87139681754139e-8
8.37200512289412e-8
8.618703428560558e-8
8.466396716247612e-8
7.711091893365223e-8
6.327222280660978e-8
4.4059189469413505e-8
1.9202377719707742e-8
1.5039996896727847e-8
1.1788637543641819e-6
1.8117164602992194e-6
7.080330672065578e-6
3.4074579744902595e-6
1.828922965270848e-6
9.610871542527222e-7
6.615994987183417e-8
1.4127393175657215e-6
9.449631096731095e-7
1.0815730785542432e-6
2.4426284691187476e-6
2.442446816167137e-7
7.903473688898368e-7
1.0657399100835746e-6
4.604927232050258e-7
2.9438149321796776e-7
6.596681812836812e-7
3.6166527360880317e-7
3.517396320359105e-8
2.635165305573767e-8
2.6263424854380728e-8
5.98646268452836e-9
1.1899150063280192e-9
1.44166791126334e-10
6.228261726925908e-10
4.5727575314551593e-10
1.3373861002777898e-10
4.760008105708411e-10
1.0390936127609497e-9
1.7689683263958239e-9
2.7435168940389253e-9
7.907830345471484e-9
1.860934379971728e-8
1.35756321460924e-8
1.7711715527546254e-10
1.639848087209343e-8
3.423442136108044e-8
5.079757110271223e-8
5.0734523230245175e-8
2.826424380363752e-8
2.6175948460214616e-9
3.0774459705644254e-8
2.5113399819035877e-8
4.973550722963664e-8
1.294781446019949e-7
2.0507229370646704e-7
3.2950140625443096e-7
3.525595167289648e-8
1.7246075204104827e-7
1.5973556213634578e-7
1.351805633431767e-7
1.2914995606081582e-7
1.358161983918105e-7
1.4871194479548495e-7
1.6209917346317066e-7
1.6988488314442691e-7
1.6613952370304134e-7
1.4727828513094555e-7
1.129544530572609e-7
6.346259510936286e-8
4.114027361204397e-9
9.889557961485057e-8
4.304161911865828e-6
3.685853744766932e-6
0.000015135481080395328
7.361670746797326e-6
4.537226550763258e-6
7.787997495842666e-7
1.2022921325424096e-6
1.1836306803097967e-6
1.6504728096535764e-6
2.8790680164359795e-7
3.941561815863132e-6
5.988385412126395e-6
3.390434822191849e-6
1.8903565370585665e-6
1.379657332133953e-6
1.326621465431e-6
1.2794220199203863e-6
1.2234888248703703e-6
8.428614066626642e-8
1.8967093444794054e-8
1.2261395420949777e-8
2.611872748443358e-8
3.422357549640726e-7
1.4781302399033555e-7
1.4475196129436432e-7
3.109009744142046e-8
4.8225783017053585e-9
1.3128211411386236e-9
7.133574162981811e-11
1.4319033966724797e-11
1.5231280469516216e-12
6.3975973461164365e-12
1.0785200206067417e-11
1.5769715435361433e-11
1.7357368635301892e-11
1.898870391985123e-11
2.1816208308035547e-11
2.4818494347712703e-11
2.7995972650438988e-11
3.169882635403724e-11
3.632245923377553e-11
4.231690241989788e-11
3.041875792855266e-11
1.8022201278825737e-11
1.469524597228381e-11
1.6871833945595915e-11
2.4116089909961802e-11
3.823660367529697e-11
6.440516654663161e-11
1.1502558624050854e-10
2.2153171975916284e-10
4.750129717056893e-10
1.185943936511777e-9
3.2154197081687398e-9
5.380710234094612e-9
7.943200343151852e-9
1.843766940144226e-8
1.1538636132685462e-7
7.02753339688327e-8
4.403874993153897e-8
3.37703232850487e-8
7.102520745071322e-8
1.0258401641541314e-7
1.5560872960657816e-8
3.042643131143695e-11
5.41446409297307e-13
0.
0.
0.
0.
0.
0.
0.
0.
0.
0.
0.
0.
0.
0.
0.
0.
0.
0.
0.
0.
0.
2.807121774758512e-14
4.0836045753053794e-14
5.951911177460287e-14
8.695212969699524e-14
1.273781446559821e-13
2.8020237719027033e-12
4.19362385936626e-12
6.050850658346058e-12
8.65794833290259e-12
1.227748930522372e-11
1.7298909586009944e-11
2.422470499277027e-11
3.364980212963103e-11
4.618889702318188e-11
6.229368226617274e-11
8.188336145775379e-11
6.059111371714082e-11
6.332747418677405e-11
5.709706194425963e-11
5.441139525263723e-11
6.360300142924317e-11
7.848458196890572e-11
1.0198068848864382e-10
1.4759035928883615e-10
2.4245791054395237e-10
4.4876512697975944e-10
9.343067192133363e-10
2.1265770453764212e-9
2.7860309626463814e-9
2.6975642226110052e-9
2.939220275108454e-9
3.5334150409261973e-9
4.596713584228675e-9
6.426300331471757e-9
9.704644109688228e-9
1.6128343393519054e-8
1.5371312445233536e-7
8.098275922737517e-8
2.068011509666263e-6
6.094422450350504e-7
3.102428974578216e-7
1.5636594028167388e-7
5.970081655383681e-8
1.1325690141318987e-8
1.2403790245787094e-7
1.6895792667668207e-6
4.166239456576874e-7
1.9960847143811105e-7
3.326775535769619e-8
1.3333101439760829e-8
5.425847899144925e-8
5.714528865703132e-8
3.5113329008182e-8
3.2721077772617574e-9
1.0162456641237343e-8
8.196356925617953e-9
6.520009047055087e-9
5.235111143454574e-9
8.289464203693564e-10
4.289812116269261e-9
1.070800222081996e-8
2.3195021666108073e-8
4.840362085997077e-8
2.900933839414962e-8
1.4412148625380966e-8
2.94890519648671e-9
1.1461872388380702e-8
1.46280917084674e-7
3.7714463166346144e-7
2.779536228160776e-7
2.933850833306378e-7
2.38406462842246e-7
2.0012561071841832e-7
5.8558114426978434e-8
7.540579104542806e-9
5.567796442002109e-9
6.654395754415245e-9
2.347101178973329e-8
2.1648403586786254e-9
2.0017113708125397e-9
6.969367427553766e-9
4.5092103217002695e-9
6.629402092694843e-9
1.9950622607610462e-8
1.7574298222629698e-8
1.4841012782174932e-8
1.4503328232354774e-8
8.830891049626982e-9
3.63200168955147e-9
1.8629614149849163e-8
2.7993012040253075e-8
2.425103280042815e-8
1.989303800047924e-8
1.523511275834357e-8
1.0199028756402928e-8
4.5691654440559745e-9
2.655670734871357e-9
2.1627430597750285e-7
3.200221056482984e-7
1.6681045905599208e-6
8.052710916253521e-7
4.763550356212858e-7
2.8319006648271546e-7
1.3710326089625075e-7
2.662576205420202e-8
1.0177300468591616e-7
5.566302320211302e-7
9.4971767206517e-7
6.316053335679457e-7
2.0180402573223823e-7
4.177977552865716e-8
1.8831607205556927e-8
5.0583766216734525e-8
7.839333818746588e-8
5.150540252907485e-8
1.0832432726628724e-8
5.952546163235664e-9
6.890731796786558e-9
5.15326637112041e-9
3.971886418853456e-9
9.651926494648998e-10
2.6661230601101886e-9
6.37158547749331e-9
1.2230277206183385e-8
2.2514013967060173e-8
3.926981770070571e-8
2.3259551047270312e-8
1.891673292823118e-9
2.19234172767253e-7
6.314397087130907e-7
7.119379755363888e-8
2.357817059023447e-7
2.5267173373594054e-7
2.5380908361099613e-7
2.4130323682374103e-7
2.1364691269996508e-7
7.430895626235486e-8
1.5311872620189193e-9
5.720957177861087e-9
1.9294748202574086e-9
2.9612585631150704e-8
1.8955501728550873e-8
1.0975710547647285e-8
5.73864066593024e-8
4.670018691249166e-8
4.0534258572776305e-8
4.188757417313266e-8
2.7873743072988034e-8
9.515564099260126e-9
4.1529386267190235e-8
4.6513320601245556e-8
4.4621423014815035e-8
4.1014875035925305e-8
3.527522688041332e-8
2.729698149523923e-8
1.7172072165289562e-8
3.811284505178461e-9
1.7090851835876242e-8
5.897428550588869e-8
6.428791712859594e-7
2.4146937534828466e-7
6.390898044629954e-6
1.5456610103505887e-6
7.271755259524824e-7
3.048485319720439e-7
2.3366575614506214e-8
4.1895012613729156e-7
1.0096975302676626e-6
5.870264361662419e-7
9.646925648382056e-7
1.08153460123604e-6
2.720843603759762e-7
6.450317677492471e-8
1.2292632334808427e-8
9.224417943221032e-8
1.208028287374902e-7
6.180734581299118e-8
1.1314050930922118e-8
5.031623394392928e-9
6.918830888772555e-9
5.179009043165316e-9
3.7303965144198e-9
4.334348935504357e-10
3.2111229668697105e-9
7.133297803090913e-9
1.3397540162389364e-8
2.422743365868324e-8
4.1688821989310695e-8
2.7966355551451408e-8
8.07547799062429e-9
3.0830435257524404e-7
6.585376480753714e-7
1.1642898804204056e-7
3.035592825510375e-7
3.3128068113025675e-7
3.340821158623856e-7
3.0904960470334357e-7
2.572412033029735e-7
7.67607033248231e-8
1.620726985467886e-8
3.064824663933933e-8
2.7020979775366073e-8
1.4826270562647963e-8
1.5835756172583534e-8
1.728810048552186e-8
1.0113031802377113e-7
7.161516824426925e-8
6.691752908481912e-8
6.953581297087797e-8
2.7257185133374225e-8
3.1544205332130834e-8
6.058710801083245e-8
6.615592598466669e-8
6.675147483669266e-8
6.425737003033753e-8
5.75913859517419e-8
4.669748419185233e-8
3.233888109609331e-8
1.4327146381743871e-8
1.019201396248974e-8
8.081419001028458e-7
1.310526539364922e-6
5.305435314902908e-6
2.52937060751918e-6
1.3768091026380717e-6
7.409101713430782e-7
1.56970284507122e-7
1.2022052213865527e-6
1.002922366960787e-6
8.487260853701674e-7
1.543237942339959e-6
1.7479377055539738e-6
2.7615332337361084e-6
1.0992976062607369e-6
2.7871128890676026e-7
3.4913598389092053e-7
1.4817194328834912e-7
2.2361066078940382e-8
6.518319358603164e-8
4.458052563309058e-8
8.966816792675893e-9
1.3107516878430324e-9
1.2496516730628752e-9
1.4504164348966907e-9
9.66543744310793e-10
1.869382421888788e-10
9.293515167508578e-10
1.956830359502478e-9
3.342560891393017e-9
5.170352725829333e-9
6.866816870439496e-9
2.7788515138391008e-8
5.621180132091886e-8
2.2657867034708132e-8
2.755681144268172e-8
6.829453136464101e-8
1.0718256650377076e-7
1.3832597403904502e-7
1.3108360397036296e-7
7.174977423320177e-8
4.3571959916134267e-10
5.159873567976777e-8
2.8500812996515864e-8
2.691969777586485e-8
8.66909886211295e-8
1.6247376616802458e-7
1.5946789317395e-7
1.703193458734078e-7
5.977395547421837e-9
9.339609284284068e-8
9.70088693944437e-8
9.708564521080533e-8
1.0320254812539049e-7
1.1223093889446807e-7
1.1967825962921407e-7
1.2101618358434133e-7
1.1303965135907618e-7
9.49511633446887e-8
6.729920308710857e-8
2.9216152867165075e-8
2.4432140730505564e-8
1.066677767678237e-7
2.920540346692048e-6
1.767809782272997e-6
0.000014723144053786392
5.0025456719159985e-6
2.5243136118864827e-6
9.948004199587993e-8
1.1184542138396864e-6
9.207123831465452e-7
1.0987808649848666e-6
1.5512152253166427e-6
9.230018468770581e-7
2.1541628243760884e-6
1.5918556022284497e-6
4.2595982460179783e-7
1.086990336118339e-7
1.4201859667143549e-7
5.9434607667541716e-8
1.5203288186251611e-7
6.674090854420177e-8
1.1273316446685817e-8
1.45722146004655e-8
5.211584137643137e-9
2.2226166561189003e-9
5.695810135631369e-10
1.0174542927839124e-10
9.65646670881949e-11
1.6026065151569018e-10
8.60724545426429e-11
1.304675508390989e-10
4.03860368302037e-10
7.035047613288248e-10
1.7869310795159639e-9
4.233061203092149e-9
4.395453265537986e-9
3.0707996966684574e-9
3.1833050987221127e-10
3.255753884690642e-9
5.967799306989758e-9
4.407203906338835e-9
1.0046730801495459e-9
8.333769425265803e-9
1.5367773835244756e-8
1.4910156713238812e-8
1.990506959662363e-8
2.3378236907936226e-8
3.778966919687387e-8
7.462815781585933e-8
3.4246137666358466e-8
2.239071644815803e-8
4.27656533629188e-8
8.747839136510071e-8
2.3157304975633237e-7
3.441474830998312e-7
2.5529539514541416e-7
2.1893645791378948e-7
2.1686955777594964e-7
2.2692688845473067e-7
2.412567206150304e-7
2.498432217520611e-7
2.3876246948212095e-7
1.9941752776076915e-7
2.0006081142476974e-6
0.000013458494317461855
1.248151173992666e-7
6.10490201523452e-6
5.35446951149562e-6
1.78061012695475e-6
2.5602218749444413e-6
2.790098723074819e-6
2.498898852715351e-6
2.2801139371564085e-6
2.16296553575605e-6
9.049566632460208e-7
6.497062227340985e-7
5.411255430159827e-8
1.7902349774855085e-8
1.9538307940421957e-8
2.5673543527673172e-8
1.8317935643416846e-8
4.634048945404466e-9
9.090610595940034e-9
2.2582695713815338e-10
1.235967224936585e-11
4.180397611960764e-12
3.4121923114330694e-12
3.0481690839727074e-12
3.1182373886741356e-12
5.511158102276374e-12
6.301234781203641e-12
4.4993088752777436e-12
1.9721866751063537e-12
4.345170084208723e-13
5.096622512089375e-11
3.1647313984779323e-11
3.0426162651161056e-11
3.416051583501884e-11
4.071320427020824e-11
5.002253823036034e-11
6.278030979710294e-11
8.03258247482472e-11
1.0489430397070852e-10
1.4021238716401894e-10
1.9272521337842638e-10
2.034045319426241e-10
2.2902163422087684e-10
3.555874934973737e-10
7.835029453686867e-10
2.141870377804032e-9
4.832792340994568e-9
7.87432492819445e-9
1.6619790548757103e-8
7.640437092774315e-8
8.220231692328247e-8
6.176677641089523e-8
3.43509829894386e-8
2.0232887012671255e-7
2.667369167001269e-8
7.771554962679008e-13
2.4506426921818873e-13
0.
0.
0.
0.
0.
0.
0.
0.
0.
0.
0.
0.
0.
0.
2.7985270208319275e-14
0.
0.
0.
0.
0.
0.
2.6789960958131472e-14
3.7250791883056724e-14
5.306658431082311e-14
7.67155389070882e-14
1.1189834228497775e-13
1.6422709675982496e-13
2.422595879936165e-13
3.5911761280185e-13
5.350625332603284e-13
8.016462840242984e-13
1.2084866170720208e-12
1.8345007863771507e-12
2.8068529804551733e-12
4.333575085763187e-12
8.694767978613602e-11
1.8333806072725888e-10
3.2000591556043163e-10
4.65317895205714e-10
5.282121047855665e-10
4.252258808378661e-10
1.2806725147500231e-10
3.476127505818991e-10
9.706976720140003e-10
1.7104651854448926e-9
2.540409821851604e-9
6.449624500367826e-10
1.053217268680816e-9
1.6650545077460606e-9
1.6221915292031597e-9
1.7055563731388913e-9
2.1059742654732257e-9
3.333440070868004e-9
5.808149095243927e-9
4.403838376355169e-9
3.051323392879793e-9
2.2141563207213717e-9
1.673137703969263e-9
1.3384918001942362e-9
1.1638535279676504e-9
1.1259154140535018e-9
1.2241225902658555e-9
1.4852744884130217e-9
1.974883073512056e-9
2.823085528776978e-9
1.7723264826687714e-7
2.3364580497318715e-7
1.802550565090245e-6
3.67641040296422e-7
1.3392004916728114e-7
3.6698623340599564e-8
2.0418675701674865e-8
1.4210309536703546e-7
2.861472248375777e-7
1.896041677368356e-7
3.2391495149999546e-7
1.2043888604843271e-8
1.592369448793941e-7
1.1020205481060933e-7
2.54052965106486e-7
3.3328621907883683e-7
1.2554912204609117e-7
3.595754239364019e-8
7.048202964777457e-8
2.4777987993447288e-8
2.7987911781805845e-8
6.9133640209328566e-9
2.3515554803986145e-10
1.5973616115162064e-9
1.1074718418871311e-9
7.323830542073406e-10
2.2797985471202494e-11
6.990445210202315e-10
1.2847764478074503e-9
1.9033823742995005e-9
2.310544561392302e-9
8.519162936677239e-9
2.5532477531918205e-8
2.271422335574796e-8
1.6679367776841677e-9
1.9046379404980464e-8
3.6273142770390444e-8
5.253362121042572e-8
6.903957685582392e-8
8.535097708241917e-8
9.93847193493918e-8
1.0707888539974846e-7
4.8088889858483055e-8
2.3738962005237045e-9
8.756207775100807e-8
6.005542167343208e-8
5.983912392258096e-8
5.94061784527147e-8
4.8164540941904234e-9
6.1508926874073e-8
7.028977358918311e-8
6.778569556409751e-8
6.576431543528065e-8
6.27290903895506e-8
5.667421210295375e-8
4.65839572221589e-8
3.141961284258155e-8
6.882436771579866e-9
4.3372420551102665e-8
1.6322073022092629e-7
1.5634762836254338e-7
1.2747195266721236e-7
1.3750065722834914e-6
6.611193201001414e-7
7.2153124991210206e-6
1.4255458640695538e-6
4.6570403572524715e-7
6.716352613040484e-8
2.702513392364238e-7
1.0046978682915737e-6
4.5775276880807913e-7
6.685616368152571e-7
5.87593389593405e-7
1.4730852116364343e-6
1.0509193858397293e-6
2.7153553192157328e-8
2.664919357205515e-7
9.34856092894233e-8
2.624887441348303e-9
4.3357010256974085e-8
8.302479015601359e-8
3.001741662292137e-8
5.1502466644756895e-9
1.669060795959345e-9
2.667441752417831e-9
1.8775193255922052e-9
1.0582136133393283e-9
5.242469664209409e-10
1.8742752892952667e-9
3.3874312992821207e-9
5.3150601937749755e-9
7.158524614306033e-9
7.519782286683892e-9
4.955316507406687e-8
1.1247543879456686e-7
3.532525256176658e-8
5.516120853729105e-8
1.1336544134240109e-7
1.6088512273066933e-7
2.0291323921248857e-7
2.2854911766149707e-7
2.196016043302882e-7
1.5474567967718045e-7
4.826832310359083e-8
4.2846771844632386e-8
1.6836149054251733e-8
4.880876061572474e-8
1.6016154031114652e-7
1.2271938199051216e-7
1.3217261605146563e-7
1.0311010129078621e-7
2.4113657924968306e-8
8.298522881158556e-8
9.302378050792235e-8
9.793540072881698e-8
1.0235472282295554e-7
1.0370619774929611e-7
9.872474037475583e-8
8.568755143281449e-8
6.449351151447189e-8
3.4236493960358906e-8
1.0498980276603094e-8
8.544504837202644e-8
1.8485945982158692e-6
8.955270010586753e-7
0.00001291348048961415
3.603128560524694e-6
1.7045107922601972e-6
6.254354209797448e-7
8.701019142710251e-7
1.1872904914131731e-6
8.953263161731784e-7
1.3357770332487617e-6
1.7554344526387755e-6
4.0291717819627244e-6
5.527662834377775e-6
3.28055550886034e-6
2.2221839813012387e-6
1.7420736590552086e-6
1.3270823080173703e-6
6.247748746989269e-7
1.9636018970085938e-7
1.5993859757116753e-7
2.2055407281236352e-7
2.2268025809171367e-7
5.853776629371057e-8
1.2112840248566045e-8
1.9704223487120445e-9
6.159720532443882e-10
1.919206406361425e-10
5.605799680067781e-11
1.1107621232809525e-12
3.509351626367436e-11
2.948091707525949e-11
1.7386437688116e-10
3.494749861309572e-10
5.0319638619196e-10
6.476275113177611e-10
7.928217943395751e-10
9.207774854820632e-10
9.888327710064167e-10
9.577625738826275e-10
8.902993031328248e-10
9.579868011191823e-10
1.2465769822504762e-9
3.355707451023165e-9
5.2216634382820864e-9
7.831285283789708e-9
1.2445577468098737e-9
2.1841495238944632e-8
8.169571324573389e-8
1.749455226636353e-7
2.7200236747778086e-7
3.27160848660849e-7
2.2091094200043901e-7
1.8194146583234724e-7
1.7222117532892912e-7
1.7339033439402209e-7
1.7666781256767334e-7
1.7452301281748375e-7
1.6025112020754383e-7
1.308784990740501e-7
8.758184586130699e-8
3.175674307453818e-8
3.863803431414245e-8
3.642391766351691e-6
6.203706032289481e-6
0.000010048752949640448
9.54008239396965e-6
6.148754938734809e-6
3.2652883260917007e-6
1.2843630343092323e-6
1.597700532968296e-6
2.166013456920378e-6
3.6082312214391016e-6
1.5208921861975824e-6
3.607075826793638e-8
1.8045277124963964e-6
1.2976291942168676e-6
1.4763598607698867e-7
8.59946629230514e-7
5.717043714220622e-7
2.796248940056697e-7
9.034081319308542e-8
2.6452909277988143e-8
2.1742392316559955e-8
4.816791344896024e-9
7.288782363365373e-10
9.539397474339344e-10
1.1773409009090476e-9
6.958491196290604e-10
3.37219678046001e-10
1.6367226731828733e-9
3.028003662781271e-9
5.0131708290017445e-9
7.597081337642394e-9
2.2263333452073312e-8
4.223543497564645e-8
2.683111551068873e-8
1.195600180870797e-8
5.406472042699841e-8
9.62324274723112e-8
1.1778849761183011e-7
9.087419923958706e-8
3.7448925488619266e-8
9.366444072917399e-9
3.848306971282689e-8
2.6054877393062136e-8
3.622479306196426e-8
9.53876426075383e-8
3.921505694907438e-8
2.386652225990373e-8
5.583493427306774e-9
7.987088802822348e-11
8.495596345536184e-9
2.6899778600052816e-10
2.251876362184516e-9
5.6782628634798915e-9
1.8484115232525363e-8
2.2884847255972668e-9
6.158945771051033e-10
1.0378309767266171e-9
2.23709965389814e-10
1.1665632422143337e-10
3.4092255431660687e-12
3.653278747628966e-12
6.887239020380439e-12
2.3850107430094193e-12
1.1145146606692297e-12
2.030467304866201e-12
2.7208400025732445e-12
3.4270028782566564e-12
4.248458555518592e-12
5.258464619721059e-12
6.531131016999599e-12
8.157134222839828e-12
1.025811054606791e-11
1.300451157520076e-11
1.6280578997046473e-11
4.62336768122951e-12
9.52125333996666e-12
1.4843497760577067e-11
1.3340346469930554e-11
8.575608920588509e-12
7.755664004798888e-13
1.3646171419722531e-11
4.63052723765923e-11
1.3924158570868736e-10
5.401684224921429e-10
3.6906842438514346e-9
1.6303026837745463e-9
1.96117680227007e-9
3.835561845690715e-9
1.5673241539674196e-8
3.248328798239911e-8
1.5946220489011096e-8
5.596681585221126e-9
1.922272742622194e-9
5.545905876696222e-9
2.2487977528739398e-8
4.930482137170243e-9
4.071787014668094e-12
5.852501982662946e-13
0.
0.
0.
0.
0.
0.
0.
0.
0.
0.
0.
0.
0.
0.
0.
0.
0.
0.
2.564778861097463e-14
3.722924059148172e-14
5.410308183924236e-14
7.875034781492173e-14
1.1485753610113037e-13
1.6792817308601251e-13
2.4622250292317557e-13
5.366436742946578e-12
8.019737399665094e-12
1.1539302269705564e-11
1.6450366342510146e-11
2.3211818121343886e-11
3.2499420404974515e-11
4.516090879809654e-11
6.215196102951258e-11
8.43686682000983e-11
1.1227652063934207e-10
1.4521920796400655e-10
1.0777410771012179e-10
1.1139163171367886e-10
1.0599243130270547e-10
1.0096099024725171e-10
1.179404301069918e-10
1.460444934413816e-10
1.907089845577636e-10
2.786776649945483e-10
4.658949050084884e-10
8.840911688532785e-10
1.891676829870271e-9
4.184361202492067e-9
4.478935191348934e-9
4.5129068103002305e-9
5.1025205895326155e-9
6.3360116009160786e-9
8.519634302847553e-9
1.2395157093750252e-8
1.9783372167022128e-8
3.5679962939581746e-8
2.3035603514375896e-7
1.3079198815919726e-7
2.9479538233186435e-6
8.213763324255932e-7
4.0764519596655715e-7
1.9690303859931676e-7
6.880556284778916e-8
2.6444680484717284e-8
2.0483432005175383e-7
1.4350422901174114e-6
4.664617684581585e-7
2.9611357987586524e-7
4.234385264652065e-8
8.581114584366613e-9
6.533794302248647e-8
7.640690040756803e-8
4.788995266799182e-8
8.305460783341168e-9
1.1145418056873527e-8
9.964306139384042e-9
7.745563668156156e-9
6.331403075418407e-9
1.748014883845609e-9
4.134333344487346e-9
1.0831168977936213e-8
2.3104111140262613e-8
4.8278072992364366e-8
4.084209479009921e-8
1.9839449790983458e-8
4.970758362025082e-9
1.8488863690991486e-7
5.898708351024055e-7
1.5258762508867914e-7
2.919225816323381e-7
2.7500230256835916e-7
2.5515661080102995e-7
2.3007749464568765e-7
1.904161292435617e-7
3.885687142182221e-8
1.0194248214688852e-8
1.9363475231386298e-8
3.7775282998316376e-8
1.7941813684924717e-8
4.007846635475867e-8
3.468733757134314e-8
1.176149292484991e-8
1.4123697854413452e-8
2.88855093701804e-8
2.1659382750007833e-8
1.9277096504116323e-8
1.8108969469341234e-8
5.143219364994012e-9
1.164972274354957e-8
3.358457562335474e-8
4.872053421630182e-8
4.109472359785601e-8
3.199056400899504e-8
2.2944312759167904e-8
1.399945794419777e-8
4.641486503896654e-9
6.8199984750357515e-9
3.3303445801939656e-7
6.83644030448902e-7
2.1644304600265595e-6
1.2599923440602393e-6
7.713118718506556e-7
4.786935497410892e-7
2.4166595236485637e-7
5.3284761529410915e-8
1.7227925335798198e-7
9.937638346923194e-7
1.0958013767826234e-6
2.973619226057439e-7
3.562556193057575e-8
8.591432537182991e-8
1.3620381351604e-7
1.0672079589167581e-7
4.19364152511486e-8
6.693425471623425e-9
1.7963014936070455e-8
1.4082490874078889e-8
1.1563622523443024e-8
7.85481356123719e-9
1.527211952990907e-9
1.1611996763348971e-8
2.7971489091463197e-8
6.431363022080505e-8
6.54494902452128e-8
3.765396961684162e-8
1.725803520318438e-8
7.238461785032945e-9
5.7819213435371317e-8
2.683263796208713e-7
4.496674071459162e-7
9.73410943644737e-7
6.42081496723426e-7
4.70659718550274e-7
3.57794958289021e-7
2.812673690739172e-7
6.576057949640821e-8
8.983693762571639e-9
2.1278456431642683e-8
4.6525007437231976e-8
1.3161773226076648e-8
1.6680062758768376e-8
4.522218812706466e-8
2.5499065859285868e-8
1.8217194602185863e-9
4.0297680786089177e-8
3.427961204160395e-8
2.8181886664443475e-8
2.7918943768696513e-8
1.855883563466503e-8
5.769762656366308e-9
3.248031974483967e-8
5.573592691843597e-8
5.244683885719568e-8
4.4305702051102666e-8
3.4875722677441504e-8
2.4597366811774717e-8
1.369975352274495e-8
1.3207933029037927e-9
1.5345895512273615e-8
4.73019372447923e-7
8.214489146155323e-7
3.4058328731613117e-6
1.6792827203808687e-6
9.603858819546757e-7
5.516874368596203e-7
2.3457456339085957e-7
4.5872197242378884e-8
6.797941664824751e-7
1.265982594636976e-6
8.886997730805958e-7
7.859799880830704e-7
1.5682792459766358e-7
1.8674969913720278e-8
1.3799621381213862e-7
1.4528199116203752e-7
7.834755146092307e-8
1.4651318256236488e-8
1.2849864666343231e-8
1.3714680645112726e-8
1.0571996377335313e-8
8.234417159915168e-9
2.0177570168220083e-9
5.879292258379538e-9
1.5178517301303713e-8
3.27668773261324e-8
7.072203782587927e-8
6.298405416791884e-8
2.9144411372379935e-8
6.82083195149759e-10
2.897242199746183e-7
7.184999380780948e-7
3.2982981909509354e-7
4.6640048559598493e-7
4.315827534446461e-7
3.8615750360414414e-7
3.223576173881601e-7
2.7541544403219456e-7
9.209941856752886e-8
4.033201619168725e-9
5.728602258863013e-10
3.066430567051589e-9
1.860093373244245e-8
2.4489458417935637e-8
3.931327542765128e-8
1.715775772253876e-8
1.8922736684306945e-8
5.738361615956781e-8
4.067167846431492e-8
3.985609473918961e-8
3.2523294505356864e-8
2.8594803928060775e-9
3.760591647465362e-8
7.181638582815281e-8
8.058786598652718e-8
7.501803627523883e-8
6.446555281429348e-8
5.0536062141127657e-8
3.488617596106179e-8
1.8446778561313466e-8
3.684606266364862e-10
6.472197409851653e-7
2.077335534602243e-6
2.692535010648219e-6
2.6526209304643038e-6
1.7443953755133113e-6
1.2035953619664868e-6
6.586155305401274e-7
7.52387389020717e-8
1.5180845864182703e-6
1.2059160015142514e-6
1.3225300294846577e-6
1.020506622331021e-6
2.736313330757147e-7
3.744148853160162e-8
2.0302459268283702e-7
2.000254547082279e-7
1.0679777189620718e-7
2.3359044907799787e-8
1.2186895917434812e-8
1.6283901793817514e-8
1.2564751461415089e-8
9.449582827716514e-9
2.23019413265365e-9
7.072995538867787e-9
1.8129524538267387e-8
3.920639377264374e-8
8.64395100874601e-8
8.735577710798835e-8
3.945990118924732e-8
1.198914982407109e-8
9.19176984739777e-8
3.6877031816378655e-7
5.851668923930122e-7
9.167828785620452e-7
7.898627432936175e-7
6.402319046109063e-7
5.002616927889624e-7
3.7369426139083625e-7
2.203587422324377e-7
1.2720343615356668e-9
2.1581983426896236e-8
2.1209376130772502e-8
4.928287217907697e-8
3.2955563543081994e-8
1.764044758957763e-8
1.4712789626816535e-8
1.87323735005236e-8
9.477832023900657e-8
6.516306415434998e-8
6.628350285473506e-8
5.3554074013800504e-8
7.838472636133993e-9
5.867638976239564e-8
8.355425216609925e-8
8.938379604050872e-8
8.970790110257566e-8
8.504831135431151e-8
7.414541022945224e-8
5.782248738795074e-8
3.7987460522345825e-8
1.517797851680311e-8
1.269104550867001e-8
1.0809794861250822e-6
2.7372806948266793e-6
5.142744208735125e-6
3.900206975608267e-6
2.2999111460776773e-6
1.4452117598109721e-6
3.850673843713382e-7
1.392877181492903e-6
1.1177870670963313e-6
1.2058454999584188e-6
2.506042085906297e-6
2.697805416902744e-6
5.188024096176726e-7
1.2598982481535182e-8
4.064248395466901e-8
1.4301961346967711e-7
1.869014719225416e-7
8.787696988903251e-8
1.840089472677764e-8
2.5188151401442794e-9
8.182195739198683e-9
6.519902084739296e-9
4.5043342856277485e-9
5.850736193525882e-10
4.148955827526988e-9
9.26256836792282e-9
1.7549475126276108e-8
3.277655406643778e-8
6.064247308168769e-8
5.21999548972229e-8
4.5561834397002083e-7
4.057681672630707e-7
7.247403693691398e-8
2.8846336659341636e-7
3.701874682373484e-7
4.104464099324092e-7
3.934654553106019e-7
3.0831644974579767e-7
1.0198088657702239e-7
4.405995158713082e-8
7.218632919056752e-8
6.451331294198708e-8
7.797049798262789e-8
4.2674649384242084e-8
1.5918442286941072e-8
2.4800220239431383e-8
9.556829429298157e-8
1.392101857503122e-7
1.5148233950321657e-7
1.4588230361657664e-8
1.332529213302642e-7
1.6000450727276191e-7
1.3292489378214587e-7
1.2408039397574943e-7
1.2864622247737873e-7
1.384195266315339e-7
1.4700307434474036e-7
1.47149472769789e-7
1.328563404443362e-7
1.0400900671006675e-7
6.513866135119312e-8
1.6377149611938168e-6
6.378726021240372e-6
1.7688604682401083e-6
6.417722350147262e-6
5.615604538004296e-6
6.609520835407048e-6
5.721196443819454e-7
1.4914356735136416e-6
1.8719130291127837e-6
3.1019715272713634e-6
1.8777583993416453e-6
6.463943633134341e-6
7.22127654577898e-6
6.807699514139238e-8
4.282027750912365e-7
2.0562106071534936e-7
2.1591693928581508e-8
8.444967092977862e-8
5.9270542958964845e-8
1.3564497883683103e-8
2.4360208031754234e-9
1.913333493038919e-9
2.8796850465660657e-9
2.0178780298180875e-9
5.251741995170513e-10
1.8567997306322256e-9
4.164694221666138e-9
7.377047358090379e-9
1.2510342944913893e-8
2.066682152464322e-8
2.6099152137433144e-8
1.207242209488476e-7
1.3592469813593604e-7
6.7722422749777795e-9
1.336036800286577e-7
2.3687608912237907e-7
2.9758400952544554e-7
2.39140078597508e-7
9.669615240363308e-8
3.113706337775895e-8
8.150431659699378e-8
6.445371451241022e-8
7.467132862275017e-8
4.827705456462693e-8
4.1585241568149446e-8
5.7747554003128264e-8
5.546934082833919e-8
6.487284442964923e-8
1.0610305816484073e-7
2.3406955990113577e-7
1.6831810136257151e-9
2.1836807566282865e-8
4.3557027914199725e-8
1.464032600187614e-7
5.87323037108338e-7
4.1991981082370494e-7
2.5943973043246074e-7
2.183171479836208e-7
2.1300550582599548e-7
2.196823414840426e-7
2.28251521636537e-7
2.2169490959222287e-7
1.0182567818631574e-6
0.000011642013106143113
1.344977438658569e-6
2.444185160658546e-6
3.237312103715607e-6
1.7400222409953553e-6
4.292710090398054e-6
4.31129032116205e-6
2.316272223216239e-6
3.4256169542628756e-6
1.1202975250177906e-6
5.002739541586877e-7
3.361874611882092e-7
6.562308139771432e-7
1.8396431441634247e-7
4.230316968839716e-8
1.1809209320470934e-8
2.9615286083083526e-8
4.332736833837913e-8
2.2131930391939863e-8
9.741806336678687e-8
9.793066955516735e-9
1.2761136985056707e-9
1.6204992456317939e-10
3.1809535276141414e-11
2.6013792299212552e-12
9.993087647326732e-13
3.016008075226056e-12
3.1081025999030142e-12
2.92868186272278e-12
1.2317911920588957e-11
1.6441584355650353e-11
1.801505113066613e-11
2.0434929171866947e-11
2.361897160416276e-11
2.768666027755943e-11
3.290381119383656e-11
3.9673411844753685e-11
4.8588827087887215e-11
6.053717093479218e-11
7.688077946527272e-11
9.978416453255433e-11
8.711562236102893e-11
7.66572641009453e-11
9.190012104928118e-11
1.5280914473326398e-10
3.135779552847525e-10
7.508037259583989e-10
2.0652878585548195e-9
4.697019163219715e-9
7.009422122273429e-9
1.319126569286288e-8
5.0608704121978824e-8
7.966937981993174e-8
6.726634494820897e-8
3.30564346805456e-8
1.1130180977653481e-7
1.708103954283798e-8
2.9588596034748104e-12
2.638806693016465e-13
0.
0.
0.
0.
0.
0.
0.
0.
0.
0.
0.
0.
0.
0.
0.
0.
0.
0.
0.
0.
0.
2.8207372120078423e-14
4.092787123186213e-14
5.959959365926234e-14
8.70603771367871e-14
1.27574087431859e-13
1.8757847099053975e-13
2.7685137456164114e-13
4.1034626500310233e-13
6.111114292023737e-13
9.149848047214817e-13
1.378244937966468e-12
2.7767735366956916e-11
5.1137804729400396e-11
8.378788335608975e-11
1.2674854296928745e-10
1.749976595556722e-10
2.185662464054596e-10
2.4181243037238563e-10
2.2492526208296767e-10
1.4751642190999997e-10
7.269488859477998e-12
2.498786584596965e-10
4.6236532920728977e-10
5.034978770538503e-10
4.99286540829816e-10
6.092826609925323e-10
7.306318335564421e-10
1.033329502082667e-9
1.6229521278429376e-9
2.6859282061442214e-9
4.1645073563287685e-9
2.7697872211357246e-9
2.040603664061006e-9
1.8506265771212422e-9
1.9975842420483204e-9
2.4593354812152003e-9
3.3476854156011258e-9
4.967890408686399e-9
8.05033760714812e-9
1.4327208109258318e-8
2.5434497166905302e-8
2.3740523686615843e-8
2.4960845880245814e-7
2.588101827167625e-7
2.264302460082393e-6
4.552667327243885e-7
1.6163663329467813e-7
4.2732536666850584e-8
2.616426248710656e-8
1.8304603815000934e-7
3.051869207976091e-7
2.177014313175251e-7
3.765279932624956e-7
4.091487162029955e-7
1.971951716873541e-9
4.260888531353427e-8
7.123776920481415e-9
3.671098129900513e-9
4.2385579791925217e-8
4.315079130315016e-8
1.7886960251431818e-8
7.991149478081257e-10
5.174732827879923e-9
3.841482234649396e-9
2.953311435702763e-9
1.5797032303893468e-9
9.593307333143456e-10
3.013689922867276e-9
5.581420538421723e-9
9.190194266874036e-9
1.3815152721932782e-8
1.8640327927170683e-8
9.444021539515853e-8
1.9913127876132908e-7
4.028118032919917e-8
7.627355738635468e-8
1.2126506539253915e-7
1.465171793060467e-7
1.643572484148789e-7
1.7406285369272902e-7
1.76745068085067e-7
1.7105370399430392e-7
1.1004650889120063e-7
4.378804391361734e-8
7.29792775281178e-8
4.3847314200390965e-8
1.022765537218394e-8
3.76656321027376e-8
4.600875352383659e-8
3.576869730577165e-8
3.472769270418349e-8
3.148895179786942e-8
3.7137530245768963e-9
3.127380450897992e-8
5.066480308146413e-8
4.788519551724919e-8
4.3145390535518944e-8
3.7059177480337185e-8
2.9136064916452834e-8
1.9340185813702772e-8
6.800614615708151e-9
1.2205994318856265e-8
4.9593052406853975e-8
5.51496877388038e-7
2.6987811240079514e-7
5.551701990605416e-6
1.4500990001354193e-6
7.062799595938576e-7
3.1857594896128817e-7
7.338027240666536e-8
1.7513103308451742e-7
1.7625043440989143e-6
6.838591947774791e-7
7.671023336194056e-7
9.379455298310075e-7
1.4040688392052353e-7
4.825590835622444e-8
4.303011975344043e-8
1.2049851289924933e-7
1.0131322111565933e-7
3.5830497780985785e-8
3.9013931822320894e-10
1.0685295342627682e-8
8.658498648820857e-9
6.714960290423936e-9
4.105735377513534e-9
1.4312913277091742e-9
6.6108594321494485e-9
1.3792707568895939e-8
2.6909654474168673e-8
5.168439904200217e-8
4.8895007380393736e-8
1.4435784935821507e-8
1.2987431274563348e-8
2.828009829656395e-7
7.688766158778448e-7
2.780276669554973e-7
4.473285395915674e-7
4.2501463782210673e-7
3.8814262079536866e-7
3.2909160131533753e-7
2.8198753029600375e-7
1.4296151226353335e-7
1.2685521234058275e-8
5.313959088816833e-10
3.415715348897006e-9
5.129938823127839e-8
3.8545912462636166e-8
4.883939717799103e-9
6.274105726073693e-8
6.608248146898109e-8
5.3782011012015253e-8
5.489232718073056e-8
4.3681024359232735e-8
4.026925751040913e-9
5.061249728633177e-8
6.687729346660798e-8
6.598280261194973e-8
6.169886678138365e-8
5.424225057770686e-8
4.3384368027519106e-8
2.9700034540083022e-8
1.2949636877141676e-8
9.70974234105317e-9
4.6692240143984255e-8
8.458573743061413e-7
7.594310812019962e-7
7.019901951114735e-6
2.296663794206729e-6
1.1602416118586737e-6
5.473592114983092e-7
8.754247447447596e-8
6.678926696013815e-7
1.1965630573086546e-6
8.168349328486793e-7
1.364914311297496e-6
1.3677823131921712e-6
2.998220875479581e-7
6.24735167780635e-8
1.5222887694211177e-8
1.3617045811454914e-7
1.489757679178059e-7
6.652700154488528e-8
1.1825343249607375e-8
6.802879977136718e-9
8.731570867224373e-9
6.551857035587702e-9
4.568986729216436e-9
1.1002892671770563e-10
4.6122304878851476e-9
1.0019891914901073e-8
1.901449131407819e-8
3.530258911530303e-8
6.139884098740164e-8
3.0704319697122774e-8
4.668631611672029e-7
5.161728018803429e-7
6.946629586113412e-8
2.84797608714247e-7
3.439646193127871e-7
3.699461177741275e-7
3.5977052641837954e-7
3.2141218853721176e-7
2.430000909726233e-7
4.0416661712205265e-8
3.5530580615204874e-8
5.069694947817387e-8
4.628529480980749e-8
8.467871530628522e-9
1.4829044414232427e-8
8.415570926982813e-9
1.0282103687797138e-7
7.273308372508625e-8
7.233914127682947e-8
6.151465106243697e-8
1.0031672242235734e-8
6.706306984907106e-8
9.288952522878962e-8
9.95142912839431e-8
1.020036970590482e-7
1.0022143733257206e-7
9.150176070328809e-8
7.537973936295924e-8
5.38396402510343e-8
2.8497554141325043e-8
1.6040017494351301e-9
1.1995542338670926e-6
3.408234763460819e-6
4.872460061194766e-6
4.4752730415771395e-6
2.7521450674466117e-6
1.862462240412375e-6
5.619843923481674e-7
1.2958102032277439e-6
1.1887849802323044e-6
1.3814918490114955e-6
2.9814442692822e-6
3.2704872872799385e-6
5.77774273530364e-7
5.137112162773689e-9
4.55167876583971e-8
1.3847662493159356e-7
1.918306766395855e-7
9.521069048243782e-8
2.0847469893044996e-8
1.6953223517969752e-9
8.451095120188529e-9
6.913882061321152e-9
4.784083297654186e-9
7.709370276876988e-10
4.242663715977119e-9
9.574018028669229e-9
1.8110179120167435e-8
3.372032857623199e-8
6.253414122984728e-8
6.1126447435843e-8
5.83205155532597e-8
5.594249013401843e-7
6.907772164904695e-7
2.1530476373261324e-7
4.7305670817396225e-7
5.359599472445157e-7
5.322463787929162e-7
4.5291303925822383e-7
2.9349691401755307e-7
2.2428991955749387e-8
6.713579253859835e-8
7.075937106808937e-8
8.841562071863727e-8
4.9664208980060233e-8
1.7795687452481426e-8
2.955573820127336e-8
1.2473652319078038e-7
1.383079999013035e-7
1.3621033088871902e-7
6.566248669149661e-8
8.46752686296215e-8
1.214028130135492e-7
1.1585562674979847e-7
1.1787091069673499e-7
1.2650677335575387e-7
1.3640383829649552e-7
1.41568537263739e-7
1.3610666017623929e-7
1.1721390103227347e-7
8.665065388778357e-8
4.726354123267241e-8
1.1224043407837469e-9
2.2137253050148314e-6
5.984649633022129e-6
6.873110979299138e-6
7.147864708228001e-6
4.521437457726815e-6
4.2469759623430255e-6
1.0432573168599754e-6
1.2815463937130268e-6
1.4994480603726414e-6
2.6386428056659163e-6
1.8102747456160596e-8
3.0948904304997063e-6
4.394111096052443e-6
1.1217974096178735e-6
6.652905013900489e-7
4.935601919929586e-7
2.0426451285186454e-7
1.5039128173533553e-8
5.301210257300464e-8
2.6166721125885232e-8
5.784058271767029e-9
8.768145383193864e-10
1.1720665633068806e-9
1.4582529864517991e-9
9.316197935110333e-10
1.1809567339590354e-10
1.5321642972316247e-9
2.9691920454350855e-9
5.052866779074284e-9
8.15829201893438e-9
2.4532843553278945e-8
4.201814856757383e-8
2.1098583828912674e-8
2.0213089366416658e-8
6.145471175071555e-8
1.0290111400023567e-7
1.1938830228243908e-7
8.219068456225959e-8
2.0756333297183135e-8
3.337535648716349e-8
6.04112869067459e-8
5.032538431169221e-8
5.7858260218710575e-8
5.783389344226285e-8
2.896778932004632e-8
1.5341399468525574e-8
8.346922191622095e-9
6.179959210723173e-9
5.5043117609409965e-9
3.6317855059953403e-10
2.1327149625370836e-9
5.524814235892611e-9
1.2738994962139701e-8
2.0318891311900905e-9
5.62170580978176e-10
8.602688663946949e-10
1.2881894185818376e-10
1.1385430817105853e-10
3.265029176331061e-12
3.9795854900182155e-12
4.958715707374094e-12
7.670938169192777e-12
7.679246337170469e-13
1.8639860713922212e-12
2.5751496111182887e-12
3.2685791845953708e-12
4.0604906273241786e-12
5.02792647400498e-12
6.244467893646898e-12
7.797750335473057e-12
9.804257031876839e-12
1.2426819024157803e-11
1.5444382110602885e-11
4.031092676091102e-12
9.892833023348806e-12
1.5360660179314374e-11
1.4292993639427366e-11
1.02787149217369e-11
3.82072936768558e-12
7.941887068404307e-12
3.465072575320925e-11
1.1187386396383449e-10
4.6074586720725926e-10
2.6468243796674856e-9
1.2175886011578276e-9
1.4743466576297576e-9
2.8194586984116086e-9
1.0674656255634515e-8
3.749736760753732e-8
1.3309637603096695e-8
4.8053956169141075e-9
6.4721417616381836e-9
4.4973389420308e-9
3.899439579047437e-10
2.046987634913681e-12
3.867601030437145e-14
0.
0.
0.
0.
0.
0.
0.
0.
0.
0.
0.
0.
0.
0.
0.
0.
0.
0.
2.994787693293874e-14
4.34745485337271e-14
6.319404672639433e-14
9.201487646646939e-14
1.3426256138400887e-13
1.9640141033950964e-13
2.88144495422031e-13
4.241717871928193e-13
6.268188770700206e-13
1.333890377076216e-11
2.1121606014499126e-11
3.1515936594832355e-11
4.584776553593541e-11
6.497458128667918e-11
8.997496710779914e-11
1.21672983890222e-10
1.5991252953936392e-10
2.0240808212264555e-10
2.4317476813653744e-10
2.709008061186563e-10
2.651182453183467e-10
2.3157525093086421e-10
2.735980831759629e-10
2.6908176821450924e-10
3.1893352082811106e-10
4.1446873193070195e-10
5.532058149360273e-10
7.9615919220207e-10
1.3421043102633775e-9
2.705381235600503e-9
4.562624587385691e-9
4.26126141395867e-9
4.46317825822791e-9
5.244329036634948e-9
6.744999256442898e-9
9.397376643303058e-9
1.424675739782222e-8
2.400007016997623e-8
4.6260357324425844e-8
2.48109877512208e-7
6.760283196982408e-8
3.3234422269087354e-6
8.04850848181126e-7
3.8210901138909156e-7
1.7312139652639713e-7
5.173963063245719e-8
4.3262226253789626e-8
2.7740012301582925e-7
7.887337537185225e-7
4.257165477263941e-7
6.424748494187659e-7
3.830396151238708e-7
1.0472846124975944e-7
1.6597521676441243e-8
2.2288975085219605e-8
3.224808708004308e-8
6.458449483966242e-8
3.8002050704606224e-8
7.367257629277849e-9
4.66894659410226e-9
5.0047307271054515e-9
3.6455445812606645e-9
2.6456576987855705e-9
1.1816838533214254e-10
2.309343819896421e-9
4.75088998047795e-9
8.140934441341497e-9
1.2592628458798423e-8
1.7599304199786014e-8
1.905442558153437e-8
1.6211047787493394e-7
3.0020263161368e-7
3.156992150068468e-8
1.2828871030710595e-7
1.8416838834210453e-7
2.1548040179812666e-7
2.3394230008143316e-7
2.3660910379515927e-7
2.2904296694827798e-7
2.1589347487471667e-7
1.2919343549723214e-7
1.1744277972762687e-7
6.330187545515833e-8
1.4082126520135153e-8
6.6058612164478e-8
7.422591462666929e-8
5.98033722799908e-8
6.110372083617071e-8
5.5246814763129204e-8
3.1147854866932327e-9
4.871651331851753e-8
5.863019168607502e-8
5.7955434773943676e-8
5.55184401009704e-8
5.065757034692284e-8
4.243524128274447e-8
3.051282338946189e-8
1.3463541878957447e-8
1.483963068355223e-8
7.51587125578304e-8
1.8965450787873493e-7
9.6709494311679e-7
9.618127454680688e-8
9.121280428751123e-6
1.6911673716693728e-6
7.041275649437454e-7
2.3203907773952503e-7
7.0861330858583e-8
8.768324964505608e-7
7.238843358160237e-7
6.187105419082723e-7
1.2521780083542814e-6
1.5810461441814485e-6
3.092662913768354e-7
3.2720048330683674e-8
1.4399675851766128e-8
2.1206281751770134e-8
1.1273754005455052e-7
9.608907357149225e-8
2.9391344884490397e-8
1.943973645386942e-9
6.318525464062258e-9
5.456563519616818e-9
4.003348099805385e-9
2.0212986467556657e-9
1.4559461729217744e-9
4.4776809338536235e-9
8.414400386452183e-9
1.4344929943906105e-8
2.2620066276822683e-8
3.102734250121581e-8
8.806940214377825e-9
3.75388469040225e-7
4.611860584327992e-7
3.0588210752562095e-8
2.473497840746889e-7
3.142864402015813e-7
3.492016163446008e-7
3.5255528817751056e-7
3.257533820335705e-7
2.7968252158477367e-7
1.1916025011334065e-7
1.3264324106765834e-8
3.782744797739921e-8
4.5649767101205194e-8
1.67141031661023e-8
5.385891252614399e-8
1.227819678623956e-7
9.381297201281015e-8
9.784523060109327e-8
8.584433566177156e-8
5.803805882577146e-10
6.629854418209251e-8
8.27990583388007e-8
8.666674219169209e-8
8.759113714157891e-8
8.443146607260365e-8
7.529853490220716e-8
6.000664145697524e-8
3.909015113950242e-8
1.114061871882505e-8
3.0251819471686705e-8
1.1995994987244349e-6
1.3280462755864793e-6
8.20746866034686e-6
3.177982281064295e-6
1.6444033990312583e-6
7.997590612707197e-7
3.570256104849736e-9
1.6979306518943624e-6
1.0175225280581545e-6
1.0341552192985629e-6
2.2631349779665054e-6
7.593226238820687e-7
1.7824255006777416e-6
1.15746566258078e-6
1.948975046597148e-7
6.013919915864067e-7
4.170613204277217e-7
1.6515907839349429e-7
1.5445196306926875e-8
4.771717233008526e-8
2.3992366770697886e-8
4.843991402731546e-9
5.670371653341552e-10
9.724425930836815e-10
9.611447355241301e-10
5.783863877343832e-10
1.6187214504352011e-10
1.0142005336288345e-9
1.8874069205958117e-9
3.0751659905143644e-9
4.42329111123382e-9
1.4557264297411878e-8
3.4162343795143926e-8
2.0750736191665037e-8
7.509051035156653e-9
3.59686190705954e-8
6.521521933532907e-8
9.365226074173022e-8
1.0275598237207142e-7
7.418304607095539e-8
2.4078456593097345e-8
2.3645927937810344e-8
1.6421390269116523e-8
3.6227666701934375e-8
1.316159099898742e-7
1.8777663034283768e-7
2.3472073203158547e-7
1.3631069890676555e-7
1.2395394313061084e-7
1.493877743513931e-7
1.3205699191359438e-7
1.2897949371836922e-7
1.3664089248451438e-7
1.4904683241164827e-7
1.6033158474028214e-7
1.6430769267055343e-7
1.5563340940010152e-7
1.319333469457242e-7
9.34729165650238e-8
3.9568490420606814e-8
3.534927195323285e-8
1.449025425197252e-7
4.268278829795109e-6
1.9907842168961015e-6
0.00001753357152416212
6.578750688834802e-6
3.5375115610585998e-6
5.064781628313115e-7
1.2443140543524985e-6
1.139743832091368e-6
1.5220700972863764e-6
1.3802565483268915e-6
3.529623351500639e-6
7.770227162095639e-6
7.933633809515773e-6
4.275637681526838e-6
3.080337965939256e-6
2.535577555792235e-6
1.981191454868251e-6
9.488722093218063e-7
2.342941519658305e-7
1.258235579809826e-7
1.465669042712893e-7
1.639806042887554e-7
5.456338209998133e-8
9.471182096714451e-9
2.298055840775066e-9
3.8167328634050635e-10
1.3678172789728247e-11
5.5075319981447946e-11
8.556778674240033e-12
2.3098319206367024e-11
3.2483923694144344e-11
1.448540454635287e-10
2.7448791470351724e-10
4.02638146849706e-10
5.405741938202229e-10
6.838288102536323e-10
7.859426978604907e-10
7.59517044345785e-10
5.736024653038263e-10
3.4550372934315125e-10
1.8074708422912602e-10
2.3130946922756982e-10
3.660493411914585e-10
7.297427794428301e-10
1.9340066441188153e-8
1.369019817358427e-9
1.1944406511271271e-9
1.3548260629730455e-9
2.0066184709563294e-9
2.831215428929696e-10
1.6263257682708363e-9
3.1418423997478968e-9
1.571950096310981e-8
4.101652513949492e-9
1.0232962572387014e-9
7.315902237508299e-10
2.793165267627218e-10
2.821723718635525e-10
3.369201071856175e-11
2.5337572192412044e-12
4.521414734086526e-12
5.263104550597653e-12
9.731160461676794e-13
1.798668225641478e-12
2.3560688212295458e-12
2.9448559194112165e-12
3.6391394624212315e-12
4.494978000691369e-12
5.572231976738512e-12
6.945409912307762e-12
8.714540606577358e-12
1.1019215630281587e-11
1.4059475281559778e-11
1.7404928114458245e-11
4.830412461547382e-12
1.1716768876098078e-11
1.9624393977151174e-11
1.9605481666901735e-11
1.5254861595115128e-11
6.7582378259239664e-12
1.1197848969052562e-11
5.96061447195238e-11
2.52677261806088e-10
2.7136128066454464e-9
9.865258073107838e-10
1.0712381876778572e-9
1.851865896516915e-9
5.55086210529141e-9
4.2259034320911514e-8
1.8469693398538965e-8
4.8630458103773265e-9
4.6642435877903984e-9
1.4760301868994e-8
5.385403667836047e-9
1.3170547813092446e-11
1.8802834496729374e-12
0.
0.
0.
0.
0.
0.
0.
0.
0.
0.
0.
0.
0.
0.
0.
0.
0.
0.
2.6363175755962156e-14
3.8261117585469725e-14
5.559410968562192e-14
8.090701857655882e-14
1.1797919872225093e-13
1.7245112533900375e-13
2.52783508086058e-13
3.717422451404094e-13
5.487114905899874e-13
1.1723291499798041e-11
1.8413623637142114e-11
2.7338382198659747e-11
3.966815255677971e-11
5.621448619333946e-11
7.804361531265792e-11
1.0611271289615752e-10
1.4070613307242745e-10
1.8049327828858024e-10
2.211427113739299e-10
2.536989369266459e-10
2.3389458835316413e-10
2.0875976105465425e-10
2.4169002310912527e-10
2.350271926189481e-10
2.781584669625165e-10
3.5872961613307304e-10
4.7547498286971e-10
6.83580778516371e-10
1.1517415372163365e-9
2.317511811021252e-9
4.477537233892123e-9
4.264434962279233e-9
4.381198470169883e-9
5.062526634265581e-9
6.416702903455472e-9
8.810527551717622e-9
1.3131187500558008e-8
2.1625338930818785e-8
4.058808214149977e-8
7.858887263227447e-8
3.049078087391831e-7
3.408370019414961e-8
4.0977086485001854e-6
8.101604805543002e-7
3.531079566332542e-7
1.4013270592669133e-7
2.294466593939459e-8
8.954484539246081e-8
7.871147602731651e-7
4.2386768335861184e-7
4.325084983431489e-7
8.850549260283466e-7
3.8245252684882886e-8
2.004952673544595e-8
1.9420193090236018e-8
7.008513680237188e-8
6.584527840500872e-8
2.748222959311876e-8
1.554777910571386e-9
9.050827520063596e-9
6.972248540842253e-9
5.519354697592978e-9
3.588573099786033e-9
9.548498466807139e-10
5.0874531347225035e-9
1.0617482224739382e-8
2.0351889449634354e-8
3.786320527926889e-8
3.7072345145384064e-8
1.2800225354054792e-8
2.279414777556871e-7
5.974984098179727e-7
3.67557853676128e-8
2.1660446712568468e-7
2.4178590265636266e-7
2.4716560001065846e-7
2.3874769712035745e-7
2.2221344583146735e-7
2.0110898540778872e-7
6.846773749183541e-8
2.2285826975650155e-8
2.3297551494098406e-8
3.746087226849867e-8
5.899672663261511e-8
3.092063378249295e-8
5.695848934150989e-10
4.0691893752442787e-8
3.583115205563202e-8
2.9146536927073733e-8
2.875088949002721e-8
2.06596662588548e-8
4.546203045255345e-9
3.301175386989391e-8
5.573377997369272e-8
5.1468793207629315e-8
4.3798330428492884e-8
3.500178105427437e-8
2.514873791550552e-8
1.4321982267134156e-8
1.494012590863359e-9
1.6765844502098525e-8
4.631117369893628e-7
6.654749332064052e-7
3.6145527513826153e-6
1.5670219624822813e-6
8.750710094468913e-7
4.850774245618588e-7
1.9817006511955667e-7
4.1770645685389375e-8
5.41665511114427e-7
1.3574458438509614e-6
8.448853688942128e-7
6.746232312336266e-7
1.2365773452784967e-7
1.9722850520070844e-8
1.2980060748611728e-7
1.373513226645106e-7
7.35113973574807e-8
1.3200830082380514e-8
1.358835146893203e-8
1.3818544264487746e-8
1.0671876900025074e-8
8.38684701984323e-9
2.0499588702051283e-9
5.951090815250559e-9
1.536234772764997e-8
3.3119643064009966e-8
7.102937346744903e-8
6.1117606104052e-8
2.846595209768882e-8
2.202307977932073e-9
3.6635341607264234e-8
2.881675450180933e-7
5.875383614430132e-7
6.767788088688653e-7
6.270476924763849e-7
5.083064475964714e-7
4.103293008396698e-7
3.174501692079412e-7
2.6004958878480286e-7
3.789876147424974e-8
1.0511287797402666e-8
2.079641560475009e-8
1.480117919668663e-9
3.6686293477919255e-8
4.8974180062723223e-8
2.067977097590914e-8
2.0667040009556426e-8
6.382090953991354e-8
4.6072960281104816e-8
4.25543828735785e-8
4.2136798287165415e-8
1.3765010910776689e-8
2.525106343755944e-8
6.116139488971392e-8
6.709517091200179e-8
6.215164552644708e-8
5.427603745264626e-8
4.3672741045652915e-8
3.0966894653529794e-8
1.6509791971955527e-8
1.0609971244664785e-9
2.6233727730055425e-8
6.918316849299108e-7
1.0027194134843287e-6
5.1266688762464634e-6
2.2207931928353742e-6
1.2068811004619314e-6
6.462781708778367e-7
2.1064464875782128e-7
2.931399699680594e-7
1.7647426912000478e-6
9.302123231175419e-7
1.1360900631576155e-6
1.0570742218666083e-6
2.60862539878138e-7
5.585696519008493e-8
9.375432880986916e-8
1.7038216427825743e-7
1.2583259044994478e-7
3.968789094285653e-8
8.702319288935305e-10
1.2342505679220364e-8
1.0173759004341727e-8
7.809951065070756e-9
4.257922277591466e-9
2.3974976570366788e-9
8.850807005771647e-9
1.8456650306606388e-8
3.710087917830782e-8
7.37202713349318e-8
5.5521921263349555e-8
1.2276122921432964e-8
3.811309332180558e-7
8.48648924482401e-7
1.898221263766016e-7
4.06200716704648e-7
4.279585135664973e-7
4.1776614328523363e-7
3.711480605387647e-7
3.163170711633453e-7
2.1678867525859843e-7
1.4918304399732115e-8
2.561095459135885e-8
3.2705336690744445e-8
4.3642041380327956e-8
1.1738253923295387e-8
2.4769555455083264e-8
7.237207339733642e-9
5.330360181376703e-8
6.647343425427749e-8
5.7880493013444e-8
5.98363046192165e-8
1.766284807568454e-8
3.659964152090205e-8
7.891454124788557e-8
9.484538186550707e-8
9.722227862646321e-8
9.432807933628505e-8
8.533121851388009e-8
6.998293351451886e-8
5.0246273747806435e-8
2.7873161227567232e-8
2.346636774392452e-9
9.854354680507905e-7
3.105415345626944e-6
3.7773302397708444e-6
3.924772000477563e-6
2.5246853362499305e-6
1.759112761621815e-6
8.546074798911983e-7
1.1374624431542628e-6
1.263424720097611e-6
1.2821045776312193e-6
2.22397825148203e-6
1.8820013154663392e-6
3.9283980258952756e-7
4.549428488705554e-8
1.0056149167366192e-7
2.1166594889749357e-7
1.7797237936497813e-7
6.15250763442609e-8
8.106823981476077e-9
1.0574626748521267e-8
1.1263477539264017e-8
8.418695270793015e-9
4.970717423927317e-9
1.8112575555150233e-9
8.618886621242118e-9
1.7969307992501964e-8
3.557890048639664e-8
7.238981442383671e-8
9.665422598348623e-8
1.793327333179248e-8
8.416209966338939e-8
4.5750077973342416e-7
8.605074990382552e-7
4.771026140382787e-7
6.661960110036268e-7
6.458343912138815e-7
5.716367246171922e-7
4.5231913230688887e-7
3.068667483991688e-7
1.4292305850431164e-8
5.4097258954363596e-8
5.787284107440847e-8
8.04711655015366e-8
5.030620977127352e-8
6.586189518951616e-9
7.451341627135484e-9
6.798419915289519e-8
1.0862266756607175e-7
9.844663589595648e-8
9.512529778603345e-8
1.0734322140676877e-8
8.685477260838841e-8
1.0387389972940737e-7
1.0817277496267648e-7
1.1483295309672871e-7
1.2143282088223422e-7
1.23010076087558e-7
1.1502165993147397e-7
9.619772778862714e-8
6.881103174910457e-8
3.509223967929209e-8
5.8338015059117365e-9
1.7882284635424993e-6
4.8508201556301186e-6
6.303383049345249e-6
6.107772388404512e-6
3.7620500638218157e-6
2.8836632234524343e-6
7.415351042974616e-7
1.2283170192169198e-6
1.3117941083628017e-6
2.0695363832339007e-6
2.5147895226983663e-6
6.691655136692239e-6
3.789285168519822e-6
1.9909985766924757e-7
3.2376721275265425e-7
1.2241708296833657e-7
5.027276369968945e-8
1.209258991666851e-7
5.653764118232529e-8
1.2294572451444026e-8
1.276497296946988e-9
3.110435990074126e-9
3.1884848526123187e-9
2.1123399906406186e-9
1.892211926785896e-10
2.364217251553067e-9
4.9369435147441784e-9
8.717557898741857e-9
1.4666822069117936e-8
2.3195905341629836e-8
8.269706529561427e-8
1.1512635752288681e-7
1.8637353510733243e-8
9.33788975423228e-8
1.7582565219550697e-7
2.4604077951756224e-7
2.668984817942701e-7
1.9119406876595307e-7
5.831900868225309e-8
4.741440741366521e-8
8.172515216534323e-8
6.395269894453648e-8
6.802697933492496e-8
4.025547008898627e-8
3.533727603382807e-8
6.26199745006237e-8
1.0874375856749931e-7
8.56380402190534e-8
3.759263447094398e-8
1.3719605936875844e-8
4.056941765168557e-10
3.766473523725158e-9
5.243094361417137e-9
2.1438285051679093e-9
1.8009861348287946e-9
3.4111990392336087e-9
6.090220547999339e-9
1.8693235349560068e-8
5.7227715072609634e-9
2.6538024549798697e-9
9.086988091764879e-10
2.6783858917270095e-10
7.65582366921468e-11
4.203578195361065e-12
4.5042310576266265e-12
7.82241667913693e-12
4.251948964853039e-12
6.880638728655519e-13
2.0262510099793952e-12
2.9185761943937916e-12
3.756928457859081e-12
4.694444512801665e-12
7.324460898282033e-12
3.6198459531495684e-12
1.1813477821809063e-12
2.2799961954771216e-12
1.814292554045517e-12
1.1328146825130676e-12
4.3540730787066353e-13
4.154249940800211e-13
1.7058882299552106e-12
3.935126239967215e-12
8.062000631455684e-12
1.611015373075473e-11
3.276599451585833e-11
7.023792213201659e-11
1.6646186650515407e-10
4.822486999906647e-10
2.4009769828801067e-9
3.888497602476517e-9
3.4427272372493493e-9
5.8899058644643746e-9
1.2301558709973383e-8
8.176194339292082e-9
5.4037943856190975e-9
3.89713576469977e-9
3.1851145150834587e-9
3.0178399557467095e-9
3.369684384670368e-9
4.569462366858648e-9
8.252530432244935e-9
1.4842293106523374e-8
7.68097267362198e-9
1.6401560658104113e-8
1.3685939365248466e-9
1.867223674837023e-11
2.0377487606360753e-12
5.584494307170938e-14
0.
0.
0.
0.
0.
0.
0.
0.
0.
0.
0.
0.
0.
0.
0.
1.202785786142051e-13
1.5223031451488922e-13
1.9770734596856152e-13
2.652331372427082e-13
3.619590133225395e-13
4.988276051829066e-13
6.916070216689324e-13
9.628240093641634e-13
1.3445683266126906e-12
1.882476584928134e-12
2.6413580154930343e-12
2.695261759249065e-12
1.3629798636532837e-12
1.0368917796312375e-12
1.1458074212511543e-12
1.571912385719698e-12
2.2505691918292587e-12
3.205480461259061e-12
4.608113059537173e-12
6.760431544087772e-12
1.0141606301727801e-11
1.5533209324833957e-11
2.425384640121915e-11
3.859824425967414e-11
6.26945607124236e-11
1.042693359900356e-10
1.7852115191341147e-10
3.1731658349460747e-10
5.931673579831098e-10
1.188037476827875e-9
1.6593566091374454e-8
4.625459601341517e-8
4.510228548958411e-8
8.172697473951832e-9
5.0458101692005884e-8
7.773480873678682e-8
9.831177884201502e-8
1.1427752958624369e-7
1.240652540854084e-7
1.2539803874000054e-7
1.1775223928488732e-7
1.0314483355823212e-7
7.681341036593449e-8
4.2059757763818915e-8
1.898575985874266e-8
3.372765417741861e-8
2.079621119927896e-8
1.7868101212790648e-8
1.758327929506041e-8
1.0311635096119884e-8
9.38281979807625e-9
3.8011531226569e-8
3.583803399317646e-8
2.998067441872833e-8
2.5188827147680286e-8
1.9994217231724008e-8
1.274357413764842e-8
2.937259907474919e-9
4.471107089253439e-8
3.2586798806484495e-8
2.77887832821959e-8
1.6578442678131752e-7
1.5848483613307678e-7
2.2243172847572008e-7
9.739515295346155e-10
7.676833137148217e-11
2.658010480840197e-9
1.0425422961033758e-9
2.9341579619418302e-9
1.784330938437606e-8
4.739617078618318e-8
3.622667404201455e-8
2.63923665195983e-7
3.99351371642089e-9
5.469235741771121e-10
5.6464423972829525e-9
6.90414721336117e-9
3.907013998400067e-9
1.8204651867261547e-9
4.060632610040411e-10
1.0398860350565792e-9
8.052117866944727e-10
7.062488187986895e-10
2.3744602391986137e-10
5.277180489763387e-10
1.2886599946185544e-9
2.5177323552111184e-9
4.760710497741446e-9
7.637905334009882e-9
3.990912692157458e-9
1.6861222498162713e-9
1.0890114650863421e-10
2.2449120891295883e-9
2.037467379229722e-8
1.7117024413093447e-8
1.905548901710756e-8
2.573765125431427e-8
2.8401788460057247e-8
2.6229261020928818e-8
2.0487172120720177e-8
1.3293119516519057e-8
5.457774107481229e-9
3.3304742429403846e-9
1.1390113314596898e-8
1.717039247433474e-8
1.3236466294323763e-8
7.686714203713701e-9
4.416656085662406e-9
3.900029679596469e-9
3.2491966237106356e-9
3.0700413014552265e-9
2.872774905079784e-9
5.952698044357341e-10
3.3620910892782944e-9
9.554810654472816e-9
1.007049594033554e-8
8.07065132690445e-9
6.4711025364342356e-9
4.816067800907625e-9
2.517591351447297e-9
2.9969177711533597e-9
1.5225904548981137e-8
9.926704787979873e-9
1.1255912418873949e-8
2.99861477230882e-9
4.404009832528877e-7
1.256899628800026e-7
7.286204471569981e-8
3.963350039988684e-8
1.5123737600935888e-8
5.950619617683205e-9
4.2856965884734155e-8
4.892228388844265e-7
1.6398930079977444e-7
8.167976272335379e-8
1.2837741973855343e-8
5.189742641988412e-9
2.0326639342470778e-8
1.8994034972089205e-8
1.1811496973462754e-8
2.9645205519850083e-9
5.393120217192343e-9
3.8378238220810896e-9
3.1193527596861882e-9
2.5512530577444454e-9
2.7387734451459837e-10
2.299732202250208e-9
5.533088658293956e-9
1.1677083775771558e-8
2.3291778047433524e-8
1.422580784592656e-8
7.308649203112562e-9
2.1989901344321822e-9
5.3933174644561957e-8
2.1089805876201518e-7
3.094583248634342e-8
1.3499102072331899e-8
3.282767340453729e-8
3.826108257750729e-8
2.262192434498759e-8
1.1800872063076285e-8
4.987486491276364e-9
6.631769064698458e-10
2.519381771065206e-9
5.2196606856185725e-9
1.955277174618305e-9
1.0318482813978946e-9
6.810887257546219e-10
2.554129146587124e-10
4.0086132869763626e-10
1.7010610990715742e-9
2.5354157742481352e-9
2.2016720052897622e-9
2.030473398494258e-9
1.3191233196204143e-9
5.307849833540619e-13
1.393064089165116e-9
3.6189373760979262e-9
3.3659044505226995e-9
2.455492085726116e-9
1.6581948176216196e-9
9.573556854916604e-10
3.1970007195958347e-10
3.214561141382559e-10
6.354528151277684e-8
4.026100543166279e-8
6.386405465797191e-7
3.016695782519322e-7
1.8543160904156364e-7
1.1674185519957384e-7
6.313152046714697e-8
2.2455892549399732e-8
1.6290812658558925e-8
8.298204783737408e-8
3.995792784279711e-7
3.834883341897421e-8
6.877079852927244e-9
3.4382065888161605e-8
3.697457064877827e-8
2.5721220486184888e-8
9.812718344508428e-9
9.804491209531484e-9
7.825694075200022e-9
6.2337909886858e-9
5.485860340842391e-9
2.5022040723442832e-9
2.7500805770088402e-9
9.12659792036691e-9
2.1840801885785075e-8
2.9688577378145435e-8
1.9290644938956546e-8
1.2046166012327821e-8
5.476928351245847e-9
3.3584916276635697e-9
2.3338792161210405e-8
9.288026669244738e-8
2.0253471607186604e-7
1.3158203767514034e-7
8.016824681400126e-8
2.1041356212868995e-8
2.311865373584228e-8
1.1625238567325123e-8
3.933107752651364e-9
1.0696129321953984e-9
6.1416214860518545e-9
1.534170978727762e-8
4.75357171314022e-9
1.591615895709999e-9
6.739109687997839e-10
4.389298985319261e-10
1.8358111915094247e-11
1.0575179175785304e-9
2.7930632745996058e-9
3.028124084570029e-9
2.621496521748561e-9
2.3975226648754804e-9
1.063994902750356e-9
5.825321242891367e-10
2.6612523505130327e-9
4.873411791597774e-9
3.85765008060937e-9
2.797130938554645e-9
1.84286971139831e-9
9.702942534131516e-10
1.2173649087588246e-10
8.181043388611481e-10
7.559278486871652e-8
4.684649266075362e-8
8.014954116957601e-7
3.464441828655553e-7
2.0506367064123294e-7
1.2389035398361253e-7
6.301530360636729e-8
1.717988717758082e-8
3.060538474988977e-8
1.386354224949099e-7
1.4807411323466232e-6
6.128613732008761e-8
3.312009197645825e-9
3.1314606061979306e-8
4.046937906225399e-8
3.067163486514119e-8
1.4195218128403557e-8
8.209532812372599e-9
8.093273011030632e-9
6.245006619747963e-9
5.40904727350388e-9
3.1256386102865004e-9
1.7802917802198387e-9
7.2273665711794295e-9
1.72234082832582e-8
3.676226740369443e-8
2.2888813581986598e-8
1.3925133851248337e-8
6.616343846296496e-9
2.274608916926671e-9
8.874426063569272e-8
2.4738066592600163e-7
7.695053807379928e-8
1.080436593897563e-7
4.8435461851561405e-8
2.2908147999373066e-8
2.1704749455363348e-8
1.2121349950745971e-8
4.247490899983926e-9
2.490124570509349e-9
9.877867711203943e-9
1.880026073740725e-8
5.1845402635663895e-9
1.115888710192224e-9
1.937166479923836e-9
6.876002241238174e-10
1.032661894505176e-9
3.28766431509361e-9
4.796416071448302e-9
3.952287360215017e-9
3.5548947123621615e-9
2.7494611246083772e-9
1.4551076712009828e-10
2.409567428409773e-9
6.253892530342266e-9
1.0643473011597476e-8
8.11623666630001e-9
5.4726059958477954e-9
3.3089953984543496e-9
1.4449478055597983e-9
3.8094024529065703e-10
8.541274359813027e-8
1.8850377062499649e-7
5.231913752453316e-7
3.8236899818616854e-7
2.633897912751663e-7
1.850189000374368e-7
1.1339110783041068e-7
5.276591158283969e-8
2.6744759748762195e-9
7.98318967511259e-8
2.904540337421881e-7
3.983864003253403e-8
2.0789211912936924e-8
4.985711113059566e-8
4.633045280126742e-8
2.990053688271524e-8
4.403952202818054e-9
1.1693830390515272e-8
9.103157930722404e-9
7.478992532130135e-9
6.371968967283344e-9
1.7749650451487147e-9
4.848467567799938e-9
1.43469798114446e-8
3.504961933946259e-8
2.8679071183842404e-8
1.938503502182107e-8
1.2140531913911622e-8
3.795682534546352e-9
1.301448023596628e-8
4.6522494139806576e-8
1.1188859665934141e-7
1.930556232165511e-7
2.420233673625859e-7
1.0783807389562202e-7
1.4031251975605857e-8
1.9145216979580067e-8
9.785211304112447e-9
3.219101477851695e-9
1.477325496933509e-9
7.094766730992255e-9
1.8944771797419387e-8
5.392272084037724e-9
1.075077749929992e-9
4.657193399553245e-10
3.195834404140782e-10
3.7885630609891896e-10
1.249056488608084e-9
3.0757114194368836e-9
3.4548827904239646e-9
2.976818366091197e-9
2.760015503358196e-9
1.3037471707632695e-9
5.687774424031671e-10
2.763909223039852e-9
5.548207143327839e-9
4.735657318283592e-9
3.468485476922963e-9
2.3163809050633434e-9
1.2790168260994287e-9
2.9575282896733447e-10
7.612626498183538e-10
7.671548084894638e-8
9.166620475612442e-8
6.930627899553399e-7
3.633460921345516e-7
2.246841714756892e-7
1.4293512549421567e-7
7.651304020775356e-8
2.2603263087194847e-8
3.685292695104571e-8
1.8594331640391517e-7
1.3426176279866955e-6
9.239648461761595e-8
1.1097843357338659e-8
3.0186486974656115e-8
4.081289674887107e-8
3.161284174543319e-8
1.4812305342866003e-8
6.846549040112443e-9
7.454740719643973e-9
5.743172423160606e-9
4.884157584271986e-9
2.7763152943741188e-9
1.6456803636184915e-9
6.617627395350585e-9
1.5859291781360842e-8
3.4927422369421616e-8
2.1943136332359126e-8
1.3261604609560811e-8
5.849314467711531e-9
4.9426839285445654e-9
8.135787130143086e-8
2.1287458668734022e-7
3.983701222496286e-8
6.419003760308137e-8
1.1164448620111299e-8
2.7185398665410832e-8
1.769160000014292e-8
9.334996110234435e-9
3.6813551789068736e-9
7.35436149678455e-10
5.213694129964458e-9
9.630149323810226e-9
2.6923656829753253e-9
1.5031332993953123e-9
2.106596623207851e-9
1.1882270132029977e-9
1.1995113588893212e-9
2.669598869108118e-9
4.065938250951429e-9
3.501751574693694e-9
3.2167443092067125e-9
2.3561075046350053e-9
1.1948473173259262e-10
1.9945501679654894e-9
5.0660011562389445e-9
7.059737069368114e-9
5.520168575618069e-9
3.855277916683094e-9
2.4020175990435724e-9
1.1296809253885382e-9
8.616086668772502e-11
7.223816606921529e-8
1.7791533538419595e-7
4.3946601113542435e-7
3.526370857220247e-7
2.461042893151883e-7
1.767342527589266e-7
1.100364578048611e-7
4.7458582398166764e-8
2.0755033457590472e-8
1.5947492648890706e-7
1.2581167654405268e-6
9.473439442180349e-8
1.2003690212218041e-9
3.82449484231349e-8
4.06152432283902e-8
2.907753172648009e-8
1.003500256346334e-8
7.920637495615958e-9
7.0494765845466446e-9
5.557388296422354e-9
4.675146512450997e-9
1.8856886160082435e-9
2.7023525864644444e-9
8.59545009095175e-9
2.1071317348303216e-8
2.7860152659745136e-8
1.79601966609554e-8
1.109984978464136e-8
3.2142544903020794e-9
1.630056216317929e-8
2.6887813841128005e-8
8.110403145196383e-8
1.5946480619027813e-7
4.159895938144635e-8
3.38982486172136e-8
2.1635795564643568e-8
9.222708860585635e-9
3.187536943222032e-9
8.327991326798503e-10
2.0219578229685966e-10
1.2043698500234204e-9
2.716383250321934e-9
3.4183740493644607e-9
3.74336066790913e-9
3.812203370809711e-9
2.651490953419752e-9
1.3734836592176043e-9
7.304949979646909e-10
3.2755328762591755e-10
1.8492614392757325e-10
4.5785021308143827e-10
6.706305486036731e-10
5.790340494987445e-10
1.3688402221790183e-9
2.4218133799615614e-9
1.2329077093133369e-9
5.51484626285364e-10
6.018151362759362e-10
5.075666997945666e-10
4.3504415388339885e-10
3.9988903894249375e-10
4.007007333547324e-10
4.460350194271661e-8
1.8590727316931777e-9
4.830151802959171e-7
2.52072470580188e-7
1.5705926456402265e-7
1.0242489860871043e-7
5.353085849073004e-8
4.371096791885608e-9
8.517474709173019e-8
1.6202225175715709e-6
2.956606869155608e-7
3.765662011438992e-7
5.958290445300581e-8
6.074425318017637e-10
2.43418582859339e-8
2.3369194126391207e-8
1.6281711339720368e-8
4.726274404231287e-10
4.215475692647249e-9
3.3427599584855543e-9
2.6577463382014733e-9
1.8790442150753425e-9
2.0796104179995406e-10
2.509975664401721e-9
5.9288159768041845e-9
1.3370543852459538e-8
2.112266574062789e-8
1.1952222213469258e-8
5.399596389096904e-9
4.228459163560678e-9
4.548849754786875e-8
1.4324527707372705e-7
1.086239619031434e-7
6.490641891732503e-8
2.3165190729728026e-8
8.388831629735668e-9
1.9015588437632574e-9
6.225427880275072e-10
1.4800911519556702e-9
1.9691642560979647e-9
2.690792663259485e-9
3.568604612471878e-9
5.630214299994587e-9
6.470774426516391e-9
5.779482820157422e-9
3.5671512477081137e-9
2.2841979303375225e-9
2.413167052765779e-9
9.940721637101902e-10
2.917865969300555e-10
4.988366934037554e-10
1.2754287847751798e-9
2.1948536046032825e-9
3.805240410965355e-9
4.8592709630498e-9
4.3174836615419855e-9
3.5114602477107155e-9
2.678362538908881e-9
1.8559902342730214e-9
1.0051460221057217e-9
7.756970937484578e-11
1.0472004385420213e-8
1.3473290317401592e-7
1.956762833117188e-7
1.300041229362899e-7
9.623760344771124e-8
7.59772052422018e-8
4.9267576254917343e-8
7.2319711826426155e-9
1.3424520459263163e-7
3.3574736704633186e-7
2.0397589867293716e-7
7.018644980125638e-7
9.830340960673051e-8
8.782648194181701e-9
1.2898286982198634e-8
1.340929354918555e-8
1.077449084947592e-8
9.784771586757822e-10
2.342812923099141e-9
1.924263343975421e-9
1.4954588693324122e-9
1.0066244529310876e-9
1.9670108636633187e-10
1.5563021811818836e-9
3.5963371881850773e-9
8.114697397811907e-9
1.4281686342826313e-8
8.396528145943402e-9
3.2940642816646354e-9
1.2770006136179111e-8
8.221258480600134e-9
1.9259757963363404e-8
8.679761730437314e-8
9.88867561872999e-9
3.9315498556952e-8
3.581875110076014e-8
2.822223829283685e-8
1.9504375990355674e-8
1.2803564500566956e-8
8.609437064142294e-9
6.407795781443931e-9
5.596034417714476e-9
1.526222700240039e-8
2.208665841593082e-8
2.264704390727478e-8
1.4930510215552467e-8
9.302773396118087e-9
3.6185049491109e-9
4.5849781712218065e-9
5.467337344497999e-9
5.188947695511744e-9
1.1036818969974449e-9
8.600580327209925e-9
1.540691197774422e-8
1.6877580972650553e-8
1.598914446533886e-8
1.423728266145678e-8
1.1757801486655876e-8
8.812097535770882e-9
5.61625310021481e-9
2.052852787226077e-9
2.507281271560138e-9
8.809268798569296e-8
2.8263674086089753e-7
1.0239628580017559e-7
6.188036563371308e-8
8.162590360520841e-8
3.856959384476478e-8
4.960393158004824e-9
2.052377660970027e-8
6.247983851849846e-9
2.7214606255683542e-8
6.883699834507203e-8
1.1473410103121009e-7
2.3355730474852277e-7
3.618808438889561e-8
7.364908621882106e-9
6.9773786384798e-10
1.2115557626517353e-9
4.870578124229203e-10
2.1696273034947293e-10
7.751363293813328e-11
9.039848728304586e-11
7.004801821213067e-11
1.2695280998124137e-11
1.0809518757873575e-10
2.3411723716039424e-10
4.251262440072633e-10
7.915719882093132e-10
1.606011223792873e-9
2.2201322305758195e-9
1.6610867247488435e-9
1.6538376424546234e-8
1.4180433811531276e-9
4.39471124842173e-8
5.217071846592456e-8
5.2846520145910216e-8
4.952925880710569e-8
4.193881848692224e-8
3.3460994218712545e-8
2.683447472592322e-8
2.2588324925606054e-8
1.997180782039048e-8
1.7154707458409172e-8
2.7961990015816612e-8
3.6013576805108924e-8
2.4137385276260904e-8
1.3942133743555372e-8
8.325874605882101e-10
9.323874739142426e-9
9.818459603954186e-9
7.288471018847314e-10
1.6678587631366465e-8
2.646747265986816e-8
2.989607603064934e-8
3.105234459010317e-8
3.186652239459983e-8
3.1388855416488146e-8
2.881777917315439e-8
2.4281804322629316e-8
1.850028617143139e-8
1.2028326070920469e-8
4.832119440951517e-9
2.518262780217612e-7
9.539511912552148e-7
4.593828516869574e-7
9.775581646474508e-7
6.426208494553811e-7
4.7318486295700674e-7
2.410586049603409e-7
2.8178812401545487e-7
2.6655001843319507e-7
2.9938290760253544e-7
2.3840723273775426e-7
5.207512280447269e-7
5.73862258219898e-8
5.608973652428194e-8
1.3346541477296964e-8
9.677143105017686e-9
2.7621397572749574e-8
1.2099211372337147e-8
2.6377404794394992e-9
4.095741051226235e-10
4.464710775091392e-10
5.590716268905291e-10
4.0488563917247135e-10
1.6940126279771556e-10
1.9666871898447449e-10
5.479118449285995e-10
1.0526805295582132e-9
1.9496640806753686e-9
3.660875239922737e-9
6.3624491110342835e-9
2.023051413033112e-9
9.025632184499386e-8
4.236885804871237e-8
6.092639405210837e-8
9.466390401525845e-8
1.0271111755601981e-7
9.701928064806483e-8
8.042905433905638e-8
6.236217272917709e-8
4.7661628031204456e-8
3.534172364334172e-8
2.1721164611501463e-8
4.0221184877314566e-8
3.5022275323023696e-8
1.1092600428008963e-8
1.7221953646961735e-8
5.206797554400346e-8
4.2343746195930834e-8
2.7761809109862502e-8
6.508523209898395e-8
8.644794395013597e-8
6.728447377569736e-8
5.798881776479581e-8
5.794172872379151e-8
6.208916957034396e-8
6.618029407249862e-8
6.694796374191786e-8
6.271475183279652e-8
5.36784044705029e-8
4.1044728074246396e-8
2.5661311711465318e-8
7.1759602114123865e-9
8.24421081081589e-7
2.9199901729591788e-6
1.9237208899485293e-6
2.9254665459302097e-6
1.7980013517849036e-6
9.294073815790815e-7
5.378381361869076e-7
4.930337976917794e-7
5.762955704493127e-7
1.1513734584389972e-6
7.153688894611329e-7
9.83312022896765e-7
2.0244054466920285e-7
5.614619293797907e-7
2.492657163345451e-7
8.666270814615656e-9
8.80716331818047e-8
7.362506174138276e-8
6.048306461058918e-9
7.12920960474905e-9
4.661186977838971e-9
6.142911208459428e-10
1.9031340213868973e-10
3.5456349616725417e-11
2.8570609608174762e-11
5.079771939383562e-11
2.8990699705480264e-11
3.53648454195507e-11
1.1990295313074245e-10
2.1128150960930057e-10
8.322839247325491e-10
1.4658989070162931e-9
1.1491632128475077e-9
5.6182634490569675e-11
1.8559896248432795e-9
4.428278075847017e-9
8.22475172179336e-9
1.3073953314734163e-8
1.6949466993037106e-8
1.5958780625714538e-8
9.632124442937705e-9
1.8410914059364202e-9
1.2085031735740772e-9
3.6654538713783758e-9
2.5366293139700387e-8
3.20444018294307e-9
8.806483506883934e-10
1.12291313220061e-9
6.948794629830909e-10
5.589550780674193e-10
2.163660294146607e-10
2.0636542274534538e-9
2.9263795464102775e-9
6.546850730917829e-9
1.2045931059231724e-8
3.059398360140253e-9
1.3351188672171861e-9
1.9396502543021003e-9
2.716741670836528e-10
2.180619269167148e-10
3.5006232457737177e-12
2.9522819085858325e-12
4.417088420827128e-12
1.6309543023488366e-12
2.7230151539567586e-12
3.495513729982798e-12
4.3912713599733765e-12
5.484469489663916e-12
6.8534123089644484e-12
8.595808326192456e-12
1.0839115790038194e-11
1.375636189540208e-11
2.21606100160729e-11
1.8917540479200508e-11
1.1490359250643372e-11
1.1437997146258955e-11
1.933961584005835e-11
3.4347525518531036e-11
5.95654779172372e-11
1.0356766508561772e-10
1.85497821837786e-10
3.5046862677892476e-10
7.178146219432582e-10
1.6585433101038893e-9
4.5854520771976915e-9
1.447878881393523e-8
2.820087392615885e-8
5.4415038470387704e-8
8.080644056808902e-8
6.453233475788297e-8
8.4717844723295e-8
7.313941057116433e-8
5.13022489402188e-8
4.3587736219010223e-8
5.335655520419496e-8
5.311410674184508e-8
1.2685027475051244e-9
3.681901188054298e-12
5.152927099296045e-13
0.
0.
0.
0.
0.
0.
0.
0.
0.
0.
0.
0.
0.
0.
0.
0.
0.
0.
0.
0.
3.1284749836900506e-14
4.5559573260083715e-14
6.64902750341346e-14
9.728535608123007e-14
2.1654465980542356e-12
3.2097085262105554e-12
4.604212422779106e-12
6.567624434074403e-12
9.306760804940217e-12
1.313099395495995e-11
1.844920287435992e-11
2.5767256412548612e-11
3.5654542904436166e-11
4.8637609152691036e-11
6.495903641923987e-11
4.716940823629562e-11
5.018380809603279e-11
4.2974433902663165e-11
4.109936213454992e-11
4.786896758312854e-11
5.879599123587153e-11
7.670791899308955e-11
1.1165352460226369e-10
1.827376225108434e-10
3.326537624786434e-10
6.738658803719239e-10
1.5133537097877408e-9
2.6153442825982506e-9
2.4763342572871564e-9
2.6013655469361916e-9
3.03528983384933e-9
3.845953727800801e-9
5.2330723202358275e-9
7.650016921151516e-9
1.0563244671706714e-7
1.592032181640397e-7
1.0765314699370564e-6
5.122908435386669e-7
3.010939467045189e-7
1.8160789960529308e-7
9.256911045274785e-8
2.759629565430421e-8
3.623976289455759e-8
1.7068838518896153e-7
1.3676899483414883e-6
4.854286049631195e-7
8.177260814730536e-8
2.343817706175127e-8
4.18836429596459e-9
4.5935431965399915e-8
5.013269850970446e-8
2.907296368936432e-8
1.9756617195470227e-9
7.416224344365514e-9
5.918149299674047e-9
4.623171947321097e-9
3.4376668895054334e-9
2.4900599610818117e-11
3.450974210902912e-9
7.635308228368385e-9
1.4976400246615432e-8
2.865052542432604e-8
3.201310985127933e-8
1.272088546228056e-8
3.8576421044827575e-10
1.4680349566360652e-7
5.073180050886201e-7
7.178072946198038e-8
2.0016950133046537e-7
1.9810835584695537e-7
1.912330486437986e-7
1.729819584043044e-7
5.821981433141378e-8
2.9932577303319683e-9
5.335875954010762e-9
3.91547232182448e-9
5.6560745746542415e-9
8.097791023304843e-9
1.077978843526829e-8
2.0275118046818964e-9
2.5346625556024668e-8
2.8774779033849177e-8
2.3226362080743854e-8
2.247385449040527e-8
1.990250365466038e-8
2.50363096150548e-9
1.926111017050748e-8
3.098134309068953e-8
2.8937354457782814e-8
2.5728559006572377e-8
2.168448725886085e-8
1.6576590445508955e-8
1.034829691603271e-8
2.265966371578428e-9
1.0457031465287002e-8
3.68025634221323e-8
3.773109825092827e-7
1.0330063461444334e-7
4.185897613946643e-6
1.009551211569517e-6
4.823567919117685e-7
2.1323866000313225e-7
4.789161659343445e-8
1.1487795743442578e-7
1.135847566188092e-6
5.37044198890785e-7
5.568466963386244e-7
8.945946692647349e-7
1.1743750571656834e-7
4.252062739278285e-8
2.8828313252877404e-8
8.842290949228885e-8
7.948453902919119e-8
2.87031370623237e-8
1.3443853203663215e-9
8.637505211297319e-9
6.820080169479942e-9
5.328973793913693e-9
3.199878883732009e-9
1.2508263663547874e-9
5.391121505254547e-9
1.1214282402085783e-8
2.1897434390977204e-8
4.196233911238024e-8
3.6424764836986026e-8
1.0995733015027922e-8
9.337500556141243e-9
2.11057705519378e-7
6.034059483033153e-7
1.895991612114161e-7
3.2629067903106225e-7
3.1152335217968296e-7
2.907057667624673e-7
2.584588012444856e-7
1.6692213940808763e-7
1.4846859160852957e-8
7.318683920772383e-9
2.4915945290378336e-9
1.2851627499958003e-8
1.5782576697901604e-8
2.0773030187479748e-8
3.7997020179457247e-10
4.432830260641822e-8
4.775397622505637e-8
3.859099775997052e-8
3.856917879708807e-8
3.251106142357859e-8
5.717526811633872e-10
3.3621834523595205e-8
4.792544415032586e-8
4.67973796078087e-8
4.310769949163928e-8
3.737461516107689e-8
2.9502925666598577e-8
1.9840591090171744e-8
8.039856573057887e-9
8.251585374629157e-9
4.760826839678472e-7
6.955718920372221e-7
3.599345734345441e-6
1.5764625302840227e-6
8.714406214398203e-7
4.769139573237749e-7
1.7411866486882763e-7
1.3519224147077896e-7
1.4562510727396384e-6
8.36340512714159e-7
8.216839978774715e-7
1.8311474988247389e-6
1.3833054931389698e-6
4.204093988855453e-8
4.864650892513755e-8
1.5321299228012916e-9
4.7967762368138955e-8
1.0960374940727727e-7
6.417149099853371e-8
1.273596127425286e-8
6.347532458807305e-10
4.000685257094726e-9
3.1214795585635607e-9
2.1738220372923908e-9
3.9870551497491093e-10
1.7391806665875171e-9
3.782060200750375e-9
6.6655605727695e-9
1.0744632116432368e-8
1.5551788694652178e-8
1.6606952887460767e-8
1.3193753181817402e-7
2.0146222844896707e-7
1.2992858508363961e-8
1.1694567970693245e-7
1.768234979823636e-7
2.193671177445704e-7
2.4404715960333753e-7
2.3433696248770427e-7
1.5177541571222275e-7
2.04051910122596e-8
4.068047898015948e-8
7.520605340967483e-9
1.0076569305977088e-8
1.0497413513637866e-8
1.0883087094758961e-7
1.05322502238946e-7
9.577438228366686e-8
1.0314120866365706e-7
4.525685457584676e-8
3.721242310215565e-8
6.556664052955833e-8
7.259021186108245e-8
7.652775192992779e-8
7.827543556981867e-8
7.57262809547418e-8
6.745731979911432e-8
5.36129226869131e-8
3.457668716178492e-8
8.735649839371184e-9
3.021704741213189e-8
9.937444373797194e-8
1.569552567203553e-6
6.070182232345185e-7
0.000011798515761848761
2.9562606204620813e-6
1.3543049320337193e-6
4.444581743876355e-7
9.772765539709658e-7
9.64059591710745e-7
7.296948799518672e-7
1.1309483626403613e-6
1.125334193696375e-6
3.422291925805618e-6
2.7844269651496524e-6
1.975219320371981e-7
3.7372607036043024e-7
1.9767191781870228e-7
4.7197108466656084e-8
6.088627760391818e-8
7.548187702081111e-8
1.7307266681401034e-8
3.2220914127240673e-9
9.231049095626007e-10
1.9740998559077727e-9
1.4362983307982259e-9
6.882086303552099e-10
6.995366718033695e-10
1.980791903088735e-9
3.5697046354301867e-9
5.8728153522930304e-9
8.757965628509518e-9
1.034386270166072e-8
5.535797328631883e-8
9.006043079679488e-8
2.0825813053195853e-8
6.119308088523511e-8
1.1990220557289027e-7
1.7141129894294796e-7
1.94218058242073e-7
1.4400842514474857e-7
4.371385853839286e-8
3.768561526972467e-8
7.115396684325658e-8
5.297765902139105e-8
3.375200300470756e-8
5.967408928127979e-8
1.661616905385405e-7
1.699570613876701e-7
1.884354226622689e-7
6.239495579285261e-8
9.363659024139464e-8
1.0495014810376518e-7
1.0052500693044652e-7
1.0433597972190992e-7
1.1371185611499827e-7
1.2393235983184827e-7
1.2990433399327468e-7
1.2702445429241898e-7
1.1294324072934713e-7
8.807557454381665e-8
5.334007431794384e-8
7.103991264586529e-9
2.1133213393530943e-6
4.6896711864861635e-6
7.895108045429538e-6
5.97208690762534e-6
3.5248900580900134e-6
2.3758150875958097e-6
1.0501278854646558e-6
1.050281463904672e-6
1.207219725528093e-6
1.9859634095863906e-6
1.1512405875736097e-6
4.1341408148516315e-6
2.0150894599504357e-6
1.0735656213107187e-6
1.054641597962707e-6
3.603735708480968e-6
1.4233692210588824e-7
5.0049664975516086e-8
8.653339051279567e-9
4.6082964666551725e-8
8.12384120765868e-8
3.1017032616946e-8
1.3131731623766158e-7
1.2144288874351108e-8
5.583416579818543e-10
3.1729487034182477e-10
1.141220199718118e-11
4.203934186330715e-12
9.412528713332242e-13
5.1147986622563464e-12
7.498972409423511e-12
1.3252617387461819e-11
1.3656481528095373e-11
1.5494778470214692e-11
1.7740628130156064e-11
2.0326328082283713e-11
2.3426398553649767e-11
2.728080472265234e-11
3.219181951048974e-11
3.856779008458781e-11
4.6990384465811064e-11
5.832128479530795e-11
4.710317968936836e-11
3.4837471447986434e-11
3.4800301490559157e-11
4.8078873315231655e-11
8.053798292468002e-11
1.4979421635408018e-10
3.056169600750136e-10
7.048756591033638e-10
1.8944138817225616e-9
4.487454978714609e-9
6.477579903335351e-9
1.1281417453203027e-8
3.762869754593212e-8
8.065652825218401e-8
7.068175525248614e-8
3.344387483022371e-8
6.505462335214667e-8
1.927344023268084e-8
9.829803148232575e-12
8.060310978154451e-14
0.
0.
0.
0.
0.
0.
0.
0.
0.
0.
0.
0.
0.
0.
0.
0.
0.
0.
0.
0.
0.
2.847280893179928e-14
4.137881391180163e-14
6.028402444637717e-14
8.805444214737305e-14
1.2898843633134088e-13
1.8956663584375962e-13
2.796200059121514e-13
4.141653892982099e-13
6.163176029323618e-13
9.219677116669512e-13
1.86887704547807e-11
3.2896272015401215e-11
5.2517103577142135e-11
7.901817318299559e-11
1.1153136078650986e-10
1.4741685366337094e-10
1.8079217414069725e-10
2.0139459491077615e-10
1.9458569133277716e-10
1.43049010069895e-10
2.9836247922180356e-11
3.9234370377515404e-10
3.3992634577007965e-10
3.762733393762087e-10
4.3085508097485567e-10
5.122413041232034e-10
7.129507190357453e-10
1.0603117991220754e-9
1.6395136467429685e-9
2.713084676813926e-9
2.8620055839363663e-9
2.1807060960394026e-9
2.053347207266958e-9
2.279305521752152e-9
2.8433281231604907e-9
3.879734098404791e-9
5.742736858587076e-9
9.28961616183211e-9
1.667620111429716e-8
3.107230673580638e-8
1.9880670914327953e-7
1.2977011217964985e-7
2.895096453859312e-6
5.147494864325645e-7
2.1376353580283214e-7
7.91559391755343e-8
5.909236244006918e-9
7.30124655396446e-8
7.476801790846488e-7
2.763169935402374e-7
3.153282657397004e-7
4.0984945860280013e-7
3.497931982431682e-7
2.0565288191273895e-7
1.3941065373009988e-7
2.6400772163612384e-8
3.146001286991596e-8
1.4152006555041212e-8
4.3998609556236194e-8
2.3682936961426408e-8
3.6662737810709254e-9
3.1885849164100926e-9
2.916654188237204e-9
2.08198242265527e-9
1.3107413611644883e-9
3.843991751759045e-10
1.7031689505122036e-9
3.0920910415260344e-9
4.7538360474095364e-9
6.283689904989683e-9
6.978732754656658e-9
4.162856629182441e-8
1.0990696443728941e-7
4.4008847686194203e-8
3.922206648877436e-8
8.567152758407826e-8
1.1654035554724953e-7
1.4234901511623177e-7
1.6300119420446193e-7
1.7599934288495775e-7
1.8040570580152893e-7
1.7126917369693057e-7
9.944074655545027e-8
4.067919709299014e-8
2.218365717441983e-8
8.94455155632705e-8
6.271688183048649e-8
6.060498477247696e-8
6.333577406886721e-8
2.3395906775578617e-8
3.9147614949284796e-8
5.652987612141534e-8
5.682973761021162e-8
5.5435040189118614e-8
5.23985060158902e-8
4.6389777776835435e-8
3.669638196413863e-8
2.2215394657206677e-8
1.8514694769608114e-9
5.343365521232016e-8
1.673081444668634e-7
1.3458804601767133e-7
1.0510143276150283e-6
3.7386873276281517e-7
7.828546089942799e-6
1.4510395999342718e-6
5.403855456704492e-7
1.3790586414266078e-7
1.31260580210218e-7
1.3750432815070318e-6
5.340420476312127e-7
5.745158458283293e-7
1.0352552157794932e-6
1.6244412270352578e-6
5.810483656847037e-7
1.4336499837580084e-7
4.2093431502180205e-8
1.2365227572538998e-8
5.4689678566023195e-8
1.0003245868698655e-7
4.9608952365174177e-8
9.58962927540219e-9
2.741795325765528e-9
4.646302243471171e-9
3.3845646227475983e-9
2.2844590943355457e-9
6.837219893045642e-11
2.3699367844749445e-9
4.738274804473989e-9
8.029003239958867e-9
1.220591803723106e-8
1.615312975049864e-8
1.4074195640705793e-8
1.623199852083114e-7
2.6912517820496774e-7
1.93022000908729e-8
1.4843717015284996e-7
2.2062005391055659e-7
2.6881112538044796e-7
2.975904497884745e-7
2.985927355000904e-7
2.7084133610577486e-7
1.7399497355116913e-7
2.2018656183063837e-8
5.723243000344415e-8
4.014886636057812e-8
8.147845172263467e-10
1.1326288292283943e-7
1.141098916469113e-7
1.0141238724760903e-7
1.1035868625498658e-7
6.312173382809668e-8
3.4958791571059354e-8
7.677716999327917e-8
8.503124510790607e-8
8.822198913606608e-8
8.894652527118431e-8
8.498241397112175e-8
7.461710052784251e-8
5.779679764353926e-8
3.4455076728858806e-8
1.496386735340075e-9
5.1523472230735715e-8
1.3500670727482702e-6
1.0059840957885462e-6
9.90886102336042e-6
3.1310737605669806e-6
1.5433354059341966e-6
6.705767926934153e-7
1.746172105475404e-7
1.6321076037229322e-6
9.215697363968245e-7
1.0456296768917868e-6
2.3099638253650376e-6
3.7098155714245367e-7
3.0306088117198515e-7
6.931965687185452e-7
4.4738945453115156e-7
9.18190183533296e-8
5.880441042865577e-7
5.0889226949895e-7
1.8528497015481076e-7
5.377398005228422e-8
1.7643824844579598e-8
1.0847270696358218e-8
2.196586527372131e-9
2.38298090436051e-10
5.027243573990478e-10
4.802516009205936e-10
2.5069865104832834e-10
2.429208323314386e-10
7.591750841174883e-10
1.3386868792018472e-9
2.1137404242810153e-9
5.96645960837117e-9
1.5513463438110213e-8
1.2466271944907696e-8
2.5278084576506862e-9
1.01938116113553e-8
2.4295188118978404e-8
3.928966519127544e-8
4.6891071940248876e-8
3.62648112123503e-8
1.2661696980166863e-8
1.2999568584629259e-8
1.6615241794458602e-8
5.361164337587576e-8
1.296224638959654e-7
1.9046817096617109e-7
2.6270205211486833e-7
4.788530460203631e-8
1.8961726646302837e-7
1.612544828275414e-7
1.3926763268113666e-7
1.3649704607185612e-7
1.44806270097312e-7
1.575511470612047e-7
1.6869986164896805e-7
1.7199108287663778e-7
1.6207877989301135e-7
1.365315295162118e-7
9.532889712612371e-8
3.7288879538401764e-8
4.37780809541876e-8
1.620692191391982e-7
4.7707273534069895e-6
1.9304217484571685e-6
0.000018429860264755508
6.938808564784207e-6
3.8318999164797e-6
7.78250061397434e-7
1.2512978798656292e-6
1.1780510677237404e-6
1.641678220261293e-6
9.155290342048037e-7
3.7685604237177104e-6
7.723445917650514e-6
6.161433436138296e-6
3.2370418111736268e-6
2.2693412992446257e-6
1.854863975932442e-6
1.6708511872686454e-6
1.4613576871243036e-6
7.12985675145446e-7
3.52621561910947e-7
7.517630543298152e-8
1.697910392329723e-8
5.37569230289949e-8
1.805944866978382e-8
7.049741842362113e-8
3.068934311189516e-7
2.2782955464783803e-7
1.5594003617736878e-7
1.3355970843423215e-8
7.1907372175537944e-9
4.6041676269954967e-10
7.496236274531103e-12
0.
4.542720275735483e-12
9.193764795357277e-12
1.5643753644955666e-11
2.2182885519046967e-11
2.0141458852555922e-11
2.3906604033335475e-11
3.0120483973782456e-11
3.5186266452299884e-11
3.9241907704041615e-11
2.5957101345879163e-11
1.168116922207261e-11
7.48426036203618e-12
6.8560388367798214e-12
8.404884974177697e-12
1.1947924759424607e-11
1.8112195966064806e-11
2.8560421590404554e-11
4.6803837081250075e-11
8.039318172487034e-11
1.4696877634902196e-10
2.9306178188498387e-10
6.62559555519481e-10
1.7578702585244665e-9
4.177420902252608e-9
5.937386200870684e-9
1.0065215513375708e-8
3.196927073315907e-8
8.256676599464154e-8
5.056111059387399e-8
4.0837595184849083e-8
3.745366485931601e-8
3.750477849071816e-8
3.9917146780146004e-8
4.261363727718899e-8
3.7482528754165976e-8
2.458722775361198e-8
1.5466621141093842e-8
1.095870659048077e-8
9.706709659916309e-9
1.5308392745823485e-8
1.4932781365482073e-8
7.638420454318073e-13
3.9945069863243647e-13
0.
0.
0.
0.
0.
0.
0.
0.
0.
0.
0.
0.
0.
0.
0.
0.
7.773829378974693e-14
9.937975152440738e-14
1.2990420824147338e-13
1.749901923556255e-13
2.396223767928783e-13
3.313712210508499e-13
4.611472011775698e-13
6.445891166062412e-13
9.040808826440319e-13
1.2716257791547682e-12
1.7929166900001218e-12
1.8280757442978102e-12
9.840048657200566e-13
7.53090297341565e-13
8.165809471052923e-13
1.0890197224284564e-12
1.5426051777119547e-12
2.192486783097297e-12
3.1512833654011096e-12
4.62661979050551e-12
6.954749102405124e-12
1.06909725630678e-11
1.6783351602232197e-11
2.6904799609435204e-11
4.411662698508184e-11
7.427330816675468e-11
1.2921588484337052e-10
2.346981550694548e-10
4.52206574140713e-10
9.449439897441465e-10
2.162849751639241e-9
2.6497382312593468e-8
7.146615390063406e-8
3.3293275605028683e-8
3.549643980969392e-8
6.920852386849644e-8
8.788548502782924e-8
1.0024351506028983e-7
1.0573676938539515e-7
1.0236114153591482e-7
9.071275023250948e-8
7.401509173065618e-8
6.615028611992793e-8
4.0577117674481147e-8
2.1484274893352474e-8
3.4550713566475735e-9
1.8433420837310533e-8
1.5236589454000952e-8
1.5205833143085924e-8
1.2841614179173195e-8
1.8414778765839194e-9
2.3876763302543357e-8
2.447161376490061e-8
2.1497017398876834e-8
1.902942872340023e-8
1.628973386842117e-8
1.227748383217855e-8
3.200903209312419e-9
2.9653611499452673e-8
2.3019271869769875e-8
1.9910315865686458e-8
1.874901374154967e-8
1.25215052974785e-7
1.7289006309273e-7
1.200643123961124e-7
6.271649577540575e-8
3.512113695008221e-8
1.4556864677283019e-8
8.850986438157017e-10
2.223249193874093e-8
2.1340448895906824e-7
8.14293795392044e-8
1.0227388534072682e-7
1.263651428298842e-7
1.2452123159363337e-8
2.54194062214855e-9
1.130239428550403e-9
1.405655047117354e-8
1.3614974351196964e-8
8.080767557441127e-9
1.9925113739656634e-9
3.513611657626677e-9
2.3916514467434087e-9
1.9009783926887306e-9
1.4265938192770975e-9
1.3397514832170124e-10
1.5458680017251893e-9
3.1936742867597496e-9
5.8052635221750746e-9
9.98187809240324e-9
1.5548902434866008e-8
6.8007707317811895e-9
6.317786414636946e-8
1.4868169222117592e-7
3.2270891598907364e-8
1.899663886273127e-8
2.0775974152277597e-8
3.3893780974259665e-9
3.087615178431929e-8
2.49366578653894e-8
1.6592564222034353e-8
9.531870467751097e-9
3.920506803717614e-9
6.248641899507563e-10
2.7542501763444317e-9
1.811150939232546e-9
6.274859832690164e-10
1.604115578634678e-9
4.9427668622776434e-9
6.2875043071357775e-9
5.244214339100487e-9
4.93017303319325e-9
3.798007161897331e-9
1.100369487401552e-10
4.337401087606556e-9
8.725395515061903e-9
7.423795824991939e-9
6.005820016771488e-9
4.58221466640867e-9
3.093743890934299e-9
1.5101619020455236e-9
3.4234829180825424e-10
2.927741779778835e-9
1.1445481723812235e-7
3.75422368215673e-9
1.491120161557823e-6
4.300136926430807e-7
2.2495047115567465e-7
1.1621325297040291e-7
4.681386958384761e-8
3.755983965977466e-9
7.44792741896678e-8
5.269435459877204e-7
3.9795894220484033e-7
1.0974597504142315e-7
1.8447647291093014e-8
1.8164474157316764e-8
4.483536331095826e-8
4.226955701979912e-8
2.4915948931025644e-8
8.03023525834977e-10
9.331354007824127e-9
7.066633142187273e-9
5.796033221245277e-9
4.512810188469311e-9
1.1832356307514815e-10
4.610905832028632e-9
1.1110012581272282e-8
2.4201903090421772e-8
3.9470319004911535e-8
2.2114071074317944e-8
1.1179174258979129e-8
2.0869550973527653e-9
9.592620473535189e-9
1.2089182125338846e-7
3.2343842649450524e-7
2.1786053910896705e-7
2.2969546005331707e-7
1.7907131567554626e-7
1.0378705084749049e-7
5.958782099776626e-9
1.351230164241894e-8
4.137492905691018e-9
7.916828727608768e-9
2.3736367243782104e-8
4.472435351564972e-9
2.6757348140080234e-9
1.3970657967343517e-9
2.154635941747451e-9
3.0373225686377635e-9
1.1670333343174866e-8
1.2128104436624555e-8
9.972788395144843e-9
9.495220807617153e-9
6.78562928363161e-9
9.136019727375961e-10
1.0023031082224605e-8
2.0129749175842387e-8
1.7443286427287416e-8
1.3980857641023618e-8
1.055509779020028e-8
7.006596154951366e-9
3.1421232552487e-9
1.7097040511792858e-9
9.414072258468015e-9
1.9108234057316838e-7
1.268305204199414e-7
2.0235716124485805e-6
6.747856512846101e-7
3.610276966521155e-7
1.9044326316530937e-7
7.807520435102278e-8
4.167809651608087e-9
1.2142992522993865e-7
1.0321061379729768e-6
5.306900496986578e-7
1.8419129769640458e-7
3.246370857156548e-8
2.336681377142196e-8
6.517474268243539e-8
6.389027141757933e-8
3.526102297369278e-8
3.8043251366110104e-10
1.1282280823315558e-8
8.901271696416082e-9
7.1800569099186975e-9
5.5663060122313336e-9
3.3358832317681986e-10
5.417032501013898e-9
1.3200100224387587e-8
2.8982620627662492e-8
5.2264415850159545e-8
2.8885043779041332e-8
1.4231610785552564e-8
1.6359992010670267e-9
1.5420779948911363e-7
4.5695697080914877e-7
1.712035645886903e-7
2.625790681896732e-7
2.339423403244933e-7
2.1274551765415715e-7
1.6721856410806242e-7
2.3440322637585383e-8
5.294597653253219e-9
1.1865915327136118e-9
1.52050705221517e-8
3.209078582284602e-8
8.192707269072735e-9
7.196511332908127e-9
1.7805660495289527e-8
8.372841297905928e-9
6.857961430234226e-9
2.0654243510184434e-8
1.6346817751044287e-8
1.3848282374264024e-8
1.3283558948517227e-8
5.898599891269687e-9
5.621230306478756e-9
1.9401171419020612e-8
3.690619968217722e-8
3.331837577858591e-8
2.5547968962207413e-8
1.816291687462131e-8
1.123268429101696e-8
4.3881020434573815e-9
3.4345671785153426e-9
2.4659349304984594e-7
5.679490036999423e-7
1.4961948987211133e-6
9.791833400907136e-7
6.240220261084193e-7
4.0468061533417165e-7
2.1868061460783698e-7
6.829813555553648e-8
9.25581538073044e-8
5.08873607638165e-7
1.3359527040489597e-6
1.9810613040732902e-7
9.903782550071993e-9
8.526645418384968e-8
1.1211072383860353e-7
8.289716346962638e-8
2.9105223532433985e-8
1.1329400326700032e-8
1.5781843276365984e-8
1.223452805268817e-8
1.0258564975588992e-8
6.093106184514331e-9
2.8274109201838684e-9
1.274679935098694e-8
3.0830954633074746e-8
7.010061431872205e-8
4.7189389956123923e-8
2.8152188764597636e-8
1.2166799542513523e-8
1.0737996488241329e-8
6.55558684327667e-8
2.2272659795897351e-7
3.5351363425895893e-7
8.610929887879975e-7
5.144139161329985e-7
3.7358082031026637e-7
2.8908190469835973e-7
8.348961874851017e-8
3.289126939174963e-9
5.489399219657471e-10
1.7102714970880744e-8
4.10013541854545e-8
9.181178434331116e-9
3.772854621038639e-9
1.334875718023489e-8
1.385878477466836e-8
9.6691944818559e-10
2.425583764722635e-8
2.4780414204234758e-8
1.9731810148887822e-8
1.900328515183315e-8
1.4606403222460395e-8
1.152015153784942e-9
1.8276163933140063e-8
3.873049021952361e-8
3.907013160741892e-8
3.251451816762344e-8
2.524985965144615e-8
1.7699960787506506e-8
9.988787128587861e-9
1.539399800259571e-9
9.431504054136568e-9
3.329943950585506e-7
6.078572392695423e-7
2.4228856788717676e-6
1.2485562182967408e-6
7.284338423405846e-7
4.291420398726309e-7
1.948454488022229e-7
3.203485611853408e-9
3.521884465136248e-7
1.5612433288596739e-6
7.595315180543204e-7
6.265349157011584e-7
1.1016636694062127e-7
3.2568097721050453e-8
1.1554708959315896e-7
1.1331033933500492e-7
5.802326325307189e-8
6.141636286503819e-9
1.2780756655202223e-8
1.1450910910291327e-8
8.963416269197034e-9
6.8101833406636645e-9
7.484933158994177e-10
6.2387175939646295e-9
1.5407899092789653e-8
3.406758478344552e-8
7.07891130292297e-8
4.309125519654029e-8
2.0163284899102006e-8
2.3995893712889623e-9
2.213398946563299e-7
5.375145504474114e-7
2.9140234374110365e-7
3.767887935457315e-7
3.384046947587655e-7
3.0260800448236413e-7
2.577089016067628e-7
1.0110141603772826e-7
1.111869043704969e-9
7.351878707695599e-9
8.979726855043577e-10
8.315951705235267e-9
1.3961243494584622e-8
1.4215673914778533e-9
2.6719002130911337e-8
1.3592467375303056e-8
1.303937523182349e-8
4.244518206880257e-8
2.945836278113528e-8
2.7373578227708944e-8
2.505310473251578e-8
3.3761303067073587e-9
1.9970970426012145e-8
4.6775213411100425e-8
5.960521259572229e-8
5.487848071258048e-8
4.58951239226789e-8
3.5144258363479516e-8
2.3820638413446485e-8
1.2365392505753841e-8
4.009840006121534e-12
4.4172574886454663e-7
1.431842105597826e-6
1.9436862131565804e-6
1.8562558772736404e-6
1.2311092078714768e-6
8.483400623011404e-7
4.737961774601473e-7
4.748145393617288e-8
9.862242852248496e-7
1.2043177895348912e-6
1.0079472513591275e-6
9.087623122669335e-7
2.113451883688261e-7
6.766575295859133e-8
1.747840933313772e-7
1.5730973550649438e-7
7.600944659423847e-8
1.004932431977569e-8
1.3823235187208376e-8
1.3533935114620675e-8
1.0486613487328338e-8
7.635761526251907e-9
5.110404577638999e-10
7.714000795006996e-9
1.8845548489482976e-8
4.217263749810755e-8
8.734088547230072e-8
5.490544294328031e-8
2.4509410649046963e-8
1.688818738712904e-8
7.699218500631119e-8
2.803474763434135e-7
4.304395239503942e-7
8.076288148434103e-7
6.190010897695298e-7
4.880419286806961e-7
3.852194697178327e-7
2.507874160364203e-7
1.5695912530336022e-8
1.681944841677563e-8
1.2406753759331347e-8
7.302946593219568e-9
3.154573495853437e-8
3.3009662754205555e-8
6.317756815815477e-9
1.155598435679443e-8
1.323221386642298e-8
6.980145874809514e-8
4.658979959092364e-8
4.4144942622387346e-8
4.211904187643363e-8
7.720044299349816e-9
2.9156899866121654e-8
5.657148703071077e-8
6.331060717479729e-8
6.204774970181094e-8
5.689267013021877e-8
4.801667385563402e-8
3.6381954349929745e-8
2.313827896844928e-8
8.267588715377597e-9
1.003859920844552e-8
6.904224773100955e-7
1.7163898840125578e-6
3.8014996787240457e-6
2.592118840280503e-6
1.5122874558947855e-6
9.173981981723544e-7
3.1728246836604227e-7
1.0924380989046537e-6
1.0322100291934919e-6
8.715750596551261e-7
1.4443677475824155e-6
1.474271434346865e-6
4.020870307210471e-7
6.552444863705191e-8
5.918631284252605e-8
1.637065891034194e-7
1.595216783988325e-7
5.304786918379242e-8
7.776423502255539e-9
6.227053477716799e-9
7.458687068418802e-9
5.5866483993103525e-9
3.542340578353426e-9
6.901167780108439e-10
5.001701840052249e-9
1.0524002899638772e-8
2.0475462353413633e-8
4.051845644768382e-8
6.741149734548856e-8
1.9781844504260612e-8
3.896292091032942e-7
4.5922155356221407e-7
9.357846617114143e-8
2.678068869540886e-7
3.1512256572265645e-7
3.306483702490386e-7
2.994015308404872e-7
1.6842731154565293e-7
7.665606600877053e-10
4.476016066431716e-8
5.046433712768267e-8
4.720314898844379e-8
6.214240626683509e-8
4.5671578852629464e-8
1.1111562812281043e-8
1.2232726170602161e-8
6.803089299573556e-8
6.622904465505792e-8
6.354392248089446e-8
3.386999260671935e-8
4.071640411735543e-8
7.874660191427212e-8
8.586863647395301e-8
8.896871926869119e-8
9.400327526872224e-8
9.766143682789593e-8
9.587243312688629e-8
8.617475536239096e-8
6.919277488784072e-8
4.7280192169404345e-8
2.1739571124705736e-8
1.0977531605808925e-6
4.142761472824434e-6
2.39548985464922e-6
4.798721715533747e-6
3.462194019249336e-6
3.0144876986592468e-6
2.4199068704393344e-7
1.0777423313821559e-6
1.1841051333159908e-6
1.6112984283788342e-6
3.025672585009024e-6
6.3397198328690605e-6
1.4769911774460652e-6
1.532191815592326e-7
1.2296157351633016e-7
6.254365435126267e-8
1.3331405831119257e-7
1.0515366241131808e-7
2.389819827589872e-8
4.169291534089786e-9
2.877169701789645e-9
4.249629894185581e-9
3.1025258623165828e-9
1.434650891212341e-9
1.4978941839020553e-9
4.355630877722011e-9
8.20567126009604e-9
1.4749325860566249e-8
2.662486167234011e-8
4.5842414097570044e-8
4.957609620358023e-8
3.679496553535092e-7
2.8295874707751807e-7
5.8505122737221564e-8
2.418991133781579e-7
3.28690433912796e-7
3.426350205841639e-7
2.2062650922210355e-7
4.029561608655375e-8
5.471707717899279e-8
6.882239114144445e-8
5.330973240176691e-8
7.606086489985301e-8
6.636449199607933e-8
4.52077911019549e-8
7.196772458556561e-8
1.6099550521793917e-7
1.8901863833760257e-7
1.760365351500897e-7
8.723607011543998e-8
1.8732679099716416e-7
1.527314588575062e-7
1.2250118908266588e-7
1.1622027004772512e-7
1.227359759876025e-7
1.3468835981236892e-7
1.4633239017402144e-7
1.512805032512814e-7
1.435728361281541e-7
1.211257545543989e-7
8.624929444904007e-8
4.1544299960389054e-8
2.1288703317935484e-6
8.1933809289719e-6
3.480796197465053e-6
7.68677201782277e-6
5.642931213336229e-6
6.465868814994927e-7
1.3427947338139725e-6
1.4626653484296664e-6
1.8404951990950867e-6
1.296402295400896e-6
3.812808807931445e-6
8.084340869887144e-6
9.804926560444753e-6
6.955185790224054e-7
8.671938777593423e-8
2.3422068794531974e-8
6.740100876549709e-9
1.0534439047545908e-8
3.898336375784426e-9
2.4511484963124003e-8
1.5780592489492538e-8
7.777750512596326e-9
1.773850624358741e-9
2.817907606098445e-12
2.4838001154135054e-10
5.513714092214798e-11
3.312857990383182e-11
8.996574435855216e-11
5.5525525104613076e-11
8.028397348790334e-11
5.540296851025669e-10
1.1109961516214277e-9
1.3337387578344668e-9
1.373285052035134e-9
1.1505775051703741e-9
6.511127518600844e-10
8.175312115292886e-11
1.0869460541376512e-10
9.85193051645249e-10
2.4532634044099808e-9
3.100913543247159e-9
9.842703099233894e-9
2.605676216375355e-9
4.895053840581438e-10
7.422861839142034e-11
1.3467634960665286e-9
1.4512368508754914e-11
1.4887902817004736e-9
1.9460329502805738e-8
6.614367270693264e-10
9.428797710205812e-11
2.6764133201613162e-11
8.18453181260997e-12
4.853652143833352e-13
1.0810010669268414e-12
2.3669469472323313e-13
4.644074577982761e-13
7.310483129673521e-13
1.5124178666541221e-12
1.058025077930422e-12
6.210582735588415e-13
4.684348122542759e-13
4.504326606668089e-13
4.657882531712368e-13
4.910608584638685e-13
5.110770133026209e-13
5.104515641454638e-13
4.668790628216114e-13
3.436386609716361e-13
7.709144389475664e-14
4.470223733147457e-13
1.4418132654486006e-12
1.550983977164375e-11
5.477350639847841e-11
1.3596833741381916e-10
3.179572573166475e-10
8.919859232144228e-10
4.501502806201345e-9
6.906295256451945e-9
8.917097845023647e-9
4.08594186121162e-8
1.7356243865154603e-8
2.050351040770542e-8
5.1973213193369856e-8
2.6599922825800844e-8
3.370566067248706e-8
1.1293578373167566e-8
3.726027797936092e-11
9.640230350717523e-14
0.
0.
0.
0.
0.
0.
0.
0.
0.
0.
0.
2.4370192405364154e-14
3.333167801302849e-14
4.566780638159609e-14
2.4822473538985473e-14
0.
0.
0.
0.
2.9644656782196e-14
4.041745598014632e-14
5.666913375228607e-14
8.10689027329988e-14
1.173584664111183e-13
1.711197688344052e-13
2.507866028708092e-13
3.6916072052614194e-13
5.457751517498809e-13
8.10631568229784e-13
1.210179448453299e-12
1.8170006610357294e-12
2.745724951521777e-12
4.179600279152016e-12
6.41572602904511e-12
1.303972567155404e-10
2.572793705728477e-10
4.332620000942125e-10
6.38797589769308e-10
7.895811430750631e-10
7.786574890552188e-10
5.260193973265517e-10
5.018328931657216e-12
7.665914579344554e-10
1.7479191031930063e-9
2.891343912941584e-9
1.2782923496619847e-10
1.348978467936785e-9
1.3424686204138156e-9
1.5297792606081007e-9
2.1303690501385065e-9
3.1121037245744817e-9
5.212735105699396e-9
9.073214260529722e-9
7.265121781881445e-9
4.8348093962283405e-9
3.5353963144038326e-9
2.9566640119538245e-9
2.9263808693988195e-9
3.4562482682818308e-9
4.791628896477689e-9
7.659463943678063e-9
1.3931742767022499e-8
2.4314956359842382e-8
2.0695088082575918e-8
2.4597489250604817e-7
2.5444477297908755e-7
2.371994105691151e-6
4.655454898783941e-7
1.6866320573587812e-7
4.666268447884066e-8
2.347808214949473e-8
1.6990804460153338e-7
3.3810732913621767e-7
2.22217168898571e-7
3.813875061171438e-7
3.4593390754354264e-8
2.088729819524783e-7
1.4403282003531438e-7
2.6704892380354814e-7
3.7772927137199213e-7
1.3595541295539177e-7
3.230066084033035e-8
6.556836835184218e-8
2.982383129078446e-8
3.032160507933325e-8
6.985512723444792e-9
1.52950787430432e-10
1.5969004005235272e-9
1.1206015109976372e-9
7.321140915739364e-10
3.6561435164245657e-11
7.325291460376235e-10
1.34648079977065e-9
2.006938791631634e-9
2.4546845959026405e-9
9.14620282661328e-9
2.7616257086619263e-8
2.3258411095280672e-8
7.881639194824325e-10
2.0976320495399986e-8
3.9248197717878086e-8
5.680012290979312e-8
7.474856627068579e-8
9.219312689034074e-8
1.0603614658940842e-7
1.1071210699992351e-7
4.920719759244014e-8
3.968903304988258e-9
9.731653812698849e-8
6.664563933057003e-8
6.66490062313621e-8
6.557154505809615e-8
3.640669930836709e-9
6.61196633137831e-8
7.485946850928477e-8
7.279071666714388e-8
7.124830441291425e-8
6.860573690253643e-8
6.265849105451124e-8
5.226375409518709e-8
3.648131709663191e-8
1.1540878999533847e-8
3.6755802583362064e-8
1.5081733983301252e-7
1.8999661272559193e-7
1.5224531816404668e-7
1.5502350803886155e-6
6.878102986991976e-7
8.17355660088449e-6
1.601186050538784e-6
5.294647147438717e-7
7.270911698353534e-8
3.441005933346444e-7
9.561047254573482e-7
4.950482200337257e-7
7.575478841433143e-7
5.936124621558485e-7
1.581180655672012e-6
1.2175913515222048e-6
1.219216409602754e-7
3.1929173038993784e-7
1.3946955666419469e-7
2.2199708996515187e-8
3.0390230805556566e-8
8.477419714595528e-8
3.468970464117843e-8
6.415982958396106e-9
8.331688720087209e-10
2.4764999144282648e-9
1.7986432805428251e-9
1.0804547008924979e-9
3.357820508109615e-10
1.633133931164145e-9
3.0160856397348432e-9
4.80721903608362e-9
6.609655580906849e-9
7.156064452314514e-9
4.314991465129671e-8
9.818390495205848e-8
3.382576835104012e-8
4.7473362058194764e-8
1.0318759262017281e-7
1.5043610982281663e-7
1.9313729713085638e-7
2.1832719085212202e-7
2.0351781574781312e-7
1.3074429638242252e-7
2.8986217609823738e-8
2.981016847807576e-8
8.75604122235318e-9
6.017392638893335e-8
1.6096576959661578e-7
1.3166629869081522e-7
1.447290842338676e-7
8.868013760351768e-8
4.732944015978926e-8
9.13456417802345e-8
9.847722302722426e-8
1.0387259372826668e-7
1.094590308875032e-7
1.1194659099246327e-7
1.0763425861337128e-7
9.446766410386257e-8
7.23001000008808e-8
4.0534666504706313e-8
5.5219864395739215e-9
7.968754534624948e-8
2.043458747827689e-6
1.145412560962713e-6
0.000013190692988230553
3.999217470542961e-6
1.9243882400299603e-6
7.090200040154518e-7
1.28826920298e-6
1.12120377897767e-6
9.456365525275321e-7
1.530029117567678e-6
1.420655690461046e-6
4.488358254636099e-6
6.56680204874503e-6
3.541693677573672e-6
2.281836298429982e-6
1.7671379922877089e-6
1.5325508859034576e-6
1.4369471732548513e-6
1.44416542878598e-6
6.331726139166825e-7
1.4544376561874397e-7
1.7084584566448002e-9
6.966285390868735e-9
1.3505553536370654e-8
7.834308533717841e-8
3.109404283691182e-8
9.324218496079587e-8
4.804421266579816e-7
3.2877597380495093e-7
1.8042893970669695e-7
2.2819320161935266e-8
5.227456962070764e-9
1.2414236751974462e-10
2.5975497635500423e-11
8.859859350674692e-13
5.109884851937418e-12
8.996423635074553e-12
1.7157121272169357e-11
1.8824534423571135e-11
1.9958888946093244e-11
2.6877448744756067e-11
3.742366485689439e-11
2.883091669579249e-11
1.0830317743385966e-11
5.6337724637186216e-12
4.193091735011543e-12
4.5123421491789285e-12
6.020236595078442e-12
8.733862265172102e-12
1.3145024941444266e-11
2.0336055257003406e-11
3.242515857345966e-11
5.3681971932126855e-11
9.333999784271688e-11
1.73409316749954e-10
3.5358405061473047e-10
8.23832783889514e-10
2.2168001556507682e-9
4.6606034631133675e-9
6.589981636833873e-9
1.2407337016495659e-8
4.990775902449569e-8
4.1041360572820376e-8
2.7726472075268252e-8
2.4563616364793407e-8
2.4866424976565023e-8
2.6791645991360872e-8
2.9370092918065948e-8
3.276012704701493e-8
3.577618204816738e-8
2.6989709359337454e-8
1.527832774959289e-8
9.65114431479432e-9
1.0552491843408626e-8
1.5944681809247925e-8
2.745052472578329e-12
8.02863987825714e-14
0.
0.
0.
0.
0.
0.
0.
0.
0.
0.
0.
0.
0.
0.
0.
0.
6.826576688854661e-14
8.72365386850659e-14
1.1401410724081294e-13
1.5356145281339904e-13
2.1023215112857517e-13
2.906374196994569e-13
4.0430985731867084e-13
5.649169972047434e-13
7.920266306744269e-13
1.1136278023507672e-12
1.569712321211227e-12
1.618812092921325e-12
8.572161951380151e-13
6.620253565445515e-13
7.233690887640604e-13
9.695739010255352e-13
1.3712099571226953e-12
1.9414170026576775e-12
2.7799739019835086e-12
4.0677935918449124e-12
6.095122394056251e-12
9.337989265086843e-12
1.46035181147611e-11
2.330447691115998e-11
3.8000485514857466e-11
6.352506265596522e-11
1.0949605595948939e-10
1.9639422205945317e-10
3.718478134070349e-10
7.591191411574204e-10
1.092356119078976e-8
3.162134617145703e-8
2.5380398989911782e-8
1.115577135771565e-8
3.673769413797133e-8
5.318492972467863e-8
6.576486672096875e-8
7.51368572958415e-8
7.996726546257442e-8
7.908111782222655e-8
7.283331287887987e-8
6.296442483720601e-8
5.0138878968504087e-8
2.8730383267099293e-8
1.4140446211653737e-8
1.9416547992439304e-8
1.3508806735395255e-8
1.1719963861004547e-8
1.160133925961655e-8
6.982555309682529e-9
6.176304590817525e-9
2.5105420623360494e-8
2.4392105938145523e-8
2.0510741814510053e-8
1.735000696751219e-8
1.3936688339762219e-8
9.19909618902749e-9
9.251120921123334e-10
3.263706617945336e-8
2.342904653848801e-8
1.974081467599819e-8
9.89098563843197e-8
1.6041485488099603e-7
1.9361578695358866e-7
2.9173941726274568e-8
2.588451889785676e-8
1.4553133110900676e-8
3.2777084424431027e-9
9.774421593238612e-9
5.4810819537332475e-8
1.148916659284291e-7
8.115530675667685e-8
4.583082883071278e-7
1.0445442645025538e-8
2.543381365920488e-9
8.866087268655628e-9
1.3108981774321949e-8
8.762041425181366e-9
4.4196254864708355e-9
3.2557655840402222e-9
2.641987344621247e-9
1.952969775092453e-9
1.673802896076322e-9
7.742279387147659e-10
8.064080009378022e-10
2.301184699448372e-9
4.620509148478078e-9
8.84020721398043e-9
1.531998514369763e-8
7.95218016185635e-9
3.2091019604101886e-9
2.816344210876347e-10
3.3793655870632566e-8
1.4352041790070086e-7
6.421234626731546e-8
6.53241157882544e-8
5.3969950099507594e-8
2.3796785116263708e-8
9.65365154113895e-9
2.520584703533547e-9
5.088422376013267e-10
1.2223817009781053e-9
6.243336764580859e-10
3.7122542507573397e-9
4.689279219795409e-9
3.0803122289137587e-9
1.5163899801356854e-9
8.417990647950569e-10
7.240451937759208e-10
8.873893657936294e-10
9.242779754756073e-10
1.2991089839307845e-9
1.0793279875254395e-9
9.157814499165351e-10
1.154207758089436e-9
8.4530034041507e-10
6.421024763573295e-10
6.396881156338713e-10
4.3012704630098244e-10
4.310379403413049e-10
4.4782922709279704e-10
4.919325736219641e-10
5.700738671448875e-10
6.710489153783363e-8
6.835827381794914e-8
1.2135168017853977e-6
2.8408579502006493e-7
1.435458363670859e-7
7.043132309307912e-8
2.4371954877468072e-8
1.234956802187915e-8
8.098436138821821e-8
1.2173328204649017e-6
2.319678242114718e-7
1.4556188987158093e-7
2.065626842881647e-8
3.937668858503595e-9
2.927592931553137e-8
3.168633443615284e-8
2.1444518779967886e-8
4.800812807754879e-9
7.12772239913753e-9
5.519555293942597e-9
4.3606102247764896e-9
3.6083300996377145e-9
7.840217238623755e-10
2.6495186112510147e-9
6.658035995226878e-9
1.4029585502961372e-8
2.8621832559111598e-8
2.187555788225635e-8
1.0919580685968836e-8
3.252609535584792e-9
8.961586017752971e-8
3.295402966752167e-7
1.961241759169291e-8
1.0506712470277217e-7
9.480687846104051e-8
5.866565748840016e-8
1.295132101709011e-8
1.970817255887295e-8
1.221697073369739e-8
3.6391520375311494e-9
5.048945351777227e-9
1.4071784845427842e-8
9.508184632905878e-10
2.89412577211135e-9
6.424010138597561e-11
9.11043434162167e-11
3.815175219058001e-9
8.690355787788407e-9
7.687790448201346e-9
6.513117784256786e-9
6.112203481728668e-9
2.7338473327065423e-9
2.368791989329608e-9
8.791852278749685e-9
1.679667510985724e-8
1.38385900717509e-8
1.0325846911774223e-8
7.1543557156541085e-9
4.17064800024243e-9
1.1115255688722206e-9
2.6237624476602783e-9
1.3287312692276892e-7
1.803368443165451e-7
1.1070262375505112e-6
5.430791399274206e-7
3.271630154142973e-7
1.9960399190553602e-7
1.0236261166972556e-7
3.0214130270439915e-8
4.196623736456824e-8
1.9825548674153577e-7
1.4423283548817887e-6
8.210662944198023e-8
8.491715881307487e-10
4.823257267453823e-8
6.188959050710619e-8
4.698194868559031e-8
1.8179405780027073e-8
1.0482242309298981e-8
1.1038042833660623e-8
8.54518216426921e-9
7.354427170633554e-9
4.21368955197528e-9
2.378197619058654e-9
9.747252796255634e-9
2.340988759205692e-8
4.917737912452068e-8
3.054003342936e-8
1.85314219215119e-8
8.575200372180679e-9
3.999361247161745e-9
3.094296120094429e-8
1.4362342439338115e-7
2.7852653119083087e-7
4.312028518650031e-7
2.8427570431665817e-7
1.9828118258707676e-7
4.1912821128517555e-8
1.4732362436124856e-8
1.0193608820782967e-8
3.3047471331758206e-10
1.3289132011326187e-8
3.3647504389596303e-8
8.678740331406552e-9
2.9221826280030506e-9
2.2593314989896766e-9
1.067556852122498e-9
1.3535379539238713e-9
8.322014895828753e-9
1.1480949896991633e-8
9.274091148268996e-9
8.463033063534201e-9
7.2316052534855635e-9
1.0378127662205343e-9
5.998256088092136e-9
1.6184051054334845e-8
1.92153108633934e-8
1.5278570871766348e-8
1.143712550784351e-8
7.747971067451702e-9
4.0936290791079234e-9
8.000815638712673e-11
5.279120998961382e-9
1.7202985811129433e-7
2.1627794414065647e-7
1.5236290085716078e-6
6.71739693838392e-7
3.8710995443162625e-7
2.2449524140944067e-7
1.0537454632032557e-7
1.57233573185373e-8
9.319525585321211e-8
5.373863526231997e-7
7.554890754826156e-7
1.697754508850176e-7
2.7937651719043132e-8
3.753404328652343e-8
7.010233325657008e-8
6.132104528661758e-8
2.9363994939718163e-8
4.479644505665391e-9
1.1277603659630601e-8
8.705819057505286e-9
7.191315526365408e-9
5.047708621213168e-9
7.768246752668823e-10
6.9760674653224355e-9
1.6720158221256412e-8
3.7920740932814544e-8
4.1624856264401325e-8
2.3905941255185077e-8
1.1459714188230548e-8
2.0220559206151068e-9
1.4446616970234566e-7
3.770458201261866e-7
2.0623106483305728e-7
2.5309881800594983e-7
2.1542857199170193e-7
1.814668775945612e-7
4.5504312539024565e-8
1.1259109777694997e-8
9.954452557646197e-9
1.8686745972769826e-11
1.2582960537425605e-8
2.5591074578015165e-8
4.163795471435846e-9
4.743665658697218e-9
5.522024700173781e-9
5.055444263105843e-9
4.604632640746348e-9
1.7041289692773755e-8
1.4382449725157064e-8
1.1869435959314533e-8
1.1436120077689305e-8
6.045272830672933e-9
3.577192698374843e-9
1.4215982163726528e-8
2.93963652318227e-8
3.0110413252329407e-8
2.3325036388093215e-8
1.6670178826444333e-8
1.0564930698957357e-8
4.813166607371583e-9
1.289471072865069e-9
2.105589489846092e-7
5.794046266001243e-7
1.1212811341076523e-6
8.768754055698387e-7
5.850228354831091e-7
3.9878697342170903e-7
2.292947568923622e-7
8.172261877262232e-8
8.010545652491943e-8
4.954727297755251e-7
1.297918467674241e-6
2.167088150300006e-7
9.724877777307685e-9
8.261422776708057e-8
1.0200689826120248e-7
7.481183635305183e-8
2.5557577247909997e-8
1.0967422385168837e-8
1.3983296924284903e-8
1.0865867503579786e-8
9.078806954548941e-9
4.9931509905830605e-9
3.0841765129822346e-9
1.2346536739336524e-8
3.001237088699707e-8
6.359590560566471e-8
4.0321846616915496e-8
2.4303600898393037e-8
9.57898625303164e-9
1.6044855457371357e-8
6.791779172856453e-8
1.933362382202013e-7
2.9182269386132827e-7
7.258204084794208e-7
4.201334452248722e-7
3.0583610792069925e-7
1.451713252077859e-7
2.3607839654619208e-9
